# Supplementary material for: Transcriptomic point of departure determination: a comparison of distribution-based and gene set-based approaches
Source: Front Genet. 2024 May 9;15:1374791. doi: 10.3389/fgene.2024.1374791 (PMC11112360; doi:10.3389/fgene.2024.1374791)
Supplement: Supplementary file 2 [file DataSheet3.zip]

Archive with 14 entries (14 files):
- DS10.xlsx
- DS11.xlsx
- DS12.xlsx
- DS13.xlsx
- DS14.xlsx
- DS15.xlsx
- DS16.xlsx
- DS3.xlsx
- DS4.xlsx
- DS5.xlsx
- DS6.xlsx
- DS7.xlsx
- DS8.xlsx
- DS9.xlsx
