# Supplementary material for: Transcriptomic point of departure determination: a comparison of distribution-based and gene set-based approaches
Source: Front Genet. 2024 May 9;15:1374791. doi: 10.3389/fgene.2024.1374791 (PMC11112360; doi:10.3389/fgene.2024.1374791)
Supplement: Supplementary file 2 [file DataSheet3.zip › DS10.xlsx]

## Sheet: Read me
Filename	Supplementary File 10
Description	Randomization results for WGCNA (ensuring non-overlapping randomized gene sets) for each of the 1000 simulations, under the filtering criteria from Table S1.
Mentioned in the text	Section 3.2

## Sheet: WGCNA-NoRep-Filter1
	acetazolamide	adapin	ajmaline	allopurinol	allylalcohol	amiodarone	amitriptyline	aspirin	azathioprine	benzbromarone	benziodarone	bromobenzene	bromoethylamine	bucetin	caffeine	carboplatin	chlormezanone	chlorpheniramine	chlorpromazine	cimetidine	ciprofloxacin	clofibrate	clomipramine	colchicine	coumarin	cyclophosphamide	cyclosporinea	diazepam	diclofenac	doxorubicin	enalapril	erythromycinethylsuccinate	ethanol	ethionamide	ethionine	etoposide	furosemide	gentamicin	griseofulvin	haloperidol	hydroxyzine	ibuprofen	imipramine	indomethacin	iproniazid	isoniazid	ketoconazole	labetalol	lornoxicam
Set1	39.8893	32.0224	34.6908	27.2075		20.6939	8.48406	73.5513	0.905389	8.07593	5.20063	39.8967	3.95578	170.442	7.22734	0.973222	12.8694		8.63412		36.6575	10.4119		0.364063	11.1407	1.07568	5.18696	66.0408	1.97438	0.0565693	43.5055	207.923		11.523	5.89125	10.1725	44.0889	5.691	77.02	2.43202	5.80275	23.1534	26.0782		0.970438	39.0648	21.7694	100.979	0.0668865
Set2	156.611	31.6652	52.2161	22.9606		25.1609	20.7764	43.7814	1.2895	4.69117	6.1165	15.7578	2.29295	223.421	15.1796	0.89755	9.22812	10.1464	7.92316		155.158	11.8122	41.3621	0.806001	6.18794	2.74035	6.09746		2.25073	0.0579375		157.613	265.28	21.7036	4.79911	4.26013	87.7011	3.91527	63.8582	2.3271	5.58058	14.6351	29.8931	0.60431	1.85867	48.5376	7.3441	101.277	0.094234
Set3	28.2039	28.1453	26.2922	31.7597		15.7151	5.31791	29.6364	1.23004	7.10953	8.26385	21.1681	0.987577	59.4371	8.09656	1.01377	7.89536		6.01871		209.645	9.15619	66.7258	0.22114	7.681	2.15246	3.02587	39.5951	2.29053	0.0716007	47.5497	49.4965		20.8876	3.9004	8.8166	73.261	3.83223	183.87	6.97041	4.76004	7.61212	25.702	0.567823	1.49632	40.0641	5.90453	52.4163	0.123012
Set4	48.633	17.315	24.2137	32.7687		21.648	25.1276	74.0268	1.34059	7.27736	4.45849	34.1587	3.85378	190.165	10.2345	1.05585	15.1914	6.81443	10.4509	220.655	45.4495	10.5898	29.548	0.281412	10.8603	2.64013	6.58201	13.751	2.01255	0.051896	141.208	191.112		15.6013	3.7335	4.92478	49.0768	3.80574	33.2749	6.21575	8.95722	14.7298	10.2524		1.05943	51.5844	12.3557	88.2577	0.0709168
Set5	113.855	29.5327	25.4958	19.5308		23.6464	14.9564	59.2161	1.26337	8.10616	7.17338	14.3552	2.1769	73.9908	8.37955	0.612571	23.3124		16.2594		85.0235	11.7035	28.0919	0.264558	5.94714	1.26038	5.79787	70.901	1.49165	0.0474047		100.971	1492.72	18.3025	4.15441	6.09178	74.0636	4.60526	186.476	5.00939	6.84388	11.4696	26.3565		2.59105	17.732	7.95271	68.5317	0.116917
Set6		32.1923	30.9234	26.0671		22.7403	22.5756	46.4947	1.332	9.54593	12.0698	15.0277	2.79395	72.7649	6.57819	0.818811	9.3458	6.62275	5.74644		30.435	13.7415		0.387683	7.80299	2.47802	14.9879	60.6066	1.68914	0.048155		176.686		30.9035	3.05368	10.4605	88.4889	3.23946	90.7648	7.95833	6.78523	19.679	24.9605	0.709624	1.94622	41.263	3.63598	65.6484	0.0583989
Set7	48.4075	7.95642	33.8027	40.6228		23.7688	20.7764	25.484	1.37977	6.79715	8.10514	25.462	1.19725	161.103	6.89622	0.57883	16.8906		10.6262		52.1114	13.5275	19.4886	0.934886	8.31028	1.20385	5.72762	51.7588	2.13428	0.064592	127.09	200.353	918.434	12.7221	2.92861	8.91363	53.9047	3.55941	212.082	8.71714	4.94065	17.4305	28.3132		1.8398	16.0663	5.69468	43.6195	0.0767826
Set8	148.371	17.024	34.655	35.5344		32.7539	17.9201	68.9951	0.659351	4.843	8.30579	27.4668	1.44324	73.9908	6.69594	1.05643	13.337		12.4449		57.1185	8.84552	38.4215	0.409348	5.38037	0.805612	5.29998	37.9819	1.84842	0.0640621	50.4915	59.5034		20.5311	4.8614	7.55615	64.2053	5.824	398.338	2.1074	5.63981	8.58981	9.3714		0.910345	18.8538	22.9069	21.4547	0.0497475
Set9		28.2259	33.8436	28.0517		27.7548	4.83917	31.625	1.57289	6.24084	4.88802	19.8628	2.15689	37.032	12.1029	1.20148	13.6678	10.737	10.5626		187.587	9.55932	33.0205	0.407494	10.9401	0.914873	3.53552	37.0572	2.0894	0.0651607		48.0893		14.8044	4.09286	6.70899	48.8375	5.15924	272.009	4.57639	7.50853	14.1035	20.4737		2.77838	18.5095	7.56492	85.3674	0.0764894
Set10		29.2972	41.1885	36.755		29.3236	15.3884	68.761	1.58002	3.72779	1.28505	35.6405	1.48045	196.392	7.97215	0.53758	16.1217	8.51477	12.5891		44.412	16.2477	22.2062	0.536585	9.74588	1.20385	4.78872	44.5385	1.67148	0.0442543	104.588	60.5536	661.401	30.1245	5.35916	6.79533	108.566	5.75436	173.542	9.70969	6.75465	16.1342	25.2072	0.533907	0.408836	31.0951	8.58012	107.1	0.0822817
Set11	35.9973	22.4789	42.876	25.1889		32.6163	17.1402	47.5483	1.12159	7.64838	10.334	23.9401	3.30053	213.702	8.14875	0.798041	13.8667	8.51018	8.15415	302.039	69.5286	15.2799	22.6885	0.418649	10.3548	1.40909	6.82496	16.4249	2.10842	0.0336854	217.984	223.688	1027.48	12.8015	5.61045	9.22052	65.0966	2.67336	161.164	6.01862	4.90935	11.0185	16.3207	0.714604	2.80959	33.9115	5.69468	95.5259	0.0698083
Set12	41.5916	23.3493	42.5052	35.8244		27.0581	35.4211	84.1668	2.17662	5.94591	7.96775	25.3617	4.11688	98.2921	12.1029	1.23194	15.1836	1.20079	8.79754		44.412	8.05017	33.7076	0.607972	8.79412	1.63294	16.2273	35.4427	1.36409	0.113287		59.4758		16.8921	3.37728	9.56292	82.2673	5.824	115.109	2.95501	14.8698	6.976	42.3759	0.441743	2.59105	53.133	8.60987	57.281	0.0730134
Set13	109.45	31.0276	44.9331	30.0327		20.0664	33.5274	60.7135	0.489526	6.44435	11.4325	23.4328	3.35509	52.0765	6.59581	0.960531	15.6641		8.85648		65.7374	14.7425	34.4513	0.27266	8.96992	1.81685	2.667	47.3373	1.34039	0.0967077		69.6307		19.5369	2.35726	8.35769	25.8559	5.78056	100.245	2.24627	6.75434	25.7341	23.4438	0.595925	1.51711	30.1166	6.66849	107.321	0.0434678
Set14	46.2715	21.6989	38.9027	32.282	7.75119	28.9494	28.1143	56.261	1.17148	6.21378	4.77123	39.2657	1.96006	154.1	7.26594	0.685523	11.2153		5.73686		222.064	10.944	36.0092	0.37918	10.4114	2.37264	4.64038	11.7873	2.16599	0.0757791	170.137	264.294	936.745	16.9475	3.9587	8.77098	65.1249	5.27621	148.563	6.95631	5.31812	7.40876	21.2116	0.481	1.89303	77.103	10.5539	58.4128	0.127511
Set15	41.7326	26.2341	45.0102	39.181		27.2369	29.5359	53.9205	1.26295	4.52517	10.2002	36.0073	1.30888	170.96	4.34263	0.955206	18.2283	2.23525	10.5626		38.2801	10.3341	23.5025	0.400815	6.58047	2.17347	4.90566	17.3925	1.69692	0.0570977		87.1703	1077.79	14.9719	5.16967	6.76906	73.6304	5.18658	171.709	2.73118	7.95976	12.4927	28.9619		3.18693	30.7187	4.06818	45.0314	0.070126
Set16	41.5358	23.6839	52.6454	28.17		16.958	27.9828	31.8582	0.824031	8.26982	7.66657	23.3001	3.40069	57.9957	5.33885	0.687561	17.1811		6.76225		216.179	14.8354	26.8186	0.380987	6.19618	1.23973	4.6408	17.3925	2.5584	0.0411144	44.8432	60.8686		18.6061	4.5868	9.34243	43.7251	3.99922	231.923	8.79545	9.99889	6.976	33.2838		1.12191	24.221	4.80884	79.6234	0.0708104
Set17	97.5368	25.3832	29.2158	30.1874	3.64827	29.5676	17.5068	51.3138	1.02892	6.34361	7.66024	38.2132	3.8123	98.1519	9.16685	0.588314	14.9241		8.0948		74.6265	14.4005		0.745948	10.5534	1.31249	5.4126	16.0376	1.90436	0.0528711	46.8946	196.637	1014.06	29.4046	6.04243	8.75108	72.5306	5.17367	374.416	9.70969	5.12127	9.12848	29.0713	0.57708	1.93322	31.0951	5.53293	105.315	0.172267
Set18	37.8873	30.3578	27.5977	34.0047		22.7403	18.2416	63.6858	1.12555	5.13218	11.0639	24.1388	1.14745	61.724	5.64813	0.746407	12.9771	1.20079	7.92316		67.5264	16.1091	14.0049	0.21952	6.31932	2.01711	4.71298	45.9789	1.60698	0.0786125	54.5357	83.9673		19.9174	3.60538	5.85516	79.4886	2.92391	193.897	7.18741	6.74106	6.88606	26.448		1.60126	30.5724	13.9417	80.6034	0.0878502
Set19	49.6053	24.1976	33.6568	27.4842		27.6402	24.5441	37.7773	0.870549	5.22332	7.02736	35.6884	4.84349	24.5128	3.43644	0.957481	22.3325		4.83913		160.462	7.13485	48.6589	0.360166	5.9569	0.986329	5.73349	37.9726	1.5934	0.0965203		74.7391		15.9939	2.59867	7.299	45.3116	4.70437	212.234	7.35907	10.0668	28.3058	23.3267	0.481	1.94622	40.4402	3.50979	73.4646	0.047023
Set20	40.7227	22.1261	58.2465	37.4265		19.983	13.5586	31.8582	0.888347	8.47672	3.77621	29.9199	1.10255	158.451	5.00027	1.09962	8.99574	5.25901	11.5026		212.103	14.7096	27.6495	0.828947	9.04467	2.21252	4.69402	42.1708	2.4461	0.128322	166.107	52.1065	379.436	14.2934	5.31095	8.53763	41.7829	4.00381	143.608	10.1587	7.92488	14.3449	14.6243		1.71384	28.8779	17.6161	42.3445	0.091984
Set21	56.9321	13.1132	58.4413	33.7011		21.0939	27.3931	49.8684	1.62112	7.36895	7.66024	23.4142	2.02671	30.9037	6.2954	0.708682	10.4153	0.937588	12.4877		47.9993	12.3679	45.8031	0.778539	9.01339	1.22394	4.9455	25.67	2.22341	0.0633689		57.4434		18.3379	5.86956	5.93182	88.0733	3.06227	491.588	4.0813	6.47352	18.4224	31.7851		0.689089	92.4912	5.94457	86.0029	0.140209
Set22		6.94475	52.2161	27.7229		29.7736	23.2276	54.8669	1.51581	8.47836	7.28959	45.3675	3.3446	156.77	4.17917	1.21627	20.467		4.17057		330.04	12.9048	45.9683	0.193558	7.14736	1.0864	3.64495	39.0638	1.56498	0.0665674	125.417	199.263		17.2957	3.59297	9.77377	223.235	4.52107	173.284	9.92915	10.7386	7.6802	31.1777	0.849943	3.07968	17.3156	5.63379	27.8025	0.0558137
Set23		29.7765	31.5962	19.9362		35.2929	16.1912	62.0139	1.29524	6.25746	9.14423	23.7059	2.81979	229.877	7.52708	1.16964	20.3856	5.42195	9.21616	413.449	58.0585	10.6436	37.8822	0.843193	9.04467	1.87104	8.53416	9.25117	1.89087	0.0645016	161.518	120.407		14.0881	4.11674	6.41145	66.4102	2.77132	53.1715	9.40727	7.09385	18.6151	18.0919	0.590415	2.37658	48.1494	4.1119	42.1874	0.0878502
Set24	37.9029	30.064	33.8027	32.4382		26.6511	21.2475	75.6442	1.14851	7.21213	7.09551	41.8489	1.45846	69.4448	7.64785	0.62528	7.56709		12.7694		35.0923	14.9747	38.7707	0.455467	7.87202	1.99284	3.61837	54.6268	2.17934	0.116724		76.5559	2004.09	17.2957	3.5187	4.04748	76.7721	5.29033	344.098	2.93113	6.53499	11.4379	31.1067		2.18192	61.4575	10.7155	120.038	0.0686164
Set25	45.5137	31.8688	39.18	21.6387		22.3914	16.3677	66.7686	1.06855	3.66892	10.9808	20.1116	4.57491	207.487	7.79669	0.465196	13.0869	5.7518	11.1299		64.3395	16.1584		0.794941	7.23691	0.8929	2.78511	32.8424	1.26566	0.0796863	131.126	58.1565	1799.25	15.2187	3.80381	9.75247	51.5511	6.47621	182.165	5.00939	11.9253	6.90163	31.1794	0.221873	3.10961	56.6807	3.95021	77.1348	0.047023
Set26	124.325	31.6812	41.0214	30.6697		15.1562	17.2933	86.6291	0.886491	6.93625	9.94696	25.462	3.89181	53.768	5.64813	0.677091	10.4153		4.01779		216.179	14.6565	41.6126	0.415114	8.33418	1.9225	3.53198	54.6193	1.60698	0.0350087	102.537	214.036		20.136	6.35802	9.71617	38.8443	4.02394	18.5327	6.78876	7.79652	5.79953	27.0219		1.96026	28.2888	15.2032	110.835	0.0514703
Set27	40.4237	20.8956	45.0102	24.6107		14.0306	20.568	31.4423	1.03802	6.76679	4.26423	18.336	1.57173	29.6969	11.6331	1.45068	10.7525		8.75212		70.7445	12.5887	38.3646	0.732564	8.12753	1.63258	5.17095	63.7393	1.28637	0.111855		55.8462		11.1791	3.19118	8.79003	93.4237	4.18565	194.55	2.33275	8.06565	17.9855	21.1606		3.44067	43.9932	7.321	77.7067	0.0561883
Set28	42.4757	28.744	58.5588	39.0281		26.3399	25.2768	79.1511	1.12865	5.94591	10.456	39.2422	4.28097	156.802	11.0511	0.945851	10.7525		12.4136		75.7515	9.16596	7.08098	0.187433	5.35531	1.0864	6.46943	91.2107	2.42361	0.0861497	257.015	52.8687	1607.71	9.90176	5.27512	7.85461	67.2304	4.02394	125.098	6.77107	8.794	10.258	24.7387		1.77278	17.2326	7.321	75.305	0.0608342
Set29		14.5755	19.9032	33.0013		23.2392	25.351	51.5944	1.1198	4.18969	9.02187	37.4873	1.10426	180.169	10.8099	0.408518	10.4142		6.76225		41.9408	7.78599	34.2612	0.301163	8.81452	0.966222	5.29998	32.2743	2.71744	0.0336441	164.106	53.631		24.6349	4.05304	9.04978	43.7408	3.98768	115.109	2.5312	5.90318	6.72037	22.7858	0.454178	1.77278	40.9719	13.2368	103.02	0.0627493
Set30	61.4531	22.5201	41.0214	26.0084		23.4186	34.3942	56.0245	1.27384	5.28048	0.4543	30.7032	1.962	265.146	10.0519	1.37895	14.9554	2.09517	11.669		126.864	13.4984	45.8464	0.529751	7.14743	1.64882	3.64914	20.3089	1.60919	0.0762497		53.631		12.7224	5.35013	9.15082	83.0155	4.52489	65.4831	8.16201	6.3335	10.178	27.6443		2.96838	60.0207	8.90298	84.5041	0.107541
Set31	134.428	31.2121	18.0613	28.9708	12.161	20.8653	6.55025	18.1299	1.63306	6.67439	8.07451	29.8005	2.17178	110.015	13.8554	1.27563	10.6191	6.70146	5.72849	163.436	87.6472	11.2006	46.6549	0.318978	9.89442	1.66082	3.05909	35.4427	1.85612	0.0816091	47.2294	78.9337	1147.59	15.0358	5.563	5.20448	74.141	3.46521	93.4797	6.8549	5.1776	12.5529	35.3916	0.350626	3.86008	71.9643	5.69468	62.6251	0.0733301
Set32	51.026	17.9042	35.0374	35.33		20.7522	29.8478	32.6782	1.05029	6.18584	8.48716	15.897	1.18034	36.9902	11.535	0.62528	10.4153	7.33244	6.16277	357.619	120.361	9.27495	33.5784	0.337151	5.85427	1.45888	3.76971	61.2368	1.83039	0.0353883	36.1782	48.8554		21.8729	2.57679	9.15082	85.5673	5.82123	53.1715	2.51951	7.66153	8.50507	29.6672		3.55272	41.3071	16.2801	112.198	0.130394
Set33	118.697	17.315	44.7077	36.3528		28.7409	27.4306	75.7566	1.33307	5.13144	6.70423	27.0517	3.8787	73.9908	8.36604	0.822931	14.4251	8.86946	8.03658	216.087	91.1069	9.26938	63.6594	0.226053	6.31916	1.71812	5.71	24.1504	1.7586	0.086767	93.6275	57.1389	1789.52	14.9357	3.12836	1.57311	70.849	3.93239	266.916	2.50619	5.43844	7.84006	33.4443		3.43022	19.5957	15.2016	89.9683	0.0703156
Set34	135.641	13.8532	23.8016	31.6959		19.1727	10.2087	31.5861	1.18961	8.54769	6.1165	23.7059	1.05445	59.4371	10.399	1.07223	21.6205	11.7047	7.95341	173.982		10.4678	37.2569	0.275198	9.01853	1.2029	3.64914	26.5974	2.46969	0.0704943	278.494	58.5289	314.028	6.74118	2.65504	10.1725	49.8502	4.3005	83.8541	3.13109	7.06461	16.2479	8.9568		3.00791	70.9444	10.5539	85.5577	0.0791211
Set35	38.9573	23.6905	17.0195	31.2074		24.9066	18.5412	56.206	1.05024	3.79473	10.8134	15.7479	1.40016	92.9672	5.42506	0.921624	15.2186	7.82264	10.8732		106.152	12.8553	40.1587	0.282708	6.24274	3.44654	4.96206	33.8982	1.81092	0.0765989	112.654	147.555	314.028	20.4199	4.55305	5.87665	11.681	3.95097	149.176	2.09552	5.24575	11.4696	15.7271	0.446723	1.6329	15.275	5.94457	98.9686	0.10335
Set36	37.5374	25.0784	37.4226	23.5899		30.5769	12.1395	23.6998	0.718437	5.18423	6.79161	29.2052	2.3499	154.79	4.49772	0.616071	23.7038		11.2133		237.163	11.8166	35.9337	0.33885	10.8897	1.07048	18.9362	54.3436	1.99019	0.064592	359.878	79.8476		23.1277	4.43316	4.14661	41.1407	3.88158	130.159	8.37721	5.49123	16.5751	31.7851		3.64995	48.9715	4.28998	57.3137	0.151277
Set37	151.584	16.2655	21.5144	27.2075		27.2062	10.0979	31.2159	1.12498	8.89776	9.05109	22.9581	1.58376	353.577	7.26594	1.73263	16.9877		7.4365		46.1052	16.0886	36.5805	0.238198	5.44083	1.32589	8.00254	39.6727	1.76505	0.0225787	107.514	73.5469	2211.65	17.2945	3.70794	8.88338	50.9111	2.67336	58.2071	2.66906	6.90566	17.3204	24.2876	0.441743	1.53865	41.3071	11.7295	106.115	0.0918615
Set38	35.9973	5.61149	47.7783	28.2842		20.6939	29.0447	23.6998	1.02751	2.2822	3.6067	16.8947	3.15171	22.2528	13.433	1.0076	11.8279		8.84061		43.6626	5.97215	25.1861	0.230555	3.07975	1.08306	19.542	38.5505	1.40009	0.0519606		54.5044	1907.3	19.9174	4.53357	6.42539	66.1623	3.45432	60.4452	6.0928	17.1347	13.2903	25.0382	0.872191	1.13978	83.0524	4.33998	102.628	0.0907181
Set39	99.3992	35.898	52.8142	28.7714		26.9801	8.48934	26.881	1.09024	5.02934	4.72099	23.0883	1.27365	253.726	5.18853	0.87812	12.3064	4.06001	7.83388		164.335	8.28336	39.3233	0.718459	6.01529	2.53259	4.64038	11.15	1.81619	0.0606734	101.002	54.8165		23.5057	3.907	9.01243	82.1285	4.96656	78.3672	6.21716	6.01481	7.44762	16.1516		3.02855	66.3359	13.9979	119.842	0.0870369
Set40	125.172	28.5865	19.9032	26.3771		10.7599	26.246	31.2159	0.71872	7.37896	9.35015	15.9139	3.53062	160.168	3.01567	1.39488	12.4786		5.72849	404.572	57.6709	10.3341	53.2938	0.536585	5.06564	2.66357	12.3717	40.2013	2.07062	0.0864192	104.358	71.9155	676.236	16.8869	4.59437	4.47331	51.566	4.82073	193.885	1.87106	6.75465	13.0974	19.446	0.625571	0.970438	62.2668	15.9569	75.305	0.0549422
Set41	39.84	15.9154	28.7879	27.2075	18.299	28.6361	17.0142	19.4736	1.59067	7.92192	8.98767	47.3541	6.19591	73.9908	3.6726	0.816433	12.7298	3.12404	7.36658	239.847	41.3618	13.8611	48.9222	0.536585	10.1759	2.66357	4.86099	43.6568	2.04144	0.124855	90.8665	64.4084		15.4718	3.24715	9.01761	91.8221	2.2881	340.453	7.3418	7.37458	11.984	22.3111		2.58105	67.5994	11.6991	98.3057	0.0697945
Set42	84.0583	16.8783	49.2741	24.9144		28.4211	23.5772	39.1993	0.647986	8.66859	3.77621	38.2589	0.846383	66.4498	10.4495	0.956356	20.2293	2.21193	10.7553		37.5173	13.4072	27.6495	0.964099	5.49235	2.44735	1.15965	58.9879	1.75584	0.0350087		57.1665	185.454	15.2187	5.06051	5.87334	91.0195	3.89054	261.683	6.5618	5.15716	11.3894	15.9139	0.574821	2.6528	40.504	4.5807	77.8637	0.0619762
Set43	147.007	13.422	31.1813	23.7807		27.9125	16.308	41.4243	1.33241	5.98249	13.5939	28.7038	3.04656	110.158	14.6982	1.53919	7.05056	6.99737	5.73686		125.968	14.647	63.8956	0.343374	9.18265	1.4879	3.9076	34.5569	2.09329	0.0561358	241.579	302.396	1604.9	18.3008	3.10496	3.96053	70.6044	5.42993	161.976	4.6271	8.40755	7.12309	27.6286		3.76795	49.4236	6.5553	88.9665	0.0583576
Set44	41.5461	26.2525	45.6856	35.7396		25.4294	20.7764	34.0904	0.982369	3.02412	9.14423	21.8871	1.7408	229.628	7.26594	0.616071	19.3745	5.71044	3.6231		183.153	12.9304	59.7454	0.317457	6.86092	2.34779	5.61221	16.5748	2.33155	0.0494417	188.316	103.306		13.7513	2.34038	5.63087	19.0079	4.53763	140.694	2.2402	8.95977	14.1035	9.3714	0.251576	2.35318	35.3216	16.19	109.5	0.0807134
Set45	37.9029	7.95642	22.9642	35.87		19.983	17.1402	56.5688	1.41253	4.83213	7.77818	15.285	6.58275	22.2528	9.5266	1.59798	5.86564		8.3119	458.193	46.1618	11.5511	32.3501	0.791891	5.44083	1.36232	5.52095	20.0356	2.01539	0.107439	105.21	73.6163	1830.44	21.0022	5.24111	9.56292	61.1707	2.16837	56.1478	6.86337	4.47562	17.7763	23.4899		2.80834	17.732	3.92794	50.9672	0.139008
Set46	55.0431	31.5887	28.9442	33.3486		26.1276	10.2087	50.3322	1.17617	5.0734	4.3016	30.4443	3.42473	66.6367	5.81069	1.23715	12.3742		10.0724		73.3147	12.5533	49.7659	0.343218	4.45631	2.27054	12.8135	30.4667	1.61462	0.0871634	151.442	58.5289		17.3123	3.9587	8.67951	33.1188	3.46807	42.601	8.57751	7.43305	15.9399	28.7926		1.8431	70.0926	6.05725	56.9437	0.1033
Set47	14.7239	16.1665	62.6827	31.0361		21.7865	23.3929	54.7116	1.07547	6.7621	7.97966	33.5671	1.60969	12.2564	7.49458	1.51412	11.5054	0.634838	5.81168	489.219	109.161	13.1846	43.7377	0.256646	8.88847	1.27302	5.87587	37.0572	0.762821	0.077282		79.8476	913.918	14.0881	4.97924	9.77377	79.2591	5.55785	168.801	5.8321	6.4329	9.4239	27.7006		3.4282	17.2326	9.72639	48.4976	0.0549422
Set48	119.312	36.0727	43.0671	35.6752		19.9184	13.6888	31.2159	1.00866	2.68305	4.3016	26.8945	2.55587	170.651	4.2075	0.676658	6.5754	8.81238	10.5626		47.9145	7.78599	60.8375	0.724895	13.7361	1.73659	4.77924	34.2855	1.64516	0.0493796	235.873	264.565	904.178	18.3458	2.26865	6.03766	15.6218	2.29569	126.761	6.13512	14.0045	9.72565	36.1739		2.36388	40.5667	8.58012	16.6333	0.0980865
Set49	39.9776	54.9704	34.9918	33.7657		27.3537	33.5735	61.547	1.42549	3.72627	6.38214	15.6018	1.18799	218.607	9.93605	0.576446	16.2775	1.39438	9.13587		45.4495	15.2203	53.0883	0.239475	6.31932	2.64013	1.81123	50.3194	1.57973	0.0511189	50.9361	63.0106		20.4577	3.46074	6.68825	81.2396	4.25405	89.17	3.05353	6.50671	18.1975	30.2343		4.31525	79.2022	17.5213	72.597	0.056759
Set50	109.081	22.1726	40.4793	27.6672		28.563	19.4802	35.1106	1.18961	3.66892	10.7187	21.8871	2.72418	12.2564	8.2569	0.649436	10.2007	15.1358	10.1603		45.4495	13.3454	69.4239	0.61715	4.57671	0.984675	4.0084	59.2086	2.51484	0.0593456	135.261	96.4262	1035.4	14.7499	3.82799	4.77884	60.5146	5.59076	178.286	1.20613	7.37458	16.2479	25.0503		3.97934	32.7659	8.58012	53.5451	0.0778848
Set51	159.633	28.0307	52.4335	30.3401		20.6939	21.452	43.288	1.07547	5.90423	10.2572	47.028	1.94663	30.9731	7.25063	0.820137	9.13293	1.20079	7.4365		98.2257	14.9915	39.736	0.219446	7.69613	1.37105	5.4126	61.2843	2.63979	0.0242984		276.767		13.7513	5.36978	8.89605	58.3564	3.06313	250.651	11.4011	8.12173	12.4927	16.5374		0.95049	79.9845	17.3409	107.394	0.0696529
Set52	60.1238	29.1943	33.6829	38.282		29.9611	8.48406	56.1752	0.722356	6.40146	6.09922	36.6694	1.80584	208.358	13.1596	0.98117	18.3768	4.64527	10.1709		36.635	15.0196	6.75478	0.607972	6.35595	1.92907	3.6495	7.86991	1.9483	0.0417842	50.7396	60.0969		22.6323	3.90693	6.64893	90.7034	3.01358	48.2859	8.13776	8.92482	7.23696	22.1653	0.666701	3.04401	34.3842	12.9315	82.2639	0.124691
Set53	120.822	28.6388	31.9115	27.1462		24.5217	27.9828	59.95	0.933608	7.65071	10.7188	44.7703	1.95223	152.621	11.1587	0.788434	14.545		9.80764		54.3397	11.1836	43.8602	0.27266	9.45391	1.98765	5.4126	8.30128	2.30443	0.089594	189.335	43.2683		8.5803	3.71861	6.64893	56.5376	3.73103	204.372	6.45832	5.04295	13.5791	7.74746		2.25237	26.2356	4.23715	54.7659	0.0559251
Set54	50.6151	26.9198	44.7332	37.5195		19.2797	23.7319	24.7368	1.29524	11.7003	6.1165	30.9686	2.2301	256.531	10.4495	0.477056	7.18311		11.9942		58.2169	12.2475	26.0139	0.432432	7.681	2.93642	3.74136	50.4701	1.42788	0.110725	171.528	50.5631	2713.08	21.8729	3.83149	8.01966	59.2664	3.10801	92.7522	2.02008	7.37458	15.8478	8.2796	0.524898	2.42555	24.5355	17.9357	71.4076	0.0561883
Set55	24.9489	22.8392	45.2367	31.2074		25.2605	22.5747	31.3291	1.07442	7.54587	12.8785	38.0093	4.80967	241.296	5.53367	1.22226	11.1337		13.23		113.829	14.238	34.555	0.641982	8.79797	1.32589	19.6473	7.86991	1.80663	0.0512326	165.485	249.781		24.8883	4.27732	5.99585	18.8621	5.6594	61.1858	8.93739	4.76004	6.38464	27.7585		1.33035	19.804	13.1218	78.9646	0.0748715
Set56	45.8911	15.8885	39.1391	25.8914		24.3853	25.9994	23.0957	0.874253	6.6955	4.21698	33.597	3.09464	27.1048	14.2936	1.35842	19.6147	5.53684	7.66069		78.4222	12.7654	13.4277	0.703869	7.1802	1.42014	5.06595	67.8102	2.31855	0.0607046	190.052	77.6019	1190.86	18.3893	5.7248	6.9524	51.3813	3.44826	281.113	6.75455	7.10892	10.8707	33.4887	0.596418	1.71384	44.4937	4.40396	71.0691	0.0678944
Set57	37.2056	12.8101	23.258	18.4339		23.5144	23.3529	71.0978	1.15506	5.65325	4.72099	11.2077	3.33024	149.314	5.37679	0.955206	8.1636	7.97609	7.03106		58.2169	11.486	20.5931	0.375901	7.17543	0.986851	4.0084	9.25117	1.83673	0.0473993	269.239	317.162	1758.63	30.5607	5.35916	7.75885	56.0605	3.10801	48.5843	8.48006	6.10755	16.9779	28.3715	0.535465	1.85338	50.0046	20.7759	19.0287	0.0878502
Set58	90.5259	36.3481	31.5962	28.6957		22.9371	22.4635	59.0333	0.934643	2.763	4.45627	27.9692	1.29401	138.996	8.26369	1.06329	13.4653	1.7972	3.63662	403.823		11.8166	35.6517	0.331385	6.42234	2.43139	19.6856	58.2262	1.76955	0.0380546	97.1086	162.946		14.7499	4.09286	10.7085	49.0768	2.67186	323.2	4.35841	6.16427	29.5812	31.576		4.24563	33.6714	7.80759	159.72	0.0866441
Set59	113.255	25.7982	63.4357	28.1096		27.4722	27.7092	44.1839	1.02615	4.15929	4.3016	40.4145	1.38776	85.284	6.14125	0.785115	9.89018		5.34178		37.6244	12.3855	22.6504	0.372534	9.78713	2.00121	4.89987	30.0794	2.08644	0.077282	237.91	225.594	1263.35	20.6594	4.36267	4.86128	68.8948	4.20501	176.759	5.71012	6.16497	11.0517	27.0219		3.00706	46.2574	8.58012	66.3782	0.0656711
Set60	36.5384	32.5816	57.0274	32.925	3.64827	18.4737	16.5524	25.6247	0.981092	5.02191	7.49444	26.2925	4.04159	150.058	9.24282	0.57883	12.706	1.37564	9.61552		57.3824	17.934	34.194	0.409348	8.91917	1.18812	6.58201	80.5752	1.9483	0.0382143	101.224	156.475		17.757	3.48831	5.9043	31.0441	3.04368	231.932	5.8543	3.99918	13.0974	21.6462		3.10233	40.0668	4.57593	88.2577	0.0792668
Set61	48.4621	20.2226	33.2159	30.1919		15.7782	21.452	63.3291	1.26295	4.08588	12.7004	24.7447	0.775324	235.293	10.3808	0.593271	12.4786		3.00692	357.619	250.19	11.5061	38.5412	0.233796	5.87304	1.17273	6.57517	51.7588	1.41265	0.0940849		43.2683		23.0574	5.16239	6.35978	67.0178	4.1825	175.184	4.17661	5.23707	25.7231	22.3769		0.657648	39.0648	7.1374	68.3357	0.0669596
Set62	135.002	35.063	17.348	27.2075		20.6831	22.6611	75.3702	1.27384	6.24311	5.17512	15.1487	0.909079	148.575	10.7777	1.4319	18.6347		7.66069		77.934	5.92603	40.0812	0.317146	5.10841	1.58113	5.83404	13.9948	2.13133	0.0454845	180.216	77.6529	918.434	17.0763	3.70794	6.42284	77.2101	4.31898	232.087	7.37485	8.95977	16.0743	39.4266	0.400583	1.65481	62.8269	5.70334	141.702	0.0666908
Set63	54.45	26.3119	38.357	33.0836		24.3892	19.8883	43.288	0.888347	5.39461	7.09812	17.87	2.11614	145.124	7.56743	1.48456	18.7603	0.956327	8.85648		29.0624	8.53613	56.9939	0.207399	9.04467	2.57673	4.38631	53.7161	2.49426	0.0783817	47.7462	99.4809	1526.44	28.1483	3.99359	10.3488	68.2204	4.91552	199.632	4.98386	7.79652	11.0841	28.3715	0.500741	1.71384	41.3738	7.58434	85.9316	0.0778848
Set64	39.4815	19.7391	38.3364	26.9231		16.7906	19.6649	57.3824	1.44264	6.53927	9.94696	41.1978	4.07836	43.9118	6.2446	0.937663	8.86234		9.77176	383.371	45.4495	8.8624	33.4918	0.960093	4.68194	1.05622	4.64038	10.0528	1.92215	0.123943	241.579	164.568	956.735	19.8631	5.16967	6.40455	57.0167	5.02731	77.02	7.644	3.26152	11.3894	27.7585		5.90062	47.4197	11.8614	71.3631	0.0669596
Set65	65.2312	15.4423	26.7778	25.9044		30.7377	30.5524	58.8109	1.43651	9.56212	9.05109	11.0278	2.08371	63.3224	7.52895	1.21627	18.7705	4.12873	4.13927		106.735	15.1819	41.3621	0.381883	8.40242	1.53652	6.77686	15.5525	2.10758	0.0645812	113.897	47.9614	1608.05	6.12391	4.21115	5.60688	81.1449	3.58797	151.061	5.38483	6.2787	5.74986	30.9879	0.399713	1.17816	24.8611	4.95723	85.8345	0.0988205
Set66	46.2715	22.5008	23.258	30.7714		19.2797	22.3914	56.4143	0.738441	3.51594	4.38824	22.4237	3.42354	12.2564	12.3077	0.934414	18.4502		5.2203		140.732	10.0265	59.1444	0.586004	7.17543	1.15737	5.23318	42.3201	2.43757	0.0524915	87.564	42.4967	670.992	4.2378	3.76928	7.12521	75.8344	3.59801	117.547	2.71225	6.01481	13.4852	26.4044		2.37658	64.7941	8.42097	87.8858	0.0668865
Set67	45.1686	7.1959	36.6275	32.2775		31.0727	24.664	40.5727	1.49355	6.35166	8.46268	21.0955	1.87169	196.392	5.90574	1.27563	13.8667		11.0427		148.071	13.7779	54.9311	0.434103	8.90171	1.41206	6.32517	32.4239	2.11844	0.0565236	47.7462	85.6982	1263.35	7.46837	5.06522	2.41241	44.0367	5.07167	53.7439	5.62718	8.06023	8.06151	25.0382		2.41205	68.3731	17.5194	109.202	0.0668865
Set68	25.6831	53.2775	39.4969	40.5461		25.7153	21.2475	46.1386	1.27087	2.76867	7.97966	15.9293	1.19983	158.285	8.84225	1.05923	18.7971		2.59049		166.678	13.2624	63.5982	0.343061	4.17993	0.635646	3.61906	40.0617	2.15876	0.0543341	46.7195	211.753		21.816	4.01121	9.98769	71.6981	3.20096	44.0044	5.25821	6.57884	12.1307	20.8806		3.06544	41.1071	3.46664	72.0508	0.095341
Set69	103.96	13.1708	40.0357	34.6788		26.6662	19.0957	26.881	1.27098	6.39276	8.45355	21.4042	1.58795	97.5039	8.36604	0.561357	11.5295		2.69315	567.657	52.4632	15.9911	65.89	0.301163	7.06362	1.42014	4.66134	29.9906	0.642616	0.0966285	127.18	109.493		19.132	1.7239	6.44006	51.566	3.50301		3.8012	5.46424	11.8256	23.1106		3.07968	77.103	6.62641	107.395	0.123293
Set70	106.555	28.8855	38.6722	26.2114		28.9467	21.2598	43.5286	0.705097	5.3297	10.7391	22.9671	1.74657	59.4371	9.47193	0.571901	7.18311		7.652			10.4678	28.2963	0.233796	9.10711	1.31311	2.80603	40.8125	1.53894	0.0551862		174.84		11.9305	2.78657	8.61032	90.0345	5.30201	44.0044	2.5581	6.75434	14.0223	15.2886		1.20947	66.3359	6.82369	129.236	0.0755286
Set71	30.0502	26.8229	41.5247	29.9496		23.5144	19.5615	54.6486	1.49953	5.59771	5.04773	16.2568	3.16877	180.112	5.64783	0.398109	9.22965	9.96032	13.5716		81.4788	13.5597	43.1808	0.304279	8.51935	1.20385	4.8592	17.5565	1.94478	0.10359		77.6019		17.702	5.01382	5.76791	63.9186	4.2995	119.289	7.66008	13.5464	6.38464	34.3368		1.94622	44.8	5.03944	75.6557	0.124691
Set72	140.721	7.34172	40.61	29.9986		20.4013	15.1156	41.3691	1.21857	8.76541	3.05422	29.9199	3.20872	132.991	12.3077	0.940912	15.2983		9.44647		41.5365	17.1611	64.8727	0.94806	9.78713	2.08679	6.78232	43.9437	1.05087	0.0520939	56.2712	59.4758	781.872	24.8806	3.78856	9.32354	53.1858	4.77482	267.188	9.30324	5.12127	13.2722	30.6307	0.595925	2.41205	53.6294	7.27235	67.8515	0.0678944
Set73	233.681	19.0558	27.2231	24.1114		23.2599	8.67791	49.4963	1.22025	4.84461	8.07461	41.9113	1.57546	73.9908	7.14337	0.493212	15.2169	5.92197	9.51695	504.425	58.8036	12.3706	38.3646	0.295254	8.91495	1.45689	3.79305	11.15	2.2108	0.0792812	47.7462	128.106		23.0574	4.90432	9.10975	53.0326	3.78735	397.301	2.71225	6.173	11.76	19.1807		1.22119	44.8	10.1687	50.0296	0.155471
Set74	57.9708	22.3589	57.3295	19.3186		19.9527	10.8284	51.0932	1.27235	6.08733	8.98767	26.9325	3.40085	139.305	10.0093	0.906196	14.9768	4.17491	9.79556		120.178	10.3743	36.4188	0.37727	8.97296	0.7864	11.491	37.8945	2.60171	0.0486337	170.137	68.2391	2551.91	24.8818	5.64215	5.88177	96.8761	5.37718	48.2859	2.00856	6.71633	21.6937	19.8919	0.366444	0.613253	45.6775	12.4101	41.8924	0.111756
Set75	31.5075	23.0476	46.7246	27.4376		33.0409	26.2192	21.0987	0.951184	8.70898	7.02736	44.0435	2.26341	208.717	16.7605	0.650797	20.6235	8.87364	9.23068	213.707	39.0097	17.7049	32.3882	0.33885	10.8082	1.97764	11.491	14.5727	1.77459	0.0921697	135.862	42.9809		11.1926	5.39107	6.76555	42.8194	4.20897	212.082	5.06259	4.98342	6.63443	25.0503	0.609753	2.06295	43.9274	7.19933	65.7477	0.0701083
Set76	143.613	23.3972	26.7147	33.543		25.0903	22.2268	33.1195	1.77432	4.16899	11.7114	51.5504	3.54501	24.5128	7.57077	0.723985	12.563	6.39891	12.7694		62.709	11.0983	7.68462	0.609973	6.77813	0.570338	3.06263	24.7284	1.63883	0.0524915	42.8993	72.5444	491.678	2.91344	4.90432	1.53618	55.9537	3.79824	66.0555	1.61686	5.50826	22.2535	33.8486		1.62294	54.4349	18.2795	122.243	0.0563846
Set77	38.3762	14.2372	41.0214	18.8056		26.9532	25.6151	26.1573	1.61701	4.48042	9.77881	13.3475	2.74091	210.265	9.38298	1.64578	10.2903		5.81058	175.463	36.635	12.2126	78.1115	0.206622	8.70272	1.08306	6.78232	40.2324	1.9483	0.0419196	38.4284	121.479		18.7099	5.3639	8.53763	56.2158	2.93901	167.017	9.34568	10.6509	7.66865	43.4956		2.35318	43.7916	11.6621	97.3371	0.0736042
Set78	47.9418	28.7975	57.2165	25.5132		24.2264	20.568	58.5752	0.761813	5.5309	11.4467	29.9199	5.59197	59.4519	7.56743	1.48824	12.3064	11.0255	10.6615		108.404	10.8238	37.5937	0.294397	5.9569	2.11171	4.76619	30.1515	1.76505	0.102091	127.293	78.1269	668.086	28.6425	5.13058	6.50455	64.6543	4.19637	265.632	5.26828	8.80479	23.4566	19.44		3.12842	18.5095	14.993	141.174	0.0866781
Set79	43.491	27.913	16.3177	32.925		17.1884	18.5204	24.8534	1.21857	6.79593	10.8249	33.0585	1.3979	60.3274	7.26594	0.493212	13.4723		4.17057		79.8458	10.3928	40.0523	0.308017	5.96167	2.72428	6.78232	48.5908	1.88821	0.0764154	216.296	52.0305		35.4588	5.18436	9.34758	53.0917	5.27621	18.8014	4.96105	7.47075	10.857	28.9317	0.360457	2.81392	34.8219	4.40396	82.2331	0.0725548
Set80	117.758	7.34172	20.8254	26.8113		23.6578	14.361	59.8673	0.849009	4.69117	7.09812	34.7862	4.21453	18.3846	7.90526	0.616071	6.78416		11.5089		58.5566	11.8122	79.7598	0.929468	7.29367	1.33264	9.1857	43.9421	1.7506	0.0543341		109.493	839.029	11.0273	3.07539	6.46115	24.7574	5.30201	297.87	6.94299	6.01481	13.6156	18.2997		2.14756	64.7941	7.321	80.025	0.0778848
Set81	85.7218	27.7542	42.9282	33.8057		19.7345	22.786	50.5851	0.840801	3.43016	8.46268	21.0209	1.25868	147.949	5.33561	0.955206	20.5707	5.52255	10.5606		41.7824	16.6656	34.9817	0.443746	8.82331	1.60866	16.2185	30.1515	1.99987	0.0380546	33.1589	118.133	1874.18	17.322	5.06758	8.19787	57.0744	3.42819	175.956	2.5581	5.90665	14.0172	25.8711		2.58698	22.9976	4.62592	119.701	0.0858704
Set82	96.9658	35.0316	48.4752	25.5549		21.4978	24.4975	31.3352	0.549093	5.90083	11.6297	22.3532	2.00019	76.6331	5.99965	1.36136	15.2169	7.10099	10.59	298.743	47.4622	9.9555	36.7298	0.285864	5.89036	1.3035	4.98034	28.4733	2.11575	0.0624566	113.897	160.958		9.62897	3.85158	7.16764	52.8644	4.45831	68.2913	2.04509	6.84678	16.6148	26.1098		2.39348	69.4013	13.1218	20.517	0.100026
Set83	83.6124	27.0683	34.6908	22.8647		20.1706	21.7633	95.8426	1.10616	6.65278	9.39653	28.6706	1.28476	43.1236	6.14125	0.940912	10.4858	5.35602	7.51652		59.6479	14.6344	33.9971	0.235997	7.681	1.77729	5.17095	51.7588	2.01003	0.111925	58.9729	129.951	781.872	13.5806	4.11887	9.66562	73.7471	3.04966	208.869	1.54711	15.5454	12.0428	29.8597		3.27119	50.3434	17.188	119.701	0.0870729
Set84		7.1959	62.3425	25.8024		24.5217	17.3568	38.6098	1.62837	8.37829	4.26423	14.7971	1.13809	206.746	9.70149	1.26711	25.4538		8.66243		143.965	11.9119	34.194	0.61715	8.15838	1.8775	4.81878	12.0224	2.0191	0.078274	165.504	66.434		27.705	3.7643	9.15987	58.8926	3.41901	181.444	3.05353	5.48757	15.061	36.5155	0.572979	2.80834	28.3556	8.12254	86.0029	0.122475
Set85	32.83	54.9817	36.0611	25.9044		19.8123	22.284	63.0506	0.922813	2.76867	5.28924	24.1388	2.59562	56.4368	11.0779	1.07706	13.2197		7.53015		62.1411	8.27929	12.201	0.706172	7.47057	2.08338	3.52618	11.127	2.55731	0.0494392	43.6918	126.771		26.9871	5.62216	5.27435	84.5904	4.20144	31.4029	2.95501	6.53499	15.8478	34.0666		1.14527	43.8292	8.58012	67.1515	0.119732
Set86	38.0883	21.2802	43.1216	29.9959		29.94	22.4072	50.3322	0.909725	6.36938	9.30572	14.9475	1.19023	135.496	10.051	0.845669	7.05056	12.436	5.63529	173.982	37.5714	11.8323	40.9021	0.730229	9.01339	2.16619	4.66134	57.9423	2.19061	0.0515832	93.2434	59.4758		16.4259	4.41104	7.73989	21.3282	5.42165	150.208	10.0782	7.19031	6.976	20.2628		2.34609	35.5751	16.5424	62.026	0.129415
Set87	136.059	18.0822	40.1454	23.9711		22.9963	21.0893	41.3678	1.80687	4.49369	0.4543	18.336	1.15836	59.4371	5.45301	1.44948	18.6502	5.25901	9.82661	337.139	69.3154	14.9481	14.3311	0.237965	8.81452	0.570338	14.0744	71.3117	1.57018	0.048155	108.61	56.6258		30.538	4.90944	7.1777	47.5953	5.45391	80.366	7.88174	8.187	7.66865	26.448	0.581158	1.29523	66.3359	5.05443	41.8924	0.0972562
Set88	50.5348		45.0102	16.9677		29.248	15.461	41.4243	0.963088	4.04572	7.34196	17.2631	1.68767	720.283	8.55158	0.514034	14.9302	3.07613	10.8479		65.8922	17.3801	17.8883	0.339918	8.91307	2.47399	6.35685	20.3553	1.60002	0.0431048	254.095	162.958		27.7134	3.62591	7.65334	61.9558	4.09945	229.766	2.73118	4.84345	10.5397	22.3303		1.73574	72.7273	3.44292	67.1515	0.0737616
Set89	46.9486	27.7201	37.1884	28.555		25.6337	23.3575	50.3322	0.899847	2.65258	2.42127	33.5671	4.47489	267.866	14.3895	0.473742	11.7464		8.85429		173.454	7.37237	26.3393	0.900503	7.57273	1.7171	5.29998	12.1592	2.13148	0.0943294	125.643	79.9898		26.4415	4.17585	6.89069	16.9277	3.76333	323.2	7.71395	4.99367	17.7763	23.5711	0.510877	4.60503	55.4517	13.4402	99.5068	0.0654114
Set90	48.2109	33.4449	17.3784	9.66028		22.685	32.2071	57.3689	1.3724	8.61574	5.74318	16.7875	1.0703	62.395	6.19526	0.679699	11.3364	9.11493	10.5626	202.185	85.0893	16.4028	40.471	0.3073	10.649	1.68948	6.77141	40.0153	1.32366	0.0546676		163.904		15.5578	4.17933	5.63087	61.1044	3.44826	250.186	9.68238	4.20878	18.6619	22.9654		2.04521	37.5208	6.27613	98.7723	0.17161
Set91	43.491	28.823	54.8447	33.1853		29.4976	29.5177	54.7116	1.47344	2.30219	8.85614	30.488	2.36219	156.187	8.47606	1.57528	9.76458	8.35711	12.2164		60.4785	10.8564	40.5883	0.286965	7.681	1.53241	3.98605	30.6334	1.56938	0.0524915		57.0384	910.446	15.7155	5.37016	7.51567	30.1702	5.33281	301.114	2.75597	10.4495	14.3449	18.3907		2.12796	40.5667	4.67592	59.7137	0.0870369
Set92	67.3085	21.7418	41.3132	28.9708		11.973	19.5615	46.0037	0.888347	6.12804	4.26441	19.226	1.19983	43.9118	5.39897	0.841028	9.31758		8.55375	208.821	87.6472	16.4535	63.486	0.343374	8.35572	1.65925	5.87279	37.2419	1.71599	0.0567548	110.415	62.011		12.3974	4.43316	7.77886	53.5943	3.71092	125.683	4.37686	10.8512	14.2729	18.3105		1.85611	14.6693	5.33853	73.3353	0.0372176
Set93	26.3134	11.7842	24.2137	15.7675		29.7458	26.8784	32.6782	1.27737	5.37273	10.497	19.0095	1.73818	177.14	13.2414	0.550636	15.9443	4.66294	9.04821	538.441	34.1743	10.4678	23.5721	0.225644	8.4485	1.20385	9.63967	22.3359	2.02464	0.0783817	58.9729	57.6781		10.5822	1.99573	6.65925	29.4648	5.17367	53.7439	3.69049	6.75465	7.47142	18.3094	0.445185	1.53865	66.3359	6.18159	89.6564	0.0686082
Set94	32.6504	6.88856	47.7484	28.8885		23.0968	25.5107	67.9164	0.992598	7.53491	6.12092	22.3876	1.89691	47.3221	6.02599	0.546032	12.2652	2.21193	11.8804		68.3036	17.0557	42.5632	0.409348	8.99076	1.52856	4.81939	53.0703	2.50701	0.0440253	104.427	69.6307		23.0837	1.77248	9.47185	51.2178	5.71754	66.6865	3.47701	7.79652	13.1185	14.8255		1.97862	69.5748	16.9908	99.1511	0.0733301
Set95	27.5275	16.6776	44.7058	18.0875		33.8061	9.82861	62.1663	1.13545	7.27916	7.49444	32.1352	1.844	269.396	6.18852	1.09029	20.6653	13.9534	6.01871	230.425	29.0624	14.3945	34.4513	0.518715	8.81452	2.27974	6.78232	52.7256	1.93589	0.0422886		53.3713	987.058	9.29647	5.39497	6.76906	49.276	5.13744	52.5991	6.10269	7.00594	14.8298	18.6073		0.657648	126.472	15.5062	135.677	0.10335
Set96	184.661	27.5921	43.0671	31.6465		21.5708	14.7272	39.9415	1.3735	7.38854	6.8234	15.239	2.7174	56.77	7.60804	1.211	16.0735	8.43241	10.1356	427.459	192.573	14.2891	58.6876	0.843193	6.79525	1.66671	5.47441	15.0673	2.23535	0.0911304	47.5497	77.6019	1850.15	7.46837	3.13104	5.31211	23.9446	4.76647	150.208	7.50997	4.5202	8.23608	22.4524	0.552037	2.39432	35.3216	4.47126	85.3012	0.116917
Set97	47.2814	16.7728	21.6103	17.0525		24.1116	28.5553	77.1596	1.04692	2.42034	8.86211	18.1569	4.60818	56.0504	11.5904	0.77568	8.99574	5.51797	11.9042		34.8422	17.8975	33.9971	0.94913	8.65486	1.20385	6.77141	14.9075	2.47298	0.0671444	100.588	195.953		27.662	1.99573	6.89069	59.8597	4.2666	180.993	4.80175	6.13429	8.31932	16.2577		2.56413	60.0545	7.31869	108.322	0.0782783
Set98		27.0033	28.1609	37.0102		23.2566	15.0783	35.656	1.07547	7.30677	11.0657	24.1388	4.32463	204.328	5.90574	0.960531	15.9266		9.55364		45.5061	15.5267	68.7453	0.756301	8.83066	2.21203	3.41143	11.6945	1.85499	0.0251246	98.3336	116.778		18.6857	4.52286	8.55837	43.9326	3.89054	140.109	8.73559	5.33147	10.8707	30.9301		1.65405	46.4656	3.84738	118.713	0.0627407
Set99	107.703	19.0558	35.6216	25.9044		22.4229	26.246	57.2207	1.68218	6.00017	8.07451	29.2052	0.892474	47.7858	6.7291	0.677091	14.947		13.1147	192.996	58.2169	14.0803	27.1527	0.443746	8.12753	1.99953	9.1857	26.1355	2.50811	0.0321913		199.263		29.6389	5.84343	7.32979	12.9869	4.06116	123.469	5.31529	6.45617	7.82268	29.6117		2.55051	51.5341	4.19939	106.115	0.0980865
Set100	222.67	28.8227	37.0632	29.9496		28.5866	36.386	28.7874	0.850156	2.95421	13.0404	17.8877	2.10536	55.853	6.2446	0.846131	19.5383		3.21321		138.618	15.1975	58.264	0.251607	7.97652	1.8398	6.33359	45.0371	2.50811	0.0209764	204.808	47.4999	2331.62	20.1635	5.31095	7.10635	56.991	4.9608	115.109	6.34257	8.40796	18.2396	9.3714	0.400583	3.56976	14.4007	7.49263	36.3816	0.0988205
Set101	46.9486	27.6981	35.099	28.7898		28.6856	20.568	50.7122	1.10593	8.40956	8.46268	15.6018	1.844	48.0949	11.9611	1.27563	13.3205	4.63176	10.6558		84.6622	12.8569	31.4477	0.735282	9.66313	2.24248	19.1801	39.1892	1.79045	0.0607046	180.06	60.5143		26.8129	4.15597	9.04889	22.0245	3.01358	443.434	6.45425	5.31812	8.68778	36.8886	0.800898	1.4525	78.8833	5.94846	86.0131	0.0654114
Set102	46.9486	27.4752	45.5303	35.4608		28.6925	21.6931	45.4193	1.33605	9.18471	8.35447	29.2052	2.09167	163.372	7.22734	1.19119	11.2153	18.8787	2.88689		84.6622	11.8608	41.5434	0.443355	8.81452	1.53652	3.64914	72.0941	2.13133	0.0961316	43.6433	225.775	1003.17	12.3709	2.80712	4.79946	99.3343	3.08681	256.522	7.65847	12.0449	9.72489	25.7284	0.251576	1.17486	75.5818	6.95932	81.0314	0.0832486
Set103	23.5901	24.3247	54.0798	35.658		29.4385	26.1111	30.2151	1.21774	6.55318	8.40254	26.8945	4.11955	48.4006	4.65552	1.10362	14.6623		7.53104		38.4854	14.5296	69.4239	0.302658	7.06362	1.56244	4.58146	55.9259	1.61512	0.0993614		176.571		10.6337	3.68314	6.31826	65.8491	5.22916	273.526	2.86902	12.0454	9.47695	24.5513		0.973743	15.2224	17.07	107.644	0.0807134
Set104	74.5522	22.4685	34.2281	33.8907		29.4595	23.572	31.1071	1.32443	8.94706	8.35417	26.4391	1.03785	216.618	7.97215	1.41606	7.34758		10.3366		91.1069	5.85672	65.7626	0.282708	11.8667	1.59568	5.95449	18.3008	2.042	0.0359389		278.466		5.52936	3.90268	6.33261	23.4438	3.24317	122.582	1.20613	5.93796	17.9816	26.1098		1.51162	46.6277	9.26495	68.2407	0.0756938
Set105	134.519	23.8515	61.8432	29.9496		22.7403	19.2987	45.0229	1.59067	8.68748	10.1029	35.186	1.54763	35.8468	5.77693	1.09326	20.4836		7.7074	388.945	67.5208	6.84652		0.277736	8.62603	2.64013	4.33416	42.6816	2.03505	0.0592927	93.6275	59.0748		20.3063	3.80351	9.3904	88.4998	3.73861	50.988	8.53614	5.63981	7.47142	26.8923	0.353109	1.77278	80.5199	4.84475	134.205	0.0999881
Set106	153.79	26.618	36.5855	22.9898		24.5638	27.9515	32.4061	1.62588	3.43016	7.24336	40.0269	4.46542	158.709	13.674	1.19574	13.3774		12.1456		30.6396	7.30783	37.7995	0.343061	7.24174	2.08946	12.3717	31.9109	1.57802	0.0564433	105.971	224.071		17.0763	3.75718	8.63893	105.843	3.46271	250.186	2.55816	6.88328	25.4976	22.7111		2.56148	55.6868	16.6652	212.326	0.0637771
Set107	28.2039	31.6974	17.0595	27.3512		23.6612	24.1064	68.3746	0.870549	5.85629	4.38824	40.2368	3.75731	54.602	6.14125	1.29726	14.545		8.05025	302.039	34.1035	10.4678	57.6138	0.443746	6.72186	0.92433	4.38277	43.9437	1.88943	0.0671363	135.919	170.907		20.727	3.90268	7.52756	56.5844	5.91669	194.051	6.58989	5.48757	23.3267	16.324		2.32669	51.6703	12.0089	59.789	0.0669596
Set108	139.268	21.9501	49.0784	29.6175		27.9006	20.568	70.0173	1.18961	6.33666	10.7398	30.7032	2.25845	139.305	4.07815	1.22734	12.3389	0.403382	8.14716		46.7752	18.4397	65.2884	0.232176	4.58634	0.787769	6.55088	12.1209	1.84842	0.0645812	50.7671	74.7587	1451.8	8.23926	4.54258	8.25227	78.4607	2.70553	267.484	6.60464	8.15033	9.14551	22.7051		1.89023	43.6415	5.94829	16.6333	0.0810281
Set109		17.6862	31.5073	26.2692		37.7053	26.9002	29.6245	1.17484	5.50825	8.70985	28.9316	2.1769	216.665	5.88752	0.477056	11.771		4.85979		79.8525	18.4806	40.4629	0.443746	11.8684	0.92433	3.64914	92.7511	0.642616	0.0704943	120.377	91.3927		15.391	4.85216	3.88781	78.6672	4.73709	161.164	6.89691	5.80964	16.1342	27.5675		1.19373	30.5724	5.62999	26.2761	0.0733758
Set110	27.5275	27.3195	26.5775	34.2503		31.6197	21.8183	63.4012	1.3735	7.38365	6.22149	16.9885	0.917443	35.8814	7.72322	1.2215	10.7525		3.61369		73.5054	11.7864	40.1587	0.310555	3.92787	2.88601	5.51241	40.554	1.21426	0.0882496	156.465	66.9556		17.0763	3.56384	5.45327	66.3092	4.39951	191.655	3.39676	5.93738	13.6124	17.1618		1.32948	45.6245	13.1218	93.7684	0.0542201
Set111	45.421	30.842	33.9837	28.0517		23.2586	24.0328	54.1612	1.65004	4.8489	8.40254	22.0764	1.20497	350.149	6.41621	1.17128	9.73975		6.01871		23.0446	12.0014	72.8683	0.284002	5.49235	1.66082	1.75238	23.8984	1.00052	0.126472	442.965	64.5627	1872.43	5.85848	3.51071	10.6754	45.8064	5.40009	123.248	9.31977	4.5202	10.5737	41.7806		2.00634	78.396	13.2756	116.483	0.0599827
Set112	38.0883	27.4651	60.0832	26.5945		32.564	13.5664	38.8143	1.52741	7.30217	9.87369	45.6092	2.25364	181.87	6.03143	1.00907	10.8113	7.12094	5.77595		29.0624	7.6765	16.0821	0.455467	10.9401	1.09146	6.75805	16.8122	2.13133	0.0699902	40.7779	255.285		6.34409	5.47443	7.68635	57.9336	5.78056	227.781	4.72149	5.29105	9.556	28.17		3.02855	70.7221	7.49263	108.051	0.0471493
Set113	111.082	16.2655	44.0168	22.8647		22.9963	15.6279	18.1299	1.15298	6.06092	9.66062	35.6382	1.844	55.9672	7.80361	0.588314	11.5054		8.15452		66.0543	13.7764	45.5475	0.395058	9.01339	1.63699	4.87486	11.9761	1.70602	0.0524915	104.192	67.9989		15.9493	2.51676	5.40544	68.8573	5.72675	148.632	7.95833	7.43305	6.80521	22.1653		2.57811	26.5268	3.94658	107.644	0.0410864
Set114	38.3307	28.9147	31.2738	26.168		24.5484	26.1696	28.024	0.794886	4.92056	6.1165	38.3489	4.11285	224.294	6.03143	0.996279	15.3451		12.7881		35.0923	12.7102	34.0597	0.906429	8.87806	0.958979	6.78232	46.2979	1.52878	0.0757791		118.133		6.05302	2.01452	4.30872	60.9575	3.73861	135.459	5.71012	7.44506	12.8311	16.918		3.02305	46.9714	7.321	58.7735	0.0761827
Set115	86.7316	27.0462	19.5407	37.7583		20.3818	23.8435	43.1058	0.500131	8.42421	8.30579	18.3027	1.04522	362.036	8.37955	0.685523	16.9901		15.7681		44.9359	14.5233	20.9795	0.556658	7.10684	2.04682	5.63606	58.6307	2.69822	0.0507511	308.208	84.5907		21.1228	3.11875	5.55966	103.968	3.58127	304.589	1.95904	7.50853	5.94156	34.4356		2.77204	49.808	5.40331	95.1599	0.0736042
Set116	114.424	33.0591	26.3982	32.685		29.9336	35.8196	54.7116	1.22495	5.49408	5.90745	16.2568	1.92054	75.5672	7.5961	0.53161	14.9768		9.29634		48.6697	15.5267	45.6789	0.343374	5.99641	0.846874	5.83225	19.4695	0.917907	0.039574	123.882	195.357		18.195	4.0284	6.9524	62.6733	4.23061	136.334	5.34476	7.11472	8.39032	34.4094		1.4026	46.1744	4.26265	111.238	0.10129
Set117	130.379	27.1458	43.0671	20.9831		24.249	15.5122	18.1299	1.15611	6.65105	7.66024	28.8814	3.09923	61.1357	12.0218	1.19378	8.46547		9.2532	202.185	58.2946	15.3726	30.4752	0.492678	7.20409	3.4028	6.03557	70.7762	2.38921	0.0503813	49.8065	292.267	380.901	16.991	4.15412	9.86573	62.3251	4.02394	47.9107	6.04639	6.40112	18.9809	22.1226		1.85934	43.7916	8.62806	34.1808	0.0797691
Set118	155.551	25.5837	55.8835	25.5953		32.9917	20.9976	27.5941	0.888347	6.10723	9.05109	27.8473	2.12033	43.4539	7.32421	0.940912	14.5649	9.83192	6.2925		62.5823	13.7764	46.5063	0.557926	7.17543	1.18812	13.9476	82.2498	2.23463	0.0302683	107.791	64.5627	746.753	25.898	4.91665	6.08336	22.9459	3.94218	184.894	6.91003	7.11158	12.8177	27.7113		2.20254	44.794	5.26025	173.208	0.145702
Set119	46.3685	18.0822	33.4541	30.1919		27.9225	14.8836	51.5944	1.21857	6.53303	8.12526	20.9519	1.53655	110.015	7.13377	0.788434	12.3961	7.11698	7.76814	374.165	41.3618	11.6387	34.7709	1.0405	2.54183	2.4158	4.81939	12.6134	2.29086	0.0440125	36.5195	55.2661		19.9471	4.05912	8.75114	107.849	4.53763	290.838	7.689	7.00594	14.0347	36.0389	0.386379	3.02305	68.3469	6.03428	91.6477	0.0801835
Set120	49.9438	17.3261	20.8228	30.1751		28.9468	22.8749	76.3658	0.888718	5.20499	8.46268	23.7059	2.0547	275.07	15.6295	1.21627	12.4786	7.15676	7.36658	374.607	83.3972	12.8125	38.8469	0.33162	9.70463	1.29798	14.5162	30.9254	1.90773	0.0351795	31.2826	64.5627	402.003	5.947	5.47358	4.60056	17.4945	3.94605	223.049	2.49605	7.63761	12.4445	6.15741	0.800019	1.93322	56.4421	13.6593	67.1515	0.0844279
Set121	39.2062	27.0033	27.2265	29.6301		23.4542	11.4195	32.0603	1.27595	6.35166	11.125	32.7249	2.63821	53.0354	5.37679	0.686542	7.56709	11.5385	4.01779		37.5714	8.99355	57.5291	0.953422	4.26319	1.42113	4.66134	15.0673	1.26566	0.0661376	302.096	128.714		6.15903	5.02909	6.59584	76.5999	3.77702	285.809	9.07731	6.75256	11.0666	26.448	0.547057	1.12191	47.5085	6.17833	51.5078	0.0810281
Set122	65.2312	27.2883	44.5626	16.5697		31.7673	18.9655	69.4928	0.781246	6.60459	8.85309	14.3552	3.91817	34.0547	7.43233	0.504773	13.9702		3.65956		65.8922	11.3107	22.6504	0.503166	9.34288	1.96719	18.2852	38.9225	1.9734	0.107183	135.226	258.135		19.2014	1.6	7.03366	55.4209	3.05222	53.8092	2.5581	6.10755	8.95852	21.2885		1.71384	67.7013	9.52848	91.7394	0.0976907
Set123	45.8108	17.1736	39.2542	31.1605		20.6713	7.52227	70.1981	1.55286	7.08231	9.94696	22.1277	3.41251	185.951	9.70149	1.29796	6.3852		6.25802		53.8666	10.3341	25.3064	0.459541	8.68369	1.76083	6.08516	64.9055	2.10765	0.123159	303.58	96.6124		4.50848	5.79241	8.24308	60.3302	4.24245	199.127	10.5886	6.93178	8.78001	24.9366		3.81659	29.8043	19.5692	101.367	0.0558137
Set124	152.624	22.8444	36.0312	32.1385		16.9294	10.6695	58.7056	0.983459	6.22818	7.49444	33.9849	0.896444	351.115	7.52708	0.679699	14.7886	4.64527	3.89122	218.398	48.6094	11.8166	37.8822	0.702383	6.42234	0.759772	6.33359	16.5748	2.27019	0.064592	158.757	116.778	1833.26	17.4167	5.31095	11.7703	95.3376	5.78433	179.251	5.96382	7.43013	7.44762	6.53812		0.98807	68.8972	13.6611	97.9942	0.164108
Set125	84.679	28.7985	51.0267	29.6301		28.4164	15.065	22.3438	1.59067	6.21591	2.83509	23.9401	2.80808	55.853	7.72322	1.27161	11.2246		9.33245	427.459	230.964	13.7764	20.3993	0.33464	6.07367	1.70218	8.13235	66.781	1.57872	0.0473152	54.5351	315.577	208.281	19.3796	3.09118	9.19144	78.7314	3.85975	231.932	5.38014	5.08	11.6487	21.6462		1.94622	15.143	5.52653	30.2284	0.140502
Set126	157.964	23.4394	47.7783	32.3732		29.8996	17.3178	41.8818	0.911466	6.52341	10.243	31.5531	1.51007	182.853	7.49458	0.380785	14.1954	8.93445	8.85648		61.7484	13.4504	32.3882	0.327051	8.00944	1.58841	3.2607	22.2683	1.61369	0.0821659		130.408		8.30321	5.11028	6.3951	43.7251	5.636	193.897	4.95199	4.95449	15.6527	31.0667		4.14073	48.1494	5.378	103.463	0.109511
Set127	121.946	60.185	44.4228	31.5873		31.8646	26.8034	73.2938	1.11579	8.34593	9.50235	19.1604	1.44324	31.237	6.03143	1.21627	15.8405	10.3247	6.01871		222.052	5.71624	30.0467	0.505343	7.80603	2.79856	3.91877	86.3604	2.63624	0.0783817	216.759	89.5619	1014.06	5.71744	2.90881	5.69231	14.4952	4.36051	130.159	7.92	6.57884	23.0299	28.3544		2.80834	71.9079	7.37333	56.5727	0.146364
Set128	43.491	14.5755	29.7344	15.8059		29.9537	17.0142	35.1106	1.26284	4.70088	7.48632	27.5906	3.13097	97.0175	7.72322	1.49217	14.0742		9.31817		76.8427	15.2205	32.1426	0.491366	4.99094	2.22852	2.85051	38.9541	2.10244	0.0524915	104.192	165.356		25.8596	2.85114	6.41441	71.3192	5.824	157.764	5.69083	9.32737	14.6351	31.0289		1.53407	66.7164	9.56959	67.0301	0.0645885
Set129		58.7141	26.7778	21.23		27.2212	22.8749	74.1376	1.37118	5.44314	10.4651	19.072	5.1326	66.7139	8.1478	1.26736	14.2625	2.6471	4.66485	220.655	47.0752	8.42779	55.7976	0.393146	11.5423	2.38142	5.61221	63.3278	2.17807	0.0564433	45.1781	128.106	3390.8	22.9453	1.7239	6.32775	59.2664	4.2666	130.054		6.06808	14.8101	25.8518		1.95592	35.3216	8.12429	75.1004	0.0893445
Set130	106.348	25.3879	48.1469	19.6452		29.248	24.526	63.5242	0.862981	2.22276	6.09922	26.8945	1.30492	285.471	6.48621	0.40054	20.6235	0.403382	8.79754		146.701	11.5004	29.7681	0.61405	7.90311	2.24637	5.29627	30.3316	2.00806	0.0655139	101.002	74.5421	1136.36	21.4623	3.94186	4.38164	48.0288	3.12983	273.497	2.40735	7.38159	15.7849	25.2147		4.34861	32.5496	21.7915	75.305	0.0769501
Set131	61.4531	32.9109	31.6826	28.74		24.1836	26.0828	66.1629	1.11838	5.97954	14.2455	37.7139	0.892474	195.866	5.13483	1.16283	12.5239		7.30036		66.0543	17.4504	6.17755	0.303912	6.29101	1.42014	6.1692	83.1206	1.72338	0.0485086		53.2004	2322.53	17.8537	5.44704	4.84028	70.849	3.99087	252.363	1.84664	5.01596	21.3363	31.902	0.546881	0.884285	29.7255	13.3205	82.8714	0.0743886
Set132	38.3762	14.2807	28.7879	30.6597		28.7905	22.6318	29.6245	1.41934	4.79185	8.28168	33.5754	2.84329	50.2177	16.8335	0.788434	18.7971		8.60606			17.4278	44.2229	0.618535	5.93156	2.0085	6.29715	40.2324	2.40768	0.0431121		51.0198	258.596	11.0273	4.29614	8.53763	27.2235	5.824	446.109	6.0928	9.30656	6.75783	6.9901		3.16952	34.0625	5.5039	87.3189	0.154127
Set133	104.909	33.2415	48.8811	39.4081		33.7882	24.3687	24.1779	0.926459	5.94591	8.85614	18.7902	1.64982	24.5128	5.62244	0.685523	17.7372	7.11373	7.60476		63.012	10.5129	33.0641	0.305469	7.06362	1.53652	6.90764	55.2936	2.31445	0.106129	174.797	154.52	273.43	14.3172	6.08437	8.1714	52.8644	3.02446	340.453	4.81874	8.10162	14.5801	25.3631		1.6329	49.4236	4.77688	62.1352	0.0550966
Set134	40.7315	34.5964	49.892	36.2817		30.2956	18.1094	40.9786	1.40742	5.94591	8.92559	28.2153	1.08106	41.9749	7.58563	1.1621	11.3961		7.89103		88.0652	15.5267	34.0987	0.873286	8.8439	1.43237	5.45744	54.0017	1.87803	0.0385853	44.7181	181.493		21.1084	2.24763	8.81456	56.0605	5.91871	250.651	5.0443	5.23707	10.6051	28.8425	0.481	2.88237	44.9319	5.65791	130.591	0.0844279
Set135	29.9462	15.4423	43.0262	30.1332		29.5563	16.7143	45.4193	0.879919	6.61404	4.65522	25.2613	4.14765	162.057	12.3077	0.475992	14.8859	7.96897	4.9585		216.183	13.5597	16.4347	0.828947	4.58634	1.58113	5.66777	28.4971	1.4796	0.129741	197.855	64.6257		15.9493	3.60225	7.83627	54.9003	5.64276	176.051	2.04973	8.06565	11.3548	27.087	0.958485	2.37658	29.8183	3.84738	58.2558	0.0583989
Set136	24.2204	40.9457	37.2195	30.8235		24.3853	23.7044	29.6387	1.48011	5.23871	8.85614	44.6706	2.72418	91.706	4.34263	0.761364	12.3961	13.9534	9.70844		54.007	8.22878	22.351	0.719078	7.43593	2.07187	5.52668	53.427	2.17304	0.0825016		67.2462	839.029	23.6148	1.91145	5.82935	108.566	3.82943	143.608	7.20822	8.00244	13.311	31.576		2.27754	60.3746	7.49263	62.1352	0.147097
Set137	13.7319	26.6502	38.2553	26.8932		18.3394	12.1395	55.9779	1.02837	4.8103	8.85614	42.6468	1.77489	66.6367	6.38335	0.788434	14.8254	12.1443	8.90166	52.667	33.2171	12.4353	58.5667	0.392281	9.87153	2.01315	4.0084	40.8317	1.65673	0.0564433	154.414	171.69		24.8534	3.5187	9.75247	51.1193	3.89054	162.528	2.04509	6.50343	23.0299	20.1232		2.91845	52.6172	5.20523	63.5397	0.15097
Set138	51.2413	21.494	57.0274	31.921		32.1634	12.9922	63.2712	1.23004	7.54587	6.042	11.0278	5.56411	53.2327	8.36604	0.567974	8.65285	11.596	7.83388		71.9942	15.315	40.6252	0.902046	8.1848	1.17274	6.19412	85.468	1.75976	0.112616	185.259	59.1861	689.755	34.1296	5.10992	7.55615	70.849	3.58377	46.8984	2.73118	5.77782	11.9094	17.6226		0.969342	53.3505	22.7556	96.9425	0.0678278
Set139		35.0316	33.6404	24.0734		29.4503	22.4169	80.1505	1.39458	7.68592	8.54641	28.3982	2.00019	248.608	5.0624	0.746162	19.3162	9.96032	7.30548		80.2069	10.3341	59.9722	0.640209	8.91307	1.8775	4.01725	31.2552	1.69951	0.0543341	178.306	59.6206	1071.21	5.82043	5.32656	6.06234	57.3937	3.39892	106.883	8.3472	5.80275	7.77918	29.1789		2.84669	37.5208	6.57803	144.894	0.0873371
Set140	92.207		33.5419	26.347		21.9528	24.2636	48.068	0.870549	2.68305	4.75873	18.0392	1.33753	12.2564	11.4293	0.578086	14.2625		8.59305		45.4495	8.74273		0.753182	8.00944	2.99046	4.18257	11.6945	2.20332	0.0552865	144.794	82.0218	895.607	26.1373	3.81162	9.37708	79.4469	5.49162	234.524	3.50167	8.96632	8.06724	28.4761		2.80834	65.0511	4.90083	58.4128	0.0549422
Set141	26.4061	23.1311	56.2389	33.9261		26.482	14.5312	30.5905	0.972068	4.16899	9.16179	18.6401	3.01696	43.9118	7.89825	0.960531	12.479	10.5554	6.01871	389.365	166.678	12.5145	22.2978	0.743519	7.15152	2.32993	6.19412	31.9109	2.11999	0.0427114		44.4462		17.3052	5.4208	2.01107	42.3009	5.40712	68.2913	1.92831	7.38159	26.9722	29.1789		1.93322	40.6393	7.05717	61.3742	0.0988205
Set142	43.2679	36.7565	38.4653	36.0926		32.9917	27.3253	37.9857	0.794886	6.61367	8.10514	21.8871	1.57298	162.895	11.8587	0.955206	12.141		6.95635		29.7993	11.6496	6.20696	0.409348	8.57623	1.41263	4.21908	33.9031	1.50056	0.0353668		109.778		30.5607	6.05528	6.17151	55.7634	5.42564	76.0016	5.64506	5.31304	16.2479	18.6073		1.99292	96.9729	15.6726	78.356	0.0549422
Set143	40.1713	27.8265	24.5387	8.43326		27.9006	26.8784	30.9785	1.70454	6.12791	7.58141	14.3131	1.50086	209.741	4.77195	0.619576	17.3682		11.4466		27.2106	13.3714	33.2501	0.313101	6.13108	2.69274	6.83953	54.7518	1.6985	0.0638849	128.933	59.6206	879.587	12.8213	3.62591	7.85358	39.9217	4.96971	179.358	5.75924	8.18652	7.42492	18.3289		2.37658	35.0718	4.26126	107.644	0.0668257
Set144	44.9466	20.8102	39.638	19.3828		17.4104	8.21991	61.0609	1.42347	5.38904	2.37795	22.5361	2.72418	75.2868	12.7486	0.940912	12.563	1.16904	10.5626		184.416	15.3468	38.3042	0.80614	9.86757	0.947769	3.64914	24.7284	1.66659	0.116895	101.624	60.7366		6.05302	3.90268	9.10106	86.0966	3.45746	222.048	2.78098	8.187	18.5684	31.576		4.41315	64.6604	4.19939	62.1243	0.0851548
Set145	90.4875	28.3673	28.801	37.5374		23.1799	21.2169	65.5812	1.18811	5.86713	8.52275	21.3664	3.35753	29.6969	6.89622	0.398109	10.7525		7.30548		53.2454	8.57032	47.0637	0.97439	6.26537	2.5388	4.68137	55.2693	2.10755	0.0543341		59.5034	3390.8	4.7342	3.28686	8.05574	68.6385	3.39892	74.4277	3.11938	6.35789	10.1234	21.8207		1.98677	34.3667	13.7238	93.5948	0.0678278
Set146	48.215	16.4682	45.2933	29.9496		26.6511	21.0786	31.2159	1.20544	3.67263	10.6902	23.8488	1.12252	301.072	10.4495	1.30881	17.2396	4.40636	8.98142		62.3474	13.1587	36.9728	0.373193	4.18952	0.958979	4.33288	17.8528	2.22341	0.0480891	91.0451	118.223		20.9878	4.61466	8.93303	60.9575	5.27491	68.7421	4.90289	4.25969	8.72391	31.2897		1.52895	25.3428	13.5424	100.4	0.165788
Set147	98.547	18.1553	28.4283	26.5945		23.1959	30.2234	64.2806	0.809784	4.55765	8.85614	13.1783	1.47205	348.081	8.21814	0.77568	18.8292		7.01706		60.6486	13.5545	49.4773	0.752174	7.96683	1.42014	17.2643	31.887	1.63379	0.0627586		78.1269		10.0093	4.3875	1.58153	34.7577	3.77702	337.235	10.6041	8.06565	24.8374	23.3267	0.524898	1.52895	50.9719	4.51004	104.1	0.0878502
Set148	61.4531	37.1474	41.0239	19.8049		19.6991	20.3777	42.6277	0.863325	8.66342	5.7007	11.2077	4.51477	29.4476	6.2446	0.490265	18.866		9.37357		85.0235	10.3665	26.3393	0.817666	9.92658	1.87104	8.53416	38.5505	2.11167	0.0332976	164.106	39.4382		28.3817	4.48828	2.05274	77.5757	4.23061	260.915	1.90972	4.82073	9.47695	16.3082		1.87441	102.299	13.1934	54.7429	0.109654
Set149	113.872	34.5868	54.2334	29.4615		18.9434	29.2126	41.4243	0.722356	6.61367	7.66024	18.9005	3.74593	236.025	8.17762	0.802753	13.9853	8.35711	8.03658		38.4854	12.4398	22.7232	0.277104	9.44074	0.904828	17.1657	11.6351	1.20439	0.0716007	122.463	75.4582		32.8294	3.28372	9.2134	47.1677	3.45746	179.358	8.0059	7.10892	22.2721	15.6692		0.765373	59.76	5.94457	51.5078	0.0774841
Set150	21.1046	20.4823	17.6417	27.2075		23.2566	22.9674	32.6782	1.45521	8.2437	9.84571	20.5658	3.09923	154.164	12.3956	1.11804	19.3977		7.41385		83.3595	12.8125	48.5474	0.334672	8.79838	2.32045	2.19892	26.9762	2.2998	0.0351388	97.6382	160.049		16.9042	3.85367	7.55615	46.5806	2.84659	123.469	2.5581	4.47562	21.3563	23.735		0.652154	36.7365	13.1218	120.775	0.0846076
Set151	102.262	23.1311	33.8436	34.3805		24.8301	20.4476	32.4061	1.06675	4.70088	7.66024	15.8103	2.1769	61.1357	7.97215	0.788434	17.2989		7.26436		42.0241	14.1083	35.7255	0.37727	8.06849	1.78705	2.80603	32.4239	1.9957	0.0497023	127.072	144.034		27.65	5.64215	11.1982	39.0803	4.78224	48.8742	4.87781	6.12134	6.3007	29.523		1.71384	64.5432	7.19557	87.2247	0.147837
Set152	159.132	30.6015	59.7548	35.2685		22.9371	24.4827	53.9205	1.45196	4.70088	11.9488	20.4316	3.17869	60.134	14.2022	0.654133	16.1204		3.71441		47.9145	12.7863	23.5777	1.0087	9.07268	1.59568	5.26971	40.6044	1.9299	0.0792131	204.899	92.0011	588.26	17.2287	5.69628	10.2442		5.91871	68.2913	2.5581	6.64482	10.0231	22.3769		2.35318	91.2371	7.49263	112.347	0.0664951
Set153	12.0515	27.2883	48.5793	31.909		24.3852	30.7673	37.8471	1.32469	5.22156	13.13	20.1742	2.58387	51.4432	14.8901	1.35813	14.1851		5.3338		51.1975	11.1001	37.1369	0.268693	7.17543	1.53652	6.03557	24.0335	2.43737	0.0483012		228.944		21.0022	4.43121	8.98434	45.7237	2.04212	79.5567	7.9527	11.6688	8.58981	22.6597	0.64488	4.22921	44.4937	9.99197	73.1783	0.0668865
Set154	42.9445	27.4495	54.7065	38.282		27.7626	26.8784	48.8738	1.29524	6.88306	11.7913	37.7139	4.07705	208.358	10.8518	1.15999	16.9255	5.24027	12.3527	255.053	63.9076	9.01195	22.2978	0.340972	6.42234	1.8775	15.8234	34.3674	1.85008	0.0887605	379.166	92.6295	1193.71	28.3817	4.88295	9.82372	62.6733	2.72223	212.394	5.80971	5.46424	9.556	39.8722		0.817671	46.355	5.94457	68.4441	0.0921645
Set155	40.7713	28.5826	45.5303	37.3246		27.7236	24.5977	26.6202	1.10136	4.87856	8.56194	21.0205	4.36105	168.504	4.40548	0.465009	9.14408	5.57505	11.5002	451.245	288.405	12.4196	31.9603	0.374074	9.39252	0.986851	5.74705	21.1671	2.08767	0.0704943		54.8746	387.169	24.6349	4.89042	9.26858	90.4321	2.74997		4.17661	6.01481	8.78001	34.7638	0.635622	2.012	35.6497	7.00498	56.5318	0.0761827
Set156	25.6831	15.6014	32.6235	34.5446		28.5394	19.7098	86.0615	1.17756	8.37829	10.9471	19.2444	2.29295	20.9766	6.30206	0.473742	12.1762		9.20974	170.439	51.4838	12.5921	38.5733	0.393309	8.00944	1.86891	4.36531	44.1212	1.79666	0.0882496	94.2305	41.6704		8.30321	4.63046	8.45772	41.8524	3.47345		2.61924	7.10892	22.9062	26.7109	0.415482	3.12842	60.0378	5.90453	13.3459	0.0669596
Set157	29.9159	28.1277	45.0354	33.5573		22.9963	26.0718	56.9502	0.946047	7.0495	9.02892	21.6041	3.01696	38.4734	6.55	0.537117	14.1851	9.37507	4.68006		63.0655	11.1001	51.4913	0.823284	16.8	1.24581	15.543	46.3136	2.16134	0.101128	135.261	74.2559		18.9103	2.37995	9.15082	42.4327	2.67336	266.616	1.55474	8.88228	11.4696	23.402		1.12191	51.8899	3.99482	75.3599	0.0825021
Set158	96.0362	32.9184	27.4519	27.9908		21.4978	28.4489	51.5944	1.39183	5.37809	14.0881	26.5634	3.40085	51.9856	6.01129	0.940912	14.3238		7.94841		106.096	14.6318		0.505343	6.84546	3.07456	13.4473	35.935	1.56354	0.117115	135.457	66.8909		28.9683	3.60225	8.32758	59.9999	3.67846	445.565	7.4355	6.50666	18.8494	27.7006		3.14443	66.3359	6.51278	92.571	0.0730713
Set159	36.323	15.9674	43.0671	24.0779		30.9178	23.4334	76.1225	1.24378	5.9664	4.73482	23.3138	2.29295	164.529	4.69654	0.651816	9.47706		8.67768		55.7852	10.3665	15.2081	0.700048	2.54183	1.22394	3.90702	61.8444	1.79106	0.034136	127.726	62.7732		19.0245	0.983918	7.55615	54.7007	3.89054	83.7367	2.73118	6.10755	5.7337	31.3214		1.62575	32.8903	7.3106	88.4429	0.0760992
Set160		18.1454	41.3132	17.8827		22.9963	21.7585	50.3322	1.24044	6.3804	10.2272	30.7032	2.78498	135.775	4.77362	1.18601	11.392		3.64133		256.722	9.47711	60.4982	0.238198	5.46502	0.748717	3.76902	46.8594	1.63488	0.0302174	92.6585	85.1954	2331.62	5.30885	2.55511	8.82236	57.3913	2.67683	197.399	4.7568	8.96632	10.258	24.4923	0.574597	3.02305	20.1184	21.8262	21.4241	0.0694042
Set161	181.342	18.3966	44.8362	22.3883		23.2566	17.9231	52.9081	1.12662	7.64838	7.29745	16.729	1.77489	220.9	13.8798	0.561357	19.8701	17.9703	4.85979		113.854	12.0184	23.5777	0.607972	5.85563	1.27829	11.4655	42.7678	2.019	0.0555744		206.479	1373.13	21.4664	3.57092	5.58094	43.7251	5.68123	193.897	3.7219	8.1957	5.61965	32.4612		1.93322	32.8526	8.12254	96.9941	0.05592
Set162	31.5075	6.94475	25.0967	40.8797		24.4364	22.7217	31.625	1.10593	7.1322	7.49444	39.4472	2.72418	73.9908	8.66125	0.76968	6.3852		5.46429		75.3804	9.55932	37.1094	0.584006	6.35595	3.27644	5.06595	24.0335	2.08767	0.0645812	43.3084	111.444		22.7323	2.03482	8.30609	57.3743	2.84355	188.268	5.73007	5.90318	13.0974	26.094		1.77278	47.1561	4.75251	84.3336	0.0927496
Set163	96.5878	27.9632	38.4479	29.9496		29.8781	23.3787	103.007	1.47741	7.89438	11.5514	30.9686	1.89581	43.7716	5.37679	1.59307	13.7778		3.71441	61.8567	35.5806	7.78148	21.4619	0.343374	6.42234	2.12306	5.29998	34.3674	1.16459	0.0683904	114.634	75.2529		17.0763	3.5896	3.88781	84.7371	4.79693	193.897	2.51951	6.89109	8.2823	28.065		2.33731	17.5593	6.00091	86.0131	0.0612758
Set164	40.1559	46.431	18.8354	32.1385		24.2576	19.1776	94.0938	1.08088	5.45458	8.30579	30.9686	1.65183	49.5511	4.26157	0.97983	19.3155	9.65032	7.56968		19.7077	15.7058	27.722	1.02664	8.54424	1.7452	2.93371	43.9437	1.59249	0.0519606	132.344	74.7587		7.92456	5.92079	5.46535	54.3895	2.47898	57.3533	1.81681	6.31513	8.78084	16.6221	0.332167	1.65405	47.4197	7.321	102.27	0.0858704
Set165	44.9297	27.6126	30.4173	27.2075		27.3568	21.6115	53.2972	1.38481	7.64838	9.48249	12.5323	1.68836	42.9723	9.03377	1.12122	10.3239	1.54714	10.2896		36.6575	14.0182	26.0139	0.536585	9.98181	2.63255	15.2961	30.9254	1.70905	0.0777225	56.2712	141.892		4.89969	3.06203	9.77377	46.4979	5.2269	170.414	7.44939	7.99263	26.2711	29.1789	0.510702	1.99292	79.9258	13.9544	106.719	0.0434678
Set166	41.5916	20.4086	51.6223	20.1766		13.4107	26.2403	73.3002	0.802341	4.08588	6.37699	26.8945	0.896444	33.4292	4.63891	0.46671	14.1652		7.71465		47.9712	9.46655	38.3646	0.536585	8.61191	1.20385	4.17741	10.1177	1.7351	0.0498608		278.466		3.91161	3.98983	7.25427	83.9355	3.4749	167.311	7.21762	5.93268	11.4578	27.4808		1.27588	35.3216	3.56309	88.1396	0.0739938
Set167	135.885	29.198	26.8994	35.658		21.9083	15.065	50.0965	1.49953	4.04572	10.529	16.729	1.26909	61.724	5.07402	0.62528	7.97687		5.66012	321.313	49.1204	14.1133	51.4988	0.480405	7.17781	1.45451	3.15271	40.0153	2.35543	0.0622234	46.7195	226.573		15.8168	5.38089	8.78148	32.0814	3.68621	62.4548	5.25821	4.85405	14.1882	15.0718	0.420909	5.9063	41.4856	5.3232	75.671	0.0986411
Set168	47.2814	32.2769	18.2902	30.1332		17.8139	18.525	81.6713	1.2831	5.9507	9.82635	15.7578	1.56536	182.39	6.03143	1.43931	18.7971	1.16904	3.83589		66.2344	12.027	29.7266	0.371771	8.30007	1.50063	3.64914	42.7678	2.35837	0.0445257	148.252	64.5627		31.1111	5.35916	6.42835	77.3046	5.40009	164.859	1.40459	5.82813	12.1307	27.32		3.07968	55.9046	5.69468	54.3458	0.0744294
Set169	142.043	17.233	25.9796	31.3873		20.6831	26.1798	28.0615	1.29524	7.55409	10.8134	5.98933	3.09464	146.527	7.85649	0.872024	8.30112		4.17057		81.771	15.2374	34.1253	0.887173	6.05671	1.42014	9.18657	30.3696	2.42976	0.108092		112.66	1011.25	22.5844	3.5896	9.31312	55.5581	5.4516	231.932	3.13109	9.78399	22.2206	16.945		3.54791	68.0867	7.49263	73.1783	0.052938
Set170	65.2312	23.1531	43.3696	34.9914		33.5181	23.6179	59.334	0.722356	10.2487	8.45823	45.062	3.3259	287.205	5.37194	1.22029	19.2027		8.94943		62.3474	13.6662	48.3648	0.409807	6.34035	2.76689	3.76902	51.4624	1.43356	0.0628258	289.787	166.781		25.5945	4.9901	10.5023	51.6647	5.78433	162.022	2.44015	9.06178	19.2182	35.6806		1.53204	46.3237	4.26265	89.0684	0.0613867
Set171	47.7908	15.8525	19.1713	16.5697		24.5484	26.0828	32.6633	0.886952	8.94706	4.38824	18.8116	1.87818	302.901	6.79671	1.32339	16.3997	8.56726	7.80858		59.2142	14.9443	21.4238	0.449445	7.06362	2.28535	6.82496	49.7089	2.49704	0.0808145	228.919	44.4462		12.8133	5.39201	7.55615	83.7344	5.55138		5.33334	6.53499	9.24882	21.6462	0.366131	1.71384	75.5818	17.2016	32.4293	0.10272
Set172	43.328	34.5669	20.0977	26.5945		25.4953	17.0142	58.1803	1.09657	9.45928	9.14423	12.7015	3.06955	61.2684	7.47528	1.27083	20.0809		9.19824		85.0235	7.65031	41.6971	0.370484	10.4186	2.2809	5.61221	7.17762	1.8731	0.0909572	43.6918	64.6257	977.215	19.8227	4.08267	2.95349	81.1075	3.92996	141.948	2.44015	4.89687	22.7003	24.8762	0.400583	2.49195	46.5632	9.56959	58.7735	0.0755286
Set173	149.456	30.5259	52.7329	30.1332		16.5588	16.411	58.8676	1.02615	4.69117	7.09812	25.462	3.30466	44.2484	7.71485	0.602193	11.4312		5.21091		41.7092	11.8122		0.33162	9.22847	2.25888	12.626	49.5271	1.74913	0.0402038	158.757	54.6848	956.735	12.3974	2.24763	7.8169	82.4653	3.7422	167.723	2.60694	5.53759	7.5332	37.1779		1.53903	25.2323	5.63359	129.734	0.0972562
Set174	43.491	24.7599	35.2856	26.0425		24.3193	26.0118	41.4243	1.65362	3.99375	2.22498	27.5537	2.00019	170.928	5.90574	0.557974	20.7177		3.61369		46.7608	8.68332	7.08098	0.398131	9.24433	0.641793	2.93113	51.4158	2.38328	0.0637173	43.6918	58.8886		19.1331	3.74686	4.39006	77.3046	4.52478	122.582	5.84011	6.78442	14.0904	18.7907		0.910345	40.5667	10.5799	57.1613	0.0606763
Set175	124.335	20.213	31.5962	23.7834		35.4808	25.3956	38.723	1.55286	7.53685	5.65955	46.6777	2.77906	61.724	4.54682	0.537117	6.32876		8.84003		36.635	10.3665		0.71452	8.2881	1.31397	4.30195	59.6752	2.28514	0.0600071	176.838	63.2287	668.086	14.9357	5.3529	9.17342	68.8573	3.45746	220.96	5.08106	7.6444	12.8624	9.3714		4.22937	33.9115	7.95271	126.08	0.122438
Set176	29.1075	27.0033	55.76	34.0421		32.6208	27.1114	43.5286	0.787621	3.16308	5.70629	21.8871	1.96589	263.989	6.85434	0.652476	8.67231		8.93318		46.8818	12.6368	21.2366	0.373676	9.68791	2.09741	4.81939	12.6444	1.95772	0.0494178	47.5497	72.424		25.1286	2.05719	7.71241	49.0468	3.41901	47.9107	5.65435	7.23876	11.6014	28.0585		1.33217	60.3406	3.31633	92.4737	0.0800044
Set177		20.927	56.3544	29.2218		31.9168	11.7485	31.4423	1.77145	7.816	11.2994	35.1015	1.87169	46.9444	11.0779	1.26487	12.9771	19.1639	6.38117		275.35	12.0716	59.1444	0.724842	4.55258	0.947769	6.05989	40.0874	1.64265	0.0495305	50.7396	59.1861	839.029	15.688	4.59169	9.48997	80.3462	5.53785	188.669	2.51951	4.95785	14.5801	21.2116		2.59685	76.3919	9.56959	95.1599	0.124267
Set178	46.6496	32.2276	41.1673	19.7563		28.6538	18.3415	54.3965	0.810461	8.3025	12.4586	12.0781	4.69326	47.25	6.17856	0.616071	7.29648	5.92197	3.31031		41.3618	9.6202	38.6341	0.318978	9.78713	1.90517	5.61221	64.676	1.76975	0.0721282	126.832	58.8886	402.003	19.8181	5.06766	10.0811	78.7314	2.88013	130.159	2.38515	8.06565	14.5801	40.7263		2.49195	42.4669	7.321	40.9547	0.0810281
Set179	37.4582	22.0408	48.872	33.8018		23.2392	23.2897	58.1876	0.612506	6.00624	7.10058	6.15855	1.20915	173.326	10.4495	0.53758	10.4858		7.75178		208.28	6.48663	33.7076	0.913551	6.87295	0.620726	4.91824	51.4759	2.41682	0.0792649		53.1229		15.0497	4.59565	8.05674	81.1075	4.65809		9.82439	11.3843	10.178	13.9198	0.570496	3.02855	48.6351	5.19862	54.9589	0.0933353
Set180	34.8254	12.1449	18.7631	41.2715		28.3423	14.526	65.154	1.58002	4.57508	4.7527	27.5427	2.26341	347.259	6.30206	0.532283	12.0309	12.408	4.04073		69.3154	8.72657	68.8858	0.33464	8.48169	2.77278	4.98764	16.0376	1.75406	0.0651477	118.678	52.0305		14.996	3.93725	9.43347	71.1946	3.55941	197.399	7.52691	7.28905	11.2872	17.0252		0.869158	83.4789	4.73975	58.4128	0.1213
Set181	36.5877	30.716	50.1471	26.8113	13.8892	11.1548	22.6697	43.6506	0.899847	6.72038	11.5209	34.6004	2.58063	53.768	6.4713	1.03235	9.65037		8.8085		37.5173	15.6945	57.8742	0.294397	8.77285	1.71601	4.71298	34.2392	2.07042	0.0645812	182.292	116.874		19.2255	2.0274	6.38111	94.8946	4.42777	180.024	6.82593	8.41243	8.80124	19.509		2.26969	53.388	10.2006	68.9815	0.12247
Set182	23.7244	28.6497	45.0102	25.732		28.6065	22.1532	65.8392	0.939487	7.80112	10.6273	19.7872	0.892474	66.6367	6.03143	0.57883	15.3252		13.3239		63.0655	9.90095	40.9021	0.641982	6.42234	2.08714	5.71359	6.05542	1.80485	0.0620031	155.376	70.91	258.596	6.80603	2.88808	9.57905	75.3275	4.10498	315.247	5.1816	6.2787	11.7817	31.2897	0.536745	1.53865	48.1494	8.58012	94.8151	0.0669596
Set183	30.8362	31.8381	59.2747	32.2029		23.0206	24.4827	51.0857	0.520461	6.8527	10.4556	28.9446	0.999237	92.9672	9.00029	0.551168	13.7778	6.45599	7.8046		53.5496	13.3376	33.6073	0.520691	7.17543	1.4879	6.75725	48.461	2.10758	0.0524915	104.814	99.4809		28.3883	3.27477	7.03366	57.8435	4.31212	121.091	11.26	7.79337	20.6991	8.19943	0.52547	2.21279	70.7052	4.13432	78.9646	0.0669596
Set184	46.9486	29.4929	54.6342	35.9156		29.9155	30.0315	73.038	0.794886	7.47115	4.94261	17.0639	2.25506	40.8045	4.69654	0.366624	21.7964	8.37533	12.0675	380.045	53.4129	14.3335	59.6598	0.549717	7.31349	2.19459	6.06949	82.204	1.69503	0.0823196	135.722	48.8554	763.57	19.4943	2.26865	8.24308	81.7004	3.12492	73.0394	10.2698	6.3728	14.5801	28.3702		4.82287	70.188	6.56501	67.299	0.062248
Set185	101.475	22.1298	37.6202	27.636		22.4615	28.5197	36.4333	0.915196	4.76849	10.2272	10.3838	2.1769	64.3949	6.89622	1.15786	12.9771	14.2949	7.80314		81.771	10.7319	36.4823	0.179447	8.12753	2.64013	11.4655	33.968	1.15183	0.0803711	148.194	61.1932	1301.74	9.90176	2.23547	5.8849	70.0139	3.43737	168.246	6.24581	9.30656	16.2479	20.4654	0.386379	1.57111	52.6492	5.90142	72.3487	0.0912572
Set186		18.8498	36.0911	29.2204		25.0719	20.173	72.0053	1.24044	7.48421	4.38824	42.121	1.10426	37.7894	6.02599	0.779847	11.2862		11.9917		66.2597	16.7209	34.2612	0.235997	5.38838	2.74146	5.29998	33.9211	2.39045	0.0772639	33.2289	79.8476		18.3599	4.43316	9.22052	24.8185	4.889	166.034	3.71473	7.50853	13.2129	27.7585	0.546881	3.4036	32.2584	5.86248	51.5078	0.0353594
Set187	21.548	27.3602	25.9796	24.0734		31.0761	24.4268	38.6388	0.856707	7.53685	10.9843	30.3319	1.19965	86.6687	12.0862	1.66444	10.4858		8.16963		147.822	14.4146		0.374761	8.68369	2.52986	5.71	61.5021	1.61793	0.0611744		67.0967	632.597	32.2228	4.76774	6.46115	109.008	5.4965	485.76	2.40735	8.79035	22.1176	29.9573		2.18332	34.8599	9.66136	19.0287	0.0748237
Set188		25.8976	36.6275	26.0671		26.2431	22.8327	37.3651	1.10593	5.87798	5.63002	19.1688	0.736576	66.6367	9.94553	0.955206	13.0168	6.70146	5.12399		328.288	16.0565	41.3488	0.790066	6.27865	1.34151	14.3663	43.7961	1.70905	0.0625737	93.6275	42.5243	1820.36	25.9158	4.74063	8.17996	61.813	3.7047	46.7403	2.25833	8.09319	11.4696	21.6415		2.90453	45.643	7.49263	71.2732	0.0605957
Set189	44.608	31.3113	61.3552	42.4739		28.6065	34.303	35.1106	0.48787	9.00564	5.16506	16.6417	2.29295	56.4368	6.25136	0.77568	8.09732		9.65128		99.6095	10.0136	51.4697	0.27266	8.75533	1.64882	5.42773	42.4802	2.38483	0.0301914		99.6082	761.17	23.9247	4.23906	9.32658	39.9217	2.18585	218.924	2.04509	11.0744	5.69391	29.5011	0.590415	1.50283	48.8462	17.5741	85.6662	0.0669596
Set190	56.7612	32.3766	47.6474	29.8817		21.7865	24.3691	39.7544	0.980235	4.92056	5.66618	22.5361	5.41676	61.1357	6.14125	0.462637	10.4858	10.0211	6.93035		135.822	12.7102	36.1153	0.719949	8.41217	2.81109	7.8061	29.5942	1.71367	0.0598189		61.2561	1680.47	5.83284	2.26865	4.2409	68.8573	4.43002	75.2166	1.93438	8.86889	11.4696	40.5495	0.51564	3.55272	61.407	7.3106	88.1396	0.0707771
Set191	56.9321	34.5122	19.5902	37.9012		39.4183	22.8327	45.4193	0.870549	9.98585	4.38824	30.6393	2.29381	53.2327	9.00029	0.561357	13.0869	10.9186	7.30548		41.5969	17.993		0.161879	10.9401	2.20273	5.04314	12.873	2.69156	0.0490707	122.463	168.73		6.4501	4.89824	9.66449	31.0441	2.60815	68.2913	4.70305	6.42506	10.254	22.3303		2.57436	74.3866	21.4529	87.3189	0.0810281
Set192	259.557	29.0518	47.8608	20.1766		24.5217	10.0177	35.7163	0.916807	5.11359	13.0079	15.7578	1.68627	66.2275	5.70388	1.50919	15.0163	6.45599	10.6416		110.273	11.9964	84.5648	0.234376	8.6237	1.18812	4.81939	54.8108	2.01356	0.0400771		58.0196	763.57	22.2605	3.41451	10.4017	96.6978	5.15502	334.026	5.80932	6.83629	11.2872	33.7105		1.53865	110.726	18.4965	75.1519	0.10335
Set193	28.4772	33.2798	20.571	33.6883		20.7994	32.0116	24.5614	1.40528	5.22704	10.529	34.7376	1.17233	46.0459	5.73578	1.56032	13.6881		7.93798	346.315	58.7469	9.46655	20.6788	0.744809	7.15152	2.79856	8.27455	39.4968	2.5141	0.101805		176.822	1317.47	22.6811	5.85064	8.89605	49.8502	4.6917		4.55075	5.89887	28.4377	24.8957	0.221873	1.41602	43.6953	10.5539	129.78	0.0702703
Set194	40.0427	84.8089	52.7513	28.74	9.05823	29.9469	12.1395	71.5704	1.5895	8.56689	4.7527	16.6425	1.62985	317.217	12.9777	0.53758	6.68966		7.66069			11.8984	40.3021	0.536585	8.03029	0.825152	5.75339	21.1671	2.13203	0.093157	164.106	52.6977		22.729	3.5643	10.7939	56.2929	4.41276	162.559	7.64009	6.37727	7.5332	7.07026		1.45327	32.5496	5.05443	80.6539	0.0744294
Set195	52.6984	17.7845	31.3097	25.8272		26.6511	28.356	18.1299	0.699234	5.02934	7.09812	42.8916	3.1989	54.602	9.02566	1.51568	19.5383	8.87364	7.80858		72.0444	8.36242	31.6267	0.739754	5.90622	1.21012	2.92475	44.5799	2.20616	0.106621		209.339	987.058	18.4346	4.13058	7.51567	39.0803	4.82706	35.4316	4.7729	6.95204	19.679	26.4267		1.32948	57.6197	6.27613	110.251	0.0709895
Set196	42.5185	22.4685	48.872	29.2204		26.3705	25.334	25.268	1.15611	5.45162	10.2668	10.3838	1.44324	91.706	4.40275	1.18121	21.8442	1.67772	7.66069		48.6094	15.082	31.7981	0.457321	6.98317	2.1794	5.34696	82.9173	0.931528	0.0791408	41.9661	87.3669		15.9939	3.27562	8.16582	60.8738	3.45546	275.151	6.21359	5.80275	21.3913	29.3317		1.71384	43.9037	4.40272	77.7067	0.079374
Set197	140.906	58.0645	43.1217	31.4799		28.5866	20.7486	37.0138	0.824031	7.69175	9.28229	30.9686	2.25759	169.937	10.9614	1.13784	18.7971	9.65357	9.85717	552.779	57.2308	7.11904	32.8313	0.384023	4.84246	1.40399	5.98163	54.4246	2.43471	0.128345	227.435	109.778		25.2615	4.61866	5.35746	94.539	3.32693	48.2859	13.4956	5.30625	12.3208	23.9665		2.50083	33.2866	12.9105	111.686	0.109511
Set198	66.2699	27.4495	54.8934	38.437		28.4669	23.1804	54.7116	1.30895	8.10616	10.1238	14.0841	4.72584	60.6204	10.0305	1.62996	10.4858	8.02924	7.48308		66.0543	13.5944	23.5721	0.781504	6.67436	2.05803	4.02316	74.8813	1.73729	0.0693685	101.934	60.0969	676.236	19.5028	4.15412	10.8166	46.4979	5.39093	278.324	5.1816	11.3882	11.4594	16.6689		3.02305	74.9507	8.12254	91.986	0.1207
Set199	24.8932	31.6999	54.0271	31.9423		25.4188	17.1402	32.0155	1.24013	2.30219	4.75873	24.9738	2.70438	56.0504	11.6526	0.398109	15.364	5.91068	8.43228	392.546	25.6936	9.67303	47.107	0.78303	7.80603	1.32209	10.8139	35.8263	2.39055	0.0743807	156.069	51.2432	861.277	15.9928	1.4436	9.77377	47.9776	3.9544	99.1727	5.21248	14.6826	6.38464	27.7585	0.360457	2.14756	81.5554	8.12254	142.391	0.0694042
Set200	25.0275	33.1001	31.5962	35.8472		19.3163	30.7987	58.4768	0.699234	8.38044	8.46268	27.3697	0.99638	189.283	9.58612	1.06341	18.6292		3.52067	389.485	50.3795	7.02203	6.20696	0.866352	8.2881	0.805612	3.64914	34.8222	2.56968	0.0435799	104.358	198.642		21.0665	3.60225	8.25849	92.7373	2.81862	53.7439	5.48236	4.03809	9.4133	18.8024		3.58499	34.8219	12.2246	61.2009	0.0872644
Set201		26.9853	43.6509	28.3638		21.7172	25.6397	47.5487	0.972143	7.4798	8.17582	18.336	1.11689	49.5511	7.19648	0.960531	11.2153		6.76067	64.501	60.2168	12.6119	32.5931	0.290919	5.85427	1.49111	6.85806	32.5072	1.13309	0.0784092	33.165	70.0105	1726.11	8.6792	3.80309	7.7478	51.1487	3.01358	167.723	3.04305	6.75465	11.4594	22.0283		1.71384	55.8924	4.29328	26.2761	0.0740249
Set202	43.3801	26.9198	51.9731	32.7448		26.2173	24.7488	46.2689	1.09024	3.02412	6.64519	15.1346	1.09348	115.516	12.3956	0.561357	7.56709	6.81902	11.3293		51.2448	14.7096	29.1037	1.04503	6.92115	1.90765	5.18696	23.8984	2.31972	0.0765359	211.942	81.0617		19.0643	2.75587	9.32354	78.1886	3.25346	231.049	7.18732	9.62823	8.2479	25.0503		1.32948	34.8219	4.28538	86.0029	0.0980865
Set203	33.7169	27.913	28.1609	28.0124		19.983	15.5165	31.625	1.27214	5.14296	8.46268	29.9542	1.10845	75.427	6.68376	1.32839	21.3343		8.79351	180.985	344.718	11.955	44.228	0.85948	9.04467	0.934343	5.50119	60.4548	2.04989	0.0376173		50.8601		14.9357	5.39793	6.7046	29.2963	3.859	154.476	5.34476	9.56129	14.2729	29.9265	0.366131	2.5812	14.7523	5.33853	84.8898	0.0497475
Set204		29.5903	54.1752	31.0256		21.7865	17.4486	67.0735	1.24902	7.35066	9.28229	16.729	4.45831	122.624	6.47211	0.537117	8.02315	12.7382	12.0168	289.567	106.251	9.24724	17.311	0.327503	7.72332	1.8775	3.54873	47.4049	2.21053	0.088127		59.0748		20.1443	3.14513	1.10665	76.6616	5.33947		4.94954	7.34368	14.2729	24.3072		2.72813	30.7187	5.44072	80.3634	0.0918615
Set205	103.829	17.7893	39.7052	27.7542		20.9509	8.48406	32.1677	1.10911	6.96795	8.85614	21.7802	3.31364	63.3224	6.38335	0.58125	13.5712	15.1312	10.2896	225.401	38.0014	16.2477	26.466	0.443355	9.4159	1.66082	5.18696	71.9575	1.27601	0.0378255		84.5214		18.3844	4.15036	9.66449	21.3282	4.68809	222.048	2.45233	7.34368	6.976	34.3098		4.14684	28.2888	5.2306	88.7155	0.0769797
Set206	224.806	19.0823	60.2665	36.4714		19.2797	13.7681	43.9427	1.15572	7.63955	6.80921	14.9322	1.33753	63.3224	7.26594	0.980277	10.4858		8.57271		30.435	13.2378	74.6944	0.343218	7.30286	1.1722	5.55471	46.4721	2.31732	0.0450544	377.712	61.5458		11.6318	4.41072	10.6423	51.5778	5.08103	310.916	5.17734	4.77372	11.9094	27.2986		2.1787	43.6941	14.865	93.7684	0.0891422
Set207	89.8957	22.4135	36.0911	33.4545		33.1374	21.5532	43.6647	1.30177	9.75747	6.1165	18.0392	2.59693	37.3257	12.3956	1.25379	11.7315		4.66485		51.2448	7.91594	38.941	0.589283	7.15152	0.986851	2.9301	16.0376	2.5686	0.0422083	96.781	61.5458		15.5261	3.56384	8.2986	84.3268	4.96656	106.081	5.90386	8.20835	19.679	11.1335		1.61486	47.3672	8.58012	68.2883	0.0927496
Set208	33.9534	20.0259	22.9746	31.4009		22.9737	18.1457	50.1957	1.20892	3.5545	7.93245	15.4988	2.00019	135.907	8.88806	0.823027	19.7215	6.81902	7.75467		67.6848	6.22957		0.318628	5.35531	2.61381	9.1857	43.9976	2.03505	0.0579375	50.4915	127.946	1264.08	5.30885	4.0675	7.2913	74.8602	4.3005	62.0354	6.606	10.1139	27.8017	28.8429	0.570496	2.41205	62.585	13.7604	101.075	0.0857083
Set209	46.3685	25.2697	31.1617	28.74		29.9992	18.8748	47.5487	0.801599	4.9958	8.45823	19.8628	1.05228	168.263	5.37679	0.631088	9.74475		4.17057		257.948	12.7109	19.1354	0.889135	8.68369	1.53652	4.7062	15.0673	1.79666	0.0699853		44.0306	987.058	18.9111	5.18073	8.14742	65.4447	3.45139	91.7001	10.7801	8.19558	9.08719	23.1106	0.479637	1.73048	42.4669	11.6983	102.628	0.0700054
Set210	173.562	20.1082	31.5962	43.7257		27.2675	27.9828	48.3122	1.60654	7.53685	7.94466	16.2568	1.09506	260.026	6.4713	0.616071	9.4319		13.6958		57.8897	14.5084	32.9871	0.266862	4.6292	2.59403	3.38052	52.8674	1.09015	0.0956347		269.299	2285.44	20.136	4.7001	7.53589	45.2146	3.45603		7.79658	6.40112	9.6916	18.9892		2.7408	40.4402	6.66849	103.48	0.0988205
Set211	40.4237	33.4449	26.2922	29.9496		30.4467	17.2023	32.1516	1.6706	7.66976	7.76135	40.1405	1.55988	51.5515	8.36604	1.32443	16.6696		8.93238		84.6622	13.4072	17.3382	0.285864	7.29146	1.26288	2.40751	52.3639	0.710268	0.0704943	43.5168	173.768		10.2146	2.26865	8.79981	27.3847	4.66523	88.6064	2.40735	6.0038	7.70444	5.53303		0.657648	30.71	6.00091	63.5397	0.153636
Set212	45.1686	31.6812	24.2137	23.4731		23.5136	24.4268	76.9667	1.32988	7.05419	10.2419	21.7138	1.53576	164.737	6.4611	0.788434	17.4056		8.73819			11.3691	33.9465	0.61405	6.48492	0.93038	4.18257	54.9331	1.43849	0.0240382	43.0551	66.9556		25.7472	2.68222	5.40442	59.6624	5.15924	73.6118	5.12594	7.43305	11.9094	23.4899		1.57553	59.6294	4.57593	103.964	0.113995
Set213	46.2715	16.2644	32.9573	29.6301		21.7172	27.5409	45.4193	1.37881	10.1057	7.1016	18.8921	5.37569	169.638	7.51314	0.798041	13.2509		3.75245		41.6979	11.877	42.353	0.641982	6.05671	1.98765	4.18257	39.3137	1.88688	0.0507425	104.192	157.613		4.7342	4.17585	9.34243	85.7319	3.88842	148.529	6.30508	4.76004	11.4696	15.0718		1.9307	90.0646	15.6183	63.135	0.0778193
Set214		24.5647	36.4547	40.2662		15.8505	7.24789	60.8199	1.18961	4.904	8.85614	33.0331	0.910272	43.4539	4.69654	0.820044	9.50835	2.21651	8.15118		61.2704	15.8299		0.78061	6.96373	1.15866	5.18696	44.4019	1.71784	0.0645812	148.252	84.1535	1001.89	8.89938	2.37995	4.97591	61.9558	3.63734	33.2749	2.3271	5.33147	7.45952	24.663		2.03351	72.0918	4.88174	25.2582	0.0866786
Set215	27.2739	23.3035	18.355	30.4187		22.7064	22.4072	55.7045	1.53158	6.92511	7.06195	35.3609	3.67855	45.7105	12.3077	1.6457	19.3769	0.74973	9.29634	183.158	70.9029	13.0579		0.224967	6.71004	0.626858	16.467	54.0827	2.34207	0.0946054		75.4582		6.74118	4.89258	5.38395	48.1962	4.45777	93.4797	4.35841	4.5202	13.0974	33.4887	0.53182	2.35915	77.6098	17.3409	80.025	0.0765868
Set216	150.125	27.8137	43.529	24.5465		25.9377	22.8327	51.5944	1.27087	7.88434	7.02736	40.8246	2.06561	31.237	10.051	0.470048	12.9771	5.9594	11.0422		66.0543	9.47711	35.0948	0.626142	9.99756	2.7094	15.9364	27.4845	2.07182	0.0424918	130.671	53.5059	956.735	19.4668	3.90268	9.84525	66.6309	3.89737	189.843	6.19217	7.50853	8.5079	24.4923		1.68112	62.4385	17.1066	97.8101	0.0552137
Set217	14.0936	45.4722	34.8806	29.1267		26.7922	20.568	50.2288	1.00095	8.24737	8.82292	14.0841	2.47824	72.3197	5.33561	0.881667	27.4355	12.8451	11.4911	64.501	54.6292	8.84583	38.0423	0.670215	6.19618	1.57453	5.29998	46.8447	1.74052	0.0424918	36.7338	189.158		14.3528	4.89824	8.39883	18.5929	4.18077	250.019	2.04973	6.30976	10.178	20.4558		0.857058	25.2323	6.57007	85.6662	0.124691
Set218	42.9445	19.6872	48.4752	31.2898		28.5497	19.6263	77.5426	0.635725	7.89021	8.10514	45.5599	4.07705	12.2564	5.90574	1.37979	18.6882		10.9039		41.3618	12.8293	22.6504	0.536585	17.2297	0.534869	5.71	65.4219	1.53545	0.0385803	394.729	208.076	1184.68	24.6349	3.70666	9.87711	48.1258	4.93668	44.7418	1.19446	14.4734	8.16844	28.9474		3.02855	34.8219	4.5989	116.539	0.0668674
Set219	23.1467	34.7977	44.6104	22.2346		22.1745	27.6415	52.5976	1.36676	4.49369	4.91622	27.2042	1.89614	62.395	6.41526	0.910391	14.3238	1.39438	8.81344		37.3073	6.84419	48.7009	0.777791	7.21589	1.23737	4.33388	44.9374	1.7851	0.0608264	41.4654	235.671		13.7513	4.41072	8.79981	32.2916	2.70553	78.3672	2.73118	6.0874	14.1035	13.2595		1.49994	48.7865	3.32539	101.103	0.0669596
Set220	174.511	30.7481	26.2922	38.6319		20.8758	10.0425	59.0333	1.15275	6.31895	6.12162	22.4237	1.62458	61.724	5.90829	1.13514	10.4153		7.80827			10.9631	42.4076	0.294582	9.08442	2.41041	5.83099	41.9746	2.27408	0.041531	155.454	71.9892		17.0763	2.51676	6.75729	40.4995	5.15924	153.574	5.94504	6.55732	7.30369	25.6623	0.545154	1.12191	75.3943	5.33853	70.2011	0.0612758
Set221	35.174	15.6014	49.751	26.1479		22.3195	20.0504	29.9411	1.1413	7.18539	9.16699	11.9443	2.78905	187.002	7.52708	0.437582	12.7298	5.12457	14.4906		84.6622	4.58357	29.2729	0.306931	5.61405	1.63699	5.71359	32.4915	1.75271	0.0440125		165.849		14.0137	3.5187	8.83798	74.2272	4.38412	232.495	7.10331	8.97006	9.4133	22.3303		1.80576	35.0718	13.0747	75.1519	0.0994991
Set222	52.9391	28.5826	45.8473	40.2682		17.5727	22.0093	31.625	1.27595	4.99582	9.8521	19.867	1.10845	73.018	12.7486	0.588314	7.56709		8.0948	403.823	51.6534	15.1218	33.2247	0.843193	12.9999	2.3638	3.49172	47.6037	2.5261	0.0519606	43.6918	58.9046		24.4226	6.67418	10.4071	98.498	2.30407	156.103	4.75619	4.31391	8.46789	27.2846		2.21259	43.8854	6.74282	51.1497	0.0505089
Set223	159.445	16.6197	21.5897	10.3626		29.2295	17.302	54.6864	1.59067	7.59349	4.65522	20.5876	1.92054	164.838	7.58756	0.655401	16.7407	5.50633	7.14433		72.0129	16.6568	23.5721	0.455467	5.50434	1.98959	7.23974	31.1223	2.07107	0.057013	47.0917	102.803		16.2996	3.05512	9.37629	43.7953	4.53763	71.7204	6.02312	4.76004	15.4297	29.1789		0.912428	65.4646	8.93745	71.2732	0.064551
Set224	150.216	27.3459	37.7534	26.5945	9.78623	25.4991	10.0979	69.5082	1.10319	7.18881	4.73482	11.4043	1.04367	154.563	6.75527	0.532283	12.3064	11.7073	4.0309		299.446	12.4988	20.3252	0.751874	5.9569	1.26288	7.24432	54.7518	2.50308	0.0467243	213.357	79.8872		11.8245	5.49471	7.50807	47.7274	2.62991	103.59	6.35058	5.98665	8.78001	43.3301		5.39976	61.0611	11.8614	98.3057	0.113276
Set225	56.9321	30.6442	20.3077	20.3482	13.1611	22.2865	28.915	35.1106	0.926459	4.99491	6.92094	43.9845	2.66966	126.776	15.0977	1.20324	11.771	3.36951	3.21321		36.6575	12.4106		0.358203	6.08557	1.77473	4.48387	40.9495	2.48878	0.0499136	183.598	63.5908		26.395	5.97662	4.99357	88.0733	2.67186	62.0354	5.50737	6.82991	15.46	37.6469		0.533242	40.0008	4.63498	102.628	0.1033
Set226	37.2642	25.8976	25.0967	23.7834		34.5904	16.8823	38.931	1.49584	2.98332	6.22149	26.4391	4.1444	475.676	8.83682	1.18422	15.2169	7.83154	8.25179	161.249	173.34	10.7494	30.2666	0.37727	9.44596	2.66357	4.61378	47.9413	2.18961	0.0315896		70.1809		14.181	2.64253	9.84525	71.7646	3.38667	78.3672	5.0443	6.31513	13.311	14.1483	0.386379	2.85246	15.143	5.41899	119.04	0.10335
Set227	37.8873	27.9119	19.9983	33.5253		16.6718	25.1276	51.5944	1.75601	6.5286	11.6275	38.9948	3.05237	126.776	6.2446	0.619224	10.7228	12.8451	5.63419		136.551	14.6803	30.3407	0.763158	7.04465	2.10929	13.6423	43.9437	1.72338	0.0602982	54.7322	447.908		20.7671	4.06884	8.69102	105.944	5.30201	99.4105	6.04742	5.66676	11.4594	27.7585		0.817671	26.5268	3.9822	102.794	0.0669596
Set228	53.4114	20.7335	45.607	18.2062		28.2743	26.2192	43.7814	1.67698	8.65254	9.9328	18.7625	0.786849	54.602	10.8528	0.537117	22.7446	5.7518	7.14433		53.093	8.80475	39.9986	0.756909	11.3273	1.13716	5.75339	7.17762	2.12322	0.0645812		109.493		23.1277	4.56492	8.75683	65.655	4.49862	199.363	7.25748	6.75465	15.5436	21.8618		2.4568	40.4402	3.81891	95.1066	0.0878502
Set229	28.6115	37.9099	37.5025	29.9496		23.255	14.9834	38.2037	1.34024	7.04805	7.49444	38.114	3.26056	62.7522	16.2704	0.46671	8.25667		4.66485		104.052	12.0014		0.536585	7.93934	0.795241	7.4794	10.1771	1.96198	0.0366208	219.988	53.5059		6.25003	5.77088	7.86225	52.2347	3.7047	447.316	12.3873	5.49108	12.3903	32.3418		4.72874	44.2441	12.3235	63.697	0.0857375
Set230	31.1824	33.4449	18.5839	34.5459		23.2258	23.9884	32.6782	1.23004	7.87727	11.4007	21.1765	1.19983	158.451	7.00931	1.06242	13.7778	5.54009	12.6041		30.8761	12.5145	44.3657	1.16954	6.96373	2.03072	5.95449	12.8261	2.1379	0.0487082	354.827	46.8081		16.5964	2.13219	7.40529	52.8201	3.41901	167.723	3.11938	7.62042	13.311	11.1335		3.44342	34.3667	10.0617	93.126	0.0951934
Set231	51.026	18.0822	43.1429	38.1247		32.6472	19.3407	48.4113	1.15611	6.64585	7.09812	42.9076	1.29796	121.017	9.96134	0.200965	14.2625		3.65956		201.447	17.9378	30.5562	0.824951	8.64803	2.29739	9.35705	44.5369	1.99218	0.0490455	177.369	142.296	825.237	19.3198	6.01549	7.72853	59.3518	5.5252	271.676	7.29692	8.28143	19.679	17.987	0.331288	1.88759	52.261	13.1218	90.7963	0.0855584
Set232	216.98	24.5937	41.0214	27.8584		32.5106	19.8595	57.2131	0.722356	5.68878	6.1165	37.645	3.32321	50.926	8.04121	0.822931	14.1982	7.5203	8.39056	242.034	38.4854	13.1846	44.1501	0.191254	6.55703	2.01826	12.8361	30.3316	1.72338	0.0430638		69.3206	754.903	15.9043	4.56423	5.92816	39.6185	3.46521	355.3	5.44981	7.37458	23.0299	20.9369		1.65482	41.3945	8.58012	78.9646	0.0547607
Set233	57.1285	23.8515	31.5962	32.737		29.0397	26.0828	67.0735	1.17999	5.39461	5.69986	23.9224	1.24964	218.187	9.39742	0.561357	10.4858	3.67206	8.50498		48.9245	14.6203	34.194	0.505343	6.2941	1.66082	3.06263	8.9921	2.019	0.0604556	321.185	69.6307		7.92456	4.90432	6.1663	83.3316	5.5082	62.0354	2.16277	5.05865	12.6343	30.0099		1.71594	40.4402	11.5903	116.242	0.0870369
Set234	94.2023	23.7019	31.3097	45.6783	18.299	29.3988	19.5494	43.7814	1.15611	7.98802	9.26442	41.8489	1.11689	56.3064	11.3811	0.908006	13.1221	12.6098	3.33324	480.461	73.8979	13.7764	43.0635	0.343061	7.47544	2.69399	5.17095	45.8401	1.00052	0.0290326	32.9376	175.975		21.2315	4.18529	7.40529	77.1133	5.824	66.0555	7.79658	8.187	7.30369	17.7404	0.57708	3.02305	61.407	6.62641	30.0033	0.0608602
Set235	40.4803	27.0033	63.7786	20.6085		30.6715	21.7482	55.7045	1.38082	6.2465	9.91752	30.9686	2.10536	34.0547	7.37721	0.65425	10.7525	2.08115	6.23399	230.425	27.2312	17.0664	21.2655	0.359521	8.81452	2.04493	3.68327	44.0592	2.36011	0.117043	316.429	273.627		22.6376	4.90432	9.80287	66.7178	3.24962	72.3939	6.46718	7.17518	8.57781	29.1789	0.581158	3.12842	46.8925	4.87125	68.4874	0.100686
Set236	127.127		50.544	22.5157		23.5902	19.5967	70.8654	1.24816	7.99278	15.5671	35.9239	3.53283	50.2177	6.0297	1.26529	18.7971		5.21091		55.9926	14.9466	13.4277	1.05607	5.90622	1.32589	6.03557	60.176	1.82024	0.0564433	196.759	67.2462		5.50664	3.31873	7.34881	44.4404	2.80243	123.469	1.65093	4.1803	23.3802	21.2228		2.35915	30.71	5.01733	93.9337	0.1033
Set237	33.7169	27.308	42.1902	40.7364		25.7055	33.117	71.0978	1.04793	4.50501	6.82587	28.6365	0.846383	62.395	4.82494	1.56463	16.2874		5.59208		112.099	7.01314	31.7981	0.392281	7.06362	1.15737	4.50433	42.7719	1.90806	0.117229	43.6918	170.942	1258.12	23.2017	5.28632	2.47385	80.0273	3.10801	106.883	2.21461	6.3335	8.88005	26.7157	0.601082	3.40646	19.1683	8.58012	107.451	0.0354399
Set238	115.353	25.7443	45.3506	10.3626		32.5585	24.3235	61.0778	1.25659	8.38044	7.58141	27.9692	1.27091	157.252	5.74361	0.4947	13.9457		10.4392		57.8644	15.315	29.8242	0.455467	16.9152	1.13493	14.2335	28.4083	2.12575	0.0570977	44.4556	221.155		14.115	5.32656	6.38111	77.5571	5.5921	59.1088	8.86214	8.06565	10.254	19.2675		1.99292	66.0375	14.655	85.704	0.0795818
Set239	75.1825	28.7192	20.8254	41.8351		24.0724	24.9053	80.2344	1.41934	8.41345	4.97534	26.5634	4.25866	157.157	10.3531	0.910391	14.2625	4.47508	7.31525	269.267	69.3154	15.7714	39.3706	0.548724	6.30978	1.60729	19.7139	52.7229	2.15538	0.066396		59.5034		11.8518	4.33261	9.86941	65.4447	3.50301		5.0443	5.49123	9.39565	16.2577		3.17092	32.2347	8.91313	116.123	0.0838931
Set240	48.2912	13.1708	36.0911	24.7068		32.5616	19.6527	78.5421	1.10334	7.21326	11.6169	22.4337	1.50086	68.8409	5.11731	1.44496	13.2182		8.57628		27.6724	13.3472	60.8375	0.904088	8.38798	1.41847	3.46188	15.8934	2.42934	0.057013	164.279	59.3614		3.81271	5.55333	8.33615	81.0081	3.49845	158.683	6.94294	8.07578	23.0299	29.7192		3.93736	29.4472	6.66849	80.5614	0.105281
Set241	49.0538	37.0218	38.4363	21.5289		19.6496	25.268	48.068	1.44767	6.8085	8.34102	24.7362	2.87057	170.82	6.7291	0.963268	18.172	9.36646	12.2164		57.2957	15.315		0.820854	8.12753	1.59568	4.43025	43.6981	2.041	0.050975	46.9166	60.0675		23.3836	3.9105	8.79981	57.3937	5.10943	177.701	5.09073	10.0579	23.0299	40.2311		1.05943	43.8292	6.66849	72.0395	0.181064
Set242	30.0017	37.6145	45.8101	26.5945		19.0467	26.0828	71.6189	0.883514	6.32224	3.94048	20.2174	0.871525	110.015	6.84932	0.77568	7.89536		11.5218		36.635	12.2541	61.8707	0.608977	8.02052	1.15866	4.27971	29.0206	2.39488	0.0465088	127.642	87.4695		16.277	5.23438	7.7478	52.3119	4.54496	85.2499	7.04929	11.2489	6.64114	30.6307		1.03134	61.6522	16.5332	92.8986	0.0734089
Set243	23.7244	27.4495	35.2856	30.2121		24.8039	11.4195	63.4743	1.16225	9.29542	8.10514	49.3009	2.08854	37.7894	15.4941	0.687561	12.3528	11.596	5.18797		45.3381	10.7171	40.1587	0.337151	9.25957	2.43915	16.6648	41.8895	1.12318	0.0798008	47.7462	80.7998		20.9526	4.3868	10.1662	62.8409	6.23709	94.9449	2.31345	4.94065	10.8638	10.0451		2.36204	47.7583	7.61253	111.333	0.0549009
Set244	175.971	21.1867	36.7146	31.3526		17.8393	14.7843	68.761	0.944422	8.10616	11.8067	23.9401	4.77427	199.149	8.71186	1.48109	14.3853	10.0672	7.47722	497.817	60.6572	16.1584	45.2578	0.960931	8.96992	1.3258	4.48016	16.7195	1.83673	0.0564433	46.4983	41.2597		18.2433	4.46303	10.2193	21.3282	3.19258	224.568	1.54711	5.90498	14.9466	41.8839		1.30528	35.3216	7.65906	50.1944	0.0894492
Set245	33.9534	16.1342	19.1713	15.7292		24.3853	22.8749	31.6339	0.977801	4.54742	8.28168	12.5323	1.17614	169.778	9.44517	1.1389	12.3096	12.1196	4.88459		197.072	10.3426	51.215	0.781617	7.42821	1.08612	6.00125	15.8934	2.12647	0.0641667	42.88	44.8757		11.4301	5.95284	7.46744	56.2662	3.01358	213.753	5.00939	8.68758	11.76	28.1874		3.19535	43.8292	8.42097	41.8924	0.0514184
Set246	46.2715	18.9159	31.3097	28.5494		26.3399	29.8509	60.5513	1.15384	3.72627	9.05109	44.3048	3.41251	132.991	7.86646	1.28805	21.7624	0.634838	4.17057		81.771	17.4597	59.1444	0.607972	7.15152	1.17274	15.7137	44.1212	2.25247	0.0389278	49.5853	65.9771		6.41212	4.52351	9.96317	46.2614	4.63133	163.931	5.06259	10.5801	9.01192	25.0382	0.319297	1.71384	35.3216	7.19557	109.5	0.0637771
Set247	45.7888	26.4505	44.864	36.5072		20.3888	25.4816	35.1106	0.699234	4.19677	9.21326	14.6303	2.77925	121.017	5.90574	1.69686	10.2241		7.03301		63.1927	10.3743	36.3274	0.91374	8.90876	1.56211	4.68218	26.1949	1.86995	0.0379336	132.276	54.238		14.7673	3.13104	7.85535	73.2143	3.30681	55.8719	5.2423	5.56552	14.1035	18.412	0.735546	2.35318	37.6018	17.7815	71.2283	0.056759
Set248	227.13	37.0175	60.2506	30.0414		29.3544	22.606	34.0896	0.909725	7.92546	6.86125	21.8871	2.49283	115.052	7.97215	1.05585	14.0206	9.73086	7.72478		33.5151	13.5608	50.4544	0.536585	5.61405	1.80974	4.81939	30.4203	1.73286	0.0966285	46.9166	88.8039	208.281	7.57439	3.96898	7.40989	59.0861	5.27621	261.683	5.10664	7.55996	12.7209	24.2639	0.420909	1.00505	41.3019	5.69468	78.6456	0.0582325
Set249	97.5368	28.0038	38.3261	28.8501		27.6917	20.568	50.3322	1.61701	7.50684	4.26441	33.5671	3.76091	180.198	12.2442	0.986	17.8797		12.7187		160.843	16.1091	21.4619	0.343061	7.15152	1.07635	5.78449	16.0376	1.71825	0.0385853	127.468	75.2529		22.7758	5.49183	9.67616	74.2272	2.62991	273.497	6.15831	5.31812	17.781	23.7879	0.666701	2.21909	43.7296	3.77763	116.067	0.122492
Set250	48.2912	18.3031	39.4089	31.1538		26.6662	15.5726	83.5708	1.10593	6.76173	7.62435	28.8729	1.5614	110.015	5.24165	0.743745	7.56709	1.79262	9.77176		62.5505	17.1628	36.1153	0.271562	7.681	2.41943	11.4176	14.0351	1.25723	0.0716007	245.897	193.616		23.2239	4.03005	8.77788	63.2736	2.89464	265.632	7.68565	8.20835	30.0582	33.4887		2.59105	36.9151	20.0712	48.4976	0.117776
Set251	102.115	33.2584	19.1713	30.0035		19.6991	21.2475	87.403	1.3718	8.98858	10.015	33.8075	1.73162	24.5128	4.43266	1.24957	12.3961		6.75957		75.7515	13.8811	34.0597	1.13021	5.71542	3.16404	5.18747	47.7364	1.8235	0.0449334		44.4462	1495.53	21.2315	4.00592	5.10606	50.5629	4.79693	75.2166	5.59542	11.2031	6.84417	7.41456		3.39923	19.9756	8.12254	84.0049	0.0668865
Set252	42.9445	24.5724	52.2161	25.6162		17.3622	24.5541	31.8582	0.74706	10.3457	8.98767	19.0095	2.44301	208.319	8.04068	0.83121	9.74475	4.06001	8.40439		41.9927	10.3665	25.832	0.719501	7.681	1.81685	4.81939	9.33546	1.8731	0.0536026	166.729	134.696		22.7586	3.41082	9.82406	66.6309	5.18658	181.444	6.84738	6.93466	12.1307	28.8425		0.65959	26.5914	11.3471	94.9005	0.132052
Set253	36.6311	14.8895	45.0102	28.303		28.9494	24.7697	55.7045	1.26295	5.98249	8.00925	36.986	1.69015	20.9766	8.7071	0.65642	7.24936	3.3741	11.5218		67.7914	19.0033	35.51	0.211023	8.05149	2.50327	4.00741	28.4971	1.54243	0.0396668		70.91	1724.21	21.1025	3.27477	8.45772	23.9446	5.18332	275.151	6.82452	6.96492	8.8956	33.4887		1.6329	48.1313	5.92575	103.898	0.0770162
Set254	50.0692	13.1488	41.3132	22.8647		26.6511	11.3575	45.0229	1.20892	5.56514	7.502	17.9434	1.10597	58.3013	6.53932	0.736598	7.05056	12.8704	12.7694		47.8807	12.3376	22.797	0.374761	9.08482	2.63024	3.6226	25.7363	2.11953	0.0528608		77.5503	571.503	12.9275	4.51622	8.17315	47.886	3.22866	148.632	6.24581	4.49791	14.6351	6.53812		1.17486	24.9825	5.59949	25.2582	0.0918615
Set255	139.484	32.7623	20.4968	23.7834		26.3399	33.267	51.5944	1.63964	3.72627	11.6169	15.4204	3.49862	292.49	11.2035	1.39509	7.91564		4.66485	330.489	47.9993	17.5857	47.6965	0.343061	6.79525	3.16415	4.94379	38.157	2.13065	0.0896452	165.485	50.5631	1601.07	25.8961	5.71716	11.4329	25.6604	3.13247	182.165	2.38515	4.47562	11.0517	25.7716		3.53624	51.9847	4.19939	82.1069	0.0867118
Set256	41.5916	16.9144	43.6956	35.348		17.1422	3.97431	58.4225	1.60559	3.43016	7.66024	21.8871	3.99558	164.038	6.14125	0.705735	8.2642	7.23584	2.81318		48.5701	13.2378	23.2658	0.349996	5.35531	0.745979	6.77141	51.4624	2.38574	0.0893746		112.271		12.2563	1.60664	9.6829	40.7392	5.5921	445.123	1.52245	4.40472	9.34655	19.8673	0.352463	3.19535	73.3868	6.27613	88.2577	0.137588
Set257	48.633	15.9571	43.2243	30.1045		34.5695	14.5961	29.7519	1.1413	5.28294	10.2272	27.9692	3.5827	30.9037	6.4713	1.17212	14.5942	5.60355	11.3293	353.704	188.315	15.9821	38.0519	0.326076	7.17543	1.2255	5.79787	15.0673	1.69951	0.0629387		57.0384	956.735	21.916	5.79742	8.19649	22.0245	2.72223	199.363	6.24581	8.96632	13.7073	34.7638		3.8178	49.4188	5.84149	59.8649	0.0980865
Set258	27.5275	27.5921	45.9234	29.6177		22.1341	14.2488	31.6502	1.42828	5.75627	11.4325	13.1783	1.88213	309.894	6.03143	0.364459	16.7966	9.42726	10.0977		129.137	15.712		0.393709	5.9569	2.37025	2.80603	67.6931	1.79666	0.0756114		232.029		17.1598	3.61251	7.35206	42.0846	4.96656	93.4797	1.95904	5.69854	10.5737	29.8236	0.694803	2.80834	56.6807	3.70788	100.271	0.0613501
Set259	37.5925	37.4648	19.1713	30.1888		21.0427	30.9254	43.714	1.08594	7.5558	8.2639	30.7032	2.32341	65.8738	6.68567	1.37263	6.68966		5.12399		49.761	13.0612	17.012	0.409348	7.87366	1.29776	5.18696	23.8984	2.3722	0.0634226	103.81	109.493		13.7513	5.54241	5.31408	22.072	2.45454	100.245	2.66906	4.5202	26.8763	26.529		2.37658	25.3428	6.66849	108.747	0.0895573
Set260	151.551	20.213	45.8076	18.4339		28.3243	21.0946	31.7888	1.14495	4.65916	7.66024	37.489	2.05123	59.4519	13.3429	1.16035	16.7025	9.37507	12.5462		79.0718	5.90239	17.8883	0.916643	7.15152	1.09426	5.71359	36.0987	2.40595	0.0818761	97.2852	77.6019		12.9275	4.93182	7.16313	91.5881	3.06888	363.479	8.9808	6.64137	12.8614	9.28778		3.12842	71.4844	12.1066	64.0285	0.0949893
Set261	91.9446	50.9644	34.7582	31.4327		26.6191	24.4268	41.8818	1.02615	6.03264	12.4838	24.3908	1.844	42.6372	6.89622	0.766453	15.8059		5.18797		41.7993	16.1525		0.427333	6.02728	1.56603	7.57746	99.9585	2.44682	0.0649122	57.4256	184.051	1451.8	11.0979	6.05279	6.0804	63.2736	2.41162	217.192	3.04305	7.64073	10.5737	37.3563		1.79709	51.8899	4.13432	78.9646	0.075407
Set262	41.5461	32.5816	31.1916	31.0361		23.3213	25.1276	31.4423	1.34102	6.53303	5.21587	15.9055	4.48984	164.737	6.03143	0.607564	7.30882		10.4652	192.996	69.3154	11.8166	42.6677	0.559562	7.77217	1.26288	5.18696	44.9374	1.81664	0.0412858	112.032	71.3448	1563.98	17.702	4.58445	9.57265	73.6787	3.04966	138.804	2.23928	7.17518	7.72758	21.7405	0.787925	2.71639	46.6264	7.49263	61.5399	0.109511
Set263	40.4803	14.2268	58.1996	27.4769		29.2462	7.4149	55.7045	1.10334	4.25906	6.23137	30.9686	3.80104	44.7908	10.4495	0.282712	15.3628		3.44907		54.1833	12.7064	37.9781	0.369164	6.96373	1.21783	3.48917	24.0335	2.44431	0.0812377	170.325	51.0198		15.7266	4.03461	8.70568	98.9562	4.06558	96.0447	3.7219	7.98671	9.91586	29.3547		1.65241	32.5759	4.75251	70.6052	0.0866441
Set264	38.0883	27.0462	20.8228	14.2759		27.3537	25.8173	75.6442	1.3492	7.03653	7.49444	21.8871	1.85085	65.7673	11.0779	1.21402	13.3293	7.11373	4.13927		72.0444	14.7493	19.9806	0.423923	9.04467	1.4879	5.28639	40.9495	1.10895	0.0452462	47.0545	55.5387		25.8596	5.485	6.86156	38.8443	5.78433	184.614	9.70031	12.0791	10.254	33.1227		2.69936	68.3469	14.7606	91.0957	0.0774841
Set265	56.6809	29.8753	49.9554	26.583		16.5588	35.4736	45.4193	1.23806	4.96338	11.8447	39.8109	1.68232	58.4985	5.88752	1.24371	13.7982		8.85648		34.4648	15.0196	27.2156	0.317146	9.77322	1.75229	11.8849	63.4107	1.53894	0.0946449	270.654	59.1861	1276.55	8.30321	5.78015	5.14164	70.37	5.41812	181.113	5.88964	10.0579	6.13289	17.6358		3.4584	41.7842	5.69468	68.4874	0.0561883
Set266	46.0586	23.9886	22.9414	27.1919		28.1739	30.9254	47.145	1.3026	9.3328	4.79927	21.3664	5.4605	95.1848	10.051	1.17854	17.5542		8.89658		70.7432	10.8238	35.9982	0.291623	7.94571	2.37025	9.95607	44.9696	1.17305	0.0494409	157.994	65.9044		19.6585	2.70115	8.36501	73.3306	4.92556	170.424	3.8012	6.1151	14.9756	24.5513		2.02031	17.2326	12.1066	129.236	0.0606763
Set267	51.5224	26.9198	36.0911	29.9496		32.1752	17.0093	32.6782	0.511497	5.80292	2.59456	29.3362	1.87169	57.3324	4.77362	1.05585	10.3405	7.89839	4.18293	442.665	33.2171	11.5111	37.2569	0.483747	6.50019	1.80304	16.7288	11.6945	2.54306	0.0757791	192.813	134.696		13.7513	4.50028	6.03766	60.9184	4.79727	47.009	3.7219	4.31391	11.9094	24.0759	0.709624	2.80834	43.6664	6.43843	116.483	0.0870369
Set268	87.8536	14.5755	34.602	37.1365		21.8907	26.3234	59.296	0.984217	5.90404	8.00751	37.7462	3.51799	43.5147	7.52658	0.456169	8.79919	11.7047	6.45451		157.905	12.5145	38.0423	0.395054	6.5956	2.44735	5.61416	19.5504	2.05356	0.0321913	40.3526	319.92		6.41212	3.75777	9.19934	54.547	4.02181	189.04	6.36621	5.51173	10.9694	42.1362		2.02031	47.3672	14.4242	94.3154	0.0918615
Set269	33.9534	30.7578	48.7002	24.8043		31.8191	14.6302	59.0333	1.30624	5.03697	6.12092	43.3329	1.51937	479.07	10.3572	0.872612	14.2756		13.2874	64.501	198.566	13.1846	62.3725	0.317908	7.87598	1.71812	5.61221	23.8984	2.72413	0.0445257	207.886	78.1269		11.6043	3.20555	6.56811	53.3331	4.23061	66.6865	7.27974	5.12127	6.4988	25.4125	0.683364	0.95049	61.9992	5.44072	95.6242	0.0599827
Set270	43.328	22.1298	49.2945	21.891		27.2542	26.4968	59.5148	1.38383	6.57894	5.7007	15.897	0.896444	320.123	5.64813	0.973222	14.3853		5.72379	289.567	59.3636	16.0474		0.31609	8.88847	2.28535	3.53129	57.9506	2.17934	0.0688953		60.5143		15.0013	3.5187	5.87037	91.3357	3.9396	91.7001	7.37699	10.7374	21.38	28.9619		5.42046	29.8043	7.49263	114.98	0.0650732
Set271	35.174	28.3592	48.4752	31.6465		20.3888	27.3002	71.0978	1.31317	6.39065	9.83477	20.6933	1.08106	135.775	6.32137	0.997931	15.2169		8.24948	398.243	39.7166	16.8529	20.3993	0.31609	6.15952	1.07355	4.61893	44.1212	1.61462	0.0588017	164.279	69.0762		26.0417	4.61085	11.3832	51.5778	6.43611	281.113	6.35058	13.4496	17.393	21.2228	0.536745	1.53204	33.9115	12.4168	71.2514	0.0858704
Set272	35.174	22.6456	48.872	30.2121		15.3741	22.4072	31.6339	1.26846	5.38904	10.0005	20.1044	3.32309	69.3526	6.14125	0.68855	9.66905	5.42917	9.82607		21.5879	7.7209	39.4118	0.374761	8.77285	1.00912	8.53416	7.29199	1.61462	0.0446639	156.465	61.5458		5.62793	5.36566	5.63087	56.5863	4.70437	65.4831	3.11938	7.51742	14.5801	18.5649	0.505897	2.21685	17.732	6.66849	67.88	0.0684209
Set273	28.3382	12.8621	26.0676	41.9508		26.6662	17.2722	75.894	1.51344	4.46525	11.6169	11.0385	2.87057	161.539	10.5082	1.47256	8.99574		7.66069	173.083	41.4834	5.74129	33.9971	0.276907	9.73201	1.40399	14.2279	37.7806	2.05594	0.0225787	187.762	103.306		10.2421	5.99879	9.66449	80.585	2.70553	244.133	5.8321	5.7859	12.8614	22.6597	0.46629	1.96436	62.9781	3.61262	58.4128	0.047023
Set274	159.632	17.2914	49.7238	35.0547	11.4204	23.1998	26.2605	55.7045	1.21857	6.89032	12.4343	10.2569	3.01433	73.9908	6.17856	0.686542	9.69566	5.12457	7.30548		216.179	9.46655	34.1362	0.296658	8.74093	2.87161	4.81939	41.0701	2.0237	0.0562026		191.112		14.4588	3.62591	9.54213	85.3561	4.81003	243.563	6.23302	6.21642	23.1374	45.8501	0.64488	1.99946	68.3469	7.88785	125.213	0.098292
Set275	208.129	26.031	39.3204	37.5152		22.1341	30.0315	100.052	1.3735	8.57019	4.7527	43.2313	1.29945	197.91	11.9538	1.18755	18.1762	3.07154	6.01871		77.934	9.0275	30.2378	1.02233	10.2471	0.943697	10.8286	26.5974	2.33766	0.116942	49.8065	92.0011	564.818	15.5842	2.81707	5.40544	51.7617	5.55785	52.5991	6.24581	7.64973	16.2479	18.2244		2.59105	16.0297	8.58012	64.534	0.0755286
Set276	28.8342	26.9853	33.0174	42.6937		28.7905	26.8034	46.0764	1.32443	6.95721	13.7523	21.8871	4.01864	46.9444	10.1485	1.0374	17.5046	7.33244	9.31817		345.757	15.9432	23.9217	0.900455	11.3413	2.18985	5.17896	67.3194	1.90836	0.0422833	257.142	191.297		21.8024	5.16969	10.021	49.4033	5.72952	353.856	5.10385	5.12127	11.1373	35.1555	0.849943	1.39271	81.1877	5.62221	59.8649	0.076535
Set277	52.1988	13.5145	38.4363	27.1806		28.3425	11.4195	78.9801	1.17331	8.41345	10.0803	16.729	0.985465	33.4292	11.2242	1.44383	12.9771		8.0948		45.5628	11.1766	33.124	1.0366	8.77285	1.45351	9.1857	63.3111	2.17934	0.0606507		77.5503	336.855	16.006	3.90268	10.525	82.1285	3.94267	164.59	9.11644	8.68611	6.56741	28.3135		1.30528	39.2783	5.75657	97.3146	0.100026
Set278	65.2312	29.4453	19.1713	26.2429		26.3399	34.3753	56.0954	1.24149	6.98438	7.03601	23.4328	4.76459	63.3224	14.3207	0.54682	20.1047	14.5578	9.51695		181.412	12.7931	23.1096	0.536585	7.17695	1.7998	14.3981	7.29199	1.15183	0.0594782		113.19		24.6284	3.81162	9.25731	56.566	5.27966	125.952	5.02348	4.76004	11.4379	19.2752	0.795918	1.60126	15.8582	14.7653	64.6703	0.047023
Set279	202.301	17.2914	29.0461	37.9012		30.193	26.1852	59.0333	0.612506	5.38904	7.28737	16.9885	0.881687	92.9672	11.6526	0.62528	10.6435		13.1152		91.1069	16.6238		0.33162	7.681	1.81181	5.26971	42.9	2.39019	0.0783817	125.643	118.636	879.587	11.8518	4.60697	7.37466	79.8418	5.55785	192.168	2.5581	6.95479	14.1035	26.0782		3.75842	21.8759	5.80617	41.8924	0.0549422
Set280	32.2069	16.3002	49.0689	23.9218		28.3785	27.3466	50.0347	1.10593	6.88731	10.7047	16.9885	1.04367	169.638	10.1566	0.53758	18.0717	6.70146	7.03106		54.1833	13.3895		0.443746	5.9569	1.53652	4.58146	43.3395	1.74308	0.0511047	36.8715	88.5121	514.505	17.3491	3.76928	9.752	81.1449	4.38412	141.948	5.73007	6.67004	11.9094	26.1098		3.0675	33.434	17.3409	107.644	0.0834928
Set281	22.5236	40.462	36.0312	36.455		31.2151	31.9043	31.625	1.09938	9.21529	9.91422	21.3664	1.27091	75.2868	6.2954	0.866471	14.2625		5.09464		24.235	14.0552	18.5487	0.736094	6.42234	3.05157	5.79416	25.6769	1.94921	0.0261397	101.049	129.889	1128.21	23.1277	3.51449	7.15471	103.322	4.74354	99.3428	8.86214	5.63814	6.63443	31.2897		0.657648	30.2079	8.58012	97.3146	0.109645
Set282	28.2039	27.5921	43.2243	36.042		14.4288	22.8327	26.4784	1.0649	4.47557	5.9434	43.6249	4.06951	164.506	5.90574	1.32947	12.1805	11.4777	5.74644		58.0381	13.7439	19.1354	0.427333	7.55917	1.98559	15.4076	15.0673	2.2258	0.077282	105.366	50.5631		11.774	5.67591	9.75247	31.0441	3.55941	131.623	5.56506	7.11472	15.1189	32.9231		0.533242	118.797	15.1792	90.5814	0.0858704
Set283	41.5916	21.5959	41.0145	38.6319		18.6383	13.2971	69.6699	1.15039	5.59618	7.09812	11.4354	1.03182	50.2177	6.02599	1.40357	13.8667		5.74644		43.6024	11.5414	22.6504	0.786665	8.53244	1.5415	6.08516	18.4506	1.56593	0.079266	46.2578	153.254		22.2258	3.96944	6.99303	57.636	4.91136	208.076	4.87781	6.57884	22.2848	22.0226		2.14619	29.7255	4.47126	91.7394	0.0606763
Set284	30.3403	25.9304	31.5962	25.1028		28.4207	26.1852	28.0615	0.612506	4.12744	9.97882	31.7435	2.25506	361.428	6.63831	1.33952	14.7848	10.9186	7.24994	412.581	50.3627	12.7521	29.7266	0.305469	4.48382	2.87494	4.17741	10.1122	2.6608	0.0519606	45.8725	69.6307		6.15903	1.22158	8.1727	46.0686	4.25405	155.15	4.51286	6.57884	11.5757	20.2191		1.57553	64.5435	6.56501	84.8119	0.134014
Set285	97.2643	7.95642	15.8981	18.1688		24.0132	26.6896	71.0978	0.869252	4.79185	2.77596	19.2444	1.27365	159.365	8.09613	0.708158	11.5054		12.1307		34.8989	9.01195	37.8822	0.240572	7.55755	1.56783	5.4561	37.8285	1.69258	0.0321913	43.5168	58.5289		17.5614	3.96699	7.65097	37.9116	4.26682	57.8897	6.34392	7.25107	19.679	31.2811	0.533907	1.89862	29.5407	11.5993	103.617	0.0752278
Set286	160.71	27.7623	57.0699	29.2204		23.5764	17.0456	81.9312	1.05844	5.12892	7.53881	16.6425	2.36069	184.786	7.26594	1.39591	19.4382	3.18112	7.56775		289.589	10.5293	38.7839	0.899786	6.58047	1.68393	6.33359	30.3316	1.66646	0.0400771	280.864	103.088	1272.38	15.5545	5.45926	8.49532	27.2235	5.17367	166.268	5.10611	7.15826	10.5737	6.91477		2.37658	44.2441	12.4916	26.2761	0.0870369
Set287	48.633	24.7599	24.2137	33.9312		27.8846	22.1532	41.6531	1.24039	6.00342	12.8882	19.8904	2.56726	121.017	6.02599	1.37979	14.6365	5.05242	6.91523		158.414	14.5419	63.2097	0.537103	5.83287	1.64891	6.90764	30.7888	1.67749	0.0776748	158.757	46.6508	258.596	23.0445	3.02291	5.47743	53.9047	4.86149		4.96105	3.99037	21.7157	21.2228		1.58841	43.4644	7.95271	86.962	0.0867118
Set288	45.5137	21.5959	21.7158	31.909		22.2523	19.1101	44.9111	0.909981	2.53649	5.15674	28.5839	1.20915	177.742	5.90829	0.798041	9.94829	14.6542	8.98839	66.8809	33.5187	7.72463	22.2062	0.534759	9.48924	0.745979	19.6968	37.1913	1.10895	0.0924111	159.478	64.442		9.84915	2.36898	7.85535	29.2963	3.75829	80.8855	2.14744	6.83629	11.6596	6.53812		2.02031	18.3609	17.5557	95.1599	0.0899243
Set289	46.0586	26.9198	52.5459	23.527		27.3897	18.4122	43.288	0.982369	2.57723	5.21587	5.98933	2.10708	168.504	8.03849	1.19726	5.52275		8.16963		31.5536	8.19218	29.8242	0.313101	8.84173	2.15855	5.4126	26.1355	2.13113	0.0816091	228.571	79.1742	1651.03	5.85848	4.34643	9.34243	54.2231	2.62991	172.376	4.57639	7.17518	13.0974	27.7585		1.98952	44.4926	4.19742	88.2577	0.0918615
Set290	112.416		39.3232	28.84		18.6436	29.5177	47.5487	1.01031	5.72381	8.52275	19.0477	1.55854	126.103	4.77362	1.03066	20.7572	6.0953	9.47651		152.113	18.1801	37.3856	0.251533	4.58634	2.7672	6.40895	28.8808	2.17288	0.0875057	172.131	70.91		34.1742	4.54544	4.0522	55.7304	3.01442	59.5099	8.85966	10.1314	26.252	21.2431		1.41602	62.6281	9.38102	97.3146	0.0686164
Set291	24.3187	27.0033	39.3204	33.8513		31.1557	20.568	70.2448	1.41934	6.06092	9.60998	26.4391	1.03182	188.327	5.11731	0.55668	5.15132	12.7913	11.5108		116.967	8.76163	60.3165	0.369164	9.44137	2.42076	7.4794	13.0317	1.72338	0.0942386	216.296	58.1565		18.8479	4.8311	6.25681	58.3564	5.78433	142.217	5.7391	5.31812	15.8478	17.6861		1.99292	64.7941	14.615	52.4455	0.0798954
Set292	170.353	25.3832	35.9109	34.0047		25.8207	33.1082	71.8775	0.647791	7.08231	2.83509	15.6018	1.54763	208.319	7.25828	1.08788	12.8535		16.2991		63.6716	12.0715	64.1897	0.392281	8.05149	2.04946	5.39907	70.4278	2.14119	0.0816091	212.944	56.709		11.8738	4.22393	7.78439	70.8424	4.9608	301.255	5.06321	7.43305	13.0974	26.8816	0.53182	1.53204	50.9719	9.56701	106.115	0.0760085
Set293	28.6115	20.4641	44.9019	22.4135		24.0412	14.6057	33.4844	1.05346	8.68065	8.92191	38.0969	0.960489	214.07	7.22734	0.689937	14.2341		7.18625		95.4885	16.3489	34.555	0.375901	9.44137	2.12387	3.05555	24.0335	0.723028	0.0545009	469.39	181.539		13.0656	3.02861	10.0066	49.7923	4.21753	41.1976	5.29938	9.32737	17.516	27.7585		2.26969	33.3302	5.3232	65.6484	0.125049
Set294	89.566	13.1488	37.3719	22.8647		29.3725	20.567	54.5531	1.02615	7.16729	6.37699	22.4789	4.22207	29.4476	9.58984	0.788434	8.37311		6.23508		149.585	11.7756	34.555	0.287212	6.27658	1.58113	4.64038	34.2855	2.09788	0.0921647	97.6382	64.4084	1147.59	22.1796	4.55239	8.95914	66.0654	6.64744	74.159	5.77255	7.37458	22.5895	5.11686	0.645759	0.689089	30.71	12.3856	111.011	0.0733301
Set295	37.2642	27.6126	27.1931	18.1688		27.403	8.48406	58.2865	1.13289	7.64838	10.7625	23.7059	1.58376	33.4292	12.3942	0.58129	8.56885		7.53015		98.2257	16.6492	22.7232	0.312779	9.14899	1.81181	10.1466	44.9547	1.57774	0.0432318	151.084	59.1861		13.4204	5.03993	7.32979	77.0331	2.30407	176.075	9.36413	7.17518	7.70444	15.2886	0.683364	1.33028	61.161	3.56309	80.6034	0.0583233
Set296	46.3685	23.9886	30.406	34.8666		22.7403	33.8915	45.4193	1.36057	5.90361	8.85614	33.4746	3.10902	29.7532	5.00027	0.955206	11.1284		7.652		33.5187	15.712	40.6252	0.457321	7.1802	1.62258	4.65086	13.404	1.48313	0.0524915	145.09	59.8496	1258.12	10.4413	3.0419	6.32775	54.7007	5.15502	460.845	7.14602	6.96295	7.86167	31.0667		2.35318	57.0613	6.05725	97.9942	0.058977
Set297	205.212	32.0793	25.1534	28.9708		29.584	16.1398	38.6888	1.07547	9.04154	11.073	39.369	0.842202	241.296	10.051	0.490251	13.7778	16.2023	12.5199		73.134	14.2319	30.4752	0.722252	6.19721	1.63699	6.54678	44.7144	2.51712	0.0354575	120.773	53.6863		17.2273	1.7703	6.4267	92.3797	4.36666		8.57751	5.48798	16.6148	26.0958	0.497368	3.10828	15.143	4.23715	97.9942	0.105672
Set298	51.5671	22.307	36.0911	33.1797		15.7464	19.7905	39.6978	1.26263	7.54587	7.49444	15.4988	1.20817	215.694	5.00027	1.4051	13.1221	5.9594	7.30548		79.8458	9.85557	41.6971	1.14686	7.50761	1.51685	4.30195	65.441	2.13318	0.0938169	47.2294	59.3354	1128.21	23.3154	5.2821	9.15082	45.2146	2.60815	283.073	1.53032	10.503	15.611	22.7051		0.613253	57.6442	4.19939	68.2407	0.0894492
Set299	38.6039	32.4534	30.2628	25.2791		12.6016	31.4216	33.2764	1.75168	5.65325	6.75491	19.2444	2.29295	204.643	8.56218	0.739246	16.233	9.00205	5.74644		38.2801	14.6344	31.8303	0.585952	8.65926	1.89848	3.49241	46.5852	1.68792	0.0225896	31.2826	49.3262		21.1537	4.29286	8.01059	58.7605	5.691	301.319	2.24627	6.75465	7.66865	7.78235		3.40977	21.8759	5.51661	71.8825	0.0842818
Set300	32.83	7.1959	51.0724	22.8647		32.4083	25.1959	31.8582	1.36147	5.52741	6.80719	19.8904	3.24469	42.6372	6.14125	1.68661	9.14408		6.97458		127.813	12.5261	25.0226	0.455467	8.96992	1.72664	10.1917	41.0596	2.2477	0.123787	151.084	128.435		25.8596	2.74807	6.36363	51.5976	3.97825	161.164	1.4422	6.3335	16.5751	21.4301		0.969342	43.6941	16.9908	92.8986	0.0518679
Set301	49.6538	31.0624	17.6072	18.2062		24.5217	26.8784	20.6534	1.48597	9.34838	12.1603	23.9443	3.18344	142.988	16.4786	1.42545	8.54063		6.23869		57.8646	17.9777	22.6504	0.281087	4.97353	1.08141	5.75339	106.202	1.95732	0.0940849		65.1167		6.74118	3.57611	10.0811	52.8201	3.77702	159.688	1.89557	4.13934	10.7012	16.3156		0.97597	57.1088	4.33998	81.6524	0.0664951
Set302	181.959	30.6784	32.7634	21.4606		27.5321	26.12	41.4243	0.863335	6.10668	8.6649	26.4391	2.01045	118.728	6.81448	0.959483	14.9205		4.96246	173.982	328.183	12.8293	22.3359	0.718887	6.42234	2.82347	3.76902	10.2079	2.24028	0.11095	135.17	61.7737		22.8605	4.27905	10.2442	87.7725	5.824	184.614	5.06259	4.47562	14.2621	35.4798		2.90769	31.6462	14.2169	39.9184	0.0754615
Set303	42.7268	14.5755	44.2183	37.1614		31.0761	16.7143	61.6114	1.77145	6.5724	9.12003	25.4644	1.26946	279.865	5.50828	0.492668	19.6466	1.75374	9.39215		55.9411	8.7726		0.494054	5.77626	1.33264	5.71	36.6639	2.13133	0.0307957	108.865	57.2261		30.9785	4.58302	9.85561	33.1188	3.48921	102.635	7.04279	5.12854	9.4133	21.7752	0.529336	2.35318	35.6384	6.27613	86.7794	0.0828496
Set304		22.0491	36.0312	23.0717		29.5263	12.1395	44.4448	1.01988	5.67094	10.3485	30.7032	3.37168	12.2564	4.77195	0.62528	12.1318		8.64108		38.9984	9.91975		0.304678	9.01339	1.18812	14.5756	14.0351	1.89729	0.062825	239.181	172.179	1691.78	24.9645	2.9826	5.63087	48.6602	3.45139	85.6258	6.35058	6.10755	13.7208	25.7089		3.36365	19.5957	3.56044	64.534	0.0712075
Set305	160.244	22.0872	50.1471	26.9547		32.8888	19.1115	88.0196	0.573616	4.08588	8.30579	14.0841	2.72098	121.017	6.2446	0.960531	12.8657		9.68452		38.4854	10.9438	33.0205	0.271574	3.31656	2.19854	7.4794	18.3857	2.19244	0.0883053	219.639	67.2462	1027.48	8.98974	4.48828	8.14015	31.0441	3.42516	185.902	5.90628	7.81937	16.2479	26.7522		2.6528	22.9976	5.03944	77.7067	0.146772
Set306	29.9159	13.1132	44.8036	30.1919		22.9963	16.4048	25.1273	1.26295	6.53546	10.8134	39.7747	1.79384	22.2528	8.16909	1.53008	16.6179		12.5579		36.6575	5.36525	31.7244	0.409348	6.54321	0.953044	15.133	98.8276	2.44431	0.0351096	135.862	320.636		21.0022	4.09286	8.53763	43.9326	3.14187	148.797	2.95501	6.10755	10.258	30.7258		1.12191	33.0158	6.66849	108.289	0.0658584
Set307	48.1306	27.6126	33.8436	14.8899		27.8321	26.0828	68.4808	1.08873	7.29489	10.4651	17.8397	1.17616	55.853	8.07695	0.940912	7.18311	5.77154	7.66069	377.341		13.1568	40.471	0.320019	9.90489	1.41613	7.55809	36.1268	1.66979	0.0360263	103.985	63.0881	1310.78	14.2196	5.11604	7.85535	59.5587	4.22884	62.653	5.90743	5.40456	13.0974	19.446	0.88964	1.6329	39.9719	13.3454	101.277	0.0651446
Set308	37.8873	37.739	25.2529	34.5165		24.3875	21.0893	81.8025	0.822608	7.13219	12.1567	46.2332	1.27304	49.5511	10.4495	1.02769	10.8834		3.64214		65.7374	10.1343	45.1215	0.343374	8.68369	1.41256	3.81829	15.8934	2.43438	0.0274126	100.588	69.5169	457.347	12.5951	6.11457	7.85535	64.7135	4.35046	63.8582	2.28299	7.0438	8.16471	26.0782	0.52547	1.92261	70.1209	6.23126	41.8924	0.1033
Set309	14.0936	28.8936	39.8933	29.004		22.0128	8.95388	59.0333	1.41934	8.67911	5.07617	26.4391	2.26341	97.5039	5.48636	0.467613	11.7075	7.04986	4.88459		64.3121	11.7782	51.1991	0.33464	7.38488	0.958979	17.2708	47.5872	2.65741	0.064592	57.4256	169.49		11.8518	5.03958	10.2164	38.8443	4.37791	53.7439	6.74965	8.23422	9.61248	23.2026		4.11752	57.045	6.05725	122.833	0.0870369
Set310	44.2701	23.1531	82.6557	26.5945		24.8203	24.2962	33.1195	1.30177	7.12963	7.49444	21.2481	1.16537	63.3224	9.00029	0.790377	9.40368	8.03325	4.18293		41.3618	15.114	33.0205	0.570649	9.25943	2.42076	5.78432	40.7983	1.85236	0.0551862	289.171	221.73	1272.54	6.4501	5.45926	8.56092	58.1679	5.72548	190.909	3.13109	6.57417	10.2389	14.9615	0.446723	2.64523	47.1561	4.23715	105.825	0.115302
Set311	37.3618	24.5931	26.7778	22.1782		35.611	26.12	43.288	1.3492	4.84461	6.22149	15.6018	1.18836	75.5672	4.08862	1.28965	9.69566	9.65357	4.17057	504.425	55.8085	10.0717	20.6788	0.427072	5.83287	0.605806	4.33487	38.364	2.09788	0.0957553		140.627	746.753	8.62613	2.86901	7.32979	66.6309	3.41901	66.4207	5.17174	5.63981	9.61248	5.70543		2.55884	32.5496	10.6004	97.3371	0.132067
Set312	35.02	29.1256	28.1609	18.2062		18.6775	22.168	53.1042	0.902582	2.35548	3.2087	25.5166	1.62985	42.7749	6.26368	0.959483	16.7837	2.26901	12.5532	497.817	53.093	6.69485	35.1759	0.820018	7.76352	2.20396	5.50678	61.8582	0.998319	0.0602982		55.8937		20.0534	6.05279	10.7939	96.6791	5.68612	100.245	5.48477	5.46424	10.258	20.5455		4.82369	46.6277	21.4651	78.2302	0.0558137
Set313	98.0197	28.8227	27.7617	40.2824		21.648	21.2475	43.288	0.850156	6.77419	8.98767	22.8418	4.7984	148.592	7.56743	1.27365	17.318		8.71855		307.404	10.8238	61.7702	0.317908	8.92516	1.91047	6.42828	53.0703	1.76166	0.048639	97.5256	65.879	564.818	34.4284	3.44041	10.097	22.072	2.54794	93.4797	5.94504	5.98665	7.47142	8.00313	0.381211	1.74426	57.9805	5.43573	125.269	0.0882353
Set314	80.2625	28.2047	52.2161	26.3735		28.6856	21.0855	26.1097	1.77145	6.25599	6.0356	36.6215	4.73304	141.711	7.56743	0.940912	11.9455	10.4316	9.20959		53.7081	13.2763	63.1863	0.467035	6.75812	0.745138	6.03557	60.9725	2.4606	0.0716007	42.8993	46.8081		25.1875	5.57939	6.35978	40.5005	3.77702	89.17	5.30754	8.19768	10.8038	31.0667		0.910345	30.8063	3.66011	51.1497	0.0509826
Set315	134.312	34.5122	46.1701	27.8174		23.0109	31.2721	31.7416	0.946592	5.98249	6.62442	21.8871	1.58624	163.372	5.00027	1.03419	5.71171	1.3569	6.76283		116.64	10.3262		0.343276	10.454	2.29739	6.67671	35.8263	1.33566	0.0446022		87.1703		13.9279	5.11142	6.64893	66.2109	4.9853	68.1555	7.19201	8.19558	14.6351	22.233		2.11583	39.5615	5.41899	98.3057	0.0855699
Set316	151.166	24.3247	25.9796	34.6966		26.6511	22.8749	37.4565	1.27384	2.57646	9.35015	30.7032	1.44324	75.2868	17.9129	0.886061	12.3961	8.81696	7.46469		41.3618	12.862	35.3576	0.443746	7.65604	1.6827	5.95449	60.6066	2.63276	0.0523309	34.7636	168.32		21.4898	2.66245	8.49714	60.2707	5.45391	31.1342	3.13109	5.82731	7.5332	16.324	0.446723	4.50476	50.255	7.49263	108.322	0.0870729
Set317	35.174	25.235	26.2922	34.8317		21.9528	19.7011	64.8228	0.962813	7.53685	8.21894	41.3478	1.11689	40.3802	8.65399	0.959483	18.6882		8.22654		37.5602	12.1132	34.2612	0.30786	9.06335	1.0058	5.99503	97.0388	1.71825	0.0965203		176.571		11.9087	4.04818	2.01107	55.1103	2.92088	246.921	5.21645	7.69177	17.9635	34.1219		3.47453	40.5667	5.95275	60.1049	0.0893445
Set318	41.5916	22.1726	43.6956	32.1385		18.6012	8.48934	43.288	1.04141	6.30434	10.0616	23.1038	1.77895	27.1048	7.76553	1.13547	19.6147	8.37533	12.5525		47.4622	10.3341	70.4103	0.773338	6.42234	2.76516	6.35579	58.2165	2.09305	0.0459759	219.381	46.6508		22.5121	4.02969	5.97621	19.0079	2.81732	63.9079	4.90059	7.50853	10.8707	34.154		2.62854	43.3539	4.99694	90.6572	0.0552872
Set319	14.0936	32.3766	67.1535	25.8055		21.1302	23.5706	56.9502	0.699234	8.10616	7.09812	35.2852	2.27818	61.724	12.7486	0.677091	18.6882	16.6146	12.0202	269.267	50.3795	16.415	31.7981	0.320019	6.95502	1.58113	2.52403	40.9495	1.48457	0.0332976		54.9442	1820.36	18.4328	4.93175	9.84525	98.8267	4.79693	154.818	8.87444	8.17045	11.9546	49.6602		3.28338	65.4646	5.1353	106.879	0.0572425
Set320	45.6178	16.7193	36.0312	39.4081		21.9563	11.7117	31.9242	1.15611	6.12484	6.22149	30.7032	1.22315	193.074	6.89622	0.4947	14.9241	4.06001	9.71078		75.6498	13.7311	18.5851	0.896639	5.985	2.596	5.61221	22.2766	0.849503	0.0901823	50.9361	64.5332		21.6683	4.38053	6.47205	33.1188	5.38934	275.151	1.57675	6.75465	5.51715	40.5495		1.6329	32.1041	10.5731	62.026	0.122553
Set321	27.8738	31.8381	36.0911	35.658		26.9773	19.1918	35.1106	0.98155	4.16899	7.66634	14.0228	3.17869	241.296	7.19874	0.83121	8.99574		3.61369		65.8922	9.71087	40.392	0.833368	8.12753	1.58113	13.7735	46.474	2.35425	0.0369459	103.589	78.7912	852.251	17.5647	3.90268	6.89069	86.613	4.2666	62.0354	6.56867	5.93796	9.30545	26.448		1.38399	40.5667	5.05443	67.88	0.0372176
Set322	41.5916	25.8976	25.9796	29.6444		20.6939	19.9014	58.1876	1.02615	8.38709	7.78135	20.1116	1.08106	54.5169	4.65552	1.32809	8.43938	6.39891	8.44596		84.6622	11.345	26.4422	0.264189	7.62221	2.50566	11.4655	18.3008	1.63679	0.0565693	34.8422	138.885		17.757	6.28194	7.9927	61.0251	4.57508	72.6557	7.82605	5.94739	8.57666	8.4869		1.14527	46.8925	20.2602	82.8714	0.0881447
Set323	49.0306	20.3068	36.3445	33.893		27.0309	20.1942	76.9667	1.46718	6.97051	6.1165	39.3749	3.16877	119.55	8.47481	0.576825	12.4786	3.3741	6.39048	330.191	56.2491	14.2512	21.5409	0.612814	5.61405	2.20129	17.1012	40.9495	1.45663	0.105301	211.761	69.0781		17.5358	5.09509	6.35551	81.1075	2.43308	182.165	5.34476	8.9915	10.8719	18.6059		1.79792	29.5407	7.27235	89.0999	0.0674366
Set324	55.3997	19.6872	42.119	27.2075		27.988	8.48934	66.9222	0.612422	8.69451	7.12088	33.0585	2.29295	60.916	14.1719	0.868319	15.2169	10.9186	12.6517	300.113	46.7608	15.2799	46.2028	0.692529	8.91307	1.31397	6.76723	44.9183	2.6506	0.0823196	93.2434	109.778		18.8479	4.34643	9.51012	63.7869	4.78892	689.444	5.56908	7.43305	11.4578	27.1032		2.80834	49.8882	7.321	111.299	0.0353594
Set325	48.633	33.4449	25.1534	28.1311		22.0002	18.3111	37.0138	1.49953	6.61367	8.36191	24.1388	1.05445	62.7522	6.4713	0.910391	20.8605	2.02407	5.08417		80.3875	7.11904	66.3767	0.276829	9.05776	1.35592	13.3206	34.1873	2.38027	0.027497	100.687	52.6977	1272.54	34.1296	2.90767	8.64723	41.2747	3.11639	66.4207	2.84459	18.8401	19.8805	6.5335	0.701631	3.47874	63.6046	13.5956	120.814	0.153961
Set326	46.2715	16.4264	26.2108	27.2075		30.8863	19.2961	58.2865	1.21857	5.41796	10.9471	39.9569	1.04679	217.701	10.9182	0.798041	14.2625		9.03214	57.6912	217.938	16.047	18.2325	0.903023	8.47085	1.32209	3.32693	71.9575	1.32928	0.0608264	157.994	47.0254		19.925	3.84608	4.09283	87.7756	4.48254	480.962	1.30497	5.96311	7.16209	19.2675		1.7275	30.1692	17.0286	53.3627	0.149113
Set327	42.4258	24.0735	42.2831	24.5819	3.64827	28.9467	26.246	50.5666	1.2518	5.13144	6.83927	42.4757	1.50086	59.785	7.13377	0.616071	13.2182	6.99737	11.7011		155.158	8.42779	6.53016	0.641982	7.681	1.58113	4.0084	31.1607	1.91413	0.0470381	178.777	212.423		16.8869	3.84608	6.30899	45.8618	4.52661	144.234	6.78227	7.38159	15.3218	17.2824		2.37658	32.8903	16.1303	89.1405	0.0844279
Set328	85.982	39.1696	57.4492	31.3526		27.8834	18.7378	55.7964	1.26905	5.23871	9.14423	25.2613	3.94279	50.2177	5.74361	0.785115	12.381		8.71855		116.64	9.01195	15.0511	0.3416	10.1204	1.66528	14.8668	37.1913	1.60316	0.0519606	112.229	34.4578		4.44313	2.21684	6.9249	66.3922	3.89054	278.324	5.73502	6.01481	5.76168	26.6461	0.795918	2.26109	35.3216	5.74373	48.9684	0.0827332
Set329		27.9713	24.2137	23.3753		26.8651	34.4285	57.2608	1.23004	7.16605	6.93846	23.7059	2.31133	46.9327	10.4495	1.15703	10.3082		12.4877		43.9484	15.2391	83.0596	0.257043	7.98834	1.65648	5.61221	44.9183	1.61781	0.0695601		206.758	1201.12	23.1741	3.90268	5.787	23.9832	4.03672	130.061	4.36002	6.57884	15.8478	20.2767	0.53107	3.356	69.9967	4.62592	71.3631	0.0608236
Set330	42.5185	27.8865	43.6956	24.6517		23.165	21.9683	31.4423	1.34371	6.61622	9.33156	27.2649	3.06316	58.4985	4.40275	0.798041	16.6775	11.3165	7.56881	576.414	59.3636	12.5946	20.0095	0.257732	8.91495	2.10803	4.33485	18.6789	2.30568	0.0688953	86.3666	67.3221	895.607	14.9357	2.94688	2.95349	44.0367	2.18585		1.62129	7.05298	8.44622	22.6111		1.88884	103.844	15.5897	19.105	0.0509826
Set331	125.259	22.1818	34.5722	31.4249	19.4307	30.5117	8.77565	50.4575	0.646608	6.14527	8.40254	10.9724	1.17614	98.2921	7.24664	0.537117	11.0655	15.3214	9.4543		164.335	7.10554	43.6157	0.409348	8.77285	1.36808	4.17741	52.6998	2.41969	0.0308342	142.795	84.5214	336.855	21.5863	3.64917	7.22398	56.6801	5.17367	35.4316	7.076	5.5048	13.0974	6.81768		2.21259	68.3469	4.35513	91.8034	0.127696
Set332	277.885	31.5266	27.6013	28.1607		30.3943	18.3717	35.1106	1.00081	3.5545	2.35927	14.3131	1.79632	110.158	5.51313	0.698873	17.9046		10.7588		24.235	19.0315	45.8031	0.320019	6.55421	2.17885	15.6148	41.3944	2.36064	0.0402385	141.208	119.402		15.9349	5.39201	4.84871	77.6599	2.397	181.758	7.34393	13.6928	12.6974	25.3634		1.3774	48.9715	11.8614	87.4759	0.0617043
Set333	48.2912	28.3453	48.3115	32.1176		25.5796	20.568	54.7116	1.1198	5.2075	4.45849	23.7059	1.49295	75.5672	4.99955	1.28394	26.1998	9.83953	12.3876		120.519	13.1846	20.9393	0.270488	7.05762	2.34492	16.4911	10.1616	2.15239	0.0303369		76.5301		13.8291	2.42592	6.56299	22.0245	4.23061	104.211	5.97101	6.42303	13.6124	37.4035		4.70884	72.1701	14.7653	96.9829	0.0805901
Set334	135.084	30.3578	23.4025	21.23		19.546	20.7764	59.4243	1.18961	9.1164	10.5375	21.5408	1.62985	59.4371	10.0529	1.37979	22.4833		6.89229		84.8428	9.75885	28.0919	0.65658	7.17781	2.41041	4.23358	26.6862	1.48457	0.0953567		65.0481		10.2421	3.75841	8.3491	98.5743	4.2666	77.02	2.5388	5.02475	14.2685	39.8722		3.3763	74.5229	6.66849	102.967	0.0509826
Set335	44.6565	21.5959	56.6078	19.9362		21.0639	25.3274	32.1934	1.10046	6.6514	7.84096	37.7139	1.48045	46.6388	11.0659	0.324024	17.1811		10.7282		61.6069	6.69689	26.8265	0.334672	6.24801	1.00747	4.33485	11.2093	1.10895	0.0459757	43.1047	78.1269	968.749	6.15903	6.12954	5.85829	80.9243	3.85638		10.7225	6.4311	10.254	16.1358	0.787925	3.16767	47.3672	5.33853	13.3459	0.0668865
Set336		19.6872	27.5977	30.1919		24.4205	19.3066	54.5531	0.850156	5.63926	8.30579	19.8014	1.49295	29.6969	9.6632	1.22596	17.5553	5.44925	8.15452		31.4145	13.3049	33.8681	0.392281	9.396	2.10933	6.146	37.1899	1.85763	0.0803711		272.898	1748.94	15.3416	5.31095	7.91674	103.322	5.08862	374.416	0.848496	6.21662	10.8963	36.0389		4.70884	26.5914	13.7238	100.637	0.119732
Set337	41.6523	17.315	30.9693	32.984		20.4738	22.8749	32.4061	1.41934	4.70088	11.5352	16.9885	1.89295	32.2492	10.0529	0.763279	12.3064	3.67206	6.68912		157.925	12.2059	44.8847	0.535272	7.41418	1.59568	18.0924	8.9921	2.21471	0.0816091	211.872	111.942		11.8518	4.43316	7.32979	43.9326	5.72952	171.709	6.02312	8.10162	7.30369	40.4138		1.93322	15.143	11.3397	169.921	0.108276
Set338	46.3685	25.9232	45.0102	33.3009		35.2976	24.6502	72.046	1.58002	4.04572	3.26329	37.7139	2.22005	115.505	9.16126	0.456833	14.5942	6.39785	4.66485		98.2257	10.3341	29.7266	0.705092	10.193	1.69544	5.77563	41.9014	1.67949	0.0415442		182.472		23.6968	3.73619	9.1417	93.9885	4.30835	281.326	6.35445	6.01436	7.2546	26.448	0.709624	2.37658	47.41	14.9744	88.2577	0.0760992
Set339	55.1999	19.5196	23.4917	29.0772	12.161	31.8585	18.6487	29.5509	0.695505	7.98802	9.14423	37.8826	4.47764	73.018	9.89856	1.37804	9.13293		4.81883		51.0845	10.4009		0.959398	6.79986	1.37112	6.22324	9.82062	1.7465	0.0570977	94.8525	55.1315	1739.71	19.4565	2.78377	3.85512	95.0029	3.77702		6.777	5.61114	9.47695	24.5084		3.02855	34.3842	6.05725	78.9646	0.0638673
Set340	39.8893	24.523	18.8354	28.6997		28.5866	27.0544	31.2615	1.59974	8.91797	6.62595	25.2613	1.8757	90.2271	7.52708	1.1621	17.6116	8.67788	5.74672	202.185	243.017	9.56022	25.814	0.789378	6.42234	2.16715	3.89655	41.8895	2.30111	0.0984819	58.5799	56.2786		14.7447	5.36385	8.77098	68.5466	2.62991	127.966	5.83203	7.44506	10.258	16.4373		0.910345	31.2551	15.6162	57.2669	0.0594982
Set341	41.9035	13.8218	29.0987	27.3471		27.3537	30.3967	43.6874	1.11126	8.57019	10.0398	40.4235	4.1436	29.4476	15.1796	0.928423	13.2182	11.6515	8.71855		50.9218	14.3543	43.2968	0.360957	6.96373	0.929793	7.8061	30.1515	2.14805	0.0568488	107.188	128.896		18.9465	5.5696	9.3904	91.4588	4.13425	143.423	8.5212	9.18831	11.778	26.291		1.7275	77.5043	3.56044	116.067	0.0828496
Set342	86.8646	22.1261	26.2922	41.3266		30.123	26.12	67.3868	0.846454	6.30434	4.73482	25.1965	4.07658	83.6737	7.97837	0.583572	10.5249	14.5578	11.8584		45.5583	14.2694	54.1704	0.61405	7.38903	1.57144	8.0731	76.9066	2.3138	0.0424918		57.2261	898.379	28.4753	2.9885	10.2115	106.233	4.73067	256.25	11.9465	8.86889	9.10115	30.6532		2.99859	63.3177	9.99197	92.8986	0.064551
Set343	23.281	24.5931	38.7022	36.1478		26.1073	7.26447	30.5879	1.38082	5.71061	2.58501	27.9692	2.79083	110.015	4.52671	1.35779	8.62283	7.09968	6.45488		57.2957	6.32316	52.5124	0.824951	5.96375	1.93015	4.33388	40.0874	1.26622	0.0619456	47.0917	97.0072		14.6527	4.61218	6.969	32.0814	3.22622	189.604	5.38593	4.79087	12.6014	25.0503	0.595925	2.36204	31.9122	4.93645	58.4128	0.0863924
Set344		26.611	39.6844	23.7834		23.8564	6.55025	55.6915	1.01387	5.45162	5.09761	26.4391	1.01717	53.4417	10.2082	1.89155	16.3542	0.74973	11.0422	254.061	192.573	16.3532	19.1354	0.332471	6.33239	2.39417	4.18651	135.685	2.2343	0.0683904	138.809	186.189	790.907	8.98974	4.00765	7.55615	59.859	2.61903	216.531	1.90972	5.69072	10.9612	20.8324	0.327187	1.77707	32.2347	16.7023	116.123	0.0891422
Set345	99.8365	17.629	39.5938	31.6914		34.1157	27.3854	86.6511	0.794886	5.22704	7.50351	24.1388	2.26341	249.765	6.73627	0.546563	14.2625	15.2527	7.66868	45.6645	103.04	15.9357	35.6228	0.619355	8.47102	0.986851	10.0889	15.5655	2.52712	0.0636913	127.642	66.3054		21.2387	5.31357	4.71374	33.1188	4.71202	130.054	9.77741	5.93796	13.6005	27.6427		1.71384	48.1494	7.49263	72.0508	0.085857
Set346	37.3618	31.6652	42.6986	26.5384		20.0169	16.8058	48.5069	1.63306	5.52881	6.1165	14.3341	1.9451	62.395	9.21571	0.477056	22.083		7.83388	357.619	78.5879	15.5051	37.1763	0.536585	7.96382	2.86893	6.6722	20.4229	1.72338	0.0730564	33.2289	104.629		7.92456	3.56502	6.03505	59.6344	3.31604	228.748	5.86964	7.81003	14.5801	43.6927		1.53865	43.6415	7.27235	105.04	0.0946102
Set347	25.0275	17.6268	26.0676	26.9231		28.6336	26.0333	43.288	0.792806	6.00645	14.1406	25.5462	0.909079	60.916	6.12606	0.669511	11.7075		2.61943	245.303	173.803	17.3733	28.2946	1.16954	11.6667	0.972915	5.56309	46.474	1.83584	0.138264	94.8525	169.992	898.379	13.7513	4.10881	8.00709	48.1258	5.10943	273.373	2.39093	4.28365	16.3972	17.242	0.430286	2.02031	55.1334	4.40396	121.543	0.0870729
Set348	144.389	22.1261	34.5722	18.2062		26.0899	19.7011	61.6114	1.38082	7.12959	5.09761	30.8359	1.95092	215.694	6.01129	0.514034	11.441	12.2576	5.81168	218.011	62.2606	13.0419		0.427072	6.42234	2.19529	12.4027	15.6249	1.75584	0.0675564	184.457	70.91		13.2702	4.90371	7.4116	33.1188	4.79693	35.4316	2.73118	4.99021	9.27178	20.2664		1.60126	61.1126	11.8614	81.6524	0.103325
Set349	26.4351	51.0932	30.496	30.6156		29.2447	19.7711	61.4632	0.850156	4.31869	7.66024	29.8005	1.09348	42.6372	8.69793	0.788434	12.3961	15.1883	7.87219		105.809	8.71285	29.2729	0.275772	7.98716	1.10532	6.62716	32.4915	2.03273	0.113765	158.757	68.8738		6.74118	3.00443	6.35298	98.1171	3.99451	149.534	6.15362	14.9205	7.47142	31.4834		2.25886	21.8759	7.19557	85.827	0.0704063
Set350	39.4815	23.4394	23.232	28.0537		28.2189	27.4982	49.4659	0.852363	6.30434	8.85614	33.592	1.7408	114.963	6.87732	0.656398	11.5861		7.7074	309.288	40.0894	9.90095	44.8109	0.402301	8.79903	1.66082	14.6795	35.8174	2.15006	0.046448	112.229	109.493	1003.17	21.3245	4.3685	5.92745	63.8004	6.75008	76.0016	5.06321	7.50853	11.9615	24.7729		2.51073	52.0239	16.0259	107.599	0.10335
Set351	35.9026	26.3119	41.0214	20.7429	13.8892	23.0071	26.5688	28.024	1.07547	4.48378	11.4759	33.5754	2.43048	74.779	7.52895	1.05585	12.0965	7.12094	4.16221		27.2312	11.8671	20.3252	0.343374	4.49299	1.16214	3.64914	23.8984	2.61124	0.0613414	158.757	162.187		17.4247	3.90268	1.10665	86.0966	3.10801	150.697	9.71347	5.7182	8.06856	24.7532		0.95049	46.6569	5.5952	56.9437	0.0767906
Set352	106.315	28.0307	30.4173	19.8967		24.8526	27.1144	70.4934	1.2055	7.09064	6.22149	44.2608	1.58441	37.7894	12.3077	1.07934	14.4961		8.02817		51.3559	12.6474	37.1485	0.26141	7.04465	2.37025	3.79305	8.24188	2.63979	0.0701285	287.636	44.8481		13.4746	6.27064	4.93321	12.9869	3.08681	103.59	1.93318	5.48757	15.6527	21.7839		4.0399	52.5483	5.53293	95.1599	0.0899243
Set353	37.2056	20.3189	37.6459	29.9484		25.9377	26.12	43.288	1.37461	4.43886	9.14423	47.7811	1.33319	69.3046	11.0485	0.579632	10.4858	9.19347	11.489	204.83	293.102	13.3049		0.455467	12.9323	1.91073	4.87631	65.3572	1.59249	0.0261397	130.929	200.456	1739.71	27.7719	5.65885	7.85535	76.8168	4.64532	166.962	2.00856	10.5691	12.0908	9.36795	0.467665	2.03945	36.1544	3.5299	98.5072	0.052938
Set354	145.835	37.591	48.4752	38.2884		23.165	12.5488	81.0446	1.27087	3.98822	5.48597	21.7685	1.47205	73.9908	13.031	0.629972	11.9171	14.3087	9.80764		55.9411	12.1644	35.1387	0.270488	7.49099	1.72045	7.4794	16.8122	2.75052	0.0572655		54.8415	779.11	8.30321	3.27091	9.46691	31.0441	2.88013	135.762	1.52245	6.30686	12.3015	27.6281	0.332167	2.17914	27.6486	21.489	54.8409	0.0552853
Set355	29.9462	21.2431	26.7778	41.9169		24.675	9.68251	84.3067	0.907851	5.68867	6.12162	14.3552	5.25619	192.732	4.82494	0.949305	24.6498	5.97489	12.7368		188.69	12.4196	49.4801	0.694832	4.52428	1.72182	6.49653	79.0849	1.79824	0.0861218	117.524	60.5143		10.8384	3.13718	6.28991	54.547	2.62491	159.688	2.00856	6.93172	10.5737	29.1789		1.86317	16.9798	7.321	37.3661	0.194396
Set356	129.496	22.5008	42.0891	38.4569		28.0767	18.7555	24.8534	0.839773	8.47836	4.3016	24.1388	3.70585	165.594	6.2446	1.09326	22.7446	10.4316	11.0719		243.097	17.3248	46.693	0.356913	8.64803	1.90715	3.57446	52.9933	2.1587	0.077282		57.6677		15.1975	3.6551	6.64893	27.5766	5.12732	196.526	4.43987	5.64752	7.97673	19.6881		2.89395	14.6693	11.0873	62.026	0.0752445
Set357	118.201	31.0276	38.0852	23.0308		34.206	17.0456	63.6193	1.08859	7.64838	5.65955	47.3434	1.37654	151.639	8.50877	1.16231	17.5553		11.6007	225.401	47.4622	14.7431	38.3646	0.277736	8.79903	1.10532	18.0656	53.742	2.10309	0.0445257	47.0545	48.0893		12.5178	3.13718	7.72011	23.9446	2.6803	64.228	6.1292	8.19558	7.24803	37.4485		2.5363	32.2584	6.23126	101.812	0.0918615
Set358	94.29	23.4394	36.3305	32.5845		19.2695	24.5702	31.6339	1.47241	3.12269	7.63191	27.8222	1.79384	43.7716	10.5645	1.15703	14.8667	3.12862	7.90726	208.821	61.2704	14.6344	35.3396	0.360322	7.88877	1.68942	4.48387	82.1963	1.25615	0.0424918	257.015	52.8687		20.0731	1.49098	10.3194	56.5863	4.17817	318.46	5.10748	6.70135	12.0785	39.8722		3.8295	44.4937	3.5299	76.7863	0.0821079
Set359	49.0538	25.0982	43.2243	40.0963		24.5434	26.1852	32.6633	0.981858	6.10171	10.4651	23.7059	4.11931	64.2964	7.72322	0.940912	18.0661	8.84991	6.58645		43.5072	14.3347	39.741	0.299889	6.65984	1.75724	4.72989	50.1791	2.51299	0.0965203	325.281	189.65		10.0368	3.16419	8.74461	55.9842	5.09113	91.8989	5.94499	6.53499	22.8632	23.3862		2.4845	53.0157	3.99482	72.3487	0.0778848
Set360	41.004	50.2553	41.1682	38.4769		24.8063	27.5626	45.4193	1.05347	6.74106	5.45495	19.2444	1.49295	57.3324	6.2446	1.24952	14.5668	5.9061	5.45958		45.4495	9.55932	31.5328	0.795303	4.3469	1.69544	5.00317	19.5504	1.98897	0.0497977	92.6585	67.2462	1338.43	25.6348	3.44157	1.93277	42.649	2.70553	75.2166	7.66134	6.25434	12.8159	32.5324		3.09027	40.2679	8.58012	85.6662	0.0703941
Set361	151.584	61.8813	30.4623	37.3784		26.7515	24.1556	50.1957	0.809784	8.74994	9.94696	14.9475	1.68627	37.032	4.77195	1.08835	8.72702		4.01779	183.629	187.599	11.8073		0.358911	7.60823	1.91073	6.08516	16.8122	1.54821	0.0510725	197.381	54.5044		17.586	4.52845	10.2079	69.1235	3.41901	278.132	2.90499	11.3882	14.1893	21.3547	0.386379	2.52604	45.6931	5.91631	62.1352	0.0674366
Set362	48.2912	28.953	49.2118	17.0935		27.9943	16.9134	61.547	1.31944	8.47836	8.7467	18.336	5.13977	49.5247	9.44492	0.616071	14.4961	2.21193	13.0152		60.4847	14.6803	38.7707	0.451277	8.65172	3.09271	5.98453	18.6789	2.23535	0.11996	151.663	68.8738		19.3521	4.8167	8.53763	52.4425	5.20718	281.113	6.43115	8.06565	8.06856	33.4887	0.609318	3.02305	30.71	8.42097	65.4847	0.133728
Set363	128.629	21.2431	59.105	37.1362		30.9191	12.8121	77.7462	0.863335	5.66306	8.98767	27.4668	4.21812	253.726	9.00029	0.460981	12.3064		12.2533		37.681	14.8349	13.4277	0.68172	4.46549	1.56783	2.85051	53.2152	1.5147	0.0473397	135.367	55.2661	1142.63	25.1286	3.13104	10.2079	84.1432	3.55941	71.754	2.90499	6.95482	8.57781	25.5807	0.733063	2.37658	48.1494	6.66849	135.443	0.0950309
Set364	46.32	31.0615	26.7778	29.6301		28.633	26.1852	56.3981	0.946592	6.33866	8.58097	29.0272	1.16384	161.843	6.2954	0.955206	18.791	18.3136	6.01871	552.779	19.7077	11.8166	35.7475	0.559562	9.89442	1.42014	3.69353	51.11	2.535	0.0783817	112.851	135.29	1071.21	13.4757	3.63329	9.79213	20.3087	3.98768	199.632	1.12721	7.09882	9.47695	29.6117		4.70884	68.9784	7.321	62.285	0.0733301
Set365	48.2912	33.4036	19.2147	24.258		26.7073	4.83917	50.4753	1.47802	8.39835	4.42842	26.4391	1.91993	97.5547	8.36176	0.627437	17.1811	10.5587	9.77057		51.3559	13.1846	24.2085	0.239475	9.6406	1.32209	6.60107	51.2745	2.19424	0.0783817		51.7915		11.6177	4.3814	7.02433	88.2247	4.74861	50.4425	7.22784	7.43305	6.90163	18.63		3.22432	22.9265	6.51278	87.3978	0.0982739
Set366	29.4503	7.1959	28.1609	19.9261		22.1341	21.452	62.6245	0.789358	5.92591	8.4907	16.2568	1.22315	22.2528	5.74361	1.36519	7.11684	1.79262	11.3895		55.9411	10.3665	44.5473	0.61405	8.51361	0.620726	5.18696	11.15	2.07062	0.0547202	36.5367	121.166		13.7513	5.56632	4.39006	81.618	4.42877	364.137	4.85883	4.99367	11.0517	37.4485	0.64488	2.05788	29.4638	17.6734	107.715	0.0763785
Set367	114.145		55.7348	28.7898		26.1905	17.2973	49.1559	0.48787	6.06092	8.98767	45.3727	1.44324	177.91	5.90574	1.11177	10.9148		8.27473		30.8761	16.837	25.1861	0.496026	8.76933	0.963167	6.82496	44.0324	2.08385	0.102091	269.239	55.6463		18.6509	4.38358	9.64685	75.4963	2.39036	267.484	2.38515	8.96921	14.2729	8.00313	0.350626	3.6524	41.5983	13.5979	79.5122	0.0870369
Set368	46.2715	65.239	26.7778	35.255		23.1004	22.5215	31.4204	1.26295	3.7917	8.77818	26.054	4.47574	256.466	5.32796	0.588314	18.6806	3.07154	10.1924		114.604	10.7319	25.6326	0.290629	8.03195	1.22394	3.77325	37.2377	1.89213	0.0519606	46.9166	66.6965	1451.8	13.5756	5.64918	7.18666	26.0633	6.23512	91.8989	2.45818	3.98358	19.0148	24.5513	0.543165	2.98831	42.3726	5.76778	86.6496	0.0972907
Set369	36.8207	17.1656	41.0239	38.8998		27.3224	18.9158	15.6876	1.38082	4.84461	8.00897	26.4391	0.896656	138.123	5.51246	0.62528	23.5319		11.2215		60.6598	11.7708	27.2699	0.878883	6.96678	2.20273	4.17741	13.9948	2.01767	0.131374		202.962		10.6337	4.24419	8.31615	68.338	5.17367	274.657	1.55474	7.58959	9.47695	18.6073		1.60126	21.8759	5.73875	93.9337	0.0551331
Set370	43.0168	19.0664	47.6799	17.6425		29.1144	26.8784	52.5937	1.36237	3.64039	8.12526	29.9199	4.74377	140.061	6.64869	0.490265	17.8797		10.7154		63.012	14.3184	36.5213	0.884671	7.67645	2.29739	4.02149	23.8984	2.39095	0.0639814	108.61	129.225		21.6587	1.56649	7.97332	61.7068	2.67186	70.2013	8.05974	7.05583	4.93143	31.7851		3.02855	16.0663	3.56044	18.091	0.106116
Set371	125.467	22.4784	28.1609	28.2062		31.1557	27.5409	70.2625	0.888628	4.96242	7.6326	21.0205	1.64982	212.853	7.52708	0.986	15.3867		12.1307		244.036	10.7697	38.9509	0.821083	9.08442	1.37652	6.03557	24.0335	2.35096	0.0874743	172.753	63.0881		5.42335	3.00216	6.39391	62.2339	2.68945	83.712	4.88598	7.55003	9.27178	28.3715		2.1776	35.0718	5.53293	77.1625	0.0844279
Set372	108.512	24.0106	29.0461	29.6136		31.3137	29.9006	25.3248	1.41934	4.10912	8.35726	30.2603	2.00019	151.51	7.97215	1.13582	15.8969		5.63719	195.183	80.2365	12.6544	45.1973	0.607972	8.94243	1.53652	4.18257	75.1804	1.92753	0.0526761		122.289		11.6177	3.99818	8.50494	85.5673	5.04774	74.4277	5.62364	6.53499	10.0712	39.2533		2.35318	66.8193	5.33853	65.1201	0.0931977
Set373		33.2503	54.3801	30.6061		24.2094	18.9583	86.0132	1.02405	8.37829	11.6297	24.4072	2.25506	43.1236	6.67447	0.934414	16.3458		10.1429		87.8846	15.1819	25.1861	0.327329	7.70031	1.38023	5.22961	13.9948	2.16711	0.0644112	331.344	89.5619	970.322	15.397	4.61218	5.91465	54.9098	4.10718	261.683	1.89557	6.91709	9.67781	21.4301		2.911	15.7752	15.0747	96.1209	0.0982739
Set374	52.9391	25.019	33.9547	36.7476		31.1557	29.3181	61.547	1.06655	9.79793	9.28229	37.7139	1.03739	20.9766	8.1732	0.685523	9.66905	9.12365	10.7946		61.6917	10.9133	25.5387	0.505343	8.84296	1.31249	2.07749	81.3136	1.61781	0.135319	41.0037	108.419		8.5803	3.34463	5.82935	53.5943	2.90677	178.286	7.95675	6.48639	9.02068	8.2796		1.03134	55.0106	11.8378	114.171	0.0650661
Set375	23.1538	20.0779	19.5902	36.6928		31.1557	7.94552	46.0037	0.844798	7.24654	7.37918	11.2896	2.49283	153.098	8.2569	0.83687	5.68349	2.51448	6.37385		45.4495	13.7055	37.2017	0.373676	8.4086	2.35033	6.08516	35.8174	2.41969	0.0861218	96.4462	54.6848	1608.05	30.3916	3.5896	7.32979	46.313	4.34373	57.8897	7.67839	7.3842	9.02068	35.0067		2.68	31.6462	6.27613	89.1304	0.0491245
Set376	94.8362	24.1522	55.5159	34.4669		28.6065	19.9358	62.0346	1.20059	5.27987	7.6997	16.6425	4.33294	44.7908	13.7657	1.0354	20.4858	7.53904	13.489		64.3395	13.9973	30.2378	0.708885	10.2198	1.59568	4.24613	76.6984	2.15507	0.0421377		62.8875		25.4205	2.94688	5.70073	55.0489	4.13553	54.7445	8.00904	11.184	6.59481	22.1653		1.73065	39.5615	4.40396	57.281	0.0807134
Set377	99.8573	13.8752	65.2946	37.5903		26.6662	25.4342	46.1386	0.57272	7.89691	7.97966	25.3002	5.07508	59.4371	9.60466	0.537117	8.09732	4.47508	10.3366	192.996	45.1446	8.09453	29.7266	0.573662	3.94005	0.896508	4.94379	30.3779	2.11878	0.0567806	41.6311	164.731	387.169	15.8168	3.08061	9.66575	53.8659	5.20176	85.6258	2.38515	6.53499	9.91586	27.1451	0.562503	2.41205	62.6281	4.33998	105.04	0.0906174
Set378	52.9391	28.6497	34.612	35.3562		23.165	11.3575	24.8774	1.08797	4.12744	8.58476	29.574	2.25845	92.9672	11.8605	0.758282	12.3961	5.91068	2.88689		169.504	12.0014	44.3657	0.363461	8.433	1.53241	5.23705	6.05542	1.67749	0.0282623	144.961	69.6307	816.202	6.93578	4.31869	5.20186	62.4763	5.91871	65.9989	5.42703	6.75465	14.5801	21.8209		0.657648	46.3738	6.07028	129.124	0.06201
Set379	24.9489	11.7842	35.422	40.8768		27.2023	15.0031	69.5082	1.44954	9.3773	11.7454	29.3362	1.13809	52.8994	7.56743	1.82502	12.3064		4.66485	392.546	72.0444	15.1225	46.2028	0.686068	7.16348	1.11393	4.6408	80.6125	1.85008	0.0251246	159.282	82.1845		21.1025	5.81005	2.00264	68.8573	4.13748	261.683	6.43754	8.06565	17.2553	23.3267		2.02031	23.7553	6.00091	55.7886	0.0575627
Set380	155.89	32.2056	58.0765	20.6085		24.2264	21.6472	57.9723	0.754526	5.94591	8.07451	32.7673	1.00625	61.103	7.56743	1.41344	18.3514		10.8277		47.4622	15.9862	33.249	0.262358	7.3151	0.765068	7.7209	13.7819	1.86779	0.0990561	125.675	164.731		27.7345	3.22467	8.25766	51.8725	3.99755	140.48	7.92812	10.0677	11.0216	23.2714		3.84709	30.71	14.1559	62.026	0.100303
Set381	39.2662	17.3261	47.7783	37.4401		23.2566	25.6734	56.1142	0.934428	8.63133	8.79508	26.5634	1.85739	56.2477	6.02599	0.516088	13.1578	20.5744	10.2896		33.5187	15.8239	38.2216	1.14718	8.00944	1.88492	6.78232	13.776	1.78927	0.121471		54.4485		6.94472	5.7922	6.9524	57.5988	2.6551	191.156	5.42017	5.31812	10.216	26.1608	0.319194	1.21521	28.3489	4.1119	75.3124	0.14035
Set382	87.0867	32.9639	21.8736	23.9722		15.9665	10.9897	57.4637	1.21144	6.39276	4.22323	40.403	1.58441	75.5672	16.2176	0.959483	11.8615		7.66069		77.1694	8.33918	36.5213	0.264558	8.276	1.58113	4.17999	23.8984	1.9506	0.0823196	168.767	59.6763	779.11	13.4757	4.13883	9.77537	68.206	4.99087	36.2726	3.01804	5.51173	10.8056	6.89785		2.41887	69.5904	8.85931	67.3979	0.109276
Set383	220.708	30.842	51.928	41.7937		24.3853	21.8568	71.0978	1.32988	8.44976	10.5625	22.8643	4.58644	158.291	11.6331	0.437582	10.1797	7.65515	12.2164		144.868	12.4372	39.4258	0.33464	5.72264	1.63699	5.71359	32.2743	1.70885	0.0638849	39.4689	69.0581		8.98974	4.15036	8.11199	61.1707	2.62491	295.061	4.02703	6.96985	11.4696	17.6805		0.408836	48.1653	4.42916	62.1091	0.126953
Set384	52.9391	27.8865	61.1899	27.5624	7.75119	31.5207	22.8749	34.0896	1.18961	6.07299	5.27433	53.9249	3.30202	37.3653	7.0567	1.37263	15.5239		9.26023		74.3002	13.6212	60.2084	0.351965	7.36487	0.741429	3.32604	68.5938	1.79666	0.0757791	269.239	171.69		21.9672	2.89588	1.58153	78.5976	5.5921	308.549	8.98701	7.43013	12.1307	8.83581		3.86008	56.8516	15.4132	45.4493	0.070126
Set385	52.9391	53.7754	32.4385	26.9137		26.2608	26.2192	39.5616	1.2055	3.49233	5.60633	15.5211	2.82815	331.218	10.0052	0.57883	8.30996		5.72849		52.9864	18.6421		0.294582	3.74984	2.89641	3.88357	36.6961	2.17934	0.0376197		61.5458	1051	20.0731	4.6463	9.47986	54.6933	4.51377	81.6975	1.12721	6.95482	9.27178	22.7111		1.43076	13.6134	7.40681	100.245	0.0870369
Set386	52.9391	26.6214	42.5044	22.7224		23.0071	20.7764	38.6888	1.59067	5.85787	9.14423	20.3472	1.44324	34.7944	7.56743	1.30867	9.74475	5.12457	9.57194			12.1454	54.1397	0.583767	4.79136	1.42014	2.80603	29.0206	2.37632	0.047942		110.311	936.745	18.6509	5.39793	7.55615	76.7653	4.14881	79.4643	2.90499	7.17518	15.061	20.001		3.02855	68.9137	4.44949	114.017	0.0898559
Set387	33.2012	35.371	64.2994	29.0956		27.3537	16.8109	71.6	1.27087	5.70462	6.80921	17.1249	4.84314	167.29	7.72322	0.52277	8.99574	5.92197	11.9078		44.412	11.616	32.3501	0.228592	5.44083	2.49615	6.1478	7.29199	1.75791	0.0446953	47.2294	212.423		10.0093	2.54004	4.95294	100.128	4.889	53.1715	8.93998	9.85455	11.4594	15.6218		3.46339	35.3216	13.1161	54.8409	0.0695994
Set388	35.174	25.3612	46.5506	22.273		21.8346	11.5346	19.4736	1.41934	7.38065	6.5203	34.5419	6.66234	75.5672	6.4713	0.475992	19.0084		5.4204		53.0622	7.06799	37.9026	0.641982	9.01339	1.9791	1.12588	41.3443	1.3924	0.0302683	211.942	59.8502		4.7342	3.43269	5.82255	21.3282	3.45546	148.529	2.40735	6.85273	14.3625	15.6692		3.45555	22.5554	12.2056	116.483	0.0740249
Set389	47.9418	28.7192	47.5981	30.2121		29.9085	22.5292	36.7216	0.915196	5.87256	10.8175	24.7403	1.64362	42.1495	4.85034	0.876343	12.2652		6.01871		64.5045	14.8517	40.6252	0.427333	7.76875	1.07355	15.6698	59.9193	1.73299	0.100148	125.504	66.6965		32.8956	6.01549	4.14661	66.1534	4.37791	179.627	6.95294	7.11472	10.5419	28.7276		2.59105	47.7787	8.58012	109.666	0.0879856
Set390	95.9776	15.4005	43.2243	37.2976		19.8265	28.9723	59.0333	1.21857	6.77419	8.9942	25.2613	1.35034	110.158	11.8286	1.12845	8.63138	5.05242	3.52067		78.4476	11.5511	31.4477	0.179447	8.2465	1.40399	6.35685	43.6981	1.91573	0.0351795	154.762	52.0334		20.0073	4.38053	8.71278	68.2204	4.04068	130.054	5.16139	6.60823	4.81756	23.9665		0.408836	96.8929	6.77494	75.305	0.0605957
Set391	148.175	34.5122	26.0676	29.6768		32.4001	21.452	31.4423	1.12858	5.13144	7.35991	14.7594	1.32924	66.4498	8.36604	1.37979	11.3961		6.76067	233.276	222.064	8.41138	19.0318	0.334672	8.68369	1.33264	4.9816	55.0951	1.66474	0.0638849		109.778	632.597	15.397	5.08814	8.50446	71.1946	6.01314	88.5958	11.1676	6.11705	11.5129	27.7585	0.601082	1.62294	49.203	5.20523	94.0293	0.0861442
Set392	37.2642	26.6975	36.8406	28.2756		24.3193	26.8784	59.296	0.983459	3.53522	6.781	26.8945	1.17614	43.7716	3.0924	0.705203	8.99574	8.51018	9.12056	367.217	119.667	13.9973	32.3501	0.745117	5.44083	0.958979	3.64914	24.0335	1.9405	0.0972525	108.413	51.4765		14.7499	5.32146	9.44322	35.1197	5.22851		5.82968	8.82931	24.5648	23.6571		0.408836	79.2022	13.6593	114.017	0.112181
Set393	176.911	60.3277	47.6799	18.2062		18.5111	22.5169	51.5944	1.21575	7.55865	6.60137	21.8871	4.29951	340.887	6.2954	0.687561	16.7837	8.86553	10.3052		177.649	12.3673	33.6073	0.692659	6.81895	1.32589	15.98	15.6249	1.60365	0.0567705	100.687	69.002		18.1114	5.78738	10.1136	99.2132	4.37791	224.568	8.27173	4.72337	16.1342	31.7851		1.9962	49.7899	5.84149	66.96	0.10335
Set394	39.9375	28.0307	53.4615	25.8979		24.2972	26.4932	32.1934	1.51297	5.31388	6.82587	29.4187	5.91646	230.441	11.6526	1.44948	12.2167		6.23399		57.4391	13.6451	37.3807	0.259536	8.68369	1.20385	19.5586	47.9955	2.55591	0.0559726	99.325	56.2786	1282.39	17.702	5.77189	8.44463	60.316	3.06888	118.863	2.90499	5.90878	9.27178	6.9901	0.683364	1.44735	30.71	3.61262	108.322	0.0664951
Set395	148.054	14.2268	54.3629	28.7536		30.2767	27.2657	51.752	0.999158	5.53734	10.2991	18.8921	1.844	42.6372	11.28	0.381161	10.353	18.1595	5.72849	344.529	64.7257	13.1846	37.5662	0.540695	4.97082	1.58113	5.29998	6.05542	2.16663	0.0638849	160.003	67.9862		27.7829	2.9826	8.05161	61.3145	6.22054	118.951	1.13518	7.50853	6.91613	34.8212	0.500741	2.28484	39.5974	5.03171	117.086	0.0844382
Set396		17.5425	24.5595	34.4601		29.2295	25.1276	56.9502	1.77145	8.94706	4.7527	10.8586	1.33753	63.81	5.16317	1.06344	17.2784	6.09989	10.1709		79.0718	14.2676	33.6073	0.284328	6.54038	2.27342	6.58201	76.9066	2.38027	0.0721282		114.647	1414.05	29.7652	4.2947	5.6328	76.9885	3.91391	281.326	5.64506	8.44167	10.8056	19.9721	0.596418	0.817671	63.1963	5.90142	115.653	0.171775
Set397	44.0566	17.1656	25.9796	35.9674		23.165	23.8625	39.9415	0.870549	6.55178	8.30579	29.9115	1.83492	106.275	11.3662	1.07843	19.3745		12.5938		159.535	13.1846	36.7298	0.753182	6.07367	2.4413	5.17095	67.009	0.629856	0.0704943	100.588	160.467		21.2315	3.70794	8.34895	42.5806	5.64276	36.004	6.99409	6.53499	12.3852	5.56884	0.533907	2.59105	71.3794	4.41492	91.5596	0.0918615
Set398	196.714	25.6923	49.7334	22.8647		27.5652	22.7469	29.5509	1.34624	7.64838	0.4543	19.7872	3.20386	181.87	4.28423	1.09357	12.4786	9.93882	10.6721		65.7374	8.90442	46.1247	0.507514	5.70664	0.969224	3.30124	52.7229	2.54306	0.0644112	265.787	65.6165		20.3063	5.32656	9.70663	62.4763	3.26811	115.109	1.54711	5.12854	27.6655	28.3702		0.970438	26.5268	4.40396	102.055	0.058759
Set399	31.1591	6.18424	19.1713	31.2074		23.2566	20.7764	73.371	0.963113	9.13325	7.73705	39.2602	1.67652	58.9622	17.315	1.52193	15.8753		11.9381		328.183	12.1567	33.264	0.401184	5.79647	1.86027	9.82972	77.6068	1.62645	0.0688953	228.571	64.7194		21.3109	3.13104	10.3661	47.9636	5.28181		7.752	4.79533	6.90163	20.8821		2.35318	61.9992	5.94457	73.3353	0.0637771
Set400	52.4721	28.2778	41.0214	33.6102		24.5217	14.633	31.8582	0.862981	4.68795	8.67844	22.8988	1.30492	64.9444	9.81366	0.53758	19.5383		4.81883	180.985	178.368	9.22795	29.7266	0.702272	9.01339	2.78943	15.1616	43.6305	1.09015	0.0502279		109.778	1535.48	16.7159	5.27895	8.66277	42.8194	3.45139	127.966	9.30324	5.49801	18.2714	16.4616		1.5884	47.3672	4.50098	98.3057	0.0951122
Set401		33.1437	63.5337	32.8137		27.9006	21.0893	65.0263	1.46274	7.65071	4.26441	48.7619	1.3962	265.735	10.4495	1.19632	17.1811		11.6049	466.629	35.9234	16.727		0.237965	12.3125	0.958979	5.75339	20.4229	1.63706	0.0539852	174.797	87.0279	299.611	8.30321	3.5187	8.16582	89.5054	5.10961		8.05974	5.94848	7.30369	28.5393		1.05943	17.1496	9.11762	118.58	0.170214
Set402	33.7169		17.7676	21.856		18.8936	27.5409	34.0896	1.21969	6.40705	10.4651	16.2568	3.13506	154.755	12.1029	1.62443	11.6962	4.64527	9.11164		163.974	7.06799	25.4826	0.641982	5.49235	1.20385	5.61221	39.2425	1.9811	0.0588637		53.6863	265.28	26.2425	3.02861	8.93076	60.316	3.37309	443.166	1.13518	7.10892	10.178	32.3418		0.408836	42.1129	7.321	16.6333	0.0925617
Set403	125.172	27.3594	24.2137	22.1959		28.7409	16.4885	85.4067	0.888347	4.4404	10.9471	39.1095	2.25845	101.687	11.0779	1.43544	20.2702		10.4959		69.5286	16.0886		0.242805	8.29672	1.5554	4.28266	110.012	1.53894	0.0994997	125.766	52.0334		16.644	4.73369	9.59344	40.9332	3.40896	120.156	4.99866	6.2749	9.67685	6.23757	0.524898	1.02087	54.4568	5.53293	48.4976	0.0755286
Set404	40.7713	28.744	48.7097	23.7109		30.7991	19.6123	72.097	0.850156	4.47912	9.55485	20.5364	3.24124	80.1163	11.2151	0.737997	15.0009		10.2896	365.729	43.7608	8.50125	33.6073	0.716462	5.89036	1.18812	12.7888	78.0119	0.815374	0.0379628		58.5289		5.71744	4.12988	6.52597	67.5546	4.16153	42.601	10.3635	6.99508	26.7074	17.0258		3.19666	24.1561	6.42697	66.8712	0.0676636
Set405	20.4815	43.1149	29.2158	31.0604		31.7453	19.7126	36.3201	1.04967	2.54452	4.80512	33.2142	1.60047	59.4371	6.56654	1.19677	5.52275	3.07613	12.1245		69.3154	10.7145	37.7649	0.897001	9.70463	1.24501	15.4017	53.0703	2.14374	0.0554517		66.434	1874.18	17.702	3.90268	7.70575	48.7518	2.53186	231.932	6.55385	6.53499	18.1688	15.2523		1.21457	54.5767	2.88527	86.0029	0.149098
Set406	27.8738	15.5848	58.4602	27.2075		27.6521	21.6146	33.1195	1.18953	4.98663	7.53881	24.7403	4.41962	56.2477	6.27	0.471645	10.9148		4.17057	374.607	57.1185	12.5487	33.9465	0.575318	6.28304	1.14721	5.22578	41.1163	1.87031	0.0315896	155.454	184.523	867.086	26.3319	3.90101	8.29489	29.2963	3.58127		5.10385	6.52542	11.0517	25.3634		2.48407	28.3413	10.4224	97.9942	0.0748715
Set407	42.9445	6.63741	33.9837	28.9708		29.9148	13.8359	32.4061	0.817729	5.68576	6.22149	50.705	3.32321	75.2868	10.051	0.95301	9.40368		3.83589		124.257	10.3297		0.208484	6.83732	1.01982	4.20912	72.6468	1.88397	0.0519606		129.097		8.45715	4.14581	7.15471	42.6119	2.71731	313.271	7.62087	8.00244	8.29424	32.0635	0.577959	1.99292	35.0127	7.95271	48.6176	0.100303
Set408	48.633	17.6268	62.9376	18.2646		21.9528	16.1398	84.4252	1.24039	5.244	8.40254	16.0853	1.69015	75.3569	13.3429	1.05867	19.3018		9.20959		78.606	13.3604	28.0919	0.2383	4.17993	2.24248	4.55943	24.3211	1.28637	0.0363546	406.475	60.3854	588.26	26.1605	3.84608	6.87355	51.6647	4.53763	168.801	7.68565	6.10377	17.6515	22.7056		1.53204	37.6311	10.5196	57.949	0.0758136
Set409	47.5007	27.8958	39.5041	30.2121		25.472	24.974	71.0978	0.996478	6.73974	8.42393	15.795	2.58063	40.8045	3.0924	0.456833	16.1204	1.37564	11.8797		62.1411	13.8052		0.844954	7.15152	0.787769	4.02085	56.2446	1.99162	0.0969766	211.25	128.106	993.743	24.1589	4.51622	5.26593	24.1521	2.47063	164.447	8.47736	7.11472	6.90163	19.0075		2.52011	42.0339	15.6392	78.5744	0.159405
Set410	164.189	16.8618	20.4237	29.0786		29.7627	19.8883	32.4061	1.17756	2.02792	2.58501	18.1165	4.14569	43.9118	6.2446	0.950843	5.15132	2.09517	7.83388	240.279	41.3618	13.4072	40.8494	0.33464	8.81452	2.76201	6.06949	89.7836	1.5934	0.077283	58.5799	70.91	1492.72	20.0073	3.48831	7.28456	57.8046	4.53763	79.9502	9.30324	5.69039	9.02068	22.7381		2.27981	26.262	5.92575	71.4076	0.0778848
Set411	42.4757	31.5312	39.5791	20.8928		21.8125	22.6611	62.6305	1.0914	6.57168	3.05422	27.9692	2.6541	30.9037	7.24664	0.471351	21.0746		8.85429	319.645	58.7469	14.8843	40.4052	0.826102	5.38037	1.12229	2.61413	21.1671	2.07665	0.0507972	124.311	65.036	1610.11	15.7909	3.02273	8.98447	23.9832	3.55941	66.4207	5.0443	4.47562	17.1354	6.81768		3.76331	50.3757	10.5539	85.5577	0.0755286
Set412	123.494	17.4772	43.0158	35.953		22.7403	26.9366	43.8693	1.53703	7.64838	7.76921	32.1532	0.913261	63.3224	12.1267	0.59745	8.90153	11.0255	7.46469		166.595	13.874	52.5632	0.676829	6.75812	1.27919	4.33288	33.0365	2.05377	0.030152	104.762	59.4034		17.9689	5.21418	8.89605	66.6309	3.41901		9.30324	5.05865	31.6773	37.1129		1.47403	49.4236	14.7033	56.376	0.0617043
Set413	42.2268	21.2343	61.3162	21.3477		33.3893	21.5377	58.6431	1.21857	5.84705	7.66024	16.6425	1.44385	173.678	7.72322	0.940912	9.46049		3.6184	321.313	41.0535	12.807	35.6771	0.481959	7.17543	1.15736	6.07736	18.6789	2.21822	0.0709441	124.14	240.522	867.086	23.3154	5.4725	5.08002	86.6395	2.74997	228.748	7.63977	5.63981	14.1035	18.507		1.53204	48.1494	23.1304	72.8786	0.076415
Set414	57.7195	13.5145	33.9776	20.6085		19.208	22.4005	32.7628	0.972143	8.41345	4.3016	19.1675	1.49295	56.2477	4.64163	0.456833	14.7568		6.95635	351.392	84.6622	18.1798	61.0196	0.260271	9.01339	1.32589	3.46658	63.3627	1.95256	0.0975878	212.337	111.898	1608.05	18.0083	3.83149	8.7039	64.4972	4.29403	179.431	6.11709	7.37458	21.4731	18.8024		2.35318	39.2625	10.1687	62.694	0.10272
Set415	80.173	24.1603	29.813	31.2074		24.1958	33.0494	68.4808	1.18961	5.23871	8.25735	29.9199	1.39457	43.7716	8.47456	1.12845	12.1923		5.20564	321.313	114.174	10.3341	40.0926	0.748798	8.91727	2.39383	5.4126	44.0324	1.5934	0.0503429		60.5143		16.6407	3.82264	9.63141	74.0331	2.39066	159.578	6.75455	6.03639	23.0299	23.9665		1.32948	44.4926	10.8383	67.88	0.0878502
Set416	41.0613	29.8753	41.1885	26.5846		29.8631	23.1463	29.6387	0.835909	8.54687	10.4556	20.5364	1.40299	24.5128	5.37679	1.25629	8.35558	6.62275	7.46469		87.6472	14.5097	40.1587	0.78061	5.83287	2.76246	6.2063	14.9075	2.081	0.0440125		71.9635		17.0763	5.23705	9.86941	20.0424	2.61653	183.785	3.65288	14.1978	11.3894	32.3418		4.28175	40.1801	4.13432	111.272	0.0797691
Set417	38.0883	28.7651	41.3035	36.3631		29.8927	8.67791	29.5509	0.967938	6.00022	5.21587	26.8945	1.22315	123.088	7.48693	0.685523	12.3961		3.91506		142.085	9.47711		0.37727	8.77285	1.59568	5.61416	32.4239	2.15277	0.0454846	185.259	53.6377	2420.24	19.4943	4.8052	8.67872	25.3122	4.55702	174.106	1.55209	6.75465	10.6932	20.8566	0.386379	2.04521	48.5376	6.90861	73.4084	0.0703132
Set418	108.875	17.5773	41.0214	28.74		20.1068	14.5961	69.7133	1.23004	6.76796	9.63857	23.6127	1.91993	37.3653	5.00343	0.685523	14.6552	1.3569	3.31501		120.519	8.28336	43.0635	0.486801	7.50761	1.40399	3.64914	50.4034	1.20439	0.0466172	219.381	63.6797		12.8213	5.54074	5.63087	59.3518	3.08149	418.489	5.28263	6.30582	28.1267	27.6104		1.12191	28.8779	12.9746	73.1132	0.0867118
Set419	48.888	16.2644	22.5525	29.5235		30.8983	31.7792	33.1195	0.998098	6.00635	2.35927	15.1135	1.74657	192.066	8.90147	1.43613	9.65293	18.0987	5.0374		66.0543	10.7393	20.0095	0.549821	8.12753	1.8775	3.35588	17.8528	2.02706	0.0673415	545.006	164.731	2331.57	27.3797	5.97078	10.0811	25.6604	4.69552	183.785	3.13109	6.89658	10.8038	19.1166		2.23529	32.8526	11.6467		0.0820714
Set420	35.7485	24.5292	44.0322	20.7678		24.1829	18.601	41.4243	1.0088	7.54587	13.0709	23.7706	3.35753	188.184	5.08172	1.56545	18.6882		7.22234		50.3627	12.2025	47.6734	0.744862	11.0706	1.72045	3.53197	50.1761	0.675817	0.0884579	40.9744	51.4765	1755.82	22.7758	3.40471	6.7938	85.9198	5.33714	251.381	2.71225	5.5048	18.5684	45.3681		2.96909	17.1496	5.61381	107.214	0.131984
Set421	99.9376	22.5201	41.6505	26.2767		26.52	26.2455	45.4193	1.34556	6.05886	4.27972	37.0531	1.70644	63.3224	7.25063	0.479733	12.7623	2.89257	3.00692		49.6639	14.881	15.6284	0.443746	7.90032	1.79114	3.52618	50.1761	1.96149	0.048155	46.2578	67.5422		18.4902	1.04935	7.68635	18.1311	2.87263	245.125	5.13997	7.5198	14.1035	31.2897		0.734133	30.2711	5.94457	36.4284	0.138408
Set422	11.5555	26.0007	39.7052	40.0941		28.4102	26.2192	32.0668	0.659153	5.00453	6.34701	29.2052	2.22016	150.203	8.36604	0.470631	12.908		7.22676	377.341	136.551	13.5946	46.1247	0.262358	7.64067	0.969224	10.1466	39.1892	1.69019	0.0314	135.261	79.3335		15.4138	5.13283	5.70505	51.7283	4.79693	170.786	5.83437	5.34923	13.1948	17.5333		1.31209	46.8925	11.6348	112.403	0.127168
Set423	37.6542		55.9604	12.7458		30.0749	12.5995	33.5512	0.945793	5.52881	6.7371	15.306	1.60001	62.395	8.40677	1.05871	13.9623		10.4578	180.971	49.1204	10.3743	42.977	0.699654	7.40965	1.33264	5.31606	7.92929	2.22341	0.112653	38.0543	65.9771	825.237	9.88816	4.6817	8.55954	56.5995	5.59076	174.634	5.6411	7.11472	24.8374	26.4799		1.43076	26.1362	5.03944	65.6205	0.0868075
Set424	48.888	39.3636	27.1931	23.4731		24.4017	11.4195	57.7559	1.03904	6.34361	7.96775	24.1304	2.79589	57.3324	7.72322	0.53758	14.5649		12.1307		21.2246	11.8578	36.0712	0.290919	8.62603	1.84855	4.82232	19.5504	1.97931	0.0467243		63.6797		15.9879	3.40709	6.35978	88.6486	6.23709	177.701	5.73502	5.81874	11.3894	43.787		2.49195	46.7801	6.18159	101.509	0.0497475
Set425	163.519	34.2833	22.0585	33.8911		33.3004	15.6584	50.3322	0.796453	5.41309	11.4057	16.6425	1.40372	52.6336	6.2446	0.825222	7.05056		8.09333		48.6697	15.9357	22.7232	0.313101	8.91495	1.91073	8.53416	38.3221	2.11021	0.0400771	265.841	70.1809		25.1286	6.48864	8.51675	54.9421	3.70254		3.7219	5.97663	14.1035	28.3715	0.430286	1.81078	58.5254	5.87596	67.1515	0.138459
Set426	46.6496	23.7995	33.6705	28.7898		28.1329	31.2578	49.1559	0.750348	5.98249	8.36365	12.0781	1.33753	170.172	7.89731	1.20671	10.1055	5.52255	4.66485	358.339	54.007	12.5145	46.8588	0.867565	5.90622	2.80687	4.91279	46.1677	2.05411	0.0445257	31.2826	161.29		17.6033	5.35013	8.32667	56.9325	3.95724	232.517	3.7219	7.78135	18.6408	6.53812		2.91036	23.0502	5.60947	65.6205	0.0617043
Set427		18.1454	52.7214	35.658		28.1739	23.849	45.2968	1.23926	6.47508	4.38824	27.9692	1.68836	51.3575	17.3884	1.12845	14.0476		12.8157	508.363	68.9592	3.73843		0.761537	7.74512	1.94437	16.7988	38.5519	1.5911	0.0424918	151.202	51.8162		19.8055	3.82227	10.9528	63.8616	3.99922	96.0645	3.7219	5.51173	8.88616	17.1632		2.59105	41.1071	6.71959	92.8986	0.0857504
Set428	137.878	18.8498	24.1935	23.8808		26.5907	20.4151	46.5093	0.983459	3.95505	5.34161	24.5845	1.22315	121.017	7.97837	1.23627	22.431		7.75467	389.485	51.1862	9.25895	22.6885	1.10872	4.94848	0.933652	4.48387	42.7678	2.59506	0.0424918	99.325	83.3636	1018	10.0775	3.17192	9.61782	61.1707	5.5921	189.015	6.88499	5.0897	18.007	46.5834		1.51903	54.7466	4.53049	70.731	0.1033
Set429	222.67	26.4112	29.2158	37.0548		21.6678	18.9885	77.3034	0.981858	5.2075	8.01464	11.2746	4.19752	88.435	8.87552	0.57007	9.69566		10.2896	289.567	101.689	16.4071	45.8627	0.853522	6.39848	2.88479	6.03557	37.2572	1.94478	0.0564433	31.2826	59.0748	936.745	18.82	4.44088	8.2398	65.8491	2.66522	306.118	4.31548	5.12127	10.8567	13.2595		2.02031	41.0304	18.7443	52.4163	0.0605957
Set430	133.256	17.9042	45.0926	25.8914		18.8096	34.5741	38.4016	1.0825	7.0495	10.0372	15.9139	1.09348	61.724	7.71485	1.11202	18.3768	1.67772	5.74644		300.806	12.0217	52.0921	0.304678	6.35595	3.40425	7.38697	43.5124	2.49093	0.0684474	128.933	57.4434	491.678	18.9111	5.3025	6.86998	50.9881	6.15215	231.932	6.32766	7.92488	14.1035	22.2537		3.25764	23.0502	6.27613	65.4404	0.0508919
Set431	90.9562	31.6974	54.4934	25.1889		21.3534	8.48406	62.2771	1.26295	6.77419	8.98767	32.7448	1.19965	119.353	8.88711	1.3505	10.7525	13.8186	7.71026		59.9541	8.28255	37.1763	0.536585	6.31891	2.39089	5.02144	37.1913	2.29271	0.100978		62.0541		23.9408	6.10644	9.41665	62.2339	4.68999	166.856	8.88598	10.6755	11.3843	24.0386		0.646661	49.6901	14.0591	91.8452	0.0994991
Set432	41.5916	32.7591	45.0102	31.2074		23.5136	11.3575	53.6771	0.784245	4.43886	8.03923	30.7474	3.21778	154.72	9.83077	0.910391	16.1204	8.86553	12.1683		69.2177	12.0014	40.9021	0.266862	7.42534	1.07636	3.15271	25.1003	1.99222	0.0567548	92.8471	84.5214		17.757	4.15302	4.92478	15.6218	4.79089	149.957	5.0283	5.90997	8.68491	50.4817		0.657648	40.1801	7.92286	83.3674	0.0686164
Set433	36.5718	13.4	25.9796	23.7834		29.0573	22.9968	37.0513	0.684251	5.00453	8.03173	40.8806	1.05228	43.9118	14.7295	0.616071	15.2169	1.98028	10.7946		24.4284	14.1681	39.741	0.641982	8.79412	1.07116	5.4126	30.7888	1.71039	0.0966285	127.642	134.696		6.05302	2.79337	7.31937	41.5134	3.69537	42.3424	2.43236	7.71777	6.03927	25.6276		1.6329	42.252	5.33853	58.292	0.121598
Set434	23.641	22.8392	51.0267	32.8038		28.1274	27.2623	61.547	1.15611	6.94343	8.46268	23.7059	1.19983	309.022	4.93923	0.420195	18.3868	5.96318	11.6032	255.053	202.153	9.55932	44.4746	0.922481	9.14551	1.27919	5.06538	43.9437	1.81154	0.0607046	54.5351	54.3018		19.6104	6.59499	6.12095	95.1574	2.53186	59.5099	8.52319	11.0929	25.1964	27.9116		2.25886	38.4389	7.26234	81.1757	0.0794542
Set435	129.745	12.1229	27.0703	31.4065		26.9251	23.3158	34.7215	1.07676	5.94591	6.0356	18.336	1.19983	154.563	14.0243	0.448219	12.7904		12.8899	64.501	417.166	11.4862	42.353	0.392281	7.14736	2.42566	5.23705	37.9819	1.67188	0.0607046	143.503	129.889	1011.25	14.7499	4.44615	9.80287	20.0424	3.91301		7.7309	7.33434	12.1403	28.696		2.05788	60.2434	5.59949	111.272	0.16381
Set436	197.689	25.8976	58.8764	29.1996		24.5217	8.67791	19.4736	0.888347	6.94343	11.4325	5.98933	1.11689	189.283	7.54725	0.686543	20.1426	6.39891	13.2772	576.414	58.7233	11.6452	36.5213	0.61405	9.35447	2.76401	4.26735	50.3657	2.29835	0.11211	199.905	164.731	1563.98	5.947	4.38053	7.3124	26.1862	4.75209	268.201	7.77452	6.24793	9.27178	41.8839		2.68148	34.0625	7.321	85.0239	0.0908472
Set437	46.7299	40.062	27.422	37.4413		25.5585	31.0481	37.2726	0.782133	6.40984	11.8194	16.2988	1.44324	54.5169	6.68992	1.00197	19.0669	6.33425	10.5302		33.2171	14.9481	20.9104	0.349996	5.44083	1.32589	6.08516	16.2704	2.39095	0.0353883	103.159	58.8886		11.8647	4.81954	8.2403	53.6163	3.11985	268.201	1.9007	6.31513	6.976	32.991		2.80834	26.0688	9.56959	108.581	0.10643
Set438		16.1665	31.5962	26.2429		23.5136	18.6322	74.4173	0.850156	7.64838	7.62244	15.7099	3.34947	61.2846	6.2446	0.420928	7.92284		13.6226		84.7091	12.7291	37.8822	0.752174	10.5534	1.41256	4.40378	20.6382	2.1114	0.0583069	110.878	48.8554		23.3154	3.13104	6.30899	73.8692	4.95488	199.484	4.38266	6.13319	19.9679	11.1335		2.64941	56.6807	15.5001	65.1201	0.156182
Set439	128.629	29.7954	44.6642	27.1919		24.6843	17.3072	56.4496	1.01319	5.98249	8.57621	24.5821	1.09506	157.573	10.1378	1.26517	12.7298	5.4252	7.66069	254.061	79.0718	5.76614	36.4916	0.831491	7.14736	0.997405	5.61221	16.4249	1.93229	0.0803711	107.514	77.6019		7.08416	2.64253	4.77884	41.8656	2.86646	236.641	5.3758	7.33434	9.61248	8.40673		1.77278	30.71	15.1285	64.535	0.0980865
Set440	136.941	28.823	24.9756	35.9556		26.5395	20.2381	32.0528	0.552938	4.2987	9.31925	16.6425	2.1769	59.8284	5.97177	1.12845	7.56709		9.91144		75.5432	12.5145	27.1527	0.284002	6.94218	2.98554	4.89578	47.7364	1.70758	0.0956347	49.0845	75.4582		11.3284	5.18041	9.8173	64.2053	4.52084	190.825	6.75785	9.12753	7.878	35.4914		1.77278	43.6953	5.74373	101.103	0.144813
Set441	160.244	30.3578	38.6594	26.8535		26.5395	9.92078	36.87	1.23004	5.2031	8.79508	33.5754	3.23357	102.964	6.77302	1.21887	12.78	8.02924	3.65956	69.5251	368.905	8.84583	16.9584	0.441306	6.42234	2.3834	3.30124	57.0288	2.37308	0.03638		124.646		4.44313	4.50768	7.74502	78.3766	5.15502	283.053	5.68938	7.81431	13.311	30.4295		3.04548	40.4402	5.5039	123.88	0.124691
Set442	101.326	20.3646	22.0418	30.202		29.2719	19.7905	71.7352	0.754526	3.69197	10.2724	24.1388	1.12252	12.2564	6.03143	1.4144	6.68966		3.6231		56.5998	8.62627	40.471	0.557935	6.50654	1.12229	3.4943	14.9075	2.29086	0.0338082		59.6206		11.1791	3.66019	3.96053	59.4739	5.59076	75.2166	2.42854	6.53499	13.1561	28.3715		2.9069	35.5751	4.62756	58.4128	0.0828675
Set443	38.3438	27.3602	27.6013	36.7476		26.3399	25.6248	41.8818	1.55137	1.60894	12.0145	32.1363	2.14657	29.4476	15.5285	0.975015	16.5273	12.7913	7.22691		60.4785	11.2331	37.9781	0.729029	9.84191	2.19578	4.11236	44.8898	1.20439	0.0943668	142.795	168.826	393.853	28.651	3.75841	5.46535	42.649	4.43071	277.638	1.93318	5.71434	10.3919	18.3576		1.72122	39.9719	7.5934	63.5397	0.0668865
Set444	107.31	17.6268	31.5998	36.5887		23.0071	15.5726	58.1876	1.93276	6.76173	3.66583	29.5911	0.792666	56.0504	5.90574	0.71166	11.2527		10.9244		60.4847	9.09435	24.3121	0.799913	9.44137	1.78705	6.08516	59.7325	1.17981	0.0565236	101.934	315.577		21.6554	3.90268	8.0463	73.5083	3.77702	68.626	5.63114	6.47239	15.4544	28.4177		3.38766	54.4349	5.50724	105.821	0.0668674
Set445	36.6311	11.8362	33.6829	28.74		32.5663	20.753	33.1195	1.09943	4.70632	8.7207	14.763	3.61632	162.857	6.03143	0.742801	16.7775	3.07613	5.74672		54.8716	14.7245	28.8646	0.721498	5.59408	1.33264	9.1857	16.2028	1.70091	0.0502908	139.995	69.6307		15.946	0.954403	8.78261	78.9364	3.77702	206.197	2.5581	12.0181	25.1305	22.0283		2.56067	16.0297	5.95275	73.3353	0.0549815
Set446	113.034	17.5425	36.0312	37.4289		22.1745	8.5861	36.9172	1.46617	5.63317	11.4325	15.897	1.34763	55.9731	5.15076	1.58901	19.3877		11.4661		52.4632	18.3839	21.1731	0.432432	5.70664	1.70218	14.7947	38.3962	1.79666	0.0951326	211.942	58.5289		16.5266	3.15283	8.2259	76.9154	7.12712	115.109	4.42727	7.11472	4.63768	29.1789	0.632785	2.26969	45.2687	7.19557	88.1766	0.0988205
Set447	175.95	20.0259	36.8406	20.7616		33.2773	27.0685	79.7415	0.983459	5.51498	10.4967	28.8529	3.30764	42.9723	9.58984	0.948059	15.9672		11.5645	64.501	85.0235	16.4372	37.8822	1.048	8.96992	1.87732	6.78232	43.0789	1.59579	0.0562015	50.0973	61.2865		9.00539	4.96093	4.26013	77.5757	4.23061		6.07948	5.05865	15.2815	34.5123		3.32771	40.5667	7.95271	57.3137	0.0870369
Set448	125.216	32.4149	19.8191	28.303		32.8783	19.1793	39.8385	1.06456	5.94591	8.26859	21.9331	1.51689	50.2177	11.6526	1.08788	15.709	5.9594	4.703		77.1694	10.6714	25.1861	0.908883	10.3548	1.59568	10.1917	54.6048	2.11308	0.0716007		232.742		28.3693	4.87103	6.64893	83.7733	2.16837	121.091	1.72256	7.11472	10.254	18.3105		1.97862	30.5724	13.0555	103.964	0.0844279
Set449	114.816	28.3975	45.0102	26.5945		27.4605	23.988	35.1106	1.23004	7.75894	6.76083	22.6409	1.27365	151.935	8.17415	1.23395	19.3745		8.85429		53.0818	17.7308	41.7767	0.343542	8.96992	1.4879	5.4126	68.0162	2.52814	0.0314	111.626	55.9954	372.752	20.2882	1.91145	6.12763	55.4675	4.96656	168.229	9.68875	6.53499	16.5751	24.3072		5.26513	43.8292	7.0899	97.3114	0.064551
Set450	108.258	70.0156	29.2158	31.3416		30.3943	15.8213	67.9275	1.169	6.76248	9.6271	21.5408	6.40743	12.2564	6.4713	0.717738	13.8914	3.12862	5.14006		34.8989	20.4801	26.3393	0.359521	7.07196	1.25657	2.9301	43.1716	2.03169	0.0622234	139.262	52.1065	1128.21	26.7728	3.28742	2.01107	58.7605	3.89054	154.503	6.99409	7.43305	22.0885	20.2767		3.41905	46.7695	4.57593	80.8595	0.0840505
Set451	89.2927	28.2778	39.9989	22.8647		27.9006	31.6556	46.3815	1.69186	7.33713	9.64497	16.6227	1.29945	39.5574	5.13483	1.05513	11.021		6.76225	173.982	91.1577	15.0297	37.9744	0.351965	6.19721	2.21626	4.38277	13.404	1.43989	0.0511189	37.7916	51.3013	2443.8	23.3304	3.14513	5.58745	48.1258	4.13206	78.3672	6.3412	5.54677	10.2005	14.0681		1.11659	49.4236	3.09627	88.2859	0.0620906
Set452	39.3473	19.7911	51.2478	31.2074		24.6191	24.4827	38.0181	0.56294	3.61216	10.529	28.8814	1.49539	34.7944	13.7657	1.7981	8.2642	5.57505	3.21321		64.7257	16.0747	31.9603	0.619355	9.96605	2.75523	5.29998	21.0996	1.99904	0.0445257	118.678	59.6206	1535.48	6.74118	2.79337	7.31937	88.3337	4.52661	445.565	5.20176	5.88969	6.976	31.7851		0.689089	17.8382	7.61253	112.798	0.0972562
Set453	25.9101	31.5312	42.9881	32.3257	7.75119	29.6898	10.2087	55.1808	1.23004	5.98249	7.1017	30.8523	0.99864	308.845	5.25889	0.466944	10.2956		7.30548		81.771	11.5511	30.6565	0.894008	3.95506	2.06156	4.82232	49.0627	2.49704	0.0956347	139.531	75.4582	860.153	19.693	5.3759	7.10254	84.7066	4.5321	63.3265	6.18917	6.01481	9.4133	23.9665		1.68702	38.8013	3.5299	30.0033	0.0922321
Set454	51.8158	14.1605	18.8128	26.7281		30.3943	20.8286	36.3466	1.3257	8.99329	11.2958	15.2746	0.97715	297.723	9.43997	1.66689	22.53	8.37533	7.83388		210.235	9.86115	20.5931	0.733093	10.5534	2.52986	4.57261	18.3008	2.23535	0.0893746	143.503	67.2462	1563.98	11.5116	5.76485	11.4674	79.7976	5.479	172.376	9.70743	7.50853	13.0911	26.8605		2.14756	83.3981	7.27235	76.6294	0.0860753
Set455	29.4503	25.7461	47.1255	29.1788		36.9852	20.5917	93.2024	1.07547	3.24747	9.45914	16.2568	1.29796	29.4476	7.19648	1.20204	14.8667		8.44596		45.5583	5.7336	15.6284	0.343061	5.36644	2.66357	9.46753	63.9442	1.92184	0.127604		79.8476	1097.13	26.4557	4.39243	7.68635	76.7653	2.68945	133.026	7.17377	7.09882	11.7756	18.9892		2.60783	37.6311	3.77763	80.8826	0.095341
Set456	39.8893	33.1944	47.173	31.3873		24.249	12.1395	28.0615	0.888347	6.67671	6.77792	36.4087	1.5227	22.2528	6.2446	1.28645	11.2153	11.8421	5.81058		243.097	14.243	33.124	0.413752	8.53492	0.869359	3.15271	37.0783	1.32928	0.0487082	127.18	75.8816	1625.44	22.298	4.1574	9.32354	64.0079	3.10801	181.45	6.99409	9.40704	11.9259	25.4125	0.366131	1.64346	26.2769	10.8383	58.292	0.0664951
Set457	268.898		26.7778	24.6925		21.9763	26.1111	52.9081	1.29937	7.72135	8.25735	17.2631	2.26341	40.9226	9.28646	0.955206	8.02315		4.54338		68.2782	13.5179		0.886496	7.1802	1.41263	5.26649	18.4533	1.6818	0.0579375	130.671	59.4997		18.3516	5.0813	7.8761	68.8573	6.31894	208.648	2.15366	7.37458	13.6124	18.7415		3.58499	21.8759	11.8614	34.1808	0.0638724
Set458	92.137	16.8783	29.9171	40.2682		15.8505	17.2834	33.1195	1.62631	5.0648	9.05109	15.6018	1.66847	86.205	5.39897	0.792906	12.6866		5.74644		65.1125	7.02203	91.399	0.356913	9.04467	1.4879	5.04678	33.9196	1.06794	0.0594577	123.882	34.4854	273.43	28.3817	5.07043	7.73361	41.1467	3.44576	179.627	5.56506	12.9357	25.0958	21.5613	0.535465	2.49195	18.3609	13.1736	104.748	0.098292
Set459	32.83	17.1195	20.58	25.5466		22.9963	25.1054	43.288	1.13963	4.3733	10.783	25.2778	1.29945	60.134	5.1065	1.2689	15.2899	9.93882	10.5626		166.199	13.4472	19.7753	0.345571	8.15585	2.20129	5.93827	65.2741	2.12575	0.0567683	130.929	75.4582		28.4753	4.01121	7.73989	27.5717	3.95508	172.758	1.93438	11.0929	8.78001	43.2398		2.30586	21.8759	5.20523	72.9347	0.0755286
Set460	41.0613	26.407	36.5429	33.1813		23.9165	22.8066	48.7848	0.983459	4.2987	12.9312	25.462	1.54717	56.77	10.677	1.57668	18.8112	1.7348	9.31817	389.234	198.437	13.19	60.4982	0.339007	5.83287	1.63709	11.4655	41.1512	1.80974	0.048003	154.762	71.2495		22.6322	2.78657	3.91518	49.0768	4.79693	256.25	3.99751	11.2434	10.258	20.2767		1.30528	43.6953	13.3454	80.4464	0.052938
Set461	37.9029	35.1778	36.0312	20.2669		27.4455	23.0097	31.5371	1.02488	3.59243	8.99857	18.1212	1.10597	126.776	9.00029	1.05261	10.4858		8.15241		85.1148	13.3895	35.6326	0.802553	8.80604	1.0373	4.74127	47.5996	1.63942	0.058481	45.8725	146.93		21.2315	3.75777	1.58153	63.2736	2.70553	70.8665	2.1074	6.6215	8.12389	33.2059	0.520796	1.32948	33.9115	7.37333	92.8986	0.0809318
Set462	33.2012	26.9945	38.3364	20.6085		28.9467	22.7714	55.7045	0.784891	6.74467	7.09812	27.9692	2.08232	258.05	6.48621	0.561357	8.2642		15.0618		47.9268	12.5145	25.4826	1.02833	7.17543	2.13843	17.2432	29.5551	1.5934	0.0332976	39.6236	201.688	825.237	20.136	3.11644	10.5882	46.0686	2.89416	313.473	2.60694	6.53643	9.34544	6.89785	0.509999	1.88759	41.1208	4.76387	106.115	0.0795818
Set463	85.1703	27.9581	41.8396	36.4935		28.3888	27.3854	59.2562	1.38824	7.01976	11.6169	16.2568	1.74639	34.7944	8.92755	0.83121	8.29015	9.37507	11.4702		54.3397	11.7114	37.1485	0.812234	8.77285	1.18445	3.76902	67.8778	2.44431	0.0302683		189.542		22.0365	5.18872	8.35769	74.4648	3.89601	115.109	7.3665	7.23902	12.8614	15.0328	0.536745	0.657648	68.7579	16.4322	64.8731	0.0652704
Set464	11.4212	30.9215	27.2265	29.9496		23.165	18.0176	50.9633	1.47241	3.37272	7.49444	33.9181	4.1836	119.55	6.4713	0.537117	15.8732	9.65032	5.09464		48.5701	8.11824	31.1141	0.340448	6.52121	1.74442	9.35705	11.6945	2.12774	0.0866502	36.5195	223.429		13.7513	4.18529	8.8663	52.1567	4.02394	202.291	4.98386	7.90859	6.3007	29.1789		1.12191	49.5284	10.4981	68.4874	0.100026
Set465	47.5007	18.3966	59.4655	12.3756		23.1459	21.7596	56.1752	0.817729	5.21877	7.28737	25.2613	3.54668	121.017	6.4713	1.29654	8.99574		12.4136		265.684	13.217		0.589283	8.00944	1.32209	3.32693	24.0335	2.35409	0.0565236		182.429		21.4679	5.34951	6.54945	51.1193	4.2666	156.202	6.64646	10.2716	7.08452	28.3715		1.41602	48.4671	3.66011	103.964	0.111756
Set466	35.2688	28.7192	47.6474	35.658		23.5136	25.3416	68.3555	1.28545	7.8911	3.72043	19.2444	1.18441	170.865	8.36604	0.461772	13.7778	7.15676	13.2928		68.9592	11.1001	36.428	0.535876	5.55774	1.53652	5.21573	55.3667	1.5934	0.0476815	177.013	68.6113	1088.1	7.68104	3.28989	4.84481	31.0441	5.43972	146.708	4.37686	7.14812	15.8478	23.8622		3.62419	48.74	4.112	60.0919	0.0716126
Set467	34.8361	22.1298	53.9464	28.8072		19.4373	20.7764	69.1629	1.38321	5.85629	3.42531	25.2952	0.907359	117.701	6.79943	1.41485	18.6882	11.8331	8.03658		69.3154	14.0438	27.0701	0.61405	6.9391	1.18812	4.71298	36.7398	2.44692	0.0795167	194.346	53.631		21.6587	4.28414	5.8972	27.5717	4.75209	156.959	6.62578	7.37458	15.6527	20.0134		1.63474	57.5735	4.57593	88.1766	0.063134
Set468	31.1824	30.8002	31.3097	23.5067		28.6345	22.6316	42.4611	1.20409	7.2452	6.22149	33.5754	1.22315	22.2528	7.40903	1.32462	16.7056		9.23068		47.4622	11.1623	38.2163	0.824951	8.03195	1.2029	4.25981	85.9499	2.44237	0.104688	174.797	134.696	873.353	21.7356	1.97795	6.38954	62.3294	4.38853	61.7512	9.65959	6.30297	6.98221	24.4545	0.690604	2.7178	40.1328	3.99482	82.8714	0.0790303
Set469	46.9486	26.5661	31.5637	19.5308		25.23	24.2636	36.87	0.659351	3.33194	4.97534	27.7271	2.01052	61.724	5.74361	1.05871	9.46049	5.97489	11.5218		61.5664	9.33507	49.1578	0.746188	7.681	1.97999	5.18696	16.7195	0.688576	0.159211		59.1861		12.3709	4.6463	6.86421	40.7392	4.23061	88.5722	6.57003	7.33976	9.47695	26.1098		2.70265	14.6167	4.93451	136.171	0.0617043
Set470	39.5508	36.5585	41.0214	30.8235		29.0446	16.5366	64.4788	1.21144	7.73615	10.6156	26.9325	1.87169	54.487	9.08636	0.398109	13.2788	7.11698	8.4548		47.4622	15.9432	34.9817	0.343061	6.07367	0.7864	3.02587	18.3008	2.21703	0.0852804		53.1728		20.6252	3.4627	10.9391	91.8406	5.59076	166.856	10.9576	9.65062	25.4213	23.2714		1.97862	15.143	6.27613	103.617	0.124691
Set471	228.947	27.0033	43.0671	11.5736		26.6562	20.0581	67.1078	0.955369	6.97861	7.02736	35.8813	1.19983	75.5672	7.56743	0.798041	17.443		8.22654		219.201	5.44255	33.0205	0.709728	8.46699	1.72036	4.90313	32.1051	1.83811	0.117381		65.2653	2401.93	17.0763	2.94688	6.35297	44.5374	3.45746	120.425	5.90743	7.71671	14.5814	24.6996		3.14474	34.4348	4.73642	44.2878	0.1033
Set472	136.286	26.2696	54.3629	30.1332		31.022	5.31791	85.1948	1.60237	3.98692	5.09516	21.8871	5.9314	154.164	10.7872	0.462106	15.4769	6.45599	6.883		21.2246	6.85142	12.201	0.376141	6.79956	2.85415	3.36636	15.0673	1.83501	0.0841447	212.944	121.741		5.40775	3.84608	6.8433	76.0594	3.10801	306.783	3.13109	6.3335	10.5737	28.5725	0.495768	3.86008	24.5272	8.58012	88.1766	0.1033
Set473		24.5937	40.2109	32.1968		14.377	15.0341	35.656	1.59131	5.86878	9.28229	46.7677	1.65431	68.5054	11.4225	0.78686	14.5488		7.88816		75.7515	14.5596	40.1587	0.348911	9.00383	1.32209	4.12057	12.9853	2.78193	0.0385803		46.321		22.5844	3.15465	10.2854	47.5196	3.86203	187.612	6.43115	10.1513	19.0439	24.1594		0.533242	30.71	7.42812	65.6484	0.0948964
Set474	27.8738	30.6703	37.4258	28.9009		29.2387	12.1395	55.3674	0.982369	6.20071	8.5052	20.8391	4.47489	279.865	11.0779	0.616071	19.9143		13.3773		50.3627	11.7264	31.7244	0.536728	5.47114	2.30636	6.70348	16.7195	1.91467	0.0966285	46.069	47.4723		10.5822	5.01726	7.72853	84.2202	4.76665	209.968	4.54676	4.82073	22.2732	36.2573		2.68324	71.9494	5.1353	21.4241	0.0497475
Set475	44.0566	28.4836	36.0911	25.542		28.1739	21.0357	50.4575	1.14721	3.54954	3.94048	43.9091	2.00019	103.683	7.72322	1.00778	14.5821		6.12789	186.009	65.7115	13.9305	66.2738	0.559562	8.88847	1.2029	6.19412	61.8444	2.30874	0.0775225	36.815	103.088	781.872	26.4887	5.3759	1.87133	45.3116	3.6438	244.807	7.65687	5.0125	9.86547	31.3214		3.85197	27.4837	14.3697	102.628	0.0684615
Set476	31.0115	17.4772	36.2201	21.4606		28.5709	24.6837	37.4565	1.51825	6.56276	8.30579	18.336	1.91993	49.8844	6.89622	1.31273	13.842	5.05242	10.4122		53.9004	7.08454	55.3135	0.61405	9.9747	2.38942	6.35685	16.7195	1.65331	0.0230565	212.131	319.158		17.9689	4.6463	6.92566	68.5243	4.52478	160.972	9.20744	5.03095	10.7883	33.9294	0.319297	3.19897	33.9115	3.99482	79.3102	0.0778848
Set477	24.453	30.9757	26.7778	30.6594		30.123	20.8936	54.2599	1.10593	6.87769	13.6696	15.4988	1.79384	168.504	11.2491	0.869738	23.8652		4.66485	567.657	35.0923	12.681		0.318978	10.8897	1.58113	5.61221	30.3779	1.9836	0.0616966	104.427	53.5059		13.4746	6.12653	5.91775	79.4469	2.79238	72.8737	3.13109	7.2223	9.7423	35.6638		1.99379	63.3177	18.8744	120.826	0.0935791
Set478	29.9462	30.5287	20.8228	27.3157		20.966	22.6199	73.302	1.10046	7.5621	2.1158	51.2686	2.26341	169.638	6.03143	0.77568	19.4856	2.59002	11.0803	309.288	178.75	9.44779	41.5763	0.88088	5.06572	1.59568	3.64495	16.8122	0.966024	0.048155	44.4556	69.6307		14.0337	2.39795	5.5712	48.8793	3.47642	220.486	4.78329	7.17518	16.5751	30.0027		2.09242	49.4236	3.81891	38.5825	0.12042
Set479	31.0115	29.146	47.5159	20.8055		24.0351	27.2291	73.8231	1.42828	3.43016	4.73482	30.4795	3.36915	185.285	13.0352	1.22445	16.1204	2.53322	9.98229		66.0543	14.2727	42.6677	0.841159	7.4048	1.81538	5.71	12.1209	1.80989	0.0545032	134.107	207.339	1184.68	11.8518	3.02302	8.43946	59.7665	3.45746	159.792	1.4422	9.30656	23.9416	32.6534		3.04176	56.6807	7.27235	81.4992	0.124039
Set480	115.434	28.6497	33.8436	27.5016		22.2057	26.246	68.9668	1.41601	6.06234	8.1282	44.9532	2.25845	55.853	3.77574	0.975015	10.4858	7.11698	6.52823		50.3795	10.8401	28.4232	0.238198	5.83287	0.977779	3.6534	30.6334	0.931528	0.064592	43.6918	68.4385	1282.39	16.2996	0.465205	6.03505	34.9034	5.18658	344.098	4.42567	6.06731	10.178	27.7585	0.53107	1.38101	32.8903	15.5062	102.235	0.093574
Set481	176.831	33.9785	54.1314	31.7947		28.2972	32.4186	65.8916	0.839735	8.69451	7.61169	27.9692	1.844	46.9327	10.1899	1.30473	10.5199	11.3429	6.04129		21.4673	11.1001	21.3292	0.923991	8.4485	1.42014	2.87694	50.7781	2.23535	0.0721282		226.294		34.3211	5.79077	9.32354	45.2146	5.06472	79.9502	7.7858	3.82383	10.4944	33.8257		2.21279	62.1005	9.88876	65.257	0.0670479
Set482	35.4161	22.5404	17.7676	24.0734		31.5438	11.5346	54.2489	1.77145	9.80431	6.61779	20.5658	2.49132	43.1236	9.60466	1.14952	6.61067	6.70146	13.24	231.089	51.4254	9.80198	34.2486	0.74478	11.8415	1.56244	4.6408	64.9055	2.07501	0.0974382	44.8432	75.7937		13.8717	3.84608	9.66323	74.4766	4.05281	154.818	3.22654	4.58418	7.47142	7.41456		1.13978	14.7719	8.12254	91.9985	0.0858704
Set483	144.835	31.5312	34.9224	24.1221	10.6924	24.5217	22.755	31.4423	0.754526	4.37149	8.30579	22.8988	3.13097	35.5758	7.45221	0.62528	9.22965		7.15674	413.449	131.093	6.32316	37.8822	0.730229	8.50066	1.15737	7.8061	30.505	1.63943	0.0674527	234.13	111.942	1531.12	11.8518	4.51622	6.28215	76.0594	2.72223		3.13109	5.05337	9.85894	21.6445	0.399713	3.07573	49.4236	4.67592	53.5451	0.0416129
Set484	22.8511	28.2259	62.0085	26.0425		17.0068	28.2277	42.3569	1.49953	9.3936	7.22701	34.4436	2.45368	148.592	12.6153	0.788434	7.97687		8.23125		84.6622	12.5575	38.941	0.37727	6.35595	1.8775	6.19412	37.4398	1.72338	0.10656		69.1882	983.583	23.3304	3.47715	6.7336	56.0605	2.72223	170.414	5.30892	3.7516	8.43289	16.7759	0.284845	2.7818	34.6165	5.62999	59.6307	0.10335
Set485	44.9414	14.1825	26.535	22.2346		29.5263	20.0041	25.3248	0.895268	6.61367	8.96366	26.4391	2.26341	20.9766	5.7889	1.44423	15.8059		7.70651	372.825	66.2597	5.90239	45.2612	0.851119	10.8603	1.98111	6.35685	40.9495	1.71825	0.089054	178.777	78.1269		20.5691	2.81707	5.92816	81.1075	5.27621	68.2913	8.2984	5.89125	8.05077	17.6358	0.570496	3.45138	27.7916	7.44694	85.2325	0.0800044
Set486	39.4815	29.8753	41.9695	32.3025		24.5217	21.2598	59.0333	1.2038	8.48603	7.1017	35.8476	2.29295	22.2528	6.34513	0.370572	14.2625		9.3859		114.174	14.0443		0.646168	8.12753	2.72244	4.18257	47.3354	1.4796	0.0747051	264.185	60.5143	1001.89	23.3304	4.84488	4.45249	99.9004	4.09388	283.053	10.7549	9.45028	13.311	31.0643		1.12191	41.7355	5.79509	43.6195	0.0858704
Set487	133.341	58.5928	48.8332	26.6597		24.2127	24.0398	25.268	1.26295	6.30434	6.77792	20.5364	2.36219	208.358	9.70149	0.74461	19.1446		9.33675	66.8809	37.5173	9.57424	36.5204	0.525838	9.88762	1.53236	4.10931	67.7987	1.82316	0.0307957	97.5256	109.609	895.607	34.277	4.82731	5.99247	60.5684	3.06584	301.319	5.15805	5.05865	14.2768	13.4437		2.52443	55.8094	6.46005	96.8876	0.10272
Set488	50.0692	23.8515	42.2966	28.214	18.299	27.4614	9.34638	68.9668	0.983459	3.66892	7.66024	14.3552	1.68232	54.602	7.72322	1.1573	9.25253	5.7518	3.46872		141.563	9.46655	36.9728	0.641982	8.02052	2.39417	16.2282	68.6262	1.84435	0.110916	50.2944	64.6257		16.3464	4.6463	7.12206	67.2955	3.67254	615.81	8.57751	6.08378	10.2005	24.4824		1.30528	41.3444	2.88527	111.011	0.0870369
Set489	45.7685	25.241	19.5902	28.9009		30.7111	24.4827	48.1679	1.36753	5.45162	8.30579	15.9139	1.91993	49.5511	6.27217	0.43241	15.2169		8.67841	321.313	50.3795	14.3712	31.8303	0.778402	6.97053	2.39417	4.91702	7.35138	2.55731	0.0841613	221.347	81.0617		19.4668	0.465205	9.9484	29.2573	4.80051	191.232	5.90628	7.50853	16.2479	20.6942		1.44186	45.2399	5.11447	78.745	0.0669596
Set490	190.827	37.9099	38.8863	30.1332		28.9494	19.8128	39.8092	1.23439	7.02907	15.5512	26.8945	2.06692	52.8994	7.08173	0.705203	6.5754		9.0747	398.243	41.4834	13.9973	39.3233	0.298878	5.8155	2.10625	5.17095	9.82062	1.87803	0.0917271	138.809	43.2959	1415.57	10.6062	3.07056	5.25482	48.1872	4.55011	66.4207	5.08106	7.40732	22.5359	26.448	0.627004	1.60126	46.8925	5.94457	50.3804	0.0638724
Set491	41.5916	20.3646	27.7645	33.7011		31.4432	18.1008	38.2674	1.42828	5.49408	2.59456	28.2164	1.53655	74.779	10.399	0.739015	12.8897	11.8939	2.59049		120.018	10.7319		0.37727	6.27865	2.11666	16.3689	38.1827	1.55312	0.0823196	211.245	121.429	889.343	13.8291	4.97217	5.5107	40.9244	3.18381		10.9576	4.0471	11.9094	35.9481		1.87999	70.7379	4.23853	54.7659	0.0738365
Set492	140.198	15.956	31.5962	25.8914		25.368	20.528	41.4243	1.21774	4.96338	9.94696	26.8055	4.29752	200.423	5.50612	1.45938	10.6565	4.51687	8.08098		84.6622	16.92	38.215	0.902016	7.14944	1.58113	5.26649	37.8286	2.38393	0.0343989	158.757	71.0823	676.236	16.9442	2.51676	8.33611	59.5587	4.63353	83.712	7.35907	6.28344	13.2617	28.6997	0.609318	2.32221	35.3216	5.29887	95.1599	0.0675841
Set493	124.325	43.1303	31.7105	32.5543		32.5799	16.5418	51.752	1.02615	5.97707	9.48249	37.7139	1.13418	53.768	5.64813	1.12845	17.8897	14.6542	7.62675	292.849	63.6103	8.42779	68.6011	0.483747	11.1306	0.824064	5.75339	26.1949	2.23872	0.0607046	38.2534	64.5332		6.4501	1.22158	9.75247	94.9992	5.32095	136.132	2.62534	8.07075	9.51289	32.6089		2.80834	47.3672	5.83049	108.471	0.149273
Set494	203.966	44.7594	28.7879	40.7624		22.9667	32.8313	33.1195	0.980235	5.18606	7.66767	16.9885	0.87587		11.7794	0.851907	17.7735		7.49163		64.6166	9.07829	4.95091	0.505343	6.67436	0.861495	6.00125	28.4971	2.06556	0.0579375	228.919	55.3177	1263.35	15.2672	4.58302	8.01731	72.1705	4.37791		4.90289	6.59217	13.1136	24.7729		2.5812	57.5496	4.53049	87.239	0.0858704
Set495	99.2663	28.2176	41.0214	28.6677		33.7901	21.0893	38.6388	1.08653	5.14506	7.15619	33.5671	2.72418	191.418	12.1029	1.11639	11.7367		7.08814			11.486	34.4513	0.486785	11.7756	2.93343	5.21328	67.2817	2.1014	0.0579375	125.643	75.7937	1789.52	18.8479	3.88279	7.12571	24.7574	4.12416	70.8665	5.80744	7.33434	14.2768	36.2846		4.69061	54.553	14.6391	97.3147	0.10286
Set496	29.316	19.2809	47.6799	28.0537		24.4648	25.624	34.0904	0.777992	5.23871	11.2972	23.8488	1.11068	232.083	10.0899	0.5376	11.2153	5.82052	7.83388		41.7993	16.1091		0.33464	9.85211	1.42113	4.57036	7.29199	2.25073	0.0973108	41.6311	93.81		23.1277	2.15519	7.85535	55.4209	4.42855	379.545	6.04723	10.0579	6.13289	24.7729		3.34728	67.0037	16.4705	21.4241	0.0733111
Set497	45.2198	24.5724	47.3727	29.8296		16.6718	17.4774	32.4061	0.909725	4.84461	8.95535	41.3594	1.04522	54.8225	7.86374	0.50709	15.2902		8.31915		29.7993	17.7308	36.0092	0.785411	6.98043	2.12368	6.90764	32.4479	1.84295	0.051624	193.395	64.8542		13.8078	4.68074	9.85561	54.8556	4.00986	155.061	2.1074	5.58058	7.53932	9.28778		1.38399	31.158	15.9569	48.3646	0.057062
Set498	47.585	29.4278	24.2137	38.1812		34.4265	11.1884	32.4061	0.699234	5.75652	8.85309	34.5419	1.55988	69.3526	7.72322	1.24223	15.8255	17.5135	5.86255	55.3113	64.2659	8.42779	14.6985	0.641982	4.84246	2.46381	14.5756	42.2525	1.5934	0.0458114	130.671	55.5486	1774.71	18.6061	3.29708	10.0811	55.4209	3.03819	68.7279	5.8543	6.46805	8.28801	19.5582		4.49353	41.7355	9.56959	102.967	0.0980865
Set499	49.474		26.2922	34.0047		20.3293	24.4268	32.6633	0.794886	3.7917	5.68461	16.729	3.6188	56.2477	10.0529	1.21019	18.1728	0.634838	10.6382		34.8422	15.33	66.6915	0.294582	8.42807	2.19405	14.6094	30.879	1.82006	0.0629965	118.875	96.4262		18.8626	5.29101	7.55615	43.7953	2.70553	254.577	5.06259	6.01989	7.66865	16.3898		2.92695	33.8922	9.89514	57.2669	0.0870369
Set500	40.9947	32.9639	31.5962	34.4558		25.2605	10.9745	36.1393	0.888347	6.05025	8.1282	30.9686	1.15836	110.158	6.91124	1.2131	12.3961	11.7073	8.03288		104.298	9.30694		0.894008	6.35595	2.66357	4.4984	40.0411	1.77639	0.100809	46.7195	48.8554		11.8518	4.36672	9.80287	76.7653	3.91431	55.1606	5.0443	6.49988	20.5515	20.2921		1.85867	63.6413	7.27235	82.8714	0.0733301
Set501	132.845	31.6812	35.001	31.0361		22.4952	28.1464	45.4193	1.10562	7.82601	10.4556	33.5754	1.13418	64.3949	5.88752	0.765921	10.6435		13.0551	180.971	240.635	13.0301	27.0701	0.161879	8.91495	2.96633	6.77141	69.4197	1.69692	0.0842064	46.2578	164.731		28.2983	5.81238	9.77377	18.5929	5.51534	35.7002	1.72256	4.0471	10.178	24.2264	0.559922	2.56428	78.6193	4.23853	66.8712	0.0499805
Set502	140.721	17.2914	34.4862	35.134		24.837	12.7583	31.9396	1.04035	7.72135	7.09812	28.0498	2.29295	66.6367	6.50478	0.662775	15.2902	3.67206	12.2164		37.5714	18.5602	62.7031	0.505343	10.1602	1.42113	5.17095	13.8186	1.90175	0.0565693	127.817	68.1417		14.3196	4.24932	8.75683	57.9155	6.75008		9.11855	4.5202	10.7883	31.2897	0.546881	2.02031	61.5157	15.4251	75.305	0.0980948
Set503	263.91	21.2343	33.1214	28.7898		31.5158	19.6123	31.3291	1.02183	8.09731	10.572	22.8643	3.48173	73.018	11.0965	0.83121	19.442	8.74524	9.33774		69.3154	15.9432	59.6809	0.230555	8.87806	0.958979	7.8061	12.1592	2.02706	0.0350087	97.6382	56.0799	1193.71	23.8133	3.74306	7.31937	80.349	3.55941	153.574	2.73556	15.7726	17.2553	14.0922		1.77278	64.4762	15.2136	106.257	0.0756938
Set504	106.555	36.8182	22.5664	29.2204		31.2311	4.83917	58.1803	0.851035	4.96338	12.447	17.8005	1.49295	73.9908	7.52895	1.44948	16.2964		10.1709		44.9862	12.6829	65.2465	0.443746	10.3405	0.933755	5.10907	69.7581	2.18699	0.0688953	50.7396	114.923	1251.44	25.1286	6.10224	9.08075	27.3847	6.4354	148.646	10.0809	10.1513	9.02068	19.6136		1.46909	48.523	5.53293	56.1395	0.0536225
Set505	40.9237	24.5724	34.3972	27.4769		28.1143	27.704	33.8944	1.47756	7.24024	7.1017	33.5754	1.22315	245.538	7.58756	1.78703	12.5629	5.25901	8.27265		155.158	5.76614	37.2569	0.714958	8.62603	1.01473	14.3425	44.7738	1.64537	0.0472891	172.753	59.6763		14.181	4.57909	7.71464	79.76	2.76001	135.167	8.86214	6.15836	15.3218	33.2894		1.21521	51.5341	9.89514	85.6662	0.0868603
Set506	101.475	15.4005	36.0911	28.74		29.052	6.9532	32.8988	1.41934	4.96338	8.18279	29.1111	1.05533	37.3257	7.08108	0.958183	12.3064		11.5218	223.035	143.632	10.1572	29.1037	0.276907	5.06564	1.66082	10.757	52.7229	2.22574	0.0671363	245.897	65.036	728.149	17.9621	3.31873	6.14796	77.5757	3.98888	57.3173	5.34476	5.31812	12.2371	24.2639	0.714604	3.34057	39.0269	5.69468	58.4128	0.0980865
Set507	22.6578	27.1458	44.263	15.8059		15.4679	22.8327	33.6045	0.923358	3.64039	8.54144	29.9199	0.887503	121.017	7.80361	1.1645	18.6882	7.53804	10.1709		187.058	13.8869	32.1426	0.772537	8.12753	2.37025	7.4794	36.1284	1.65583	0.0406936	58.7764	59.6206	588.26	8.03393	5.30088	8.07578	12.7794	4.92652	199.632	4.31548	6.3149	16.5751	17.8585		2.35318	19.804	8.69717	75.0225	0.0894672
Set508	26.3134	26.2525	36.0596	30.2121		24.675	20.9039	45.3291	0.794886	3.66892	6.22149	25.1048	1.46953	73.9908	6.7291	0.527411	13.8667	2.23525	8.73819	326.593	35.6913	12.1817	38.3265	0.955461	12.7714	1.36565	4.41979	11.9761	2.40459	0.0774557	104.358	46.5072		25.6169	2.47674	6.44006	75.9637	6.87231	48.3017	7.95833	8.50019	13.6124	18.8024		2.14756	37.4085	5.53293	116.694	0.0894
Set509	46.3685	29.9792	37.3975	37.1371		20.3383	30.4491	45.4193	0.888347	5.94591	5.68461	43.9091	2.86612	49.5511	7.41669	1.3835	16.9799		7.97185		108.597	12.2303	40.1587	0.320019	9.03256	1.36304	13.6194	31.887	0.931528	0.0956347		42.4967		26.4613	7.1027	6.84982	80.3462	2.23572	275.151	3.8012	13.3994	16.1342	23.5711		2.33438	17.1496	5.1353	111.75	0.0712461
Set510		22.7535	40.1454	29.6652		27.7396	11.3575	35.1106	1.32518	7.32605	8.5052	25.2613	2.12033	46.9327	7.09726	0.41496	23.5861	7.46729	8.71212		21.0312	8.7726	30.2378	0.641982	6.72724	1.55811	5.17095	34.9289	2.11582	0.0746365	36.815	50.5631	889.343	15.4138	5.06839	9.32354	26.0633	5.27621	67.3387	6.93755	6.85755	18.4569	15.9139		2.52168	43.6703	23.5571	73.7891	0.078144
Set511	160.71	6.63741	45.4392	39.5051		21.9083	23.7044	68.3186	1.24834	3.0995	6.26213	43.8728	1.87169	57.3324	6.37205	0.674895	8.40023		6.01871		34.1035	15.7709	29.2729	0.320019	7.20409	0.782393	13.8238	32.4915	1.66659	0.0876963	96.4462	143.47	1854.12	21.9672	5.31095	4.84028	58.4116	5.46803	130.061	9.30324	6.30297	11.9094	26.9378	0.383896	3.51902	30.5724	10.4658	78.356	0.067737
Set512	23.641	22.1261	43.2243	21.4606		29.1959	17.531	50.3576	1.29524	7.50782	10.529	24.1388	1.04522	190.529	8.71236	0.988924	14.4175		5.46429	180.971	377.7	10.3665	47.1497	0.254343	9.04271	0.958979	4.93956	23.8984	2.34531	0.0602982		71.9155		28.2598	6.15791	9.61106	40.5005	4.27431	172	3.50167	6.48419	9.9896	20.4104		3.02305	19.5957	4.35513	35.1734	0.070831
Set513	52.9391	20.3189	43.5142	27.9667		20.4738	24.0253	59.0333	1.45731	7.22063	9.08	48.1487	1.58557	62.395	5.70411	0.77568	16.1204	5.97489	3.89122		60.8293	18.5633	22.397	0.240502	9.8754	1.36304	7.4794	48.5423	1.57747	0.0816091	187.701	75.2529	330.587	15.0986	4.69651	5.67675	29.2963	3.26811	177.531	2.04973	4.91916	19.3619	26.6648	0.523023	1.13999	30.7187	3.84738	23.0574	0.0509826
Set514	95.2016	15.956	31.3097	34.0047		30.6257	30.1884	33.1195	0.909725	5.29738	11.0601	29.7316	0.892474	47.25	8.69793	1.50163	7.3751		12.8676		40.4758	15.5764	21.3292	0.33464	5.87964	1.15737	4.71298	13.751	1.91767	0.0579375	182.071	146.93		15.6438	5.91742	5.92745	78.0808	3.77702	182.412	5.17734	6.32623	10.0712	15.2523		1.41602	85.8592	4.53049	65.257	0.0773684
Set515	42.0872	34.7977	19.1291	33.3911		33.9126	14.7843	32.4888	0.750448	5.13144	14.5907	29.2052	1.49429	317.217	6.03299	1.53199	18.2778	8.4168	13.0138	339.366	37.5714	9.16228	34.4513	0.233796	6.19618	0.7864	4.09549	54.5134	2.49345	0.048155	131.006	73.1841		7.92456	2.52483	7.35206	57.0266	2.69292	166.072	4.39602	5.13216	19.679	18.1265		1.53865	18.3609	16.672	94.9416	0.0866786
Set516	143.31	30.6974	22.9414	29.2204		21.4043	30.8178	33.4844	1.05929	5.0734	4.80512	26.2261	4.1536	56.77	5.02273	0.959483	18.9153		7.66069		85.0235	11.8166	63.8956	0.294582	5.61405	3.28995	5.95449	5.4775	2.33306	0.0332976	209.601	60.5143		13.9863	3.7817	6.4158	59.6909	4.79693	48.3017	3.7219	5.66646	12.4342	27.1146	0.53107	1.99292	66.0405	9.66796	87.8858	0.0898559
Set517	182.576	26.4332	26.2922	22.7891		25.5306	20.1942	41.4243	1.18139	5.22704	8.45823	16.6425	3.74417	36.9902	7.7358	0.46671	8.99574	3.3741	10.1237		46.7752	10.0992	58.5667	0.317543	11.3273	1.59804	4.98764	13.0028	1.38184	0.110258	117.368	75.4582		6.74118	4.38151	5.83778	57.1131	4.61786	52.5991	5.45667	5.80275	11.9449	14.8255	0.445185	2.20254	56.6142	8.12254	73.3353	0.124691
Set518	114.816	29.198	47.6445	32.1997		24.2168	20.3777	37.28	1.3735	7.94964	9.14423	20.0179	1.65183	148.575	9.84081	0.475992	9.9816	0.634838	6.01871	321.313	29.5526	14.7513	38.8469	0.559562	5.3025	1.23737	5.7984	23.8984	2.06685	0.107183		165.356		26.0149	1.56649	8.76853	76.2809	3.35212		7.88174	6.84836	13.6124	26.0782	0.555259	1.04563	44.358	3.99482	58.4128	0.0551331
Set519	44.8799	6.94475	26.2922	26.4388		35.2014	29.6048	40.8873	0.850156	3.0665	10.2013	30.7496	2.00019	51.4432	6.03143	1.2118	14.2625		10.4649		84.6622	9.57424	33.0205	0.343218	8.90077	1.95643	6.14499	54.9601	2.08936	0.0260883	36.377	87.4695		13.7513	2.23821	2.95349	89.7802	6.29172	71.754	4.71858	7.82801	16.1581	26.8923		0.912428	17.0325	13.2279	13.3459	0.0844279
Set520	150.296	15.8525	39.0222	19.9362		22.1341	29.4756	31.2615	1.33895	3.80091	7.49444	25.1522	3.65834	181.928	15.1742	0.653601	12.4965	10.5554	7.59175		47.9993	13.4051	38.8088	0.335926	7.65148	0.896508	4.44559	23.8984	2.47263	0.0664773	209.601	57.0384		6.7156	3.4169	7.28737	58.2818	4.83744	207.972	6.10991	4.5003	9.27178	20.8806	0.414481	4.70531	61.2371	18.219	104.148	0.129341
Set521	38.0883	25.9407	54.1475	27.3406		30.3569	11.8387	32.4061	1.21857	5.11082	7.97966	25.9505	4.36565	191.598	6.4713	0.420226	13.7877		11.4829		120.178	9.65681	41.3488	0.814839	9.04467	0.90823	7.29421	12.873	1.52324	0.111852	130.868	77.6019		15.688	5.96922	2.01107	60.3975	3.464	278.793	8.60665	6.06447	15.6527	14.0922		1.93972	24.6113	5.30806	101.243	0.1033
Set522	29.1075	27.401	32.4567	22.0488		25.7216	22.9062	50.3322	1.07485	7.55929	10.7904	17.6623	3.0097	59.4371	14.2938	0.77568	11.2153		13.1441		234.038	10.1512	51.1991	0.27266	5.0529	1.03569	5.4126	51.2069	2.31362	0.0966866	155.041	168.32		25.0739	2.34038	9.5581	16.396	4.53856	212.082	2.43236	8.20046	18.5972	30.5219		3.57792	30.8217	13.1218	100.49	0.153404
Set523	44.6565	26.2445	54.0966	28.9708		20.6831	11.4195	37.4565	1.29524	5.45162	14.2232	38.76	1.53655	182.349	9.99962	1.33905	13.7778		11.0708		47.9145	8.79257	62.5217	0.728117	6.26537	1.90918	5.18422	33.413	1.72345	0.0645812	38.0543	77.6019		16.4386	4.48828	4.80121	89.5087	5.42564	130.061	5.38118	5.5168	17.7763	29.6855		1.31748	38.7742	14.4257	98.1377	0.0695994
Set524	78.3779	17.7845	38.4667	30.7355		26.4951	21.0893	31.625	1.06817	4.33082	6.22611	15.9139	2.03109	43.9118	7.25063	0.955206	9.9816		10.1709		50.9218	13.3895	35.4433	0.526142	9.20469	1.42113	6.2432	42.1708	0.907552	0.0696756		56.3104	1454.93	17.3052	4.68881	6.05776	73.489	4.99087	197.206	11.5061	10.2565	13.6124	26.5087	0.958485	3.55272	17.1496	5.33853	34.1808	0.0778848
Set525	133.081	20.3593	36.0312	25.9044		28.04	18.6487	44.1839	1.32988	8.20965	12.5585	33.5828	1.41484	59.4371	4.28423	0.959483	15.042	15.7095	4.83913		55.9411	13.3001	24.4811	0.694254	6.07367	2.29824	4.41005	34.2546	2.52718	0.0205095	108.413	165.117		23.2996	2.96323	6.28215	40.4995	5.14831	72.8737	5.16812	5.23707	18.1485	27.6427	0.140587	1.66456	39.2625	3.82362	68.4441	0.0733301
Set526	50.5127	11.8362	19.9032	31.2074		31.3195	20.0307	41.4243	1.11579	6.84473	6.77326	14.763	2.01045	258.176	8.69793	1.11304	10.4858	12.408	3.6231		74.3002	14.7096	23.5539	0.601854	7.93194	1.19148	4.33416	86.9646	2.0278	0.0763627	93.0684	269.299	1850.15	6.15903	4.97924	6.00341	66.6309	3.55941	44.7418	6.3195	6.83392	12.1307	36.73		1.53865	27.4204	13.8187	66.7019	0.0778848
Set527	38.0883	24.8694	46.2838	35.658		20.8667	17.1402	41.8818	1.32218	4.79185	4.51821	23.9028	1.40372	68.6456	6.16692	0.685523	20.7999	5.19822	14.1385		64.1568	13.4012		0.37727	7.06362	1.2551	4.06651	26.1355	0.849503	0.053264	96.4462	52.0607		13.3691	5.84053	7.86099	64.6543	5.27621	59.6105	4.86264	4.40357	19.1237	27.6427		2.35915	22.9976	5.69468	95.6021	0.0521001
Set528	106.519	28.8227	20.0977	39.9035		23.2532	22.8749	36.9172	0.890925	8.01716	10.8803	24.8708	1.3796	55.6375	7.41242	1.05585	18.6347		3.59438		200.193	15.712	57.1457	0.728664	7.1802	2.04682	5.21918	13.776	2.35179	0.0946449	206.068	52.6977		23.1277	5.62216	7.03506	45.1013	3.71342	191.177	1.74922	7.34368	8.85234	26.291	0.606062	2.26969	72.769	13.7238	51.5078	0.058759
Set529	30.8362	22.8477	32.5376	25.9044		21.4977	9.68251	45.4193	1.17756	7.69269	8.30579	16.5469	3.81377	47.25	6.91124	0.76042	7.56709		8.09333	59.8784	75.3804	12.0014	40.6505	0.519159	9.52041	1.31311	3.08956	44.5799	2.05594	0.0546676	43.0551	70.91		19.815	4.91489	6.95355	65.5162	4.20712	142.673	5.29172	4.89687	12.3367	24.4824	0.555259	2.33893	69.118	4.48994	80.9763	0.0551772
Set530	91.0048	13.8738	37.9413	15.8059		27.7917	8.4943	67.748	0.913193	4.21357	8.73771	25.462	0.871525	30.9037	11.2951	1.21887	12.8426		8.36531		25.6936	7.91594	47.7379	0.758792	7.38378	2.73712	5.30607	70.901	2.11481	0.0393946	240.59	114.427		9.88816	3.58646	7.15471	53.2763	3.91301	148.632	4.10243	5.80275	13.6575	41.8839		2.6528	38.8703	4.41492	85.3012	0.125952
Set531		31.2121	43.0671	27.607	8.44923	24.6349	24.3988	29.5509	1.27394	4.07885	8.30579	26.4391	1.17614	54.602	8.36604	0.822931	18.1071		8.15761		56.7582	11.4126	47.23	0.242805	7.15152	2.79856	4.96751	42.3157	1.49688	0.116091	92.8471	54.8691	315.753	2.72722	4.34729	7.85535	88.4889	3.77702		2.5581	5.51173	14.2729	31.0667		3.24081	41.4471	8.58012	119.07	0.0599123
Set532	137.605	24.1684	43.3914	31.2074		26.1893	8.21479	45.106	0.774695	4.84461	8.85614	16.729	1.12252	97.5547	6.4713	0.995056	18.3768		4.9585	213.707	70.7445	17.5187	58.0115	0.280703	8.12753	1.95501	4.66134	34.9289	1.19901	0.100616	202.878	167.593		12.8015	5.92079	9.77537	63.6169	3.91977	115.109	7.37485	5.08996	15.8478	32.1064	0.386379	0.783996	40.5667	20.0712	104.718	0.0807134
Set533	20.4815	24.1437	24.2137	28.5498		28.8399	10.2373	31.8582	1.07547	4.75021	2.1158	22.5795	3.01433	61.724	5.1065	0.936705	19.3745	9.12365	8.0554		81.771	11.7105	27.2596	0.754803	9.396	2.19331	9.6358	71.9575	0.849503	0.0824553		59.9144	380.901	7.92456	4.49199	5.94255	20.5162	3.77702	166.268	6.82593	7.43305	14.1035	60.2899		2.02031	70.6296	6.27613	68.7736	0.180895
Set534	78.3779	32.2769	16.9284	33.2858		22.7663	30.5467	33.1195	1.01418	7.33636	6.57193	18.3895	1.32351	39.624	7.26594	1.05585	17.0595	8.87012	3.33324		33.5187	15.9265	40.392	0.409348	8.00944	1.94152	4.36131	57.0575	2.38962	0.0534515		156.475		5.52936	4.58302	7.73989	65.2952	2.6803	130.061	7.11505	9.64424	11.0206	28.3715		1.71384	13.666	7.25024	76.0382	0.10335
Set535	34.5765	20.8125	16.6651	31.0361		28.2849	25.945	80.441	1.44264	7.07257	9.41115	15.285	1.11068	213.744	7.97215	0.960531	12.3961	5.42195	3.65956		61.7544	12.6184	59.3319	0.257043	8.54808	2.06156	4.02903	8.50721	1.84937	0.0359729	377.712	51.4765	1414.05	23.2986	3.60705	10.1298	81.2652	4.79693	125.098	6.75577	5.31297	22.5895	37.6954		2.26969	24.5355	5.95275	82.8714	0.0807134
Set536	43.491	23.706	20.8254	24.4041		32.5106	10.9602	65.2413	1.02615	6.55519	8.30579	41.6379	1.65431	53.12	5.7889	1.05585	14.8804	7.10099	7.2724		23.1048	14.5419	33.249	0.54772	7.52997	3.00392	4.94824	40.9495	1.64208	0.0710669	90.8665	125.685	336.855	15.5309	3.98681	4.97591	52.7755	4.79693	125.952	13.6158	7.50853	13.311	32.806		1.53865	24.221	4.33998	107.644	0.171008
Set537	153.79	22.1261	25.1927	40.7716		25.3574	26.12	67.7348	0.927279	2.02792	7.66024	26.8945	1.26909	53.038	10.9182	0.995252	9.52928		5.45958		132.309	16.1091		0.409348	6.42234	2.40517	5.18696	12.873	2.2981	0.0940849		161.767		19.5146	5.3759	10.0811	54.8556	5.03188	195.63	1.19446	5.07426	23.3267	31.576		1.38101	37.2762	8.12254	46.1398	0.076415
Set538	37.6542	49.6709	33.9837	34.0406		23.6858	16.3351	62.6405	1.65145	6.2833	8.51538	41.5515	2.36487	183.016	7.97215	0.707327	22.7446	10.1431	9.2802		102.614	11.6584	35.1387	0.699341	11.7404	0.626858	5.87458	52.8279	1.55553	0.0225787	272.231	43.2959		11.6043	3.80181	10.3798	60.9184	4.79693	397.301	7.3723	8.15766	9.26156	21.6951	0.544044	2.69606	16.1463	4.53049	100.639	0.0844279
Set539	44.8813	21.7418	17.7865	34.6632		27.4525	16.1862	54.316	0.982369	8.41345	6.67056	15.306	1.10597	12.2564	11.4602	0.947901	24.0044		8.00381		63.012	8.39548	42.9282	0.277736	8.05149	0.958979	5.71	42.0006	2.40917	0.0368566	87.98	67.2462		7.28949	4.9102	8.12655	60.9822	3.45746	137.324	6.11233	9.21362	12.2188	9.3714	0.512803	1.94622	39.4297	7.49263	91.8452	0.164108
Set540	202.252	14.1825	25.9796	24.445		34.0181	26.9351	18.1299	1.67698	5.46718	4.05727	25.9035	3.7457	154.563	9.00029	0.687561	18.6347		9.37357	465.583	35.9837	10.6776	46.3776	0.455467	8.15585	1.77779	6.58201	31.6697	1.66659	0.077282	216.296	273.285	258.596	11.6043	2.99105	7.24595	48.4881	4.05994	123.248	6.60552	8.06565	15.6527	26.3565		5.49162	62.6281	4.40396	88.2577	0.055378
Set541	150.044		41.8556	16.2625		33.3252	8.48406	32.5421	1.61825	4.98595	12.0874	24.1388	2.42916	37.3257	8.29537	0.65642	17.5553	9.48197	8.66243		46.8162	15.5267	45.0176	0.61405	10.8603	1.06177	3.97272	56.2668	1.7465	0.0914575	92.6067	59.3354	292.926	23.6567	5.17924	9.28247	54.8593	4.72931	321.173	4.0797	8.187	23.3267	19.7937		2.35915	64.2775	9.99996	87.0623	0.0694042
Set542	212.486	14.2372	39.5791	27.2075		25.8646	23.4886	78.8491	1.62837	7.46478	10.8134	24.6678	1.9451	73.9908	7.26594	1.06488	7.18311		5.74644	389.485	69.3154	12.5887	36.2711	0.320019	10.361	0.958979	5.18696	11.9761	0.973872	0.0721282		131.95		21.0532	4.61203	9.38128	92.6659	3.02977	280.02	2.28299	8.53168	12.8614	29.6093		5.67655	24.5272	5.01097	65.022	0.0935791
Set543	28.6115	50.2553	19.9032	36.8753		29.7585	19.9358	29.6364	1.06376	5.98249	2.35927	33.9556	1.17233	50.2177	8.36604	1.21627	10.4858		6.57491		103.04	18.3299	45.4741	0.335069	4.58634	1.66082	12.3967	36.3069	2.39866	0.0515832	180.06	76.6899		9.80706	2.93916	6.9524	37.9116	4.28697	123.469	4.07777	8.61572	10.258	15.0799		3.05212	40.4945	4.17527	119.972	0.0824865
Set544	153.542	7.34172	42.8788	29.2204		26.0843	15.2596	62.1099	0.765209	4.08588	8.58363	20.5364	1.29945	46.5097	6.1365	0.71827	8.83446	5.96318	3.03683		42.0486	13.7764	36.8722	0.343542	5.03501	1.06409	5.21149	53.0703	1.61733	0.04048		171.69	2331.57	15.0141	2.9826	8.31233	66.3922	4.71519	29.7308	2.38515	6.3149	12.1307	21.6415		2.00353	27.4837	4.29328	58.292	0.0767826
Set545	34.7433	33.0002	43.2243	23.9205		30.3943	21.2598	50.0654	1.03802	4.13141	6.34029	33.5761	2.93106	48.4282	9.8772	0.764796	18.209		6.01871		31.5536	15.315	43.743	0.528898	9.45864	1.33264	5.71359	43.5124	2.14119	0.0827619	46.8332	55.3177	661.401	16.3065	3.68314	9.28192	68.338	3.39714	172.611	6.69074	7.27592	13.2252	19.509	0.601082	3.07849	18.5095	16.9244	61.9418	0.140355
Set546	136.928	28.3402	50.1815	42.7144		15.3741	24.5905	32.2608	0.870549	7.41219	6.1165	35.9753	3.78171	129.21	7.52708	0.952821	13.6881		8.22654		197.008	10.4678	63.6594	0.559562	16.3942	2.15634	5.71359	46.9887	1.84892	0.0567548	120.85	71.9155		7.92456	4.93959	8.52759	70.026	4.27181	325.223	5.41059	5.53759	25.1641	32.1951	0.599619	2.51821	40.4402	19.2049	107.983	0.171637
Set547	33.3789	13.0613	28.6883	38.1622	10.6924	20.4013	26.12	69.5082	1.13666	7.50684	6.16899	18.336	1.44324	54.602	14.6651	0.53758	17.0696		2.61943	245.303	44.4325	11.184	34.9737	0.383521	10.8897	2.89157	6.77141	37.837	1.99904	0.0276965	42.4183	61.0241	1114.07	17.702	4.63117	7.03366	48.0968	5.36383	48.3017	2.86902	6.52542	23.0766	23.13		3.12198	43.8292	5.80733	135.677	0.0870729
Set548	34.2022	22.0872	54.4422	29.9496		29.9067	5.79675	55.7045	1.16207	8.47836	6.93846	34.9091	1.04951	210.906	8.83929	1.21627	19.3745	11.1324	12.4427	309.288	303.591	15.7103	23.3444	0.559562	7.85506	1.4879	14.2264	52.5327	1.71982	0.0519606	117.524	64.0798		27.1207	3.58646	9.03144	51.4605	3.7096	77.02	5.21921	5.92655	15.3724	25.3631		1.31209	32.7325	7.69745	26.6702	0.164108
Set549	118.067	17.7893	63.751	33.6883		22.8098	16.5207	27.1091	1.42828	5.33933	7.94466	34.0239	1.44324	256.079	5.90574	1.09376	9.40802	5.61837	7.55308	300.113	91.1577	8.7726	50.9397	0.730967	6.79525	0.585257	3.41143	39.2543	2.33589	0.0565236	104.624	241.403		15.2067	2.11149	10.378	67.2304	3.25773	157.365	7.34746	6.04719	11.4696	29.8077		2.86564	34.0625	4.76387	90.2305	0.0945852
Set550	20.4815	33.3932	31.3097	24.1606		28.4893	6.66162	56.4873	1.17466	3.90607	9.21326	42.6912	1.19983	55.4248	6.02599	0.537117	11.6156		8.382		62.5823	13.0714	44.1542	0.932814	8.62603	2.29739	6.08516	38.0921	1.92152	0.0433814	93.0684	546.516		30.1245	3.95797	8.25917	76.5999	4.47839	162.559	5.0443	6.75792	25.4907	34.9845		3.10233	21.8759	20.0712	82.2331	0.126998
Set551	80.7475	45.95	21.7158	28.1607		21.3086	24.5504	58.2205	0.888189	7.24132	9.14423	27.9692	2.08854	34.252	13.8689	1.14952	7.18311	10.4316	6.23508		78.7613	14.5639	18.2325	0.277736	8.8536	1.53652	4.42195	42.7719	2.34253	0.0757791		59.6206	1608.05	16.6988	4.84488	6.08336	62.3294	3.08984	255.713	8.83401	7.33434	11.0517	19.0364		4.51543	17.1496	16.4516	101.924	0.0870369
Set552	45.6178	32.9362	26.2922	23.9218		19.6634	33.1167	78.4675	0.767944	9.13273	4.7527	15.9139	2.93106	157.643	5.90574	1.03476	15.8586	9.83953	8.15452		399.363	9.68083	33.0641	0.392281	9.04467	2.20129	3.05417	43.9437	1.82435	0.0443681	188.987	61.2561	913.918	11.8518	4.8614	4.84871	71.1946	3.12983	167.723	6.94299	9.04431	14.5462	39.7328	0.53182	2.90453	24.5355	7.49263	64.2365	0.0664951
Set553		27.6126	44.864	34.9772		25.3716	17.0142	24.7368	0.808128	6.76173	6.76083	16.6425	1.41869	48.7654	4.31431	0.617208	11.771	9.44379	13.2311		46.7608	13.7873	37.8822	0.689889	8.68369	1.12229	17.3278	78.9451	2.17288	0.0565693	133.811	59.9522	1412.62	13.7513	4.43316	9.20973	73.5388	4.11561	268.201	2.28299	6.57884	21.7812	29.6117		1.72642	74.8905	7.58434	103.964	0.126875
Set554	11.4212	20.3646	64.2739	37.6966		32.0688	17.6864	75.6442	0.766288	5.90083	6.86635	26.8945	4.03008	207.72	5.96586	1.35969	10.1259		4.39279		136.551	10.2946	52.321	0.779624	5.48468	2.56609	6.78232	65.0479	2.33044	0.064592	291.047	165.356	457.347	17.3768	4.23906	3.67172	36.7984	4.52489	423.572	5.10748	5.99207	14.2729	39.3497		1.53865	56.5568	12.0599	100.058	0.156273
Set555	137.805	21.2247	33.9837	32.8671	3.64827	32.5868	18.6487	32.6633	1.07547	4.04572	4.65522	33.5671	2.11874	29.6969	5.74361	0.83121	12.7298		7.66069		125.883	13.2378	56.6064	0.308783	7.97825	1.8775	6.90764	47.7364	1.30444	0.0645812	100.876	60.5143		22.0365	4.48828	10.768	18.5929	5.55785	78.3672	6.29202	7.50853	23.7274	27.4097	0.140587	3.02305	46.0593	6.78221	111.585	0.071832
Set556	168.971	25.0784	38.5031	31.0361		24.3692	19.8088	32.1442	0.821437	5.96274	10.529	24.5196	1.11689	84.7261	8.24047	0.456833	12.3961	7.10099	11.4876	230.425	54.8227	14.1001	33.0205	0.751368	7.75945	1.89875	9.35705	55.0759	1.72338	0.122625	108.413	75.2529		13.0656	5.11556	9.85561	66.1534	3.55941	311.445	2.34511	5.36415	18.5747	21.6462	0.319194	2.90453	46.6277	7.49263	67.8515	0.116986
Set557	39.9942	20.3646	41.4749	29.6301		29.2419	25.945	39.9415	1.25372	6.30434	8.07451	31.8135	3.89332	61.1357	8.89692	0.328899	7.18311		9.29292		47.8807	13.5916	29.7266	0.588916	10.0125	1.99283	19.4695	45.8401	1.78231	0.076551	43.3084	52.0971		16.277	4.21556	10.6423	53.6163	4.76858	196.757	4.17661	5.51173	9.4133	24.9866		1.11659	42.1129	3.64461	83.0284	0.0878502
Set558	36.323	24.5724	18.355	31.0361	3.64827	19.3812	28.383	49.806	1.555	6.92044	6.97715	37.329	1.3796	66.6367	6.4713	0.910391	19.043		3.03683		157.011	16.5223		0.33162	7.5218	2.48312	5.88473	61.5021	0.907552	0.0688953	111.626	168.73		5.90677	5.32656	6.5256	64.6474	3.89054	278.324	2.95501	6.40112	13.4696	15.4913		1.06148	42.4669	5.53293	92.592	0.065356
Set559	48.633	20.3646	18.4694	37.5673		28.4297	17.9201	34.0896	1.65004	4.96164	12.5741	32.3875	0.917443	52.4098	6.44938	1.4244	10.5562		9.18788		137.193	11.8305	28.0329	0.339918	14.6153	0.865327	6.89787	13.7819	2.07261	0.057013	100.884	53.855	2480.89	18.4284	4.84488	7.32979	74.0331	3.91391	220.287	7.24936	5.48757	12.1814	7.6024		1.39271	40.0641	3.50979	103.964	0.100026
Set560	54.7918	30.3578	57.0699	26.0104		26.5302	21.0893	39.1968	0.977801	5.34329	7.66024	19.2648	1.38624	68.6456	6.2446	0.750529	12.7298		6.2785		78.3533	5.97215	64.3307	0.308916	5.44083	0.450272	4.78872	16.0376	1.4805	0.102091	33.1589	75.2529	185.454	8.5803	2.88808	9.77537	76.7653	4.70859	244.133	6.82555	4.80769	10.7756	25.0503	0.510702	3.1654	42.0339	6.59366	80.5614	0.0810281
Set561	99.3701	30.3578	46.0067	30.1919		24.675	9.36068	31.625	1.21305	4.79185	6.29602	35.7318	1.49295	138.123	6.32137	0.576446	7.56709		8.44063		57.5457	11.8166	20.6788	0.392281	10.5361	1.83783	4.17741	47.7364	1.59005	0.0645812	34.8422	42.5243	2285.44	22.7425	3.38303	6.76906	82.1285	4.94563	63.3265	5.24112	6.01481	17.7763	27.7585		3.347	54.3935	6.68912	77.8637	0.0664951
Set562	161.984	18.8498	46.5785	35.658		26.4849	17.6682	41.4243	0.794886	6.97593	6.61779	33.5671	2.68626	29.7532	5.25137	1.43897	10.6724	0.403382	10.6788		42.0598	11.8166	35.1759	0.189053	11.8839	1.57453	4.33485	11.2093	2.47051	0.101983		264.201		14.0303	1.97795	8.80438	42.3009	3.77702		9.70031	4.75567	6.37938	27.6427	0.640779	0.910345	49.7899	5.11447	41.8924	0.0669596
Set563	99.3992	15.4005	25.9796	32.5405		39.4208	15.825	30.5905	1.36108	8.41345	6.93846	16.729	1.62985	138.996	9.19915	1.35813	14.4438		13.6592		97.9573	9.63855	38.7692	0.33162	7.75776	0.414803	4.18257	66.0408	0.907947	0.0397775		123.96	889.343	22.7352	3.40484	9.0409	74.1302	2.72223	83.712	6.40604	6.10755	10.8488	26.2605	0.701631	2.20248	115.984	5.53293	80.254	0.0593596
Set564	44.8611	31.8754	24.5595	29.5009		27.0321	21.452	57.0266	1.2364	8.34593	7.63191	30.6594	1.34901	85.6174	8.36604	0.389055	11.3868		3.61369		29.0511	18.1798	30.4752	0.46645	9.78713	3.20585	4.68137	23.9659	1.84268	0.0395106	43.3084	55.2661		4.01804	3.15283	7.16313	48.7518	4.1825	362.281	6.08484	7.37458	16.4811	14.0922		1.97205	56.5058	9.56959	46.7138	0.0844382
Set565	52.9391	28.7192	39.0437	10.3216		31.5162	19.8584	55.7045	0.590586	8.83037	4.80512	24.912	1.32924	355.014	6.68316	0.83121	15.8686	11.3429	7.30146		41.3618	13.4267	42.5249	0.573662	10.83	0.811249	5.87279	56.2668	2.0278	0.0434188		237.27	2004.09	20.136	5.64163	9.84525	70.849	4.70437	176.145	8.89916	8.66737	8.84306	31.576		2.37658	34.6215	4.92516	53.5451	0.0755286
Set566	44.9466	21.2343	18.355	29.2601		28.5866	34.4285	61.0609	0.778537	6.75813	13.1177	28.9446	1.17614	149.314	7.26594	1.12845	8.09732	5.4252	11.9942		78.5806	10.3743		0.505089	6.35595	1.75061	7.4794	74.8813	0.987964	0.0546676		91.3927	668.086	23.1277	6.42426	10.2442	60.3975	4.7714	137.968	1.13518	8.19558	28.2694	34.4426		1.42828	40.4945	13.0747	107.269	0.070827
Set567	42.2284	31.5642	36.0312	36.1953		30.5462	19.1918	55.695	1.35106	8.56283	12.9526	19.8099	4.46255	114.766	6.31991	1.47181	18.0499		8.31444		19.6473	7.78599	34.9817	0.403537	10.3548	1.83978	3.73299	46.6109	2.11345	0.0602982	46.2578	293.794	1874.18	10.4207	2.34262	7.82845	46.313	3.20096	306.783	9.38952	6.74106	8.29747	66.5241		1.68112	70.7052	9.56959	106.115	0.0496407
Set568	52.9391	28.0555	31.1978	30.4187		26.3399	25.1276	63.473	1.25365	4.54742	4.90223	44.9741	1.2052	75.2868	8.6293	0.97983	9.02645	10.5554	2.61943		38.6307	14.0914	34.9817	0.559562	8.89312	1.66082	4.6408	177.433	1.45756	0.0940849	177.278	194.882		10.2212	4.00615	1.52776	51.566	5.61036	43.5463	5.13351	7.79652	6.976	24.0471		2.69848	41.3738	16.5995	65.7405	0.0663227
Set569	140.07	33.3178	62.6973	31.4249		28.7114	24.4827	33.1195	0.938153	7.13245	8.14273	19.4362	1.4265	54.8225	10.0341	1.51412	22.8098		3.12127		87.0341	17.4548	26.466	0.343061	6.35645	1.40355	14.9254	38.0921	1.68634	0.0546676	118.722	72.4418	761.17	29.8343	4.71007	6.41145	63.9186	2.62491		7.41045	8.95977	12.54	22.3303		2.89395	28.3556	15.6265	80.5614	0.0870369
Set570	26.1618	20.7861	43.6956	29.996		22.4977	14.623	25.9691	1.39739	8.20103	9.3836	25.462	1.29945	61.1357	8.98706	1.20671	13.6348	10.5619	7.72942		129.576	9.28213	31.5328	0.607972	5.9569	1.42113	9.09712	41.0596	0.815374	0.0267512	114.772	176.183	2443.8	23.3154	6.53153	7.35775	92.1315	3.08681	64.8096	6.10412	7.23556	6.68128	7.44207		2.37658	46.6883	5.63379	66.6689	0.0617043
Set571	25.6831	24.1382	25.2045	37.5903		32.2965	23.3879	71.9638	0.906022	7.40329	9.10195	15.239	4.17259	95.1848	11.6526	1.13875	14.8765	0.822695	3.6231		245.909	14.9481	33.7076	0.395054	4.58967	1.20385	5.50499	34.2546	2.39167	0.0350076	272.516	165.356		14.3693	4.58302	6.42284	46.5205	3.73103	173.767	6.11709	8.187	16.6148	34.4356	0.598901	1.53204	51.379	7.27235	62.2909	0.165383
Set572	67.3085	27.6981	44.2313	34.7722		20.4738	30.0511	73.5859	1.2055	6.61367	6.7371	43.9091	1.71978	154.563	7.7541	1.51412	12.4946	4.12873	4.4219			15.712	36.5213	0.61405	8.65172	1.21783	10.1917	83.2624	2.64186	0.0515808	147.474	70.91		7.68104	4.37179	8.53763	53.0917	4.41043	213.905	5.15036	7.22163	7.66865	26.448		2.40808	54.6101	7.92811	123.769	0.0680305
Set573	140.721	41.8501	30.3807	28.3431		22.9371	21.452	31.2159	0.996613	6.61367	8.0107	23.7059	1.2613	64.4355	6.1365	0.471351	16.2844		8.85538		33.6583	14.5844	20.9393	0.721462	10.5534	1.70701	6.60935	15.6249	1.69692	0.0946054	99.947	129.069	1125.4	17.8156	3.84987	5.6981	82.3366	4.78067		2.14744	11.8769	6.86535	36.8249		1.97862	50.8287	8.64212	108.909	0.0748715
Set574	150.513	22.1818	36.0911	38.6319		24.1495	6.67337	39.1781	0.753036	6.90445	8.5628	23.7059	1.844	52.8994	7.72322	1.43179	14.7748		6.39517		50.9218	11.1001	32.1426	0.233796	4.58634	1.89569	14.7629	52.0043	1.95732	0.0402216		55.8462		20.075	3.91276	8.94003	49.8502	3.99922	94.9449	7.69377	7.54505	21.4731	23.0328		0.817671	43.227	5.39995	85.8345	0.125076
Set575	125.259	27.9713	17.0595	29.888		18.5365	26.6681	58.1876	0.980235	5.34579	7.42665	26.8945	1.30969	55.9672	6.03143	0.876865	10.4858	6.26339	8.83277		124.257	11.9191	49.509	0.228592	9.88297	1.66082	4.98034	41.0138	2.2828	0.0688953	103.952	212.423		14.5629	3.02861	5.77857	74.141	7.93445	119.289	5.02101	12.9505	16.3707	23.5408		2.73296	28.3413	7.27235	108.322	0.0805901
Set576		26.2419	30.2422	24.4481		30.9029	24.5089	58.763	0.850156	6.30434	7.09812	21.9362	0.907359	18.3846	12.3212	0.593271	21.7965		11.9585	330.191	45.5628	5.90239	61.7702	0.78823	10.5361	1.48482	13.7211	53.6549	1.76363	0.0816091	159.282	43.2683	1492.72	15.6438	4.04818	6.76906	73.4046	4.58338	192.229	9.70743	4.80769	12.8614	31.0289	0.574821	1.74053	30.8217	8.12254	70.585	0.0708104
Set577	55.7514	20.0032	20.4237	29.9496		29.5859	6.55025	46.0037	1.25493	7.92443	7.77818	19.8512	1.14745	110.015	5.51313	0.62528	16.6179	5.42917	8.41775	508.363	63.1927	7.40899	36.5805	0.33464	6.31916	1.1054	5.13775	16.7195	1.97861	0.0460837	138.809	66.8909		5.30885	4.39785	9.00553	20.0424	4.01656	95.8802	7.90676	7.92488	22.7583	21.6951	0.581158	2.80561	26.3146	12.8299	62.694	0.0520636
Set578	90.4875	35.309	48.5531	39.6589		20.8354	17.6488	37.7773	1.44264	7.22063	10.044	25.462	1.50086	91.3705	7.26594	0.940912	13.7778	4.64527	7.30146		157.441	9.90095	52.6504	0.71386	7.21052	1.07048	16.2513	15.0673	1.04052	0.064592	43.6918	67.2462	185.454	10.8379	6.07927	9.66449	51.5511	5.1093	123.469	3.7219	5.51173	11.4696	36.2808		2.54561	41.7985	6.26335	54.3458	0.0952851
Set579	235.015	16.1665	26.7778	25.9044		28.1689	23.582	29.8433	0.936299	8.07271	9.69257	16.6425	0.97715	188.94	12.1383	1.24238	13.5119	7.53904	6.66209		37.5173	11.7411	48.5837	0.468416	8.91307	1.36925	3.2055	48.3987	2.23688	0.0570977	263.837	58.5289		16.5459	2.54004	9.54866	55.7124	4.17415	281.113	2.04973	7.77456	12.2254	25.0382		1.41899	24.9825	9.96772	71.2514	0.0606279
Set580	48.1306	25.9304	15.9917	34.2105		28.7409	4.83917	26.3619	1.02615	8.85836	7.02736	30.5135	1.44324	12.2564	9.08636	0.688435	12.0965	15.1312	12.7694		136.262	13.1455	30.5562	0.301163	8.84854	1.15737	6.82496	45.8004	1.42015	0.0671363	124.173	50.4809	1142.63	25.4069	3.69727	7.68635	35.4829	3.24127	47.4708	2.60694	5.58058	27.2455	23.6257		0.857058	41.5983	7.321	108.322	0.064551
Set581	50.5348	17.9936	31.2738	23.2039		35.2278	25.1075	34.0896	1.17536	5.80292	7.66634	19.1775	1.43803	111.615	6.11381	0.588314	13.0421	0.841435	7.49163		99.8029	8.05017		0.2383	7.681	1.59922	2.98976	48.5958	1.53894	0.0608264	234.291	59.0748		21.0022	5.40006	5.99247	34.9034	3.89458	193.313	7.65687	6.17415	21.4365	36.0389		2.59105	53.133	4.53049	70.636	0.0952851
Set582	37.2056	27.2975	42.1228	39.5243		23.8613	22.8749	54.7116	1.23004	6.46873	9.35015	16.2988	1.53576	34.252	15.1796	0.689937	11.7411	6.33706	10.8266	254.061	30.6284	12.3706	63.6802	0.853589	6.96678	0.639706	5.75339	81.9929	2.34207	0.0965203	141.208	60.5143		23.3185	5.72346	8.63916	63.9186	5.17367	266.625	5.08357	8.05875	8.858	32.8611		3.86008	69.0862	5.53293	57.2669	0.0730713
Set583	112.976	17.024	35.2645	20.0169		20.4738	26.246	31.625	0.549093	4.08588	10.529	14.3131	1.51007	47.3221	10.654	1.06476	17.5553		12.1307	57.6912	112.297	10.5088	20.7519	0.409348	4.99094	1.63699	15.3248	89.949	1.98897	0.0607046	100.687	161.944	676.236	16.6988	4.9102	1.9412	107.021	5.57758	96.7381	2.95501	6.53499	25.2798	21.2885		0.97597	35.3216	14.2387	59.6307	0.0933523
Set584	107.086	11.7842	38.9972	26.077		27.8646	11.7117	29.7331	1.2539	5.45162	8.98767	29.5628	2.24967	232.083	8.68665	0.351423	11.7634		8.79754		101.144	12.2931	20.7519	0.441306	7.15162	2.31562	4.66134	10.755	0.934079	0.044789	46.5927	109.778		6.7156	5.10597	10.2442	51.5511	4.6917	161.155	8.03549	6.66249	8.58981	21.6462		3.55272	15.8582	3.32539	60.277	0.0558137
Set585	27.8253	24.1976	20.0977	26.5945		24.89	17.6824	43.3525	1.29575	3.43016	6.32126	19.2444	3.01433	62.6028	7.30532	0.944366	18.6882		7.83388		42.0598	17.2592	50.4687	0.687754	7.14736	1.07048	4.79418	67.0695	1.69692	0.0721282		62.5385		18.3188	3.5896	5.40442	41.7829	4.37974	79.5567	7.62183	8.95977	19.5968	18.9139		0.95049	50.136	15.8635	61.3742	0.111389
Set586	183.4	6.63741	35.6937	18.3785		28.7409	16.8078	26.1097	1.51513	6.53283	7.87244	15.4204	1.62985	182.853	10.5082	1.82502	17.5553	7.96897	12.865		27.2425	14.5818	21.9487	0.326248	9.44137	2.10069	4.14476	53.4952	2.23041	0.0424918	50.0973	176.707	1450.19	17.3768	4.59169	5.8972	60.9822	4.41876	140.48	4.28114	6.53499	18.4569	26.7109		1.53204	38.7742	5.53293	87.239	0.147636
Set587	41.5916	15.681	33.644	13.5767		26.402	19.752	45.4193	1.60237	8.02402	9.35015	38.2649	1.75077	37.3653	6.02599	0.988213	16.5298		7.71465		62.1523	14.719	70.4103	1.14686	4.99094	1.81978	6.77141	9.25117	2.19061	0.0480891	427.591	58.1565	905.063	20.1167	3.22091	6.89659	16.396	4.7714	150.824	6.05905	4.76004	10.5737	20.0134	0.353109	1.30528	18.3609	6.27613	75.2741	0.0434678
Set588	28.8342	32.3936	59.8324	20.6085		30.0351	17.6864	54.0872	1.26437	5.89921	10.529	26.4391	3.53659	219.535	6.03143	1.46726	17.6548	11.0255	3.59438	175.463	46.1618	10.3341	45.8272	0.359521	8.05149	1.3258	3.4279	30.0529	2.42025	0.0530977	264.095	63.5908		22.6811	3.97985	8.43985	60.5403	5.42301	57.3533	0.818856	7.37458	8.05077	26.0782		3.347	36.1544	3.94658	112.222	0.0760085
Set589		23.5397	20.8254	29.6301		23.165	19.1217	66.3923	0.898913	5.38717	8.45823	19.1775	1.19983	32.2492	7.52708	1.39827	12.7053	5.42917	8.44596	300.113	33.5754	11.5511	62.5162	0.61405	6.96373	2.99765	3.16262	50.8672	1.13237	0.0603198		53.6921	2252.95	11.3284	4.89824	6.64893	49.3949	4.59046	44.7418	2.64464	8.0615	11.1923	20.6942		3.54515	53.2287	4.1119	55.1198	0.0698249
Set590	141.157	26.5908	26.7778	18.7325	12.0294	23.6973	22.6611	63.6193	0.902582	7.11428	6.3224	20.9514	1.64689	28.381	6.2446	1.62319	16.233		12.2164		85.0235	3.77409	90.4364	0.238198	4.99094	1.02839	5.39158	42.9334	2.13133	0.0417842		79.8476		13.0026	2.54004	7.85429	43.3818	4.43071	122.582	7.07532	5.75734	16.2479	39.0623	0.251576	1.32948	49.4188	12.3008	59.9235	0.143322
Set591	145.212	25.0225	36.0312	22.4855		28.0932	24.7323	54.7116	0.950408	5.99263	9.58945	23.1038	7.03668	12.2564	5.11731	0.906987	12.3064		10.0993		61.0898	12.362	38.5611	0.409253	6.79986	2.44735	4.98034	34.2392	1.99407	0.0543341	166.729	54.8415	1412.62	25.1286	4.01044	7.40388	74.4648	5.44227	260.396	6.3073	5.31812	25.063	19.1166		2.58105	32.5759	5.72766	120.546	0.0617043
Set592	194.499		31.5962	35.2535		24.89	22.6133	33.1195	1.10593	8.52406	8.10514	41.7879	1.17614	45.8432	6.2446	0.68855	9.31758	20.4396	7.14433	368.582	68.2782	16.4813	19.0318	0.242805	6.19721	3.00392	5.63309	12.873	1.68244	0.0656133	180.216	44.0306		5.73394	4.58445	7.25427	72.0684	4.30426	84.4265	2.60694	7.43305	15.6527	42.0097		2.26969	31.0951	16.1958	106.115	0.0946993
Set593	139.607	32.9184	17.3855	22.0322		26.6511	33.5735	45.4193	1.02837	6.30705	11.6169	17.5325	1.75805	463.906	15.6079	1.09115	9.75962	8.93445	9.66925		105.821	13.5888	76.7163	0.350133	6.35595	1.19005	6.90764	40.7807	2.25644	0.0461305	132.519	109.778		15.5378	4.47105	7.82	19.0079	5.63337	216.531	3.72013	8.28143	6.2168	31.576		3.10233	24.5355	7.1864	56.9437	0.0988205
Set594	22.2766	19.1871	38.6594	31.9423		27.6165	16.5561	36.6621	1.27087	5.53798	5.4597	16.2951	4.23658	110.015	7.97215	1.09765	12.4786	6.33749	6.95635		46.7608	12.0014	24.1549	0.483747	6.72513	2.13856	2.16515	29.5551	2.50811	0.0783817		189.2	292.926	11.6195	5.06758	10.2083	94.4028	4.68456	184.805	5.86823	7.11472	20.4718	18.507		1.33035	64.4613	5.23753	115.567	0.0664951
Set595	32.83	16.927	26.2922	38.6319		24.7605	9.06723	34.0896	0.925392	8.50977	10.5458	26.054	1.54742	121.017	7.25063	0.333838	18.3768		6.12789	576.414	206.601	9.90095	36.7587	0.389193	10.129	1.15736	4.33485	17.5101	1.75846	0.0564539		110.273	1473.24	30.3016	4.62835	7.14109	43.7408	3.10801		6.03013	8.60852	12.0899	24.3302		3.4875	26.3146	16.7052	116.539	0.0496407
Set596	48.633	34.2833	37.5025	41.9711		31.5207	8.67791	32.4061	1.13289	8.47836	8.45823	20.3761	3.54668	62.395	9.02187	1.59419	18.4765	12.1228	8.41231		21.4673	15.1668	37.9223	0.311596	9.25957	1.27172	5.46741	174.483	1.8245	0.0716007	34.7636	134.447		20.4576	4.79911	7.18666	47.7274	5.10557	196.526	6.94299	15.6662	11.0517	26.8605	0.57708	1.65755	25.9857	6.95932	53.3627	0.0866786
Set597	104.636	57.1521	47.6799	19.084		19.2797	25.1276	51.5944	1.52676	8.63131	9.87108	16.6425	2.67538	66.6367	5.74361	1.18611	10.4153		3.64133	254.061	77.1892	17.7308	23.2251	0.286159	8.59061	2.99464	5.30863	60.9778	1.7505	0.051617	43.3418	165.632	1755.82	23.3304	4.27732	6.76555	87.3597	4.02394	182.412	1.51102	5.69854	14.6351	17.5175		1.99292	24.5272	5.03944	58.4128	0.0980865
Set598	67.3085	14.7339	58.639	25.8914		18.6542	9.92078	68.6476	1.17778	8.12584	7.09812	22.9671	0.935192	31.237	20.3934	0.849413	6.68966	2.21193	10.5364		197.217	14.1502	39.3233	0.277736	8.96992	2.7011	5.95449	37.2377	2.39095	0.0716097	97.2852	58.1565	1011.25	21.0022	5.35013	10.0811	48.1872	3.99116	229.603	5.1319	5.26145	9.02068	5.649		2.32871	46.8722	4.33998	65.4404	0.0518679
Set599	158.854	5.91884	34.655	22.2979		17.7384	15.95	37.7773	1.50837	5.49408	13.5	20.5994	2.47653	384.643	6.569	0.967907	13.7778	5.71844	15.473		37.6244	10.9438	63.4075	0.24311	7.44045	1.10532	12.7888	47.9955	2.24208	0.0385803	125.643	57.6781	661.401	5.30885	6.28266	7.50807	96.1363	4.12659	155.15	5.0443	6.16497	17.2553	19.446	0.430286	1.45778	62.9079	6.03428	97.3146	0.133997
Set600	93.379	25.5837	46.6744	14.2375		22.1341	14.6473	71.0978	1.04003	7.71873	7.4266	40.7796	3.76216	163.192	8.24448	0.46671	16.1204	11.1947	10.3528		276.463	9.46655	34.6337	0.2383	5.06572	1.53652	17.0312	22.3359	1.20439	0.0696756		239.537		25.5633	4.51622	10.8397	21.3282	6.68946		4.95199	5.49123	26.7221	20.6942		3.12957	33.2866	7.61253	24.4693	0.0866786
Set601	104.42	24.9211	59.102	22.7224		27.7989	22.6451	32.6782	1.03008	8.44216	2.35927	16.6425	1.72172	39.624	14.0741	0.801154	17.8266	5.91068	7.55308		85.0235	17.4278	22.4708	0.443746	9.80774	1.31174	7.03501	18.4533	0.855394	0.0736855		237.358		12.5178	3.63383	4.47331	27.5717	4.34761	265.632	8.21847	7.33434	15.8478	22.9654		3.43045	41.7842	4.14328	75.0225	0.0572425
Set602	49.0306	12.1229	17.0846	20.8828		16.5588	7.61408	27.5635	0.835688	4.76459	11.6233	24.4836	1.68767	119.353	9.58612	1.3636	12.9771		7.98099	201.873	141.84	15.712	75.8037	0.779624	7.04221	1.18445	3.61837	12.9094	1.85914	0.0474047	125.766	84.5214		21.4623	5.36978	6.28215	80.3304	6.55487	162.559	2.95501	5.79939	7.15154	8.40673		3.95297	41.7316	17.9353	107.644	0.0703941
Set603	42.0872	33.5572	46.4343	24.3781		23.255	26.042	56.282	1.15611	8.11793	8.28168	50.1141	1.11689	193.274	9.46443	1.06277	10.4858	7.65515	10.7154		30.0367	10.1618		0.408228	8.68369	1.09784	2.93079	37.0314	1.53894	0.0683904	139.065	48.0893		44.705	3.57092	10.1988	23.7201	4.70765	167.423	2.75656	5.08996	17.8561	23.5408	0.7345	2.429	19.9756	6.26432	48.3646	0.0988205
Set604	28.3382	22.1261	33.8137	32.925		26.3291	14.6147	37.0513	0.895666	3.02412	2.42127	33.7366	1.33455	52.4098	4.74822	1.4319	21.3096	2.02407	9.67723		53.003	13.8297	6.53016	0.428428	8.87806	2.48589	6.19412	14.5727	1.52324	0.0651607	97.2852	92.5155		16.6448	3.81162	6.95446	12.7794	4.93932	201.159	6.69273	8.187	12.8614	39.8722	0.544235	1.57553	51.7156	14.6391	58.776	0.0668865
Set605	96.5878	20.3866	28.1609	38.4865		21.5072	29.1119	62.0374	1.32988	6.01692	11.1742	30.2308	1.19965	59.4371	6.50478	1.44948	12.9717	5.7518	4.17057	304.683	29.1227	8.53613	48.612	0.409348	8.75533	1.63699	6.60894	11.6351	2.3075	0.0350087	245.293	163.264		18.8479	4.89824	9.36623	82.1285	4.95141	234.524	2.24627	5.54952	24.8374	26.0782	0.701631	1.06134	42.0276	7.321	58.2558	0.1033
Set606	45.5376	27.5725	25.9796	37.5523		21.6393	17.9161	86.3209	1.4117	9.33064	5.09761	21.8117	1.58376	155.324	11.0779	0.74461	7.72365		7.88584	66.8809	173.454	16.7179	35.6517	0.320019	9.44137	0.635646	3.29	18.7252	2.24595	0.107183	50.4915	60.5143		15.2672	5.67591	9.64252	81.3904	2.74997	130.159	8.2898	10.5183	11.3894	30.0501		1.93972	40.0668	5.88575	91.8173	0.0806995
Set607	29.8674	29.1268	43.3299	39.9483		29.5282	16.8823	74.7161	0.782133	4.84461	8.10514	41.6379	3.22641	193.152	5.89469	0.62528	8.29015	12.0153	9.66588		69.0134	13.2947	77.4647	0.607972	7.06362	1.98559	5.79787	49.9784	2.56891	0.0452578	120.592	196.577	553.929	14.0137	5.69213	10.1026	75.3275	4.00377	157.634	4.68845	6.31513	10.1664	36.5868	0.53182	1.58247	45.6956	6.27613	21.4241	0.0664951
Set608	48.1306	26.4787	33.9837	27.2108	5.89144	22.2634	19.3209	26.8884	1.01949	5.38315	4.3016	30.9686	1.91993	92.7911	11.0779	1.05585	11.2153		6.92629		48.9245	12.8288	38.8736	0.443746	7.47544	1.08608	5.53491	25.67	1.79564	0.0565236	210.647	56.7113		13.0656	4.97924	9.86941	75.4135	4.78589	283.564	2.60694	8.15097	9.50329	29.7139	0.441743	2.63287	70.0485	15.5605	97.3146	0.0601766
Set609	40.697	30.3164	35.6926	37.9012		26.4775	10.2087	39.5616	0.911149	5.22704	12.7772	23.7059	0.887503	119.55	11.5991	0.616071	19.6147	7.89839	5.4204	360.269	44.4325	9.39104	49.6927	0.687783	7.04465	0.677261	4.47456	26.9762	1.75044	0.0417842	97.6382	50.8658	848.064	15.3491	3.85957	8.3187	82.9164	2.71731	142.673	4.09815	6.13429	19.679	40.8264		2.35915	30.2079	13.1218	48.6176	0.0572245
Set610	42.2268	22.1261	34.1892	19.3906		24.7557	26.1991	57.082	1.3224	7.10953	8.98767	16.6425	1.13809	22.2528	5.92404	0.537117	14.5367		7.66069	389.485	42.4898	14.9481	27.3958	0.777825	6.71166	2.80687	4.66134	18.3008	2.38323	0.0385853	87.564	64.345		20.1364	4.36024	7.44388	57.4091	3.55941	66.6865	5.19402	6.31513	8.94327	32.9231	0.564986	1.49632	61.0459	13.7238	78.2302	0.0858704
Set611	45.8911	22.0408	25.2045	35.658		20.3553	21.7488	80.1686	0.715222	3.0569	8.42393	15.984	1.29945	146.843	10.4495	0.77568	13.7681		5.59835	396.433	65.7374	10.0941	38.8469	0.525838	9.02624	1.37351	5.11863	15.0673	1.77603	0.074438	39.6236	163.575		4.89969	4.86418	7.8366	68.8573	3.93354	268.562	5.48593	6.01481	11.4594	50.062	0.509999	1.52618	29.0861	3.30727	38.5825	0.0547607
Set612	23.1467	48.5264	39.5491	41.6182		26.7342	33.8322	31.4902	1.10593	6.06092	8.40254	14.3131	1.02601	114.766	6.2446	0.522574	11.852		7.81006		51.1975	13.4749	48.9646	0.542864	5.90622	1.16416	6.03557	31.887	1.60498	0.0608264	139.4	84.5214	825.237	16.939	3.36801	8.88373	26.1862	5.17367	193.897	2.75656	9.36127	11.8355	15.7942		1.60126	18.3609	3.64461	93.4605	0.0858704
Set613	37.9956	20.3229	28.7115	28.0417		28.1739	18.6487	59.4661	1.34659	4.70632	7.8238	38.7683	4.83965	61.3798	6.2954	0.880217	19.0865	14.0883	10.5403		163.529	11.8578	42.5862	0.290919	10.0261	1.816	5.72762	53.346	1.62563	0.0716007	31.5516	93.81		24.8883	2.68476	9.25465	99.2132	3.93863	68.2913	7.95833	7.37458	11.5577	17.6861		2.26969	40.5035	4.62756	83.2104	0.124691
Set614	27.8253	25.019	43.0671	26.8535		20.4738	19.4492	43.288	0.907813	7.33555	7.4266	16.1654	1.18799	126.776	6.91124	1.05585	8.2642	0.956327	3.6231	451.423	22.9114	14.8544	51.5472	0.228592	8.36567	2.39417	6.58201	41.1163	2.38483	0.0536559	228.919	34.4854		28.4753	4.83244	7.89987	91.3357	4.98303	208.214	5.41868	7.79652	14.2621	37.4117	0.43375	3.60134	65.4646	13.4552	90.2305	0.0972562
Set615	42.556	26.9853	41.3132	31.0361		27.9006	15.5426	43.288	0.862599	2.76867	5.94134	12.9839	0.871525	222.044	16.962	0.79758	12.4786		7.93425	192.805	80.3178	11.8166	44.5473	0.536585	5.84641	2.37025	3.64914	25.6769	0.832438	0.0467243	47.2294	51.8162		23.1277	3.7335	5.97295	66.6309	5.15502	68.1555	8.3918	6.96377	17.1757	26.1098		1.32948	32.5496	15.9973	77.5607	0.0807134
Set616	40.7897	19.7911	59.105	23.498		29.1336	25.2734	41.4243	1.03657	6.64585	4.38005	13.7625	1.10837	150.828	5.90574	0.798041	11.8167	18.8787	4.15656		51.6273	10.7333	18.7056	0.33162	7.76548	0.867784	4.81939	42.3157	2.36727	0.0935407		134.263	1399.45	15.5237	3.30377	8.26076	60.6718	4.15806	174.489	9.28591	9.32157	27.8427	31.0667	0.332167	1.36065	16.0297	23.0615	79.6826	0.0509826
Set617	148.748	15.2527	43.3914	40.0772		31.791	18.2334	31.1146	1.07547	5.49408	7.42665	27.9692	5.373	374.36	8.69475	0.960531	5.49987	6.98609	5.19268	225.401	246.61	17.4046	54.452	0.193966	8.84863	1.64469	5.6112	49.117	1.26566	0.0467243		109.493	1147.59	23.8813	3.57543	5.10606	63.2973	5.52602	270.65	5.39546	5.63981	19.679	33.8353		3.55272	49.5284	4.87125	75.8906	0.0870729
Set618	54.2009	37.6874	35.2367	32.984		16.1134	24.0831	41.8818	1.48137	4.16899	8.26637	21.3957	1.09506	55.853	7.80361	1.26031	7.05056	1.31568	3.52067		84.5459	15.8239	37.7649	0.37727	8.747	1.53451	15.859	30.6334	2.26402	0.0602982	159.44	133.027		7.92456	4.57299	9.24662	80.585	3.09216	104.294	8.98701	6.31513	22.364	24.1684	0.577959	1.12191	26.8412	10.851	112.198	0.0733301
Set619		40.4094	43.6956	24.9053		28.1181	27.9828	58.6105	0.796453	4.25906	8.30579	23.9653	1.10597	44.0511	6.79943	0.959483	11.7315		3.83589		42.9204	15.3726	40.1587	0.37727	7.75776	2.14626	4.50433	33.9211	1.76189	0.0842949	235.614	123.427	330.587	11.523	4.02236	10.0066	77.4495	5.30201	307.57	7.17317	4.90935	9.27178	20.2191		1.75438	66.5705	6.66849	50.9672	0.0549422
Set620	25.0275	30.3578	37.5027	34.0047		17.0605	18.4327	31.4423	0.797965	6.64585	9.8312	31.6076	1.43736	58.3847	13.031	0.580224	10.4858		9.77695		59.3636	15.4425	30.1834	0.505343	7.1802	1.8775	18.608	12.6444	1.95413	0.057013		67.2462		23.0419	3.00381	5.31408	70.026	2.10948	197.314	7.95833	6.7703	7.78624	44.1012		3.0093	32.8526	6.27613	125.066	0.124268
Set621	127.75	23.3596	50.0324	37.0722		26.1075	30.0685	41.8818	1.27235	6.98062	6.80185	16.9885	3.09867	37.3257	6.70359	0.906196	16.7837	12.8704	10.5626		161.294	10.3665	61.8885	0.528898	7.681	0.866415	4.98034	39.6545	1.67129	0.0400348		253.108	1190.86	17.4897	3.6878	7.85535	82.1285	3.89678	225.428	5.35977	10.7198	13.0974	18.6641		4.46639	46.3216	10.5539	87.3978	0.144915
Set622	29.1075	31.3557	41.0214	36.4238		30.6495	18.1643	88.8046	1.22628	6.34361	2.83509	35.2565	1.74328	47.25	14.1719	0.580748	11.4469	1.3569	10.1709		55.5934	15.0572	49.8147	0.428428	5.8155	1.8124	6.03557	16.6423	1.97607	0.0545032		79.8476	682.503	18.6929	5.51171	7.33905	54.6933	3.7047	148.563	2.35211	7.40732	11.2682	22.3187		1.39711	21.8759	7.40681	19.105	0.0547607
Set623	46.9486	13.8738	44.6642	34.1158		23.9495	23.9839	33.8944	0.927279	8.37829	13.0199	38.0969	1.31435	59.8284	6.63831	0.258644	16.7837	4.47508	9.17563		76.8508	11.751	28.0329	0.843193	7.4441	2.06448	4.71298	85.1549	2.09788	0.064592	36.815	123.574		23.0599	3.15283	7.46601	50.3607	3.61724	147.071	6.40469	4.0471	8.92712	31.576		1.12191	57.6913	13.7238	60.4365	0.0664951
Set624	218.544	39.938	52.355	34.6195		28.5866	24.4827	34.0896	0.863257	3.0566	6.0356	34.546	2.6541	187.32	8.03849	0.4947	14.3853		8.30661			22.2182	51.0404	0.30786	7.7296	2.29667	4.9816	39.5951	2.57343	0.0325695	120.773	168.523		15.9879	4.38053	6.76906	43.0211	4.53991	233.102	5.99531	5.78529	11.5447	7.12207		2.72866	39.5615	16.2238	37.523	0.0844382
Set625	43.2178	28.1453	35.926	28.7898		26.5641	22.6295	31.9261	1.77145	6.89199	6.72592	38.0969	0.786849	161.713	11.7336	1.43931	13.1578	5.44925	4.29624		38.6307	14.7096	15.9546	0.256646	9.70463	1.17274	3.85845	42.874	2.22341	0.064592	117.187	201.643	895.697	21.4448	3.0403	6.89316	57.0167	3.77702	278.725	2.81581	7.33434	10.258	32.3418		1.73048	40.5667	9.88876	102.19	0.0669596
Set626	48.1306	23.6979	59.5192	12.3756		22.1341	31.9427	80.6329	0.982369	6.52331	5.48597	21.2252	4.36485	58.9622	11.6526	1.25498	10.7169		10.2896		45.4495	6.90724	26.8186	1.03411	7.35017	0.635646	5.6112	11.9761	2.05858	0.0369112	143.477	210.881	571.503	8.89938	3.59062	4.77518	18.5929	3.45746	78.3672	6.03013	6.3335	22.1592	30.1228	0.399713	1.41602	29.1493	4.63498	99.537	0.0737874
Set627	38.9761	59.7931	40.6846	40.8768		25.7683	5.6841	77.8568	0.751415	8.25454	11.5641	16.313	2.85322	182.853	16.6578	0.580224	14.0206	12.9275	8.47348		64.4461	10.5005	26.7439	0.748433	7.83284	1.14125	18.8859	42.9	2.54361	0.0570977	96.6432	195.008		27.1625	3.8121	4.09283	64.251	3.26023	74.4277	2.1074	6.75465	9.61248	32.8563		1.60126	50.0579	8.55831	95.4429	0.0710636
Set628	42.5413	21.6989	51.0861	18.1475		21.6107	23.5283	45.4193	1.05024	4.96338	7.49444	18.2167	1.5322	56.2477	9.4361	1.4615	19.1087	4.06001	7.4509	348.861	79.0718	9.90095	20.2991	0.28179	6.15642	1.31083	5.75339	41.348	1.78627	0.0511189		59.1861	1653.84	20.136	3.9587	9.59647	29.2963	2.92391	163.305	5.3758	7.11472	7.66865	7.07026		2.02031	43.9932	12.3781	71.4076	0.0878502
Set629	48.2912	5.15833	50.2091	19.6701		11.4472	26.612	31.2159	1.10046	7.88516	8.85614	26.0135	3.36915	40.9001	6.2954	0.814237	17.3776	13.6837	4.31907		29.1227	11.1153	54.1033	0.327329	8.81452	1.18812	2.92475	36.8543	2.15006	0.0356435	49.281	103.06	1519.37	19.5146	3.50859	8.55738	40.7392	4.79693	138.804	3.7219	4.77595	8.58981	18.3105		1.60126	44.4926	3.93392	77.7414	0.0892701
Set630	42.9445	50.2553	25.7497	32.9764		23.5136	28.1464	61.322	1.40455	3.1423	12.2475	23.9443	0.902473	46.0459	5.62244	1.06327	14.7748	6.24465	5.14006		53.0647	10.4678	38.6341	0.525056	5.27162	0.826821	4.91367	31.2233	1.89057	0.0937771	331.803	229.873	1384.56	11.4169	3.82698	8.29829	22.0245	3.77702	48.8742	2.73118	5.74008	9.47695	13.2595		2.37658	43.7296	3.17411	69.0724	0.141818
Set631	40.9237	5.93309	47.5442	34.5915		29.0881	27.1144	28.0615	1.06415	8.09353	6.1165	23.7059	0.87587	141.903	7.22734	1.05585	20.471		10.1709	353.704	91.6559	5.60371	36.3196	0.310038	8.62603	0.465192	14.7083	44.616	1.5934	0.0482589	142.795	108.416	1421.65	28.3433	4.35539	5.47743	30.6249	4.06058	163.305	1.53032	8.95977	17.2553	21.2116		0.95049	56.807	4.53049	98.894	0.0915633
Set632	39.5508	29.9326	19.2965	10.4036		28.5866	17.6682	79.425	0.763553	9.98585	6.35724	22.9671	4.97419	42.9723	7.14337	0.540209	19.0859		11.1936		126.864	17.993	48.6731	0.536585	7.95092	2.076	5.90725	55.237	2.3669	0.0445257	202.878	55.0919	1589.74	14.4588	5.3759	6.7938	47.5953	5.08906	362.195	5.68938	6.48275	22.5895	24.5084		2.35318	54.5767	8.12254	116.483	0.0569547
Set633	45.7888	21.8361	32.6235	26.583		17.6148	26.8034	59.9697	1.2055	8.21391	8.46268	23.7059	1.17614	85.8695	12.3956	0.543621	15.2169		7.80827		168.482	13.1846		0.343061	6.75812	2.60119	6.58201	34.049	1.8731	0.0638849	139.531	121.3	1226.25	33.905	5.42077	7.2913	40.653	3.89929	36.004	4.88213	4.81949	5.09459	23.9665		2.64912	44.9319	9.99996	78.5812	0.0353594
Set634	154.513	26.6458	26.2922	39.9483		23.1759	18.2909	43.1245	1.26295	8.43118	7.07435	45.5419	1.66847	67.8574	6.68316	1.31779	17.5553	4.17491	6.93035	61.8567	268.646	15.1688	23.3444	0.805054	8.96196	2.08769	3.33259	52.3847	1.81938	0.0823196		53.855	913.918	25.1286	4.62139	8.75683	83.4739	5.18658	46.1452	5.5472	5.51173	25.8514	35.9481		2.78896	48.1494	5.7149	77.7561	0.0460006
Set635	109.446	34.227	43.2243	27.3483		24.9288	23.2614	60.5513	1.30177	7.42261	11.2268	18.336	1.53576	36.9902	7.89731	0.677091	11.7066	2.59461	7.91505	201.873	53.523	8.90817	31.7981	0.676665	6.65984	2.10405	4.66134	34.0098	2.39598	0.0911315	100.884	62.7732		8.30321	4.13883	7.83903	79.7049	2.83021	31.4029	7.18732	8.97734	8.58981	21.6951		4.31525	59.6544	3.88274	75.3319	0.125591
Set636		20.3933	36.0911	29.9737		28.7409	16.0669	47.145	0.862599	6.61622	8.58817	15.239	1.9617	43.4256	7.51314	0.456833	11.1337	4.47508	8.15292		273.342	11.2122	37.1094	0.27266	7.04465	1.26825	4.18257	40.8317	0.775581	0.0673526	39.9306	121.426		10.1223	1.56649	7.57225	19.0079	5.17367		4.7568	14.1064	15.3218	25.4125	0.420909	3.0414	46.3216	7.80759	85.2325	0.0721396
Set637	33.7169	32.8255	51.061	18.2062		35.8051	30.2799	41.4051	1.44264	7.92499	7.42665	19.2648	0.99864	155.324	12.7486	0.53758	13.2182	5.92197	9.51692	346.315	106.735	11.2799	35.0948	0.712298	12.5548	2.66357	5.09873	57.6631	1.70061	0.0607121	169.702	79.9976	307.76	16.7159	2.1466	4.92478	64.7135	4.68389	102.635	11.099	5.80275	12.7254	23.13		3.12842	33.6977	3.94658	21.4241	0.0664951
Set638	133.081	28.7709	51.0478	31.7474	5.89144	28.3663	26.7496	56.5688	1.35121	6.13503	4.17074	53.4875	2.77925	65.1752	6.14125	0.930625	8.35558	1.3569	13.3555		166.742	9.55932	37.1094	0.726659	6.13367	1.17083	8.53416	39.4569	2.17314	0.102091	32.6972	134.696		6.93578	2.74223	11.1806	50.5665	2.70553	83.712	7.33634	9.30626	29.2019	21.6462		1.81107	35.9119	13.03	114.215	0.0640997
Set639	23.7769	16.7193	41.3132	29.9496		22.9963	20.568	51.5944	0.888347	7.73083	11.6169	19.2444	1.01353	60.134	7.26594	0.9108	13.7877		6.01871	319.645	61.6058	13.3895	42.1082	0.777791	5.99641	2.75523	3.53197	37.837	2.22418	0.0556531	103.952	63.0881		27.7134	4.63117	4.52236	66.1534	5.30201	191.156	7.3723	15.1634	11.3894	32.0635		1.6329	47.4197	7.49263	39.5427	0.0810281
Set640	90.0299	21.1199	55.6645	27.7673		32.4808	13.6633	55.2081	1.26295	8.56283	7.86738	24.1388	1.10426	148.592	6.2954	1.17212	15.2662		10.0993		57.8897	14.5877	30.0985	0.741407	7.17781	1.9712	5.71359	42.3157	2.09075	0.051995	104.427	71.9155		4.205	4.40587	7.70575	59.0848	2.43282	71.754	6.8109	14.5483	11.4696	27.6427		3.87847	16.9798	4.53049	35.1734	0.177502
Set641	26.4351	26.9853	29.8341	30.1332		25.7618	32.5707	57.082	1.26509	8.20986	9.35015	27.3373	1.32924	213.536	9.00029	0.536452	18.488	4.86321	8.85648		70.7432	14.8568	48.612	0.662478	5.12997	2.20129	12.3717	83.3276	1.92972	0.0956347	43.1206	71.0823	1964.3	20.4199	4.14232	7.55615	79.516	3.45746	272.074	5.10385	5.12127	6.13289	56.9631		1.47171	48.1313	11.7169	104.718	0.0751615
Set642	28.6115	27.517	43.0671	36.9197		23.9463	27.4982	44.7855	0.784245	4.16971	4.58536	15.285	1.49295	184.786	6.03143	0.733348	14.7028	5.71044	7.80314		50.3795	10.1456	38.0423	0.361951	8.88847	1.49256	5.17095	61.3915	1.52324	0.0417842	151.084	174.949		21.7055	4.73661	8.75683	88.557	2.72223	183.279	8.57751	5.30625	10.8719	31.2434		2.03945	28.3413	13.7238	87.2247	0.0733301
Set643	37.9029	24.4511	47.6799	32.1176		19.9937	24.245	52.3094	0.875802	8.85836	6.08597	29.9199	1.5322	234.917	13.031	0.780389	9.93675	18.8787	8.382		206.65	15.1668	34.194	0.294582	8.88847	1.97999	5.90725	16.0376	1.89087	0.102091	159.478	77.6019		25.898	4.2638	7.40738	72.9784	2.39036	411.246	10.3889	4.5202	9.4133	30.9602	0.560053	1.1111	94.4691	7.19557	73.7891	0.0988205
Set644	56.79	20.4086	19.9032	28.0362		28.2341	22.7881	75.894	1.31674	3.66892	9.35015	17.9434	2.1769	334.479	5.51246	1.43931	12.1318		9.63299		41.0423	13.2094	41.2148	0.27266	6.18794	1.9138	6.87796	9.62941	2.09817	0.0766726	127.551	79.8476		9.53008	3.27692	8.86432	76.5999	4.37791		5.17734	8.06565	6.49912	13.6162		5.28918	21.3969	10.6004	125.012	0.068683
Set645	23.641	28.0307	47.6799	36.7574		25.9986	22.1532	27.1091	0.763038	6.49876	6.0356	34.546	3.55263	53.2327	5.25123	0.588314	8.88401		4.29624	394.259	67.5576	10.3341	36.4188	0.393309	7.75776	1.18812	17.0572	42.1708	2.01799	0.0721282	43.3084	55.5387	1338.43	14.2934	6.11457	5.9505	78.4731	5.91871	136.565	8.93999	5.55405	26.6631	31.2897	0.43375	3.19535	50.13	6.27613	62.1352	0.0856076
Set646	34.4455	20.3646	48.1469	32.5095		24.5217	9.13097	71.0978	1.58002	10.6168	7.07435	21.7592	3.85942	151.026	9.43997	0.651185	9.1992	6.4035	6.88286		191.602	13.3895	34.8875	0.459541	8.25515	1.15737	4.0084	34.9289	1.53116	0.0528711	156.465	99.4809		19.5028	5.47915	8.64723	73.8692	4.3005	172.372	3.39676	11.7629	12.7254	23.4438		1.66353	78.396	6.36425	88.9734	0.0810281
Set647	39.3325	24.6156	43.6956	28.0537		29.6096	32.7195	92.3937	1.27087	7.50684	6.14063	20.5876	2.23493	263.989	5.90574	0.798041	9.8017		8.05495	195.185	174.984	13.8763	42.0425	0.33162	10.6405	2.27436	5.05968	16.6423	2.23098	0.0245569	291.222	93.6899		18.1531	5.01534	5.6673	53.673	3.674	106.081	4.42827	7.50853	9.50329	16.3156	0.541901	2.35915	54.5767	8.58012	102.215	0.0723856
Set648	34.7433	31.0186	47.6829	36.908		22.7265	20.2137	76.4557	1.28454	6.28212	8.63097	20.5319	3.08701	210.117	5.81022	0.723985	25.63		14.1385		60.2168	13.8763	48.5299	0.427333	5.86685	2.55423	4.52293	57.7698	2.22363	0.0645812	221.347	215.502		18.0358	4.46397	6.9277	29.2963	3.20715	143.423	10.1304	8.86889	14.6351	21.7752		3.19535	65.6647	5.11447	110.604	0.156883
Set649	47.2495	28.9367	41.1673	25.8228		21.4978	25.8496	55.7045	1.58002	6.64585	7.10058	50.9272	2.83601	61.724	5.83408	1.3053	14.2859		3.1395	394.259	43.4623	15.3151	54.8231	0.409348	7.08099	1.66082	17.2725	35.4427	1.5934	0.0950181		185.96		17.4167	3.5187	9.34243	93.0153	5.45805	163.539	9.35656	6.57884	10.2636	15.7271		2.22159	46.0593	5.69468	59.7092	0.0858704
Set650	57.1285	27.0033	38.73	32.9156		28.5866	20.4615	50.5851	0.792806	2.30219	8.46268	16.9885	1.85332	75.2868	4.07815	0.462637	10.0555		5.66012		46.9686	11.9496	24.94	0.61405	6.19721	1.54068	4.33288	63.3111	1.00052	0.0823196	170.137	91.7757		23.2807	3.81331	6.41145	61.9558	4.14729	179.627	9.34835	8.28143	14.8101	24.4545		0.910345	74.5506	4.35513	89.4507	0.0828675
Set651		26.1075	37.3719	30.3401		10.7695	6.39234	65.1821	0.964956	3.66362	11.4325	33.5754	2.85095	204.49	11.2491	1.27563	8.8811		8.85648	372.825	43.6024	11.8515	13.0751	0.754006	7.12767	2.16037	5.36543	40.1422	1.90023	0.0967101	203.075	112.935		5.947	3.50183	6.87369	19.0079	5.32878	173.52	6.74456	5.05865	5.73632	32.8199	0.609318	1.99114	28.9612	5.5039	105.471	0.0664951
Set652	86.7316	36.0314	38.5254	23.527		20.2538	22.8327	27.5635	0.787621	6.64585	5.57968	15.8383	1.67924	62.0595	12.3956	1.19632	10.4153		8.57628		45.4495	8.24675	36.9103	0.310399	5.90622	0.925787	5.44048	64.9882	2.1216	0.0437428	132.344	78.1269	1624.16	17.6033	4.61218	9.32354	69.9545	3.91465	88.5722	1.12588	5.80275	18.6533	25.5643	0.524898	1.96513	25.3428	4.7917	72.9347	0.0637771
Set653		27.0033	29.813	25.5953	11.4204	28.1406	27.7586	43.1683	1.07292	7.2196	7.59521	27.8222	1.11689	75.2868	3.25183	0.788434	11.1337	6.15649	5.74644		47.0752	11.5511	19.9806	0.374761	3.38994	1.37639	5.17095	34.9412	2.25073	0.0643251	165.464	90.2015	1724.21	17.757	5.56776	9.34243	85.9198	5.18658	181.677	1.74922	6.48419	27.0877	28.4431		3.07968	43.227	15.8697	84.9287	0.0696529
Set654	137.636	16.4416	39.7283	20.2722		31.1557	23.5872	77.6323	0.67199	7.53685	7.16331	21.3664	1.75307	73.5044	5.3242	0.687561	16.7542	1.7348	15.132		30.6396	15.2477	48.6731	0.824951	6.39712	2.20129	4.33001	63.2916	2.63632	0.0511189	158.128	319.158	2211.65	16.8869	4.72337	8.67872	80.1521	4.01212	171.197	8.52319	8.71624	7.5332	10.2524		6.6292	33.2866	13.1934	65.4404	0.0701448
Set655	33.7169	28.7975	49.9719	27.8629		32.5035	26.2192	20.6347	1.19755	6.23959	5.68001	47.3488	1.11689	160.844	11.6526	0.77568	7.05056	6.09159	4.68006		61.6058	13.3049		0.723435	6.19721	1.42014	6.11878	16.8122	1.28637	0.0524915	190.171	67.2462		21.1168	3.56384	10.4766	65.8491	2.08454	312.156	1.55474	8.80479	13.2129	19.3346		1.44735	30.71	9.14987	101.924	0.0733301
Set656		35.6247	48.5531	39.4081		20.5968	32.7227	32.6527	1.07565	7.10953	7.06195	30.1505	4.36105	169.937	11.0779	0.619576	9.00281	7.29533	6.25434		188.69	12.2888	39.3233	0.505343	12.6194	1.50063	6.78232	10.1771	1.10895	0.065752	131.264	188.78		19.9282	1.91145	9.34243	29.2963	4.31898	411.246	5.2423	5.941	6.83629	16.4616		1.57553	47.3269	7.11442	72.597	0.0615374
Set657	150.07	27.2342	41.3132	27.9667		18.3394	31.4389	56.0868	0.963088	8.14596	4.7527	33.5754	0.825597	114.963	4.01189	0.398109	16.6507	14.2949	7.4509		53.523	10.2614	34.1362	0.261254	7.63368	1.5415	5.21573	64.9055	2.40226	0.0421081	320.602	109.778	744.779	11.8518	3.48182	8.1786	71.1946	4.79693		7.32708	5.02725	15.5706	13.8311		2.1549	96.8769	9.51026	90.8793	0.135151
Set658	147.725	27.9062	61.6428	27.3529		27.4023	25.1276	62.9882	1.18961	5.22704	2.83509	27.7312	2.00019	60.134	6.45193	0.532283	14.2625	17.5822	12.9085		53.7081	13.2417	38.8469	0.880776	9.67221	2.04424	6.77141	61.5729	1.54821	0.0586979	46.8946	175.102	781.872	25.8596	3.80354	5.87334	34.609	4.88043	228.748	4.85377	8.3698	12.9433	19.0678	0.420909	1.19446	75.1992	5.02604	79.5122	0.101663
Set659	37.9029	20.7159	58.7392	38.9447	9.05823	29.6865	26.12	37.2726	1.53091	7.95431	5.64579	45.2105	3.08137	182.853	5.90574	0.626368	7.93853	8.0105	6.88286		58.7786	9.75885	41.9353	0.409348	7.54807	2.64676	4.94997	54.7716	2.05335	0.0607046		55.9954	913.918	14.3195	2.96133	7.25365	78.0808	4.59162	33.5436	2.51951	5.69854	8.58981	11.1335		1.33348	62.1005	14.6355	61.7953	0.14492
Set660	24.3187	30.018	24.2137	35.3329		23.9826	26.12	51.1606	1.26299	5.52881	11.4504	36.4403	3.42576	240.931	8.36604	1.20667	16.5233		6.01871		82.0477	12.4051	32.3882	0.294582	5.44083	1.78014	5.79787	24.0335	1.49452	0.0524915	99.5331	165.356		13.0288	4.13883	9.61596	85.2001	2.70553	297.341	8.10848	7.7283	10.1738	28.3135		1.18025	36.9151	18.5566	110.555	0.0828675
Set661	114.865	13.0613	19.1713	22.7891		29.6609	24.3142	52.5141	1.14174	4.84461	6.61779	15.6018	1.81663	43.4539	6.2954	0.577136	11.7634		8.19625		24.6218	12.9551	39.6979	0.307734	9.78713	1.40399	14.9518	64.9055	2.73392	0.134821		52.4802		13.7513	4.59687	6.47205	68.8573	3.94074	62.0354	2.73118	5.51991	14.2768	22.0283		2.02031	68.1358	5.2437	82.0437	0.0615374
Set662	108.016	28.312	21.2843	28.9708		22.7403	19.118	22.9363	1.32367	5.19465	8.45355	21.3664	1.29945	245.804	5.64813	0.437051	13.2182		8.92998		81.771	7.78148	37.8822	0.349136	6.96373	2.52986	3.69147	55.6127	2.5686	0.0620444		88.5121		29.3987	5.01382	6.40455	71.9742	3.908	347.046	1.95904	6.6215	11.0517	6.36571		1.94622	52.6804	17.1813	99.9006	0.121496
Set663	53.4114	29.655	17.7676	29.9496		31.864	22.4961	33.1195	1.00081	9.40872	9.80466	24.9282	1.78143	152.309	7.65623	1.58691	9.77967	18.8787	11.6819		29.5526	10.3743	31.2095	0.343374	7.47544	1.94938	4.25772	10.0014	1.62984	0.100914	264.174	125.37		23.1277	5.94913	6.4158	12.9869	4.95141	104.211	6.21716	14.0928	10.7228	20.6942		2.48381	56.6807	7.5934	52.4163	0.139594
Set664	195.824	16.6197	54.8939	33.2266		24.9288	27.8897	26.3619	1.23004	2.30219	9.52612	27.9692	1.10597	348.081	7.72322	1.24136	9.9583	5.50633	5.12399		267.414	14.4752	39.0851	0.33162	8.12753	1.2029	4.37972	28.9557	2.34957	0.0570977		56.326		27.3641	3.57624	8.86238	56.0758	3.04618	193.897	5.97101	5.38054	6.35882	30.8952		0.817671	28.9412	8.27229	54.6243	0.0627407
Set665	146.043	42.2693	29.2158	35.7378	9.78623	31.0201	27.101	35.1106	0.573616	4.15929	6.08073	29.9199	2.08232	47.25	8.4604	1.11202	16.5762	5.94989	6.39517	480.461	21.2246	10.8238	38.3042	0.294582	7.61843	1.98765	7.97224	47.7364	1.63706	0.0645812		43.2683		21.7036	3.44631	8.19205	102.585	4.45831	209.351	8.37721	6.31322	11.9094	29.2288	0.539064	2.49195	53.87	5.03171	50.7906	0.092227
Set666	47.2653	27.6126	38.0167	31.7654		21.7865	15.0341	59.9697	1.0825	5.8094	8.25384	17.9434	4.56152	92.7911	5.7889	1.17212	16.8278		3.89122		69.5286	11.5511		1.14686	7.98856	1.43237	3.06263	68.5938	2.26979	0.0721282	42.6588	84.5214		6.15903	5.48755	1.99422	15.6218	2.18585	225.036	5.38014	5.31812	21.2049	31.6683	0.512803	6.08823	44.1059	4.53049	97.7238	0.0956001
Set667	52.9391	37.5505	48.8811	39.4081		23.5144	24.4863	62.1865	1.21857	7.50684	4.8683	20.3472	3.54677	149.731	10.0529	1.05867	12.7226	7.67389	8.05381		54.642	10.4678	80.6122	0.536585	9.82116	2.79856	20.6968	26.3142	1.01108	0.0911347		49.4965		13.9279	3.83149	9.46467	21.6763	4.53763	431.807	3.97465	5.50826	20.1829	5.56884	0.574597	0.970438	60.5904	10.8724	100.024	0.100026
Set668	181.342	34.5122	42.1305	38.5115		22.1341	22.3914	40.0466	0.870549	3.66892	9.35015	37.7139	1.62985	36.9902	4.63891	1.1811	18.7971	2.23525	11.7253		120.178	13.922	26.116	0.843193	8.05149	1.53652	6.42828	38.2847	1.81664	0.0579375	292.834	79.5508	1964.3	27.8447	6.26524	7.62336	58.3564	4.23061	233.102	4.49552	7.77135	17.8777	28.1411		1.93694	40.5667	6.05725	59.5874	0.0721396
Set669	203.201	6.88856	20.8228	25.2367		26.2642	8.67791	52.5607	1.42862	4.26119	4.82582	19.8628	0.960489	90.2271	9.09708	1.32174	11.852	20.4396	10.9343		182.75	12.7865	22.1178	0.91955	7.48515	2.29739	4.48387	61.3184	1.59462	0.0608448	351.516	179.386		24.3925	4.94189	5.58745	54.9085	4.3005	189.04	2.49605	5.79939	11.3847	21.6462		1.9667	39.9327	9.75051	79.1679	0.156273
Set670	33.7169	35.6287	31.3097	28.9708		23.5341	32.6902	41.8818	0.794886	3.5545	6.93846	42.121	1.20259	161.859	6.03143	0.99703	13.4365	6.98609	10.4504		19.7077	9.57513	39.4647	0.585506	6.35988	1.45297	5.75339	47.7364	1.4023	0.0975164	178.777	178.29		31.6616	3.68314	5.92816	79.3642	2.21079	157.634	3.39676	4.96703	13.9612	17.0258		1.12191	46.8925	3.9822	80.5204	0.137934
Set671	30.4977	27.6126	40.5928	36.4238		25.2697	26.1798	69.1346	0.909725	5.26548	10.2208	26.9698	2.77906	37.3653	18.3471	1.20671	6.11067		7.26436		53.5843	15.3517	20.9393	0.61405	8.00944	1.68942	5.47018	63.3111	2.17934	0.0417387	97.7469	70.7731		13.0301	4.61218	8.04714	47.8039	4.02394	60.4452	5.42017	4.87235	10.5969	30.7258	0.497368	2.67139	46.3657	4.90083	68.9815	0.0769501
Set672	50.0692	24.7812	43.0671	38.8998		18.5556	20.4223	57.921	1.63008	6.23652	9.35751	31.5774	0.842202	174.125	5.25123	1.12845	14.3306		4.66485		32.7984	10.3665		1.16954	7.72091	1.8622	5.66859	77.0769	1.58998	0.0385853		46.5072		19.6618	3.68239	5.59743	202.518	2.21079	135.459	7.95833	7.49057	6.40079	35.6942		2.56646	48.9749	7.11442	58.7735	0.0755286
Set673	145.801	33.0591	27.422	35.658		22.7403	7.24789	47.145	1.10593	8.25474	10.3011	40.3198	1.11689	121.017	10.4495	0.477056	16.1204	1.8497	6.16277		59.3636	10.6603	33.0205	0.843193	5.76705	2.46861	12.7913	55.0951	1.13237	0.0440125		237.674	1139.82	11.2263	4.09331	8.71278	54.9098	3.39892	213.753	6.04639	4.55614	16.1342	26.8816		1.93322	47.4197	4.37197	99.8186	0.0733301
Set674	48.4075	25.8976	48.1469	38.624		22.5808	19.7711	72.5183	0.927672	6.77419	5.9434	18.336	1.07014	33.4292	5.56426	0.537117	14.9065	4.17491	3.65956	497.817	61.6917	15.5267	33.0205	0.843193	6.75812	2.17546	5.30792	26.9112	2.03389	0.0684161	107.648	52.1065		21.995	3.78436	6.05391	34.609	3.99123	491.242	16.2822	5.12127	25.0936	17.7248		0.804069	49.203	3.64461	99.5619	0.0947159
Set675	152.556	14.404	60.1016	27.1919		22.3966	17.1402	35.6748	1.2539	7.99387	8.81151	41.8489	2.06507	157.643	9.91001	0.746393	18.6619	18.8787	8.85648		61.5664	7.78599	57.6024	0.349996	8.91931	1.21125	5.29998	47.928	1.67881	0.0423895	151.084	65.7121		8.6792	5.01462	8.74468	65.1681	4.8888	36.2726	5.15036	4.99855	12.8614	16.1358	0.52547	1.95399	54.553	17.7879	107.394	0.065659
Set676	39.9375	20.2226	33.9837	31.0361		34.9372	26.0828	77.487	1.60002	5.76253	6.40466	15.6411	2.49422	56.2477	7.61073	0.561357	8.2642		2.59049		21.0312	13.2104	14.3311	0.401633	4.6292	0.93038	3.89398	47.9955	2.22938	0.0471409	394.729	67.2462		14.5611	4.32081	10.7742	46.5806	3.06313	130.054	2.47162	5.19993	8.86802	29.6672	0.284845	3.02855	53.2644	10.5539	50.3804	0.0764089
Set677	30.3403	26.9198	26.2922	25.557		23.994	22.8749	29.6245	1.15952	8.56283	8.40254	51.2686	1.60001	230.441	6.63831	1.35101	14.2625	1.16904	7.53015	218.011	45.498	12.0014	33.2501	0.343374	7.7296	2.35501	5.71359	46.7763	1.68331	0.041076	41.9661	75.4582	1495.53	21.2609	5.08552	8.03871	83.7044	2.55629	281.113	5.80502	7.54505	7.77309	16.0336		1.57553	29.4472	4.4201	90.1274	0.0520636
Set678	67.3085	46.7068	40.406	28.678		22.9963	20.568	58.8863	1.33261	8.57019	10.529	41.6168	1.57298	83.1313	10.2156	1.19216	20.7572	8.67788	12.8899	318.464	37.5173	14.5844	32.555	0.929417	8.38857	1.14581	15.2977	36.617	2.18427	0.0448575	93.6275	48.8554		19.3198	4.82622	9.34243	77.4787	5.02546		1.51102	6.25143	12.1307	24.9112		2.02031	37.2064	8.00353	122.693	0.10272
Set679	193.584	32.0779	40.8356	34.7558		29.9373	5.52748	83.274	1.63763	7.40576	12.3255	43.9091	0.87587	320.591	13.7437	1.14952	16.0054		10.1237		85.0235	15.315	46.0514	0.409348	7.26356	1.59568	6.82496	14.0351	2.50811	0.0467243	195.038	66.434		5.947	3.66452	7.19508	68.4284	4.14469	182.165	5.55332	7.50853	11.4696	23.9665	0.445844	0.765373	26.3253	14.2199	116.331	0.0503711
Set680	175.35	33.7129	47.8132	41.3705		26.954	16.1912	58.1876	1.2932	7.40576	13.1077	45.5932	3.03838	362.384	9.98797	0.456833	15.6769	12.1443	4.703		47.4622	10.8238	25.832	0.451468	8.36049	2.66357	6.19412	44.343	2.2708	0.0898499	46.2578	53.1229	1799.25	16.9475	4.63117	5.61655	58.2608	2.65684	48.5843	2.14744	6.72271	16.5751	37.0277		2.96139	33.9115	6.17833	114.588	0.0892866
Set681	86.9391	28.9367	26.2922	30.2121		27.8951	20.068	53.7487	0.911408	8.15066	9.28229	33.5754	3.69707	123.834	12.8937	0.345205	5.68349		13.4896		54.4926	14.9169	25.814	0.276907	4.51832	2.20129	6.0393	26.7729	1.98985	0.0704943	54.5357	64.8017		19.2325	2.50836	6.42539	74.7493	5.27621	220.485	6.27571	6.84388	27.5667	25.0503	0.720307	1.76698	17.5238	5.88581	120.519	0.126402
Set682	112.976	13.5145	16.6114	29.6202		30.0565	17.6682	42.7214	0.927004	4.76875	7.66024	15.1261	1.32924	149.731	6.2446	0.456833	17.983	3.12862	6.76225		59.203	11.0754	18.2325	0.952928	4.82803	2.76395	7.24432	51.5828	1.14345	0.056294	213.357	68.8738	919.481	21.4473	3.85367	8.39306	54.7007	2.10948	448.251	10.0809	11.4978	10.5737	30.6532		1.60126	16.3808	3.31633	82.4838	0.119732
Set683	47.1416	15.4423	30.2628	24.7467		19.2695	24.3719	51.3162	0.844798	4.84461	4.7527	30.2775	1.7962	56.2477	4.01189	0.955206	8.2642	6.81443	4.54338		221.102	13.4072	44.198	0.865638	8.37112	1.26288	4.48387	39.5643	2.27222	0.0608264		165.356	1139.82	16.5111	4.07512	6.31966	70.332	2.67336	231.961	4.06463	4.77372	18.1078	29.1789		3.05212	17.732	5.11135	78.9646	0.0491245
Set684	42.0872	27.3195	62.457	24.1221		23.2586	22.2427	70.1874	1.07547	2.62975	7.61169	27.9995	4.73933	58.7885	6.90602	1.24136	11.7315	5.60355	3.19498		259.936	11.8819	23.3444	0.312779	8.95733	3.16404	5.70601	53.0703	1.71825	0.0579945	93.6275	76.6899		5.50664	1.72685	1.93277	51.8225	4.54496	130.054	6.48108	4.40472	34.7637	27.5675		2.44631	34.6165	5.63379	106.115	0.0878502
Set685	93.379	28.2808	31.9462	24.28		26.0505	9.13097	66.6501	1.6706	6.63553	5.17512	7.63173	1.91993	54.602	5.40565	1.24702	7.91564	12.5429	7.30548		21.2246	7.06799	37.1094	0.505343	7.70827	2.88479	7.07318	41.1512	1.75584	0.0874252	135.261	137.361		16.6407	5.41311	7.55615	78.4653	5.15502	52.5991	5.09073	5.13772	15.061	20.6942		1.98577	25.6135	4.17527	36.4284	0.131275
Set686	30.206	23.8515	37.4226	34.237		22.5561	7.51715	46.586	0.722356	3.57822	9.94759	18.5894	4.0473	151.639	6.99907	1.27563	11.5956	10.1431	13.2874		42.9204	10.8811	44.8109	0.505343	7.41488	0.748717	4.86099	44.5369	1.64655	0.0956347	36.7338	125.37		8.6792	4.21117	6.9524	22.0245	3.08681	164.447	6.95134	7.37458	25.7157	34.965	0.599619	2.60276	18.1383	6.27613	117.62	0.082728
Set687	34.8254	31.6974	57.7555	19.3417		28.6856	22.2085	93.4229	1.07547	6.64585	7.4266	46.947	1.844	188.184	10.5654	1.26936	13.9395		7.2824		185.74	8.32863	36.1538	0.360322	10.001	0.958979	2.97937	53.6202	1.77631	0.0465365		61.5458		17.1431	4.67638	10.3488	57.3937	4.53763		10.1458	5.68037	7.66865	21.6462	0.551158	1.82353	60.0378	15.8215	70.636	0.049828
Set688	38.9761	23.0476	33.9837	35.5797		20.6831	20.7255	78.3923	0.636133	7.24024	4.3016	23.7059	2.72418	73.9908	15.7977	1.10084	14.2134		8.67768		38.9984	7.05457		0.62814	8.91307	1.31083	6.78232	41.3546	2.69822	0.0433803	143.477	226.032		21.0022	2.9717	4.86334	53.3331	5.76412		1.80903	5.37692	13.3957	26.8816		1.71384	37.9442	7.19557	108.322	0.0467144
Set689	52.9391	34.6806	29.187	30.7392		22.5382	16.2544	51.0857	0.966041	5.39461	5.09761	29.4142	1.22315	52.2912	9.09708	0.96868	12.8897	10.737	8.16694		23.8133	12.5511	49.8772	0.33162	6.35694	2.54289	8.53416	34.9412	2.74113	0.0445257	103.159	70.91		24.2241	4.36343	6.88226	93.4237	2.72223	61.0176	6.12913	5.77782	9.518	17.5424		1.99292	38.9744	7.27235	111.327	0.127937
Set690	45.1686	7.95642	60.2315	20.397		24.675	18.1787	73.3218	1.06415	3.8569	6.1165	20.5364	2.47824	46.9327	10.9182	1.30036	14.4416	2.23067	7.91505		48.5701	13.3895	57.8742	0.641982	10.83	2.24934	5.71359	16.0376	1.80366	0.0956845	202.327	73.1841		18.4507	4.34643	9.26967	74.252	3.67043	166.034	2.56323	6.3335	16.1342	15.3015	0.555259	1.67489	50.9719	5.65791	119.848	0.164108
Set691	45.2198	34.6806	48.5531	25.7832		22.3878	19.912	56.8588	1.3735	7.59827	16.0894	22.3532	1.87169	50.2177	7.0534	0.588314	13.1009		13.1052		161.601	15.0196	17.7758	0.779624	8.46125	1.66082	8.31822	60.176	2.06054	0.0391017		60.3854		8.98974	5.436	6.40249	45.3352	4.2666	255.087	9.09872	5.40088	24.921	31.9892		1.57553	32.0211	4.53049	185.933	0.109511
Set692	85.1703	28.6497	36.0312	25.9044		30.172	14.9564	25.2634	1.27087	9.09854	11.4057	19.2444	1.69015	42.6372	4.43266	0.477056	15.6398	4.70607	9.97582		75.7515	12.5608		0.317543	7.62221	2.55886	3.68327	36.8047	2.42025	0.0519606		63.4911		22.7586	5.32656	8.404	81.1075	3.41901	135.167	6.35836	16.9642	22.2206	6.15741	0.441743	1.53865	57.2223	2.88527	65.4404	0.0708104
Set693	44.608	20.8125	44.4385	27.2075		21.4978	24.8902	41.883	0.980235	4.98595	7.02736	16.5265	2.99849	42.9723	11.988	0.77568	13.1727	8.51477	4.4219	204.83	65.5672	11.372	36.0987	0.413752	8.96992	0.998048	5.42773	16.0376	1.80989	0.0783817	44.4556	51.4765		24.3884	4.2947	7.55911	73.5388	3.42776	100.245	6.27571	5.63981	18.4569	25.0074	0.364557	2.68515	49.4236	10.5731	129.124	0.149273
Set694	38.6039	24.5828	30.1524	40.8196		32.6452	18.8418	41.7263	0.863257	4.79185	8.47885	27.691	2.86925	50.926	7.45221	0.475992	10.0228		10.112	207.21	184.356	15.0864	34.9737	0.330564	8.81452	1.12511	7.55522	24.0335	2.20347	0.0675194		261.176	1024.27	21.3109	4.7126	8.2398	74.2272	5.27621	267.211	7.32708	7.62652	6.3007	66.2232		1.70929	58.0742	17.5374	38.5825	0.176134
Set695	99.579	32.0793	24.5595	16.2247		30.0965	28.3294	39.6431	1.02837	7.35984	4.51821	30.9686	2.36487	34.0547	9.81237	1.42527	15.4579	8.87364	14.1451		46.8818	10.726	37.8822	0.33885	8.6237	2.01711	4.86099	38.7698	0.595405	0.101738	187.504	59.6763	1009.85	22.6323	4.99301	6.36363	48.1872	2.70553	363.553	6.99409	5.5048	14.7073	32.6999	0.606062	4.42227	48.9749	3.31633	58.4128	0.0566412
Set696	134.519	17.2914	32.9002	39.8693		24.675	7.51715	82.4052	1.48137	6.81098	7.89275	27.9692	3.93017	56.2477	12.9123	0.410646	9.69566		7.59035	175.463	44.9359	6.60642	26.9437	0.33464	5.45849	1.53451	5.23546	69.7937	1.97469	0.0555554	47.5497	72.5178	579.653	17.2704	4.61218	9.65592	75.3275	5.59076	121.091	7.7448	8.95977	9.34544	28.4431		1.66425	25.5305	4.84475	65.6205	0.0669596
Set697	28.6115	23.6905	63.7786	19.771		25.9778	32.8473	34.0896	1.62132	5.38757	8.46268	37.7139	2.25845	216.486	8.47606	0.959483	16.7837		8.22663		114.615	15.9856	25.0226	0.686068	5.9569	1.29258	3.05417	34.7901	2.09075	0.0528711	244.008	233.267		16.8869	6.08433	8.22733	23.9446	4.60526	120.425	6.75846	7.28905	22.0296	29.4662	0.567823	2.30204	40.8572	15.1998	67.1515	0.0807134
Set698	43.1095		16.9284	30.1919		21.1033	23.1949	32.6633	1.23004	7.29092	11.0655	11.0385	1.17614	37.3257	17.418	1.54782	15.015	6.09989	11.2687	576.414	64.3375	11.5467	37.94	0.752926	7.98707	0.910412	6.39603	59.5701	1.71825	0.0612593	213.357	55.5486		17.0763	1.22158	6.35298	35.1197	4.95468	199.363	2.73118	5.46424	8.57284	36.0389		2.34251	47.1561	14.2267	34.1808	0.0878502
Set699		31.3271	32.7899	22.9706		28.9494	10.2373	31.625	1.34465	3.66417	4.73482	39.9145	1.25286	45.8432	15.5192	1.05585	11.2153	10.5619	10.2896		179.657	13.3895	35.672	0.255534	9.0051	2.39741	3.93678	16.7195	2.37209	0.077282		126.874		9.90176	4.45805	7.1777	69.4658	4.97133	168.578	8.05974	9.03008	12.02	20.4558	0.284845	1.94868	46.8015	7.94621	103.964	0.0870729
Set700	106.638	13.8532	53.702	22.7891		26.6511	22.7217	33.3764	1.20638	6.21201	6.87275	41.1978	1.2052	171.13	12.1029	1.38156	14.2625		7.95341	255.053	84.5459	9.19035	63.486	0.917686	7.6053	1.5998	3.61906	8.24188	1.68914	0.0611241	44.7181	49.4965		4.44313	5.98184	6.98425	61.7068	4.86948	48.8742	7.752	6.75465	15.2415	28.3715		1.49482	30.71	5.69468	97.7633	0.0669831
Set701	142.693	27.2883	33.9837	35.0515		18.6971	20.0504	84.2965	1.19614	7.43727	5.9434	21.348	1.22315	188.184	13.0287	0.768289	7.18311	1.7348	10.7588		114.604	4.4961	53.0883	0.284909	6.07367	1.59568	4.40838	59.0448	1.85985	0.0497059	331.803	272.898		19.4668	4.72655	8.01059	62.4104	4.3005	148.529	2.73118	5.46424	10.6653	19.3659	0.454178	2.50597	52.4151	6.27613	81.1916	0.0867118
Set702	95.2016	21.9929	57.3464	30.2121	11.4204	20.6831	6.39234	43.288	1.70595	8.91362	7.8238	15.6018	1.96006	50.2177	9.21351	1.35237	7.97687	12.7382	2.69315	254.061	78.4813	10.0459	20.0095	0.161879	9.39756	1.68052	5.17095	32.3159	2.26288	0.0417842	41.2442	50.166		6.15903	3.82495	9.61177	51.8725	3.24317	245.125	9.37709	4.64208	16.5751	33.4887		1.78994	53.1525	5.53293	115.707	0.047023
Set703	30.797	5.61149	47.8777	30.2784		27.333	14.7469	34.0896	1.18734	7.62707	10.1063	20.2048	0.87587	73.018	6.40098	1.32962	18.3671	5.44925	7.14727		34.5251	9.90033	64.8239	0.697283	6.96373	2.46861	17.4359	11.127	2.30105	0.0681948	108.668	144.593		14.9357	3.69494	9.22052	79.516	3.06227	397.68	6.80071	4.99222	10.9419	38.5472		1.32948	17.1882	4.51004	124.581	0.0810281
Set704		40.7557	48.5531	29.2372		17.2522	18.5204	32.6633	0.972143	2.76867	7.42665	21.899	2.08371	62.395	4.12605	0.748532	15.5566	11.8331	9.68924		51.6273	13.5608	32.1108	0.418649	8.81452	0.976283	19.5017	111.353	2.09925	0.0542866	97.5256	63.5908		3.51032	3.9587	11.0088	45.0928	5.4516	183.785	2.66906	7.10892	10.5244	14.5441		2.37213	61.9051	6.05725	103.964	0.0675841
Set705	136.152	29.7501	31.5962	29.1399		26.2954	20.9627	32.1516	1.18961	7.50684	10.9162	23.1526	1.9221	75.2868	6.26914	0.983098	14.4974	13.7419	7.37507		108.191	12.4157	18.2145	0.374761	8.35538	1.07581	3.53129	10.6901	1.73722	0.0416803	201.724	51.0198		19.8294	3.9587	9.85523	65.492	3.10801	177.907	6.75577	12.4034	14.1882	33.8075		0.969342	43.2352	5.42603	45.0314	0.118279
Set706	41.6358	30.9215	29.2158	24.6743		18.6264	22.4072	91.876	1.51825	4.04572	3.2087	16.9885	2.62157	39.5574	5.62387	1.11896	22.2552		5.63529		33.5187	10.7386	33.5784	1.08512	10.83	2.66308	6.82496	39.5218	1.78456	0.0736888	204.899	125.685	785.148	10.8933	3.82398	7.68635	68.4284	3.58797	143.688	3.74831	6.30582	21.075	10.0451		2.35318	31.4273	18.1994	81.0314	0.0795818
Set707	85.982	31.1466	43.6956	31.9555		29.9957	21.4876	43.288	1.23004	6.3164	9.94696	16.1296	3.53659	186.286	7.56743	1.21638	9.65037		10.0135		65.7374	9.0476	40.6252	0.379476	10.4558	2.55213	9.35705	59.5826	2.56388	0.111925	269.184	55.5387		13.5806	4.19238	7.53589	61.7574	5.15924	254.97	2.78098	6.33131	7.66865	17.6226		1.99895	35.3216	9.56959	50.6662	0.0741076
Set708	23.7244	27.4078	39.1391	30.1332		19.5113	22.5762	32.8573	0.57272	4.12258	9.94696	26.4391	0.831414	20.9766	7.72322	1.40118	10.353	5.06981	9.51692		46.4558	10.7319	43.2186	0.27266	7.92566	1.43047	3.89655	49.5042	2.49704	0.048155	127.551	70.2703		24.555	3.05974	9.31167	48.1872	4.10783	177.005	5.55332	10.3141	14.0347	31.2897	0.564986	1.99292	49.2516	7.44694	102.21	0.0778848
Set709	135.641	20.8102	20.4968	32.9299		17.6662	9.06723	32.5347	0.751415	6.59307	10.0818	21.8871	1.7173	33.4292	8.2762	1.61179	19.1215	0.956327	11.3963		122.256	11.2863	42.6677	0.872437	13.7437	1.32209	4.17741	54.9331	1.11738	0.0644112	135.17	53.855		9.29647	5.35916	5.40688	55.144	4.92868	75.0663	2.1074	7.45726	22.5895	19.1166		0.912428	40.5667	3.56309	116.539	0.0617043
Set710	128.193	34.631	25.4958	34.0047		27.9426	22.8749	38.723	1.42602	5.16688	7.5575	48.6941	0.985465	46.9444	5.70139	1.52693	7.3751		12.9932	257.24	55.5934	13.8301	41.9252	0.641982	5.45849	1.35216	4.48387	34.4684	2.23535	0.0926439		81.0617	1814.09	21.2315	2.96133	11.0088	45.7237	6.10522	388.693	2.95501	5.43844	16.2114	17.7404		3.07968	51.5844	20.2602	86.3098	0.117919
Set711	41.6523	34.4929	51.0267	26.2309		28.7905	26.5295	23.6674	1.2055	3.74993	8.63097	32.9374	4.40749	182.349	11.2375	0.57007	14.3173		12.369		121.247	13.2583	19.4886	0.536585	6.52679	1.33264	18.7937	79.0849	1.79106	0.0266415	158.757	50.4809	2842.99	21.0749	3.14513	7.6017	68.9128	2.62991	181.45	4.88598	8.06565	11.2662	26.7263	0.564986	2.59105	43.739	4.92516	72.8786	0.0737874
Set712	43.9316	13.1708	51.4128	24.5069		20.4013	17.6566	32.1934	0.754526	7.62477	10.2742	33.0331	3.7402	170.547	16.0236	1.16893	14.5752	12.875	7.61166		53.3057	11.8166	34.7054	0.374761	5.38838	1.30462	7.4794	16.7659	1.90436	0.0408469	100.399	55.2661		28.9215	1.71513	7.03366	47.3226	5.7617	181.758	4.49552	4.76713	16.2479	23.9665		1.60126	39.9719	5.69468	108.471	0.0686082
Set713	32.83	29.5385	56.3253	28.17		28.0919	8.4943	30.2151	0.574501	5.98398	7.86738	26.8945	1.30966	201.967	12.3956	1.28804	9.66959		6.04129		50.3795	14.8533	32.8313	0.27266	8.35955	1.33264	3.32693	24.0335	1.83771	0.0398005	123.976	99.4809	553.929	18.689	5.27281	6.88235	62.413	4.02394	141.948	2.07473	7.11472	16.5751	23.5979		1.73852	43.9299	8.12655	91.7394	0.0861442
Set714	104.501	33.4036	31.5962	21.8325		27.71	23.3615	26.2705	1.00813	2.46867	7.3786	41.8167	0.948829	97.5547	6.02599	0.8987	16.2846	9.42726	6.01871		29.0624	6.6623	33.8747	0.285822	7.681	1.37639	3.4359	14.8426	0.849503	0.0553887	43.1047	44.4462	1375.53	5.73394	4.15412	7.93371	57.6246	5.17367	104.294	9.74039	7.10892	21.9697	29.5241		2.01073	41.5072	6.42697	115.324	0.116466
Set715	118.067	30.1506	24.6819	26.5417		26.4711	24.4268	65.8842	1.33694	6.06092	5.12053	19.4362	0.917443	144.627	8.68665	0.561357	10.7228	6.13775	12.0423	330.489	51.8468	18.5968	28.0919	0.255429	8.5203	2.86893	11.7298	34.0098	2.36022	0.100192	37.7916	123.574		21.6554	4.5247	5.25482	72.1617	3.10692	298.893	8.52319	7.50853	6.13289	8.9568		4.14073	17.732	4.1674	64.5469	0.070362
Set716	46.3685	30.9479	36.1414	36.7794		25.8002	22.0581	33.1195	1.56124	8.85836	5.42566	33.5671	1.09506	195.866	12.6547	0.810169	11.0931		4.51281		49.7007	12.7771	55.6262	0.733093	8.00944	1.17274	3.38052	55.0951	2.49345	0.0209764	36.7338	166.98		21.171	2.75255	6.98936	67.2955	4.19338	303.043	5.45667	5.93738	8.858	21.5409	0.704468	2.86182	13.2423	7.49263	85.6662	0.084433
Set717	182.633	19.2809	50.8419	22.2595		31.2151	17.3745	28.0428	0.500131	3.5545	9.94696	36.0797	1.20497	78.6325	7.32421	1.29679	10.4858	7.11698	8.85648		33.4584	19.0297	59.7182	0.357117	5.9569	1.87632	4.17952	23.8984	1.70091	0.099109	277.34	74.5421	242.612	8.30321	4.6012	8.74412	36.5597	4.12728	265.632	8.7158	5.7761	5.46617	26.8816		3.4036	20.9258	7.321	112.579	0.0755286
Set718	32.83	26.0007	38.197	35.8667		29.2438	24.0936	72.1724	1.17756	7.91271	4.90223	22.4237	1.29945	261.641	6.2069	0.567689	11.771		6.97458	403.823	23.8133	10.1924	15.9546	0.374761	5.44083	1.93582	2.86893	25.1003	1.9957	0.0882496	150.178	84.5214		9.00539	4.34643	8.72127	48.7518	3.09216	66.4207	1.53032	5.46424	8.78084	18.1265		1.20088	67.5161	4.57593	85.3012	0.0828535
Set719	257.277		31.0693	33.893		24.6145	21.0893	30.5717	1.17253	4.51366	5.89802	16.6425	1.32924	161.843	5.90574	0.677091	16.9209	9.19347	10.4416		241.788	11.1001	36.4535	0.536585	10.8603	1.37302	15.7023	39.1506	1.95415	0.0795281	104.624	134.927	2710.27	29.9779	3.47065	9.45267	79.7976	3.6142	52.5991	6.57003	5.75734	15.5393	24.1594	0.803346	1.53204	19.9756	10.6082	103.158	0.070831
Set720	30.206	24.1684	48.4982	31.2074		16.1413	27.1241	63.4918	1.79004	7.40576	6.57887	28.0498	2.08854	61.4086	7.97215	0.959483	19.3977		7.83388	404.572	242.577	10.784	37.9647	0.671081	6.77114	2.05999	14.8998	48.6318	2.05594	0.0798372	240.5	44.8757		14.5611	3.56231	7.52756	88.2247	2.43031	277.924	5.77255	7.38159	13.6124	27.1146	0.535465	0.969342	46.5632	11.8614	77.7561	0.0663227
Set721	156.065	31.2386	26.7778	18.7645		22.2862	6.08833	86.0365	1.11158	4.85435	6.03138	10.8586	2.29381	80.1163	4.20278	0.824588	12.4786		9.62497		53.7081	16.0376	22.9267	1.06861	8.91307	2.28055	5.4126	46.5852	1.5934	0.0507425		179.43		6.74118	1.04935	8.26614	53.822	2.61903	180.439	6.00878	6.61113	8.80124	18.2244	0.353109	3.62419	91.4958	5.60947	58.2558	0.052938
Set722	38.9276	40.9457	57.8873	30.1524		20.0575	17.0456	22.9363	0.847249	4.79185	11.2821	30.9686	1.58376	60.3274	11.0779	0.893208	4.89305		9.40167		192.339	10.688	41.8903	0.254343	8.53731	0.974915	6.39322	54.9331	2.39095	0.0308087	58.9729	53.855	1251.44	14.115	1.55387	6.969	33.1188	4.81105	391.99	6.06774	5.33576	14.6727	21.4301		1.84431	33.3696	6.66849	64.2085	0.0547607
Set723	79.6322	32.2276	33.5419	25.0254		19.9434	35.6125	91.9415	1.10109	8.2139	10.6911	21.7855	1.13809	42.6372	6.16341	1.31055	18.4649	1.67772	6.2925	59.8784	34.1035	13.1914	35.3244	0.359521	8.15838	0.826821	5.61221	76.4742	2.06217	0.0494178		168.21	611.087	21.0248	1.22158	6.32669	59.1071	5.43402		6.25206	6.31513	7.57679	34.6812		2.26969	75.5818	6.66849	86.0029	0.047023
Set724	135.641	35.4318	41.8815	27.2075		24.6532	16.5705	26.2705	0.963928	6.13403	8.6069	19.8628	1.844	160.794	14.1719	0.77568	13.8667		10.2896	257.24	28.1564	15.0864	39.5028	0.804899	7.681	0.887295	5.29998	44.1212	1.56617	0.077282	234.13	107.272	1601.07	18.2454	5.03654	6.36363	55.4243	5.64276	187.296	4.68234	8.28143	14.9628	27.6427	0.612236	0.804069	50.7315	9.40673	16.6333	0.109511
Set725	49.4462	29.2972	30.312	41.7897		29.9373	26.7933	65.6641	0.752714	8.15149	7.02736	25.8145	1.22315	60.9628	7.19648	1.09474	9.12822		9.06946		74.6265	11.9209	48.9222	0.277736	8.51101	1.2606	4.31474	42.8165	2.0316	0.057013	325.288	198.351		18.8479	2.64253	5.9043	54.7007	6.96206	61.7512	2.73118	8.187	11.3467	32.0635	0.255142	2.04124	49.5889	4.13432	78.9646	0.0969746
Set726	61.4531	23.4394	42.6254	26.5019		20.514	21.8747	38.6098	1.10593	6.38922	7.97966	29.9199	2.6541	57.8424	5.00027	1.60371	10.2903		3.65956		68.9592	12.0014	60.9109	0.68757	9.01339	2.80687	5.42773	37.0314	1.67148	0.0313047	252.967	62.011		16.991	3.99359	6.05215	47.6806	3.72498	204.423	6.09738	5.96761	10.5737	17.7517		3.04401	54.4568	8.19595	78.2302	0.150076
Set727	11.4212	31.1944	37.3975	29.0051		28.4233	21.3204	32.5421	0.751415	6.77018	7.02736	36.4487	1.81502	354.054	13.5385	0.608903	10.8506	19.057	9.63299		44.0613	10.3665	34.7054	0.727038	8.89312	0.63463	5.53491	24.3211	1.77386	0.0407839		55.6463	873.353	23.0445	2.44918	3.90047	55.2167	3.94795	232.04	5.10748	6.36731	10.8587	21.2116		1.97605	48.8987	14.6012	54.6243	0.0701448
Set728	83.6124	24.9314	47.6799	26.1055		32.3225	19.9212	71.2958	1.2055	2.62975	8.99857	21.4584	3.17008	20.9766	14.0508	0.57883	15.4794	7.12094	6.897		157.011	11.5554	35.3288	0.33464	8.3651	2.27022	5.5576	17.325	1.803	0.0866848	211.761	69.0581	1375.53	17.7302	4.81104	5.87334	84.7377	5.10943	48.5843	4.7849	9.47701	7.50338	25.8518	0.505897	0.969342	49.2516	13.1934	60.2987	0.0848398
Set729	47.1416	23.3596	59.2747	24.2092	18.299	25.0068	11.7333	25.268	1.49687	8.37829	2.22498	25.3617	3.06517	64.6329	12.1717	1.05585	19.5509	6.33425	8.0808		75.7515	17.1557	59.9722	0.607972	6.75064	1.99543	5.58981	66.9042	2.13928	0.113879		114.883		11.8518	4.9965	8.53763	91.3357	3.90362	149.761	1.52245	5.04295	11.4696	21.6462		2.58076	18.0465	14.655	52.9338	0.0794105
Set730	30.9312	32.3342	49.9348	19.9712		26.9351	20.0612	56.5707	1.10668	3.61216	4.45627	30.3421	3.75099	66.2275	7.25063	1.25046	8.86234	10.9186	14.2052		57.489	10.2886	35.51	0.559562	7.25126	2.88262	8.00254	12.1592	1.8731	0.0766375	58.5799	112.66	1373.13	18.4284	4.6463	4.65891	55.0797	4.13633	90.7648	7.12136	6.87284	12.1307	14.1483		2.26969	12.189	10.3072	18.091	0.0756938
Set731	181.342	20.4738	41.2341	37.4401	5.28244	28.6065	20.568	67.8382	1.12858	4.08588	5.63002	53.0412	2.72098	114.746	5.90574	0.960531	13.7778		8.62285	67.1452	60.4531	11.9375	28.512	0.37727	7.08491	1.53652	4.50115	45.0385	1.88656	0.104279	93.2434	73.6869		23.3154	5.37016	9.19144	90.5237	5.30201	83.712	4.98473	5.43837	21.2147	7.57505	0.640339	2.49195	47.4197	3.88274	78.842	0.0617043
Set732	40.4237	14.5755	65.2502	26.8152		21.6634	24.6837	45.8483	1.53013	4.50306	6.22149	16.2568	1.00625	224.586	6.03143	0.906969	13.2182		8.05025		66.0543	12.9417	45.3751	0.724194	5.83287	1.18812	6.30882	82.9173	1.49452	0.0235348	47.9301	135.585	588.26	5.947	5.77898	5.40544	25.6604	6.02292	308.437	2.81808	5.46424	13.848	20.4654		3.34217	32.8526	3.77763	95.894	0.113995
Set733	52.1988	27.4505	48.7126	20.6085		20.6831	20.7407	22.9543	0.638401	3.43016	6.03138	33.5754	2.1769	121.145	6.03143	1.34183	16.7837		10.9244	171.795	161.76	11.1995		0.275198	11.3273	1.42113	7.39993	39.1506	2.16484	0.0321913		77.3735		29.4535	4.29237	9.94647	92.5829	4.96656	159.116	9.69188	7.10892	22.5895	9.1641		1.77278	43.8328	8.58012	65.7477	0.0769983
Set734	37.5374	15.4299	41.0214	24.258		19.983	12.9922	70.7094	0.48787	7.99832	7.49444	16.9885	1.25868	39.5574	5.64813	1.12845	17.5553		9.68924		21.5276	13.2517	43.6157	0.416111	6.80127	3.1224	1.12588	66.0408	1.94423	0.0467243	131.02	75.3555		20.6565	4.20195	7.92608	24.1521	3.02446	176.057	2.04509	6.01989	16.6148	25.3197		0.408836	71.3794	4.95723	96.6551	0.0653684
Set735	158.775	31.6974	53.702	18.2062		34.06	22.4072	79.7215	0.977801	5.49408	7.97966	12.2473	1.4969	54.602	9.28646	0.77568	7.18311	8.35711	9.74185	269.267	135.348	8.7726	30.6401	0.599856	7.25126	3.27149	4.06651	40.7983	2.20578	0.0564433	56.2712	70.91		11.523	3.69494	5.31408	68.9128	3.56597	356.283	6.8549	5.13623	8.15281	9.3714		4.20298	53.0134	7.56492	26.2761	0.148019
Set736	37.9029	29.0738	37.1884	30.5983		18.3854	9.9569	54.7116	1.47241	10.0118	5.4597	19.1604	2.00019	55.853	10.9182	0.940912	12.8514	7.04986	3.58874		41.7824	16.6492	42.5632	0.602737	4.57772	2.2107	4.18131	43.6315	2.07182	0.0783817	101.46	61.2865		32.127	2.52845	11.097	100.317	7.22945	193.629	2.03322	3.99918	11.3894	28.0261		1.84939	38.8703	9.89514	83.2104	0.0551772
Set737	48.3818	28.3192	59.0529	27.1919		23.2586	27.9828	65.154	0.715222	7.10869	6.76083	16.729	3.92025	64.6329	4.08862	0.94481	17.8797		3.65956		27.6724	10.9498	18.2325	0.626142	7.14736	1.28066	8.00254	20.4229	2.25707	0.0438188		62.1469		27.7134	4.17585	8.04331	77.3407	6.53261	87.0292	2.04509	6.6947	14.3449	29.5571	0.560053	1.88884	46.3984	9.12715	110.219	0.085857
Set738	41.5946	23.0476	22.5525	31.2074		32.1091	24.7797	55.7045	1.37512	6.79715	11.5482	38.6602	2.32209	195.118	6.5876	0.937663	10.2721		10.25		237.564	15.7152	7.68462	0.557935	10.5909	2.79856	6.82496	64.6002	1.81092	0.06045	97.5256	75.2529		7.04179	4.2947	10.5011	90.7034	2.62991	180.439	6.1497	8.4027	10.218	34.2323		1.02087	32.3676	6.2416	67.3979	0.131268
Set739	96.1469	26.9048	26.3982	13.1047		26.3862	17.6824	62.3559	1.07547	8.27191	9.55959	45.2878	1.85739	200.346	11.6815	1.17928	13.6863	24.9346	3.61369	242.034	63.0663	11.2122	30.7272	0.275198	7.14944	2.14439	17.6532	49.7029	1.69503	0.0742832	135.722	75.2529	839.029	17.0763	5.96922	10.6706	93.736	5.64276	163.931	6.04516	14.8984	18.1469	23.6703		1.6329	42.0276	9.25444	94.9206	0.076415
Set740	37.9029	16.3057	62.9376	30.3917		25.4167	12.0994	54.7116	0.98824	7.10953	2.1158	39.0821	1.55854	60.3274	8.09813	1.08559	17.2957	10.5554	12.8899		45.4495	12.8915	39.3706	0.359521	8.95247	0.958979	6.82496	46.7914	2.3011	0.0419414	316.429	52.1065		14.3435	5.22271	7.32979	65.5162	3.70254	123.469	6.30508	5.80275	23.4586	25.8518		2.26969	19.9756	4.57593	112.636	0.0652524
Set741	41.6285	29.5038	46.4148	28.74		29.8257	25.2321	80.7314	0.746302	7.06229	9.05109	15.9139	1.09348	58.4985	9.87625	0.959483	16.927		10.1852		101.7	17.9951	42.325	0.295038	4.79136	1.32209	9.35705	122.005	2.19061	0.0546676	104.588	64.0798		8.03393	3.11875	8.19205	29.2573	3.9396	209.657	9.70516	5.66646	7.82821	34.3311		1.63176	34.6996	5.69468	67.6067	0.0549422
Set742	121.397	21.7418	53.0213	37.5331		27.3537	17.7432	45.4193	1.32988	5.52881	6.19753	35.6694	1.10597		10.051	1.2576	17.5203	0.634838	6.66474		138.618	9.52312		0.269484	4.68194	2.06976	3.94101	30.4203	1.26566	0.0402038	32.6972	60.5143		11.523	3.5627	8.14742	46.9602	3.73103	198.111	2.64507	6.40112	9.80585	27.2406	0.327187	2.59105	44.4937	5.94457	32.4293	0.0813008
Set743	43.1095	29.605	39.5889	25.8979		21.9528	17.8944	54.6486	1.3724	6.11887	2.1158	14.9785	0.786849	206.127	12.3979	1.19811	21.798	4.64527	12.5536		53.4129	13.1503	30.4752	0.256646	8.65172	2.68007	4.72351	54.6048	1.28388	0.0777225	50.4991	62.8875	2004.09	5.42335	4.60382	9.84525	60.423	3.77702	313.473	7.49165	5.46424	6.86535	16.7601	0.436587	2.14756	43.2878	13.7238	50.9672	0.159938
Set744	108.408	27.0108	21.5132	30.1919		11.973	18.197	34.0896	0.914998	7.43023	6.12195	22.4237	1.1356	50.6204	6.68316	0.41496	22.9959	13.7419	3.52067	367.217	43.6626	13.9613	34.9427	0.772922	10.8897	2.29215	3.06263	32.291	2.22341	0.0270844	195.259	78.1269	682.503	12.5004	2.02583	9.3904	109.008	4.79693	46.1452	2.39093	8.96632	8.858	42.7341	0.709624	2.7656	44.4937	4.94557	14.7579	0.0664951
Set745	54.2009	23.9886	34.3876	41.3705		23.9713	23.7044	39.8385	0.97488	5.47345	8.40254	15.897	3.9169	184.141	6.1353	1.38303	10.4805		8.8085		85.0235	10.8831	31.5328	0.492678	7.14736	2.42912	4.48387	70.0088	2.12031	0.0302298	46.069	68.394		30.5217	4.14829	6.89405	39.9217	3.58797	88.6064	7.29692	5.43837	17.6376	28.3715		1.12191	44.1612	8.12254	81.5633	0.151115
Set746		26.4412	27.4693	23.568		18.4737	20.7595	31.4423	1.72184	9.33064	8.94587	22.4237	1.05228	37.3257	8.95589	0.723754	12.3064		9.31817		177.285	3.6192	13.0751	0.380987	9.396	0.626858	5.18696	28.4938	1.75005	0.0644112	57.4256	165.356	1854.12	4.50848	1.53855	9.34243	54.6928	2.85808	79.4643	2.43202	6.71769	13.5006	24.2264		1.05943	45.6245	5.24101	51.3181	0.0837126
Set747	178.719	31.6974	39.5317	33.5748		27.2159	19.1489	83.3215	0.952979	7.54587	9.21326	38.8561	1.22307	224.24	11.2762	1.05585	9.33973		4.4219	489.219	157.905	12.5887	30.2419	0.424202	9.63487	2.15507	2.66368	39.215	2.44638	0.0445257	261.048	182.956		17.1598	3.62591	7.55615	27.2235	3.89458	674.35	4.14956	5.27759	20.5618	20.4654		2.30607	71.9079	9.58953	98.15	0.0669596
Set748	86.0603	27.8958	33.9547	9.66028		26.1882	17.6929	44.8971	1.31054	3.82019	11.8705	37.7139	2.98806	208.358	5.74361	0.735765	8.88401	12.1975	12.0077		75.5581	14.2773	49.5418	0.464433	8.03321	1.53652	4.7105	12.873	2.28923	0.0536026	43.3084	67.5422	1147.59	6.4501	3.59927	8.24308	24.7574	4.94813	411.246	2.34511	10.8249	7.24343	19.841	0.489754	2.99859	46.8925	5.94457	85.5577	0.159629
Set749	80.7475	33.4449	25.4958	42.2779		28.8342	16.4048	67.0735	1.21857	3.5545	4.26423	37.708	3.37819	34.0547	6.68429	0.649436	11.2153		11.402			9.46655	14.0049	0.208485	6.72186	0.682609	6.19412	35.0298	1.13385	0.0499226	86.3666	56.6258		6.74118	4.53601	5.9043	41.5134	5.16603	171.326	5.50735	5.63981	8.88005	28.3715		1.17753	23.0502	4.53049	114.9	0.0664951
Set750		28.3975	31.0054	24.1524		30.1044	19.9249	61.7505	1.02783	3.36438	7.96565	33.5754	1.61106	182.853	11.2242	0.46671	19.0314	0.981185	4.17057		132.85	12.3499	6.20696	0.243842	8.33876	2.11732	4.71298	12.0224	1.93975	0.0384709	187.504	164.731		22.156	4.13883	9.88476	44.8937	4.3005	68.2913	6.25429	5.13919	12.6776	24.7729	0.790763	1.77278	33.434	6.05725	101.941	0.0536225
Set751	135.487	29.4413	40.1533	33.683		25.2309	10.0487	41.4243	1.63763	6.23208	8.64673	19.3081	3.01433	34.0547	5.21004	1.35061	12.9771	3.3741	9.05885	216.087	61.0898	11.7151	33.8747	0.308916	6.42234	0.663454	4.61589	40.7334	1.83584	0.0643443	265.787	84.5214	1118.72	22.7758	3.96941	7.03366	63.2736	3.81996	273.497	6.51138	4.55288	17.2553	22.7381		2.68601	35.9119	10.5539	102.852	0.065356
Set752	44.9297	24.9898	41.0668	22.8647		21.6119	25.6361	37.5006	0.590586	6.81705	7.21115	21.3664	2.46845	114.14	7.22734	1.68727	19.6466		9.03436	186.009	84.6622	12.9657	16.0821	0.321572	6.46031	0.640795	5.61416	9.62941	2.56635	0.0629951	92.6585	146.135	387.586	21.0022	4.79169	6.32277	21.3282	3.09466	248.782	1.72877	9.62554	7.84082	32.1651		2.70256	57.3803	4.9145	102.19	0.0695943
Set753	42.8845	42.2428	22.3236	28.8072	9.05823	34.5599	22.5159	86.5641	1.21857	4.92056	5.66618	15.795	5.58206	135.496	7.26594	0.83121	13.2182	9.83192	11.675		58.0585	12.7102	33.3693	0.549717	4.77598	1.37689	6.10381	30.3696	1.41464	0.0451976	186.75	42.9534	457.347	16.6448	4.7401	9.24898	40.9332	5.15502	148.563	5.62718	11.9253	10.458	34.3828		1.94622	27.8937	7.95056	54.9589	0.0810281
Set754	46.9486	27.6126	29.2158	22.718		28.0237	14.6473	57.9723	0.824777	8.44207	4.26441	19.2444	3.13097	53.038	9.85041	0.76042	6.3852		3.33324	344.529	55.9926	15.1007	15.2081	1.07391	6.26537	1.40399	6.19412	45.005	2.02502	0.0803711	142.152	58.5289		13.1475	3.5512	8.67872	77.5757	4.82812	197.843	4.88598	7.18768	28.8442	22.3725		3.02521	59.4402	6.47231	100.394	0.130102
Set755	27.5275	17.6268	56.2353	27.2075		29.2173	23.0574	62.734	1.40767	6.77419	11.7973	30.6393	1.844	40.8045	10.4495	0.960531	12.8657	9.84277	8.31476		55.8085	12.6176	30.2378	0.286808	5.86685	1.37351	5.79787	58.2176	1.8245	0.0192319	189.335	59.6206		9.88816	3.49045	1.57311	74.4011	4.53763	177.701	5.48477	3.77125	14.0904	18.5922		2.6528	56.1537	6.44512	86.0029	0.0870369
Set756		20.7159	49.5979	28.3464		19.2762	24.4789	83.9937	1.21857	7.84138	8.10514	16.4512	1.03739	148.575	7.56743	0.940912	12.7234	5.04103	12.5346		60.4847	7.79008	34.555	0.205001	7.80603	2.43433	6.67671	20.6382	1.72338	0.0624451	192.813	59.1861		21.8024	5.0813	8.44929	48.1872	4.6671	266.625	4.68962	5.4307	9.47695	31.7851	0.353109	3.15729	33.9115	17.7571	55.8966	0.0798954
Set757		21.494	46.9943	18.4261		23.5144	29.7767	31.9396	1.72607	6.35743	4.26423	19.2444	0.909079	40.8045	15.543	1.22596	17.7319		8.61598		87.6472	14.6472	49.7659	0.393543	8.05164	2.44735	6.78232	30.7888	2.41682	0.0579375	179.424	63.8802		28.4753	4.90097	6.6556	41.1467	5.68123	453.289	2.60694	5.90665	8.58981	17.7406		2.72776	71.5951	6.68912	114.588	0.121782
Set758	54.3611	31.0976	48.4752	33.7345		22.3618	25.2914	52.5141	1.4502	8.84277	11.6297	25.8502	1.29945	50.8009	4.40548	0.993931	20.0872	20.4396	10.6735		172.556	13.4072	23.504	0.817199	9.04467	2.04643	5.21028	58.9879	1.72338	0.0442488	98.3336	104.589		4.01804	5.76386	9.46691	54.8593	5.20127	227.84	5.16139	6.57884	10.2602	15.2886		1.71869	27.4204	8.58012	63.7696	0.125393
Set759	134.294	26.7079	40.9821	31.7437		24.0938	26.321	59.3747	0.985505	5.08089	6.57193	18.336	4.94796	63.3224	5.75902	0.902557	15.015	6.05679	7.14433	396.433	87.6472	16.0376	35.7255	0.276829	6.00246	1.47915	4.91279	43.9437	1.85008	0.0440125	41.8282	61.2561	1264.08	16.8869	5.39793	8.36308	62.8409	3.98262	299.482	1.70376	3.47578	8.47325	26.241	0.577959	4.14073	70.3612	5.69468	107.947	0.0684615
Set760	48.4075	19.0823	16.2854	30.1332		22.9963	22.8749	26.1573	2.09439	4.96338	5.09761	14.9322	4.80661	30.9037	5.8848	0.677091	8.09732	6.39891	3.63662	242.923	21.0312	8.84583	21.2655	0.28179	8.05149	1.53652	5.75339	35.5664	2.45874	0.113222	144.619	78.1269		2.91344	4.27091	10.3066	77.6673	5.21586	191.156	10.23	12.0343	8.73432	30.2343		2.42623	44.358	13.7238	35.1734	0.109961
Set761		15.2527	33.9837	22.6591		29.1135	21.7594	37.8471	0.982914	5.13144	8.45823	11.0362	3.36183	187.32	5.28233	0.788434	17.8797	9.77872	11.0195		43.678	9.90095	68.7453	0.3073	8.88847	0.958979	5.33798	69.879	2.05687	0.0507425	40.1056	55.2661		18.8626	5.19933	7.16313	65.1125	4.96656	183.21	1.80903	10.5801	21.4731	34.3		1.33348	19.9756	15.163	109.584	0.164108
Set762	42.478	23.8515	14.8678	27.6351		23.1998	26.8034	30.2338	0.983459	2.19345	8.46268	14.9475	1.32351	53.038	6.44938	0.567974	16.769		7.66069		39.7166	7.92012	17.7758	0.427333	6.35595	0.986851	4.81939	20.6382	1.93912	0.101128	45.0403	374.326	1884.48	7.5222	6.47307	8.93076	36.7984	5.5921	329.628	8.52319	4.76004	9.55335	23.976	0.467665	2.88681	75.1992	4.5989	95.8003	0.0549009
Set763	135.177	30.8456	28.1609	35.8667		18.8168	14.6398	19.6143	1.10911	5.12237	8.46268	16.2697	2.1769	564.809	7.72322	0.77568	11.8279	2.23067	5.9317		266.343	14.6344		0.988175	10.612	1.76381	6.08516	15.5525	1.87215	0.0608264	155.376	111.127		19.132	3.08934	4.95442	78.9833	2.72223	172.611	8.37721	7.86048	9.98137	15.0718		4.17516	40.5035	8.91313	75.1004	0.0741076
Set764	56.7612	22.4784	44.6642	38.6917		22.2174	12.5429	37.3961	1.26295	4.92056	5.66618	11.7644	4.55416	180.169	6.89622	1.22608	16.6628	12.6098	9.92437		38.4854	11.8166	39.3706	0.505343	6.96373	2.38176	4.81036	44.1212	2.41969	0.0580903	181.067	130.256	1535.48	8.03393	5.41932	8.75683	29.2573	6.15215	150.112	4.55985	5.31812	9.46541	38.7762	0.497904	3.07188	48.1759	8.13268	123.769	0.0471859
Set765	176.24	7.95642	37.1086	31.5412		28.2732	11.5346	55.4663	1.13901	6.14465	4.73482	32.1363	5.77952	589.727	5.56625	1.28212	18.3713	5.44925	8.65945		49.1317	17.7308	42.5249	0.343374	9.91511	1.02789	5.71359	34.0688	1.61793	0.100966	127.726	165.356	1451.8	6.15903	1.85613	6.86998	86.7601	3.77702	309.623	2.38515	5.55856	14.9446	19.6136		1.60859	61.4618	13.0747	96.8876	0.0988205
Set766	35.3665	6.63741	26.0676	34.949		25.8441	27.5409	31.9242	1.11755	4.54206	11.6297	30.9686	0.909079	18.3846	6.2954	0.928821	9.69566		8.85648		37.5173	9.90095	41.7767	0.2383	4.48382	1.42014	2.88039	35.8727	1.86252	0.0528345	265.841	134.696		17.702	4.58954	8.75683	71.0634	5.27621	246.921	5.26388	5.24575	7.44762	29.1789		3.10233	65.0543	12.1386	68.4044	0.0569547
Set767	34.2022	16.9819	22.9414	33.3975		30.0302	24.4576	67.0735	0.934291	5.52881	9.07872	45.0882	1.60969	44.567	5.11731	1.12845	12.3961		8.28966	186.009	136.279	4.82435	42.5632	0.587809	8.74093	1.66351	5.82841	61.2675	1.93813	0.0394388	213.357	60.3854		27.7723	4.9102	8.53763	49.8749	4.37791	83.712	5.48477	7.79652	24.3461	15.2886		2.35915	65.8649	4.82063	106.115	0.0558137
Set768	46.9486	29.0086	22.7628	38.1489		27.7917	22.6611	79.5226	1.50093	3.03521	3.2854	46.6515	6.05912	43.9118	13.031	0.53758	8.99574	2.59461	10.6013		69.31	6.8449	30.6565	0.230555	10.8897	1.07048	4.75192	16.2028	2.32272	0.064592	34.8422	138.885		13.7513	4.89824	4.38164	69.0842	4.72776	137.896	1.93438	8.187	6.51347	17.6861	0.495768	2.74297	48.1494	14.8283	119.848	0.0539401
Set769	277.885	26.053	45.9269	40.9774		26.398	18.8327	71.4981	0.862692	2.57646	7.84096	22.8988	1.19983	166.288	12.3956	1.4244	8.8811	9.06285	8.3119	183.158	46.4558	11.1001	37.5937	0.641982	5.48468	2.19377	4.17741	60.0003	2.07107	0.0446953	252.967	50.5631	2669.34	20.0383	5.41311	9.75247	85.0118	3.98768	142.673	1.84664	5.49123	27.8701	20.8806	0.284845	1.83221	52.7636	4.46723	58.0988	0.116375
Set770	24.8932	20.7335	51.0267	25.2685		14.5655	11.3575	74.7462	0.951184	6.20413	7.33986	29.9199	0.917443	44.0511	11.3662	1.05585	13.6647		7.77001		29.7993	14.2416	35.6966	0.559562	8.62603	2.39417	11.0257	54.7109	2.10765	0.0881529		46.5072		4.205	5.61817	9.48207	75.3275	3.45139	268.562	6.65645	9.78399	6.35882	37.9692		0.912428	49.4188	3.92794	99.71	0.0872464
Set771	52.1988	17.233	38.9264	28.0362		20.0919	22.6697	31.2615	0.678619	8.66859	11.4325	15.6018	1.80584	45.7105	7.72322	0.398883	7.85632	5.92197	8.45525		25.6333	8.05017	45.8272	0.736903	6.72983	1.55948	3.2607	54.9331	1.92393	0.0777225		121.426		15.5707	4.01121	8.89283	30.6249	3.94267	48.3017	10.2698	6.72121	15.9048	26.1098		2.35318	48.74	5.69468	86.4492	0.119732
Set772	190.827	24.9267	49.6592	23.6277		28.6856	27.8798	31.7888	1.28685	6.36193	11.3765	24.1388	1.32924	29.7532	5.40565	1.27563	16.5878		7.26436		43.4057	13.9009	38.941	0.505343	6.99117	1.76381	3.55366	44.1212	1.71825	0.10824	114.437	57.6781		6.15903	4.58302	9.22718	81.9761	2.397	197.399	2.5581	6.78523	17.2265	36.3386		2.64941	42.7482	5.33853	80.5204	0.10335
Set773	42.2615	15.0413	40.1213	36.5791		27.0042	17.0594	41.8818	0.852908	4.70088	15.1009	32.255	3.3259	123.834	3.74933	0.775242	11.7075		5.59835	66.8809	81.771	12.2196	43.1808	0.416368	8.21167	2.36608	16.4779	60.6066	1.93813	0.0570977	47.9301	77.5503		22.6987	2.30966	6.61728	67.9267	5.18658	141.948	8.05974	5.46424	24.7737	26.448		1.0362	46.7801	15.6466	97.3146	0.0878502
Set774	99.108	17.3261	61.2863	38.7821		27.3537	8.48934	73.5859	1.48011	7.53685	9.18761	37.7139	1.17002	59.8284	5.00027	1.18235	18.4625		7.75178		21.0312	12.2184	46.1587	0.995027	9.70463	2.08946	4.48387	65.3222	2.09161	0.0777225	39.7094	61.6711		6.74118	2.93838	9.99575	98.983	5.18445	264.92	8.60171	6.22012	15.3218	35.5211		1.32948	61.407	13.4552	92.8986	0.0664951
Set775	176.911	27.7847	52.2161	37.4401		26.2261	22.6611	61.3461	1.47802	6.30434	6.06248	16.6425	3.9537	56.2477	6.03276	1.4383	12.7623		8.41775		197.003	5.97215	61.3111	0.559767	9.78713	0.605806	3.06263	61.5252	2.71748	0.0471104	51.1574	80.7998	1726.11	9.3255	4.57223	7.85535	17.702	3.87595	170.236	7.76989	4.92492	16.4186	11.1335		4.97019	36.9151	5.62999	123.769	0.0923454
Set776	48.633	16.927	55.9817	19.4074		28.5866	24.5376	60.1777	0.949711	10.2487	9.32713	32.3042	1.64362	211.88	9.28646	0.783096	18.407	14.1207	2.88689		104.298	16.6656		0.674738	7.53653	1.42014	9.99983	25.5881	0.973872	0.0565693	54.3386	165.356		14.6434	3.83149	10.1827	69.6759	2.60815	263.962	5.8321	6.10755	22.9062	20.8806		2.77838	53.133	13.504	48.6176	0.0637771
Set777	48.1306	13.8752	38.626	35.2103		28.6856	19.2961	50.3322	1.06238	6.52697	12.1753	28.7989	2.61536	32.2492	12.5329	1.18669	18.6347		7.37507	427.787	239.527	13.6407	26.3665	0.455467	7.80603	2.10803	5.29998	42.4466	2.07107	0.0439216	123.882	195.357		15.397	5.62848	6.7202	59.6624	2.30657	71.7204	6.63715	6.01481	12.7209	27.0837		2.36388	74.2316	13.8854	78.9646	0.119732
Set778		26.9198	43.1151	35.3125	9.05823	21.9528	34.5741	60.7234	1.69186	7.16805	4.65522	18.1212	2.03109	75.5672	12.3077	0.955206	8.3218		6.01871		108.131	9.55932		0.228592	6.35595	1.92199	4.33319	16.7195	1.57773	0.0487082	155.041	163.904		23.3304	4.68642	8.69102	78.4607	4.53763	130.054	2.51951	7.58729	11.0517	27.1032	0.634012	4.28175	80.1229	6.85196	19.0287	0.0846076
Set779		17.4381	31.5962	44.8116		27.8828	21.6151	57.4733	1.07547	5.13144	6.36346	24.5845	1.9451	170.96	7.52708	1.07594	10.6191	12.8451	11.593		56.2045	15.474	23.8302	0.511699	8.36049	1.90918	7.4794	13.0028	2.00172	0.107183		199.263		29.2551	3.33877	7.45695	18.1311	4.66298	168.229	7.8996	5.63349	21.0624	31.7851	0.694803	2.6528	52.9524	7.49263	103.964	0.1033
Set780	47.5007	25.2697	34.0251	39.3364		23.822	12.1395	68.5804	0.596347	6.72038	11.2713	38.0969	1.53576	50.04	5.37679	0.934414	22.2225	7.11698	8.2565	321.313	185.74	16.6659	38.8469	0.251607	6.69304	0.745138	6.35685	9.62941	2.25073	0.0400301	46.8946	48.4723	867.086	13.7513	4.019	4.41186	63.2713	3.32848	253.512	11.2507	5.52833	24.2694	23.402		2.30568	46.7801	4.91829	62.2927	0.0972562
Set781	107.08	28.0307	54.8934	35.758		26.2999	25.306	50.3322	1.29524	6.76173	10.8134	11.4005	0.987577	266.353	11.5675	0.466413	6.32876	3.67206	10.4936		29.9764	14.4752	16.0821	0.335008	6.83694	1.62825	5.61416	66.8697	2.43757	0.0677397	46.3954	51.3348		18.8822	2.75685	9.56095	55.2167	3.06237	167.017	4.44412	7.45617	22.3808	18.3576	0.476426	2.29301	53.3473	6.77494	43.6195	0.100026
Set782	37.8873	38.934	48.3219	34.5459		30.3943	4.83917	44.9111	1.2959	8.24771	4.27972	18.336	1.94642	54.4941	6.4713	0.982566	22.4093		3.53947	180.971	64.5045	13.5792	36.0712	0.88088	6.13544	1.15736	7.00011	37.0783	2.34051	0.0906429	54.5357	51.7915	889.343	15.8889	3.16592	8.75683	68.3004	4.37791	257.108	9.66976	5.05865	22.1951	26.8923	0.625571	2.59986	65.4646	5.92414	94.965	0.057062
Set783	38.3762	50.5404	58.0606	23.1964		26.2255	28.0265	33.3764	1.50274	6.32224	4.05727	33.7237	4.91139	29.7532	7.56743	0.970824	15.4794		5.59208		30.6396	9.46655	42.1082	0.478712	6.75812	2.4856	4.18257	47.3373	2.07282	0.0292111	49.3447	134.696	956.735	25.6416	2.84551	6.27661	58.1679	4.37791	281.326	1.62129	4.79533	8.43289	28.9752		2.20863	44.4937	14.3153	58.693	0.0575627
Set784	40.5202	21.5999	30.0964	28.303		25.4294	15.4925	35.1106	1.50524	4.2987	8.45823	25.0338	2.26341	65.7101	7.2416	0.53758	13.543		12.2164	451.245	149.585	13.4451	86.0333	0.500127	4.90497	2.2168	4.38457	66.0776	1.91413	0.0638849		89.7044		12.4057	5.64215	1.53618	30.1702	5.18658	257.389	6.15605	11.1317	12.6305	29.8974		2.80834	43.6953	10.4481	100.92	0.0664467
Set785	46.3685	24.0119	36.3115	11.203		14.3224	9.06723	48.9995	1.66064	7.53315	8.67844	16.729	3.99801	73.018	7.84957	1.40089	10.4858	9.16808	4.85979	220.655	237.564	12.2124	42.325	0.581606	7.681	1.34151	6.77141	63.3627	2.40388	0.0661513	227.435	80.4848		25.9983	4.43755	9.75247	57.8008	4.13748	118.951	10.8612	5.51991	9.7423	31.0667		1.39271	44.8	13.7238	55.7886	0.10038
Set786	139.643	24.2204	16.9284	30.3291		28.3422	25.0552	68.1349	1.38865	7.06865	5.96223	58.066	4.18299	178.714	4.31431	0.493212	18.5036	10.7576	7.93798		52.2698	13.8282		0.418649	10.1078	1.58113	19.6399	40.9495	2.28566	0.12637	164.279	291.364		9.69643	4.0675	8.72813	65.0966	5.72952		7.34981	6.57884	16.6148	20.2628	0.547057	2.03584	52.5662	8.58012	107.618	0.0866786
Set787	46.3685	25.7565	47.1467	33.434		20.2132	9.34488	31.8582	1.18171	9.52482	6.02424	27.2215	3.89181	59.4371	6.68429	0.805752	10.4153	1.37564	4.29624		87.8846	13.8581	21.4619	0.290919	8.05149	1.15737	4.57261	32.0921	2.42959	0.107564		66.9831	1024.27	25.766	4.6463	7.63231	48.6602	3.08369	164.447	7.163	5.31812	17.7763	24.8762	0.720307	2.50799	68.3469	19.6143	88.7155	0.0844279
Set788	36.323	14.7339	34.3089	18.2062		33.8233	17.399	31.9471	1.48849	7.06637	7.97966	15.897	1.02601	235.293	11.2233	0.687561	15.2964	0.634838	4.95496		36.635	15.0039	48.1063	0.409348	8.88847	2.29739	5.21573	65.9413	1.98896	0.0440125	135.457	175.642	1651.03	15.015	4.24299	8.64723	17.4945	4.95034	225.304	4.23043	6.01481	19.4284	6.53812		1.65668	27.6486	13.6593	122.763	0.0573212
Set789	199.709	24.5724	41.3132	26.4548		34.4123	19.5679	32.6782	1.72592	5.98249	11.2834	22.4237	1.962	118.5	6.89622	0.531028	10.1065		8.4091		141.865	10.7319	18.2325	0.347081	6.01529	2.68606	2.40751	30.0529	2.42025	0.0205095	297.512	308.144	1957.62	7.5222	5.13162	7.06426	60.2707	4.0313		3.13109	5.79939	9.27178	16.3898	0.365436	3.00184	34.6215	7.5422	35.1734	0.10272
Set790	53.3109	29.198	32.9002	36.7476		24.2312	23.7044	48.3715	0.812538	5.80292	8.07451	27.9692	2.79083	160.844	6.73658	0.832245	7.05056	6.0953	8.02817	69.5251	118.135	11.4405	27.722	0.67887	4.59206	0.958979	4.17064	32.4239	2.03505	0.0378255	54.7322	116.847		11.4316	4.5374	8.00895	39.6185	4.79693	181.018	6.56867	9.62982	10.8112	7.95476	0.763648	2.80834	42.4669	11.8614	34.1808	0.0920067
Set791	134.471	14.7339	39.9652	31.6242		27.9006	9.44331	45.7115	0.910518	4.96338	7.02736	14.3131	3.4026	54.602	4.69654	1.53723	7.85632		4.66485	591.62	91.1577	13.6428	32.9871	0.894008	8.72557	0.716314	5.75339	15.0673	2.52675	0.101445	245.897	80.028		25.1286	2.74807	4.3202	43.9451	4.14527		5.49207	6.67683	11.6607	26.6648	0.88964	2.76025	63.9378	10.5539	45.0314	0.15907
Set792	41.9035	27.9119	41.0273	24.5342		32.3633	22.6206	36.1393	0.927279	4.16488	11.0028	24.2528	6.76101	173.326	10.6464	1.55677	12.3961	3.3741	9.60245		38.5955	10.9086	22.6504	0.230555	8.88847	2.60488	2.84662	26.5974	2.13133	0.0332976	36.1782	50.8382		6.60145	3.59051	8.53763	49.2623	4.2666	69.5277	6.7792	8.20835	27.609	25.2072	0.497368	1.65481	32.2584	23.693	41.8924	0.0844382
Set793	87.221	13.1132	29.2158	29.2204		29.9289	23.4376	73.198	0.722356	5.10018	7.84049	38.0969	1.46465	121.515	9.72197	0.955206	12.3961	6.81118	8.9865	367.217	80.2112	17.5949	27.1527	0.933516	6.07367	1.8775	5.87983	36.6367	2.06273	0.102838	211.245	188.776		9.29647	3.39321	10.8141		4.52661	215.577	1.16482	5.05865	14.5547	25.8625		1.12191	37.6943	7.49263	102.628	0.0482029
Set794	94.3727	62.5072	28.1609	40.0928		28.9494	6.55025	50.3096	0.972068	3.0566	7.86705	42.9844	0.966361	31.237	10.8255	0.53758	14.2625	17.5822	2.71051		30.4462	12.8534	7.68462	0.849571	8.12753	1.07048	6.08516	62.7561	2.25073	0.0895878	105.366	60.5536	1874.18	11.6594	4.2947	1.46632	63.8004	3.10801	245.125	2.11222	5.33576	9.10505	28.4108		3.02855	21.4495	5.73875	78.9749	0.144262
Set795	145.878	22.4685	25.9796	34.2724		35.6209	15.4925	33.1195	0.659351	6.77419	8.35567	28.4072	1.10255	43.5147	7.72322	0.866718	11.8615		14.4032	171.795	46.7895	18.6819		0.574483	8.05149	1.8398	4.33485	37.837	2.1158	0.0302683	190.093	215.293	1147.59	36.1484	4.59169	5.85516	61.9558	2.72223	154.818	2.00856	5.13216	22.9684	29.1789		0.734133	19.5957	4.55321	104.535	0.0822121
Set796	38.0883	19.6872	48.1469	22.4422		19.0848	14.426	57.0902	1.38082	7.49644	8.07451	16.2568	3.03463	50.2177	5.1065	0.576117	19.1064	6.62275	12.1361		47.9268	12.7801	36.0381	0.457321	8.46699	2.20129	9.11846	33.0365	2.29086	0.0423414		62.7013		17.757	3.06728	9.6137	96.9377	4.53951	156.103	3.7219	10.7285	7.47142	24.2264		3.02855	37.6018	18.0679	87.0623	0.0918615
Set797	25.7723	27.2342	36.0312	23.9711		20.4013	22.8327	59.631	0.976189	7.71911	8.45823	25.4644	1.57154	37.3257	10.9182	1.16614	17.4007		2.76687		75.2353	10.4485	64.2438	0.385197	10.4947	2.44735	6.20561	7.35138	1.91714	0.0677633	156.069	58.1565	1008.16	26.7135	4.09286	8.16582	75.3275	4.79693	460.333	5.55332	6.92101	23.0299	23.735	0.609318	1.60859	44.4937	8.69717	80.3634	0.124989
Set798	139.268	20.1082	40.9245	8.43326		27.9006	25.6151	32.4061	0.699234	4.96338	9.18761	12.3101	1.17614	66.6367	11.9545	0.420928	16.4001		6.57491		72.0444	16.6656	63.2903	0.582248	5.23104	2.03319	6.82496	63.3627	2.02177	0.0503559	120.377	109.778		28.4703	2.51676	7.76858	68.8573	6.64744	172.947	2.67008	7.02854	10.5737	15.7271		1.53204	71.3794	5.75657	119.848	0.0976907
Set799	28.3382	22.307	44.1717	20.2722		33.7901	5.87876	21.0987	0.549093	8.41345	8.13108	25.2613	4.742	280.062	7.21165	0.53758	12.3406	7.76949	4.17057	223.035	64.8216	9.46655	50.1273	0.294582	7.06362	3.33801	5.63606	59.4125	1.74878	0.0380988	146.107	161.29		13.3862	4.11331	8.22502	74.0331	3.10801	202.291	2.73556	7.18006	14.5801	23.4099	0.57708	0.646661	60.0207	5.62221	114.961	0.0867118
Set800	29.9462	28.6497	57.4427	20.0169		28.7409	14.6302	36.4333	1.07547	7.07429	10.2146	20.5791	2.01181	170.587	9.28646	0.83121	9.40802	9.84277	6.57491	298.743	45.4495	8.93713	6.75478	0.467035	7.04465	3.0321	5.7007	51.3013	1.5692	0.103732	39.7094	53.2004		21.4898	3.05974	6.33247	82.1285	4.53763	62.4548	10.718	6.40112	25.4976	37.0612		2.28805	65.8649	4.3324	116.123	0.0542201
Set801	103.96	26.0925	47.6474	40.5461		31.0785	16.19	35.1106	1.42828	5.12173	7.66024	19.2444	0.960545	204.511	9.60995	0.94006	16.7837	2.21193	3.89122	351.392	128.744	15.6387	26.8265	0.343374	7.17543	2.45518	5.4126	40.5219	2.31778	0.0724001		173.56	1152.46	16.9226	1.4436	5.46288	47.7777	5.45653	166.034	8.37721	7.37458	9.47695	26.1098	0.790763	0.408836	47.3935	6.16669	100.405	0.0599488
Set802	235.826	21.1867	63.6026	27.3512		26.4287	23.6543	30.9785	1.10046	4.87225	8.65644	7.63173	4.44611	56.3064	5.00027	0.470631	10.4858		6.76225		36.6463	8.99113	55.6103	0.551344	5.63077	1.25273	6.77141	26.1355	1.50273	0.0467243	100.399	109.493		13.7513	5.15018	8.16582	44.4404	4.16807	181.45	6.01721	3.99037	6.76965	18.2997		0.408836	26.9435	12.6933	110.489	0.0668865
Set803		39.0836	58.9155	37.2118	5.89144	24.675	14.426	50.0347	0.934291	6.55994	4.88802	28.6853	1.50086	46.6388	6.56654	0.726386	10.4153	4.82096	9.62497		45.4495	12.3035	22.397	0.443746	10.4951	1.60507	7.15218	27.4364	2.15447	0.0645812	140.16	62.5385		14.7674	3.64917	9.85561	53.3808	5.17367	596.645	2.43236	10.0877	15.8656	20.4104	0.464738	2.38066	40.5667	4.51004	78.5503	0.0972562
Set804	40.1559	25.8976	31.0693	40.8939		22.9963	21.8747	46.0037	1.02615	5.80292	3.66583	15.568	4.76009	40.8045	7.25063	1.0347	12.5239		11.8804		68.6488	11.6966	70.4103	0.369505	7.18435	1.58113	5.67009	36.617	1.98184	0.0439216	50.4322	62.4484		16.4691	3.56384	9.6048	74.0331	2.62491	48.3156	4.90289	14.4989	15.9439	27.4097		0.65959	56.413	14.0512	123.769	0.0868758
Set805	48.2912	16.352	48.5531	33.3975		31.2151	16.1398	23.6674	1.32584	5.44121	6.3037	18.336	3.56998	394.57	8.90147	0.381161	6.32876		5.66012		91.1069	13.1157	20.6669	0.691781	9.70463	1.312	17.5932	45.676	1.8731	0.121207	108.126	190.928		17.8101	3.80381	7.57711	22.0245	3.55941	209.657	5.23892	7.38126	11.3894	32.9231	0.546002	4.68731	25.5305	13.5424	112.347	0.154304
Set806	30.797	22.7535	56.01	24.5465		20.4013	23.1313	21.0987	1.3388	7.4099	6.18468	27.0054	0.99638	245.289	6.1331	0.685523	14.2625	3.3741	10.5626	195.183	257.465	15.3847	33.249	0.427333	6.50654	1.63699	3.81967	33.9211	2.07427	0.0757791		99.4809		18.8479	4.38053	5.40442	91.3357	5.42564	207.835	7.37473	5.0125	9.4963	25.0417	0.43375	3.05212	46.3984	7.42812	114.336	0.0754615
Set807	113.807	29.6713	36.0911	22.9312		29.3208	34.7495	31.625	0.813257	5.80292	11.9979	45.8451	4.53289	61.724	10.7568	1.46052	7.91564	9.16808	4.58817		394.928	16.0154	20.5931	0.651678	7.49099	2.43636	2.93079	38.4843	2.38483	0.0721282		105.077	1282.39	25.374	2.37995	7.87995	89.7045	2.67336	103.59	2.73118	10.5801	8.8556	17.9097		1.72122	61.268	5.53293	133.604	0.0867118
Set808	20.4815	28.2669	18.8128	40.8626		21.9393	23.7633	71.7511	0.763038	6.13567	10.4023	25.462	1.50086	45.7105	7.86646	1.33775	18.3768	6.81576	7.83388		46.1052	10.1085	53.0057	0.238198	7.87202	2.23696	1.75238	30.7938	2.01609	0.0487082	46.3954	44.8481	265.28	8.45715	5.2506	9.80951	53.0308	2.62491	148.563	2.71225	6.01481	14.6748	6.5335	0.300926	1.89303	34.6478	15.5345	103.379	0.0686082
Set809	44.8813	26.9198	37.113	18.7645		26.383	22.6611	50.0654	1.05928	5.21877	6.76083	30.9686	4.49816	44.2484	6.02599	1.1449	17.3194	8.51477	14.5703		45.3381	10.3665	33.0641	0.68606	8.00944	1.81269	16.813	37.837	2.47978	0.0996006	58.9729	99.4809	1027.48	7.92456	5.0115	8.53763	54.1183	5.68123	80.366	7.31151	6.69456	9.29245	31.576	0.494885	2.35915	84.7538	6.66849	89.8937	0.0918615
Set810	52.6984	20.9173	47.7318	43.7379	12.161	27.7083	19.1217	55.695	1.65362	5.55018	6.22611	36.4487	2.08371	37.7894	11.0175	1.3345	12.4946		7.56881		56.3125	10.6469	60.2084	0.238198	8.91495	1.53652	4.31474	32.3159	1.90436	0.090719		59.4034		20.0606	3.75266	9.66125	56.6801	5.17367	218.924	6.55202	7.79652	15.6527	23.5438		2.45326	15.143	4.53049	68.2407	0.0980865
Set811	31.1824	31.6974	51.1723	30.6794		23.2308	16.458	59.0333	1.02612	5.96075	10.1495	19.4724	4.34221	75.5672	9.61002	1.44948	11.2968		4.8162		34.5251	16.4744	6.20696	0.960931	8.68369	1.21012	4.98034	34.2073	1.88821	0.0968562	54.3386	44.0306		18.3844	5.35916	8.74412	76.7653	2.397	250.421	5.86964	5.55203	11.3901	21.1702	0.399713	1.05943	48.0873	3.95021	56.974	0.0810281
Set812	48.2109	27.0033	40.9821	35.2347		29.4969	16.3165	31.625	1.15667	3.5545	7.04249	14.7594	2.58387	148.592	5.49479	1.03066	6.97614	7.53904	8.15452		52.7373	7.31407	36.5213	0.779624	5.67345	3.16404	4.17741	44.4911	2.34164	0.0980808	50.0973	115.655		34.1296	2.74807	9.57265	88.0733	5.83095	530.982	4.40196	6.96303	11.0405	26.2631		4.48378	39.9076	5.69468	93.7684	0.153355
Set813	34.8361	31.599	28.7201	19.3417		28.4811	23.284	50.5851	0.699234	4.50558	6.0356	18.336	1.05533	170.928	7.26594	1.12845	13.7604	14.2949	12.4877		46.4558	7.7209	39.047	0.851119	5.39724	2.65527	4.81939	42.7719	2.06324	0.0543341	211.761	49.0386		26.6261	4.43231	7.03366	82.3683	4.43002	156.202	3.13109	10.3545	24.488	33.4887		3.05967	41.7449	10.1587	75.305	0.105236
Set814	45.8108	15.956	25.2405	11.1754		26.1791	26.0828	58.1876	0.851295	6.33666	11.0082	14.7971	1.65431	466.995	11.0779	0.970573	19.1488	7.42314	9.52621		31.6384	12.5921	36.4535	0.535876	9.04467	2.78982	4.64038	47.94	2.17902	0.0565236	186.35	172.04		16.4064	4.44618	8.72016	60.8225	4.79693	260.396	6.07603	6.20613	14.5801	33.0234		2.86345	53.5555	5.53293	35.0164	0.0707771
Set815	31.0115	34.8842	22.5447	29.2204		28.1739	11.7439	63.9682	0.972143	9.54127	6.19753	14.7971	1.75077	61.1357	5.1533	1.43967	5.93981	7.96897	12.4136		45.5628	9.1667	31.9603	0.548724	7.98442	1.30429	10.5112	16.6423	1.65673	0.0688953	111.234	160.084	1024.27	11.958	3.55806	7.24595	53.5759	3.89091	301.319	4.86264	8.92534	20.6358	24.1594	0.512803	2.69742	33.3696	7.92811	87.1303	0.100303
Set816	208.568	25.0225	29.8786	28.2243		24.5217	23.9884	41.4978	0.794886	5.62073	8.75805	20.8594	3.74461	69.3526	5.00027	1.39548	20.2718	9.36646	5.32674	442.665	167.844	8.42779	46.2028	0.820018	8.91495	2.20682	12.1493	71.0815	1.90963	0.0634688	104.814	66.2149		16.3189	4.2947	9.86941	64.0715	6.64744	260.396	6.23302	5.54677	16.6236	23.2189	0.465182	1.71384	72.0918	5.43573	130.835	0.118978
Set817	23.0999	30.5259	20.8254	33.9534		24.5217	15.4507	46.586	0.850156	5.98249	8.75805	23.0968	2.68777	67.371	12.1029	0.561357	10.3082		3.65956		83.3972	12.0014	39.2537	0.409253	6.35694	1.59568	4.92415	43.027	1.83493	0.1005	101.049	84.5907	2480.89	22.2865	4.58334	9.95434	52.7755	3.45746	159.995	2.35717	6.75465	12.0428	25.2147		4.8074	54.7878	7.27235	66.1955	0.0549422
Set818	69.4519	14.404	34.3876	23.498		29.3846	15.7553	55.7045	1.45865	8.76541	9.6545	21.3664	2.18422	164.374	8.09613	1.33018	13.7616	9.12365	8.71855	427.787	29.5526	11.5511	39.3233	0.932011	12.8022	1.4879	4.98034	17.1692	2.18492	0.0946054	188.558	54.4485		20.7583	3.55676	7.03506	51.1193	4.92905	136.132	2.95501	8.80479	16.1342	17.7248	0.557017	1.77278	44.4937	3.66011	93.126	0.052938
Set819		26.9588	53.4597	29.4843		33.6504	11.7117	37.0326	0.824543	1.69535	3.66583	29.4187	1.95016	57.3324	8.21227	0.910391	10.1484	15.1883	7.60476	358.339	57.6709	7.54041	28.9093	0.427333	5.77626	2.51715	5.61416	70.4278	2.5617	0.0803711		67.2462		19.3521	4.10924	1.52776	79.2591	4.37974	70.8665	5.45417	9.78399	10.5737	30.7603		1.45128	30.71	6.07028	93.9705	0.0988205
Set820	34.002	24.7072	37.4624	29.1267	9.78623	27.3537	14.6473	61.8968	1.02615	8.42857	11.9657	20.0264	1.28007	63.3224	14.1719	0.816433	14.2625	4.99162	4.66485	192.805		15.1517	21.5409	0.369569	8.03029	0.94865	10.9743	39.215	1.943	0.0546676	120.598	172.04		21.1084	4.38612	6.09178	60.3924	2.62991	262.643	2.73118	10.8265	7.30369	23.463	0.56534	2.34609	57.2223	4.33998	76.6294	0.0761827
Set821	282.186	16.9144	39.4089	29.6301		30.6929	16.308	54.0913	0.964637	7.53685	6.22149	14.763	1.44461	68.5054	6.2446	1.41877	11.7411	5.45383	4.88459		42.0486	10.9216	17.3382	0.725973	7.06362	2.86893	5.87458	19.5504	1.96649	0.0487082	212.131	340.595	564.818	13.7513	2.79899	8.89283	101.563	6.22054	203.664	3.01804	8.20835	8.5923	14.8869		2.7818	43.7296	4.92516	61.2009	0.0851543
Set822	164.499	27.0462	55.6141	29.2218		21.648	22.8327	29.5509	0.669841	8.05114	10.0457	30.7474	0.736576	74.6388	7.72322	1.15029	13.7778		9.11707		56.2491	15.1819	31.8654	0.359521	7.04465	2.63024	3.4943	20.6382	1.67692	0.0579312	122.162	54.8691		9.53008	3.70794	4.14661	81.1449	3.79168	118.594	7.11867	5.5048	14.1035	17.5175	0.251576	1.93322	26.293	6.27613	76.2502	0.0538493
Set823	42.1357	35.9169	41.0106	35.658	19.4307	26.6511	27.5796	70.1711	1.27737	8.37969	5.65955	27.5537	1.694	46.6388	8.58549	1.25091	9.68115		3.77539		33.6583	16.6331	46.455	0.409348	4.26319	1.53652	5.24347	9.25117	1.26566	0.0966285		42.4967	299.611	11.6177	3.86265	6.40249	19.0079	4.19394	282.847	6.27571	10.6755	8.78001	29.042		2.82008	40.1328	4.40396	73.4084	0.0891243
Set824		24.5724	19.9032	41.9508		20.5504	34.4364	17.9892	1.40589	5.93192	6.76083	26.6578	1.56964	139.119	7.26594	1.05585	9.94538	1.54714	8.02817		52.7754	11.5046	41.9923	0.716767	5.9569	1.59568	5.17896	56.8161	1.41683	0.0946449	104.588	66.6884	1454.93	20.5821	3.09742	8.60205	63.2736	5.68123	46.1452	6.30623	5.71284	13.8643	30.6307		1.97862	41.9128	11.8909	98.3057	0.0495602
Set825		29.4014	24.2137	25.4002		27.982	29.3466	45.4193	0.955318	6.47387	9.26442	21.3957	1.50086	339.611	14.1719	1.26031	9.39788		10.0256		87.9099	11.06	26.9437	0.392281	7.15152	1.12511	5.75339	62.7473	2.05731	0.08825		50.5631		16.3004	4.27732	9.6577	55.1103	3.28195	83.8541	9.00723	10.7478	6.63443	23.4099	0.494885	2.31216	31.0177	17.6364	85.9316	0.162396
Set826	35.8099	27.1458	53.7901	34.7807		28.4572	20.5917	69.5082	1.12651	5.6074	6.36346	39.3367	3.94444	22.2528	9.00029	1.12845	12.3064	6.20865	10.7588	300.113	38.5955	19.2759	19.4886	0.641982	9.44137	1.26288	2.16515	64.9882	2.11533	0.0380546	95.8705	75.2529	366.067	22.7586	3.82799	8.37763	80.2348	3.06541	299.482	2.90499	5.80275	12.1307	36.8886		2.49195	65.4646	13.5206	97.5765	0.0792668
Set827	24.2204	29.2972	27.9049	29.1928		20.4013	13.7681	71.1225	1.75597	8.94706	9.90564	16.8155	1.18836	73.9908	7.08173	0.940912	7.31936	3.3741	4.17057		52.4066	13.217	36.7587	0.77574	11.7142	1.68052	3.94101	60.6066	1.58993	0.109811		239.537		8.30321	6.35407	7.68635	55.7124	4.27908	265.009	6.97766	8.20835	10.6529	38.8707	0.546002	3.19535	55.358	8.90298	112.633	0.0935315
Set828	37.8873	27.8865	33.9837	27.0238		34.9702	28.0717	73.0573	0.888347	7.47612	7.49444	19.6889	1.39038	27.1048	5.33885	0.537117	16.0638		8.87148	517.538	86.3354	11.8166	31.8303	0.531371	6.91087	1.92199	9.1857	56.7341	1.54151	0.0445257		75.2529		38.296	5.71251	8.75683	29.2963	6.94315	184.322	2.64464	8.96632	13.008	27.5166		2.82035	26.8412	3.44292	103.296	0.0755286
Set829	45.2198	28.7985	38.5031	36.779		27.7818	18.6487	37.5006	0.980235	8.64649	10.6194	28.5872	1.51841	259.293	5.16317	0.984052	10.1951	15.8379	10.266		87.6472	7.78599		0.54772	7.14736	2.17608	3.29258	10.1122	2.21469	0.0448382	216.296	65.9044		9.90176	3.91276	5.96	64.4972	5.78433	83.712	9.30324	4.3296	13.8588	31.0667		1.71384	23.9298	13.4228	52.4455	0.0956001
Set830	45.7201	34.6086	42.5044	23.2039		28.1002	25.8316	35.1106	1.76787	8.57019	7.76135	32.6534	1.04679	62.7522	5.24165	0.77568	11.7464	5.05242	9.67723		62.3474	8.05017	54.8139	0.427333	5.35531	1.43121	3.73119	34.0688	2.34207	0.0757407	144.794	58.1565		8.30321	4.54009	4.33	73.0335	4.79693	170.786	2.62534	5.80275	5.80828	17.4548	0.595925	3.56045	35.0127	7.19557	50.212	0.0569913
Set831	121.53	15.956	24.6819	25.9209	11.4204	18.3394	24.0115	54.7116	1.39129	7.24024	6.22149	22.4237	4.10341	204.328	5.26998	0.959483	10.4858		12.3081	591.62	27.2425	14.8517	45.8031	0.352534	7.32936	0.910412	3.99101	33.413	1.5934	0.109435	42.4183	49.3262		7.57439	4.39749	8.53763	51.6647	4.23061	65.9989	4.06463	6.26692	14.454	31.0667		2.69824	18.3609	7.3441	93.6114	0.122297
Set832	123.706	28.6497	55.234	28.7898		26.8012	14.5312	71.9717	1.14161	7.75594	8.98767	29.2052	2.65364	24.5128	4.77362	0.788434	14.2625	4.06001	4.39279		36.635	14.0349	40.3021	0.607972	9.04467	2.48704	4.67668	28.0084	2.29214	0.0861218	43.6918	69.6307		13.7513	5.8968	7.72084	74.7773	3.10801	214.374	5.60648	5.19993	11.9094	18.63		1.85934	74.3866	5.05443	112.636	0.0972907
Set833	51.8158	40.4716	46.8834	33.4068		24.3853	17.4774	36.7766	1.36389	8.98858	4.45627	36.9877	3.74461	61.724	11.6624	0.798041	11.5295	5.05242	3.89122		89.377	9.47711	18.5851	0.373676	12.6043	2.59642	3.73368	37.837	0.931528	0.0842263	247.603	209.705		22.3949	4.32114	9.75746	24.8185	5.15502	848.139	11.49	14.5413	19.9203	26.0782		1.53204	62.6281	10.5196	108.62	0.0490337
Set834	53.3109	27.969	36.6242	30.1727		29.9982	13.6745	73.7903	0.851139	3.70194	11.9979	25.2613	1.75805	34.0547	8.48372	1.17128	17.3362	1.39438	4.66485		185.363	11.1318	26.6729	0.859387	5.90622	2.44735	4.053	50.7539	2.49552	0.0568497	180.413	46.8081	825.237	18.4852	5.57404	6.25681	29.2963	2.62991	51.2567	2.8253	7.11472	22.1955	24.6532	0.709624	2.66901	16.1463	9.56959	99.3195	0.0878502
Set835	107.086	19.6872	25.4794	35.4524		26.6662	22.4072	85.3779	1.12236	3.0995	10.7551	35.6567	3.59698	92.0029	6.69594	1.2233	10.3943		10.7588		51.6534	20.5773	41.7767	0.301054	12.9048	1.93375	6.31062	23.7737	1.9483	0.0388621	148.194	64.6257	564.818	5.52936	3.74071	5.08002	90.0436	2.42193	273.373	2.39093	5.51173	21.9697	14.1483		4.48378	21.8759	3.44005	102.055	0.0664951
Set836	147.83	37.1634	41.9292	23.4731		28.9467	11.4195	31.9242	1.09178	5.65924	8.0107	25.2613	1.62985	208.688	6.56654	1.47801	14.1954		7.88584		57.2845	11.7277	21.9487	0.401184	8.88847	1.42014	5.941	61.1884	2.04201	0.079266	148.252	212.423	1068.4	19.6922	3.55588	9.59492	46.9602	3.9544	189.483	2.81808	4.79243	15.6527	26.1351		0.646661	62.7103	9.2635	81.0716	0.0870369
Set837	53.9108	22.3605	44.9851	31.8181		19.2762	22.4473	43.6506	1.2055	6.82331	9.94696	21.3664	1.50086	73.9908	10.4495	1.43931	17.1811	9.83953	14.5247	218.398	50.3299	15.0168	40.1587	0.505343	7.681	1.33264	4.64038	41.8246	1.86534	0.102546	46.6954	47.5046		25.1286	3.98801	7.57087	66.1534	4.13206		2.34511	6.53499	17.7763	24.5513	0.464738	3.94407	59.4273	10.1131	56.376	0.15632
Set838	40.5164	19.6872	19.1713	28.9708		20.4013	26.8058	48.3122	1.34549	7.64529	8.6951	18.0392	2.31133	121.017	7.97215	1.19041	11.4469	13.9534	6.46889		61.6058	14.0951	30.5562	0.33464	7.04465	1.66082	5.30607	29.3494	1.98504	0.0861218	186.35	60.5143	977.215	22.729	3.05974	6.9524	80.9243	3.24317	177.907	4.68962	5.51173	16.6148	32.3218		1.6329	40.5667	4.44949	26.2761	0.0561883
Set839	44.0566	21.1867	48.4752	31.7405		20.6939	17.1402	31.6502	1.15611	6.36959	7.89275	14.0228	1.44324	62.395	5.90574	0.960531	8.2642	3.12862	6.23399		155.768	14.4539	49.5277	0.268296	8.68369	2.46823	3.06263	61.2368	2.19312	0.0565236	38.0543	62.0917	299.611	14.9357	3.68314	9.45267	46.313	5.4961	88.5722	2.51951	8.53862	6.51347	28.4448		4.32838	21.8759	17.3409	106.292	0.0767829
Set840	31.1591	27.4604	30.9399	41.3705	12.5521	20.357	23.7044	49.4963	1.26295	6.13403	9.18761	30.0924	1.5227	174.125	5.97177	0.798041	13.8194		8.85429		56.7031	13.9792	51.215	0.33162	5.9569	1.08443	9.1857	41.007	1.86854	0.0617815	50.4915	71.3389	1121.53	21.0477	4.59437	5.9043	24.1521	2.23572	40.4184	9.6027	5.46066	13.0974	24.1594		1.14941	51.8342	5.1353	85.827	0.0927496
Set841	28.6115	17.1195	64.1297	38.4865		33.7683	4.83917	29.5509	1.0631	6.35278	7.97966	21.8871	2.29295	65.1752	5.51246	0.737997	18.3056	10.8439	5.22666		48.4496	14.3987	21.6554	0.257732	5.3411	1.66082	3.93948	14.8426	0.849503	0.0602982	206.068	134.696		13.7513	5.39793	7.58554	27.5717	4.54496	214.987	10.0809	7.17518	6.76965	26.8816		2.38082	52.0001	5.80733	41.8924	0.0984535
Set842	42.1357		44.2103	35.5633		18.2709	8.48406	50.3322	1.27384	3.54954	8.1911	30.9686	3.72309	446.748	9.16126	1.353	21.5971		9.63299		33.5754	10.4119	27.0701	0.317457	6.60618	1.64469	2.60365	77.3696	1.54284	0.0564433	160.786	203.432	801.937	25.1286	5.40006	7.7478	52.3119	3.04119	220.96	7.65687	5.05865	16.6148	31.7792	0.694803	1.24127	51.5844	6.50784	120.826	0.0372176
Set843	25.142	27.8958	54.3629	23.5839		26.2824	27.5409	60.1058	1.42828	6.72038	5.2108	30.9686	1.26915	65.1192	7.72322	0.687561	7.34758	11.1324	4.66485		43.6024	16.7323	34.194	0.440316	6.26776	1.89569	6.28918	41.057	2.00714	0.0816091		201.79		19.8055	3.76878	9.85445	76.7653	3.89458		6.5618	5.29275	17.0209	33.1686		2.55884	42.1979	7.1864	14.2836	0.0607186
Set844	24.9489	32.3382	26.9434	30.7785		18.4801	20.7764	63.5645	0.863257	8.47056	11.7017	35.4724	2.22016	20.9766	7.51314	0.920983	14.825	8.87364	7.59035		61.5664	15.0196	41.7767	0.392281	7.54807	1.20241	4.94196	20.6382	2.19511	0.125378	201.724	44.0306		18.8479	4.03005	8.69102	80.3719	4.98173	267.358	10.1338	5.46424	23.3267	30.8878		0.527748	35.1358	6.5416	110.224	0.0497475
Set845	44.8611	58.6871	20.8254	28.8072		15.6319	12.5429	52.2101	0.765209	5.94591	8.92191	17.4892	1.44324	63.3224	3.97134	0.588314	9.81494		6.46889		21.0312	11.5511	8.33703	0.69216	6.75812	1.88492	3.84796	16.3786	1.72338	0.0480592		169.766		15.7542	2.26865	5.66225	91.3357	5.04947	361.995	7.65687	4.76004	7.48722	20.1562		1.32948	60.0207	6.98677	20.517	0.0756938
Set846		57.2295	25.2045	26.7281		24.3853	10.2087	72.2622	1.65933	7.22612	8.96692	26.8945	2.25495	168.599	12.7486	0.958013	13.7778	12.6098	9.28685		141.682	10.3211	50.1273	0.33162	6.95488	2.29739	4.26848	59.1479	1.99694	0.0499226	545.006	72.071	1430.69	18.8557	2.60746	5.74556	51.566	3.62972	195.63	1.96282	6.69454	18.9408	17.242		1.53865	43.9932	6.43843	103.964	0.0866786
Set847	52.1988	28.3075	43.2714	32.2272		18.7719	27.6919	53.2972	0.980235	7.10365	6.25675	16.2568	1.3796	43.1236	6.12545	0.437051	19.1789	5.35602	7.83388		23.1048	7.79008	27.1061	0.786695	8.54786	1.47026	2.98946	63.0553	1.96016	0.0721282	217.896	115.198		18.3008	5.58697	6.4448	78.7314	3.94267	88.034	6.16542	6.24585	15.3218	43.2842		0.864008	40.4402	6.44512	105.624	0.0708988
Set848	50.7771	27.6001	43.1217	28.7649		23.165	29.5788	68	1.37461	4.70088	10.4458	16.9885	2.1318	253.218	8.36604	0.737997	12.3064	12.9275	10.9039		37.0761	9.46655	29.1037	1.01811	6.00246	0.984675	2.93433	25.5881	1.4702	0.102078	49.9815	70.91	1008.16	24.6953	5.04195	8.1657	18.5929	4.96656		9.62313	6.40112	11.0216	18.63		1.02087	40.4402	5.34004	109.347	0.0867118
Set849	106.395	26.9198	32.7238	23.9002		27.322	16.8058	33.1195	0.824817	6.72038	9.46731	18.6401	2.09167	62.395	9.28646	0.513525	12.9847		10.9103		81.771	17.3293	31.1714	0.824951	6.07367	1.27492	22.6149	34.0774	2.42025	0.0389278		298.812		17.757	3.86575	1.99422	57.9336	4.90414		4.42567	5.88603	15.4299	8.40673	0.574821	4.79669	53.87	11.3793	19.105	0.100026
Set850	133.766	26.9615	46.5665	30.2121		24.4202	26.5199	49.4963	1.38082	7.72812	8.12526	18.5636	1.52191	73.018	10.3808	0.608903	11.771	15.3214	8.22654		122.907	11.7571	22.5741	0.233796	5.98411	1.32209	2.99015	35.935	2.33859	0.0749254	139.065	75.2529	1264.65	17.0592	5.58459	7.31937	65.1578	5.15502	51.6165	9.31655	5.63349	9.16747	25.0503		3.54495	17.3156	11.4369	52.4163	0.0521001
Set851	41.0613	28.0307	54.4422	35.6044		35.3723	19.6365	17.8486	1.53071	3.8569	7.97966	23.3001	2.79083	49.5247	7.56743	1.18666	12.8535		6.01871		127.813	14.6879	16.9584	0.270488	8.12753	1.20385	12.1807	11.127	1.79824	0.0618006	112.032	213.638		16.8165	5.61423	8.53763	47.9798	5.15924	284.471	5.75415	8.187	6.38464	20.6942		3.02305	24.0128	6.5553	58.0988	0.0755286
Set852		29.8753	28.801	33.3455		27.058	11.3575	32.8573	1.36454	7.33498	11.1192	17.9434	3.07517	44.0511	7.47528	1.05585	16.7453		10.4279		131.316	10.3743	6.17755	0.277736	5.34908	2.96819	3.40721	38.9541	1.91811	0.0602982	188.365	62.011		8.98974	3.59051	9.5581	49.6361	4.43002	142.851	7.12405	4.76004	13.0974	37.7088	0.420909	3.23995	39.5754	3.56044	75.8906	0.0668492
Set853	108.146	28.2176	37.267	14.8899		32.6826	9.06723	95.446	1.21857	3.16308	2.42127	21.0205	2.00019	62.395	3.40529	0.980277	6.97542	7.65515	10.7588		46.1618	13.7764	19.5253	0.932814	8.77285	0.663454	4.81939	17.325	2.52977	0.0491767	100.687	57.6781		13.7513	4.36267	7.64476	47.8554	3.44576	193.897	1.30497	10.4458	10.9708	33.7531	0.593088	1.93322	59.8792	4.53049	111.272	0.0494725
Set854		19.0823	26.535	23.7834		30.3934	28.0829	37.757	0.840902	6.61367	13.1494	14.9322	1.44324	161.217	5.16317	0.680294	16.6491	8.02924	7.83388		61.6058	10.0374	51.7973	0.30339	8.81452	2.12117	3.2607	40.2551	1.5934	0.147907	427.591	165.356		15.7909	4.6463	4.13819	57.8906	4.3005	83.712	6.12913	7.01621	6.90163	39.5934		1.67337	66.9663	5.69468	32.4293	0.0545631
Set855	156.07	21.5959	26.7147	9.05926		26.8162	19.1752	46.0037	0.573616	6.55178	8.1911	24.2614	3.01433	197.898	5.53446	1.64502	20.2543		10.229		29.0511	14.1265	63.2077	0.409348	6.87295	2.29739	4.33839	54.0827	2.14343	0.0638849	50.7671	115.109		25.766	5.21337	6.47462	61.0251	5.04242	306.356	6.25691	5.53673	8.33547	19.446		3.05878	48.3954	6.51278	73.1783	0.070831
Set856	74.6864	28.6844	36.8068	28.3932	13.8892	21.9528	7.94552	54.7116	1.37704	4.59886	8.98767	20.3472	3.16469	50.2177	6.2954	1.11699	17.0313	5.06981	4.703		35.9837	8.15312	38.0519	0.607972	12.101	1.66082	3.64914	74.8813	1.67151	0.0893648	50.4991	44.8481		5.947	4.30532	9.86941	52.6356	3.77702	331.655	10.6872	5.00084	12.2274	29.6855		3.75842	42.7201	4.99694	73.6885	0.0508919
Set857	23.5901	13.5145	26.1694	34.1731		26.0763	14.5174	38.6098	0.706708	2.23654	8.40254	33.5671	1.22315	75.5672	7.22734	1.35237	12.7298		3.0139	358.339	142.162	15.3859	38.5412	0.424202	6.99067	1.60729	16.1252	39.1506	1.7351	0.0417842	107.385	59.1861	208.281	13.3691	2.94688	8.2733	46.6176	2.54794	104.294	5.56908	7.11472	17.7883	13.4437		1.77278	59.0355	6.7186	104.371	0.131525
Set858	48.2109	34.2833	17.348	23.5756		24.3523	27.5409	59.4243	1.2364	2.36355	8.52275	16.7875	1.3962	124.482	14.6651	0.578086	16.2088	4.86321	7.30548		53.003	6.29606	42.9282	0.979204	11.5384	1.8938	4.81939	25.6475	2.23174	0.0353858	279.469	57.6781		16.8869	4.41789	8.13895	94.539	3.89054		5.29037	8.95977	7.267	25.8518		3.99514	41.7428	24.1987	109.638	0.069685
Set859	82.6579	26.5908	36.4547	31.6914		31.2463	10.4087	44.1913	0.699234	3.5545	2.22498	18.7758	2.26341	72.3197	4.25589	1.07469	12.974	7.40223	8.93318	360.269	46.7559	9.76833	33.4313	0.579796	9.78713	1.52049	5.60326	30.9254	2.02935	0.0702279	158.128	52.0581		5.62793	4.82731	10.2944	61.36	3.12983	180.84	4.80956	8.187	24.0453	31.576		2.57071	62.6281	5.28981	97.9942	0.0668865
Set860	26.4061	7.1959	22.9414	37.5195		22.1341	9.06723	55.7045	1.13901	6.77419	8.12526	19.6889	1.67652	39.444	9.64212	1.26285	9.46049	7.04986	8.50498	171.795	46.7752	5.36525	40.4052	0.427333	10.1602	2.5159	12.7913	15.0673	1.90333	0.0270844	149.589	199.751	1758.63	29.6739	5.56419	7.07375	87.2939	4.42164	189.17	4.78583	8.06565	8.78001	20.6942		1.06148	41.5983	9.56959	112.636	0.131674
Set861	14.0936	33.4449	36.0911	23.7834		28.7495	20.7764	35.1106	0.534777	6.64585	8.45823	50.9519	1.5322	34.7944	4.44998	0.62528	17.3834		9.93655		35.9837	15.0196	42.325	0.674738	6.01504	1.87873	4.89987	37.6138	1.87248	0.103068	97.9219	71.3448	3390.8	15.7542	3.38743	7.47877	97.0573	4.06558	58.2886	4.41448	5.80275	6.13289	27.6427		0.95049	56.3787	12.3557	67.8515	0.11402
Set862	23.641	30.6433	22.2727	28.8054		20.6939	26.12	51.478	0.888347	6.33593	12.8973	25.7525	1.40016	60.916	5.37679	1.43401	10.6435	5.60355	3.19028		150.978	10.8238	55.6103	0.308783	8.46997	2.5154	5.90414	40.9495	1.73757	0.0900409		84.5214	1721.4	15.1975	3.49365	5.59743	85.6522	3.22519	143.608	6.51661	5.90445	8.858	26.448		2.452	23.7553	8.53111	116.123	0.0848976
Set863	128.193	31.1466	48.6885	9.64536		17.0859	26.1852	31.5861	1.22632	6.69106	9.14423	25.462	1.14651	267.866	6.31371	1.94997	14.5418	5.55757	6.90123		74.6265	10.8238	36.8722	0.337497	7.80603	2.53511	3.20686	54.5134	1.94874	0.0373585	104.192	71.3448		14.9357	3.5896	6.0804	74.0331	2.6526	147.071	7.4036	8.06565	8.78001	26.9378		1.33898	42.7482	7.49263	103.314	0.0597954
Set864	116.942	22.5201	16.9284	34.6591		28.3681	24.4268	76.8375	1.83188	5.39666	7.97856	20.3907	3.3446	277.325	11.469	1.3401	10.7412	2.51448	11.9042		176.548	14.4076	25.814	0.33464	7.07472	1.20385	4.86736	68.374	2.18334	0.109602	139.531	109.778	1421.65	17.0763	4.58445	9.29423	46.9602	3.79574	104.294	5.10385	8.95977	17.2553	31.576		1.80693	31.6462	6.57803	53.5469	0.0668865
Set865	30.206	27.517	19.1291	24.2133		12.6016	18.2112	54.7116	1.42763	5.0526	8.07451	23.9443	2.00019	72.7649	7.13377	0.516088	8.83446	5.7518	4.8162		35.9837	13.2005	23.504	0.71452	7.50502	1.20399	7.90432	44.3385	1.82556	0.107097	38.0543	60.5143	975.433	15.3796	5.06881	10.7742	75.7546	5.14566	564.765	7.95675	7.78481	16.1342	23.878		0.646661	42.252	4.33998	86.2057	0.0714433
Set866	65.2312	36.0386	48.8383	34.5844		26.6183	18.1787	31.0755	0.921346	2.42578	3.4799	18.336	2.4646	102.964	5.74361	0.532283	10.9831	12.436	3.19028	54.8542	69.3154	13.4072		0.249701	10.2542	0.972915	5.95449	11.0621	2.22341	0.0568598	47.0917	58.1565		12.8133	4.23906	8.03871	59.859	3.97832	166.026	6.12122	4.61529	6.63443	19.0075		2.59105	30.71	5.76778	119.704	0.0866781
Set867	54.8721	6.94475	51.0909	10.0319		20.1184	19.0804	41.8818	0.888347	6.01643	8.85614	39.1303	4.51477	182.853	9.45162	1.53187	18.7537		10.1924		61.6058	21.4913	36.4535	0.68353	5.50434	1.18167	13.9159	47.7364	2.26389	0.0408241	58.5799	68.6113		24.8883	3.91099	5.85829	22.0245	4.78317	251.966	4.98386	5.1776	10.6405	18.2997	0.593088	2.37658	69.3366	14.8204	100.271	0.114228
Set868	86.7316	14.5755	23.0888	20.8534		26.1953	26.5001	83.344	1.21857	7.31616	4.16864	28.2153	1.29945	169.063	7.5797	0.531028	14.1954	2.08115	9.70844		44.5815	15.4998	36.4111	0.391539	5.4119	1.0058	5.56272	20.4229	1.56741	0.0260883		57.0727		19.0643	2.52124	9.8483	44.0889	4.2666	223.442	5.41868	7.71765	12.2188	17.5424		2.14756	35.5751	4.96969	112.981	0.0980865
Set869	91.9446	18.1454	38.8148	32.1385		25.7276	19.8472	80.1505	1.10593	5.83582	5.7078	19.1775	2.11614	37.3257	12.1009	1.12845	15.8702		10.7948		45.1796	11.0152	26.3393	0.641982	3.49742	2.30395	11.4655	13.7355	2.42925	0.0538778		157.97		28.4236	3.80381	5.87665	69.6759	4.81105	161.399	2.60694	14.7012	17.8561	32.8358		2.80834	44.8975	4.37197	62.694	0.0794803
Set870	30.8773	28.7975	19.2147	35.8295		22.9751	19.0299	36.6621	0.809784	6.97241	8.00925	30.7474	1.01353	42.7749	11.2035	1.51914	18.5325		3.15266		114.174	12.2579		0.306775	4.68194	0.706086	4.31917	32.5072	1.75006	0.0566031	54.87	70.91	1607.71	5.50664	3.91342	6.1663	72.1128	2.72035	233.102	5.28093	7.61479	20.8559	19.6938		3.12842	59.4402	4.7917	87.1303	0.10272
Set871	65.2312	20.3646	28.0905	30.1332		22.133	26.2327	42.4611	1.50831	5.13218	10.9471	16.729	1.04679	287.205	7.26594	0.53758	13.3205		9.82661		42.139	3.80189	36.5213	0.77574	6.55213	0.953044	5.21328	27.3477	1.88123	0.0734648	127.817	70.91		14.0726	5.16969	5.6169	48.7518	2.60815	296.467	2.34511	6.85755	30.9969	24.0785		0.646661	31.2213	5.94457	94.965	0.0988205
Set872	46.2715	30.6784	18.355	32.8253		21.7865	11.6291	28.0615	1.42681	5.49408	5.21587	14.9475	1.55854	33.4292	9.70149	1.37329	16.7948	1.18778	8.05025		56.3125	14.8517	28.791	0.536585	10.8938	1.8775	3.15271	43.6981	1.70217	0.057013	280.864	73.8788	1009.85	15.2187	5.99671	6.07915	70.0903	5.15502	84.4265	7.65687	7.43305	11.2555	31.576		0.765373	65.0793	3.56309	102.19	0.0536225
Set873	84.2355	26.8747	43.6956	28.1096		29.2295	21.2475	46.4947	0.863257	4.80741	8.85614	17.2417	3.44706	50.04	6.89743	1.17212	12.5581		8.62285		35.9234	14.1103	37.2569	0.242805	8.91307	1.8775	6.08516	56.7583	2.5686	0.0688953	44.7181	238.445	879.587	21.617	3.20226	10.7936	53.5406	4.27852	186.476	1.05996	7.30473	17.4838	39.2049		1.37545	24.0128	5.69468	87.4759	0.0669596
Set874	12.0515		34.4862	31.4249		22.7921	29.6521	28.0615	1.62524	8.68957	3.94048	17.6623	1.25868	138.123	7.41669	0.577074	9.36261		10.2907		64.3121	15.1819	41.9353	0.455467	9.70463	0.745979	12.5811	42.2525	1.89687	0.0579375		99.4809	898.379	15.5707	3.14513	6.25821	51.2178	2.60815		8.31863	5.26708	14.5801	26.3278		1.93322	57.6669	14.0512	86.0029	0.0883527
Set875	182.576	25.7878	33.8436	9.64536		30.1553	12.9711	31.4423	1.21509	8.10616	11.5958	24.9738	1.44461	221.073	10.051	0.677091	18.4625	14.2761	9.57194	161.249	51.0845	8.42779		0.33162	6.1551	2.24248	5.79787	54.7109	2.6931	0.0505551	180.216	53.631		17.0763	4.58445	5.19242	79.7976	3.06248	379.712	5.0443	6.32432	7.30369	26.448	0.567823	1.96026	56.413	3.04488	85.4837	0.0810281
Set876	98.9559	35.6674	43.2243	22.699		19.2797	19.1918	35.7154	1.67926	4.16899	7.1017	30.9686	0.786849	97.5547	4.96756	0.826577	15.8811		8.85429		59.3636	12.2537		0.332765	7.44283	1.26288	7.99479	26.1355	1.53894	0.0528711	94.2305	51.4765	860.153	19.8631	4.63661	5.63087	80.2414	4.30279	443.166	11.099	6.58866	7.66865	35.8081		2.25337	56.6807	3.44005	98.5072	0.0667274
Set877		27.0901	37.7124	37.9012		16.2259	10.3169	31.8582	0.765209	2.54452	8.46268	29.2052	1.60969	212.055	5.90574	1.1483	13.337		2.61943	245.303	221.102	10.3341	38.2901	0.428302	6.33884	1.49335	2.36951	10.9522	1.47441	0.0777225	42.8993	81.0617	913.213	21.0022	5.87627	6.61728	48.1872	2.64693	182.379	6.02752	7.11472	22.2206	23.4099	0.704468	2.49195	46.8196	4.26265	73.4522	0.0668865
Set878	28.1578	17.1656	29.2158	26.507		19.8123	24.3151	47.145	0.685308	3.5545	5.84544	33.5754	4.07658	160.991	6.14125	1.20448	18.7853	13.8568	8.85429		59.3636	15.3859	21.8935	1.19384	10.5422	2.08338	2.77363	32.1051	1.41464	0.0422628	39.5891	62.5385	314.028	6.93578	4.6852	8.16582	52.7755	3.82282	220.486	8.22579	9.30656	19.3458	36.5527		2.35197	37.4415	3.99482	85.6662	0.0547607
Set879		23.3596	45.9915	29.888	18.299	26.0585	14.633	55.7764	1.34169	7.74359	8.80055	40.1702	1.844	52.0765	5.67966	0.919072	10.7525		8.85648		34.114	8.50125	19.7753	0.332765	4.99094	1.30429	5.71	24.0335	0.973872	0.056451	352.119	217.041	1546.77	19.2325	3.5896	5.92492	42.8194	5.64368	62.653	5.55332	7.14801	13.5791	25.5807		1.77278	49.4188	14.3939	75.6557	0.0870369
Set880	166.107	20.7335	46.3451	35.335		23.2372	23.6543	56.5707	1.41934	3.02412	6.6605	27.2649	3.06316	126.776	6.64103	0.910391	10.7372	11.3493	12.5378		79.0718	10.4143	47.6734	0.31524	6.9391	2.20368	5.18696	51.4173	2.22341	0.130879	93.0684	183.285		10.6337	4.84006	5.70505	25.3122	2.53186	123.469	5.65435	5.19993	13.8019	26.9469		0.646661	47.4197	9.58953	64.6346	0.0549009
Set881	48.1306	20.0779	25.0967	24.5342		28.9668	16.8109	41.4243	0.794886	6.46221	8.24105	29.5187	1.87169	57.3324	6.03143	0.448219	12.706		5.34178		234.038	17.9895		0.343061	8.18449	0.782393	6.03557	34.4684	1.00052	0.108651	105.035	59.1861	2156.37	26.9252	4.58445	3.95769	96.1363	3.55941	368.541	6.24581	8.47959	10.5737	37.5696		3.19666	33.9115	3.50979	85.0239	0.19503
Set882	151.584	28.7709	41.8396	29.4659		23.2586	26.0828	29.6199	1.10788	6.47387	5.2108	34.4545	2.57308	43.4256	7.71385	0.798041	8.65285		11.2447		52.4066	12.2126	46.5376	0.33162	6.01529	1.9527	4.55054	63.3369	2.56968	0.0516947	159.668	66.9831		8.30321	2.80017	5.9933	33.5975	4.70989	204.423	7.92769	9.37572	26.9084	26.3465		1.97535	41.5775	3.63598	102.081	0.109511
Set883	28.1639	17.7845	39.8715	18.1475		27.7081	22.3121	31.5371	1.32988	5.67094	7.94729	15.8383	1.00625	52.0765	10.8697	0.57883	13.8667		7.62675		50.3795	7.79008	31.7244	0.233796	12.6043	1.52856	5.18696	24.0335	2.54951	0.0317829	58.5799	60.0675		13.7513	2.15519	6.44006	14.1471	2.54794	161.718	6.36904	6.10755	11.4696	28.7574	0.556138	2.80834	43.2352	3.5299	58.693	0.0844382
Set884	219.048	29.8123	24.5387	31.4249		18.7536	30.4784	47.145	0.888347	6.06092	8.9856	37.7462	1.5227	169.685	9.00029	0.78686	11.771		12.8949		80.393	12.6954	41.1257	0.409348	9.44137	1.14021	6.77141	44.168	2.0227	0.0351976		58.6713		22.7586	4.51622	5.40824	100.975	5.91871	130.054	5.80932	11.0319	10.254	7.44207		2.94694	22.5554	14.0866	111.524	0.0760085
Set885	121.397	23.9109	31.3097	38.9436		9.89991	15.5069	28.024	0.811249	7.47595	9.35015	15.239	1.85608	37.7894	5.90574	1.25647	13.1276		6.52596		46.7752	8.84583	39.2537	0.822489	9.01339	1.45689	4.17854	53.1149	2.14506	0.0506079		160.322	1872.43	17.1598	5.66209	8.75683	102.835	4.52661	130.054	2.73118	5.41146	7.21347	20.5455		1.95592	31.0951	13.4552	109.666	0.1033
Set886	39.84	21.0291	26.1694	43.5058		24.5301	31.4437	75.3702	0.980235	3.02412	3.3379	33.5671	2.79589	189.283	4.73508	0.588314	17.7372		6.51352		32.9918	13.2059		0.744961	6.20946	1.7153	4.98144	24.0335	2.5739	0.0383199	240.59	63.0881	553.929	12.5376	4.48828	8.33611	79.7976	3.99451	160.06	2.73118	6.55732	21.4731	19.0571		1.71869	41.7449	3.99482	70.636	0.0743886
Set887		33.3663	31.3097	29.2204		23.6739	36.0839	34.8621	1.24472	2.54452	6.58604	33.5671	1.62985	92.9672	14.4452	0.790184	7.30882	12.7382	8.00381		69.5286	13.4444	55.3832	0.418482	9.89442	0.861495	10.1466	29.5551	1.77342	0.0716007	99.947	71.9155	1489.35	16.3065	2.5151	7.55615	62.481	6.8441	181.444	6.72671	5.24521	6.57076	17.5424		2.68601	51.379	13.0747	89.1304	0.0844279
Set888	23.1538	24.9267	31.5962	37.4401		19.0927	18.7359	68.6841	1.41934	2.09866	10.6505	25.9557	1.09506	267.048	7.19874	1.24596	10.7252		8.48466		81.6011	14.3869	58.0859	0.505343	7.80603	1.21389	17.4136	34.2073	1.86242	0.0528711	188.558	54.8746	2684.62	12.8213	4.90597	6.4158	17.4945	4.27311	31.1342	7.18741	6.40198	11.8002	8.9568		1.75533	70.4295	6.66849	68.6887	0.065659
Set889	42.3071	27.0033	57.4027	16.5697		20.4271	26.8444	59.713	0.699624	5.40742	8.07451	33.7321	1.11916	41.2334	7.19874	0.798041	12.3064		7.30548		47.4622	6.25945	29.7266	0.323773	11.6419	0.984675	6.84498	8.30321	2.12827	0.0757791	49.3447	77.6019		19.8947	5.6727	5.5038	82.3092	4.02394	314.592	2.13313	4.76004	13.311	26.2789		1.60421	62.8407	4.44949	103.964	0.0701083
Set890	133.081	36.6427	39.5041	30.4754		21.1033	22.7667	49.8758	1.27087	6.47387	9.28229	41.2595	1.7408	40.8045	8.71236	1.74068	10.8153		3.0139		29.5946	10.4601	63.6594	0.285822	8.08245	2.98912	4.70127	13.9354	2.23535	0.0644112	150.353	134.696		25.8596	1.80119	9.77537	82.1285	4.30279	233.784	6.05134	5.75734	6.30799	25.556		2.59105	46.2906	4.93451	114.288	0.0844279
Set891	240.755	29.6368	43.1151	24.3018		22.9751	20.8936	56.1303	1.45341	6.36474	9.18688	16.313	1.08106	68.5054	6.02599	1.08331	10.4153	2.6471	8.77737		81.771	7.11904	36.9103	0.409348	6.07367	1.42113	4.99022	16.8122	2.2157	0.0823196	216.759	57.2261		16.8869	4.8614	6.39264	70.9919	5.30611	54.7445	6.10991	7.50853	17.1379	6.36571	0.545154	2.26103	41.5775	4.40272	123.897	0.113514
Set892		17.233	45.4537	35.4733		22.9195	7.61408	37.9831	0.916807	7.96208	6.32126	19.2444	1.67652	49.5247	4.54682	0.477056	13.4708		11.701		75.7515	10.4139	35.6326	0.282535	5.90622	1.18812	3.08956	13.751	1.56526	0.116472	102.537	58.0196	790.907	28.5894	4.68881	5.97621	90.0436	6.76114	66.0555	9.56364	5.5048	5.87042	15.6692		2.02031	58.6457	13.7238	89.9683	0.134433
Set893	33.7169	28.3156	41.7442	22.8394		28.3954	31.9043	63.473	1.15119	2.82238	10.1049	26.2951	2.25845	57.3324	8.24047	0.798041	18.1719		3.83589		221.138	10.2258	34.1651	0.269484	6.83223	1.32209	4.8155	47.7364	2.13133	0.0399777	95.8705	67.8792		23.4132	4.19388	9.97221	54.9085	2.62491	281.05	5.88356	4.61813	11.4594	23.5438	0.614518	2.77631	72.9209	5.2306	99.9006	0.0713962
Set894	185.718	19.6872	25.0612	35.0802		31.2151	22.6318	59.5951	0.927279	5.80292	10.3913	31.8391	3.18146	151.935	10.399	0.471645	9.02645	8.81273	7.88378		38.4854	6.10363	34.6337	0.607972	10.4705	2.37189	4.61893	55.0141	1.99767	0.0803711	46.8946	77.6019		17.8053	4.27732	7.60724	55.4243	3.10801	193.897	5.30594	9.78399	21.0655	22.9227	0.476426	1.99292	39.0648	4.33998	75.305	0.0547607
Set895		28.5865	59.4359	25.1193		21.774	30.8562	29.8652	1.10593	8.34593	7.75033	18.336	4.46344	152.309	10.3264	0.97983	10.4153	3.07154	7.43759	377.341	64.3121	15.2477	7.68462	1.16675	6.7497	1.93371	5.17095	57.8509	2.54951	0.0607046	134.107	34.4578		18.8479	4.84488	8.53763	49.3122	5.19597	200.22	3.82562	6.03242	10.178	17.0252		3.85197	71.8706	13.1218	80.6034	0.0844382
Set896	151.795	46.932	28.0905	25.887		31.8297	12.1395	74.471	0.753036	5.45162	5.75364	17.1249	0.985465	36.9902	6.57819	0.477056	18.7971	20.8766	10.7588	173.982	50.3795	15.2799	23.8302	0.395054	11.3273	1.53652	5.61416	9.33546	1.54034	0.0579375	166.655	77.6019		15.0708	3.48559	8.72116	68.8573	3.89247	106.349	5.06109	8.95977	11.1658	28.0302	0.510702	1.49994	17.8382	2.88527	88.9665	0.0988205
Set897	50.2026	5.93309	19.5373	28.74		21.4978	11.7795	41.8818	1.10593	5.63317	8.96692	16.3245	1.45463	73.9908	7.72322	1.08574	13.3705	10.7402	12.4427		208.381	8.71285	33.249	0.505343	5.56562	1.76619	10.1466	50.0668	2.20735	0.124589	153.556	42.9809	1011.25	13.0415	3.37672	8.01731	50.5665	5.27621	218.789	5.90857	7.30412	6.76965	26.4044	0.577959	1.66425	57.0613	6.5553	87.4479	0.0710636
Set898	44.0566	28.0307	18.1525	28.5785		31.0761	11.3575	65.6744	1.07094	4.16899	9.07872	29.2795	2.75991		6.86097	1.36742	12.8072	10.9186	14.5874		48.0106	15.0196	28.512	0.455467	10.5534	0.748717	10.6472	45.8004	2.1743	0.045461	151.442	69.5808	1492.72	6.15903	4.59143	10.83	63.9365	3.24934	70.8187	6.84934	7.10892	8.89067	25.1472		2.02031	39.3255	5.69468	67.1515	0.049205
Set899	43.491	27.8958	26.7778	19.5557		20.4013	15.1802	62.3805	1.27737	7.09574	3.4799	44.9099	1.41869	66.6367	6.2954	1.95497	12.7401	2.59461	11.9927		79.0718	14.505	8.01083	0.374761	9.87247	1.4879	5.72183	43.6568	1.60274	0.0327742	110.275	137.112	366.067	16.427	7.61935	6.9524	56.0083	4.26343	70.8665	4.51286	7.50853	6.97507	7.6024		1.83761	21.8759	8.10069	103.296	0.0642333
Set900	43.3801	32.4534	41.0214	31.8963		20.9131	32.9898	44.412	1.17802	3.04549	11.2635	11.7644	2.48204	31.237	9.28646	1.35813	10.623		2.88689	180.985	230.964	9.60617	23.5721	0.538494	8.00944	2.46202	7.8061	81.5348	2.30886	0.0564433	33.2289	109.493	779.11	17.702	5.65219	8.22733	102.549	4.3005	61.7512	2.51951	14.8984	10.7409	32.8638	0.632785	1.94622	42.9203	15.5408	59.3693	0.0617043
Set901	95.4848	24.5931	33.4151	24.6743		27.3896	8.27543	73.3218	1.13365	6.46587	0.4543	15.9139	1.30888	52.632	5.38945	0.792641	6.32876		14.6774		246.683	12.0982	30.6565	0.318628	6.95488	2.75523	6.90764	13.751	2.39097	0.0816091	134.912	78.1269	1884.48	18.6857	3.99359	9.10975	51.3813	4.11503	465.57	11.0739	4.47562	16.5682	26.0782		1.94622	54.149	6.73585	67.0301	0.0945852
Set902	97.4026	22.5008	36.0911	31.6539		26.4649	11.7117	37.4565	1.07547	7.65071	6.02424	26.8945	3.54546	253.516	12.3077	1.35747	13.6854	5.60355	7.49225		209.114	13.3049	26.8265	0.39888	5.61405	1.22394	6.82496	83.3718	1.06794	0.0562308	41.6405	169.49	1377.17	7.92456	5.35916	9.72108	45.0876	3.91766	140.109	6.43861	5.46424	26.8763	42.8222		1.94622	47.4197	10.6437	93.6674	0.0733034
Set903	44.8813	35.5784	53.5255	37.9989		28.1386	22.6611	41.8818	0.750348	3.86603	8.85614	28.4792	1.01717	92.9672	8.58549	0.940912	13.8223		11.0046		60.6005	14.0001	4.95091	0.288585	8.97296	1.95506	13.2919	45.0385	1.54821	0.0567806	41.0037	34.4578		29.7733	6.27971	10.0811	16.396	3.54172	62.0354	6.34392	5.23707	8.78001	30.361		1.98078	35.8631	5.53293	102.628	0.113712
Set904	132.548	35.0326	18.8354	19.9688		29.5968	20.1531	37.28	1.27384	4.96338	6.39539	23.0694	2.25845	157.77	5.90829	1.05417	11.9864	7.53904	8.84061		41.0535	10.4678	29.5861	0.817033	6.07367	0.984675	5.79787	48.6928	1.83016	0.0946449	46.3954	176.373		14.3558	5.2914	10.0378	56.9774	4.00377		6.84934	6.01481	11.6828	31.2897	0.53107	3.24306	35.0718	9.97195	77.5607	0.0538493
Set905	42.9445	23.1311	32.0408	36.0197		28.7409	14.7867	64.7076	1.4281	5.78852	7.49444	21.8871	2.75991	267.866	4.17917	0.687561	19.3977		3.33324	358.339	34.4648	9.90095	52.5124	0.824951	8.69281	1.40399	3.53552	62.5009	0.815374	0.119701	107.385	77.6019	379.436	13.9279	3.13718	6.80597	62.8409	2.39036	222.048	4.36002	8.80479	7.80492	48.8863		4.31525	48.1494	6.49204	57.4695	0.0867118
Set906	28.6115	15.956	42.2532	27.9074	3.64827	23.5136	19.1489	36.7534	1.67039	7.31555	9.5576	43.9091	1.29945	69.3046	16.4298	0.655401	10.4858	5.55757	11.6778		52.9864	17.6496	23.5721	0.191254	8.76955	2.39417	3.66916	36.6639	1.71047	0.079266	40.1056	143.733		11.8518	2.52845	9.58957	80.9243	5.5252	95.8802	5.39546	5.08	8.19465	7.57505		3.02855	36.4688	12.3557	79.2152	0.0733301
Set907	104.636	24.9267	45.8995	26.8665	17.571	31.7284	23.2276	29.6364	1.16549	8.34593	6.8692	19.7872	1.55854	69.3526	5.48636	1.20402	18.7971		12.9453		116.24	9.55845	13.4277	0.804285	6.13544	1.08141	4.50495	16.7195	2.41682	0.0689933	33.2289	52.4802	1266.27	8.30321	4.43316	9.99706	56.4086	2.72223	51.6165	2.34511	6.48275	25.7341	20.4654		1.84093	43.8292	4.2091	111.965	0.0878502
Set908	36.323	19.0664	43.0671	38.2097		33.8	17.4486	32.6782	0.695616	5.94591	8.2639	23.1526	3.8123	12.2564	9.00029	1.53723	9.00766		10.6328		42.9738	15.3834	54.8139	0.269484	6.98043	2.29516	5.75394	16.2028	1.53894	0.085779	82.8855	58.1565		15.5545	4.01485	8.16582	82.406	4.85536	48.2859	4.82641	10.5801	18.5684	15.7043	0.53182	2.40018	43.1557	5.53293	92.8658	0.0505089
Set909	40.9237	28.3095	50.8299	32.2239		27.2758	7.4149	54.7116	1.00783	5.75652	8.85309	15.9407	2.47622	267.048	5.37679	0.334599	8.2642		4.68477	326.593	55.7519	14.9574	65.7143	0.699654	6.39271	2.11623	20.5022	19.968	2.84233	0.0683904	127.063	80.028		5.50664	2.94861	8.74412	46.2849	2.72223	209.657	6.68087	6.40112	14.3449	36.0389		1.32698	42.5302	7.27235	120.936	0.0505089
Set910	13.5976	16.352	34.6797	36.8258		24.3193	9.06723	58.1876	1.17756	4.96648	8.85614	15.5211	1.62985	69.4448	8.48622	1.26155	14.0171	4.99162	7.75467		69.5286	14.3068	40.4629	0.496026	9.01339	1.20385	13.2248	42.7002	1.35939	0.100104		53.631	1097.13	18.3458	4.63117	10.4579	62.3251	3.83276	42.601	6.35836	6.22053	10.258	23.9665		1.77278	43.6703	4.23715	78.356	0.0725548
Set911	45.5376	13.8738	24.4258	27.9205		31.2261	23.896	21.3981	1.21509	5.51139	8.80055	28.3737	3.32321	24.5128	9.20947	0.304738	16.7058	0.937588	10.4538		46.9686	10.3665	21.9487	0.176397	9.70828	2.29739	6.67678	39.8916	0.815374	0.0684446	86.3666	119.402	1510.34	6.74118	4.97924	5.08845	52.8201	4.52175	199.363	4.85377	7.26454	10.2868	30.7592	0.536745	2.34529	61.9124	13.2682	62.2909	0.0844382
Set912		23.5264	56.7724	38.4637		21.4494	27.5409	28.0615	1.07565	9.46337	10.776	25.1065	1.36575	148.592	9.00029	0.798041	9.73975		10.0371		47.9993	5.74129	52.5124	1.08301	8.77285	1.32254	7.8061	49.9858	2.14119	0.045737		165.356	977.215	9.60173	5.68968	6.54945	67.165	4.2666	163.931	7.8076	4.75199	8.03061	19.2544		3.34922	51.0447	4.45796	101.297	0.0666908
Set913	53.4114	30.9757	25.8757	41.9069		30.7036	26.0828	65.1779	1.97715	6.20413	7.29628	20.6795	1.62458	212.075	10.2502	0.55668	16.452	5.53684	12.7694		145.289	13.7779		0.387391	10.2198	1.92455	10.7646	67.8409	2.49345	0.0424918		109.493	1492.03	18.9157	3.98246	1.99422	29.2963	3.45746	197.399	6.24581	10.5693	5.88344	35.9481		2.80705	54.3935	5.25142	87.1303	0.118312
Set914	128.629	26.3015	48.5531	31.2074		30.5772	23.7044	43.5734	0.980235	8.65254	7.70315	47.9419	7.03397	68.6566	8.36176	0.364459	13.2182		10.9103		446.368	9.01195	40.1587	0.427333	7.84023	2.69492	5.24347	30.3696	1.83917	0.0930127	104.212	59.243	993.743	9.90176	4.59169	8.49714	45.0876	2.72223	276.738	9.01961	7.10892	12.6023	38.5485	0.497368	1.90087	58.1725	7.321	75.1519	0.10335
Set915	101.326	22.4784	43.2243	30.258		26.1273	27.7589	56.1303	1.28266	6.53927	8.07451	26.1959	5.44954	60.134	5.56426	1.05871	7.36695		7.44878	307.063	42.0241	11.5311	60.8371	0.676829	5.86685	1.92455	9.35705	34.0098	1.74113	0.0706927	43.5168	34.4578		17.4897	2.52982	8.8482	65.6805	3.92996	70.8828	4.68845	5.14786	7.66865	26.3565		1.53204	39.5615	11.5178	94.8205	0.0870729
Set916	47.5396	38.7457	22.3236	36.9765		21.4978	28.722	56.7048	1.62922	4.66026	10.8134	20.921	2.97819	89.6838	7.22734	0.948071	12.3064	7.65515	3.1395	389.485	29.7993	7.7209	51.1991	0.238198	9.39198	2.12235	3.90702	18.6789	2.55731	0.0726737	151.442	79.3167		8.30321	5.32146	2.95349	53.822	2.16837	163.931	6.35692	7.33434	16.2479	35.6806	0.533907	1.2782	43.6953	18.6317	59.789	0.0621674
Set917	86.772	17.1725	33.2463	37.0799		26.6662	9.34638	54.7116	0.520461	4.47912	9.40155	31.9433	0.898291	160.794	7.41867	0.814237	7.73267	6.81118	3.61369		37.0874	15.1688	26.2492	0.33885	8.91307	0.759772	7.74097	28.4935	1.80366	0.0394628	191.848	55.2661		13.1555	5.39793	7.2112	59.0037	3.77702	150.208	5.13997	8.96632	11.4696	27.1032	0.575476	3.38975	70.2983	14.0591	76.0162	0.0525055
Set918	56.7612	15.5848	31.5962	9.99094		30.1668	28.4861	57.12	1.27384	4.3286	7.25952	15.239	1.37337	140.061	5.77693	1.00716	10.623		15.762	405.191	234.97	15.4071	42.5632	0.467035	9.33747	2.20129	4.17741	10.2079	2.17934	0.0462448	154.762	72.2052		9.60173	3.3778	5.88399	39.9217	5.18658	422.89	4.95199	9.30656	18.5684	19.9721		2.44514	67.7497	4.13432	80.4856	0.135502
Set919	42.478	20.3229	60.005	19.7563		31.0761	26.8034	43.288	1.16525	5.34522	6.18468	27.3373	2.26093	49.5511	12.1029	0.857542	12.3064	5.55757	14.3668		68.6488	17.5541	34.7422	0.37727	7.80603	2.79312	7.25983	67.2817	1.71745	0.0504845	37.7916	69.002	1492.72	7.86546	5.62848	8.56591	42.3009	4.30426	159.995	2.28299	8.16498	11.3607	20.6942		3.54094	41.263	10.5224	75.305	0.0756938
Set920	45.7201	18.0822	63.1962	25.732		28.9656	14.8836	72.5544	1.28174	6.30434	6.1165	31.0736	3.42354	75.5672	9.40777	0.398883	13.4365	3.42659	7.14433		234.038	8.31715	38.2901	0.449445	9.4603	2.73244	4.23339	12.873	1.42573	0.0570462	104.574	64.5627		21.2315	3.34463	4.32158	12.9869	2.41162	148.529	6.04723	8.95977	14.2768	32.3418		1.38101	55.7079	18.277	97.3146	0.0685536
Set921	27.2739	29.3086	52.2379	39.0795		22.3618	25.4208	30.2151	1.17648	5.44121	13.1494	20.5319	1.45846	48.0949	11.79	1.6674	12.3925	2.23067	9.32961		42.139	11.3748	40.6252	0.534759	4.6292	1.58113	4.94628	28.4083	1.32366	0.101094	209.37	67.5568	1342.75	26.395	5.74824	9.34243	84.7371	4.10783	157.822	5.88964	6.3335	10.216	33.2214	0.221873	2.30568	45.2687	3.32539	120.038	0.10272
Set922	55.0431	53.8312	54.9059	19.3353		27.3896	26.6639	37.0513	0.972143	6.64585	7.5575	50.9922	1.61106	75.2868	11.4225	0.304831	15.3768	5.42195	11.7889	170.439	235.901	14.2676	39.0851	0.781761	8.41589	1.28925	5.4126	31.1639	2.32423	0.0431048	31.5516	160.787	682.503	17.0763	2.4412	7.73989	73.6304	3.5054	233.102	9.81444	7.09351	23.0299	26.4957		1.31979	33.3828	18.9758	68.3357	0.117828
Set923	133.919	16.6197	31.4045	28.7898		24.059	16.7958	30.3834	1.0631	6.40557	5.09761	50.9272	1.19983	49.5511	8.8862	0.616071	9.9583	5.50633	9.38446		60.8293	15.1494	48.9236	0.30648	8.00944	2.52986	5.87618	47.5613	1.91016	0.0318549	34.7636	64.8017	2669.34	17.262	6.33261	10.7711	54.547	2.81862	75.2166	5.97101	6.17415	6.38464	23.1106		1.42828	80.4421	5.01733	57.364	0.0878502
Set924	37.9029	32.1846	56.1106	35.0701		28.0404	19.2461	28.0615	0.934291	3.02412	6.94086	19.8083	2.29295	216.062	9.06444	1.53851	19.6147	1.98028	9.34245		58.1447	16.0109		0.27266	5.49258	1.37652	3.36774	30.879	2.2708	0.0381019		69.5169		14.9357	5.67591	5.58094	46.2849	3.38414	53.7439	6.77956	6.30582	12.4191	27.5675	0.383896	1.73574	20.1184	3.17411	46.8612	0.109511
Set925	100.436	28.0038	47.734	29.4252		26.3505	8.21991	31.6339	1.62922	7.66305	9.35015	38.0969	1.362	75.2868	14.1053	1.21575	11.9834		13.1346	330.489	53.2454	8.62067	35.6966	0.37727	7.38571	1.43458	4.18257	30.0794	1.5934	0.0380546	128.414	70.91		36.1568	4.36267	1.51167	60.392	3.41901	229.764	1.90972	13.3898	14.3449	31.198		2.80834	48.523	5.94965	60.1049	0.0716126
Set926	34.4455	22.4461	37.4364	33.3975		17.7688	29.5655	25.3966	1.27191	5.15738	11.9979	36.6341	1.22307	72.3197	4.52671	1.16716	13.3774	6.09989	6.78476		31.4748	16.5223	20.3252	0.781761	6.4275	1.26288	7.30966	20.6382	1.77207	0.0637173	132.123	67.9862	1342.75	17.322	5.27973	7.8169	43.3818	3.66821	127.966	5.21248	6.06118	13.0962	26.2397		0.969342	39.5615	3.92794	61.9418	0.0778848
Set927	86.0603	33.1001	21.6925	31.2074		31.9363	24.3132	58.0637	1.32988	4.26546	5.21587	46.1488	1.87169	287.205	6.2954	0.376478	13.2678	5.52255	7.72478	195.183	264.07	15.9856	52.1423	0.409253	5.26771	2.00121	5.14016	13.7819	2.55731	0.064592		209.847	379.436	35.2464	3.05974	9.80287	39.9217	5.91669	278.037	9.30724	10.4224	9.79719	31.7851		0.910345	16.3808	5.52653	103.964	0.0844279
Set928	44.8799	22.1261	44.3406	28.0362		15.5357	31.413	71.0097	1.22421	6.72038	10.5489	19.2444	2.00019	75.5672	6.77926	0.518267	8.2642	18.1595	8.25262		43.9484	13.3454	22.2062	1.04327	6.75812	1.40399	4.59246	26.5974	1.59113	0.0408306	87.564	41.6704	1714.89	5.947	5.58459	5.74556	51.6683	2.6803		2.15366	6.37559	24.1316	38.5485		2.18675	33.3828	4.53049	82.1329	0.0894492
Set929		31.0527	49.3533	28.7898		26.9251	27.9044	59.0333	0.907458	9.47881	4.38824	50.9272	1.44461	34.7944	9.49398	0.540209	11.2153	2.08115	10.0251	163.436	119.667	8.71285	34.0987	0.230555	7.57557	1.08355	4.0084	44.1212	1.95806	0.0671363	105.21	59.1861		12.9509	3.51796	9.55282	81.5789	4.63353	266.625	5.86964	4.49791	10.5737	37.9692		2.42257	43.9669	15.5062	86.3205	0.0799834
Set930	78.3779	19.1871	38.0994	34.7063		25.8031	24.0254	44.1839	1.07094	5.80292	4.57158	29.9199	2.27818	154.1	8.26854	1.3136	13.6647	6.86826	13.2874		54.3397	11.093	36.1538	0.255429	5.83287	2.43479	2.80603	44.5799	2.613	0.0890111	354.827	133.027		6.94472	2.37995	9.80287	79.7976	5.51602	314.592	9.68238	7.65252	13.8786	26.6461		2.37658	17.732	7.19557	92.5398	0.0625454
Set931	52.6984	22.8172	40.764	30.2121		27.9006	9.34638	55.7045	0.878263	7.00099	6.26213	37.7139	1.04951	158.709	5.8304	0.801096	10.5249		6.46889		102.933	16.6814	60.3346	0.481	10.3548	0.852479	6.19412	6.4274	2.14119	0.0688953	57.6221	165.256		25.7782	4.58237	9.77537	59.1106	3.48606	170.236	5.56506	7.17518	8.78001	10.2524		1.2853	44.4926	6.05725	87.8858	0.0608236
Set932	126.587	20.3329	47.6529	31.0361		28.0919	20.568	23.6998	2.23817	4.70088	10.8134	29.4689	5.91387	61.724	7.26594	0.831515	6.5754	11.3165	10.2896		53.0622	11.8396	33.0641	0.929468	7.97886	2.24248	6.58201	67.2849	1.53894	0.0931984	291.222	71.9155	1381.14	21.6554	4.40351	7.52746	35.1197	2.49925	130.054	6.52902	7.23229	9.27178	30.5657		2.08329	71.2798	4.44949	76.1732	0.119732
Set933	24.8932	14.2372	19.1713	26.6124		32.9917	20.7764	74.8581	1.35653	3.02412	7.18005	20.5364	1.75307	67.5022	4.09337	0.940912	11.2508	10.737	7.17073	173.083	53.5843	11.5511	36.5896	0.719078	8.68369	2.52077	5.95449	74.9305	1.53894	0.0861218	136.057	65.2653	1011.25	22.7323	2.37613	6.33247	59.5587	4.52107	77.02	2.95501	6.3335	7.44762	25.7492	0.476426	2.64123	13.2949	5.44072	52.9338	0.0724222
Set934	25.4854	19.1871	43.1151	25.8914		31.6391	28.4046	66.9845	0.81604	5.21877	8.0424	21.7802	1.70644	34.0547	7.52708	1.07328	10.1951		6.76225		42.139	13.5883	46.4509	0.7942	7.48107	1.68929	3.82877	28.0084	2.63258	0.0774761	38.0322	161.321		17.2111	3.58646	6.89316	77.8434	3.55941	65.4831	5.33334	7.43305	14.5801	28.7574		1.17103	26.5268	6.23126	63.5397	0.0445582
Set935	40.5606	28.0942	43.6956	8.1026		25.5864	18.8468	63.4652	1.6825	5.94591	10.5911	16.6425	2.72418	110.015	7.79093	1.35577	10.6157	7.53804	9.20974		221.138	14.0206	21.2366	0.877857	5.90622	0.958979	14.9211	96.128	1.13237	0.0608264	100.876	63.4911		23.2996	5.63133	10.6423	52.3103	4.92298	62.4548	4.70305	8.20835	10.258	16.7601		2.40067	44.3937	10.9584	92.8986	0.0647592
Set936	52.9391	25.4227	26.7778	27.1101		22.1341	26.2326	45.8783	0.878263	3.66892	12.936	14.3131	1.27619	57.3324	10.4495	0.934414	12.4786	8.7812	10.3407	391.879	41.3618	10.3341	39.3706	0.317146	7.80603	1.33264	3.15271	14.7963	1.94942	0.0579995	99.325	75.4582	279.697	23.9595	2.32053	10.2534	74.2272	4.81105	180.84	5.0443	7.17518	16.5751	29.012	0.664218	0.527748	44.4937	9.53116	84.5041	0.121121
Set937	36.8207	22.1261	39.2542	35.3323		26.5395	15.8389	33.1195	1.32988	6.47387	7.66657	34.3727	3.18344	154.755	9.38298	0.345205	10.7052	11.6515	6.76225		37.0874	10.634	36.3274	0.325819	8.77285	1.22344	4.66134	66.0087	1.72338	0.0675682	125.766	126.893	754.903	16.8921	4.19133	6.64893	56.4086	2.93901	303.043	8.52319	4.26136	9.79565	8.9568		1.71384	16.9798	5.79509	104.567	0.0837126
Set938	136.782	7.95642	42.6254	30.1919		21.7865	20.568	32.3722	1.07442	5.64398	12.3109	18.7902	6.36182	52.2912	6.8746	0.83121	10.8812		10.1429		302.094	12.6204	45.5475	0.466338	7.97074	0.866415	1.60619	35.9073	2.35202	0.101983	130.671	75.2529		17.702	3.19199	10.5943	58.8993	4.10918	201.244	4.46588	13.347	6.68128	33.1957		1.61952	53.4513	6.6648	91.0957	0.0734089
Set939	48.1306	25.7026	63.0362	28.9708		27.9006	22.2891	70.5278	1.75053	5.22704	6.22149	43.4011	1.77895	61.724	6.64597	1.43897	10.7119		5.14006	64.501	81.5756	12.2895	26.3665	0.351291	5.1002	1.99811	4.7105	58.4014	1.76531	0.0570977	135.226	69.6307		25.1739	3.86249	1.99422	88.4889	6.37209	277.879	1.16482	7.43305	13.8387	19.3659		1.41602	40.5667	4.13432	69.0724	0.0526484
Set940	140.848	6.18424	20.3077	28.9708		26.1027	6.66674	41.8818	1.00968	3.70194	5.09761	10.2569	1.50086	126.776	5.8361	0.475435	13.7778	6.45599	2.69315		55.3386	16.6656	25.1861	0.310555	7.80603	1.10431	5.71359	44.3385	2.58545	0.0573162	114.634	50.0979		18.0083	5.465	9.91488	48.6296	3.55941	292.123	5.2423	6.53499	20.8427	35.4868	0.366444	3.93674	24.5355	4.53049	14.2836	0.0844382
Set941	56.9321	22.4905	28.1609	29.9546		25.6002	22.168	70.4061	0.980235	8.49735	5.21587	30.7979	1.80584	54.9806	6.14125	1.36733	13.5909	10.7576	6.76067		87.8846	8.1692	56.8163	0.317146	8.05855	1.73232	15.505	24.0335	2.56662	0.0950874	272.516	59.6206		5.30885	4.55804	7.03366	65.3774	6.18565	75.2166	5.31529	6.37727	12.9942	23.9665		0.613253	55.2019	5.07881	102.757	0.0825758
Set942	267.167	30.8456	38.8257	20.6085		20.6939	9.3515	54.1538	0.951748	4.82571	4.26441	40.3632	1.0022	64.9444	6.31679	0.77568	19.7705	8.86946	6.45488		53.2454	10.4678	32.6007	0.343374	6.8155	1.32209	5.95449	66.0408	1.27601	0.0478415	40.0177	69.9078		5.52936	2.75263	4.52236	75.6649	4.0313	183.279	5.10142	7.38159	14.2768	27.7915		4.09535	43.8292	8.12254	53.3627	0.0828535
Set943	41.6358	26.9853	45.0102	33.3975	13.1611	30.3265	18.7378	31.811	1.10593	5.71076	9.18761	30.9686	0.960545	43.1236	6.89622	0.540209	27.9962		2.59049	357.619	159.35	10.1977	34.7702	0.455467	9.01339	2.62391	3.64914	44.616	1.72288	0.0849293		59.6206		15.8147	5.32656	5.88177	79.7976	5.18658	163.305	2.54507	5.2708	7.267	25.3631		0.817671	29.8183	13.6593	77.5327	0.083695
Set944	136.782	29.019	25.1534	27.4097		33.5668	20.1942	54.6864	0.699234	7.22773	8.10514	36.2019	3.77492	55.6375	6.2954	0.782057	5.68349	3.36951	8.85648		38.5955	15.6227	63.486	0.814604	5.9569	3.00148	3.8515	24.0335	2.54306	0.0823196	148.332	65.7681		10.6337	5.5696	4.0522	39.9217	4.21049	70.2013	7.3282	7.01248	14.8561	26.8762	0.463452	3.62419	56.4421	15.2646	102.235	0.065381
Set945	238.81	35.6788	53.4228	28.7898		27.7396	29.2036	81.804	1.21857	9.16471	11.7839	21.3664	1.50086	178.266	10.0529	1.02141	24.2044	15.8379	10.4652	367.217	66.0543	11.4944	37.1094	0.33162	7.54557	1.42113	5.7007	30.4667	1.77207	0.0935091	185.35	94.981		10.4413	4.61218	4.09283	57.8435	4.3005	123.469	10.2662	5.89125	6.63443	19.5892		1.41602	43.2352	14.4257	105.403	0.0791211
Set946	85.0446	31.3672	25.2045	38.8998		20.7851	25.7141	58.1876	1.14161	6.47387	6.68795	22.4237	3.77492	121.145	9.17192	1.52898	14.8096		7.83388		61.6058	13.9883	33.0205	0.305469	6.75812	1.18812	4.02149	61.4564	1.88608	0.0350087		53.855		13.3937	5.78977	9.66449	66.6309	4.3005	175.105	5.97101	5.80275	19.389	28.3715		1.93322	72.9909	12.1388	82.1069	0.168186
Set947	30.0502	18.1454	46.1915	35.505		21.4818	11.3575	31.625	1.22274	5.7831	8.87736	18.1165	1.88197		6.2954	0.77568	18.7971	7.76949	8.09591		65.4606	16.6492	31.2095	0.367333	5.65611	2.28407	4.94628	54.9331	1.72338	0.0314	56.2712	192.697		22.7586	2.21511	5.25482	49.7923	4.23061	180.993	7.41054	4.61783	6.35882	31.576	0.300926	0.408836	42.5302	4.57593	89.7004	0.116582
Set948	140.449	27.0901	51.7049	32.7931		20.7593	24.0916	31.2159	1.17756	8.55682	7.1056	23.8488	2.72418	57.3324	5.90574	1.05973	7.91564		4.01779		72.4046	9.09791	57.4293	0.745321	8.60812	1.55072	5.18696	65.2741	2.05596	0.0302683	42.8993	90.2015	2285.44	13.0026	4.06884	9.8173	65.8491	4.96656	250.066	7.95833	6.10755	8.92202	24.3072		2.49195	30.9102	13.7936	85.704	0.0810281
Set949	48.1306	31.2893	60.005	40.5536		21.3623	24.8809	69.3042	0.898914	7.25211	10.4651	29.1321	2.72418	30.9037	5.90574	0.951916	15.2433	1.18778	5.74644			5.89823	66.8084	0.233796	4.70259	2.79389	3.68229	14.9075	2.56968	0.0487082	359.878	71.3448		30.5607	5.39201	4.77884	70.8424	4.53763	170.236	2.8253	10.7469	10.257	20.1826	0.51564	0.95049	46.7695	16.2594	56.0363	0.131206
Set950	233.121	26.1029	55.9198	35.658		28.2138	24.4975	75.0614	1.26748	5.80292	7.09812	18.4173	1.04522	63.81	5.56897	1.16231	18.3768		12.6774	54.8542		14.6472	73.1891	0.922481	8.12652	1.2034	13.7506	32.9716	1.97083	0.0565236	125.643	64.5332	2004.09	5.20317	5.60337	5.60688	56.0605	2.84355	127.966	1.82734	5.20041	17.1847	39.8722		1.93322	20.1184	4.53049	92.8986	0.0707771
Set951	39.5508	19.7911	31.4852	31.4259		30.9676	20.0581	42.3569	0.722356	5.22704	7.42665	38.8006	1.21149	59.124	11.3735	0.798041	13.4365	11.8331	8.46658	309.288	49.1204	8.81957		1.0032	8.12753	0.838143	5.17095	10.755	2.24062	0.0840348	162.743	67.2462		17.702	5.24249	6.98425	33.1188	3.45139	212.234	2.07473	6.76495	26.9443	28.1721		3.07968	65.4646	9.56959	67.3029	0.0799834
Set952	54.2009	27.6126	41.2528	22.4748		34.7893	14.443	35.6748	1.08668	9.54598	9.66062	24.8004	1.11068	30.9037	7.77977	1.51412	12.908	5.04103	5.59208	218.398	172.556	19.3902	42.5862	0.607972	4.26291	3.54933	4.36131	64.7357	1.46684	0.0602982	104.624	69.1882		23.1277	3.39286	8.89997	60.0445	2.67336	142.266	3.7219	7.37458	21.6644	9.3714	0.535465	0.884285	17.5238	4.53049	129.124	0.0627407
Set953	45.421	37.9099	48.1165	37.3361		29.5263	27.391	39.2694	0.980235	4.06733	7.53881	32.1532	3.99295	46.9866	6.00136	1.42077	8.99574	0.634838	12.5095		38.6307	9.16147	32.3882	0.374761	6.8155	2.14816	11.4655	47.7364	1.68322	0.110028	102.537	51.4765	2322.53	3.81271	4.62835	5.15141	46.5806	3.12983	159.995	7.65687	6.30686	10.8618	26.2631	0.547057	4.64027	51.5044	5.60947	103.964	0.0870729
Set954	65.2312	27.2238	36.3115	29.0286		23.3865	23.3207	50.3322	1.77065	6.47387	8.12526	26.4391	4.81407	68.6456	5.70139	0.324024	15.093		11.6778	195.183	65.7374	19.1294	38.5733	0.407494	9.6406	2.66917	5.62805	8.30321	2.06556	0.0588017	107.188	114.923	1608.05	24.8883	3.85367	4.80121	76.7653	3.45139	181.677	6.42044	12.4959	11.2971	30.8076		1.60126	39.5615	8.10069	90.5781	0.0543636
Set955	36.323	24.7495	36.3834	34.6785		22.8466	24.7488	62.7849	1.06767	10.2897	10.8134	11.4005	3.74461	43.7716	7.39738	1.50672	11.2127	7.15676	4.4219		54.1833	10.5877	31.8654	0.270488	6.63502	2.54551	5.61416	67.9377	2.27331	0.0546676	43.5055	203.133		19.0592	4.43093	6.76906	88.2247	3.08149	411.246	7.22957	6.3335	12.6343	25.8805		1.99292	42.252	6.85196	75.305	0.129569
Set956	35.2688	23.7019	42.9831	28.7898		30.43	23.5861	70.653	0.973558	8.47996	9.18761	16.729	1.844	12.2564	6.27	0.708452	10.2241	5.60355	11.3196	392.546	29.7993	14.5097	30.6565	0.345571	5.97734	0.947769	2.40751	17.8528	2.6032	0.0286511	44.4556	53.6377	905.063	20.2882	4.62835	6.61728	93.4798	2.70553	350.004	3.7219	7.13803	6.00402	23.13	0.479637	3.39676	30.7187	16.3728	101.075	0.137613
Set957	38.9761	27.6126	33.9837	38.4517		33.5675	29.938	23.8404	1.60539	3.66417	8.45823	33.5754	0.99864	59.8284	10.051	0.62528	17.4763		8.31444		31.0695	11.6487	25.5387	0.85839	9.01339	1.18812	12.0256	57.6986	1.49195	0.113879	100.399	89.7044	2560.3	23.6746	5.23712	7.04943	77.5757	5.63337	71.1352	3.37417	5.12127	11.9094	21.1161		2.43756	55.4704	8.58012	92.8986	0.0465272
Set958	40.7315	17.2914	19.1713	29.7899		24.4917	26.6101	45.4193	1.47676	4.84461	10.6454	21.3664	2.44433	222.464	9.00029	0.788434	12.7298		10.8129		53.093	13.3895	29.2729	0.338771	6.35595	1.20385	6.90764	35.4853	1.92184	0.0424918		60.4386		13.9863	4.0675	8.98605	23.9832	4.2666	146.976	2.84309	9.4634	7.50231	25.7089	0.546002	3.34262	40.5667	13.1218	215.077	0.0875705
Set959	37.5374	13.8218	42.7542	38.9473		24.9268	23.0701	84.1668	1.38082	3.6976	12.9773	11.2746	3.01696	150.488	6.27217	1.55168	16.5098		11.7641	289.567	163.974	12.7985	31.9314	1.16318	8.79412	0.748717	19.542	60.1763	2.05168	0.064592	182.071	416.099		24.8883	3.84608	6.89316	61.5522	6.14292	73.6118	7.75425	9.57714	7.878	31.0667	0.562503	1.71384	48.1759	6.66849	88.2577	0.0652524
Set960	29.8674	13.8532	36.0611	21.271		29.5263	18.8748	69.7998	1.08599	6.00022	6.29602	16.2782	4.13047	135.775	8.55466	1.27797	10.497	4.76016	6.76225		37.5173	15.9856		0.281087	8.45916	1.63699	2.28766	19.968	2.46165	0.0608264	54.3386	119.402	2489.93	15.0358	2.94861	10.7741	49.0468	2.6551	193.968	7.79425	7.3136	6.86535	8.00313		1.21457	49.4188	6.30544	102.794	0.0972907
Set961	38.0883	21.1867	16.8403	28.7898		28.7926	4.83917	46.0037	0.911149	3.95505	4.63786	24.1388	1.9617	34.0547	9.32071	1.22226	5.68349		7.75467		36.6575	12.1591	30.1834	1.0627	6.35595	2.7947	5.45355	49.4574	1.68275	0.0453234		67.8836	1489.35	14.9357	2.52483	7.68635	53.3808	3.45139	388.693	4.98386	6.30686	7.44762	39.8722		4.07858	28.9612	7.49263	132.4	0.0525055
Set962	43.491	24.9267	53.4124	35.3441		24.3239	17.3072	41.3768	1.32988	8.91163	8.19015	19.2444	1.91993	164.529	10.1023	0.65425	10.4153	9.26544	9.34245	629.417	51.7858	10.3341	34.1651	1.21924	9.1347	2.74187	3.88501	29.4957	1.97428	0.0755913	111.059	44.8481	1489.35	25.2707	3.81108	8.54245	83.8255	2.72223	480.632	6.09627	5.05865	6.976	15.5088		1.92751	30.1692	8.93745	100.55	0.0651898
Set963	106.3	31.204	21.5144	23.6015		35.4464	25.4289	53.6346	1.09287	7.14064	7.53881	34.4001	1.52391	127.936	11.6526	1.06366	9.69566	6.33706	4.25666		51.8468	18.0974	37.3856	0.353191	6.29549	1.26288	5.82389	14.0351	1.97382	0.0461944	97.7116	65.6165		17.6924	3.88279	6.84129	87.335	4.81003	215.024	6.24581	6.74106	12.7225	28.8803		1.46909	35.6384	8.93745	86.0029	0.0878502
Set964	67.3085	26.031	59.105	30.7401	9.05823	17.2218	18.7555	84.5024	1.21857	5.13988	4.42842	30.7032	4.66123	62.395	6.02599	0.940912	14.476	11.2478	11.8315		36.635	7.37547	63.2478	0.536874	8.31774	2.70331	13.5381	47.6547	2.56968	0.0402038		203.133	918.434	19.3373	4.99214	7.55615	47.7777	4.12416	199.127	4.49552	9.43135	10.3775	22.2455		3.35427	39.5615	7.321	91.8302	0.173685
Set965	134.543	15.8966	43.2243	28.74		24.3193	23.1142	31.5371	0.980235	6.3974	9.28229	21.3664	1.87169	204.328	6.02599	0.473742	10.3076	3.12862	13.0007	480.461	106.151	7.11904	38.0423	0.559562	6.52679	2.68272	4.24388	79.9686	1.87248	0.0710934		62.4484		12.8133	4.22932	6.7202	41.2747	5.09265	346.18	6.35836	5.99586	18.4569	21.1001		2.7656	25.5305	10.6082	131.999	0.119175
Set966	40.4803	48.6616	52.2161	35.7516		30.4696	28.4046	62.0379	0.808891	6.66371	13.1494	15.897	2.36219	75.2868	7.72322	0.947855	11.9854	6.86826	7.66069		40.4155	13.9973	19.1066	0.607972	6.55916	2.58838	4.02085	18.3008	1.56617	0.036782	190.093	72.1317		16.427	5.87169	4.3202	43.9451	4.14527	269.587	0.818856	5.49123	24.0143	33.1703		1.50864	54.5767	6.82773	68.7195	0.1033
Set967	107.529	21.1867	17.6417	24.7467		16.1871	31.1986	50.3244	1.01485	3.49233	6.25675	14.3131	3.49142	153.764	6.03276	0.86695	7.01699		7.56968			14.9559	18.2145	0.328944	8.12753	1.59568	6.35685	42.0662	1.84022	0.0437338	112.654	53.2004		5.82043	4.86922	4.84481	70.7404	5.94191	280.586	7.12405	7.79652	16.812	28.3715		2.59105	67.0153	12.3008	94.0476	0.0972562
Set968	162.66	19.0823	43.2243	17.2191		22.9963	4.83917	37.5006	0.715093	4.92432	9.94696	23.7059	1.93594	193.074	6.68429	0.499497	15.8415	6.05679	7.88378		78.5806	8.11205	32.3066	0.551344	10.3843	0.891319	3.58249	54.2852	1.19422	0.037836	46.4983	54.8415		10.5822	2.74807	6.03505	25.6604	4.2666	151.33	6.36261	6.82486	21.2544	27.6443	0.476426	3.29385	61.0459	7.19536	93.6433	0.0779198
Set969	55.0431	24.3247	63.7965	36.9909		22.0612	24.2836	44.4006	1.3735	5.13144	5.30487	15.239	1.87966	80.1163	7.97215	1.1631	13.498		12.6456		59.9541	12.1933	27.0701	0.736928	9.396	0.984675	2.80603	30.7888	2.39783	0.064592	265.787	166.466	705.322	17.0763	4.03005	6.87369	70.7404	2.47898	176.759	2.54507	7.79652	12.1307	26.7157		2.43756	30.71	15.8506	58.776	0.0850932
Set970	80.2625	30.9844	44.2313	36.7794		22.7486	25.9994	71.0199	0.705052	6.61367	8.45823	24.1388	1.52639	75.2868	16.0229	0.95301	10.1951		3.6184		86.439	12.1644	31.7981	0.957508	6.47767	1.49335	6.58201	45.6353	1.9483	0.0466172	328.583	58.86		5.71744	2.174	5.58094	83.2854	3.89522	123.248	8.951	6.01481	11.7582	26.2605		2.62635	31.158	12.7604	71.941	0.0904396
Set971	115.904	21.3448	52.9215	10.3626		31.2513	27.9828	64.2668	1.00019	5.87798	3.4799	20.0179	3.20872	187.275	5.28233	0.940912	6.6741	10.1431	8.46998			14.3356	38.6028	0.277104	5.90622	1.53652	5.71	47.9413	1.84094	0.0290199	46.6954	75.4582	1651.03	17.5197	4.38663	5.66225	47.886	4.02394	268.201	7.50997	4.87235	14.1035	48.1675		3.66008	55.2019	5.80733	87.4479	0.101288
Set972	86.772	16.352	25.4495	31.7875		16.5588	22.6611	51.5944	1.01031	9.36186	9.93435	22.5596	2.25759	210.117	12.7692	1.25726	18.6882		6.2785		69.3154	12.1657		0.559562	16.3368	2.80902	5.95385	37.9819	2.11461	0.0511189		165.632		16.8869	3.90135	6.64893	68.7504	2.60815	59.6105	3.78191	7.17518	9.18561	33.4448		3.37148	16.752	6.43843	75.1519	0.109961
Set973	109.081	34.2304	50.8696	27.2075		23.165	24.4827	49.1447	0.947673	6.96464	12.268	15.1051	2.82552	179.25	7.25063	0.940912	8.97622	6.81576	9.51285	442.665	75.7515	15.1819	57.7929	0.33162	5.69886	2.12778	12.4499	49.3899	1.66772	0.0369044		42.9534		17.757	4.06361	6.9524	92.8867	3.08149	167.154	8.78226	13.1974	14.3449	21.6415	0.555259	1.94622	16.0663	9.03189	97.3146	0.0721396
Set974	145.801	32.4222	30.4173	23.7834		21.648	30.5467	34.0896	0.863257	7.10953	2.77596	12.7015	4.21019	314.195	7.97215	0.958264	20.8441		9.77695	576.414	87.6472	15.5042	54.6856	0.374761	8.79037	1.63699	6.77141	66.8053	0.815374	0.059865	39.7094	42.5243	1051	12.9383	1.56649	6.9524	80.7512	2.61653	167.428	5.74125	5.23707	6.64114	36.5645		1.71801	64.0208	4.41492	116.539	0.0518679
Set975	30.0017	19.2809	48.4752	17.0935		21.8841	26.2192	52.9081	1.17793	6.76173	7.33875	16.6425	6.5201	29.7532	7.97215	0.62528	10.7525	5.9061	6.25692		30.435	14.6472	37.1763	0.341004	8.77285	1.06177	15.5104	45.0385	2.38483	0.0658728	143.503	285.248		18.0836	4.78539	8.31547	75.7486	2.60815	63.3265	1.78981	5.31812	10.2496	35.1555	0.475546	3.12842	23.5054	13.5478	103.964	0.108909
Set976	140.481	27.517	33.6135	24.8374		21.4978	8.48406	77.4048	1.41893	2.68305	5.21587	34.5737	1.03785	181.87	5.64813	0.866738	8.99574	18.1788	7.83388	295.036	150.993	9.47711	42.9282	0.33464	7.3151	1.01534	6.82496	56.8886	1.97438	0.0907526		109.609		23.3304	3.66218	7.72084	55.7304	2.62491	296.467	1.95904	6.7183	22.9615	30.5219		2.33438	14.9079	6.66849	83.3674	0.0708104
Set977	40.4803	22.8172	51.3449	28.4638		16.8062	29.7454	33.1195	0.722356	3.96081	3.74083	17.4231	4.47489	47.7858	6.02599	0.71827	12.7298		10.1429		58.7469	18.1678	4.95091	0.427333	5.9569	0.846874	6.58201	40.0774	1.77179	0.0693446	277.34	67.5394	913.918	14.0137	4.20797	6.1245	68.7504	2.72223	51.6165	9.20589	6.3335	12.7209	32.2656		1.0362	31.2551	6.05725	67.1515	0.0755286
Set978	39.4815	21.3488	52.9844	28.74		23.9332	10.6034	34.0896	0.839735	8.60581	10.1099	21.6916	2.25845	88.435	6.46382	1.05585	12.3064	10.3247	7.80314		45.3914	11.5687	20.9393	1.16137	11.6778	2.24248	20.0662	20.4229	1.5934	0.0321913	180.551	62.7013	898.379	21.8559	1.94418	10.2876	90.7034	5.03657	154.699	2.5581	5.46424	14.8718	9.28778	0.399713	1.94868	43.9037	4.69132	53.5451	0.0802015
Set979	30.0017	14.1605	41.3132	28.7898		33.3368	9.68251	31.9261	0.889173	8.19049	12.0874	25.2613	2.63639	122.624	5.16317	0.677091	10.8506	6.81443	8.19154		79.0718	15.7393		0.841723	7.32936	2.40057	5.61416	26.1355	1.94159	0.0607046		212.423	1272.38	22.2275	3.02894	7.07375	60.5403	3.89458	66.4207	6.69303	6.41957	9.71585	25.5807		2.50597	44.9913	7.05652	102.19	0.0549422
Set980	230.571	29.146	52.2161	29.2209		26.4397	30.5477	31.3291	1.0903	7.5521	2.77596	25.5166	1.3385	151.568	12.8292	1.02461	11.771	11.8275	6.97458	427.787	38.4854	14.5844	28.0919	0.536874	8.90876	2.24248	4.17741	74.8813	2.51712	0.0576861	264.185	55.8937	279.697	12.8133	2.43796	5.40688	83.6428	4.3005	55.8719	6.5325	6.6402	8.24605	25.0074		3.69954	33.1848	4.14328	84.8898	0.0695943
Set981	35.02		16.6114	32.8253		29.2295	17.1162	61.8968	1.43345	5.66575	10.1099	12.2473	0.842202	181.724	6.14125	1.53915	10.9695		8.07988		59.3636	13.3472	6.20696	0.359521	4.58634	0.560779	7.96953	60.2983	1.97469	0.05367	47.0917	279.279	1412.62	13.1555	3.13718	8.46133	23.9832	3.34543	161.164	7.0316	6.87701	18.9305	18.1265		2.26969	26.3253	8.64212	105.366	0.14865
Set982	156.596	24.5724	68.3243	28.3431		27.1226	33.0954	51.5944	1.11549	7.60802	8.85614	31.2499	1.22315	182.853	10.0529	0.420928	7.30882	14.2761	8.87571	389.234	148.727	7.7209	32.4171	0.860911	5.4119	0.92433	7.8061	34.9289	1.6397	0.0447679		196.68		9.95516	4.14433	1.51167	57.8435	4.95468	103.537	4.70305	5.85006	7.47142	32.8358		1.94622	34.4348	7.69745	97.9942	0.138115
Set983		28.2778	32.9178	42.6322	10.918	26.7773	14.9939	55.4152	0.709821	9.13273	8.1945	15.9139	5.56411	38.4734	10.715	1.66027	14.5488	0.403382	12.2904	220.655	51.1862	13.3895	65.123	0.603108	8.9296	1.53652	17.9301	63.3627	1.50273	0.0752665	240.666	59.1861	666.928	18.644	3.99359	9.66449	57.0167	3.97825	119.289	9.7627	8.80479	8.858	21.1702	0.479637	3.13877	66.3359	8.87473	89.7999	0.052938
Set984	46.6101	27.4604	28.1609	31.1262		26.2317	25.1276	31.8582	1.07547	8.13389	4.28978	11.2313	1.49295	118.728	6.2954	1.22555	12.3064		8.25179		21.5276	11.8321	23.5721	0.33162	10.1832	0.986851	6.35685	30.4203	2.63276	0.106744	43.6433	55.8937		5.30989	3.99359	8.54245	83.7044	2.1868		10.6795	6.67004	13.311	8.19943		0.95049	28.3489	17.3409	87.239	0.0867118
Set985	36.323	6.63741	37.6338	33.1418		23.3855	29.0472	54.7116	1.21857	6.51988	7.60163	39.6266	0.807636	167.29	5.51585	1.1458	18.8112	6.86826	21.2667		73.9126	15.9432	72.3132	0.242805	6.28889	2.11171	2.63995	19.5504	1.53177	0.0358824	131.217	69.6307	896.028	21.0022	5.1124	7.86099	78.6672	3.45139	208.214	7.21762	6.31513	9.54472	21.1001		2.6528	40.5667	3.81891	67.6067	0.0963616
Set986	41.0613		26.4798	24.1114		26.1618	19.118	77.8029	0.922167	6.00645	8.46045	22.5361	1.19983	121.017	7.51314	1.00819	15.2169		12.6888		58.0381	10.4678	38.0138	0.343061	9.44137	1.4123	6.0743	40.0617	1.92198	0.0537694	164.279	60.5536		20.9472	3.07368	6.10165	114.217	2.72223	115.109	5.36812	6.02154	11.3165	25.3634	0.57708	1.85338	63.3698	11.8618	116.539	0.0972562
Set987	41.5916	7.34172	19.1291	26.1016		19.9077	16.5207	63.3047	1.15611	5.49408	6.22149	27.9692	1.15911	73.018	10.4495	1.39011	19.043	12.5599	6.01871		61.7544	8.11205		0.440316	7.14736	0.947769	9.1857	65.2839	2.54585	0.0957553	99.5331	51.4765		13.2544	4.97938	9.80287	72.0924	4.11907	148.529	7.39166	5.89887	18.9674	16.9759		3.36287	28.6468	7.95271	133.056	0.0503711
Set988	108.719	42.4961	49.0689	28.9009		31.9168	18.3111	70.8483	1.21857	5.47159	8.30579	27.9692	3.17329	121.017	7.97215	1.14359	13.7068	7.82264	8.02713		257.465	13.7779	7.68462	0.443746	8.22981	1.76475	7.68933	44.1212	2.09788	0.100793	152.152	158.262		19.1931	3.16986	9.84525	52.5163	3.95247	31.1342	6.92365	8.95977	12.3015	25.8805	0.666701	1.66279	14.9605	6.47231	111.85	0.065381
Set989	44.8813	24.2197	42.9758	39.4751		27.2867	16.3609	79.3156	1.25372	6.62903	5.09761	26.8129	4.01577	43.1236	12.8581	0.820137	4.89305		7.53015			12.5145	33.2501	0.689012	3.38994	1.84728	6.12063	45.6353	1.66646	0.0371131		115.109	372.752	12.5376	1.50262	7.85535	46.9425	2.70553	170.236	9.3809	5.2708	9.2177	19.446		2.39348	39.9327	5.40331	75.8906	0.0999881
Set990	35.9973	25.2697	38.1206	28.74		22.3966	23.7044	55.6728	1.57729	5.18671	5.04773	19.5432	1.44324	179.25	8.12546	1.26392	8.99574		6.01871		35.6913	9.26099	37.1094	0.233796	6.95482	2.29739	4.64038	50.2486	1.98706	0.0866755		79.0049	975.433	16.427	3.98801	7.55615	71.3956	4.37791	325.223	8.05974	6.01481	11.2369	24.3302		1.41602	18.3609	4.54669	114.171	0.113982
Set991	49.0538	13.0037	51.0267	29.2121		31.4423	24.3055	71.8366	1.62524	8.41345	6.80185	20.3054	3.05458	52.4098	13.031	1.06061	12.3064	10.8263	3.25533	321.313	43.8211	11.0916	32.5931	0.242805	5.2096	0.92433	12.8557	44.5444	1.8731	0.0644112	110.415	71.9635	993.743	5.50664	4.23733	8.44636	53.5406	2.50764		5.22244	6.40198	15.2749	19.2752	0.251576	1.4504	29.8183	5.94457	96.8234	0.129352
Set992	24.8932	13.1488	21.3469	16.6342		26.8015	23.5862	71.0978	0.850243	7.36169	2.1158	15.568	0.999237	110.015	9.06195	0.688374	11.1811		7.03386		192.054	16.727	34.9737	0.271562	5.44083	1.42113	17.7126	24.0335	2.02652	0.0230565	41.8282	52.5538	1014.06	13.0415	5.07793	8.94003	59.1068	5.691	70.2013	3.01804	4.89365	20.8743	18.5649		1.77278	29.4472	17.2988	19.105	0.0552872
Set993	141.081	28.744	36.0911	35.7185		21.9528	21.5377	33.1195	1.15611	3.3644	6.1165	34.9357	0.975732	34.7944	12.7133	0.62528	9.94538	12.875	10.5757		56.1345	7.53513	40.0926	0.40716	8.50689	1.73321	6.82496	58.3854	1.79666	0.0495563	135.457	175.975		23.1277	4.0675	4.99357	83.5841	4.20662	79.5567	2.90499	4.26136	13.9351	18.9139	0.593935	2.13237	59.1009	8.58012	61.7953	0.0561883
Set994	48.1306	28.0307	46.126	29.5552		30.0066	26.3222	73.0247	1.16549	3.27642	3.65923	16.9885	3.73491	46.6388	11.4008	0.79758	12.4786	1.79262	8.0808		87.6472	16.0376	33.4918	0.803734	6.05171	2.26551	3.36774	15.9398	1.17981	0.0946054	101.322	81.0617		4.2378	3.35091	7.89525	56.5863	4.81105	93.4797	9.69188	13.9453	7.62132	44.8796		0.527748	35.6497	15.2771	107.644	0.0870369
Set995	137.805	31.6652	43.0671	32.1385		15.6702	24.5059	58.6431	1.42828	4.99465	18.1049	37.7139	3.01433	164.455	7.54361	1.20448	8.40023	9.23805	8.36531		96.4057	7.11904	37.9744	0.43554	6.35645	0.986851	7.46955	36.698	1.28644	0.0406682		53.3091	242.612	5.12057	5.46981	8.5983	60.3975	5.28688	339.798	5.80077	15.0401	9.27178	25.5643		0.864008	67.8822	6.71959	113.486	0.0810281
Set996	115.353	23.4877	54.3148	27.3406		26.3399	30.3846	55.7045	1.63306	7.2637	4.73482	22.5082	1.65431	190.529	11.1863	1.51412	8.25667	11.1947	7.44878		78.5879	13.7943	39.6455	0.428302	11.5475	2.05907	8.59412	37.4398	2.38116	0.0601524	128.414	52.1065	676.236	23.1277	4.82731	4.61782	19.2102	5.78433	215.922	6.24581	8.187	14.1035	23.2714		2.41205	17.732	15.9243	129.124	0.0575627
Set997	46.2715	24.2204	44.4385	31.2074		17.3566	15.8588	24.5614	1.3026	6.35278	4.82096	15.6018	5.17061	62.5232	11.255	1.50812	11.6636	8.37533	8.85648		77.934	7.0881	36.0381	0.270488	8.1848	2.12316	6.19412	40.9495	2.33921	0.0736934	156.29	53.3091	1563.98	19.0245	4.55396	3.94926	54.1356	4.53763	66.4207	2.56323	7.24175	6.41694	31.9483		1.99292	44.9319	14.6594	116.483	0.0858704
Set998	41.5916	25.7878	21.7158	40.7104		18.4839	27.7869	31.9471	0.929119	8.34593	12.5488	21.0667	1.844	154.563	3.32856	1.24371	5.86564	4.06001	8.45257		152.608	11.5511	23.3322	0.505343	3.72237	1.85813	4.10931	20.0356	1.70867	0.0611744	191.848	84.5214	1721.4	25.4747	4.33439	9.56292	22.8462	2.69108	93.4797	9.04655	7.77972	10.772	15.9139		2.117	40.8572	14.2473	103.48	0.0811202
Set999	26.1618	27.2883	52.2161	30.2121		23.2567	20.068	66.3195	1.20892	8.14321	9.96775	23.7155	1.70492	153.272	7.09726	0.627572	11.1284		8.01835		55.9411	15.0196	53.4838	0.387743	9.01339	2.39302	4.98066	47.2766	1.60698	0.0570977	41.2442	65.2053		7.33287	4.816	7.299	51.665	4.3005		8.98701	8.44762	16.6148	24.1684		2.78743	14.4007	7.19557	79.2152	0.0866786
Set1000	30.8773	28.8227	32.6534	26.5945		26.2712	27.8087	15.6876	1.27572	7.46478	6.59776	17.8005	0.807636	188.184	7.97215	1.43931	7.05056	8.84991	8.72419		155.953	15.1225	12.201	0.914552	5.0622	2.66357	3.4359	47.0247	2.17934	0.0711768	37.7916	75.4582	1737.62	21.6683	5.55151	5.787	14.4952	5.10137	53.0199	5.70532	7.33434	16.6148	17.0258	0.790763	4.28335	79.5227	17.8447	75.33	0.063953
[truncated: 30 more columns]

## Sheet: WGCNA-NoRep-Filter2
	acetazolamide	adapin	ajmaline	allopurinol	allylalcohol	amiodarone	amitriptyline	aspirin	azathioprine	benzbromarone	benziodarone	bromobenzene	bromoethylamine	bucetin	caffeine	carboplatin	chlormezanone	chlorpheniramine	chlorpromazine	cimetidine	ciprofloxacin	clofibrate	clomipramine	colchicine	coumarin	cyclophosphamide	cyclosporinea	diazepam	diclofenac	doxorubicin	enalapril	erythromycinethylsuccinate	ethanol	ethionamide	ethionine	etoposide	furosemide	gentamicin	griseofulvin	haloperidol	hydroxyzine	ibuprofen	imipramine	indomethacin	iproniazid	isoniazid	ketoconazole	labetalol	lornoxicam
Set1			61.6428	27.2075		20.6939	30.0315	105.945	1.62845	9.44884	10.4651	44.7703	7.77534		7.22734	1.80937	26.3559		12.4136		36.6575	18.2702		1.0405	11.3273	1.07568	5.18696	66.0408	2.41969	0.0565693					5.89125	10.1725	81.751	6.76114	77.02		5.80275	31.802	52.5012		4.70884		28.6567	111.067	0.129352
Set2			67.1535	35.2445		30.5719	20.7764	119.989	1.63306	6.72038	6.1165	44.7703	2.29295		22.6831	2.32284	18.9491		13.6888		237.564	17.5187		1.20902	11.6324	2.79856	9.35705		2.25073	0.0579375		278.466		28.0372	4.79911	8.16582	91.0342	7.22945			9.78399	14.6351	42.0097		6.54504		25.7454		0.171775
Set3			26.2922	46.7856		36.6272	30.226	81.0446	1.23004	7.10953	11.4325	21.1681	0.987577	59.4371	13.7657	1.74579	21.584		6.01871			16.6656		1.21413	7.681	2.90133	10.8602		2.39095	0.0716007					5.90407	9.80287	115.765	7.13081			8.80479	27.0658	47.6334		3.25527	85.6085	7.19557	123.279	0.171775
Set4	135.641	33.5572	24.2137	32.7687		21.648	25.1276	80.1505	1.41934	8.51401	16.9994	46.2332		190.165	11.7336	1.05585	25.3519		13.2874		45.4495	20.9353		1.19612	12.8022	2.64013	6.58201		2.39095	0.117321		272.078			6.33797	13.9697		5.30201	278.793	11.5765	8.95722	22.5895	44.7166		1.05943	66.3359	19.2221		0.164697
Set5			85.2172	33.115		36.4953	25.7589	87.0041	1.70315	8.10616	7.22701	79.2157	2.49379		15.2819	0.612571	23.3124		16.2594		396.641	18.0974		0.33464	7.43877	2.39417	5.79787		2.73706	0.138098		109.493			4.59169	9.84525		4.60526		11.798	6.84388	11.4696			2.59105		9.56959		0.15553
Set6			46.2133	28.7898		22.7403	36.1959	73.371	1.59067	9.54593	13.114	26.7156			9.02566	1.72597	26.683		15.762		30.435	16.6492		1.40351	8.88847	2.90133	21.1239		2.25073	0.048155				30.9035	4.41072	10.8397	88.4889	7.59459		11.099	16.5093	19.679			1.94622		40.0824		0.187376
Set7		27.9119	63.7786	40.6228		28.0919	34.5741	102.22	2.299	11.3044	8.10514	38.409	1.844		6.89622	0.57883	17.1811		10.7588			16.1584	68.1206	1.21235	10.5361	1.20385	25.6295		3.22177	0.064592				56.8679	3.88279	11.0088		3.55941		8.71714	10.0579	19.679	33.7328		2.41205		5.69468		0.0767826
Set8			46.5785	35.5344		37.2555	28.9723	126.405	1.2055	9.26518	8.30579	46.8981	6.94328	73.9908	18.3471	1.05643	16.1722				237.564	15.2799		0.409348	7.1802	2.24248	5.29998		1.8731	0.0966285	50.4915	328.592		26.2945	4.8614	7.55615	98.983	5.824		2.1074	5.63981	8.58981			0.910345	114.552	22.9069	21.4547	0.238784
Set9			67.9625	40.7624		33.5156	4.83917	31.625	1.57289	9.63035	7.02736	38.0969		308.845	15.1796	2.08961	19.5383		13.5724			9.55932	33.0205	0.985906	10.9401	3.25842	15.6892		2.5739	0.079266		209.339			4.09286	16.0104		5.15924		12.8585	7.50853	14.1035	36.0389		4.17838	87.7988	35.2756	116.483	0.150475
Set10		34.5122	57.0314	40.4431		38.0103	15.3884	68.761	2.33246	4.96338	13.9495	48.7409			7.97215	0.53758	16.1217					20.5444		0.536585	12.1805	1.20385	18.8642	71.276	1.8731	0.0442543	104.588	209.339			5.35916	20.4764	108.566	9.32956		9.70969	6.75465	16.1342	38.5485		0.408836		8.58012	129.124	0.0822817
Set11			81.7551	38.7693		33.7871	17.1402	58.1876	2.02477	7.64838	12.8882	50.5682	8.37103	213.702	24.3865	0.798041	28.6417		12.4877		69.5286	15.2799		0.61405	10.3548	3.60669	6.82496		2.10842	0.0823196	217.984			25.236	5.61045	12.1181	158.85	2.67336		10.0606	7.33434	12.8614	35.9481		4.31525	33.9115	5.69468	95.5259	0.21651
Set12	41.5916	23.3493	42.5052	35.9151		31.1557	36.684	108.393	2.17662	5.94591	8.30579	50.9519	9.56985	505.78	12.3956	1.35813	24.3651		8.79754		50.3795	8.05017		0.607972	8.79412	2.24248	21.5288	66.0776	1.36409	0.113287				39.5226	5.436	9.56292	88.4889	5.824	357.833	2.95501	21.1893	6.976	50.2853		2.59105	77.5043	20.4163		0.119732
Set13		31.0276	63.4357	39.3203		31.8084	33.5274	74.8294	1.74193	9.26518	11.4325	51.2388			15.543	0.960531	17.1811		24.4113			16.6656	36.0092	0.27266	10.3548	3.96083	6.32517	88.7317	2.36064	0.163818		69.6307		26.395	4.0675	11.8571	83.7044	5.87674	189.04		6.75434	34.7637			3.36457	77.5043	6.66849	135.447	0.0434678
Set14		24.9267	48.1469	32.282		28.9494	30.9254	206.007	1.27384	11.4768	15.0684	51.2686		253.726	14.5307	0.685523	11.2153		24.8926			18.1798		0.98596	11.6667	2.52986	4.64038		2.5739	0.0757791				89.1686	3.9587	8.77098	113.829	5.27621		12.549	5.31812	12.1307			4.28335		10.5539		0.242358
Set15	160.795	40.9457	48.1469	45.0421		34.6481	39.111	91.876	1.26295	9.33064	10.2002	65.4737	2.06755		21.3928	0.955206	18.2283		13.0007			10.3341		0.840259	6.58047	3.5256	18.8859	57.6631	1.69692	0.0570977		355.36			5.16967	6.76906		5.18658		2.73118	8.28143	16.2479	68.6736		3.19535	95.1749	25.9298		0.1033
Set16	48.2912		56.6891	41.6992		24.3853	27.9828	31.8582	1.59974	9.24393	11.6297	23.3001	7.68608	394.57	27.4589	0.687561	26.1837		6.76225		216.179	14.9481		1.17421	8.79412	2.86722	9.35705	127.901	2.81619	0.0543341				39.6622	4.5868	10.7742	83.7044	6.29172			11.9288	6.976	44.9187		1.12191	66.3359	31.8042	124.542	0.0778848
Set17			77.3769	41.6992		30.7339	26.2192	117.337	1.18961	7.65071	12.0874	42.0453	3.8123		9.16685	0.588314	17.5553					19.1294		1.20902	12.7714	1.31249	5.4126		2.62532	0.0528711					6.04243	15.1283	88.4889	5.42564			5.12127	22.2206			1.93322	104.487	5.53293		0.172267
Set18		30.3578	89.3347	34.0047		22.7403	24.4827	71.0978	1.75537	7.65071	11.4325	63.3131		435.224	5.64813	0.746407	12.9771					16.1091		0.343374	7.1802	2.75523	4.71298		2.79356	0.138098		307.384		19.9174	5.99671	11.8547		4.3005		9.38204	12.3109	16.5751			1.60126		25.7454		0.0878502
Set19			68.1611	40.7624		37.6709	28.4046	126.444	0.870549	5.98249	7.02736	55.6747		274.803	11.0779	2.08152	22.3325		17.698			13.4072		0.559562	5.9569	2.90133	7.4794		1.5934	0.0965203		737.672			7.25777	11.1806	88.2247	5.68123	301.319	7.66008	10.0668	33.7665	41.0581		1.94622	40.4402	17.3409	159.808	0.047023
Set20		28.6497	81.7551	41.9508		19.983	25.1276	31.8582	0.888347	8.47672	17.0491	55.12	7.34982		5.00027	1.57515	8.99574		11.5026			14.7096		0.828947	9.04467	2.66357	9.1857	60.6066	2.5686	0.142134		52.1065		18.2433	5.31095	8.53763	100.317	6.90813			7.92488	14.3449	44.1012		1.71384	75.9464	19.683	116.483	0.131984
Set21		27.2342	58.4413	45.0099		29.848	36.5486	119.391	1.62112	10.2487	7.66024	71.0601			6.2954	1.61179	10.7525		12.4877			19.7487	45.8031	1.23444	9.01339	1.22394	24.8705		2.22341	0.0736888		309.917		29.432	6.28793	9.99575	100.317	3.06227		8.97584	6.53499	26.8763	31.7851		1.99292		27.3995	86.0029	0.231897
Set22		37.4648	52.2161	35.66		31.6643	34.5741	101.343	1.59974	8.47836	9.94696	45.3675		156.77	5.37679	1.21627	28.2172		4.17057			12.9048		0.745351	7.14736	1.0864	5.61221		3.2137	0.104705					6.26524	10.4917		7.53714			15.662	13.0962			3.07968		15.7518	103.964	0.0558137
Set23		37.0609	31.5962	31.2074		35.2929	35.2654	83.3215	1.29524	6.72038	9.14423	23.7059			7.52708	1.16964	20.3856		18.8383			14.6344	37.8822	0.843193	9.04467	3.35888	8.53416	61.5021	2.08154	0.100104				27.6861	4.63117	10.7742		3.89054	458.757	12.9504	11.5788	27.0658			2.37658	48.1494	17.3409		0.0878502
Set24	37.9029	34.4819	107.952	39.9483		26.6511	28.4046	75.6442	1.36108	7.65071	14.6183	41.8489	3.42354	110.015	14.8873	0.62528	18.6882		12.7694			14.9747	38.7707	0.455467	8.96992	2.75523	6.19412		2.17934	0.129828					3.5187	9.77377		6.29172	344.098	8.37721	6.53499	11.4379	44.8796		3.58499	128.547	29.7187	120.038	0.25502
Set25			55.7561	41.0577		32.8067	36.5081	83.3215	1.42828	3.66892	13.0624	55.6747		207.487	21.9946	1.7972	13.0869				309.12	16.1584		1.28785	12.9999	2.80272	17.9258		1.26566	0.103681					3.80381	9.75247	100.317	6.47621		10.0782	11.9253	6.90163	50.3481		3.12842	56.6807	17.8929	173.208	0.047023
Set26			41.0214	42.1287		15.1562	31.2721	86.6291	0.980235	8.16232	9.94696	25.462			5.64813	0.677091	17.8797					16.5223	41.6126	0.824951	8.33418	2.24248	22.9347		1.8731	0.0350087					6.35802	13.4306		13.4419		8.98701	7.79652	17.7763			4.14073	33.9115	28.342	135.677	0.0669596
Set27		22.1261	71.1575	28.9708		14.0306	20.568	31.4423	1.47241	7.65071	4.26423	18.336	2.00019		16.8163	1.92714	17.8797		13.6226			13.3049		1.23444	8.12753	2.29739	5.17095		1.28637	0.154865		240.804		30.9018	3.73858	9.75247	93.4237	6.87231		12.8585	8.06565	18.4569			3.44067	48.1494	7.321		0.0561883
Set28	111.467	37.739	65.1262	46.5189		26.3399	41.6161	131.161	1.21857	5.94591	11.4325	44.9532	8.37103		16.4668	1.21627	10.7525		12.4877			17.9378		0.37727	5.35531	1.58113	6.82496	113.435	2.50811	0.0956347		109.609			5.6727	9.99575	88.4889	4.02394		12.1916	24.1864	10.258	31.2897		1.77278	17.2326	7.321	75.305	0.148233
Set29			57.0578	38.282		29.848	26.12	51.5944	1.15611	6.30434	9.02187	70.3881	6.08049		12.7486	1.69686	17.3776		15.6523		337.002	7.78599	37.1094	1.17421	8.91307	2.43139	5.29998		2.71748	0.0376173		53.631			5.436	9.04978		6.64744	115.109	10.9675	15.1272	8.858			1.77278	48.7865	25.3869		0.151277
Set30			41.0214	40.7716		24.675	34.3942	157.974	1.27384	9.37277	7.02736	41.4235	1.962		10.0519	1.55079	24.5939					15.315		1.14686	12.4095	2.64013	3.64914		2.9974	0.12465		53.631		25.0084	5.35013	11.4669		5.68123	283.858	8.16201	6.3335	10.178			4.31087	61.268	9.56959	107.644	0.239962
Set31			48.1469	28.9708		37.3196	6.55025	18.1299	1.63306	6.67439	8.07451	65.8585	5.80947	110.015	13.8554	1.27563	10.6191					18.097		1.4015	9.89442	1.66082	5.75339		2.25879	0.0816091				21.2315	6.2757	10.7385		6.1191	93.4797	10.0782	5.46424	13.0974	35.3916		7.2366		20.0712	62.6251	0.0733301
Set32			63.7786	37.8114		30.7872	33.7559	32.6782	1.05029	8.75646	8.5628	15.897		263.989	18.8959	2.12468	10.4153		6.16277			15.1819		1.0944	6.19721	2.77278	9.35705		2.56968	0.103588				45.0489	5.436	9.15082	96.1363	10.5445			7.79652	18.4569	35.9481		3.55272	57.2426	35.8772		0.212514
Set33			81.2521	38.8982		28.7409	36.9352	96.1724	2.12242	5.13144	7.42665	43.401		73.9908	8.36604	1.05585	24.1502		10.2896		91.1069	14.8517	63.6594	1.91692	12.2243	2.37025	16.9874	75.5212	2.56968	0.102091				14.9357	4.43316	11.8571		4.13422		8.52319	8.96632	11.0517	35.9481		4.65073	75.1992	15.2016		0.165221
Set34	233.681		86.4982	43.6097		23.165	10.2087	93.3492	1.18961	9.33064	6.1165	23.7059		317.217	18.3471	1.12845	22.3325					10.4678	64.8239	1.12235	9.01853	2.52986	4.0084		2.46969	0.0704943		263.525		6.74118	3.58361	14.4456	80.8632	4.3005	93.4797		7.06461	16.2479	8.9568		4.71333		10.5539	100.789	0.0870729
Set35		28.6844	62.457	31.2074		29.2387	22.4072	68.761	1.69186	8.76541	10.8134	25.462		235.029	9.00029	1.96175	18.1071					19.0033	40.1587	0.392281	8.62603	3.58641	33.5394	70.7762	2.55731	0.088744				31.0811	4.84006	10.0811	96.943	4.54871		9.70969	5.24575	11.4696			1.6329		20.5497	108.219	0.10335
Set36		35.0316	37.4226	32.1385		30.7339	12.1395	62.6063	1.75053	5.23871	8.07451	29.2052	2.50857		7.52708	0.616071	23.7038		12.8899			11.8166		0.559562	10.8897	2.2809	22.9347		2.38323	0.064592		79.8476			4.43316	11.5865	100.424	5.691		8.37721	5.49123	16.5751	31.7851		7.16946		15.9973	129.236	0.234661
Set37		31.6974	85.2172	41.2486		30.783	23.7044	31.2159	1.73517	8.89776	9.05109	23.7059	3.32321	394.57	7.26594	1.92714	25.5577		10.7588			16.9957		0.238198	5.44083	2.69492	8.00254		2.72822	0.0225787		316.854			3.70794	9.66449		3.51137		9.70031	15.1674	22.2206	35.9481		1.53865	109.424	11.7295	106.115	0.0918615
Set38		33.4449	58.727	29.9496		20.6939	29.0447	117.703	1.75053	8.68748	19.5757	26.8945			16.8478	2.08961	19.3745		13.6226			5.97215		0.230555	3.07975	3.80783	21.3016	78.5155	2.09654	0.0519606					5.96922	13.9741		6.1451		9.30324	17.1347	14.1035	31.0667	0.872191	3.75842	84.8294	4.33998		0.281486
Set39			71.0349	30.4929		30.8364	33.7576	92.9818	1.41934	9.24393	8.85614	23.7059	8.04075	253.726	5.18853	1.43931	12.3064		7.83388			10.3341	39.3233	1.4015	8.88847	3.60669	4.64038	88.7317	2.42025	0.0606734				23.5057	4.58445	12.6978	82.8668	16.3806			6.40112	7.44762	37.0665		3.02855	66.3359	23.0568	162.128	0.0870369
Set40	125.172		19.9032	37.4494		28.9494	28.6426	59.0333	1.53648	9.24154	9.35015	15.9139	3.84918		16.4298	1.43897	12.4786		12.4877			10.3341		0.536585	6.96373	2.66357	12.3717	89.6182	2.39095	0.113879		480.957			4.59437	8.79981		8.35731		7.32548	6.75465	13.0974	48.6021	0.625571	2.53902		25.0472	75.305	0.10272
Set41	52.9391		36.0911	27.2075		32.9917	30.5467	46.0037	1.59067	8.76541	18.7999	62.6645		73.9908	16.317	1.5924	12.7298		20.9415		41.3618	17.4278		0.536585	17.327	2.66357	26.5248		2.56968	0.124855		134.696		16.8869	4.27732	10.7939		5.06225		9.5042	7.37458	27.0658	41.0581		2.58105	98.6109	23.1304	98.3057	0.157428
Set42	135.641		49.2741	37.5903		32.5663	26.8784	62.8472	1.71641	8.88691	15.5642	57.0003	4.47489	317.217	10.4495	1.69544	29.8151				37.5173	13.4072		1.54394	10.5361	2.44735	24.0659		2.63979	0.0350087		64.5627		17.757	5.89125	15.9902	127.474	3.89054		9.82024	10.6755	11.3894	42.3708		2.6528		29.0646		0.165311
Set43		27.9119	61.6428	40.2682		35.6439	20.7835	41.4243	1.58214	5.98249	16.8424	28.7038	3.17		23.6141	1.53919	13.2182		16.6414			16.0376		0.343374	10.5361	1.4879	6.35685		3.08262	0.0757791				24.6349	3.80381	11.7786	90.7927	6.29172			8.40755	8.58981	36.8886		3.76795	75.3905	24.7929		0.208598
Set44			45.6856	44.6457		26.6511	20.7764	89.7111	0.982369	3.02412	9.14423	21.8871			7.26594	0.616071	19.3745		3.6231		241.052	20.2135		1.41995	7.17543	2.76732	25.1315	129.686	2.87135	0.0524915	188.316	103.306		13.7513	3.07539	7.71648		4.53763			8.95977	14.1035	9.3714		2.35318		16.19	218.499	0.0807134
Set45	37.9029	7.95642	41.3132	37.852		19.983	22.8327	116.861	1.92033	8.76541	8.10514	30.7032		121.017	20.4075	2.04641	9.69566		10.2896		266.343	11.5511		0.839144	5.44083	2.86893	11.4655	83.5272	2.23535	0.107439				21.0022	5.74471	9.56292	115.765	5.18658		9.68464	4.47562	17.7763	40.0279		2.80834	21.8759	7.321		0.139008
Set46			65.1262	40.2682		26.1276	10.2087	50.3322	2.66599	6.64585	4.3016	49.536	3.42473		6.02599	1.23715	12.3742		14.4237		73.3147	22.5658		0.911535	12.8648	3.03913	29.243	122.12	2.74889	0.138845		58.5289		38.5232	3.9587	10.3488	33.1188	4.37791		8.57751	7.43305	15.9399	29.9048		3.62419	70.0926	9.56959	156.843	0.270813
Set47			63.7786	31.0361		21.7865	35.7306	54.7116	1.07547	8.73933	7.97966	60.1464		12.2564	7.49458	1.51412	18.6882		10.1237		344.718	13.1846		0.815492	8.88847	2.77278	17.2689	92.1732	2.72413	0.077282		79.8476		28.1483	4.97924	9.77377		5.78433	334.026		10.6755	18.5684	27.7006		3.4282	65.4646	21.1799	269.938	0.13193
Set48			43.0671	39.4081		31.1097	26.12	31.2159	1.57167	2.68305	4.3016	26.8945	3.99801	259.293	16.8163	1.95551	28.004		12.1307			7.78599		0.777791	13.7361	3.83827	24.6223	96.7486	2.3621	0.134197		570.361			2.26865	12.4659	75.3275	5.15924			16.6045	34.568			2.90453		22.1561	16.6333	0.0980865
Set49			51.0909	50.9979		27.3537	33.5735	96.3115	1.83727	3.72627	10.8134	15.6018			15.7977	0.920983	17.5553	1.39438	13.1679		45.4495	15.6519		1.29077	16.3257	2.64013	23.6566	91.851	2.49345	0.0511189		270.76		22.7586	3.46074	9.3904	99.2132	5.5921		11.872	15.1234	24.983	40.4138		4.31525	84.7691	17.5213		0.176676
Set50		27.6126	46.8834	37.5903		31.8084	37.0863	35.1106	1.18961	3.66892	11.9979	21.8871			9.00029	0.910391	16.9966		29.7121			26.0554		0.61715	10.8603	0.984675	4.0084	78.5155	2.81127	0.121013				53.8978	3.82799	10.7936		5.59076	253.542		7.37458	16.2479	43.2842		3.97934		8.58012	135.677	0.0778848
Set51	166.328	43.1902	54.8934	40.7104		20.6939	34.4285	43.288	1.07547	8.47836	15.1009	56.6994	4.07658		7.25063	1.04126	10.1951		13.6864			15.3726	55.3961	1.20902	11.6324	3.53793	5.4126		2.63979	0.156597		440.868		22.3812	5.36978	10.7939	68.8573	20.4351			10.6755	30.3084	37.4035		0.95049		17.3409	118.58	0.21651
Set52	270.76		54.4422	38.282		29.9611	8.48406	79.2926	0.722356	7.64838	8.10514	69.0545	8.85071	348.081	19.9652	1.87585	18.3768		10.1709			15.0196		0.779624	6.35595	1.92907	18.0828		1.9483	0.0417842				25.6348	6.74689	10.768	96.1897	4.79693		8.13776	8.96632	41.3828	33.4887		3.07968	83.38	22.7556	116.539	0.124691
Set53			31.9115	37.8114		24.5217	27.9828	84.5024	1.10046	7.65071	13.1925	44.7703			27.4589	0.788434	14.545		16.2508			15.9856		0.27266	9.78713	2.19405	5.71359		2.78799	0.0946449				34.4174	3.71861	6.64893	99.2132	3.89054			9.45028	39.6057	36.8886		6.49392	82.8123	21.2762	129.236	0.277306
Set54	50.6151	27.2883	67.9796	40.0155		19.2797	35.2654	96.0518	1.29524	11.7003	6.1165	30.9686	4.30811		10.4495	0.477056	22.6504		37.654			18.0974		0.941407	7.681	2.93642	11.4655		2.72822	0.139101		50.5631			3.83149	10.7331	111.747	3.10801		9.70031	7.37458	15.8478	37.0665		3.61615		23.1304	121.302	0.0561883
Set55			64.1297	31.2074		25.2605	35.2654	51.5944	1.07442	7.54587	17.8294	38.0969		241.296	7.26594	2.23615	19.6147		25.5597		277.364	20.1757		0.641982	12.2243	1.32589	19.8292		2.57845	0.0512326	165.485			24.8883	4.27732	7.32979	63.2736	6.39037		8.93739	4.76004	6.38464			2.18192	98.6109	30.8864	78.9646	0.0755286
Set56			81.9728	25.8914		24.3853	36.0839	104.37	1.83188	9.13273	7.49444	33.597	4.97419		18.9689	2.08152	22.2225		15.1377		347.245	15.1819		0.940218	7.1802	1.42014	18.8145		2.77234	0.0607046		84.5214	1190.86	36.0099	6.99483	6.9524		7.2229	281.113		21.9539	10.8707	35.5809		1.71384	54.5767	10.4658		0.119732
Set57		28.6497	36.0312	30.2121		23.5144	23.3529	83.3215	1.57167	8.65254	10.4651	38.0969	7.34982		5.37679	0.955206	30.6183		11.4466			15.3726		1.23563	7.17543	0.986851	4.0084		2.8044	0.0565236	269.239	317.162		30.5607	5.35916	9.34243		3.10801		8.48006	6.10755	16.9779			4.70884	94.4691	32.5798		0.181316
Set58			31.5962	37.5903		22.9371	41.5076	59.0333	1.77145	7.50684	13.0199	27.9692	6.66234	311.008	12.7486	1.5924	14.1954		12.8394			11.8166		1.19606	6.42234	2.59642	19.6856	64.2197	2.41682	0.0380546				17.0763	4.09286	13.2704		5.59076		11.3136	7.65515	29.5812	31.576		4.59834		13.7238	159.72	0.0988205
Set59			63.7786	33.9699		27.4722	38.0231	128.589	1.02615	4.15929	4.3016	57.0794	6.66234		6.14125	1.05585	21.5971		13.0326			12.3855		0.843193	9.78713	2.75523	27.0243		2.71488	0.077282				22.7586	4.36267	10.7741		19.024		18.33	10.5801	11.0517			3.75842		20.2602	168.377	0.109511
Set60			65.35	36.7325		18.4737	31.9043	101.181	1.39739	8.47836	7.49444	29.2052	6.31083		9.24282	0.57883	14.2625		22.1667			17.934	36.5213	0.409348	9.87731	1.18812	6.58201		1.9483	0.155673				17.757	4.23906	5.9043	31.0441	3.04368			3.99918	13.0974	32.3418		3.10233	96.9729	22.9069		0.211352
Set61		28.7192	57.0274	41.8816		29.5263	21.452	74.4004	1.26295	4.08588	14.2232	44.7703			10.4139	1.94627	12.4786		10.2896			17.9378		0.233796	8.91307	2.35686	26.582	51.7588	2.77412	0.0940849				23.3304	6.01549	12.054	83.7044	7.45744		9.77741	5.23707	34.0571			0.657648		25.2624		0.242358
Set62			33.9837	27.2075		20.6831	22.6611	80.1505	1.27384	9.98585	10.7188	59.3761	8.10027		19.1131	1.4319	18.6347		11.0117		77.934	13.4072		0.317146	9.04467	1.58113	10.1917	111.999	2.13133	0.0644112					3.70794	10.268	88.4889	5.68123			8.95977	16.5751			1.6612		23.0615		0.18995
Set63			48.1469	35.658		24.5217	26.1852	43.288	0.888347	9.7132	7.09812	49.8963	6.58232	317.217	7.56743	2.04579	29.325		8.85648		69.5286	13.9792		1.2902	9.04467	3.43019	5.95449		2.49704	0.0783817				28.4655	3.99359	10.3488	83.7044	5.42564		4.98386	7.79652	33.692	40.3495		1.71384	79.2022	26.8798		0.170004
Set64			44.2058	37.9012		24.5217	36.4715	61.547	1.69186	7.64838	9.94696	62.4629	4.07836		19.8142	1.82205	12.3961		16.7598		45.4495	12.7103		1.14686	8.68369	3.00392	4.64038	15.0673	2.8044	0.158756		265.377		38.8556	5.16967	10.8346	108.566	6.18848		12.8577	7.38159	11.3894	27.7585		7.66179	80.7205	27.2983		0.165311
Set65			26.7778	25.9044		33.9487	36.2777	97.0814	1.62732	10.1057	9.05109	57.9763	5.22166	63.3224	16.449	1.21627	26.4149		13.0007			15.1819	62.3725	1.29358	12.2243	1.53652	7.4794	66.0408	2.42025	0.0645812		535.64			6.10224		83.7044	3.58797			7.38159	10.5737	32.9231		4.71333	105.275	26.5219		0.0988205
Set66	46.2715		29.2158	40.7716		19.2797	22.3914	56.4143	1.06675	8.65254	4.38824	22.4237	4.07658		12.3077	1.43449	23.5861		5.2203		140.732	14.9322		0.745351	7.17543	2.29739	21.9414	66.0408	2.49704	0.0524915	178.777			34.3211	3.76928	14.5787		3.59801		11.3945	6.01481	33.6399	35.6806		2.37658	64.7941	8.42097	106.891	0.0668865
Set67	45.1686		57.8154	32.2775		31.9598	26.8784	92.5708	1.83727	9.26518	13.1925	47.7811	1.87169		5.90574	1.27563	13.8667		13.6226			13.7779		1.0405	9.01339	2.29739	23.2101		2.79432	0.0565236				28.4753	5.45926	12.8767		6.15215			8.06023	14.2729			2.41205		25.7454		0.0668865
Set68	96.2403		43.6956	40.5461		35.6439	21.452	105.945	1.27087	2.76867	7.97966	82.1951	1.19983		14.2029	1.6742	18.7971					22.5404		0.343061	16.3368	1.32209	15.2405		2.5854	0.0543341				84.0205	4.01121	9.98769		5.40009		10.9269	6.57884	12.1307			3.06544	79.2022	27.3969		0.164108
Set69			88.6203	36.7325		26.6662	33.6255	50.3322	1.92704	8.69451	14.2232	40.8152	5.12136	165.525	13.4397	0.561357	24.1951					20.8812		0.607972	7.06362	1.42014	7.68991	92.1732	2.17934	0.0966285		399.287		26.395	5.58459	9.86941		6.39551		11.4686	5.46424	14.1035			3.07968	81.1877	27.2983	109.347	0.135215
Set70			48.1469	49.3366		28.9467	35.6985	43.5286	1.2055	5.3297	12.5648	30.9686		59.4371	9.47193	1.92401	7.18311		10.722			10.4678	28.2963	0.233796	12.8648	3.36269	2.80603	114.585	1.53894	0.0816091				25.3817	2.78657	9.75247	115.398	5.30201		2.5581	13.3147	14.0223			5.68374	66.3359	13.6593	133.829	0.0755286
Set71			65.1262	40.4431		23.5144	32.7792	71.0978	1.49953	8.37829	13.0624	16.2568	3.16877		6.89622	0.398109	9.22965					13.5597		1.43669	8.74991	1.20385	22.1144	61.5021	2.5739	0.138098		355.36		17.702	5.01382	10.8397	85.828	6.75008		7.66008	14.1978	6.38464	45.3648		1.94622		25.3869		0.124691
Set72			62.9376	37.9012		20.4013	24.3719	84.3067	1.21857	8.76541	3.05422	29.9199			12.3077	0.940912	21.584					21.6382		1.36443	9.78713	2.66357	6.78232		3.16662	0.129828		134.696		32.0359	3.88279	9.85561		5.5921		11.5104	5.12127	32.4154	30.6307		2.41205	78.396	7.27235	182.256	0.215974
[truncated: 928 more rows]
[truncated: 30 more columns]

## Sheet: WGCNA-NoRep-Filter3
	acetazolamide	adapin	ajmaline	allopurinol	allylalcohol	amiodarone	amitriptyline	aspirin	azathioprine	benzbromarone	benziodarone	bromobenzene	bromoethylamine	bucetin	caffeine	carboplatin	chlormezanone	chlorpheniramine	chlorpromazine	cimetidine	ciprofloxacin	clofibrate	clomipramine	colchicine	coumarin	cyclophosphamide	cyclosporinea	diazepam	diclofenac	doxorubicin	enalapril	erythromycinethylsuccinate	ethanol	ethionamide	ethionine	etoposide	furosemide	gentamicin	griseofulvin	haloperidol	hydroxyzine	ibuprofen	imipramine	indomethacin	iproniazid	isoniazid	ketoconazole	labetalol	lornoxicam
[truncated: 1,000 more rows]
[truncated: 30 more columns]

[truncated: 8 more sheets: WGCNA-NoRep-Filter4, WGCNA-Filter5, WGCNA-NoRep-Filter6, WGCNA-Filter7, WGCNA-NoRep-Filter8, WGCNA-NoRep-Filter9, WGCNA-NoRep-Filter10, WGCNA-NoRep-Filter11]
