# Supplementary material for: Transcriptomic point of departure determination: a comparison of distribution-based and gene set-based approaches
Source: Front Genet. 2024 May 9;15:1374791. doi: 10.3389/fgene.2024.1374791 (PMC11112360; doi:10.3389/fgene.2024.1374791)
Supplement: Supplementary file 2 [file DataSheet3.zip › DS11.xlsx]

## Sheet: Read me
Filename	Supplementary File 11
Description	tPODs calculated from the median across all simulations of randomized gene sets
Mentioned in the text	Section 3.2

## Sheet: GOBP
Molecule	Filter1	Filter2	Filter3	Filter4	Filter5	Filter6	Filter7	Filter8	Filter9	Filter10	Filter11
acetazolamide	23.281	41.5916	47.3638	NA	NA	NA	NA	NA	NA	NA	NA
adapin	12.4073	24.9267	28.0307	NA	NA	NA	NA	NA	NA	NA	NA
ajmaline	16.1559	19.1713	23.1299	57.8781	73.7376	NA	NA	NA	NA	NA	NA
allopurinol	8.92539	10.4036	15.7292	37.5903	42.7626	56.4277	NA	NA	NA	NA	NA
allylalcohol	5.89144	NA	NA	NA	NA	NA	NA	NA	NA	NA	NA
amiodarone	14.4197	18.3394	19.2797	27.9006	28.9467	35.2116	38.5153	44.925	56.2301	NA	NA
amitriptyline	8.54624	11.4195	17.1402	30.0315	36.9352	47.1005	NA	NA	NA	NA	NA
aspirin	18.6587	28.024	31.625	87.5334	108.9	NA	NA	NA	NA	NA	NA
azathioprine	0.592242	0.850156	0.888347	1.59067	2.07926	3.887	NA	NA	NA	NA	NA
benzbromarone	2.53649	3.51594	3.72627	6.63781	8.05094	10.6309	14.363	22.5283	NA	NA	NA
benziodarone	2.37795	5.09761	7.42665	13.4226	18.8432	NA	NA	NA	NA	NA	NA
bromobenzene	10.6988	15.9139	19.2444	59.3761	NA	NA	NA	NA	NA	NA	NA
bromoethylamine	0.887503	1.17614	1.62985	NA	NA	NA	NA	NA	NA	NA	NA
bucetin	24.5128	57.3324	75.0725	NA	NA	NA	NA	NA	NA	NA	NA
caffeine	4.27076	5.20496	6.03143	15.7121	22.2532	NA	NA	NA	NA	NA	NA
carboplatin	0.369585	0.473742	0.532283	1.01092	1.48109	2.12468	2.59342	NA	NA	NA	NA
chlormezanone	7.09115	9.69566	11.3046	22.2225	30.4161	NA	NA	NA	NA	NA	NA
chlorpheniramine	2.02407	NA	NA	NA	NA	NA	NA	NA	NA	NA	NA
chlorpromazine	3.00692	4.4219	8.85429	NA	NA	NA	NA	NA	NA	NA	NA
cimetidine	69.5251	NA	NA	NA	NA	NA	NA	NA	NA	NA	NA
ciprofloxacin	30.6284	59.0198	74.1145	NA	NA	NA	NA	NA	NA	NA	NA
clofibrate	5.90239	7.78599	8.05017	13.9973	15.2799	18.9578	24.3423	46.2345	NA	NA	NA
clomipramine	8.33703	33.0205	37.8822	NA	NA	NA	NA	NA	NA	NA	NA
colchicine	0.189255	0.242805	0.284755	0.932814	1.29358	NA	NA	NA	NA	NA	NA
coumarin	3.94005	4.99094	5.65646	9.31122	11.9082	30.2472	NA	NA	NA	NA	NA
cyclophosphamide	0.606692	0.745979	0.888046	2.39417	3.21706	4.60809	NA	NA	NA	NA	NA
cyclosporinea	2.80603	4.0084	4.64038	8.77833	22.5279	33.4785	NA	NA	NA	NA	NA
diazepam	9.25117	18.0236	47.7364	NA	NA	NA	NA	NA	NA	NA	NA
diclofenac	0.956715	1.53894	1.72338	2.56704	2.78799	3.26521	NA	NA	NA	NA	NA
doxorubicin	0.0252864	0.0321913	0.0340511	0.0608264	0.077282	0.142134	0.175493	0.222994	NA	NA	NA
enalapril	31.5516	131.217	NA	NA	NA	NA	NA	NA	NA	NA	NA
erythromycinethylsuccinate	44.1696	58.5289	71.9155	NA	NA	NA	NA	NA	NA	NA	NA
ethanol	264.373	1190.86	NA	NA	NA	NA	NA	NA	NA	NA	NA
ethionamide	4.66146	7.92456	17.757	NA	NA	NA	NA	NA	NA	NA	NA
ethionine	1.95576	2.80017	2.80017	4.51622	4.58373	5.79077	6.03565	7.45095	8.03753	9.18835	10.3927
etoposide	1.97836	6.64893	7.55615	11.7289	NA	NA	NA	NA	NA	NA	NA
furosemide	18.4361	33.1188	74.0331	NA	NA	NA	NA	NA	NA	NA	NA
gentamicin	2.58095	2.97605	3.89054	6.64744	9.32956	NA	NA	NA	NA	NA	NA
griseofulvin	44.0044	93.4797	218.924	NA	NA	NA	NA	NA	NA	NA	NA
haloperidol	1.55209	2.95501	7.65687	NA	NA	NA	NA	NA	NA	NA	NA
hydroxyzine	3.96445	5.12127	5.51173	8.28143	15.1234	25.662	NA	NA	NA	NA	NA
ibuprofen	5.66803	6.58463	6.73744	11.3894	14.2729	31.802	47.0465	NA	NA	NA	NA
imipramine	6.04307	8.93797	25.0503	NA	NA	NA	NA	NA	NA	NA	NA
indomethacin	0.365436	NA	NA	NA	NA	NA	NA	NA	NA	NA	NA
iproniazid	0.613253	0.95049	1.30528	3.19535	4.79669	10.2049	NA	NA	NA	NA	NA
isoniazid	14.0012	19.9756	40.5667	NA	NA	NA	NA	NA	NA	NA	NA
ketoconazole	3.32539	4.40396	5.53293	24.7795	NA	NA	NA	NA	NA	NA	NA
labetalol	24.4693	67.1515	97.9942	NA	NA	NA	NA	NA	NA	NA	NA
lornoxicam	0.0451827	0.0560083	0.0737956	0.187376	NA	NA	NA	NA	NA	NA	NA
mefenamicacid	12.8302	15.7697	16.4147	24.3989	26.951	38.0979	51.4152	66.2726	76.5302	NA	NA
meloxicam	0.546603	1.01621	NA	NA	NA	NA	NA	NA	NA	NA	NA
metformin	67.3547	223.946	NA	NA	NA	NA	NA	NA	NA	NA	NA
methapyrilene	3.21759	3.77276	3.77276	5.52156	5.52156	7.07105	7.07105	9.1089	9.1089	10.7172	11.5376
methimazole	0.789354	1.16363	1.21906	1.92244	2.088	2.82909	3.51034	5.05129	7.21481	NA	NA
methyldopa	19.783	27.1122	31.1441	47.4936	61.3716	NA	NA	NA	NA	NA	NA
methyltestosterone	7.89554	9.93711	11.4539	26.9833	54.4014	77.329	NA	NA	NA	NA	NA
mexiletine	4.81544	9.5627	19.239	71.9566	NA	NA	NA	NA	NA	NA	NA
moxisylyte	19.0726	32.5755	45.3597	NA	NA	NA	NA	NA	NA	NA	NA
naphthylisothiocyanate	0.931367	1.35409	1.82946	3.04174	3.32437	4.08751	5.02496	NA	NA	NA	NA
naproxen	0.969037	1.3999	2.09866	NA	NA	NA	NA	NA	NA	NA	NA
nitrofurantoin	5.2727	8.45294	30.7922	NA	NA	NA	NA	NA	NA	NA	NA
nitrofurazone	6.95928	8.53248	10.3938	20.3792	23.9787	29.516	NA	NA	NA	NA	NA
papaverine	15.5679	23.6528	26.6618	NA	NA	NA	NA	NA	NA	NA	NA
pemoline	3.13312	4.33046	5.4225	NA	NA	NA	NA	NA	NA	NA	NA
penicillamine	22.0519	25.7514	27.452	43.8713	51.7358	69.1119	111.91	NA	NA	NA	NA
phenacetin	39.6292	55.622	77.0912	182.029	225.305	NA	NA	NA	NA	NA	NA
phenobarbital	0.631925	1.80447	2.3228	5.96623	7.4777	NA	NA	NA	NA	NA	NA
phenylanthranilicacid	43.5781	55.2671	88.7248	NA	NA	NA	NA	NA	NA	NA	NA
phenylbutazone	11.5727	17.2286	23.5458	51.3866	NA	NA	NA	NA	NA	NA	NA
phenytoin	21.5637	35.9413	43.6651	NA	NA	NA	NA	NA	NA	NA	NA
quinidine	10.66	18.7977	51.3743	NA	NA	NA	NA	NA	NA	NA	NA
sulfasalazine	33.1649	43.7153	59.7008	101.547	186.649	257.776	NA	NA	NA	NA	NA
sulindac	2.77687	3.14471	4.37642	9.01577	9.74822	11.1962	12.5128	14.4959	NA	NA	NA
tetracycline	35.5181	94.8934	216.235	NA	NA	NA	NA	NA	NA	NA	NA
theophylline	3.95833	5.06098	8.13517	19.5348	43.4001	NA	NA	NA	NA	NA	NA
tolbutamide	67.8157	198.952	289.513	NA	NA	NA	NA	NA	NA	NA	NA
triamterene	33.3466	50.2018	NA	NA	NA	NA	NA	NA	NA	NA	NA
triazolam	19.5285	48.6284	67.8628	NA	NA	NA	NA	NA	NA	NA	NA
trimethadione	20.0047	25.4435	27.888	46.6796	59.0962	75.2107	89.0706	112.768	NA	NA	NA

## Sheet: BioPlanet
Molecule	Filter1	Filter2	Filter3	Filter4	Filter5	Filter6	Filter7	Filter8	Filter9	Filter10	Filter11
acetazolamide	25.4854	46.2715	NA	NA	NA	NA	NA	NA	NA	NA	NA
adapin	15.2527	27.8958	NA	NA	NA	NA	NA	NA	NA	NA	NA
ajmaline	20.4307	30.8685	43.0671	72.4439	87.9606	NA	NA	NA	NA	NA	NA
allopurinol	11.4191	15.7292	23.7834	38.4865	44.7614	55.5096	NA	NA	NA	NA	NA
allylalcohol	7.99192	NA	NA	NA	NA	NA	NA	NA	NA	NA	NA
amiodarone	19.2797	21.9528	22.9371	32.5663	34.3056	38.5153	40.8075	48.5565	59.6746	NA	NA
amitriptyline	12.4118	21.0893	22.8749	36.8554	43.2116	NA	NA	NA	NA	NA	NA
aspirin	21.1314	32.4061	46.0037	101.181	NA	NA	NA	NA	NA	NA	NA
azathioprine	0.722356	0.927279	0.983459	2.08967	2.61942	4.94652	NA	NA	NA	NA	NA
benzbromarone	3.6606	4.16899	5.08148	8.68748	9.37277	11.7246	15.3015	NA	NA	NA	NA
benziodarone	3.12613	6.1165	8.10514	14.9992	20	NA	NA	NA	NA	NA	NA
bromobenzene	15.1346	18.336	26.8945	64.9151	NA	NA	NA	NA	NA	NA	NA
bromoethylamine	1.12636	1.62985	4.07658	NA	NA	NA	NA	NA	NA	NA	NA
bucetin	37.3257	110.015	241.296	NA	NA	NA	NA	NA	NA	NA	NA
caffeine	5.19693	6.02599	7.22734	20.1719	NA	NA	NA	NA	NA	NA	NA
carboplatin	0.511695	0.6249	0.717896	1.49246	1.74068	2.26953	2.52602	NA	NA	NA	NA
chlormezanone	9.00281	11.8111	14.2625	27.1365	33.8457	NA	NA	NA	NA	NA	NA
chlorpheniramine	6.32695	NA	NA	NA	NA	NA	NA	NA	NA	NA	NA
chlorpromazine	5.12399	10.1429	13.2874	NA	NA	NA	NA	NA	NA	NA	NA
cimetidine	192.805	NA	NA	NA	NA	NA	NA	NA	NA	NA	NA
ciprofloxacin	42.9204	69.3154	NA	NA	NA	NA	NA	NA	NA	NA	NA
clofibrate	7.34661	8.7726	9.47711	15.0196	16.1091	20.7353	28.0954	51.8106	NA	NA	NA
clomipramine	21.027	37.1094	NA	NA	NA	NA	NA	NA	NA	NA	NA
colchicine	0.24761	0.33464	0.505343	1.36065	NA	NA	NA	NA	NA	NA	NA
coumarin	4.75105	5.9569	6.73742	10.8732	12.9999	30.5252	NA	NA	NA	NA	NA
cyclophosphamide	0.748717	0.92433	1.22394	2.83124	3.61172	4.71394	NA	NA	NA	NA	NA
cyclosporinea	3.2055	4.64038	5.18696	15.6485	22.8605	34.6542	NA	NA	NA	NA	NA
diazepam	11.0621	23.8984	47.7364	NA	NA	NA	NA	NA	NA	NA	NA
diclofenac	1.31748	1.8731	2.17934	2.70942	2.9974	3.40193	NA	NA	NA	NA	NA
doxorubicin	0.0365315	0.0433572	0.0445257	0.0802018	0.0965744	0.157416	0.182104	0.23292	NA	NA	NA
enalapril	82.504	NA	NA	NA	NA	NA	NA	NA	NA	NA	NA
erythromycinethylsuccinate	50.166	69.1586	78.1269	NA	NA	NA	NA	NA	NA	NA	NA
ethanol	344.306	NA	NA	NA	NA	NA	NA	NA	NA	NA	NA
ethionamide	10.2146	20.136	25.9203	NA	NA	NA	NA	NA	NA	NA	NA
ethionine	3.05678	3.75777	3.75777	5.39448	5.39532	6.73901	6.90445	8.50546	9.02145	10.4394	12.1617
etoposide	4.37415	7.68635	9.77377	NA	NA	NA	NA	NA	NA	NA	NA
furosemide	25.6604	67.4892	80.9243	NA	NA	NA	NA	NA	NA	NA	NA
gentamicin	3.03614	4.23061	5.15502	8.07079	11.1265	NA	NA	NA	NA	NA	NA
griseofulvin	65.4831	218.924	NA	NA	NA	NA	NA	NA	NA	NA	NA
haloperidol	2.35211	7.45216	8.86214	NA	NA	NA	NA	NA	NA	NA	NA
hydroxyzine	4.88541	5.63981	6.00478	15.1272	22.0566	NA	NA	NA	NA	NA	NA
ibuprofen	6.84811	8.22831	8.78001	16.1342	23.6811	38.9843	50.2447	NA	NA	NA	NA
imipramine	7.93783	26.0782	31.1033	NA	NA	NA	NA	NA	NA	NA	NA
indomethacin	0.52547	NA	NA	NA	NA	NA	NA	NA	NA	NA	NA
iproniazid	0.910345	1.32948	1.71384	3.84709	5.00322	10.1561	NA	NA	NA	NA	NA
isoniazid	19.5128	40.5667	65.8649	NA	NA	NA	NA	NA	NA	NA	NA
ketoconazole	3.81891	4.92448	6.86302	25.5921	NA	NA	NA	NA	NA	NA	NA
labetalol	38.5825	93.9337	107.644	NA	NA	NA	NA	NA	NA	NA	NA
lornoxicam	0.0541414	0.0637771	0.0807134	0.20829	NA	NA	NA	NA	NA	NA	NA
mefenamicacid	16.8739	19.1559	20.4595	28.5778	31.454	45.7514	53.2773	67.4905	76.1528	NA	NA
meloxicam	0.693243	NA	NA	NA	NA	NA	NA	NA	NA	NA	NA
metformin	89.0446	NA	NA	NA	NA	NA	NA	NA	NA	NA	NA
methapyrilene	4.6597	5.22436	5.22436	7.14565	7.14565	8.54108	8.54108	10.6539	10.6539	12.054	12.6592
methimazole	1.13152	1.51123	1.56361	2.18705	2.39756	3.35571	4.14725	5.91922	7.65618	NA	NA
methyldopa	22.9984	32.4011	37.3936	63.138	NA	NA	NA	NA	NA	NA	NA
methyltestosterone	10.6498	13.3218	15.2285	44.4426	60.5327	79.1464	NA	NA	NA	NA	NA
mexiletine	6.50974	16.7006	21.5485	52.7503	NA	NA	NA	NA	NA	NA	NA
moxisylyte	22.5907	34.2272	67.7936	NA	NA	NA	NA	NA	NA	NA	NA
naphthylisothiocyanate	1.47452	2.17768	2.2891	3.46029	3.69346	4.62023	5.64225	NA	NA	NA	NA
naproxen	1.2948	2.09866	3.78493	NA	NA	NA	NA	NA	NA	NA	NA
nitrofurantoin	6.44528	26.6097	32.6356	NA	NA	NA	NA	NA	NA	NA	NA
nitrofurazone	8.08443	10.3938	13.3308	21.9968	25.9025	NA	NA	NA	NA	NA	NA
papaverine	18.8845	24.6744	32.8592	NA	NA	NA	NA	NA	NA	NA	NA
pemoline	3.36084	4.51227	5.31199	NA	NA	NA	NA	NA	NA	NA	NA
penicillamine	27.452	33.5169	34.3442	49.6499	55.3122	76.8441	107.039	NA	NA	NA	NA
phenacetin	47.2112	64.1192	92.0807	186.171	221.542	NA	NA	NA	NA	NA	NA
phenobarbital	1.01056	1.93832	2.93794	6.60362	7.59516	NA	NA	NA	NA	NA	NA
phenylanthranilicacid	51.1088	67.7854	107.449	NA	NA	NA	NA	NA	NA	NA	NA
phenylbutazone	17.5325	23.5458	32.9451	51.8361	NA	NA	NA	NA	NA	NA	NA
phenytoin	30.7351	43.8079	50.2971	NA	NA	NA	NA	NA	NA	NA	NA
quinidine	14.0593	40.7405	59.1277	NA	NA	NA	NA	NA	NA	NA	NA
sulfasalazine	43.6149	59.7008	61.7931	165.619	212.019	270.244	NA	NA	NA	NA	NA
sulindac	4.26136	5.92661	6.48383	9.794	10.3469	11.7523	12.9514	15.0532	NA	NA	NA
tetracycline	43.3699	178.01	NA	NA	NA	NA	NA	NA	NA	NA	NA
theophylline	4.87672	8.13517	9.54894	32.1037	47.3683	NA	NA	NA	NA	NA	NA
tolbutamide	141.912	304.089	NA	NA	NA	NA	NA	NA	NA	NA	NA
triamterene	34.6215	48.6913	NA	NA	NA	NA	NA	NA	NA	NA	NA
triazolam	30.2809	75.6114	NA	NA	NA	NA	NA	NA	NA	NA	NA
trimethadione	26.548	35.4523	37.3561	63.0445	69.4641	83.9478	98.2288	121.976	NA	NA	NA

## Sheet: REACTOME
Molecule	Filter1	Filter2	Filter3	Filter4	Filter5	Filter6	Filter7	Filter8	Filter9	Filter10	Filter11
acetazolamide	28.7549	48.633	NA	NA	NA	NA	NA	NA	NA	NA	NA
adapin	18.3793	30.9624	NA	NA	NA	NA	NA	NA	NA	NA	NA
ajmaline	22.9642	30.8685	39.276	75.3812	87.8797	NA	NA	NA	NA	NA	NA
allopurinol	14.3864	23.7834	25.8914	41.8816	47.6752	61.2959	NA	NA	NA	NA	NA
allylalcohol	NA	NA	NA	NA	NA	NA	NA	NA	NA	NA	NA
amiodarone	19.031	22.6198	23.165	32.1634	32.6058	37.7053	39.9996	49.0634	57.3618	NA	NA
amitriptyline	13.858	21.8254	24.4268	38.0739	44.5503	NA	NA	NA	NA	NA	NA
aspirin	31.2779	41.4243	54.0955	113.724	NA	NA	NA	NA	NA	NA	NA
azathioprine	0.888347	1.02838	1.15611	2.36485	3.74975	NA	NA	NA	NA	NA	NA
benzbromarone	3.07731	4.16899	4.70088	8.57019	9.3936	13.0525	16.0472	NA	NA	NA	NA
benziodarone	3.26329	6.37991	8.07451	17.1468	22.2407	NA	NA	NA	NA	NA	NA
bromobenzene	17.4892	25.2695	33.5671	70.4103	NA	NA	NA	NA	NA	NA	NA
bromoethylamine	1.05533	2.25845	3.93267	NA	NA	NA	NA	NA	NA	NA	NA
bucetin	55.853	184.654	259.293	NA	NA	NA	NA	NA	NA	NA	NA
caffeine	5.37679	7.10701	9.28646	21.823	NA	NA	NA	NA	NA	NA	NA
carboplatin	0.504669	0.674031	0.721137	1.51412	1.83973	2.3837	NA	NA	NA	NA	NA
chlormezanone	8.96781	11.771	14.1954	32.0847	37.4335	NA	NA	NA	NA	NA	NA
chlorpheniramine	5.53692	NA	NA	NA	NA	NA	NA	NA	NA	NA	NA
chlorpromazine	3.57773	8.85648	13.2516	NA	NA	NA	NA	NA	NA	NA	NA
cimetidine	183.158	NA	NA	NA	NA	NA	NA	NA	NA	NA	NA
ciprofloxacin	36.6463	79.4588	NA	NA	NA	NA	NA	NA	NA	NA	NA
clofibrate	7.21045	9.01195	9.47711	15.2799	16.1584	21.3205	27.3472	50.1946	NA	NA	NA
clomipramine	31.7981	NA	NA	NA	NA	NA	NA	NA	NA	NA	NA
colchicine	0.270488	0.386202	0.607972	NA	NA	NA	NA	NA	NA	NA	NA
coumarin	4.92314	5.9569	6.75812	11.6324	18.4212	NA	NA	NA	NA	NA	NA
cyclophosphamide	0.826821	1.32589	1.42113	3.50236	4.17826	NA	NA	NA	NA	NA	NA
cyclosporinea	3.25212	4.66134	5.61416	18.9222	26.789	37.1246	NA	NA	NA	NA	NA
diazepam	13.751	42.5089	53.0703	NA	NA	NA	NA	NA	NA	NA	NA
diclofenac	1.52416	2.09788	2.24074	2.69963	3.02427	3.36805	NA	NA	NA	NA	NA
doxorubicin	0.0415056	0.0504039	0.0528711	0.124613	0.145744	0.177599	0.20273	0.249047	NA	NA	NA
enalapril	43.6918	NA	NA	NA	NA	NA	NA	NA	NA	NA	NA
erythromycinethylsuccinate	59.8854	75.4582	NA	NA	NA	NA	NA	NA	NA	NA	NA
ethanol	750.557	NA	NA	NA	NA	NA	NA	NA	NA	NA	NA
ethionamide	12.4057	22.7586	28.2983	NA	NA	NA	NA	NA	NA	NA	NA
ethionine	3.13104	3.69494	3.69494	5.39201	5.39448	6.81867	6.90801	8.6609	8.98154	9.95557	11.6368
etoposide	4.07674	7.52816	9.99575	NA	NA	NA	NA	NA	NA	NA	NA
furosemide	25.9949	68.338	83.7044	NA	NA	NA	NA	NA	NA	NA	NA
gentamicin	3.21676	4.42747	5.32304	8.64182	NA	NA	NA	NA	NA	NA	NA
griseofulvin	60.1211	218.924	NA	NA	NA	NA	NA	NA	NA	NA	NA
haloperidol	3.14	7.79658	9.70516	NA	NA	NA	NA	NA	NA	NA	NA
hydroxyzine	4.79554	5.60423	6.3335	15.963	24.5271	NA	NA	NA	NA	NA	NA
ibuprofen	6.86535	8.58981	9.27178	20.4614	28.4377	46.6241	55.4374	NA	NA	NA	NA
imipramine	14.4055	28.3715	31.9896	NA	NA	NA	NA	NA	NA	NA	NA
indomethacin	0.53182	NA	NA	NA	NA	NA	NA	NA	NA	NA	NA
iproniazid	1.30528	1.93322	2.14756	4.70531	7.16946	10.9953	NA	NA	NA	NA	NA
isoniazid	19.9756	54.5767	70.6365	NA	NA	NA	NA	NA	NA	NA	NA
ketoconazole	3.88274	5.94965	9.21028	NA	NA	NA	NA	NA	NA	NA	NA
labetalol	37.523	88.2577	111.178	NA	NA	NA	NA	NA	NA	NA	NA
lornoxicam	0.049205	0.0637771	0.0807134	NA	NA	NA	NA	NA	NA	NA	NA
mefenamicacid	17.4714	21.0753	21.2792	30.773	34.0523	49.6189	58.7955	69.6083	NA	NA	NA
meloxicam	1.20248	NA	NA	NA	NA	NA	NA	NA	NA	NA	NA
metformin	78.3186	NA	NA	NA	NA	NA	NA	NA	NA	NA	NA
methapyrilene	4.43811	5.06875	5.06875	7.04473	7.04473	8.75512	8.75512	10.5864	10.5864	11.8335	12.5001
methimazole	1.15621	1.50766	1.54852	2.20934	2.44735	3.42847	4.25934	6.28979	NA	NA	NA
methyldopa	25.2653	32.7252	36.9485	62.7498	NA	NA	NA	NA	NA	NA	NA
methyltestosterone	9.1986	12.6577	14.9383	46.2565	60.6914	NA	NA	NA	NA	NA	NA
mexiletine	8.55247	20.6732	24.3463	NA	NA	NA	NA	NA	NA	NA	NA
moxisylyte	23.9593	37.4355	97.1131	NA	NA	NA	NA	NA	NA	NA	NA
naphthylisothiocyanate	1.84705	2.28985	2.43889	3.32574	3.5606	4.4941	5.2599	NA	NA	NA	NA
naproxen	1.41537	2.67474	4.37638	NA	NA	NA	NA	NA	NA	NA	NA
nitrofurantoin	5.83137	26.622	NA	NA	NA	NA	NA	NA	NA	NA	NA
nitrofurazone	9.28757	13.3308	15.6122	23.6618	26.1539	NA	NA	NA	NA	NA	NA
papaverine	19.1256	26.6618	42.2991	NA	NA	NA	NA	NA	NA	NA	NA
pemoline	3.60392	4.71533	5.44316	NA	NA	NA	NA	NA	NA	NA	NA
penicillamine	27.452	33.8847	36.6517	55.0644	62.4216	93.5827	NA	NA	NA	NA	NA
phenacetin	65.9858	96.2669	119.237	201.587	233.893	NA	NA	NA	NA	NA	NA
phenobarbital	1.38978	2.27593	3.72186	7.25484	NA	NA	NA	NA	NA	NA	NA
phenylanthranilicacid	47.1784	63.0681	99.7475	NA	NA	NA	NA	NA	NA	NA	NA
phenylbutazone	16.1737	21.7696	30.8446	NA	NA	NA	NA	NA	NA	NA	NA
phenytoin	35.5723	47.1489	55.7281	NA	NA	NA	NA	NA	NA	NA	NA
quinidine	18.999	51.2087	62.5457	NA	NA	NA	NA	NA	NA	NA	NA
sulfasalazine	42.0761	59.7008	61.7931	178.491	226.861	NA	NA	NA	NA	NA	NA
sulindac	4.27519	6.48383	7.06057	10.4382	10.809	12.3004	13.4614	15.7091	NA	NA	NA
tetracycline	52.1187	264.734	NA	NA	NA	NA	NA	NA	NA	NA	NA
theophylline	5.75049	9.54186	14.6449	51.6682	NA	NA	NA	NA	NA	NA	NA
tolbutamide	149.444	304.089	NA	NA	NA	NA	NA	NA	NA	NA	NA
triamterene	34.7298	51.7571	NA	NA	NA	NA	NA	NA	NA	NA	NA
triazolam	24.1907	65.1358	NA	NA	NA	NA	NA	NA	NA	NA	NA
trimethadione	30.1944	36.2368	37.6049	63.0906	68.3361	83.6676	96.0621	122.124	NA	NA	NA

## Sheet: WGCNA
Molecule	Filter1	Filter2	Filter3	Filter4	Filter5	Filter6	Filter7	Filter8	Filter9	Filter10	Filter11
acetazolamide	48.633	NA	NA	NA	NA	NA	NA	NA	NA	NA	NA
adapin	26.2696	NA	NA	NA	NA	NA	NA	NA	NA	NA	NA
ajmaline	39.0709	57.8154	64.1297	NA	NA	NA	NA	NA	NA	NA	NA
allopurinol	29.7499	38.4865	40.7104	51.9032	56.3675	NA	NA	NA	NA	NA	NA
allylalcohol	NA	NA	NA	NA	NA	NA	NA	NA	NA	NA	NA
amiodarone	25.7048	31.0761	31.1557	38.2479	38.7418	43.2088	45.6123	53.8419	58.9557	NA	NA
amitriptyline	21.3581	30.0315	33.6686	43.9646	45.7342	NA	NA	NA	NA	NA	NA
aspirin	49.1503	81.0446	93.4229	NA	NA	NA	NA	NA	NA	NA	NA
azathioprine	1.15477	1.49343	1.62524	2.66599	3.6798	NA	NA	NA	NA	NA	NA
benzbromarone	6.18924	7.89691	8.34593	11.3923	11.7246	15.2452	17.6824	NA	NA	NA	NA
benziodarone	8.07451	11.0791	13.0199	20.0316	NA	NA	NA	NA	NA	NA	NA
bromobenzene	25.5462	44.9532	55.6747	NA	NA	NA	NA	NA	NA	NA	NA
bromoethylamine	1.91993	4.39594	NA	NA	NA	NA	NA	NA	NA	NA	NA
bucetin	83.9287	NA	NA	NA	NA	NA	NA	NA	NA	NA	NA
caffeine	7.91091	13.031	16.4786	NA	NA	NA	NA	NA	NA	NA	NA
carboplatin	0.920607	1.43218	1.53723	2.23554	2.35501	NA	NA	NA	NA	NA	NA
chlormezanone	13.2189	19.3745	22.3325	35.8768	NA	NA	NA	NA	NA	NA	NA
chlorpheniramine	6.48592	NA	NA	NA	NA	NA	NA	NA	NA	NA	NA
chlorpromazine	8.19252	13.0326	14.1249	NA	NA	NA	NA	NA	NA	NA	NA
cimetidine	NA	NA	NA	NA	NA	NA	NA	NA	NA	NA	NA
ciprofloxacin	61.6058	NA	NA	NA	NA	NA	NA	NA	NA	NA	NA
clofibrate	12.339	15.5267	15.7889	21.6382	22.5396	30.1109	41.3195	53.4467	NA	NA	NA
clomipramine	35.3342	NA	NA	NA	NA	NA	NA	NA	NA	NA	NA
colchicine	0.486801	1.03244	1.21913	NA	NA	NA	NA	NA	NA	NA	NA
coumarin	7.66114	9.25866	10.3548	24.6519	30.8615	NA	NA	NA	NA	NA	NA
cyclophosphamide	1.59568	2.55955	2.84453	4.60809	4.92532	NA	NA	NA	NA	NA	NA
cyclosporinea	5.61416	8.00254	11.3831	30.5533	34.1854	NA	NA	NA	NA	NA	NA
diazepam	40.0153	66.4348	NA	NA	NA	NA	NA	NA	NA	NA	NA
diclofenac	1.97751	2.54306	2.6032	3.12402	3.26765	NA	NA	NA	NA	NA	NA
doxorubicin	0.0570977	0.077282	0.0788239	0.160862	0.164849	0.191266	0.209996	0.239751	NA	NA	NA
enalapril	127.312	NA	NA	NA	NA	NA	NA	NA	NA	NA	NA
erythromycinethylsuccinate	75.4582	184.552	NA	NA	NA	NA	NA	NA	NA	NA	NA
ethanol	NA	NA	NA	NA	NA	NA	NA	NA	NA	NA	NA
ethionamide	16.9437	28.2983	NA	NA	NA	NA	NA	NA	NA	NA	NA
ethionine	4.13277	4.97924	4.97924	7.36243	7.36243	8.93366	8.93943	10.3872	10.3928	11.9434	12.7861
etoposide	7.89337	10.7085	11.097	NA	NA	NA	NA	NA	NA	NA	NA
furosemide	60.3975	88.0733	NA	NA	NA	NA	NA	NA	NA	NA	NA
gentamicin	4.18234	5.5921	6.62312	NA	NA	NA	NA	NA	NA	NA	NA
griseofulvin	166.053	NA	NA	NA	NA	NA	NA	NA	NA	NA	NA
haloperidol	5.72832	9.77741	NA	NA	NA	NA	NA	NA	NA	NA	NA
hydroxyzine	6.79978	8.66016	10.5801	23.7832	25.2304	NA	NA	NA	NA	NA	NA
ibuprofen	11.9094	15.8478	16.5751	38.756	41.8814	52.4733	56.2276	NA	NA	NA	NA
imipramine	25.9511	38.0846	NA	NA	NA	NA	NA	NA	NA	NA	NA
indomethacin	NA	NA	NA	NA	NA	NA	NA	NA	NA	NA	NA
iproniazid	2.10671	3.12842	3.75842	8.42412	9.79734	NA	NA	NA	NA	NA	NA
isoniazid	44.4937	70.7052	NA	NA	NA	NA	NA	NA	NA	NA	NA
ketoconazole	7.321	17.6575	23.3337	NA	NA	NA	NA	NA	NA	NA	NA
labetalol	86.8054	116.575	NA	NA	NA	NA	NA	NA	NA	NA	NA
lornoxicam	0.0836293	0.153077	0.17799	NA	NA	NA	NA	NA	NA	NA	NA
mefenamicacid	24.6079	29.6685	29.7958	48.9219	50.019	61.8852	66.4204	74.2698	NA	NA	NA
meloxicam	1.36348	NA	NA	NA	NA	NA	NA	NA	NA	NA	NA
metformin	NA	NA	NA	NA	NA	NA	NA	NA	NA	NA	NA
methapyrilene	5.46047	5.89086	5.89086	7.93642	7.93642	10.4223	10.4223	12.5847	12.5847	13.4485	13.7127
methimazole	1.76726	2.16371	2.18705	3.35553	3.42265	4.44357	4.89567	6.30169	NA	NA	NA
methyldopa	33.1283	41.2437	45.2987	NA	NA	NA	NA	NA	NA	NA	NA
methyltestosterone	17.1643	25.7321	36.192	68.9187	73.536	NA	NA	NA	NA	NA	NA
mexiletine	23.5098	50.8224	81.0852	NA	NA	NA	NA	NA	NA	NA	NA
moxisylyte	55.636	122.663	NA	NA	NA	NA	NA	NA	NA	NA	NA
naphthylisothiocyanate	2.51713	3.04174	3.22285	4.25361	4.53233	5.40669	NA	NA	NA	NA	NA
naproxen	2.35468	4.70367	NA	NA	NA	NA	NA	NA	NA	NA	NA
nitrofurantoin	20.7763	NA	NA	NA	NA	NA	NA	NA	NA	NA	NA
nitrofurazone	14.1394	18.6996	20.5002	26.4276	27.2281	NA	NA	NA	NA	NA	NA
papaverine	33.1462	83.1964	NA	NA	NA	NA	NA	NA	NA	NA	NA
pemoline	4.1746	NA	NA	NA	NA	NA	NA	NA	NA	NA	NA
penicillamine	39.0337	47.0193	48.7845	69.1354	77.4555	116.886	NA	NA	NA	NA	NA
phenacetin	93.3885	146.367	180.047	NA	NA	NA	NA	NA	NA	NA	NA
phenobarbital	2.90772	5.04737	5.87477	NA	NA	NA	NA	NA	NA	NA	NA
phenylanthranilicacid	93.1298	176.987	207.571	NA	NA	NA	NA	NA	NA	NA	NA
phenylbutazone	25.6467	40.0655	44.6611	NA	NA	NA	NA	NA	NA	NA	NA
phenytoin	43.4746	60.9894	NA	NA	NA	NA	NA	NA	NA	NA	NA
quinidine	35.3798	62.3501	NA	NA	NA	NA	NA	NA	NA	NA	NA
sulfasalazine	71.9268	92.4717	121.902	229.793	256.699	NA	NA	NA	NA	NA	NA
sulindac	7.49768	9.70622	9.87537	12.0181	12.1823	13.3945	14.2636	15.8759	NA	NA	NA
tetracycline	202.473	NA	NA	NA	NA	NA	NA	NA	NA	NA	NA
theophylline	8.78676	15.098	21.3695	NA	NA	NA	NA	NA	NA	NA	NA
tolbutamide	238.412	NA	NA	NA	NA	NA	NA	NA	NA	NA	NA
triamterene	46.5856	NA	NA	NA	NA	NA	NA	NA	NA	NA	NA
triazolam	59.5984	NA	NA	NA	NA	NA	NA	NA	NA	NA	NA
trimethadione	45.6497	60.0267	61.2634	83.6731	85.8097	99.5007	108.761	125.228	NA	NA	NA

## Sheet: WGCNA-NoRep
Molecule	Filter1	Filter2	Filter3	Filter4	Filter5	Filter6	Filter7	Filter8	Filter9	Filter10	Filter11
acetazolamide	48.2109	NA	NA	NA	NA	NA	NA	NA	NA	NA	NA
adapin	26.053	NA	NA	NA	NA	NA	NA	NA	NA	NA	NA
ajmaline	38.1588	58.5388	65.1262	NA	NA	NA	NA	NA	NA	NA	NA
allopurinol	29.4751	37.9012	40.2682	53.1143	56.793	NA	NA	NA	NA	NA	NA
allylalcohol	NA	NA	NA	NA	NA	NA	NA	NA	NA	NA	NA
amiodarone	25.9577	30.7339	30.7851	38.1655	38.5797	43.2902	45.5318	54.4649	58.7869	NA	NA
amitriptyline	21.5127	28.9898	33.5735	44.407	46.5116	NA	NA	NA	NA	NA	NA
aspirin	47.8083	80.7314	93.4229	NA	NA	NA	NA	NA	NA	NA	NA
azathioprine	1.12527	1.47241	1.62837	2.70267	3.75636	NA	NA	NA	NA	NA	NA
benzbromarone	6.23013	8.10616	8.41345	11.3378	11.7382	14.9904	17.6884	NA	NA	NA	NA
benziodarone	8.07451	10.8134	13.0624	20.926	NA	NA	NA	NA	NA	NA	NA
bromobenzene	24.1958	43.2899	54.5321	NA	NA	NA	NA	NA	NA	NA	NA
bromoethylamine	1.85208	4.4695	NA	NA	NA	NA	NA	NA	NA	NA	NA
bucetin	73.9908	NA	NA	NA	NA	NA	NA	NA	NA	NA	NA
caffeine	7.52895	12.3077	16.2222	NA	NA	NA	NA	NA	NA	NA	NA
carboplatin	0.940912	1.43897	1.53723	2.23221	2.3678	NA	NA	NA	NA	NA	NA
chlormezanone	13.0869	18.8676	22.2225	35.8768	NA	NA	NA	NA	NA	NA	NA
chlorpheniramine	6.99173	NA	NA	NA	NA	NA	NA	NA	NA	NA	NA
chlorpromazine	8.15266	13.0228	13.6864	NA	NA	NA	NA	NA	NA	NA	NA
cimetidine	NA	NA	NA	NA	NA	NA	NA	NA	NA	NA	NA
ciprofloxacin	61.6058	NA	NA	NA	NA	NA	NA	NA	NA	NA	NA
clofibrate	12.4176	15.3722	15.6354	21.3409	22.5258	29.9504	42.1561	54.5551	NA	NA	NA
clomipramine	36.1345	NA	NA	NA	NA	NA	NA	NA	NA	NA	NA
colchicine	0.43043	0.988398	1.21913	NA	NA	NA	NA	NA	NA	NA	NA
coumarin	7.681	9.39426	10.3548	25.7163	31.6315	NA	NA	NA	NA	NA	NA
cyclophosphamide	1.61562	2.57409	2.86893	4.60809	5.02663	NA	NA	NA	NA	NA	NA
cyclosporinea	5.4126	8.53416	14.5334	30.5533	34.6484	NA	NA	NA	NA	NA	NA
diazepam	39.1506	68.5938	NA	NA	NA	NA	NA	NA	NA	NA	NA
diclofenac	1.94897	2.5141	2.56968	3.15888	3.26241	NA	NA	NA	NA	NA	NA
doxorubicin	0.060309	0.079266	0.0816091	0.160451	0.164803	0.188235	0.205974	0.244064	NA	NA	NA
enalapril	121.506	NA	NA	NA	NA	NA	NA	NA	NA	NA	NA
erythromycinethylsuccinate	73.1841	171.69	NA	NA	NA	NA	NA	NA	NA	NA	NA
ethanol	NA	NA	NA	NA	NA	NA	NA	NA	NA	NA	NA
ethionamide	17.1097	28.3817	NA	NA	NA	NA	NA	NA	NA	NA	NA
ethionine	4.19313	5.0813	5.0813	7.3043	7.3043	8.89601	8.90654	10.3928	10.4128	11.801	12.7997
etoposide	7.70575	10.3255	11.097	NA	NA	NA	NA	NA	NA	NA	NA
furosemide	59.6484	90.065	NA	NA	NA	NA	NA	NA	NA	NA	NA
gentamicin	4.14806	5.5921	6.37833	NA	NA	NA	NA	NA	NA	NA	NA
griseofulvin	166.17	NA	NA	NA	NA	NA	NA	NA	NA	NA	NA
haloperidol	5.48593	9.70516	NA	NA	NA	NA	NA	NA	NA	NA	NA
hydroxyzine	6.64079	8.22461	9.78399	24.0474	26.1237	NA	NA	NA	NA	NA	NA
ibuprofen	12.0314	15.8478	16.6148	39.0953	42.9458	52.7846	57.4786	NA	NA	NA	NA
imipramine	25.211	36.8886	NA	NA	NA	NA	NA	NA	NA	NA	NA
indomethacin	NA	NA	NA	NA	NA	NA	NA	NA	NA	NA	NA
iproniazid	2.14756	3.10233	3.75842	8.50818	9.99667	NA	NA	NA	NA	NA	NA
isoniazid	43.6822	73.7651	NA	NA	NA	NA	NA	NA	NA	NA	NA
ketoconazole	7.11442	19.8772	24.0917	NA	NA	NA	NA	NA	NA	NA	NA
labetalol	85.3012	116.539	NA	NA	NA	NA	NA	NA	NA	NA	NA
lornoxicam	0.0810281	0.136034	0.181316	NA	NA	NA	NA	NA	NA	NA	NA
mefenamicacid	24.3942	28.3426	29.6201	48.9219	51.1014	61.7765	67.7263	75.2687	NA	NA	NA
meloxicam	1.35725	NA	NA	NA	NA	NA	NA	NA	NA	NA	NA
metformin	NA	NA	NA	NA	NA	NA	NA	NA	NA	NA	NA
methapyrilene	5.53262	5.8828	5.8828	8.01563	8.01563	10.3314	10.3314	12.516	12.516	13.4245	13.7609
methimazole	1.80003	2.2173	2.24987	3.40819	3.53019	4.35468	4.91481	6.42341	NA	NA	NA
methyldopa	33.5851	40.6666	45.2987	NA	NA	NA	NA	NA	NA	NA	NA
methyltestosterone	17.0507	25.5124	38.6588	68.9346	76.4072	NA	NA	NA	NA	NA	NA
mexiletine	22.3158	49.9836	83.2492	NA	NA	NA	NA	NA	NA	NA	NA
moxisylyte	48.0097	120.529	NA	NA	NA	NA	NA	NA	NA	NA	NA
naphthylisothiocyanate	2.43889	3.08275	3.2627	4.20314	4.50494	5.5028	NA	NA	NA	NA	NA
naproxen	2.23895	4.61384	NA	NA	NA	NA	NA	NA	NA	NA	NA
nitrofurantoin	20.6331	NA	NA	NA	NA	NA	NA	NA	NA	NA	NA
nitrofurazone	14.1444	18.6996	20.8039	26.6839	27.8673	NA	NA	NA	NA	NA	NA
papaverine	32.7833	82.5376	NA	NA	NA	NA	NA	NA	NA	NA	NA
pemoline	4.11432	NA	NA	NA	NA	NA	NA	NA	NA	NA	NA
penicillamine	38.2281	46.5463	48.7438	71.5199	78.7767	115.302	NA	NA	NA	NA	NA
phenacetin	93.1846	145.493	182.029	233.974	NA	NA	NA	NA	NA	NA	NA
phenobarbital	2.84834	5.04136	5.89559	NA	NA	NA	NA	NA	NA	NA	NA
phenylanthranilicacid	90.406	177.942	213.174	NA	NA	NA	NA	NA	NA	NA	NA
phenylbutazone	24.8738	41.2361	47.024	NA	NA	NA	NA	NA	NA	NA	NA
phenytoin	42.5957	69.7405	NA	NA	NA	NA	NA	NA	NA	NA	NA
quinidine	35.3542	62.722	NA	NA	NA	NA	NA	NA	NA	NA	NA
sulfasalazine	67.391	91.0207	116.117	228.358	246.481	NA	NA	NA	NA	NA	NA
sulindac	7.44082	9.74822	9.89388	11.9513	12.148	13.4608	14.3607	15.9249	NA	NA	NA
tetracycline	194.447	NA	NA	NA	NA	NA	NA	NA	NA	NA	NA
theophylline	9.0754	15.098	24.399	NA	NA	NA	NA	NA	NA	NA	NA
tolbutamide	242.644	NA	NA	NA	NA	NA	NA	NA	NA	NA	NA
triamterene	45.5403	NA	NA	NA	NA	NA	NA	NA	NA	NA	NA
triazolam	58.7239	NA	NA	NA	NA	NA	NA	NA	NA	NA	NA
trimethadione	46.8524	60.0704	60.6052	83.3947	86.0984	98.9044	108.748	125.834	NA	NA	NA
