# Supplementary material for: Transcriptomic point of departure determination: a comparison of distribution-based and gene set-based approaches
Source: Front Genet. 2024 May 9;15:1374791. doi: 10.3389/fgene.2024.1374791 (PMC11112360; doi:10.3389/fgene.2024.1374791)
Supplement: Supplementary file 2 [file DataSheet3.zip › DS13.xlsx]

## Sheet: Read me
Filename	Supplementary File 13
Description	tPOD results calculated from the median across all 1000 simulations for each gene set structure and reduction scenario.
Mentioned in the text	Section 3.3

## Sheet: CompiledResultsReducedDatasets
Molecule	GOBP-60Perc	GOBP-11Perc	GOBP-Set1500Plus	BioPlanet-60Perc	BioPlanet-11Perc	BioPlanet-Set1500Plus	REACTOME-60Perc	REACTOME-11Perc	REACTOME-Set1500Plus	WGCNA-60Perc	WGCNA-11Perc	WGCNA-Set1500Plus
acetazolamide	41.5916	NA	41.5916	46.32	NA	36.8207	NA	NA	NA	43.2178	NA	45.1686
adapin	20.3646	NA	25.8976	24.9267	NA	27.6126	27.8217	NA	26.9198	26.9198	NA	23.6642
ajmaline	31.3097	56.1335	58.151	33.6593	75.8184	41.3132	71.1575	NA	69.598	48.4752	90.56	48.5531
allopurinol	18.2062	36.1209	14.3864	18.2062	38.7739	14.7018	29.4449	53.1441	14.3864	40.4982	54.0817	42.1329
allylalcohol	NA	NA	NA	NA	NA	NA	NA	NA	NA	NA	NA	NA
amiodarone	24.5801	28.0092	23.165	22.1341	35.6209	22.1341	26.3399	34.8395	27.6025	34.7834	41.0536	38.6435
amitriptyline	21.9763	28.1464	10.2373	26.8784	38.3911	26.8784	31.7682	42.8597	26.8784	34.5741	45.8426	36.0839
aspirin	33.1195	54.7116	28.024	54.0955	96.3115	61.547	45.4193	84.3346	61.547	76.9667	128.589	108.9
azathioprine	0.977652	1.32988	0.980235	1.07801	2.1284	0.980235	1.61701	3.05536	1.61536	1.58778	2.61942	1.65145
benzbromarone	3.72627	5.54631	3.02412	3.9755	7.52895	1.47578	4.08588	10.1057	4.70088	9.7132	10.3705	9.13273
benziodarone	7.49444	8.9858	5.21587	4.26423	10.4896	3.05422	7.02736	12.7288	7.02736	10.529	13.1077	8.46268
bromobenzene	16.2568	43.7841	12.3101	22.3059	61.7237	16.2568	25.2613	NA	18.336	26.8945	NA	24.1388
bromoethylamine	1.23708	NA	1.09506	1.50086	NA	1.29945	NA	NA	5.58206	1.49295	NA	1.50086
bucetin	173.678	NA	173.678	173.678	NA	178.796	183.913	NA	274.803	259.293	NA	267.048
caffeine	7.21268	11.0245	8.0922	7.21268	15.3194	7.21268	9.70149	NA	21.3928	7.25063	NA	21.2591
carboplatin	0.50709	0.907268	0.756352	0.611531	1.55556	1.10834	0.910391	2.14699	1.53723	0.788434	2.24138	2.18681
chlormezanone	14.1954	20.456	12.7835	12.3961	33.1727	11.3046	21.584	NA	14.2625	18.6882	NA	24.7997
chlorpheniramine	NA	NA	NA	NA	NA	9.12365	NA	NA	NA	NA	NA	7.96897
chlorpromazine	4.33957	13.2874	12.1307	7.22234	NA	9.81631	11.6778	NA	16.2594	12.8394	NA	13.2938
cimetidine	NA	NA	223.035	NA	NA	300.113	NA	NA	NA	NA	NA	NA
ciprofloxacin	79.0718	NA	59.3636	NA	NA	NA	NA	NA	91.1069	NA	NA	NA
clofibrate	7.78599	11.4805	6.32316	6.97628	14.8517	6.11278	8.75836	18.4806	8.71285	17.8516	20.7425	17.4278
clomipramine	36.1001	NA	63.0317	62.5651	NA	34.9737	NA	NA	NA	NA	NA	34.194
colchicine	0.213599	1.19612	0.294582	0.294582	1.62876	0.294582	1.0405	1.65035	1.4915	1.93284	1.97393	1.98588
coumarin	5.83287	9.83356	3.21069	5.83287	13.5418	3.21069	6.42234	25.147	3.21069	7.17543	31.5165	6.42234
cyclophosphamide	1.05622	1.8775	1.15737	0.92433	3.16404	1.15737	2.43139	4.67489	2.39417	2.39417	5.14138	2.29773
cyclosporinea	4.17741	9.79911	2.4026	5.79787	25.804	5.91927	6.90764	35.7183	5.75339	11.4655	35.0837	10.8286
diazepam	20.6382	NA	12.873	20.6382	NA	12.873	36.2644	NA	45.0385	40.8483	NA	24.0335
diclofenac	2.02158	2.57635	2.47311	1.9892	2.94642	2.49704	1.28637	3.1827	1.28637	2.80628	2.82883	2.71325
doxorubicin	0.0351795	0.0570977	0.0384649	0.0527854	0.129135	0.061469	0.064592	0.188032	0.0803711	0.0376173	0.17326	0.0966285
enalapril	NA	NA	147.759	NA	NA	166.729	NA	NA	NA	211.245	NA	50.7671
erythromycinethylsuccinate	70.91	NA	220.36	70.91	NA	220.36	NA	NA	NA	84.5214	NA	NA
ethanol	NA	NA	NA	NA	NA	NA	NA	NA	1114.07	NA	NA	NA
ethionamide	23.3304	28.2983	25.1286	20.136	NA	25.1028	21.0022	NA	19.3796	18.8479	NA	31.0811
ethionine	3.77153	4.2947	4.2549	3.92453	5.16967	4.51622	3.70794	5.71716	3.69494	5.92079	7.44288	8.87661
etoposide	6.9524	11.2183	10.566	8.66496	NA	11.5377	10.0811	NA	NA	9.86941	NA	10.628
furosemide	30.6617	75.3275	22.0245	79.7976	NA	66.1534	49.0182	NA	29.2963	NA	NA	29.2963
gentamicin	2.72223	5.86604	2.72223	5.30201	6.978	4.81105	5.60466	NA	5.87674	5.30201	8.5489	6.8441
griseofulvin	115.109	NA	115.109	231.932	NA	96.0645	321.152	NA	115.109	NA	NA	NA
haloperidol	7.95833	NA	7.66008	7.79658	NA	2.51951	9.70516	NA	8.9603	8.50604	NA	NA
hydroxyzine	5.78013	7.79652	6.10755	7.48934	17.8391	15.1272	8.59705	25.9248	15.1272	9.30656	22.1506	18.3688
ibuprofen	8.43289	11.4696	7.44762	10.3087	33.2501	7.47142	11.4696	47.0572	10.7653	13.6124	43.4911	38.7439
imipramine	26.1098	36.5957	26.4989	36.0389	NA	40.3495	40.5495	NA	38.6885	36.0389	47.5038	45.8501
indomethacin	NA	NA	NA	NA	NA	NA	NA	NA	NA	NA	NA	NA
iproniazid	0.657648	3.12143	0.408836	1.05943	6.91133	0.408836	4.92362	8.42412	4.51543	1.6329	11.1278	2.26969
isoniazid	19.9756	70.6365	19.9756	62.6281	NA	53.9792	NA	NA	NA	124.022	NA	NA
ketoconazole	4.40396	13.1218	3.32539	4.92448	26.8246	3.32539	21.8262	NA	21.8262	17.3409	NA	36.3311
labetalol	48.4976	NA	38.5825	46.0807	NA	38.5825	NA	NA	58.0988	88.2577	NA	145.132
lornoxicam	0.0844382	0.0979982	0.0844382	0.0842818	0.184035	0.0866786	0.0870729	NA	0.0866786	0.164108	0.220041	0.15993
mefenamicacid	21.0753	24.2905	23.3429	19.5412	32.2353	19.5412	24.856	47.4419	24.856	34.2642	56.1184	18.1228
meloxicam	NA	NA	NA	NA	NA	NA	NA	NA	NA	NA	NA	NA
metformin	NA	NA	NA	NA	NA	NA	NA	NA	NA	NA	NA	NA
methapyrilene	4.18124	4.26816	4.52239	5.08472	5.02876	4.0194	4.664	5.02838	4.0194	5.31048	6.83532	6.94352
methimazole	1.80003	1.98042	1.6669	1.80459	2.73766	1.54017	1.87711	3.05598	1.54017	1.52712	4.20818	1.13324
methyldopa	29.9467	45.2987	27.8551	39.1606	NA	25.6035	39.7661	NA	39.1606	38.7176	NA	29.2451
methyltestosterone	12.1087	27.4388	15.4393	14.9514	62.597	15.8363	17.6991	56.3877	40.3131	46.2565	76.1933	64.9887
mexiletine	12.2895	27.5577	5.41135	22.5284	47.035	12.2895	52.7503	NA	36.9059	74.8034	NA	40.0944
moxisylyte	73.4329	NA	67.5586	59.1436	NA	41.182	107.971	NA	94.7014	45.8191	NA	93.3751
naphthylisothiocyanate	2.4819	2.87398	1.8455	2.2891	4.04026	2.61237	3.22277	4.28764	2.53622	2.70338	4.30401	0.988973
naproxen	1.5265	3.5097	1.31542	2.23895	NA	5.19901	NA	NA	NA	6.2344	NA	3.31905
nitrofurantoin	7.7044	NA	26.342	31.641	NA	31.641	NA	NA	NA	NA	NA	NA
nitrofurazone	8.50075	19.0645	7.10905	16.5237	25.932	16.5237	20.9066	26.8577	10.0744	13.4704	26.2318	10.4062
papaverine	23.3012	32.8592	23.3012	30.3439	NA	32.4563	NA	NA	115.319	30.3439	NA	98.564
pemoline	4.29026	NA	2.73821	3.57893	NA	3.51988	3.65352	NA	3.54941	3.91856	NA	3.57893
penicillamine	26.7298	43.6473	23.6689	34.3442	57.5584	41.5634	47.8442	78.4299	36.6054	45.7364	60.9542	61.3201
phenacetin	50.9288	137.773	38.279	50.9288	189.656	57.7845	110.985	189.656	104.21	111.913	195.792	124.222
phenobarbital	1.18104	4.31522	0.165619	1.33742	5.59087	1.18104	2.2092	5.96623	2.61394	3.67851	6.60926	3.04887
phenylanthranilicacid	79.1144	168.467	51.3978	59.3182	202.807	46.8782	142.074	NA	84.4656	180.614	NA	84.4656
phenylbutazone	21.9532	37.8301	29.1096	36.9153	56.7048	17.5325	30.8446	NA	30.8446	17.5325	NA	17.5325
phenytoin	39.3921	59.5807	43.4746	47.9225	NA	41.496	309.517	NA	360.369	43.8079	NA	184.632
quinidine	16.2331	NA	28.3733	18.7589	NA	15.8517	74.9766	NA	57.9803	46.126	NA	46.0995
sulfasalazine	44.5354	67.3708	43.7153	61.6359	162.3	61.6359	59.7008	96.0801	70.5935	66.4065	106.757	49.19
sulindac	5.1936	8.03988	2.77687	4.37642	10.419	1.94239	6.28646	11.6691	3.17766	9.74822	13.0635	8.91963
tetracycline	77.6356	333.422	67.6299	119.945	NA	187.398	348.614	NA	333.932	373.473	NA	315.645
theophylline	4.87672	15.8461	4.79638	5.06098	35.7153	3.74065	26.8	NA	54.4012	7.12136	NA	6.56455
tolbutamide	237.136	NA	237.136	279.513	NA	279.513	NA	NA	347.894	279.513	NA	291.735
triamterene	42.5331	NA	39.1349	42.6857	NA	36.2119	NA	NA	51.4545	35.6313	NA	47.812
triazolam	84.5483	NA	43.0018	89.9515	NA	83.0695	NA	NA	73.6283	59.5362	NA	93.9327
trimethadione	25.1334	48.5101	20.0047	30.3774	75.2107	37.6049	61.6218	81.7527	65.6202	63.7874	90.2061	41.9042
