# Supplementary material for: Transcriptomic point of departure determination: a comparison of distribution-based and gene set-based approaches
Source: Front Genet. 2024 May 9;15:1374791. doi: 10.3389/fgene.2024.1374791 (PMC11112360; doi:10.3389/fgene.2024.1374791)
Supplement: Supplementary file 2 [file DataSheet3.zip › DS14.xlsx]

## Sheet: Sheet1
Filename	Supplementary File 14
Description	Distribution-based tPOD results for the original datasets.
Mentioned in the text	Section 3.4

## Sheet: Distribution-based methods BMD
Molecule	PODAcc	FirstMode	Antimode	Perc05	Perc10	Rank25
acetazolamide	30.87	43.26	95.55	15.3361	22.861	38.5003
adapin	18.96	6.53	9.63	7.16644	18.1976	24.7283
ajmaline	52.52	21.12	31.59	17.1134	22.8629	20.5662
allopurinol	28.99	45.88	76.26	14.1321	27.4391	15.7292
allylalcohol	NA	NA	NA	NA	NA	NA
amiodarone	33.21	58.31	107.69	23.9433	31.909	17.4104
amitriptyline	24.19	11.79	15.01	9.44565	13.8352	10.8287
aspirin	29.36	34.25	65.67	23.3047	31.3517	29.204
azathioprine	1.52	1	1.17	0.880976	1.1912	0.909725
benzbromarone	7.98	14.04	26.73	5.19358	7.51584	4.16899
benziodarone	7.1	19.15	45.29	6.26954	8.30541	7.39543
bromobenzene	40.83	19.06	30.73	15.5474	19.3836	19.2444
bromoethylamine	1.12	1.34	2.71	0.906921	1.17203	1.44324
bucetin	44.04	12.24	19.02	17.7718	46.4258	58.6028
caffeine	5.04	6.11	12.06	5.1151	5.74737	5.64813
carboplatin	1.43	0.72	1.12	0.534617	0.753652	0.503879
chlormezanone	11.47	12.8	14.74	9.49686	12.4258	10.7525
chlorpheniramine	1.34	0.24	0.39	0.281732	0.869593	3.18112
chlorpromazine	9.63	3.9	5.3	2.98042	4.1787	6.69969
cimetidine	54.11	63.03	157.79	46.848	59.7306	388.945
ciprofloxacin	35.78	57.61	129.75	24.4671	36.6395	47.7429
clofibrate	14.72	20.57	22.72	11.1002	15.7458	8.84583
clomipramine	24.35	6.6	13.01	6.52742	20.3252	32.2342
colchicine	0.29	0.35	0.7	0.230555	0.294582	0.27266
coumarin	8.2	9.52	11	5.55511	7.45947	5.61405
cyclophosphamide	2.67	1.25	1.99	0.889489	1.30036	0.890107
cyclosporinea	5.32	5.77	7.53	3.97756	5.65525	4.0084
diazepam	13.96	17.13	33.13	9.79201	13.3293	18.974
diclofenac	2.26	3.37	6.76	1.59841	2.31627	1.69692
doxorubicin	0.14	0.07	0.11	0.0439051	0.0687221	0.0322942
enalapril	34.82	41.38	96.94	28.3382	35.4944	142.795
erythromycinethylsuccinate	49.11	63.27	131.64	48.1527	52.3152	62.094
ethanol	163.02	217.73	285.38	156.901	178.138	1190.86
ethionamide	20.69	5.98	11.62	5.5245	7.93525	16.6104
ethionine	5.36	14.56	30.67	4.05557	5.65885	1.15706
etoposide	7.46	10.91	12.35	2.64494	7.32979	7.29413
furosemide	60.43	15.23	22.64	16.3663	26.6647	64.8342
gentamicin	5.01	2.8	3.43	2.7958	4.24141	3.41901
griseofulvin	45.09	56.49	149.25	41.1976	50.5626	86.5872
haloperidol	6.56	2.65	3.95	1.99064	2.65664	6.24581
hydroxyzine	5.1	5.99	11.98	4.71443	5.6363	4.75658
ibuprofen	35.46	10.43	12.07	8.31822	11.2592	6.89299
imipramine	23.77	6.64	15.61	5.67772	6.71686	10.9654
indomethacin	0.37	0.1	0.13	0.101179	0.134948	0.631656
iproniazid	4.02	4.65	6.56	1.36842	2.14445	1.49105
isoniazid	42.86	17.87	27.16	16.0863	19.9756	39.5615
ketoconazole	5.68	6.39	11.37	4.09247	5.20893	4.62675
labetalol	78.2	16.4	36.57	17.6153	30.696	75.305
lornoxicam	0.08	0.09	0.14	0.0548968	0.0662669	0.0669596
mefenamicacid	45.1	26.19	37.54	18.7033	26.069	13.5321
meloxicam	0.46	0.71	1.41	0.433132	0.545284	0.792737
metformin	53.23	78.18	164.33	50.6825	57.9467	159.458
methapyrilene	7.98	7.32	7.71	5.46901	7.4847	2.34156
methimazole	1.82	2	2.23	1.67894	2.19212	1.29702
methyldopa	31.86	40.23	93.68	25.7205	32.2381	30.1587
methyltestosterone	19.8	21.06	31.91	11.0394	17.4715	12.1827
mexiletine	18.85	11.97	14.33	7.93489	12.2442	17.4927
moxisylyte	29.8	34.2	65.95	15.8693	21.0298	33.7621
naphthylisothiocyanate	2.63	2.76	2.88	2.41668	2.92671	2.17768
naproxen	1.26	1.86	3.61	0.925623	1.24692	1.5265
nitrofurantoin	5.99	7.71	14.76	4.37493	5.08108	8.45294
nitrofurazone	16.68	9.38	12.01	7.38247	10.638	7.8709
papaverine	21.27	26.75	65.41	17.3653	19.8748	24.6744
pemoline	3.12	4.5	11.42	2.74498	3.23513	4.38138
penicillamine	51.2	75.22	134.28	32.3986	43.8486	31.1243
phenacetin	127.1	56.82	69.42	54.8759	77.1883	62.1141
phenobarbital	3.71	2.22	2.98	1.79085	2.62233	2.28757
phenylanthranilicacid	183.41	56.34	108.61	47.5669	57.7093	62.3747
phenylbutazone	36.17	10.72	13.47	12.37	17.8303	21.0825
phenytoin	32.79	45.39	85.09	22.7623	35.3913	39.3921
quinidine	15	15.81	23.36	9.87112	14.684	20.2112
sulfasalazine	164.99	70.48	111.94	49.6815	67.7092	52.6955
sulindac	9.54	15.11	25.83	7.92229	10.0984	4.73569
tetracycline	48.94	60.11	136.41	31.8748	45.2703	119.945
theophylline	9.23	11.16	13.72	5.78446	8.54062	7.28989
tolbutamide	219.45	53.01	66.42	54.7623	82.2595	267.057
triamterene	30.65	8.62	13.39	10.0579	26.6011	44.3423
triazolam	29.4	68.33	140.28	18.3257	30.1923	46.0371
trimethadione	67.14	133.13	263.22	37.9947	59.3031	27.6992
