# Supplementary material for: Transcriptomic point of departure determination: a comparison of distribution-based and gene set-based approaches
Source: Front Genet. 2024 May 9;15:1374791. doi: 10.3389/fgene.2024.1374791 (PMC11112360; doi:10.3389/fgene.2024.1374791)
Supplement: Supplementary file 2 [file DataSheet3.zip › DS15.xlsx]

## Sheet: Read me
Filename	Supplementary File 15
Description	Distribution-based tPOD results for each of the 1000 simulations across the different reduction.
Mentioned in the text	Section 3.4

## Sheet: PODAcc-60Perc
	acetazolamide	adapin	ajmaline	allopurinol	allylalcohol	amiodarone	amitriptyline	aspirin	azathioprine	benzbromarone	benziodarone	bromobenzene	bromoethylamine	bucetin	caffeine	carboplatin	chlormezanone	chlorpheniramine	chlorpromazine	cimetidine	ciprofloxacin	clofibrate	clomipramine	colchicine	coumarin	cyclophosphamide	cyclosporinea	diazepam	diclofenac	doxorubicin	enalapril	erythromycinethylsuccinate	ethanol	ethionamide	ethionine	etoposide	furosemide	gentamicin	griseofulvin	haloperidol	hydroxyzine	ibuprofen	imipramine	indomethacin	iproniazid	isoniazid	ketoconazole	labetalol	lornoxicam
Set1	32.4381	18.2751	51.0434	32.455		34.9169	21.88	29.6393	1.48185	8.17375	8.38179	49.1041	1.93051	42.5861	5.42618	1.72204	19.852	1.26463	9.79002		37.1181	15.2065	26.6506	0.286574	8.27997	3.32858	21.8709	18.4356	2.20782	0.146256	33.6903	49.4617	154.342	20.7045	5.3402	8.00071	26.2956	4.94557	45.6639	6.72507	5.01046	35.2133	24.152		3.6874	41.1645	5.5191	76.9136	0.0788558
Set2	13.5995	19.6911	51.4	32.0196		33.2456	23.8774	30.5323	1.55842	7.88516	7.75676	47.5722	4.02313	46.7019	4.90547	1.37539	11.129	1.41077	9.44635		34.0528	14.2048	24.7115	0.245379	7.56398	2.70875	22.2862	13.3515	2.25766	0.148171	34.402	50.0786	192.076	22.581	5.39807	7.82346	29.0578	4.69689	50.3084	6.73856	5.16487	32.5183	23.6116		4.05852	45.7421	5.82511	80.9443	0.084262
Set3	34.8414	18.8035	47.5749	34.1126		33.2328	31.5654	28.8804	1.58504	7.91988	6.9447	16.5391	1.17608	47.8396	5.64953	1.69436	18.6145	1.15729	10.4338		38.3309	16.5923	26.7368	0.29299	8.35746	3.24047	23.8803	15.7181	2.2783	0.13936	34.7575	50.2947	146.129	20.4567	5.20947	7.91088	60.9159	4.8085	50.0547	6.47336	4.95936	34.5255	24.5605		4.04698	44.5067	5.45241	77.3828	0.0818982
Set4	27.9967	19.5043	55.103	28.7128		32.8737	31.6785	26.6705	1.48554	7.69826	7.65984	19.0581	1.21802	49.3094	5.60633	1.63769	17.0609	1.49006	9.59873		37.0894	14.5296	27.2657	0.260271	7.90777	2.71897	22.8361	15.3137	2.23978	0.140062	36.3354	48.8257	213.685	16.8063	5.44896	8.15877	61.8533	4.93163	44.4237	6.81679	4.90335	15.7342	5.71329		4.05975	40.704	18.7206	76.1344	0.0769045
Set5	31.2321	18.7839	53.9182	28.3047		35.0198	23.3444	42.0013	1.54073	8.09579	8.14509	47.5722	1.43529	43.2073	5.38715	1.5427	16.6189	1.18867	9.25474		36.4448	14.9362	25.007	0.300925	7.71372	2.61996	5.2075	14.0116	2.29295	0.135025	36.3354	50.0378	146.129	20.162	5.46459	7.41783	61.8519	4.88375	43.6015	6.50994	4.96579	38.8408	24.7748		3.93129	43.1001	6.94154	79.761	0.0893132
Set6	30.8247	18.8934	48.2313	32.4143		33.7203	31.6424	78.8855	1.61104	7.86865	6.94457	43.4039	1.06589	45.4407	5.81088	1.44085	12.3085	1.32603	10.5074		35.7401	13.9684	23.5758	0.235339	7.79646	2.62347	5.03722	12.3146	2.23574	0.14122	35.5838	57.2685	209.806	16.3405	5.44561	8.17965	61.5512	4.74537	45.0968	6.71701	4.97492	33.3623	5.72434		4.08866	41.3087	6.02454	74.6758	0.0768034
Set7	30.4254	20.4447	49.6484	33.62		33.6965	23.1689	34.4444	1.83814	7.93498	6.85697	54.732	1.08081	42.187	5.43842	1.63657	19.6082		10.7942		36.2913	14.7129	24.1658	0.287545	11.0904	2.78461	23.8152	14.1173	2.24905	0.137207	34.402	47.7095	172.178	16.1322	5.57044	8.40516	57.2104	4.82874	47.6314	6.85206	4.82693	36.4425	6.10921		3.68229	41.4446	6.41209	84.5371	0.077791
Set8	29.5702	18.9973	52.2692	28.4982		34.7426	23.7294	28.4742	1.47414	8.11265	6.98726	45.6675	1.15304	43.1371	5.40309	1.33455	18.7902	1.44023	10.4183		34.9339	14.7492	28.0046	0.272565	8.11581	2.66184	4.58953	13.7548	2.26327	0.133265	36.1878	74.5418	146.129	15.8829	5.40507	7.09184	60.8365	4.8687	48.6116	6.82409	4.95922	34.2474	24.0197		3.81092	43.3242	5.92504	75.7374	0.0789959
Set9	30.1508	18.7186	50.2679	32.7104		34.0378	22.9111	32.9933	1.46612	7.93705	7.05061	43.1108	1.11226	41.9876	5.66927	1.65205	17.8846	1.69697	10.4338		38.3309	14.5141	28.5228	0.255375	7.15806	2.75644	5.15611	14.5098	2.22473	0.1387	32.5714	51.4704	163.016	15.6522	5.44488	7.63355	57.7244	4.80192	46.2699	6.31669	5.12762	35.5124	5.58495		4.40126	54.4429	5.75377	78.7543	0.0808407
Set10	30.6825	19.4889	50.3244	30.077		34.5908	23.8088	83.465	1.45893	8.16344	6.5825	16.4487	1.37289	47.6447	4.94162	1.41775	10.8398	1.26463	9.84526		36.0829	15.1284	24.3783	0.241209	7.66548	2.70391	5.49674	13.2558	2.30932	0.135404	34.2311	46.8563	153.919	20.8165	5.2887	7.47918	58.8671	5.07655	46.1387	6.67465	5.07164	15.3478	6.00827		8.92713	17.3686	19.4686	87.8027	0.0777811
Set11	29.5702	20.7425	47.7115	34.9233		33.123	23.2867	79.8261	1.42613	8.18533	7.24311	40.8712	4.12938	41.9621	4.85423	1.68027	17.1889	1.49006	10.5197		36.9691	14.5657	28.1731	0.31316	9.02822	2.63498	5.50802	13.9857	2.27278	0.137994	32.5714	51.5429	202.871	16.4568	4.98264	7.61231	59.5904	4.82222	45.0968	6.64221	5.0209	14.4291	7.16808		3.79921	42.5908	5.4314	80.4534	0.0761069
Set12	29.3981	20.4462	48.9521	33.9015		33.1074	22.5295	73.8876	1.49275	8.07652	6.65003	40.6724	1.05004	44.5231	5.1591	1.69165	16.7241	1.25547	10.3614		36.6751	14.3371	25.1293	0.286834	7.12171	2.76409	4.89118	15.2797	2.28838	0.145448	34.7575	49.1621	162.569	20.3966	5.61814	7.85855	62.345	4.80599	43.8078	6.74418	5.12875	35.4531	5.58338		3.47559	42.5389	4.72586	77.0045	0.078398
Set13	31.2321	19.4583	54.8266	29.0707		33.0779	21.8473	29.7492	1.50783	7.57255	6.90782	15.6813	1.14282	51.4125	4.83849	1.54025	18.0705	1.19553	9.7347		44.7072	14.9504	27.7062	0.258577	6.86134	3.38968	22.823	13.7697	2.36456	0.144137	34.402	52.3873	172.178	21.0926	5.68394	8.14811	62.6297	4.91726	45.181	6.33724	5.03026	33.158	5.69599		2.76185	39.5473	6.49046	78.9229	0.0799799
Set14	31.7995	18.2623	51.2361	30.6483		33.2529	22.6379	31.5167	1.76711	7.74636	7.85284	47.7632	4.10969	43.9245	5.26657	1.78565	20.8741	1.22233	3.80531		37.1921	14.1792	28.1773	0.279404	8.31082	2.5671	23.6294	42.8164	2.26817	0.139245	32.908	58.889	163.016	22.1625	5.33913	8.05524	61.6987	4.75857	43.8078	6.96058	5.08272	15.3496	6.10369		4.24326	39.8098	5.35789	79.0168	0.0783387
Set15	32.7412	18.7168	50.7713	34.6762		33.6756	30.3488	28.2195	1.55575	8.61099	7.54091	33.8953	3.98747	45.4407	21.6885	1.3843	11.3579	1.29103	8.04213		33.9698	15.1194	22.6517	0.295489	8.45076	2.64884	22.823	14.1791	2.25104	0.138589	34.1001	47.8029	297.475	20.8594	5.58849	7.46048	63.7507	4.75373	47.6314	6.64434	4.94743	36.4699	23.2204		3.88638	41.0658	4.66594	81.1983	0.0794126
Set16	31.2321	18.9885	53.6032	31.9431		31.909	22.6321	27.7352	1.50123	8.25292	7.22371	17.569	1.29938	47.7135	8.75535	1.37355	18.5492	1.56241	9.25474		32.5318	14.9612	26.6164	0.302723	8.38089	2.85682	5.63546	13.3994	2.29284	0.140132	34.402	48.0546	202.871	22.6821	5.60687	7.82329	63.0949	4.76795	53.1359	6.7361	5.25916	14.6262	23.8653		3.76472	43.061	5.60377	72.4213	0.0783669
Set17	33.5868	18.8672	51.3824	35.285		33.1549	24.3346	43.1292	1.42493	7.75471	6.53605	38.7236	1.26209	42.5149	4.8031	1.6454	16.9452	1.41077	9.15249		37.1464	14.5789	24.2413	0.320256	8.31082	2.62234	5.08849	13.7728	2.23777	0.13699	34.7575	52.3384	343.196	17.5111	5.19238	7.15594	63.2331	4.9885	48.8704	6.84938	4.92734	36.1059	23.4223		3.68943	40.3162	18.0881	83.565	0.0805822
Set18	29.5702	19.3914	54.8944	34.8547		34.1878	22.8801	32.3817	1.71443	8.47722	6.90543	17.3211	1.12069	42.8699	21.0761	1.66637	19.5575	1.49006	10.4627		35.1478	15.1998	27.1021	0.285105	7.06067	2.67383	6.07064	22.2524	2.24034	0.139068	35.5838	53.7032	153.919	15.6522	5.37551	7.32404	27.5879	4.88758	53.804	2.33316	5.06682	36.4842	5.87226		3.76615	42.8668	6.52799	79.2615	0.0824182
Set19	28.9374	18.3365	49.4886	35.9406		33.432	21.5777	34.8939	1.56486	7.96475	7.93693	44.6329	1.05592	44.7614	7.84123	1.70469	11.9379	1.19733	9.65997		34.9339	15.1251	26.2745	0.30249	7.71244	2.83769	22.8758	44.4976	2.26893	0.147795	33.9319	47.3705	153.919	20.0024	5.42692	7.72653	62.6972	4.96351	41.4767	6.62067	4.97717	15.7478	5.43037		4.23785	40.5768	4.08273	79.4008	0.0806036
Set20	31.2321	18.0093	55.141	29.6969		32.9906	31.9558	28.3611	1.83393	8.55436	7.41222	20.3363	1.07063	44.5231	5.47202	1.38061	12.3998	1.49006	9.0023		37.0894	14.6525	23.6437	0.279387	12.1682	3.27437	4.81802	10.4415	2.26747	0.139372	34.402	46.889	162.569	16.3071	5.44698	7.79388	59.6902	4.78786	45.0968	6.41221	5.01575	36.7335	23.2813		3.88135	18.2122	4.57337	79.9226	0.0707163
Set21	31.8967	18.9772	50.8173	28.3769		34.0377	24.928	41.3534	1.59205	7.88573	7.06056	38.3691	4.03702	43.6691	5.00545	1.65776	10.7611	1.36359	9.99665		37.8073	14.416	24.2043	0.282094	7.54148	2.5977	8.21773	13.2975	2.26245	0.139321	34.402	49.4638	172.178	15.9321	5.63181	7.55866	27.664	4.78267	46.1891	2.44133	4.8978	38.5456	6.23684		3.63541	43.389	5.42388	78.6825	0.0730858
Set22	32.9874	18.4996	46.1329	32.9314		34.606	30.2612	76.3267	1.56133	8.06457	6.94305	16.0419	1.05368	41.9876	4.83981	1.60043	17.7739	1.13362	9.79269	51.2276	38.4892	14.6516	26.0087	0.284516	8.72639	2.76335	23.7684	13.5923	2.25786	0.131221	38.3776	53.936	154.342	21.7558	5.37464	8.10731	57.7776	4.91151	46.0385	7.03118	5.10461	15.8492	6.37261		4.12503	16.6019	18.7548	83.1187	0.208033
Set23	30.9049	19.0894	52.1822	31.6105		34.824	23.7147	29.831	1.58825	7.81773	7.30764	15.3373	1.0605	47.0479	7.20074	1.37363	16.2744	1.29103	7.30933		38.3309	14.802	30.1816	0.335998	8.30432	2.59249	23.6628	13.2588	2.25041	0.140183	32.908	48.5597	181.855	22.2933	5.6747	7.64311	60.1355	4.94627	43.8078	6.38229	5.14418	35.979	24.0906		3.94899	46.4932	4.192	73.8619	0.0800458
Set24	31.7892	19.6603	52.1083	35.5586		34.3141	24.3735	42.7405	1.50784	7.76597	7.24241	39.5034	1.06428	42.9197	4.96865	1.39824	10.6905	1.26463	8.9372		37.0782	15.5046	23.8414	0.331274	7.45293	2.64372	21.9117	12.9557	2.26417	0.145768	32.5714	52.4157	172.178	16.8426	5.49406	7.85729	60.7276	4.77342	45.4511	7.11175	5.17087	35.3871	24.322	0.167407	3.57573	43.3159	5.04789	79.4008	0.0756754
Set25	31.7944	19.0854	48.9802	31.4508		33.6991	32.1715	32.0578	1.64578	7.85426	7.2957	47.5423	1.08158	42.1145	5.35615	1.41785	16.7577	1.22233	10.186	60.3596	34.8724	14.099	27.0832	1.02034	8.03487	2.60176	5.23065	48.1574	2.25032	0.136607	34.402	49.6634	145.728	21.5775	5.37109	7.1202	27.2702	4.65418	49.2228	6.94217	5.06549	13.8283	5.901		3.46307	39.0645	17.4704	77.19	0.0788779
Set26	30.3966	20.049	53.6598	32.3503		34.7322	31.9374	32.9752	1.59829	7.79591	7.94648	43.9312	1.25564	45.2898	5.21741	1.67013	15.9811	1.26463	10.2563		36.2642	14.9398	26.872	0.254162	8.48917	2.66263	4.98612	13.8238	2.28479	0.132318	30.5602	47.6096	331.164	17.0079	5.09244	7.44448	60.6693	4.93163	43.1031	6.38229	4.94743	37.4928	6.02617		5.89466	42.4379	4.77006	78.5997	0.0803219
Set27	32.4877	17.7457	47.727	34.8268		33.9082	31.9996	30.1521	1.80425	8.43176	6.70306	52.1144	3.98663	45.248	5.08459	1.68685	16.7199	1.29103	10.1711		40.4505	14.4808	25.221	0.274062	8.05155	3.25835	22.545	51.3475	2.31687	0.136457	36.3354	49.578	163.016	16.2128	5.25097	7.4648	63.2815	4.97656	46.7202	6.64892	5.09836	36.1871	24.4805		3.61714	42.6619	5.09866	78.3855	0.0793093
Set28	30.4121	19.0894	48.7628	32.0102		33.9544	22.9876	31.1458	1.43775	8.39659	7.12889	16.6652	1.27073	42.8699	4.91355	1.41439	15.8284	1.29103	9.49017	55.9817	38.0939	14.8386	25.4622	1.00435	8.22499	2.66868	22.9768	14.9617	2.37481	0.135379	40.5345	49.1741	171.706	16.6255	5.19613	7.06194	62.0046	4.61101	46.0385	6.54019	4.94743	14.8475	6.22595		3.9498	43.0981	4.94624	79.2595	0.0769464
Set29	31.0494	19.2022	48.2111	29.519		33.5221	31.486	30.3152	1.49818	7.96475	7.16662	17.002	1.20458	41.6725	5.90251	1.71606	10.2046	1.75568	9.46307		36.0674	14.2159	27.8843	0.272713	7.82577	3.2183	5.06224	15.151	2.28801	0.135325	34.402	49.798	163.016	23.2698	5.23167	7.80995	62.3562	4.78768	43.8078	6.94431	4.89513	16.0913	5.98411		4.38899	39.9877	17.4988	81.1983	0.0819086
Set30	29.5702	19.8453	50.162	32.4149		33.8981	25.0646	29.2984	1.724	8.38728	6.9692	40.7972	1.24935	45.5299	4.85744	1.55703	11.7534	1.44023	9.29438		37.6178	15.6677	26.8193	0.231886	7.50244	2.59474	23.4895	13.8404	2.26417	0.132285	35.5838	49.5125	192.076	5.90532	5.3836	7.71938	64.8734	4.7884	46.2699	6.74354	5.08172	37.4912	6.20434		4.00668	41.2714	5.97059	82.9782	0.189321
Set31	30.1074	21.4855	51.8084	28.485		34.2848	22.4838	28.8804	1.63887	7.86744	6.92963	15.4936	1.10387	45.9462	6.04298	1.38835	16.6187	1.3357	9.94365		35.6452	15.2664	23.0974	0.289493	7.58422	2.68876	4.56226	12.9087	2.32644	0.135649	34.402	48.8952	163.016	22.3232	5.13212	7.54137	62.8115	4.76007	45.8967	6.50637	4.98562	10.352	6.11279	0.159589	4.19457	55.427	6.64133	78.5296	0.0777811
Set32	33.5868	20.4462	52.2635	28.1374		33.6087	31.3091	27.9474	1.73862	8.07584	6.9314	14.7736	4.36955	43.1072	6.04801	1.3504	13.8823	1.57381	8.76767		36.8039	15.1621	23.1004	0.302152	8.33122	2.631	5.24503	14.9573	2.32141	0.141477	31.6208	50.6494	146.129	21.3039	5.44261	7.58877	60.0949	4.87393	45.0968	6.68833	5.09881	37.3993	6.06296	0.343135	4.45702	44.4391	20.858	78.9619	0.0814643
Set33	34.3648	18.1582	54.4476	28.6129		33.0943	32.1463	32.3868	1.60485	8.17845	6.81278	18.6063	1.17029	44.7956	22.2143	1.61522	10.9988	1.75568	9.28951		38.7903	16.3624	26.6987	0.292773	8.16442	2.59665	23.0427	20.674	2.26446	0.14	34.402	50.1089	314.194	15.897	5.20088	7.48766	61.286	4.9272	46.0385	6.83321	5.02828	35.872	6.57069		3.97171	41.924	17.5885	76.8246	0.0849765
Set34	32.1588	20.9094	51.3305	34.0161		33.4006	32.4627	28.7437	1.51755	7.85968	7.2957	16.8989	3.78529	49.4511	5.26657	1.59697	11.5491	1.22233	9.88549		39.2104	14.5031	24.9491	0.277628	8.02993	2.63574	24.4298	13.7627	2.27141	0.14508	36.3354	46.1881		17.2795	5.21444	7.93663	64.1333	4.66515	46.229	6.34886	5.12158	35.9679	6.27242		3.06074	39.8066	18.9484	78.6803	0.0782151
Set35	36.7996	20.8763	50.2358	27.6919		32.7839	33.0752	29.3017	1.55694	7.77159	6.40172	48.8134	1.10289	43.0631	21.4469	1.38319	17.6982	1.52117	8.56713		36.1122	15.0108	25.7375	0.296047	7.87851	2.79105	22.3954	45.4212	2.22598	0.139299	32.908	49.3398	181.855	5.4594	5.32517	7.76292	64.6286	4.77237	46.2699	6.92774	5.17241	35.5124	24.4499		4.66852	17.8139	5.0993	82.2375	0.0808764
Set36	31.175	18.1521	53.9934	35.3565		33.5979	31.9094	86.5524	1.52471	8.52343	6.82525	15.8347	1.22051	42.6126	4.93703	1.68411	12.5046	1.22233	10.6826		37.2388	14.3333	6.57634	0.321288	8.03249	2.70502	22.673	14.8022	2.19607	0.13134	34.7575	50.7581	154.342	22.429	5.40228	7.46228	61.8133	5.10789	89.2946	6.58971	4.92618	32.0654	6.48823		5.85364	44.6646	5.67241	82.5067	0.0755812
Set37	29.8065	19.1073	51.9018	33.847		33.2674	23.8055	30.0708	1.61081	7.85638	9.05348	20.0941	1.09918	46.1347	5.31511	1.70287	17.7407	1.69697	9.82138		34.9589	14.9215	28.0384	0.309821	8.11783	3.30853	24.1041	14.5431	2.24461	0.134919	34.7575	48.4244	153.919	15.3409	5.37147	7.1202	62.3122	4.72403	45.6639	6.92203	5.2549	32.1185	25.2284		4.15237	45.7946	20.6446	78.3855	0.0843081
Set38	31.0419	20.4861	45.681	29.0339		34.1878	22.8446	35.197	1.60904	8.94141	7.02986	43.3244	1.21708	44.1074	5.44543	1.38712	11.9267	1.65023	10.4989		35.7469	14.7255	6.11923	0.288997	8.01985	2.65083	5.03722	14.1042	2.28574	0.147439	35.5838	48.8145	154.342	16.6716	5.17869	7.50253	62.8647	4.7944	44.8405	6.55174	5.05247	15.3477	22.4716		4.00322	45.2347	6.35934	77.4815	0.208289
Set39	30.7609	18.4659	52.6974	33.4759		33.2403	24.4796	76.2729	1.59386	8.24308	6.61193	18.2776	1.97767	45.9462	4.84867	1.60577	10.9414	1.41077	10.2287		35.3254	14.3241	23.9802	0.277479	7.72434	2.72576	23.5552	12.8255	2.29163	0.144016	30.8382	52.1601	162.569	5.31948	5.85343	7.08648	60.7276	4.59209	44.5492	6.49323	5.01624	15.2771	24.7232		3.74926	45.0476	18.3823	76.83	0.0816101
Set40	30.9244	22.8396	51.0649	33.6415		33.281	22.8888	30.5323	1.52894	7.68236	6.98726	20.4022	3.92821	43.8526	5.38602	0.687273	10.7272	1.22233	10.5476		34.7851	14.4606	26.7091	0.270951	7.81483	2.65839	21.0062	13.3564	2.25501	0.139568	34.402	52.2649	202.871	15.7591	5.32422	7.31375	61.454	4.91421	43.6015	6.87216	5.17321	34.2184	5.63247		3.85469	45.6192	5.95346	82.2487	0.0790601
Set41	30.3136	18.7839	53.6368	34.3295		34.5054	23.0767	80.7343	1.52374	8.08112	7.54332	46.726	1.17462	43.1072	7.31358	1.68336	16.7782	1.19733	10.305		36.0674	17.2012	25.4833	0.260148	7.80223	2.6462	22.157	48.6585	2.2671	0.136634	38.0316	47.535	202.871	22.574	5.25929	7.88651	28.7233	5.15624	57.9381	6.47336	5.00723	37.542	5.68117		4.01617	57.798	19.5541	87.2079	0.0799453
Set42	31.1233	21.2345	48.6046	31.8224		33.4709	21.0682	77.6458	1.52128	7.81915	7.22118	44.9182	3.92821	45.0042	6.57723	1.452	11.7857	1.313	10.0654	57.1477	38.4949	14.6387	24.5618	0.256059	8.35701	2.67229	5.03267	13.2298	2.27189	0.139665	40.5345	52.05	163.016	16.301	5.39146	7.33682	63.306	4.85073	44.474	6.54461	5.32971	34.3661	6.30634		4.17601	46.6111	4.74932	85.2995	0.0756616
Set43	29.9756	18.9931	48.0957	33.6678		32.3923	30.066	29.1481	1.42107	8.16193	7.42279	48.172	2.07468	43.2073	7.33234	1.56784	17.0569	1.13362	9.63616		36.5255	14.6522	28.1411	0.276821	7.86103	2.6652	22.88	49.9437	2.28611	0.143107	32.908	51.2888	214.273	22.6355	5.24094	7.20273	59.6141	4.82988	56.1222	6.49833	4.86743	14.3927	23.7029		4.5042	44.8205	19.747	73.5063	0.0786972
Set44	29.5334	18.2623	51.4703	29.4012		33.8869	32.1343	44.3726	1.73154	8.29866	7.1383	48.3823	1.18076	46.8808	4.94025	1.64156	11.6401	1.19733	9.83763		34.7851	14.7734	24.3488	0.268761	7.53702	2.6652	5.29851	16.8672	2.31964	0.14336	33.6903	47.4851	192.076	17.4962	5.20801	8.10118	63.7495	4.8631	42.1462	6.4885	5.05602	16.4102	26.0134		3.87996	39.7194	5.6146	80.8704	0.0776356
Set45	27.9967	19.5043	49.8723	30.4829		33.9246	21.9078	84.6939	1.76882	7.71293	7.01549	39.2145	4.13826	48.6591	22.2231	0.683071	17.668	1.3357	9.40847		38.3896	14.2868	22.1035	0.292755	6.84385	2.78018	22.7663	18.204	2.2202	0.145965	31.8976	52.7522	192.076	16.7966	5.21816	7.3316	63.8993	4.78251	48.8704	6.53504	5.00891	15.6547	23.5956		3.00745	38.638	17.4143	84.1628	0.0742551
Set46	29.5702	19.4889	53.4214	28.8021		32.3259	30.4679	29.0943	1.71274	7.97303	6.90543	45.4274	1.17643	45.3859	5.03807	1.63347	17.7887	1.65023	10.8159		33.7194	15.1323	25.8048	0.303577	8.5912	3.30521	5.26818	14.7335	2.27639	0.144086	34.7575	45.4928	213.685	22.4808	5.45886	8.04837	60.0905	4.74033	46.1891	6.3964	5.06485	9.73615	22.8791		3.92315	43.0981	5.18538	84.5611	0.0797288
Set47	32.6155	17.5949	53.8832	32.5283		34.0031	23.4849	80.9978	1.6127	7.93381	8.1647	40.3854	1.06867	41.8418	5.21201	1.35388	18.1786	1.29103	10.2563	250.135	34.8243	15.1851	23.3434	0.266777	8.14186	3.29683	21.4753	17.1375	2.32181	0.144828	32.5714	48.5392	162.569	22.8249	5.44011	7.47236	64.1947	5.04144	43.6752	6.76181	5.18699	14.007	5.94749	0.168559	4.38332	40.6332	5.47031	79.0577	0.202811
Set48	31.2321	20.8102	53.1829	26.93		34.3655	23.6553	32.5547	1.49157	7.77131	6.95772	37.9982	1.13455	43.2073	6.56884	1.76259	17.4083	1.36359	10.142		34.9235	13.9489	6.45176	0.29092	8.33122	2.72789	5.3945	19.9188	2.31462	0.151778	34.402	50.2053	153.919	21.0926	5.6175	7.83057	58.4896	4.87503	45.3465	6.54019	4.72705	15.2422	24.5605		3.67624	44.4028	6.08371	80.784	0.0799746
Set49	29.6622	18.0356	50.3244	30.6017		33.7666	32.1323	78.3739	1.53806	7.93074	7.10748	16.784	1.16099	41.9724	20.5799	1.66301	16.3348	1.3357	10.0518		35.3192	14.8557	23.1628	0.26251	7.67793	3.29851	21.8431	19.6121	2.31361	0.134906	62.2114	48.5381	146.129	19.9677	5.25775	7.50984	57.5172	5.03837	46.2699	6.82449	5.28645	36.3609	24.5605		2.87957	55.5079	5.71846	75.983	0.0781837
Set50	30.7793	17.7978	52.5206	33.623		32.8486	23.8941	30.4419	1.6074	8.15237	6.98545	45.9002	1.12744	42.3727	5.16955	1.58899	19.6408	1.3357	9.20273		37.5461	14.9867	24.3582	0.277469	6.80281	2.68496	22.0131	13.9715	2.23852	0.146633	32.908	69.3764	153.919	21.2892	5.41294	7.49622	64.3788	4.9487	77.2076	6.95745	5.11772	33.002	26.4012		3.88419	18.3928	5.58337	82.1837	0.0858153
Set51	30.965	17.3545	50.045	30.1655		33.3802	23.9561	30.4838	1.605	7.77914	6.9314	16.5843	3.65449	44.8692	4.91309	1.37396	18.2386	1.3357	3.56622		38.5528	15.0842	27.0834	0.361413	9.24884	2.62182	23.5149	15.0638	2.2612	0.137227	34.402	53.0224	146.129	15.5947	5.3892	7.47918	61.7592	4.86131	42.0902	6.78617	5.02796	32.9771	24.3809		2.91176	45.5661	5.36045	78.8236	0.0815988
Set52	32.4147	19.3708	52.7672	34.7583		33.0381	23.5422	80.1401	1.9164	8.03707	6.79701	38.2431	1.18079	42.5861	4.96764	0.919668	19.2712	1.13362	10.8903		35.2704	14.6708	27.9422	0.293891	11.2834	2.6232	5.49211	15.3432	2.22572	0.135819	34.7575	46.0488	181.855	21.2017	5.28434	8.09208	64.6457	4.75238	44.8066	6.93971	5.01046	15.3973	24.2101		3.70374	41.1022	5.62092	74.7024	0.0842781
Set53	33.794	20.3659	50.1339	28.6536		33.2403	23.4052	85.0758	1.61324	7.85426	7.16144	16.3732	1.88951	45.4527	5.16498	1.40721	18.2428	1.47928	9.41123		38.0939	14.6399	26.4285	0.296782	8.56912	2.71161	4.87681	13.7376	2.30328	0.141666	34.402	48.5316	154.342	17.4337	5.27703	7.99335	63.8277	4.734	46.2699	6.66189	5.02794	10.1043	24.1567		4.33564	46.4936	6.8845	83.1208	0.0830513
Set54	28.976	18.4372	50.3244	34.9505		33.0231	23.9087	28.2876	1.65887	7.84306	6.66014	53.1854	4.13604	43.6716	5.3324	1.72382	18.2772	1.3357	9.64509		35.7407	14.8588	6.05855	0.268761	8.33737	2.71775	4.96806	12.6109	2.23479	0.146603	34.7575	49.1477	202.315	15.9507	5.23497	7.79504	61.2699	4.83754	43.8078	6.48488	4.99945	34.8142	6.39329		4.01617	42.5283	4.77103	81.1676	0.0842781
Set55	32.2833	18.7516	54.688	28.534		33.2117	22.8913	27.7413	1.53383	7.98212	6.75412	43.6063	1.21937	44.3468	21.7367	1.62923	17.6864	1.19733	10.751		36.2647	14.4558	27.7759	0.279561	8.19954	2.64139	5.39921	22.1068	2.24822	0.15039	36.0079	50.6529	226.316	23.5272	5.20944	7.65381	60.409	4.8085	46.2699	6.47336	5.02341	15.5762	23.7136		3.49158	37.7858	5.58545	75.1362	0.0798589
Set56	35.1167	21.5793	49.9606	28.4797		33.7319	24.6262	38.4923	1.68099	8.02287	9.3037	43.5562	1.09584	43.2073	5.41866	1.38662	16.307	1.26463	3.39452		40.5939	14.7899	23.4362	0.315295	7.67285	2.6307	5.09366	15.1193	2.23852	0.13439	32.5714	47.8639	145.728	16.6412	5.41776	7.53517	28.8453	4.86475	44.3448	7.23484	5.30663	36.5303	23.0067		3.96788	43.3159	5.24028	76.8853	0.0830501
Set57	30.0541	19.956	51.1595	33.7471		32.6335	31.3555	79.8704	1.54833	7.70481	6.82525	47.6846	4.17974	41.337	4.96286	1.56119	17.2907	1.22233	9.54039		37.2978	14.4291	26.9713	0.284352	7.4969	2.75393	22.3302	14.6442	2.2783	0.136065	35.275	48.5381	225.695	21.2291	4.83874	8.01577	57.9883	4.84136	45.5795	6.94217	4.83329	36.4246	6.18881		4.14209	16.2593	5.35728	78.5997	0.0821541
Set58	31.4802	19.9127	48.6342	34.9818		33.5764	24.0826	28.1245	1.55842	8.0992	7.07343	16.8165	1.22704	44.7614	4.92911	1.41824	17.4572	1.36359	9.69198		35.5047	15.6504	28.4114	0.313371	8.553	2.61714	5.22106	13.2294	2.23655	0.140983	36.711	48.8847	349.542	17.5166	5.59876	7.3597	63.3928	4.76581	43.8078	6.52205	5.04439	35.9261	23.9472		3.37862	42.6066	5.57824	80.7699	0.0669041
Set59	30.1156	17.7678	49.6536	28.6898		32.1974	30.9366	30.233	1.81619	8.06562	6.88971	43.0262	1.13532	45.248	6.25957	1.44191	16.5979	1.26272	9.28138		33.0417	14.7538	26.3352	0.298826	7.62263	2.73817	5.48943	14.6324	2.27717	0.137676	32.5714	49.6634	313.333	5.70416	5.3174	7.39246	61.1717	4.82086	45.3465	7.0223	4.90791	37.0868	6.96576		4.08866	42.4215	7.44505	75.2631	0.0780212
Set60	27.5278	18.7516	51.7713	27.7377		33.8314	23.9561	36.6255	1.63216	8.05168	6.80249	15.8658	1.19103	42.5861	5.64495	1.4231	15.6979	1.33369	10.3569		38.3309	14.7106	23.1266	0.348896	8.48045	2.70376	23.2787	12.5052	2.25757	0.147202	34.402	55.4625	163.016	22.4561	5.22122	8.72957	59.8544	4.82177	45.0968	6.44615	5.01542	9.93141	23.256		4.21911	42.6217	17.2414	77.2035	0.0843257
Set61	30.2953	18.78	49.033	30.0433		34.4081	22.2302	29.3339	1.53308	8.23197	7.37788	45.944	1.20827	44.7614	5.20852	1.62027	17.2028	1.26463	9.538		36.305	14.4122	28.1731	0.295164	8.01846	2.68211	23.0203	14.991	2.26126	0.133691	37.7824	52.567	331.853	17.3374	5.3198	7.41002	64.9274	4.88337	45.9356	6.80942	4.9181	36.1199	6.32552		5.72516	40.3923	4.51822	86.1043	0.0800836
Set62	29.5251	19.5149	52.7499	29.0629		34.9471	22.3325	29.204	1.70199	8.21822	7.04333	47.3048	1.13016	44.985	5.41866	1.35391	17.1361	1.3357	8.88465		36.2881	14.9318	24.0619	0.257976	8.36439	3.18171	22.4826	15.7613	2.26269	0.146153	30.8382	50.9832	307.611	22.5089	5.39972	8.18847	65.9268	4.70506	43.0778	2.28923	5.09836	33.4943	23.7136	0.36242	8.31669	42.6556	5.14609	75.3234	0.0807585
Set63	32.3685	19.9971	48.6183	32.6449		28.9661	31.3441	29.3159	1.72236	7.8236	6.41615	40.8953	1.12715	44.2686	21.5938	1.43517	19.8719	1.26463	9.29338		41.4873	15.159	26.8785	0.275779	8.69818	2.65907	4.48593	14.4101	2.27984	0.135442	32.5714	48.1464	1142.83	17.2076	5.34542	7.73298	58.486	4.81609	43.8078	6.47987	5.00682	34.5914	23.5557		3.74149	48.303	5.41702	81.0993	0.20021
Set64	31.2321	20.6803	49.2016	30.3479		34.3172	23.5671	30.0409	1.57906	7.77763	7.15821	36.1836	1.07996	47.579	4.84822	1.44589	10.4089	1.26463	9.76273		34.8243	14.4154	24.8567	0.24931	7.44748	2.78142	22.3907	14.259	2.32775	0.145202	31.1569	50.98		16.4669	5.2866	7.48098	64.611	4.84917	47.9551	6.87598	5.09909	37.3461	6.25645		3.798	41.6876	6.77577	78.2146	0.08375
Set65	31.0494	18.3459	46.7945	35.1588		34.2057	23.2953	34.8234	1.51415	8.10863	6.98726	40.58	1.31991	44.572	5.00977	1.68267	11.8851	1.66226	8.66053		49.0873	14.456	26.6593	0.258076	7.36199	3.3334	22.931	14.3234	2.23645	0.149788	34.7575	48.1031	181.356	21.948	5.58796	7.82379	63.1248	4.76007	43.8078	6.99251	4.86743	36.5225	5.55112		3.73421	39.5092	18.0181	76.4986	0.0788862
Set66	34.8594	24.2923	51.6009	32.5233		33.7432	30.1207	42.1988	1.67069	7.62088	7.19565	40.1581	1.21842	42.1145	5.00231	1.44676	18.3508	1.60667	3.61585		38.3939	14.9115	27.1243	0.264827	7.88183	2.87433	5.52138	17.5723	2.28882	0.145664	36.3354	49.9623	343.196	22.9251	5.37618	7.09279	62.345	4.98965	43.8078	6.564	4.99325	37.0131	25.4099		3.04485	42.1631	5.11488	76.7331	0.080241
Set67	31.4135	19.7312	54.5368	31.0212		33.2261	30.3487	34.8395	1.58813	7.46384	7.18905	16.5445	1.21851	42.9197	5.14216	1.5864	17.1426	1.3357	10.0098	55.9817	35.5749	16.2758	6.86851	0.284203	7.30154	2.7044	5.54535	15.2729	2.22796	0.136963	34.402	51.6301	146.129	18.182	5.37567	7.85189	63.7026	4.75475	46.2699	6.59728	5.29525	10.2833	5.85301		5.42381	44.3339	20.1086	86.8254	0.0798148
Set68	31.2321	18.3958	48.6347	30.2196		33.9879	25.3127	30.6543	1.47378	7.8648	7.45912	16.3234	1.05175	43.2073	5.29044	1.40769	19.0571	1.13362	9.82707		36.4448	14.7441	28.0732	0.296087	7.90357	2.58217	5.25557	14.6189	2.26228	0.140536	36.3354	53.1811	181.356	21.9614	5.52498	7.54629	62.9806	4.74143	46.7202	6.34491	4.97419	10.0956	6.97679		3.87996	42.2345	5.24029	78.6712	0.0800316
Set69	21.2671	22.4208	53.8832	31.7488		33.8903	25.0127	29.4538	1.80729	7.64046	6.84472	46.3148	1.2162	44.2686	5.1251	1.39688	16.856	1.36359	10.144		34.4883	14.6005	25.007	0.266777	10.9898	2.61014	5.40295	13.9317	2.2701	0.134741	32.908	50.9727	181.356	17.2241	5.21478	8.3128	58.8671	4.92396	46.4692	7.04031	5.51903	15.9872	5.61706	0.159589	4.18731	44.582	5.64578	85.585	0.0695756
Set70	30.5004	18.1223	52.7725	33.9631		34.6801	23.691	30.3675	1.49442	7.93381	8.87668	43.0891	1.1484	45.645	5.05656	1.45769	10.6039	1.13362	9.84887		38.1735	14.5151	26.6506	0.31451	8.06531	2.62836	4.82405	14.8175	2.30588	0.142691	34.1765	47.6825	172.178	16.0521	5.52216	7.15089	59.45	4.93601	45.3971	6.52593	4.99901	16.3828	6.09411	0.159589	3.64179	43.3436	6.15102	85.8232	0.0796321
Set71	32.0418	19.0717	52.5018	30.4574		32.128	31.6453	30.0303	1.494	8.03707	6.97992	40.4682	1.15478	41.5074	4.84624	1.34761	16.3941	1.36359	10.5939		34.178	15.3352	23.7581	0.291479	8.73817	2.7044	23.2802	13.5858	2.2327	0.133809	36.711	47.8769	281.646	21.6268	5.61827	7.03133	26.6267	4.73114	46.2699	6.2618	5.10461	14.3396	6.12192		6.17574	41.3087	6.4851	76.2861	0.0819003
Set72	29.898	18.8934	50.2252	33.8093		34.9343	24.2327	74.8584	1.64413	8.26397	7.06831	46.3903	1.13391	46.6772	22.071	1.41993	17.7343	1.25547	10.3458		38.5528	14.4956	23.4079	0.285711	8.20496	2.61763	5.35347	15.0952	2.26683	0.139484	32.5714	48.9652	331.853	18.897	5.40003	7.25674	61.5578	4.6942	46.2699	7.01643	5.39798	15.9139	6.34659		4.13816	46.3774	5.41702	82.184	0.0778824
Set73	31.2321	20.3262	45.6606	28.6862		33.1262	29.9676	76.8947	1.54277	7.65609	6.72073	48.9383	1.06428	47.0479	5.34706	1.6397	10.6269	1.79234	10.5465		34.178	14.2604	26.6705	0.270996	7.28011	2.84016	21.58	13.3337	2.27639	0.136871	36.3354	53.5821	213.685	21.3193	5.32955	7.48768	59.6141	4.97509	46.2699	2.43706	5.33051	10.151	6.18881		4.40956	46.9852	5.01939	82.5005	0.0795896
Set74	29.5702	17.6267	51.5984	29.464		32.5962	21.8658	82.359	1.5304	8.05168	7.80598	36.6273	1.12498	42.5861	5.31222	1.67318	16.8978	1.52117	9.56222	55.9817	35.9443	14.9835	28.9395	0.326496	7.89367	2.67485	5.12795	13.6425	2.30932	0.133837	34.7575	53.0607	202.871	15.4539	5.18007	7.56822	60.2797	4.89535	45.6639	6.52205	5.044	9.81354	5.61653		3.74599	42.0776	18.2201	77.8531	0.0776356
Set75	31.2321	18.2751	49.4196	29.0707		34.6755	22.9413	78.1771	0.946939	8.27487	6.78196	15.0487	1.0673	41.6725	6.6972	1.35241	10.7261	1.26463	10.2209		38.1735	14.9919	24.0397	0.299245	8.23856	2.66071	4.66832	13.9372	2.23573	0.140082	34.402	51.5164	181.855	22.6913	5.16022	7.4876	59.6141	4.82271	44.887	2.33488	4.9874	13.3736	23.8333		4.02371	42.5932	5.30032	84.2605	0.0824774
Set76	31.2613	20.344	52.5018	31.2358		34.1909	31.3875	41.7603	1.95338	7.55555	7.07343	45.9115	1.16855	43.5511	5.44408	1.45795	10.6927	1.41077	9.70527		34.178	15.0377	23.2302	0.267461	8.30339	2.69594	5.26091	49.0178	2.27255	0.148327	36.0079	53.5821	163.016	20.429	5.21318	7.83944	61.6064	4.88069	44.9495	6.72675	5.08582	15.4215	5.86639		4.01617	44.3339	4.59051	79.0878	0.0780652
Set77	30.4121	18.4659	51.7611	33.3912		34.4046	22.8347	29.5882	1.4728	8.20777	7.17665	43.1551	1.28381	44.3372	20.7035	1.33668	10.4262	1.26463	9.09626		36.9306	14.3455	24.7953	0.306021	6.87878	2.65953	22.5735	12.1204	2.31084	0.133034	38.7743	49.3763	324.934	16.1231	5.45528	7.37958	63.9068	4.87393	50.3084	6.3185	5.19324	35.0704	25.3904		3.62846	41.0254	17.3918	79.1354	0.0741799
Set78	30.3136	20.938	50.3244	33.0012		33.7735	25.2071	47.1053	1.42758	8.04709	7.68754	42.265	1.15024	43.8526	5.0996	1.44544	11.9445	1.52117	10.0954		35.6452	14.0598	23.5594	0.254539	8.91813	2.78248	5.93087	15.7621	2.27278	0.143684	34.402	47.946	226.316	16.3609	5.33519	8.2128	59.9523	4.73912	47.6314	7.23484	5.14544	14.849	6.16164		2.91227	45.9719	18.4731	76.1935	0.0797414
Set79	32.7768	18.4797	50.2679	34.7704		34.4953	25.2138	33.1789	1.63963	8.27771	6.85313	18.6063	1.11949	43.8526	5.18976	1.64769	16.1875	1.26272	10.3925		36.8039	14.3407	27.6744	0.267295	7.34944	2.83465	22.549	49.4989	2.2883	0.149509	37.2072	57.6926	146.129	16.1772	5.39764	7.55174	62.2866	4.96552	45.0968	6.44705	4.9669	34.6458	23.8471		4.11145	43.3632	6.72183	78.0158	0.0792327
Set80	31.7922	19.2929	51.1743	34.63		34.9009	25.2963	83.139	1.70152	8.04642	6.50195	41.5932	1.08337	45.2205	6.36369	0.708634	17.6381	1.48781	10.9365		36.2913	14.6449	24.4874	0.291654	8.50113	2.61547	22.1228	16.074	2.27953	0.134912	34.7575	59.7261	330.943	17.8508	5.42683	7.6996	60.409	4.83863	46.2699	6.60514	5.20104	10.0685	6.04115		4.01168	42.6217	6.77577	81.6928	0.0814727
Set81	31.4334	20.0935	54.7643	29.2507		33.2374	31.3418	30.151	1.41217	7.66099	6.74187	16.0944	1.26709	46.6753	5.06593	1.37164	11.4212	1.85436	6.62919		35.901	14.7958	6.53341	0.336671	7.79762	2.64885	23.3904	13.9563	2.32414	0.142691	36.3354	47.6551	163.016	20.9158	5.44488	6.94008	58.698	4.88375	44.887	6.82409	4.99146	36.3187	24.3585		4.10122	43.8329	5.23573	80.7142	0.0800168
Set82	29.5702	18.7908	46.4752	28.3656		33.3397	23.1443	85.3409	1.5249	7.90994	7.10135	46.231	1.14413	45.8407	4.92879	1.3581	11.7645	1.26463	10.1251		36.0829	14.4875	27.1256	0.254465	7.76522	3.17251	5.28867	53.5731	2.27166	0.140069	34.402	52.4012	221.597	23.5289	5.26887	7.55174	63.5014	4.67424	42.0902	6.6383	4.87955	34.937	6.20632		3.72537	43.3159	5.23616	76.83	0.0743442
Set83	31.1442	18.4894	54.4488	33.1728		32.3084	31.1032	33.4473	1.50104	8.00856	6.36153	52.5817	1.20949	45.248	5.12213	0.894292	18.6342	1.15729	9.79269		34.7851	14.6796	28.3117	0.275132	7.76449	2.65083	5.74545	15.5543	2.28753	0.145847	32.908	52.1352	146.129	22.8024	5.06209	7.79628	59.4442	4.83863	43.8078	6.80236	5.08433	36.373	5.81777	0.166206	3.9704	41.924	6.66747	80.0645	0.0634639
Set84	29.5702	18.3338	47.8585	33.3399		32.822	31.0852	28.0752	1.91342	8.12998	6.8871	37.5324	3.98554	41.9724	5.24271	1.62758	11.7952	1.29103	10.8137		38.9461	17.8088	23.5742	0.271577	6.79956	2.63685	4.84843	14.1957	2.27695	0.147236	34.402	51.7239	154.342	15.2469	5.62536	7.97133	60.2797	4.85305	42.6971	6.72031	4.95848	36.4149	25.034		2.89004	41.1862	4.96893	81.5772	0.0809878
Set85	30.7727	18.4996	54.4885	34.8629		32.724	22.7196	32.3233	1.4208	7.54516	7.63819	37.5115	1.03783	46.7019	8.17852	1.57205	16.7183		10.1276		36.1834	14.8565	25.9814	0.303986	8.23723	2.60589	22.5872	13.78	2.26499	0.13729	36.3354	47.4935	1046.25	16.8031	5.77507	7.41202	59.9737	4.83586	40.9335	2.41391	5.13072	38.1743	24.2101		2.94392	42.0079	5.28176	77.5841	0.07243
Set86	30.1074	20.5698	48.6629	34.2114		32.6038	22.1005	81.7498	1.64736	7.97551	6.91656	17.9658	1.23068	41.9724	5.50761	1.38739	10.9272	1.3357	10.5863		36.2841	14.6846	25.5053	0.306648	7.95416	2.72056	21.1187	14.6255	2.25092	0.145982	34.402	47.8719	162.569	16.1711	5.23546	7.15522	61.0506	5.04842	44.887	6.72507	5.23996	13.1126	24.7289		3.65795	41.8286	5.88104	76.4988	0.0813121
Set87	30.0357	19.1038	49.4288	30.2913		33.1349	31.7256	29.9757	1.60709	8.02182	6.74667	38.1082	1.15304	45.8407	5.48826	1.48773	22.6464	1.13362	9.91526		35.6775	14.5366	26.9983	0.319326	8.08847	2.61362	23.3419	14.8497	2.31889	0.150628	32.908	50.7817	163.016	16.5777	5.54332	7.26149	60.4165	4.85547	43.8078	6.52205	4.83469	16.8129	6.05182		3.80165	42.3429	4.04525	87.6415	0.0814376
Set88	30.2953	18.4981	50.4598	34.3701		34.6598	22.9974	30.6724	1.65452	7.51687	6.7786	41.947	1.17639	45.8707	4.8393	0.701512	18.3513	1.26463	10.1287		34.4918	15.2362	22.5757	0.301056	7.8118	2.68579	5.27143	14.3352	2.21574	0.139449	36.0079	48.4164	324.934	16.0083	5.57528	7.71659	61.862	4.82186	46.8116	6.83356	4.87094	14.5937	25.8002		2.88116	49.971	5.20878	80.2717	0.0901569
Set89	30.5804	18.6801	55.6066	31.685		34.7206	23.2011	31.6744	1.44646	7.72104	6.88971	17.2962	1.22911	43.5511	6.42659	0.721787	17.8831	1.41077	9.538		36.7267	14.3138	6.06979	0.258734	7.06837	2.64623	21.1506	14.8038	2.26899	0.13656	34.402	47.2378	172.178	21.3193	5.18173	7.51083	60.0217	4.70249	44.7376	6.81679	5.03041	34.8288	23.745		3.97655	43.1016	6.48709	74.1199	0.0791369
Set90	33.1477	21.1315	51.1595	28.6398		34.7862	31.6034	32.0635	1.52054	7.45005	6.96034	18.7347	1.19706	44.1074	5.13324	1.67318	16.0046	1.29103	3.65492		37.8073	14.6774	23.4203	0.335789	8.37366	2.65186	4.92019	50.4521	2.20618	0.146816	34.402	51.4038	202.871	20.7837	5.64181	8.05685	58.8671	4.77887	45.0968	2.35831	5.06603	36.7395	24.7303		4.05429	45.2716	6.30733	75.9383	0.0747018
Set91	33.8738	20.2637	44.8927	28.6398		34.3268	22.4442	26.0989	1.57461	7.83115	7.38391	42.0711	1.18956	42.5861	6.86491	1.69639	19.6007	1.41077	10.5747		32.5318	14.6005	25.7397	0.280463	6.89201	2.69075	5.27154	50.6695	2.22598	0.137107	37.2576	52.8594	331.853	22.1254	5.211	7.38481	62.7262	4.74974	48.8704	6.78617	5.00032	10.3421	5.90509		4.1231	42.4795	5.58118	74.0103	0.0776933
Set92	32.8426	20.0362	50.7508	29.0203		32.066	22.6213	28.6479	1.55694	8.1966	6.80149	19.0851	1.24651	44.4164	5.02861	1.40551	19.0245	1.29103	10.2592		40.2636	14.5403	27.2998	0.33134	7.7458	2.71377	4.95	15.431	2.26228	0.147127	34.2311	48.7946	202.315	22.3206	5.41537	7.54137	61.9369	4.93595	45.0968	6.67441	4.95762	16.05	6.38066		8.63985	41.8618	18.525	76.5366	0.0817414
Set93	30.2918	20.6883	45.9727	32.7934		33.9364	21.993	35.4803	1.46485	7.89788	7.12942	18.8339	1.31968	43.4773	5.06582	1.6782	19.855	1.52117	10.561		38.7903	15.4021	23.5163	0.300621	7.87355	2.58618	21.533	17.1406	2.35779	0.13473	45.6862	50.0097	198.641	15.7343	5.58633	7.02913	61.1475	5.05913	43.0579	2.68475	5.03761	32.7311	23.3559		4.31198	48.3955	5.94428	75.5166	0.0764644
Set94	29.5702	19.2958	52.4624	32.0761		34.5466	22.4563	32.1442	1.56413	7.55369	7.56214	17.6305	1.2004	43.4773	21.4594	1.63919	11.1224	1.26272	9.59594		35.4108	14.8593	23.8714	0.250735	7.57563	2.63336	23.2355	12.8714	2.20938	0.146586	34.7575	51.3611	146.129	20.9563	5.34602	7.30211	59.4442	4.83727	46.2699	6.50964	5.10461	31.1703	24.8463		3.79717	40.4565	18.8484	79.539	0.08738
Set95	31.2321	20.1899	51.5283	29.3437		32.5965	23.3295	77.6854	1.92416	8.33502	6.5331	18.8812	1.08081	44.0846	4.98484	1.68759	11.6077	1.3357	10.7884		35.0924	14.8125	23.0488	0.326574	7.90942	2.7801	22.8693	14.7134	2.2327	0.133952	36.3354	50.817	213.828	21.6476	5.27277	7.80583	61.6986	5.06097	43.0778	6.47336	5.16063	16.3922	5.82148		3.85231	38.342	4.99664	77.7949	0.207667
Set96	31.7922	18.9079	51.1197	33.8426		34.1738	23.1597	29.477	1.50143	8.30319	7.6841	16.1567	4.07564	42.8699	6.24376	1.66995	10.9155	1.313	10.0518		35.0437	14.6484	23.8309	0.273183	9.03323	3.33741	22.1563	14.3365	2.24236	0.143123	33.6903	50.8456	331.853	16.77	5.3201	7.21484	65.4138	4.94014	42.5431	6.44705	4.92348	33.6134	23.789		3.45002	43.0005	4.80791	82.2098	0.0809854
Set97	30.7727	19.3154	50.6812	28.9789		32.6639	31.7609	29.1146	1.47079	8.01037	7.38173	38.7219	1.26709	48.4562	7.22268	1.39536	17.5949	1.41077	10.5597		35.7143	14.5107	23.5163	0.298107	7.8809	3.15774	22.375	53.5566	2.2734	0.153918	33.9259	48.288	192.076	20.7381	5.41045	7.8543	26.8977	4.82742	49.2228	6.47336	4.8605	10.2549	24.5348		4.00142	43.5768	4.87042	80.2717	0.0800381
Set98	29.7692	19.822	55.221	28.4947		33.6612	30.6971	28.1816	1.43874	7.70382	6.8633	43.353	1.07396	49.2061	4.65379	1.37846	11.6627	1.26463	3.89567		38.3002	14.7519	24.6629	0.254313	7.00951	2.82584	22.8749	13.5584	2.2759	0.146718	31.1569	46.6236	163.016	21.5422	5.15653	7.30049	61.8236	4.90685	48.8704	6.29079	5.01258	9.49708	6.21306	0.404303	3.501	42.366	5.36339	82.9782	0.0804412
Set99	30.9244	18.2623	50.3797	28.0485		33.2793	31.474	28.1098	1.47122	8.66111	7.63328	47.6846	1.318	44.1074	5.00114	1.52033	18.6703	1.3357	8.8745		37.8861	17.1517	23.8714	0.296468	8.29698	2.80134	4.79533	14.1262	2.24236	0.135466	34.7575	49.7675	154.342	15.8055	5.45618	7.93655	66.9157	4.77887	43.5494	6.41238	5.01506	14.2309	24.154		3.8791	43.1913	5.63183	75.5375	0.0846268
Set100	30.2495	19.4583	46.3986	27.9958		32.9081	23.0719	32.0268	1.52208	7.92285	6.57811	49.3178	1.19663	43.9704	22.0266	1.61913	17.0306	1.49006	3.48904		35.518	14.7289	23.9927	0.290113	7.00414	2.80633	5.08501	53.1232	2.34599	0.135681	34.402	51.1404	181.855	20.8122	5.37853	7.73654	64.8144	4.7944	45.5502	6.72507	4.89302	36.9002	24.3901		8.28709	57.7341	5.51636	77.9764	0.0781199
Set101	32.7749	18.7186	49.3735	31.2045		34.3835	22.7415	30.5723	1.50689	7.40962	6.98726	49.8286	1.21976	44.5231	6.80112	1.4183	17.5645	1.26463	10.1825		35.7469	14.7255	25.9147	0.275823	6.97535	3.22363	5.31359	15.2761	2.26833	0.135401	33.6903	48.98	214.273	22.2373	5.40141	7.62103	28.0818	4.8631	47.6314	6.81418	5.194	15.4393	24.3706		2.86552	41.2666	5.2532	77.19	0.0580944
Set102	32.9174	21.1222	50.7668	28.6543		33.8755	31.2514	29.9467	1.53155	7.9087	7.70889	44.4563	1.07899	46.1467	5.0332	1.36454	11.1557	1.52117	10.4197		41.2569	14.6959	23.4359	0.307967	7.82654	2.77471	5.16959	14.0115	2.23852	0.137299	33.9259	50.7452	1081.9	22.7887	5.35961	7.6996	58.3479	4.81992	42.138	7.01499	5.15675	32.7589	6.34234		3.7931	46.5419	4.82963	76.3358	0.0785116
Set103	32.9874	19.3532	55.6895	33.4846		32.6486	22.9549	78.5431	1.73321	7.86865	7.77959	15.56	1.11949	44.5231	5.11959	1.42915	11.1526	1.49006	10.4423	45.9208	37.4694	14.5336	23.8813	0.295915	7.68464	2.62836	23.6096	13.1805	2.28362	0.141298	32.5714	49.578	154.342	22.7753	5.34988	7.38874	61.023	4.74455	44.887	6.86924	5.10225	14.6583	22.785	0.382789	3.10813	43.3159	18.2927	80.2603	0.199761
Set104	30.965	18.2623	49.0456	30.947		33.6753	22.9683	30.4188	1.5933	8.07477	7.25493	18.5602	1.13567	43.4773	5.20381	1.60799	18.5668	1.44023	10.0452		35.609	14.308	27.8982	0.298142	9.29779	3.21751	5.16356	14.6324	2.26644	0.139006	34.402	47.9795	234.051	23.0315	5.50585	7.34618	66.426	4.78181	46.3078	2.37225	4.99146	38.3941	23.9887		3.23846	43.1016	5.83053	75.7534	0.207575
Set105	31.7706	18.7186	54.6842	33.6533		33.9612	31.9281	31.1388	1.49357	7.63097	6.73939	17.9832	1.0769	44.2686	4.91759	0.68866	19.9582	1.33369	9.92046		57.3216	14.8951	25.4224	0.264331	8.69531	2.87556	5.30574	12.805	2.27786	0.133544	38.3776	52.087	1164.74	5.53625	5.68576	7.57275	64.5793	4.74729	46.9397	6.69364	5.00339	14.8789	23.994		3.43693	45.5154	5.33151	76.7066	0.203064
Set106	28.723	20.1826	51.0086	34.2148		32.9984	22.9338	80.445	1.49228	8.47414	7.70801	19.5338	1.08899	47.7135	4.84121	1.35401	17.3703	1.32603	9.97075		37.7275	14.8469	23.1367	0.316164	8.20723	2.7198	4.82007	14.0116	2.23045	0.14075	32.5714	51.0876	221.597	21.9671	5.47618	8.4659	57.6216	4.71829	45.4511	7.0353	5.02873	40.405	22.9566	0.167407	3.67962	40.9799	5.67531	77.2038	0.0756892
Set107	30.1074	18.689	46.6542	32.3494		32.9718	22.5827	77.7638	1.54039	7.56962	7.15606	47.921	1.10117	44.985	4.91984	1.37341	12.5407	1.26463	9.42449		36.2913	14.9919	28.7839	0.303813	8.5177	2.59665	22.4303	20.7009	2.21409	0.137491	34.7575	49.0178	146.129	21.5419	5.23932	7.23583	62.3122	4.90044	50.941	6.44705	5.10461	35.2324	23.3811		3.9659	41.0254	5.14405	74.8628	0.0777811
Set108	34.8414	18.9862	52.6907	32.6852		35.2014	32.7959	28.2972	1.49289	8.06327	6.66014	34.6909	1.99712	49.3094	4.87012	1.45197	10.5582	1.3357	10.6995		34.8714	15.6975	24.5694	0.303661	7.67875	2.61568	22.9011	18.8217	2.28325	0.14362	32.5714	53.7954	154.342	15.8805	5.36947	7.93833	26.8687	4.95165	46.0534	2.60023	5.11257	35.4924	5.9646		4.02371	42.2561	6.33709	77.0063	0.0765007
Set109	31.7499	19.3005	50.2866	28.1506		34.6777	31.804	39.889	1.59895	8.0944	7.10505	17.0402	1.06589	44.7956	5.0017	1.61053	11.1078	1.3357	9.38663		37.2978	14.3407	24.3488	0.270918	7.15792	2.78018	22.9698	12.5451	2.22126	0.144	36.3354	49.1216	324.934	17.673	5.53311	7.96998	60.9381	4.96831	45.4511	2.36619	5.04127	35.7116	24.6649	0.36242	2.64616	44.7865	5.33869	80.2603	0.0824182
Set110	29.7095	19.173	50.3244	30.1202		33.1201	23.7091	79.2238	1.28351	7.77283	6.93464	15.8095	1.12238	44.8441	5.06874	1.45464	17.8789	1.41077	9.88133	60.3596	36.1746	15.2788	24.7464	0.312417	7.91104	2.68876	22.4167	14.4136	2.25163	0.134168	34.7575	52.1145	1046.25	19.3461	5.17871	7.18242	64.3551	4.77887	46.2699	2.42147	5.01254	15.1905	25.0652		4.30709	41.2964	17.7355	80.8269	0.0773782
Set111	32.2833	19.0625	52.4449	27.7995		33.4775	31.1541	32.1214	1.50369	7.77031	6.95865	47.6337	1.28156	46.8808	4.80539	1.55503	17.8497	1.29103	9.33006		36.9691	14.6168	28.1253	0.284203	6.75582	2.78255	5.26091	14.7553	2.27121	0.152853	36.711	50.0715	162.569	16.3335	5.16502	7.79234	61.8236	4.97128	51.6171	6.58658	5.00128	35.9057	6.22589		4.07879	43.1913	4.88403	74.238	0.0766469
Set112	31.2368	19.94	50.3244	29.9471		33.7766	22.8906	28.5079	1.47324	8.28569	7.33201	43.0262	1.16153	40.5775	5.1097	1.36982	10.9131	1.57143	9.70887		36.5844	14.5384	26.6593	0.251591	8.38316	3.36416	5.28368	22.1621	2.27243	0.15221	32.908	47.2649	226.316	18.3144	5.56097	7.93833	61.5154	4.71736	43.8078	6.95464	5.27282	13.2021	6.42003		3.83332	43.3159	5.88104	78.0886	0.0835586
Set113	31.0579	18.0356	54.0813	28.8833		31.8935	23.3444	31.83	1.59814	7.64501	6.94151	48.1304	3.73018	48.8779	5.02049	1.37706	12.9516	1.29103	7.24376		33.5333	14.3269	27.1256	0.286042	7.22138	2.70912	5.51878	13.2144	2.26013	0.136208	34.402	50.3258	172.178	20.8899	5.14444	7.76686	58.486	4.76459	48.6344	6.31359	5.16941	36.472	6.14082	0.427026	3.96696	43.7958	5.56175	79.4551	0.0729417
Set114	32.2416	17.9713	49.8986	28.4999		33.7993	23.4052	27.9364	1.47745	7.46384	7.20271	35.1977	1.07022	45.645	6.76923	1.43367	17.1359	1.41077	10.0933		35.9975	14.5141	27.7759	0.303526	6.98732	2.59598	23.9873	51.9688	2.25279	0.13694	34.402	47.7038	163.016	22.2899	5.28214	8.0063	65.7593	4.86846	46.1211	6.42581	5.04889	14.7393	5.67027		3.9021	41.069	19.5084	80.2717	0.078602
Set115	31.2321	20.225	52.6246	34.4414		32.7682	24.5702	31.4365	1.79725	8.01969	6.84905	45.8271	0.835867	43.5807	7.54183	1.57821	19.8569	1.22233	9.37942		34.9975	15.0609	23.7263	0.288646	7.91024	2.71175	22.2771	17.786	2.27447	0.14221	34.7575	50.817	1164.74	20.4307	5.11324	7.13173	28.4684	4.83586	48.8704	7.13787	5.18327	35.2072	23.3316		4.50263	43.3159	4.39551	85.2741	0.0765886
Set116	34.6928	18.392	48.2695	27.7365		33.3003	23.7711	80.3292	1.55871	8.02824	6.80941	45.2236	1.14998	40.7097	4.7917	1.5815	10.2046	1.66226	10.6253		38.1735	14.6516	27.7062	0.333127	7.92287	2.75926	23.1855	13.0041	2.29998	0.14015	34.402	50.1918	162.569	15.7702	5.38565	7.71938	64.8176	4.72697	46.2699	6.41425	5.0809	9.95392	23.8657		4.04045	41.0254	5.39247	75.7776	0.0763357
Set117	31.9537	21.0989	48.0502	32.7946		32.792	30.3568	34.2826	1.50104	8.63287	7.40932	48.356	4.16846	44.0073	4.92396	0.686269	10.7719	1.36359	10.0679		40.8506	14.7781	23.7823	0.325733	8.58894	2.55544	21.7037	13.095	2.28074	0.140632	36.3354	49.8682	154.342	16.4568	5.28879	7.54137	60.2797	5.30683	42.6971	6.62322	4.99325	36.5276	5.98333	0.36242	3.17931	41.3492	5.46939	80.0052	0.211415
Set118	30.8493	18.7168	48.4164	27.2789		34.0601	25.5712	28.4319	1.58865	7.86642	6.43162	44.5889	1.24974	42.8833	5.69968	1.63439	16.7747	1.29103	10.2369		39.4486	14.7387	23.4449	0.28833	8.31555	2.71459	5.04449	12.5478	2.24501	0.143056	36.3354	50.7817	154.342	19.8491	5.52305	7.24166	29.2233	4.90044	44.9341	6.87216	4.94268	12.6879	5.65061		3.91637	43.1016	5.06759	81.1328	0.0801896
Set119	33.5868	19.1845	52.7815	30.7206		34.5043	23.0894	29.4321	1.50695	7.91141	7.61967	16.2934	1.17643	46.6753	5.04925	1.66991	10.6039	1.22233	9.85132		39.522	14.9499	24.1462	0.376068	6.78812	2.77792	21.1836	14.9862	2.21575	0.134445	35.977	49.3913	163.016	20.0765	5.44671	6.94404	62.0614	4.76007	46.0837	6.77341	5.31972	33.0878	24.5219		3.98007	42.5908	5.5683	77.4815	0.0825448
Set120	29.1615	17.8986	50.7953	29.5377		33.1579	31.1601	28.9422	1.57145	7.84987	7.16662	18.267	1.08859	43.4001	5.13058	1.63678	16.0039	1.3357	9.37304		39.3004	15.5541	24.1402	0.314419	8.1671	3.34712	22.384	13.8542	2.30951	0.145553	34.7575	49.0178	314.194	17.0143	5.38129	7.31776	60.9975	4.76504	46.2699	6.90173	4.88735	15.2112	5.9646		3.81422	44.8561	4.90954	74.238	0.0810152
Set121	31.5158	21.0043	52.1725	33.2929		32.2788	22.9894	82.7009	1.5034	7.99987	7.38391	15.817	1.10062	44.2686	5.51474	1.45207	15.749	1.40864	10.2672		38.0939	14.3443	23.3952	0.258248	8.0785	2.73569	5.81255	12.9999	2.27519	0.132335	34.402	46.7889	163.016	21.2762	5.52908	7.93833	60.3221	4.87503	48.8704	6.88671	4.93191	34.0638	6.06743		3.71043	55.6366	5.36307	80.5712	0.0855203
Set122	32.5432	17.9104	44.7663	33.3399		32.8518	25.4118	30.1151	1.63602	8.15237	7.04701	15.9304	1.02523	42.2841	5.01578	1.38897	18.6247	1.69697	9.64852		34.3601	14.6375	23.3737	0.295796	8.48128	2.75274	21.3377	12.9087	2.25678	0.150578	34.402	49.9626	331.853	22.6666	5.1125	7.75704	60.8365	4.70872	46.4739	6.97001	5.11772	36.1529	6.00375		6.45558	46.9946	18.3343	79.761	0.0810384
Set123	30.7727	18.746	48.1696	34.2306		33.3126	24.115	78.9325	1.55511	7.96475	7.00162	18.0781	1.12349	44.985	5.39475	1.48697	10.5855	1.3357	10.1129		36.0538	14.3752	24.6302	0.297978	7.75155	2.66366	5.32297	14.8038	2.2202	0.133991	34.402	55.9166	153.919	17.0954	5.34936	7.34744	60.6059	4.83754	51.8594	6.51693	5.252	9.91899	23.29		3.82882	43.3159	18.4773	79.761	0.0833793
Set124	31.7995	20.2841	53.1394	27.9286		34.04	31.2514	28.891	1.55053	7.54384	6.80713	19.6145	1.20452	44.7614	5.18193	1.78245	15.7268	1.29103	9.8226		35.0924	14.5603	23.0488	0.229706	8.28734	2.74108	21.4795	13.8074	2.32103	0.140222	32.908	51.4279	202.871	21.4034	5.25704	7.39289	60.4165	4.76655	47.6314	6.49472	4.77904	15.7821	23.9458		4.09429	46.8802	6.05458	76.661	0.0774333
Set125	33.1421	20.3262	52.9755	28.8514		34.0503	24.1791	38.3354	1.54112	7.68593	7.15137	21.5419	1.11243	45.1951	5.64376	1.74799	17.8046	1.19733	3.86029		35.4108	14.0598	24.2324	0.311317	7.31611	2.63294	5.64188	13.7833	2.27223	0.137133	34.7575	54.3205	314.194	22.3655	5.71353	7.72374	64.5483	4.93601	43.8234	6.87681	5.12144	36.0649	22.8593		6.14945	42.3791	6.6673	77.3828	0.0781233
Set126	30.2495	19.5951	48.7628	29.8598		33.2979	32.0043	34.4509	1.56597	8.1972	6.77503	38.1784	3.94541	45.9462	5.06191	1.35196	17.8028	1.26463	9.59873		34.292	14.5728	24.0151	0.260553	7.73732	2.65455	22.6413	14.3016	2.22288	0.13357	37.5837	48.6168	154.342	15.8472	5.42074	8.26057	66.1647	4.69689	44.9341	6.16488	4.92071	34.7572	23.2204		3.69185	41.0775	6.6261	77.6369	0.0815048
Set127	29.6622	18.3819	48.9666	28.3457		35.0895	23.5335	42.648	1.40055	8.50022	7.53132	46.3852	1.2049	50.1333	6.54464	1.31672	15.7376	1.41077	10.2456		35.7407	14.4246	26.5088	0.289681	7.5306	2.68771	4.99778	13.6694	2.24121	0.135154	36.3354	48.7081	163.016	16.3335	5.54707	7.42812	61.5578	4.81561	45.0968	2.32318	5.00732	15.3311	6.02172		4.10531	45.4206	5.69375	78.168	0.082787
Set128	30.3804	19.6743	50.7073	29.2161		33.7432	31.963	78.6522	1.44609	8.09398	6.9447	40.4682	1.15575	45.248	5.04228	1.34557	15.2712	1.41077	10.1979		33.7194	14.7255	23.3674	0.279764	7.40102	2.7198	21.3739	11.4995	2.28254	0.149413	32.5714	49.8913	191.549	17.3644	4.74907	7.41675	63.0949	4.7809	43.8078	7.1174	5.08686	39.7324	23.8522		3.6577	40.9767	5.34715	77.5841	0.0865781
Set129	32.4531	21.489	49.033	34.1373		34.1479	10.9334	79.8261	1.52228	7.95451	6.52249	17.3596	1.13008	44.3372	4.91517	1.37938	10.4007	1.36359	3.63175		36.2913	16.5181	6.89219	0.298167	7.34419	3.3982	24.1243	14.3788	2.2525	0.153256	34.8922	51.052	172.178	15.6163	5.44933	7.20591	59.45	4.89103	45.6212	6.65775	5.16291	41.38	24.5605		3.32333	40.5179	5.97317	80.2717	0.0759409
Set130	29.5702	20.4555	50.3505	35.444		34.6757	23.2011	82.6546	1.56647	8.20651	6.40289	46.9671	1.03226	44.0846	5.15424	0.68866	11.3503	1.32603	9.78853		36.4322	14.0413	24.2043	0.303865	7.39275	2.91079	4.6544	13.9682	2.23852	0.141269	33.6986	50.8748	202.315	16.5777	5.28214	7.47918	60.6351	4.82271	46.2699	6.40139	5.0189	9.85199	6.62883		3.72511	42.6217	5.44234	74.5709	0.078602
Set131	29.5702	20.5855	50.7953	34.1909		34.2867	25.1985	28.6838	1.64312	7.88698	7.17549	39.8044	1.1961	44.1621	7.12815	1.56408	15.8625	1.3357	9.94365		39.5379	15.0233	24.0861	0.28187	8.11918	2.71602	22.157	13.588	2.27935	0.144696	32.5714	51.9904	163.016	5.39915	5.35123	7.28246	62.5562	4.78786	45.5795	6.58658	5.04331	33.9408	25.1392		3.88248	41.5161	6.37152	76.3431	0.200576
Set132	34.8414	19.3914	49.3426	30.885		32.8993	30.2837	46.0563	1.50123	8.05168	6.90021	16.1567	1.12404	44.572	5.16665	1.64892	11.5032	1.19733	10.3556		35.0941	14.4019	26.8889	0.275823	8.28734	3.39279	4.98971	13.2561	2.27632	0.137056	33.6903	51.7065	181.356	16.2486	5.51485	7.24918	26.8724	4.75857	44.6633	2.43706	5.22673	15.8903	6.4973		3.84304	40.7894	19.0291	86.2011	0.0731683
Set133	29.5702	19.0036	50.6126	27.8022		34.9048	24.4522	30.116	1.49471	8.31921	7.04165	15.384	1.17896	42.6126	5.19255	1.7022	10.4736	1.26463	9.62502		36.2677	14.7925	24.7062	0.274931	8.03346	2.7012	5.43833	14.845	2.31573	0.135133	32.5714	48.461	163.016	16.4423	5.10443	7.07241	63.6716	4.91421	43.8078	6.79754	4.96954	32.6318	5.63297		3.32333	42.2564	6.10083	77.0063	0.0656068
Set134	27.8262	18.9885	52.1644	32.9544		34.3776	30.6883	29.7492	1.58061	7.89776	7.10476	41.5752	1.11329	42.8699	5.68133	1.66774	16.3348	1.41077	9.44635		37.0894	14.9578	26.6593	0.28214	7.64161	2.70367	23.7176	14.1957	2.28484	0.13405	36.711	51.74	221.597	21.8779	5.37383	7.54702	28.9768	4.62812	79.9413	6.29245	5.06322	35.4279	5.61173		4.80401	42.894	18.8889	77.5841	0.0808634
Set135	30.7393	17.651	47.4012	35.3287		33.9202	23.0004	32.7718	1.6145	8.39771	7.8537	16.6329	1.23035	49.894	5.00246	1.36777	9.92126	1.49006	9.82787	250.135	35.9205	15.2995	22.966	0.260668	8.4956	2.66668	5.11951	13.9715	2.22228	0.134093	34.402	48.7465	313.333	20.5991	5.43744	7.63809	62.7847	4.82269	42.6971	6.91792	5.06827	34.7017	24.0727		3.97402	40.5179	19.2041	76.8439	0.0775564
Set136	32.5967	17.7058	51.814	34.183		34.5891	31.8081	30.344	1.71189	7.67525	7.57213	43.296	1.46974	41.9876	4.98065	1.42616	19.0925	1.32603	9.28951		36.2569	14.4246	25.7667	0.266484	8.05697	2.68034	5.53498	15.4047	2.29128	0.138528	34.4688	48.2474	331.853	22.7235	5.59237	7.31742	61.6987	4.88325	47.0889	6.7726	5.02431	15.871	23.5187		3.82157	43.2752	5.41778	80.2143	0.211606
Set137	31.9537	19.1949	52.7525	28.3842		34.2883	30.3234	80.7701	1.49649	7.37498	7.34215	45.6419	1.08081	48.9541	21.6936	1.39202	17.1259	1.41077	9.94365		40.998	14.8884	24.1134	0.246682	8.27325	2.95866	5.64647	14.5919	2.23242	0.138081	32.5714	49.2269	221.597	20.8822	5.08338	8.07683	63.864	4.55262	43.359	6.66912	5.31337	9.54336	24.5605		3.409	41.4095	5.59782	76.9217	0.0864877
Set138	30.7262	20.2241	50.2386	29.5949		34.7889	32.9972	33.2933	1.71795	7.97303	7.09462	43.9052	1.08081	42.9197	6.97639	1.51529	16.7957	1.44023	10.1622		34.8333	16.3969	6.35731	0.281341	8.04077	2.62899	5.62433	13.2975	2.24763	0.14742	36.0079	49.442	192.076	19.8635	5.64049	7.4648	60.409	4.6271	48.8704	6.73856	5.20986	33.8797	23.8327	0.159589	3.78483	41.1645	5.90311	82.0968	0.0809197
Set139	31.8364	18.9746	55.2045	26.8793		32.8602	23.8223	84.0243	1.45018	7.89356	6.52883	35.462	1.06433	41.6725	4.87016	1.66184	16.2015	1.69697	7.63689		36.6206	15.6197	26.2296	0.291882	8.97738	2.65274	23.1167	15.6499	2.19072	0.142586	32.2777	52.2623	172.178	17.5385	5.31034	7.94122	60.4448	4.77465	45.4511	6.62846	5.24814	9.83075	24.5097		3.75952	43.8589	19.252	74.677	0.0841612
Set140	31.2321	18.9931	51.1997	29.9294		33.411	24.0016	85.6589	1.55474	8.23973	6.60517	18.6675	1.12061	44.5449	5.37627	1.37695	17.9906	1.29103	9.61102		34.3601	14.7448	26.8474	0.288409	7.76506	2.72558	5.02093	13.7627	2.21926	0.148222	36.3354	51.7992	172.178	16.307	5.47556	7.24817	60.2797	4.82222	43.8078	6.52205	4.95549	32.3263	24.3901		3.9933	17.4448	5.59726	77.391	0.0800316
Set141	30.3428	19.4672	53.3503	28.5233		33.7993	23.721	78.8935	1.80868	7.98721	6.96112	40.5089	1.20237	43.0631	5.06735	1.67294	11.595	1.36359	3.80936		38.6892	14.5789	23.3297	0.286281	8.26867	3.27844	22.97	52.5977	2.24953	0.139166	34.402	50.2947	331.853	16.5782	5.4335	7.37748	60.9378	4.91195	43.8078	6.56093	5.11772	10.4054	5.49464		3.85469	45.2716	5.2948	80.6188	0.0825413
Set142	31.2321	18.6335	49.8769	34.3764		33.555	30.5746	30.9032	1.59663	8.10727	6.76839	38.7866	1.11841	44.5449	5.20526	1.36964	17.4581	1.29103	10.5197		36.9242	14.5862	23.2773	1.0305	8.66014	3.33056	5.48935	14.4136	2.33569	0.141835	34.402	53.0947	192.076	20.0504	5.60048	7.43529	62.2421	4.76443	44.2516	6.72507	4.9175	37.3134	24.0476	0.36242	3.57639	42.557	5.58918	83.9677	0.0765275
Set143	31.2982	19.0951	57.6714	34.2208		32.719	24.8436	27.8942	1.67732	8.25817	7.08763	17.569	1.14505	42.5861	6.28078	1.73925	17.5604	1.3357	10.2202		34.0296	17.5648	27.7759	0.302469	9.92086	2.74708	5.19471	55.2583	2.33774	0.134881	34.7575	51.7502	225.695	17.9122	5.23949	8.02268	59.5904	4.75238	45.075	6.58658	4.9941	15.7211	24.1449		3.52896	47.5805	7.59478	80.8512	0.0798688
Set144	31.7922	18.3389	49.4288	28.9241		35.5422	26.0415	76.9623	1.5437	7.90447	6.7616	16.2057	1.07325	43.8526	5.29476	1.32123	17.0501	1.25547	10.0158		34.0296	14.8646	27.6744	0.296667	7.80123	2.57412	5.13107	14.1947	2.23723	0.139796	35.275	48.477	202.871	16.9139	5.26269	8.11133	61.5578	4.87693	44.0604	6.79761	4.81858	10.072	6.40888		3.54921	43.8281	5.18786	77.6987	0.208289
Set145	29.1548	19.5779	51.6542	32.8371		33.5799	23.1025	28.9426	1.49874	7.87951	7.59059	37.928	1.11516	46.5065	4.8031	1.37287	10.7751	1.26463	3.75899		37.9072	15.2882	23.1974	0.24472	8.67924	2.72982	5.33853	14.4136	2.24968	0.138061	36.3354	46.9574	191.549	21.6268	5.41139	8.13112	63.7406	4.85059	43.6015	6.54019	5.15216	31.93	5.75885		4.98783	43.9058	6.53503	76.4493	0.0769046
Set146	31.2368	18.415	47.3999	29.9677		33.3199	32.2493	30.1521	1.48521	7.98436	6.59744	51.5707	1.09659	44.5737	5.20667	1.485	10.7571	1.19733	9.527	57.1477	35.4108	15.0774	24.3296	0.305367	7.90414	2.70995	23.8885	14.6219	2.29177	0.137561	47.7603	52.3873	192.076	21.8919	5.14305	7.57005	61.286	5.46452	43.166	6.61036	5.16758	36.1506	5.90303		4.21434	38.6837	5.08753	75.5592	0.0790917
Set147	33.9199	18.1695	49.0071	28.5728		32.4129	31.1473	41.3479	1.48591	7.86014	6.73165	49.4058	1.05699	44.7844	5.26172	1.76859	18.6214	7.39115	10.7805		40.3645	14.7814	26.4114	0.299665	7.18749	2.85342	5.02737	12.9557	2.29314	0.1406	36.3681	50.0119	297.475	22.1821	5.43835	7.84664	59.6902	4.72697	46.2699	6.60805	4.84293	9.87935	24.1348		4.26971	43.9442	5.27727	81.4066	0.0820315
Set148	31.9443	19.5043	51.1661	32.3218		33.1508	30.6066	76.1171	1.58865	7.75471	6.68936	52.7195	1.22294	40.5775	4.93402	1.42548	17.3435	1.57381	9.79002		35.5964	14.6449	22.9205	0.273038	8.92565	3.30684	4.81802	15.4286	2.28657	0.140293	36.0507	49.1794	163.016	23.0287	5.45951	7.78826	63.2815	4.76504	43.3083	6.91082	5.23084	35.7044	6.17649		3.92928	43.4754	5.15125	76.9136	0.078908
Set149	33.0488	19.8453	49.4468	29.3482		33.349	32.5876	28.5293	1.55153	7.98135	7.53314	47.1977	1.08673	43.2073	6.95932	1.59382	10.8742	1.75568	10.8903		34.4883	14.2493	27.3265	0.295164	7.93839	2.84883	22.5991	13.7318	2.30068	0.139407	34.402	50.8511	154.342	16.3836	5.47563	7.45118	60.5134	4.73665	45.3465	6.79803	5.15424	37.0868	25.4491	0.167407	4.18424	42.5743	5.82376	76.3358	0.0783136
Set150	30.3902	19.3588	48.4746	28.6716		33.6305	22.6856	28.3119	1.58004	7.89788	6.9029	16.4229	1.05872	42.8274	5.55145	1.41647	10.593	1.49006	8.32689		35.9975	14.718	29.9961	0.288077	8.48119	2.73294	22.9006	14.8595	2.2525	0.145699	35.7702	52.2373	297.475	21.4064	5.15946	7.11702	63.4962	4.79335	52.5121	6.8809	5.00148	9.93337	6.31336	0.36242	4.8514	44.0214	17.9535	76.2	0.0662719
Set151	32.9874	18.8902	53.8818	35.2487		33.6413	30.8272	29.3159	1.54833	8.10407	7.07343	18.4841	0.989718	44.1074	5.2999	1.44107	16.8995	1.3357	9.7575		36.2913	15.296	27.2359	0.285452	8.59776	2.69823	23.7398	19.559	2.2908	0.133034	34.402	48.237		16.9288	5.50369	7.22125	60.2057	5.04878	45.6639	6.70888	5.02279	14.4478	6.0504		3.9021	48.8818	5.91495	81.2402	0.208061
Set152	31.7995	18.6325	49.828	33.7081		32.9543	29.5829	27.2148	1.55036	8.18512	7.65691	46.6115	1.10368	45.9462	5.02861	1.3868	10.513	1.36359	10.3116		35.4108	14.8475	22.8982	0.278906	7.22355	2.61423	5.40295	14.6441	2.27907	0.140154	34.402	48.494		22.1341	5.37449	8.16129	61.3631	4.82402	46.2699	6.37235	5.02947	16.0071	23.5386		4.14106	45.7064	19.3772	75.7776	0.0779673
Set153	33.0245	19.2167	54.443	32.1603		34.6872	30.4074	31.6691	1.50582	7.76975	6.90543	42.0711	1.12918	42.8274	5.01882	1.57983	18.0658	1.49006	10.4		37.7589	14.4926	25.9674	0.294388	7.50958	2.66435	5.04961	14.3449	2.35816	0.140346	37.2576	52.5645	191.549	16.7359	5.44136	7.61565	65.0396	4.79085	44.3448	6.66912	4.98251	15.8506	24.3591	0.36242	4.07012	42.3947	6.09662	79.761	0.0933546
Set154	30.2374	18.5833	53.409	28.683		34.0358	23.257	35.7628	1.62634	8.15103	7.47844	45.4274	1.13581	44.3468	6.6394	1.65422	10.3089	1.36359	10.0098		35.9163	14.6566	24.3061	0.282403	7.41998	2.68972	5.85957	19.7931	2.24052	0.143782	36.3681	52.2373	146.129	16.515	5.34282	7.6424	27.6768	4.82222	49.5323	6.67885	5.03386	33.0049	6.53249		3.58728	42.9402	5.23717	75.9616	0.0787012
Set155	29.5702	19.6074	51.6021	30.8072		33.4709	27.099	29.8833	1.52471	7.84959	6.63893	38.2678	1.09284	40.8133	7.10678	1.60626	16.6695	1.40864	10.1867		36.5255	14.4511	26.4079	0.291882	7.57089	2.61014	24.1101	15.8596	2.23683	0.137201	33.6903	51.8899	202.315	5.82046	5.37969	7.18776	58.8637	4.85305	46.2699	6.91492	5.07745	36.6153	24.2292		4.24728	39.63	5.32673	79.8238	0.0834431
Set156	32.7866	20.7331	45.9013	30.3414		34.1918	31.8362	78.0293	1.36804	7.84191	7.72468	49.6231	1.36163	45.0864	5.92703	1.73756	15.2323	1.26463	10.1642		36.5899	15.8419	23.8716	0.255007	6.98032	2.62331	22.484	12.997	2.26492	0.136213	34.402	46.1548	172.178	5.48106	5.17509	7.84606	62.2421	4.8357	48.8704	6.6816	5.06885	13.1031	24.9085		3.98869	45.4669	19.7045	82.848	0.0813962
Set157	29.1548	18.0218	47.499	30.3706		34.5508	22.1146	28.7374	1.58078	7.99987	6.81177	46.3838	1.06862	45.8259	4.99189	0.73347	11.7562	1.19733	8.82846	57.1477	34.2621	14.5146	28.9797	0.338667	7.59947	2.81726	23.4748	51.0712	2.24697	0.130219	33.7936	49.5125	153.919	23.4764	5.28394	7.33346	62.2866	4.92987	45.075	6.78617	4.99668	9.9989	23.8928	0.359945	4.28781	19.1778	17.9256	82.1295	0.0759153
Set158	30.5102	20.1899	56.8322	32.9028		35.0595	23.0708	30.8338	2.05368	7.74947	7.17671	35.5684	1.1466	44.8692	5.31414	1.39669	17.476	1.41077	3.65716		33.9085	14.5902	23.1326	0.265619	7.53849	2.66677	22.5441	17.029	2.29633	0.13777	36.3354	45.7806	159.618	16.3135	5.32251	7.32112	62.5788	4.94821	53.1359	6.62322	5.03247	9.79286	6.25035		3.11992	40.8827	18.337	79.4008	0.0886164
Set159	30.2953	19.822	50.2426	30.7335		32.7429	21.7369	30.3295	1.75685	8.01969	7.3565	47.5722	4.06599	41.9724	7.43915	1.59891	17.0862	1.41077	9.47762		34.4883	14.7519	24.9352	0.274931	8.15076	3.22698	22.0463	12.7768	2.22851	0.13895	34.402	49.2694	153.919	17.0951	5.6792	7.15089	60.9378	4.72413	45.6639	6.63295	5.23148	15.3971	24.222		3.96394	46.3795	4.85229	82.5738	0.0884517
Set160	31.7892	22.5773	55.6663	34.2114		32.8486	30.654	79.5329	1.58219	8.34721	7.41026	38.633	1.07201	44.3262	4.94162	1.74442	16.5894	1.49006	9.80909		36.9691	15.2705	23.8852	0.26642	8.52456	2.68155	5.11949	15.0599	2.34343	0.135798	34.402	48.3529	202.871	21.7917	5.45898	7.33346	60.3506	4.83754	46.2699	7.07359	5.22656	13.5867	24.2954		3.67962	42.3824	5.19296	76.3056	0.0783996
Set161	30.3618	21.167	50.9422	32.41		34.8892	30.5021	29.5062	1.52796	7.89686	7.49577	42.9344	4.14409	42.0094	5.16004	1.67494	19.3006	1.32603	10.4423		37.4684	15.1742	25.1266	0.264558	8.36247	2.59288	4.96615	15.3735	2.29418	0.131215	34.402	49.4638	154.342	23.1414	5.41553	7.4468	58.4371	4.77201	47.395	6.08618	4.85358	9.7734	25.3084		4.30697	17.3686	6.36116	78.8785	0.0804521
Set162	31.2321	19.6242	50.9995	29.6889		32.7682	23.4167	39.8041	1.45593	8.18533	6.40367	46.6855	1.21802	45.2205	5.05025	1.3993	11.0836	1.26463	10.0171		39.2634	14.5992	22.3724	0.270846	7.45006	2.68638	5.6134	15.309	2.21648	0.140378	34.402	50.2053	213.685	17.2254	5.33312	7.32774	65.9768	4.8782	45.0968	6.63286	5.04686	36.2145	5.96644		7.63428	43.6432	7.28401	79.4622	0.0800316
Set163	30.7727	17.7662	50.7496	32.4066		33.5872	23.9538	28.6407	1.58443	8.34478	7.79627	16.8465	1.10528	42.9197	22.7168	1.65847	17.1999	1.52117	9.94365		35.6452	14.4824	27.1335	0.261914	7.77335	2.66923	4.73138	14.5407	2.29295	0.147357	36.3354	47.2649	343.196	15.1812	5.29543	7.92165	64.9274	5.04528	48.1036	6.97844	4.96579	14.4176	23.745		4.00738	44.1071	5.7562	79.8063	0.0764668
Set164	29.5702	17.7662	54.1959	28.5476		33.3699	30.9451	78.2062	1.59136	8.36394	6.73118	15.1628	1.34323	41.7949	5.34893	1.63674	16.8767	1.13362	9.90728		37.9365	15.2816	23.8414	0.264286	7.14827	2.57458	20.7154	16.074	2.24671	0.136949	34.402	50.0786	154.342	16.2325	5.29156	7.28246	61.3093	4.89319	46.1891	6.30864	4.96155	14.4337	6.34158		3.90883	42.1985	18.0572	84.3615	0.0799453
Set165	29.8592	19.3561	48.1148	34.8547		34.2028	24.3242	26.6804	1.42353	8.19596	6.90917	17.0073	1.02872	44.3468	5.11697	1.40968	17.7184	1.19733	9.67767		39.0262	14.7409	25.7038	0.285991	7.52625	3.32677	22.597	45.2926	2.29506	0.149567	34.402	51.2008	202.871	20.4477	5.06011	7.28246	64.3632	4.76795	45.4511	6.80942	5.09988	14.0497	6.15363		2.85515	41.1768	18.8421	74.3277	0.0792327
Set166	28.7586	21.0444	50.7903	32.0356		33.123	31.2046	87.1529	1.58152	7.71543	7.46986	50.9177	1.36636	43.4773	5.1084	1.44489	17.1108	1.36359	10.4494		36.6497	15.6612	24.973	0.316465	7.66438	2.89113	5.06418	14.4545	2.28349	0.148143	30.8382	52.0649	181.855	22.6453	5.07712	7.93369	58.7119	4.7128	48.8704	6.46829	5.30457	13.9822	6.20632		3.79156	42.072	5.47031	82.8145	0.0774402
Set167	34.6292	19.0007	49.1956	32.1832		32.6875	22.6743	31.3097	1.32745	8.01141	7.07079	17.6178	1.23421	48.0888	6.81455	1.62961	11.2613	1.19733	10.2659		39.7708	14.5036	26.0087	0.287358	7.7577	3.29565	5.19385	14.4136	2.35863	0.140452	32.5714	50.5068	209.806	5.34906	5.18047	7.15689	61.8533	4.75665	43.8078	6.5676	5.17087	15.8815	5.86018		8.2634	42.1186	4.14127	80.7142	0.0733121
Set168	34.8459	19.1749	53.0081	30.9521		33.195	22.9756	30.6024	1.50973	8.01639	6.58847	18.1713	1.09894	44.5737	5.20222	1.39749	10.4389	1.41077	9.71089		36.4621	14.2964	6.11486	0.304735	7.93921	3.06043	22.2198	14.4136	2.2991	0.14124	34.402	46.531	154.342	16.3299	5.22315	7.22481	61.286	4.87407	44.9495	6.40139	4.92348	15.253	5.85301		4.73462	51.6544	5.82499	80.5271	0.077569
Set169	32.2458	20.6673	46.9701	31.8143		34.2623	22.4876	28.9904	1.43756	7.89465	7.95147	50.4119	1.27092	41.5074	5.05202	1.58899	10.991	1.19733	10.0709		36.7893	15.1688	22.8877	0.277781	7.8418	2.62836	22.6498	14.1957	2.25723	0.137814	32.5714	63.2809	172.178	22.0782	5.40603	7.39246	64.3632	4.86198	51.6171	6.92272	4.83914	35.318	23.3792		3.95936	43.2752	5.44007	79.8238	0.0751497
Set170	30.2953	19.7791	51.1257	33.8647		34.576	31.9281	32.1539	1.73031	7.50324	6.58835	40.2858	1.32994	42.2841	6.42892	1.58401	15.7315	1.26463	10.1129		36.9691	14.3716	24.8531	0.315036	8.34184	2.69812	5.5684	12.9999	2.29584	0.134092	35.029	51.1404	188.071	22.2134	5.39293	7.4945	62.345	4.83178	44.8405	6.68202	5.01521	36.748	25.335		3.53152	42.6763	5.7773	78.3855	0.0903221
Set171	27.9967	19.3914	52.3719	34.7813		33.0867	24.6943	27.2148	1.407	8.31921	6.63053	17.0823	1.15304	44.1074	5.08143	1.66774	17.0029	1.29103	9.69997	57.1477	35.9592	14.5753	26.7677	0.29051	8.33023	2.91524	22.2566	13.0548	2.23796	0.149879	36.0079	53.471	198.641	15.6053	5.34287	7.49549	58.6627	4.76443	47.4141	2.44133	4.91717	37.2357	5.5317	0.168559	5.76211	38.9503	5.97036	78.3338	0.214103
Set172	31.7995	18.914	51.1997	31.0951		33.411	31.8529	82.0808	1.60804	8.26723	7.09986	20.8625	1.0632	44.0846	5.13593	1.69286	18.0524	1.33369	9.87992		36.9691	14.7519	24.3488	0.281204	7.85838	2.7123	23.0913	13.4712	2.21467	0.134873	30.8382	53.2044	154.342	21.3333	5.20097	8.21357	61.7592	4.89319	44.5921	6.32057	4.96497	14.0965	23.4428	0.359945	3.90007	41.6909	5.06636	77.1904	0.0812524
Set173	30.3663	19.0717	52.9755	34.4385		34.0334	32.2228	79.3616	1.87889	7.99987	6.82029	17.8946	1.09659	46.7019	7.11763	1.71544	17.9723	1.3357	7.23372		36.1122	14.5405	27.3445	0.282884	8.03177	2.74439	23.535	13.588	2.29561	0.13616	34.402	48.0546	214.273	16.8056	5.50487	7.39752	61.3093	4.73665	42.6971	7.22962	5.21719	38.3216	23.5182		4.18731	41.6729	5.05946	78.5919	0.0747775
Set174	32.6155	19.4126	50.0611	30.5711		32.2677	32.416	29.7078	1.55442	7.82016	6.69952	39.2511	4.08641	49.7777	4.83727	1.70839	16.7474	1.57381	9.68631		35.1886	15.0962	23.13	0.270813	6.92417	2.60356	23.7261	13.9401	2.26056	0.143782	34.402	50.4528	163.016	5.75281	5.3592	7.71938	62.2581	4.88104	45.0968	6.44705	5.13872	36.8065	5.7429		3.10987	39.7645	5.17747	77.9836	0.0769847
Set175	32.7218	18.5995	53.1254	32.5953		33.7341	24.6547	28.8872	1.58863	7.90994	7.30458	44.9454	1.19834	42.7455	5.03702	1.65205	11.0096	1.44023	9.48611		34.2058	15.1185	27.5858	0.272663	7.18724	2.62881	5.14534	14.3214	2.24275	0.14446	35.5838	46.7882	154.342	18.3266	5.37687	7.50253	60.8365	4.82222	46.2699	6.60805	5.25597	13.9508	23.8574		3.70326	43.9058	5.178	71.5196	0.0796718
Set176	31.6149	18.415	51.9641	30.5712		34.1764	23.5609	29.4656	1.62096	7.80808	7.04333	15.6131	1.14221	42.2841	5.00552	0.673072	18.5585	1.3357	9.77696		36.0829	14.6346	24.7748	0.277628	8.30147	2.61423	4.93843	44.4172	2.31303	0.138369	32.5714	48.5556	163.016	22.265	4.79599	7.18193	59.268	4.70588	45.4511	7.04978	4.94268	16.0294	6.49065	0.451025	4.44194	41.3087	17.8979	76.0495	0.0786427
Set177	31.7995	18.1444	49.8723	32.5958		33.4737	24.1471	81.2474	1.48299	8.23352	7.60248	44.0928	1.18028	44.1074	4.9624	1.6882	17.8264	1.49006	10.6726		38.2626	16.0932	28.6828	0.268761	7.33261	2.65907	4.78974	16.0698	2.28379	0.14252	34.402	49.7675	239.035	15.8494	5.34539	7.81785	60.921	4.88831	45.5795	2.08046	5.06629	36.3983	23.8462		3.79575	44.8935	7.03517	76.7331	0.0821541
Set178	30.5004	17.9634	52.5755	28.2884		33.1887	24.5419	28.656	1.55036	7.91128	7.15099	17.0714	1.06428	45.5299	5.21447	1.39291	19.3574	1.15729	9.77934		33.3111	14.2203	25.3504	0.288117	8.668	2.58091	5.51601	19.6201	2.25184	0.138459	34.402	55.5565	331.853	23.8518	4.98737	7.29955	63.9612	4.80571	43.8078	7.14489	5.01254	9.68392	25.4995		3.93487	47.0293	19.5717	77.9706	0.202015
Set179	30.1959	18.8934	51.3189	34.8251		32.2096	29.4626	27.6374	1.51901	7.71823	6.81502	44.5809	1.11226	45.5849	4.86569	1.63643	15.6006	1.26463	9.8003		35.0924	14.2429	24.7634	0.337214	7.88693	2.74151	5.92542	13.9194	2.21336	0.136258	34.7575	51.3178	162.569	16.5782	5.80457	8.30988	60.6357	4.7944	46.2699	6.43063	5.05081	14.0508	23.3559		4.32439	54.9128	5.56182	75.9595	0.0836419
Set180	29.8375	20.3262	54.8123	33.0796		33.71	23.221	31.5976	1.55511	7.90447	6.80016	18.8339	1.0363	43.4017	7.22493	1.45797	16.1674	1.3357	8.2008		37.9285	14.1384	28.0794	0.261238	8.5773	2.72123	5.20691	12.657	2.20618	0.136615	34.7575	48.8602	314.194	18.5496	5.21112	7.30049	64.3816	4.88035	49.2228	7.05817	4.99859	31.6746	24.0197		3.98927	46.3774	5.88	78.3417	0.0762934
Set181	33.971	18.6381	54.1123	33.0917		32.8778	31.4176	78.0094	1.53786	8.08809	7.34686	41.9795	1.29305	44.985	5.11306	1.42956	17.0164	1.22233	10.0214		35.8674	14.9705	26.1714	0.27326	8.28734	2.64386	22.7162	11.8216	2.31264	0.137513	34.402	48.6168	202.871	17.6521	5.65335	7.63597	58.4668	4.94162	44.3448	6.86811	5.1511	15.2199	24.1906	0.168559	6.09128	41.9999	6.56695	80.048	0.0747775
Set182	30.2374	18.3996	54.6287	28.173		32.6325	30.8654	27.9735	1.79408	7.93858	6.80943	16.0458	1.10482	43.1072	6.94072	1.34086	18.5578	1.24018	10.8132		39.5379	14.7464	25.4936	0.299876	8.14817	2.66832	4.78691	13.7329	2.32004	0.142713	34.402	53.5821	202.315	5.52877	5.31267	7.49561	62.7605	4.81163	42.6971	7.64538	4.98419	37.5771	23.2165		3.9704	43.2493	5.36754	81.1756	0.0767763
Set183	33.6337	19.5951	49.0368	35.2108		32.7271	31.135	81.8602	1.52374	8.00076	7.23553	35.3716	1.10117	46.4733	5.65043	1.33389	11.2688	1.15729	3.70607		39.1462	14.5671	23.0876	0.287758	7.28504	2.53405	22.9322	12.5679	2.31737	0.139412	33.9259	48.418	234.051	21.2701	5.48225	7.18235	64.3632	5.20006	45.0968	6.61929	5.15675	32.4509	25.4099		3.98282	49.3613	20.6026	79.1759	0.0762403
Set184	29.8284	19.7519	51.2457	34.0546		33.6482	31.6029	37.21	1.47938	8.10878	6.9314	33.7635	1.23343	47.0015	4.95071	1.56309	12.1313	1.60667	10.7886		39.5645	15.7703	27.4525	0.311525	7.17953	2.72523	24.6621	13.7408	2.2759	0.136261	34.7575	50.8862	1207.06	16.6247	5.46521	7.88552	62.9832	4.73025	46.2699	6.45532	4.96777	34.0676	6.03433		8.32828	43.3632	18.8881	74.625	0.0905678
Set185	32.3296	19.3914	45.2926	31.2855		33.9591	23.1589	28.4538	1.49649	7.92694	7.18905	37.8052	1.08673	44.1074	4.86579	1.38238	12.4427	1.25547	10.4423		38.5193	14.4065	23.2302	0.283009	7.53282	2.59714	5.03014	14.4545	2.17729	0.132789	32.5714	50.6808	314.194	20.2664	5.5965	7.15341	62.1013	4.76795	45.0968	6.99879	4.92618	38.4871	6.38476		3.95739	41.3492	5.71275	77.0063	0.0885273
Set186	30.6991	19.9127	49.3317	34.898		34.7909	21.8446	72.77	1.55729	8.45569	6.84472	18.1713	1.40826	44.1074	7.34266	1.76878	15.8553	1.26463	9.95009	57.1477	35.2733	14.7217	22.7976	0.288406	7.82662	2.7678	5.00295	15.3237	2.26446	0.130876	34.402	51.7502	171.706	16.3335	5.20094	7.7048	63.9096	4.74009	47.0652	6.77208	5.01258	9.5637	24.5945		3.67363	16.7057	6.78961	76.1699	0.0771781
Set187	32.2633	19.2319	46.6197	29.4454		33.0034	31.6504	80.2639	1.73031	7.89776	7.26958	38.6784	1.08081	48.4401	5.5543	1.38313	18.6346	1.22233	10.0954		35.9592	15.0401	22.966	0.277336	7.66779	2.707	5.14563	14.6478	2.22288	0.135373	31.8976	49.2269	154.342	23.2602	5.37502	7.44117	62.2866	4.98959	44.5921	6.81679	5.08413	35.3495	24.6699		3.84304	43.1016	6.0291	83.864	0.0774732
Set188	29.5702	19.69	52.5408	29.0934		34.3402	31.4522	44.18	1.70091	8.21779	6.82992	47.7778	1.13993	43.7312	5.22838	1.58729	17.5223	1.29103	10.0783		36.4448	14.454	25.6165	0.299464	7.97258	2.70068	21.6265	13.0994	2.29314	0.1479	36.0079	50.5572	154.342	22.2146	5.16326	8.17928	59.6902	4.63454	47.3252	6.97001	5.06983	16.2373	5.80328	0.168559	3.66598	41.8286	4.45401	81.9075	0.0874714
Set189	29.7221	18.9885	53.4441	28.6354		33.5029	22.4324	28.8872	1.55511	7.73275	6.67498	44.0549	1.12918	46.6753	6.52977	1.55155	11.8669	1.29103	10.0897		36.984	15.2163	24.1134	0.303589	7.54995	2.67569	23.0852	20.3379	2.26137	0.141137	32.5714	52.3104	202.315	16.3135	5.53379	7.30177	58.8671	4.98125	46.1503	6.64791	4.98419	37.3544	23.8574		4.12647	43.8885	6.45562	83.8506	0.208629
Set190	31.4135	20.6327	54.2061	31.6132		33.6636	31.7895	28.0789	1.58989	7.52802	7.13767	46.6855	3.7588	44.1074	4.99747	1.67301	17.946	1.44023	9.62825		39.9315	15.3742	28.7143	0.249935	7.70458	2.59758	22.3653	14.9056	2.23707	0.138965	34.402	52.9925	314.194	21.7195	5.32893	7.56598	59.2817	4.93595	48.0647	6.71972	5.19807	15.6814	5.83645		3.06826	43.3159	6.24754	79.0395	0.0799716
Set191	33.4201	20.6249	53.606	34.7583		33.5493	31.842	30.4448	1.70091	7.6357	8.35096	40.9399	1.23035	43.5511	21.9665	1.67763	16.7183	1.3357	3.84955		36.9691	14.5669	25.6697	0.266484	8.56052	2.81859	5.73006	13.7833	2.24433	0.131343	36.0079	50.3258	324.934	20.6016	5.73018	7.23532	64.2706	4.65418	45.4243	6.62846	4.8432	36.0191	24.0197		4.13555	44.6646	18.2764	73.1773	0.0768881
Set192	32.6574	18.6382	51.738	34.5962		33.3025	24.6682	46.0563	1.40266	7.88491	6.88065	42.3161	1.33486	43.9245	5.16868	1.33364	9.75162	1.3357	9.82138	250.135	38.6441	15.0525	22.9197	0.319395	8.4956	2.73119	21.7627	17.136	2.23479	0.147534	24.7799	46.7889	209.806	23.0245	5.47395	7.35778	62.3122	4.95873	43.6015	6.91647	4.96545	37.0842	24.0328	0.159589	4.1753	46.7307	5.47666	78.5766	0.0786822
Set193	33.8408	19.9622	51.8772	33.111		32.9649	25.6758	31.1036	1.53373	7.83751	6.86163	43.7607	4.00363	45.9462	20.7175	1.67893	17.3585	1.40864	10.3458		33.5899	14.8248	22.4179	0.25988	8.22746	2.69454	22.3171	14.3234	2.23314	0.145216	32.908	49.9879	163.016	17.4734	4.8926	7.92563	60.6638	4.82271	45.0968	6.75643	5.33437	35.9182	24.0476		4.11397	42.6635	19.015	77.7362	0.0795896
Set194	29.8592	18.768	53.9667	28.7808		34.1386	31.4837	31.3955	1.92008	7.86014	7.65984	42.171	1.06454	43.6361	5.35864	1.69693	17.4951	1.26463	10.6726		35.0924	14.5214	27.5192	0.303865	8.34447	2.80779	4.88387	22.9875	2.29633	0.149822	34.402	49.3913	1102.76	16.8945	5.38811	7.23532	62.0859	4.84999	46.2699	6.43565	4.92057	38.1005	25.0224		3.25766	47.3627	6.17062	75.7776	0.0758981
Set195	34.1712	18.1593	49.6536	34.432		33.8575	30.6196	30.9952	1.44913	7.99883	7.09297	15.541	1.06428	44.5231	5.10406	1.43848	17.8859	1.41077	10.0954		37.112	14.9057	23.7627	0.294606	9.85335	2.56675	5.26091	13.0994	2.20303	0.141988	34.402	48.2834	172.178	23.1573	5.231	7.45593	62.7847	4.8085	46.2699	6.88082	4.80264	34.201	24.6703		4.07131	46.4511	20.4802	75.3951	0.0756105
Set196	28.6993	22.1135	53.0064	34.8204		32.7758	24.4617	28.8652	1.42653	8.16255	7.41026	15.2666	1.14431	47.2044	4.80566	1.37196	16.0773	1.57381	10.9099	57.1477	39.8254	15.1459	25.8445	0.309485	7.92603	2.71533	22.8497	14.4524	2.27984	0.140078	34.402	47.14	163.016	22.3655	5.30063	8.1803	62.9066	4.83089	49.2228	6.442	4.89444	33.0578	5.68566		3.48386	43.8012	5.84142	78.9888	0.0707163
Set197	31.4808	19.3005	50.9643	32.8343		32.3512	22.4678	42.6126	1.54405	7.58403	6.3454	43.2336	1.14049	42.9197	4.80614	1.38591	11.0115	1.29103	9.29438		34.7636	14.4381	26.7502	0.287545	8.3753	2.6307	5.14396	13.6048	2.21833	0.134856	36.3354	47.4602	192.076	5.27374	5.53578	7.60333	61.9369	4.7518	46.2699	2.04034	4.94375	35.308	6.55842	0.36242	3.92259	43.7864	7.17407	78.0158	0.081488
Set198	30.4459	19.0951	52.0727	34.103		33.7227	32.3664	41.6529	1.54112	7.88573	6.9314	40.3773	3.87474	43.7312	6.44778	1.35563	17.2542	1.32603	10.6348		33.3111	14.5933	29.0224	0.291443	6.6436	2.64372	21.9265	12.6441	2.2392	0.137501	32.908	48.8145	1043.39	16.5154	5.4041	7.39431	62.7565	4.81467	42.6971	2.29879	4.99832	38.8991	5.77364		3.71016	40.3263	4.83427	78.7004	0.0865517
Set199	31.8754	17.5165	48.1317	34.5036		34.4405	24.7109	40.6764	1.58162	8.06133	7.70706	16.9797	1.13634	43.1371	5.36243	1.35201	11.2369	1.49006	10.9336	63.7519	36.9691	14.7644	24.2043	0.292161	8.28734	2.72577	5.7595	14.8175	2.21833	0.138244	33.6903	52.8319	154.342	16.9717	5.36022	7.40707	62.3122	5.04493	43.8078	6.62846	4.76916	35.3081	5.87703		3.83597	18.3122	6.8215	76.6514	0.0773236
Set200	30.5004	18.5833	49.0001	27.7137		33.6965	31.6145	28.6155	1.60424	7.87348	7.27863	20.2996	1.1883	44.2686	5.23555	1.36564	11.3598	1.82283	3.5869		35.0431	15.0774	22.5779	0.242286	7.83344	2.70069	22.6296	14.0233	2.29674	0.146104	34.402	50.9878	172.178	21.2053	5.39092	8.05835	63.8291	4.7364	46.7202	2.28395	4.97235	10.0674	23.789		3.05354	41.8135	4.47425	78.5919	0.0783485
Set201	31.2321	19.3914	53.1606	29.3525		34.5868	29.3931	28.6485	1.52607	7.80075	7.38391	38.1316	1.1276	44.7614	5.17814	1.64889	11.0373	1.22233	9.32741		37.9011	14.6512	23.7386	0.279404	7.46288	2.62686	21.6388	14.584	2.31493	0.139625	34.402	49.442	198.641	17.2973	5.2821	7.48768	57.8747	4.84495	47.0652	6.79669	5.16374	15.4083	5.84523		3.60407	43.3159	18.4905	86.1043	0.0766679
Set202	28.9969	18.1663	48.3193	31.2468		34.0312	30.7026	29.0003	1.70406	7.97066	7.70706	46.8393	1.35743	40.1576	6.82347	1.72429	17.1896	1.25547	10.5384		35.0924	14.4692	23.4101	0.249628	8.03672	2.69345	5.38785	44.7839	2.18311	0.145847	34.402	48.2301	154.342	21.4289	5.34669	7.55382	62.2991	4.6761	45.0968	6.95435	4.89193	9.51789	23.7329		3.92932	40.9324	19.5191	80.468	0.0772758
Set203	30.7793	19.5043	52.1266	34.5941		34.1257	31.1416	32.5974	1.41665	7.6325	6.98726	39.5372	4.12418	42.7585	4.7334	1.44251	16.7782	1.56241	10.2346		40.8073	14.6191	24.4223	0.314685	9.56636	2.63034	21.5939	13.4632	2.28811	0.149058	32.5714	48.3529	154.342	16.6816	5.35617	7.0147	27.2611	4.67007	47.3252	6.64264	5.08476	36.0363	5.5591	0.359945	4.1563	49.8318	7.34301	79.1894	0.0794895
Set204	29.3981	20.2134	50.116	33.4063		34.9068	31.3319	30.6543	1.42101	8.44892	7.39929	17.4004	1.30969	42.8699	4.94541	1.33607	10.2572	1.29103	10.0654		37.1464	14.3302	27.4023	0.260668	6.75197	2.71496	21.7132	13.7627	2.30427	0.149407	34.402	50.6335	202.871	16.0442	5.41007	7.60614	60.9975	4.94162	45.5795	6.74418	5.10415	33.2208	25.0055	0.159589	4.24201	49.3165	5.09435	80.2603	0.0923869
Set205	30.2953	19.1967	50.3244	28.5314		33.5835	33.1702	28.6633	1.50071	7.79809	7.21627	18.0551	1.16918	43.0311	5.74375	1.36564	17.8022	1.47928	10.1825		40.2171	14.9975	28.0384	0.278105	8.26102	2.72415	22.651	14.8749	2.22572	0.134935	33.5783	50.9654	172.178	16.0408	5.14062	7.27701	58.6627	4.87265	44.6401	6.7361	5.01046	37.5667	6.16191		3.68526	41.2227	5.82667	76.6349	0.0851352
Set206	31.0134	19.9535	48.6924	34.5125		35.2425	24.1411	30.8942	1.81246	7.34317	6.47993	41.6994	4.30352	45.5299	5.22757	1.61905	11.2706	1.33369	7.15336		55.6852	14.7475	25.5053	0.251275	7.95511	2.58273	22.7817	14.8595	2.24846	0.148458	34.402	49.9392	146.129	15.4693	5.29603	7.22769	60.3087	4.83586	46.2699	6.70107	4.80546	15.514	5.72819		4.04314	43.3159	4.18564	83.7174	0.080427
Set207	30.7262	19.2191	49.8986	34.269		32.5609	32.7229	77.2137	1.93885	8.31204	6.81502	16.59	1.14591	44.6283	5.55284	1.60772	16.4078	1.19733	10.2369		37.112	14.7411	23.7263	1.05805	7.82548	3.38336	4.62507	12.7448	2.25648	0.146731	31.8976	51.5072	159.618	16.3951	5.2549	7.87569	60.9344	4.89708	51.6171	6.77532	5.29638	15.1354	6.03465		8.41915	44.1476	5.54486	77.734	0.0898673
Set208	29.6107	18.1087	48.5844	29.2932		29.5587	23.34	27.8064	1.60667	7.9724	7.16662	15.9915	1.08815	47.4026	5.33518	1.6327	15.8818	1.26272	9.90728		35.0479	15.0885	23.8173	0.246683	7.42299	3.13665	5.41128	15.7503	2.24625	0.137633	141.549	48.8145	181.356	21.8754	5.48207	7.51891	62.2866	5.05551	48.8704	6.84465	5.09962	10.0337	5.51973		4.4493	43.1876	6.88031	79.9456	0.0836158
Set209	32.2833	18.1921	51.782	34.073		34.2842	25.2907	83.7504	1.63942	7.77106	6.82029	40.0033	0.995276	43.4988	5.69255	1.78743	17.606	1.29103	10.5339		39.0692	16.2582	29.5517	0.268761	8.25592	2.76693	22.2566	20.212	2.32714	0.131726	34.402	50.6406	172.178	20.992	5.65749	7.69418	66.1243	4.83559	47.6314	6.62846	4.89368	35.3871	24.7497		4.04128	43.9108	4.52708	77.2038	0.0818475
Set210	32.2833	19.3708	47.4945	28.4996		34.6449	23.1289	29.5703	1.39198	8.01969	6.98726	16.4412	4.00326	42.7455	21.021	1.3656	16.3485	1.41077	10.345		34.2014	15.9788	29.4613	0.288761	7.97213	2.67714	4.98884	15.1155	2.30365	0.143839	34.402	49.7341	162.569	21.3172	5.43986	7.06822	61.8519	4.75269	48.8704	6.59605	5.04889	15.4287	5.75002		3.52619	43.0005	19.7404	77.7717	0.0798134
Set211	32.1548	19.7163	52.0554	28.4996		33.4465	31.5226	79.8323	1.70977	7.91994	6.68936	40.4427	1.16203	50.9219	5.16774	1.44058	12.5484	1.33369	11.1016		38.6481	14.5017	27.5999	0.275077	8.21945	2.61849	23.0427	14.4545	2.2202	0.14127	34.402	46.9574	202.45	17.673	5.37242	8.19155	62.6964	5.17093	50.941	6.83893	5.00891	9.50464	5.70122		3.85469	44.1697	4.99843	79.0577	0.191058
Set212	27.9967	20.5855	48.4627	28.6354		34.1209	29.9785	39.7304	1.64623	8.24093	8.06172	19.2356	1.21823	42.4144	7.08924	1.67785	12.4266	1.13362	8.93012		37.8073	16.0449	27.512	0.305367	9.83879	2.73243	5.13524	52.0247	2.3149	0.140504	34.7575	55.8616	181.855	18.322	5.60633	7.34212	61.3298	4.89058	42.6971	6.90126	4.91786	10.1772	24.4895		3.68229	41.2227	4.16012	79.4399	0.0798268
Set213	32.6433	18.6721	48.4909	31.4034		33.3503	32.5697	49.6398	1.38441	8.26557	6.98726	45.4077	3.98111	42.9649	5.94377	1.71181	15.7731	1.26463	10.5167		37.3119	14.7621	22.8877	0.280723	8.302	2.62938	23.3766	13.4068	2.2525	0.13534	34.7575	49.6634	314.194	16.2486	5.72535	8.06922	60.7935	4.8085	44.6092	7.0553	5.08172	15.7015	6.11279		4.15674	47.0434	4.74797	78.5919	0.0745455
Set214	31.2321	20.5955	21.1158	30.7011		33.2973	31.0281	46.5667	1.3554	7.77693	8.25484	40.3246	1.20217	45.7497	7.45464	1.39927	19.4988	1.26463	10.4334		34.7851	15.5109	24.8518	0.27503	11.561	2.76638	22.1482	20.8536	2.25388	0.137981	36.3354	49.5125	154.342	20.8122	5.26772	8.69654	59.1267	4.90187	42.5744	6.54019	4.95936	15.0796	24.5605		3.80677	40.1331	5.96281	83.9346	0.0849038
Set215	32.9874	17.7978	50.3244	29.3688		33.0699	32.3521	33.2516	1.46402	7.75471	6.98726	31.2032	4.22982	45.9462	4.94925	1.65701	17.5947	1.19733	9.75251	57.1477	35.3796	14.6665	25.8991	0.254539	8.65035	2.64526	5.72295	13.5126	2.22412	0.145315	32.908	47.6422	162.569	20.9879	5.72815	7.78728	59.8544	4.81717	44.8405	6.32057	5.16187	40.8339	5.9646		3.76759	44.0064	5.5031	79.3029	0.0804301
Set216	31.2321	19.7407	51.4625	29.3525		34.4266	22.4411	39.769	1.50621	8.09647	7.38391	16.5111	1.08815	44.2686	5.33189	1.5297	10.7364	1.99947	9.09626		48.2648	15.0665	23.5594	0.27072	8.85554	2.69179	4.98449	14.2869	2.26538	0.14546	34.7575	51.4349	163.016	15.8448	5.39452	8.3087	62.7847	4.83599	46.2699	6.70517	4.90395	34.1384	23.6116		3.99194	44.0064	19.4047	76.661	0.196069
Set217	32.9874	22.0972	49.464	34.2559		35.4423	24.3058	28.5437	1.42613	8.08514	6.64098	40.6231	1.25764	43.1647	5.05334	1.3206	17.6025	1.3357	8.07801		34.9339	15.1369	23.0663	0.296918	7.66609	2.57782	5.58118	12.7328	2.27717	0.1454	31.8976	55.6663	369.434	16.5388	5.5878	7.13233	57.9883	4.77286	45.0968	6.46829	5.10931	35.659	8.0823		4.64549	42.1647	5.54486	76.0809	0.0813107
Set218	30.8493	18.0935	50.7474	30.1451		33.967	24.0491	30.5535	1.50582	8.27487	6.61193	40.7696	1.23248	43.2073	5.63712	1.38729	17.8562	1.26463	3.44533		36.2913	14.5406	24.7062	0.297641	7.58498	2.72006	5.3978	12.5478	2.31477	0.132629	34.402	49.442	171.706	21.8241	5.07403	7.45504	61.2131	4.83653	43.6752	6.43063	4.94743	35.2452	6.363		3.04977	42.557	5.73069	80.8999	0.0881273
Set219	31.2321	18.5634	49.2002	29.7483		33.1132	25.1321	27.2871	1.80128	8.26397	7.26525	40.145	1.07022	43.9704	4.80566	1.64373	16.8767	1.13362	9.67767		38.5528	15.0019	24.0957	0.258076	8.77294	2.65127	4.87952	12.774	2.2729	0.139196	32.908	55.1432	146.129	20.9879	5.14405	7.38937	60.5134	4.88153	50.3084	6.63991	5.03605	16.9987	5.63472		3.92932	38.6843	18.9657	80.4881	0.0744059
Set220	32.6853	18.8265	47.55	34.9682		34.0699	31.3664	27.2986	1.51536	7.96361	7.32957	14.7471	1.17277	44.985	5.09336	1.40175	10.8951	1.19733	3.56903		37.112	14.248	25.4061	0.305106	6.61367	2.95138	5.05676	14.1883	2.29377	0.145256	34.402	48.8145	202.315	16.0716	5.25397	7.32774	60.8365	4.96161	46.2699	6.48949	5.16723	10.2503	25.0431		3.83597	42.0572	18.823	83.5607	0.0795778
Set221	31.4808	17.5439	50.9071	33.7645		32.7241	22.2731	80.4786	1.56532	7.94562	6.53605	15.9915	1.16746	47.2044	5.27588	1.71911	11.5327	1.26463	10.1169		37.3704	14.407	24.6368	0.349506	6.97887	3.22724	5.0565	13.8776	2.29756	0.137624	32.5714	55.5621	252.47	16.8426	5.52562	7.57828	62.7605	4.82294	43.8234	6.37081	5.31498	37.8658	5.75415		3.01122	45.8469	5.71059	77.4394	0.0816696
Set222	31.9108	19.6333	50.3244	31.1231		33.3101	22.8347	30.1259	1.53454	8.34806	6.84472	16.9352	4.25543	44.3468	7.10672	1.57221	11.244	1.19733	10.6804		39.6614	15.2249	24.2074	0.296051	6.84385	2.69385	21.1836	22.3265	2.25204	0.136663	34.402	50.1261	154.342	19.0213	5.29972	7.24789	63.9532	5.04513	45.0968	6.95014	4.98251	34.2474	24.7395		3.03981	40.0226	4.33141	76.661	0.0864571
Set223	30.1978	19.285	55.1623	32.8832		33.7319	30.5038	71.9032	1.51937	7.96036	6.87743	16.2057	4.1597	45.2898	5.04557	1.69994	18.8346	1.19733	10.227		35.5518	14.1199	22.6564	0.236905	8.21019	2.76605	5.55728	13.6128	2.25448	0.153165	34.402	50.6406		22.721	5.41379	7.32404	63.0208	4.86205	43.6015	6.67441	5.3032	36.7396	6.0859		4.11603	44.3145	20.2927	80.5271	0.207966
Set224	28.6993	19.4315	52.5395	28.0485		32.5782	30.7737	83.6214	1.57806	8.41273	6.84011	41.3781	1.08899	42.7455	6.09717	1.42845	17.3907	1.3357	4.02542		32.5318	15.0223	24.3792	0.266715	32.6288	3.40204	5.14481	15.235	2.24335	0.142865	34.402	51.7065	159.618	15.7418	5.38293	7.2677	56.8442	4.69459	46.1211	6.73949	5.08433	10.9603	24.322		3.65849	15.9786	6.65947	84.3615	0.0809878
Set225	29.5702	18.0539	55.1083	32.172		34.3891	22.0499	33.4051	1.57145	8.25983	6.57013	42.6921	1.2544	42.9197	4.99808	1.35113	18.6231	1.41077	10.0016		35.5518	14.5406	24.2178	0.332803	7.50958	2.7113	22.778	14.8753	2.25984	0.141163	34.402	53.7032	181.855	16.0942	5.35297	7.51083	63.7026	4.94906	48.8704	6.87768	4.85832	32.2475	23.0067		3.6935	42.9735	4.19082	81.6928	0.0829236
Set226	30.2953	20.049	54.2054	33.149		33.214	31.201	29.7177	1.67695	7.3043	6.95865	44.9182	1.27289	45.5797	4.87816	1.665	17.9654	1.3357	9.97075		37.8073	14.4973	27.1021	0.28833	8.22148	2.6652	5.24663	15.151	2.28753	0.133508	35.5838	48.5656	214.273	16.515	5.29543	7.85189	59.6141	4.95919	43.8078	6.65418	5.0027	10.0382	23.8574		3.97315	43.5768	19.1662	79.56	0.0889008
Set227	35.4714	20.5526	48.8601	33.7467		34.0342	29.8808	28.2876	1.62956	7.96036	6.71	15.9091	1.25129	42.9614	5.12265	1.485	17.4592	1.49006	10.4378		35.4108	15.1212	23.8309	0.300166	8.02131	2.54324	23.1908	12.5478	2.23978	0.137317	64.3705	48.8145	163.016	23.3642	5.45081	7.35778	62.5973	4.61768	6.06242	6.25938	5.10931	32.8647	24.8731		3.45383	41.5733	17.7803	74.3426	0.0820193
Set228	31.4491	18.8934	48.8506	33.635		32.3308	24.516	80.6421	1.54502	7.34847	6.64242	19.2032	1.14431	42.2841	5.34954	1.36117	17.9138	1.26463	9.6245		34.8832	14.7719	23.7686	1.013	8.55541	2.60589	22.9094	15.2886	2.24368	0.138496	36.3354	52.2331	214.273	16.749	5.22132	7.49532	63.7507	4.97187	43.8078	2.33598	5.17013	15.5385	5.75415		8.27863	42.4413	5.47815	73.3467	0.0751579
Set229	28.976	19.2644	49.4379	28.9674		32.7763	32.3761	29.7324	1.70285	8.00328	7.07079	45.1631	1.13584	43.9245	5.50738	1.3401	10.3709	1.29103	9.44951		34.8048	14.2654	25.5053	0.323263	11.8231	2.60633	21.7742	14.6255	2.28137	0.141185	32.5714	49.5919	172.178	5.43573	5.2734	8.26593	63.6963	4.7944	46.2699	6.59533	4.95711	36.6153	6.22093		3.04977	49.982	4.93791	77.0063	0.0825226
Set230	34.7138	19.1283	49.9183	32.3661		33.0677	25.9677	83.788	1.4412	8.17442	6.93464	42.4376	1.11321	42.5861	7.8424	1.45558	16.856	1.41077	9.47762		37.5342	14.5753	25.4037	0.28968	8.21041	2.67365	5.4068	12.4915	2.21358	0.144561	36.3354	48.237	192.076	21.4064	5.44177	6.96327	61.6771	5.0342	41.4767	6.34491	5.1696	16.1841	5.7038		3.01476	43.3159	6.24004	79.5272	0.0837996
Set231	31.0667	18.4206	50.7713	29.7483		33.0755	31.6453	31.0118	1.47497	7.97329	6.98726	50.9152	3.80739	43.1072	4.75073	1.70504	17.5637	1.41077	10.1831		38.0186	14.8977	25.9674	0.260668	8.76688	2.79387	21.9832	13.9715	2.31252	0.136814	33.6903	48.4244	172.178	16.7877	5.40526	7.51753	61.6108	4.98911	47.4595	6.62846	5.25221	10.2549	5.86421		4.21434	44.6646	4.28691	78.1803	0.0835027
Set232	31.4311	20.5077	50.508	30.7157		34.3575	23.1899	35.3011	1.7795	8.06133	7.04333	38.8676	3.77539	45.2205	6.89118	1.63909	12.389	1.26463	9.9549		42.6328	14.3752	25.9814	0.272902	7.49477	2.61984	5.07812	15.8555	2.24035	0.148875	34.402	47.1312	213.685	21.4064	5.32761	7.45126	63.5014	4.76252	44.9341	6.83356	5.02786	15.2834	23.8333		3.89443	40.8847	19.8663	80.0786	0.0833832
Set233	29.1548	19.0894	52.1453	29.0314		32.5536	23.5335	30.2078	1.41529	8.53603	7.12889	46.6877	1.09659	43.9245	5.07147	1.63779	11.4309	1.29103	10.0543		38.9711	15.1998	24.5745	0.309084	7.11528	2.88256	22.3335	13.5303	2.23004	0.140649	34.402	48.237	1142.83	21.651	5.39092	7.04736	59.7644	4.82988	68.0885	6.46829	4.94996	10.2865	23.994		3.70455	44.754	6.03322	80.7517	0.0786876
Set234	31.3766	18.2081	50.7806	32.5302		34.2883	25.0675	28.1804	1.47324	7.82697	7.37642	38.0515	1.06536	43.2116	21.8526	1.33075	11.3958	1.41077	9.78853		39.5519	14.1402	28.2414	0.339233	8.00206	3.20043	23.0871	14.4101	2.25186	0.137932	30.8382	49.6487	192.076	16.2585	5.58777	6.97514	61.5578	4.57555	46.2699	6.93255	4.98742	35.9846	25.2362		4.7556	41.3492	5.52647	79.492	0.0736267
Set235	31.4334	20.8899	49.8578	30.5931		32.1019	23.9954	50.1292	1.49445	8.28375	7.15606	42.8537	1.31808	40.8543	5.14048	1.48387	18.0431	1.26463	7.45132		36.2841	14.8386	26.9051	0.251529	8.19035	3.34443	4.98884	50.0772	2.29756	0.141323	32.908	48.8045	1102.03	21.9649	5.35923	7.60614	60.3087	4.68554	44.9341	7.09435	5.31994	10.1005	22.7728		4.03387	37.2403	18.5454	81.0429	0.0763357
Set236	32.7412	19.7919	51.9517	30.771		34.4421	30.9716	39.4568	1.45333	7.96475	7.06536	16.0995	1.09584	45.393	4.93695	1.64338	17.7284	1.19733	9.32049		34.5747	15.6207	24.1134	0.314705	8.36668	2.62648	23.118	9.07873	2.29626	0.138545	34.402	51.6278		15.5527	5.32067	7.57016	60.7276	4.77161	43.1652	6.71234	5.18498	38.4326	25.5046		3.99194	16.6019	5.55061	75.9616	0.0762908
Set237	33.1937	18.0218	51.1069	30.9589		34.687	21.5807	31.0649	1.51273	7.71742	7.59655	19.322	1.12876	44.2686	4.98484	1.57032	16.108	1.49006	9.71646		36.5282	15.5358	27.232	0.272763	7.87708	2.6924	5.6735	13.9857	2.32878	0.134924	36.3354	57.5009	225.695	21.3039	5.35459	7.88231	61.9369	4.82259	41.4767	7.06203	5.17404	16.0572	23.745		3.94739	43.3159	4.54303	78.168	0.191646
Set238	31.2982	19.0717	49.4005	34.3853		32.9032	30.397	28.9935	1.41751	7.66367	6.84905	43.8175	1.15058	42.2841	21.9476	1.62149	16.4327	1.33369	9.92249		41.3756	14.1924	6.05855	0.278105	7.77804	2.62476	22.1891	12.9999	2.23759	0.140694	34.402	51.2888	181.855	21.4289	5.12236	7.19664	60.8365	4.71213	43.8078	7.07521	4.64761	13.1882	23.9886		3.52992	40.124	4.51877	76.9233	0.078493
Set239	29.1548	19.9658	43.4918	28.2909		32.8822	23.0276	33.2624	1.5084	8.12888	6.88971	40.2319	1.0271	45.2205	5.11306	1.44868	10.9721	1.36359	10.1825		36.4322	14.9512	25.0191	0.284046	7.54148	2.87621	4.93082	10.4953	2.25838	0.139944	38.3776	48.6168	181.855	17.1521	5.2372	7.4684	62.2866	4.8631	45.6639	6.82204	5.23246	10.0856	5.75885	0.427026	4.318	43.9703	5.29086	76.5295	0.0790601
Set240	31.7995	20.6327	51.9406	30.3706		34.473	32.1516	31.3709	1.51211	8.30843	7.07079	18.7792	1.08081	42.8833	4.8184	0.722433	18.5668	1.26463	9.82138		35.7407	14.4656	5.97266	0.28329	8.17769	2.78048	23.4052	20.8568	2.20796	0.137994	32.5714	53.2973	314.194	16.4404	5.52786	7.86798	62.3122	4.87265	45.0968	6.83356	5.01755	32.5834	23.2165	0.36242	3.65117	41.8618	5.30041	78.1803	0.0761257
Set241	28.8958	19.3914	52.1144	29.0934		33.2275	30.6309	48.5526	1.67527	8.10601	6.49259	19.4079	1.04236	46.023	4.91844	1.66133	11.3746	1.25547	9.66392		38.3309	14.4995	24.4618	0.30736	8.68285	2.78519	23.5146	13.7053	2.24461	0.13777	34.7575	47.3077	369.188	22.1998	5.55446	7.88832	57.8227	4.88153	44.8018	6.84938	4.82976	10.1403	24.456		3.72594	42.6501	18.6937	75.7776	0.0762464
Set242	30.7676	17.9542	54.6996	29.3979		33.991	31.7544	33.0408	1.7795	7.68494	6.34022	16.9794	1.23672	43.5807	6.19552	1.62093	16.5132	1.25547	9.70887		34.7851	14.9751	23.3854	0.301604	7.19072	2.64706	5.40156	14.0529	2.20397	0.141908	32.908	49.4638	145.728	22.0746	5.3879	7.58984	60.1355	4.90734	46.2699	6.38229	4.97334	15.5218	23.2204	0.382789	3.50026	43.2752	5.77266	81.4066	0.0851381
Set243	30.3618	21.1315	51.7034	27.9251		32.5609	25.0368	29.3051	1.47691	8.17421	6.9029	42.154	1.08558	45.647	5.55404	1.45353	11.0053	1.47928	8.0015		35.9592	15.9557	23.7725	0.281965	8.37349	3.2278	21.8782	14.9012	2.27536	0.138609	32.5714	47.7095	226.316	22.551	5.40716	7.88651	63.7026	4.77063	43.0778	6.65418	5.11772	36.6153	6.03785		4.06905	43.7721	4.0961	81.9075	0.0797995
Set244	29.6622	19.3914	50.3244	29.059		33.3845	31.7421	29.8467	1.62708	7.98458	6.78491	37.3426	1.12404	40.2281	5.46647	1.35785	18.5656	1.3357	10.2374		36.6206	15.1174	23.0737	0.273892	8.24085	2.82781	21.5113	14.3294	2.25671	0.138676	36.3354	49.1744	181.855	16.5782	5.14619	8.48342	29.2034	4.94924	191.746	6.51693	4.98009	13.5685	6.18069		3.97315	17.7194	7.23581	81.1328	0.0783996
Set245	31.2321	20.618	51.2555	33.4019		32.2283	23.2386	31.4744	1.55536	8.05675	6.9829	16.8284	1.14049	43.8526	6.6263	1.62444	16.7377	1.56241	9.75251		34.9339	14.9887	6.55823	0.325319	7.92153	2.74864	4.48668	20.9143	2.23852	0.140657	35.2045	52.4386	990.581	16.3335	5.26299	7.19484	60.9231	4.79711	43.0296	6.83866	4.88735	35.3495	24.0371	0.377446	3.86877	39.962	5.17228	78.0548	0.0783204
Set246	30.4426	19.25	51.1661	34.8052		34.1088	23.3731	29.9798	1.51904	8.03968	7.66507	16.3521	1.33087	41.8202	5.2567	1.40766	19.4075	1.26463	9.51734		34.6301	15.1873	22.7474	0.255632	7.63873	2.69736	5.37913	15.6018	2.31208	0.143523	34.402	51.8229	214.273	22.6119	5.55987	7.67815	63.2441	4.77992	46.2699	6.58658	5.12181	9.52043	5.7429		3.9933	42.0821	6.26556	75.719	0.0759653
Set247	34.8414	17.8303	45.9163	28.9923		32.3174	23.1725	76.873	1.55053	7.5684	6.87743	39.9725	1.08581	44.7614	5.02408	1.73057	11.9695	1.47928	9.10749		39.745	14.5141	22.7835	0.296529	8.71549	3.06068	4.72082	52.9458	2.26228	0.137528	34.402	48.3167	307.611	18.6702	5.40958	8.27556	63.878	4.91242	51.6171	6.56141	4.95945	33.5512	24.2954		3.52005	17.0646	6.17062	80.0043	0.0815833
Set248	30.2236	18.9931	50.9255	31.0303		34.742	31.3138	34.1999	1.52119	7.73851	7.30217	15.3093	1.11653	45.248	6.87603	1.3804	18.9297	1.57381	10.3569		38.0186	14.3408	25.7239	0.264217	8.88647	2.65745	23.5714	15.1874	2.30212	0.143332	34.402	52.9057	146.129	15.1827	5.03055	7.23532	63.6774	4.81992	46.6701	6.82449	4.99146	39.1994	6.80755		3.81092	41.9811	19.3441	80.7142	0.0845296
Set249	29.244	18.4017	54.3359	32.6842		32.6951	31.2846	41.9205	1.53219	8.32818	7.66673	48.2752	1.10704	42.8833	7.47716	1.63027	11.6306	1.40056	9.4826	57.1477	35.6452	15.5829	22.9013	0.311541	6.99694	2.60064	23.1382	51.1826	2.24158	0.138695	32.908	50.2947	198.641	16.1341	5.2855	7.42516	63.256	4.90044	43.6015	2.45944	5.25371	16.1367	24.3938		3.79921	18.3122	4.99183	78.6099	0.0840072
Set250	29.8006	22.3331	48.5192	28.6839		34.5037	31.3664	31.1388	1.55218	8.20692	6.63053	36.3039	1.14431	45.8259	5.4129	1.35739	17.3379	1.19733	10.1409		45.1777	16.5047	24.9432	0.273421	7.93893	2.61545	23.1524	14.4545	2.27316	0.144634	38.3776	47.5187	172.178	16.1552	5.45333	7.61557	60.9344	4.67007	43.8078	2.37998	5.0334	14.0972	24.5605		3.36677	40.4944	6.78129	77.8821	0.0799518
Set251	30.1074	18.7516	51.7908	29.4071		34.7596	30.9568	37.2324	1.58216	7.83069	7.58493	16.8827	1.12069	45.4407	7.73227	1.37047	16.4514	1.47928	10.1711		33.7784	15.1998	24.6368	0.273339	8.33122	2.78166	22.6675	15.1342	2.31578	0.145319	34.402	48.3324	154.342	16.1341	5.36838	7.81575	60.544	4.74537	46.2699	6.66912	4.97622	35.2232	23.8574		4.37217	44.5278	5.45761	76.949	0.08009
Set252	30.2953	19.7407	50.0366	29.0212		31.8422	23.3272	29.2174	1.44976	8.12888	7.12397	18.3694	3.81551	45.0864	4.87066	1.43284	12.0086	1.60667	9.70887		37.3303	14.4926	24.8973	0.278403	8.49127	2.65275	22.133	14.6255	2.28342	0.135045	37.5837	50.1261	171.706	20.9879	5.12929	7.73654	60.8365	4.75373	43.8078	6.84368	4.8949	10.5041	6.06675		4.01251	43.3159	6.11643	78.3657	0.0782741
Set253	33.0245	20.3724	49.2327	30.7414		33.0958	31.9818	28.5114	1.9082	7.9956	6.93307	16.6223	1.2143	47.7895	5.29044	1.40301	10.7784	1.29103	9.99009		34.754	14.6775	22.8138	0.288662	8.41345	2.56314	5.36582	13.7595	2.33149	0.131976	34.402	49.6487	154.342	16.7031	5.36329	7.92165	62.0046	4.96552	43.8078	6.78082	5.16723	10.1843	6.13205		3.51795	41.644	5.48271	78.0807	0.0840629
Set254	36.1615	18.3365	53.1955	36.2061		33.4649	31.4881	29.0943	1.58574	7.97654	7.13345	21.1393	1.39335	43.6716	5.19106	1.64175	17.6864	1.41077	10.4899		38.3309	14.4016	6.61863	0.300448	7.01531	2.65839	5.60234	15.8091	2.27632	0.134971	34.402	59.5723	153.919	22.8024	5.46097	7.05973	62.7567	4.92904	51.6171	6.79574	5.04938	9.90736	6.05506		2.78719	45.174	5.39247	72.7605	0.0807803
Set255	33.1937	19.8251	46.9497	27.8779		33.5051	30.6971	85.4978	1.5957	7.72477	6.8047	41.2866	1.07471	42.5861	5.19046	1.35932	17.2603	1.36359	7.55793		36.7817	15.0999	22.966	0.308326	7.86149	2.7216	4.94908	13.8423	2.26667	0.139648	34.402	48.4959	171.706	21.3193	5.48491	8.00934	28.0818	4.76252	43.8078	6.4885	5.07119	35.0978	23.8928	0.469725	3.74149	41.8596	6.48083	77.5841	0.078908
Set256	31.2321	22.1657	51.7182	27.7624		33.7855	24.7574	27.8674	1.51851	8.65879	7.65372	47.3152	1.14509	45.4527	7.17377	1.50279	9.78664	1.19733	9.03119		36.4621	15.3865	23.4101	0.250387	6.75962	2.59869	5.57168	14.7134	2.33903	0.150222	34.402	64.8137	225.846	21.0836	5.54646	8.0738	63.8277	4.91421	45.0968	2.72454	5.05202	14.0782	23.3702		3.63077	41.4379	18.327	77.2039	0.0789655
Set257	29.8375	19.0292	54.2507	29.6853		32.1657	23.6502	40.3031	1.53219	7.79526	6.79701	45.8695	1.14197	43.3127	5.16024	1.6597	9.9198	1.40864	3.3767		38.0939	14.6846	23.3297	0.27503	8.29862	2.90378	4.78269	13.6096	2.22803	0.146034	32.5714	50.5884	343.196	15.7911	5.12765	7.27761	60.0949	4.84194	51.6171	2.46063	4.96182	36.6669	23.1448		4.01769	44.6254	19.0254	77.7949	0.0774856
Set258	32.9874	20.3724	50.0953	29.519		31.9575	24.0738	41.959	1.50553	8.0313	7.54932	39.9964	4.17677	43.9177	6.35499	1.342	17.2527	1.29103	9.5252		38.3309	14.9051	24.0151	0.262226	7.9072	2.68143	22.5441	13.7627	2.24052	0.145961	31.1569	53.1745	146.129	16.0675	5.088	7.15272	60.409	4.80577	47.145	6.61929	4.72915	15.3492	6.10735	0.382789	8.11054	40.8617	20.0371	79.4008	0.0731283
Set259	29.3981	22.3173	52.184	29.3437		33.501	31.4006	33.0408	1.51048	8.1155	7.14066	42.164	4.0356	41.9876	5.17628	1.37196	16.3627	1.24313	10.4962		37.1464	14.265	26.1452	0.258379	8.2066	2.64319	5.05383	11.5258	2.32646	0.135823	34.402	50.98	154.342	19.0032	5.29316	7.35855	65.2166	4.91107	46.2699	6.97494	5.06959	14.8727	23.7029		4.21911	56.7993	5.79436	80.787	0.221031
Set260	29.2197	19.1949	48.4545	30.1847		33.7432	23.3686	36.7367	1.54284	8.24193	7.26958	39.2511	1.12069	44.051	4.89951	1.37547	11.3598	1.26463	9.4826		34.9339	14.7899	24.0146	0.255407	7.92319	2.74098	22.6048	13.3237	2.24043	0.138857	34.5937	52.4911	146.129	15.6164	5.28879	7.62341	59.3351	4.99371	43.0778	2.47313	5.33204	36.379	5.96832		3.55238	41.6876	4.85387	78.3855	0.193215
Set261	32.0418	19.8251	48.0799	29.5434		33.7983	30.2539	31.3426	1.71287	8.13847	6.55697	39.9841	1.22181	45.6864	5.38346	1.37396	17.1792	1.57381	3.44202		34.3601	14.9092	23.6437	0.311998	8.31607	2.73596	5.41547	14.9963	2.25544	0.14473	34.402	46.5573	163.016	20.7593	5.25219	7.66505	65.5829	4.98712	41.4767	6.7999	4.94021	37.7242	24.9277		3.67962	42.6217	6.94158	79.4008	0.199522
Set262	30.7462	21.5793	51.6021	35.3673		34.2399	24.4522	29.8418	1.82588	7.79312	6.98726	46.5114	1.20452	42.5861	5.08627	1.59232	10.4823	1.79234	10.3569	47.5121	39.1935	14.8041	6.07726	0.268761	7.75237	2.64528	22.4303	14.5766	2.32655	0.153246	31.8976	49.578	937.87	5.38767	5.36207	7.88552	63.3098	4.57654	89.2805	2.42953	5.10611	35.5183	6.088		3.55468	40.5179	6.82711	79.2589	0.086544
Set263	32.2836	21.4326	48.6667	32.3735		33.1112	23.5982	27.2718	1.58024	8.05914	7.99928	38.4661	1.12069	43.3892	5.20408	1.36883	12.0007	1.3357	9.73876	77.7194	38.5528	14.4824	29.4539	0.316164	8.16442	2.63223	21.4267	17.232	2.25388	0.136714	32.908	53.6759	154.342	15.8347	5.40401	7.24918	62.345	4.9668	46.2699	6.57858	5.09337	16.6338	22.8752		2.98117	40.5768	5.16683	79.3029	0.080241
Set264	31.9537	18.9973	53.8615	33.9631		34.0738	24.0041	27.686	1.38441	7.98825	6.96184	41.4114	1.16746	44.3372	4.81647	1.40473	17.6498	1.32603	9.54355		37.3603	15.233	23.8572	0.273523	7.99989	2.7547	23.5997	14.5873	2.27298	0.150525	36.3354	46.4632	145.728	19.9891	5.27886	7.26373	65.9091	4.74386	71.66	6.81418	4.95898	15.4911	5.95347	0.36242	4.33994	43.1016	5.94231	82.4345	0.0731276
Set265	31.7995	20.1211	46.4505	32.3244		32.7719	23.4993	33.4173	1.84278	8.29866	6.90021	33.09	1.13478	43.4017	4.93021	1.52406	17.4762	1.32603	7.65266	57.1477	36.4152	14.7847	24.6794	0.292522	7.69797	2.52861	21.8048	13.7318	2.24884	0.131761	141.279	48.6168	202.871	5.55648	5.12953	7.715	62.7263	4.9905	46.2699	6.48495	4.9088	15.1767	5.45412	0.36242	6.96617	44.6673	19.0904	76.2	0.0773404
Set266	27.9967	20.618	50.2252	30.3955		34.6755	25.2529	32.1442	1.90318	7.83621	7.73159	44.9182	1.10591	44.5737	5.05637	1.61608	15.5972	1.22233	9.85132		38.2048	15.6995	23.3297	0.273183	7.20124	2.58558	21.7121	13.1177	2.24633	0.135991	32.908	52.6786	202.871	21.1042	5.53512	7.49093	63.4635	4.94162	46.2699	6.72507	5.01046	35.5389	24.4499		4.45905	42.3028	5.95561	77.9117	0.0789656
Set267	31.2321	18.8934	44.7066	34.107		34.4471	23.8345	43.6512	1.36341	8.40688	7.44171	15.8341	4.19998	48.3414	5.03376	1.39824	15.7268	1.26463	10.5313		42.2581	15.0054	26.3342	0.30216	7.72952	2.78813	5.1209	14.8595	2.2783	0.14065	36.3354	47.3783	225.846	19.2749	5.5758	7.40385	62.2866	4.63786	48.8704	6.84723	5.13317	38.1828	23.9681		7.59326	50.0854	5.20878	75.9383	0.0840559
Set268	29.5702	18.9113	48.1266	33.7879		34.1793	32.1514	29.5418	1.67307	7.79312	7.21211	16.5436	1.04525	43.5807	5.17802	1.61859	17.5004	1.3357	9.29868		33.7625	14.9353	23.4979	0.308854	8.65388	2.63391	5.03381	13.9715	2.27717	0.151806	32.908	50.7452	192.076	22.3865	5.42475	7.44826	58.8371	5.36647	47.3252	6.43884	5.0616	35.4181	6.363		4.0482	41.8043	4.96453	76.949	0.0776356
Set269	30.2953	17.9511	48.8319	29.7102		34.4885	31.4485	31.0366	1.49868	7.99053	6.99821	16.866	1.11804	43.5807	7.31875	1.63385	10.2639	1.44023	9.28951		35.6128	15.1291	23.0887	1.00651	7.95461	2.73545	22.1473	21.8453	2.30267	0.147639	33.2692	48.0546	172.178	19.9677	5.40268	7.34612	60.9381	4.93737	46.2699	6.65418	5.35318	15.4911	23.9767		3.9021	51.5466	5.51562	80.0645	0.0805514
Set270	31.7482	20.77	49.0749	33.9254		33.0531	30.8528	30.7466	1.60051	8.15164	7.38296	39.0212	1.23887	42.5861	5.48483	0.703024	17.2908	1.19733	8.81395		35.7469	14.5081	24.6368	0.340391	7.90699	2.9427	21.6909	48.9808	2.26003	0.143045	34.7575	46.8798	153.919	17.2632	5.37143	7.8832	60.9381	4.65987	46.4692	6.85809	4.95539	32.2781	24.222		3.71756	41.0775	6.0407	85.7968	0.0825928
Set271	30.5004	19.5633	53.4714	33.3342		33.7187	30.2612	76.7752	1.43208	8.30033	6.81266	45.6468	1.14431	46.4997	4.89523	1.67506	16.8138	1.26463	9.527		36.2913	14.8974	6.37053	0.301877	7.05247	3.42032	22.3146	14.2124	2.28513	0.141697	32.908	48.6168		16.0358	5.76168	7.62639	66.3042	4.8631	47.3252	6.61929	5.08172	36.9336	24.0445		4.09093	39.2625	20.345	77.0063	0.0793622
Set272	30.6991	20.5855	59.3124	29.4012		33.244	23.2011	28.0442	1.61125	7.59266	6.58866	40.145	1.37927	45.647	4.7388	1.59781	12.2812	1.26272	10.2659		38.2062	14.9479	26.1809	0.306408	7.04513	2.91524	24.1448	13.5117	2.1921	0.149677	34.402	48.2834	154.342	17.1583	5.46331	8.0541	61.8236	4.83754	46.1387	6.443	5.11937	14.5846	7.21616		4.13761	41.0536	17	78.4297	0.0782492
Set273	32.3292	18.5526	52.3435	32.8866		33.0868	23.7212	29.0943	1.45521	8.35901	7.30551	40.1881	3.8774	43.6361	5.21094	1.42387	15.8854	1.29103	10.6571		35.4832	14.2625	29.2751	0.282325	7.51401	2.7044	4.9802	14.1947	2.2607	0.141617	34.2357	53.6768	214.273	23.5289	5.3231	7.19483	61.3631	4.7884	46.2699	6.71192	5.10461	13.7982	6.83408		3.58728	43.0981	5.21048	79.9453	0.0788654
Set274	31.4492	17.7058	48.0814	27.9343		32.313	30.5628	30.1878	1.54253	7.99139	6.9314	37.928	4.08057	42.5635	8.04415	1.39434	10.6011	1.26463	9.56222		36.1239	14.4122	24.0861	0.300334	7.94931	2.66915	5.5591	14.4545	2.2453	0.14426	32.908	48.494	192.076	20.7203	5.22619	7.12357	63.7507	5.07749	46.2699	6.78617	5.0189	36.645	25.4995		4.07154	42.4413	18.4295	77.1106	0.0787544
Set275	29.5702	18.4996	55.526	29.8142		33.8543	23.3745	34.7218	1.57483	8.04	6.58684	15.7895	1.07325	42.4407	5.03128	1.6932	11.6415	1.52117	10.2455		39.8244	13.9513	5.77359	0.307161	11.5204	2.78956	22.3778	9.37421	2.2525	0.133825	36.3354	51.2467	1164.74	21.4493	5.40416	7.35647	62.0859	4.8085	239.349	6.47336	4.89049	36.3403	6.14082		7.54662	46.6321	20.2642	76.661	0.0798357
Set276	31.2368	18.8478	51.3202	34.0527		33.573	22.1005	27.6871	1.42483	7.84959	7.43439	17.462	1.23146	42.5149	21.3173	1.6749	18.5328	1.44023	9.75273		39.5437	14.4203	28.2318	0.251869	7.70835	2.66483	4.94098	13.8776	2.2886	0.144334	36.3354	56.6741	145.728	16.7954	5.16359	7.58395	61.8133	4.91832	43.6015	6.67885	5.16641	15.5564	23.6554		3.73603	40.8362	19.1072	76.7055	0.0776356
Set277	30.2953	19.6831	54.9034	32.9595		33.6195	31.1155	31.6423	1.52753	7.47982	7.54809	17.0442	1.11853	43.5807	4.77741	1.4224	11.0843	1.26463	10.0518		34.5706	14.7255	25.1085	0.27794	7.68676	2.69986	5.35021	13.3337	2.23727	0.145686	34.402	51.7992	343.196	16.3047	5.24972	7.37958	64.6286	4.91151	44.3448	6.564	4.94702	15.5991	24.1148		4.18934	47.5388	5.44971	79.2269	0.0786427
Set278	31.8573	19.6946	52.9905	30.3946		33.2147	23.7599	30.6279	1.52158	8.04067	6.93307	16.3234	1.1217	44.8441	6.93485	1.66183	11.5032	1.44023	10.501		36.6751	16.3234	24.517	0.264741	7.5386	2.57823	5.2043	14.9974	2.332	0.135454	50.4445	47.9795		21.4493	5.31048	7.84146	57.7776	4.81561	44.3448	6.62311	5.14251	12.7009	23.5557	0.359945	3.70991	41.924	4.88526	79.1766	0.0734228
Set279	32.8136	18.9896	54.1819	27.1294		33.1712	23.3874	28.3433	1.71307	8.07252	6.88971	21.5048	1.16099	43.5198	21.6491	1.42656	10.5872	1.19733	9.71586		33.924	15.195	24.973	0.27546	7.91169	2.7069	4.67854	12.9889	2.24699	0.14	34.402	52.5216	192.076	22.5089	5.59407	7.55394	59.5065	4.88901	43.8078	6.71972	4.90984	31.8659	23.7058		3.62766	43.7864	5.59328	77.1904	0.0747018
Set280	27.9967	18.2906	51.0262	35.2589		31.0803	32.6696	30.8359	1.39632	7.8352	6.7182	39.8391	4.00476	43.9245	4.87056	1.38457	12.767	1.44023	9.82138		37.9797	15.4565	22.9013	0.287587	8.1618	2.69969	4.66513	13.9857	2.2883	0.137808	34.402	51.2939	162.569	19.4879	5.28755	7.59326	64.3919	5.00038	48.0014	2.4869	5.10561	35.7354	23.2707		3.93816	40.4565	19.0916	80.0052	0.0803219
Set281	32.8426	19.1073	48.2995	31.3296		33.8328	23.2319	30.1548	1.60265	7.78731	7.63523	35.2159	4.09173	45.0294	4.91984	1.70583	18.0372	1.40056	3.70503		35.0437	14.3241	24.6051	0.275577	8.09764	2.74562	24.3674	13.2975	2.29376	0.132555	34.7575	48.1063	181.356	22.3295	5.38293	7.74247	62.2581	4.80571	43.8078	6.84938	5.26539	37.8141	24.1906		3.99539	45.9574	18.577	80.5271	0.0762073
Set282	29.5702	20.3724	53.3791	32.6188		34.6114	28.8676	27.5284	1.43208	8.24193	7.04333	26.1515	1.10482	42.5861	5.72979	1.68349	15.9952	1.29103	9.62825		35.3442	15.0274	24.3789	0.275329	8.17913	2.67702	23.1863	14.6324	2.21471	0.14489	32.5714	54.2054	324.9	21.4001	5.52512	7.74569	62.8647	4.79488	41.4767	6.46038	5.09836	31.5377	24.154		4.39401	42.0337	5.16852	81.0104	0.0797367
Set283	31.2321	17.9104	48.4743	29.9418		33.6372	31.2899	82.0825	1.57424	7.91128	7.18285	18.1713	1.2262	46.6753	7.67867	1.53864	11.5038	1.19733	9.99058		34.0296	14.5992	24.4317	0.277479	9.14473	2.96697	20.8812	13.5033	2.23777	0.13392	34.402	47.5622	172.178	19.7636	5.12213	7.90439	69.1101	4.69689	46.7202	6.63286	4.82693	15.5688	25.6403		2.83339	40.1986	4.37184	75.1871	0.0778125
Set284	30.1508	17.8298	50.7854	28.5598		32.7971	24.0795	82.4624	1.59213	8.35901	7.07079	18.6385	1.07814	46.3093	6.64028	1.67665	11.6838	1.26463	9.03119		36.2913	17.598	25.3504	0.252898	8.16044	2.85136	22.3264	51.806	2.23777	0.14258	34.402	53.9752	153.919	16.3298	5.39863	7.36168	61.1999	4.71145	43.0778	6.8382	5.03761	13.9769	6.53249	0.159589	3.08384	51.4104	5.17533	82.1651	0.0758735
Set285	28.6713	20.2521	48.9938	27.8854		33.8328	30.9443	38.3355	1.60956	8.27487	6.97934	47.7051	4.50381	43.7886	5.21812	1.61608	12.0387	1.3357	9.69198		37.3762	15.3019	24.8531	0.305106	8.19935	3.13655	24.6154	13.3645	2.22473	0.136422	34.402	57.7609	146.129	22.721	5.27128	7.60136	65.2974	4.90736	48.2303	6.99251	5.09909	15.4083	25.215		8.17321	40.4677	19.4098	78.6606	0.0803989
Set286	30.7793	18.0187	52.941	33.5076		32.7998	30.3893	27.2986	1.45544	7.92027	6.95043	17.3314	1.21463	46.023	4.91172	1.69024	10.2046	1.44023	9.278		36.5504	14.2422	23.3553	0.28415	10.6676	3.32184	5.74624	13.9857	2.22288	0.131191	34.7575	47.13	181.855	21.7837	5.28214	7.58137	61.0407	4.79943	43.8078	6.94583	5.13501	37.2783	6.06034		3.94048	44.497	4.22488	80.1326	0.0776356
Set287	32.4669	20.1899	49.8986	33.138		34.2842	30.6309	28.5483	1.51731	7.80808	6.68125	15.593	1.14413	46.6753	6.95486	1.40439	10.8572	1.49006	3.66406		40.0864	14.455	22.8138	0.257173	8.41345	2.86434	22.6303	14.0233	2.2341	0.146633	34.402	48.715	171.706	15.6053	5.55971	7.947	65.0935	4.74859	48.8704	6.66189	4.8977	35.9182	23.4291		3.62225	42.6501	4.48001	77.0063	0.0792327
Set288	30.2918	19.7276	52.1999	34.8629		35.3114	32.4592	78.8451	1.45521	8.15103	7.47397	15.8816	4.2439	43.1072	5.37116	1.41779	17.3629	1.57381	10.4379		34.8333	14.8248	23.3297	0.281703	7.98693	2.62182	23.2886	52.2952	2.21926	0.152218	32.5714	45.4296	330.943	22.5807	5.31182	7.34346	60.6059	4.85718	48.3706	6.54394	5.02524	14.6687	22.9266		4.53593	45.7691	5.58337	81.8298	0.0790601
Set289	31.0748	20.1426	51.532	28.3319		32.6639	31.3555	42.5779	1.91935	7.51566	7.07771	17.7697	3.82534	42.2841	21.4442	1.44	19.7301	1.26463	9.85132		37.0782	14.397	28.0203	0.349227	6.72102	2.55786	4.95747	15.253	2.27913	0.138934	34.402	53.8755	154.342	19.7864	5.31488	8.05287	28.2457	4.9885	43.8078	6.99879	4.90534	15.6288	24.583		3.50048	41.6618	5.99998	76.2861	0.0808215
Set290	29.5702	19.3914	47.8609	28.7352		33.637	32.1303	27.8526	1.48851	7.99243	7.59976	36.5807	1.30723	46.1467	5.18279	1.39084	15.4732	1.32603	9.9214		35.2487	15.5964	23.9721	0.250038	8.74202	2.65063	22.4082	12.4242	2.25328	0.143742	32.5714	50.2947	146.129	20.6854	5.72721	7.58524	65.8378	4.84862	43.8078	6.49833	4.94706	36.7223	23.9835		3.0656	41.2577	6.0572	77.5841	0.0782117
Set291	27.9967	19.6242	48.0814	34.6795		33.2328	31.1886	79.3524	1.53123	7.8662	7.53314	16.5811	1.0863	44.3468	4.77431	1.6605	17.9031	1.49006	10.4366		37.8977	14.612	24.7145	0.279953	8.13045	2.67726	22.1201	12.9557	2.24043	0.140071	33.6903	50.0616	171.706	24.0523	5.20785	7.30049	64.8144	4.61768	49.8958	6.44705	4.8432	15.1941	5.68344		2.76911	41.6264	5.11476	72.749	0.08392
Set292	31.2321	21.387	45.3222	26.8847		34.7127	22.8283	33.1789	1.46904	7.74237	7.16454	46.4797	1.13636	43.0311	5.1287	1.35739	10.8398	1.3357	9.98529		37.2978	16.0012	22.3817	0.282106	7.36509	2.7997	21.6431	15.3796	2.2475	0.133605	46.3664	58.8813	314.194	21.6798	5.40799	7.64417	62.3202	4.97046	47.6314	6.59299	4.93504	14.9289	6.25506		4.01251	16.8594	18.3204	79.5272	0.0747775
Set293	32.0254	18.0356	50.4475	33.2996		33.1969	23.7744	28.5079	1.52882	7.83216	7.34686	17.8867	3.77194	45.2205	4.82392	1.65205	10.9598	1.57381	10.4913		35.6128	14.5933	26.5757	0.255374	8.03524	2.82913	5.2665	15.5908	2.3234	0.141793	34.7575	48.7346	154.342	16.3218	5.29237	7.4677	62.4387	4.93595	43.8078	6.57237	5.22927	37.2382	5.9836		4.01045	38.5882	5.56182	75.5592	0.0794588
Set294	29.3908	18.7312	49.8769	33.0615		33.7435	25.3131	31.4017	1.49797	7.90345	6.59031	18.2219	1.0546	49.3632	5.2085	1.38065	18.8626	1.33369	10.8242		33.6555	14.6387	25.0393	0.270918	7.93574	2.67786	23.9328	14.4139	2.28559	0.135373	34.402	50.6808	171.706	5.95922	5.70134	7.64601	60.9378	5.2983	51.6171	6.61474	5.00891	14.9339	6.12192	0.159589	8.49759	59.7696	7.11311	76.83	0.0831663
Set295	29.5702	18.2751	46.688	29.9355		33.2023	24.9328	35.2105	1.63105	8.74409	7.49902	20.4722	1.12397	43.1072	4.83842	1.4098	17.6594	1.41077	9.33239		37.2683	15.1206	6.18778	0.24557	7.76672	2.64396	5.38516	14.6442	2.22787	0.145444	32.5714	51.2939	350.504	5.55465	5.22258	7.4979	62.6297	5.01058	45.3465	6.72627	4.89056	13.877	25.0946		3.63127	42.6217	19.7059	79.0645	0.0752006
Set296	31.4334	20.1417	53.4714	33.1626		34.4066	31.3664	29.6185	1.52486	7.65088	7.34325	40.7471	1.11435	44.1074	5.13324	1.69513	15.5376	1.33369	7.91657		37.0894	15.0143	24.0957	0.304374	8.27325	3.27838	5.67254	13.92	2.30748	0.135128	34.402	49.2269	239.035	22.4006	5.10799	8.41513	60.0913	4.93017	41.4767	6.44705	5.10291	12.958	24.4961		3.76448	42.4131	19.8896	79.0461	0.191735
Set297	30.7727	19.3708	55.5095	28.3252		34.4265	30.7912	29.0242	1.47772	7.72625	7.01639	45.6487	1.12918	42.6126	5.06891	1.39337	10.5006	1.41077	10.6455		37.1015	14.7255	27.6325	0.266577	10.8807	2.64819	5.14764	14.8038	2.26135	0.137011	34.402	56.9321	162.569	5.62724	5.35695	7.96047	63.306	4.95873	44.6633	6.49833	4.8978	36.9518	24.5186		4.14303	43.3159	18.6578	78.5997	0.07512
Set298	30.7259	19.6444	53.606	28.1953		34.3991	25.4622	28.8896	1.54039	6.72817	6.8297	41.4548	1.14049	45.0042	5.40856	1.6626	16.976	1.25547	9.45162		35.7407	14.3712	24.4406	0.279067	8.08062	2.65455	22.7053	13.3813	2.36068	0.147676	32.5714	50.0097	191.549	17.4864	5.78062	7.2677	65.9842	4.86205	48.8704	2.5141	5.03036	36.1121	6.77888		3.88836	46.8802	19.286	82.7166	0.0795778
Set299	29.7692	19.5815	51.6021	35.1026		33.5766	23.5818	81.5228	1.5955	6.02816	6.90782	18.5236	1.20689	40.7879	5.30507	1.38061	18.009	1.26463	10.6067		38.6811	14.4774	27.9422	0.281007	7.54232	2.66034	21.8709	15.235	2.2787	0.140036	34.402	50.526	171.706	21.2291	5.36384	7.15981	62.0046	5.08289	43.234	6.34886	5.00723	15.1023	6.26498	0.36242	2.87726	42.4511	18.7969	85.0933	0.0598936
Set300	29.6233	18.3459	53.4561	33.538		33.2032	30.8853	77.9323	1.54954	7.40611	7.15829	39.6723	1.07063	44.1813	4.72433	1.36964	17.8557	1.3357	10.3933	250.135	36.2841	14.447	26.0781	0.268586	7.59582	2.7044	5.01006	13.9049	2.25004	0.133682	34.402	51.6513	314.194	16.7006	5.49932	7.87569	64.1574	4.83653	43.8686	6.79599	5.19212	9.77632	6.02649	0.159589	4.31904	43.1016	19.8447	75.3353	0.0757793
Set301	30.2495	19.0894	55.3207	33.8426		33.7435	22.4442	79.6246	1.52941	7.80574	7.28827	41.7802	1.27181	43.432	5.33557	1.7014	15.9685	1.22233	9.54247		36.2913	14.6449	26.0308	0.293793	6.57876	2.58863	4.70801	12.7768	2.31044	0.139961	31.1569	46.531	1024.44	17.0468	4.93986	7.54137	59.1832	4.65543	47.1054	6.84346	5.07027	14.1936	24.2649		3.74926	39.1875	7.7973	78.4475	0.0850223
Set302	30.833	18.8943	52.5755	29.2873		33.1246	23.1166	89.9078	1.54191	7.96036	7.74444	51.3146	1.25128	45.4407	5.50759	1.64277	18.1091	1.32603	9.73876		36.6206	15.4715	26.4437	0.279404	10.3843	2.76005	23.6878	19.2496	2.23573	0.146229	38.7743	50.4974	297.475	20.6276	5.45345	7.82702	28.5153	4.85722	43.8078	7.00569	4.62069	9.89061	5.76732	0.168559	4.14303	51.6893	5.84095	78.8811	0.0818982
Set303	30.5804	17.6488	49.8528	28.6653		33.5766	23.7711	28.6772	1.8625	8.25642	7.51553	39.0046	1.08859	43.1072	5.38535	1.42844	12.5646	1.89307	11.2628		35.6452	15.2632	29.4025	0.255007	8.81236	2.64621	5.57425	15.2629	2.22403	0.14912	32.5714	49.578	154.342	16.9119	5.60331	7.16309	62.3386	4.90751	50.3084	6.95435	5.03473	14.9315	5.50871		4.16722	45.3857	6.68954	76.2055	0.0840183
Set304	32.7866	22.4398	53.3774	28.6807		32.7602	24.0107	76.7497	1.51048	7.80574	7.54809	19.3013	1.13455	48.6734	4.82852	1.60624	16.3941	1.60667	10.8811		38.3309	14.6748	25.0503	1.07216	10.5823	2.78248	5.61724	14.2104	2.24515	0.142503	35.5838	49.2446	163.016	5.0643	5.59932	8.24892	59.268	4.91242	47.8687	6.54461	4.78751	37.6316	22.6985		4.68104	45.3331	7.21184	75.3736	0.0804521
Set305	29.3981	17.8903	54.4488	28.7244		34.5967	29.7532	30.7271	1.85208	8.25328	7.52373	37.0935	1.1657	42.8274	4.84137	1.59729	17.4455	1.13362	9.70887		37.6303	14.4606	24.9491	0.290674	7.49768	2.7405	5.59277	15.0859	2.34191	0.134546	34.402	51.4914	307.611	23.0447	5.51701	7.5955	61.8519	4.8369	48.2294	6.72934	4.80264	30.8915	25.6516		3.73596	41.7304	5.07131	79.0878	0.0754745
Set306	28.976	20.5642	51.677	28.2572		32.1042	31.9201	40.8547	1.69937	7.90892	6.97423	44.2009	1.16351	42.2841	4.70201	1.72284	16.5284	1.36359	9.61667		37.5167	14.9193	24.3066	0.285792	8.05242	2.54698	23.0966	56.2707	2.28133	0.134232	31.8976	49.7816	221.597	15.3587	5.6462	7.76182	62.7847	4.86034	46.7202	7.19226	4.98773	37.8374	24.2972		3.8037	42.0079	7.01909	77.0063	0.0817414
Set307	36.0513	18.4206	48.8419	31.5031		31.7803	30.1403	39.9379	1.50744	7.86744	7.16662	37.8961	1.09584	43.2991	5.69634	1.67097	11.5746	1.19733	9.88094		39.354	14.3636	22.4965	0.275132	7.61578	3.4133	23.746	16.8633	2.25463	0.143696	34.402	49.1741	181.855	22.0556	5.41879	7.39151	63.7507	4.67007	44.3448	6.29079	5.23997	34.6084	24.0476		3.65037	41.7499	18.8253	76.5975	0.0616911
Set308	32.1862	20.3145	47.8351	33.9831		33.3397	23.7062	28.8635	1.47043	8.05168	7.13305	40.2319	1.08581	46.3093	5.28652	1.55501	10.1492	1.25547	10.2676		35.4108	14.4838	24.0957	0.277469	7.98811	2.59964	4.96615	13.9682	2.22876	0.131809	32.908	49.6851	153.919	16.6377	5.25018	6.97146	59.6715	5.00734	45.9501	6.78118	5.18772	37.2046	22.7825		3.90513	46.7939	6.10912	79.3029	0.0781199
Set309	29.5702	21.0444	47.842	29.6347		34.7718	32.2763	78.5884	1.4803	8.52366	7.07079	44.8405	1.11329	51.0694	5.01578	1.40134	12.4338	1.95858	10.3569		34.7851	15.0859	26.3523	0.320501	7.78689	2.59746	23.1393	13.3337	2.24835	0.142651	34.7575	56.3047	146.129	22.3377	5.52062	8.32812	59.9933	5.0664	46.5385	6.72507	5.04505	37.7137	5.35526		5.80437	49.1924	5.25135	83.4522	0.0766469
Set310	31.7995	17.6488	50.7455	32.5994		34.0082	30.524	29.3159	1.75014	7.48898	7.13358	46.3309	1.1058	44.0846	6.46625	1.35856	16.603	1.41077	9.45162		35.5749	14.6963	23.4101	0.298142	7.16793	2.73685	5.39289	13.9563	2.2507	0.139204	34.402	52.2373	163.016	20.9448	5.43581	8.3195	62.0046	4.88424	46.2699	6.34886	4.81993	33.5874	23.5023		3.80913	45.0172	6.2582	79.4008	0.0790294
Set311	30.7749	21.1183	52.7771	32.9761		33.7432	31.4878	32.7266	1.65016	7.52782	7.75576	16.6652	4.18739	45.4407	4.95402	1.66712	16.6598	1.40056	3.72986		34.3365	15.3728	25.1987	0.316446	8.39879	2.77226	4.76518	50.2357	2.29127	0.139997	35.275	56.8118	154.342	22.2146	5.47597	7.79388	65.2323	4.77992	45.0968	6.78617	5.0669	14.5759	5.63297		4.17559	41.9531	6.24754	74.3613	0.0762403
Set312	31.4492	20.7054	46.7212	34.3805		32.4453	30.2723	78.774	1.56816	7.90754	6.68125	49.5536	1.23859	43.3892	5.45815	1.36473	11.0658	1.38679	9.33006		37.4694	14.539	24.4034	0.268761	7.04244	2.62886	5.45393	13.9857	2.26851	0.1477	32.908	49.8682	163.016	22.0556	5.38536	7.2759	59.45	5.06923	45.3465	6.85809	4.819	32.769	6.27502		4.2841	42.0584	19.3306	76.5265	0.0850176
Set313	27.9967	18.6292	49.2015	30.9113		32.54	32.1463	80.2612	1.47416	8.09579	6.88971	42.6449	1.09912	44.7614	5.10585	1.65421	17.2295	1.25547	7.22798		39.1739	14.7387	24.2043	0.294517	7.1616	2.70356	5.50802	13.5334	2.31153	0.136287	32.908	53.8755	181.855	19.6813	5.13716	7.24817	57.2282	4.69289	42.6971	6.63286	5.13421	14.4604	23.7444		3.94899	42.6635	4.49062	82.8039	0.077569
Set314	28.976	21.3532	52.8128	29.0187		32.4597	31.4319	31.1036	1.73225	7.96897	7.40782	17.0073	1.05175	43.5807	21.4942	1.62282	17.8224	1.60667	9.02532		36.7817	14.3958	6.43788	0.300436	8.32499	2.59826	5.03053	13.9682	2.2658	0.147164	34.402	50.4395	181.855	18.0576	5.47636	7.96903	61.4227	5.06324	48.704	6.62846	5.41667	34.7165	5.87476		4.19962	41.8544	5.40637	82.6337	0.0799453
Set315	30.0541	19.5633	50.7474	34.7667		33.7865	30.0884	35.548	1.56674	8.32987	6.68936	48.6369	1.1498	45.2205	5.3037	1.63801	12.4453	1.41077	9.49017		35.5047	14.6191	24.3191	0.31839	9.06118	2.66769	5.65543	13.1413	2.24713	0.13528	34.402	48.1239	171.706	23.577	4.55387	7.56367	29.271	5.05913	45.0968	6.83962	5.22539	15.2239	25.0683		4.39108	43.1016	5.14922	83.0298	0.0797434
Set316	32.9143	19.4946	53.4081	27.9688		34.4551	23.4902	28.8905	1.58855	7.84873	6.93464	52.9814	1.37187	41.9876	21.1184	1.62883	17.6636	1.36359	9.61102		36.305	14.6775	23.9096	0.277908	8.04651	2.65068	22.2053	13.6128	2.31176	0.134868	33.6903	48.4244	181.356	22.9458	5.31502	7.0345	62.6297	4.70411	48.8704	7.05899	4.92326	37.9665	6.1099		3.60533	39.3806	6.8845	79.6877	0.0772349
Set317	29.5702	19.2682	51.9994	32.9701		32.5692	32.0736	29.5197	1.57502	7.54008	6.66014	48.9079	1.45256	43.4017	5.08143	1.40909	17.4509	1.32603	9.42156		35.4108	14.7078	24.2118	0.344286	7.75059	2.66172	5.03694	59.1779	2.28216	0.139166	34.402	46.112	221.597	16.2486	5.3718	7.50209	63.3011	4.83754	46.7202	6.49323	4.87861	15.6507	6.02726		3.95538	40.9714	4.82296	80.7978	0.0803219
Set318	34.319	18.3025	49.0579	28.5641		34.1088	21.6558	31.8762	1.47524	8.0992	7.31518	39.6921	1.02217	43.3127	21.5078	1.33606	10.4152	1.52117	9.87524		39.6355	14.301	24.3191	0.254081	8.23375	2.66923	5.44384	13.2521	2.36397	0.140156	32.5714	48.8952	362.484	16.9394	5.45963	7.00799	62.5788	4.78614	46.4183	7.20039	5.03879	36.7838	25.215		4.26471	41.1768	6.00456	80.1285	0.0793093
Set319	31.1258	19.4889	50.6045	31.0682		34.5065	31.0685	28.6407	1.54443	7.71543	7.04165	43.5562	1.11413	46.7019	5.30644	1.52986	11.2816	1.32603	9.59594		34.1373	15.0088	24.4512	0.289248	7.87713	2.57076	5.34237	13.9715	2.31058	0.145031	32.908	48.8145	145.728	21.4271	5.28252	7.92553	63.293	4.88799	45.0968	6.89648	5.00568	37.4935	23.7758		3.56757	43.3159	5.32414	83.3079	0.0772074
Set320	30.7609	18.583	52.9951	28.0498		33.7214	23.0889	37.1888	1.66355	8.31286	6.90258	16.6249	1.09584	43.9729	6.85749	1.3868	10.5973	1.19733	11.092		34.3601	14.5118	25.0393	0.272663	7.92582	2.63271	22.2173	13.9715	2.22467	0.14292	36.3354	46.3101	162.569	20.7955	5.25678	7.75133	59.8653	4.76793	45.5233	6.49833	5.06416	10.1403	23.486	0.168559	3.75692	42.6066	4.33141	77.0531	0.0793093
Set321	31.8784	18.6382	52.9695	33.8559		34.1913	32.058	28.8768	1.71219	8.31644	6.80431	17.7217	1.08081	42.9614	4.77317	1.40091	16.952	1.26463	3.72962	60.3596	38.718	15.1369	24.2183	0.304803	8.37933	2.56791	21.3628	11.7067	2.26751	0.1462	32.5714	51.749	171.706	21.8137	5.18899	7.4876	58.8671	5.05833	46.5385	6.72891	5.00289	15.3579	23.8333	0.36242	4.24641	43.3159	5.83826	81.4066	0.0762598
Set322	31.2321	20.9089	53.4561	27.5002		33.3964	30.7462	30.7099	1.4981	8.05828	6.72341	45.6737	1.2004	45.9486	4.84617	1.41533	18.0544	1.49006	9.69862		34.178	14.9904	24.6371	0.374219	7.94362	2.87262	5.23325	12.3743	2.30737	0.13693	36.0079	48.7346	297.475	22.6014	5.02416	7.64417	64.0119	4.88831	46.7202	6.54394	4.98586	14.8441	7.17087		3.87424	41.721	17.907	82.7737	0.0778019
Set323	30.7262	20.0624	47.6033	33.4362		33.8108	23.3246	41.241	1.61375	7.99987	7.25137	17.1137	1.94281	43.1072	4.76795	1.36238	17.1836	1.47928	9.40847		36.2881	14.4752	25.6811	0.310539	7.91024	2.79146	4.99778	54.2481	2.24365	0.137448	31.1569	51.6513	172.178	21.2606	5.36283	7.49568	61.8533	4.65418	43.8078	6.96456	4.979	41.6335	5.41412	0.36242	3.54043	45.8727	5.6774	77.9083	0.0760121
Set324	29.5702	19.3914	48.9463	28.45		31.6942	32.1922	49.7841	1.46039	7.92192	7.01384	16.596	1.10715	41.9724	5.03702	1.72383	16.493	1.13362	9.7409		37.5807	14.6191	26.548	0.315282	7.41889	2.75075	23.3951	14.4136	2.27053	0.141988	32.908	47.7095	153.919	21.9328	5.25906	7.74388	63.1173	4.89363	43.8078	7.0272	4.96777	10.1403	25.6124		3.49806	44.5016	4.71198	78.009	0.0772349
Set325	30.7979	18.7186	52.3284	31.9403		34.3038	23.3357	79.0813	1.52039	7.94562	6.76003	17.0603	1.13975	42.9197	5.18558	1.49282	16.1382	1.26463	8.95714	56.3818	36.4621	14.6961	27.0353	0.251869	7.38523	2.6501	22.0037	12.8255	2.23242	0.14656	32.5714	57.6724	146.129	15.8205	5.52272	7.33059	68.4702	4.8085	43.6897	6.47817	5.33775	15.7087	24.3901		3.96167	40.6874	5.44234	78.3855	0.0747872
Set326	31.6373	19.311	45.6151	28.2156		34.068	30.6852	32.699	1.50582	7.9409	7.37015	40.6039	4.20326	46.3342	5.08627	1.38727	11.6282	1.26463	9.97184		34.3601	14.6479	25.6697	0.264639	8.75749	2.69261	22.821	14.3843	2.23759	0.140187	34.7575	57.0074	154.342	16.8056	5.41659	7.70709	61.6672	5.00379	44.8018	6.40466	5.04127	36.645	6.41147		4.29079	46.5962	5.47438	83.2996	0.0712145
Set327	29.5702	20.7934	51.5635	30.0147		32.517	22.5064	36.2561	1.4621	7.68593	7.38257	44.3986	1.14025	44.985	6.92573	1.35954	17.4611	1.44023	3.62009		33.8787	14.0335	25.5053	0.259985	8.53161	2.61547	23.3841	14.5407	2.25955	0.145509	34.402	48.7465	226.316	22.5001	5.54646	7.35874	61.9	5.0323	46.2535	2.4203	5.12255	10.069	23.5994		4.21816	43.1016	5.67413	79.1084	0.0860756
Set328	29.8375	18.9113	50.3244	33.7063		33.1048	23.3089	43.4002	1.54631	8.07192	6.99962	17.7619	1.11329	42.8699	4.9624	1.40774	17.0391	1.26463	10.4871	45.9208	37.6485	14.3962	26.18	0.308702	9.17223	2.72523	5.45363	13.4812	2.32261	0.143439	36.3354	47.3098	238.38	17.5365	5.46091	7.95206	62.1655	4.97283	43.1652	6.97494	5.11316	32.309	23.7627		4.2095	47.9884	4.96549	77.0045	0.0823554
Set329	32.0377	20.4462	48.5844	29.0021		34.4734	30.5754	28.8872	1.41478	7.77763	6.93307	34.6094	1.08712	45.647	4.95218	1.62514	10.9042	1.57381	10.0954		33.7784	14.8541	25.7605	0.283449	8.21225	2.78393	22.8099	14.6399	2.18837	0.137166	32.5714	52.2926	146.129	5.25492	5.4713	7.82682	63.4962	4.92423	45.0968	6.35146	4.97678	10.3582	5.88188		3.97402	42.6217	7.57456	77.8531	0.0764637
Set330	29.7033	18.3788	53.0064	32.1603		33.6564	32.0043	79.3757	1.4934	8.40889	6.63282	57.0105	1.12238	46.5101	4.93358	1.64787	17.2095	1.3357	9.76412		35.3416	14.718	25.331	0.316332	7.45249	2.59758	23.7854	13.5334	2.23813	0.1402	36.0079	51.6278	163.016	15.0536	5.21788	7.45126	61.1999	4.69689	48.8704	6.75323	5.21462	36.3013	6.58993		3.07158	41.2666	4.30367	75.9383	0.0815414
Set331	31.2321	18.9931	48.1546	33.114		33.0027	32.2087	29.818	1.45342	7.89776	7.55196	42.1752	1.19834	42.1145	5.37104	1.34744	19.6455	1.22233	10.4558		35.0924	15.387	24.1921	0.284469	7.38246	2.65455	5.51351	55.7184	2.23242	0.140846	34.402	59.716	163.016	16.2745	5.33024	7.50966	63.5471	5.02956	54.5181	6.29079	4.9995	14.0935	23.4767		4.07474	55.8304	5.59782	76.1679	0.0778996
Set332	31.4334	20.1899	52.1083	34.6948		33.3092	31.8587	81.5029	1.56133	7.82968	7.35814	20.3893	1.07308	41.337	4.98484	1.72986	18.2563	1.41077	3.46159		38.4573	14.6055	25.8991	0.278105	8.25237	2.75786	4.89876	12.5451	2.23202	0.13211	34.402	50.6353	181.855	22.265	5.42803	7.54011	61.3631	4.59779	45.6639	2.19394	5.1971	15.9268	23.4428		3.62225	43.8589	5.26965	79.7759	0.0805962
Set333	28.3085	19.5434	47.8113	28.2716		33.7653	29.4396	38.9845	1.68736	7.8559	6.74667	18.5672	1.11133	47.8396	5.59382	1.48194	10.2572	1.3357	9.62149		34.7851	15.8132	24.7464	0.347359	7.46425	2.86522	5.66524	9.37421	2.27189	0.136587	6.06242	55.5775	314.194	16.1311	5.19748	7.44429	61.8133	4.89024	46.7202	7.19744	4.95974	32.3171	6.79635		4.01135	41.6789	6.0441	80.6229	0.0804521
Set334	29.5702	19.9598	52.5206	32.702		33.7547	32.0043	31.2796	1.51025	8.16274	6.88971	42.154	3.90985	46.8808	5.11651	1.50747	17.796	1.41077	10.1382		36.2913	15.0422	25.0386	0.260131	7.48819	2.75805	5.85703	48.8467	2.30068	0.138563	34.402	47.535	154.342	21.4493	5.43911	7.38874	63.0057	4.83653	46.2699	6.74392	4.89985	33.6411	24.4964	0.168559	4.59812	44.0197	5.65304	74.1654	0.0661594
Set335	30.1508	18.3365	51.0056	36.2904		34.3272	21.8492	41.296	1.60508	8.2288	6.73939	40.7696	1.17854	42.7977	5.03619	1.67603	17.0691	1.25547	9.75714		34.7273	14.5931	24.6368	0.320043	8.37885	2.68492	22.608	17.6269	2.20767	0.136716	32.5714	48.0546	153.919	17.3644	5.6393	7.03537	61.6108	4.78919	44.887	6.37732	4.86605	37.3553	25.4518		4.30334	48.1028	6.86827	78.2551	0.0584436
Set336	29.5702	19.2475	52.3071	33.9235		33.2117	31.4627	29.6393	1.79135	7.87829	6.90258	51.4261	1.15195	47.0479	5.16288	1.39336	18.187	1.29103	3.48206		34.3365	14.4291	27.3623	1.06591	8.54244	3.06834	5.27584	14.8595	2.25671	0.135767	38.3776	52.2623	181.855	22.0474	5.03298	7.6561	61.5578	4.48876	46.6672	7.41783	5.15563	14.1911	23.818		4.11641	44.582	6.24484	79.3683	0.0844517
Set337	33.9196	19.9127	53.5372	30.1708		32.5543	23.5456	75.5323	1.55126	7.7641	6.72329	46.3852	1.15923	45.8259	5.05433	1.59229	10.2437	1.36359	9.95585	53.0028	35.7085	18.0388	24.0957	0.302941	7.17431	2.70085	23.2298	13.5616	2.1929	0.138788	34.402	49.5125	146.129	22.4006	5.33496	7.22806	61.6987	4.6942	46.2699	6.87133	5.30162	15.2447	6.69111		3.71756	41.8043	5.82102	77.8531	0.0790601
Set338	29.3901	20.5155	52.1639	28.6447		34.4047	30.9114	28.3274	1.74805	7.83621	7.04333	41.2177	1.25605	44.7614	5.76547	1.42186	15.3545	1.22233	9.66427		34.0727	14.6796	26.8523	0.278115	8.30072	2.77924	5.3206	15.0952	2.20449	0.140152	34.402	49.1216	146.129	20.8667	5.05364	7.83108	64.7804	4.59401	42.6971	2.43706	4.90777	9.53745	6.02172		4.01984	41.6264	7.05152	77.1904	0.0774999
Set339	29.5702	18.0218	50.8056	27.8854		33.2177	23.9361	31.9015	1.64056	7.48993	6.93307	17.4221	1.36598	43.4017	5.11157	1.59382	19.2694	1.3357	10.2904		33.8475	14.9384	23.5163	0.324475	33.004	2.69275	5.06725	13.9957	2.17259	0.145061	32.908	52.9135	172.178	15.9321	5.38224	8.09755	62.345	4.85147	44.6633	6.66912	4.8421	13.7746	23.8413		3.67363	39.8098	7.20193	82.3403	0.0796751
Set340	33.2387	20.1854	49.9027	29.9249		33.3592	24.3875	76.4579	1.52128	7.85528	6.65367	18.9668	1.06589	45.3732	21.315	1.67596	17.9825	1.48781	10.0954	250.135	33.0423	15.0425	6.20646	0.262357	8.6034	2.69902	24.1468	15.151	2.2883	0.140063	32.5714	52.5811	145.728	16.884	5.43257	7.78573	62.2537	4.99018	45.0968	6.38547	5.04331	14.637	23.604		4.33808	46.9405	6.03393	79.0577	0.0814998
Set341	33.2211	20.2241	47.7452	34.2241		32.4384	23.1649	77.9621	1.46612	7.76177	6.53932	18.6376	1.18079	41.9876	6.43491	1.37078	9.42137	1.19733	9.75714		36.2642	15.4315	23.3297	0.299199	7.02284	2.64819	5.02926	19.2013	2.2907	0.140783	36.3354	55.0988	146.129	15.4609	5.35571	7.66505	65.1059	4.82222	46.2699	6.79948	5.12144	16.4781	6.06034		4.42143	44.318	5.39549	78.5997	0.085243
Set342	29.5702	18.4996	54.5863	29.4289		33.0443	31.5138	28.82	1.47764	7.87348	6.61943	15.7248	1.15287	44.5737	4.82887	1.55778	16.3213	1.36359	3.30503		34.604	15.0044	23.686	0.30519	7.76946	2.84055	22.6563	14.3315	2.2759	0.136816	34.7575	48.715	1142.83	21.4614	5.24112	7.85945	65.0454	5.06163	43.8078	6.84878	5.11772	16.0671	5.90303		3.54685	45.4669	5.78573	76.5265	0.0824182
Set343	32.5259	17.8526	47.8351	30.7011		33.5872	31.7481	28.4359	1.79259	8.3575	7.2527	43.2336	1.15432	43.1496	21.3738	1.38441	12.1802	1.49006	9.67907		34.0296	14.6828	23.3629	0.316626	7.3654	2.68155	21.4845	17.7737	2.29659	0.144291	32.5714	47.946	213.685	22.0306	5.50356	7.8721	62.5788	4.83197	47.9551	7.00925	5.01198	13.6555	23.29		3.65823	44.0883	7.09869	75.3353	0.0777398
Set344	34.6292	19.526	48.4481	28.2712		32.5831	29.4808	81.4229	1.44986	8.23078	7.18905	41.298	1.10194	44.5449	5.08993	0.698139	16.7994	1.72584	9.29578		34.0296	15.2995	27.1484	0.270951	7.06695	2.64639	5.39443	47.7633	2.22801	0.142586	24.7799	52.4056	163.016	22.0907	5.40633	7.50547	64.6675	4.88602	46.2699	7.18293	4.75495	35.3081	25.1365		3.69793	40.7394	5.31417	82.4379	0.0784825
Set345	28.976	20.2427	49.3302	28.3913		33.9543	33.3528	29.772	1.56635	7.85461	6.92963	46.4148	1.18076	43.2073	5.75146	0.693476	16.2678	1.60667	10.7884		34.7851	14.699	25.1831	0.270989	7.76933	3.44814	4.63963	15.0914	2.22721	0.143802	36.0861	48.6387	163.016	16.3219	5.28802	7.44117	61.6591	4.88438	45.1235	6.70517	5.19212	14.4965	5.98411		3.64422	43.0514	20.0296	81.9075	0.0840629
Set346	30.2953	18.5995	46.18	36.7605		33.5236	23.725	29.0943	1.46039	7.70149	6.73149	47.6471	1.16595	43.2991	5.42883	1.36846	9.52229	1.41077	9.24712		35.791	14.2026	23.8852	0.307398	7.71244	2.80376	5.21606	15.1211	2.24121	0.131538	32.5714	50.9581	223.208	23.1485	5.80984	7.29119	59.6141	4.84999	44.7225	6.79948	4.94621	37.1959	24.0727		4.47752	41.8936	4.38085	73.3695	0.0823195
Set347	33.4275	18.2524	53.4082	33.3838		33.3101	30.5927	28.8838	1.54944	7.84306	6.88655	16.4964	1.30723	46.6772	5.1084	1.38182	20.7007	1.36359	10.5712		36.6206	14.4381	27.3445	0.339559	8.38973	2.80779	5.54373	15.8555	2.30937	0.13697	34.402	47.946	154.342	15.2205	5.44298	7.47918	61.3183	4.90044	49.2892	6.69364	5.03123	37.5748	23.3521		3.83597	43.3159	4.96612	76.0891	0.0820315
Set348	13.7528	17.8526	52.4867	30.5942		33.4775	31.1094	27.5284	1.60269	7.76276	6.77478	19.6343	1.2285	46.1467	5.17682	1.37938	17.6594	1.26463	10.7992		36.4322	14.398	28.5575	0.279764	8.32732	2.60356	23.8968	49.27	2.29334	0.139237	36.3354	47.2393	1164.74	21.4695	5.19744	7.60171	27.7095	4.7944	45.0414	6.47336	5.10218	31.6837	6.1201	0.382789	5.87126	45.2716	4.82474	80.8303	0.0862621
Set349	30.3663	19.0894	48.9521	29.9934		33.925	24.7109	32.3752	1.46494	8.08422	7.37015	41.096	1.15932	47.7895	5.39854	1.3479	16.6093	1.44023	8.90301		36.9306	14.5882	6.18713	0.316655	8.65624	2.83406	23.5793	53.6743	2.2759	0.139365	36.3354	56.0775	145.728	15.7039	5.69366	7.37289	63.1504	4.65418	43.0296	6.46829	5.0496	15.5347	24.7303		4.1231	42.6362	18.6009	77.6406	0.0765239
Set350	32.4803	19.4126	52.9636	35.444		33.2177	33.8201	87.1604	1.47532	7.98135	7.09788	16.9696	3.95896	48.0521	21.3949	0.708661	16.9226	1.36359	10.0267		39.745	14.7387	24.9518	0.285884	8.42362	2.70995	5.0271	13.7174	2.27639	0.136364	36.711	50.1162	163.016	16.515	5.34738	7.20186	62.0046	4.77342	45.4511	6.60805	5.4045	15.7254	5.97838		3.76361	39.175	5.24028	79.8091	0.0733121
Set351	30.1508	18.1231	53.1973	29.2932		32.6411	23.84	42.1778	1.48398	8.14047	7.16662	17.1643	1.08288	47.6447	5.40338	1.42665	12.0311	1.3357	9.34252		36.172	14.7332	26.1452	0.294763	8.55	3.29321	21.8244	21.1276	2.27298	0.143502	34.7575	47.2784	202.871	15.5038	5.44177	7.92887	63.6239	5.1701	44.887	6.74392	4.95922	34.0794	23.3559		3.0154	42.2661	5.04469	79.1759	0.0828561
Set352	37.5079	21.1558	51.2005	29.519		33.3497	23.5162	28.7437	1.94496	7.75888	7.18285	21.2289	1.11335	44.5231	5.09411	1.39587	10.0381	1.3357	8.82846		37.2978	14.9919	26.3342	0.270781	8.35932	2.57052	5.04771	14.4545	2.28069	0.153906	34.402	49.8164	172.178	21.8779	5.10414	7.77247	67.7917	4.95231	43.1422	6.71972	5.12649	15.9443	6.60516	0.36242	3.87424	42.1631	6.10912	76.661	0.0838856
Set353	32.0418	19.1949	47.7115	32.9734		34.273	23.6695	29.2984	1.51005	8.23587	7.20928	43.2336	1.1466	46.9984	7.16265	1.38061	11.4476	1.26463	10.4995	55.9817	34.3601	14.109	24.9491	0.279404	7.62263	2.66071	4.86998	13.9368	2.22601	0.147837	34.402	46.8563	350.504	15.3597	5.38013	6.94754	63.1689	4.85718	44.4074	6.50964	5.04103	36.617	5.84685		4.85515	42.9407	6.95767	74.8686	0.0723426
Set354	31.1442	18.0838	48.7421	33.6354		33.6134	31.7962	30.2551	1.41606	7.72994	6.41836	40.4682	1.13791	41.7949	6.8804	1.36259	17.6076	1.49006	10.2713		35.9592	14.8101	23.0068	0.27565	8.41784	2.62407	22.5965	16.4325	2.24331	0.149418	31.8976	47.0313	221.597	16.4706	5.31904	7.37958	60.2797	4.66515	43.5494	7.08119	4.62044	36.3493	24.8463		3.58917	40.1187	17.9689	75.8471	0.0859034
Set355	33.931	18.5634	49.3687	28.7641		33.3973	23.6879	32.3477	1.55633	8.20734	7.21749	41.7999	1.12918	46.7256	6.41036	1.71755	17.8619	1.19733	10.4366		34.9549	14.9819	22.344	0.235294	7.14736	2.6668	5.28368	13.1805	2.3707	0.149076	37.4193	47.4935	225.695	16.8372	5.50022	7.35409	63.9068	4.71472	42.6971	2.35831	5.19001	35.7413	23.064		2.82986	39.3512	5.94314	76.83	0.0753973
Set356	31.0419	20.049	52.8114	33.0703		33.7432	31.5266	82.8908	1.58183	7.74947	7.28861	51.5963	1.08859	46.3342	21.6911	1.59572	10.4652	1.46125	9.44635		35.0924	15.0381	23.1367	0.350992	6.63482	3.2823	21.7984	14.4463	2.25684	0.141125	34.402	50.5168	234.149	15.7688	5.61694	7.49232	28.3161	4.57273	48.8704	6.49833	5.17548	32.2047	24.3158		3.86178	41.9531	19.5541	77.7993	0.0787544
Set357	32.6433	19.0549	48.5045	33.3589		34.8279	24.451	81.7207	1.54502	8.18523	6.86249	39.6554	1.22704	47.0479	5.19028	1.3843	10.6286	1.19733	9.63269		37.1867	15.7351	27.5407	0.289526	7.31484	2.59438	4.7459	15.8808	2.32006	0.135894	32.5714	48.8845		20.3816	5.18736	7.67856	62.7847	4.79389	45.2543	6.88082	5.0616	36.6634	23.5557		4.28125	44.0064	5.08059	78.7004	0.0568846
Set358	29.244	17.9003	48.882	34.8155		33.2622	32.9213	32.7929	1.4673	8.30709	7.15829	41.43	1.06808	44.9418	5.55736	1.38187	10.3252	1.75568	9.91526		42.7606	14.7106	23.3297	0.27546	8.09824	2.69714	22.1427	13.9245	2.29431	0.143956	34.402	48.7346	146.129	20.564	5.30394	7.72653	61.286	4.8782	46.2699	6.37577	4.98376	35.5752	24.322		3.67691	43.3159	20.4187	76.3341	0.0797043
Set359	32.3417	18.914	52.8373	34.5426		34.5009	24.261	28.5893	1.61054	7.88082	8.40968	48.6649	1.18632	45.393	22.847	1.3687	10.6588	1.36359	9.64509		35.6775	14.8214	26.6593	0.24447	7.91639	2.70157	5.44384	13.2174	2.2883	0.135551	34.402	53.4386		17.2921	5.43597	7.83198	62.7847	5.12753	49.6049	2.47941	4.97235	16.2862	5.87476		3.96394	42.6066	6.74377	79.4008	0.0760121
Set360	30.1074	19.285	47.5879	27.5412		33.7928	26.2715	29.1585	1.45705	7.78366	6.72073	20.3753	1.07814	45.248	5.43407	1.67339	11.0385	1.75568	10.5136		35.8672	14.883	27.2657	0.27311	7.25412	3.24288	4.65757	13.5213	2.21926	0.140074	36.3354	51.4704	163.016	15.896	5.31772	7.51655	63.864	4.92042	44.2935	6.63305	5.10461	35.0126	6.38527		3.87996	42.1186	18.6009	78.8236	0.0840286
Set361	30.6809	20.4709	51.6335	32.0388		33.123	22.8046	27.5582	1.42946	8.28569	6.80431	17.5133	1.12852	43.9704	6.68178	1.58021	11.431	1.52117	9.87992	57.1477	37.7564	15.9366	26.1809	0.2716	8.23275	2.763	22.0461	13.6712	2.39413	0.134971	33.9319	48.7346	181.855	20.2645	5.24552	7.74812	58.8671	4.88513	46.2699	6.73358	4.71526	37.741	24.2185		4.62804	40.9197	4.99767	79.761	0.0767763
Set362	29.5702	20.2996	51.482	33.2761		33.9468	22.3899	32.1657	2.0401	7.68897	6.66966	16.8284	3.59187	44.3468	19.877	1.38848	11.7754	1.36359	9.38921		35.9205	14.8506	25.6811	0.288979	8.17414	2.63098	23.3231	16.5009	2.27685	0.143216	32.908	47.9795	1082.02	16.3427	5.39146	7.64038	63.7507	4.94401	43.6026	2.54373	5.05192	32.7865	5.71944	0.343135	3.9021	43.8167	6.17278	79.761	0.197888
Set363	31.7297	21.0762	48.9938	28.5877		34.7979	29.3646	28.3236	1.41893	8.01709	7.06056	16.5212	1.11532	44.5231	5.32298	1.66875	10.6269	1.52117	10.3116		35.1478	14.5195	26.3806	0.275223	8.19017	2.7518	5.22014	13.8776	2.30185	0.133106	33.6903	48.2745	162.569	21.9035	5.08899	7.17263	60.6085	4.93679	47.6314	6.91082	5.04127	34.8452	23.8928		3.92202	50.8997	5.97668	80.0645	0.0791369
Set364	29.5702	18.1889	54.4042	33.0448		33.5617	31.2617	30.8873	1.55736	7.74676	6.91577	44.3175	3.99279	45.7497	5.39792	1.46014	11.755	1.26463	10.7886		40.6562	14.8856	27.7759	0.308172	6.68262	2.67569	21.4867	44.4553	2.268	0.139048	34.402	52.3543	172.178	22.685	5.50736	7.59635	61.862	4.72108	45.8303	6.93945	5.06549	35.9143	24.7364		3.82882	44.3608	4.80761	77.0531	0.0735176
Set365	30.5634	18.9994	52.944	28.8262		33.7687	23.6879	28.9426	1.51813	8.21955	7.70706	42.0658	0.93241	44.7614	5.06439	1.72783	16.0773	1.29103	9.85132		37.4537	14.2779	27.0974	0.282245	7.0474	2.67911	22.7076	11.5018	2.24062	0.14456	33.6903	50.2996	163.016	22.9558	5.10558	7.39793	59.8369	4.67007	44.1223	6.97001	4.9288	32.9295	6.06743		3.87424	41.8936	6.60555	81.4066	0.0811194
Set366	31.2368	18.7168	45.3521	34.5378		33.1941	24.4481	32.336	1.50829	8.19682	8.22412	17.3211	1.09452	45.5299	5.57406	1.56203	16.6189	1.29103	9.65923		40.9153	14.0908	24.1323	0.297978	8.03816	2.7198	21.7764	14.4101	2.21712	0.140063	32.5714	51.3734	296.659	16.5126	5.5728	7.50213	65.9091	4.82177	43.5494	6.40966	5.30996	10.3275	23.3559		3.87434	16.5657	5.73155	79.4008	0.0748557
Set367	32.1588	19.1129	49.0456	28.2769		32.9895	24.8532	33.9812	1.49433	7.83751	6.71024	51.8663	1.12256	40.8133	5.11611	1.50383	16.8138	1.41077	9.7314		34.6563	14.7519	23.8852	0.311407	7.98895	2.65455	23.7019	14.8558	2.18522	0.150386	34.402	48.8148	154.342	21.3193	5.57189	7.61756	60.7276	4.81606	42.8384	7.17875	5.08782	39.2288	24.7221		3.66376	41.8618	5.95512	85.2879	0.0788932
Set368	31.4492	19.2384	53.3866	34.2977		32.3923	24.0626	27.4868	1.50123	7.71643	7.77959	40.4154	1.22529	43.8526	4.94659	1.73022	18.8094	1.44023	9.45764		36.2913	14.9006	25.3504	0.266715	8.05242	2.87825	22.7906	12.8586	2.25682	0.137637	34.402	49.8913	153.919	22.4447	5.52044	7.62258	60.8614	5.05551	43.234	2.41039	5.10225	14.5115	6.54994		3.86685	41.8618	4.40092	79.3029	0.0777811
Set369	31.2321	18.78	53.3616	29.4132		34.3426	23.9325	27.9934	1.67039	7.69436	6.76008	38.0695	1.13086	47.925	5.3191	1.69808	17.9629	1.41077	9.91315		33.7336	14.6269	25.5512	0.327694	8.20496	2.6462	23.2604	12.725	2.26553	0.146149	36.3354	49.7454	163.016	21.2606	5.58731	7.80583	62.8366	4.83089	46.2699	7.33169	4.95316	34.9296	5.68566		8.27544	42.3824	17.9256	76.6876	0.081405
Set370	29.5702	18.7106	49.3829	34.7		30.1275	24.0041	30.1164	1.7116	7.55872	7.40932	46.4462	1.14022	45.248	5.02904	1.64326	18.1644	1.26463	10.5245		41.5169	14.4979	26.7502	0.274129	8.41025	2.67518	23.6388	52.5866	2.28845	0.133375	36.711	50.9654	349.776	22.2146	5.3892	8.09723	30.028	4.94821	44.887	6.71701	5.03352	15.1927	5.9646		2.95939	40.4677	5.14997	76.661	0.0746216
Set371	32.264	19.1102	52.5302	30.742		33.8798	32.9381	30.3752	1.64789	8.16255	7.47397	41.9795	1.15091	42.9197	5.42985	1.66063	17.6001	1.52117	10.942		39.1739	14.7255	23.4725	0.275577	11.3757	2.63378	5.65374	53.1803	2.21685	0.136354	60.9452	47.2784	192.076	21.7791	5.38734	7.35409	61.8133	4.85147	43.8078	6.84938	5.09988	38.1593	7.29562		3.93216	43.9169	5.67455	80.6188	0.0853501
Set372	27.9967	18.4206	50.7645	30.0433		32.5391	23.3373	79.5312	1.43157	7.74799	6.86163	40.8541	1.18338	45.2205	4.90395	1.38271	12.9837	6.65816	9.59736		34.0626	14.6735	22.9013	0.29541	8.28734	2.78956	4.90807	13.9857	2.21632	0.132728	31.8976	54.914	213.685	15.3409	5.7624	7.83004	62.4177	4.91242	48.8704	6.47336	5.16689	14.6779	6.13458		2.82413	42.5379	18.0902	80.8572	0.200441
Set373	30.965	20.1426	53.4287	28.8678		33.9728	33.135	75.8301	1.47122	8.29223	6.66041	15.4995	1.3081	44.3468	5.22441	1.54351	17.4685	1.22233	9.85132		39.999	14.4372	26.8193	0.266648	7.04244	3.31306	5.54731	19.8792	2.29207	0.140024	34.402	53.7032	181.855	15.878	5.52258	7.39752	60.9378	5.25298	44.5479	6.44615	5.33775	41.0908	6.11279		4.07566	41.3793	4.97104	80.279	0.0798357
Set374	29.3908	18.552	52.8456	31.9279		34.0031	31.4485	31.3385	1.37213	7.88573	7.10135	40.448	1.093	44.3468	5.3398	1.66997	17.1259	1.29103	10.0016		36.2569	15.1359	25.1901	0.295381	7.90217	2.78815	22.9742	13.0994	2.2266	0.15436	35.5838	51.5772	153.919	16.2238	5.40342	7.86331	63.3098	4.78181	41.4767	6.98024	5.13576	10.1805	24.7306		3.33731	42.1032	5.42975	74.3613	0.0786427
Set375	31.2321	18.1444	51.627	33.7779		34.0878	23.3745	28.1885	1.55196	7.98721	7.80272	37.5551	1.16844	49.9465	4.9515	1.40527	11.6301	1.75568	10.0214		39.9438	14.276	23.5855	0.256262	10.1054	2.64762	22.9492	13.2945	2.20434	0.134061	34.7575	47.3741	163.016	20.5569	5.43386	7.7788	59.45	4.77342	45.4357	6.82409	4.90087	34.6818	24.7064		3.87567	43.3159	19.1588	76.83	0.0795037
Set376	31.2321	17.6488	47.4795	30.6121		33.3801	21.2701	78.7981	1.54502	7.99518	6.98726	16.3207	1.11226	44.7614	5.33191	1.66759	17.7599	1.3357	3.70706		35.7407	15.6739	25.0715	0.227869	7.91948	2.61447	21.7789	13.9715	2.28362	0.134957	36.711	46.2883	163.016	16.7031	5.33658	7.29953	62.6695	4.88424	46.1909	6.76978	5.17241	37.8583	23.8522		4.00077	45.3879	19.3767	75.4765	0.0767763
Set377	28.1801	19.08	48.567	31.3512		34.1918	24.6894	28.0901	1.49649	7.54739	6.71	17.1137	1.15873	42.2841	5.13512	1.65554	18.2671	1.44023	10.3317		37.0894	14.718	25.8445	0.295762	8.24718	2.65778	5.05676	20.8072	2.2612	0.14359	34.7575	49.2446	324.934	23.934	5.00577	7.54627	60.9344	5.01149	47.6314	6.91492	4.90918	17.3361	22.9214		3.97082	39.5904	4.89859	75.3091	0.0819078
Set378	30.9165	19.621	49.8814	33.1585		34.0248	24.6444	28.4642	1.55736	8.22053	7.92933	41.1023	1.04815	44.1074	21.8433	1.34641	11.6736	1.13362	7.75852		36.672	15.715	23.5583	0.320606	9.01953	2.91289	5.3911	14.1804	2.23242	0.145118	32.908	55.1432	163.016	21.5722	5.43793	7.60435	27.1063	4.95322	60.425	2.39354	4.90087	15.8577	5.68566		4.15644	53.8192	4.76849	77.9083	0.078908
Set379	27.9967	18.6325	48.304	32.6594		33.7212	31.418	29.9525	1.4792	8.16385	7.07079	39.99	1.21031	44.7614	4.76895	1.37436	10.3682	1.29103	10.1158		35.5364	14.1894	24.8531	0.308044	7.06331	3.20529	22.4837	14.0604	2.28417	0.14361	34.402	47.9795	324.934	18.9715	5.30202	7.45688	63.306	4.67497	45.0968	6.49323	4.94089	15.3094	23.604		3.74149	43.0514	6.05204	77.5841	0.0864364
Set380	35.1575	18.7186	51.7396	34.5426		32.8515	22.8297	30.5612	1.46132	7.95184	6.15545	19.0174	3.95896	48.4401	7.5095	1.67006	16.205	1.19733	10.0954		35.3416	14.9768	25.7998	0.338145	7.79762	3.22724	23.355	13.007	2.2944	0.140422	34.7575	46.285	202.871	16.8278	5.35773	7.51825	61.8133	4.91726	46.7202	6.68202	4.86249	33.5683	25.3084		3.83245	38.6503	4.69779	85.8839	0.0796751
Set381	30.1508	18.3459	46.0867	31.5031		33.991	31.142	30.226	1.44986	7.667	6.74043	48.3335	1.07996	41.7949	5.11501	1.54394	11.596	1.3357	9.56222	54.1068	38.5193	14.8125	24.517	0.329835	7.38246	2.60284	21.8522	14.5963	2.23415	0.137735	34.402	47.3783	239.035	16.8732	5.02485	7.35409	66.6441	4.88424	46.2699	6.87598	5.19291	10.2503	6.27027	0.159589	3.69432	45.0424	19.4195	74.3613	0.0766998
Set382	30.0541	18.319	51.5508	33.5659		33.4414	24.4747	27.9519	1.52327	7.84959	7.75576	36.529	1.12217	42.9197	6.94062	1.35481	17.0885	1.19733	10.1249		36.5282	15.1667	29.0765	0.266715	6.88653	2.60284	4.83531	12.9999	2.32794	0.13423	36.3354	51.7739	331.164	16.8253	5.39034	7.53517	60.5257	4.88337	49.0096	6.46038	5.08524	36.4044	6.31336		2.91437	42.0337	20.0029	76.661	0.0763357
Set383	30.2495	19.3065	52.751	28.1454		33.3918	25.3775	28.8242	1.53994	7.86887	6.93307	14.7618	1.12312	41.6725	8.08948	1.67354	16.1497	1.15729	7.33877		40.4852	15.045	23.3297	0.290391	8.64775	2.70356	5.25963	14.6459	2.28322	0.143696	32.5714	49.8913	226.316	5.23899	5.54847	8.32029	65.2461	5.35965	46.2699	6.19544	4.92671	33.606	23.818		3.96988	49.2396	5.85877	79.4955	0.0829673
Set384	31.7979	17.7978	51.0496	33.3299		33.5523	23.0553	31.7368	1.57828	8.21955	7.78155	16.7242	1.02872	47.2044	5.07496	1.44544	17.6227	1.41077	10.0214	57.1477	36.0829	16.114	26.0936	0.303813	7.26733	2.76721	5.31804	14.1771	2.24121	0.136227	34.402	50.7917	162.569	16.9169	5.27998	7.2031	62.2866	4.60135	48.6116	6.81418	5.35761	37.3572	24.3901		4.50263	46.7096	4.36805	76.1935	0.0731683
Set385	31.2321	18.4769	53.3472	31.4753		34.552	24.937	28.8838	1.49649	8.6113	9.66552	47.5236	1.13099	43.2073	20.3913	1.6955	15.8415	1.57381	9.62502		35.609	14.5585	23.0876	0.266484	8.04583	2.55401	5.28505	13.0965	2.26647	0.150404	29.499	48.4244	154.342	23.5705	5.30724	6.99454	62.0859	4.71531	50.3084	6.54595	5.19001	15.5564	24.3707		4.02392	44.1268	19.5757	77.9692	0.0808443
Set386	29.434	18.0935	52.126	28.6808		32.4946	23.9191	82.2314	1.41808	8.44136	7.77959	50.4605	1.13353	43.1072	5.08627	1.36961	16.1082	1.26463	3.50927		36.9691	15.2839	27.7496	0.25384	7.59825	2.6392	5.21694	13.8024	2.2027	0.145641	32.5714	49.8682	181.855	15.8805	5.31767	8.18314	59.2438	4.79299	42.6971	6.32299	4.89432	36.628	6.40228		6.05779	40.5179	4.99482	76.4988	0.0782944
Set387	31.2321	23.2047	47.8873	32.7946		32.5767	24.067	29.6232	1.81434	8.13101	7.03858	43.2233	4.03702	44.5231	6.21091	1.37341	18.3468	1.52117	10.4701		33.1722	14.1171	29.7381	0.270846	8.04874	2.68154	5.11312	54.3944	2.29954	0.134677	34.402	49.9906	163.016	16.8408	5.51485	7.36835	61.3298	4.76007	46.2699	6.77221	5.0669	35.6331	5.8444		6.40282	38.4102	6.80077	76.5265	0.0781151
Set388	31.7995	19.08	46.1273	30.6627		34.3858	29.9723	30.2461	1.5806	7.93858	7.07079	43.1811	1.63221	42.9197	5.22748	1.34467	17.8814	1.3357	10.5404		34.4056	14.7781	24.3191	0.313424	8.2048	2.65778	5.08387	11.7421	2.31822	0.1498	34.402	51.5889	153.919	16.1772	5.64188	8.07453	61.8519	4.95861	44.2007	6.8809	5.01163	35.6683	23.9887		2.70452	42.304	5.61118	74.0067	0.0882204
Set389	32.9874	21.4793	55.9876	33.4757		34.6026	30.7669	40.3894	1.46355	8.12985	7.77959	45.4077	1.09659	44.7956	5.47026	1.56797	11.2884	1.26463	10.295		36.2913	14.5611	27.0907	0.261028	8.16569	2.60064	5.41825	21.3379	2.24255	0.131679	36.3354	60.7937	1142.83	19.1278	5.11037	7.92125	62.7847	4.90685	43.2333	2.66639	5.10144	10.2119	6.11519	0.36242	4.41902	42.4679	6.54343	73.5836	0.0799716
Set390	31.0419	19.5422	49.8902	28.3023		34.6187	30.1997	79.8531	1.76903	7.92591	7.19505	17.198	1.06428	46.1347	5.13537	1.58101	10.5742	1.3357	8.24786	53.0028	35.1478	15.5541	24.5873	0.285576	8.37272	2.70376	4.78074	13.2051	2.19882	0.1394	34.7575	57.0074	202.871	15.7603	5.22311	7.86599	61.2025	4.9885	47.0652	6.76757	4.97926	35.1528	23.7136		3.68784	41.2666	5.33678	76.661	0.078908
Set391	29.1615	18.2019	48.9663	34.3275		33.1335	22.9418	31.9767	1.59839	8.0531	6.98726	39.9595	1.13478	40.3596	5.21201	1.38808	17.8094	1.57381	8.84401		36.2569	17.4765	28.7839	0.257976	8.12428	3.3568	5.00966	14.4545	2.27979	0.130399	33.6903	48.8045	324.934	21.9868	5.32176	7.97005	61.1687	4.61101	47.0652	1.93428	5.14387	15.5159	5.84731		3.47242	18.1441	20.1218	75.9567	0.0790294
Set392	32.9874	21.5203	52.184	33.2536		32.5461	31.2987	32.0493	1.66532	8.27146	7.04007	46.8287	1.15616	45.4527	6.52153	1.63272	10.5973	1.19733	3.46905		36.7529	15.3217	26.0846	0.284488	7.87333	2.82486	24.1052	14.4	2.30625	0.140007	32.5714	48.8845	153.919	16.4644	5.45579	7.51922	61.3834	4.74908	46.2699	7.09435	5.11642	37.0446	25.0082	0.36242	2.89277	42.5908	5.6425	80.0645	0.0848793
Set393	32.2535	19.7163	51.766	34.2712		33.3312	30.7603	36.0367	1.66332	8.71019	6.50643	41.2934	1.06428	40.8133	5.11295	1.33832	17.7822	1.60667	9.48289		34.7512	15.091	24.1134	0.273238	7.72831	2.64886	23.2581	14.6004	2.24482	0.140082	34.7575	49.1444	202.871	16.8056	5.62323	7.59635	63.0643	4.75076	42.5431	2.36506	5.06322	35.2713	5.75885		4.01159	45.83	5.85365	81.1676	0.0780519
Set394	30.004	19.5633	48.6509	27.6262		32.703	23.3028	30.2619	1.50314	8.39451	7.16144	51.5707	1.08815	43.4773	5.40033	1.66183	10.7917	1.44023	9.75251		36.7893	14.857	23.7627	0.258248	8.00307	2.68874	4.84573	13.5334	2.27048	0.140295	30.8382	58.2998	154.342	5.53892	5.54902	8.11703	61.3631	4.96015	45.0968	6.67441	4.91191	32.7055	23.83		4.15139	43.8499	5.19175	77.8531	0.0781577
Set395	27.9967	18.0356	53.5712	30.6605		34.2055	24.2398	30.3343	1.44432	8.17643	7.38391	49.7486	1.2446	40.7359	5.15306	1.36394	10.5758	1.3357	10.737		35.5586	14.7519	27.5999	0.243813	6.71954	2.96322	5.28368	13.5033	2.27984	0.144746	32.908	52.9135	192.076	16.9192	5.38222	7.86899	61.7592	4.70896	45.0968	6.3899	5.14069	32.5874	24.9493		4.17601	45.2716	6.91848	76.3285	0.0835172
Set396	31.4135	19.5633	49.828	29.5949		33.9323	31.3717	29.5703	1.4782	7.6082	6.87055	38.4097	1.16666	44.985	5.03577	1.60942	18.5636	1.3357	9.67517		32.5318	14.3067	23.5163	0.26868	7.44316	2.64203	21.58	53.5341	2.25472	0.142378	34.402	55.1242	163.016	18.8183	5.37782	7.11386	61.6108	4.73364	41.4767	6.97607	5.1178	36.6634	24.9415		3.94739	44.1071	5.98909	77.0063	0.0858765
Set397	29.1615	20.1899	51.1595	34.1458		34.0195	23.0004	30.8051	1.99208	8.19616	6.9183	43.7175	1.28381	44.7956	5.1591	1.61982	18.9934	1.22233	9.80754	57.1477	36.2561	14.203	24.3864	0.274502	7.0474	2.62052	22.7352	14.8749	2.23461	0.132407	36.3354	47.1995	202.871	16.1711	5.54829	8.01788	62.9531	4.7944	45.0968	6.90804	5.03662	16.1074	6.50468	0.343135	3.91122	42.6066	4.96897	77.7633	0.0786966
Set398	31.4491	17.9104	54.0768	33.0254		33.1176	32.6318	29.7177	1.53458	7.96585	6.57718	17.1643	1.15932	44.5231	4.96823	1.70667	19.0268	1.26463	10.0518		36.4798	14.5017	23.0737	0.259701	7.08472	2.74493	22.4258	13.7408	2.29061	0.155301	34.402	51.7502	154.342	22.2146	5.48147	8.03677	69.0256	4.61768	46.6378	7.07521	5.09962	13.6393	5.4763		4.01826	41.6561	4.51607	75.1999	0.194471
Set399	31.2321	18.1921	50.7953	29.6446		35.1899	30.0045	28.8768	1.3564	7.90339	7.20928	16.9016	1.16365	45.5299	5.08802	1.6572	18.2464	1.79234	8.80951		35.7469	15.3836	28.5893	0.264208	7.6116	3.28372	5.04358	48.1613	2.37448	0.141076		48.477	192.076	21.2701	5.22679	7.96903	64.9644	5.04528	46.2699	7.00569	5.0616	15.2339	25.4491		4.33697	43.3525	5.77916	80.5271	0.0786468
Set400	32.9874	19.7586	46.6758	31.7719		34.374	22.6803	77.9408	1.5034	8.00672	6.9695	16.6535	4.12938	43.7312	5.11651	1.61245	11.8843	1.15729	8.60845		38.9527	14.9778	27.1049	0.284352	7.71949	2.84791	23.8232	14.1883	2.26673	0.132962	34.402	50.8862	202.871	15.9338	5.33057	7.90953	63.1643	4.94353	47.3194	6.88671	5.03118	10.2399	5.92638		4.09984	40.5768	5.46682	78.3855	0.0833832
Set401	28.9758	18.0445	52.1095	31.063		32.9457	32.3494	29.0943	1.48185	8.28771	6.95772	48.2692	1.08109	42.9197	5.05383	1.61626	17.5293	1.19733	10.4867		39.7774	14.2654	27.5461	0.26654	7.24494	2.65201	5.28747	15.4812	2.22047	0.144124	31.8976	48.9481	172.178	22.5929	5.32359	7.74964	59.6902	4.7944	43.8078	6.42281	4.96355	36.4947	24.9512		3.81413	41.7178	5.08718	80.7978	0.0788079
Set402	34.6688	18.0895	48.5439	33.2193		32.9398	25.4119	31.3167	1.57793	8.00338	6.91007	38.1316	4.3822	43.1371	5.27717	1.35401	10.4007	1.41077	10.1357		39.0126	14.5296	23.3297	0.298167	8.01554	2.54175	5.59334	15.3381	2.29167	0.141912	34.402	53.1881	145.728	16.4313	5.39807	6.99151	27.664	4.84845	47.3252	6.5661	5.15675	15.3956	6.0255		4.1055	45.1888	5.18152	73.1548	0.0810152
Set403	31.7381	17.9511	54.8142	33.3078		33.2597	23.1322	28.5225	1.53358	8.22819	7.50666	18.3636	1.29163	42.6126	5.13512	1.55842	16.9944	1.33369	9.88549		36.1715	14.5671	25.4936	0.278514	7.13511	2.52508	5.41671	21.77	2.22585	0.137728	34.7575	47.8769	172.178	16.9541	5.11328	7.35409	28.3871	4.94627	48.2303	6.51506	5.24438	35.3793	6.088		4.26471	45.2828	19.7899	75.3279	0.0768034
Set404	34.7004	17.9198	49.5837	30.0574		33.8846	25.0244	30.7099	1.62856	7.83216	7.23478	18.8117	1.07063	41.5735	5.31565	1.56255	18.5032	1.25547	10.8159		33.8787	15.3705	28.0317	0.271027	8.47874	2.66832	22.8733	53.3716	2.27704	0.136474	36.711	49.8381	251.777	20.1973	5.23193	7.67643	62.2866	4.78267	44.9341	6.7726	5.04476	9.72684	6.14082		3.90883	45.3095	5.32545	78.2146	0.0806905
Set405	29.5702	20.0807	46.7434	27.2029		34.8192	23.0363	30.0446	1.72387	7.83069	6.71	48.922	1.38476	41.6725	5.14665	1.67382	10.0904	1.26463	9.76273		37.9285	15.6612	25.4293	0.318459	7.67319	2.66177	4.88625	14.4136	2.19048	0.138117	32.5714	53.2973	145.728	21.3073	5.34856	7.32697	58.4668	4.8085	48.8704	6.82409	5.07834	15.7153	24.2101		3.47244	43.1016	4.35726	79.5272	0.0716335
Set406	29.6448	18.8673	52.4845	30.9629		33.1791	22.1989	82.5143	1.72282	8.22988	7.11159	21.0547	1.15024	43.5807	4.78114	1.66487	19.3884		9.84391		43.206	15.869	24.8973	0.290644	10.2232	2.55544	5.81761	17.4823	2.32966	0.148944	35.5838	49.2973	154.342	15.9142	5.45214	7.57679	58.0895	4.84317	50.8347	6.78118	5.02824	10.1045	24.7103		3.00145	43.9703	4.5821	86.7711	0.0842781
Set407	32.9372	19.0082	50.3735	29.8007		34.3773	31.0631	30.53	1.4964	7.90598	6.86924	15.7016	1.0947	43.8526	5.20852	1.50571	17.9255	1.49006	10.5197		34.2014	15.0758	22.6773	0.242949	7.84731	2.61733	22.7155	13.9531	2.22715	0.147234	34.402	46.307		21.4271	5.18561	7.72975	59.2438	4.59209	44.5232	6.57586	5.12554	15.6991	5.45938		3.80644	41.6768	19.0558	77.6276	0.0692106
Set408	29.5702	18.1756	56.1391	34.8233		32.5568	32.782	35.2479	1.40116	7.89215	7.78369	18.6989	1.08949	43.2073	4.93218	1.65959	10.1357	1.49006	9.25952		37.3303	14.9362	24.3711	0.312217	8.71296	2.70346	21.712	14.5209	2.25967	0.137491	34.402	51.2217	198.641	17.2305	5.31707	7.01937	59.065	4.85147	43.4672	6.74392	4.87435	13.498	6.1287		3.54337	41.4612	5.23616	75.9854	0.0823195
Set409	29.5702	20.8102	49.8022	35.3633		34.0228	25.3886	28.4086	1.94392	7.69824	7.89303	42.67	4.08838	43.1371	5.05637	1.35856	16.6093	1.3357	9.97883		34.4883	14.8253	23.8263	0.280352	8.12096	2.66715	5.73943	48.4567	2.26228	0.150542	33.6903	49.6634	213.685	18.1519	5.29745	7.78664	59.9139	4.97742	48.8704	2.0125	5.04686	35.0687	24.4561		4.02302	45.2828	5.70941	82.4479	0.0796638
Set410	32.9874	21.7659	54.0646	34.3876		32.1463	22.286	29.4656	1.50815	8.20626	7.15739	18.1127	1.16907	42.2841	4.89532	1.73714	17.9031	1.29103	9.29338		40.8353	14.5933	23.244	0.2924	9.24332	2.87935	23.0924	14.8922	2.24846	0.146375	34.7575	48.0628	202.871	16.7694	5.1835	7.71308	60.5134	5.04528	51.6171	6.23108	5.11868	37.9441	24.1906		3.64748	45.5154	19.7527	79.8297	0.0803838
Set411	30.1074	18.5833	50.1773	33.1643		33.5914	32.4663	80.6991	1.6334	7.65055	6.83654	17.7524	1.11243	44.7614	6.06247	1.62818	16.9713	1.52117	10.6773		35.1158	14.0622	25.5213	0.304862	8.37597	2.56999	4.78074	14.4545	2.27803	0.143281	36.3354	47.7514	154.342	15.9507	5.2356	6.85774	61.3834	4.77439	44.887	2.40681	5.1083	16.0817	6.34234		3.81804	41.2478	7.56397	80.2214	0.0794321
Set412	29.1284	18.3459	46.2149	29.1818		34.247	30.9701	30.959	1.5727	8.1966	7.54091	39.8426	1.27382	44.7514	5.14135	1.43157	11.1982	1.41077	9.76273		35.0437	15.187	25.7998	0.266682	8.26029	2.68876	22.7378	13.5334	2.28662	0.131875	34.402	54.1748	146.129	22.9458	5.54683	7.64417	60.8365	4.94821	43.8234	6.74802	5.00605	15.1929	25.8002	0.36242	4.27132	43.3159	5.60548	75.3736	0.0791635
Set413	29.5702	19.8882	55.1926	28.0374		34.0242	23.6891	27.5365	1.80696	7.83216	7.20185	40.3739	1.12312	45.2205	6.71352	1.57676	17.9456	1.41077	10.0214		37.0007	14.7519	24.1376	1.06121	8.37597	2.75371	22.9011	15.7034	2.30044	0.133928	34.402	49.1444		16.2585	5.33979	7.84877	61.6064	4.97707	44.0429	6.64221	4.96777	15.3968	24.7586		3.29658	44.5673	5.40497	76.9602	0.0777811
Set414	30.9244	18.5833	49.4005	28.6129		34.4778	31.8808	80.445	1.67776	8.05321	6.68936	16.5445	1.14812	47.925	5.82532	1.64721	10.5103	1.60667	9.80633		39.5645	15.1383	25.7998	0.260271	8.5675	2.66071	21.6431	13.588	2.29295	0.146497	34.402	50.526	153.919	18.6686	5.40389	7.32774	61.5578	4.52323	47.9551	6.5679	5.12017	15.6254	23.5023		3.98306	39.0645	5.23507	79.4399	0.0804826
Set415	29.5702	17.4956	52.7499	33.4289		33.5944	23.6281	30.6816	1.47714	8.08422	6.95865	42.4376	1.20689	42.9197	7.01104	1.63762	10.6784	1.3357	9.62825		35.6452	14.6387	25.2272	0.260328	8.03933	2.72699	21.4121	12.9557	2.24482	0.140369	34.2777	52.2331	154.342	22.7673	5.57263	7.59186	28.9328	4.82222	43.8078	6.82449	5.0832	14.2067	23.7029	0.36242	4.23094	45.1991	6.77488	76.3431	0.0763357
Set416	30.1508	20.7425	53.2944	32.6594		33.7831	29.7856	28.8742	1.50582	7.79502	6.39761	16.5445	1.33189	40.9228	5.02408	1.58209	17.7003	1.40056	7.3621		37.3368	15.064	25.7998	0.29051	7.01531	2.64517	22.027	16.2774	2.27847	0.142129	30.8382	46.5952	281.646	21.2249	5.22067	7.40424	60.8365	4.7998	46.2699	6.38229	4.99428	34.9216	5.64426		3.47876	41.572	5.73631	86.6651	0.0790993
Set417	29.5702	20.3336	55.6805	29.7608		33.9642	30.4331	30.5539	1.41828	8.05977	6.90021	17.7771	1.22904	44.985	22.6212	1.43686	11.0295	1.19733	9.55065		35.5735	14.2877	27.7496	0.242549	8.2048	2.65201	5.62075	13.999	2.2763	0.135268	34.402	49.4617	163.016	17.1835	5.28688	7.09279	61.8533	4.80192	50.8437	6.58658	5.23051	34.878	5.7038		4.66604	42.3568	5.04853	76.3285	0.0704879
Set418	29.5702	20.5195	50.7713	29.92		34.1045	32.1233	29.7177	1.49217	7.92782	6.81606	43.9799	1.01946	48.2246	5.20222	1.36899	10.4913	1.75568	10.6158		35.9154	14.6794	25.1901	0.268718	8.32718	2.59959	5.29894	13.4847	2.21868	0.144379	36.3354	50.6529	154.342	20.8604	5.16805	7.90439	63.8291	5.03607	44.3983	6.564	5.06824	32.466	5.9118		3.90883	44.284	5.6013	79.0577	0.0773404
Set419	33.5276	17.6488	51.549	31.0124		32.7602	23.6638	78.0306	1.4895	8.09597	6.95865	16.7353	1.01839	50.2598	5.03016	1.44	12.1465	1.3357	9.76358		35.0924	15.3349	25.2272	0.27565	8.63742	2.70395	4.89762	13.5303	2.29824	0.137133	32.908	48.4244	181.855	21.4064	5.27554	7.86331	62.7605	4.8085	46.2699	6.98077	5.02119	10.4815	6.10003		3.58701	46.3397	5.07426	76.3358	0.20669
Set420	31.8784	18.2623	48.044	30.8421		30.5239	32.2763	30.0401	1.5704	7.92027	7.49133	40.4427	1.20452	44.1074	5.28469	1.57625	15.8415	1.3357	9.67767		34.8243	14.7556	25.1378	0.246524	8.03549	2.69417	22.4826	19.7931	2.22979	0.149203	34.402	46.4632	154.342	19.5672	5.26523	7.74964	61.7592	4.86501	43.8078	6.63286	5.2119	33.9102	24.3984		4.17088	44.1093	5.36541	76.949	0.0811402
Set421	28.976	19.3914	53.9879	30.4148		33.8774	22.5864	27.2148	1.53818	7.80707	6.85313	41.298	4.08044	45.5299	4.93734	1.68628	9.61504	1.36359	8.88762		35.1478	14.772	25.9674	0.314953	8.45558	2.69463	5.18178	14.8595	2.27926	0.134232	36.3354	53.8614	146.129	22.1954	5.0208	7.35673	59.4442	4.84636	6.06242	6.25684	4.92287	33.9812	24.3809		3.89048	44.1071	5.32414	75.8263	0.082078
Set422	29.5702	18.0935	54.9034	31.4848		32.8465	22.609	80.921	1.58964	8.40375	7.05031	42.4376	1.1044	43.7312	5.06263	1.45728	17.4611	1.69697	9.52297		37.4537	14.314	25.1741	0.295164	8.8995	2.59438	4.92469	14.7956	2.27412	0.13737	32.5714	47.3098	154.342	16.7359	5.19585	7.75085	64.8064	4.78181	44.0584	6.47987	4.94021	10.4387	6.54459		4.11954	41.8618	5.62092	76.3358	0.0808443
Set423	31.9806	19.8251	49.4101	29.1022		33.2257	32.2599	29.036	1.50621	7.9087	6.52249	39.5094	1.15632	44.1153	21.1517	1.64384	15.3545	1.3357	9.8003		38.9933	14.7217	25.6956	0.30249	8.24673	2.7684	22.5764	47.9219	2.29334	0.142439	34.402	49.1502	209.806	21.5891	5.61329	7.89289	61.456	4.89806	44.0429	6.79948	5.00215	36.035	6.53167		4.3163	45.3762	5.59376	80.0645	0.0854494
Set424	35.3166	21.1558	49.7601	33.0865		32.5843	30.9443	28.3433	1.78033	7.97551	6.38408	16.7197	1.22051	42.0094	4.89197	1.60383	16.5668	1.56241	10.4958	57.1477	33.8475	14.5342	27.2016	0.305475	7.41518	2.77584	21.9517	14.4675	2.25611	0.136204	36.3354	46.3186	172.178	16.4594	5.2762	7.53577	59.268	4.67661	44.887	6.82409	5.19324	14.1936	23.5025		2.76229	40.9767	5.46936	76.7055	0.0720883
Set425	32.5432	18.6721	55.221	29.8578		33.3092	24.8045	29.127	1.57828	7.88471	6.70128	45.5419	1.09736	40.8133	4.99493	1.68594	16.6373	1.75303	9.28397		36.2881	14.6708	25.2061	0.275238	7.85185	2.5346	5.07252	48.3514	2.25593	0.141347	36.3354	48.6866	225.695	18.5004	5.20438	7.97861	62.4367	5.16081	47.3252	6.54019	4.8432	14.4472	5.98411		4.02876	48.4488	19.277	81.1983	0.0914116
Set426	31.5172	18.1536	51.9254	31.8411		33.478	23.9768	84.832	1.51025	7.74237	7.56693	36.9373	1.08949	44.572	5.08184	1.37938	11.1573	1.46125	10.2082		38.9206	15.0176	23.7935	0.31316	7.83655	2.63457	4.84463	15.2526	2.25463	0.14337	34.402	53.4411	172.178	20.8122	5.5347	8.15455	60.409	4.77745	43.8078	6.691	4.80082	36.3187	6.10369		3.69028	45.1778	19.1881	79.7241	0.0827916
Set427	29.8592	18.6972	49.3063	28.6053		34.1919	31.5518	36.2158	1.75654	8.43865	7.04165	21.6114	1.02363	47.9164	6.46907	1.37807	10.7929	1.41077	3.4404		36.2913	14.2316	6.64541	0.268761	8.00307	3.26895	5.73286	13.8207	2.22415	0.150335	32.5714	46.7147	146.129	22.968	5.47616	7.84046	61.9061	4.77908	43.8078	6.32057	5.0189	35.3705	24.8189		7.77744	39.8098	5.02402	86.4867	0.0909122
Set428	31.8423	18.1758	51.6632	28.2015		33.3042	22.5545	30.0838	1.50031	8.06788	8.46826	38.4554	1.19996	44.1074	4.9294	1.67684	10.7261	1.49006	9.40605		35.6452	14.7021	24.9113	0.289526	8.61295	2.62772	4.70937	54.7624	2.26346	0.141186	34.402	48.6387	145.728	15.6053	5.17509	7.63607	63.8042	4.91421	61.7185	6.564	5.15748	9.99367	23.4306	0.167407	3.95134	41.6948	5.36618	82.1651	0.0905678
Set429	34.7004	18.2228	47.8351	29.3047		32.4803	31.3193	35.7366	1.52751	7.58403	6.76008	42.8221	3.86743	41.7187	5.13324	1.63065	17.7039	1.19733	10.2659		35.5047	15.07	27.7387	0.2805	7.9658	2.66923	4.82009	14.0972	2.27048	0.146967	32.908	49.6634	202.871	21.4768	5.33139	7.84404	66.1243	4.60135	43.6752	6.79803	4.89805	15.753	23.3559		3.82756	17.4627	19.0514	78.5296	0.0743572
Set430	29.1615	18.8349	52.3681	35.4887		33.0946	22.8227	30.026	1.46007	8.05426	7.48351	45.4077	1.12754	44.1813	6.64191	1.3919	17.8904	1.26272	8.87735		38.3309	14.5611	24.3789	0.286581	7.86709	2.99042	5.00704	15.0157	2.31433	0.139713	34.402	52.1352	324.934	22.1972	5.45121	7.22806	66.1761	4.8062	45.6639	6.44705	4.95012	34.3438	6.18275		8.97664	44.5359	6.84933	78.7946	0.0806905
Set431	32.9874	20.3262	49.6536	30.1141		33.9731	31.6738	83.3177	1.50266	7.71391	6.52249	45.092	1.08081	46.3093	6.74168	0.684547	10.156	1.26463	9.87992		35.2487	14.9224	24.3789	0.302608	7.16015	2.65601	4.98584	12.725	2.33292	0.142046	34.402	58.0688	324.934	21.8241	5.57423	7.67296	62.1928	4.7884	43.5059	6.65418	4.8977	35.7738	5.67027		3.58917	40.3923	6.31708	80.2603	0.0824774
Set432	29.5702	18.8934	48.8087	28.204		34.643	23.8033	26.5911	1.42451	7.55763	7.01464	16.4132	4.023	44.9459	7.20643	1.5443	17.0178	1.29103	9.84913		44.4669	14.2048	26.6593	0.268718	9.10956	2.79236	4.97287	16.9346	2.27228	0.138484	30.5602	50.7817	324.934	21.8241	5.21115	7.96038	65.1842	4.72697	44.5232	2.21042	5.04747	15.7742	23.9584		3.31741	41.8618	17.7927	76.7954	0.0756616
Set433	30.6809	20.6803	51.2361	31.7376		33.701	31.9094	28.5927	1.48889	7.87348	7.87154	21.3871	0.978554	44.5737	4.85299	1.4902	18.0841	1.66226	10.2784		36.981	14.7781	26.0986	0.266715	8.20313	2.84121	5.73656	12.0529	2.22601	0.133815	36.3354	45.5341	159.618	16.4568	5.33508	7.70672	63.8042	4.76504	41.4767	2.32318	4.8977	15.7472	6.02726		7.00566	43.3159	4.58925	81.7294	0.0749592
Set434	31.2321	18.4996	49.828	31.3247		34.1956	31.2343	31.6272	2.13478	8.46294	7.95978	42.171	1.18468	45.9486	4.85053	1.4224	12.6763	1.26463	9.95859		35.7407	14.1712	28.3195	0.284502	8.49254	2.84996	4.67854	12.9106	2.24482	0.143967	36.3354	50.8862		21.4064	5.34412	8.01211	62.0046	4.76655	45.0968	6.53504	5.1411	9.32178	5.80731		3.82089	39.3548	7.21808	76.661	0.0771369
Set435	30.3966	20.0495	49.8723	33.7473		33.8245	32.4543	80.5792	1.51523	7.9409	7.04511	45.188	1.1287	41.1743	6.19265	1.43146	9.69422	1.52117	9.527		36.5652	14.9323	23.9721	0.28661	9.06347	2.64811	23.2147	13.3581	2.27392	0.137879	34.402	47.3705	314.194	15.5947	5.29603	7.84046	63.4055	4.98082	43.8078	6.55517	5.05564	37.6593	23.8165	0.359945	3.71756	40.583	19.8287	82.184	0.0777811
Set436	27.9967	18.9885	52.2644	29.0058		33.9609	24.089	35.5509	1.4532	8.1966	7.06831	21.3588	1.1657	42.9197	4.8735	1.68183	15.96	1.3357	10.3737		34.8899	14.4511	25.3504	0.262538	7.69013	2.63851	5.25905	19.918	2.30586	0.134167	32.908	47.6825	171.706	21.8241	5.58026	7.91821	65.9614	5.0585	41.4767	6.49833	4.98918	16.1841	24.0197		4.80892	41.2227	7.03164	77.7949	0.0777811
Set437	30.0357	19.5633	51.7409	30.2287		33.0231	23.6891	33.2738	1.68436	8.163	7.08763	41.1721	1.15304	46.1467	5.70034	1.5965	17.7599	1.26463	10.9646		39.5437	14.6653	26.8889	0.305665	8.26029	2.65481	23.1155	13.1706	2.28575	0.14099	32.908	47.3077	146.129	22.2108	5.25774	7.66505	65.2974	4.86134	45.057	2.30962	5.0485	13.3105	24.322		8.51581	50.2551	5.66681	77.7949	0.0814094
Set438	31.2321	20.5009	49.0129	27.9682		34.7978	31.9777	81.7868	2.03806	8.18426	7.61027	36.9911	1.1044	42.7455	6.51781	1.36999	17.1055	1.19733	9.91526		34.7851	15.1212	23.9524	0.273421	7.56855	2.65138	22.5977	14.8497	2.21899	0.141592	34.402	48.9742	181.855	5.71247	5.47847	7.45504	62.345	4.91039	45.0621	6.66148	5.10466	14.8382	23.818		3.90237	18.2728	5.38465	80.2603	0.0772349
Set439	31.7696	18.6721	50.953	28.1639		33.8785	23.3686	28.443	1.55053	8.09659	6.65003	38.9081	1.34457	46.3342	5.00231	0.676539	15.4822	2.18492	3.39452		36.2913	14.9255	27.3297	0.281364	7.47307	2.81562	21.7155	14.044	2.27704	0.132883	31.8976	49.1594	181.855	21.8241	5.22948	7.54702	63.7507	4.89671	43.8078	6.7249	5.06542	36.5675	23.2834		3.16056	41.7963	5.67566	77.1668	0.0806203
Set440	31.2321	19.7919	52.5989	29.8158		33.4006	22.1728	29.166	1.6798	7.87247	7.58493	18.4746	1.1657	44.572	21.3984	1.65504	17.7184	1.65975	9.69862		37.3368	14.535	22.561	0.320484	10.0482	2.75314	22.6563	13.0994	2.30444	0.139181	31.1569	55.9675	987.865	21.1092	5.65124	7.40424	65.529	4.77063	43.8078	6.55174	5.11772	14.6464	23.5025	0.167407	4.01326	41.2666	18.8253	79.2589	0.0756754
Set441	34.981	19.367	51.6012	28.5891		32.6563	30.6098	76.7036	1.4449	7.95579	6.2978	50.5273	1.2806	43.1072	4.73797	1.36755	11.0055	1.3357	9.97075		36.5504	14.5728	26.8193	0.315036	7.88615	2.53486	23.1155	13.3337	2.26576	0.14468	34.402	49.4638	214.273	20.3856	5.55527	7.59635	61.8533	4.86202	46.2699	2.47143	5.15452	35.8175	22.7825		3.52653	39.4673	4.21768	83.5453	0.0759409
Set442	31.4491	19.0591	50.6163	32.6401		32.7172	30.3488	28.4205	1.4964	7.88618	7.63126	15.974	1.14756	45.1951	5.211	1.60663	13.1408	1.3357	9.59594		33.3111	15.4016	23.3297	0.23902	7.81154	2.86312	5.23514	14.4101	2.2887	0.132375	34.7575	55.9356	314.194	16.6315	5.48724	7.08648	62.7263	4.8747	44.8957	6.70517	5.16187	15.1559	5.92638		3.39972	40.3232	19.1296	80.9507	0.0760978
Set443	29.6251	18.8035	53.2327	29.5949		35.2088	22.915	30.293	1.54298	8.14122	7.38391	14.9333	1.39749	44.7844	5.1256	1.61015	19.0586	1.26463	10.9657		37.3303	14.348	28.3149	0.299876	10.388	2.69112	5.18178	14.3365	2.30274	0.138058	37.2576	46.6236	154.342	23.4276	5.38125	7.95773	62.1628	4.96015	45.6639	6.8194	5.00228	9.97484	6.25035		3.9152	45.7584	5.24375	77.6406	0.082511
Set444	31.2321	18.1321	53.7147	29.7676		34.75	31.1065	28.7267	1.48142	7.50714	6.95952	40.2552	1.04693	43.2073	5.07174	1.66123	17.2601	1.60667	10.2659		39.7774	15.0126	25.5213	0.273339	7.87331	2.6652	5.17861	44.9339	2.24633	0.139713	24.7799	49.3422	163.016	5.48106	5.17368	7.50253	62.8103	4.63535	50.3218	6.59605	4.91493	10.0315	24.1481	0.343135	4.20823	47.3094	18.8604	84.0518	0.0773789
Set445	29.5702	17.567	50.7998	30.9143		34.2334	22.8963	27.6973	1.46436	7.46343	6.71	46.6474	1.119	49.5333	5.17682	1.6116	17.6307	1.40056	10.2209		34.0626	15.0831	26.3717	0.312663	7.48351	2.66443	23.4895	16.8384	2.29133	0.143272	34.402	51.2467	214.273	21.8359	5.44708	6.96542	62.7847	4.80878	48.8704	6.59533	5.03242	9.77258	5.41412		4.14161	42.8477	5.80834	80.0052	0.0706213
Set446	29.3613	19.1907	47.8832	32.6692		33.2597	31.5079	27.3368	1.84603	8.03266	7.46331	49.3109	4.15847	46.0435	5.49449	0.712768	16.5504	1.3357	10.04		38.5682	15.0081	23.6034	0.290482	8.37349	3.42308	5.34237	13.7125	2.25101	0.145076	36.3354	48.237	159.618	20.2333	5.45208	8.0331	64.3247	4.59401	48.6116	6.45807	4.98538	14.821	7.07898		3.87996	40.8362	18.0181	78.7946	0.0795113
Set447	29.5702	20.9236	47.6033	28.109		33.9696	30.403	28.8652	1.58172	8.45325	6.97698	45.4345	1.05677	48.3414	5.13058	1.36568	19.0451	1.19733	10.2299		34.184	14.0064	27.2657	0.33153	6.77217	3.26331	5.46823	12.403	2.28584	0.140555	36.711	49.3913	181.855	5.65237	5.17484	7.44568	61.7592	5.06809	195.283	6.76788	5.17241	31.9687	23.864		3.75257	46.5482	5.79475	74.4902	0.0786125
Set448	34.8414	20.2637	53.9479	27.3289		32.8908	23.7635	31.9572	1.62518	8.34806	6.52075	38.7078	1.01541	45.1951	4.80912	1.54284	11.338	1.41077	8.65259		52.0965	14.2899	25.2272	0.271487	7.75942	2.75926	5.4377	21.7165	2.26782	0.134157	32.5714	46.8072	192.076	22.1991	5.50259	7.5951	27.1408	5.01215	42.6971	6.67885	5.16673	15.3952	6.92501		3.49658	41.8286	18.813	75.4736	0.0741799
Set449	29.2125	18.4996	50.5556	29.4626		33.3161	22.0605	32.5196	1.52444	7.70824	7.28827	16.5212	1.14806	45.647	6.64267	1.67159	15.1101	1.49006	10.7652		38.3309	14.8502	27.7759	0.312879	7.0978	2.74927	22.5978	12.9557	2.29563	0.137552	36.711	49.1794	314.194	21.8935	5.23238	7.209	29.0694	5.31309	46.2699	6.48495	5.10267	15.3758	23.8574		3.91547	43.9548	18.7578	85.3198	0.0726156
Set450	31.2321	19.6242	48.1906	30.3161		34.21	31.761	29.9467	1.83585	8.03501	6.97423	42.6921	1.08899	42.8274	5.35628	0.697854	19.4386	1.19733	9.57536		36.9242	15.1212	24.8973	0.249278	6.99537	2.58391	22.8053	15.899	2.26417	0.138788	34.7575	48.2497	391.009	16.8902	5.4477	7.80583	60.8365	4.93601	46.1909	2.43588	5.04175	35.819	23.5023	0.36242	3.57573	43.0981	6.32651	79.2615	0.0792959
Set451	30.1508	20.1899	48.9938	30.1163		32.238	31.8122	28.383	1.63529	8.00527	6.78491	44.6839	1.05872	45.7497	5.15705	1.47873	10.6784	1.26463	9.07759		35.5586	14.947	26.6164	0.265081	7.4744	2.63685	22.5465	13.9132	2.24255	0.139643	34.402	51.8899	297.475	22.9231	5.31188	7.7007	61.9369	4.65317	45.6639	6.97494	5.10258	13.6681	6.50099		3.94117	18.606	5.89712	76.661	0.0685631
Set452	36.5348	18.8934	52.6228	33.62		32.0174	29.0315	50.4951	1.74302	7.79591	6.89154	48.0241	1.11226	51.1012	4.97246	1.3141	17.5271	1.69521	9.10749		36.8039	14.0622	22.8138	0.266682	8.88464	2.70253	4.98913	14.7579	2.2327	0.154456	34.402	50.4353	163.016	15.7101	5.63807	7.48768	62.7847	4.86976	46.2699	6.3485	4.88735	10.0861	6.11279		3.63077	41.5108	5.57631	78.1326	0.0803219
Set453	32.9874	18.4206	50.7806	27.5048		33.5979	32.416	82.7767	1.50392	8.22819	6.85313	42.7523	1.24692	41.2475	5.05167	1.36047	17.3144	1.19733	10.4823		38.0812	14.7863	25.9674	0.270951	8.53454	2.69604	5.80852	13.0994	2.35252	0.152565	32.5714	52.0112	154.342	22.04	5.55069	7.427	62.0046	4.66384	43.8234	6.73358	4.93504	15.282	5.87703	0.427026	4.03492	41.9811	4.74044	78.1803	0.0840286
Set454	30.3663	17.8181	49.4005	28.1407		32.8344	28.8846	28.104	1.58813	8.06327	7.24311	41.3915	1.25159	41.0837	5.09386	1.31427	11.3551	1.44023	9.57536		34.3601	15.7414	26.0755	0.299121	8.33178	2.92029	4.99355	10.4539	2.23655	0.136286	32.5714	50.6754	172.178	15.6163	5.3174	7.68544	61.2131	4.80192	46.2699	2.43706	5.00045	39.3033	6.39229		4.1664	42.3681	5.63586	78.8613	0.0789656
Set455	32.4803	19.9732	54.1959	29.4012		33.634	23.5309	82.2269	1.51273	7.6357	7.18905	44.6102	1.10529	44.9928	5.30679	1.69776	18.0431	1.22233	9.9214		36.4322	14.8646	25.0191	0.23567	7.14736	2.92693	22.3879	14.6399	2.24482	0.135531	47.7603	48.3065	324.934	21.9328	5.5606	7.0329	59.8891	4.74518	45.6639	2.43386	5.04257	41.3474	6.40656	0.167407	2.94771	39.1345	20.0188	76.9925	0.0715849
Set456	31.175	21.0567	48.9463	28.7152		34.1234	19.698	36.3594	1.54833	8.05458	6.77934	39.1784	1.15304	41.4107	20.2244	1.6494	17.6231	1.36359	3.15438		34.3601	15.051	6.55823	0.337059	7.38672	2.75401	21.8048	19.1913	2.25051	0.142335	34.7575	47.6924	171.706	17.0218	5.20266	7.4068	62.8961	4.7486	51.4519	6.73982	4.85716	9.51475	5.68566		2.83628	45.3293	4.18195	77.1668	0.0796148
Set457	31.5881	19.0549	53.0197	33.2368		33.4538	30.9077	29.4218	1.6049	7.93278	7.23536	18.4746	1.01542	43.4773	5.21674	1.57355	11.5633	1.57381	9.04562		37.5157	14.8299	5.84554	0.273038	8.03276	2.51691	5.29252	13.8006	2.25612	0.135657	35.275	51.2217	146.129	16.2486	5.42236	7.83108	63.3011	5.42019	48.6323	6.81679	5.05848	14.9217	23.0067	0.36242	8.65151	45.1574	18.9588	79.4008	0.0777811
Set458	29.5702	18.9958	52.1048	29.8598		34.4181	31.4024	86.3352	1.44432	7.97137	6.70847	38.7219	1.11623	43.6824	4.85057	1.80039	17.1999	1.41077	10.0345		35.4108	15.7783	24.6794	0.303197	8.2369	2.77951	5.39443	15.6812	2.20004	0.135343	34.402	49.442	181.356	20.2036	5.36353	7.47368	64.1288	4.96552	46.6672	6.58658	5.24187	36.0637	6.14082		2.67499	57.0092	17.9974	76.5295	0.0699792
Set459	31.651	18.8035	52.0905	28.4945		34.5461	23.5006	31.5126	1.51921	7.94562	7.63126	49.2877	1.23038	43.8526	5.3973	1.56009	11.1745	1.41077	7.56557		36.305	18.0066	23.7686	0.300273	7.906	2.74929	21.8837	14.6288	2.23396	0.139045	35.275	47.313	171.706	20.8956	5.41953	7.57679	65.9614	4.81569	47.9551	6.3185	5.07163	15.5009	6.02172		3.94739	48.3172	5.16163	81.6928	0.0809197
Set460	34.8414	18.8866	50.0987	32.5899		34.5939	25.1515	36.666	1.59574	7.61005	7.25137	38.1082	1.20068	47.0056	7.67386	1.62933	17.5508	1.41077	9.538		35.4424	14.2838	26.3342	0.284352	8.2369	2.60589	22.1201	20.9407	2.27945	0.13461	33.6903	49.0067	154.342	17.1296	5.34282	7.93134	62.5788	4.8085	49.6754	6.73593	4.90559	35.8212	5.86421		4.33185	46.3519	18.6367	79.2602	0.0808443
Set461	31.2321	18.0093	51.272	28.7833		33.0167	30.8272	36.4714	1.57828	7.87951	7.00524	49.5461	1.188	44.1074	7.50289	1.37706	18.9537	1.41077	8.87291		32.5318	14.7862	24.8439	0.298724	7.57282	3.2349	5.59158	13.7595	2.21606	0.151614	34.0918	50.0391	192.076	20.7009	5.39146	7.4945	28.3896	4.91564	48.2303	6.32057	4.89056	31.9355	24.5605		3.57006	43.8012	19.1144	78.5465	0.075023
Set462	32.2836	19.1747	51.2555	32.7491		32.2474	31.7172	29.0658	1.45092	7.78366	6.71	17.1137	1.1044	43.1072	4.94508	1.43049	11.9267	1.41077	9.41123		35.3796	14.5478	25.645	0.287697	11.2551	3.40548	24.0552	15.135	2.3259	0.133857	23.4613	50.6754	192.076	21.8067	5.26947	8.01577	61.7948	4.60821	50.1269	6.89327	4.98459	37.5156	5.33344	0.404303	3.92841	42.1358	5.02608	78.5766	0.195387
Set463	29.9287	18.9307	48.5179	30.2821		32.4967	22.6328	45.4527	1.54783	8.08991	6.72593	37.1521	1.19514	46.5101	4.88544	1.46521	18.1325	1.13362	9.90415		34.7636	14.248	23.7263	0.292734	7.90775	3.33846	21.42	55.4046	2.28886	0.137896	33.6903	53.8667	172.178	16.9762	5.5007	7.16979	61.0985	4.92335	46.0385	6.65642	4.94525	35.8488	22.8662		3.66551	40.2915	6.01471	75.9383	0.082329
Set464	30.1074	18.6325	55.7336	28.5081		33.2597	23.346	29.5268	1.48465	7.86375	6.86249	16.154	1.05699	45.647	5.45935	1.73022	11.1355	1.26463	9.84394		33.1064	14.7946	24.9113	0.301446	7.12337	2.74085	5.31655	13.3159	2.22598	0.139068	36.3354	48.8145	163.016	15.8197	5.92583	7.51833	58.4007	4.57654	51.2048	6.37577	5.00228	32.788	24.2277		4.29049	44.037	20.1336	74.0067	0.0599434
Set465	30.6707	19.2929	55.2023	34.4856		34.7067	30.0583	76.9657	1.86983	8.02014	6.49259	16.0419	1.06249	43.4017	5.29044	1.34159	12.1802	1.3357	10.1517		35.2487	14.1752	6.4132	0.294031	7.74511	2.77776	21.6689	23.0074	2.23573	0.140758	38.3776	55.73	154.342	21.3141	5.13384	7.3416	60.409	5.00138	48.8704	6.59533	4.97419	34.9335	5.84747		3.86877	42.95	18.6816	78.7207	0.0834431
Set466	36.7996	19.822	49.0456	33.7473		33.7319	33.1974	30.2619	1.56455	8.09753	7.01464	16.8284	1.20826	45.248	4.9294	1.59222	18.4321	1.89307	3.63555	55.9817	37.6485	14.5274	23.4203	0.306921	7.05735	3.1288	22.7417	22.9338	2.26893	0.141617	31.6208	48.4244	154.342	21.7277	5.14794	7.48768	61.6064	4.73272	42.6971	6.81317	5.2021	37.0724	23.0697	0.359945	3.61952	40.9172	5.41826	79.4799	0.0866247
Set467	29.5702	20.1899	52.3722	27.6252		32.1524	31.246	29.1481	1.51273	7.96897	6.69275	50.7299	1.08065	46.3579	5.17102	1.4171	19.0061	1.3357	3.54225		50.507	14.8689	6.55041	0.368518	7.52159	2.75743	22.8316	16.4482	2.27532	0.141892	34.402	47.3681	172.178	22.777	5.77416	7.4772	61.8772	4.97179	46.0385	6.47336	5.09214	37.5053	25.6895		3.91637	57.7557	5.222	77.6369	0.0741044
Set468	26.5069	18.0356	53.1522	35.1502		35.1314	22.4211	39.3875	1.52342	8.1057	6.97246	16.2057	1.14197	44.4164	5.37301	1.71889	16.6632	1.57143	3.65812	57.1477	35.7407	14.5764	25.0393	0.275077	7.92415	2.82545	4.97515	14.4136	2.27639	0.145028	35.4303	49.2694	214.273	20.3362	5.27816	7.4945	59.268	4.94821	45.0968	6.73856	5.12618	16.6955	6.30028		3.90649	54.4429	18.7992	75.8713	0.0780519
Set469	31.2321	18.1964	51.146	29.3982		33.8484	22.8906	84.6198	1.59494	7.98436	7.20928	48.0573	1.37765	43.7312	7.01957	1.33776	16.8138	1.57381	10.4889	250.135	37.3368	15.1205	24.7339	0.320905	8.31488	2.86688	22.6844	14.1957	2.26327	0.146185	34.402	57.2135	209.806	16.515	5.07515	7.66505	62.2866	4.98381	43.8078	6.58139	5.05782	35.9182	23.9602		2.87925	43.0244	18.4588	79.6751	0.0839031
Set470	32.5139	20.7292	48.4688	27.9316		33.5328	23.1597	31.3881	1.47122	8.09814	6.9262	52.3407	1.19993	44.985	6.76176	1.55773	18.4492	1.26463	10.1979		33.8787	16.0449	28.2473	0.289873	8.03346	2.73048	22.227	17.5529	2.23932	0.145264	35.5838	47.1312	191.549	14.9039	5.59468	7.3416	60.8365	4.70062	46.2699	2.27844	4.91872	35.6728	5.27943		4.13045	56.9225	6.93855	79.4008	0.0804826
Set471	30.3902	17.8872	53.8455	31.1544		33.965	31.7432	29.5319	1.53273	7.81915	6.77478	42.5946	1.09092	43.8526	5.14848	1.63869	12.5566	1.41077	10.2139	60.3596	36.2841	15.0885	26.4245	0.317705	7.7389	2.66272	21.308	14.2124	2.27803	0.141835	38.7743	47.1443	163.016	17.4734	5.1917	7.67352	63.9406	4.85829	47.2733	6.85809	5.03497	33.9865	5.68366		4.06446	43.3146	5.25539	76.5265	0.0771117
Set472	31.8784	18.4548	49.0202	34.63		34.5522	23.6211	28.3431	1.47764	8.01141	6.53605	16.8989	1.08899	48.4562	5.05383	1.37807	17.6267	1.49006	9.25474		34.7052	14.5657	24.6368	0.279561	7.84392	2.62007	25.4484	14.2026	2.34941	0.139435	32.908	50.8748		19.8978	5.24452	7.819	60.6059	4.67424	47.0652	6.80248	5.10144	37.5272	5.62073		4.09984	44.3014	18.2772	82.8338	0.0762403
Set473	32.3292	18.4548	48.9802	31.6603		33.0062	23.3842	28.443	1.69371	7.84303	6.61943	53.5671	1.04236	46.6772	4.74409	1.38537	16.098	2.11185	3.40332		34.3601	14.1443	23.9927	0.310036	8.40481	2.61984	4.92988	14.1923	2.23045	0.137795	36.3354	51.7766	163.016	21.9473	5.2255	8.56822	62.571	5.00248	48.5764	2.53624	5.09936	32.5147	23.0067		4.16818	44.0704	5.72752	81.7294	0.0813888
Set474	33.0692	18.6325	51.7182	33.9149		33.1167	26.1391	38.3221	1.73112	8.21917	7.80307	46.9175	1.13913	46.5101	5.00015	1.69375	18.4341	1.60667	9.2384		37.0782	14.4706	26.8193	0.301877	8.22938	2.69884	5.42285	13.2544	2.26997	0.141777	48.9723	52.7522	154.342	22.0548	5.43484	7.34573	61.6987	4.82323	45.4511	6.57237	5.24901	31.947	25.1003		3.81092	44.5961	19.4608	80.7978	0.078908
Set475	29.5702	20.0525	53.1626	30.0913		33.4361	22.7137	41.3747	1.64807	7.71742	7.12889	40.145	1.10335	43.7312	5.33589	0.690724	16.4884	1.26463	9.95859		36.0829	15.4315	24.3582	0.273573	7.27482	2.78248	5.20691	13.1805	2.22211	0.136372	34.402	50.1918	154.342	22.1352	5.59087	7.60464	66.0264	4.64968	43.6026	6.52205	4.90694	13.2947	23.5902		3.6577	46.4727	5.61679	80.7431	0.0822954
Set476	29.7221	20.4308	20.6721	29.3525		34.0738	23.257	25.9807	2.00517	7.66927	7.40932	40.7975	1.17234	46.843	5.11306	1.5946	11.244	1.26463	10.6415		37.8073	14.5463	27.0834	0.302152	7.57563	2.80967	5.61431	14.4136	2.24835	0.142378	34.402	49.088	146.129	21.1537	5.41776	8.22272	61.8133	4.81768	43.8078	2.40398	4.9616	37.9179	23.8002		3.73256	42.4545	19.6418	87.1581	0.0683434
Set477	31.1442	20.9131	50.2495	33.3897		33.0613	24.2974	77.8231	1.5685	7.9409	6.92963	44.4283	1.15091	47.7895	7.08599	1.67402	16.7904	1.29103	9.96839		34.7851	15.3132	24.4151	0.281703	8.01245	2.6256	22.5404	13.999	2.28322	0.138999	34.7575	49.3798	154.342	21.4064	5.34744	8.56951	62.3879	4.76342	46.2699	6.67465	4.979	9.93982	5.81637		3.69508	42.6027	5.60485	77.9836	0.0783669
Set478	29.6251	18.5493	56.4345	30.4542		34.6614	25.6452	27.739	1.51273	7.72994	7.01549	41.6037	1.07325	40.8543	5.24725	1.69185	11.0832	1.47928	9.527	56.3818	34.4056	14.5987	24.4902	0.314687	7.79377	3.30299	22.4687	14.0115	2.21739	0.14522	35.3432	49.1999	181.478	15.7808	5.37969	7.21727	63.864	4.69289	43.8078	2.30962	4.96954	10.4295	23.2389		3.93487	43.0981	19.4682	79.2589	0.0757145
Set479	30.7793	19.831	49.1161	28.0115		34.1185	23.4659	31.5358	1.50007	7.66829	7.65691	18.2095	1.17474	43.1072	5.34284	1.65082	11.5598	2.5744	9.2701		35.8371	14.7097	27.0913	0.290108	8.06292	3.23022	22.8913	12.9529	2.2202	0.136961	34.402	49.6634	369.188	15.8832	5.43539	6.94404	63.4132	4.74974	46.2699	6.55517	5.02602	15.4502	23.4725		4.33439	42.4379	6.06797	79.3683	0.0824023
Set480	29.5702	18.4981	50.1297	29.4823		33.7127	22.7985	44.9662	1.51773	8.33592	7.22306	42.5703	1.07899	42.2841	4.92156	1.40648	11.6116	1.57381	7.10405		36.2841	14.1135	26.8193	0.293975	8.59922	2.75182	22.1853	12.3129	2.20597	0.1421	34.402	52.8319	370.203	15.6929	5.24185	8.26931	63.6963	5.03788	46.2699	6.77991	4.90254	10.1403	26.1487		3.41843	60.1936	18.0681	76.5265	0.0774333
Set481	31.2321	19.7919	52.5755	31.9381		33.5012	30.6643	80.0747	1.80696	7.77031	7.23234	17.3774	1.11329	43.6273	5.13388	1.55705	11.526	1.41077	9.95585		36.2913	14.5669	26.5354	0.281337	7.71949	3.09771	22.4951	17.5324	2.27532	0.147307	32.5714	48.5381	1142.83	22.1625	5.40878	7.44109	63.1051	4.67007	46.2699	6.1038	5.0481	38.796	24.3809		4.32888	44.0214	4.90816	75.4765	0.0788558
Set482	31.2777	19.2384	52.4867	28.177		33.2554	31.4024	37.3471	1.50341	7.32068	7.2305	17.8029	1.09659	45.5299	6.69646	1.44251	18.2752	1.3357	10.2004		33.7442	14.2071	25.1901	0.305132	8.18311	2.68972	23.793	13.9563	2.24713	0.146461	37.2576	56.0616	181.356	22.0556	5.30669	7.62333	27.664	4.83178	48.8704	6.58658	4.64961	31.916	26.1428		4.19908	47.2757	6.13553	80.6229	0.0729618
Set483	30.833	20.4709	48.298	28.7332		32.5536	29.8011	29.2808	1.77816	8.05321	6.75362	43.0262	1.14557	43.1072	21.1437	1.6369	17.6114	1.22233	9.91526		36.2913	15.4901	24.7062	0.268761	8.47871	2.69065	21.8661	13.2558	2.26061	0.137455	32.5714	49.8766	202.871	5.26633	5.1624	8.20107	27.4598	4.85147	46.2699	6.46829	5.0952	35.182	6.363		4.0058	40.8847	5.20459	76.661	0.0797367
Set484	34.2826	22.2001	50.2358	28.8932		33.2032	24.6397	30.4621	1.41751	7.92885	6.5115	17.4004	1.3203	44.1074	5.0532	1.43227	17.349	1.40056	9.96946		34.3601	14.5616	24.2445	0.284926	8.56539	3.44971	22.0952	20.2277	2.2425	0.146058	34.402	50.5168	154.342	5.58511	5.19922	7.41969	64.0006	4.91421	45.0968	6.70888	4.93519	35.4405	5.90303	0.359945	3.66376	38.5882	5.3589	76.3358	0.0813107
Set485	31.2321	18.7793	49.0818	27.8945		33.7077	31.3393	30.8942	1.46007	8.05168	7.8537	49.6088	1.26822	48.1714	4.95178	1.34866	9.98184	1.22233	8.81407		35.3416	14.7734	23.313	0.364621	8.2173	2.65493	4.87288	13.9049	2.28956	0.139617	31.1569	52.0469	146.129	16.2486	5.49455	7.59928	63.306	4.72108	45.0968	6.48392	4.85097	35.5722	6.46037	0.167407	3.75444	43.0244	18.5722	82.3053	0.0815571
Set486	35.1707	18.4206	52.3866	33.5349		33.0439	31.1692	30.9728	1.44142	7.83872	6.76839	47.0203	3.89447	46.1467	6.17626	1.72937	17.2486	1.19733	3.51597		37.2337	14.8908	28.2617	0.330206	7.02816	3.14415	23.0626	13.5616	2.26692	0.132218	34.402	55.936	146.129	17.1887	5.26274	7.34212	64.7211	4.69431	42.6971	6.53304	4.94924	10.1362	23.8333		4.42846	55.9239	20.1443	80.2862	0.0792327
Set487	31.3654	18.8035	44.4621	33.6869		34.37	32.1762	31.7803	1.59671	8.05904	7.07924	40.3081	1.13636	42.4144	4.94162	1.39832	10.8567	1.26463	3.34735		38.3621	15.059	22.966	0.301231	7.34007	2.76531	5.13992	13.7756	2.25463	0.147855	32.5714	52.4911	154.342	19.9677	5.50063	8.40158	62.3122	4.89428	46.2699	6.94217	5.01486	14.1346	6.07279		3.69624	44.3913	19.1017	77.4034	0.0721567
Set488	36.6569	19.7677	51.6534	32.9049		32.96	31.4106	44.2519	1.65323	7.75811	6.50957	16.2621	4.06831	41.6725	21.166	1.37681	17.9033	1.52117	9.77489		36.555	14.0061	29.9837	0.256262	8.41877	2.69714	5.53516	53.9163	2.20563	0.144236	34.402	48.3529	145.728	22.6913	5.73315	7.62341	59.5904	5.18213	45.5492	6.67441	4.78994	34.7572	23.2376		4.22815	44.6661	4.06557	80.0645	0.0766469
Set489	31.4491	19.8453	51.2361	35.6408		30.7871	22.3968	28.9426	1.65298	8.08451	7.08155	38.0006	1.06884	45.647	5.19723	1.43157	11.4588	1.19733	3.75003		36.4621	14.7129	23.1974	0.282355	8.00307	2.75557	22.6894	13.2521	2.22598	0.137739	32.5714	47.9795	163.016	22.6089	5.43182	8.08867	67.3983	4.88069	45.0968	6.46829	4.87246	35.7214	24.152		4.06446	43.0048	4.8775	80.4881	0.078159
Set490	32.9243	17.9713	52.9339	34.6764		34.5449	24.4522	29.8094	1.48985	8.13942	9.1834	47.9755	1.10618	46.232	5.04252	1.62043	17.4509	1.19733	6.81672	56.3818	38.3309	14.7412	24.9113	0.289863	7.13847	3.12366	4.70801	14.4101	2.27048	0.135542	35.5838	49.9531	172.178	19.8635	5.16129	7.91807	63.887	4.66188	51.6171	7.15494	5.09988	10.0695	5.92638		3.80677	42.2785	5.6013	77.6987	0.0842781
Set491	29.5702	20.0614	50.8205	33.1655		33.923	31.7178	28.234	1.58625	7.81826	7.59649	16.2657	1.12864	45.248	5.05637	1.35467	11.7713	1.19733	10.7652		37.9797	16.8933	29.1629	0.287173	6.99918	2.71605	22.8899	17.9088	2.26667	0.139971	34.402	46.9574	213.685	20.2564	5.26793	7.57828	27.1643	4.87728	44.3448	6.80942	5.03166	33.116	23.1105		3.30292	42.5198	4.26682	77.9401	0.0768034
Set492	30.7262	18.1758	55.1623	34.8418		33.633	23.522	29.9467	1.39857	7.87951	6.55269	39.6795	1.10528	45.647	5.34989	1.62027	15.9365	1.26463	9.88538	57.1477	35.4199	15.0617	26.3449	0.263239	7.90431	2.80144	5.24661	12.6073	2.20796	0.134202	34.2311	51.5429	192.076	17.5332	5.32577	7.14044	62.2581	4.6152	43.0778	6.5661	5.35118	10.4312	6.19868		4.29955	44.0214	19.3596	75.287	0.0764946
Set493	29.5702	18.7186	52.8537	31.8143		33.9155	31.1	27.0911	1.4065	8.30098	6.81502	40.58	4.17759	44.5231	5.58258	1.47939	11.8252	1.13362	10.6348		47.3567	15.0745	6.28084	0.279624	8.60012	2.70636	21.9449	15.2647	2.30212	0.152883	34.2777	46.7209	280.874	21.9139	5.21299	7.43008	58.647	4.90356	47.1041	6.28592	5.18123	36.3183	23.1448	0.168559	3.88248	42.2892	6.73112	78.7004	0.196886
Set494	30.965	18.4797	50.7446	31.3766		34.0743	25.1644	28.0627	1.62693	8.15103	8.22517	48.8846	1.10711	45.5797	6.84887	1.37724	10.6495	1.41077	9.56889		37.0894	17.0383	24.2043	0.273687	8.07152	2.63185	5.29321	14.4545	2.34069	0.142695	36.3354	46.5804	163.016	15.7025	5.19041	7.17578	62.7872	4.55015	43.8234	6.7999	5.03761	41.5869	23.7952		8.7926	43.3159	19.7316	77.9692	0.0768667
Set495	30.7676	18.1082	48.1958	28.3233		33.0301	30.2475	81.3308	1.51273	7.47693	7.38391	19.9556	1.17029	44.1074	5.71267	1.42378	16.7199	1.26463	9.87992		35.5047	14.4819	6.22253	0.310131	7.19336	2.65118	21.6909	14.3386	2.25538	0.143782	33.6903	51.7992	214.273	15.8863	5.1758	8.01667	28.5992	4.79389	43.8234	6.79722	5.03761	34.0574	5.97092		3.65849	47.1665	6.69967	78.3855	0.202109
Set496	30.7262	18.798	52.7766	33.4489		33.3497	23.8445	31.7237	1.4621	8.41223	8.22176	17.6586	4.30072	41.337	5.55574	0.692782	11.6736	1.26463	9.59873		34.4056	17.5259	25.3504	0.297026	7.49035	2.79711	5.07044	14.9594	2.34205	0.132456	33.6903	46.5573	146.129	15.4423	5.33334	7.83948	61.7592	4.90685	43.8078	6.7678	5.13629	35.344	5.83578		3.94253	41.4095	6.27861	78.3855	0.0766469
Set497	30.5004	18.0622	50.7538	35.4237		34.3604	31.524	46.5036	1.668	7.45182	7.04165	36.8801	1.23035	48.0888	5.14743	1.61036	11.2042	1.19733	9.9141		38.2626	14.8709	24.2043	0.264827	7.5912	2.60589	23.8451	14.8253	2.25931	0.141968	32.908	49.7341	331.853	17.6521	5.15478	7.32404	60.1355	4.87493	49.0096	2.62664	4.89368	13.212	6.4839		3.6935	41.069	5.02608	81.0993	0.0798268
Set498	29.5919	18.3459	50.3244	34.3616		32.6833	29.9684	33.3719	1.57424	7.96475	7.57121	16.3103	1.09659	45.9462	5.17814	1.68392	11.2681	1.44023	9.40605		34.7063	14.8307	22.6514	0.294001	8.07617	2.90793	5.15296	16.5053	2.26397	0.14254	34.402	53.1304	146.129	18.7428	5.35056	7.20633	64.5793	4.82741	45.0968	6.55883	5.18834	34.9284	5.10619		3.97678	44.5191	6.51307	81.4066	0.0810822
Set499	31.7995	19.4713	53.9182	33.0779		34.1812	29.4459	74.5159	1.48833	7.74591	6.80253	16.1002	1.2982	43.4773	4.87016	1.46616	17.4951	1.36359	10.6019		35.7407	14.3173	23.8714	0.292734	7.7266	3.24283	22.8749	13.9563	2.30777	0.144168	34.402	49.9392	213.685	5.54146	5.54073	7.35778	62.2528	4.67661	48.2303	6.47336	4.94626	13.6307	23.0411		3.81092	41.8286	5.90379	80.0043	0.0795778
Set500	30.0156	19.3065	51.5544	32.2172		32.6954	30.9839	83.8416	1.38917	7.83621	7.27781	16.2057	1.13584	45.9462	4.8189	1.67865	10.8924	1.3357	3.61585		36.6206	14.8211	27.512	0.291493	8.77891	2.70839	22.9147	52.6193	2.22211	0.140098	33.0662	46.2208	163.016	21.7062	5.26007	8.24768	63.2582	4.8085	45.3971	7.15002	5.01486	36.8842	6.43325		4.14106	42.894	5.85099	77.6136	0.0829826
Set501	31.0909	18.3859	52.659	27.6299		35.1814	31.4485	28.4086	1.4673	8.14122	8.40552	17.0073	1.11335	46.3342	5.07174	1.7438	18.2711	1.22233	10.4423		33.3111	14.8548	25.1256	0.288662	7.92405	2.61111	5.5006	14.4545	2.25286	0.134185	37.2576	47.0551	297.475	5.34801	5.29687	7.68544	63.9406	4.69289	45.8716	6.46038	5.35622	13.5094	6.62883		4.02778	43.3159	19.6708	76.2055	0.0835586
Set502	34.8414	18.4206	52.1858	33.7225		33.5555	30.8603	27.7122	1.64676	7.92694	7.01405	37.5763	1.09032	43.1072	5.12211	1.59167	16.8797	1.66226	9.21336		37.6171	15.2249	23.5792	1.06842	9.04549	2.62407	22.4526	47.9625	2.31303	0.135581	34.7575	48.9409	314.194	23.011	5.34109	7.15981	64.9253	5.06787	48.0014	6.64221	4.97419	14.5705	23.9428		4.32888	39.1913	5.1635	75.2424	0.0885113
Set503	31.175	18.9079	51.7351	29.629		34.5173	30.9472	29.2806	1.60594	8.1966	6.94645	17.9777	1.21268	45.1951	20.9316	1.73834	9.69284	1.3357	8.34138		36.2913	16.2739	26.632	0.254539	7.89131	3.38491	5.00182	15.2487	2.3014	0.13482	34.402	50.0815	162.569	22.6821	5.44933	7.90439	61.286	4.8782	45.0968	2.47313	5.03988	35.0865	23.2239		4.52253	44.5023	5.59467	84.7701	0.0840559
Set504	31.2321	18.5493	51.4942	28.7375		33.0704	30.8404	33.2516	1.68436	8.59142	7.04511	16.7591	1.12349	44.7614	5.20526	1.40097	16.1606	1.65023	3.80284		33.0839	14.5417	22.834	0.322174	8.78458	2.7982	23.473	15.1193	2.22944	0.151352	34.402	48.3372	202.871	22.8955	5.44989	7.32092	63.1544	4.90736	43.8078	2.49316	5.0693	9.8914	24.4961		3.02932	44.5359	5.79936	81.1328	0.0837966
Set505	29.5702	18.7186	54.3359	30.041		32.5757	22.586	29.0943	1.52392	7.98878	7.48142	17.7281	1.18516	43.0627	5.20086	1.66492	10.9543	1.54705	10.1979		34.3601	15.1492	25.8539	0.306408	8.29948	2.78901	22.1902	15.0554	2.29295	0.132733	35.5838	53.5913	153.919	16.0625	5.50813	7.20932	59.45	4.73538	42.6971	6.92272	5.10858	15.6212	6.02172		3.80034	47.3184	6.34315	75.7776	0.077635
Set506	31.7628	18.8495	50.7337	32.9939		34.4776	31.4436	30.6455	1.4511	7.80808	6.91359	39.5489	1.17462	45.1951	5.32298	1.4117	17.9987	1.36359	9.4826		37.705	15.6295	23.0737	0.313625	8.0785	2.67943	5.84971	14.2091	2.23045	0.146587	34.7575	52.4386	153.919	16.5727	5.33913	7.92271	61.8133	4.81992	46.2699	6.49833	4.97334	15.6035	6.27502		3.58378	43.3159	18.6913	77.5841	0.0829733
Set507	31.2321	21.6487	47.3043	32.5001		34.1738	23.3104	80.921	1.48921	8.07257	7.44018	18.8403	1.13901	40.8133	5.13751	1.40028	17.8184	1.52117	9.70902		34.3601	15.1459	24.5115	0.285711	7.21862	2.65907	22.3778	14.7724	2.29561	0.14396	35.5838	49.578	154.342	16.77	5.59589	7.31062	64.6286	4.83559	45.0968	6.52205	5.02711	35.4634	24.2954		3.99395	47.2223	6.33709	75.3736	0.0760978
Set508	29.3981	17.9104	49.4654	27.7192		30.0949	23.5133	32.4874	1.85492	7.86744	7.13358	47.4392	1.12754	48.3444	5.27588	1.36859	17.4753	1.15729	9.24202		36.2913	14.4022	27.0834	0.27788	7.95543	2.65186	5.66448	18.6489	2.25104	0.148647	32.908	49.8913	181.356	21.4493	5.50838	7.2301	59.8891	4.68123	42.6971	6.91445	4.78502	14.2343	5.38193		2.81196	39.1875	5.26897	78.2763	0.0819446
Set509	30.7045	19.9725	51.5635	33.0544		33.2023	33.3125	29.9757	1.4803	8.02824	6.9029	43.4471	3.57233	47.4026	5.14623	1.66183	15.5972	1.36359	10.9187		39.394	14.4558	24.0088	0.305329	7.58578	3.39805	5.18178	22.2816	2.2474	0.131165	36.3354	50.0378	181.855	16.5937	5.50421	7.82346	61.1717	4.76504	41.4767	6.32299	5.44379	36.2802	24.4984		3.61498	50.9302	5.01383	76.5295	0.0799592
Set510	30.8935	19.285	52.1144	29.9418		33.6089	31.7597	41.0286	1.42126	7.9724	6.45021	45.1594	1.25783	45.9462	4.96463	1.64724	11.9618	1.41077	9.35685		35.5749	15.782	24.2118	0.346697	8.54086	2.6501	5.4621	13.7174	2.23265	0.135284	34.402	47.3077	163.016	21.6022	5.29628	8.21907	63.4132	4.57555	42.298	6.37732	5.06802	16.0344	24.4366		3.32333	44.5961	5.01874	77.8408	0.0771781
Set511	31.322	18.7168	49.0368	33.3399		33.0074	31.8349	26.5246	1.47017	7.89903	6.63053	16.8492	1.13975	50.1988	5.4494	1.38571	17.9465	1.60667	9.49062		41.3756	15.2085	23.4186	0.297078	8.56692	2.63471	5.22106	14.2262	2.26327	0.148514	34.2777	48.418	163.016	21.5419	5.5664	7.6369	68.045	4.9487	45.0968	6.28592	5.05247	33.2166	24.6239		3.59573	40.6874	5.42903	75.6238	0.0786444
Set512	29.3202	19.7136	56.113	34.3971		33.1863	22.5669	28.7931	1.53582	7.77914	7.01384	47.7139	1.09921	44.2686	4.87082	1.80234	16.8551	1.29103	10.3002		38.2626	15.4113	24.0269	0.286435	7.94515	2.7216	23.3975	13.3337	2.26228	0.140644	32.5714	49.2269	192.076	16.3533	5.70024	7.66296	62.7847	4.74561	43.8078	6.50433	5.05701	37.0048	25.0956		4.94535	44.043	6.24895	80.0052	0.0750336
Set513	29.8375	21.1558	49.6536	31.9783		33.1269	31.1611	30.5208	1.50796	7.95104	7.4053	48.7874	3.88545	46.8808	5.10136	0.690795	15.4748	1.41077	10.8193		37.0782	16.3676	24.3154	0.274931	9.28374	2.66366	5.48938	50.9826	2.29607	0.138697	35.5838	49.1794	178.064	18.3758	5.23055	7.92142	68.0749	4.83897	47.6314	6.37732	4.83541	15.8797	22.7498		3.70216	44.7865	4.92105	81.1676	0.0810822
Set514	32.9874	18.1758	51.9994	28.7833		33.7222	23.2716	31.8786	1.73356	8.18909	7.26841	41.9795	1.10508	47.6447	5.01553	0.706894	10.3929	1.41077	3.35993		35.3416	14.3898	23.0974	0.300934	7.1501	3.1648	22.9521	12.667	2.29756	0.136963	34.402	49.8682		21.5675	5.43793	7.75085	62.3122	4.83789	46.4692	7.11352	5.2184	15.1856	24.456		4.05871	45.1888	4.46435	81.4066	0.0793093
Set515	31.9143	18.5509	53.1698	34.9334		34.5039	30.2138	43.2094	1.5363	7.86264	7.04701	17.9255	1.26117	46.6772	5.11306	0.694759	18.1809	1.3357	10.6554		36.5255	14.4014	24.3488	0.276805	8.43981	2.84756	22.6413	46.7519	2.28228	0.142257	34.402	49.0178	154.342	20.2292	5.20878	7.58984	62.345	4.86131	48.8704	2.3521	4.93745	35.7744	23.7029		3.74926	43.1627	5.32041	76.8556	0.0816527
Set516	31.1692	19.2862	47.4187	31.5426		35.1906	31.1859	43.0036	1.52251	7.92192	7.15606	39.1137	1.22529	45.1951	5.26016	1.74281	16.4365	1.29103	9.57536		37.8073	15.3595	6.51679	0.284203	7.54487	2.7513	5.64278	22.6191	2.31128	0.142249	36.711	49.0178	163.016	15.7343	5.36261	7.30837	62.7847	5.10767	46.2699	6.45532	4.84714	35.8212	22.4147		8.57214	42.4545	5.20496	80.3774	0.0819086
Set517	29.7095	18.4548	56.0546	34.2582		32.9543	31.7597	77.9982	1.52006	7.93381	6.80431	46.3465	1.09809	44.2686	5.07057	1.69445	16.7994	1.3357	10.6726		36.2913	14.6938	24.8973	0.273225	7.75327	2.59964	22.4469	14.3592	2.28812	0.138388	34.402	47.8769	213.685	20.1848	5.60466	7.44109	61.286	4.77992	45.0968	2.21042	5.01648	15.9463	5.68344		3.89897	42.4999	5.63778	76.5952	0.0824182
Set518	29.5702	17.6488	45.8467	29.9104		32.7682	21.2069	28.8692	1.52607	8.34163	7.23165	21.7939	1.28031	41.5074	4.85423	1.3589	16.9217	1.36359	10.4913		35.4424	14.4393	22.9013	0.260338	8.09993	2.63944	5.14306	14.7527	2.24671	0.140152	38.0316	53.471	154.342	19.3856	5.37383	7.36617	60.8365	4.81516	45.0968	6.78617	4.98538	35.7131	24.154		3.89185	58.1517	18.4234	76.876	0.0782536
Set519	30.6991	19.2319	49.8944	35.7472		32.7682	33.2042	29.3017	1.47634	7.80222	7.09788	20.0941	1.41591	42.2841	5.0282	0.704732	16.5038	1.26463	10.4934	53.0028	32.9004	14.2004	24.4584	0.262417	7.37384	2.67911	22.2814	12.7222	2.20414	0.142327	36.3354	48.8145	181.356	15.5747	5.50783	7.70989	61.8236	4.74143	48.8704	6.48495	5.16387	33.5965	6.6158		3.6035	42.3681	6.05042	82.544	0.086544
Set520	30.2823	18.9885	52.6575	33.1843		33.7282	31.7219	37.4452	1.60781	7.66642	7.39195	44.0196	1.12335	42.2841	5.06435	1.63869	16.5837	1.29103	10.3268		34.3601	14.0067	26.4787	0.260912	8.67513	3.11853	23.9607	14.6713	2.25715	0.141263	36.3354	49.6634	146.129	15.6397	5.68178	7.45504	61.4678	4.9194	59.9003	6.74418	5.13501	15.3037	24.7289		3.74149	43.755	5.53219	77.4135	0.206716
Set521	30.7045	20.0337	53.7147	33.8459		32.4316	31.5079	28.2616	1.56181	7.71421	7.36706	17.1604	1.18028	44.7956	4.96286	1.64065	11.8398	1.52117	10.6019		34.3365	14.7468	24.2445	0.28172	7.85846	3.12091	21.3954	13.9715	2.26893	0.155552	34.7575	52.1313	226.316	21.4001	5.26399	7.12508	63.9532	4.72697	50.2952	6.43954	5.15867	10.0795	5.5921		3.90237	46.2399	5.97913	84.0412	0.0839632
Set522	29.5702	18.7186	53.2828	28.3533		32.69	32.5523	79.6009	1.49912	8.00856	6.95865	44.9322	1.15616	43.4773	5.19723	1.62069	12.1559	1.47928	10.3569		36.5504	14.1476	26.0308	0.293412	7.97036	3.29395	5.35065	13.3676	2.27189	0.144616	36.3354	48.0019	154.342	16.3335	5.57631	7.44109	61.1717	4.93367	44.9341	7.16162	5.14568	14.2792	23.8413	0.36242	4.32058	43.3159	5.72461	81.8271	0.0794895
Set523	30.55	18.2751	49.4047	28.469		33.1652	31.4522	27.8064	1.54112	7.92217	6.84472	40.3577	1.22946	41.6725	4.81904	1.42084	11.8091	1.3357	10.8078		36.305	14.9975	23.6374	0.370344	8.10253	2.7203	22.6328	13.5616	2.34335	0.136775	34.402	49.6634	226.316	21.6979	5.37783	7.72941	62.6447	4.82323	46.2699	6.64892	5.02656	36.031	26.37		3.65567	39.3512	6.66747	75.0989	0.0788073
Set524	30.1978	20.1854	53.0804	33.1803		31.8688	23.9753	87.6453	1.59541	7.9724	7.48978	39.329	1.64275	44.051	22.2908	1.66751	15.9771	1.52117	9.85132		37.8977	14.8248	23.9795	0.258577	7.67236	3.2725	23.134	13.7993	2.22224	0.13852	36.3354	53.1811	172.178	20.476	5.4884	7.0395	59.0438	4.76443	45.6212	7.10666	5.20853	14.1306	5.72173	0.36242	3.29634	42.4903	18.9342	78.1472	0.081853
Set525	31.6542	21.167	47.0019	33.6494		33.1646	23.8221	28.6838	1.46904	8.07257	7.23536	18.9185	1.0546	46.1467	4.85436	1.71486	10.1275	1.44023	9.62825		36.5965	14.699	24.0814	0.282327	7.47653	2.64373	23.9964	13.7728	2.23281	0.145966	34.402	51.7992	192.076	17.7876	5.6511	7.21727	58.8901	4.57786	43.1031	6.58658	4.9691	14.7671	24.7303		3.94253	42.0337	19.0261	84.0233	0.0799716
Set526	28.3085	19.7136	54.4549	27.8956		34.0651	31.3193	30.267	1.63105	7.94934	6.43625	15.4193	1.08822	44.3468	5.1376	1.60345	18.4453	1.18867	9.84293	79.3382	37.8094	16.2275	26.8297	0.278578	8.95715	2.73609	5.29087	11.253	2.27572	0.143524	36.3354	50.8862	214.273	21.4849	5.14961	8.28242	64.0656	5.01361	45.6639	6.3899	5.02241	34.878	6.44195	0.36242	3.52017	39.5473	6.52799	83.181	0.0835027
Set527	31.032	18.0935	52.3765	27.8868		33.8117	24.0003	29.3198	1.59012	7.96036	7.63126	17.2699	1.15776	43.1072	5.04503	0.676966	17.5386	1.3357	10.1979		35.4108	15.5261	24.9176	1.00211	8.36202	2.77243	5.32271	14.8893	2.31724	0.150244	37.2149	49.2973	202.315	22.2318	5.43696	7.58226	64.8176	4.8085	46.2699	6.61929	4.80697	10.0655	5.75415		4.68121	40.2623	6.8845	80.4881	0.0594758
Set528	30.6917	20.0934	55.8777	28.6209		32.4848	30.0413	27.3517	1.56402	7.8409	7.44856	41.5212	1.07583	43.9245	21.0782	1.69234	17.9575	1.36359	9.46924		35.7407	14.2625	23.7025	0.277628	8.29261	2.73595	5.09366	16.2056	2.22067	0.135659	32.5714	50.4395	163.016	16.3826	5.5878	7.048	57.8566	5.06497	48.6116	6.60514	4.93298	9.32817	23.8574		4.16185	42.9402	18.7992	84.8353	0.0804412
Set529	32.5967	18.3338	50.5256	29.2318		33.156	23.4498	74.5561	1.4687	8.24082	7.18905	41.5932	4.09827	44.3468	5.11306	1.39554	10.6937	1.22233	7.91563		38.3617	14.3333	25.1085	1.03103	8.44432	2.67714	22.8801	12.8586	2.2715	0.153409	34.402	50.5168	192.076	16.4259	5.29661	7.00528	62.3665	4.64245	43.8078	6.55883	5.00891	33.5972	24.9277	0.168559	4.00541	44.2023	4.0515	76.83	0.0777811
Set530	32.9372	18.8329	54.5186	29.8598		35.1331	32.3903	84.4598	1.54712	7.9087	7.03697	38.4046	1.18079	42.2841	5.19978	1.59438	12.4855	1.49006	9.25474		33.8475	15.8459	24.9323	0.352462	8.40827	2.68663	5.68675	13.3337	2.28311	0.138261	34.7575	53.2973	313.333	15.897	5.44582	7.81802	62.2866	4.84478	45.0917	6.80942	4.94706	34.404	5.99178		2.86942	41.388	6.08627	77.9836	0.0819446
Set531	33.0488	18.0356	48.7677	32.9877		31.4224	32.5885	81.4945	1.48133	7.96925	7.67689	16.2621	1.11089	41.9621	5.32738	1.30024	15.6713	1.22233	10.2671		35.3131	14.7519	23.0887	0.268761	10.587	2.69454	6.01851	12.725	2.22211	0.140221	32.908	48.1791	1043.39	15.3297	4.85443	7.53447	62.757	4.8782	43.8078	6.84938	5.22304	15.9839	23.2813		3.62846	18.3565	4.08934	78.7826	0.0777811
Set532	30.2953	19.3005	46.9377	34.8066		33.3223	23.1957	79.2356	1.64795	8.21822	6.63282	47.4322	1.07392	43.6716	5.03281	1.59086	11.2681	1.3357	9.32579	57.1477	37.6303	14.4022	27.0353	0.27794	9.12029	2.65765	23.4381	15.3237	2.25298	0.139194	34.402	51.2939	172.178	15.508	5.49824	7.26461	63.8042	5.05913	42.6971	6.69985	5.15954	37.1038	23.808		3.75692	42.6556	5.2067	80.026	0.0780519
Set533	31.0748	21.529	51.6904	28.45		33.4946	30.7603	30.2079	1.57793	8.35095	6.88971	50.2419	1.10593	44.7614	5.31511	1.76295	11.2706	1.40056	10.0518		34.6882	14.8248	24.4406	0.272208	6.80956	2.76812	5.24675	14.2026	2.25265	0.137566	34.402	60.3719	172.178	21.7499	5.09803	7.82181	59.2817	4.85825	43.234	6.80236	5.1258	15.5189	24.0476		3.83925	45.0569	5.82499	80.9507	0.0616911
Set534	27.9967	19.2384	48.5125	34.0345		34.4458	21.6995	30.9421	1.44469	7.99335	6.43162	51.4824	1.20964	45.9459	5.01182	1.67616	17.427	1.3357	10.3569		38.3309	15.7417	22.8877	0.28187	7.33455	2.71761	21.8522	13.3676	2.27304	0.131757	34.7575	50.5098	163.016	15.7688	5.46845	7.93838	59.268	4.81561	43.8078	6.40966	5.04428	37.3695	24.1906	0.168559	4.07062	41.1289	5.70183	80.8171	0.0819366
Set535	33.0245	20.9784	51.9586	33.4246		33.7072	22.945	41.3969	1.7214	7.51528	7.14066	17.4829	1.39236	43.9303	5.12002	1.54128	11.972	1.26463	9.42449		38.0939	14.4136	27.9091	0.305367	8.13363	2.68496	22.7088	21.883	2.26197	0.13241	34.7575	47.8029	171.706	15.3776	5.40743	7.0345	57.4842	5.21705	44.3448	6.73856	4.77064	34.8573	5.70808		3.59881	17.9151	4.52441	80.981	0.077534
Set536	29.5702	17.6488	55.3908	29.4611		32.406	23.7581	30.8635	1.97816	7.89113	6.88971	15.7974	3.84338	45.2205	5.62658	1.68919	16.6189	1.29103	6.49642		37.4202	14.2071	22.9013	0.277816	8.78458	2.58838	5.63754	16.1352	2.25321	0.144966	34.402	50.3661	252.47	16.6039	5.24291	7.45688	61.7592	4.7884	46.2699	6.97001	4.98251	9.69927	6.22934		3.41764	44.4638	5.59298	81.4066	0.0758537
Set537	30.263	18.9198	52.4656	29.2413		32.7278	30.7971	39.0204	1.35358	7.84021	7.25137	40.3044	1.14221	45.5299	5.21139	1.46616	16.6797	1.3357	10.2604		36.428	15.8883	25.8445	0.292745	8.52127	3.20529	22.516	13.9857	2.38245	0.133782	40.1691	55.219	324.934	20.0331	5.04883	7.85729	64.9534	4.78215	44.5479	6.34886	5.05848	36.3745	6.22589		2.91227	44.0064	18.4731	77.1904	0.0844438
Set538	31.4437	17.7978	54.9001	33.7237		33.4878	24.247	29.7735	1.685	7.66191	6.44605	18.2042	1.08859	42.6126	5.39737	1.68911	11.7458	1.3357	10.142		36.1239	15.1083	25.5053	0.273038	8.14329	2.80357	5.42205	13.6128	2.29194	0.138868	35.5838	50.4974	163.016	21.8877	5.23971	7.00528	63.1248	4.89599	46.2699	6.70262	4.91267	14.6596	5.75002	0.36242	4.19908	53.2031	4.80078	79.1766	0.0800108
Set539	31.5451	18.6401	52.4102	28.4478		33.6305	32.3459	28.234	1.513	8.09398	7.83197	42.3537	1.10483	46.843	5.02904	1.64175	17.8904	1.41077	9.64509		35.9975	14.859	23.8263	0.27077	6.90552	2.66263	23.7068	14.6324	2.29756	0.134208	161.938	48.3529	146.129	20.8122	5.4347	7.09816	61.8133	4.6491	43.8078	6.46829	4.89915	34.0794	23.9472		8.30604	40.0226	5.3116	74.3277	0.0773147
Set540	33.0583	19.3383	54.7643	30.1465		33.7625	24.5946	27.5009	1.42037	8.03501	8.28881	39.0843	4.25125	42.4144	4.99919	1.62741	17.9235	1.36359	9.49997		34.178	14.9066	28.9859	0.296087	8.78305	2.60585	22.9214	20.9407	2.25101	0.15329	36.3354	49.2269	171.706	16.5278	5.44177	8.02709	63.8479	4.76041	49.6965	6.82774	5.15982	10.3765	6.57069		4.50548	41.2227	6.00877	77.1668	0.0798357
Set541	31.6625	18.8478	50.0501	34.4064		34.183	23.7533	30.3012	1.47591	8.10727	7.1196	40.8487	1.41213	46.8808	4.99482	1.3589	10.8953	1.57143	3.90056		34.178	14.5408	23.4918	0.310048	8.24097	2.64693	4.98571	20.7822	2.24035	0.141395	33.6903	48.0392	163.016	17.6157	5.25199	7.88663	63.3098	4.82323	43.8078	6.442	4.96387	14.4166	5.96579		4.23304	16.1257	5.98552	75.0698	0.0826623
Set542	33.5276	19.3708	53.3752	28.7285		34.2017	23.8595	34.8964	1.5456	7.79394	6.93307	17.3455	4.08519	44.5737	6.39706	1.63683	10.6391	1.49006	9.78853		36.6206	14.4228	24.4034	0.27044	7.84847	2.63714	22.7007	16.0887	2.27979	0.147242	38.0316	52.3873	307.643	21.5422	5.19229	7.56818	63.5014	4.82874	47.6326	6.60283	4.91639	36.5388	6.08801		4.68448	49.9417	5.473	77.3327	0.0831663
Set543	29.5702	19.0894	52.6927	29.5751		33.1602	31.0093	34.4969	1.55818	8.11178	6.96963	43.6835	1.07325	40.8543	4.7931	1.69375	14.7668	1.25547	10.0897		34.3601	14.7621	27.7042	0.292734	7.2224	2.70376	5.54628	13.9824	2.27067	0.143546	34.402	47.2996	198.621	16.0805	5.48115	7.83108	63.4798	4.76668	45.3465	6.97001	4.6932	10.1403	6.40888		3.82507	41.8618	5.65529	80.6188	0.0760978
Set544	32.9874	18.9994	52.5395	29.2666		33.9408	24.4569	40.9194	1.53969	8.03025	6.6705	43.8102	1.2088	45.647	5.53626	1.63065	16.9271	1.634	9.43434		34.2216	14.4824	25.7038	0.266682	7.02284	2.75736	22.9357	12.9557	2.29774	0.148495	34.7575	54.8077	153.919	20.1973	5.52637	7.34781	59.6141	4.8416	45.6639	6.37414	4.99992	34.2388	6.54588		4.34483	59.4052	18.7926	81.992	0.0777811
Set545	30.965	18.2019	51.1875	29.9537		33.2212	30.205	40.6276	1.57493	7.99335	8.00523	44.5574	1.17277	45.5299	6.43491	1.72662	18.091	1.25547	9.09626		36.2841	14.4419	27.3753	0.268761	8.25062	2.74513	4.85937	51.6604	2.32892	0.133106	34.402	48.9409	154.342	5.61147	5.54458	7.71938	60.002	4.76927	43.0778	6.83321	4.97818	14.693	25.2923		7.84475	41.5536	5.79054	76.0495	0.0739319
Set546	32.9874	19.0007	49.8944	30.1542		33.967	22.9097	28.7406	1.54443	8.08317	9.11985	46.6115	1.2081	45.9462	6.01176	1.53384	17.5246	1.40056	9.456		38.9527	14.4228	28.0203	0.293241	7.8418	2.62309	5.38464	22.2684	2.25472	0.149409	34.402	47.4856	146.129	20.4335	5.49004	7.2696	60.9378	5.27185	46.974	6.67441	5.13602	34.1192	5.76586		4.34483	41.2417	6.25008	77.4051	0.0763357
Set547	30.7749	18.0356	54.1001	35.4305		34.9646	32.2763	28.7995	1.5299	8.01141	7.06831	44.1855	1.11343	43.1371	4.83571	1.38839	17.9616	1.57381	9.95859		37.0782	15.5188	26.18	0.346167	7.39456	3.37945	4.71392	12.9999	2.27639	0.137676	34.402	47.4218	154.342	22.011	5.48034	8.38345	57.8747	4.57257	43.8078	6.75445	5.08579	32.7295	24.8493		4.01201	41.2666	6.67071	79.1317	0.0809878
Set548	27.9967	19.9658	54.0479	26.3468		34.6628	22.456	26.955	1.56845	8.10081	7.15439	46.9083	1.05028	43.4001	5.99363	1.37225	15.3545	1.26463	3.45461		37.291	17.5231	23.6075	0.303342	7.14198	3.25473	5.59215	13.1177	2.27311	0.145946	36.3354	50.426	213.685	21.7463	5.45444	7.06632	62.6431	4.92842	45.8807	6.8917	5.06746	9.67487	25.8891		3.76615	42.5283	4.9901	80.4469	0.199801
Set549	29.8375	20.0614	47.8113	30.7668		34.2983	31.7918	56.2898	1.35973	8.0992	7.54091	16.2711	1.90014	44.5231	6.37416	1.36228	17.5472	1.44023	10.1642		35.2487	15.8516	25.2061	0.314283	7.21425	2.7158	22.4473	17.136	2.3286	0.139536	32.5714	55.7548	330.943	16.7429	5.37357	7.15694	28.0217	5.00248	44.5232	6.62322	5.08759	37.979	24.7395		3.9021	43.7585	19.3689	77.9706	0.0862239
Set550	31.2321	18.7153	50.3505	35.4015		32.8321	31.852	30.7284	1.58504	8.43842	6.88971	40.3044	1.17462	42.2897	5.06435	1.38619	12.0802	1.3357	10.3458		34.3601	15.4806	26.7091	0.257713	8.15923	3.27903	22.2785	19.9281	2.24986	0.140492	34.402	47.3098	172.178	20.4449	5.59358	7.64601	62.3122	5.04397	46.2699	7.04018	5.07464	35.8646	22.6126	0.36242	2.97567	42.3617	5.14997	77.0531	0.0797351
Set551	31.2982	22.0462	53.5372	30.771		32.9409	25.2244	35.0554	1.47445	8.27668	7.30551	45.6635	1.38157	46.7019	4.96463	1.57803	15.5972	1.26463	10.7711		35.0924	14.2683	5.97266	0.280334	9.16565	2.61547	22.1104	15.5482	2.23978	0.141463	36.711	49.9827		16.7454	5.32144	7.62038	62.345	4.73665	48.2303	6.44833	5.13881	15.8201	23.8017		3.7286	42.0098	17.9436	76.4988	0.0753973
Set552	29.8375	17.5439	44.9387	28.8692		34.3556	30.9547	31.8234	5.0906	7.50304	7.6926	18.3927	1.1448	47.0479	4.83981	1.38599	16.1857	1.25547	9.15371		35.9641	15.3909	24.7062	0.314581	7.08918	2.83734	5.49301	13.7627	2.26228	0.143256	32.3727	52.6806	146.129	17.3802	5.24812	7.54311	63.8827	4.79488	46.0534	6.80188	5.00086	37.0875	6.12192		3.70216	40.5768	18.2838	76.9314	0.0806905
Set553	30.1959	19.5043	51.6608	26.3541		33.8738	32.0043	27.6529	1.60962	7.24905	6.50994	16.2057	4.02601	48.378	6.99069	1.40721	17.2807	1.26463	9.36887		34.0296	14.8904	23.4951	0.290701	7.23219	2.65271	5.00182	12.9557	2.30159	0.138563	34.402	49.7816	192.076	16.515	5.39711	7.13672	58.8397	4.82271	46.2699	6.47376	5.24828	36.1888	24.6839		3.71016	42.4131	7.10383	79.0168	0.0845726
Set554	29.3229	18.8035	49.6536	29.5641		32.5893	24.2603	79.3616	1.54476	7.60371	8.43775	17.3455	3.79095	45.647	5.14216	1.35934	16.2034	1.29103	9.96157		39.2634	14.8737	25.6416	0.276974	8.13301	2.86146	22.5942	15.383	2.31247	0.144813	34.7575	48.0546	350.504	21.3073	5.16716	7.33145	61.862	4.9885	47.3252	7.08006	4.80901	38.6146	5.5805		3.53764	46.9108	6.62936	77.8531	0.0762073
Set555	30.7793	19.367	52.5862	33.2382		32.5843	29.4459	30.6955	1.61345	8.24429	7.77431	47.4195	1.03381	44.985	5.31016	1.5766	15.816	1.57381	9.59736		34.3365	15.0342	25.4031	0.264506	7.89009	2.73719	22.796	15.6382	2.2883	0.135092	34.7575	50.6808	191.549	16.3578	5.49378	7.74269	28.7758	4.62756	51.6889	6.29079	4.9181	14.5518	23.629		3.24364	45.6218	4.85423	77.3828	0.0828474
Set556	31.1731	17.8903	54.7572	28.209		33.7606	23.5006	29.0519	1.4398	7.96706	6.95865	39.9964	1.2049	45.248	4.69255	1.53432	17.7034	1.41077	3.63175		37.0894	15.3019	26.3469	0.329026	8.30817	2.71245	5.65108	45.3948	2.26883	0.133375	34.402	50.0378	154.342	5.3451	5.62102	7.50386	64.3632	4.99899	48.0014	6.82774	5.09527	15.793	6.40403	0.36242	4.07717	41.0775	5.97848	78.1803	0.0802039
Set557	29.6448	19.6743	54.9964	28.1		32.7926	22.49	32.3868	1.5647	8.56891	7.07343	17.6884	1.12397	46.7019	4.82872	1.32835	18.8401	1.57381	10.7883		34.0528	14.8689	27.3297	0.260668	8.14189	2.66733	5.06165	15.0952	2.27048	0.140861	32.908	50.5546	172.178	17.1025	5.4172	7.42873	27.9569	4.88064	45.0968	6.80248	4.93263	35.6147	6.363		2.8305	41.0795	5.48768	77.9706	0.0824208
Set558	35.9212	18.9994	49.2664	28.9573		33.0796	24.6248	80.9923	1.3636	7.90447	7.27874	16.0199	1.11949	44.7956	6.84858	1.38848	11.8888	1.36359	9.85423		37.2978	14.7441	22.5843	0.268718	10.8674	2.74753	21.4626	21.2624	2.26121	0.14617	32.5714	50.7452	172.178	22.3434	5.42186	7.83598	65.0396	4.82379	42.6971	6.56141	5.25122	9.92924	5.89469		2.83617	55.7981	5.42975	76.661	0.0791635
Set559	30.6991	20.5119	48.7463	27.3953		35.1712	24.0387	29.5915	1.40882	7.51687	6.56176	45.8967	1.19059	44.1962	4.92995	1.69026	11.3784	1.3357	9.75251		35.8534	15.4715	25.5053	0.290926	8.07566	2.67655	22.7456	14.7112	2.27907	0.133732	38.7743	50.6175	163.016	19.7776	5.53952	7.41675	61.8533	4.88069	43.234	7.02626	5.07446	34.5914	22.7403		3.89527	41.0254	6.19073	79.5272	0.0774607
Set560	33.0245	17.8526	54.5823	29.7206		34.1529	23.8033	29.3051	1.0063	7.89149	8.30972	36.9911	1.07325	46.3342	22.1501	1.37807	16.7183	1.40864	9.71089		36.2913	16.2533	27.3006	0.282325	8.88108	3.33672	5.00341	14.3804	2.2883	0.13729	38.3776	51.7992	330.943	15.6278	5.59786	7.63069	62.5788	4.65418	41.4767	6.52205	5.09149	14.9161	24.2187		3.59731	42.1186	5.86024	77.3327	0.0881916
Set561	29.5702	19.1914	53.8607	33.817		33.4191	24.2182	29.0943	1.7127	7.93858	7.18905	19.4068	1.08859	43.8526	5.05853	1.49662	12.2403	1.19733	9.87181		36.7817	14.4291	27.0834	0.262289	8.23613	2.73805	22.0047	10.6433	2.19708	0.134689	34.402	50.7659	226.316	22.45	5.66939	7.8737	59.268	4.89697	43.513	2.00807	5.15205	14.9687	23.5994		3.43969	42.5908	4.83204	77.1904	0.0774697
Set562	31.8784	22.9664	50.2369	34.8629		32.5612	31.2503	78.7234	1.67856	8.26557	7.60523	49.2687	4.01597	42.9197	7.19662	1.57362	11.2207	1.29103	9.64509		35.0479	15.0233	25.2042	0.245379	7.55611	2.69928	23.1382	14.8749	2.2493	0.137994	34.402	48.5381	163.016	19.4293	5.22311	7.78777	60.5257	4.74331	47.1669	6.73358	5.04844	37.5597	24.6703	0.159589	4.10258	44.3491	18.2514	77.9194	0.0820001
Set563	29.0836	19.9622	47.9671	33.4246		32.7442	31.7918	29.9467	1.47336	8.05675	7.51553	42.7037	1.13176	43.1072	5.31584	1.68029	11.4615	1.26463	9.36887		33.959	14.8299	27.5302	0.246864	8.01846	2.80035	21.7881	13.5033	2.25557	0.149811	52.5724	51.2217	343.196	18.979	5.23769	7.32684	61.2239	4.8782	42.6971	6.47817	5.11772	36.7127	24.8911		4.33185	44.8205	4.95697	79.0577	0.0830564
Set564	28.7586	20.5155	52.2216	29.0212		34.2311	23.2188	76.1471	1.61259	8.22925	7.01639	52.8303	1.35812	46.8808	6.58726	1.45197	10.5806	1.29103	10.0133		36.1633	14.2838	25.8445	0.268761	8.47443	2.8859	20.3024	12.9557	2.21235	0.136557	36.3354	48.6357	163.016	22.8955	5.32107	7.33203	62.8647	5.00892	43.8078	2.38565	5.05916	36.49	6.02349		3.96135	43.8676	5.91307	77.0063	0.0772778
Set565	29.5702	20.5398	47.9038	30.9055		33.9517	30.6852	32.2144	2.00747	8.13836	7.04333	43.2336	1.17854	45.5299	5.01781	1.59732	10.7929	1.3357	9.33006		40.1504	14.5728	26.9713	0.34377	8.0098	2.58468	22.3179	14.3234	2.2453	0.140361	34.7162	54.1748	370.203	15.9142	5.38977	7.86588	59.4029	4.76504	50.5972	6.68408	5.04005	36.3065	5.61653		3.64748	43.1467	4.96748	78.8785	0.0863311
Set566	34.6172	21.0685	51.9881	27.4203		32.0228	30.6309	32.7386	1.66391	8.05063	7.07624	47.9073	1.31888	42.6961	21.3719	1.60272	12.3278	1.41077	3.39452		36.1122	14.632	6.43699	0.26188	7.93834	2.69119	4.66086	13.6621	2.28362	0.134694	34.402	51.749	297.475	20.853	5.27039	7.61132	64.256	4.70273	45.0968	2.44015	5.02913	33.6161	5.78982		4.04698	43.3159	5.97508	73.5063	0.0747018
Set567	29.5702	21.6276	51.8573	29.3982		33.6648	29.7711	29.3782	1.63345	7.82084	6.53605	36.8313	1.21254	44.5737	5.0214	1.51281	11.595	1.48781	3.5358		38.5528	15.3347	23.7169	0.275698	7.40724	2.72006	22.7178	13.7408	2.23389	0.140617	32.5714	48.9652	214.273	15.9321	5.03128	7.54137	63.3928	4.85882	48.7435	6.70489	5.07831	34.2038	24.4128		3.95403	41.2227	5.33283	77.1904	0.0721974
Set568	33.6625	19.2682	55.1827	28.5641		33.0806	23.6462	46.1603	1.40119	7.85039	6.63928	18.5976	1.10482	45.6864	22.029	1.40033	14.7916	1.3357	10.5197		36.2913	14.2889	25.492	0.327398	8.45652	2.56975	24.1102	19.4481	2.31604	0.138315	34.402	49.7341	214.273	16.1711	5.35459	7.67528	59.0118	4.89685	43.8078	6.31359	4.81511	35.9804	5.41412	0.425889	3.76448	42.4903	5.1923	78.8236	0.0845681
Set569	32.9874	19.9622	53.7147	34.6225		34.113	30.3918	40.2966	1.57184	8.07598	7.52093	17.2962	1.15304	42.5149	5.08143	1.69365	11.2451	1.56241	9.64509		35.778	14.5195	23.4271	0.30603	7.59704	3.17514	4.92469	14.2591	2.29177	0.139435	34.1765	53.9606	163.016	15.8505	5.83758	7.48098	63.4962	4.76655	47.2733	6.70659	5.09898	10.5425	5.7158		4.67626	45.231	4.96417	75.9567	0.0789282
Set570	30.1074	19.4126	54.6287	32.111		33.991	22.9097	45.4356	1.42387	8.03707	7.28827	48.819	1.15616	41.9876	6.94702	1.52611	14.4126	1.52117	10.2643		51.7805	15.0274	28.9543	0.279318	8.44954	2.73418	23.622	12.6698	2.33672	0.152048	33.6903	47.8769	171.706	15.7039	5.51225	7.68525	60.7762	4.70239	48.2303	6.16937	5.13038	35.8873	23.3792		3.50927	42.5743	5.26467	84.2119	0.0743921
Set571	30.183	21.306	53.3355	28.4226		33.2992	31.1127	26.0638	1.42905	7.99518	6.7616	48.7956	1.04495	43.9303	4.83897	1.62831	11.5236	1.26463	9.40847		36.4448	14.5406	27.5302	0.297078	7.74176	3.35316	5.21307	13.8423	2.23653	0.141137	34.402	50.2947	162.569	15.2294	5.39307	8.34167	61.6064	4.84845	46.0385	6.63286	5.08649	14.0318	24.3809	0.167407	3.9356	42.9845	7.38741	80.9218	0.0824182
Set572	32.3689	19.5149	49.8858	34.9265		33.4957	31.7092	37.4244	1.47414	7.77579	6.82614	41.9655	1.11225	43.2073	5.58074	1.403	11.4134	1.44023	10.8134	57.1477	33.6556	17.4094	25.6697	0.313562	8.03549	3.32459	21.8431	13.3964	2.20938	0.14658	36.3354	50.9325	324.934	16.7031	5.48595	7.90953	63.7026	4.79711	41.4767	7.06765	5.11772	31.8297	23.8333		4.05871	39.6972	5.0993	82.4379	0.0829094
Set573	32.9874	18.3365	49.464	29.519		33.3014	24.8227	30.2065	1.51958	8.07477	7.30551	21.0939	1.05004	43.4773	21.812	1.5813	16.7817	1.26463	10.2484		37.6171	15.1756	27.6744	0.314309	8.26332	2.65455	23.7444	21.2355	2.27632	0.151564	34.402	51.4704	327.295	21.5988	5.21281	7.20234	60.2797	4.74106	46.2699	7.33015	4.97492	36.2467	24.5605		3.47448	41.8618	5.26467	83.2909	0.0780519
Set574	27.9967	19.7919	49.3927	32.7823		31.4341	24.6097	35.5162	1.43926	8.1057	7.64337	17.3227	1.49664	42.9614	4.93574	1.34993	17.7342	1.19733	11.182		34.3601	15.196	26.8041	0.283367	8.72237	2.56292	22.032	13.5616	2.23045	0.140583	29.499	53.0875	154.342	16.3335	5.45847	8.01034	61.8133	4.8062	45.8967	6.90595	5.13447	15.4868	5.93627		3.56128	44.1694	5.19175	76.2861	0.0780212
Set575	32.1862	18.4206	48.5565	31.303		33.2353	31.3663	77.793	1.44142	7.76218	6.66744	16.1567	1.00527	43.1072	6.53884	1.3662	13.7071	1.3357	9.49017		34.3523	14.9934	23.3952	0.284744	8.48917	2.66071	22.8654	11.1503	2.22755	0.141323	31.8976	52.4157	209.806	17.3263	5.2637	7.4405	60.6059	4.88337	45.0968	6.98421	5.12336	35.4496	23.256		4.14161	39.0912	4.29845	79.0227	0.078908
Set576	30.6809	21.1183	53.3216	30.466		33.3789	30.6971	33.869	1.4692	7.80808	6.92963	15.704	1.18248	49.3632	22.7641	1.78183	11.4016	1.19733	10.5093		37.2308	14.8646	26.8103	0.25425	8.10448	2.7216	22.8087	14.4136	2.24052	0.154052	34.402	48.9637	330.943	16.1835	5.13191	7.66505	64.1671	4.60821	47.981	6.16488	4.94484	15.4357	23.1347		3.00995	40.7495	5.97317	79.761	0.0830383
Set577	30.3902	20.5855	50.7623	31.6105		33.6748	32.8013	29.2892	1.5304	8.18533	6.98949	45.4077	1.12349	42.0094	5.09365	1.65657	18.4766	1.49006	9.45162		40.6219	14.4824	23.8414	0.265081	8.68442	2.8306	23.6075	13.999	2.28379	0.142037	31.6208	52.7522	162.569	17.0006	5.65231	7.55602	60.5257	4.76055	47.8132	6.87481	5.08272	31.8004	6.79043	0.476374	4.09	43.0244	5.26218	75.3457	0.0813525
Set578	30.2374	17.9713	54.5313	32.7491		35.3183	30.9451	73.669	1.53862	7.88573	7.50666	50.0612	1.28381	48.0888	5.13512	1.68512	11.846	1.3357	9.91526		37.0659	16.3973	25.7239	0.301459	7.40027	2.63509	5.17387	13.5033	2.30581	0.136554	40.5345	50.5168	209.806	16.3335	5.27755	7.6793	61.6987	5.00076	43.8078	6.34393	5.06075	35.406	5.82649		3.76615	43.6466	19.7234	77.7993	0.0797434
Set579	31.2321	18.4996	54.1105	29.4579		32.5609	30.87	27.8274	1.50805	7.82259	6.66713	16.6947	1.14413	46.4077	5.00011	1.39525	18.6691	1.60667	10.1491		35.0924	14.7441	23.3297	0.304261	7.97762	2.65907	23.5334	20.2451	2.27166	0.141188	34.402	47.8769	281.646	21.1976	5.43743	7.60024	65.3939	4.94127	46.2699	7.41403	5.0832	9.48601	5.95347		3.81057	41.9531	6.2024	78.3346	0.089873
Set580	29.5702	22.8532	47.2552	33.408		34.0649	23.9752	72.8025	1.65819	8.53937	7.41219	42.6284	1.06428	45.647	5.00296	1.64767	17.8355	1.26463	10.2768		38.3309	15.7318	24.2043	0.282327	8.14508	2.83769	5.01282	14.1694	2.24433	0.142967	35.5838	53.2621	297.475	21.1294	5.58474	8.33826	58.8671	4.79975	49.0341	6.41425	5.13156	15.3723	24.5605		4.07131	41.0889	5.47438	78.4475	0.0808215
Set581	29.8375	17.4956	52.2929	30.1287		34.6089	23.4613	78.2062	1.40055	7.90768	6.80774	45.6559	1.20949	42.4144	4.93586	1.36782	17.4523	1.3357	9.33239		37.2216	14.1081	24.2533	0.279911	8.11657	2.65847	5.42624	14.9276	2.31202	0.142115	52.9002	50.7452	181.855	17.673	5.48629	7.4648	67.9663	4.99213	47.6314	6.88082	4.90861	35.3685	23.5557		3.96394	48.4927	6.25017	79.0878	0.0800673
Set582	27.9967	20.3686	49.828	29.0468		33.2117	24.293	36.0161	1.75053	8.02592	8.74783	46.2251	4.28852	44.2686	6.99321	1.67568	10.2718	1.26463	10.1775		38.718	14.2799	25.6473	0.283425	8.89697	2.58315	22.9268	13.8822	2.24589	0.139001	32.908	60.4512	154.342	19.2905	5.24929	7.88663	61.2548	4.70872	44.0584	6.43565	5.24853	37.5734	5.8193		4.30697	43.9442	5.83053	80.4881	0.0773236
Set583	29.5702	18.4206	51.8441	33.2521		33.3101	23.3148	28.5083	1.35973	8.01141	7.39894	46.2251	1.05218	44.0911	6.59431	1.38755	10.519	1.60667	10.5169		42.7606	14.4109	23.4359	0.28078	7.8526	2.65839	22.8065	14.1957	2.22716	0.141748	32.5714	49.9879	153.919	15.7512	5.35451	7.48617	59.6902	5.08526	42.6971	2.52503	5.13629	13.2894	25.2923		3.57006	42.3028	5.08398	80.8269	0.0795778
Set584	32.8197	18.9005	55.2323	28.239		33.0567	30.2591	32.8969	1.50175	8.08003	7.18285	44.8302	1.13099	46.843	4.96408	1.68036	17.3408	1.22233	9.65997	53.0028	34.3365	14.8389	26.5354	0.328793	8.20313	2.58219	22.6296	12.6698	2.27121	0.137431	32.908	51.3611	162.569	16.5798	5.22897	7.86331	61.5578	5.10961	48.2323	6.64892	5.24347	16.2309	6.14265		3.85	51.2951	5.23019	77.2035	0.0755725
Set585	30.6809	20.3145	49.828	30.8481		34.3575	23.3729	27.9483	1.85622	7.63473	6.79226	43.4691	1.15964	42.5861	5.43842	1.39283	14.3011	1.49006	9.99058		35.3796	14.5242	25.492	1.06493	7.93834	2.71961	21.9185	13.7788	2.28074	0.146456	36.3354	49.4617	172.178	19.9677	5.47725	7.47532	60.6638	4.9207	47.6314	2.01164	5.2184	36.748	24.932		3.73767	49.187	7.09766	89.7208	0.0821357
Set586	28.3085	18.6857	54.6441	33.245		33.1508	21.0239	30.8577	1.57828	7.9849	7.58835	17.4221	4.06513	44.1074	5.41355	1.63976	10.7234	1.49006	10.5712		37.5629	14.7469	25.6052	0.311712	7.56941	2.52861	22.8662	14.5653	2.27298	0.146215	34.402	50.0391	172.178	17.4302	5.44488	7.72244	64.1288	4.91327	44.3448	6.81679	5.17241	15.0172	25.7265		3.96788	45.9153	4.96453	82.6337	0.0791735
Set587	35.0665	20.0383	53.2234	30.2174		32.3562	31.7597	29.8133	1.64546	8.02506	7.96829	41.2177	1.09856	41.8202	4.97283	0.683549	18.091	1.52117	10.2689		34.5639	15.2379	22.3651	0.280372	8.27141	2.69867	5.02764	44.0306	2.31153	0.141286	34.402	48.1773	154.342	5.75281	5.48152	8.20322	59.1267	4.75373	42.6971	6.68833	5.13395	14.4151	5.78982		3.70326	43.1016	7.22525	72.9419	0.0821698
Set588	29.9756	22.4303	48.4135	32.1347		34.2399	30.9993	31.2952	1.6049	8.18533	8.23915	17.353	1.08581	44.1621	6.83131	1.33934	10.7873	1.3357	9.85701	57.1477	35.0924	14.9512	25.6956	0.284077	10.9171	2.64931	22.3097	14.7702	2.23286	0.140152	34.402	52.7522	221.597	15.8494	5.18384	7.84279	67.6263	4.90734	42.6971	2.60012	4.97823	9.90414	23.5182		4.84987	44.8561	5.92089	83.1208	0.0836018
Set589	29.5702	19.0549	54.4923	28.8381		32.8087	31.6813	31.0095	1.53972	7.90447	6.6973	16.8284	1.05926	45.4809	5.21674	1.35792	15.9522	1.29103	10.688		36.2913	15.3769	6.50421	0.304845	9.75709	3.36638	5.13223	13.5789	2.23759	0.134035	32.5714	50.426	163.016	22.417	5.44365	7.88552	61.6591	5.13701	43.6015	6.81317	5.03497	34.6422	5.67027		3.75692	40.2017	5.15191	86.9558	0.0786876
Set590	29.5702	18.3459	53.265	30.9113		32.2655	23.789	29.6026	1.84474	8.27895	6.31115	36.0477	1.1469	43.4773	4.99289	1.7095	12.4158	1.19733	9.8672		35.215	14.6268	25.3504	0.255632	7.13882	3.44698	22.821	14.0664	2.22851	0.137772	32.908	49.8445	163.016	17.2795	5.47631	7.90558	27.2049	4.89725	43.8078	6.59079	5.05272	35.5722	6.61623		3.57792	43.8885	18.1736	79.0645	0.0753973
Set591	29.7095	17.8526	53.5802	28.9535		33.6983	24.3169	31.5173	1.54833	8.0537	6.92963	41.6478	1.13984	44.8692	21.1218	1.6418	17.586	1.49006	10.5388		36.4621	14.9648	26.0781	0.252868	7.48307	2.66959	5.39349	51.9274	2.29548	0.1534	35.029	47.6038		20.7381	5.27919	7.70672	60.5257	4.93661	46.1374	6.83321	4.8949	15.7761	5.67386		3.54621	44.5673	5.39996	80.6628	0.0814727
Set592	29.5702	21.5793	54.2391	28.6001		33.5979	25.0128	31.9773	1.53155	8.23973	7.33201	17.674	1.23146	44.3468	4.9014	1.39036	18.2366	1.52117	9.99665		37.1464	15.0774	25.8171	0.253367	8.61163	2.70424	22.7975	13.8705	2.24846	0.142656	34.402	49.0799	213.685	21.8877	5.4117	7.86899	63.9612	4.66515	43.8078	6.59605	4.89671	35.1733	6.66499		3.87177	44.4391	18.5012	73.8982	0.0838498
Set593	31.2581	19.2736	51.2176	29.5949		33.7088	31.4106	29.4633	1.82764	7.7296	8.08278	37.1578	1.52977	43.4773	5.06619	0.692936	11.7612	1.44023	10.577		35.9975	14.6516	25.7474	0.304516	7.18024	2.66977	23.1324	11.3818	2.24763	0.134982	36.3354	48.0772	990.581	19.1908	5.4175	8.2612	27.2364	4.99371	51.3286	2.33668	4.79628	9.90419	6.44699		3.72537	44.3339	5.44007	82.9087	0.20637
Set594	27.9104	18.7106	53.0367	34.0041		33.0167	32.5346	29.0943	1.4598	7.90577	6.9029	17.9658	1.16402	45.4407	6.05637	1.65522	17.086	1.3357	3.65611		36.2913	15.7711	24.4793	0.240804	7.97036	2.66977	21.8325	18.6688	2.24461	0.146841	31.8976	49.442	330.943	15.9297	5.48518	7.29953	64.3632	5.05219	46.2699	6.46038	5.04393	35.0407	23.7136	0.427026	4.14902	37.7901	5.41945	76.83	0.178862
Set595	27.9967	20.0934	46.1273	27.9163		32.8653	23.6735	30.5507	1.48185	8.30558	7.47397	44.9034	1.14768	44.3468	6.74015	1.42428	12.553	1.49006	9.87992		39.999	15.1369	24.1469	0.25612	8.06743	2.70376	5.13107	12.7448	2.27386	0.137073	30.8382	48.477	214.273	16.7359	5.41773	7.32862	61.7592	4.77898	46.2699	6.81492	5.03472	31.6485	6.31596	0.36242	2.83257	42.5678	5.43658	81.4248	0.0797995
Set596	31.7922	18.9994	53.5375	34.5614		32.2474	26.0187	75.7721	1.55035	8.06788	7.01324	41.8827	1.12606	45.5797	6.26966	1.67845	17.9235	1.15729	10.2265		35.9163	14.699	22.9013	0.309526	7.5306	3.24473	5.07166	13.4992	2.28311	0.136206	34.402	54.8385	172.178	15.1927	5.43597	8.19934	64.0015	4.69875	45.8967	6.69985	5.04331	32.942	23.8333		3.45482	44.4391	4.69093	77.6369	0.0795743
Set597	30.2953	18.7106	52.4245	27.7568		33.9872	31.1656	26.5246	1.4942	7.89215	7.14875	39.8391	1.1097	43.1072	6.75063	1.34671	18.4119	1.3357	10.1564		36.2913	15.563	22.7474	0.287697	8.12535	2.53951	23.3766	13.2051	2.31775	0.135953	34.402	46.2208	331.853	17.3388	5.33529	7.54981	61.4104	4.91287	45.0968	6.49833	4.89542	36.2713	23.745		4.11397	43.4772	5.29558	79.5272	0.0869314
Set598	29.5702	18.552	49.8814	34.6397		33.5402	31.383	82.5143	1.45705	8.63179	7.40932	17.2183	1.16315	45.9486	21.4183	1.58905	19.0335	1.22233	10.0016		34.7395	14.5274	23.0264	0.288761	7.79276	2.57434	22.9042	13.9401	2.23575	0.134879	34.402	48.8145	145.728	23.1595	5.42677	7.58137	65.07	4.734	79.9413	6.89648	5.15559	37.4706	22.8752		3.6871	43.3159	5.36045	75.7776	0.0714386
Set599	30.1508	17.9713	48.6975	32.9447		33.7983	25.3053	32.581	1.49228	7.97777	7.56593	46.3573	1.33604	45.8407	4.98484	1.58946	19.2781	1.29103	9.7314		36.3896	15.8308	27.024	0.258115	8.6336	2.61822	5.75357	16.405	2.22192	0.134806	34.402	46.7882	202.871	17.1276	5.60311	7.45504	61.5578	4.90242	48.8704	6.91082	5.03432	37.5449	6.70911		4.4714	43.6645	4.91027	81.6636	0.0780799
Set600	34.0399	18.0622	54.5368	28.8932		34.0655	32.1755	28.4934	1.46185	7.69211	6.88971	16.056	1.07814	45.1951	5.64566	1.59167	17.8591	1.41077	10.337		38.6811	14.4926	24.8439	0.308216	8.00206	2.62881	5.69535	12.3171	2.29717	0.145939	34.402	48.6099	239.035	23.5434	5.41467	7.22481	61.286	5.0072	48.8704	6.68889	5.04653	33.5861	24.0727		3.91496	43.3159	5.97036	74.6829	0.0783669
Set601	29.5702	18.2751	49.1954	28.1039		33.7429	24.0107	84.1673	1.57834	8.42216	7.61492	47.6367	1.11321	41.6725	5.19723	1.36736	17.6318	1.26463	10.012		38.3309	14.2649	23.8389	0.271466	7.41889	2.71953	4.59985	51.6604	2.24493	0.154115	29.1972	52.4839	314.194	16.77	5.60633	7.84877	60.7968	4.97128	42.249	2.20805	4.97134	36.7859	6.68757		3.74236	42.5908	18.4759	79.8297	0.0793944
Set602	29.5702	20.7054	49.828	29.4252		32.6186	31.2514	39.2347	1.71154	7.58553	6.76839	45.3357	1.2677	47.925	5.30507	1.40821	18.3621	1.44023	3.52315		34.3365	14.3172	23.5163	0.291248	8.65388	2.63851	23.9282	15.4055	2.27038	0.134981	34.402	50.735	153.919	20.7616	5.661	7.51833	59.8653	4.86501	42.6302	2.11576	4.97419	37.175	24.34	0.424109	3.85	53.0273	6.22134	83.1936	0.0820729
Set603	36.8842	22.2971	49.9067	34.1303		31.1286	30.4657	27.6529	1.47991	8.01192	7.19565	46.1748	1.17128	46.3342	5.51696	1.65986	10.9237	1.66226	10.071		36.2841	14.739	22.883	0.307097	7.37571	2.55938	5.46024	18.6543	2.23867	0.149036	34.7575	50.6175	163.016	15.4359	5.20266	7.88005	62.0046	4.95853	49.2892	6.13647	5.03166	36.0259	5.6697		3.82756	45.2297	6.71801	73.9362	0.0829826
Set604	30.2374	18.8329	55.6932	28.1261		34.5358	31.3763	81.5807	1.46039	7.95579	7.20928	47.1956	1.17552	47.0479	4.99691	1.64427	10.4389	1.25547	10.2455		38.5528	14.2838	25.6179	0.315793	8.11061	2.65978	5.08982	15.3806	2.2883	0.141087	36.3354	45.7456	162.569	22.185	5.16264	7.83303	59.3351	4.90291	44.3448	7.08906	5.2184	15.8544	6.44023		3.85688	40.0226	18.2187	84.2119	0.0769043
Set605	31.0579	17.7662	48.1119	30.0723		33.2529	23.7547	28.9238	1.49157	8.35901	7.75484	45.9115	1.09736	44.3372	4.97269	1.36458	9.96217	1.41077	10.2768		37.5157	14.4926	23.0068	0.287396	8.3151	2.89229	5.00264	13.5616	2.29177	0.134176	32.908	47.8769	154.342	16.1483	5.23985	8.03339	59.268	4.76793	43.3216	6.29079	4.94743	33.9245	5.90916		3.79639	46.1375	17.2718	81.8791	0.0772349
Set606	30.1074	18.2559	49.9027	34.0745		33.4814	30.305	30.1911	1.74123	8.19489	7.07079	53.3224	1.07063	47.925	6.81711	1.40975	14.991	1.26463	11.1312		36.8039	14.7289	24.5583	0.262438	8.31797	2.58223	21.96	12.9087	2.32423	0.135425	32.908	51.9388	370.203	20.4335	5.20427	7.78777	29.1096	4.94572	45.0968	6.43565	4.95898	9.87571	24.0872		3.3014	38.5227	4.35091	78.8236	0.0789765
Set607	29.5702	18.5619	50.6897	32.4295		32.3774	23.3892	31.7573	1.63655	7.58116	6.95952	18.6531	1.15776	43.2991	6.81979	1.69641	10.2175	1.41077	9.11268	54.1068	36.5255	14.5342	23.806	0.268761	7.60535	2.65607	24.4638	16.7531	2.23082	0.136761	34.402	50.0391	163.016	16.77	5.3354	7.49568	63.7507	4.92473	46.2699	6.44615	4.98351	13.8113	5.32064		3.84978	42.6066	5.4294	83.5453	0.0804422
Set608	29.5702	20.0525	50.7748	28.8343		33.3497	21.7501	29.2041	1.47615	8.07493	6.80253	44.2009	3.99101	45.0042	5.12256	0.680047	17.4283	1.25547	7.71231		37.6541	14.275	23.9643	0.282056	8.70561	2.71477	5.18138	14.8501	2.26461	0.137614	34.402	51.2125	154.342	16.0349	5.30063	7.04736	29.687	4.61768	46.2699	6.66797	5.13501	36.4309	6.05182		3.88942	43.3159	18.585	81.0925	0.0756754
Set609	30.965	21.0009	47.9992	30.4396		33.6589	31.14	27.9204	1.45705	8.17421	7.39929	18.0695	1.05504	49.8378	4.99747	1.62883	11.5178	1.19733	9.85132		38.4573	14.5141	28.0384	0.309546	8.32901	2.78571	23.1865	13.9071	2.25041	0.14065	33.6903	49.7341	172.178	16.4381	5.36652	7.15981	63.8157	5.26268	44.887	6.65418	5.25916	35.5107	23.9887		3.93597	44.5359	18.1028	77.19	0.0794895
Set610	29.898	18.7839	51.7978	28.6862		31.4865	23.8871	81.4062	1.53581	8.35107	6.87037	39.686	1.35921	44.3428	6.92235	1.407	12.0806	1.36359	10.38		33.8787	14.2438	25.5697	0.283416	7.81612	2.80494	4.68685	13.9401	2.23228	0.149265	32.5714	53.0208	162.569	16.7703	5.11891	7.99371	60.4165	4.70872	48.8704	2.41503	5.02827	37.6537	6.25967		3.96167	39.8349	4.41364	79.4622	0.0794126
Set611	31.0579	19.1839	47.6585	33.4826		34.483	29.6789	29.7604	1.54199	7.39402	6.58842	16.2101	1.15091	43.1371	5.64953	1.38647	17.3086	1.29103	9.88869	50.1824	35.4424	14.3277	23.9844	0.268607	7.79226	2.75909	5.53974	13.5727	2.24987	0.140881	34.7575	49.7341	261.099	21.5156	5.29874	7.44109	63.0949	4.81661	46.2699	6.69364	5.14568	36.6995	24.2101		4.22815	45.7954	5.57505	80.6375	0.184375
Set612	29.6448	17.715	50.8626	33.708		33.1851	30.6848	33.7062	1.51267	8.28771	6.80993	48.0826	1.09659	42.8699	5.11295	1.67515	18.6198	1.29103	3.49423	77.7194	34.292	15.0804	25.7998	0.270918	7.67435	2.79646	5.36614	14.4136	2.23547	0.137431	34.402	51.691	1105.06	15.5294	5.30865	7.19771	61.1999	4.84549	191.746	6.52205	4.89109	15.0651	5.75885		2.88074	41.5551	5.26467	79.761	0.0844404
Set613	32.9874	19.7276	52.044	30.3351		34.1363	21.7169	29.3086	1.98725	7.89149	6.9029	51.4636	1.17128	42.2841	7.28029	1.30467	16.6291	1.49006	9.96946		50.3832	14.4022	24.2043	0.323903	8.14329	2.55595	21.8244	15.4055	2.26751	0.145097	34.402	47.3783	172.178	21.9287	5.56988	7.86238	61.5405	4.87041	42.6971	6.63286	4.88735	15.582	24.6559		2.87149	44.2978	5.23573	74.2097	0.0888502
Set614	30.2918	20.2256	47.727	31.9943		34.5664	31.5503	28.4538	1.41613	8.23078	8.37684	43.4599	3.9	44.985	5.11306	1.40769	10.5307	1.3357	10.0094		35.4108	14.9107	24.1113	0.256285	7.10358	2.64889	5.02093	14.6977	2.31133	0.135221	34.402	50.0715	163.016	16.9358	5.24692	7.06822	64.5793	4.7809	43.5494	6.67441	5.34637	14.595	23.728		3.81006	43.4744	5.74469	79.0645	0.0770732
Set615	33.5868	19.0897	52.3719	29.1665		32.751	32.7344	35.3618	1.62518	8.04899	6.69119	15.9304	1.16746	41.6725	5.17802	1.66937	18.2603	1.19733	10.2671		35.7407	15.0013	24.5694	0.304803	7.0909	2.92719	5.37014	14.4794	2.27717	0.140148	35.5838	49.442	162.569	22.8172	5.65469	8.11004	60.4165	4.74626	45.6639	6.6816	5.36239	10.0431	23.774		6.57296	46.3679	5.6153	80.5271	0.0777811
Set616	32.9874	21.4123	46.9047	30.6543		33.3465	24.5756	83.0405	1.60522	7.96837	7.73501	16.6763	1.19988	43.1072	5.51551	1.36885	18.8113	1.44023	9.0023		34.3601	18.2827	22.4515	0.296283	11.6078	2.78799	23.212	14.1194	2.23442	0.140575	35.275	48.8045	146.129	20.1522	5.31568	7.40424	58.2489	4.74143	45.0968	6.54019	4.98586	15.5246	23.6671		8.65151	43.9955	19.0458	77.8751	0.0756105
Set617	32.9874	19.3978	50.7715	29.2302		32.5469	31.5632	30.1351	1.64904	8.27668	7.38391	43.7955	1.15064	46.6552	6.38949	1.6834	18.5636	1.26463	9.99665		37.5461	14.7793	25.0386	0.252139	8.23375	2.74115	23.2246	22.6245	2.32966	0.144243	34.7575	49.0067	162.569	22.0691	5.4072	8.22492	61.8133	4.83754	43.8078	6.71907	4.95959	32.8695	7.0715		3.76086	41.9811	7.56649	73.7198	0.0810085
Set618	32.105	18.6768	50.7759	29.0618		32.8879	31.5485	29.626	1.4934	8.10727	7.01549	39.9587	1.15616	41.9621	5.0855	1.42782	10.2795	1.22233	3.54982		35.2821	15.3521	23.9802	0.266807	8.4854	2.77401	22.6247	51.6604	2.24738	0.138247	32.5714	47.0849	213.685	16.2238	5.33123	7.74269	61.454	4.74974	41.4767	6.47336	5.10611	13.938	23.745	0.359945	3.83159	42.8659	6.88297	75.5592	0.204777
Set619	29.6448	18.6721	48.4936	27.9445		34.6013	22.6606	83.4505	1.46612	8.02506	6.66713	18.5755	1.32555	45.248	7.8105	1.64473	17.4578	1.26463	10.4109		33.6218	15.0135	22.5779	0.310863	8.14817	3.24578	21.6256	15.3213	2.22192	0.132703	34.7575	48.7346	154.342	21.9328	5.27521	8.01577	64.6107	4.87587	43.8686	6.58658	4.87768	10.0742	24.456		4.08866	43.1016	18.6127	79.761	0.0915325
Set620	29.5702	18.0662	53.504	33.8819		33.2112	24.0985	81.2224	1.50418	8.23587	7.17549	48.3335	1.1448	44.1074	7.09835	1.6411	10.9272	1.26463	3.41145		36.305	14.8041	26.5354	0.297666	8.2048	2.74675	5.66286	16.2921	2.30478	0.143446	32.2777	49.9392	191.549	18.0554	5.26058	7.79596	63.9068	4.92842	43.8078	6.43565	5.25379	35.3023	24.322		2.95856	40.2829	6.71709	80.4648	0.0854871
Set621	31.4492	18.4736	53.606	27.0935		32.7536	24.9269	79.7471	1.43064	7.84771	7.95386	44.5964	1.12876	47.0479	5.02168	1.61053	11.0854	1.26463	10.3007		35.9132	14.7863	25.331	0.321968	8.24715	2.81829	22.4075	20.664	2.28973	0.135924	35.5838	51.1404	153.919	22.5503	5.33728	8.32907	62.2421	4.88069	48.8704	6.71907	5.06575	15.409	25.327		3.41666	44.1064	5.1191	77.9836	0.0910953
Set622	31.7995	21.1315	51.1595	35.2016		34.6628	25.3572	30.4726	1.53744	8.26288	6.69797	16.4699	1.18122	44.3372	20.4834	1.40074	11.0595	1.52117	9.64509		35.4424	15.1744	26.9043	0.273742	8.29541	2.68497	5.33027	47.596	2.2266	0.134279	64.3705	51.5429	331.853	22.5807	5.40589	7.65798	62.5973	4.75857	45.0968	2.4372	5.34763	16.02	23.604		3.82157	43.2341	5.58545	84.1967	0.079517
Set623	31.0419	20.1899	50.074	27.8827		33.5979	31.4464	29.2154	1.57828	7.23253	7.04165	43.3486	1.23671	44.1621	4.95851	0.70909	11.7322	1.3357	8.84401		33.6204	14.3551	23.6278	0.253286	8.37349	2.72427	21.9762	12.1204	2.29454	0.135343	34.7575	50.526	181.855	16.1772	5.48581	7.25368	57.5515	4.74455	47.0652	2.35322	5.01521	15.6288	24.166		3.77015	42.5932	18.7459	76.5381	0.0800836
Set624	32.5774	19.5951	55.4874	28.4042		32.7374	23.0262	77.7752	1.55019	7.83216	6.80253	50.1638	1.16844	43.1072	8.46977	1.37315	17.8789	1.3357	3.5198		35.7407	14.1982	24.973	0.245812	8.48822	2.79646	5.75581	52.9458	2.28467	0.139878	34.402	49.578	172.178	20.6533	5.54584	7.29317	59.7933	4.81467	43.8078	6.13647	5.52716	32.8678	24.3158		7.89977	43.0981	18.2201	82.0779	0.0810022
Set625	33.4758	20.1073	54.9542	34.086		33.6473	30.6356	31.8183	1.54513	7.69211	6.97164	49.8731	3.98693	42.5861	7.05629	1.56527	10.7234	1.65023	9.71658		35.0479	14.322	25.4642	0.291513	6.75188	2.64425	21.8963	15.6995	2.32599	0.139372	36.3354	46.6468	162.569	20.8822	5.1241	7.38576	61.8519	4.85121	46.2699	7.08006	5.27849	38.7881	5.73953		7.75123	45.7728	5.26897	83.6483	0.0792327
Set626	31.1692	20.6536	46.3591	28.173		32.8171	31.6547	86.3492	1.70406	7.99883	6.46168	18.1127	1.18565	49.5333	21.973	1.69196	11.2932	1.3357	3.72564		38.9797	14.7863	24.9908	0.300607	7.93532	2.56304	5.2315	13.9715	2.29563	0.146229	31.1569	54.8197	163.016	16.4853	5.29972	7.79878	60.5743	4.94821	49.0096	6.56141	5.15398	38.292	5.77364	0.382789	4.12129	40.1507	5.17612	77.0063	0.078398
Set627	31.8573	19.1283	51.7025	35.0395		34.9292	30.8853	36.2623	1.56133	8.06562	7.3649	42.5714	1.12732	40.5165	5.06913	1.32271	12.3887	1.36359	9.33006		37.5157	14.6706	28.6212	0.251303	8.1216	2.67379	5.14481	14.5919	2.27298	0.138058	34.402	48.715	331.853	22.1891	5.6617	7.23497	64.9364	4.98911	43.8078	6.54019	4.94743	36.7762	25.7178		2.96925	42.9483	5.64578	75.983	0.0751945
Set628	31.2321	20.6868	52.0554	33.589		34.2959	22.7692	78.8763	1.76813	7.88531	6.91282	17.5866	1.1044	53.3977	5.13058	1.60229	11.7605	1.25547	9.09626		34.3601	15.2995	23.1784	0.340864	7.98672	2.78813	22.1201	52.6115	2.29973	0.147087	34.1622	47.6825	213.685	16.5388	5.13272	7.02422	60.409	4.88513	43.8078	6.61474	5.06034	38.149	23.7478		3.8981	43.1913	5.77245	79.761	0.066249
Set629	31.4808	18.9198	49.8528	30.9901		33.713	32.0335	27.6871	1.46935	7.8236	6.2978	18.2328	1.11425	44.2686	5.0996	1.8293	16.2754	1.19733	9.70887		36.665	14.4819	27.3434	0.298048	8.32073	2.61187	5.15864	12.5422	2.25838	0.141534	33.6903	51.7704	314.194	20.3856	5.40589	7.46687	62.5202	5.31347	43.5494	6.61119	4.90061	9.79806	24.8463		4.27217	44.0533	18.6578	81.3095	0.0824182
Set630	32.9874	21.5793	52.5206	33.069		33.1614	32.5024	38.3221	1.54938	8.28771	6.82141	19.7873	1.22306	43.1072	7.32459	1.37892	18.9956	1.22233	9.61102		34.6301	15.934	5.76043	0.26654	8.31007	2.54897	5.92542	15.0952	2.3234	0.145416	32.5714	54.5648	145.728	23.1924	5.39199	7.50944	65.2164	4.73665	43.8078	6.58658	5.17258	15.8957	5.44791		3.80677	43.3159	5.44605	79.3029	0.0813162
Set631	32.5967	18.7216	44.1187	28.1454		34.6193	30.9366	82.2901	1.5985	8.12173	7.61492	16.0419	4.29657	43.6716	5.16665	1.44667	19.0098	1.40864	10.6995		38.178	14.5728	23.1804	0.262114	7.84034	2.67247	22.0928	11.67	2.22304	0.145122	33.6903	48.8868	154.342	16.2325	5.27489	7.28462	62.7847	5.0486	43.8078	6.68202	5.10027	10.1508	24.1687		3.18565	18.564	6.18341	81.2049	0.078602
Set632	30.8629	19.6232	53.7924	28.3021		33.369	31.6616	79.8323	1.43472	8.2288	6.98726	41.7677	1.11166	47.7135	5.0282	1.40147	18.2086	1.26463	10.3976		36.7267	14.6399	23.4203	0.290701	7.84731	3.38994	21.9908	15.1193	2.25543	0.14132	32.5714	47.439	146.129	15.801	5.15993	7.30512	61.286	5.07772	49.9735	6.52205	4.91922	36.379	5.69599		3.71756	42.1186	5.76925	74.7063	0.0824347
Set633	31.7995	18.2081	48.6183	32.0829		34.4132	30.9716	76.1687	0.93973	8.11454	6.73323	46.671	1.07996	42.9197	4.98484	1.34747	11.49	1.41077	9.61334		37.1464	15.0836	28.7806	0.28229	7.58371	2.64762	4.98884	47.0833	2.24938	0.141585	32.4684	49.8754	226.316	17.7584	5.32649	7.64742	62.3122	4.85147	45.8967	6.71234	5.08661	13.0294	23.064		4.10643	47.2757	17.847	80.3774	0.0795113
Set634	31.5172	18.5863	50.6897	28.0133		34.5043	22.7352	77.1115	1.55061	7.79851	6.88971	39.0875	1.19103	43.4773	4.79932	1.363	17.2717	1.19733	9.69862		36.3463	14.7969	23.4359	0.297191	8.21041	2.65486	22.617	15.0728	2.24514	0.137519	34.2311	52.9304	163.016	15.9678	5.4173	7.15341	58.576	4.90356	43.6015	6.54461	5.02018	9.6683	23.8333		4.14106	45.3336	18.8889	80.5744	0.0714386
Set635	31.5172	21.1222	50.758	28.9021		33.3092	24.302	29.3514	1.59225	7.47618	6.97164	47.942	1.09805	45.4407	5.4494	1.3683	11.4615	1.49006	10.5664		37.705	15.6739	23.1367	0.304735	7.30365	3.11926	5.60006	13.8025	2.18353	0.136274	34.402	46.8842	154.342	22.0471	5.33285	7.64848	59.8653	4.79488	46.2699	2.49316	4.96155	15.9899	5.97675		3.4988	41.8596	18.3343	80.6188	0.0795858
Set636	29.5702	18.6721	52.9173	33.1335		33.9398	31.3995	78.5711	1.74144	7.8559	7.54809	17.6585	1.22271	43.8526	4.76274	1.67204	20.0488	1.47928	8.76767		40.587	14.6384	22.966	0.288761	7.23293	2.62649	21.6038	21.3887	2.27038	0.136428	32.5714	49.9906	162.569	15.6278	5.58876	7.32684	68.7128	4.89535	42.6971	2.4307	4.98538	36.7237	23.4767		3.9152	46.6271	19.8504	77.8531	0.0755684
Set637	29.1548	18.4659	49.9767	29.7323		33.8063	23.1725	79.4037	1.47122	7.81089	7.01464	43.295	1.90926	47.7895	5.20137	1.40318	17.9946	1.22233	9.59736		35.9975	15.3696	26.3342	0.272663	7.72617	2.68388	5.18178	13.7521	2.31485	0.148203	35.5838	49.1444	296.858	21.6268	5.29895	7.74964	63.4473	4.76655	46.2699	6.54394	5.04	35.8593	5.57639	0.168559	3.78892	43.3159	18.553	76.4988	0.0777811
Set638	29.5251	19.4315	52.2567	28.3948		32.406	24.4454	30.5369	1.52194	7.96163	7.09297	19.084	1.11133	42.4407	4.96334	1.39787	17.4951	1.33369	10.5609		34.0568	14.7441	28.7806	0.300953	7.94169	2.69463	4.69724	20.5485	2.21833	0.151966	141.549	50.9175	191.549	21.2291	5.41961	7.77179	62.4095	4.93624	49.2809	2.49439	4.91665	33.081	5.90303	0.168559	4.52748	42.894	4.74338	83.7502	0.0746964
Set639	30.7764	18.6905	50.7668	33.358		34.595	22.8227	30.116	1.47497	7.89089	6.73939	16.6939	1.18122	44.9928	5.01659	1.38187	15.6058	1.19733	9.527		46.8251	14.5296	23.8414	0.303965	8.11255	2.86527	5.25727	14.8038	2.24052	0.146256	34.402	49.8445	162.569	21.422	5.22827	7.60472	58.486	4.8398	43.0778	6.51506	5.08137	14.7318	6.36845		2.99249	40.3847	5.83577	76.4917	0.059362
Set640	30.9244	20.4555	48.5311	34.8833		33.0344	23.1597	40.1625	1.31388	7.64301	6.87037	35.586	1.08859	44.3252	8.12857	1.36228	16.7969	1.60667	9.59873	57.1477	39.1369	14.5762	23.7263	0.308563	8.3367	2.60015	22.7506	13.7833	2.23082	0.142023	34.402	46.3526	1142.83	20.9663	5.15047	7.41002	27.7461	4.62392	46.2699	6.77882	5.09836	34.9383	6.20632	0.168559	4.11547	43.7267	6.50853	83.7945	0.0748968
Set641	29.5334	18.2019	47.5733	31.8321		33.9794	23.0276	88.4669	1.42056	8.39771	7.20185	16.0223	3.8598	42.5861	4.90677	1.39069	11.8776	1.3357	10.6571		34.4056	17.1353	28.3195	0.28187	7.87523	2.79775	4.76518	13.7627	2.23723	0.15077	36.3354	51.2217	209.806	19.958	5.21385	7.83569	60.3221	4.76927	46.2699	6.42581	5.24216	14.8066	5.89123		4.38797	43.992	18.4563	77.3327	0.0841943
Set642	30.3618	18.4206	53.3774	33.7972		34.0896	22.9393	76.3921	1.8358	7.89704	6.40542	49.9201	1.07823	43.1072	6.14371	1.61245	11.1889	1.29103	10.1129		35.0431	14.4631	24.488	0.271077	11.4523	2.78815	5.13223	12.6698	2.30852	0.143026	37.2576	47.4935	154.342	20.3881	5.24491	7.57442	61.5578	5.05883	42.6971	6.53504	5.04938	31.9691	24.322		4.05261	43.3159	4.90954	79.4008	0.08375
Set643	34.2757	17.8298	51.6393	34.4165		33.1646	32.4999	30.4621	1.67955	7.99096	7.17153	42.3478	1.25466	42.8699	5.04902	1.39069	17.5604	1.40056	9.65923		36.9691	14.5342	25.9674	0.310775	8.05803	2.59665	22.2961	16.2921	2.26576	0.138597	33.9995	47.6308	349.542	20.8734	5.53041	6.8862	61.8133	4.83267	47.3252	6.47336	5.06567	9.83289	5.71944		3.80165	56.5886	20.2642	82.3091	0.0823332
Set644	30.3018	19.0894	49.0456	28.2459		31.9454	24.0231	82.4379	1.49376	7.47673	6.74987	52.8207	1.46974	45.647	6.52617	1.61499	16.5155	1.3357	10.1158		42.213	15.1744	24.1134	0.279953	7.84691	3.1458	5.03014	14.2352	2.25563	0.137849	32.1766	48.237	163.016	22.7722	5.30439	7.2031	62.7605	4.80192	46.1211	6.79948	4.98376	15.4692	6.29209		3.53423	50.3235	5.26107	79.5272	0.0809762
Set645	32.9874	18.9113	54.949	29.3897		34.4785	31.201	45.4108	1.66974	7.67501	7.48978	47.1424	1.22911	44.2686	5.15934	1.67301	18.009	1.48781	9.97083		35.8672	15.4235	26.5287	0.300934	7.33692	2.69398	21.8211	13.588	2.25169	0.147788	37.2576	47.535	172.178	21.8877	5.51434	7.61482	62.5788	5.04972	43.6015	6.73949	4.95936	10.3505	24.375	0.36242	3.85988	52.3988	6.16258	76.2754	0.0745392
Set646	30.7727	17.7978	47.7372	34.269		34.1208	31.5677	27.184	1.54729	8.09753	6.64098	44.2691	2.0465	43.2991	4.77376	1.37042	16.7747	1.69697	10.0098		35.1803	14.7847	23.7725	0.300531	6.84725	3.0911	5.14396	14.6442	2.27992	0.151306	36.3354	53.6447	172.178	21.2892	5.105	7.37958	66.7241	5.08673	42.6975	6.51506	4.93383	34.8899	24.2101		3.7286	43.7828	18.553	86.9685	0.0763357
Set647	20.1661	18.4948	48.1264	28.6159		33.6849	25.1321	29.3782	1.55694	7.51687	6.9314	41.9649	1.20237	40.8133	5.54235	1.38933	10.5279	1.40056	10.7988		33.1476	15.1553	23.3297	0.275531	7.91497	2.60284	5.15611	13.8661	2.31964	0.146004	42.8127	50.98	221.597	15.4693	5.39794	8.40876	27.3899	4.94179	46.2699	6.68415	4.97211	39.6534	23.2165		3.80677	41.1289	19.3339	78.1803	0.0804973
Set648	31.6542	19.5043	53.2828	29.076		32.4307	33.1583	82.8792	1.48649	7.89686	9.6274	18.5719	1.21494	43.1072	4.89523	1.68586	17.2144	1.3357	9.85132		37.1921	14.7877	28.1731	0.279404	7.21425	2.63714	22.1453	14.172	2.30104	0.138014	36.3354	49.9392	172.178	20.7473	5.56472	7.64513	64.3281	4.90002	53.4845	6.34886	5.06322	36.7097	4.97743	0.36242	3.81413	45.2379	6.20384	77.4113	0.0759481
Set649	29.3229	20.0614	52.9755	35.9563		32.5543	23.0688	30.6661	1.45166	8.45279	7.17947	18.4841	1.09659	46.4077	4.9589	1.43517	17.6349	1.3357	9.68156		38.3309	14.4873	24.6051	0.301111	7.81719	2.66264	22.6527	13.6933	2.23045	0.144097	34.402	53.5821	181.855	19.8491	5.28044	7.21714	60.8712	4.86501	46.0385	6.7726	4.90753	36.5646	24.3158		4.3076	42.7119	5.46032	80.787	0.0887146
Set650	32.5432	20.618	52.0885	34.7432		34.954	26.0248	81.3308	1.56421	8.08845	7.03927	49.4214	1.0794	47.3513	5.06156	1.40467	18.2941	1.3835	9.95826		35.6452	15.0381	23.7725	0.264506	8.10911	2.73517	24.2247	17.5324	2.32116	0.140771	34.402	49.2973	297.475	21.4303	5.38125	7.51087	63.9612	4.73272	46.7202	6.63731	4.93737	14.7023	23.4821	0.168559	3.43566	46.2399	18.8413	77.4113	0.0785937
Set651	32.105	19.613	50.1773	29.7025		34.3063	22.0843	30.2399	1.75974	8.12888	6.77827	41.9724	1.30355	43.4773	5.24751	1.38317	17.1621	1.26463	9.84913		38.1313	17.1697	23.6181	1.04823	6.93262	2.69537	4.79291	13.9865	2.26999	0.137934	34.402	49.442	1082.02	15.8646	5.04883	7.8128	26.1942	4.67661	43.234	6.68635	5.33488	37.4244	6.27027		4.01683	43.8167	6.0975	75.3736	0.0824182
Set652	32.9174	18.3	51.9994	34.006		34.3248	31.3319	28.9574	1.50182	7.88573	6.83854	17.2699	1.15024	46.5101	5.03652	1.69808	16.7616	1.22233	10.2672		35.0924	15.1078	26.5354	0.322326	7.61421	2.90338	5.38621	14.2026	2.20301	0.141749	34.402	48.6168	330.943	22.581	5.50496	8.07021	66.1842	4.77992	44.9495	6.71597	5.12451	15.8722	22.7963		8.87255	44.0533	6.92554	78.3855	0.07512
Set653	14.1679	19.4583	50.5842	32.775		32.9992	24.1367	31.1753	1.68291	8.03707	7.35695	45.4077	1.21387	45.9675	4.8528	1.70523	16.8278	1.41077	9.73876		38.5193	14.7899	25.331	0.284046	8.75049	2.75424	5.63513	14.6977	2.26206	0.140978	34.402	48.5597	163.016	15.9099	5.55441	7.98514	62.345	5.03975	45.0968	7.00353	5.26408	35.2633	24.0695		7.47909	44.7865	5.18063	76.83	0.0797367
Set654	31.5451	19.6562	51.2457	28.0268		33.0079	24.0649	40.9863	1.85987	7.71051	6.75437	43.7175	1.13581	44.1074	6.60874	1.43136	16.4668	1.36359	3.56167	57.1477	36.4448	15.0205	25.6956	0.291479	8.41211	2.62016	5.28285	12.3743	2.29561	0.142069	34.402	50.1973	171.706	17.6521	5.25002	7.45492	63.256	4.91648	48.8704	6.51629	4.94268	36.5388	6.63545		4.16433	37.666	5.82705	83.3546	0.0861775
Set655	33.0882	18.9198	52.7253	28.6901		35.3297	24.4467	77.078	1.50123	8.15103	7.26525	16.4822	1.16746	46.3093	4.93402	1.69265	17.5597	1.25547	9.99665		36.2841	14.9512	23.3679	0.297404	8.35838	2.65376	21.9683	14.6441	2.22011	0.143018	34.7575	49.2973	163.016	17.7976	5.44706	7.44712	62.9806	4.86202	43.8078	7.00395	5.08426	34.5043	25.3773		3.78898	45.0476	5.79599	76.7331	0.0796321
Set656	32.9874	18.6768	48.1482	35.7011		32.406	26.1016	77.037	1.56495	7.87247	6.9314	41.8732	1.11949	43.5807	4.85034	1.70588	17.8538	1.26463	9.91526		37.6178	15.4217	29.5696	0.293132	11.5643	3.22207	5.15234	13.0761	2.32469	0.150304	34.402	51.1392	324.934	16.6377	5.64211	7.45492	61.3631	4.83377	44.0604	6.72507	5.0591	32.5373	6.22589		4.14784	38.9081	7.45331	82.5005	0.0797277
Set657	33.4707	18.9005	52.7804	28.3533		33.7553	30.7921	30.3642	1.4386	7.76318	6.55697	41.9728	1.15248	42.2841	6.68643	1.61553	17.2259	1.19733	10.1825		39.1462	14.4109	27.6744	0.27794	7.63489	2.75669	5.44687	14.5741	2.27028	0.148037	34.402	49.2269	146.129	22.8984	5.06671	7.70672	60.1882	4.75721	47.3577	6.58658	4.88735	38.2966	5.88905		3.55554	41.9531	7.50177	77.6369	0.0788079
Set658	31.3933	18.5015	53.8175	29.0098		32.6563	22.7063	27.7847	1.66193	8.0062	7.01464	47.7624	1.16595	43.4017	4.99589	1.64557	18.4529	1.65975	7.51295		34.7636	15.6853	23.6244	0.289936	9.31799	2.64571	23.531	16.8375	2.2474	0.137135	34.1622	51.1762	331.853	16.1341	5.12993	7.13672	57.2104	4.84733	45.4511	6.84373	5.19147	16.5377	24.3637		4.1664	46.6919	5.5373	80.3327	0.0810012
Set659	33.7029	18.8971	50.6897	32.9839		32.7271	22.3555	29.689	1.58411	8.45298	7.19565	37.4475	3.97573	46.1357	5.21936	1.58862	17.3092	1.32603	9.28951		36.2913	14.7041	23.8714	0.264435	8.09993	2.60012	22.6247	14.834	2.25332	0.140082	35.5838	63.5283	238.539	5.44404	5.51347	7.97825	60.8365	4.89075	46.2699	6.37081	5.0189	9.6782	5.0718		4.1231	41.924	6.13056	77.1904	0.0785378
Set660	29.1615	18.5634	44.6019	32.7946		33.3802	31.0597	29.5342	1.44625	8.14034	7.37642	41.4548	1.15348	43.4773	5.11744	1.81936	17.4327	1.29103	9.6392		40.4852	15.7318	24.9352	0.254539	6.84075	2.84287	4.9323	22.504	2.22715	0.143516	49.9897	46.6236	202.315	16.347	5.3731	7.33346	61.7592	4.71459	45.0968	6.41314	5.01046	15.1351	23.994		3.99964	40.8922	6.51568	82.2098	0.0764644
Set661	30.965	19.0819	54.3359	29.2587		33.0868	32.4114	28.6633	1.48687	8.21847	7.21627	15.3743	1.11493	43.8526	4.68484	1.7821	10.4152	1.26463	9.7314	54.1068	49.3025	14.6917	22.331	0.278984	7.75942	2.63574	21.0775	15.2222	2.2578	0.144696	34.402	50.98	214.273	21.6388	5.07613	7.95361	62.7847	4.99016	44.3448	6.46632	5.05081	14.4151	25.4995		4.15139	39.4336	5.75128	74.2175	0.0792327
Set662	30.7262	20.2792	47.5593	30.0739		33.5402	31.9281	80.9719	1.6189	7.73374	7.41026	16.2621	1.2009	42.4144	21.4548	1.40334	11.244	1.18867	7.24368		35.9132	15.019	25.1901	0.26025	6.96397	2.64328	5.35476	14.4545	2.21455	0.149918	33.6903	50.7855	181.855	21.4695	5.55205	8.00883	62.8961	4.68721	47.6314	6.73856	5.01343	34.1117	24.3585		3.79376	40.3847	6.17378	86.1043	0.084333
Set663	32.9143	20.5891	56.6079	32.8866		33.9549	32.4496	29.5342	1.65997	7.97654	6.7657	40.9884	3.96793	46.5065	7.57793	1.60343	19.8674	1.19733	10.4701		35.1158	14.3726	24.6824	0.298973	6.79155	2.52741	24.3019	14.1957	2.30068	0.136161	32.5714	47.2393	163.016	23.2515	5.49167	7.48768	62.0859	4.80663	45.6639	7.14477	5.09095	14.6407	5.86421		4.0355	43.8641	18.4563	75.9616	0.0799013
Set664	33.0488	19.3914	49.4101	32.8816		32.4014	24.0216	29.7105	1.6095	7.8236	6.60762	38.3495	1.07219	45.1951	5.8134	1.40439	10.5203	1.3357	10.0098		33.457	14.5195	25.2042	0.319091	7.33888	2.60064	23.2578	14.4073	2.31322	0.149879	34.402	52.2373	225.695	21.0634	5.14948	7.79865	58.0134	4.84999	45.8967	6.71972	4.9088	16.0525	23.745		3.95074	17.3569	18.1315	75.0698	0.076806
Set665	31.7995	17.2168	45.5214	29.9003		33.7212	31.6243	31.1921	1.44576	8.03164	7.32825	43.2162	1.0947	44.1074	6.66501	1.68991	17.2277	1.60667	9.33006	250.135	35.5594	14.7255	23.7263	0.267257	8.36126	2.66792	22.06	13.6455	2.29314	0.139866	34.7162	53.5821	146.129	16.0842	5.43769	7.72653	62.6695	4.82455	47.9551	6.52205	5.04476	33.7028	23.4153	0.167407	2.92255	41.7499	18.447	79.0645	0.0792327
Set666	31.2321	19.1907	50.0549	28.3062		33.8088	22.915	31.4333	1.58051	8.40645	7.33201	43.5562	4.13236	47.0479	6.71161	1.43406	17.0889	1.19553	3.63175		36.2138	14.6258	27.7887	0.273183	8.586	2.66227	5.40554	13.0548	2.33802	0.145283	32.908	49.8682	172.178	22.6119	5.45444	7.12974	61.5154	4.80712	48.6323	6.64434	5.09988	32.5338	6.25931	0.36242	3.6739	45.2716	6.76702	77.2038	0.0787012
Set667	29.4614	19.6982	53.0242	30.7426		32.96	30.8364	32.2942	1.32865	7.95015	6.69797	46.3208	2.00087	46.5101	5.18241	0.695203	10.4823	1.32603	10.5411	47.5121	34.5747	15.2362	28.7171	0.236073	7.38914	2.63202	23.9343	14.8038	2.29016	0.140757	35.2416	47.4935	171.706	19.6678	5.56529	8.24413	65.6553	4.8085	43.234	6.48392	4.88303	13.7126	5.87476		3.50836	41.6221	6.77663	72.6754	0.0783389
Set668	31.9959	20.2151	51.7314	34.334		34.3359	24.089	29.7603	1.74061	8.17375	7.18285	39.3736	1.11166	42.7455	4.96545	1.64675	16.9489	1.72174	10.8078		36.2881	14.0351	24.2118	0.2923	7.71165	2.69728	5.08282	14.6485	2.22897	0.147359	34.402	50.9397	163.016	16.0349	5.43911	7.19483	63.54	4.84999	45.3465	6.40966	4.75077	35.8348	6.32877		8.08065	41.1432	5.99527	72.6754	0.0745392
Set669	32.1862	18.0416	47.727	28.3062		31.0063	32.8651	27.8477	1.87012	8.00696	7.17898	15.6565	1.07145	43.4773	5.09975	1.36755	17.0735	1.29103	10.7555		48.9363	14.3172	23.8714	0.301691	8.30449	3.30218	5.01662	14.4136	2.26197	0.142524	34.402	53.7777	163.016	22.0746	5.2865	8.12974	59.065	4.90136	46.2699	6.66797	5.0262	15.7313	6.25906	0.36242	3.72914	41.2666	6.30109	79.761	0.0788654
Set670	13.7528	18.7168	51.9835	27.9922		33.9375	23.8595	80.1212	1.48998	7.37575	6.91828	17.0823	1.2049	44.0846	5.54618	1.39436	11.1455	1.41077	8.60623		37.5157	14.4956	25.8831	0.310939	7.69746	2.68349	21.8048	13.7732	2.24958	0.140518	34.402	49.9623	330.943	21.2291	5.52235	8.11633	63.3941	4.92759	48.8704	7.00473	5.00086	10.1775	5.82649		3.80677	43.3159	5.13349	78.3855	0.0806194
Set671	31.2321	19.8251	51.3224	31.9723		33.1338	31.023	38.4965	1.5953	7.72104	7.07079	19.3657	1.16298	43.0311	5.20393	1.46379	16.5829	1.19733	10.2659		35.892	16.2225	25.6473	0.291725	8.04798	2.7801	5.07405	15.069	2.2425	0.148606	34.7575	48.8148	1082.02	16.6651	5.52908	8.31861	28.1568	4.90587	44.3983	2.36619	5.03373	16.4421	6.42993	0.343135	3.52653	39.0984	5.36946	82.3053	0.0815303
Set672	30.1074	21.5699	55.1556	32.5933		33.2275	23.1715	76.5853	1.5857	8.32777	7.88971	15.6565	1.13636	44.1621	5.03807	1.58353	16.5669	1.3357	10.6804		36.5448	15.2512	22.9013	0.363197	7.96129	2.62837	23.2959	12.5478	2.27979	0.142201	32.5714	47.1312	1105.06	5.69656	5.30362	7.76117	66.8372	5.123	45.0968	6.52205	5.09936	14.8102	5.92638	0.159589	3.07905	43.6466	5.38213	84.0518	0.0830564
Set673	31.7381	17.9831	48.3375	30.6227		32.7516	22.0277	84.3412	1.90103	8.65842	7.45912	43.3226	1.16746	44.1813	5.08627	1.37742	12.5996	1.19733	7.40048		34.3601	14.2349	26.0308	0.291814	6.86828	2.74598	22.9521	14.8915	2.21802	0.135959	34.402	50.7452	154.342	21.3234	5.28033	7.30013	60.1355	5.11503	95.0363	6.25684	4.96355	14.0935	6.1287		4.44302	41.9811	6.7303	83.1208	0.0760121
Set674	31.3027	19.5043	55.0607	33.0703		33.4792	30.7814	31.6887	1.4621	7.94562	6.50809	50.0602	1.3203	42.9614	5.41141	1.40673	9.18021	1.29103	10.1979		34.3601	14.8131	23.5163	0.282325	8.03816	3.29924	24.2104	44.9141	2.26346	0.141842	34.402	49.0067	162.569	20.2645	5.2388	7.53724	26.7278	5.08351	44.9666	2.16421	4.98962	34.9932	6.0013		3.81712	45.5246	5.73408	80.7142	0.0863424
Set675	34.8414	19.1845	52.0385	34.1359		34.1113	24.115	28.6633	1.53582	7.8352	7.15099	19.8722	1.2796	42.7455	5.35486	1.70857	9.5595	1.3357	9.96946		38.0939	14.3241	25.2272	0.296907	8.47995	2.59964	21.252	13.3011	2.25472	0.146304	36.3354	47.1312	154.342	17.5715	4.91444	7.78777	64.3305	4.98381	47.9551	6.37081	5.00045	40.0334	23.1265		3.78658	42.9472	4.02498	79.1759	0.07567
Set676	30.7262	17.57	49.8578	28.4999		33.6471	23.6233	82.7709	1.78897	8.1013	7.02443	36.7773	1.18565	42.5861	5.21332	1.67797	10.729	1.41077	9.70887		36.9242	14.7379	26.7894	0.266484	8.28734	2.61158	4.89252	13.2561	2.29177	0.140825	33.6903	49.0178	192.076	19.6678	5.43595	7.91424	61.1034	5.0072	43.6015	6.91512	5.03338	36.6195	23.5994		3.78483	41.4984	6.71284	75.1999	0.0778173
Set677	31.1692	19.1845	51.8573	34.0618		33.8767	23.257	45.4534	1.56486	8.13069	7.79172	46.6437	1.00199	45.4407	6.23109	1.36394	14.1073	1.26463	9.62825		33.5899	14.3416	25.263	0.252139	6.86134	2.64372	23.3133	23.565	2.24835	0.132231	34.402	65.865	181.855	16.5734	5.32302	7.95535	58.8671	4.7944	45.0968	6.58139	5.46885	33.5328	24.0357	0.36242	4.05871	42.3824	6.13389	75.7119	0.076742
Set678	30.965	19.613	51.9218	29.0934		34.2493	32.2763	82.7763	1.47667	8.01969	8.1647	50.0029	1.04534	42.2841	5.20086	1.39688	15.8115	1.3357	9.51707		36.2985	15.5188	25.066	0.308044	7.52835	2.72881	22.8142	13.588	2.22997	0.140683	36.3354	45.8476		16.4031	5.31671	7.72374	60.2797	4.7944	44.2516	6.72085	5.05084	15.3526	6.75833		4.13045	48.5021	5.91281	78.7004	0.081142
Set679	29.8375	18.4548	50.9511	31.5812		34.8004	32.044	29.1481	1.56656	7.81917	6.7182	16.4699	1.05677	44.5231	4.96408	1.49083	11.1248	1.3357	10.3002		34.7851	16.1753	23.6034	0.293126	8.25963	2.69112	23.2371	14.096	2.30344	0.13241	34.402	53.4411	154.342	16.1663	5.26828	7.51739	59.065	5.00076	46.2699	7.0353	4.85469	36.5488	24.9292		4.49384	44.3655	6.48832	76.5338	0.0759409
Set680	30.9165	18.4206	48.1906	30.8773		32.4235	32.4817	28.4742	1.57001	8.4339	7.5788	46.6855	3.99578	42.1145	4.91759	1.73599	11.7808	1.3357	10.6401		37.1464	14.5214	28.2365	1.04189	7.74309	3.34683	5.39289	14.2818	2.25802	0.141562	34.402	50.9325	153.919	16.9288	5.32508	7.50253	61.4316	4.89514	47.9551	6.60283	5.00732	15.8004	6.05182	0.343135	4.38985	43.1016	4.73095	76.9314	0.0768578
Set681	29.8375	20.5963	54.1123	33.249		32.5982	23.1725	79.5614	1.56568	7.82534	7.27874	46.534	1.16595	43.4001	21.3559	1.58116	18.091	1.41077	9.82138		42.1557	14.4019	28.9087	0.262422	7.78086	2.68143	5.08501	12.6698	2.23852	0.135743	36.3354	48.3181	181.855	21.5749	5.6906	7.98514	26.8569	4.91717	44.3448	6.91005	5.07987	9.7145	5.61653		4.12611	42.3275	4.25503	80.4945	0.0785648
Set682	29.5702	19.4315	51.2086	31.4554		32.5906	25.2656	28.0901	1.88255	8.163	6.94645	34.3292	1.16661	44.7956	4.8156	1.44447	11.7907	1.44023	10.1881		37.3717	14.3424	24.2043	0.330609	8.28153	2.75235	20.9852	15.4094	2.23621	0.137609	42.4267	48.1608	172.178	21.9779	5.41147	7.71938	64.3632	5.08865	44.8405	6.69985	5.28435	13.7766	24.0548	0.359945	3.90883	39.6239	5.7254	82.546	0.0851926
Set683	32.4457	18.4615	46.8016	27.3575		32.963	31.8692	29.5197	1.57219	7.67073	7.22446	39.4319	1.16759	47.2812	5.44235	1.57272	17.6673	1.18867	9.90728		35.9443	14.4203	24.4151	0.277197	8.1666	2.67015	5.16143	14.8253	2.2612	0.136011	32.5714	48.1608	330.943	21.2387	5.34539	7.74569	61.1983	4.70872	44.0173	6.40139	4.97786	16.1265	24.7221	0.379911	3.94407	41.2227	6.06161	78.1803	0.0788932
Set684	35.057	18.1037	49.3829	34.8418		34.8862	23.574	30.8355	1.61163	7.91421	6.28722	17.569	1.05175	42.2704	5.10472	1.37707	19.8291	1.41077	10.6569		37.6303	14.8904	27.3753	0.270813	6.9218	2.65209	24.2918	21.4115	2.28123	0.139625	36.3354	51.3489	330.943	21.7764	5.13696	7.64506	64.7201	4.66515	45.6639	6.80094	5.10461	13.1492	23.2073		3.70936	40.5179	5.48271	79.9453	0.0797367
Set685	32.2535	18.3459	49.8477	29.1768		32.5164	24.7509	30.8159	1.42753	7.72477	7.26108	15.77	1.34351	44.5231	6.37655	1.3883	15.8667	1.40864	9.84913		36.9691	15.0577	23.9147	0.284469	7.74238	2.7352	23.1016	13.9049	2.32116	0.14128	32.5714	46.2427	297.475	16.9169	5.0833	7.4876	64.8064	4.99556	42.6971	6.55883	5.31693	34.2649	23.4903	0.357362	4.29438	42.4131	4.8126	79.8621	0.0789656
Set686	31.1284	18.6382	47.8535	34.3764		34.0523	31.5735	76.0012	1.54409	8.27668	7.26108	43.353	1.08081	42.8699	7.29841	1.32965	17.0854	1.32603	7.27592		37.483	14.77	23.806	0.271027	8.30871	2.81151	22.2583	9.3365	2.33672	0.142378	34.402	48.5597	153.919	15.4539	5.65923	7.22125	64.2706	4.51926	47.6314	6.60514	5.22635	37.854	6.27696		4.33728	44.0533	5.73789	76.1358	0.0821606
Set687	31.0494	19.5043	47.6853	28.632		32.6075	24.375	39.879	1.55969	7.97654	6.74667	48.3972	1.90464	45.7826	5.15451	1.39626	16.9489	1.26463	10.3168		38.1735	14.8299	23.2302	0.283009	7.70408	2.92029	21.7984	52.7559	2.27979	0.147127	33.6903	53.0208	202.871	20.5018	5.61864	7.45504	59.3351	4.93163	41.4767	6.74129	5.02948	15.7034	5.33344		4.07717	40.7394	18.4731	80.4705	0.0788558
Set688	32.5432	19.1335	50.7538	29.1131		35.0745	23.6013	78.5898	1.3907	7.92515	6.66966	50.2192	1.86102	44.8441	5.0329	1.61679	11.7835	1.40056	9.39147		35.778	14.6019	24.1973	0.254313	11.2815	2.69806	23.7131	14.1493	2.2731	0.138285	36.3354	47.2649	163.016	16.1372	5.39146	7.52444	63.9068	5.05551	46.2699	6.44705	5.12984	39.339	5.77297		9.0733	41.9934	19.552	80.7797	0.0831663
Set689	28.5922	18.1444	49.2155	30.1065		35.4462	22.2623	29.8159	1.41751	8.04553	7.09462	40.5209	1.29938	47.2044	20.3297	1.58699	17.8052	1.3357	9.71658		37.3303	14.585	22.138	0.282325	7.27482	2.74753	4.66606	15.6382	2.28664	0.139634	32.5714	49.9623	154.342	21.7698	5.26636	7.15089	63.3098	4.99323	47.6314	6.97882	5.00228	36.8247	24.5605	0.404303	3.88836	43.3159	5.37864	82.1295	0.0834491
Set690	31.6542	18.4548	50.3199	33.2212		33.5086	32.1287	82.1258	1.60361	8.81361	7.84904	18.0224	1.09211	45.9675	5.15451	1.46336	19.9002	1.49006	10.2139		38.9461	14.3706	27.232	0.272998	8.09154	2.59352	5.31388	15.0728	2.2883	0.139494	36.3354	47.6997	153.919	20.1901	5.48963	7.3558	59.6141	4.79488	42.8384	6.49323	5.03156	15.0253	6.06289		2.96764	41.8618	18.9293	79.0878	0.0810543
Set691	29.7692	19.2072	49.828	34.1019		35.0802	22.3541	33.1114	1.36189	7.72625	7.61967	16.7886	1.29013	46.4997	5.13512	1.64473	19.9341	1.25547	9.64509		36.6751	14.857	25.2224	0.31024	7.68218	2.68876	22.6881	14.5817	2.26162	0.138259	35.275	50.7452	172.178	16.3289	5.06132	7.15522	63.7406	5.0858	47.9551	6.40966	4.99146	37.7435	23.29		4.00142	43.7864	5.67492	79.3029	0.0775129
Set692	29.8375	19.7914	46.5563	32.8866		32.4592	29.3364	31.4313	1.55818	7.99692	7.13345	47.1956	1.28129	45.5299	5.32132	1.39422	10.66	1.41077	9.64509		35.4805	14.4465	6.4855	0.262438	7.98895	2.64762	5.54731	12.8255	2.27067	0.139727	36.3354	47.5397	1207.06	17.0143	5.11767	7.19344	62.7847	4.68123	62.6079	6.442	4.99992	37.0637	24.0476		3.70163	41.8618	5.96951	80.0052	0.0865781
Set693	31.6149	19.2173	48.0977	31.9783		32.6318	31.1541	43.6089	1.37915	8.31417	6.87401	47.0896	1.06303	46.5065	4.89842	1.70052	11.3734	1.22233	3.61585		37.4983	14.1627	24.2183	0.349287	7.27314	2.63485	5.13223	13.9857	2.25041	0.13423	34.7575	48.6357		19.1272	5.23193	7.34744	65.8247	4.85183	43.8078	6.72507	5.17241	35.9548	23.6264		3.66188	41.2666	7.00951	86.4838	0.0810543
Set694	29.5702	18.9772	51.1327	32.5515		34.1492	22.6013	30.8297	1.51234	8.26244	6.61943	39.0843	1.07308	44.7614	4.82908	1.37111	11.2257	1.36359	9.70887		36.4621	16.8784	24.2177	0.330346	8.31488	3.08416	5.04664	13.1775	2.25678	0.142046	40.5345	51.9253	154.342	18.3144	5.38865	7.42516	26.7333	4.73841	44.0584	6.53946	5.11772	37.7547	6.68757		3.4715	43.992	6.50773	77.1904	0.0734647
Set695	31.9537	18.0539	46.1828	29.519		34.4593	31.3763	84.7718	1.47851	8.24151	7.39666	41.5932	1.19807	44.3372	7.22452	1.56307	12.3182	1.36359	9.59619		35.0924	15.2244	24.0269	0.301562	8.43664	2.66377	5.43539	14.8483	2.24433	0.144561	34.7575	51.3459	209.806	22.2318	5.25379	7.34991	60.1355	4.76795	43.8078	2.36619	5.04208	10.7459	23.9247		3.80784	41.2447	19.1896	77.1904	0.0862239
Set696	30.1508	18.1037	51.766	29.7544		33.6827	31.955	82.1866	1.50553	8.13847	6.91828	16.0228	1.15304	42.9197	5.07174	1.68376	17.4332	1.29103	3.30503		35.4108	15.1612	6.6508	0.262547	8.39251	2.69001	4.88445	15.8525	2.28	0.137935	34.7575	50.2765	163.016	21.5592	5.36709	7.60655	62.3814	4.96645	46.1211	7.07521	5.13686	16.3289	5.75228	0.36242	3.05641	43.3159	4.32326	77.4815	0.0821698
Set697	29.5702	17.7725	50.0772	27.8854		33.9864	23.3639	28.5422	1.5957	7.79022	7.20928	52.2367	1.10117	47.925	5.54877	1.76082	9.74364	1.47928	10.3763	264.193	36.2291	14.0631	24.8518	0.284996	7.83283	2.67758	22.1201	14.9276	2.2266	0.14873	32.908	50.7452	172.178	22.7722	5.59515	7.51146	59.065	4.76655	54.9809	6.47336	5.2831	9.54336	5.87703		3.72537	45.0476	6.17334	78.1803	0.20582
Set698	28.976	18.8027	53.0664	33.7516		32.7442	31.7627	29.0184	1.45844	8.06082	6.91739	19.0581	1.14221	48.5608	12.3019	1.67076	17.1499	1.3357	10.2891		35.1158	15.1795	24.9113	0.997972	7.79677	2.72515	24.4916	16.1594	2.18714	0.13825	36.3354	53.0089	202.871	16.9055	5.1448	7.70171	59.7225	4.70872	44.887	6.68721	4.93585	14.5632	24.2774		4.01045	41.3639	5.23156	74.625	0.0816101
Set699	28.134	20.3262	48.942	35.2064		32.6134	23.4052	30.2065	1.41424	7.97654	6.87037	16.9723	1.12467	43.5807	6.50486	1.63076	12.1465	1.36359	10.3569		36.9506	14.6417	27.0834	0.270079	7.84731	2.70823	5.48748	12.9999	2.31264	0.135664	32.5714	50.923	225.846	16.7361	5.02931	7.90953	62.7042	4.76443	46.2699	6.44615	4.60839	15.6486	5.784		3.35859	38.0416	6.15453	78.2698	0.081405
Set700	30.0156	18.806	53.0239	33.9701		33.6974	23.1111	31.4333	1.67438	7.59543	7.30458	38.3691	1.12715	44.5737	5.27588	1.71181	12.0966	1.3357	10.0518		33.6268	14.7082	23.1266	0.2917	6.601	2.78318	5.01359	11.5897	2.24835	0.151802	34.402	53.8755	239.035	21.5891	5.17847	7.17927	62.0046	4.86796	43.8078	6.62762	4.99146	15.4797	24.0476		4.3163	40.3923	4.1003	74.7024	0.0830341
Set701	30.1508	20.4654	52.079	34.0616		33.7209	31.6364	29.6463	1.56133	8.32031	7.10748	51.3918	1.12069	44.7614	5.21201	1.73022	17.6386	1.44023	3.76152		38.0939	14.2808	22.8138	1.03708	7.98562	2.66263	5.01522	43.3362	2.26538	0.133458	32.908	59.6464	159.618	21.4064	5.67219	7.68525	65.1842	4.8085	43.8078	6.3185	5.08711	15.5023	25.2196	0.36242	3.59549	44.5842	17.8081	79.7536	0.0746457
Set702	31.2321	18.8816	53.6812	33.6235		33.9849	30.7157	80.8682	1.52098	7.9409	6.4337	16.7197	1.14431	47.6447	4.96545	1.34506	17.8052	1.41077	10.3931		36.9549	14.8101	25.6473	0.306697	8.5747	3.43684	4.71832	13.7142	2.31776	0.136542	34.7162	50.6529	146.129	20.8667	5.51596	7.2088	66.4576	5.08553	44.3448	6.50964	5.17404	34.9081	5.90509		3.91369	49.7886	6.02454	81.0925	0.0774961
Set703	31.0419	18.4981	51.6527	33.0582		34.9153	30.6535	28.8804	1.34617	8.06565	7.22806	51.4743	1.42483	44.7614	4.87816	1.63042	11.7736	1.29103	3.70706		34.3365	14.8997	23.9795	0.302704	6.70833	2.70228	21.8709	44.3302	2.30056	0.132575	34.4688	45.6218	163.016	23.1636	5.49327	7.60333	63.9068	5.05801	46.2699	6.98656	5.1355	15.8201	6.24961	0.168559	4.71242	17.6759	4.87961	80.8888	0.0784532
Set704	30.9165	17.7058	48.1906	33.245		33.4889	23.6096	31.0286	1.69475	8.29866	7.47587	18.8334	1.13086	48.0888	4.86569	1.64076	16.2168	1.60667	9.85132		36.2913	16.6944	24.4512	0.291937	8.19836	2.65083	5.37161	13.6361	2.26302	0.136092	34.402	49.4553	213.685	22.1203	5.43912	8.14811	60.8614	4.73912	41.4767	6.40966	4.98553	14.4201	6.20632		3.92849	42.4131	17.76	79.4008	0.0823945
Set705	32.1676	18.1774	49.828	30.8204		34.3315	25.679	30.0744	1.77852	8.26939	7.23887	46.6855	1.06589	42.6126	4.92466	1.63137	11.1078	1.60667	10.9309	54.1068	38.5528	16.455	28.666	0.27517	8.32073	2.80422	5.36352	14.1883	2.28758	0.137047	32.908	50.3661	331.853	5.90532	5.44819	7.57679	62.3562	4.83626	48.4035	6.74951	5.19905	36.6484	24.154		3.71359	17.9938	5.9946	80.8888	0.0765886
Set706	32.9874	19.4713	48.5844	34.006		32.2546	32.1249	30.5723	1.45749	8.10772	6.87401	15.274	1.16338	42.0094	4.97283	1.68484	17.5636	1.13362	9.79269		35.6217	14.7301	27.2614	0.263067	8.20823	2.6744	22.1789	14.1713	2.22729	0.139997	35.5838	52.4911	171.706	21.7277	5.28252	7.8985	63.0379	4.86846	47.6314	6.67958	5.15297	15.1403	6.363		3.95352	40.1507	5.83408	80.7978	0.0729417
Set707	31.1845	20.3724	53.3752	30.9486		32.5264	31.3763	38.8197	1.52662	7.7441	7.32825	16.1567	1.11869	44.7614	5.50761	1.38014	18.9661	1.22233	10.04		38.088	14.8904	24.4151	0.240819	8.6988	2.60439	5.02038	15.4838	2.22485	0.139238	34.402	51.7266	314.194	22.1991	5.44486	8.12471	63.2534	4.82294	44.8173	6.74392	4.97211	36.1611	25.2934		2.72429	44.7865	5.67867	76.3358	0.0814998
Set708	30.1074	19.4672	51.6931	32.9839		33.768	22.8249	29.1549	1.85906	8.98382	7.70801	38.3691	1.12397	41.6547	5.05433	1.66845	10.9719	1.36218	10.1158		37.4694	14.4431	24.228	0.28833	8.34313	2.66977	5.50319	14.6004	2.24846	0.136155	34.402	47.1884	362.484	16.0625	5.31556	7.30837	63.2331	4.67661	47.6314	6.78229	5.01343	15.5347	24.5084		3.83716	42.3309	6.41193	80.4534	0.0847846
Set709	30.6426	18.3365	53.4027	28.7067		33.9451	23.0363	27.1381	1.39749	8.04	8.42906	16.6329	1.01839	42.5861	5.18509	1.61969	14.8739	1.19733	9.36887	57.1477	35.3192	14.4875	25.1266	0.27794	8.23375	2.7166	5.34298	21.7025	2.25678	0.137683	34.7575	48.237	172.178	21.813	5.25877	7.44448	60.9344	4.90685	43.3216	6.78617	5.11772	33.3634	5.93252		3.76292	43.3159	5.10256	82.2098	0.0848094
Set710	31.2321	18.4206	53.2653	31.6389		32.6385	33.3293	40.0227	1.77883	7.87849	6.66014	16.1489	1.03381	42.4407	5.14255	0.942673	15.9426	1.49006	10.5043		35.9132	15.0999	26.5828	0.284955	8.11441	2.66832	5.28319	13.853	2.2883	0.144323	34.402	48.8145	145.728	16.4568	5.32058	7.68525	61.6108	4.83559	44.887	2.6122	4.99725	9.48207	6.04725		3.79156	43.3159	5.58918	74.238	0.215607
Set711	27.9967	18.0356	48.1482	28.8261		33.4294	22.3355	27.9778	1.58349	7.76597	6.60741	18.5236	1.13848	45.4527	4.93166	1.61522	18.0016	1.19733	9.9214		35.8066	14.7259	6.39209	0.278828	6.68825	2.69788	22.3403	16.0698	2.21417	0.142765	33.6903	48.8286	314.194	21.2291	5.25367	7.46108	27.3078	4.76556	47.6314	6.88082	5.00228	9.66462	5.84747		4.25805	40.4565	20.0453	75.4765	0.0765886
Set712	31.5172	19.4116	52.2929	29.06		33.9347	30.6443	37.6379	1.54149	8.17375	8.85698	43.7278	1.34572	44.3468	4.89069	1.40628	10.5633	1.49006	10.2077		35.6785	15.2152	25.7855	0.282094	8.18837	2.81737	5.36274	13.2174	2.25641	0.149256	32.5714	49.3999	145.728	16.9673	5.3731	8.01577	62.7847	4.75076	45.0968	6.52815	4.90694	15.1207	23.3401		4.26971	44.0214	6.38345	79.5272	0.0827916
Set713	34.6292	19.0894	50.7853	28.4991		34.2485	22.3031	33.2933	1.58324	7.90447	7.23538	48.8101	1.0947	45.8407	6.94489	1.72382	19.714	1.41077	10.3238		38.3309	15.7059	25.1423	0.279953	7.66509	2.6392	5.59104	49.5453	2.27052	0.151273	36.3354	55.5209	988.525	16.3335	5.52429	7.50253	61.5578	4.65049	48.2303	6.77672	5.28697	36.2508	24.6422		6.03478	42.557	5.26107	80.8065	0.0784995
Set714	30.9244	18.5619	53.4047	28.4903		32.626	32.2763	30.1463	1.59019	8.27146	6.74667	38.8676	1.07308	41.0837	4.92811	1.34086	17.4765	1.19733	3.59375		34.256	14.6566	23.8414	0.306449	7.63239	2.80473	5.14306	12.1715	2.21575	0.136037	34.402	48.0546	214.273	21.3059	5.34284	7.91424	62.2866	4.86951	43.8078	6.74802	5.05564	35.202	5.81662		8.29324	39.8098	5.68995	78.5296	0.0786176
Set715	31.4704	19.1038	52.658	34.2977		32.4555	24.2415	77.4768	1.45351	8.38728	8.84937	17.5027	1.14113	44.5449	21.5609	1.7674	16.9713	1.74297	7.69508		35.8672	14.2654	23.9802	0.285711	8.4108	2.65735	20.683	15.1155	2.27121	0.145376	34.402	56.5554	154.342	17.0006	5.42999	7.18876	58.8671	4.65538	43.971	6.71907	5.24853	37.4214	23.2635		3.90883	42.801	4.49336	77.6406	0.0810543
Set716	32.6433	18.8934	52.8326	29.9277		35.4174	24.2662	28.6902	1.52219	7.96897	6.47643	49.7527	1.33087	45.0294	22.1298	1.70987	15.3545	1.29103	3.15345		38.3617	14.9473	27.1698	0.268761	8.45764	2.77898	5.38516	13.9857	2.26013	0.135527	33.6903	48.6866	314.194	15.8709	5.3758	7.18699	58.698	4.76504	45.6154	6.67441	5.27752	32.9997	5.51973		4.00077	43.3159	18.7044	77.3327	0.083531
Set717	31.2321	18.9885	47.3154	32.6852		35.3372	23.6128	47.9492	1.52452	8.18426	7.39894	17.6457	1.11961	43.2073	22.4565	1.74058	11.1531	1.40864	9.84913		38.5444	15.4396	21.8238	0.27088	7.89094	2.62649	5.42337	18.3098	2.29532	0.137808	32.3845	48.6078	314.194	16.3105	5.40237	7.50397	60.1693	4.72761	51.6171	6.89327	5.17072	9.61893	24.3938		4.21911	54.8767	5.76925	77.0063	0.194861
Set718	29.5702	18.0356	48.8766	29.234		33.8457	25.6741	28.8692	1.46039	7.56962	6.81502	45.6419	1.16351	44.572	6.87127	1.59578	17.6958	1.49006	10.7115		35.4472	14.8989	27.1754	0.297973	8.57839	2.69373	22.4173	14.8749	2.33672	0.148959	34.402	50.1261	192.076	23.4348	5.47701	7.77928	59.7933	4.6336	48.8704	7.05245	4.94924	15.4218	5.98607		4.10077	41.721	5.7987	76.83	0.080241
Set719	30.1074	20.2171	52.1266	28.7607		35.0791	22.0819	29.0943	1.85377	8.08317	7.05527	39.99	1.07325	47.2044	6.08491	1.39451	17.3969	1.22233	10.9187		34.292	14.5251	27.7496	0.314606	6.6848	2.58887	5.01383	13.5616	2.23466	0.133117	36.3354	48.1608	314.194	21.8877	5.1223	8.23983	62.2991	4.86501	47.9551	6.43565	4.9994	35.8873	25.1392		3.87037	42.4672	18.4854	77.96	0.0741799
Set720	29.5702	19.3065	49.5266	34.021		33.2523	31.3881	30.3012	1.5386	7.92988	6.57013	17.1879	1.19514	44.0846	7.57699	1.39681	18.9198	1.3357	10.2691		35.1304	15.2379	28.0384	0.28187	7.59439	2.76531	5.26612	20.86	2.29885	0.145515	48.9723	52.7522	163.016	19.3602	5.20788	7.57442	60.9378	4.82222	43.8078	2.33139	4.8432	15.2506	5.40074		4.33085	42.5743	4.38528	73.8619	0.0756616
Set721	29.8375	19.1169	50.7163	35.1477		33.9849	23.3191	28.7192	1.47218	7.72104	7.01736	44.9337	1.10289	40.3596	21.8526	1.59399	16.756	1.44023	9.76273		33.7625	14.9255	23.3176	0.274839	7.64789	3.22422	5.3978	14.6563	2.28031	0.142418	33.3464	50.0391	163.016	18.9434	5.29398	7.00528	60.8365	4.70506	46.2699	6.94531	4.87717	15.5684	6.24344		3.87757	41.4253	6.2457	78.1803	0.0796723
Set722	29.5702	18.3459	52.7224	33.97		34.9616	23.4175	40.3792	1.5963	7.68593	6.91007	43.9379	1.00053	45.5299	5.40096	1.69994	10.82	1.3357	10.0133		36.8136	14.2808	25.7397	0.26035	7.80123	2.75156	4.81445	14.0664	2.29194	0.135556	35.5838	48.8602	162.569	15.1897	5.18688	7.61557	63.9406	4.59401	46.1374	6.70517	5.04331	15.3311	6.07016	0.167407	3.6879	42.4413	5.94882	80.5299	0.0730858
Set723	29.3901	20.6868	50.3244	29.3817		34.3963	30.3768	78.7461	1.46552	7.89878	7.10505	17.8029	1.0546	42.2965	7.90814	1.40517	16.4078	1.26463	10.6991		35.7407	14.5971	26.8796	0.326192	8.32022	3.3913	23.1096	52.0735	2.31568	0.144537	32.5714	49.6146	192.076	21.0421	5.39982	7.06632	60.7329	4.64402	42.0902	6.49915	4.89671	37.5373	23.5775		2.91045	42.6217	17.458	77.8128	0.0760121
Set724	29.7095	21.034	48.7479	29.1939		33.9367	22.376	82.2729	1.59201	7.91671	6.91828	42.8256	1.11869	43.1072	5.3401	1.71692	18.6703	1.3357	9.84394		38.8423	15.311	6.02877	0.237819	7.7178	2.59438	23.2079	14.9573	2.24482	0.149408	37.2576	48.9637	225.695	15.9297	5.31101	7.57944	62.2531	4.9486	45.075	6.44912	4.86381	10.0695	23.9767		8.82576	42.6501	5.6862	80.787	0.0872675
Set725	31.6149	20.2637	50.8771	33.2987		31.995	31.0561	37.6586	1.96185	7.89878	6.61943	16.8827	1.29254	45.8707	5.21139	1.57139	16.6756	1.634	10.1082		34.8724	15.0859	23.7263	0.290713	6.61262	2.72171	4.96247	13.0415	2.20796	0.141212	32.908	51.7633	221.597	18.182	5.3113	8.1365	64.256	4.76504	45.0968	6.54461	5.17404	14.9388	24.4366		4.14689	41.5178	4.55727	76.147	0.0827662
Set726	31.5436	20.0614	52.0214	36.0301		33.1219	23.5162	30.0303	1.50289	8.27378	6.79026	47.8144	1.07022	44.7614	5.20025	1.62741	10.9309	1.32603	10.0897	54.1068	34.6116	14.5992	27.3445	0.316446	7.90775	2.59665	5.01359	15.1188	2.28042	0.137049	34.402	52.2623	181.855	20.3191	5.58682	7.10327	65.7593	4.98294	45.4511	6.43565	4.93333	41.0658	5.81777		4.47501	45.044	7.17103	78.168	0.0786427
Set727	28.976	19.0625	55.1623	31.8041		34.0332	32.0832	36.1752	1.65066	7.78739	6.84905	18.0725	4.02021	43.8526	6.72001	1.79412	18.3898	1.26463	9.96946		37.0659	14.1955	23.6181	0.27311	8.65444	2.63974	23.5552	12.5052	2.2102	0.154183	35.5838	51.2939	202.315	20.9794	5.27718	8.1365	64.7773	4.94059	45.6639	6.97494	4.94298	15.5684	23.7136		4.08296	42.5908	5.20315	79.4008	0.0791005
Set728	34.3539	18.0187	49.5738	32.2755		33.4192	22.4151	34.4487	1.60773	8.02014	6.87743	17.3445	1.09984	41.7949	21.9671	1.35711	19.0756	1.41077	9.8003		35.7407	14.77	6.15037	0.284409	8.13238	2.65365	23.0481	14.4875	2.23372	0.142849	34.1622	48.1608	163.016	17.902	5.40723	7.88663	67.0042	4.93916	45.2543	6.81971	5.10466	15.0872	6.6948		4.08591	48.8831	4.46267	72.8981	0.0802039
Set729	29.3852	17.6836	53.9629	31.7959		33.991	24.2023	29.513	1.62548	7.70725	8.39746	18.1713	1.14053	41.9621	5.15451	1.65872	11.846	1.46473	9.34662		35.8371	14.4022	24.9113	0.243144	9.24459	2.77243	23.7805	14.4236	2.23852	0.139	29.1972	51.3835	162.569	16.3335	5.11013	7.54447	58.486	4.91832	45.0968	7.10754	5.03075	33.9737	24.3901		3.80677	41.9531	5.36045	81.6928	0.0834702
Set730	30.0156	18.2081	51.1911	35.1143		34.7523	31.7092	81.7207	1.47731	7.81514	6.83808	47.8473	4.20077	47.0479	5.06191	1.38269	17.2803	1.52117	9.79269		33.0417	15.0274	27.7496	0.30583	7.66609	2.79609	21.4472	13.4636	2.27891	0.146703	34.7575	54.1392	171.706	21.0836	5.54401	7.14042	61.7134	4.86501	46.2699	6.47336	5.1684	36.3352	5.4763	0.36242	3.86703	41.388	20.5647	80.2143	0.0791841
Set731	30.7793	19.94	53.4955	34.1249		33.2793	22.5194	27.2156	1.55053	8.01969	6.78491	41.3477	1.10027	43.8526	4.75852	1.35625	17.0418	1.26463	10.0897		38.0812	14.4896	23.2302	0.279953	8.22938	2.68497	22.9914	12.9744	2.18025	0.146229	34.7575	50.6529		15.7872	5.10075	7.81599	64.8471	4.75857	44.5921	7.01212	4.90438	40.9405	6.53799	0.36242	6.1945	44.8205	7.03517	76.876	0.0841369
Set732	29.2924	18.3065	50.7953	33.3108		33.5373	24.148	29.0943	1.37186	8.45391	6.74987	15.4766	1.10704	41.8901	4.90417	1.65175	11.1501	1.26463	9.29338		36.7817	15.0981	23.9802	0.32119	8.22227	2.74659	21.5768	15.309	2.25006	0.138482	38.7743	47.6308	154.342	21.6681	5.09611	7.692	65.5507	4.71194	44.6055	6.66912	5.06758	15.009	23.0835	0.451025	4.27825	42.0005	5.19175	77.0063	0.0792345
Set733	33.931	18.0935	51.146	29.7012		34.585	22.3541	33.6953	1.88992	8.28569	8.32156	35.8188	1.09659	40.3654	5.09336	1.6902	10.513	1.49006	10.4823		39.1739	15.0519	25.9814	0.267211	8.36028	2.81472	22.6527	13.0534	2.27685	0.154842	34.7575	48.4244	226.316	18.7428	5.24781	8.13446	62.6431	4.90002	46.2699	6.77672	4.87435	15.2011	24.2972		4.25656	39.8799	6.98265	78.8785	0.0799746
Set734	30.7727	17.1758	54.9517	34.1999		34.1572	30.5393	79.1327	1.42719	8.28569	7.43975	38.9347	1.13636	41.4107	5.16782	1.64707	16.8998	1.79234	9.89345		36.5965	15.0665	25.3104	0.265081	7.924	2.6501	22.5441	14.5431	2.25593	0.133244	30.2003	47.7038	307.643	19.4174	5.18384	7.65053	60.7276	4.87587	44.4763	7.03539	4.93504	14.6001	5.71944		3.71756	42.5458	5.12299	76.8523	0.0803219
Set735	31.0494	18.9994	53.606	28.7185		34.747	31.804	28.4203	1.55883	7.66001	6.7259	41.2952	1.25764	46.6753	5.37414	1.55461	18.1893	1.29103	10.5465		34.3601	14.0597	25.4795	0.253319	7.92227	2.75351	5.07561	14.9573	2.22293	0.138358	34.7575	45.6624	146.129	5.3437	5.35765	7.27721	62.1866	4.90736	46.2699	6.50964	5.03058	9.89061	24.0197		3.94899	41.4048	4.65068	76.8523	0.0834872
Set736	32.4292	18.4206	51.677	35.4872		33.3101	25.2208	27.5319	1.55949	8.17399	6.66713	46.6474	1.17128	47.579	4.68668	1.62214	18.6798	1.3357	10.5912		36.2913	14.2931	25.7727	1.07395	8.06268	2.67282	23.9782	20.0197	2.25051	0.135307	38.0316	48.7849	162.569	15.6164	5.39444	7.43752	63.3683	4.86323	44.887	6.73856	5.07551	34.3012	26.1487		4.23304	45.5661	4.74486	80.048	0.0808443
Set737	32.3417	17.3059	50.2916	30.7271		34.5903	30.7921	38.9446	1.53177	7.43801	7.02863	48.8198	1.22181	48.4401	5.00881	1.35859	16.9245	1.26463	11.0032		40.998	14.4606	23.0957	0.283945	7.41518	2.70502	21.6909	13.3307	2.2321	0.15039	32.5714	51.1392	154.342	22.0691	5.50773	7.54799	60.7276	4.78885	43.8078	6.44387	5.04475	16.0196	6.2865	0.36242	4.12217	46.96	6.21483	79.7158	0.0851778
Set738	30.9051	20.3659	54.2228	32.691		34.5586	31.1339	38.1708	1.66846	7.73275	7.20657	42.5855	1.10528	45.5849	21.9051	1.35854	18.5975	1.69697	10.0814		37.2372	14.9255	27.7759	0.254809	8.04798	2.80753	22.7817	13.6652	2.2327	0.136261	34.402	50.2947	172.178	17.8162	5.36563	7.27425	59.8544	4.94162	46.2699	6.93736	5.18123	15.7822	6.19464		4.15806	45.5154	18.4854	78.3855	0.0837593
Set739	29.5774	18.6857	52.9577	34.538		33.468	23.2251	43.4024	1.7521	7.91925	7.33859	47.8553	3.94411	45.0294	20.0939	1.38507	19.6002	1.47928	10.942		36.2841	14.4926	24.4902	0.28187	8.88232	2.538	21.021	14.4136	2.23852	0.15004	34.7575	52.567	296.659	15.0536	5.29156	7.37958	64.3551	4.75373	43.8078	6.69364	5.15013	15.8223	6.94234		4.04223	43.8046	5.3884	80.2717	0.0829546
Set740	31.4334	18.7186	51.7637	29.1886		34.9929	30.1079	31.9773	1.42817	7.70481	7.14875	18.3097	1.19496	40.695	4.91844	1.34261	9.91936	1.3357	3.46159		35.0479	16.5575	24.2183	1.07395	7.20728	2.62649	5.38516	52.0542	2.34467	0.134393	34.402	50.8511	154.342	23.6191	5.67099	7.44826	63.6716	4.73272	42.5431	6.52205	4.94971	36.9056	25.1039		4.11071	47.4021	5.35855	79.4008	0.0876108
Set741	31.2321	18.4996	51.444	28.9416		33.3123	29.3608	29.1507	1.53432	8.41719	7.10135	38.1839	1.19514	46.5101	4.97186	1.4224	9.79709	1.33369	9.30644		36.0829	15.1612	26.2745	0.271067	8.05069	2.81549	22.1739	15.0952	2.27907	0.13865	30.8382	48.6168	153.919	23.6978	5.46445	7.83108	63.9532	4.55857	48.8704	6.95588	5.27079	31.665	6.40728		3.92202	46.6111	4.23389	74.7926	0.0815203
Set742	28.5703	20.4462	51.23	34.776		34.5928	24.161	30.6816	1.64865	7.92782	6.91503	20.3765	1.4905	43.7312	6.90195	1.41564	16.7665	1.26463	3.72962		35.2145	14.314	24.1134	0.266484	8.48955	2.61014	5.14481	14.4136	2.29385	0.141835	36.3354	57.2553	172.178	16.3731	5.48451	6.96898	63.9132	4.65543	45.0968	6.75974	5.13171	15.0487	6.32941		4.32055	42.3974	4.11524	76.2025	0.0743153
Set743	33.1477	19.0894	46.8269	32.833		33.2022	23.3213	28.4538	1.69069	7.74073	6.70934	15.2305	1.12918	43.9303	5.12862	1.76976	10.6785	1.19733	10.8215		34.292	14.8153	23.6584	0.279581	7.2412	2.79783	5.01268	12.5478	2.27639	0.135431	32.5714	47.8769	172.178	21.7062	5.35557	7.40707	61.8236	4.67467	47.395	2.28923	5.13576	35.378	6.25035		3.35859	41.1768	6.75714	77.4394	0.0805962
Set744	31.2321	19.2682	47.9856	33.4277		32.952	31.4024	28.3433	1.56495	8.2092	9.02787	43.1686	1.23286	44.7956	4.94535	1.6212	17.1172	1.49006	10.3749		35.3416	14.7687	5.80182	0.294222	7.78878	2.74151	22.2173	14.7811	2.27298	0.131829	33.6903	54.5353	154.342	22.968	5.30898	7.40424	63.7507	4.68231	45.0968	6.43565	5.08711	37.5373	6.77888		3.72537	44.6867	5.08028	78.0886	0.0824182
Set745	31.7995	20.0614	55.103	28.2812		33.8632	30.625	43.3895	1.53187	8.02886	6.88369	39.5598	1.12069	43.9704	5.07844	1.40721	17.0426	1.36359	10.751		39.354	14.6077	27.0976	0.27311	7.58371	2.65442	4.88823	13.5867	2.27717	0.147695	34.402	51.7004	209.806	20.9663	5.26007	7.74569	63.293	4.76795	43.1652	6.3185	5.08457	13.7641	23.8017		2.72651	43.1001	5.13841	82.2098	0.078908
Set746	30.55	20.049	49.8944	32.6852		31.9572	31.3773	28.8838	1.7214	7.99139	6.79114	17.8783	4.30534	43.2675	6.63017	1.41629	19.3298	1.44023	9.76273		39.999	16.0681	27.6546	0.282325	8.55801	2.66263	22.8693	11.66	2.29085	0.136895	32.5714	48.4244	214.273	22.3434	5.26495	7.54981	62.7272	4.95034	46.2699	2.49439	4.90984	34.9649	6.19868		4.12647	17.4346	5.51672	88.5719	0.0766166
Set747	27.9967	22.212	51.1257	32.2355		34.2468	23.3559	28.7196	1.39908	8.27524	7.46297	40.2858	1.20672	45.5299	5.52741	1.56117	11.1224	1.15729	10.1503		34.7851	14.7301	25.9361	0.254766	8.1141	3.05196	23.9217	13.5033	2.29461	0.133011	36.0507	47.8029	313.542	17.4822	5.41152	8.35128	64.2517	4.89708	43.166	6.5661	4.94706	35.432	24.0906		4.11758	40.6104	20.3133	76.8523	0.0785116
Set748	30.2758	19.1845	53.2592	29.9811		33.8529	31.3948	28.4319	1.60493	7.73023	7.35814	53.3628	3.91304	44.5231	7.2056	0.688794	11.4613	1.22233	9.67767		36.7893	14.9612	24.4618	0.314551	7.57563	2.88758	23.1484	14.1957	2.26943	0.14572	38.3776	46.0912	343.196	22.3655	5.41124	7.36835	63.7974	4.85147	56.1222	7.00039	5.01197	34.6818	5.75885		4.24728	45.3336	6.9376	81.0925	0.0806355
Set749	29.5702	19.285	50.5371	28.4236		32.3068	25.5905	27.2735	1.52773	7.79591	8.55081	18.304	1.13375	45.9486	5.09214	1.58645	12.0007	1.36359	8.9372		35.9592	16.2792	25.2241	0.340516	11.2786	3.13364	23.9505	13.8025	2.26924	0.138563	35.5838	50.0786	238.38	21.1212	4.98264	7.24988	64.9893	4.82177	51.1428	6.91492	4.92071	37.3912	6.40888		5.56565	43.616	6.31495	81.1328	0.0821767
Set750	29.6448	18.1921	54.4974	34.3163		33.1602	23.0297	28.8872	1.67627	7.86158	6.69797	42.4268	1.18079	45.8407	5.13512	1.33258	18.3685	1.44023	10.3925	53.0028	36.2913	15.0274	27.6546	0.257897	8.0574	2.64762	5.06173	13.6856	2.28611	0.136256	32.5714	50.6406	154.342	16.1341	5.10968	7.92106	27.9663	4.8217	44.5921	7.16162	4.97818	10.2823	6.42221		3.66188	43.7807	6.2538	78.9229	0.0824182
Set751	31.282	22.726	51.1649	34.4014		34.5736	31.1753	79.0166	1.6134	7.75254	6.82029	20.4816	1.18122	45.4527	22.9207	1.51928	17.36	1.19733	9.39021		35.215	14.6653	29.7644	0.282094	33.3106	3.27858	22.9171	13.9857	2.26446	0.151924	34.7575	57.7043	154.342	23.4276	5.34025	7.94544	63.5648	4.89103	43.6015	2.34499	4.9201	15.6399	23.1373		4.14626	41.4643	4.16144	77.804	0.0814606
Set752	35.6388	18.4285	51.6701	29.7608		34.0747	32.1038	29.3122	1.60045	7.56962	7.75676	37.7314	1.0008	48.0888	5.07425	1.69365	16.9054	1.44023	9.40847		35.2704	14.7899	27.2014	0.271407	7.66609	2.88902	21.4949	12.3129	2.22897	0.147441	32.908	51.3383	162.569	16.515	5.18573	7.36541	61.1999	4.67497	57.1946	6.5676	5.0334	15.7063	23.9588		4.30609	42.5743	18.9075	76.0809	0.0864571
Set753	31.1258	18.4206	52.2976	32.0656		33.9478	31.4747	32.1657	1.37815	8.01296	6.91922	49.8726	1.12397	45.4527	5.9074	1.70092	17.2527	1.29103	10.2672		34.6301	14.9167	28.2473	0.322267	6.61404	2.70567	22.7817	14.8595	2.27306	0.1367	34.7575	53.5149	154.342	20.7956	5.30384	7.209	61.6987	4.83863	45.4511	6.72208	5.37394	36.3005	23.7226		6.24937	41.7573	18.2764	78.5919	0.0834106
Set754	30.1074	19.1874	51.0642	27.5048		32.7763	24.5047	41.1868	1.53123	7.86264	7.24926	44.5033	1.22159	45.0864	4.6581	1.63617	19.4182	1.48781	7.78855		36.8039	15.1873	28.4824	0.279581	7.82971	2.60627	5.05076	12.8586	2.26013	0.14221	33.6903	52.7316	153.919	15.6522	5.23949	6.98148	57.8203	4.68859	43.8078	6.41425	5.15185	9.68683	24.2101		4.2841	42.4305	6.02755	80.9218	0.0764946
Set755	30.2953	19.94	47.0636	33.4489		33.3297	23.6233	84.3548	1.48369	8.00902	6.82992	36.7273	1.09211	45.2205	5.27017	1.36161	10.7364	1.26463	3.75543		35.8371	15.1083	24.8567	0.330899	7.67435	2.59567	22.6003	14.2026	2.2787	0.14079	34.1622	54.7189	171.706	22.5089	5.239	7.42812	58.698	5.28759	48.8704	6.47336	5.13525	15.3769	25.4785		4.02951	43.3159	5.52647	77.4128	0.0584436
Set756	29.5702	19.0625	50.3244	33.0703		34.0001	23.6312	79.9903	1.4942	8.12238	6.55963	36.1155	1.11329	47.925	5.04891	1.78991	15.5876	1.29103	9.90728		34.2014	14.3551	22.6514	0.305281	8.27325	2.69568	22.7178	22.3212	2.29633	0.14575	33.3464	47.2378	324.9	5.55465	5.65028	7.7788	62.3122	4.84331	44.046	2.55195	5.03156	15.5429	23.0835		3.446	41.2666	6.50692	78.9229	0.0824182
Set757	29.2924	22.4398	48.6183	27.9643		34.3687	29.9723	30.6024	1.49228	8.12888	7.82621	15.9304	1.04525	42.2704	5.17814	1.69402	18.5085	1.19733	3.62228		36.9242	14.5033	6.40028	0.268718	8.19415	2.76812	5.02038	15.0554	2.27883	0.144618	32.908	50.8913	209.784	22.04	5.35066	7.50253	64.4819	4.89483	45.0968	6.88671	4.96877	16.2494	24.3901		4.08296	51.0746	6.29118	82.6337	0.0836233
Set758	29.5702	19.8251	51.9822	32.9595		35.2314	23.1725	27.6443	1.79833	7.77376	7.97674	16.3732	1.18702	42.8699	5.41067	1.43157	18.0804	1.29103	3.46609	60.3596	36.2913	15.3521	24.0861	0.274935	7.56398	2.61722	4.76033	14.6422	2.27074	0.145495	34.7575	58.0214	369.434	16.1138	5.53643	7.33682	64.9534	5.02598	50.3084	6.87407	5.14809	36.5929	6.12192		2.90128	42.3461	7.80446	82.544	0.0845041
Set759	30.322	18.6814	49.1271	28.1374		33.6213	22.3434	30.6746	1.39908	7.96278	7.09788	37.2858	1.21494	42.392	5.23304	1.36918	16.9713	1.26463	9.75714		35.8672	14.6387	25.7998	0.277003	7.56069	2.70391	23.3553	12.1441	2.24697	0.14838	34.402	48.8257	163.016	15.8829	5.30832	7.51833	28.6986	4.8631	49.7931	6.65418	4.84616	32.769	5.56181		3.87996	45.0979	5.8728	77.4815	0.0785116
Set760	34.0639	19.25	50.3244	32.1494		33.8365	31.2184	45.3639	1.42677	8.04282	8.04338	17.6305	1.1044	43.0311	5.05911	1.485	17.1361	1.13362	9.8226		39.0692	14.4816	24.0557	0.294089	7.82654	2.80655	5.72451	13.4354	2.23777	0.146762	33.7936	49.6851	154.342	15.6275	5.46864	7.18133	63.6963	4.79488	46.2699	6.71972	5.20815	36.4727	25.461		3.58275	41.8286	18.7957	78.1218	0.0806905
Set761	29.5702	20.3145	54.7082	31.063		33.9549	23.4545	78.2142	1.48465	8.16073	7.09788	17.3445	1.07814	45.647	5.07174	1.36685	18.7016	1.44023	10.2287		35.791	14.391	28.2512	0.290501	7.49212	2.80097	24.0076	15.5943	2.22105	0.131827	32.5714	49.011	349.542	16.6982	5.4567	7.27425	66.481	4.75493	46.0385	6.90804	4.95543	39.1945	6.12186		6.16617	44.4674	19.7629	79.4008	0.0800381
Set762	33.1477	18.914	52.9076	34.5426		33.2177	24.4763	84.5365	1.52777	7.83224	6.73939	41.8827	1.13859	43.8425	4.8918	1.29866	10.9502	1.49006	10.5197		36.9691	15.5546	23.6831	0.27272	8.09687	2.76146	5.5533	13.6891	2.26812	0.148143	36.3354	50.98		19.2427	5.5199	7.68624	67.7917	4.83653	46.7202	2.71818	4.90068	15.1304	23.9887		4.31904	41.0788	6.24441	77.8531	0.0661004
Set763	33.1165	20.954	49.0818	33.1334		33.5523	24.1094	81.8336	1.40375	7.65511	7.47978	15.6131	4.08256	43.5198	21.249	1.67767	17.2855	1.40056	10.4224		37.4537	14.5463	25.8782	0.318015	7.69797	2.73048	22.5181	16.6361	2.23553	0.145065	32.908	48.1608	331.164	5.77359	5.29156	7.56822	61.8519	5.01886	53.1809	6.62762	5.23929	15.6827	6.8025		4.22846	41.9639	4.76763	78.8236	0.0741799
Set764	31.348	19.367	54.0762	33.9467		31.6303	23.4757	29.2178	1.53969	7.91824	6.89224	15.77	1.04693	48.0888	5.49354	1.5069	12.587	1.66226	10.2672		37.0894	14.4022	24.4202	0.268761	7.80701	2.72535	22.2262	14.6977	2.29132	0.141403	36.1878	49.6487	154.342	15.6373	5.50969	7.12357	60.002	4.80192	43.8078	6.44534	5.12043	35.4571	24.3809		3.49832	40.5179	5.8878	73.8982	0.0777811
Set765	30.7793	19.2644	49.9006	32.7946		32.7384	32.7486	40.8674	1.52119	7.83224	7.14212	43.6063	1.24935	45.248	6.58248	1.36183	10.8742	1.26463	3.84362		36.0829	15.3769	23.8573	0.293183	8.53876	2.7561	5.48519	14.8591	2.26538	0.14252	34.402	48.3469	171.706	17.2859	5.50148	7.22849	64.4074	4.94818	47.3577	6.8194	5.20547	36.9287	6.54588		3.9122	41.7857	4.49651	73.2463	0.195411
Set766	29.5702	19.2644	48.8194	29.3208		34.3208	24.41	27.5128	1.44091	8.5545	7.23288	17.1137	1.30723	42.9197	6.44567	1.42121	18.713	1.41077	10.2209		36.6206	15.0126	26.0755	0.246974	7.59704	2.76046	5.57238	13.0994	2.22598	0.139484	30.8382	52.4386	181.855	15.7591	5.22927	7.43071	58.182	5.13863	46.2699	6.97645	5.17404	10.936	5.96346		3.07334	41.3087	4.29875	80.3774	0.0795778
Set767	33.0245	18.7168	53.1195	34.5006		33.7895	25.1939	29.9955	1.51527	7.81622	6.60053	36.6052	1.0947	42.7585	5.01659	1.62019	17.7142	1.41077	10.0954		33.924	14.4816	25.5608	0.277628	11.5488	2.66923	4.73867	14.4545	2.1839	0.137442	36.711	51.9904	370.203	21.5749	5.28831	7.82796	63.1304	4.71829	79.9413	2.41211	5.22126	15.5564	25.2905		3.72115	43.1913	5.14609	74.0993	0.0793622
Set768	29.5702	17.9713	52.4088	27.9683		32.6523	24.0583	29.961	1.46541	7.61891	7.2957	17.4835	4.00516	46.9984	21.4081	1.62019	17.9165	1.26463	9.69997		38.178	15.0695	25.2272	0.335004	7.44331	3.23392	22.5942	20.1414	2.22572	0.136321	33.6903	48.7081	192.076	15.0536	5.49378	7.15341	27.8363	4.94127	46.2699	7.04094	5.22502	14.4262	23.3044	0.382789	4.1753	41.924	17.9256	74.4187	0.083447
Set769	36.185	19.367	53.6793	30.4942		34.3776	31.4379	29.5018	1.61344	8.01639	7.16144	41.0626	1.0987	45.9486	5.18803	1.50479	18.6429	1.41077	10.5404	60.3596	35.6452	14.455	28.6243	0.308358	8.04861	2.69065	5.17861	14.3352	2.30831	0.14316	36.3354	49.1744	146.129	21.335	5.3081	7.15272	62.5494	4.96015	46.2699	6.64221	5.05237	15.4689	23.2813		3.72511	41.9531	4.74675	86.3578	0.0842129
Set770	29.5702	18.2524	52.8672	29.344		34.2585	31.1859	36.874	1.46856	8.153	7.11509	39.0058	1.22788	40.8133	4.99691	1.65148	16.8212	1.44023	10.3614		37.3368	14.7255	23.8714	0.283641	9.36405	2.66724	23.3249	13.588	2.268	0.137089	34.402	50.98	331.853	22.4912	5.10592	7.03629	62.2421	4.84862	48.8704	6.75974	5.04647	36.472	6.36322	0.36242	4.06145	44.3823	4.75345	82.3053	0.0770685
Set771	30.9049	18.768	52.2198	30.432		32.0241	31.321	27.7072	1.30939	7.95734	6.98726	41.3477	1.15964	43.4773	4.89376	1.34809	12.0007	1.3357	9.69862		33.2472	14.4558	24.3296	0.287642	10.9115	3.37116	5.14396	20.7776	2.34564	0.133913	34.7575	49.8381	192.076	5.3435	5.2793	8.17928	60.4392	4.88901	42.6971	2.55163	4.97484	33.5191	24.9085		3.53152	40.3923	5.20878	82.5787	0.078908
Set772	29.6448	18.0356	48.6015	30.3683		32.626	21.8636	41.081	1.65543	7.54701	7.24311	45.1493	1.02523	47.7895	5.02821	1.66757	17.9906	1.19733	10.4338		35.9205	14.535	27.5999	1.00508	7.0978	3.32462	22.2519	12.8255	2.29132	0.138058	34.402	49.798	181.855	5.32216	5.08754	7.80622	64.3551	4.68554	45.6639	6.80236	5.02006	14.6342	25.0436		3.92932	46.4511	4.54122	80.4881	0.0810305
Set773	30.1978	18.9098	49.8858	33.4362		35.4671	24.775	84.2117	1.49881	7.80707	7.20928	39.5094	1.21494	41.3689	5.16483	1.65239	18.4502	1.47928	9.62825		39.2349	14.6739	27.0353	0.328106	8.09079	2.70068	23.6201	22.635	2.3303	0.134947	36.3354	50.5168	154.342	16.3335	5.67541	7.947	65.8136	5.10789	50.941	6.92272	4.84986	36.5329	25.453		4.46185	44.284	5.58545	76.8246	0.0851793
Set774	30.7764	17.3545	51.8974	27.8428		33.2349	30.8855	29.3747	1.55756	8.21887	7.10899	44.6839	1.1742	43.2073	5.55067	1.71067	17.6097	1.29103	9.93348		37.1986	15.0975	28.0046	0.303785	7.43837	2.56267	5.1011	13.5303	2.2699	0.139504	35.9609	50.2436	163.016	20.564	5.32929	7.43147	59.45	4.7054	77.2076	7.13519	5.17163	37.7384	5.61173		8.27185	42.2661	5.83677	80.468	0.0826921
Set775	31.2321	18.8833	51.0935	29.0717		32.8175	31.3193	29.808	1.8587	8.03025	7.79172	38.8676	1.2285	44.7614	5.32822	1.7442	18.5456	1.26463	10.4423		33.434	14.8918	23.4203	0.267461	10.9925	2.55675	5.18396	14.1804	2.26282	0.146928	32.5714	48.31	297.475	20.9879	5.07906	7.13094	61.7592	4.7944	45.0968	7.1224	5.05394	15.3277	5.76673		3.44533	43.1016	19.7306	79.7819	0.077478
Set776	29.3852	18.9868	52.2198	30.4474		33.1059	30.5477	78.434	1.45544	7.81826	7.01549	17.4004	1.10402	43.1072	4.76212	1.67064	18.1094	1.3357	9.21336		36.9691	14.5277	26.1452	0.279233	8.49681	2.75482	23.6128	14.52	2.25472	0.139435	37.0961	50.6754	162.569	23.5289	5.33649	7.45384	59.4442	4.75878	46.2699	6.69364	5.08272	10.4355	24.3984		4.38899	43.1016	5.58107	79.1437	0.0734664
Set777	33.794	17.9104	51.2176	33.1562		33.7741	22.6821	31.8037	1.58729	8.17356	7.09154	17.5027	1.16195	44.7614	5.50538	1.3897	16.856	1.60667	9.21336		32.9057	14.8217	29.7363	0.250801	6.90919	2.78297	25.4182	13.9153	2.26446	0.151656	34.402	50.5168	171.706	19.0213	5.33345	7.09816	59.065	4.86501	43.8078	6.77341	5.13748	36.3299	5.03094		4.07566	41.3492	5.73155	83.046	0.0760978
Set778	31.2321	19.0138	50.9182	28.7111		32.5464	22.2493	32.2231	1.62438	7.87973	6.84011	45.8967	1.05382	43.1072	4.71195	1.39724	17.703	1.47928	9.46016		36.6751	14.1752	22.8877	0.281241	7.37547	2.62194	5.55833	17.3755	2.20796	0.144202	32.908	51.1587	154.342	17.2921	5.14467	7.27992	64.5793	4.94127	43.5494	6.64892	4.81115	38.1544	23.6303		4.53306	49.5048	6.99771	78.1927	0.0786427
Set779	30.0156	19.7519	53.2706	28.4103		34.3771	22.1621	34.3061	1.55511	8.16208	6.86649	39.6554	1.29938	46.7019	6.44044	1.41228	9.52229	1.69697	9.45162		35.0431	14.8856	23.2319	0.289997	9.00109	2.70946	21.737	13.4334	2.26164	0.139671	34.402	51.5429	172.178	16.6716	5.356	7.15981	64.4792	4.8766	43.2333	6.3899	5.10084	32.7638	6.0859		3.87996	43.2752	18.7992	77.5871	0.0803219
Set780	31.7706	20.0897	52.184	33.8897		33.8493	26.542	28.5759	1.46283	8.27856	7.3313	41.4548	1.1961	43.7312	5.09625	1.39923	15.8221	1.66226	9.79269		37.3303	15.0774	25.6956	0.314725	7.45931	2.63854	22.0088	13.7833	2.26228	0.146105	34.7575	49.1502	145.728	16.2031	5.34284	6.95367	59.7451	4.87587	44.9495	6.85356	5.01521	37.7537	24.5025		3.99913	44.9282	6.61665	77.5841	0.0791635
Set781	35.1659	20.2996	47.9499	32.7417		32.9718	32.4037	28.6704	1.59158	7.98847	7.78155	47.3048	0.871129	44.985	5.55153	1.44419	17.0029	1.26463	10.561	53.0028	37.6596	14.8443	28.6993	0.254162	8.2013	2.61556	22.3964	22.9282	2.27085	0.146032	34.402	49.7341	162.569	18.8362	5.4105	7.40424	62.0158	4.86824	43.8078	6.90249	4.91665	14.4091	24.0906		2.99272	47.3344	5.97508	81.9075	0.0805514
Set782	31.2321	17.2168	48.821	28.6159		33.2866	25.1506	81.4208	1.43365	7.54248	6.73939	48.1304	1.05004	41.9621	5.01578	0.711902	16.681	1.26463	9.89699		37.0894	14.8737	25.4031	0.303277	7.93893	2.63485	22.3645	12.9529	2.23018	0.137285	34.402	48.6866	297.475	5.80591	5.21174	7.50984	62.5788	4.60434	48.8704	6.90599	5.1215	41.2126	6.2451		3.98869	43.1467	5.89712	83.4522	0.07512
Set783	31.2368	21.0173	53.4027	32.3472		33.9247	23.7592	40.6175	1.70365	7.98436	7.13345	52.0578	1.08081	45.647	5.07801	1.61437	17.7342	1.32603	9.69198	45.9208	34.6116	14.4756	26.6593	0.308358	7.90942	2.7438	23.8232	14.6636	2.24093	0.1352	35.5838	46.5367	313.333	16.0358	5.33445	7.51146	60.8365	4.93186	43.8078	6.75932	5.05394	16.2386	25.568		4.33995	44.5191	4.99482	76.661	0.0828511
Set784	29.3202	21.6175	46.8246	36.2375		33.566	22.8227	30.2886	1.56872	8.11733	7.06056	39.6554	4.05995	48.0888	5.1084	1.41683	15.7217	1.26463	9.4826		35.7469	14.8557	23.5224	0.315831	8.83447	2.62084	22.7232	15.0282	2.28982	0.133368	34.402	51.7502		19.4758	5.36207	7.64311	60.5134	4.86501	45.4511	6.52105	4.85832	15.4215	5.7018		3.43572	42.4097	5.39247	82.7811	0.0745392
Set785	31.2368	20.4257	51.0806	28.3277		33.3395	24.4335	29.0543	1.50829	7.50367	6.88971	50.4119	1.1273	44.7956	7.34098	1.63306	18.4595	1.40056	10.6469		36.305	15.6649	23.0488	0.306021	8.02812	2.8109	4.94483	13.1413	2.23182	0.139855	30.5602	49.3798		17.6201	5.3542	7.88651	62.6297	4.71213	42.6302	6.54394	5.19291	9.24575	23.4725		2.74603	41.2765	19.0828	75.1999	0.0857413
Set786	28.976	18.3365	47.4187	32.3503		34.5427	23.7322	32.6677	1.47921	8.0557	6.82992	41.3983	1.26024	44.5231	4.95295	1.38441	17.5979	1.40056	9.02744	45.9208	38.9527	15.0665	25.3504	0.272962	7.2347	3.20794	23.6031	49.6957	2.22851	0.14838	34.7575	50.7524	154.342	17.2486	5.44518	7.65053	61.7592	4.75373	51.965	6.34886	4.86184	32.7277	24.322		4.31703	46.5603	5.14118	77.7993	0.071929
Set787	27.9967	20.3262	49.8986	32.2418		33.0323	24.8483	27.7853	1.58004	7.96036	7.62575	45.95	3.91859	44.572	5.0979	1.34864	11.7267	1.32603	10.0654		36.2202	15.6028	24.0957	0.28054	8.54709	3.28297	23.1205	12.7768	2.26269	0.146317	32.5714	48.7849	163.016	5.85484	5.43696	7.54711	62.2866	4.83727	44.8571	6.68833	4.8977	10.2854	5.9646		4.76505	46.0042	18.6224	77.19	0.0785116
Set788	31.2321	19.7359	54.0768	30.6837		32.96	31.3484	30.0974	1.71287	8.20692	6.96034	44.9484	1.03226	41.9724	4.96701	1.35711	18.13	1.18867	10.0566		35.7407	15.3241	22.8138	0.314316	8.82233	2.59102	23.1561	13.8423	2.25134	0.135395	34.402	48.1978	330.943	15.7688	5.67579	7.40707	63.0949	4.82086	44.5921	6.62762	5.13156	15.1403	23.8928		3.88248	43.1016	5.75013	76.3777	0.0815428
Set789	29.898	20.5955	52.9173	31.3785		33.4839	31.8359	30.267	1.47414	8.09753	7.40782	42.0711	1.08899	44.985	5.10406	1.38331	15.9518	1.36359	10.3835		36.5504	15.0381	24.2183	0.282662	7.98647	2.70036	23.9029	44.5642	2.25169	0.144786	34.402	53.757	154.342	16.77	5.54646	7.35409	64.7355	4.75553	45.8967	6.68516	4.9475	15.7603	24.7981		4.33909	45.93	18.7669	77.3828	0.073705
Set790	32.9874	20.4462	51.2655	30.2158		33.6143	29.4848	31.9222	1.57972	7.98825	7.90852	42.5944	1.12715	48.0521	5.23852	1.38313	17.6445	1.49006	9.79269		34.9578	14.7441	23.3029	0.27503	8.97199	3.25173	4.84498	13.2975	2.24835	0.142899	32.5714	48.0367	225.695	17.1947	5.33716	7.5061	61.3631	4.77898	42.6971	6.65418	5.02832	15.0036	24.4812		3.44533	43.3159	6.82711	81.3264	0.0762908
Set791	30.7749	19.2191	47.6638	31.3785		35.1664	22.2434	30.4018	1.43526	7.8236	6.63893	16.7367	1.19909	44.3372	4.65108	1.65012	11.7086	1.19733	6.84818		35.4472	14.1185	27.824	0.290701	7.68934	2.71459	5.21882	15.0728	2.1834	0.141344	34.7575	53.4386	146.129	16.546	5.43386	7.37748	57.5968	4.96015	44.887	6.68415	4.92287	15.1558	5.81777		3.95852	47.7857	4.63595	79.9453	0.0786427
Set792	13.021	20.4709	51.2005	31.4302		34.5239	31.1692	45.0871	1.50805	8.17845	6.84472	43.6538	1.17277	46.4733	4.91539	1.36859	17.5763	1.49006	10.0567		38.9461	14.9904	25.3504	0.243144	7.79129	2.81228	5.22014	20.5317	2.30019	0.143773	30.8382	50.0786	412.985	16.5388	5.18401	8.11894	64.0359	4.71472	60.8184	6.49323	4.99095	36.8269	26.2077	0.401541	3.74149	40.7933	4.97927	81.4066	0.0831444
Set793	31.4491	18.6335	53.9841	33.964		34.5659	31.1692	77.247	1.51025	7.81915	6.53201	40.5737	1.12918	44.1621	4.96626	1.6572	18.1165	1.41077	3.73156		36.665	14.6516	24.1657	0.302521	8.586	2.65191	22.1947	13.3676	2.29105	0.134826	31.1569	52.7522	172.178	24.0416	5.28764	7.68624	67.2429	4.9831	45.6168	6.60805	5.08223	16.1437	5.78849		4.26535	43.3159	5.51778	78.1803	0.0835028
Set794	30.0541	17.5949	51.5135	33.8735		34.9241	30.9246	26.4325	1.92755	8.12653	6.55885	42.0711	1.17128	45.9462	6.1096	1.71078	17.1108	1.57381	9.97083		36.9549	14.4065	25.1987	0.298048	8.0785	3.19525	5.07702	14.8753	2.31264	0.146298	34.7575	50.2947	146.129	20.7045	5.50838	8.30922	62.5973	4.92759	42.2765	6.47884	5.10037	33.9554	24.4299		3.64979	42.5908	4.3402	74.8628	0.0790423
Set795	30.2564	21.1036	49.718	27.9643		34.0966	31.5079	46.0291	1.43062	7.79317	6.87743	43.7175	1.26379	42.8833	5.3037	1.52724	10.513	1.49006	9.69198		40.1612	15.0607	25.6498	1.03513	7.15682	2.76251	21.4363	13.1383	2.27354	0.135155	32.5714	46.6236	349.776	16.3961	5.09181	7.6304	64.1671	4.80321	48.6323	6.76181	5.07939	32.175	24.2649	0.36242	4.19283	40.2599	18.6224	78.5919	0.0791735
Set796	33.5868	19.6961	51.9766	34.7451		33.4397	32.7064	30.4188	1.47324	7.79974	6.34022	52.677	1.22294	46.5065	6.65403	1.69335	16.2636	1.22233	9.7314		34.6301	14.8469	26.3342	0.281241	6.6837	2.59369	4.84928	14.3234	2.24671	0.14	36.711	48.6168	213.685	21.0338	5.21468	7.92165	63.7741	4.69431	48.8704	6.69327	5.24923	33.2565	23.9767		3.95739	43.3159	5.34715	78.1803	0.0809878
Set797	29.898	19.3914	53.0804	35.009		33.2229	31.7793	29.8467	1.7334	8.09013	7.83419	46.7345	1.96229	40.9228	7.54634	1.58393	10.4561	1.95858	10.5138		35.7085	14.7289	25.5207	0.285439	7.90775	2.69724	22.6458	49.2047	2.25471	0.138514	34.402	52.8258	154.342	16.453	4.99373	7.28246	63.9406	4.79711	46.1722	6.61036	4.95945	15.5437	6.08176		3.54921	44.4333	4.33141	81.4066	0.0718249
Set798	29.0718	22.3932	52.2663	28.5132		33.1741	23.8595	76.0602	1.57624	7.79312	7.12889	50.3747	1.10402	42.2841	5.35555	1.69808	15.8701	1.19733	9.48017		34.7636	14.248	27.1256	1.05129	9.14465	2.70074	23.1279	15.3363	2.25772	0.135971	34.7575	54.836	313.333	15.6397	5.28469	7.05265	60.9378	4.74729	46.2699	6.54461	5.19103	38.3003	5.68566	0.382789	4.77744	46.4511	4.85014	74.5012	0.075247
Set799	30.965	18.7106	48.0164	29.4011		34.0742	32.5817	41.7937	1.54039	7.90428	6.79713	16.7994	1.1469	42.4144	4.86693	1.58339	18.6589	1.26463	9.42156		37.1739	14.6981	26.6164	0.321172	7.02778	2.61885	5.67493	21.0548	2.28603	0.145206	34.402	51.3862	153.919	22.352	5.38629	7.78758	63.306	4.8085	45.5885	6.54461	4.80008	33.6206	23.0244		3.49012	43.1016	5.479	82.8145	0.0796723
Set800	30.3618	19.1845	56.1391	29.2766		34.5692	30.7737	38.5117	1.45705	7.71391	7.15099	39.6977	1.28218	44.5737	4.8351	1.59156	12.354	1.26463	10.0871		36.7893	14.4697	25.221	0.267033	7.16021	2.64139	5.17387	14.8595	2.25388	0.134061	36.9401	49.442	1143.31	22.0963	5.28181	7.86588	61.1127	4.85718	47.5469	6.62054	5.13679	10.4384	6.52599		4.14106	45.4884	4.49812	82.9782	0.0794286
Set801	29.5702	19.1845	52.4798	32.775		33.4743	30.506	32.5335	1.47991	8.17421	7.08763	41.115	1.1954	43.4773	4.91517	1.36729	15.5876	1.19733	10.3465		35.6518	14.972	6.51679	0.296574	8.46054	3.35842	24.3888	13.2588	2.26968	0.138058	32.5714	45.5341	191.549	17.7306	5.4455	7.84332	60.8365	4.70062	45.0968	6.5679	5.37624	37.8833	6.18614		4.46939	44.037	18.2677	78.8236	0.0777811
Set802	27.9967	18.8934	54.5485	29.5374		33.6991	31.5247	42.6958	1.46836	7.17587	7.07624	19.1134	1.18338	41.5074	5.05383	1.72248	10.9237	1.19733	9.76273	57.1477	35.2487	15.8459	25.0142	0.333669	7.31611	2.67305	23.5714	12.377	2.22648	0.147799	29.1972	48.1608	1082.02	15.1655	5.29335	7.14646	60.002	4.71472	44.6633	2.5141	5.01197	39.8382	24.322		3.97678	42.6635	19.8122	78.8236	0.0824182
Set803	32.6433	20.3434	50.2375	28.2577		31.838	31.671	33.8297	1.53432	8.06327	7.83004	18.1127	1.15304	44.5231	5.21388	0.686863	11.4134	1.19733	10.1867		35.4805	16.6473	24.5873	0.308816	8.28521	3.11736	22.7542	13.2174	2.25678	0.146929	34.7575	46.1052	153.919	16.788	5.37737	7.18193	61.3631	4.62756	43.1031	6.62515	5.07831	37.1901	24.1417		3.91576	43.7454	6.60001	75.196	0.0806646
Set804	29.1548	21.0444	54.6818	35.3565		34.179	32.9192	40.1534	1.62518	8.28246	7.04701	16.8284	1.25466	43.1072	5.55838	1.79064	18.7674	1.19733	7.71231		33.6226	15.4565	26.3342	0.27088	7.93037	3.40643	5.40085	14.1419	2.24194	0.137252	34.402	45.7456	146.129	5.7524	5.15612	7.36617	63.3011	5.112	45.6639	6.79405	4.97955	9.90414	24.3222		3.87102	43.7864	18.0032	84.1967	0.0813795
Set805	30.7749	19.9148	52.7539	29.7309		33.1886	31.4485	30.926	1.69399	8.01141	7.04007	42.4957	1.1044	43.8526	5.11306	1.64916	16.5837	1.36359	3.60459		40.177	14.4109	24.0861	0.278712	10.1427	2.61864	5.31076	13.7408	2.24704	0.128789	34.402	51.1984		15.9995	5.12141	7.96047	59.6141	4.7944	47.2733	6.83864	4.97235	36.292	23.7029		3.99194	38.0723	18.525	78.3657	0.0778788
Set806	32.8426	21.2575	49.0818	33.9953		33.3832	24.3858	28.669	1.5336	7.73374	6.9029	42.6195	1.2234	44.7956	7.75655	1.45507	16.0675	1.26463	10.1382		37.9725	14.6653	23.9802	0.256285	7.57089	2.72392	19.5173	18.4928	2.28133	0.138758	34.402	48.0019	181.356	15.7591	5.30257	7.15252	61.1999	4.84478	41.359	6.80294	5.13872	33.8274	24.1034		4.53306	48.2764	4.34856	76.7331	0.0829948
Set807	29.5702	20.5009	50.5556	33.8188		33.4443	25.5712	76.0397	1.59727	8.15655	7.06056	46.7083	1.38262	44.0073	6.88667	1.40112	17.6673	1.66226	10.2878		37.4537	14.4606	27.8516	0.288478	7.92683	2.67807	22.4916	13.1339	2.32087	0.13446	34.0918	52.3104	192.076	21.9139	5.58026	7.427	62.2421	4.71472	53.1329	2.53148	5.39298	37.3698	6.0859		8.50694	42.6362	4.20017	84.9075	0.203367
Set808	34.8414	19.7392	51.6931	32.3505		33.9063	30.9472	30.1186	1.56495	7.72708	8.22517	51.101	1.11133	46.023	4.90198	1.37796	18.5244	1.41077	10.0147		36.2569	15.7275	24.9432	0.313562	7.38339	2.57106	5.39993	19.923	2.26751	0.133075	32.908	47.8371	171.706	16.0942	5.27998	7.8579	63.54	4.93601	44.3424	6.34491	4.979	36.0053	23.4153		4.13816	41.0658	5.9404	84.1967	0.0773147
Set809	31.8959	18.7839	51.6021	27.8428		32.8737	24.9798	27.3014	1.39287	8.25167	7.07343	41.0143	1.14992	51.1585	5.95349	1.36041	11.4878	1.49006	10.3666		38.2078	14.6151	27.7759	0.276932	7.4969	2.92188	23.2507	14.4101	2.3037	0.148506	38.0316	51.7502	154.342	5.505	5.46965	7.77731	63.3098	4.80571	43.8078	6.60283	4.90679	14.6475	23.3559		4.38332	41.1768	18.337	74.238	0.0840183
Set810	33.4707	18.9885	49.828	29.7483		32.2428	24.3188	40.8514	1.74596	8.34806	7.06056	51.4649	1.10593	43.5511	5.7939	1.6402	18.4007	1.49006	9.82138		33.1722	15.5246	5.99655	0.279191	7.51895	2.72571	5.10665	15.069	2.23852	0.152619	34.402	52.8258	154.342	21.4289	5.1124	7.71455	66.5764	4.73665	43.8078	6.58658	4.94996	15.1354	24.456		4.72319	41.1289	17.485	75.7776	0.0760121
Set811	33.4072	19.6586	49.4754	28.1799		34.1994	22.9546	33.1602	1.45441	8.27487	8.1647	17.224	1.29513	45.4407	4.96764	1.325	17.7395	1.26463	9.97075	264.193	35.6452	14.2298	6.24475	0.283189	8.34342	2.88088	5.03685	16.5568	2.20495	0.136756	34.402	51.6701	181.855	15.6275	5.31762	7.42812	60.9159	4.65049	47.9297	6.78617	5.21521	15.9355	26.8206		3.83886	38.6843	5.89547	86.4576	0.19746
Set812	30.7195	18.8265	51.9777	32.1755		34.1725	32.1514	29.6735	1.52486	8.10462	7.56916	16.3656	1.26419	41.2475	5.6626	1.44685	11.7208	1.19733	9.76412		34.4883	15.0804	25.007	0.304842	7.77824	2.7158	23.5125	13.1805	2.27048	0.145318	34.0307	52.1695	163.016	23.4621	5.40665	7.83161	63.293	4.85712	48.6344	7.01212	5.2289	40.0954	23.29		4.43932	45.2347	5.2047	77.0531	0.0823857
Set813	34.1911	19.0549	52.6294	33.9462		33.9796	23.5671	29.669	1.48957	7.58197	7.12461	15.6394	3.87063	41.8202	5.51551	1.38238	17.2803	1.26463	9.87524		37.6171	14.5088	22.9013	0.259932	7.13511	2.93201	22.7714	21.5575	2.24258	0.139703	34.402	50.9175	202.871	18.8362	5.24961	7.19136	63.7495	4.7518	44.5921	2.55109	5.14122	15.5366	23.3559		3.67691	39.3691	6.41128	78.0886	0.0768881
Set814	31.2321	18.0622	51.2086	33.8819		33.7302	30.4518	28.1488	1.51787	7.48898	7.61967	37.8792	1.17952	50.1333	4.9624	1.7184	17.3096	1.3357	9.40605		37.3303	14.3378	22.9013	0.319395	7.50244	2.64132	23.6702	16.0085	2.27891	0.144663	32.908	48.8145	172.178	20.6854	5.53449	7.21714	61.7948	4.8631	46.0385	6.49833	5.02228	13.9216	24.5605		4.07043	41.8578	5.42073	77.6276	0.0828561
Set815	29.5702	18.4996	45.5997	29.3047		34.061	22.3741	76.2207	1.39908	8.78398	7.48978	44.2009	1.12069	45.647	5.01853	1.60558	12.0645	1.41077	10.0592		33.5899	14.4875	25.3504	0.318244	7.97213	3.27061	21.7804	13.7142	2.25186	0.133839	34.402	48.9302	172.178	17.1365	5.64564	7.30049	57.8747	4.95482	47.0652	6.50127	5.1314	15.6679	24.0872		4.1661	40.6332	6.32275	80.8065	0.0860225
Set816	30.7676	17.9104	54.2054	32.9734		34.2587	32.1779	47.196	1.41478	7.93381	6.84905	16.3728	4.06599	43.2073	5.07966	1.5233	10.9066	1.26463	9.84394	62.4512	35.9443	15.8304	23.7686	0.252139	8.58725	3.29098	23.2141	13.8345	2.30521	0.135693	36.3354	54.7189	154.342	21.6393	5.40376	7.72347	60.9344	4.89671	45.3309	6.26168	5.12875	15.2342	6.04431		3.66728	40.9324	19.8622	77.19	0.0833558
Set817	30.2953	18.2019	49.9183	33.8423		32.4732	25.341	39.5279	1.70365	7.75047	6.61769	17.9658	1.18122	45.2205	5.22058	1.62198	15.9997	1.75568	9.14022		34.3601	14.9612	23.7497	0.237353	9.24889	2.69385	4.98979	14.3043	2.2493	0.137077	36.1878	55.0017	154.342	21.9272	5.3231	7.17476	64.0015	4.97588	43.8078	6.63736	5.0804	13.9548	24.1622		3.55468	47.4186	5.56532	79.761	0.0892725
Set818	30.1441	19.0007	50.6838	28.8343		33.2829	31.0673	32.7874	1.49576	7.90237	6.7259	44.2009	1.13975	48.3444	4.97936	1.52834	19.0541	1.19733	10.0543		36.5504	14.5031	22.5083	0.265035	7.97074	2.66977	21.6066	20.5994	2.24633	0.140222	34.402	50.426	163.016	19.1024	5.51488	7.75434	62.9531	4.89671	48.6116	6.71192	5.02018	37.0078	6.31596		4.20459	43.4392	19.3104	79.052	0.0905832
Set819	31.2228	20.3965	52.0905	30.2271		33.8109	31.3105	29.4213	1.55928	8.54963	6.64652	15.704	1.10704	41.9876	4.90171	1.35075	17.5336	1.3357	9.66427		42.2524	14.386	22.8892	0.310624	8.45814	2.64158	5.02038	50.1246	2.2525	0.14267	32.5714	52.7522	171.706	22.3939	5.46398	8.02686	62.2421	4.75857	47.6314	7.00039	4.94743	10.2215	25.8291		3.71946	44.5278	5.46171	80.7173	0.081923
Set820	29.5702	18.6721	50.105	33.2889		34.1162	23.8957	31.6685	1.56464	8.01173	7.96725	16.6442	1.23877	46.1947	8.39154	1.71724	11.6712		10.1249		33.8787	14.4774	24.907	0.268761	9.30085	2.69823	4.87288	15.2487	2.26126	0.139266	33.6903	51.4704	234.051	16.7342	5.16264	7.91926	59.8544	5.12397	43.6015	2.49439	5.02786	35.5681	5.74423	0.343135	2.90149	45.9719	5.52129	79.7475	0.0788073
Set821	30.1959	20.7777	49.4555	31.2468		32.081	23.7711	28.2972	1.61848	7.71742	7.24468	37.0461	1.12918	46.7019	21.8933	1.35533	15.2091	1.19733	10.412		42.7606	14.5088	26.0086	0.279581	8.07842	2.68497	5.16931	15.0531	2.23777	0.139643	34.7575	49.2444	1102.03	18.897	5.48398	7.44588	62.345	4.71213	49.8958	6.564	5.03559	35.8255	23.7918		3.82005	57.6292	5.95926	74.5012	0.0815839
Set822	29.5702	18.6766	55.927	27.4671		33.3903	22.4211	28.1728	1.56816	7.99622	7.49577	41.3983	1.22529	41.6725	4.83467	1.76216	18.9575	1.3357	3.39452		35.2436	14.6584	23.6034	0.321073	7.60856	3.21352	4.69724	13.1413	2.21112	0.141602	32.908	49.6851	154.342	16.5782	5.18413	7.45504	61.3834	4.64245	47.6314	6.86629	4.95252	10.2223	24.7221		3.77386	40.2596	6.77767	74.3613	0.0869312
Set823	31.2321	20.5855	52.6228	33.0651		33.1887	23.8374	80.2978	1.4868	7.9409	6.47643	40.6011	1.21133	44.2686	5.27101	1.68336	18.4697	1.47928	10.4183		36.4448	15.508	23.9927	0.277197	7.41834	2.86887	4.73138	13.2502	2.31167	0.139077	47.3297	48.9637	154.342	16.9664	5.47892	7.19344	61.1983	4.79389	46.2699	6.94431	4.98169	16.4713	6.03785		3.88836	41.6729	5.04865	75.8471	0.0805808
Set824	31.4491	17.8303	54.4061	29.5779		33.4946	24.9992	29.0633	1.47524	8.67017	7.01736	50.0247	1.33749	47.579	5.04009	1.6022	17.2595	1.29103	9.94365		35.08	15.2121	25.1901	0.308821	8.24416	2.83962	5.70818	14.3294	2.26569	0.143464	34.2311	51.5429	181.855	21.2892	5.16716	7.09816	28.2512	4.77992	48.2303	6.18641	4.94743	33.3012	24.6649		4.23785	44.4832	5.83053	79.7158	0.0775129
Set825	13.7528	19.3914	54.0322	34.9399		32.847	23.1597	30.6608	1.54486	8.14122	7.21211	44.4283	1.11949	45.647	4.92995	1.75226	10.6915	1.19733	10.569		34.4883	16.0216	26.6164	0.303154	8.1827	2.58952	21.9832	13.2975	2.22022	0.137621	34.402	50.3681	172.178	16.7359	5.37969	7.47918	64.357	5.00045	47.9949	6.37414	5.03156	15.5426	5.60583		3.48256	44.0214	5.56019	79.0645	0.0716335
Set826	29.2924	20.7054	53.9267	29.7216		33.71	23.5047	78.832	1.46052	8.05168	7.20928	41.8827	1.07308	41.0837	4.98065	1.39599	17.1999	1.26463	10.295	57.1477	34.3601	15.5701	26.0308	1.03984	8.41912	2.74527	23.1863	13.7728	2.26446	0.135145	35.5838	50.6529	163.016	20.9879	5.08134	7.45593	57.177	4.74009	42.8686	2.51544	5.04447	15.7799	6.0859		4.09429	45.9685	7.73599	77.7925	0.0809878
Set827	31.2321	20.1899	54.3439	29.2318		33.8129	30.8077	27.5853	1.50695	8.04048	7.16662	40.3081	1.11841	44.1621	6.49277	1.69729	11.4632	1.26463	10.3458		34.3601	15.3132	23.5163	0.264506	7.98895	2.67692	4.96317	14.2124	2.27298	0.14665	33.6903	46.889	163.016	20.2708	5.20959	7.62258	63.3541	4.90637	47.9551	6.74418	4.92263	35.4598	6.10449		3.8663	43.2493	5.25354	75.0259	0.0845041
Set828	31.2321	17.9713	49.8858	35.8321		33.5979	31.9459	30.8159	1.38964	7.59543	7.20928	48.3627	1.07437	43.9245	5.22989	1.67649	11.7509	1.26463	10.2209	57.1477	35.0924	14.699	27.0834	0.292707	9.53513	2.69154	5.27794	12.4853	2.23852	0.135765	38.3776	51.0671		19.3203	5.34663	7.98514	60.8365	4.9194	47.4595	6.63731	4.99146	37.8215	24.2277		3.85231	58.4989	17.9578	77.9836	0.210251
Set829	32.7866	18.4206	50.7455	32.1482		33.15	22.6561	28.6479	1.4911	8.42814	6.5825	40.8712	1.34666	45.248	4.98457	1.32295	18.6775	1.75568	10.5971		34.2014	16.3743	24.2258	0.2708	7.13234	2.63378	22.2845	18.8343	2.29177	0.136417	34.402	47.8029	225.695	16.5937	5.12882	7.68624	61.7597	4.74859	47.1669	6.40966	4.84714	16.4119	5.78982		3.86016	40.7394	5.67001	75.127	0.0750336
Set830	30.55	21.802	52.9005	33.9631		33.1453	32.8538	30.3509	1.63256	8.09398	6.35701	17.7316	1.14049	46.3342	5.14687	1.35075	11.7612	1.3357	10.5136		34.9975	14.5497	24.4406	0.253812	8.19105	2.6313	22.1563	15.4055	2.2212	0.135778	34.402	56.8118	202.45	23.3673	5.34546	7.67531	28.9654	4.82177	44.3983	6.63286	4.86184	16.4359	23.2165		3.5855	44.8892	19.3711	75.6238	0.0829948
Set831	31.9537	19.5815	51.6142	33.4034		33.6872	23.8332	28.3962	1.52327	7.69211	7.61027	17.3445	1.15638	41.0837	4.7518	1.3297	10.318	1.22233	3.3176		37.0894	14.3067	24.2043	0.303865	8.12774	2.73254	23.6716	15.7392	2.25593	0.135442	32.5714	57.4284	159.618	20.1646	5.2658	8.04079	59.2438	4.86475	44.0238	6.86359	5.12339	15.3991	23.83		4.24728	47.1186	7.79974	77.4113	0.0768034
Set832	30.1508	19.4672	52.1647	28.6643		34.8912	32.077	29.4618	1.4955	8.05426	7.01736	45.4077	1.09659	43.1371	4.93799	1.40821	17.3125	1.56241	9.7409		34.3601	14.9546	26.8474	0.289362	7.62034	2.6015	23.8958	13.3307	2.26228	0.134125	34.402	46.8563		21.1555	5.62395	7.48085	59.8544	4.66384	47.9888	7.17723	5.13414	35.5994	23.9377		4.31078	43.1016	5.08753	81.3619	0.0810822
Set833	34.4133	18.6325	56.277	33.859		32.838	31.4124	40.5544	1.52301	7.83872	6.73939	18.2409	1.29938	45.2205	5.11956	1.40971	10.6606	1.52117	10.2563		35.8672	14.6128	24.4406	0.257486	8.17997	2.62839	4.97701	14.5315	2.25298	0.134565	32.908	48.1608	154.342	20.9787	5.37998	7.90953	62.8366	4.80192	43.359	7.10671	5.03273	35.3596	23.629	0.36242	3.54246	44.5519	4.87881	82.6337	0.0830501
Set834	31.8967	19.285	51.5154	30.5129		33.9517	23.1289	30.2033	1.68785	8.04067	6.56877	15.2294	1.24943	40.8543	6.61024	1.63683	17.0885	1.3357	10.6114		34.2014	15.0727	6.76394	0.270846	7.95263	3.36964	21.5109	13.9824	2.23314	0.144086	32.2777	50.0786	154.342	15.8645	5.36185	7.46983	59.0438	4.75238	45.5492	2.49625	4.88887	15.5124	23.0306	0.36242	3.69508	42.1631	4.15486	78.8236	0.0777811
Set835	31.7706	21.0543	49.8902	28.6929		34.5932	32.5889	29.3086	1.55271	8.12773	8.04426	16.8136	1.2517	44.985	6.15145	1.63059	17.7065	1.36359	10.3893		36.2841	14.552	6.01389	0.298048	10.3439	2.72523	4.92579	11.8603	2.24883	0.148194	32.5714	50.817	163.016	23.7328	5.03142	8.2015	64.5604	4.7518	43.8078	6.84878	4.78457	36.6092	5.83635		3.74529	50.3235	6.32651	72.8832	0.0780652
Set836	31.0419	17.021	52.8634	27.0498		32.6717	24.5655	36.9614	1.7496	8.32603	7.70706	46.28	1.05504	46.4997	5.30679	1.72041	16.1713	1.26463	9.51734		34.2014	14.2899	6.04734	0.264401	8.1	2.68405	5.21694	13.9039	2.21316	0.144026	36.711	55.9851	202.871	16.4294	5.41274	7.68525	26.4053	5.12322	44.3448	2.23374	5.20986	9.79348	27.7691		4.00541	44.7229	5.89064	82.4345	0.0804573
Set837	34.8459	19.4658	49.4723	34.3876		34.5848	30.5889	29.9066	1.74917	8.00902	6.82525	15.186	1.01839	43.5807	5.36245	1.61978	11.0583	1.41077	10.1979		33.924	14.1732	23.9802	0.309464	8.41345	2.69154	5.01662	13.7833	2.18025	0.141479	60.9452	48.6168	324.934	22.1844	5.30622	7.98514	60.002	4.84329	51.8594	6.78617	5.15337	39.082	25.0224	0.168559	3.97678	39.7618	5.25354	77.6276	0.0789656
Set838	30.7262	18.6382	49.828	32.2408		34.2603	31.2543	31.0497	1.36947	7.86014	9.88716	44.2349	1.16351	44.7614	9.28778	1.58723	17.7473	1.26463	9.66933		36.8176	14.3025	23.9927	0.30606	8.72875	2.64793	22.484	21.0072	2.27685	0.133894	32.908	49.0178	171.706	22.2119	5.25695	7.18133	61.286	4.94353	47.6314	6.88082	5.0929	9.9465	23.4153		8.3917	42.0337	5.20108	78.8811	0.0735176
Set839	30.7793	18.8035	53.4714	29.1587		34.6823	31.1094	80.4735	1.44848	8.15103	7.26808	41.6718	4.19601	43.4773	5.06156	1.36568	11.0126	1.41077	9.28951		38.9461	14.7875	25.7038	0.318591	8.39899	2.54872	5.49541	13.6128	2.30019	0.144578	36.3354	49.8045	145.728	16.6255	5.67653	7.52513	61.5405	4.93595	45.6639	2.43237	4.81118	15.927	23.818		3.42482	42.0079	5.37532	75.9875	0.0791005
Set840	30.7462	17.7662	51.6483	28.1569		33.4379	31.6785	32.5109	2.03403	8.22016	7.1101	17.7316	1.11243	43.7312	5.19173	1.65976	12.1155	1.36359	3.65716		36.9691	14.7946	27.5302	0.258154	8.76612	3.31896	5.80283	13.9857	2.26781	0.149015	33.1354	49.0799	154.342	16.4968	5.64151	7.44117	59.065	4.80571	44.9495	6.18997	5.00267	36.838	24.2365		4.85386	40.0912	5.73444	76.4917	0.0877545
Set841	31.2321	18.1758	48.6015	33.7356		33.6573	30.3234	30.1229	1.48245	8.32305	7.16144	43.6187	1.10368	43.8526	4.9917	1.3366	12.201	1.49006	3.7787		34.3523	15.2995	25.4795	0.266577	8.00307	3.20553	5.15611	14.6219	2.25201	0.132999	34.402	50.0616	202.45	15.894	5.41147	7.50405	62.5788	4.64149	43.6752	6.31179	4.89451	15.528	5.95652		4.86974	45.2433	18.4773	77.9836	0.0805112
Set842	30.5102	18.4981	50.0671	30.9354		32.7089	29.954	26.8834	1.94502	7.9472	7.83004	41.5212	1.15455	45.5299	5.01135	1.63976	17.6373	1.44023	9.87181		34.6301	14.6651	22.5779	0.266484	7.00171	2.70758	5.35021	47.1969	2.31857	0.145545	31.8976	49.8682	163.016	20.9794	5.38058	7.40424	63.5014	4.80663	49.6754	6.51506	4.99854	13.3135	22.4229		4.01894	40.9324	5.749	77.0063	0.0859139
Set843	31.9537	18.3459	55.0882	34.0893		34.66	28.3416	77.4768	1.53742	8.17888	7.31596	47.7778	1.1175	46.6753	5.04108	1.70949	16.9217	1.49006	9.70887	45.9208	38.811	15.0071	27.1256	0.27904	6.94414	2.67569	23.1155	13.7627	2.27298	0.150496	34.1622	52.7994	172.178	16.8171	5.55818	7.02168	62.9521	4.69875	45.4511	6.49833	5.10052	15.8949	6.1276		3.72564	47.9833	6.03072	82.7166	0.0824182
Set844	32.1862	22.0649	43.896	28.0044		33.5054	31.6824	30.267	1.47435	7.68897	6.81502	16.5726	1.15805	43.6716	5.11306	1.71087	10.6495	1.22233	7.50089		38.9711	15.3915	23.6181	0.309546	7.73455	2.61861	5.43214	49.6885	2.26867	0.14489	34.402	51.8899	162.569	21.3234	5.22437	7.21853	61.6591	4.88831	43.8078	6.40139	4.8978	15.7578	23.8928		4.18239	45.3336	5.58918	79.4008	0.0783131
Set845	28.976	21.9567	53.4714	35.0074		32.9984	31.1804	40.4645	1.53621	7.50345	8.58071	18.7612	1.13019	45.4407	5.10002	1.6293	19.1434	1.3357	9.5689		39.1739	14.9555	29.1996	0.321196	7.93879	2.57076	22.3485	15.6849	2.29633	0.140222	34.402	61.7573	391.009	21.2468	5.15877	7.57679	62.2866	4.95322	44.9341	6.42079	4.81746	33.158	23.7136		3.6935	46.3774	5.9725	74.3613	0.0834702
Set846	31.7995	17.6488	48.0768	32.1434		33.7319	32.0177	29.3237	1.64441	8.22819	6.78196	39.99	1.15091	44.5231	5.27369	1.74602	16.2563	1.44023	10.0518		38.5437	14.4678	23.0168	0.280366	12.0671	2.68226	22.9357	13.6128	2.21729	0.134598	32.5714	49.1999	172.178	22.9231	5.44084	7.34346	64.4074	5.09839	47.0652	6.43927	4.85674	36.5417	23.3702		2.85052	44.5961	7.45394	77.7993	0.0862245
Set847	31.4491	18.0508	49.0456	34.3754		31.4263	23.7592	43.2769	1.41893	8.19682	6.13825	17.3211	1.14795	44.5231	6.39792	1.67665	17.1499	1.13362	10.6401	59.5506	33.8787	15.3105	23.9147	0.281653	8.24835	2.71419	23.7662	13.0965	2.21962	0.140952	32.5714	47.7038	172.178	21.7837	5.21815	7.26373	62.8175	4.89024	42.6971	6.70278	5.28518	32.5834	24.0548		3.36867	38.0109	5.08398	79.4799	0.0571841
Set848	29.5702	18.6721	50.7853	28.8288		33.4521	23.6281	81.3836	1.52992	7.73575	6.87401	47.3858	0.871272	45.5299	21.811	1.65927	13.2807	1.41077	7.13573		36.2913	14.8646	25.7605	0.289936	7.69073	3.2358	5.08143	13.2174	2.25772	0.137723	32.908	50.4889	213.685	16.0625	5.6409	7.37267	58.2508	4.78181	45.0968	7.08906	5.0801	15.1539	5.96346		3.94407	17.5503	4.80573	79.0227	0.0804521
Set849	29.5702	19.4315	53.1287	29.5684		33.0255	22.0454	79.3106	0.953363	7.93074	6.76839	43.3984	1.1682	41.7585	5.23123	1.65235	16.794	1.26463	9.67767		35.778	14.16	28.4038	0.28717	7.86149	2.65414	23.1641	14.4545	2.29402	0.141657	38.3776	46.9571	198.641	16.4325	5.26438	7.53956	63.306	4.86178	47.9551	6.84465	5.2831	37.2516	6.01003	0.36242	4.02371	43.3159	5.46171	80.2143	0.0780858
Set850	27.9967	19.407	53.093	31.1207		35.0745	22.6321	31.8037	1.54341	7.48898	7.30484	16.6023	1.41882	44.1074	20.8766	1.3755	18.455	1.65023	9.36887		38.3309	14.1171	6.23022	0.245627	7.8299	2.93059	21.7985	14.1419	2.3167	0.142151	33.6903	50.0815	163.016	22.2318	5.28506	6.8966	61.1983	4.82222	48.8704	6.98024	5.09962	9.9753	23.8574	0.380174	4.50263	43.7454	19.0058	79.7158	0.064706
Set851	30.3136	19.6562	50.0534	32.3494		33.5679	23.6013	31.7573	1.4621	7.89215	6.56645	17.5866	1.21937	43.7312	7.01842	1.68451	16.1822	1.36359	10.3839		34.0728	14.5007	26.634	0.296975	8.16935	2.73751	22.3358	13.9857	2.28104	0.136061	36.711	50.9627	154.342	16.7101	5.22514	7.88651	61.5578	4.64292	47.9949	6.58658	5.13525	32.009	6.17832		4.14626	41.2621	6.9122	77.1749	0.0789656
Set852	30.965	17.9713	56.2331	30.9486		32.6682	31.9579	31.8037	1.44256	7.98332	6.7616	42.5008	1.16661	45.2205	7.47407	1.37147	10.9088	1.41077	8.63203		34.2404	15.1744	26.2296	0.24575	7.7389	2.62152	22.422	13.5789	2.2473	0.14686	34.402	50.1416		15.8727	5.27998	7.92006	60.6059	5.10347	48.2303	6.37235	4.97419	14.8785	6.40888		3.90883	41.5886	6.1585	81.1482	0.0762598
Set853	33.4373	18.5619	53.1394	33.8459		32.6706	32.0536	46.8527	1.50672	8.33395	6.77503	38.1784	1.07201	42.9649	5.09386	1.37558	17.1423	1.41077	10.1077		35.7407	15.5046	6.26466	0.294466	6.76565	2.58415	5.19184	19.8382	2.32944	0.138965	36.3354	51.3178	162.569	21.5988	4.49117	7.43574	62.7847	4.79335	43.8078	2.44405	5.05897	35.593	6.18275		3.71756	41.9811	7.07083	77.6406	0.214238
Set854	35.8563	17.7058	48.6924	30.0299		34.6067	31.7481	31.1375	1.41192	8.08422	6.53605	17.6032	1.11243	47.0479	4.9385	1.53433	15.9212	1.36359	9.61478	236.825	35.4108	14.9414	6.50421	0.277628	8.06591	2.64889	22.749	13.9049	2.26126	0.136001	33.6903	49.088	313.333	16.0348	5.19073	7.36965	61.7592	4.87912	43.6015	6.67306	5.18207	15.0369	6.85882		4.42912	36.8039	5.749	80.2603	0.0773236
Set855	31.2321	18.6801	54.1123	28.0268		33.7097	32.2836	38.1506	1.60859	8.10727	7.25137	35.6595	1.11762	45.2205	8.03639	1.68175	18.3289	1.3357	10.0147		38.1485	14.7282	24.1134	0.288993	8.65685	3.40419	5.43373	14.6363	2.2327	0.142193	36.0079	52.3873	234.149	16.1138	5.31875	7.64513	62.2866	4.55015	43.8078	6.84346	4.84794	33.8355	24.1535		4.13579	40.8375	17.7355	83.4522	0.0778055
Set856	29.5702	21.0173	52.2039	35.0999		33.112	23.4418	33.6077	1.64876	7.62292	7.12589	42.8815	1.2023	44.1074	5.10393	0.694458	11.2622	1.3357	9.07481		37.2337	14.7436	31.0095	0.299514	7.84725	2.71323	23.3766	15.018	2.26351	0.135509	34.402	50.817	214.273	21.5116	5.29253	7.55674	65.529	4.7753	43.8078	2.60843	4.79544	10.1057	23.7226		3.75833	44.0064	20.0841	77.4113	0.0852223
Set857	30.7793	18.8035	51.2198	33.7842		32.0696	24.2644	83.5728	1.75053	7.82433	6.74667	42.4141	3.98663	237.426	5.55284	1.41189	12.0426	1.49006	8.65493		37.9072	14.4465	23.7901	0.330175	7.54311	2.81431	4.88625	19.0131	2.28753	0.142993	32.5714	48.4244	214.273	21.7419	5.56904	7.74964	62.2866	4.77887	43.8078	6.72507	5.09936	15.5994	22.7613		3.9704	38.5882	5.21048	79.5272	0.0753533
Set858	32.9874	19.1949	51.9565	34.0472		32.7935	30.7749	35.6383	1.59394	8.32305	7.30367	16.8113	1.17708	44.3372	5.08802	1.63762	10.3836	1.32603	10.3686		38.178	14.5933	24.3792	0.251303	7.21102	2.70163	5.2629	13.6891	2.26576	0.141651	36.3354	58.1909	163.016	17.956	5.48138	7.79318	60.7329	4.73502	45.6639	6.91082	4.90068	33.9237	6.61476		3.42674	53.0273	18.2541	81.0699	0.0618484
Set859	36.7996	18.415	52.0554	28.643		32.727	23.9361	35.1492	1.47772	7.90137	7.20928	40.7209	1.13375	44.3262	5.30503	1.39426	17.9117	1.26463	9.44635		34.4056	14.1411	23.2302	0.27517	7.78662	2.74767	5.00182	13.7627	2.28342	0.138753	58.901	47.4935	209.806	22.6821	5.32761	7.54011	64.3632	4.93661	44.0173	6.37577	4.90602	37.3134	5.98411		3.83597	42.6763	5.67241	78.1803	0.0691575
Set860	29.8592	18.7186	47.727	28.3943		33.33	31.0597	88.5451	1.59933	8.05333	6.19467	44.7677	1.17827	45.0294	4.92614	1.70821	12.4012	1.79234	3.53414		36.2913	14.9768	23.7263	0.314387	8.17236	2.70391	5.24095	14.1354	2.23655	0.133287	34.402	49.0067	296.659	21.1976	5.21299	8.33122	62.2866	4.84806	47.6314	6.87583	5.11772	42.0646	5.72356		4.07717	44.1071	6.56529	77.6369	0.0821698
Set861	29.5702	18.2081	51.532	33.5493		31.6167	32.3395	80.8665	1.57437	7.82596	6.63053	18.0011	1.26209	42.2841	5.04925	1.66543	17.8456	1.41077	3.71878		35.5749	14.4203	23.6181	0.302521	8.69675	2.55544	23.2242	13.753	2.29466	0.138609	36.3354	53.8614	146.129	15.7181	5.58076	7.47236	61.9862	4.8631	44.9341	6.95588	4.99499	9.69108	23.8333		3.35386	41.7777	5.88832	78.0886	0.0837294
Set862	34.1911	18.4459	52.9421	30.4738		33.129	24.3943	29.2953	1.52874	7.96985	6.95952	49.5271	1.15986	44.3428	6.55217	1.39002	16.0675	1.3357	10.7588		37.128	14.5444	27.9091	0.268761	7.28064	2.66311	23.001	12.5611	2.23129	0.138563	33.6903	47.9937	191.549	21.1555	5.33041	7.69688	27.2611	5.23826	43.8078	2.53274	4.86743	37.9964	6.44699		4.23304	42.3121	5.90018	77.6406	0.083803
Set863	29.7217	18.806	48.5844	30.1542		32.7374	32.3138	30.4188	1.34539	7.38498	6.77252	46.6855	1.1498	43.5807	5.20036	1.60059	12.4394	1.3357	8.60269		38.0939	15.2244	22.8138	0.25595	7.01801	3.3643	20.9502	12.4457	2.22473	0.141779	31.8976	47.4935	181.855	21.1758	5.31797	7.40424	62.7262	5.06809	44.5921	2.38413	4.90561	34.6549	5.88598		3.72511	41.8578	7.09126	82.1956	0.0791352
Set864	31.2321	20.7425	52.2379	34.5877		34.6791	30.87	80.824	1.6323	7.97303	6.84472	18.0144	1.12521	41.9876	5.15451	1.72592	17.4762	1.3357	10.8341		33.0417	15.0022	25.6165	0.271517	8.99334	2.62836	5.53322	52.967	2.254	0.143462	36.3354	50.7817	172.178	5.52592	5.26619	7.45118	65.5633	4.87493	41.4767	2.47941	5.12349	16.2106	5.4763	0.168559	4.28467	42.6501	6.02826	87.4893	0.0817324
Set865	31.0494	19.6242	47.4269	28.2128		33.4921	24.0309	27.9253	1.4481	8.04619	6.73535	20.2996	1.13455	44.7956	6.18606	1.66781	18.783	1.33369	10.0147		34.3365	14.2596	26.98	0.287337	7.67028	2.67889	5.57139	17.1862	2.27572	0.147255	32.908	52.3104	154.342	15.7911	5.40232	7.66809	60.8614	4.96728	45.4511	6.25938	4.94509	34.5096	5.86421		4.18944	43.0005	4.907	81.1328	0.0749592
Set866	30.1508	20.3659	48.4936	30.4001		34.4081	11.7601	28.9982	1.72629	8.67084	7.58814	18.4657	1.14197	44.1621	5.26112	1.65251	16.1418	1.32603	10.0147		33.3111	14.4433	24.5694	0.298799	7.82906	2.57647	4.78434	14.526	2.2776	0.135219	36.3354	48.4959	154.342	20.3362	5.75999	7.48098	63.5207	4.76927	45.6639	6.72193	5.02827	41.8452	5.88598	0.168559	8.8118	43.4723	6.2576	81.5432	0.197601
Set867	31.2321	18.4206	50.8004	33.7779		34.1796	31.073	29.5268	1.49418	7.95287	7.12461	17.674	1.16461	44.1813	5.38438	0.707468	16.4394	1.60667	10.186		36.9691	15.0717	26.6596	0.333367	7.87599	2.74786	22.6327	19.605	2.26446	0.141091	34.402	46.0737	349.776	17.485	5.25954	7.22157	61.286	4.91242	43.8234	6.59605	5.05117	16.2572	5.76893		3.25242	42.7381	6.62502	80.5271	0.0774743
Set868	30.3618	19.8187	46.9119	30.0913		34.0402	23.8033	77.0123	1.65016	8.12998	8.09331	48.8134	1.19016	43.9704	6.74168	1.68596	10.4652	1.56241	10.0147		42.8277	14.3378	23.0335	0.284984	7.91245	3.31896	4.9323	14.1992	2.26752	0.145214	32.2636	55.219	171.706	18.9715	5.35372	7.45593	59.268	4.76655	43.8078	6.90126	4.88066	36.8041	5.78982		3.41772	40.9324	17.39	78.3855	0.0917882
Set869	29.9756	18.1086	50.3244	28.8262		32.3084	24.8991	79.1327	1.50123	8.1057	7.77776	42.5703	1.20593	50.2598	5.17674	1.60464	17.7739	1.74297	9.82138		39.1369	14.4956	24.3789	0.266461	8.6121	2.66483	4.91586	18.4928	2.29532	0.134486	34.7575	48.6168	154.342	17.7976	5.42999	6.97421	59.45	4.69431	47.8598	6.64434	5.02948	15.1041	23.774		4.22846	54.1276	17.5725	76.7202	0.0789959
Set870	29.8592	21.3532	52.0385	32.9839		32.889	31.6901	31.5092	1.65347	8.22269	6.79713	36.8797	1.16203	47.6447	5.46242	1.36209	11.9695	1.47928	9.67767		34.4908	14.6963	24.2127	0.287266	8.31082	2.69301	5.2043	13.5334	2.24958	0.143285	32.5714	51.1984	314.194	16.77	5.51132	7.00528	64.0074	4.82271	45.0968	6.70517	5.11772	14.3131	6.0039		8.7926	41.388	5.77245	78.0857	0.078336
Set871	30.6809	19.6363	50.7713	32.4426		34.3316	30.746	27.6973	1.81651	7.8236	7.23536	15.4853	1.02523	43.7312	4.99717	1.35625	16.0675	1.26463	9.76273		42.7606	14.8974	24.973	0.271407	7.7389	2.58217	21.7789	14.6399	2.3063	0.144689	34.7575	48.3469	313.542	5.32216	5.24574	7.28382	61.5512	4.68123	44.9666	6.70888	4.95762	15.0705	23.1552		3.70216	41.8564	5.82499	81.6236	0.0714386
Set872	29.8375	17.6726	53.9431	35.9843		33.0893	31.3504	27.689	1.55053	7.7722	7.08683	38.1948	2.04703	43.7312	5.17802	1.64617	11.0295	1.22233	9.36887		39.0692	14.4349	24.3296	0.280463	8.76241	2.76146	21.7037	12.3354	2.28011	0.135543	34.402	47.6386	202.871	16.2325	5.23055	7.7048	62.345	4.95095	42.6971	6.51693	5.1215	10.1884	24.4428		3.78616	41.801	5.47666	73.8619	0.0800316
Set873	29.8592	19.613	50.7429	28.9423		33.8196	30.7971	30.7574	1.83475	8.18272	6.45517	15.8658	1.14228	45.5299	5.39427	1.46368	10.8236	1.26463	9.96946		32.5113	15.2122	25.331	0.292298	8.44786	2.68876	4.66086	17.2049	2.23852	0.140717	32.5714	47.1312	1081.9	16.1341	5.54127	8.01577	27.3899	4.87265	43.8078	6.49833	5.01591	15.5048	23.8165		5.50368	46.0553	18.3416	79.4622	0.0736864
Set874	33.4707	21.2345	49.6251	28.2705		33.3	24.6617	27.555	1.61667	7.87829	6.88369	16.3207	0.912575	46.4733	5.14848	1.35836	18.172	1.41077	9.91218		35.5047	14.5728	26.0846	0.290039	8.55541	2.69855	5.44793	12.9087	2.34635	0.147865	31.1569	47.9795	163.016	21.9994	5.43098	7.44826	63.8479	4.95919	79.9413	6.81135	4.98193	32.737	24.375		4.3657	42.6362	5.84755	77.6406	0.0746641
Set875	31.7922	18.4834	48.8924	28.4537		35.333	32.3493	78.5011	1.61288	8.17399	6.82525	16.8989	1.08581	42.1145	6.50481	1.44191	15.7321	1.29103	10.1867		36.172	14.3025	22.3219	0.308167	9.3611	2.7198	5.30545	14.3592	2.30727	0.131857	34.402	50.0815	163.016	15.6164	5.31267	7.5144	61.4327	4.85147	42.6971	6.81418	5.08634	14.8441	5.60165		3.88783	44.412	6.17062	78.0886	0.0814499
Set876	29.8375	20.0362	53.8279	27.965		33.5979	23.4418	29.7492	1.65126	7.90994	7.46331	43.1551	1.08081	43.8526	5.0809	1.5277	9.75169	1.3357	9.55065		33.9698	14.8041	25.331	0.247702	7.95721	2.63931	5.32983	50.9635	2.28342	0.144898	38.2043	48.7849	313.542	17.1006	5.30575	7.41002	63.9406	4.82228	43.8078	7.00691	5.06461	36.8492	6.22934		3.60533	42.5743	6.08944	79.6751	0.0753973
Set877	34.6292	18.1695	52.2243	32.7155		33.0864	24.8013	28.6633	1.5697	8.22388	6.57722	50.9152	1.13478	43.1072	4.70837	1.67448	11.3784	1.26463	8.50257	50.1824	36.6206	14.5728	26.9327	0.309417	8.35812	2.69582	22.3645	13.2174	2.30795	0.142651	34.402	49.2269	145.728	21.8774	5.19752	7.1867	63.6716	4.7884	43.8078	6.59383	5.02913	14.9519	6.17894		3.74149	41.7573	5.61848	81.8429	0.0774856
Set878	31.4135	19.6242	53.0367	34.8833		33.2177	23.7091	33.4457	1.74018	7.82016	7.59584	45.9272	1.18565	44.5231	5.47029	1.30715	17.8393	1.49006	10.0911		36.1528	14.5374	5.87571	0.301468	7.42948	2.57506	5.08572	50.7034	2.28133	0.156154	34.1765	50.98	146.129	22.0332	5.59189	7.35409	28.4684	4.89528	47.3577	6.34886	5.0503	16.845	5.43037		4.23075	53.0292	5.99581	77.7993	0.0780652
Set879	30.1508	21.1183	52.9859	33.7779		35.3338	31.1565	78.4103	1.50104	8.19682	7.9049	17.1604	1.11841	45.2205	6.95399	1.65395	18.198	1.18867	9.51234		37.7969	14.4669	23.0858	0.284352	7.28519	3.37678	5.44106	21.1793	2.28011	0.132692	31.8976	49.3681	154.342	18.7177	5.45669	7.34116	62.8647	4.9106	84.4342	6.84346	5.19366	36.2057	5.57639		3.76443	43.7571	5.40637	82.4345	0.0755601
Set880	29.3981	18.689	51.7054	32.9334		34.8991	23.4175	43.6938	1.57103	8.23063	6.37884	43.3876	1.1498	46.7019	4.83571	1.75808	12.7096	1.40056	9.0023		36.7893	14.6716	23.9891	0.312941	7.87116	2.68876	21.0443	15.5543	2.24407	0.147741	36.711	47.1995		21.4289	5.1241	7.26652	62.7605	4.96095	48.6116	6.7402	4.76352	32.4575	25.461	0.36242	4.05631	57.7271	4.06529	76.4672	0.0821767
Set881	32.7831	19.7919	49.4196	28.7607		33.2843	30.8718	31.2986	1.42483	8.06327	6.5825	16.5008	1.26024	43.8526	4.74813	1.65504	17.7395	1.32603	3.66877		36.9369	14.6584	23.6713	0.26815	7.52751	2.66988	22.7455	13.6096	2.25657	0.136988	36.3354	48.8145	163.016	20.564	5.50101	7.23438	61.792	4.67467	42.6225	6.69304	4.84616	34.6885	25.0956		3.96167	42.8293	5.43658	82.5863	0.0776306
Set882	33.7029	17.6488	49.2327	27.6055		34.1418	30.7737	28.1641	1.43995	7.78831	6.74987	51.24	1.10528	45.6606	8.72673	1.33942	18.7016	1.41077	9.79002		38.3309	14.2714	5.98874	0.282813	8.1565	3.264	4.98945	14.7134	2.22944	0.152274	32.5714	50.3258	202.871	16.3335	5.21821	8.02686	62.2581	4.75076	45.0968	6.40966	5.27551	37.0635	5.71944		3.60456	40.3251	5.20596	76.827	0.0789656
Set883	32.9174	19.0894	50.2635	34.362		33.7527	25.77	40.2981	1.42338	8.43916	7.61492	17.674	1.28573	45.9462	5.00232	1.40469	9.91516	1.49006	9.44635		36.2913	15.7753	27.0832	0.309489	7.22138	3.43628	5.10354	13.92	2.30918	0.136181	32.5714	51.1392	145.728	17.5989	5.23396	7.4945	61.862	4.56789	43.6026	6.26168	4.79963	34.2666	6.06883		3.71756	43.1001	5.27727	78.1803	0.0829386
Set884	31.2017	18.7771	48.8112	33.9467		33.1842	30.8531	28.656	1.56486	7.64839	6.53605	39.5134	1.25187	43.6716	6.43132	1.61245	18.3939	1.26463	3.45461		36.8039	16.1503	22.163	0.299116	8.58058	2.5977	22.4837	51.1926	2.26968	0.141012	34.402	47.3692	154.342	15.6522	5.55504	7.86748	66.5675	4.86501	45.0968	6.64791	5.08225	36.271	24.7303		4.11397	43.1659	17.9563	74.402	0.0900881
Set885	33.1937	20.7292	52.5751	33.939		33.3349	31.8353	29.2949	1.47133	8.64235	7.63523	16.71	1.19446	46.8808	6.7448	1.51249	17.7988	1.13362	10.3569		34.0528	15.0962	27.2998	0.252053	8.2094	2.70882	5.37578	13.8776	2.23796	0.135981	38.3776	57.4871	163.016	21.5749	5.12269	7.82379	62.345	4.91254	43.1422	6.60514	5.12022	15.5762	5.81649		3.78809	42.0079	5.43265	75.3529	0.0749165
Set886	30.1074	20.0614	44.1329	33.3299		34.2715	30.9839	77.6854	1.51495	8.04553	7.46366	42.5488	1.10248	40.1576	5.36243	1.68577	17.1361	1.52117	10.6678		39.1369	14.3597	22.5083	0.276088	8.62668	2.79252	5.6504	13.3676	2.22997	0.147651	36.3354	45.8818	178.064	15.9062	5.54145	7.51739	61.5578	4.86501	43.8078	6.3795	5.20363	15.7314	24.3707		8.3852	44.1071	4.94215	80.2603	0.0782399
Set887	32.9874	20.2151	53.6013	31.4625		33.9685	30.7971	77.0567	1.48465	8.26448	7.07343	41.3054	1.21494	43.7312	4.92879	1.73412	19.6264	1.19733	3.78268		36.7017	14.1986	23.9204	0.294454	8.12296	3.20587	22.4322	11.8991	2.26667	0.142948	32.5714	49.0178	153.919	21.9062	5.34753	6.87165	65.3827	4.77457	45.0621	6.7726	5.1984	36.7766	5.72375		4.13586	44.7865	18.6925	75.5922	0.0835744
Set888	32.9874	20.049	47.169	31.2		33.7993	23.3256	31.1347	1.43526	7.85528	6.9314	33.0286	1.20155	46.3302	5.0064	1.62503	16.6811	1.26463	10.2659		38.0812	14.7797	28.6828	0.27503	8.12582	2.61267	5.16931	12.9087	2.27717	0.143368	32.908	51.3734	154.342	22.5108	5.32067	7.11256	64.8064	4.72413	46.2699	6.59605	4.9288	33.1788	6.07484		3.79252	16.0912	5.80476	79.7158	0.080044
Set889	29.7661	18.1695	46.8016	28.3798		33.9854	23.5192	84.9268	1.86963	7.74172	6.69797	46.1695	1.06564	42.8274	5.43764	0.69474	11.3201	1.41077	9.97083		36.0674	15.0448	23.0488	0.279561	7.99216	2.81947	22.4526	13.7595	2.25558	0.150628	34.7575	49.1444	324.934	19.5697	5.3879	7.9932	64.3632	4.81631	45.0968	6.60805	5.17406	35.3028	23.745		3.90649	52.6267	4.907	79.0577	0.0768578
Set890	31.2982	22.4546	54.8851	32.3216		33.6533	23.8237	35.669	1.53014	7.63939	6.60003	18.0144	1.07823	44.7614	4.92995	1.40178	11.4838	1.19733	9.79566		36.2913	14.7992	24.2127	0.295381	8.1	2.7216	23.0539	13.7833	2.28662	0.132169	34.402	49.4638	313.542	21.9836	5.14151	7.5283	59.065	4.8062	46.2699	2.09297	5.16521	34.0361	23.5023		7.70857	14.9979	5.40637	75.4429	0.0845041
Set891	29.9756	18.3859	53.5324	28.403		32.7434	24.9603	28.2195	1.57004	7.85426	7.25137	17.2699	1.14078	42.1145	6.3713	0.693831	17.5992	1.41077	9.65997		35.9592	14.7411	6.26466	0.269476	8.0198	2.82159	5.27359	14.8425	2.26752	0.145961	32.5714	48.5392	153.919	15.7872	5.34352	7.74964	60.2797	4.84868	46.1564	6.82863	4.86973	31.7177	24.1348		3.26527	41.3087	5.77245	86.858	0.0818933
Set892	31.4135	19.0894	48.9809	33.8459		33.3592	24.0008	30.0517	1.45382	7.62922	7.12059	41.3379	1.23421	44.0073	5.54877	1.65816	11.3669	1.26272	10.1129		36.5255	15.0671	23.7263	0.343056	6.74715	2.58548	4.98884	12.707	2.32125	0.133352	34.402	55.73	202.871	22.562	5.19752	7.8543	61.3834	4.76504	43.8234	6.49323	4.86743	36.6156	23.8028		3.69704	41.0254	5.07364	80.0052	0.0772349
Set893	31.8573	20.8285	51.1665	30.0574		31.9063	32.0548	27.8867	1.76029	7.80942	7.6926	16.6892	1.20827	42.8699	5.07967	1.38557	11.2487	1.49006	8.62399		34.9339	14.521	27.4525	0.264705	8.57971	3.15729	23.2125	13.7408	2.23956	0.146034	36.3354	51.9253	202.871	17.0315	5.15248	7.51932	64.2836	5.03165	44.0604	6.464	4.99325	15.5868	24.4534		4.3163	45.2716	5.02206	83.9134	0.20848
Set894	30.1978	19.6743	52.5302	27.8394		31.5902	23.0688	30.2777	1.61532	7.8409	7.04511	43.8529	1.11354	43.8526	5.30375	1.34536	16.794	1.29103	9.92249		39.9183	14.4606	23.9927	0.258734	8.4723	2.79622	22.7334	12.7768	2.25822	0.137379	36.0507	50.8456	226.316	16.4104	5.36671	7.43008	62.7872	4.89103	45.3309	6.64221	4.99668	34.5886	23.3298		3.47651	55.735	20.5443	74.7706	0.0786427
Set895	29.8375	19.2637	53.5569	28.6041		34.4081	23.6166	30.7574	1.85231	7.79212	7.15099	39.6921	1.17643	44.2686	6.96414	1.3989	18.009	1.57381	9.44635		38.5193	14.2596	24.6368	0.284516	7.14736	2.66204	21.7789	20.5485	2.2332	0.135608	34.402	47.4904	163.016	18.182	5.24961	7.83108	62.8366	4.83089	46.2699	6.67441	4.99021	15.4449	5.96579		3.81243	41.1768	19.1825	80.0645	0.0780799
Set896	29.3852	22.0235	48.7542	30.2438		34.454	22.5634	30.5577	1.51273	7.67073	7.06831	41.1273	1.12754	43.9245	5.11651	1.36329	15.5573	1.19733	10.4721	57.1477	36.665	15.6983	22.1035	0.301884	8.27325	2.62492	22.8361	15.0517	2.27467	0.142455	34.1622	48.6866	172.178	16.6891	5.50838	8.10049	63.6357	4.83559	43.8078	6.49833	5.17352	9.93287	25.4107		6.54724	43.7721	6.82711	79.6916	0.0850981
Set897	30.2382	18.1964	46.7659	31.4302		34.4644	31.693	27.8274	1.40682	8.09579	6.87743	46.3852	1.16527	47.7135	4.91258	1.45208	15.5991	1.29103	10.1711		37.3303	14.9353	25.8445	0.279404	7.68173	2.67608	4.99477	50.1882	2.2027	0.146238	33.6903	47.0313	146.129	21.4991	5.15809	7.54846	60.1355	4.8782	43.064	7.42704	4.9892	15.106	25.0946		3.9232	53.9977	19.6488	81.3264	0.0814462
Set898	29.5702	18.7168	49.9246	33.3612		33.8666	31.2184	29.0943	1.44234	9.15729	7.93913	50.6061	1.22345	46.6713	5.27588	1.55559	16.5132	1.13362	10.764	279.041	35.8672	14.7301	23.9721	0.276806	8.32977	2.71897	22.1853	12.5451	2.21648	0.140449		47.8769	154.342	17.7856	5.36989	7.52513	65.4396	4.7518	44.8173	6.37732	5.13629	40.6165	23.2165		3.83243	16.5188	5.30376	81.1983	0.0804233
Set899	31.6961	17.7662	48.2101	34.1645		32.4023	23.8656	28.7995	1.32464	7.37498	8.08696	45.3648	3.58188	45.5299	5.01781	1.35901	16.5845	1.22233	10.5465		34.3365	18.8341	23.0488	0.318085	8.74165	2.61984	20.6714	14.5336	2.2002	0.146146	34.402	51.2008	146.129	22.93	5.50928	7.4876	28.037	4.96552	43.0778	6.81679	5.0991	33.3206	6.04431		8.3426	44.7458	5.23437	76.661	0.0823554
Set900	31.4334	19.6743	56.8221	33.6059		34.2815	24.2974	80.6421	1.43987	7.91521	8.16808	43.9474	1.20254	44.7614	4.90417	1.61042	15.9439	1.41077	9.62498		48.9717	15.3379	27.5999	0.280221	8.08278	2.58674	4.94674	15.2326	2.28758	0.13825	47.3297	47.4935	154.342	22.9806	5.44803	7.90148	62.9066	4.70062	45.6212	6.97494	5.18513	35.2207	24.6839		3.61064	49.0452	5.63494	85.2625	0.077145
Set901	30.7727	19.1073	45.3308	28.9923		31.7061	31.8452	26.6635	1.41282	8.38728	7.30367	41.3477	1.1466	44.5737	7.33404	1.39574	18.2004	1.26463	9.456		36.0552	14.4511	27.1335	0.283222	7.20458	3.42539	4.98449	13.7329	2.25463	0.149634	36.3354	49.2973	163.016	20.1579	5.24291	7.54799	60.8365	4.89708	47.9551	2.45901	5.01343	42.5087	5.90303	0.159589	3.98604	43.8167	6.4933	79.761	0.0702288
Set902	31.2982	18.4996	45.283	32.3503		34.1826	24.2669	29.3017	1.55522	7.77593	7.10135	15.9331	1.11435	41.5052	5.93191	0.706092	15.8775	1.52117	10.6517		35.9132	15.4885	26.0755	0.277628	8.54999	2.68733	22.044	22.1621	2.25463	0.132965	32.5714	49.0178	154.342	23.2515	5.25752	7.22806	63.4962	4.7809	50.3084	6.54461	4.98449	39.872	24.0197	0.168559	3.6424	46.0639	4.907	74.625	0.0796149
Set903	31.0419	19.6443	52.044	29.519		33.7319	31.8312	29.0837	1.69627	8.05426	7.25137	16.1769	1.13859	43.1072	4.93218	1.38598	12.8908	1.19733	11.155		36.1834	14.9512	23.7056	0.279084	8.32887	2.7329	5.85814	54.2969	2.24129	0.143089	34.402	56.1136		17.0235	5.36957	7.24817	60.3087	4.64862	48.8704	6.64359	5.01182	35.3793	6.04208		4.02371	44.8935	4.72388	76.661	0.0824182
Set904	29.3852	19.5043	53.9934	32.4426		35.2449	31.2514	28.0789	1.91342	8.09579	6.62267	16.0793	1.0299	44.5737	5.11744	1.7358	11.6934	1.57381	9.66676		33.5899	14.8997	26.8523	0.264574	8.73202	2.9157	23.404	21.6024	2.25678	0.142201	34.7575	49.2269	153.919	22.2783	5.27797	7.92006	60.5253	4.88153	43.8078	6.7702	4.98962	15.7856	5.62073		3.31616	43.0981	5.42629	78.0857	0.0805962
Set905	32.9874	18.9885	49.8769	34.006		33.5119	24.3186	30.2013	1.57369	8.20735	7.08763	44.7204	1.19834	46.8808	4.87935	1.39291	17.7342	1.47928	3.41846		36.2642	15.1006	23.3679	0.286891	9.0051	2.64884	22.9557	13.4294	2.29548	0.14441	32.908	49.2694	181.855	16.2	4.973	7.66505	64.878	4.81216	47.0652	6.691	5.03166	36.891	23.6116		4.85176	45.3762	5.53863	83.9677	0.0776738
Set906	31.0419	19.9658	52.7126	35.3406		35.4808	31.8025	75.2784	1.7228	8.22025	7.07624	47.1278	1.10117	41.9876	4.8031	1.74059	17.5377	1.57381	11.0999		36.8039	14.8248	28.0046	0.281168	8.46469	2.6192	5.30574	16.4181	2.27979	0.143782	32.908	54.1374	172.178	22.2146	5.3231	7.48919	59.1832	4.88069	43.6752	7.42578	4.82779	36.408	24.5288		2.67986	44.6646	5.30238	84.9111	0.0777811
Set907	29.5702	19.7677	50.0957	29.7937		33.1557	31.6616	30.3642	1.50867	7.90892	7.13345	15.7016	1.12001	44.7787	4.98661	1.73759	16.3941	1.52117	9.42156		34.3601	14.794	25.1164	0.297973	7.93834	2.68388	20.8089	20.7588	2.23655	0.134824	36.0079	47.7514	171.706	17.6201	5.43223	7.55175	60.9975	4.80192	46.2699	6.73856	5.01182	15.6838	23.3811		4.08668	58.213	19.2726	75.5592	0.0821195
Set908	32.9874	19.0894	55.481	33.8459		34.4404	30.8274	27.5281	1.4426	8.04282	8.08069	20.9364	1.13791	45.5299	5.46647	1.69024	17.0744	1.3357	9.62825		44.6179	14.4757	25.5053	0.307967	7.76449	2.72781	23.0237	13.6164	2.24671	0.137817	35.5838	47.1203	154.342	21.739	5.37778	8.05582	66.7928	4.61222	43.234	6.73949	5.16679	15.0548	6.52522	0.168559	3.22141	45.3762	6.67493	75.4765	0.0754483
Set909	31.3115	20.0718	47.6033	34.4517		34.2362	25.1018	50.2968	1.46417	8.26113	6.80253	38.5021	1.14992	47.0479	6.97407	1.41664	17.829	1.3357	10.3002		38.3546	14.4706	23.3513	0.312844	8.61649	2.80891	20.8509	21.6784	2.33678	0.137255	37.2576	53.0089	331.853	16.4529	5.73018	8.02582	62.5939	4.85722	43.6026	6.72507	5.01197	15.5599	23.8165		3.6879	41.0567	4.9901	77.0531	0.0774856
Set910	34.6557	18.7106	53.2599	30.2271		34.2623	23.9118	31.6887	1.65452	7.22513	6.74756	36.5022	4.16582	43.1371	5.00114	1.70979	10.8195	1.3357	10.3458		37.4537	14.4819	24.3488	0.286615	8.13473	2.72249	4.92764	15.0531	2.28015	0.161335	32.5714	51.193	163.016	20.6461	4.99391	7.49549	63.887	4.78834	45.0968	6.85809	5.14418	35.7638	24.3901		8.29156	43.3159	6.50692	74.625	0.0820001
Set911	30.2495	17.9713	46.2444	28.3948		33.9789	24.4467	88.1215	1.56587	7.55266	7.44628	39.8391	1.13791	46.5101	7.29881	1.68685	17.5979	1.26463	10.0098		34.0728	15.0493	23.0394	0.280352	8.44889	2.72006	5.06986	15.2225	2.26056	0.138868	32.908	50.6353	202.871	20.617	5.38173	7.64417	65.4138	4.89074	44.5232	6.55037	5.17087	37.6293	22.8662		3.85252	46.4585	5.50711	81.5512	0.0780799
Set912	32.9874	19.5107	49.4288	28.1953		34.3379	24.1791	29.6787	1.55694	8.19144	7.30551	15.9171	1.10289	43.7312	5.17102	1.37139	18.8381	1.41077	10.345		34.8243	14.4508	27.232	0.291357	7.93537	2.61751	4.95449	9.37265	2.25948	0.136756	34.402	50.9581	172.178	15.8646	5.3354	7.15341	64.3632	4.99016	46.2699	6.46038	5.11582	15.5149	5.06666		3.65567	42.7793	18.4443	81.1328	0.0804973
Set913	29.5702	20.4861	53.1096	28.0554		34.2865	22.9329	31.3471	1.59256	7.95184	7.02443	41.5932	3.90985	44.1813	7.04074	1.58086	18.6511	1.13362	3.5198		38.8357	14.7106	23.3297	0.314798	7.64161	3.09878	23.2804	15.1414	2.25321	0.141021	32.908	48.237	188.071	15.5483	5.41294	7.54232	60.7054	5.09529	74.6962	6.7999	4.92067	35.8665	5.49464		3.66519	43.762	6.23663	81.0925	0.0819446
Set914	31.2321	18.5833	52.941	33.9648		32.0773	31.6943	76.6795	1.46007	7.9472	6.46088	39.201	1.13581	45.1951	5.15668	1.60147	9.29707	1.19733	9.79002		38.2078	14.9321	25.1901	0.278455	8.50012	2.76901	5.58118	20.7822	2.26933	0.134581	37.5837	49.578	252.47	16.2	5.54521	7.39151	58.2508	5.41396	43.8078	6.29079	5.24171	14.937	6.36		3.16426	39.2729	4.98824	80.3064	0.0805859
Set915	32.7283	19.9732	44.0993	28.8882		35.265	23.4362	79.9352	1.47653	8.15032	6.76839	42.2373	0.786115	41.337	5.55838	1.39762	11.0096	1.26463	10.5167		38.3896	15.0054	23.806	0.290349	7.60329	2.81562	5.08305	14.4545	2.31991	0.138054	36.3354	48.6099	192.076	21.3153	5.6754	7.41675	62.7605	4.54966	44.887	6.564	5.18699	35.5278	23.728		4.00974	41.4253	4.06439	79.0878	0.084588
Set916	31.7995	18.4894	47.5593	28.7128		34.2636	23.7134	28.4205	1.56133	8.2615	6.79114	17.4426	4.14779	41.9621	5.12213	1.79039	19.0922	1.3357	3.59045		37.6171	16.2984	22.7835	1.04876	6.88881	2.67786	5.23555	12.5478	2.25388	0.137581	34.7575	47.3098	154.342	22.4561	5.68422	7.02839	64.9932	4.89024	45.0968	6.38229	5.14445	16.8878	5.85301		3.79575	39.652	4.58696	79.695	0.0832555
Set917	31.2027	18.5526	51.2086	31.2		34.3245	25.3638	80.013	1.57375	7.87247	7.37015	37.1521	1.16195	44.572	5.16955	1.68523	10.6588	1.26463	10.2287		36.8039	14.8558	23.5921	0.292734	9.80389	2.58217	21.1506	14.2624	2.27532	0.145049	33.4495	51.2888	1044.08	16.3335	5.44488	6.99014	62.7847	4.88636	47.6314	6.73358	5.15564	15.4445	6.04009		3.33053	17.0646	5.93699	79.1857	0.0894158
Set918	31.2321	18.9885	53.25	34.2414		33.4878	25.1992	29.9196	1.53014	8.06562	7.26699	40.2319	1.16298	45.4407	6.84264	1.47925	18.1891	1.19733	10.1775		35.6452	14.9193	24.1134	0.262538	8.38141	2.79236	23.2079	19.8254	2.30831	0.138853	34.402	58.7409	202.871	16.3335	5.41776	7.3597	62.3521	4.93367	44.887	6.63295	5.10461	9.96427	23.4856		3.71756	41.4048	5.44962	81.1676	0.0826228
Set919	33.0488	19.1102	52.3234	32.5422		33.5191	24.8652	29.3122	1.47227	7.88429	6.62574	40.0111	1.04946	45.4407	5.13593	1.59229	11.0789	1.3357	9.99665		34.1635	15.4657	25.1792	0.32558	8.0193	2.80135	23.8511	14.3352	2.22708	0.139068	34.402	50.2765	163.016	16.6255	5.4072	7.39151	66.1761	4.91242	46.2699	7.17844	5.02913	15.444	24.456		8.50694	48.3867	6.61322	83.3546	0.0820179
Set920	31.5172	19.3855	50.9511	30.3865		33.2353	31.4379	30.1696	1.45166	7.76318	7.24311	17.7697	1.12915	43.1496	5.40205	1.37807	18.1378	1.25547	10.3086		38.2048	14.667	23.1367	0.270915	8.6775	2.65361	5.21843	14.642	2.28133	0.136814	34.402	51.7502	171.706	15.9421	5.3799	7.80584	61.3631	4.8442	49.9735	6.77577	5.02518	35.469	5.2788	0.36242	3.75746	39.0984	7.21715	82.9462	0.0805485
Set921	30.0156	17.9542	56.5531	30.4574		32.7763	22.2701	29.0943	1.54833	7.85426	6.7182	46.3852	1.20862	48.5608	5.38386	1.65504	19.1647	1.19733	9.62825		36.2569	14.43	26.1452	0.282094	8.25062	2.71317	22.5497	16.2793	2.30519	0.137468	37.2576	48.418		22.0474	5.43597	7.1094	29.3358	4.8823	46.7799	6.51506	4.88406	10.2433	24.6745		4.2894	49.5048	19.3414	77.19	0.0758735
Set922	31.7922	17.5949	52.6301	31.303		33.7978	32.2888	79.3727	1.47227	8.05977	6.55885	41.1788	1.07063	43.5511	5.19847	1.71755	17.8165	1.26463	9.97075		34.4883	15.07	27.7759	0.301772	7.85846	2.75631	5.14306	13.9857	2.24718	0.141184	34.402	48.8145	153.919	20.9448	5.69977	7.88182	61.6987	4.88831	45.8947	6.71021	4.76641	14.2154	6.16311		3.80677	43.1016	6.93335	81.1676	0.0769045
Set923	30.3113	19.0854	49.8277	27.7057		34.2883	22.9393	81.2038	1.74001	7.97949	6.89994	42.5946	1.11047	44.0073	5.12213	1.32297	10.9181	1.22233	10.4558		38.9527	14.4291	26.9713	0.271027	6.80425	3.06835	5.24653	20.3384	2.27467	0.134775	34.402	55.1432		5.40169	5.51982	7.92826	28.2512	4.74143	47.9551	6.90612	4.81528	15.6237	25.6629		3.68864	44.4083	5.40438	75.9383	0.0857629
Set924	31.0579	19.0007	52.9722	33.7467		34.0743	23.8591	81.1483	1.40123	8.32987	6.96184	41.6994	4.0272	43.1496	5.0017	1.52526	16.8721	1.32603	10.412		35.5047	14.4606	23.1974	0.306865	7.36509	2.69568	5.02396	19.3774	2.27979	0.135886	34.0918	52.6161	172.178	21.4493	5.25969	7.69862	62.1537	5.00138	44.887	2.59138	4.93286	15.2153	23.8513	0.359945	3.87424	39.7618	18.585	79.3029	0.07447
Set925	31.4492	19.2173	49.828	28.1694		34.8394	23.9175	37.9435	1.39063	8.15237	7.14066	38.0052	1.17387	42.5504	4.8351	1.38609	16.6189	1.26463	9.97075		34.3601	14.8812	24.1134	0.284203	7.65999	2.6307	5.28042	13.2174	2.25682	0.149104	32.908	50.2053	153.919	17.7715	5.22276	7.49548	27.2364	4.66515	43.359	6.8548	5.10225	36.4265	5.81649		4.05289	43.2971	7.03618	76.9217	0.0750336
Set926	31.2321	18.1921	48.3232	29.0707		33.2597	22.3968	29.3159	1.52142	7.85426	6.90021	44.2349	1.24427	45.5849	5.01578	1.38843	11.2139	1.49006	3.59179		34.3523	14.7719	30.0878	0.291479	7.72396	2.63492	5.76003	47.1709	2.24265	0.142234	32.908	47.7038	154.342	15.8886	5.26636	7.69418	61.286	4.86501	46.2699	6.67054	5.14178	15.7689	23.0651		4.4493	59.2767	4.60404	77.8619	0.0810543
Set927	33.1477	18.375	51.2457	27.3179		34.5806	31.2707	30.6493	1.52044	7.93463	7.40932	45.1594	4.04478	42.5861	5.97117	1.37816	11.9196	1.60667	3.84205		39.9183	15.4616	24.5247	0.279764	7.81987	2.7044	21.9985	14.518	2.27412	0.142097	34.402	46.8563	234.051	22.2334	5.45535	8.03339	60.9344	4.93795	48.8704	6.53024	5.28964	32.5105	24.5879	0.159589	5.09024	40.8878	6.31708	73.3979	0.082882
Set928	31.2321	18.415	55.1429	33.0615		33.9549	23.2303	85.2617	1.38062	8.5723	6.95772	41.0143	1.17552	46.6772	4.99899	1.6949	16.4105	1.41077	10.3569		35.4108	14.6255	27.9514	0.314648	7.95511	2.70068	5.49674	13.1413	2.24738	0.147605	34.402	48.9637	172.178	19.5386	5.31722	8.29534	28.4423	4.92396	43.234	6.78617	5.22798	36.8006	6.34234		4.49681	46.8802	4.91079	82.8145	0.0792826
Set929	31.322	18.8329	53.0064	28.9021		32.4307	31.7363	77.9621	1.41555	7.73374	6.87401	38.5563	1.10289	43.4017	5.39854	1.41541	16.1944	1.36359	10.2202		34.0296	14.4493	24.1455	0.274931	7.50958	2.66715	4.5888	15.8238	2.2327	0.143662	32.908	47.1312	225.695	16.1772	5.52411	7.45861	64.0006	4.84862	43.8078	6.34491	4.99992	35.079	5.63706		4.12726	45.2716	18.2187	75.3234	0.0771388
Set930	31.2321	19.94	54.8749	32.8749		32.4093	23.1725	80.1832	1.56532	7.72268	6.63282	20.1178	1.1448	42.9197	4.96349	1.33582	17.3791	1.41077	10.2484		33.0417	14.8286	29.1421	0.262438	10.7117	2.62007	22.5409	15.4622	2.20443	0.142606	33.6903	55.0215	192.076	15.8805	5.47556	7.53447	62.2772	4.78885	43.8686	6.69364	5.04545	14.8286	22.8752	0.168559	4.40426	43.2388	18.2201	79.3029	0.0822209
Set931	29.1548	20.2114	54.2456	29.519		33.8058	25.0664	30.2065	1.43765	7.62502	6.32046	40.7492	1.07325	47.7895	4.99232	1.67448	17.5604	1.29103	10.2768		36.2913	14.883	24.4858	0.363803	7.64271	2.67164	21.5587	12.8557	2.21718	0.140295	34.402	50.9581		16.1549	5.3645	7.56975	62.6695	4.54114	48.8704	6.58658	4.96579	37.8261	6.02349		3.76615	40.9292	6.05042	81.1415	0.0816108
Set932	28.5922	19.4583	49.6536	33.0144		33.1985	31.1511	84.0262	1.50781	8.28569	7.26958	49.8392	1.2234	45.0042	4.96764	1.6022	18.2558	1.3357	10.0954		34.3365	14.2838	23.4359	0.303535	8.25334	2.86057	4.98149	14.6399	2.23956	0.140442	34.402	48.6866	297.475	21.0642	5.3678	7.50984	67.1664	4.7809	43.8078	7.00353	5.09852	9.72101	6.2558		8.34691	17.4016	5.5152	79.761	0.0818982
Set933	29.5702	21.013	47.4572	29.6235		33.5496	31.3432	30.3584	1.61054	7.63798	6.75812	36.529	1.05221	45.9462	4.81667	1.67275	18.091	1.26463	9.527		34.3365	14.7255	23.0887	0.260271	9.3986	2.70157	5.58244	20.1414	2.22003	0.135218	34.402	50.7581	154.342	15.9633	5.40904	7.15522	64.7339	4.72983	46.4791	2.35576	4.96575	14.4981	23.4153		3.73992	44.6372	5.86613	79.7076	0.0850032
Set934	32.4147	19.5815	47.7115	34.4835		34.8644	31.2195	28.7459	1.52924	8.16002	7.61967	15.5713	1.08859	45.647	4.93402	1.41047	11.2509	1.36359	9.45196		37.6171	15.6013	23.7263	0.270915	9.2101	2.83287	22.1965	10.8526	2.19733	0.137661	34.2777	49.2694	172.178	21.6942	5.4834	7.85077	68.1114	4.97034	46.4692	6.58658	4.9288	15.3765	5.4763	0.167407	5.62362	43.3632	6.94756	78.2084	0.0851793
Set935	34.9301	20.1854	51.1661	31.063		34.2354	23.5544	27.3739	1.68645	7.77131	6.80941	36.9373	1.26024	45.647	6.69954	1.39472	18.4105	1.49006	10.4224		36.2913	15.0884	28.0203	0.314674	8.89589	2.83224	22.7449	13.1413	2.2425	0.149993	34.402	48.0546	313.542	16.7454	5.39444	8.29795	60.002	4.73092	43.8078	7.16972	4.88066	32.9965	24.2224		4.12035	41.2666	5.67179	79.455	0.0839855
Set936	32.3292	17.9542	53.4776	34.0683		33.7577	22.8913	29.3198	1.34485	8.15171	7.35814	41.43	1.12069	44.1962	4.79502	1.60952	18.2194	1.26463	9.14022		39.2448	14.1967	24.0957	0.35254	8.03249	3.33181	5.51826	13.9715	2.2202	0.138609	35.5838	53.5821	163.016	16.7031	5.30993	7.25719	61.1999	4.91572	43.8078	6.7702	4.96155	13.5124	5.3423		6.52748	46.1209	5.16683	80.048	0.0834268
Set937	28.976	20.4664	51.6632	32.3723		32.1586	22.6385	31.8037	1.54	8.07257	7.02322	45.6559	1.14712	45.393	4.98779	1.40857	16.6546	1.3357	3.33307		33.9698	14.558	25.0393	0.291937	7.81154	2.63944	5.29894	13.0534	2.32212	0.135214	32.1066	49.2269	163.016	21.9328	5.36207	7.456	63.54	4.88069	44.5921	2.51566	4.9288	14.536	5.68566		2.88753	41.8043	18.1869	81.992	0.0848205
Set938	30.2953	18.4797	54.6145	28.3948		33.7169	32.0218	78.3314	1.52636	8.11627	6.99821	17.2183	1.06252	45.3859	22.3188	1.36197	17.3653	1.22233	9.99058		40.2636	15.7034	24.3154	0.299672	7.7458	2.66483	5.29074	12.814	2.24489	0.135106	32.5714	47.0617	162.569	16.2321	5.44488	7.49051	62.7847	4.75129	45.0968	2.46367	5.0616	32.9386	23.9574		4.15139	41.3492	18.7276	74.36	0.0886301
Set939	30.4361	19.2862	50.3323	33.9272		33.5717	31.6966	29.9757	1.50992	8.20552	7.41134	20.036	1.04777	43.1072	5.00442	1.59009	18.0338	1.44023	10.1825		38.6012	15.0126	24.1323	0.322898	8.44827	3.31423	5.27554	15.5326	2.20867	0.138563	142.565	50.8355	314.194	16.3335	5.36044	8.26299	62.2261	4.88513	46.2699	6.71701	5.10665	9.59952	23.2047		3.56207	39.3484	5.99602	78.6825	0.0774999
Set940	29.244	21.4326	52.9722	29.6378		31.8015	24.7179	45.2827	1.64709	7.84303	7.73159	40.1641	1.0947	46.1347	4.90417	1.60365	18.8746	1.41077	10.6804		35.3018	15.8289	25.7038	0.282813	8.85204	2.58558	22.1933	15.7621	2.21648	0.146033	32.908	50.2765	213.685	20.7593	5.68576	7.36965	60.9344	4.74305	44.6912	6.7891	5.25648	36.2075	6.14625		3.88505	47.5193	5.00987	76.7331	0.0803838
Set941	31.2321	18.3748	46.8832	35.6899		35.0005	23.503	39.8374	1.7992	7.70149	6.93307	41.3578	1.52302	42.2131	5.04902	1.44695	16.8376	1.49006	10.4043		35.2145	14.9066	27.6027	0.292161	7.84392	2.70376	22.5416	13.588	2.2582	0.136263	36.3354	49.442	331.164	15.7872	5.19738	7.62457	29.2064	4.70506	43.6015	7.10246	5.18895	13.942	5.94298		3.88836	41.924	5.77594	80.6229	0.0892937
Set942	29.6448	18.1758	47.5459	27.7418		34.8016	21.463	30.7637	1.5243	7.92192	7.25137	16.132	1.09701	43.1496	22.6213	0.715173	10.9414	1.13362	10.4423		36.2569	14.911	25.1792	0.314452	8.06906	2.7673	23.683	14.6977	2.29177	0.137994	34.402	48.3065	154.342	22.6153	5.40038	7.62457	59.268	4.91572	43.8078	6.60805	4.79605	14.6157	24.5605		3.72316	39.3978	4.61325	78.5997	0.0824815
Set943	32.7024	19.1907	54.3089	30.6038		33.4981	23.4576	29.991	1.58634	7.7722	7.44036	16.8392	1.33642	43.5807	5.0855	1.62376	16.9217	1.26463	10.0897		36.172	14.5274	26.7091	0.328391	6.8045	3.32752	5.15355	12.9087	2.24633	0.134403	36.0079	54.0942	153.919	17.7281	5.32058	7.76902	64.3919	4.94627	46.2699	6.50964	4.90458	36.5333	6.05182		3.69262	45.8065	5.87769	81.4119	0.198177
Set944	31.601	18.1819	47.1017	29.46		33.7928	29.0743	32.2229	1.54801	8.28053	7.40307	49.3352	1.04236	44.0911	6.94643	1.37213	12.4712	1.41077	3.59392		40.4852	16.4532	23.8714	0.311276	8.69207	2.71811	23.486	14.1337	2.24957	0.141685	32.908	49.0178	172.178	16.6471	5.26454	7.24817	60.5257	4.78181	45.0968	6.59533	4.95898	39.0839	24.7395		3.72648	41.721	18.1359	75.6238	0.0810588
Set945	30.9165	21.489	52.5989	34.3936		34.6833	23.1311	36.6283	1.59201	8.1966	7.26699	42.4268	1.14505	42.392	5.23179	1.42813	14.0074	1.26463	8.73054		35.4108	15.3271	26.0781	0.272713	7.95241	2.70636	4.80395	13.1775	2.2327	0.147335	33.6903	46.1116	171.706	20.7593	5.22315	7.30837	65.4162	4.65418	53.0362	6.52205	5.07693	15.4215	22.8713		4.16558	43.7267	6.99945	77.081	0.0783485
Set946	27.9967	20.344	50.735	28.3512		34.9353	21.2178	75.8646	1.58172	8.42378	6.79114	17.2448	1.16907	43.1072	5.20852	1.63504	12.4502	1.3357	10.1775		36.2913	14.2422	23.6181	0.257684	8.65061	2.5476	23.5896	15.8555	2.26005	0.149567	34.7575	52.2926	154.342	17.5212	5.43986	7.22806	58.8637	4.74974	43.8078	6.46468	5.0976	34.6458	7.07898		4.01769	41.3534	5.90117	83.4522	0.0784995
Set947	36.185	20.7331	52.3972	31.4302		33.2892	31.2374	27.5365	1.59481	7.5151	6.76839	43.0435	3.97932	45.5299	4.94187	1.66762	19.2013	1.69697	10.9657		39.1739	14.4816	26.9713	0.234551	8.38141	3.43177	5.3911	49.9488	2.2883	0.137123	34.402	49.578	154.342	21.8005	5.15518	7.31776	60.1875	5.06809	45.0968	6.73856	5.08124	33.112	24.3591		4.48776	42.4545	20.0349	78.5997	0.0844517
Set948	29.6251	19.4658	50.3244	28.7256		32.2161	23.4364	81.4062	1.49713	7.90447	7.36117	15.8347	1.16419	43.1496	5.27588	1.65657	16.6011	1.19733	10.2169		51.1832	15.4571	30.0633	0.270566	7.13971	2.81092	22.9173	14.8753	2.27386	0.144159	36.3354	49.8682	146.129	21.2892	5.03076	7.47233	61.8133	4.81661	43.234	6.7726	5.12296	32.3116	6.07279		4.20004	43.1467	5.62092	80.4648	0.0769464
Set949	31.8784	17.5165	50.159	31.8321		33.8457	23.6585	76.7997	1.44305	7.32934	8.94418	16.2057	1.08307	46.023	4.84969	1.39472	17.4572	1.3357	10.3002		35.5586	14.6422	23.9461	0.312336	8.69746	2.74346	22.7764	17.397	2.31578	0.148281	34.7575	47.0533	153.919	23.2764	5.2788	7.69162	61.286	4.83389	47.3577	6.28592	4.87214	37.4769	24.5605		4.39032	43.3159	5.05374	75.3353	0.0774999
Set950	27.9967	19.1129	48.3508	28.1454		31.8485	22.25	78.1771	1.55818	7.95933	6.87743	41.3268	1.15986	43.6361	4.96334	1.65393	12.1191	1.44023	3.71475		35.6193	14.3674	5.88799	0.266484	7.7389	2.80381	4.77911	13.5303	2.22939	0.139232	34.1622	47.946	154.342	15.2667	5.42683	7.29953	60.002	4.87784	46.1564	2.5529	5.15346	15.5033	5.46925		3.74819	46.7298	6.00014	77.6136	0.0823945
Set951	31.2368	18.5833	49.8578	27.8868		32.9686	32.596	30.201	1.49217	7.41403	8.45744	41.2083	1.0947	46.8699	7.04127	1.67336	17.2803	1.29103	9.41266		36.2913	15.0325	26.1809	0.251591	7.92991	2.68239	22.0855	13.7408	2.25074	0.138543	37.2576	48.0772	163.016	23.4933	5.1234	7.45688	64.012	4.65418	48.8704	6.62846	5.06827	15.083	23.8333		4.16201	40.7187	4.26769	77.3828	0.0796194
Set952	29.5702	17.7725	54.0143	28.0508		33.4268	21.5705	29.6393	1.45166	7.83328	7.92533	38.55	1.06884	44.7956	5.32883	1.46368	16.5504	1.3357	9.89685		34.6301	14.7969	28.5055	0.272451	10.0931	2.58534	23.1484	20.353	2.29061	0.137421	34.402	50.6808	191.549	16.9518	5.47212	7.48098	61.5578	4.87267	46.2699	6.67054	5.24368	14.1866	24.6323		4.22846	43.9059	19.552	83.0304	0.077465
Set953	30.9189	21.5793	50.7545	27.427		32.7682	23.7367	29.1103	1.6049	7.91568	7.06056	20.5596	1.15024	43.8526	4.96878	1.37164	10.8742	1.19733	9.87181		39.2613	15.1489	26.0986	0.299462	7.38672	2.80035	5.14212	16.0686	2.22594	0.145289	33.6903	48.715	172.178	20.5018	5.14019	7.43709	63.1248	4.70239	44.887	6.47336	5.12875	33.3802	24.23	0.159589	4.01832	42.6362	5.71067	76.949	0.0801725
Set954	31.3115	20.2637	49.8627	29.4823		33.1602	20.7431	29.6507	1.45527	8.51568	7.87711	45.6559	1.06428	47.1067	5.27588	1.71651	18.9871	1.49006	9.45449		34.3601	15.4813	25.007	0.289362	7.50433	2.63034	5.40589	22.5279	2.20077	0.136428	34.402	49.8445	146.129	21.4809	5.62654	7.42137	62.3122	4.78004	43.8078	6.64221	4.99499	9.83289	6.57095		4.14106	52.7988	4.32928	78.8872	0.0830532
Set955	31.8573	19.0073	48.0802	28.0763		33.138	22.1616	39.0388	1.46557	7.46208	7.05527	53.2352	1.18769	46.3342	7.13713	1.38835	17.1944	1.19553	9.40605		35.9132	14.7033	23.4359	0.285951	7.31483	2.62247	21.3858	14.7834	2.304	0.142409	34.7575	48.3469	1082.02	16.7573	5.38224	7.78012	59.8653	4.88715	50.8571	6.63286	4.92019	37.0588	5.76865		3.90649	44.7865	17.5544	77.3828	0.080241
Set956	29.1609	17.5439	48.4015	34.2735		33.7042	31.3555	38.0031	1.48138	7.9724	6.32022	15.8341	1.22936	44.7614	5.27295	1.38035	11.635	1.41077	10.3931		39.1739	14.6055	26.0781	0.288662	6.53092	3.29321	5.77897	14.4136	2.25101	0.135268	34.402	50.0786	163.016	16.9762	5.38565	7.97005	62.5939	4.62756	47.6314	6.77882	4.91869	34.6185	6.38346		2.90279	43.0981	19.0245	75.6968	0.080425
Set957	31.4491	17.9104	52.7865	32.8735		34.0066	23.3699	31.5544	1.87462	7.81089	8.10927	41.2177	1.07145	45.9675	5.09625	1.71157	10.9088	1.65023	9.70887		38.2436	15.7895	27.0974	0.262602	7.23614	3.15894	5.42031	14.4136	2.26493	0.143344	35.7702	47.8769	202.871	16.2238	5.12755	7.10671	64.5793	4.91572	189.109	7.10246	4.83065	37.7055	6.023		2.8157	45.5661	6.17598	77.6406	0.0783996
Set958	31.2321	18.7186	49.828	26.217		33.3525	31.7172	27.2442	1.76232	7.5536	7.65177	42.3351	1.18025	45.8407	5.01233	1.32382	9.97557	1.47928	10.2617		38.3933	15.0233	25.1901	0.319665	8.35514	2.56999	5.47215	14.8315	2.30397	0.141395	34.402	47.4631	172.178	21.5116	5.32201	8.03317	60.002	4.78181	46.0385	2.49488	5.00353	40.4336	24.0727		4.53306	44.0123	4.96801	78.9229	0.0807377
Set959	31.2321	18.5833	49.1548	34.4468		34.6258	30.9829	78.713	1.61781	7.84959	7.01297	16.7197	1.11529	41.4107	6.92573	1.68484	11.431	1.41077	10.8222		38.4934	14.2298	26.0755	0.293891	8.34704	2.80492	4.87288	13.1805	2.25064	0.152365	34.7575	53.7032	226.316	17.1985	5.42267	7.22157	61.3834	4.79711	43.4729	6.67054	5.11772	15.3017	24.7497		4.26753	44.5359	4.98647	78.5465	0.200738
Set960	27.9967	20.6536	56.4294	28.2712		34.6202	24.115	27.7622	1.6238	7.93858	6.78491	52.382	1.07437	41.9876	20.7751	1.40967	18.6249	1.3357	9.96946		35.5047	15.5827	25.0191	0.300082	11.1577	2.81712	22.1453	12.9148	2.24944	0.143439	32.5714	48.8145	154.342	5.25344	5.40665	8.10633	61.0506	4.89074	89.1797	6.50964	5.0272	35.683	24.922		4.01159	41.8936	6.00931	78.5296	0.0780727
Set961	31.9537	18.1582	52.2318	30.6325		34.8637	25.3209	40.363	1.43926	8.47551	7.61492	48.7746	1.03783	43.5511	21.8991	1.71589	15.3545	1.3357	9.7314		38.9461	15.9779	24.1973	0.309323	8.73878	2.76221	5.28285	15.3405	2.26346	0.137615	34.7575	51.4704	181.356	22.0539	5.25704	7.31787	61.3631	4.83074	45.0968	6.66609	5.2955	35.7356	23.3401		3.92932	43.616	4.06529	81.6928	0.0810822
Set962	32.4457	18.7186	50.9508	34.885		32.5609	23.7832	30.5307	1.57883	7.71742	7.07079	43.353	1.2221	40.3654	5.25188	1.39961	11.9607	1.49006	10.0654		36.9306	15.0895	25.9147	0.305839	7.91639	2.56637	4.77506	14.0972	2.23082	0.147713	32.8422	51.8899	154.342	15.1927	5.31637	7.96155	63.3011	4.70127	43.8078	6.81679	5.26812	16.7213	5.7018		3.42625	43.8885	5.05673	82.669	0.0847703
Set963	30.1074	18.0935	49.2851	28.4785		34.4644	24.7543	27.8674	1.63947	7.97927	6.84905	47.0448	3.85267	43.2073	4.76945	1.35291	11.2207	1.26463	3.8734		35.3131	14.5603	24.3488	0.286097	7.90357	2.77647	5.85213	51.8556	2.20359	0.137994	34.402	50.98	154.342	19.3452	5.05798	7.16699	59.6715	4.92428	46.2699	6.83261	4.78502	38.3028	5.61706		4.21808	43.4768	17.7786	78.8716	0.0918965
Set964	30.1074	19.956	52.5906	34.1443		33.745	22.7725	33.8022	2.30568	7.81725	7.01549	18.2713	1.30355	44.7956	5.24692	1.62519	16.8109	1.26463	10.5388		33.6556	14.7781	25.331	0.291882	8.80341	3.41804	23.3439	14.0082	2.25897	0.14167	32.5714	46.6915	214.273	22.2933	5.75249	8.00976	64.2073	4.79299	43.8078	6.37732	5.09988	10.2164	6.1287		4.43478	44.4071	5.99381	78.3855	0.0832555
Set965	31.2321	19.5317	53.1254	30.2934		34.7806	23.6486	28.52	1.56938	8.00572	7.18285	46.4497	1.11133	46.9984	5.70084	0.694759	11.476	1.22233	7.53319		36.3131	14.6128	26.7502	0.286574	8.15601	2.62796	5.15726	14.2091	2.21313	0.137614	33.6903	49.0178	154.342	21.9422	5.40255	7.209	63.9068	4.75553	45.4511	6.36516	5.12033	35.6859	6.27027		3.71927	44.318	6.9367	77.1904	0.0768034
Set966	29.5702	18.8035	50.9916	33.9632		33.8088	24.7013	27.7622	1.64206	7.79591	6.80253	44.9337	1.12201	46.8808	20.7819	1.47879	14.991	1.26463	9.57536		35.5047	14.5463	25.3486	0.28415	7.90775	2.63714	4.95747	23.2049	2.23707	0.149939	34.7575	51.052	162.569	16.2284	5.21456	7.37863	27.5916	4.85771	47.4595	6.40466	5.19269	36.54	7.01137		3.62615	54.2509	5.11476	75.1999	0.0824854
Set967	32.5774	18.3459	51.6235	30.1542		33.3832	24.9362	26.5755	1.64441	7.63348	7.09788	45.4551	1.14197	43.1371	5.0532	1.33665	11.7322	1.26463	8.00249		35.6138	14.9318	24.2445	0.298624	8.3973	2.56735	21.5915	14.5796	2.21833	0.143932	36.3354	49.088		22.6821	5.00818	8.58191	28.6986	4.72697	43.8078	6.90595	5.03662	15.1882	24.8911		3.74819	42.3461	6.23265	79.4622	0.0736267
Set968	29.5702	18.9198	49.4805	30.0739		33.6654	23.1438	31.3449	1.5304	7.70481	8.35918	50.3192	2.07119	42.9197	6.64111	1.7338	18.9194	1.19733	10.0566		32.5318	14.6387	23.6502	0.283449	8.56499	2.6017	4.94882	17.711	2.31792	0.144318	34.7575	51.0671	171.706	16.4853	5.43661	7.96218	58.1232	4.86303	43.8078	6.48983	4.94996	32.4657	5.65061		4.02778	46.5962	5.94882	82.1896	0.078908
Set969	30.5004	18.4996	48.9463	33.1526		33.1646	24.1037	31.138	1.51454	8.00184	7.08018	44.018	1.12754	45.5299	5.34738	1.35686	11.2445	1.41077	9.64509		34.3601	14.9636	28.666	0.281337	7.93163	3.21592	22.4502	12.2446	2.27412	0.135387	37.5837	46.9574	214.273	15.1989	5.16652	7.93504	59.9895	4.91836	43.8078	6.89582	5.20356	15.9629	23.29		3.80034	38.7264	7.49023	80.787	0.0817266
Set970	31.7676	19.6982	54.877	33.0651		34.9553	20.7879	26.6854	1.67307	8.02856	7.86389	49.2998	1.10482	41.9876	21.1015	1.72218	16.3083	1.22233	9.73876		37.6171	14.9414	24.5694	0.266746	8.21185	2.66868	23.3229	13.1413	2.19228	0.147768	36.0507	49.0178	314.194	23.2986	5.13261	7.39246	60.7276	4.78004	48.704	6.83321	5.09662	16.2032	6.22934		4.50314	43.2493	20.0568	77.4113	0.0821698
Set971	27.9967	18.552	53.811	28.9676		32.9895	30.7739	29.0943	1.38867	8.40375	7.56593	42.967	1.11425	41.5735	21.0761	1.70369	11.5038	1.44023	9.33006		40.3645	14.4174	25.6473	0.286044	7.79862	2.6775	4.9336	14.1883	2.30948	0.137754	34.7575	46.7209	171.706	21.1909	5.19227	8.0025	60.2057	4.90685	42.6971	2.55303	4.8978	14.3135	23.5557		3.81475	42.5743	6.31708	77.9764	0.080241
Set972	30.7793	18.1037	52.3727	29.6595		33.1791	21.9538	30.4372	1.50783	7.50324	7.03786	15.274	1.13845	46.141	6.65403	1.71405	16.7724	1.36359	9.7575		36.665	18.7094	22.682	0.24762	8.3954	3.02712	23.9604	13.9857	2.25905	0.136581	33.6903	49.1444	154.342	15.6053	5.19579	7.40424	59.065	5.01011	43.8078	6.40466	5.09266	35.318	5.65216		4.25189	41.8936	5.39247	77.5841	0.0749353
Set973	31.2982	17.8903	45.3735	29.6572		33.8229	32.2539	53.1451	1.46134	8.33728	7.39912	52.2367	1.06249	44.1074	5.03468	1.38808	16.8758	1.26463	10.544		33.0417	14.3597	22.966	0.29178	7.78601	2.71895	4.74341	14.1686	2.35259	0.14572	35.8942	58.8813	146.129	5.64796	5.57611	7.31776	61.023	4.80723	44.887	6.22627	5.18998	37.5248	22.9214		4.11954	44.2446	4.73839	83.3225	0.087718
Set974	32.3488	18.2318	52.7499	27.8428		34.0484	30.1885	30.5307	1.55794	7.94761	7.01639	43.0925	1.08859	51.8191	5.17185	1.35962	10.5427	1.3357	10.4276		36.9549	15.0087	23.4986	0.296468	8.1047	2.69943	22.7817	12.2446	2.25897	0.153125	34.1622	53.2218	313.333	22.5089	5.32494	7.58845	61.4959	4.83727	44.308	6.97494	5.43104	16.2642	23.1932		3.94899	46.8371	5.92634	76.2754	0.0800836
Set975	29.3981	19.6831	51.4746	33.5521		33.6305	24.278	28.9426	1.52128	8.32305	7.25137	15.678	1.12393	42.7455	4.99919	1.63751	11.4869	1.26463	10.9309		38.2048	14.2026	6.29661	0.27904	8.45256	2.73476	5.2958	54.5151	2.28949	0.155443	34.402	47.6924	191.549	22.4561	5.76892	7.88225	63.1514	5.01445	46.5995	6.50822	5.21789	33.3629	24.4021		3.62253	40.2623	6.85043	77.0063	0.0824182
Set976	29.6448	19.0989	54.7874	28.3803		33.9418	32.0528	81.3308	1.68864	8.92943	6.84905	38.7304	1.13919	46.1467	7.98476	1.40487	17.0178	1.44023	9.97075		38.0441	14.6268	27.1789	0.286044	7.95849	2.5786	4.57043	13.4294	2.22851	0.149701	32.5714	51.052	172.178	21.6281	5.44202	8.12471	64.7933	4.51811	48.8704	6.40966	5.0496	32.7295	23.2435		3.61362	45.3879	19.1881	79.8658	0.0787594
Set977	30.1508	18.914	52.1453	34.5186		32.9686	24.9541	83.3195	1.52006	7.70149	7.87711	17.29	1.12754	47.0479	7.80759	1.5864	17.0178	1.29103	9.30601		37.3368	14.6384	25.4031	0.289362	8.04166	2.78547	22.549	51.0127	2.23193	0.13601	32.5714	51.3734	1142.83	21.7558	5.30483	7.18491	58.647	4.6152	44.887	6.61387	5.14497	10.2127	24.3158		3.88351	47.5193	5.26107	82.4644	0.206061
Set978	29.5702	19.309	51.2471	35.3991		32.6682	31.7349	31.5723	1.76163	8.02506	6.80941	18.1713	3.84943	44.7614	5.24227	1.67971	10.8131	1.22233	3.80531		39.2043	14.5208	25.9357	0.294943	7.76946	2.68734	5.10665	11.4061	2.25006	0.138171	34.402	55.1432	192.076	5.43735	5.44109	7.39328	59.4442	4.96831	43.8078	6.35344	5.11113	38.0942	25.1884		4.01326	41.9269	18.6367	83.1208	0.0643516
Set979	34.8414	19.3914	52.0727	32.3216		32.0957	23.0276	28.234	1.85003	8.2674	7.27778	39.1137	3.94217	47.7895	5.24227	1.68069	17.7093	1.40056	10.2659		36.2642	14.7411	25.8905	0.259932	7.92692	2.76068	4.85163	13.5334	2.25715	0.133567	34.402	48.237	162.569	23.0246	5.16716	6.94584	65.6263	4.95322	46.0619	6.75683	5.24336	38.428	6.0859		4.48486	43.1467	19.0797	74.1654	0.201699
Set980	31.0419	19.1914	50.7496	34.5837		34.5	30.8853	81.7868	1.7842	7.93463	6.64098	16.3656	4.13472	44.7764	5.07525	1.56412	18.0142	1.13362	9.4826		35.8534	14.5036	28.7844	0.287677	8.24106	2.76807	22.5368	21.5018	2.26783	0.134131	35.5007	50.0399	153.919	16.8032	5.20437	7.15829	59.4442	4.84845	46.2699	6.50964	4.88887	15.5941	24.2954		4.02479	45.9719	5.35855	78.1472	0.0772056
Set981	31.2321	19.9178	47.9328	29.9811		34.8599	30.8853	76.8322	1.59959	8.153	7.39163	45.4077	1.16527	45.647	5.07174	1.39161	17.721	1.22233	9.43434		34.4883	14.6055	23.1974	0.259701	7.89297	2.66197	21.5165	14.3592	2.27467	0.145464	34.402	49.2694	172.178	21.5116	5.341	7.24108	61.7191	4.95873	43.8078	6.61474	5.06386	35.1585	24.5197		4.18024	41.9531	6.93693	85.6756	0.0800836
Set982	35.1076	21.0567	50.2797	30.9944		33.3903	31.3105	38.6316	1.59213	7.98332	6.43625	16.6128	1.07201	47.1067	5.1084	1.46336	17.0889	1.36359	10.4836		38.3309	16.7353	22.5083	0.30216	8.72659	2.81516	5.42031	16.3494	2.25905	0.14873	34.402	53.0208	181.356	16.4404	5.24888	7.66505	66.4576	4.63786	51.6171	6.61474	4.93766	34.2211	25.0104		3.72648	41.9531	18.3127	75.9989	0.0810822
Set983	29.8065	18.7135	47.499	33.3299		34.2324	23.9263	29.9196	1.65323	7.8793	6.68716	40.4192	1.10528	42.5861	21.5742	1.38041	10.3007	1.26463	9.39021		50.3832	14.4576	23.313	0.276642	8.32119	2.7848	5.35512	15.2729	2.20014	0.135505	32.908	50.6406	1164.74	15.7181	5.42779	7.8128	60.2797	4.77992	43.8078	6.64434	4.98146	15.456	23.1286		3.9021	42.4097	6.17089	76.1935	0.0794683
Set984	33.9196	21.1558	48.8459	30.3477		34.0348	22.7455	29.755	1.56485	7.88615	7.13345	43.5327	1.21274	45.645	14.2652	1.62444	16.422	1.33369	7.45301		36.2642	14.6846	23.0663	0.297078	8.57029	2.67305	5.61403	16.3451	2.28845	0.144202	33.6903	58.4448	202.871	18.3962	5.29235	7.5283	61.5522	4.8747	47.7568	6.55794	5.17013	14.0503	23.1373	0.36242	3.80084	41.7777	5.70831	80.363	0.0710377
Set985	31.2368	18.3459	42.7941	29.7608		34.2655	22.4393	32.5196	1.56819	7.77914	6.37294	50.5482	1.15799	48.2246	5.45815	1.38057	18.8903	1.44023	9.71089		37.0894	14.5406	25.1123	0.308821	8.02038	2.57246	22.8868	47.2386	2.26417	0.135902	157.606	49.4638	1024.44	22.8606	5.38712	7.45126	62.7847	4.79299	46.2699	6.76181	5.15452	36.9874	6.02172		3.68637	42.6217	6.10083	79.5272	0.0822947
Set986	30.1978	19.6376	50.3244	30.3161		33.4358	24.4315	29.3784	1.79884	8.08451	8.06172	43.9312	1.13791	44.7614	4.95071	0.697196	12.0781	1.56241	10.2828		43.0521	14.6516	23.7901	0.280423	8.00139	2.64723	4.6896	14.3886	2.26621	0.13787	33.6903	50.4209	172.178	19.4181	5.2441	7.37958	62.2866	4.90354	47.3577	6.77235	4.86009	10.0563	5.68936		5.48183	43.0981	18.4563	79.3029	0.0808634
Set987	33.794	17.8528	54.5368	28.3435		34.3092	24.0553	30.3966	1.5276	8.20692	7.09788	16.2057	1.39797	45.5299	21.9671	1.72577	16.0676	1.3357	9.7314		40.4852	16.7505	26.1714	0.30351	8.69675	2.65735	23.4037	20.3789	2.26657	0.130979	34.402	54.8617	202.315	22.2217	5.173	7.87569	62.7228	4.74143	43.8078	6.80942	4.86249	14.9526	6.02898		4.39425	45.3762	4.38614	80.159	0.080425
Set988	35.4744	18.6823	54.6334	28.8154		33.9421	23.5378	83.0998	1.53458	8.3853	6.58835	41.6994	1.04693	44.3372	21.787	1.40083	18.4529	1.57381	3.60871		36.7893	14.4291	23.3811	0.262538	7.75191	3.10938	22.2697	13.2945	2.32714	0.1351	34.402	48.1083	296.659	16.8839	5.23328	7.43849	60.5257	4.84845	46.2699	6.5661	5.09988	14.8536	24.7395		3.26626	45.5246	5.49999	82.648	0.0796718
Set989	30.7727	19.1845	51.5861	29.4071		33.1549	23.2626	78.8038	0.994417	7.65344	8.61363	47.4701	1.17713	44.1621	5.20086	1.59157	16.7183	1.26463	8.01175		33.1435	15.5546	6.16912	0.256605	7.40977	3.13093	5.21927	13.999	2.24255	0.146447	32.5714	50.5168	181.855	15.3645	5.52079	7.15341	60.8614	4.64584	46.2699	6.69364	5.00904	15.2848	22.848	0.36242	4.02953	41.7467	5.02608	77.4815	0.0738546
Set990	31.9806	18.3338	52.5005	28.3656		33.2529	24.3799	29.0943	1.56674	7.50265	6.9314	16.3103	3.62919	45.4407	5.42389	1.66292	19.7255		11.2473		37.5167	14.5406	28.2808	0.292677	8.11772	2.62654	5.384	13.0807	2.23396	0.137047	42.4267	49.442	200.085	21.1555	5.3678	7.37958	60.6059	4.92759	46.0385	6.59299	5.28364	13.774	24.5025		4.99798	40.8922	5.52344	75.6238	0.0765886
Set991	31.9537	20.3972	52.0554	32.342		35.0065	31.3937	28.1766	1.58015	7.69436	6.95952	17.9143	1.30355	42.4144	4.98484	1.52865	11.514	1.26463	9.82138		36.8039	15.0745	26.728	0.320344	8.09079	2.66071	23.6327	46.0797	2.26126	0.144558	40.4553	54.0481		20.7013	5.20266	8.16656	65.0351	4.8631	48.2195	6.3185	4.9288	15.1304	23.5902		3.82645	40.9091	5.36946	78.7004	0.0743572
Set992	29.5702	18.0935	46.871	34.2697		35.0813	31.8655	77.4978	1.49228	8.18533	6.83854	43.6876	3.95536	48.5608	5.15306	1.45016	19.1317	1.29103	9.32741		39.1739	15.3107	25.1266	0.318211	31.6513	2.86226	5.45682	50.8012	2.23045	0.147676	30.5602	50.1261	172.178	16.1552	5.28028	7.94544	26.8179	4.69689	48.2303	6.66609	5.03543	37.0775	5.90766		4.05871	42.0079	19.2922	75.5192	0.0779417
Set993	30.9165	18.7186	53.0664	31.8492		32.8977	24.2178	77.5584	1.62263	7.9472	6.77827	42.703	4.12938	41.5074	5.03054	1.55643	11.4134	1.13362	9.79002		37.6171	15.1998	24.4406	0.299902	7.99393	2.66769	5.10489	13.3237	2.20971	0.133659	35.5838	48.3469	154.342	21.5265	5.50896	7.7048	62.7796	4.81969	46.2699	6.89577	5.18408	34.1332	6.08768		3.97744	42.6501	5.47438	77.0063	0.0777811
Set994	29.8592	18.8035	54.4061	28.1354		33.6947	22.4615	29.5915	1.5304	8.12773	7.63523	40.664	4.43437	43.4017	7.06311	1.72706	18.4529	1.19733	9.73876	45.9208	35.4805	14.939	23.6437	0.250521	7.55298	3.38785	21.9399	22.6486	2.26446	0.130693	34.402	50.1261	154.342	5.78891	5.10993	7.67876	60.409	5.04412	43.8078	6.88082	5.32781	16.6616	23.4153		3.74926	37.4543	19.4602	78.1803	0.0809709
Set995	30.7818	19.0894	54.7468	34.9337		32.3064	32.3321	28.5358	1.42208	7.85461	7.16634	16.1567	1.10618	44.1074	4.79671	1.64166	11.9607	1.49006	10.1323		34.0276	14.4895	27.135	0.313621	8.28734	2.74771	5.07941	13.9857	2.27306	0.147118	34.402	50.7405	153.919	16.77	5.60157	8.02764	59.9895	4.87144	43.8686	6.76757	5.25684	37.388	23.5994		4.0207	42.557	5.62516	76.5952	0.0793622
Set996	31.2368	20.4494	48.5125	34.787		33.8231	23.939	75.8076	1.54688	7.88471	6.96034	37.1641	1.23877	49.9047	4.91984	1.71691	16.1401	1.26463	9.60408	59.128	34.6349	15.2018	24.973	0.262731	7.11358	2.6039	5.48229	13.5584	2.28584	0.149216	36.9703	54.8617		21.7002	5.39899	7.53447	61.7592	4.77286	48.5415	6.89648	4.89671	36.2203	24.3158		3.6432	44.037	5.98784	77.1668	0.0730858
Set997	31.7571	18.552	53.4287	32.2825		34.1363	23.8595	29.5505	1.49894	7.97551	7.26525	41.2952	1.16746	46.7019	5.04946	1.53488	18.7228	1.49006	10.664		34.3601	15.0999	28.7043	0.2855	8.23613	3.12091	5.12889	19.2069	2.22022	0.139623	34.402	48.2214	154.342	15.7688	5.25916	7.70707	61.7592	4.7809	45.5233	6.54019	4.86713	15.0495	22.9214		3.95852	43.1016	6.7258	75.6681	0.0834431
Set998	31.322	20.4462	51.1734	30.5147		33.45	31.1094	76.0145	1.41012	8.07399	6.77478	50.3025	1.14197	43.2991	21.23	1.42285	10.3194	1.26463	10.3458		33.9294	15.984	27.163	0.302407	8.13363	2.65274	22.7542	12.8686	2.19237	0.139881	34.402	52.2373	153.919	22.2759	5.01313	7.97267	60.6059	4.84733	47.395	6.98024	5.18809	36.0998	5.99796	0.343135	3.71359	44.4071	5.07182	79.7474	0.0798357
Set999	31.2321	20.4861	53.6078	28.5188		34.0049	22.6532	36.616	1.543	7.79591	6.89734	53.6528	1.44663	45.9462	5.15934	1.64109	18.7285	1.19733	9.84293		38.6144	15.0015	25.7998	0.333306	8.45657	2.5786	22.8076	14.172	2.28575	0.137801	32.908	50.4889	145.728	22.3997	5.47225	7.07112	59.786	5.03766	48.6116	6.47336	4.82271	33.6309	23.6561	0.359945	3.71359	43.1467	5.67105	80.3774	0.079115
Set1000	30.4895	19.4091	52.067	33.62		34.5311	31.2349	34.9426	1.55211	7.91671	7.43439	18.4746	1.11239	43.3892	5.10406	1.38211	11.1889	1.56241	9.9396		37.8073	14.9132	27.7759	0.293722	7.4969	3.45344	5.08849	58.1098	2.25472	0.134522	34.402	48.6078	225.846	16.0561	5.50706	7.87569	65.2258	4.88424	43.8078	6.62846	5.11772	10.1045	6.34158		3.21327	43.2752	19.4047	80.1455	0.0626237
[truncated: 30 more columns]

## Sheet: PODAcc-11Perc
	acetazolamide	adapin	ajmaline	allopurinol	allylalcohol	amiodarone	amitriptyline	aspirin	azathioprine	benzbromarone	benziodarone	bromobenzene	bromoethylamine	bucetin	caffeine	carboplatin	chlormezanone	chlorpheniramine	chlorpromazine	cimetidine	ciprofloxacin	clofibrate	clomipramine	colchicine	coumarin	cyclophosphamide	cyclosporinea	diazepam	diclofenac	doxorubicin	enalapril	erythromycinethylsuccinate	ethanol	ethionamide	ethionine	etoposide	furosemide	gentamicin	griseofulvin	haloperidol	hydroxyzine	ibuprofen	imipramine	indomethacin	iproniazid	isoniazid	ketoconazole	labetalol	lornoxicam
Set1			35.8561	37.9705		33.8938	30.9147	22.8841	1.31853	9.27158	6.97535	39.4535			5.2739	1.65526	21.0459					23.8924		1.06449	7.84679	3.41311	5.61941		2.18364	0.151601					5.28996	8.69096		7.02368			5.18139	41.9886			6.79988		21.3394
Set2			17.171	26.0776		31.8319	32.3057	27.9648	0.967355	6.91917	6.62152	54.8742			5.59095	1.66841	10.7331					48.7066		1.03262	6.85433	3.29147	21.0789		2.19991	0.12793					5.20634	6.38055		5.2311			5.49036	38.9189	26.1357		4.38359		5.30132
Set3			58.6528	34.9206		34.9247	33.0671	26.9635	0.916318	6.22552	5.61974	14.9363			25.0793	0.492831	9.26744					17.3173		1.0324	6.67953	2.48746	25.2365		2.11641	0.13809					4.71169			5.73349			5.30246	7.09829			4.2922		4.3703
Set4			61.188	35.8749		36.2112	32.8686	53.8818	1.53802	6.95397	6.99367	54.9335			25.1234	1.48296	18.7967					19.7681		0.342559	5.56066	2.40824	19.9141		2.24851	0.150632					4.71779	6.78094		5.7694			5.03329	36.5053			3.78181		3.82496		0.0749062
Set5			51.2555	29.9356		33.5151	24.0063		1.69225	7.12201	5.93558	17.4239			9.78854	1.52451	16.7771					16.4302		0.312515	10.7181	4.10267	4.52807		2.47261	0.144755					4.54293	6.78841		5.22657			7.62566	13.6223			3.72039		20.6022
Set6			44.535	41.5771		30.5913	32.3038	26.9442	1.52132	5.3042	12.0514	13.4532				1.7672	15.9282					14.7767		0.364722	11.4444	1.07213	26.7325		2.2993	0.136064					5.90033	7.60492		5.98229			7.471	47.2246			3.80328		3.86341		0.0961673
Set7			37.8713	32.0198		30.608	27.5042	122.461	1.43577	10.2639	6.62152	16.4486			14.821	1.78266	10.3525		9.0329			14.9614		1.08336	8.25578	2.5238	4.70439		2.3534	0.0502659					4.84519	6.81435		20.4561			4.91232	11.1153			4.0638		6.15143
Set8			53.7876	28.252		35.6127	21.181	28.4789	1.2039	9.73484	18.1356	44.7985			4.99327	0.510373	11.5272		10.2129			19.5759		0.211906	8.01746	3.00988	27.9697		2.28432	0.14195					4.25931	8.95697		4.89579			4.99859	42.6991			3.26546		7.72035		0.0758107
Set9			47.407	33.4895		34.8228	23.6568	84.8458	4.63757	7.94262	9.19266	57.9583				1.09775	17.8861					14.7409		0.422559	25.011	0.803438	20.0064		2.43195	0.151198					5.56738			5.02551			4.94368	31.7874			3.84756		6.40928
Set10			54.7404	32.0564		38.2097	31.5436	107.854	4.72588	9.09182	6.62152	30.5516			4.86909	1.56635	17.7965					14.5784		0.231562	12.1975	3.03391	4.76021		2.4059	0.142501					4.887	6.7192		5.21458			5.1846	12.3004			5.34157		4.75214
Set11			67.2214	38.838		44.5197	32.9192	28.0785	1.96481	7.15893	17.3657				4.51452	2.04975	8.44157					17.8073		0.291781	7.89098	2.54304	26.1757		2.43105	0.122367					5.44916	6.83087		4.86606			4.96759	12.4325			4.73342		5.70458
Set12			40.7635	32.1808		33.9457	19.4012	77.6719	1.5972	9.31292	8.6807				24.7983	1.23482	10.2563					19.1571		0.276255	8.42289	1.21277	4.97844		2.00322	0.137013					6.00657	8.33354		5.08054			5.72048	38.2928			3.44898		3.82496		0.206771
Set13			56.5919	27.7898		34.4059	32.4605		0.949747	9.90072	7.38673	54.8742				1.56062	15.8844					14.4996		0.304371	6.81501	3.29457	24.2774		2.37719	0.153293					6.33674	8.60666		5.30942			11.0197	35.3077			4.44504
Set14			49.7787	33.6913		32.1423	22.8389	25.4795	1.24837	7.95829	15.4339	60.6379			4.54669	1.23045	9.71057		8.65684			24.1876		1.21569	30.7874	2.70758	18.8576		2.57729	0.140869					4.64515			4.80705			5.32355	34.3717			3.3681		7.14293
Set15			58.7888	28.1053		31.0793	23.6203	35.3732	1.59939	9.45367	10.255	22.0064			11.3007	1.50143	15.7382					23.6447		0.325501	8.77109	2.58523	25.9519		2.33199	0.0578214					4.22912			4.43583			4.12402	38.7739			3.26546	52.5182	5.43426
Set16			25.2489	25.8199		34.0584	29.1283	26.9115	6.16707	9.45693	7.80189	47.8023			22.2293	1.70074	9.889					14.7849		0.400074	7.64287	2.77605	32.5657		2.52077	0.143552					4.39446	7.30945		5.05033			21.502	36.8138			2.92718		6.96882		0.0867068
Set17			55.8578	27.6671		36.1874	30.9463	88.5598	1.53789	8.15605	12.8568	16.7422			7.3905	1.5712	17.72					13.609		0.327458	9.5822	3.52324	22.4732		2.27733	0.156608					5.03351	9.06231		8.26672			4.87158	9.62002			5.13899		21.9691		0.0772749
Set18			52.9732	34.3836		36.5978	22.4669	27.9937	1.51892	9.9229	6.85795	59.7912			6.4211	1.13632	15.9282					10.8881		1.14876	8.75359	2.5921	4.92632		2.36805	0.158906					4.65013	8.24808		16.5418			5.04028	37.685			3.44898		4.7601	76.926	0.0838001
Set19			44.9124	33.0189		35.3325	10.0656	51.8687	2.17486	10.7084	9.01427	15.162				0.6731	12.9764					18.7607		0.325501	6.38769	3.2937	23.8516		2.36175	0.140169					4.82294			4.78159			5.17471	15.5107			6.29377		6.60844		0.0776244
Set20			55.5317	33.7004		32.8486	23.3697	98.4569	1.42466	8.72629	11.8486	15.1175			6.92729	1.63681	15.7382		7.76006			24.5967		0.310033	5.98168	3.48711	5.25279		2.28661	0.1612					3.97323	7.0139		2.56746			5.41269	30.4807			4.59082		3.73911
Set21			57.3225	37.0942		35.851	34.1402	27.4888	2.01168	9.08513	9.19266	30.6228			5.61824	1.89974	15.8844					44.682		0.325501	7.2735	3.16496	22.3865		2.55081	0.134288					5.91359			4.50491			5.58414	48.4515			4.0638		16.7138		0.224174
Set22			49.5315	33.2974		34.5826	25.3185	42.8115	1.78178	6.19561	7.38673	59.2746			9.26767	1.69722	20.1458					17.8938		0.271307	32.0427	2.95985	8.056		2.19592	0.148867					3.93455	7.34918		5.34353			5.08431	34.2081			3.92948		3.97906
Set23			55.4615	31.2334		35.3165	32.8427	39.4803	1.5849	9.05788	6.26918	15.8514				1.82935	18.6042					39.483		0.277747	25.5787	1.48917	4.52807		2.20037	0.0510313					5.04797	8.97868					4.83766	41.3337			3.26546		17.6827
Set24			14.9488	35.8938		33.8949	33.5462	44.7943	2.10581	9.92702	7.4091	15.0079			5.0752	1.66558	7.99238					14.2307		1.02623	10.4254	3.27882	5.61049		2.14261	0.129296					4.64676	8.91305		5.15258			4.9841	43.5756			1.89004				0.0870841
Set25				36.4806		32.2693	23.6568	26.9115	1.15593	7.8298	14.5728	33.9197			6.67097	1.06472	19.171					21.1046			12.0087	1.29197	22.4178		2.3436	0.135154					5.20618	7.76223		4.7581			5.39452	38.4623			2.48432		7.51066
Set26			52.8148	26.6002		34.5261	15.4779	29.5968	2.15683	7.15625	14.4497	23.2433			4.76824	1.52911	10.9195		6.95617			13.6258		1.12993	10.6464	3.54784	5.14212		2.43571	0.143583					7.54828	7.86063		4.44405			5.79702	40.2033			4.14932		5.12209
Set27			53.7876	40.327		32.3844	22.5658	39.4611	1.90363	7.44438	14.7409	52.5327			7.63217	1.70296	18.1503		11.1792			20.1794		1.05195	7.97812	3.47256	23.2585		2.23895	0.140028					4.7721	9.30179		4.89106			4.98207	41.8206			5.19698	45.3637	20.2038		0.0818252
Set28			60.0035	23.6758		34.9777	32.8727	58.8832	2.1636	8.76573	4.76952	51.9542			7.43738	1.27636	21.0524					21.3508		1.11664	10.4298	3.40883	4.68683		2.26943	0.149383					5.87508	8.95697		4.86817			5.42073	35.5877			4.45807		5.48275		0.0780629
Set29			58.3348	31.7126		33.3888	36.4732	35.0315	1.64092	8.65272	4.28838	19.7267			7.68604	1.39085	18.3126					46.1035		0.429738	29.573	2.57725	3.88773		2.25778	0.14714					5.86771			4.97761			4.9691	14.4343			9.84399		19.429		0.0895765
Set30			42.5965	37.5906		33.6011	31.6866	82.0372	1.84767	8.82533	8.24037				5.66171	1.36386	20.1306		3.53986			15.0022		1.0839	7.91722	2.94453	21.6505		2.10099	0.146761					4.65201	7.36233		5.43075			5.70879	37.9779			3.64282		23.6794
Set31			54.528	34.4021		32.1703	20.3634	46.5181	1.59665	8.76489	9.78132	16.8042			4.30475	1.72509	36.0173					15.1576		1.13744	33.9973	2.98681	23.0972		2.32951	0.128321					4.68419	8.02909		2.46869			21.9574	9.79265			2.70008		21.9711
Set32			54.1362	32.1453		33.6142	21.7184	79.0332	1.43406	11.3548	8.21878	41.2076			5.07212	1.61216	11.373					13.7952		0.364722	28.1105	2.68961	24.7624		2.30034	0.144213					5.03995	8.28169		5.30917			4.85918	12.8632			3.33019		4.61553		0.0635018
Set33			55.8728	27.8454		34.581	31.6919	29.0278	0.983931	7.9253	14.1335	38.5801				1.30397	19.9322					17.6503		0.275262	9.75922	2.64984	20.5642		2.27673	0.131894					5.42999			4.50491			4.60061	33.5175			3.26546		4.03354
Set34			23.685	52.9968		32.622	17.7558		1.36198	8.76191	5.93558	13.8049			7.0219	0.698057	22.6467					20.5112		0.870529	6.5523	3.46195	4.44971		2.38128	0.134865					6.86955	8.02909		5.14177			4.08548	40.2842			2.22696		5.14936
Set35			45.4742	32.0535		37.2975	38.1676	40.2992	5.65149	7.54417	10.5256	35.4316			15.3354	1.94416	18.5437		2.41818			21.4608		0.302235	28.7335	2.68443	4.53853		2.3667	0.135644				20.6412	5.44741	6.93929		4.7594			3.8241	37.0613			2.62395		21.3217
Set36			53.0363	33.8633		30.833	29.4839		1.61245	8.5937	7.04553	17.6832			9.12458	1.41564	11.9734					17.6386		1.14988	8.35243	3.70017	23.6984		2.18966	0.15407					5.12924	6.62772		4.96397			7.71336	32.0742			3.44898		4.59148		0.196653
Set37			55.6605	35.887		34.9927	21.0783	22.2845	2.00524	8.68044	11.6407	18.3833				1.53161	12.1851					13.629		1.13067	7.58563	1.53282	7.6221		2.30222	0.1644					6.10488	7.78039		5.30942		7.56912	5.0262	39.8185			1.89004		22.8924		0.0816179
Set38			22.8425	29.8384		36.0213	30.6035	70.3668	0.81361	7.46197	8.09586	52.0103			4.30736	0.70968	15.0391					22.6617		0.325501	9.60781	1.12811	10.0695		2.21274	0.140831					6.03753	7.75494		4.69983			4.81689	40.6724			7.83248		5.191
Set39			50.9254	37.4095		41.1492	23.3474	41.7759	1.23887	9.70417	7.80189	60.4239			15.7647	0.561996	11.9734		10.7733			17.0321		1.10739	8.77109	3.60161	24.557		2.29766	0.14469				21.7829	4.64827	8.04856		4.70324			5.07174	12.2527			3.44898		4.67994
Set40			53.5824	22.0142		37.7511	7.60323		2.22791	9.54477	5.3207				9.62391	1.75926	16.7771					25.1309		0.23446	8.57723	3.08692	23.2503		2.53007	0.120032					6.59066	7.36233		6.28391			5.12518	14.0075			5.77081		6.2469
Set41			70.9727	39.597		33.6277	32.4577	31.2602	1.24938	6.0953	4.04793				21.032	1.71321	18.5437					16.4044		0.298103	7.74522	3.28987	23.6344		2.3604	0.135514				15.8108	5.79486			3.98878			6.90159	9.0729			1.43792		18.8909		0.0711038
Set42			48.3536	33.9323		32.28	32.0155	30.0914	1.6972	8.88332	19.7135	44.9275				1.77851	16.2398					24.3658		0.30417	8.27605	2.92968	22.224		2.28578	0.104292					6.50348	6.9205		4.80705			4.54781	14.4942			6.80531		17.2741
Set43			20.025	42.761		45.9128	23.7718	72.0093	1.98581	9.33918	7.07701	58.6475			11.174	0.744816	30.3334		10.2775			18.2653			9.21769	2.54073	23.4999		2.17387	0.128063					5.21957	8.73814		2.36137			16.2987	12.5519			4.99913		6.97985
Set44			58.7888	35.6864		34.2035	10.5556	28.424	1.67397	8.98328	13.4794				7.029	1.63261	19.2204					14.0568		0.366114	7.50119	3.21006	8.2629		2.3892	0.165059					5.99603	6.97056		4.89654			4.55761	10.7816			3.44898
Set45			14.4241	30.5161		38.0161	32.4817	25.7738	1.12971	5.97024	9.19266	25.8057				1.73997	22.7019					15.3881		0.356614	7.34797	3.79673	24.0869		2.50839	0.135546					5.11812	7.00022		5.63387			5.60047	37.9203			8.59239		5.14936
Set46			48.2334	36.8832		31.0044	19.1642	31.2287	1.51221	8.01469	6.26918	22.5818			22.0607	1.26527	10.9343					16.1922		0.977464	5.59669	4.04465	5.5611		2.18117	0.140863					5.35329	10.0696		4.63598			9.73913	47.0345			6.28321		3.86885		0.0774711
Set47			26.9305	26.6052		33.6103	9.83284	25.7738	1.68538	8.04899	9.2205	16.8646			5.05791	1.71666	19.1704					16.2184		0.277205	7.93266	2.74179	23.2987		2.1908	0.139832					4.62118	6.95159		3.84223			4.97983	31.0997			3.81714		18.6588		0.0790269
Set48			55.6605	28.7808		34.5632	36.1829	87.3351	2.01091	9.57644	15.5741	44.4186				1.46192	16.1881		10.9972			20.3445		0.261371	33.1465	3.59877	24.3548		2.25753	0.159303					5.45021	8.76904		5.83058			4.74484	8.66931			4.09001		20.8151		0.223343
Set49			16.091	29.1142		31.1709	36.1585	43.3102	1.75338	8.61538	6.94279	25.3512				1.58823	16.8495					16.0466		1.12432	7.73088	2.92327	5.27674		2.41462	0.131302					4.73144	7.45049		5.02551			5.41608	7.86576			3.26546		5.59977
Set50			46.1625	33.8473		31.8652	29.4056	68.9649	1.9361	7.98028	24.0583	16.7422			4.80222	1.46647	22.259					14.327		1.04259	30.0631	2.68226	22.5511		2.22977	0.141565					5.21654	8.14116		2.5755			4.55761	38.8189			2.71733
Set51			18.9594	27.9116		37.3451	33.7004	44.9564	1.77892	7.70966	17.0623				6.61976	1.5887	19.1704					14.7804			16.4593	3.04372	20.3835		2.2178	0.149488				14.868	5.08384	10.0989		3.45025			5.52214	37.222			9.05298		14.4759		0.0824502
Set52			47.9032	26.9574		34.6497	7.84118	79.2635	1.48477	7.32675	11.3569	42.2125			12.1733	0.584825	12.0121					18.3496		1.09042	11.3732	2.96062	8.56797		2.40818	0.132236					5.40772			3.77653			5.41323	7.98081			7.0211		14.1864
Set53			50.0714	25.1873		36.0223	22.8565	96.6613	2.0509	10.045	5.61974				14.6497	1.5747	18.0588					13.6494		0.315906	11.0521	0.883946	21.3744		2.23456	0.144419					4.95186	7.22737		4.55126			5.19909	7.67662			4.18178				0.0768301
Set54			51.7586	24.3919		31.0955	22.4689	83.4751	1.47091	9.29915	7.38673	59.7912			10.3253	1.68403	18.5711					55.4717		0.34863	8.19057	2.39673	25.9044		2.35314	0.149005					5.57907	9.20127		5.24296			24.8324	36.4058			3.09169		5.31019		0.196653
Set55			17.9048	34.7361		33.1198	7.70958	36.1245	0.683236	6.64758	8.6807	54.9335			24.6101	0.931008	9.62121		2.55409			15.5197		0.235496	7.72032	3.13509	23.5569		2.38785	0.145161					4.58949	10.4703		7.85174			5.37018	38.5189			3.44898		8.03951
Set56			32.2162	25.5006		34.7015	35.5696	78.3771	1.04454	9.55255	7.80189	15.0079			6.19279	1.71634	9.75248					11.648		0.362089	8.7337	3.30667	4.79146		2.11711	0.154032					6.97156			3.65111			5.39497	40.5262			4.2922		4.87535		0.053237
Set57			56.5919	33.373		34.3779	32.9661	53.0443	1.67718	7.47758	8.33857	34.0822			7.2149	0.625512	18.7967					15.5737		0.293536	28.6969	3.737	20.5462		2.27413	0.149775					6.12422			4.75918			22.7977	14.0163			8.73764		4.87611
Set58			20.6829	37.5337		34.6282	31.1138	48.5116	1.90313	9.94708	7.38673	35.3664			5.57157	1.20579	20.3411					14.4704		0.28014	7.79464	2.44394	20.8501		2.06958	0.139944					5.48113	7.48627		5.33321			4.86754	39.6107			2.77142		23.0081		0.187241
Set59			54.6444	27.8572		33.1473	20.1575	96.32	1.64089	9.63975	7.66506	20.8354			7.41655	0.540362	10.9195		11.0483			14.9996		1.05598	8.51254	3.15946	19.7327		2.33477	0.140111				7.29744	5.45652	7.77611		3.07224			4.36226	43.6668			9.22872		20.521
Set60			18.1361	35.3618		32.5164	22.0204	28.7523	1.42945	8.08172	6.99367	44.0129			7.0459	1.85317	16.6227					42.4819		0.385129	9.78471	2.60372	7.01279		2.35404	0.157254					4.91028	7.62028		5.05919			5.16343	11.2747			3.84756		20.3673		0.152881
Set61			20.8753	33.8504		35.8451	33.2793	79.1945	1.71237	6.70226	9.70932	15.4671			5.61824	1.56308	10.8328					20.0439		1.0347	6.84499	3.11407	24.3274		2.02191	0.118882				17.7518	5.05378	9.20127		5.55563			5.03335	37.4801			4.23413		5.37112	18.5629	0.162035
Set62			44.8898	28.7996		36.8395	23.3373	43.3102	2.36122	8.30858	13.5619				4.98461	1.75518	13.0079					21.039		1.16308	8.16709	2.46449	3.10922		2.30724	0.0551925					6.53077	9.23764		4.97067			6.62507	36.8276			2.22696		6.40298
Set63			60.2179	30.003		34.9661	10.1107	28.424	0.8973	5.15859	11.2181	19.7267			23.3005	1.04412	20.9365					23.1587		0.294189	11.8407	2.64762	5.25928		2.41615	0.0535625					4.7961	10.8703		5.52032			5.27509	15.5482			6.64749		6.68427
Set64			53.5824	25.7232		35.2703	7.84118	28.9253	1.98343	9.74844	8.24037	38.1096			22.0652	0.840594	16.0164		9.48789			15.1468		0.327458	30.8219	3.90369	4.96394		2.50772	0.134672					4.97567	6.81435		4.52715			4.81376	41.7406			4.8005		6.15143
Set65			51.2601	31.3396		38.2206	19.9567		0.909438	7.44194	8.24037	62.6483			5.62261	1.61761	18.8657					19.3994		0.307072	25.0447	2.4749	5.33589		2.50927	0.12786					5.46052	9.11432		4.96397			5.81935	31.7509			5.00819		19.7952		0.0774711
Set66			19.032	39.9368		32.3948	32.6448	70.1778	4.70904	7.34344	10.5676	17.18			5.07212	1.38116	18.8914					13.8542		0.349276	5.9424	2.27604	24.6332		2.18901	0.1609					5.15858	8.30242		4.78159			5.08431	32.106			1.85394		5.14936		0.0587898
Set67			85.8198	32.3955		34.7858	21.6421	38.0201	1.74968	5.87713	9.12579				6.27991	1.64947	6.26999					18.2351		0.235496	25.8437	1.31874	4.97328		2.23426	0.144438					5.92351	8.59709		3.82335			4.59425	9.16244			7.93163		4.98493
Set68			53.768	31.319		40.7821	21.8241	28.9253	1.82846	11.1684	15.8407	28.9258			6.31217	1.49423	14.1334		12.4492			15.5412		0.32433	8.13655	3.89124	4.06899		2.50184	0.174572					5.54312	7.47069		4.81881			4.74237	42.0615			3.72614		4.66901
Set69			44.6223	28.0198		33.0356	30.5748	35.3732	1.48482	9.98956	10.8314	19.1487			5.65827	1.57025	19.5859					15.2686		0.327246	10.3346	2.61305	23.3867		2.20341	0.155937					4.36876	7.77611		4.55126			4.8786	36.5279			3.64282		6.11636
Set70				28.1469		42.8817	23.6339	111.783	1.72053	8.38712	15.3009	18.3833			5.98402	1.52452	19.1704					21.5528		0.229937	6.44506	1.45308	5.89239		2.39184	0.152856					5.18643	7.69041		5.02666			5.32626	36.1314			2.48432		18.3639		0.162147
[truncated: 930 more rows]
[truncated: 30 more columns]

## Sheet: PODAcc-S1500
	acetazolamide	adapin	ajmaline	allopurinol	allylalcohol	amiodarone	amitriptyline	aspirin	azathioprine	benzbromarone	benziodarone	bromobenzene	bromoethylamine	bucetin	caffeine	carboplatin	chlormezanone	chlorpheniramine	chlorpromazine	cimetidine	ciprofloxacin	clofibrate	clomipramine	colchicine	coumarin	cyclophosphamide	cyclosporinea	diazepam	diclofenac	doxorubicin	enalapril	erythromycinethylsuccinate	ethanol	ethionamide	ethionine	etoposide	furosemide	gentamicin	griseofulvin	haloperidol	hydroxyzine	ibuprofen	imipramine	indomethacin	iproniazid	isoniazid	ketoconazole	labetalol	lornoxicam
[truncated: 1 more rows]
[truncated: 30 more columns]

[truncated: 12 more sheets: FirstMode-60Perc, FirstMode-11Perc, FirstMode-S1500, Perc5-60Perc, Perc5-11Perc, Perc5-S1500, Perc10-60Perc, Perc10-11Perc, Perc10-S1500, Rank25-60Perc, Rank25-11Perc, Rank25-S1500]
