# Supplementary material for: Transcriptomic point of departure determination: a comparison of distribution-based and gene set-based approaches
Source: Front Genet. 2024 May 9;15:1374791. doi: 10.3389/fgene.2024.1374791 (PMC11112360; doi:10.3389/fgene.2024.1374791)
Supplement: Supplementary file 2 [file DataSheet3.zip › DS16.xlsx]

## Sheet: Read me
Filename	Supplementary File 16
Description	Distribution-based tPOD results calculated from the median across all 1000 simulations for each method and reduction scenario.
Mentioned in the text	Section 3.4

## Sheet: CompiledResultsDistMethods
Molecule	PODAcc-60Perc	PODAcc-11Perc	PODAcc-Set1500Plus	FirstMode-60Perc	FirstMode-11Perc	FirstMode-Set1500Plus	Perc5-60Perc	Perc5-11Perc	Perc5-Set1500Plus	Perc10-60Perc	Perc10-11Perc	Perc10-Set1500Plus	Rank25-60Perc	Rank25-11Perc	Rank25-Set1500Plus
acetazolamide	30.9892	NA	29.5702	40.4343	NA	11.9001	15.8609	NA	21.2873	23.1667	NA	31.3563	48.3807	NA	275.319
adapin	19.0896	NA	18.78	6.84147	NA	31.6431	7.34172	NA	7.22855	18.243	NA	20.0279	28.7192	NA	37.9099
ajmaline	51.1661	48.3536	45.7575	20.9219	22.806	15.1171	17.4405	19.5004	17.7676	22.9519	25.714	36.0312	26.7778	113.045	64.8466
allopurinol	31.0257	33.0404	34.6832	45.9956	44.4081	48.786	14.2473	18.0271	13.5323	27.9736	28.864	23.5078	25.9314	61.2424	37.8114
allylalcohol	NA	NA	NA	NA	NA	NA	NA	NA	NA	NA	NA	NA	NA	NA	NA
amiodarone	33.6139	33.9955	34.2208	56.5744	53.2261	25.3541	23.9419	24.5202	23.8	31.9556	32.5492	30.437	21.4978	39.8076	26.203
amitriptyline	25.2387	29.1283	20.7554	11.7029	12.1268	42.5025	9.46158	10.7974	18.7445	13.9153	16.5165	22.1469	14.3962	50.1029	28.5095
aspirin	31.2969	38.9421	29.9927	35.368	36.0026	33.0151	23.3255	26.4561	29.6393	31.377	32.0113	33.0522	34.0896	155.838	84.1668
azathioprine	1.54112	1.59692	1.9176	1.02775	1.67257	1.04992	0.889292	0.94065	1.02461	1.19755	1.27102	1.31602	1.10593	5.89697	2.09439
benzbromarone	7.97272	8.40646	7.37824	13.8807	13.1169	11.9275	5.22378	5.43847	4.15311	7.52635	7.72183	5.81385	5.45162	13.4369	5.82074
benziodarone	7.05527	8.63173	6.15366	18.8456	16.9937	18.0553	6.28325	7.0036	3.80265	8.31332	8.65643	6.51825	9.05109	67.5374	9.28229
bromobenzene	39.8217	39.0149	17.5626	19.1778	20.1523	21.4562	15.6009	16.6833	16.6039	19.436	20.8533	19.0627	25.462	104.242	43.9091
bromoethylamine	1.15222	NA	1.11869	1.34988	NA	1.14161	0.910752	NA	0.877033	1.18086	NA	1.09943	2.1769	NA	6.58232
bucetin	44.3372	NA	49.9008	12.3285	NA	53.5192	20.1046	NA	31.7387	46.3002	NA	47.9343	76.4857	NA	346.244
caffeine	5.19913	6.93215	6.48183	6.47976	7.04658	7.47773	5.11733	5.25067	5.22522	5.75112	5.95384	6.47886	6.70656	36.5724	15.543
carboplatin	1.53185	1.57788	1.60947	0.716291	0.724762	2.31948	0.535867	0.563313	0.590662	0.755982	0.77531	0.948945	0.62528	2.22988	1.37979
chlormezanone	16.5669	17.6192	8.16467	13.7807	25.0711	9.76425	9.52001	10.4893	9.01799	12.4434	13.2124	10.9181	13.2182	103.438	23.5474
chlorpheniramine	1.3357	NA	NA	0.266812	NA	NA	0.391893	NA	NA	0.981185	NA	NA	10.7767	NA	NA
chlorpromazine	9.85132	NA	10.3084	3.85302	NA	13.5112	3.06042	NA	4.49385	4.18412	NA	7.79924	10.5626	NA	14.3499
cimetidine	NA	NA	NA	NA	NA	NA	NA	NA	NA	NA	NA	NA	NA	NA	NA
ciprofloxacin	36.2913	NA	NA	56.5109	NA	NA	24.8766	NA	NA	36.6451	NA	NA	72.0444	NA	NA
clofibrate	14.7589	16.496	13.8456	20.3562	20.3721	23.9872	11.1005	11.8947	8.69224	15.8302	15.9348	11.8663	10.9923	26.395	12.4461
clomipramine	24.8518	NA	27.0388	6.67999	NA	41.7017	6.52906	NA	26.537	20.3252	NA	29.148	37.2569	NA	68.7453
colchicine	0.285711	0.32433	1.13888	0.353921	0.337942	0.377831	0.231365	0.252044	0.361725	0.297302	0.319202	0.475018	0.337798	2.12299	1.29358
coumarin	8.00307	8.75359	10.3306	9.64254	9.33367	12.0347	5.56781	6.06832	5.42373	7.52697	7.93566	9.20358	7.17056	38.3974	11.5384
cyclophosphamide	2.70071	2.93472	2.91921	1.10772	1.1483	1.22355	0.891182	0.953184	1.04856	1.30253	1.38635	1.39186	1.1905	4.82776	2.90133
cyclosporinea	7.14418	20.9631	5.40984	5.73487	5.4711	5.76257	3.9886	4.35223	4.46777	5.67167	5.79787	5.77812	5.18696	35.641	8.00254
diazepam	14.4119	NA	14.1391	17.1016	NA	16.9738	10.0001	NA	12.2181	13.5741	NA	15.7465	49.0132	NA	89.949
diclofenac	2.26327	2.31468	2.34886	3.36023	3.19496	2.94548	1.61503	1.8014	2.25136	2.3188	2.3708	2.50991	2.25073	3.48165	2.69156
doxorubicin	0.140152	0.142982	0.147462	0.0646857	0.0580217	0.0732462	0.0439481	0.0466226	0.0549382	0.0688706	0.0723934	0.0773701	0.0424918	0.165899	0.0777225
enalapril	34.402	NA	NA	41.5899	NA	NA	28.6094	NA	NA	35.7855	NA	NA	211.245	NA	NA
erythromycinethylsuccinate	49.8682	NA	45.3285	63.4086	NA	57.1783	48.121	NA	46.759	52.5721	NA	52.2344	78.1269	NA	355.36
ethanol	172.178	NA	NA	233.801	NA	NA	158.634	NA	NA	181.528	NA	NA	1871.37	NA	NA
ethionamide	18.694	NA	15.8055	6.17809	NA	3.15387	5.56586	NA	5.28917	7.94938	NA	9.58434	23.3304	NA	34.1742
ethionine	5.36234	5.28395	6.52862	14.6068	13.6847	15.6512	4.05414	4.12834	4.55296	5.65885	5.69052	6.60245	2.03482	5.36978	4.4291
etoposide	7.54379	8.19079	7.02879	11.005	10.5803	10.1695	2.73275	4.95513	2.13416	7.37597	7.7803	7.5185	8.64371	20.2334	11.2183
furosemide	61.8236	NA	67.7778	17.0105	NA	20.3892	17.2	NA	22.7374	27.1153	NA	30.443	77.7759	NA	94.539
gentamicin	4.83754	5.01429	4.85823	2.89382	6.05202	2.85467	2.79847	3.22935	3.27798	4.23601	4.42296	5.15713	4.96656	29.3894	6.83142
griseofulvin	45.4872	NA	44.9341	55.4811	NA	68.9003	41.1976	NA	44.9872	50.7662	NA	49.7463	230.353	NA	293.931
haloperidol	6.63295	NA	6.57778	2.61232	NA	2.72275	1.99776	NA	2.53878	2.68517	NA	3.85414	8.01217	NA	11.5437
hydroxyzine	5.0382	5.192	21.0247	6.03029	6.32232	8.52637	4.71443	4.90122	6.02408	5.64143	5.69846	7.5795	5.46871	25.1203	12.9796
ibuprofen	31.8478	33.5503	29.4754	10.578	11.2101	9.64561	8.34881	8.77682	8.15262	11.3169	11.6756	11.3498	9.02068	42.3837	15.3218
imipramine	23.097	NA	24.8731	6.68571	NA	10.1591	5.81218	NA	10.5041	6.76315	NA	25.2596	27.8758	NA	41.0581
indomethacin	NA	NA	NA	NA	NA	NA	NA	NA	NA	NA	NA	NA	NA	NA	NA
iproniazid	3.91508	3.84756	4.29965	4.28853	3.24613	2.20317	1.39006	1.52637	1.48853	2.19641	2.42357	2.25748	2.06332	12.1906	3.70693
isoniazid	42.9617	NA	45.2649	17.8045	NA	18.0562	16.0863	NA	18.8671	20.144	NA	41.4438	52.6178	NA	110.133
ketoconazole	5.84927	6.20366	20.554	6.22663	5.8469	7.58634	4.13432	4.38797	4.223	5.22761	5.49704	6.93203	6.05725	37.1185	27.5086
labetalol	78.6048	NA	80.139	17.2438	NA	120.848	17.9632	NA	52.0898	30.8254	NA	77.7942	97.6992	NA	123.769
lornoxicam	0.0797367	NA	0.0787516	0.0889156	NA	0.0883384	0.0549731	NA	0.0621189	0.0663582	NA	0.0808393	0.0878502	NA	0.124691
mefenamicacid	45.2528	47.709	45.2863	26.0852	26.0735	26.5577	18.8074	19.4222	20.8228	26.1374	26.4832	26.4934	17.4304	51.5921	24.5304
meloxicam	0.469279	NA	NA	0.696111	NA	NA	0.435186	NA	NA	0.544169	NA	NA	1.85117	NA	NA
metformin	53.531	NA	NA	74.4583	NA	NA	51.1357	NA	NA	58.1991	NA	NA	377.161	NA	NA
methapyrilene	8.0121	8.87378	7.45368	8.74354	17.7803	5.63564	5.47133	5.51264	5.3763	7.47781	7.50026	7.48857	2.77657	4.60223	3.57461
methimazole	1.80943	2.7421	2.54866	4.30431	4.97752	4.5874	1.68339	1.70306	1.71629	2.19516	2.21434	2.68941	1.52712	3.90112	2.22355
methyldopa	30.5042	34.2751	24.8818	40.9867	43.299	42.089	25.737	27.7906	25.8447	32.2653	33.685	28.3158	36.1019	188.025	49.1909
methyltestosterone	48.823	48.8303	43.1246	19.6215	16.7482	9.17355	11.0771	12.6265	9.94745	17.1594	18.2348	15.4393	16.0672	85.0295	40.2023
mexiletine	18.7024	NA	21.9077	12.3579	NA	9.94106	8.29863	NA	9.71655	12.512	NA	21.2281	22.7223	NA	40.5719
moxisylyte	29.8739	NA	30.687	32.1491	NA	36.5048	16.0708	NA	31.3732	21.8539	NA	33.9335	67.7936	NA	184.058
naphthylisothiocyanate	2.69742	3.10409	3.07901	4.59817	4.69604	4.62159	2.41668	2.49506	2.13961	2.93588	3.04009	2.95237	2.53625	4.63142	3.28454
naproxen	1.30541	NA	1.80615	1.81977	NA	2.01412	0.961914	NA	1.24896	1.25259	NA	1.82375	2.15319	NA	6.702
nitrofurantoin	6.02765	NA	NA	7.54591	NA	NA	4.37745	NA	NA	5.13036	NA	NA	30.7922	NA	NA
nitrofurazone	16.8451	17.5049	20.7983	8.26817	8.78508	27.9292	7.41715	8.16153	8.50868	10.6561	11.6231	16.4289	10.3938	29.4173	21.5613
papaverine	21.6104	NA	27.3776	27.2513	NA	29.9257	17.8248	NA	23.3012	20.0278	NA	24.927	32.1256	NA	130.202
pemoline	3.36788	NA	3.54266	4.49389	NA	4.08697	2.79061	NA	2.73182	3.23929	NA	2.99487	5.31199	NA	7.7752
penicillamine	50.0505	51.2514	54.4215	69.2533	64.7019	73.8514	32.4423	33.8673	32.5764	44.155	45.3435	42.7359	36.6517	102.059	47.8442
phenacetin	150.28	154.666	119.946	58.9338	79.0431	255.279	54.9966	59.4457	56.3789	77.2619	81.5094	90.6312	87.3351	316.454	153.51
phenobarbital	3.52682	3.7782	3.45612	2.2458	5.53445	2.31836	1.8159	2.06524	0.60663	2.62736	3.0505	1.79727	4.01191	30.6763	4.42859
phenylanthranilicacid	180.404	NA	195.985	56.797	NA	50.4702	48.1061	NA	46.451	57.9945	NA	54.1063	96.0047	NA	236.37
phenylbutazone	37.5807	34.372	37.4642	16.9299	19.5157	10.721	12.4196	14.5052	11.4055	18.512	21.1162	19.6175	28.1249	138.892	44.7421
phenytoin	32.8821	NA	33.9568	44.7393	NA	43.2954	24.0185	NA	35.4563	35.4676	NA	38.9174	47.9225	NA	172.74
quinidine	15.5063	NA	43.4982	15.4449	NA	16.9248	10.0354	NA	15.4935	14.8382	NA	18.0012	50.5003	NA	68.8831
sulfasalazine	163.556	154.404	175.464	71.2057	71.9109	73.614	49.7844	55.5611	48.2491	67.7446	72.152	64.544	66.0594	283.423	82.9258
sulindac	9.64817	9.80026	9.17954	15.018	14.8458	14.3325	7.95659	8.13198	7.22604	10.1059	10.2285	9.31494	7.66885	12.6722	8.61249
tetracycline	46.7495	NA	284.077	57.0473	NA	27.1914	33.0045	NA	38.1183	45.8143	NA	57.6241	328.317	NA	437.83
theophylline	9.47709	10.0135	14.0508	11.1172	10.8325	4.54485	5.89953	6.7611	4.85786	8.59176	9.22572	7.12363	10.074	65.9688	40.8391
tolbutamide	205.251	NA	NA	67.7201	NA	NA	55.2849	NA	NA	83.2533	NA	NA	352.065	NA	NA
triamterene	30.7349	NA	32.1408	13.7776	NA	9.42163	11.3714	NA	13.8707	26.7472	NA	26.1627	52.6491	NA	80.4719
triazolam	29.7131	NA	NA	63.6154	NA	NA	19.2887	NA	NA	30.255	NA	NA	64.4303	NA	NA
trimethadione	67.4388	70.8986	78.6356	132.126	122.454	135.225	38.0039	39.5828	37.5427	59.4054	60.1283	60.6927	36.2368	90.8779	61.6218
