# Supplementary material for: Transcriptomic point of departure determination: a comparison of distribution-based and gene set-based approaches
Source: Front Genet. 2024 May 9;15:1374791. doi: 10.3389/fgene.2024.1374791 (PMC11112360; doi:10.3389/fgene.2024.1374791)
Supplement: Supplementary file 2 [file DataSheet3.zip › DS3.xlsx]

## Sheet: Read me
Filename	Supplementary File 3
Description	List of probesets that map to S1500+ rat genesapproximated the percentage of rat microarray probesets that are mapped to S1500+ rat genes
Mentioned in the text	Section 2.5

## Sheet: Supplementary_File_3
S1500 Probeset Ids
1371470_at
1372109_at
1373312_at
1371379_at
1375895_at
1392769_at
1370880_at
1373036_at
1370405_at
1373759_at
1376160_at
1379829_at
1372987_at
1393210_at
1372534_at
1388277_at
1393090_at
1394117_at
1380568_a_at
1374858_at
1376151_a_at
1385571_at
1367495_at
1398706_at
1398392_at
1376688_a_at
1382119_at
1383256_at
1398496_at
1393000_at
1376943_at
1372585_at
1388754_at
1376935_at
1380219_at
1372858_at
1391302_at
1367685_at
1398617_at
1376737_at
1389439_at
1388900_at
1373527_at
1370991_at
1371220_at
1371221_at
1371353_at
1389381_at
1370363_at
1381918_at
1369312_a_at
1374646_at
1389859_at
1368199_at
1369206_at
1369085_s_at
1373490_at
1368187_at
1368016_at
1368742_at
1370237_at
1389922_at
1395863_at
1370063_at
1389554_at
1369491_at
1367820_at
1387306_a_at
1398266_a_at
1387378_at
1387195_at
1367911_at
1368760_at
1369963_at
1369220_at
1388022_a_at
1369010_at
1369082_at
1389195_at
1371163_at
1387134_at
1375757_at
1371429_at
1371430_at
1389105_at
1392391_at
1379582_a_at
1368330_at
1368488_at
1368268_at
1367457_at
1368260_at
1369020_at
1369455_at
1388051_at
1374904_at
1367696_at
1389101_at
1390343_at
1387391_at
1388674_at
1368074_at
1367876_at
1369956_at
1370910_at
1387359_at
1387360_at
1387279_at
1368433_at
1368066_at
1367712_at
1387001_at
1368494_at
1370918_a_at
1368079_at
1390203_at
1367807_at
1375324_at
1367907_a_at
1398765_at
1370929_at
1388148_a_at
1369078_at
1373426_at
1398346_at
1368245_at
1368164_at
1368108_at
1368434_at
1387187_a_at
1369747_at
1370911_at
1368656_at
1386888_at
1370832_at
1373401_at
1368960_at
1389329_at
1377064_at
1382778_at
1387024_at
1398781_at
1389234_at
1369538_at
1387244_at
1398282_at
1369061_at
1368010_at
1369517_at
1393923_at
1369345_at
1388048_a_at
1369659_at
1375468_at
1387030_at
1387784_at
1367852_s_at
1386955_at
1377637_at
1373089_at
1370993_at
1371322_at
1398783_at
1367567_at
1369696_at
1377791_at
1382719_at
1367736_at
1394529_at
1386997_at
1398799_at
1388309_at
1368387_at
1374765_at
1387294_at
1368182_at
1395769_at
1367613_at
1369496_at
1382154_at
1398792_at
1368754_at
1369386_at
1387647_at
1370130_at
1399027_at
1368545_at
1379919_at
1398243_at
1368741_at
1370118_at
1370066_at
1387810_at
1382370_at
1382035_at
1368252_at
1369029_at
1367777_at
1370619_at
1370620_at
1398813_at
1387062_a_at
1369509_a_at
1369698_at
1368159_at
1368292_at
1368295_at
1368296_at
1368275_at
1367898_at
1386978_at
1389092_at
1387800_at
1387115_at
1368025_at
1370613_s_at
1369964_at
1369440_at
1368142_at
1368143_at
1370090_at
1390797_at
1368307_at
1367678_at
1370138_at
1383785_at
1397686_at
1368184_at
1380504_at
1386880_at
1387011_at
1387114_at
1367815_at
1368007_at
1369485_at
1387643_at
1387093_at
1387094_at
1371134_at
1377386_at
1387126_at
1370160_at
1387981_at
1388184_at
1395311_at
1387130_at
1390412_at
1376972_at
1369350_at
1368254_a_at
1370342_at
1382723_at
1374232_at
1379041_at
1382366_at
1393499_at
1396411_at
1389143_at
1370464_at
1370465_at
1369307_at
1373916_at
1387777_at
1379402_at
1368482_at
1387574_at
1369534_at
1368052_at
1387687_at
1370174_at
1369531_at
1377672_at
1367716_at
1370176_at
1372092_at
1370976_at
1372635_at
1375683_at
1387371_at
1370034_at
1368124_at
1395576_at
1369032_at
1372160_at
1398111_at
1387121_a_at
1368062_at
1393562_at
1371027_at
1388136_at
1368283_at
1368967_at
1388171_at
1367694_at
1387372_at
1368332_at
1370592_at
1367651_at
1385619_at
1390891_at
1367612_at
1380177_at
1371350_at
1387737_at
1377518_at
1391229_at
1377698_at
1373565_at
1375469_at
1385011_at
1370147_at
1369840_at
1369450_at
1387630_at
1388348_at
1367909_at
1370412_at
1368840_at
1398805_at
1370258_at
1367843_at
1370336_at
1380262_at
1374458_at
1370495_s_at
1376457_at
1387922_at
1387964_a_at
1389297_at
1370476_at
1383926_at
1370627_at
1397581_at
1371703_at
1371358_at
1387950_at
1374302_at
1370665_at
1371442_at
1392384_s_at
1398310_at
1391032_at
1387893_at
1370950_at
1370951_at
1372101_at
1388211_s_at
1384115_at
1388210_at
1391433_at
1371161_at
1384262_at
1371152_a_at
1379340_at
1379889_at
1367794_at
1387783_a_at
1367702_at
1367854_at
1369115_at
1367758_at
1369291_at
1384240_at
1398349_at
1386954_at
1383126_at
1368862_at
1375178_at
1367555_at
1367556_s_at
1387022_at
1367617_at
1370299_at
1386998_at
1370359_at
1370009_at
1369159_at
1367585_a_at
1371108_a_at
1387611_at
1368677_at
1368678_at
1383391_a_at
1383392_at
1393219_at
1368000_at
1369764_at
1368695_at
1375575_at
1398251_a_at
1369158_at
1367995_at
1368518_at
1369658_at
1383242_a_at
1383243_at
1384126_a_at
1384127_at
1387087_at
1369112_at
1387462_at
1367626_at
1368826_at
1368418_a_at
1368419_at
1368420_at
1370269_at
1387243_at
1369136_at
1370496_at
1394844_s_at
1387874_at
1387791_at
1370028_at
1375317_at
1368064_a_at
1370075_at
1383536_at
1387599_a_at
1368708_a_at
1369519_at
1370830_at
1385413_at
1368321_at
1368851_at
1369111_at
1368077_at
1370511_at
1371234_at
1388266_at
1370086_at
1387843_at
1367737_at
1367856_at
1368344_at
1370760_a_at
1368288_at
1368289_at
1387312_a_at
1371073_at
1375250_at
1375755_at
1369639_at
1369640_at
1372002_at
1367731_at
1367732_at
1375705_at
1368272_at
1367576_at
1369163_at
1368572_a_at
1389900_at
1368985_at
1380861_at
1387400_at
1369745_at
1391708_at
1368306_at
1368950_a_at
1368951_at
1368221_at
1368222_at
1388189_at
1370952_at
1388122_at
1367553_x_at
1370491_a_at
1387701_at
1370310_at
1370080_at
1370148_at
1369465_at
1367577_at
1368247_at
1370912_at
1369889_at
1388469_at
1382599_at
1392569_at
1370333_a_at
1367652_at
1386881_at
1368592_at
1371170_a_at
1398256_at
1369191_at
1371148_s_at
1387226_at
1387124_at
1387815_at
1370077_at
1368819_at
1387346_at
1370232_at
1368856_at
1369788_s_at
1374404_at
1389528_s_at
1387788_at
1368877_at
1369701_at
1386965_at
1387765_at
1370067_at
1370870_at
1369218_at
1371237_a_at
1388267_a_at
1371015_at
1368308_at
1370896_a_at
1381219_at
1387787_at
1367572_at
1370815_at
1387969_at
1387946_at
1370850_at
1383435_at
1370936_at
1370891_at
1369015_at
1390066_at
1370380_s_at
1375112_at
1378564_at
1398826_s_at
1387667_at
1371166_at
1370285_at
1372032_at
1387678_at
1370355_at
1369900_at
1384842_s_at
1397221_s_at
1369901_at
1371618_s_at
1368731_at
1369902_at
1367846_at
1370439_a_at
1370557_a_at
1370558_a_at
1370559_at
1371200_at
1388225_at
1387034_at
1368519_at
1392264_s_at
1370697_a_at
1370854_at
1368238_at
1383904_at
1370631_at
1384838_at
1370516_at
1370187_at
1370422_at
1383248_at
1381997_at
1389588_at
1396446_at
1370694_at
1370695_s_at
1386321_s_at
1370780_at
1373894_at
1370836_at
1373577_at
1370570_at
1386864_at
1369473_at
1388634_at
1370583_s_at
1367647_at
1368651_at
1387263_at
1371014_at
1370247_a_at
1370504_a_at
1398790_at
1388805_at
1379314_at
1375882_at
1387261_at
1372211_at
1369105_a_at
1387459_at
1371133_a_at
1398278_at
1369493_at
1370384_a_at
1370789_a_at
1368259_at
1381806_at
1368645_at
1397916_s_at
1370603_a_at
1390798_at
1370982_at
1375476_at
1383072_at
1388185_at
1381136_at
1370989_at
1371112_at
1388208_a_at
1383303_at
1370481_at
1387986_at
1367973_at
1369633_at
1387655_at
1388583_at
1368609_at
1370848_at
1367641_at
1370172_at
1367562_at
1367563_at
1368048_at
1370987_at
1368372_at
1369974_at
1371160_at
1387069_a_at
1369148_at
1370228_at
1391323_at
1370474_at
1378457_at
1387983_at
1394456_at
1369651_at
1369652_at
1368446_at
1368447_x_at
1387193_a_at
1387691_at
1391384_at
1397499_at
1371247_at
1367830_a_at
1367831_at
1370752_a_at
1367784_a_at
1388246_at
1367598_at
1387033_at
1385013_at
1368027_at
1369122_at
1369180_at
1370485_a_at
1370812_at
1387704_at
1369275_s_at
1387511_at
1369897_s_at
1387906_a_at
1390263_at
1368601_at
1368602_at
1387006_at
1368191_a_at
1368573_at
1372550_at
1369877_at
1385414_at
1395116_at
1369483_at
1380104_at
1370420_at
1367632_at
1367633_at
1386870_at
1367951_at
1388278_at
1370186_at
1367786_at
1387073_at
1388168_a_at
1370630_a_at
1371179_a_at
1373829_at
1375129_at
1368240_a_at
1370585_a_at
1397189_at
1387219_at
1398306_at
1369864_a_at
1387713_a_at
1387323_at
1368075_at
1367939_at
1386929_at
1398725_at
1370177_at
1367855_at
1386956_at
1368335_at
1368134_a_at
1387075_at
1367871_at
1369225_at
1369226_at
1371124_a_at
1386917_at
1368627_at
1368947_at
1389801_at
1368102_at
1367570_at
1368835_at
1372757_at
1387354_at
1370224_at
1371781_at
1387876_at
1398832_at
1387123_at
1369444_at
1379643_at
1382425_at
1369760_a_at
1369103_at
1373683_at
1367636_at
1386872_at
1387563_at
1368186_a_at
1369387_at
1391882_at
1368297_at
1369194_a_at
1369186_at
1367594_at
1369860_a_at
1376980_at
1369935_at
1370714_a_at
1370907_at
1370345_at
1370346_at
1370154_at
1371034_at
1387760_a_at
1378425_at
1368832_at
1387353_at
1388765_at
1368924_at
1373803_a_at
1368553_at
1398258_at
1369244_at
1370611_at
1373315_at
1387817_at
1367739_at
1368163_at
1387084_at
1387053_at
1368253_at
1387907_at
1370427_at
1369286_at
1370214_at
1369101_at
1369102_at
1377059_at
1370881_at
1370934_at
1370688_at
1372523_at
1367775_at
1367735_at
1383943_at
1371137_at
1370816_at
1370824_at
1368587_at
1370809_at
1370547_at
1370885_at
1387234_at
1370458_at
1371053_at
1387232_at
1370728_at
1371252_at
1375568_at
1368497_at
1369339_at
1368325_at
1369736_at
1371527_at
1387669_a_at
1387301_at
1392820_at
1393314_at
1387711_at
1368504_at
1375629_at
1398816_at
1369120_a_at
1367568_a_at
1387228_at
1368322_at
1367581_a_at
1370150_a_at
1371400_at
1387852_at
1368474_at
1367897_at
1386869_at
1369629_at
1369630_at
1368161_a_at
1367720_at
1368686_at
1393888_at
1367614_at
1387587_at
1368568_at
1369268_at
1387934_at
1369831_at
1387690_at
1390386_at
1369754_a_at
1371173_a_at
1373466_at
1370131_at
1372111_at
1393281_at
1367764_at
1368921_a_at
1387952_a_at
1388013_at
1386927_at
1387899_at
1371694_at
1387830_at
1370026_at
1368280_at
1374778_at
1368990_at
1367979_s_at
1387020_at
1368458_at
1368983_at
1386907_at
1367899_at
1373575_at
1370747_at
1392865_at
1368489_at
1388094_at
1388289_s_at
1368773_at
1369904_at
1369598_at
1370461_at
1370462_at
1387202_at
1369771_at
1368269_at
1369033_at
1387423_at
1369678_a_at
1369679_a_at
1370724_a_at
1389538_at
1371491_at
1390426_at
1387812_at
1369581_at
1370114_a_at
1367832_at
1370297_at
1398850_at
1367947_at
1370181_at
1398882_at
1370296_at
1387896_at
1369815_at
1388018_at
1369131_at
1369132_at
1384933_at
1368406_at
1387174_a_at
1370518_a_at
1370519_at
1370840_at
1398330_at
1369435_at
1390795_at
1367693_at
1372249_at
1387774_at
1369182_at
1368870_at
1375532_at
1367948_a_at
1397868_at
1369252_a_at
1369969_at
1370307_at
1368411_a_at
1388152_at
1398766_at
1369195_at
1367679_at
1369671_at
1387925_at
1387875_at
1394338_x_at
1370166_at
1370167_at
1382189_at
1370283_at
1369526_at
1387675_at
1398287_at
1398827_at
1367715_at
1371530_at
1387173_at
1369528_at
1389127_at
1371578_at
1369621_s_at
1398828_at
1398829_at
1372168_s_at
1387625_at
1378427_at
1378827_at
1388201_at
1388920_at
1368391_at
1368392_at
1387167_at
1369727_at
1367814_at
1386937_at
1369374_at
1391946_at
1387203_at
1387375_at
1370234_at
1369255_at
1370750_a_at
1392946_at
1369179_a_at
1369174_at
1389373_at
1386862_at
1375852_at
1387848_at
1393173_at
1370085_at
1370216_at
1374914_at
1387684_at
1370927_at
1395580_at
1398321_a_at
1368160_at
1387505_at
1369463_at
1369146_a_at
1369147_at
1368813_at
1387343_at
1389828_at
1369098_at
1387455_a_at
1389611_at
1392924_at
1370964_at
1369626_at
1387652_at
1398977_at
1387472_at
1370790_at
1387181_at
1367877_at
1388059_a_at
1367859_at
1392492_at
1368123_at
1367992_at
1387158_at
1370862_at
1367942_at
1369204_at
1369289_at
1382496_at
1392969_at
1367671_at
1367743_at
1386903_at
1387278_at
1367985_at
1368514_at
1367742_at
1370803_at
1396133_at
1370802_at
1398358_a_at
1382493_at
1397571_at
1381711_at
1394704_at
1370540_at
1370541_at
1390430_at
1370479_x_at
1387985_a_at
1375522_at
1383711_at
1372246_at
1389844_at
1371696_at
1376039_at
1387967_at
1375357_at
1368607_at
1393894_at
1370593_at
1384139_at
1371600_at
1375956_at
1390591_at
1370817_at
1370344_at
1370555_at
1375441_at
1383600_at
1368121_at
1375360_at
1398787_at
1379245_at
1389533_at
1382913_at
1380213_at
1382463_at
1372079_at
1385933_at
1371266_at
1389873_at
1374107_at
1384063_at
1371803_at
1372601_at
1373969_at
1391762_at
1395619_at
1390765_at
1387973_at
1370859_at
1369202_at
1387283_at
1370902_at
1370475_at
1370698_at
1370470_at
1370615_at
1387943_at
1384441_at
1385710_at
1374467_at
1392292_at
1397764_at
1371596_at
1382287_at
1376884_a_at
1376263_at
1398910_at
1375519_at
1372255_at
1372437_at
1371128_at
1370971_at
1389079_at
1375010_at
1372181_at
1388569_at
1377033_at
1371808_at
1379935_at
1374884_at
1379261_at
1390844_at
1375871_at
1377143_at
1373304_at
1372506_at
1388582_at
1371432_at
1388979_at
1382165_at
1389350_at
1390650_at
1388510_at
1389123_at
1393942_at
1395605_at
1379234_a_at
1379235_x_at
1384108_at
1384338_at
1371456_at
1377280_at
1398858_at
1385152_at
1395702_at
1388322_at
1388458_at
1374571_at
1371541_at
1384818_at
1372183_at
1382251_at
1382756_at
1372438_at
1396386_at
1377390_at
1373034_at
1379959_at
1371385_at
1375696_at
1379298_at
1391677_at
1395364_at
1398055_at
1398523_a_at
1395944_at
1384734_at
1389265_at
1389032_at
1371498_at
1372877_at
1371594_at
1385309_at
1371446_at
1381576_at
1394770_at
1393581_at
1382678_at
1375428_at
1381968_at
1373391_at
1377079_a_at
1388324_at
1398049_at
1378443_at
1372552_at
1373347_at
1394734_at
1389314_at
1382648_at
1373418_at
1382040_at
1383455_at
1375381_at
1388395_at
1384039_at
1392468_at
1397201_at
1374440_at
1371357_at
1376579_at
1371249_at
1391415_at
1393573_at
1371851_at
1372685_at
1376684_at
1383251_at
1388337_at
1396245_at
1389449_at
1376051_at
1397341_at
1380474_at
1391450_at
1373064_at
1372863_at
1390423_at
1397192_at
1377666_at
1388953_at
1371849_at
1373614_at
1372809_at
1372705_at
1381289_at
1388923_at
1372070_at
1384400_at
1390579_at
1378180_at
1374472_at
1390419_a_at
1372439_at
1373245_at
1383561_at
1390561_at
1388792_at
1374339_at
1379351_at
1373200_at
1388908_at
1372765_a_at
1388884_at
1380833_at
1378056_at
1392700_at
1374775_at
1383214_at
1379341_at
1392007_at
1383380_at
1392648_at
1368431_at
1393280_at
1370956_at
1372132_at
1389253_at
1386893_at
1391317_at
1371567_at
1368725_at
1375267_at
1377827_at
1387009_at
1372867_at
1398572_at
1368380_at
1382150_at
1386088_at
1368317_at
1369947_at
1382215_at
1383073_at
1372042_at
1368887_at
1388045_a_at
1367689_a_at
1386901_at
1368555_at
1372519_at
1376055_at
1368792_at
1376075_at
1376316_at
1376317_at
1398439_a_at
1367619_at
1388365_at
1369665_a_at
1374033_at
1369012_at
1383486_at
1372795_at
1388394_at
1377967_at
1375071_at
1369379_at
1385053_at
1385082_at
1370290_at
1387892_at
1380235_at
1382101_at
1383724_at
1367977_at
1368266_at
1387017_at
1375211_at
1368341_at
1387142_at
1387179_at
1369852_at
1368442_at
1370678_s_at
1370831_at
1375247_at
1375355_at
1388644_at
1369801_at
1375917_at
1387982_at
1369499_at
1371040_at
1389783_s_at
1375039_x_at
1378380_at
1370057_at
1387328_at
1371845_at
1388358_at
1371377_at
1378819_at
1373697_at
1376968_at
1371397_at
1374145_at
1377499_a_at
1372473_at
1395337_at
1374537_at
1383719_at
1386647_at
1392916_at
1390507_at
1372066_at
1376780_at
1373462_at
1379248_at
1393657_at
1390348_at
1388156_at
1368575_at
1374070_at
1386871_at
1391529_at
1386857_at
1373591_at
1380068_at
1367578_at
1367804_at
1369009_at
1371310_s_at
1379876_at
1393490_at
1379992_at
1372516_at
1390026_at
1372925_at
1371255_at
1383564_at
1389785_at
1383732_at
1372440_at
1376202_at
1367718_at
1371383_at
1385625_at
1393240_at
1369602_at
1389725_at
1378958_at
1375551_at
1397255_at
1391652_at
1372665_at
1368092_at
1371382_at
1371339_at
1386873_at
1367964_at
1370864_at
1388116_at
1398473_at
1367676_at
1387319_at
1367936_at
1370580_a_at
1375628_at
1377367_at
1379312_at
1368362_a_at
1382924_at
1368861_a_at
1379568_at
1384180_at
1376047_at
1395721_at
1371123_x_at
1388164_at
1388212_a_at
1388213_a_at
1367930_at
1388587_at
1399112_at
1370883_at
1368558_s_at
1369489_at
1370382_at
1370383_s_at
1371719_at
1389843_at
1376185_at
1387377_a_at
1389093_at
1371814_at
1380157_at
1371349_at
1388327_at
1369928_at
1372350_at
1368213_at
1387109_at
1392514_at
1387531_at
1376210_at
1376229_at
1376593_at
1372248_at
1395809_at
1370153_at
1387288_at
1368687_at
1369590_a_at
1382419_at
1368137_at
1368138_at
1387071_a_at
1390823_at
1384528_at
1389263_at
1369693_a_at
1369694_at
1368565_at
1371130_at
1388064_a_at
1388155_at
1390668_at
1387080_at
1373990_at
1369088_at
1367931_a_at
1376852_at
1368745_at
1387303_at
1372343_at
1382827_at
1393598_at
1368329_at
1383008_at
1389359_at
1369183_at
1371519_at
1375954_at
1390192_at
1390211_at
1382186_a_at
1382187_at
1382188_at
1393128_at
1368527_at
1393038_at
1368188_at
1368855_at
1367885_at
1371659_at
1393605_at
1387233_at
1389430_at
1386891_at
1371801_at
1367823_at
1386940_at
1371850_at
1368872_a_at
1375807_at
1387441_at
1398313_a_at
1376914_at
1368093_at
1387049_at
1398248_s_at
1367928_at
1386993_at
1387076_at
1389668_at
1386959_a_at
1386912_at
1372254_at
1373037_at
1386960_at
1369106_at
1387036_at
1367839_at
1389906_at
1371545_at
1387145_at
1394419_at
1385086_at
1386994_at
1386995_at
1367825_at
1382622_at
1372162_at
1368401_at
1387171_at
1372510_at
1381067_at
1384331_at
1367663_at
1394006_at
1388298_at
1377962_at
1389457_at
1388484_at
1372195_at
1367932_at
1391435_at
1367751_at
1367498_at
1379215_at
1385699_at
1380158_at
1372436_at
1370955_at
1388161_at
1393647_at
1393123_at
1371390_at
1372773_at
1370510_a_at
1369706_at
1393489_at
1388372_at
1387884_at
1398853_at
1368468_at
1398784_at
1371074_a_at
1370215_at
1398308_at
1384203_at
1387680_at
1392925_at
1368128_at
1377375_at
1372485_at
1371057_at
1373204_at
1376951_at
1378028_at
1398602_at
1373557_at
1370609_a_at
1373477_at
1370030_at
1367659_s_at
1370961_at
1371641_at
1388488_at
1372533_at
1384186_at
1395248_at
1375533_at
1368475_at
1373184_at
1374449_at
1389609_at
1385132_at
1376065_at
1383792_at
1373495_at
1391463_at
1378015_at
1398354_at
1391440_at
1392461_at
1390850_at
1382680_at
1390383_at
1382554_at
1388863_at
1392573_at
1372125_at
1374527_at
1375548_at
1398554_at
1398930_at
1376020_at
1388756_at
1388687_at
1372100_at
1376652_at
1372475_at
1392308_at
1372123_at
1383395_at
1382314_at
1371449_at
1374326_at
1372325_at
1390839_at
1378448_at
1398395_at
1389363_at
1373210_at
1373016_at
1374183_at
1395919_at
1388690_at
1393982_at
1374406_at
1397716_at
1379420_at
1391976_at
1378530_at
1379554_at
1388965_at
1392558_at
1395826_at
1388325_at
1373686_at
1371147_at
1371083_at
1372701_at
1388166_at
1373383_at
1375813_at
1385713_at
1390375_at
1372016_at
1392640_at
1373504_at
1383089_at
1371418_at
1376450_at
1373393_at
1392083_at
1371360_at
1391458_at
1374805_at
1398953_at
1371670_at
1367481_at
1371455_at
1375987_at
1373600_at
1379649_at
1380536_at
1373900_at
1371404_at
1372124_at
1388218_at
1388642_at
1377458_at
1377457_a_at
1386268_at
1386269_x_at
1390710_x_at
1393626_at
1393933_at
1394786_at
1377812_a_at
1380566_at
1390854_at
1391658_at
1398896_at
1371335_at
1384787_at
1373549_at
1376602_a_at
1398325_at
1373222_at
1373469_at
1383587_at
1377192_a_at
1388340_at
1392411_at
1372297_at
1374580_at
1397812_at
1372897_at
1373940_at
1373068_at
1388629_at
1389447_at
1374182_at
1374720_at
1383413_at
1371738_at
1374289_at
1384320_at
1399022_at
1376587_at
1388222_at
1388618_at
1372286_at
1382146_at
1372652_at
1375981_a_at
1388393_at
1391212_at
1379262_at
1371774_at
1371535_at
1397458_at
1371746_at
1371785_at
1374936_at
1390209_at
1391516_at
1396163_at
1397304_at
1379028_at
1398971_at
1372156_at
1396086_at
1378072_at
1384701_at
1392128_at
1375880_at
1378475_at
1383091_at
1396072_at
1383653_at
1396278_at
1372903_at
1380867_a_at
1384319_at
1396020_at
1399088_at
1398383_at
1376596_at
1379896_at
1375504_at
1374021_at
1373270_at
1379390_at
1381953_at
1372431_at
1396444_at
1383145_at
1383110_at
1383300_at
1386611_at
1382220_at
1382609_at
1393460_at
1378288_at
1372034_at
1379613_at
1376144_at
1373039_at
1379186_at
1376937_at
1393891_at
1390165_at
1383333_at
1383360_at
1373085_at
1374257_at
1377591_at
1381167_at
1392980_at
1379982_at
1398878_at
1371780_at
1388547_at
1377689_at
1382930_at
1386121_at
1381933_at
1392589_at
1375697_at
1379046_at
1377497_at
1389421_at
1389738_at
1372935_at
1393826_at
1383684_at
1386689_at
1390233_at
1383853_at
1376347_at
1377134_at
1377863_at
1382152_at
1383082_at
1382874_at
1398046_at
1371667_at
1380812_at
1380993_at
1392090_at
1374320_at
1383940_at
1384957_at
1392475_at
1373523_at
1388377_at
1388335_at
1372741_at
1383981_at
1378507_at
1373840_at
1372488_at
1373852_at
1395717_at
1376173_at
1392505_at
1384946_at
1382667_at
1372301_at
1395695_at
1379785_at
1390814_at
1372779_at
1376382_at
1384791_at
1372979_at
1390155_at
1386878_at
1390573_a_at
1392426_x_at
1367547_at
1383810_at
1393363_at
1390148_a_at
1371822_at
1389210_at
1367496_at
1376483_at
1385756_at
1371558_at
1394957_at
1375966_at
1389473_at
1377448_at
1379206_at
1389171_at
1399114_at
1377656_at
1395152_at
1378112_at
1385209_at
1391701_at
1384068_at
1372507_at
1388494_at
1371987_at
1394663_at
1395417_at
1379967_at
1376788_at
1379911_at
1391884_at
1376150_at
1376418_a_at
1386583_at
1380726_at
1381504_at
1390842_at
1371529_at
1391543_at
1378236_at
1383743_at
1396180_at
1386274_at
1387827_x_at
1372000_at
1381298_at
1392061_at
1377239_at
1397507_at
1381403_at
1393475_at
1376100_at
1394144_at
1388784_at
1378174_at
1373992_at
1372151_at
1390871_at
1380596_at
1370538_at
1371326_at
1378282_at
1382160_at
1386555_at
1392546_at
1372498_at
1372429_at
1380482_at
1375937_a_at
1390567_at
1375547_at
1383282_at
1388780_at
1385199_a_at
1389065_at
1393749_at
1374099_at
1394607_at
1372462_at
1378791_at
1389368_at
1384628_at
1393929_at
1372593_at
1372527_at
1389899_at
1375216_at
1389681_at
1372942_at
1373623_at
1377945_at
1397508_at
1381305_at
1393009_at
1393367_at
1374569_at
1377410_at
1386437_at
1391861_at
1374556_at
1394621_at
1371947_at
1392899_at
1380682_at
1373152_at
1379606_at
1398640_at
1383315_at
1376681_at
1393347_at
1390175_at
1372853_at
1388740_at
1391446_at
1392604_at
1392988_at
1373517_at
1394160_at
1385286_at
1375989_a_at
1371647_at
1379627_at
1395343_at
1375857_at
1384882_at
1395397_at
1380775_at
1376908_at
1380063_at
1372643_at
1392249_at
1389689_at
1370972_x_at
1371209_at
1388254_a_at
1388255_x_at
1371213_at
1388256_at
1373516_at
1380764_at
1383779_at
1383131_at
1382312_at
1382869_at
1374088_at
1374066_at
1377755_at
1395981_at
1385409_at
1393639_at
1384507_at
1372372_at
1396103_at
1377832_at
1393780_at
1395418_at
1371483_at
1378133_at
1377869_at
1374446_at
1385407_at
1377659_at
1382274_at
1373933_at
1384617_at
1398387_at
1392280_at
1374902_at
1390786_at
1383349_at
1371673_at
1379760_at
1374203_at
1388817_at
[truncated: 1,513 more rows]
