# Supplementary material for: Transcriptomic point of departure determination: a comparison of distribution-based and gene set-based approaches
Source: Front Genet. 2024 May 9;15:1374791. doi: 10.3389/fgene.2024.1374791 (PMC11112360; doi:10.3389/fgene.2024.1374791)
Supplement: Supplementary file 2 [file DataSheet3.zip › DS4.xlsx]

## Sheet: Read me
Filename	Supplementary File 4
Description	Results for comparisons between each possible pairing of the methods, for different splits of the data
Mentioned in the text	Section 3
Column Name	Column Explanation	Interpretation Remark
Comparison	Index of the comparison	Arbitrary Number
Method 1	Method 1 being compared	See Section 2 for the description of the methods
Method 2	Method 2 being compared	See Section 2 for the description of the methods
#Mols Method 1	Number of molecules that returned a valid tPOD for Method 1	Total of 79 molecules tested
#Mols Method 2	Number of molecules that returned a valid tPOD for Method 2	Total of 79 molecules tested
#Mols Overlap	Number of molecules that returned a valid tPOD for both methods	Total of 79 molecules tested
RMSD	Root Mean Square Difference	RMSD = 0 means that the two vectors are identical
Avg2Fold	Percentage of molecules for which the tPOD values from both methods are within a two factor from one another	The larger the average value is the better the agreement between the two methods is.
Avg3Fold	Percentage of molecules for which the tPOD values from both methods are within a three factor from one another	The larger the average value is the better the agreement between the two methods is.
Avg5Fold	Percentage of molecules for which the tPOD values from both methods are within a five factor from one another	The larger the average value is the better the agreement between the two methods is.
Avg10Fold	Percentage of molecules for which the tPOD values from both methods are within a ten factor from one another	The larger the average value is the better the agreement between the two methods is.
MedianAbsFC	Median Absolute Fold Change	A median absolute fold change of 1 means that both vectors are the same. The larger the value is the worse the agreement is.
MedianRelFC_M1/M2	Median Relative Fold Change with Method 1 in the numerator	A median relative fold change smaller than 1 means that on average Method 2 has larger tPOD values than Method 1.
MedianRelFC_M2/M1	Median Relative Fold Change with Method 2 in the numerator	A median relative fold change smaller than 1 means that on average Method 1 has larger tPOD values than Method 1.

## Sheet: Molecules Tested
Molecule	# genes with a BMD
acetazolamide	88
adapin	97
ajmaline	325
allopurinol	431
allylalcohol	16
amiodarone	1109
amitriptyline	394
aspirin	287
azathioprine	432
benzbromarone	734
benziodarone	337
bromobenzene	258
bromoethylamine	139
bucetin	110
caffeine	282
carboplatin	589
chlormezanone	352
chlorpheniramine	58
chlorpromazine	174
cimetidine	34
ciprofloxacin	93
clofibrate	843
clomipramine	91
colchicine	281
coumarin	459
cyclophosphamide	475
cyclosporinea	471
diazepam	115
diclofenac	443
doxorubicin	884
enalapril	59
erythromycinethylsuccinate	127
ethanol	51
ethionamide	152
ethionine	2461
etoposide	251
furosemide	120
gentamicin	324
griseofulvin	81
haloperidol	145
hydroxyzine	460
ibuprofen	689
imipramine	133
indomethacin	35
iproniazid	430
isoniazid	141
ketoconazole	275
labetalol	138
lornoxicam	216
mefenamicacid	931
meloxicam	84
metformin	61
methapyrilene	6912
methimazole	996
methyldopa	285
methyltestosterone	410
mexiletine	189
moxisylyte	125
naphthylisothiocyanate	657
naproxen	133
nitrofurantoin	86
nitrofurazone	416
papaverine	144
pemoline	79
penicillamine	560
phenacetin	324
phenobarbital	276
phenylanthranilicacid	190
phenylbutazone	222
phenytoin	148
quinidine	133
sulfasalazine	440
sulindac	879
tetracycline	70
theophylline	276
tolbutamide	81
triamterene	74
triazolam	104
trimethadione	932

## Sheet: All Molecules
Section	Comparison	Method 1	Method 2	#Mols Method 1	#Mols Method 2	#Mols Overlap	RMSD	Avg2Fold	Avg3Fold	Avg5Fold	Avg10Fold	MedianAbsFC	MedianRelFC_M1/M2	MedianRelFC_M2/M1
3.1	1	GOBP	BioPlanet	74	73	73	0.219203	0.863014	0.931507	0.986301	1	1.21256	0.880313	1.13596
	2	GOBP	REACTOME	74	62	62	0.391311	0.629032	0.741935	0.951613	0.967742	1.63055	0.63035	1.58701
	3	GOBP	WGCNA	74	72	70	0.376819	0.614286	0.757143	0.914286	1	1.58236	0.640513	1.56129
	4	BioPlanet	REACTOME	73	62	61	0.318036	0.721311	0.852459	0.983607	0.983607	1.34612	0.810772	1.23339
	5	BioPlanet	WGCNA	73	72	69	0.321885	0.652174	0.84058	0.956522	1	1.59042	0.767904	1.30225
	6	REACTOME	WGCNA	62	72	61	0.266615	0.721311	0.95082	1	1	1.58631	0.925429	1.08058
3.2	7	GOBP	GOBP-Random	74	70	70	0.270551	0.8	0.857143	0.971429	1	1.35159	0.89029	1.12328
	8	BioPlanet	BioPlanet-Random	73	62	62	0.238592	0.822581	0.919355	1	1	1.25842	0.810862	1.23326
	9	REACTOME	REACTOME-Random	62	60	58	0.18993	0.87931	0.982759	1	1	1.25324	0.994852	1.0052
	10	WGCNA	WGCNA-Random	72	45	45	0.260265	0.777778	0.933333	0.977778	1	1.44309	0.705659	1.41712
	11	WGCNA	WGCNA-NoRep-Random	72	45	45	0.261683	0.755556	0.933333	0.955556	1	1.42631	0.701108	1.42631
3.3	12	GOBP	GOBP-60Perc	74	71	71	0.168933	0.915493	0.971831	1	1	1.15991	0.942556	1.06095
	13	GOBP	GOBP-11Perc	74	53	53	0.395732	0.528302	0.735849	0.90566	1	1.86502	0.536186	1.86502
	14	GOBP	GOBP-S1500	74	73	72	0.254789	0.847222	0.916667	0.944444	1	1.17588	1	1
	15	BioPlanet	BioPlanet-60Perc	73	70	70	0.151327	0.942857	0.957143	1	1	1.12036	0.94316	1.06047
	16	BioPlanet	BioPlanet-11Perc	73	42	42	0.484162	0.309524	0.714286	0.880952	0.97619	2.36474	0.422899	2.36474
	17	BioPlanet	BioPlanet-S1500	73	73	72	0.199077	0.833333	0.930556	1	1	1.19216	1	1
	18	REACTOME	REACTOME-60Perc	62	58	57	0.171915	0.912281	0.982456	1	1	1.15599	0.935166	1.06933
	19	REACTOME	REACTOME-11Perc	62	31	31	0.417073	0.483871	0.774194	0.903226	1	2.20292	0.453943	2.20292
	20	REACTOME	REACTOME-S1500	62	65	59	0.23102	0.864407	0.915254	0.983051	1	1.18024	1	1
	21	WGCNA	WGCNA-60Perc	72	67	67	0.164136	0.925373	0.955224	1	1	1.06882	0.962721	1.03872
	22	WGCNA	WGCNA-11Perc	72	35	35	0.349586	0.685714	0.771429	0.942857	1	1.63781	0.61057	1.63781
	23	WGCNA	WGCNA-S1500	72	67	66	0.285994	0.727273	0.863636	0.969697	1	1.34184	0.954375	0.954375
3.4	24	GOBP	PODAcc	74	78	74	0.381589	0.621622	0.77027	0.945946	0.986486	1.78552	0.77122	1.29707
	25	GOBP	FirstMode	74	78	74	0.421296	0.608108	0.783784	0.905405	0.972973	1.7205	0.84378	1.18578
	26	GOBP	Perc05	74	78	74	0.374904	0.716216	0.837838	0.945946	0.972973	1.40027	1.17799	0.848983
	27	GOBP	Perc10	74	78	74	0.31978	0.756757	0.891892	0.945946	0.972973	1.51008	0.89847	1.11302
	28	GOBP	Rank25	74	78	74	0.25151	0.810811	0.905405	0.986486	1	1.30346	0.945557	1.05758
	29	BioPlanet	PODAcc	73	78	73	0.335973	0.643836	0.876712	0.945205	1	1.67744	1.01509	0.985135
	30	BioPlanet	FirstMode	73	78	73	0.422466	0.589041	0.712329	0.931507	0.972603	1.61596	0.972653	1.02812
	31	BioPlanet	Perc05	73	78	73	0.406662	0.616438	0.753425	0.917808	0.972603	1.58877	1.44604	0.691545
	32	BioPlanet	Perc10	73	78	73	0.317394	0.712329	0.917808	0.931507	0.986301	1.55243	1.08802	0.919102
	33	BioPlanet	Rank25	73	78	73	0.234715	0.808219	0.931507	0.986301	1	1.30026	1.12138	0.891762
	34	REACTOME	PODAcc	62	78	62	0.34287	0.645161	0.822581	0.951613	1	1.63785	1.04858	0.953874
	35	REACTOME	FirstMode	62	78	62	0.424508	0.467742	0.725806	0.887097	1	2.18987	1.28364	0.780161
	36	REACTOME	Perc05	62	78	62	0.466593	0.532258	0.645161	0.83871	0.983871	1.90143	1.84442	0.54219
	37	REACTOME	Perc10	62	78	62	0.372828	0.629032	0.790323	0.903226	1	1.73552	1.34399	0.744125
	38	REACTOME	Rank25	62	78	62	0.294206	0.709677	0.806452	1	1	1.54956	1.51976	0.658016
	39	WGCNA	PODAcc	72	78	72	0.358866	0.638889	0.833333	0.916667	1	1.45058	1.21295	0.824435
	40	WGCNA	FirstMode	72	78	72	0.437833	0.555556	0.722222	0.861111	0.986111	1.81558	1.39508	0.716829
	41	WGCNA	Perc05	72	78	72	0.489232	0.5	0.680556	0.819444	0.972222	2.02773	2.02773	0.493679
	42	WGCNA	Perc10	72	78	72	0.376826	0.666667	0.763889	0.902778	1	1.53268	1.43846	0.695256
	43	WGCNA	Rank25	72	78	72	0.3147	0.625	0.847222	0.972222	1	1.5187	1.36651	0.731789
	44	PODAcc	FirstMode	78	78	78	0.311694	0.666667	0.833333	0.987179	1	1.55912	0.888889	1.125
	45	PODAcc	Perc05	78	78	78	0.337066	0.576923	0.782051	1	1	1.59998	1.59998	0.625012
	46	PODAcc	Perc10	78	78	78	0.205382	0.782051	0.961538	1	1	1.13681	1.08575	0.921041
	47	PODAcc	Rank25	78	78	78	0.309491	0.692308	0.884615	0.961538	1	1.45368	1.08048	0.925517
	48	FirstMode	Perc05	78	78	78	0.246903	0.807692	0.910256	1	1	1.45129	1.43464	0.697127
	49	FirstMode	Perc10	78	78	78	0.199112	0.871795	0.948718	1	1	1.28383	1.06989	0.934716
	50	FirstMode	Rank25	78	78	78	0.388808	0.641026	0.75641	0.910256	0.974359	1.52201	1.094	0.914095
	51	Perc05	Perc10	78	78	78	0.184858	0.923077	0.974359	1	1	1.36572	0.73222	1.36572
	52	Perc05	Rank25	78	78	78	0.361495	0.653846	0.782051	0.935897	0.987179	1.40152	0.788175	1.26881
	53	Perc10	Rank25	78	78	78	0.280263	0.782051	0.897436	0.974359	1	1.43139	1.00606	0.993976
	54	PODAcc	Perc10-60Perc	78	76	78	0.0532034	0.986842	1	1	1	1.01572	0.994066	0.994066
	55	PODAcc	Perc10-11Perc	78	41	78	0.127079	0.95122	0.97561	1	1	1.0758	0.936758	0.936758
	56	PODAcc	Perc10-S1500	78	67	78	0.186998	0.895522	0.940299	0.985075	1	1.08342	0.955651	0.955651
	57	FirstMode	Perc10-60Perc	78	76	78	0.0609755	0.986842	1	1	1	1.01877	0.999587	0.999587
	58	FirstMode	Perc10-11Perc	78	41	78	0.149656	0.902439	1	1	1	1.07629	1.00971	1.00971
	59	FirstMode	Perc10-S1500	78	67	78	0.278414	0.761194	0.865672	0.970149	1	1.12572	0.97328	0.97328
	60	Perc05	Perc10-60Perc	78	76	78	0.0199759	1	1	1	1	1.00472	0.995302	0.995302
	61	Perc05	Perc10-11Perc	78	41	78	0.0593441	1	1	1	1	1.08049	0.925508	0.925508
	62	Perc05	Perc10-S1500	78	67	78	0.153707	0.955224	0.985075	1	1	1.15255	0.915763	0.915763
	63	Perc10	Perc10-60Perc	78	76	78	0.00737953	1	1	1	1	1.00374	0.996652	0.996652
	64	Perc10	Perc10-11Perc	78	41	78	0.0294671	1	1	1	1	1.04369	0.958139	0.958139
	65	Perc10	Perc10-S1500	78	67	78	0.136968	0.955224	0.985075	1	1	1.16675	0.908903	0.908903
	66	Rank25	Perc10-60Perc	78	76	78	0.19514	0.868421	0.973684	1	1	1.31058	0.763019	0.763019
	67	Rank25	Perc10-11Perc	78	41	78	0.724522	0.0243902	0.170732	0.414634	0.97561	5.33619	0.1874	0.1874
	68	Rank25	Perc10-S1500	78	67	78	0.446581	0.358209	0.686567	0.895522	1	2.30222	0.434363	0.434363

## Sheet: #BMD Values <150
Section	Comparison	Method 1	Method 2	#Mols Method 1	#Mols Method 2	#Mols Overlap	RMSD	Avg2Fold	Avg3Fold	Avg5Fold	Avg10Fold	MedianAbsFC	MedianRelFC_M1/M2	MedianRelFC_M2/M1
3.1	1	GOBP	BioPlanet	28	27	27	0.236437	0.851852	0.888889	0.962963	1	1.13475	1	1
	2	GOBP	REACTOME	28	16	16	0.439767	0.4375	0.5625	0.9375	1	2.78308	0.359451	2.78308
	3	GOBP	WGCNA	28	26	24	0.350562	0.708333	0.75	0.916667	1	1.30299	0.835792	1.19707
	4	BioPlanet	REACTOME	27	16	15	0.427062	0.466667	0.6	1	1	2.38597	0.500233	1.99907
	5	BioPlanet	WGCNA	27	26	23	0.281442	0.782609	0.826087	1	1	1.16452	0.979675	1.02075
	6	REACTOME	WGCNA	16	26	15	0.236651	0.8	0.933333	1	1	1.2842	1.07352	0.931516
3.2	7	GOBP	GOBP-Random	28	24	24	0.351929	0.666667	0.75	0.916667	1	1.35248	0.766088	1.30656
	8	BioPlanet	BioPlanet-Random	27	16	16	0.345305	0.625	0.75	1	1	1.45967	0.685876	1.45967
	9	REACTOME	REACTOME-Random	16	14	12	0.227949	0.833333	0.916667	1	1	1.22141	1.0559	0.949718
	10	WGCNA	WGCNA-Random	26	0	0	NA	NA	NA	NA	NA	NA	NA	NA
	11	WGCNA	WGCNA-NoRep-Random	26	0	0	NA	NA	NA	NA	NA	NA	NA	NA
3.3	12	GOBP	GOBP-60Perc	28	25	25	0.207092	0.84	0.96	1	1	1.14795	0.955469	1.04661
	13	GOBP	GOBP-11Perc	28	7	7	0.388868	0.571429	0.714286	1	1	1.86416	0.536435	1.86416
	14	GOBP	GOBP-S1500	28	27	26	0.300083	0.807692	0.884615	0.923077	1	1.288	1	1
	15	BioPlanet	BioPlanet-60Perc	27	24	24	0.212522	0.875	0.875	1	1	1.16682	0.857118	1.16682
	16	BioPlanet	BioPlanet-11Perc	27	0	0	NA	NA	NA	NA	NA	NA	NA	NA
	17	BioPlanet	BioPlanet-S1500	27	27	26	0.257247	0.730769	0.807692	1	1	1.2463	1	1
	18	REACTOME	REACTOME-60Perc	16	12	11	0.261004	0.818182	0.909091	1	1	1.07322	0.954104	1.0481
	19	REACTOME	REACTOME-11Perc	16	0	0	NA	NA	NA	NA	NA	NA	NA	NA
	20	REACTOME	REACTOME-S1500	16	20	14	0.263688	0.857143	0.857143	0.928571	1	1.11406	1	1
	21	WGCNA	WGCNA-60Perc	26	21	21	0.166493	0.904762	0.952381	1	1	1.06008	0.943322	1.06008
	22	WGCNA	WGCNA-11Perc	26	1	1	0.119957	1	1	1	1	1.31813	0.758653	1.31813
	23	WGCNA	WGCNA-S1500	26	21	20	0.322792	0.65	0.8	0.95	1	1.27819	0.961894	0.961894
3.4	24	GOBP	PODAcc	28	32	28	0.371216	0.678571	0.892857	0.892857	0.964286	1.42295	1.19163	0.839249
	25	GOBP	FirstMode	28	32	28	0.488727	0.642857	0.678571	0.857143	0.964286	1.48807	1.4336	0.698814
	26	GOBP	Perc05	28	32	28	0.557636	0.428571	0.642857	0.857143	0.928571	2.18926	2.18926	0.457211
	27	GOBP	Perc10	28	32	28	0.387193	0.714286	0.857143	0.892857	0.928571	1.48657	1.48657	0.672706
	28	GOBP	Rank25	28	32	28	0.294902	0.75	0.892857	0.964286	1	1.30847	0.928975	1.07675
	29	BioPlanet	PODAcc	27	32	27	0.376316	0.666667	0.814815	0.888889	1	1.43629	1.3205	0.757291
	30	BioPlanet	FirstMode	27	32	27	0.50621	0.555556	0.62963	0.888889	0.962963	1.57926	1.57926	0.633208
	31	BioPlanet	Perc05	27	32	27	0.584645	0.333333	0.481481	0.777778	0.925926	3.14279	3.14279	0.318188
	32	BioPlanet	Perc10	27	32	27	0.413666	0.62963	0.814815	0.851852	0.962963	1.61063	1.61063	0.620874
	33	BioPlanet	Rank25	27	32	27	0.280408	0.740741	0.888889	0.962963	1	1.296	1.05341	0.949299
	34	REACTOME	PODAcc	16	32	16	0.468037	0.5	0.625	0.875	1	1.87249	1.66517	0.600604
	35	REACTOME	FirstMode	16	32	16	0.60554	0.1875	0.3125	0.625	1	4.06339	4.06339	0.246152
	36	REACTOME	Perc05	16	32	16	0.716278	0.125	0.1875	0.4375	0.9375	5.5519	5.5519	0.1804
	37	REACTOME	Perc10	16	32	16	0.571363	0.3125	0.375	0.6875	1	3.91016	3.91016	0.258105
	38	REACTOME	Rank25	16	32	16	0.351523	0.5625	0.625	1	1	1.75724	1.55568	0.650883
	39	WGCNA	PODAcc	26	32	26	0.449112	0.576923	0.730769	0.807692	1	1.4894	1.44463	0.692328
	40	WGCNA	FirstMode	26	32	26	0.595426	0.423077	0.5	0.653846	0.961538	2.95949	2.95949	0.337969
	41	WGCNA	Perc05	26	32	26	0.668015	0.230769	0.423077	0.576923	0.923077	3.87712	3.87712	0.258174
	42	WGCNA	Perc10	26	32	26	0.50644	0.538462	0.615385	0.769231	1	1.92088	1.92088	0.521329
	43	WGCNA	Rank25	26	32	26	0.262765	0.692308	0.846154	1	1	1.25402	1.21558	0.822763
	44	PODAcc	FirstMode	32	32	32	0.365097	0.59375	0.71875	0.96875	1	1.47246	0.838645	1.19241
	45	PODAcc	Perc05	32	32	32	0.355096	0.59375	0.71875	1	1	1.52748	1.52748	0.654689
	46	PODAcc	Perc10	32	32	32	0.204556	0.78125	0.96875	1	1	1.09831	1.04461	0.957305
	47	PODAcc	Rank25	32	32	32	0.303193	0.78125	0.90625	0.9375	1	1.34088	0.750465	1.33251
	48	FirstMode	Perc05	32	32	32	0.219932	0.84375	0.96875	1	1	1.45608	1.42396	0.702725
	49	FirstMode	Perc10	32	32	32	0.249618	0.8125	0.875	1	1	1.34933	1.15457	0.866208
	50	FirstMode	Rank25	32	32	32	0.469659	0.53125	0.625	0.8125	0.96875	1.82342	0.553344	1.82342
	51	Perc05	Perc10	32	32	32	0.21633	0.84375	0.9375	1	1	1.34084	0.745818	1.34084
	52	Perc05	Rank25	32	32	32	0.523338	0.34375	0.53125	0.84375	0.96875	2.5113	0.398201	2.5113
	53	Perc10	Rank25	32	32	32	0.360593	0.65625	0.8125	0.9375	1	1.64806	0.606826	1.64806
	54	PODAcc	Perc10-60Perc	32	30	32	0.0120575	1	1	1	1	1.01322	0.992241	0.992241
	55	PODAcc	Perc10-11Perc	32	0	32	NA	NA	NA	NA	NA	NA	NA	NA
	56	PODAcc	Perc10-S1500	32	21	32	0.200909	0.904762	0.952381	0.952381	1	1.04864	0.955651	0.955651
	57	FirstMode	Perc10-60Perc	32	30	32	0.0459197	1	1	1	1	1.02085	1.00151	1.00151
	58	FirstMode	Perc10-11Perc	32	0	32	NA	NA	NA	NA	NA	NA	NA	NA
	59	FirstMode	Perc10-S1500	32	21	32	0.363839	0.714286	0.761905	0.904762	1	1.11872	0.934134	0.934134
	60	Perc05	Perc10-60Perc	32	30	32	0.031222	1	1	1	1	1.01669	0.983585	0.983585
	61	Perc05	Perc10-11Perc	32	0	32	NA	NA	NA	NA	NA	NA	NA	NA
	62	Perc05	Perc10-S1500	32	21	32	0.220067	0.904762	0.952381	1	1	1.34931	0.741118	0.741118
	63	Perc10	Perc10-60Perc	32	30	32	0.0107136	1	1	1	1	1.00721	0.992839	0.992839
	64	Perc10	Perc10-11Perc	32	0	32	NA	NA	NA	NA	NA	NA	NA	NA
	65	Perc10	Perc10-S1500	32	21	32	0.192361	0.857143	0.952381	1	1	1.2259	0.815727	0.815727
	66	Rank25	Perc10-60Perc	32	30	32	0.266883	0.666667	0.933333	1	1	1.40504	0.711737	0.711737
	67	Rank25	Perc10-11Perc	32	0	32	NA	NA	NA	NA	NA	NA	NA	NA
	68	Rank25	Perc10-S1500	32	21	32	0.556505	0.285714	0.380952	0.761905	1	3.65026	0.273953	0.273953

## Sheet: #BMD Values >=150 and <300 
Section	Comparison	Method 1	Method 2	#Mols Method 1	#Mols Method 2	#Mols Overlap	RMSD	Avg2Fold	Avg3Fold	Avg5Fold	Avg10Fold	MedianAbsFC	MedianRelFC_M1/M2	MedianRelFC_M2/M1
3.1	1	GOBP	BioPlanet	15	15	15	0.285113	0.8	0.866667	1	1	1.37876	0.725288	1.37876
	2	GOBP	REACTOME	15	15	15	0.479139	0.533333	0.666667	0.933333	0.933333	1.64337	0.608506	1.64337
	3	GOBP	WGCNA	15	15	15	0.469199	0.533333	0.666667	0.8	1	1.74231	0.573949	1.74231
	4	BioPlanet	REACTOME	15	15	15	0.279758	0.733333	0.866667	1	1	1.32493	0.888489	1.12551
	5	BioPlanet	WGCNA	15	15	15	0.386889	0.6	0.733333	0.866667	1	1.84509	0.89292	1.11992
	6	REACTOME	WGCNA	15	15	15	0.328961	0.6	0.866667	1	1	1.79398	0.815696	1.22595
3.2	7	GOBP	GOBP-Random	15	15	15	0.303354	0.733333	0.8	1	1	1.5633	0.639673	1.5633
	8	BioPlanet	BioPlanet-Random	15	15	15	0.191571	0.866667	1	1	1	1.41208	0.810261	1.23417
	9	REACTOME	REACTOME-Random	15	15	15	0.191496	0.933333	1	1	1	1.3474	0.975662	1.02495
	10	WGCNA	WGCNA-Random	15	14	14	0.370802	0.571429	0.785714	0.928571	1	1.69637	0.602781	1.69637
	11	WGCNA	WGCNA-NoRep-Random	15	14	14	0.379041	0.5	0.785714	0.857143	1	1.72493	0.594887	1.72493
3.3	12	GOBP	GOBP-60Perc	15	15	15	0.197535	0.866667	0.933333	1	1	1.24758	0.868447	1.15148
	13	GOBP	GOBP-11Perc	15	15	15	0.512748	0.4	0.4	0.733333	1	3.27771	0.305091	3.27771
	14	GOBP	GOBP-S1500	15	15	15	0.31556	0.8	0.8	0.866667	1	1.09895	1	1
	15	BioPlanet	BioPlanet-60Perc	15	15	15	0.0646089	1	1	1	1	1.04589	1	1
	16	BioPlanet	BioPlanet-11Perc	15	11	11	0.554165	0.272727	0.545455	0.727273	1	2.6836	0.372634	2.6836
	17	BioPlanet	BioPlanet-S1500	15	15	15	0.145829	0.866667	1	1	1	1.19525	1	1
	18	REACTOME	REACTOME-60Perc	15	15	15	0.147668	1	1	1	1	1.20459	0.885131	1.12978
	19	REACTOME	REACTOME-11Perc	15	3	3	0.335511	0.666667	0.666667	1	1	1.79032	0.558559	1.79032
	20	REACTOME	REACTOME-S1500	15	14	14	0.262535	0.857143	0.857143	1	1	1.4456	0.815236	0.815236
	21	WGCNA	WGCNA-60Perc	15	15	15	0.244483	0.866667	0.866667	1	1	1.1056	0.961301	1.04026
	22	WGCNA	WGCNA-11Perc	15	4	4	0.19331	1	1	1	1	1.50048	0.671082	1.50048
	23	WGCNA	WGCNA-S1500	15	15	15	0.305198	0.666667	0.866667	0.933333	1	1.40302	0.832741	0.832741
3.4	24	GOBP	PODAcc	15	15	15	0.379721	0.6	0.6	1	1	1.82376	0.548319	1.82376
	25	GOBP	FirstMode	15	15	15	0.349278	0.533333	0.866667	0.933333	1	1.67879	0.709454	1.40953
	26	GOBP	Perc05	15	15	15	0.245771	0.8	0.933333	1	1	1.33578	0.92835	1.07718
	27	GOBP	Perc10	15	15	15	0.28941	0.733333	0.8	1	1	1.53606	0.707728	1.41297
	28	GOBP	Rank25	15	15	15	0.275007	0.733333	0.866667	1	1	1.48121	0.76463	1.30782
	29	BioPlanet	PODAcc	15	15	15	0.232834	0.733333	0.933333	1	1	1.33336	1.0158	0.984446
	30	BioPlanet	FirstMode	15	15	15	0.27691	0.733333	0.866667	1	1	1.85188	0.963096	1.03832
	31	BioPlanet	Perc05	15	15	15	0.326038	0.6	0.8	1	1	1.57894	1.57894	0.633338
	32	BioPlanet	Perc10	15	15	15	0.228152	0.666667	1	1	1	1.56641	1.19989	0.833408
	33	BioPlanet	Rank25	15	15	15	0.159307	0.933333	1	1	1	1.2644	1.18794	0.841796
	34	REACTOME	PODAcc	15	15	15	0.283476	0.666667	0.866667	1	1	1.61111	1.07335	0.931661
	35	REACTOME	FirstMode	15	15	15	0.337683	0.6	0.866667	0.933333	1	1.59742	1.49921	0.667017
	36	REACTOME	Perc05	15	15	15	0.451071	0.4	0.6	0.933333	1	2.4935	2.4935	0.401042
	37	REACTOME	Perc10	15	15	15	0.324646	0.666667	0.866667	0.933333	1	1.72989	1.72989	0.57807
	38	REACTOME	Rank25	15	15	15	0.278835	0.733333	0.866667	1	1	1.35416	1.35416	0.738463
	39	WGCNA	PODAcc	15	15	15	0.356143	0.533333	0.866667	0.933333	1	1.99913	0.996839	1.00317
	40	WGCNA	FirstMode	15	15	15	0.400857	0.533333	0.666667	0.933333	1	1.95835	1.777	0.562746
	41	WGCNA	Perc05	15	15	15	0.442621	0.466667	0.666667	0.866667	1	2.27098	2.27098	0.440339
	42	WGCNA	Perc10	15	15	15	0.383311	0.466667	0.666667	0.933333	1	2.13939	1.5509	0.644787
	43	WGCNA	Rank25	15	15	15	0.373009	0.533333	0.8	0.933333	1	1.83074	1.37386	0.727877
	44	PODAcc	FirstMode	15	15	15	0.288927	0.666667	0.8	1	1	1.46247	0.888889	1.125
	45	PODAcc	Perc05	15	15	15	0.354563	0.466667	0.8	1	1	2.07164	2.07164	0.482708
	46	PODAcc	Perc10	15	15	15	0.23483	0.666667	0.933333	1	1	1.20724	1.20724	0.828336
	47	PODAcc	Rank25	15	15	15	0.180445	0.866667	1	1	1	1.22764	1.22764	0.814569
	48	FirstMode	Perc05	15	15	15	0.219204	0.933333	0.933333	1	1	1.46966	1.46966	0.680428
	49	FirstMode	Perc10	15	15	15	0.102056	1	1	1	1	1.18812	1.0631	0.940649
	50	FirstMode	Rank25	15	15	15	0.182929	0.933333	1	1	1	1.34409	1.08177	0.924408
	51	Perc05	Perc10	15	15	15	0.1699	0.933333	1	1	1	1.3453	0.743329	1.3453
	52	Perc05	Rank25	15	15	15	0.230007	0.733333	0.933333	1	1	1.26025	0.79349	1.26025
	53	Perc10	Rank25	15	15	15	0.112338	0.933333	1	1	1	1.08084	1.00724	0.992817
	54	PODAcc	Perc10-60Perc	15	15	15	0.0176065	1	1	1	1	1.02677	1.0033	1.0033
	55	PODAcc	Perc10-11Perc	15	10	15	0.0654891	1	1	1	1	1.08854	0.918674	0.918674
	56	PODAcc	Perc10-S1500	15	15	15	0.241874	0.8	0.866667	1	1	1.16221	0.965456	0.965456
	57	FirstMode	Perc10-60Perc	15	15	15	0.0522536	1	1	1	1	1.0122	0.988921	0.988921
	58	FirstMode	Perc10-11Perc	15	10	15	0.152664	0.9	1	1	1	1.0668	0.94856	0.94856
	59	FirstMode	Perc10-S1500	15	15	15	0.191206	0.866667	0.933333	1	1	1.1163	0.999905	0.999905
	60	Perc05	Perc10-60Perc	15	15	15	0.00767758	1	1	1	1	1.00749	0.992569	0.992569
	61	Perc05	Perc10-11Perc	15	10	15	0.097562	1	1	1	1	1.11422	0.897811	0.897811
	62	Perc05	Perc10-S1500	15	15	15	0.14829	0.933333	1	1	1	1.13156	0.978927	0.978927
	63	Perc10	Perc10-60Perc	15	15	15	0.00512878	1	1	1	1	1.0027	0.997306	0.997306
	64	Perc10	Perc10-11Perc	15	10	15	0.03867	1	1	1	1	1.06864	0.935809	0.935809
	65	Perc10	Perc10-S1500	15	15	15	0.127909	1	1	1	1	1.19891	0.908903	0.908903
	66	Rank25	Perc10-60Perc	15	15	15	0.135749	1	1	1	1	1.31199	0.762202	0.762202
	67	Rank25	Perc10-11Perc	15	10	15	0.837987	0	0.1	0.1	0.9	6.53158	0.153114	0.153114
	68	Rank25	Perc10-S1500	15	15	15	0.45953	0.266667	0.733333	0.866667	1	2.28166	0.438278	0.438278

## Sheet: #BMD Values >= 300
Section	Comparison	Method 1	Method 2	#Mols Method 1	#Mols Method 2	#Mols Overlap	RMSD	Avg2Fold	Avg3Fold	Avg5Fold	Avg10Fold	MedianAbsFC	MedianRelFC_M1/M2	MedianRelFC_M2/M1
3.1	1	GOBP	BioPlanet	31	31	31	0.158515	0.903226	1	1	1	1.21256	0.880313	1.13596
	2	GOBP	REACTOME	31	31	31	0.308785	0.774194	0.870968	0.967742	0.967742	1.44333	0.772978	1.2937
	3	GOBP	WGCNA	31	31	31	0.344907	0.580645	0.806452	0.967742	1	1.81789	0.550089	1.81789
	4	BioPlanet	REACTOME	31	31	31	0.270021	0.83871	0.967742	0.967742	0.967742	1.26852	0.824343	1.21309
	5	BioPlanet	WGCNA	31	31	31	0.315309	0.580645	0.903226	0.967742	1	1.91824	0.606642	1.64842
	6	REACTOME	WGCNA	31	31	31	0.24579	0.741935	1	1	1	1.62568	0.764874	1.30741
3.2	7	GOBP	GOBP-Random	31	31	31	0.157703	0.935484	0.967742	1	1	1.21214	0.929797	1.0755
	8	BioPlanet	BioPlanet-Random	31	31	31	0.185887	0.903226	0.967742	1	1	1.23234	0.837329	1.19427
	9	REACTOME	REACTOME-Random	31	31	31	0.172147	0.870968	1	1	1	1.26168	0.989704	1.0104
	10	WGCNA	WGCNA-Random	31	31	31	0.190356	0.870968	1	1	1	1.41712	0.753818	1.32658
	11	WGCNA	WGCNA-NoRep-Random	31	31	31	0.185793	0.870968	1	1	1	1.34623	0.749921	1.33347
3.3	12	GOBP	GOBP-60Perc	31	31	31	0.109066	1	1	1	1	1.13252	0.920534	1.08633
	13	GOBP	GOBP-11Perc	31	31	31	0.326161	0.580645	0.903226	0.967742	1	1.79503	0.557094	1.79503
	14	GOBP	GOBP-S1500	31	31	31	0.164521	0.903226	1	1	1	1.19576	0.988323	0.988323
	15	BioPlanet	BioPlanet-60Perc	31	31	31	0.121336	0.967742	1	1	1	1.10329	0.967978	1.03308
	16	BioPlanet	BioPlanet-11Perc	31	31	31	0.45675	0.322581	0.774194	0.935484	0.967742	2.34878	0.425753	2.34878
	17	BioPlanet	BioPlanet-S1500	31	31	31	0.162035	0.903226	1	1	1	1.15077	1	1
	18	REACTOME	REACTOME-60Perc	31	31	31	0.140068	0.903226	1	1	1	1.15599	0.942176	1.06137
	19	REACTOME	REACTOME-11Perc	31	28	28	0.424884	0.464286	0.785714	0.892857	1	2.21871	0.450735	2.21871
	20	REACTOME	REACTOME-S1500	31	31	31	0.197602	0.870968	0.967742	1	1	1.20062	1	1
	21	WGCNA	WGCNA-60Perc	31	31	31	0.102601	0.967742	1	1	1	1.08124	1	1
	22	WGCNA	WGCNA-11Perc	31	30	30	0.370292	0.633333	0.733333	0.933333	1	1.68687	0.592823	1.68687
	23	WGCNA	WGCNA-S1500	31	31	31	0.248688	0.806452	0.903226	1	1	1.34294	0.950642	0.950642
3.4	24	GOBP	PODAcc	31	31	31	0.391601	0.580645	0.741935	0.967742	1	1.86919	0.53499	1.86919
	25	GOBP	FirstMode	31	31	31	0.385899	0.612903	0.83871	0.935484	0.967742	1.9354	0.51669	1.9354
	26	GOBP	Perc05	31	31	31	0.159437	0.935484	0.967742	1	1	1.19537	0.931309	1.07376
	27	GOBP	Perc10	31	31	31	0.261083	0.806452	0.967742	0.967742	1	1.58244	0.631937	1.58244
	28	GOBP	Rank25	31	31	31	0.189355	0.903226	0.935484	1	1	1.21539	0.948921	1.05383
	29	BioPlanet	PODAcc	31	31	31	0.340935	0.580645	0.903226	0.967742	1	1.89381	0.528035	1.89381
	30	BioPlanet	FirstMode	31	31	31	0.399998	0.548387	0.709677	0.935484	0.967742	1.76159	0.699361	1.42988
	31	BioPlanet	Perc05	31	31	31	0.200718	0.870968	0.967742	1	1	1.26077	0.964706	1.03658
	32	BioPlanet	Perc10	31	31	31	0.250991	0.806452	0.967742	0.967742	1	1.52477	0.683971	1.46205
	33	BioPlanet	Rank25	31	31	31	0.221286	0.806452	0.935484	1	1	1.34074	1.18498	0.843893
	34	REACTOME	PODAcc	31	31	31	0.2884	0.709677	0.903226	0.967742	1	1.44904	0.7108	1.40687
	35	REACTOME	FirstMode	31	31	31	0.340565	0.548387	0.870968	1	1	1.88281	0.877705	1.13933
	36	REACTOME	Perc05	31	31	31	0.268637	0.806452	0.903226	1	1	1.51409	1.25605	0.796149
	37	REACTOME	Perc10	31	31	31	0.241891	0.774194	0.967742	1	1	1.52882	0.866576	1.15397
	38	REACTOME	Rank25	31	31	31	0.267799	0.774194	0.870968	1	1	1.57733	1.55631	0.642547
	39	WGCNA	PODAcc	31	31	31	0.26186	0.741935	0.903226	1	1	1.29403	0.909532	1.09947
	40	WGCNA	FirstMode	31	31	31	0.264824	0.677419	0.935484	1	1	1.61715	0.882698	1.13289
	41	WGCNA	Perc05	31	31	31	0.294686	0.741935	0.903226	1	1	1.48824	1.48824	0.671936
	42	WGCNA	Perc10	31	31	31	0.208791	0.870968	0.935484	1	1	1.28091	1.10622	0.90398
	43	WGCNA	Rank25	31	31	31	0.323708	0.612903	0.870968	0.967742	1	1.73306	1.73306	0.577015
	44	PODAcc	FirstMode	31	31	31	0.2578	0.741935	0.967742	1	1	1.72203	0.92201	1.08459
	45	PODAcc	Perc05	31	31	31	0.308019	0.612903	0.83871	1	1	1.72536	1.72536	0.57959
	46	PODAcc	Perc10	31	31	31	0.190416	0.83871	0.967742	1	1	1.16766	1.13215	0.883275
	47	PODAcc	Rank25	31	31	31	0.361055	0.516129	0.806452	0.967742	1	1.91413	1.91413	0.52243
	48	FirstMode	Perc05	31	31	31	0.283206	0.709677	0.83871	1	1	1.41864	1.41864	0.704902
	49	FirstMode	Perc10	31	31	31	0.174342	0.870968	1	1	1	1.1912	1.03012	0.970763
	50	FirstMode	Rank25	31	31	31	0.369434	0.612903	0.774194	0.967742	0.967742	1.69575	1.69575	0.589711
	51	Perc05	Perc10	31	31	31	0.153969	1	1	1	1	1.39533	0.716677	1.39533
	52	Perc05	Rank25	31	31	31	0.14314	0.935484	0.967742	1	1	1.13222	0.992307	1.00775
	53	Perc10	Rank25	31	31	31	0.239389	0.83871	0.935484	1	1	1.43412	1.43412	0.697291
	54	PODAcc	Perc10-60Perc	31	31	31	0.0815404	0.967742	1	1	1	1.01227	0.996623	0.996623
	55	PODAcc	Perc10-11Perc	31	31	31	0.141333	0.935484	0.967742	1	1	1.06751	0.946986	0.946986
	56	PODAcc	Perc10-S1500	31	31	31	0.141157	0.935484	0.967742	1	1	1.12551	0.949394	0.949394
	57	FirstMode	Perc10-60Perc	31	31	31	0.0758508	0.967742	1	1	1	1.01419	1.00518	1.00518
	58	FirstMode	Perc10-11Perc	31	31	31	0.148673	0.903226	1	1	1	1.07983	1.01779	1.01779
	59	FirstMode	Perc10-S1500	31	31	31	0.245285	0.741935	0.903226	1	1	1.16613	0.984507	0.984507
	60	Perc05	Perc10-60Perc	31	31	31	0.0025293	1	1	1	1	1.00229	0.997719	0.997719
	61	Perc05	Perc10-11Perc	31	31	31	0.0398413	1	1	1	1	1.07157	0.933211	0.933211
	62	Perc05	Perc10-S1500	31	31	31	0.0872639	1	1	1	1	1.10977	0.978234	0.978234
	63	Perc10	Perc10-60Perc	31	31	31	0.00311463	1	1	1	1	1.00173	0.998304	0.998304
	64	Perc10	Perc10-11Perc	31	31	31	0.0258077	1	1	1	1	1.03874	0.962707	0.962707
	65	Perc10	Perc10-S1500	31	31	31	0.0869669	1	1	1	1	1.13162	0.977103	0.977103
	66	Rank25	Perc10-60Perc	31	31	31	0.124542	1	1	1	1	1.30203	0.768032	0.768032
	67	Rank25	Perc10-11Perc	31	31	31	0.683916	0.0322581	0.193548	0.516129	1	4.64088	0.215476	0.215476
	68	Rank25	Perc10-S1500	31	31	31	0.345056	0.451613	0.870968	1	1	2.18995	0.456632	0.456632

## Sheet: #BMD Values >= 150
Section	Comparison	Method 1	Method 2	#Mols Method 1	#Mols Method 2	#Mols Overlap	RMSD	Avg2Fold	Avg3Fold	Avg5Fold	Avg10Fold	MedianAbsFC	MedianRelFC_M1/M2	MedianRelFC_M2/M1
3.1	1	GOBP	BioPlanet	46	46	46	0.208425	0.869565	0.956522	1	1	1.27123	0.837117	1.19471
	2	GOBP	REACTOME	46	46	46	0.372985	0.695652	0.804348	0.956522	0.956522	1.58181	0.682102	1.46642
	3	GOBP	WGCNA	46	46	46	0.389816	0.565217	0.76087	0.913043	1	1.78666	0.559875	1.78666
	4	BioPlanet	REACTOME	46	46	46	0.273234	0.804348	0.934783	0.978261	0.978261	1.27082	0.855541	1.1693
	5	BioPlanet	WGCNA	46	46	46	0.340309	0.586957	0.847826	0.934783	1	1.88166	0.639494	1.56418
	6	REACTOME	WGCNA	46	46	46	0.275682	0.695652	0.956522	1	1	1.6288	0.802678	1.24616
3.2	7	GOBP	GOBP-Random	46	46	46	0.216259	0.869565	0.913043	1	1	1.31963	0.911194	1.09758
	8	BioPlanet	BioPlanet-Random	46	46	46	0.187759	0.891304	0.978261	1	1	1.23684	0.827924	1.208
	9	REACTOME	REACTOME-Random	46	46	46	0.178687	0.891304	1	1	1	1.27555	0.988821	1.01131
	10	WGCNA	WGCNA-Random	46	45	45	0.260265	0.777778	0.933333	0.977778	1	1.44309	0.705659	1.41712
	11	WGCNA	WGCNA-NoRep-Random	46	45	45	0.261683	0.755556	0.933333	0.955556	1	1.42631	0.701108	1.42631
3.3	12	GOBP	GOBP-60Perc	46	46	46	0.144015	0.956522	0.978261	1	1	1.16113	0.917437	1.09001
	13	GOBP	GOBP-11Perc	46	46	46	0.396766	0.521739	0.73913	0.891304	1	1.88342	0.531001	1.88342
	14	GOBP	GOBP-S1500	46	46	46	0.225193	0.869565	0.934783	0.956522	1	1.15201	1	1
	15	BioPlanet	BioPlanet-60Perc	46	46	46	0.106221	0.978261	1	1	1	1.10275	1	1
	16	BioPlanet	BioPlanet-11Perc	46	42	42	0.484162	0.309524	0.714286	0.880952	0.97619	2.36474	0.422899	2.36474
	17	BioPlanet	BioPlanet-S1500	46	46	46	0.156934	0.891304	1	1	1	1.1639	1	1
	18	REACTOME	REACTOME-60Perc	46	46	46	0.142591	0.934783	1	1	1	1.16296	0.927154	1.07865
	19	REACTOME	REACTOME-11Perc	46	31	31	0.417073	0.483871	0.774194	0.903226	1	2.20292	0.453943	2.20292
	20	REACTOME	REACTOME-S1500	46	45	45	0.219868	0.866667	0.933333	1	1	1.29875	1	1
	21	WGCNA	WGCNA-60Perc	46	46	46	0.163049	0.934783	0.956522	1	1	1.09342	0.978804	1.02167
	22	WGCNA	WGCNA-11Perc	46	34	34	0.354092	0.676471	0.764706	0.941176	1	1.65894	0.602894	1.65894
	23	WGCNA	WGCNA-S1500	46	46	46	0.268425	0.76087	0.891304	0.978261	1	1.34933	0.940623	0.940623
3.4	24	GOBP	PODAcc	46	46	46	0.387767	0.586957	0.695652	0.978261	1	1.86713	0.535581	1.86713
	25	GOBP	FirstMode	46	46	46	0.374351	0.586957	0.847826	0.934783	0.978261	1.90522	0.597321	1.67415
	26	GOBP	Perc05	46	46	46	0.191905	0.891304	0.956522	1	1	1.22603	0.929829	1.07547
	27	GOBP	Perc10	46	46	46	0.270646	0.782609	0.913043	0.978261	1	1.5772	0.648607	1.54244
	28	GOBP	Rank25	46	46	46	0.220964	0.847826	0.913043	1	1	1.30346	0.947464	1.05545
	29	BioPlanet	PODAcc	46	46	46	0.309857	0.630435	0.913043	0.978261	1	1.78302	0.573562	1.74424
	30	BioPlanet	FirstMode	46	46	46	0.364457	0.608696	0.76087	0.956522	0.978261	1.80673	0.869384	1.15053
	31	BioPlanet	Perc05	46	46	46	0.248624	0.782609	0.913043	1	1	1.34323	1.18486	0.844002
	32	BioPlanet	Perc10	46	46	46	0.243778	0.76087	0.978261	0.978261	1	1.5386	0.892197	1.12083
	33	BioPlanet	Rank25	46	46	46	0.203164	0.847826	0.956522	1	1	1.31897	1.18623	0.84301
	34	REACTOME	PODAcc	46	46	46	0.286803	0.695652	0.891304	0.978261	1	1.48329	0.890653	1.12481
	35	REACTOME	FirstMode	46	46	46	0.339628	0.565217	0.869565	0.978261	1	1.64806	0.966762	1.03441
	36	REACTOME	Perc05	46	46	46	0.339088	0.673913	0.804348	0.978261	1	1.70656	1.50085	0.666621
	37	REACTOME	Perc10	46	46	46	0.271661	0.73913	0.934783	0.978261	1	1.54063	1.04919	0.953921
	38	REACTOME	Rank25	46	46	46	0.271447	0.76087	0.869565	1	1	1.53514	1.51976	0.658016
	39	WGCNA	PODAcc	46	46	46	0.295924	0.673913	0.891304	0.978261	1	1.41774	0.955609	1.04743
	40	WGCNA	FirstMode	46	46	46	0.31569	0.630435	0.847826	0.978261	1	1.71224	0.967216	1.03406
	41	WGCNA	Perc05	46	46	46	0.349867	0.652174	0.826087	0.956522	1	1.56071	1.56071	0.641328
	42	WGCNA	Perc10	46	46	46	0.27801	0.73913	0.847826	0.978261	1	1.4174	1.14025	0.877033
	43	WGCNA	Rank25	46	46	46	0.340569	0.586957	0.847826	0.956522	1	1.75769	1.70005	0.588441
	44	PODAcc	FirstMode	46	46	46	0.268347	0.717391	0.913043	1	1	1.58324	0.916005	1.09174
	45	PODAcc	Perc05	46	46	46	0.323932	0.565217	0.826087	1	1	1.74622	1.74622	0.572746
	46	PODAcc	Perc10	46	46	46	0.205954	0.782609	0.956522	1	1	1.16872	1.13271	0.882836
	47	PODAcc	Rank25	46	46	46	0.313798	0.630435	0.869565	0.978261	1	1.65454	1.65454	0.604418
	48	FirstMode	Perc05	46	46	46	0.264046	0.782609	0.869565	1	1	1.43464	1.43464	0.697127
	49	FirstMode	Perc10	46	46	46	0.154532	0.913043	1	1	1	1.18966	1.03552	0.965725
	50	FirstMode	Rank25	46	46	46	0.320762	0.717391	0.847826	0.978261	0.978261	1.47855	1.39271	0.718073
	51	Perc05	Perc10	46	46	46	0.159339	0.978261	1	1	1	1.39457	0.717065	1.39457
	52	Perc05	Rank25	46	46	46	0.176235	0.869565	0.956522	1	1	1.20426	0.911957	1.09659
	53	Perc10	Rank25	46	46	46	0.206725	0.869565	0.956522	1	1	1.34776	1.29716	0.770983
	54	PODAcc	Perc10-60Perc	46	46	46	0.0676892	0.978261	1	1	1	1.02297	0.996995	0.996995
	55	PODAcc	Perc10-11Perc	46	41	46	0.127079	0.95122	0.97561	1	1	1.0758	0.936758	0.936758
	56	PODAcc	Perc10-S1500	46	46	46	0.180292	0.891304	0.934783	1	1	1.13665	0.955782	0.955782
	57	FirstMode	Perc10-60Perc	46	46	46	0.0690479	0.978261	1	1	1	1.01353	0.997142	0.997142
	58	FirstMode	Perc10-11Perc	46	41	46	0.149656	0.902439	1	1	1	1.07629	1.00971	1.00971
	59	FirstMode	Perc10-S1500	46	46	46	0.229058	0.782609	0.913043	1	1	1.13492	0.985332	0.985332
	60	Perc05	Perc10-60Perc	46	46	46	0.00485104	1	1	1	1	1.00271	0.997293	0.997293
	61	Perc05	Perc10-11Perc	46	41	46	0.0593441	1	1	1	1	1.08049	0.925508	0.925508
	62	Perc05	Perc10-S1500	46	46	46	0.110916	0.978261	1	1	1	1.11155	0.97858	0.97858
	63	Perc10	Perc10-60Perc	46	46	46	0.00388782	1	1	1	1	1.00204	0.998154	0.998154
	64	Perc10	Perc10-11Perc	46	41	46	0.0294671	1	1	1	1	1.04369	0.958139	0.958139
	65	Perc10	Perc10-S1500	46	46	46	0.102137	1	1	1	1	1.1383	0.949242	0.949242
	66	Rank25	Perc10-60Perc	46	46	46	0.128304	1	1	1	1	1.30794	0.76456	0.76456
	67	Rank25	Perc10-11Perc	46	41	46	0.724522	0.0243902	0.170732	0.414634	0.97561	5.33619	0.1874	0.1874
	68	Rank25	Perc10-S1500	46	46	46	0.386132	0.391304	0.826087	0.956522	1	2.20638	0.453257	0.453257
