# Supplementary material for: Transcriptomic point of departure determination: a comparison of distribution-based and gene set-based approaches
Source: Front Genet. 2024 May 9;15:1374791. doi: 10.3389/fgene.2024.1374791 (PMC11112360; doi:10.3389/fgene.2024.1374791)
Supplement: Supplementary file 2 [file DataSheet3.zip › DS5.xlsx]

## Sheet: Read me
Filename	Supplementary File 5
Description	tPOD values for all gene set structures across all 11 gene set enrichment filters
Mentioned in the text	Section 3.1

## Sheet: GOBP BMD Values
Molecule	Filter1	Filter2	Filter3	Filter4	Filter5	Filter6	Filter7	Filter8	Filter9	Filter10	Filter11
acetazolamide	30.9312	35.174	35.174	NA	NA	NA	NA	NA	NA	NA	NA
adapin	6.43539	6.43539	26.9198	36.2953	NA	NA	NA	NA	NA	NA	NA
ajmaline	14.7545	21.7895	21.7895	64.7632	75.8184	97.0163	NA	NA	NA	NA	NA
allopurinol	6.80693	14.7018	14.7018	41.6195	42.135	46.6326	58.6107	62.3933	62.3933	77.5161	77.5161
allylalcohol	11.9771	NA	NA	NA	NA	NA	NA	NA	NA	NA	NA
amiodarone	24.7982	26.2092	26.2264	27.7372	27.7372	34.8421	34.8421	37.4742	37.4742	37.4742	37.4742
amitriptyline	6.67337	20.7764	20.7764	25.1042	27.5409	38.68	38.68	41.6161	42.1559	49.3837	49.3837
aspirin	24.574	33.2478	38.4968	46.0037	80.7314	84.1668	84.1668	84.1668	84.1668	90.3565	90.3565
azathioprine	0.788291	0.863257	0.863257	1.09207	1.21857	2.06888	2.87389	2.87389	2.87389	NA	NA
benzbromarone	3.43016	3.43016	3.43016	6.12791	6.12791	6.12791	6.12791	6.30434	6.30434	6.30434	6.30434
benziodarone	0.4543	7.49444	7.49444	8.31933	8.31933	8.60937	8.60937	8.60937	8.60937	8.60937	9.14423
bromobenzene	9.77628	12.3101	12.3101	16.9885	16.9885	18.336	88.7796	108.647	NA	NA	NA
bromoethylamine	1.04367	1.17614	1.19983	2.1769	NA	NA	NA	NA	NA	NA	NA
bucetin	55.2275	69.3526	69.3526	173.678	173.678	NA	NA	NA	NA	NA	NA
caffeine	5.13624	6.72864	8.36604	8.36604	17.026	17.026	17.026	23.9298	NA	NA	NA
carboplatin	0.395367	0.477056	0.477056	0.616071	0.616071	1.37979	1.37979	2.23554	2.49396	2.49396	NA
chlormezanone	7.01699	10.1951	10.1951	19.3745	19.3745	25.7798	25.7798	38.873	NA	NA	NA
chlorpheniramine	1.68231	3.06696	10.7767	NA	NA	NA	NA	NA	NA	NA	NA
chlorpromazine	2.76687	2.76687	2.76687	11.6778	12.7694	12.7694	NA	NA	NA	NA	NA
cimetidine	52.667	279.021	300.113	NA	NA	NA	NA	NA	NA	NA	NA
ciprofloxacin	35.4979	46.7608	79.0718	NA	NA	NA	NA	NA	NA	NA	NA
clofibrate	5.93727	7.11904	7.11904	9.55932	9.55932	12.1656	12.1656	12.1656	12.1656	12.1656	12.1656
clomipramine	34.2867	36.1001	37.8822	NA	NA	NA	NA	NA	NA	NA	NA
colchicine	0.16769	0.208484	0.208484	0.213599	0.294582	1.46041	1.62876	1.67074	1.67074	1.80424	1.80424
coumarin	3.21069	3.21069	3.21069	10.7636	11.3413	11.6667	11.6667	25.092	NA	NA	NA
cyclophosphamide	0.641793	0.748717	0.748717	1.15737	1.18812	1.63148	1.63148	2.89333	2.89333	NA	NA
cyclosporinea	3.2055	4.17741	4.17741	5.18696	5.4126	25.1808	25.1808	31.1527	35.8829	35.8829	NA
diazepam	10.2079	16.0376	16.0376	53.0703	NA	NA	NA	NA	NA	NA	NA
diclofenac	1.26566	1.26566	1.26566	2.311	2.311	2.54361	2.76426	2.76426	2.76426	2.8044	NA
doxorubicin	0.0351795	0.0351795	0.0351795	0.045656	0.045656	0.160451	0.196273	0.20097	0.205763	0.205763	0.222995
enalapril	31.2826	147.759	NA	NA	NA	NA	NA	NA	NA	NA	NA
erythromycinethylsuccinate	48.8554	69.1586	70.0343	NA	NA	NA	NA	NA	NA	NA	NA
ethanol	307.76	408.271	408.271	NA	NA	NA	NA	NA	NA	NA	NA
ethionamide	3.51032	21.0022	27.615	30.5693	35.8235	NA	NA	NA	NA	NA	NA
ethionine	2.84254	3.84608	3.84608	6.22621	6.22621	6.90445	6.90445	7.68486	9.36047	9.36047	9.36047
etoposide	2.01107	2.01107	2.01107	10.3488	13.1838	NA	NA	NA	NA	NA	NA
furosemide	22.0245	29.2963	29.2963	NA	NA	NA	NA	NA	NA	NA	NA
gentamicin	2.44569	2.6803	2.6803	2.70553	4.23061	6.8441	13.2071	21.0478	NA	NA	NA
griseofulvin	46.7403	53.7439	115.109	NA	NA	NA	NA	NA	NA	NA	NA
haloperidol	2.13436	7.66008	7.95833	7.95833	7.95833	11.0926	11.0926	NA	NA	NA	NA
hydroxyzine	5.46415	5.78013	5.79144	10.5801	15.8659	15.8659	29.9314	44.0169	NA	NA	NA
ibuprofen	5.74986	8.43289	10.0723	11.3894	11.3894	11.4696	11.4696	39.0252	39.0252	47.0572	63.2737
imipramine	5.11686	6.53812	27.6427	41.0581	41.0581	41.0581	NA	NA	NA	NA	NA
indomethacin	0.430286	NA	NA	NA	NA	NA	NA	NA	NA	NA	NA
iproniazid	0.408836	0.408836	0.408836	2.02031	3.07968	4.70531	6.71841	10.5417	NA	NA	NA
isoniazid	14.1319	14.4007	21.8759	74.3866	NA	NA	NA	NA	NA	NA	NA
ketoconazole	2.46715	2.88527	2.88527	8.58012	27.3995	NA	NA	NA	NA	NA	NA
labetalol	21.4547	26.2761	26.2761	58.4128	NA	NA	NA	NA	NA	NA	NA
lornoxicam	0.0543759	0.0733301	0.0733301	0.0864537	0.0864537	0.0864537	0.0864537	0.0864537	0.243964	NA	NA
mefenamicacid	13.5321	13.5321	13.5321	24.3942	24.3942	24.3942	24.3942	24.3942	24.3942	28.3674	40.7891
meloxicam	0.56279	0.75317	NA	NA	NA	NA	NA	NA	NA	NA	NA
metformin	67.3547	NA	NA	NA	NA	NA	NA	NA	NA	NA	NA
methapyrilene	2.01014	4.46958	4.46958	5.6878	5.6878	6.78848	6.78848	7.0659	7.0659	7.0659	7.0659
methimazole	1.16939	1.56361	1.56361	2.32503	2.32503	3.92103	4.03517	4.2047	4.2047	4.29738	5.21577
methyldopa	24.2055	29.9467	29.9467	33.2722	40.9861	186.855	NA	NA	NA	NA	NA
methyltestosterone	9.27267	10.6498	10.6498	14.9383	20.46	58.6885	89.7294	123.151	NA	NA	NA
mexiletine	5.41135	5.41135	5.41135	27.2052	27.2052	27.2052	112.903	NA	NA	NA	NA
moxisylyte	20.7365	35.8134	35.8134	NA	NA	NA	NA	NA	NA	NA	NA
naphthylisothiocyanate	0.640756	2.4819	2.4819	3.17186	3.17186	3.3218	3.32437	4.88044	8.09377	NA	NA
naproxen	0.771532	1.24315	1.88272	1.88272	3.72269	3.72269	3.72269	NA	NA	NA	NA
nitrofurantoin	4.78709	5.20427	5.20427	NA	NA	NA	NA	NA	NA	NA	NA
nitrofurazone	7.10905	7.36947	8.50075	9.44727	21.9968	23.7596	26.7558	29.1992	29.1992	NA	NA
papaverine	13.5646	19.3061	23.3012	30.3439	128.043	NA	NA	NA	NA	NA	NA
pemoline	2.97001	3.2018	3.2018	5.31199	28.7397	28.7397	NA	NA	NA	NA	NA
penicillamine	26.5573	26.7298	27.452	27.452	27.452	43.6439	46.2811	57.7916	63.4676	63.4676	NA
phenacetin	30.3033	30.3033	30.3033	57.7845	57.7845	177.359	188.929	197.449	NA	NA	NA
phenobarbital	0.631925	0.856595	0.856595	2.61394	3.55792	3.55792	4.50601	NA	NA	NA	NA
phenylanthranilicacid	51.3978	51.3978	51.3978	107.449	141.728	285.258	NA	NA	NA	NA	NA
phenylbutazone	11.195	16.1995	27.3884	36.9153	42.1214	42.1214	NA	NA	NA	NA	NA
phenytoin	31.7805	35.9413	37.4151	50.2158	183.105	183.105	NA	NA	NA	NA	NA
quinidine	11.4057	15.3006	15.3006	16.2331	16.2331	NA	NA	NA	NA	NA	NA
sulfasalazine	29.3803	36.1233	36.1233	59.7008	70.5935	70.5935	70.5935	70.5935	70.5935	75.7448	75.7448
sulindac	1.89246	6.78577	6.78577	8.97927	8.97927	9.58539	9.58539	12.1037	13.386	13.7268	13.7268
tetracycline	43.3699	56.3175	67.6299	211.496	211.496	372.906	372.906	372.906	372.906	372.906	NA
theophylline	3.38892	4.12772	5.06098	11.0726	16.7194	60.6987	60.6987	60.6987	NA	NA	NA
tolbutamide	66.9531	79.2317	79.2317	NA	NA	NA	NA	NA	NA	NA	NA
triamterene	30.585	36.2119	36.2119	52.1625	52.1625	NA	NA	NA	NA	NA	NA
triazolam	22.5447	57.7872	376.106	NA	NA	NA	NA	NA	NA	NA	NA
trimethadione	20.0047	20.0047	20.0047	38.0224	38.0224	75.495	75.8659	80.1257	80.1257	80.1257	NA

## Sheet: BioPlanet BMD Values
Molecule	Filter1	Filter2	Filter3	Filter4	Filter5	Filter6	Filter7	Filter8	Filter9	Filter10	Filter11
acetazolamide	21.1046	36.8207	36.8207	NA	NA	NA	NA	NA	NA	NA	NA
adapin	22.1726	24.9267	24.9267	26.2696	26.2696	28.7362	NA	NA	NA	NA	NA
ajmaline	30.8685	30.8685	31.3097	71.0349	71.0349	NA	NA	NA	NA	NA	NA
allopurinol	11.9937	14.3864	14.3864	22.699	22.699	22.699	53.1441	62.3888	62.3888	77.5161	99.059
allylalcohol	NA	NA	NA	NA	NA	NA	NA	NA	NA	NA	NA
amiodarone	10.2702	11.973	11.973	22.6496	22.6496	23.7752	23.7752	39.2909	39.2909	40.2274	46.3493
amitriptyline	24.7599	26.8784	26.8784	33.5735	33.5735	37.5246	37.5246	42.6435	42.6435	50.8882	50.8882
aspirin	32.4061	33.1249	64.9608	72.8569	72.8569	84.3346	84.3346	NA	NA	NA	NA
azathioprine	0.813551	1.02615	1.07801	1.64893	1.64893	1.64893	2.40423	2.80758	4.28012	NA	NA
benzbromarone	2.60102	4.15929	4.15929	4.15929	4.15929	4.91616	4.91616	4.91616	4.91616	6.30434	6.30434
benziodarone	3.65923	3.65923	3.65923	4.32623	4.32623	4.32623	4.32623	7.97966	7.97966	8.60937	NA
bromobenzene	16.6425	16.6425	18.336	49.1581	49.1581	61.7237	61.7237	61.8322	61.8322	61.8322	NA
bromoethylamine	0.910272	1.49295	1.49295	1.49295	1.50086	NA	NA	NA	NA	NA	NA
bucetin	12.2564	55.853	55.853	178.796	178.796	221.603	NA	NA	NA	NA	NA
caffeine	5.19693	5.45333	6.89622	11.6569	11.6569	16.7523	16.7523	NA	NA	NA	NA
carboplatin	0.475992	0.475992	0.674031	0.674031	0.674031	0.674031	0.674031	1.90224	3.6896	NA	NA
chlormezanone	7.02007	11.3046	11.3046	20.7572	20.7572	20.7572	20.7572	46.4095	46.4095	NA	NA
chlorpheniramine	7.53376	9.12365	9.12365	NA	NA	NA	NA	NA	NA	NA	NA
chlorpromazine	7.22234	7.22234	7.22234	7.22234	7.22234	11.6778	11.6778	NA	NA	NA	NA
cimetidine	300.113	300.113	300.113	NA	NA	NA	NA	NA	NA	NA	NA
ciprofloxacin	43.4623	46.7608	266.343	NA	NA	NA	NA	NA	NA	NA	NA
clofibrate	6.32316	6.32316	6.32316	6.32316	6.32316	8.05017	8.05017	11.8166	11.8166	11.8166	11.8166
clomipramine	18.1256	34.9737	34.9737	NA	NA	NA	NA	NA	NA	NA	NA
colchicine	0.16769	0.294582	0.294582	0.360774	0.919051	0.919051	0.919051	1.70194	1.70194	1.70194	NA
coumarin	3.21069	3.21069	3.21069	8.00944	8.00944	8.68369	8.68369	12.8436	12.8436	12.8436	NA
cyclophosphamide	0.555666	0.650039	1.15737	1.67933	1.67933	2.99464	3.91388	4.60159	NA	NA	NA
cyclosporinea	4.12883	5.61221	5.61221	16.0029	16.0029	32.5619	32.5619	42.6305	NA	NA	NA
diazepam	10.2079	15.9398	20.6382	61.5021	61.5021	NA	NA	NA	NA	NA	NA
diclofenac	1.26566	1.26566	1.26566	2.311	2.311	3.04032	3.04032	3.04032	NA	NA	NA
doxorubicin	0.0638849	0.0638849	0.0638849	0.0638849	0.0638849	0.0638849	0.0638849	0.247304	0.247304	0.25685	NA
enalapril	84.986	166.729	NA	NA	NA	NA	NA	NA	NA	NA	NA
erythromycinethylsuccinate	51.4875	69.6307	69.6307	164.731	NA	NA	NA	NA	NA	NA	NA
ethanol	1293.45	NA	NA	NA	NA	NA	NA	NA	NA	NA	NA
ethionamide	16.3464	21.0022	21.0022	21.0022	21.0022	21.0022	21.0022	NA	NA	NA	NA
ethionine	3.48229	3.92453	3.92453	5.64215	5.64215	7.23086	7.23086	8.13848	8.13848	11.09	11.1759
etoposide	6.61728	6.61728	8.66496	NA	NA	NA	NA	NA	NA	NA	NA
furosemide	24.8348	66.1534	79.7976	NA	NA	NA	NA	NA	NA	NA	NA
gentamicin	3.43026	5.30201	5.7889	6.29172	6.29172	6.29172	6.29172	NA	NA	NA	NA
griseofulvin	77.02	96.0645	150.112	NA	NA	NA	NA	NA	NA	NA	NA
haloperidol	2.51951	2.51951	7.79658	11.3181	13.9563	13.9563	13.9563	NA	NA	NA	NA
hydroxyzine	5.55405	6.57884	6.57884	11.3882	14.8984	20.7466	20.7466	26.9166	30.2078	NA	NA
ibuprofen	5.69174	7.47142	10.3087	30.4256	32.3356	32.3356	32.3356	37.4926	37.4926	37.4926	NA
imipramine	16.9705	31.3675	31.3675	40.8038	40.8038	40.8038	NA	NA	NA	NA	NA
indomethacin	NA	NA	NA	NA	NA	NA	NA	NA	NA	NA	NA
iproniazid	0.408836	0.408836	0.408836	3.62419	6.61535	9.85929	10.5098	12.7337	NA	NA	NA
isoniazid	16.9134	17.732	17.732	71.472	NA	NA	NA	NA	NA	NA	NA
ketoconazole	2.68721	3.32539	3.32539	13.7238	25.9749	33.4475	NA	NA	NA	NA	NA
labetalol	26.2761	26.2761	26.2761	120.038	120.038	NA	NA	NA	NA	NA	NA
lornoxicam	0.0668508	0.0669596	0.0866786	0.0866786	0.0878502	0.193318	NA	NA	NA	NA	NA
mefenamicacid	16.6021	16.6021	16.6021	26.7169	27.7047	32.3406	32.3406	38.7539	40.5143	57.5264	86.3721
meloxicam	1.20248	NA	NA	NA	NA	NA	NA	NA	NA	NA	NA
metformin	75.4387	NA	NA	NA	NA	NA	NA	NA	NA	NA	NA
methapyrilene	5.11932	5.11932	5.11932	5.52156	5.52156	7.30903	7.30903	7.30903	7.30903	7.33641	7.33641
methimazole	1.54017	1.54017	1.54017	2.34792	2.34792	3.60919	3.60919	3.69423	3.69423	6.40794	8.49399
methyldopa	24.2055	34.4206	34.4206	34.4206	34.4206	NA	NA	NA	NA	NA	NA
methyltestosterone	9.1986	9.1986	10.6498	46.2823	46.2823	55.6391	55.6391	87.5667	97.427	NA	NA
mexiletine	6.26569	16.7505	24.9685	34.8245	34.8245	NA	NA	NA	NA	NA	NA
moxisylyte	22.5109	41.182	54.0106	54.0106	115.153	NA	NA	NA	NA	NA	NA
naphthylisothiocyanate	0.640756	2.48223	2.48223	2.77515	3.258	4.20336	4.2269	6.31513	NA	NA	NA
naproxen	1.46489	2.23895	2.23895	2.23895	2.23895	NA	NA	NA	NA	NA	NA
nitrofurantoin	17.3975	26.6097	26.6097	NA	NA	NA	NA	NA	NA	NA	NA
nitrofurazone	10.5854	16.5237	16.5237	21.8009	21.8009	21.8009	21.8009	21.8009	21.8009	29.8522	NA
papaverine	20.1992	23.3012	23.3012	98.564	103.388	NA	NA	NA	NA	NA	NA
pemoline	3.26975	3.51988	3.51988	4.68182	NA	NA	NA	NA	NA	NA	NA
penicillamine	28.7574	28.7574	28.7574	44.4946	44.4946	44.4946	77.4151	83.2338	133.342	NA	NA
phenacetin	50.9288	50.9288	50.9288	50.9288	50.9288	78.9549	78.9549	78.9549	78.9549	163.714	NA
phenobarbital	0.856595	1.18104	1.18104	1.54757	1.54757	1.54757	1.54757	2.05661	2.05661	5.45358	5.45358
phenylanthranilicacid	44.7867	57.3318	75.5726	177.942	177.942	NA	NA	NA	NA	NA	NA
phenylbutazone	27.3884	36.9153	36.9153	42.0543	42.0543	43.7391	43.7391	NA	NA	NA	NA
phenytoin	31.7805	41.496	41.496	59.1624	NA	NA	NA	NA	NA	NA	NA
quinidine	13.6304	15.3006	15.3006	45.438	45.438	45.438	45.438	NA	NA	NA	NA
sulfasalazine	43.6149	43.6149	43.6149	61.6359	61.6359	68.769	68.769	68.769	68.769	235.701	257.399
sulindac	3.13547	4.37642	4.37642	5.1936	5.1936	9.39527	12.8619	12.8619	12.8619	15.108	15.108
tetracycline	80.479	80.479	80.479	80.479	80.479	353.731	353.731	377.286	377.286	NA	NA
theophylline	2.85568	4.17922	5.06098	5.06098	5.06098	NA	NA	NA	NA	NA	NA
tolbutamide	79.2317	79.2317	79.2317	314.235	314.235	NA	NA	NA	NA	NA	NA
triamterene	36.2119	36.2119	36.2119	47.4241	47.4241	NA	NA	NA	NA	NA	NA
triazolam	37.5971	43.0018	83.0695	92.5106	NA	NA	NA	NA	NA	NA	NA
trimethadione	30.3774	30.3774	35.4523	36.2368	69.2293	98.9735	102.165	103.315	123.674	NA	NA

## Sheet: REACTOME BMD Values
Molecule	Filter1	Filter2	Filter3	Filter4	Filter5	Filter6	Filter7	Filter8	Filter9	Filter10	Filter11
acetazolamide	44.8611	NA	NA	NA	NA	NA	NA	NA	NA	NA	NA
adapin	21.7672	25.8976	26.9198	28.0307	28.0307	32.5076	NA	NA	NA	NA	NA
ajmaline	58.8711	71.0349	71.0349	71.0349	71.1575	NA	NA	NA	NA	NA	NA
allopurinol	14.3864	14.3864	23.7834	32.3911	32.3911	65.4788	76.4544	76.4544	76.4544	76.4544	76.4544
allylalcohol	NA	NA	NA	NA	NA	NA	NA	NA	NA	NA	NA
amiodarone	10.2702	11.973	11.973	31.5536	31.5536	31.5536	31.9139	31.9139	31.9139	39.9479	39.9479
amitriptyline	24.4274	26.8784	26.8784	39.1371	39.1371	41.6161	46.8959	46.8959	NA	NA	NA
aspirin	33.1249	33.1249	54.7116	54.7116	54.7116	83.3215	83.3215	84.3346	84.3346	84.3346	NA
azathioprine	1.25268	1.61701	1.61701	1.80021	2.66209	2.66209	2.66209	5.35312	NA	NA	NA
benzbromarone	3.43016	3.43016	3.43016	6.30434	6.30434	6.30434	6.30434	6.30434	6.30434	9.71669	10.4316
benziodarone	4.32623	4.38824	7.02736	7.02736	7.02736	7.02736	7.02736	11.1229	11.1229	11.1229	11.1229
bromobenzene	18.336	18.336	18.336	51.1566	51.1566	51.1566	NA	NA	NA	NA	NA
bromoethylamine	1.50086	3.77361	NA	NA	NA	NA	NA	NA	NA	NA	NA
bucetin	64.3949	69.3526	69.3526	274.803	NA	NA	NA	NA	NA	NA	NA
caffeine	5.20496	5.20496	5.20496	16.4668	30.5864	30.5864	30.5864	30.5864	NA	NA	NA
carboplatin	0.68855	0.68855	0.68855	1.83549	2.59062	2.62336	NA	NA	NA	NA	NA
chlormezanone	7.02007	16.9663	33.8457	56.9367	56.9367	56.9367	56.9367	NA	NA	NA	NA
chlorpheniramine	7.53376	NA	NA	NA	NA	NA	NA	NA	NA	NA	NA
chlorpromazine	9.81631	10.3364	10.3364	16.2508	NA	NA	NA	NA	NA	NA	NA
cimetidine	466.629	NA	NA	NA	NA	NA	NA	NA	NA	NA	NA
ciprofloxacin	56.2871	84.6622	NA	NA	NA	NA	NA	NA	NA	NA	NA
clofibrate	7.83992	8.05017	8.05017	8.71285	8.71285	15.5267	15.5267	15.5267	15.5267	15.5267	24.7369
clomipramine	34.9737	NA	NA	NA	NA	NA	NA	NA	NA	NA	NA
colchicine	0.374761	0.921817	0.921817	1.43669	1.43669	1.64382	1.65035	1.65226	1.65226	1.65226	1.685
coumarin	3.21069	3.21069	3.21069	12.8436	12.8436	12.8436	24.2687	47.2484	NA	NA	NA
cyclophosphamide	1.40399	1.40399	1.40399	2.46861	5.15053	5.76685	NA	NA	NA	NA	NA
cyclosporinea	4.19942	6.90764	6.90764	12.3717	12.3717	12.3717	12.3717	77.4048	79.5034	79.5034	NA
diazepam	16.6423	24.0335	68.5938	NA	NA	NA	NA	NA	NA	NA	NA
diclofenac	1.27601	1.27601	1.27601	2.59974	3.15336	3.15336	3.15336	NA	NA	NA	NA
doxorubicin	0.0205048	0.0251246	0.0251246	0.202169	0.202169	0.232773	0.232773	0.232773	NA	NA	NA
enalapril	203.405	NA	NA	NA	NA	NA	NA	NA	NA	NA	NA
erythromycinethylsuccinate	101.741	134.696	NA	NA	NA	NA	NA	NA	NA	NA	NA
ethanol	820.48	1114.07	1114.07	NA	NA	NA	NA	NA	NA	NA	NA
ethionamide	14.578	21.0022	21.0022	21.0022	21.0022	27.089	NA	NA	NA	NA	NA
ethionine	3.63356	3.70144	3.70144	5.36978	5.36978	9.02145	9.02145	9.7769	9.7769	9.7769	9.7769
etoposide	4.31365	7.32979	9.75247	NA	NA	NA	NA	NA	NA	NA	NA
furosemide	29.2963	29.2963	29.2963	29.2963	NA	NA	NA	NA	NA	NA	NA
gentamicin	3.45746	3.45746	3.45746	3.45746	6.29172	NA	NA	NA	NA	NA	NA
griseofulvin	78.1533	122.582	NA	NA	NA	NA	NA	NA	NA	NA	NA
haloperidol	5.21645	7.79658	7.79658	10.8029	10.8029	10.8029	14.3241	NA	NA	NA	NA
hydroxyzine	5.55405	7.10892	10.0579	25.8312	25.8312	32.4135	45.573	NA	NA	NA	NA
ibuprofen	11.4696	11.4696	11.4696	25.2152	25.2152	25.2152	25.2152	71.6265	NA	NA	NA
imipramine	21.4447	35.5963	38.6885	38.6885	38.6885	41.7806	NA	NA	NA	NA	NA
indomethacin	NA	NA	NA	NA	NA	NA	NA	NA	NA	NA	NA
iproniazid	2.25032	3.05807	4.92362	8.50818	8.50818	9.66512	NA	NA	NA	NA	NA
isoniazid	52.1251	70.6365	70.6365	NA	NA	NA	NA	NA	NA	NA	NA
ketoconazole	3.32539	13.1635	13.1635	NA	NA	NA	NA	NA	NA	NA	NA
labetalol	16.8833	93.9337	93.9337	NA	NA	NA	NA	NA	NA	NA	NA
lornoxicam	0.0561883	0.0561883	0.0561883	0.182464	0.237111	NA	NA	NA	NA	NA	NA
mefenamicacid	16.1301	21.0601	21.0601	42.2469	42.2469	46.9667	46.9667	55.6598	55.6598	55.6598	69.4476
meloxicam	2.01489	NA	NA	NA	NA	NA	NA	NA	NA	NA	NA
metformin	167.023	NA	NA	NA	NA	NA	NA	NA	NA	NA	NA
methapyrilene	4.58979	4.58979	4.58979	5.0783	5.0783	5.0783	5.0783	5.0783	5.0783	5.0783	5.0783
methimazole	1.75541	1.75541	1.75541	2.96922	3.09377	3.09377	3.09377	4.74216	4.74216	4.74216	4.74216
methyldopa	26.6809	39.4633	39.4633	39.7661	40.5812	40.5812	40.5812	NA	NA	NA	NA
methyltestosterone	8.55977	15.2285	20.46	20.46	25.5638	51.4929	NA	NA	NA	NA	NA
mexiletine	11.313	19.239	71.9566	71.9566	86.6333	86.6333	NA	NA	NA	NA	NA
moxisylyte	51.8035	101.336	107.971	NA	NA	NA	NA	NA	NA	NA	NA
naphthylisothiocyanate	1.55548	2.53622	2.53622	3.5606	4.01485	4.79117	8.20315	8.20315	NA	NA	NA
naproxen	4.26865	5.34206	5.34206	NA	NA	NA	NA	NA	NA	NA	NA
nitrofurantoin	18.266	NA	NA	NA	NA	NA	NA	NA	NA	NA	NA
nitrofurazone	14.0056	18.5376	19.6977	25.0268	29.109	29.109	NA	NA	NA	NA	NA
papaverine	22.7731	103.646	NA	NA	NA	NA	NA	NA	NA	NA	NA
pemoline	3.38506	3.54941	3.54941	27.5075	NA	NA	NA	NA	NA	NA	NA
penicillamine	46.6496	46.9136	47.5412	47.5412	48.1596	194.097	269.863	NA	NA	NA	NA
phenacetin	98.4102	106.981	106.981	130.998	130.998	130.998	130.998	130.998	NA	NA	NA
phenobarbital	1.33944	1.93832	1.93832	3.53764	3.53764	3.53764	3.53764	3.53764	3.53764	5.45358	NA
phenylanthranilicacid	44.7867	58.2784	84.4656	256.048	308.642	NA	NA	NA	NA	NA	NA
phenylbutazone	23.1744	29.2887	30.8446	42.0879	42.0879	42.0879	NA	NA	NA	NA	NA
phenytoin	35.459	68.1089	68.1089	360.369	NA	NA	NA	NA	NA	NA	NA
quinidine	36.9057	66.7712	69.8611	69.8611	NA	NA	NA	NA	NA	NA	NA
sulfasalazine	43.6149	43.6149	43.6149	65.4421	65.4421	65.4421	65.4421	65.4421	65.4421	65.4421	65.4421
sulindac	3.13547	6.28646	6.28646	6.28646	6.28646	8.97816	8.97816	9.89358	15.7525	15.8682	19.6072
tetracycline	36.0876	333.932	363.318	363.318	363.318	363.318	363.318	363.318	363.318	363.318	NA
theophylline	3.38892	14.8705	14.8705	NA	NA	NA	NA	NA	NA	NA	NA
tolbutamide	184.301	233.397	369.171	NA	NA	NA	NA	NA	NA	NA	NA
triamterene	41.6499	51.8085	NA	NA	NA	NA	NA	NA	NA	NA	NA
triazolam	55.864	73.6283	NA	NA	NA	NA	NA	NA	NA	NA	NA
trimethadione	23.0528	47.7231	47.7231	72.6851	76.7052	98.7694	98.7694	98.7694	136.637	136.637	NA

## Sheet: WGCNA BMD Values
Molecule	Filter1	Filter2	Filter3	Filter4	Filter5	Filter6	Filter7	Filter8	Filter9	Filter10	Filter11
acetazolamide	35.174	35.174	35.174	43.491	43.491	43.491	43.491	NA	NA	NA	NA
adapin	20.4823	26.9198	26.9198	26.9198	26.9198	NA	NA	NA	NA	NA	NA
ajmaline	19.8191	43.6956	43.6956	60.5382	60.5382	79.8089	79.8089	NA	NA	NA	NA
allopurinol	29.9959	40.4982	40.4982	46.3646	46.3646	49.8588	54.2678	76.9852	76.9852	76.9852	76.9852
allylalcohol	NA	NA	NA	NA	NA	NA	NA	NA	NA	NA	NA
amiodarone	20.0762	23.0864	23.0864	41.9213	43.4437	45.565	45.565	49.2777	49.2777	49.2777	50.7204
amitriptyline	11.4195	11.4195	36.4715	36.9686	36.9686	39.3213	39.3213	78.4414	78.4414	78.4414	78.4414
aspirin	42.1288	67.0735	67.0735	67.0735	67.0735	96.7282	132.726	132.726	132.726	132.726	132.726
azathioprine	0.699234	0.699234	0.699234	1.65145	1.65145	1.96041	1.96041	6.98564	6.98564	NA	NA
benzbromarone	7.77325	8.68196	8.68196	11.5747	11.5747	11.5747	11.5747	12.4137	12.4137	12.4137	12.4137
benziodarone	9.18761	9.18761	9.18761	13.1494	13.1494	13.1494	13.1494	13.1494	13.1494	13.1494	13.1494
bromobenzene	26.4391	26.4391	26.4391	45.98	45.98	45.98	45.98	45.98	45.98	45.98	45.98
bromoethylamine	1.04522	1.49295	1.49295	1.49295	1.49295	1.49295	1.49295	NA	NA	NA	NA
bucetin	12.2564	12.2564	110.015	274.803	274.803	274.803	274.803	NA	NA	NA	NA
caffeine	6.89622	6.89622	7.72322	9.21351	9.21351	26.773	26.773	NA	NA	NA	NA
carboplatin	0.532685	0.687561	0.687561	0.788434	0.788434	2.18681	2.18681	2.18681	2.18681	4.95476	NA
chlormezanone	12.4563	18.6347	18.6347	19.7771	19.7771	19.7771	19.7771	19.7771	19.7771	19.7771	NA
chlorpheniramine	7.96897	7.96897	7.96897	NA	NA	NA	NA	NA	NA	NA	NA
chlorpromazine	3.65956	3.65956	3.65956	13.5724	NA	NA	NA	NA	NA	NA	NA
cimetidine	66.8809	NA	NA	NA	NA	NA	NA	NA	NA	NA	NA
ciprofloxacin	61.6058	197.217	NA	NA	NA	NA	NA	NA	NA	NA	NA
clofibrate	17.8516	17.8516	17.8516	24.7369	24.7369	24.7369	24.7369	35.0764	35.0764	35.0764	35.0764
clomipramine	33.0205	33.0205	33.0205	NA	NA	NA	NA	NA	NA	NA	NA
colchicine	0.264189	1.65372	1.65372	1.93718	1.93718	1.93718	1.93718	1.93718	1.93718	1.93718	1.93718
coumarin	7.17543	7.17543	7.17543	7.17543	7.17543	7.17543	7.17543	7.17543	7.17543	49.0054	49.0054
cyclophosphamide	0.450272	2.29773	2.29773	2.29773	2.29773	6.2312	6.2312	6.2312	7.03224	7.03224	7.03224
cyclosporinea	10.8139	19.2547	19.542	21.284	21.284	35.8143	35.8143	35.8143	76.3415	NA	NA
diazepam	24.0335	24.0335	24.0335	24.0335	24.0335	68.5938	68.5938	NA	NA	NA	NA
diclofenac	0.925011	2.71325	2.82883	2.82883	2.82883	2.82883	2.82883	2.82883	2.82883	2.82883	2.82883
doxorubicin	0.0276239	0.0297006	0.0297006	0.0297006	0.0297006	0.0297006	0.0297006	0.230067	0.230067	0.230067	0.230067
enalapril	108.413	211.245	211.245	211.245	211.245	NA	NA	NA	NA	NA	NA
erythromycinethylsuccinate	52.1065	52.1065	52.1065	109.493	109.493	109.493	109.493	NA	NA	NA	NA
ethanol	585.92	1430.69	1430.69	NA	NA	NA	NA	NA	NA	NA	NA
ethionamide	15.6119	18.8479	18.8479	18.8479	18.8479	27.7829	27.7829	NA	NA	NA	NA
ethionine	5.53519	6.03565	6.03565	7.2663	7.2663	8.85913	8.85913	11.0176	11.0896	11.9279	12.9969
etoposide	1.99422	1.99422	1.99422	10.021	10.628	NA	NA	NA	NA	NA	NA
furosemide	29.2963	29.2963	NA	NA	NA	NA	NA	NA	NA	NA	NA
gentamicin	3.37309	4.23061	4.23061	6.05786	6.05786	7.05088	7.05088	7.05088	7.05088	NA	NA
griseofulvin	42.601	93.4797	93.4797	NA	NA	NA	NA	NA	NA	NA	NA
haloperidol	2.60694	7.95833	7.95833	9.5042	9.5042	NA	NA	NA	NA	NA	NA
hydroxyzine	6.06808	6.3335	6.3335	18.8316	18.8316	22.0566	22.0566	30.2078	30.2078	NA	NA
ibuprofen	9.4133	9.4133	9.4133	14.49	14.49	14.49	14.49	39.8974	39.8974	39.8974	39.8974
imipramine	16.4616	36.0389	36.0389	36.0389	36.0389	46.151	46.151	46.151	46.151	46.151	46.151
indomethacin	NA	NA	NA	NA	NA	NA	NA	NA	NA	NA	NA
iproniazid	0.408836	1.67416	1.67416	1.67416	1.67416	1.67416	1.67416	3.13606	3.13606	12.214	12.214
isoniazid	40.4402	85.8592	85.8592	NA	NA	NA	NA	NA	NA	NA	NA
ketoconazole	6.36425	16.6698	16.6698	21.8262	21.8262	32.5798	32.5798	NA	NA	NA	NA
labetalol	26.2761	26.2761	26.2761	146.365	146.365	146.365	NA	NA	NA	NA	NA
lornoxicam	0.0892701	0.15993	0.15993	0.204944	0.204944	0.220041	0.220041	0.220041	0.220041	0.220041	0.220041
mefenamicacid	14.7998	34.2642	34.2642	34.2642	43.6145	43.6145	43.6145	57.8803	57.8803	61.8852	61.8852
meloxicam	1.53221	NA	NA	NA	NA	NA	NA	NA	NA	NA	NA
metformin	502.858	502.858	502.858	NA	NA	NA	NA	NA	NA	NA	NA
methapyrilene	4.0685	4.0685	4.0685	7.55721	7.55721	7.55721	7.55721	7.55721	7.55721	7.55721	9.46849
methimazole	1.33018	1.33018	1.33018	2.26749	2.26749	3.74644	3.74644	4.21555	4.21555	4.21555	4.21555
methyldopa	31.7593	31.7593	31.7593	31.7593	52.9372	NA	NA	NA	NA	NA	NA
methyltestosterone	11.6527	54.6557	54.6557	64.7937	64.7937	72.0695	72.0695	72.0695	72.0695	NA	NA
mexiletine	27.5577	27.5577	41.6197	105.123	106.088	NA	NA	NA	NA	NA	NA
moxisylyte	25.5846	41.9116	41.9116	94.7014	94.7014	94.7014	94.7014	NA	NA	NA	NA
naphthylisothiocyanate	2.70338	2.70338	2.70338	3.17876	3.17876	3.91835	3.91835	3.91835	3.91835	3.91835	7.86223
naproxen	2.0557	4.82408	4.82408	7.53994	7.53994	7.53994	7.53994	NA	NA	NA	NA
nitrofurantoin	16.7565	33.153	NA	NA	NA	NA	NA	NA	NA	NA	NA
nitrofurazone	15.4534	15.4534	15.4534	15.4534	15.4534	15.4534	15.4534	37.2538	54.7704	NA	NA
papaverine	30.3439	30.3439	30.3439	30.3439	30.3439	NA	NA	NA	NA	NA	NA
pemoline	3.91856	3.91856	3.91856	4.00035	4.00035	NA	NA	NA	NA	NA	NA
penicillamine	38.4522	45.7364	45.7364	45.7364	45.7364	60.6908	60.6908	60.6908	60.6908	60.6908	60.6908
phenacetin	88.0604	115.602	115.602	115.602	115.602	115.602	115.602	115.602	115.602	115.602	115.602
phenobarbital	2.01878	2.01878	4.06697	4.27012	4.27012	4.27012	4.27012	4.27012	4.27012	4.27012	4.27012
phenylanthranilicacid	104.93	180.614	180.614	180.614	185.789	185.789	185.789	NA	NA	NA	NA
phenylbutazone	16.8789	16.8789	16.8789	16.8789	16.8789	NA	NA	NA	NA	NA	NA
phenytoin	41.496	41.496	41.496	44.3088	44.3088	44.3088	44.3088	NA	NA	NA	NA
quinidine	43.0028	46.0995	46.0995	46.0995	46.0995	46.0995	46.0995	NA	NA	NA	NA
sulfasalazine	66.0594	66.0594	66.0594	71.5578	71.5578	71.5578	71.5578	71.5578	71.5578	71.5578	71.5578
sulindac	9.66702	10.5402	10.5402	10.7171	10.7171	13.9571	13.9571	14.5534	14.5534	14.5534	14.5534
tetracycline	315.645	372.906	372.906	372.906	372.906	372.906	372.906	372.906	372.906	372.906	372.906
theophylline	4.67888	4.67888	4.67888	7.12136	7.12136	7.12136	7.12136	NA	NA	NA	NA
tolbutamide	87.2286	279.513	279.513	279.513	279.513	279.513	279.513	NA	NA	NA	NA
triamterene	33.6118	33.6118	33.6118	NA	NA	NA	NA	NA	NA	NA	NA
triazolam	37.0238	43.0018	43.0018	62.468	62.468	NA	NA	NA	NA	NA	NA
trimethadione	68.0059	68.0059	68.0059	68.0059	68.0059	68.0059	68.0059	68.0059	68.0059	104.465	104.465
