# Supplementary material for: Transcriptomic point of departure determination: a comparison of distribution-based and gene set-based approaches
Source: Front Genet. 2024 May 9;15:1374791. doi: 10.3389/fgene.2024.1374791 (PMC11112360; doi:10.3389/fgene.2024.1374791)
Supplement: Supplementary file 2 [file DataSheet3.zip › DS6.xlsx]

## Sheet: Read me
Filename	Supplementary File 6
Description	Randomization results for GOBP for each of the 1000 simulations, under the filtering criteria from Table S1.
Mentioned in the text	Section 3.2

## Sheet: GOBP-Filter1
	acetazolamide	adapin	ajmaline	allopurinol	allylalcohol	amiodarone	amitriptyline	aspirin	azathioprine	benzbromarone	benziodarone	bromobenzene	bromoethylamine	bucetin	caffeine	carboplatin	chlormezanone	chlorpheniramine	chlorpromazine	cimetidine	ciprofloxacin	clofibrate	clomipramine	colchicine	coumarin	cyclophosphamide	cyclosporinea	diazepam	diclofenac	doxorubicin	enalapril	erythromycinethylsuccinate	ethanol	ethionamide	ethionine	etoposide	furosemide	gentamicin	griseofulvin	haloperidol	hydroxyzine	ibuprofen	imipramine	indomethacin	iproniazid	isoniazid	ketoconazole	labetalol	lornoxicam
Set1	14.2279	12.4073	14.8678	7.00093	15.7389	11.973	6.08833	21.0987	0.705097	3.02412	0.4543	11.0385	0.726824	28.3829	4.98846	0.304738	7.05056	2.53322	2.51676	191.593	41.0989	5.55327	19.156	0.178955	4.3428	0.706086	3.2607	9.63748	0.735787	0.0301914	32.3156	37.3677	221.788	2.5219	0.983918	1.9412	44.478	2.47964	41.1976	1.5095	3.20588	6.02939	6.71284	0.284845	0.533242	14.1419	3.31633	16.8833	0.0469536
Set2	23.1538	8.95182	16.1559	10.0156	15.7389	14.9604	11.7117	17.1663	0.573616	3.5284	0.681451	10.0877	0.991282	12.2564	5.13624	0.338479	7.56709	2.09517	2.79137	66.1615	27.6724	6.36137	7.4248	0.201704	3.41479	0.489567	3.78256	11.1279	0.815374	0.0179352	33.3339	46.5072	348.123	3.23806	1.80517	4.55328	20.2498	2.60815	57.3173	1.70376	4.47562	4.93098	6.3262	0.523023	0.657648	12.0838	3.22286	16.6333	0.0592564
Set3	18.7801	22.0209	14.2158	7.94314	16.3869	14.003	10.7831	14.0111	0.638401	3.12269	0.4543	4.36509	0.909079	12.2564	5.23682	0.414061	7.05056	5.17757	3.15266	61.8567	32.9918	3.80189	6.52467	0.157576	3.5099	0.592454	2.92475	7.86991	0.833492	0.0256927	43.2499	42.3481	246.428	5.12746	1.92903	1.97836	20.2498	2.65684	50.4425	1.82947	4.3829	4.52963	4.28418	0.332167	0.408836	12.3923	4.2352	37.523	0.0532053
Set4	16.6037	13.4	17.3784	12.5074		10.6574	12.1395	19.4736	0.549093	2.42578	1.56679	10.0666	0.815844	29.4476	4.53746	0.364459	8.30996	2.32662	3.6231	56.2863	21.0312	7.79008	6.84483	0.195579	3.98041	0.680845	2.4026	5.4775	1.17689	0.0277101	28.934	44.5527	903.329	5.947	1.62589	1.92484	16.7203	2.29569	50.988	2.04509	4.0724	5.98588	6.90536	0.284845	0.910345	12.8374	3.7306	14.4878	0.0521001
Set5	30.0502	11.9705	14.8678	5.90652	9.50832	14.9686	8.87257	17.1579	0.549093	1.72503	0.681451	11.7728	0.792666	12.2564	5.20496	0.462908	7.52097	2.23525	3.32904	194.479	21.4673	5.97215	6.52467	0.213599	3.95506	0.684396	2.61413	11.7652	1.17689	0.0209764	22.7093	52.3079	247.715	3.23806	2.54004	2.15376	11.681	3.05222	44.0044	1.16482	5.07927	4.16895	6.07758	0.332167	0.527748	16.6222	3.44292	30.5355	0.0451827
Set6	16.8005	17.5425	14.8987	5.26812	1.29958	9.56057	8.78077	16.7419	0.705097	2.02792	0.4543	11.0362	0.97715	12.2564	5.15947	0.304738	6.97542	1.20079	2.79137	75.3512	31.4145	6.32316	16.0821	0.172095	4.58634	0.660021	2.93345	5.41812	1.26932	0.0251014	39.5891	45.4066	246.428	2.91344	1.77222	3.90047	30.6617	2.66772	46.8984	1.47184	3.70998	4.93098	6.88756	0.140587	0.408836	12.8682	2.80473	22.0285	0.0455946
Set7	23.1538	15.2527	16.2788	9.66373	5.28474	16.6718	8.67791	21.8282	0.596347	1.72466	1.33964	5.82012	0.831414	40.8045	5.18005	0.364459	6.71788	4.06001	2.61499	76.7833	31.6951	5.91608	8.33703	0.179447	4.81575	0.603636	3.87207	7.35138	0.815374	0.023395	25.6883	47.4999	185.454	4.52888	2.01452	1.7959	17.4046	2.70553	57.3173	2.70879	3.26152	5.10641	4.87275	0.173856	0.408836	15.7752	3.26207	36.3816	0.0421318
Set8	27.8253	16.7728	13.683	7.64186	4.70736	13.4107	14.6988	17.8486	0.647791	2.48795	2.58642	6.15855	0.887503	12.2564	4.71836	0.324024	6.3852	2.28775	2.71051	69.5251	24.4284	5.41439	7.16498	0.170025	5.01358	0.779988	1.74583	10.0014	1.34973	0.0302683	39.242	49.5241	408.271	3.11877	0.465205	1.97836	17.4945	2.97605	53.7439	2.90499	3.91445	4.76614	5.98522	0.479637	0.798575	12.0838	3.56044	17.2071	0.0417102
Set9	23.281	15.6014	15.7245	6.95993	18.3283	14.3224	10.1948	13.1882	0.520461	1.07858	4.21698	11.6168	0.87587	34.7944	5.10262	0.398109	8.54063	1.54714	5.32488	45.6645	21.4673	5.06252	7.08098	0.215143	3.91064	0.663454	3.05555	12.6444	1.18965	0.027385	22.3277	37.3401	156.901	2.91344	1.84856	4.46538	18.5647	2.70553	43.8755	2.35211	4.40587	5.00687	8.92648	0.381211	0.408836	15.143	3.10533	24.4693	0.0535419
Set10	14.7239	5.93309	17.6649	7.58593		13.7273	10.4087	17.9892	0.596347	1.02208	1.33964	7.63173	0.871525	12.2564	4.53746	0.324024	10.4153	1.31568	2.87354	173.083	24.4284	4.55577	7.68462	0.215143	3.57537	0.518501	2.84662	7.17762	0.846251	0.0199853	29.9382	41.2597	282.046	4.40958	2.62562	2.01107	19.0079	2.29569	48.3156	2.3271	3.7986	6.56132	4.21889	0.544044	0.408836	12.189	3.56044	32.0433	0.0496575
Set11	14.7239	12.8101	20.8254	9.6235	0.722208	10.5537	11.3575	23.1464	0.534777	2.60085	4.8683	15.285	0.765571	24.5128	4.25964	0.352973	5.71171	4.24362	2.59049	202.185	38.4854	6.40482	6.1748	0.184543	2.87688	0.748717	2.64546	8.87919	0.734501	0.0256699	32.7773	46.6508	337.242	4.27346	1.50262	1.7959	20.3087	2.39036	42.601	2.23391	4.79976	5.66803	6.88756	0.430286	0.813495	12.0838	3.04488	30.5355	0.0451827
Set12	33.3789	5.15833	15.6348	8.43326	6.13217	12.7003	6.66674	22.1134	0.722356	2.7803	2.83509	13.8536	0.909079	34.0547	5.05713	0.332755	8.01221	1.67772	2.51676	64.721	29.9764	3.73843	18.7056	0.170247	3.71128	0.663454	2.33857	10.7516	0.735787	0.029153	29.9382	42.4967	191.232	2.72722	2.55575	2.62022	26.3431	2.42961	47.6622	1.19446	4.26136	6.13289	5.40988	0.327187	0.65959	13.8407	3.31248	42.6624	0.047023
Set13	14.6241	9.65614	18.9727	9.29284	3.88901	16.4185	8.48934	18.822	0.573616	1.02208	0.681451	5.2709	0.967454	28.3829	5.02702	0.409271	9.17758	1.67772	3.1395	68.3131	27.6724	4.4961	19.7951	0.215272	3.92535	0.634757	2.4026	5.41812	1.45459	0.0233566	32.6709	50.4809	285.474	4.01804	1.56649	1.99422	14.4952	2.62991	47.4708	1.81681	3.72197	5.0187	6.30785	0.430286	0.910345	12.189	3.33182	21.4241	0.0518679
Set14	23.1538	13.0037	19.1713	7.09675		12.6016	8.37947	25.6566	0.704889	3.12269	0.681451	12.044	0.991402	12.2564	4.98444	0.304351	8.01221	2.08115	3.00692	204.83	22.8512	5.32287	20.3993	0.172095	3.07975	0.766495	2.19892	5.41812	1.26932	0.0230565	33.165	42.3481	271.057	5.947	1.50262	4.48173	15.8012	2.67336	55.1606	1.47184	3.20588	5.05469	4.28418	0.355301	0.910345	16.9798	3.52576	35.2206	0.0451827
Set15	12.0515	16.1676	16.3177	9.83794		19.4419	5.69471	18.1299	0.513153	0.681385	2.77596	11.2077	0.775324	29.7532	3.01567	0.523771	7.05056	1.18778	3.35355	67.1452	23.0446	4.96166	18.1256	0.135705	4.3428	0.599162	3.08436	11.2093	1.27506	0.0313913	27.6889	48.8554	253.492	3.23806	2.15173	1.47395	19.0079	2.70553	35.4316	1.20613	3.82383	5.65944	5.29159	0.286027	0.533242	14.4007	3.44292	35.3776	0.0505089
Set16	29.9462	14.7339	14.0091	9.28566	5.85981	9.1152	7.26447	17.0173	0.676963	1.47578	0.681451	13.7625	0.909079	12.2564	5.00343	0.324024	10.1951	3.3741	3.00692	71.9051	34.8989	3.80189	15.4628	0.199078	3.91839	0.63463	3.73243	9.63748	1.27601	0.0225787	26.1903	41.2597	219.785	5.22418	2.02583	4.2409	24.6273	2.33177	49.2375	1.53032	4.0471	4.93143	5.11686	0.510702	0.969342	13.4786	3.44005	42.6624	0.049738
Set17	18.7801	12.1449	15.7245	7.75583		7.5594	5.80187	20.808	0.469135	4.01753	1.75426	8.61158	0.807636	29.7532	4.82494	0.473742	6.04439	4.06001	2.71766	55.3113	38.4854	6.32316	7.16498	0.182547	4.6387	0.650039	1.68485	12.873	1.07142	0.0251246	25.955	39.4382	307.76	3.37419	1.86599	1.97836	11.3836	2.43282	48.3156	1.12721	4.16979	5.10641	6.30785	0.53107	0.408836	17.3156	4.23694	21.4241	0.0372406
Set18	14.2279	12.8605	14.7545	7.09675	7.87416	9.9696	11.4195	13.1798	0.56294	2.53649	1.33964	7.63173	0.817706	31.237	3.95788	0.434006	6.5754	1.31568	2.71051	55.3113	33.5151	6.32316	6.84483	0.172095	3.91064	0.560779	2.93345	10.7516	0.79904	0.022555	25.5735	50.9847	240.651	4.20071	1.32242	5.5107	23.4901	2.67683	53.8092	1.81681	3.7776	6.27701	4.94445	0.251576	0.646661	15.275	3.1945	19.3092	0.0491142
Set19	24.5248	16.479	15.7526	15.7292	8.93325	13.3161	8.98488	21.2899	0.702149	2.763	0.4543	4.5343	0.917443	12.2564	5.20496	0.364459	10.4153	1.75374	3.29234	63.2888	31.6951	7.78599	6.84483	0.18313	3.94005	0.489567	1.68485	9.05149	0.815374	0.0274582	22.4425	41.6428	164.631	4.99132	0.465205	6.0804	22.0245	2.44569	31.1342	1.82947	2.47594	4.93098	6.54495	0.334196	0.527748	14.6997	2.92735	13.5502	0.0418002
Set20	16.6037	6.18424	18.5494	10.4036	11.9771	10.5845	6.39234	16.2027	0.564596	2.68305	0.681451	10.711	0.856453	28.3829	4.09969	0.304738	7.48967	2.02866	2.9114	63.2888	41.0989	5.60371	6.17755	0.182547	3.98869	0.672122	2.37216	8.50721	1.26622	0.0255438	22.3277	49.9353	219.785	3.23806	0.893813	1.97836	18.8004	2.70553	53.8092	1.05996	3.81939	5.13859	5.40988	0.53182	0.408836	13.2423	4.57082	42.6624	0.0411772
Set21	29.7698	12.8605	17.7676	9.28566	4.22565	16.3439	12.0969	14.0111	0.596347	3.43651	4.28292	7.63173	0.775324	18.3846	5.00027	0.550129	4.95932	1.20079	2.76687	55.3113	40.7916	7.23262	16.3378	0.197199	3.94966	0.685189	1.48476	9.25117	0.956715	0.0251246	43.6918	40.25	279.207	4.99132	0.465205	1.87133	20.3087	2.33177	40.1497	0.818856	3.81939	6.41694	7.3305	0.520796	0.408836	13.666	2.70729	21.4241	0.0593596
Set22	20.4815	15.9674	16.9617	9.28566	9.50832	11.973	4.83917	18.9203	0.549093	2.90641	0.908601	8.92878	0.909079	18.3846	4.40275	0.364459	8.30996	3.18112	3.61889	163.436	27.2312	7.4232	22.6504	0.160603	3.41479	0.620726	3.17309	10.1771	0.641365	0.0199853	33.165	39.4382	684.499	4.40958	1.4436	1.98629	21.3282	2.47063	32.0561	2.04509	3.51345	5.10641	6.5335	0.332167	0.657648	13.2423	3.32539	13.5502	0.0506038
Set23	27.8738	7.34172	15.2931	8.47426	10.6924	14.2752	5.52748	14.1517	0.832125	3.72627	3.94048	14.0228	0.786849	35.4296	4.17917	0.54139	4.56037	5.9061	2.77531	88.8457	43.6024	5.90239	7.10464	0.187433	4.26319	0.684396	2.93079	12.1372	1.49172	0.0225787	22.3277	50.4701	240.651	6.97745	0.465205	1.97836	29.3854	2.6803	33.2749	1.19446	3.93473	6.22965	8.93797	0.331288	0.408836	10.8627	3.83269	38.4216	0.0452454
Set24	22.2766	11.9705	15.1859	10.4036	26.841	14.1958	7.41057	16.7419	0.429958	3.5545	5.4597	12.5323	0.887503	12.2564	3.01567	0.364459	4.56037	1.18778	2.67265	71.9051	21.4673	6.28725	16.0659	0.19037	4.18952	0.706562	2.27921	5.41812	1.00052	0.0292828	22.3277	47.4999	306.389	5.30885	2.19108	1.87133	16.9277	2.8247	36.004	1.19446	4.28365	6.37938	6.13544	0.520796	0.657648	11.3078	4.42916	13.5502	0.0443252
Set25	30.0756	14.404	15.453	13.6006	1.63622	17.4104	7.41057	13.4578	0.775634	2.76867	2.1158	8.61158	1.00625	12.2564	3.40529	0.314381	8.35558	0.841435	2.84904	54.0992	21.2246	6.95199	7.10739	0.179447	5.17232	0.472389	2.3702	7.17762	0.642616	0.021054	32.8922	41.2874	240.651	5.40775	0.983918	1.4286	10.9068	2.51014	48.8742	1.85413	3.82383	5.80828	6.88756	0.381211	0.817671	13.6134	3.30727	54.8409	0.0362974
Set26	14.2279	7.34172	15.8474	9.28566	1.05885	19.2797	10.3169	16.464	0.428302	3.02412	4.38824	15.795	0.898291	12.2564	5.05535	0.364459	7.18311	1.39438	2.61499	161.249	29.5946	3.7463	6.84757	0.233796	3.59969	0.472389	2.64546	10.9522	0.820943	0.0221227	27.8038	43.2683	214.059	2.77732	2.74223	1.83361	22.0245	2.31304	32.0561	1.19446	2.47594	5.8586	5.81487	0.331288	0.408836	15.143	3.22286	26.2761	0.0525861
Set27	25.9101	13.5664	15.1859	6.54492	7.87416	16.0651	8.4943	21.1314	0.426646	2.20383	1.75426	13.1783	0.913261	38.5761	4.77362	0.277444	5.03823	2.59461	2.9312	68.3131	24.4284	8.28973	21.6325	0.187433	3.48027	0.340651	3.32693	8.50721	0.75308	0.021282	28.934	48.8554	156.901	10.2146	1.7703	3.24622	19.2102	2.39036	60.1211	1.72877	3.03825	6.89299	6.07758	0.51564	0.969342	14.7523	2.93397	35.0763	0.0506855
Set28	30.3403	16.049	14.0091	9.14034	5.28474	14.5491	8.4943	19.0988	0.520461	2.68305	0.4543	15.1051	0.887503	12.2564	4.25589	0.420928	8.37201	0.841435	2.61499	88.8457	27.2425	5.41643	15.1427	0.196523	3.98869	0.720466	3.17309	8.9921	0.735787	0.0342411	36.3522	42.7075	278.787	4.01804	0.983918	1.7959	16.7203	2.397	47.6622	1.68101	3.90882	6.89299	5.70543	0.524898	0.817671	15.143	3.09627	26.2761	0.040175
Set29	13.7319	18.7404	20.0521	15.8059		9.9696	7.80874	16.1944	0.564596	2.02792	1.28505	11.0772	0.909079	12.2564	5.05713	0.398109	7.56709	0.841435	3.4795	192.805	29.4923	3.04278	7.68462	0.233796	3.67961	0.518302	3.56467	13.418	0.735144	0.0164263	22.5944	48.8554	397.203	4.40958	1.90049	1.97836	32.7869	2.70553	40.1497	1.19446	3.20588	6.41694	5.46774	0.140587	0.817671	12.189	3.56044	16.2694	0.0442447
Set30	27.9078	6.88856	18.355	6.29664		13.5206	10.3895	21.0159	0.728054	2.57646	0.4543	9.40353	0.902473	12.2564	4.77195	0.459431	6.6741	2.02866	2.61943	54.8542	34.8989	3.73843	6.75478	0.264189	2.54183	0.635646	2.24544	19.4828	0.675817	0.0321913	31.5516	48.2897	253.492	4.76344	2.6633	5.57388	12.7794	3.06888	30.6527	1.13518	4.96993	5.50526	7.24498	0.386379	1.05943	12.8682	3.7306	17.2071	0.047023
Set31	23.641	14.5755	14.2217	4.91213	3.88901	13.4534	10.2087	13.1882	0.747554	3.03182	2.37795	9.41198	0.815844	12.2564	4.17917	0.304738	9.42797	2.23067	2.9312	76.7833	27.6724	5.54648	6.49496	0.225761	3.83024	0.54847	3.61648	7.2326	0.86751	0.0194548	32.5104	52.0581	337.242	2.91344	0.954403	4.52236	12.7794	2.64075	78.3672	1.09757	3.60335	4.63768	8.21714	0.284845	0.408836	19.9756	3.26207	32.4293	0.0442447
Set32	14.7239	14.2268	18.8128	8.99503		16.3285	7.94552	26.3619	0.699234	3.02412	4.75873	6.15855	0.887503	12.2564	4.63891	0.334405	8.30112	0.634838	2.61499	66.8809	37.5602	4.7438	6.52742	0.1313	3.48027	0.606692	3.43574	15.9884	1.28637	0.0215209	31.0495	48.0893	366.067	6.02672	2.21195	2.52106	24.8185	2.45801	63.8582	1.81681	4.04419	6.13289	6.75983	0.533907	0.408836	11.3604	3.68967	22.0285	0.0549422
Set33	19.2761	6.63741	16.824	9.28566	12.4018	16.9629	10.0487	20.808	0.722356	1.05139	4.79927	5.98933	1.09506	47.25	4.30111	0.252852	6.5754	0.403382	2.71766	279.021	37.5173	6.40692	6.53016	0.160603	3.85447	0.340651	2.64546	15.0452	0.710268	0.0313913	22.7093	48.0893	253.492	4.33711	1.32242	2.62022	16.309	2.23572	41.0716	1.95904	3.81939	5.40169	8.12948	0.350626	0.679663	12.0211	3.09627	30.2217	0.0362974
Set34	25.0275	11.9705	16.6586	10.3216	22.4312	19.983	8.4943	22.1321	0.549093	2.42578	3.2446	10.3838	0.807636	33.4292	5.37679	0.324024	5.52275	3.67206	2.67265	66.8809	37.5602	5.93727	15.1427	0.191254	3.94005	0.378016	2.36951	11.5133	0.735787	0.0351795	29.9382	44.4462	214.059	5.40775	2.68172	1.90349	14.8476	2.42961	55.8237	2.04509	3.99383	5.30546	6.07758	0.736477	0.408836	13.3956	4.33998	19.3092	0.0434678
Set35	14.6241	16.2655	15.4589	5.90652	7.75119	17.0411	11.8452	15.6525	0.766276	2.57383	0.4543	11.7232	0.736576	29.7532	4.98444	0.353923	3.88688	1.79262	2.77531	71.9051	32.9918	4.82435	19.2151	0.197199	3.91064	0.536108	2.04372	11.1279	1.13736	0.0303167	25.955	42.9534	170.408	5.79575	2.54004	1.87133	25.9949	2.62991	62.0354	2.6895	3.99918	5.30546	4.94445	0.352463	0.408836	10.5318	3.99482	67.1515	0.0451827
Set36	28.0961	13.1708	17.2322	5.74706	10.6924	16.4185	8.67791	24.1835	0.481397	2.73356	0.4543	14.186	0.887503	12.2564	3.94676	0.399232	7.18311	1.7972	3.15266	279.021	35.9234	6.90724	18.7056	0.223979	3.57537	0.626858	2.07749	10.2079	0.735787	0.0301914	26.0755	43.2683	408.271	2.91344	2.18839	1.52776	25.652	2.62991	51.6165	1.05996	2.47594	5.69391	5.11686	0.322031	0.969342	14.1419	2.28917	15.0617	0.0433873
Set37	24.9489	19.3719	17.3855	15.7292	15.3278	13.6081	8.39377	24.0304	0.621409	1.07858	0.4543	10.9935	0.909079	24.5128	4.46038	0.451427	6.32876	0.403382	3.00692	66.8809	41.2327	5.74129	19.826	0.148154	4.71785	0.588844	2.4026	8.9921	1.26566	0.0230565	33.1589	47.5879	178.138	4.96876	0.465205	1.52776	26.0633	2.67336	61.1858	1.9007	3.20751	5.69391	4.28418	0.454178	0.408836	12.0211	3.09167	30.5355	0.0451827
Set38	14.6241	6.18424	16.8378	7.76997	5.85981	11.973	9.3658	21.0159	0.647986	3.63935	4.79927	4.5343	0.815844	29.4476	3.99224	0.381161	4.56037	4.17491	2.76687	76.7833	21.2246	7.79008	6.84757	0.16769	4.52178	0.479096	2.78511	10.3877	1.26566	0.0188963	40.2148	34.4578	299.611	6.6167	2.54819	4.22241	41.2747	2.30657	30.6527	1.95904	4.00224	5.75089	6.09212	0.364557	1.30528	14.6167	2.88527	15.6956	0.0450893
Set39	27.3139	13.0613	14.2217	11.4016		16.1701	7.26447	22.6421	0.695505	2.68305	2.6051	5.82012	0.836631	28.3829	5.00027	0.351423	5.15132	4.61296	3.19498	57.6912	38.4854	5.35949	14.7928	0.205825	3.91064	0.640424	3.29258	6.81372	0.953512	0.0205048	22.5944	46.9405	247.715	4.11693	1.3102	1.98629	24.8348	2.39036	66.4207	1.13518	4.5202	6.3007	5.64015	0.364557	0.408836	16.0297	3.43385	17.781	0.0323263
Set40	27.2739	6.88856	15.6348	14.0664	12.161	14.0306	5.80187	18.6587	0.710795	2.09866	3.3379	7.63173	0.736576	12.2564	4.12605	0.322918	8.01221	6.15238	3.00692	203.655	36.635	4.39203	8.33703	0.189053	3.07975	0.521728	4.33288	5.41812	1.09648	0.0322966	34.2615	47.5879	221.788	2.98264	2.64631	4.61356	22.0245	2.60815	36.004	1.4422	4.08371	5.64009	6.3902	0.286027	0.527748	17.2279	3.81891	21.4241	0.0547607
Set41	23.7244	6.88856	17.391	9.50531	4.22565	14.0306	5.89367	18.1299	0.520461	1.4214	3.19001	11.0385	0.960489	38.5761	5.11399	0.46895	4.95932	0.634838	3.00692	67.1452	30.6396	8.53106	16.5977	0.189255	4.3428	0.479096	2.40396	8.24188	1.00052	0.0302683	31.2826	42.4967	361.871	3.23806	0.724562	3.4828	22.072	2.86896	40.1497	2.13436	3.99918	5.09459	6.07758	0.322031	0.408836	13.9237	3.22649	26.2761	0.0466244
Set42	14.2279	13.0037	19.1713	5.90652	1.29958	9.56057	10.2434	15.6362	0.592242	2.75364	3.94048	4.5343	0.817706	12.2564	4.08862	0.434006	8.26193	1.7972	3.52067	54.0992	41.8208	6.84624	16.9958	0.18313	3.94005	0.888046	3.29258	10.1771	0.917907	0.0340511	22.976	44.0582	366.067	3.11877	2.11149	1.152	20.0424	2.54794	30.6527	1.13518	4.0471	6.13289	6.07758	0.541901	0.817671	14.4007	4.19742	16.8833	0.0525861
Set43	27.3139	4.90718	15.3087	10.0156		18.242	10.2373	17.8486	0.647791	2.53649	2.35927	12.1804	0.815844	12.2564	4.07815	0.362368	6.2156	1.79262	2.81588	66.8809	24.235	5.75305	19.2178	0.184751	4.91176	0.605806	2.40396	12.1209	1.17305	0.0313913	22.976	48.0893	191.232	4.76344	0.465205	1.47395	21.3282	2.39036	36.9258	1.82734	3.09203	5.88853	4.21889	0.331288	0.408836	17.1496	3.30727	18.091	0.0323263
Set44	27.2739	12.4073	13.683	12.7331		13.0314	6.08833	18.1299	0.761813	4.15929	1.33964	14.4991	0.910272	18.3846	4.22438	0.341486	5.93981	1.20079	3.65956	71.9051	38.4236	2.45797	15.7227	0.182547	3.59969	0.635646	3.05417	7.35138	0.641365	0.0232612	34.2615	44.0582	387.586	3.51032	2.52411	4.61473	19.2102	2.87263	60.0823	1.95904	2.47594	5.08277	6.36571	0.512803	0.679663	14.8086	3.9238	18.091	0.0323263
Set45	23.0999	12.1562	14.5418	5.26812	3.88901	15.7464	10.9897	13.1882	0.489526	2.02612	2.22498	9.25593	0.887503	12.2564	3.0924	0.353923	7.56709	1.7972	3.1395	170.439	41.1101	5.7336	19.1624	0.174652	4.58634	0.742263	2.37474	8.50721	1.13309	0.0230565	29.4361	41.6428	273.43	4.40958	2.25949	3.95769	21.024	2.58095	30.6527	1.40459	4.2374	5.4198	4.80746	0.414481	0.408836	13.2949	3.30727	43.8237	0.0402737
Set46	11.5555	7.92591	15.0805	6.226	5.89144	10.2702	5.52748	16.186	0.626217	1.72466	2.58501	4.5343	0.786849	34.7944	4.39104	0.353923	6.97614	0.634838	3.23772	239.847	33.5151	5.89823	7.43085	0.214533	3.6463	0.726054	1.48476	6.81372	1.49452	0.0205095	25.5735	50.4809	208.281	4.79758	2.03482	2.01107	18.8621	2.60815	35.4316	1.16482	3.99918	5.30546	6.1933	0.471446	0.992183	13.8407	2.93397	30.2284	0.0402737
Set47	27.6618	5.93309	14.5418	9.28566		12.2921	7.52393	14.0111	0.778537	2.72432	0.681451	6.89514	0.765571	12.2564	4.12605	0.338479	7.25327	2.59461	3.32904	59.8784	41.3618	5.79598	19.9806	0.153171	4.32576	0.690813	2.63995	6.81372	0.641972	0.0302671	36.64	43.2683	278.787	4.53058	2.37126	1.88713	18.8004	2.47063	50.4425	1.05996	4.02314	5.32357	5.56884	0.463452	0.408836	10.9153	2.28917	17.2071	0.040175
Set48	14.6241	13.1488	18.0296	5.26812	0.722208	10.5441	15.4102	21.0987	0.624058	3.72627	1.28505	13.3475	0.775324	35.8468	5.13624	0.420928	7.30882	5.71044	3.89122	208.821	27.2425	5.9443	7.75101	0.237511	3.86926	0.564414	2.92475	6.4274	0.710268	0.0377743	25.955	49.4965	253.492	4.50848	1.92903	4.14661	10.9068	2.10948	55.2126	1.82734	3.82383	5.69391	5.89285	0.286027	0.408836	12.1364	2.52931	42.3445	0.0452454
Set49	27.7061	14.7339	15.453	8.47426	19.4307	15.5137	8.4943	21.1314	0.744819	2.76867	3.74083	9.77628	1.02601	18.3846	5.23682	0.39464	6.32876	2.02866	2.76687	192.805	30.6396	8.17386	6.17755	0.160603	3.94005	0.698009	2.07749	8.50721	1.40407	0.026624	33.3339	48.2764	670.992	4.01804	1.80517	4.00685	10.9068	2.42193	19.1859	1.72877	4.47562	4.54997	5.40988	0.683364	0.408836	16.752	3.43465	16.8833	0.047023
Set50	14.6241	5.61149	16.9617	9.98496	1.29958	17.4104	11.3575	23.7093	0.549093	2.76588	3.19001	9.07453	0.803454	12.2564	3.32856	0.271226	9.47706	1.98028	3.41121	57.6912	24.235	5.79394	6.17755	0.206622	4.26992	0.605806	2.60432	11.7652	0.953512	0.0318524	22.7093	42.3481	156.901	5.30885	0.465205	1.90349	12.9869	2.72223	40.1497	0.818856	3.99383	5.32357	7.14736	0.529336	0.408836	17.732	4.11144	20.517	0.0538493
Set51	25.8174	17.1308	15.2931	6.44196	4.22565	11.973	6.9532	19.6306	0.646608	3.30361	2.35927	9.77628	0.786849	12.2564	4.28035	0.45429	5.15132	1.54714	2.71051	315.533	21.4673	5.54648	7.08098	0.179447	3.21069	0.534869	2.3048	16.0376	1.11119	0.0302174	36.3129	43.2959	299.611	5.50664	1.70604	1.4286	15.6218	2.39036	49.2375	1.54711	3.09203	6.41694	4.28418	0.53107	0.533242	16.0948	3.09627	13.5502	0.0372176
Set52	31.5838	4.90718	17.7676	5.74706	10.1173	18.2709	8.87257	21.0159	0.454819	1.41928	3.06224	6.15855	0.775324	33.4292	4.01189	0.364459	6.46532	1.8497	3.64214	45.6645	23.0446	6.37913	15.1454	0.178955	3.5099	0.588844	3.93948	15.0673	0.75308	0.0343666	32.6709	46.4415	164.631	5.50664	0.954403	1.90349	24.6273	2.10948	50.4425	1.83345	4.40587	5.8586	5.95638	0.352463	1.2782	12.3923	3.81891	16.6333	0.0460006
Set53	18.7801	5.15833	18.355	10.0519	5.28474	12.344	6.55025	16.2027	0.511497	3.36438	1.28505	10.9724	0.887503	12.2564	3.97134	0.489063	6.30266	3.12404	3.89122	226.833	37.5602	6.29606	16.7521	0.135603	3.91064	0.641793	2.19892	7.2326	0.775581	0.0225787	34.7636	41.2597	279.207	5.12057	2.05719	2.01107	12.9869	2.80298	29.7308	1.13518	3.72197	5.70094	6.07758	0.46629	1.05943	13.2423	3.33182	23.2616	0.0418002
Set54	16.8005	11.8362	14.5044	10.0156	19.4307	9.83445	3.97431	20.808	0.573616	2.02291	0.4543	6.89514	0.892474	12.2564	4.22438	0.341486	7.69047	1.79262	2.81588	67.1452	19.6473	5.90239	20.6795	0.201704	3.56067	0.386564	2.84662	6.81372	0.956715	0.0271928	26.1903	49.3894	306.389	2.72722	1.60372	1.88713	16.0986	2.80298	42.3424	2.51951	4.57873	5.18593	4.87275	0.509999	0.613253	13.3133	2.91829	36.4284	0.0561883
Set55	28.1578	12.8621	15.7245	6.62927	15.4022	9.1152	6.65907	16.464	0.621409	3.36438	4.42842	5.82012	0.887503	35.4296	4.88611	0.387746	5.15132	1.68231	2.71766	61.8567	29.0624	5.08091	7.08098	0.213599	3.21069	0.647825	2.93079	6.05542	0.641365	0.0230565	22.3277	49.537	185.454	2.5219	1.97795	1.58153	18.8138	2.66519	53.1715	1.48484	4.47562	5.29294	4.21889	0.319194	1.32948	17.1496	3.7306	41.8924	0.05592
Set56	28.1578	13.1132	18.762	7.91529	10.6924	8.56744	8.67791	16.7419	0.513153	3.51594	4.45627	12.0781	1.04522	31.237	4.51206	0.437582	7.18311	4.24362	2.88689	171.795	22.8512	5.55327	16.4347	0.179447	4.3428	0.663454	2.92475	10.1771	1.34424	0.0194408	22.4425	46.6508	285.474	4.59253	2.29039	1.99422	23.4227	2.39036	46.8984	1.5095	3.99918	4.93098	6.07758	0.529336	0.408836	10.8627	2.28917	19.6026	0.0421318
Set57	17.2965	15.6014	16.4017	10.0156	1.05885	12.6016	8.95388	25.1461	0.870549	2.76867	3.66129	15.897	0.846701	12.2564	4.49772	0.338973	5.03823	4.86321	2.9312	215.68	19.6473	7.42971	6.52742	0.179447	3.07975	0.601778	2.93079	15.0232	0.815374	0.0301914	30.901	48.2621	297.808	6.08485	1.97795	1.97836	19.9606	2.64693	30.6527	1.85413	3.20751	5.93675	6.89785	0.331288	0.408836	17.3156	3.55262	16.6333	0.0445582
Set58	23.7337	5.61149	15.8474	11.5736	5.52317	19.2797	6.66674	25.4041	0.754526	2.68305	2.1158	14.3131	0.836631	38.5761	5.1065	0.353923	8.30996	5.94989	2.61499	59.8784	36.6463	6.95199	15.7227	0.179447	3.21069	0.570338	1.68485	10.6901	1.12318	0.0230565	28.934	42.3481	221.788	6.41472	0.983918	3.8501	23.2314	2.6803	60.6935	1.74922	4.05788	5.4198	4.74217	0.284845	0.657648	15.7587	2.68721	50.9672	0.0560083
Set59	27.8253	15.9571	14.0091	10.3216	15.1615	6.56627	4.83917	25.6566	0.75196	2.06572	0.908601	10.2569	0.755819	12.2564	4.77327	0.439533	6.3852	1.75374	2.76687	182.417	27.2425	6.24214	18.4458	0.202867	3.94005	0.882951	2.86539	9.31342	0.774937	0.0351388	35.6761	43.2959	264.373	2.98264	2.43335	1.46632	14.1471	2.62991	42.601	3.13109	3.42015	5.9997	5.40988	0.544044	0.408836	12.4663	4.12493	15.0617	0.0525861
Set60	33.3187	13.422	15.2931	7.73515	3.88901	11.3152	10.2373	13.4578	0.644952	2.67257	3.74083	9.58343	0.887503	18.3846	3.40529	0.459431	7.76464	2.11309	3.46872	173.083	37.5714	5.79598	20.1213	0.174652	3.6463	0.748717	1.71862	8.50721	0.978618	0.0285538	31.5516	41.6704	191.232	4.66146	2.6633	4.26013	16.396	3.26043	46.1452	1.87628	3.26152	5.75089	6.90536	0.471446	0.689089	12.189	3.28562	26.6702	0.0411772
Set61	33.1188	15.1749	13.683	7.64186	15.4022	15.978	12.8766	24.5614	0.744819	2.53649	4.3016	11.7644	0.87587	29.4476	5.00027	0.395367	7.3751	2.02407	3.21321	88.8457	27.2312	3.7463	8.01083	0.211023	3.89852	0.472389	2.37216	10.6901	1.00052	0.0230512	36.373	49.3514	799.566	3.23806	1.60664	2.15376	18.8621	2.2881	42.601	0.781246	3.81939	6.13289	4.28418	0.334196	0.765373	13.6868	3.64461	40.6224	0.0433067
Set62	11.5555	9.20297	18.355	9.70208	1.29958	14.4003	8.5861	17.1663	0.429958	2.00614	1.28505	5.2709	1.01717	29.7532	4.25964	0.33901	6.3852	0.74973	3.44907	45.6645	36.6463	6.93329	6.53016	0.140008	3.41479	0.599162	2.16515	11.127	1.15183	0.0221227	25.5735	42.9534	297.808	6.93578	1.80902	3.24622	19.0079	2.81732	35.4316	1.87106	4.47033	5.10641	5.31751	0.322031	0.97597	18.0352	2.67815	19.3092	0.0362974
Set63	27.3139	6.63741	18.8128	13.8779	22.4312	15.4509	10.4151	26.1736	0.686319	2.20383	2.37795	6.89514	0.991402	34.0547	4.26157	0.439302	6.3852	2.89257	2.81588	223.035	27.2425	7.40899	7.4336	0.182547	2.97198	0.386564	1.81123	10.1177	0.735144	0.026624	31.2826	43.2683	178.138	2.98264	2.23547	1.97836	19.0079	2.6978	57.3173	1.74922	3.99918	6.38366	6.3262	0.353109	0.65959	16.0948	3.44292	27.8025	0.0412117
Set64	29.5011	16.6107	17.0846	13.7459	10.1173	16.4185	10.8141	24.3009	0.549093	1.05139	3.65923	10.3838	0.881687	43.4539	5.18853	0.398109	6.97542	1.7348	2.9114	66.8809	35.4979	7.64018	20.3332	0.202316	4.30894	0.53355	2.64546	7.35138	0.833492	0.0292853	31.0495	42.4967	286.937	6.08485	2.04556	3.94926	23.4901	2.70553	50.4425	2.43202	3.60056	5.58031	5.40988	0.322031	0.408836	16.1463	3.56044	46.7138	0.0482029
Set65	13.7319	13.8752	14.2158	6.38546	7.75119	12.493	9.4576	22.8001	0.558404	2.24995	4.85971	12.7806	0.792666	29.4476	3.25183	0.364459	5.93981	1.31568	4.33957	194.479	30.435	4.675	14.7928	0.140008	3.77675	0.605806	1.15965	12.5235	0.75308	0.0199853	22.3277	37.3401	156.901	2.77732	2.15728	1.98629	15.8012	2.42193	56.7938	1.72877	3.99383	4.20118	7.05678	0.366444	0.408836	15.8582	3.31633	45.6535	0.0402737
Set66	14.6241	15.4005	16.6114	7.64186	3.64827	10.9878	5.89367	18.1299	0.549093	1.07858	4.13504	11.7232	0.960489	29.7532	3.77574	0.390172	7.18311	1.7972	2.61499	54.0992	24.6218	5.36525	6.49496	0.178955	4.57671	0.534869	2.80603	10.1122	1.13672	0.0230565	32.6252	51.6358	208.281	3.51032	0.465205	1.10665	16.396	2.21079	53.8092	1.57675	4.33992	4.42588	4.21889	0.430286	0.734133	12.0838	2.67815	21.4241	0.0509826
Set67	25.8174	5.61149	17.0595	9.15003	6.81507	10.0073	9.07711	19.7278	0.590586	1.07858	2.17039	10.5296	0.927513	49.5556	4.30513	0.324024	6.3852	1.18778	3.52067	57.4984	38.4854	6.25547	16.0659	0.257043	3.74984	0.534869	2.64546	12.2724	1.54625	0.024968	25.5735	46.4691	247.715	4.66146	2.35213	1.47395	19.0079	2.397	47.6622	0.818856	4.09932	4.54145	6.13544	0.284845	0.689089	10.0867	2.68721	42.3445	0.0494725
Set68	13.7319	7.92591	15.0805	6.44196	3.64827	10.5537	15.8588	17.9892	0.56294	2.57646	0.4543	9.77628	0.90052	28.3829	3.98822	0.324024	6.04439	1.8497	2.84904	203.655	27.2312	6.88112	16.4347	0.135603	3.74984	0.64955	2.87694	8.50721	1.20359	0.0197891	28.0705	37.3401	208.281	2.98264	2.11509	1.7959	23.7201	3.39892	19.1859	1.09757	3.14766	5.28055	6.09212	0.536745	0.408836	11.3078	2.68721	14.4878	0.0496407
Set69	27.5216	13.8532	15.5119	6.54492	4.70736	10.9878	17.3397	18.9367	0.547038	3.61171	3.2854	10.3838	0.792666	12.2564	4.08862	0.404098	4.95932	0.841435	2.71766	171.871	30.6284	3.42233	18.5851	0.140008	3.17335	0.54847	3.05417	18.3008	1.21127	0.0205048	35.871	45.8633	265.439	4.72866	2.77325	1.4286	20.3087	2.66772	30.6527	2.78098	2.4203	6.87917	8.93797	0.286027	0.408836	21.8759	2.28917	17.781	0.0558137
Set70	31.5075	16.5021	14.8678	8.47426	13.1611	10.562	11.9429	13.1798	0.704404	2.76867	3.05422	11.0772	0.755819	33.4292	3.32856	0.519723	7.56709	1.54714	2.81588	529.563	31.6951	4.96166	16.4185	0.179447	4.71476	0.818381	2.4026	8.24188	0.815374	0.0225787	37.9864	40.25	247.715	3.23806	1.56649	4.41478	17.702	2.1868	54.4203	1.05996	4.11453	5.08277	6.88756	0.322031	0.884081	12.0838	3.04488	28.7101	0.0372406
Set71	16.6037	11.1303	15.8474	9.14034	12.5521	15.3816	5.69471	27.4703	0.429958	3.02622	2.1158	10.6988	0.821661	34.7944	3.95788	0.437498	7.18311	0.841435	3.00692	192.996	19.6473	6.28725	6.17755	0.135705	4.3428	0.637305	2.87694	8.30128	0.917907	0.016108	26.1903	45.4066	240.651	4.37235	1.80132	3.67172	31.0441	2.39036	51.0149	2.13436	4.0471	5.08277	7.41456	0.300926	0.65959	11.3604	2.46715	25.4071	0.0491142
Set72	18.7801	12.8605	17.2554	7.76997	5.89144	18.4065	8.39377	13.1798	0.638763	3.02412	5.20063	15.6718	0.87587	12.2564	4.27076	0.470048	7.97687	2.53322	3.6231	63.2888	22.8512	5.60371	7.75101	0.170247	3.98869	0.518302	2.4026	7.35138	1.38643	0.0190038	40.0177	41.2597	334.942	6.41301	2.11226	4.39006	16.0986	2.10948	53.8092	1.95904	3.44244	6.3007	4.74217	0.510702	0.533242	13.2423	3.60608	19.3092	0.0418002
Set73	26.3496	9.65614	16.5267	6.226		13.7944	12.5429	19.8622	0.428302	3.7438	2.83509	4.36509	0.825597	12.2564	4.26157	0.369179	5.86564	5.06981	2.71766	54.8542	45.5628	7.28505	7.4248	0.219169	2.95728	0.742263	2.64546	6.4274	1.13641	0.0332976	35.6761	46.6508	253.492	4.76344	1.36693	1.51167	18.0879	2.60815	30.6527	1.47184	3.42015	5.0599	5.89285	0.322031	0.613253	12.0211	3.81512	16.8833	0.0451827
Set74	16.6037	5.15833	16.1559	9.32766	1.05885	13.7944	8.27543	18.667	0.429958	2.23654	2.6396	16.2697	0.856453	43.1236	4.98444	0.33901	7.18311	5.54009	3.6231	64.501	39.9236	7.78599	6.17755	0.144311	3.74984	0.635646	2.4026	9.33546	0.845608	0.0250883	32.6972	41.6704	156.901	5.30885	2.23821	1.57311	18.8621	2.60815	20.1078	1.5095	3.40403	7.766	7.74746	0.381211	0.533242	15.8582	3.17411	31.7432	0.047023
Set75	30.7304	7.92591	15.8474	9.66028		10.9878	3.97431	16.7419	0.573616	1.07858	0.4543	8.63263	0.887503	12.2564	4.25964	0.46671	7.11684	2.02866	3.71441	80.3754	19.6473	4.7438	16.0821	0.232176	3.21069	0.378016	2.84662	10.0528	0.79904	0.0261701	36.5367	47.5046	265.28	5.12575	1.60372	1.7959	21.3282	3.10801	20.1078	1.93438	4.82566	6.3007	5.89285	0.355301	0.408836	10.9153	2.92735	14.4878	0.0547607
Set76	31.6801	14.7719	17.7676	8.92539	3.64827	17.344	7.94552	17.4359	0.703441	3.5545	3.05422	8.92878	0.912543	29.7532	4.77195	0.353923	6.97614	3.36951	2.9312	71.9051	36.6575	5.60371	16.7359	0.211023	4.21312	0.534869	2.28766	8.68759	1.21683	0.0240905	29.9382	44.4462	274.981	2.77732	3.2481	2.62022	19.0079	2.44569	36.004	1.54711	3.6273	5.0599	4.94445	0.251576	0.778503	14.4007	3.72079	15.6956	0.0514703
Set77	14.6241	14.2268	19.1713	9.57301	0.722208	15.6247	5.69471	19.7278	0.686319	3.23738	1.33964	15.4988	0.87587	12.2564	4.51651	0.334405	7.05056	4.86321	3.21949	66.8809	21.2246	4.58357	6.52742	0.213312	3.94005	0.731233	3.2607	6.81372	1.25615	0.0194548	27.8038	44.0582	156.901	4.11693	2.03482	5.46288	11.681	2.47964	20.1078	1.13518	3.09203	5.08277	4.28418	0.332167	1.08561	12.8374	2.80473	40.6224	0.0451827
Set78	14.6241	5.61149	18.8128	8.42086		11.973	12.1395	17.1663	0.520461	2.3983	3.72123	9.40353	0.896444	29.7532	5.11399	0.420928	6.3852	1.75374	2.61943	211.008	29.4923	3.39454	19.7951	0.178726	4.92314	0.520358	2.64546	9.25117	0.907947	0.0335256	32.6972	45.8633	272.103	5.69685	0.465205	4.19362	20.5162	2.397	31.1342	2.11222	3.99918	6.3007	4.87275	0.647736	0.533242	14.4007	3.75642	34.1808	0.0433067
Set79	14.6241	11.1303	15.2931	11.1371		18.621	9.63796	28.7874	0.699234	2.98087	2.35927	11.7644	0.99638	24.5128	5.37679	0.304738	7.72675	0.841435	3.1395	220.655	31.4145	6.51072	7.75101	0.184851	4.58634	0.640424	1.75238	12.6597	0.775581	0.0164263	31.0495	39.4382	170.408	2.72722	0.465205	3.8501	21.3282	2.6551	47.4708	1.20613	3.60335	6.13289	5.29159	0.46629	0.657648	12.0838	3.02192	48.7286	0.0561883
Set80	23.281	13.1132	14.6531	10.0156	0.722208	10.5845	7.52227	17.8486	0.501787	1.47578	2.37795	10.867	0.937583	12.2564	4.53746	0.381284	8.8449	2.23067	2.59049	163.436	37.5173	5.74129	7.10739	0.197199	3.41479	0.644057	2.72574	11.127	1.18237	0.0321597	42.8536	34.4578	198.962	5.22418	0.465205	3.8501	17.1971	2.42193	48.3156	1.19446	3.20751	6.3007	6.88756	0.489754	0.817671	12.4663	3.72986	26.2761	0.0450893
Set81	25.7264	12.8605	15.2931	9.28566	4.70736	8.56744	8.98488	16.186	0.576157	2.53649	0.4543	10.9724	0.846383	12.2564	4.24061	0.329331	6.46532	1.8497	2.67265	88.8457	36.6575	3.7463	17.012	0.140008	3.59969	0.534869	2.28766	9.25117	0.815374	0.0251246	34.2615	48.8554	271.057	4.52888	0.465205	2.01107	29.2963	2.23572	52.5991	2.16277	5.12127	5.97954	5.64015	0.420909	0.408836	21.7765	2.46715	23.8501	0.0442447
Set82	31.1824	6.88856	17.7865	8.92539		21.9528	10.2087	16.2027	0.703805	3.08773	3.2446	11.5735	0.87587	12.2564	4.64163	0.44552	7.18311	0.956327	3.35355	163.436	30.4462	7.7209	6.53016	0.176397	3.72237	0.667218	2.40396	12.9379	1.00052	0.0215209	25.5735	40.25	282.046	4.37235	2.1233	4.33	21.3282	2.10948	48.8742	1.85699	3.60056	5.43473	7.12207	0.355301	0.910345	14.6167	2.28917	27.6079	0.0455946
Set83	30.5462	15.8808	16.136	11.9937	1.05885	12.9889	9.31267	21.0987	0.722356	2.24995	0.908601	10.867	0.825597	12.2564	4.94754	0.413832	4.53215	0.981185	2.9312	80.3754	38.4854	4.4961	8.33703	0.157576	3.29513	0.460716	1.48476	10.7516	1.41619	0.0337375	42.4183	44.0306	372.752	5.12057	2.55575	1.56518	19.0079	2.23572	48.3017	2.25857	3.18193	5.74986	8.6634	0.350626	0.613253	13.666	3.46664	26.6702	0.0460006
Set84	28.1578	14.404	14.3601	12.395	3.88901	10.5537	9.63796	17.0256	0.469135	1.68222	3.74083	11.2746	0.821661	33.4292	3.32856	0.353923	8.01221	6.26339	2.67265	277.737	23.0446	5.90239	16.3378	0.178955	3.21069	0.745979	3.05555	7.92929	0.815374	0.0350087	29.4361	42.3481	219.785	3.51032	0.465205	1.92484	20.0424	2.23572	40.1497	1.53032	3.23756	4.16895	4.21889	0.251576	0.408836	11.3078	3.32539	38.5825	0.0434678
Set85	32.83	15.5848	13.8273	6.80693	22.4312	9.83445	13.0585	17.9892	0.489526	2.57646	4.37958	8.63263	0.987577	40.8045	5.27656	0.369273	8.28142	1.18778	4.16221	69.5251	34.114	5.90239	6.52742	0.197199	2.95728	0.570338	1.15965	15.9398	0.86751	0.0351795	32.7773	44.5527	265.439	3.91161	2.69732	1.7959	14.4952	2.47063	53.8092	1.81681	3.81939	5.66803	6.5335	0.355301	0.747223	14.0012	3.7306	16.6333	0.0442447
Set86	21.8487	13.4	16.4017	6.54492	5.85981	10.5537	12.1395	24.3	0.481397	2.72904	4.3016	10.0877	0.896444	43.1236	5.20496	0.49615	7.09115	2.09517	2.81318	173.083	21.4673	6.13624	7.08098	0.230768	3.94005	0.644057	2.37474	5.4775	0.815374	0.0301914	32.5561	34.4578	198.962	6.08485	1.99573	2.01107	18.8004	2.67336	58.2071	1.74922	4.05889	5.69391	6.07758	0.627004	0.657648	15.2477	3.81891	38.5825	0.0552137
Set87	27.1972	20.0174	16.824	10.4296	7.75119	17.8833	6.75854	21.0987	0.547038	2.57646	2.22498	4.36509	0.817706	34.7944	4.86156	0.322918	7.56709	2.89257	2.71766	54.8542	29.5946	5.85672	16.4158	0.14375	3.71128	0.673925	3.46658	12.6444	1.09648	0.0340511	30.901	37.3401	170.408	3.51032	2.68476	1.51167	22.0245	2.47898	63.9079	1.19446	4.49382	5.40016	6.04307	0.430286	0.817671	11.3078	3.31248	18.091	0.0549422
Set88	27.6618	8.95182	15.2931	8.47426		14.4466	8.12933	13.1882	0.520461	3.0462	3.05422	4.36509	0.792666	33.4292	3.40529	0.353923	10.1344	3.12862	2.69315	277.737	31.5536	8.05017	16.4158	0.208484	4.28463	0.684396	1.71862	9.25117	1.28637	0.0221227	37.7916	48.8554	372.752	2.98264	1.79575	1.152	12.7794	2.39036	66.4207	1.09757	5.12788	5.40169	4.88659	0.331288	0.408836	16.0948	2.28917	35.0763	0.0403542
Set89	26.4351	8.95182	18.9727	8.3148	8.93325	15.2233	4.83917	22.4017	0.741671	2.11794	0.4543	12.5323	0.765571	12.2564	4.01189	0.398883	7.56709	0.956327	3.71586	175.463	38.4854	7.7209	7.08098	0.213599	4.03535	0.465192	3.61837	9.2655	1.17716	0.0192269	36.373	37.3677	282.046	7.2103	1.76198	2.01107	16.396	2.67186	19.1859	2.16277	3.51345	6.63443	6.21549	0.286027	0.408836	14.4007	3.30727	38.4216	0.0412117
Set90	27.2739	14.0296	16.8583	7.75583	10.1173	18.6052	10.223	16.186	0.573616	3.03521	3.05422	6.15855	0.815844	12.2564	5.11399	0.421159	8.35558	1.67772	3.33324	215.68	31.5536	5.44255	6.84483	0.14375	4.2497	0.620726	3.61099	8.30321	1.26566	0.0225787	25.5735	49.3894	274.981	4.79758	0.465205	5.31897	11.681	2.67336	36.004	1.09757	4.50547	5.10641	6.90536	0.284845	0.817671	17.732	3.30727	13.5502	0.0402737
Set91	24.453	5.93309	14.6861	11.5736	13.1611	12.493	7.80874	19.6143	0.754526	3.04549	4.16864	9.07453	0.991282	18.3846	5.00027	0.407614	7.02007	1.54714	2.88689	66.8809	24.6218	8.05017	16.7359	0.19037	3.21069	0.73843	1.60619	10.1122	1.18901	0.0162033	34.2615	41.2597	366.067	7.92456	2.38853	4.19555	16.396	2.18585	48.2859	1.82947	4.23611	5.10641	6.04307	0.383896	0.689089	14.1319	3.22286	23.2616	0.0471859
Set92	16.8005	6.18424	15.1859	9.6235	10.0834	18.3274	7.94552	17.1579	0.596347	3.12269	2.22498	10.867	0.825597	12.2564	4.77195	0.387746	5.52275	2.28775	3.00692	80.3754	33.2077	7.11904	15.1427	0.160603	3.07975	0.498081	3.68327	10.0238	0.734501	0.0230382	36.5367	47.053	214.059	2.77732	1.36693	3.24622	16.396	2.18585	47.642	0.818856	3.98445	6.72672	6.1933	0.355301	0.408836	14.4464	2.28917	15.0617	0.0418002
Set93	19.8691	15.8885	16.1559	4.91213	0.722208	16.6254	10.7831	15.6525	0.428302	3.66892	3.3379	8.92878	1.0022	28.3829	5.1065	0.262495	7.11684	4.17491	3.52067	54.8542	37.5173	3.80189	19.0318	0.184751	3.83304	0.650039	3.62881	9.31342	0.735787	0.0340701	28.0705	48.8554	254.158	3.91161	0.465205	1.88713	18.0879	2.2881	41.1976	1.90972	4.12803	5.27939	6.1933	0.284845	0.613253	11.3604	3.31248	15.6956	0.0461029
Set94	24.453	11.1303	18.147	10.3216	5.28474	9.9696	9.06723	21.0159	0.808891	1.07858	3.6067	11.7232	0.881687	33.4292	3.86353	0.277444	8.71282	2.08115	2.59049	183.933	37.3073	5.41643	7.4248	0.179447	3.98869	0.386564	1.71862	7.2326	0.956715	0.027658	34.2615	34.4578	450.1	4.76344	2.08657	1.97836	17.1971	2.58095	52.5991	1.23079	3.81711	5.9997	4.28418	0.497368	0.527748	13.8407	2.68721	28.7101	0.0451827
Set95	28.7549	13.0037	15.9815	6.44196	12.5521	14.5137	8.4943	13.1882	0.733448	2.63374	0.4543	5.82012	0.896656	24.5128	4.74822	0.304351	8.56885	0.956327	2.81588	182.417	21.2246	4.97501	16.0489	0.179447	3.14522	0.826821	2.04372	10.0528	1.00052	0.0372605	35.871	42.5243	379.436	4.11693	2.58997	4.50601	19.0079	2.58095	57.3173	1.05996	4.03809	6.63443	5.88016	0.319194	0.778503	18.3609	3.83269	38.5825	0.0433873
Set96	14.6241	13.1132	16.4017	10.0156	10.6924	8.56744	8.67791	18.1299	0.754526	3.68382	2.1158	9.81953	0.807636	29.7532	4.88611	0.322918	6.97542	5.7518	3.0186	75.3512	34.1035	4.3902	19.1624	0.189255	4.61437	0.745979	1.74583	12.0818	1.6205	0.0332976	28.0705	43.2683	778.463	5.947	0.983918	1.7959	12.9869	2.65684	34.1968	1.19446	4.33587	5.10641	7.3305	0.520015	0.408836	17.732	2.46715	25.4624	0.0354399
Set97	16.8005	8.95182	16.4017	6.26182	4.22565	18.7551	13.0585	22.105	0.429958	3.59243	2.1158	9.77628	1.01632	28.3829	3.95788	0.432854	8.69341	2.59461	3.65956	68.3131	29.5946	5.90239	7.4336	0.21023	3.94005	0.640424	3.00887	11.1873	0.723028	0.0243565	25.955	43.2683	306.389	3.37419	1.60372	1.51167	16.396	2.42961	50.4425	0.818856	3.96445	4.29741	7.44207	0.471446	0.657648	13.666	4.54907	32.0433	0.0434678
Set98	23.1538	13.1488	15.7245	9.65063		11.2634	6.39234	21.0987	0.668185	3.70848	1.33964	12.7806	0.846701	31.237	5.07625	0.509289	8.09732	6.05679	3.1395	57.4984	22.8512	9.01195	16.9239	0.135603	3.94005	0.748717	2.80603	8.50721	0.688576	0.0230565	32.7773	37.3677	348.123	2.72722	1.60664	4.07674	11.681	2.1868	50.4425	1.85699	4.35962	6.22965	5.649	0.350626	0.408836	10.8627	2.52931	50.7906	0.0434678
Set99	19.2761	14.0296	15.7245	10.3626	3.88901	10.9878	5.80187	24.0921	0.573616	2.76075	0.908601	10.0666	0.917443	24.5128	4.17917	0.35123	7.52097	4.62462	3.6231	64.721	35.4979	5.90239	16.4185	0.206622	4.37039	0.423928	2.36951	9.31342	1.01044	0.0182535	32.4304	48.0893	372.752	6.74289	3.01113	4.41186	25.9949	3.44826	57.3173	1.09757	3.18193	4.42588	6.89785	0.284845	1.02087	17.4408	3.30727	24.4693	0.0372406
Set100	14.7239	12.8605	16.5267	7.61052	0.722208	18.2344	7.41057	22.1321	0.635725	2.53649	4.34492	10.2358	0.975732	12.2564	4.17917	0.353923	7.11684	0.403382	3.23772	186.009	24.4284	6.02736	7.08098	0.195579	2.97198	0.882951	3.69421	7.35138	0.833492	0.0348904	27.6889	44.0582	178.138	4.13178	2.0551	1.83361	23.4438	2.67607	44.1996	1.16482	4.29174	5.10641	5.47516	0.497904	0.910345	15.7752	3.82362	37.3661	0.0372176
Set101	23.641	12.1449	14.5418	9.28566		8.84132	5.69471	17.8486	0.710795	3.18408	0.4543	6.89514	0.815844	35.4296	3.25183	0.314381	8.90153	5.42917	4.95496	180.971	32.2941	6.75529	7.16498	0.195579	3.14522	0.511105	2.92475	9.25117	1.05087	0.0188963	22.976	37.3677	366.067	5.71744	1.70604	3.24622	17.702	2.72223	30.6527	2.15366	3.60056	5.69391	4.79423	0.572979	0.646661	15.143	3.43385	16.8833	0.0354399
Set102	12.0515	12.1449	14.6531	5.26812		13.6128	9.06723	17.8486	0.481397	1.05139	2.58501	4.36509	0.917443	29.7532	4.74822	0.434006	7.18311	0.74973	2.61499	54.0992	33.2077	6.32316	6.84757	0.179447	4.58634	0.53548	3.05555	11.127	1.39859	0.0251246	35.9166	41.2597	279.207	3.37419	2.72225	1.9412	20.3087	2.60815	51.9099	1.12721	2.98262	5.61584	5.98522	0.331288	0.646661	14.0893	3.44292	32.0433	0.0402737
Set103	26.4061	9.20297	14.0091	8.47426	9.50832	16.6718	11.7117	17.8486	0.609847	2.45297	3.6067	11.0385	0.836631	18.3846	4.49772	0.498756	6.35698	3.12862	2.81318	57.6912	29.9764	5.97215	6.52742	0.174652	4.5838	0.715187	2.98976	8.30321	0.953512	0.0188963	27.8038	41.6704	414.768	4.7359	0.465205	1.97836	20.2498	3.30639	41.1976	2.60694	4.25969	6.13289	6.17228	0.445185	0.408836	13.666	3.72689	14.7579	0.0611527
Set104	23.281	4.90718	14.0091	4.91213	0.722208	13.2628	11.1884	28.614	0.699234	2.02792	2.64842	10.6988	0.967454	12.2564	4.97391	0.341486	7.11684	5.71044	2.81588	63.2888	21.0312	5.36525	17.012	0.135603	4.6292	0.53355	3.68327	12.9379	0.815374	0.0272882	40.0177	39.4658	178.138	2.77732	0.465205	3.88781	24.6273	2.60815	20.1078	1.82734	3.60056	5.73907	6.09212	0.364557	0.408836	10.5318	3.1945	14.4878	0.0467144
Set105	26.3496	13.1132	17.6649	8.1208	18.3283	17.4846	7.80874	21.1314	0.48787	2.05222	3.00311	6.15855	0.786849	12.2564	3.95788	0.398109	8.25667	0.634838	2.69315	45.6645	36.635	4.09816	6.17755	0.217615	4.6292	0.821688	2.3048	10.0238	0.675817	0.0230565	29.4361	43.2683	282.046	3.23806	2.11149	4.35407	15.6218	2.69292	47.642	1.84664	4.25969	5.66803	5.89285	0.331288	0.408836	13.3133	3.79098	19.6026	0.0403542
Set106	31.6801	11.9705	17.7676	6.38546	1.29958	16.9239	11.3885	26.2705	0.664071	3.01018	4.38824	4.5343	0.936984	12.2564	4.77195	0.485561	7.18311	5.4252	2.59049	59.8784	34.1035	6.32316	6.49496	0.189255	3.80898	0.518302	3.88357	6.05542	1.00052	0.0243565	34.2615	42.5243	306.389	4.96876	0.465205	1.51167	22.0245	2.3283	57.9645	1.09757	3.51345	5.08277	5.3828	0.286027	0.857058	16.0948	3.17411	15.6956	0.047023
Set107	21.8487	5.93309	16.2788	9.84463	12.7384	13.4534	11.4195	14.1517	0.658228	3.2188	2.77596	10.2569	0.726824	12.2564	4.28423	0.364459	7.34758	3.12404	2.9312	77.9955	23.0446	4.09816	23.5539	0.160603	3.91994	0.655447	2.36951	8.6282	0.675817	0.016331	39.3569	50.8382	355.187	3.81271	1.79575	4.64417	20.5162	2.30657	64.228	1.20613	4.52739	5.69391	8.21714	0.53182	0.910345	13.2949	3.30727	17.781	0.0411772
Set108	20.4815	5.61149	17.6636	9.65831	4.70736	10.5537	6.55025	17.8486	0.520461	2.75364	3.72123	6.15855	0.803454	29.4476	4.53746	0.338973	7.05056	0.634838	2.79137	240.279	31.5536	8.22499	15.7227	0.157576	4.57772	0.588844	2.98946	5.41812	0.595405	0.0195502	25.6883	51.822	273.43	3.91161	1.23047	1.87133	20.5162	2.39036	54.7445	2.21461	3.60056	5.86479	6.88756	0.322031	0.679663	17.1496	3.83269	21.4547	0.0451648
Set109	11.5555	12.1449	16.2788	10.2096	5.28474	9.9696	7.52393	22.973	0.863257	2.68305	2.42127	12.3101	1.14651	12.2564	4.71564	0.322918	5.93981	3.07613	3.21321	59.8784	34.5915	6.40482	7.75101	0.211041	5.29305	0.777478	2.37216	16.2028	0.734501	0.0280444	31.5516	44.0582	279.207	5.30885	1.95339	1.99422	21.3282	3.20715	30.6527	1.47184	3.44244	6.72499	4.87275	0.327187	0.408836	18.5626	3.33182	23.8501	0.0433873
Set110	25.0275	15.9571	16.1559	9.66028	12.161	18.3394	13.8239	22.1238	0.573616	3.02412	2.22498	6.15855	1.14115	12.2564	4.69654	0.430571	8.80025	0.403382	4.66485	377.341	19.6473	6.90724	16.7521	0.197199	4.12672	0.63463	2.84956	11.0621	1.00052	0.0267613	32.892	47.5046	767.583	7.2103	0.465205	1.97836	16.9277	2.54794	44.1996	2.13436	3.60056	5.69391	4.21889	0.365436	0.747223	12.0211	3.99482	16.6333	0.0558137
Set111	34.0802	14.2372	16.824	6.226	4.22565	16.2533	6.65907	21.1314	0.549093	2.57646	4.26423	15.4204	1.20101	12.2564	4.26157	0.414255	7.05056	1.67772	2.69315	195.185	21.2246	6.6395	21.8536	0.144311	4.51832	0.684396	3.31318	11.127	0.735787	0.025191	43.6918	49.7092	253.492	6.6167	2.15436	1.53618	14.1471	2.62991	55.8237	1.12588	3.81939	6.41694	6.15741	0.500741	0.408836	16.0948	3.44292	26.2761	0.047023
Set112	23.1538	9.20297	16.1559	7.57569	5.28244	7.5594	4.82984	18.9367	0.428302	3.51594	3.74083	7.63173	0.817706	12.2564	4.51651	0.407614	5.03823	1.20079	3.15266	57.6912	30.4462	5.67513	6.49496	0.199401	3.98869	0.534869	2.9301	9.63748	0.710268	0.0269525	31.0158	46.4691	265.439	5.947	1.70604	1.53618	21.3282	2.29569	48.8742	0.818856	4.56022	6.3007	6.04307	0.509999	0.765373	12.189	3.56044	17.781	0.0451827
Set113	12.0515	13.1708	16.5303	4.43319	4.70736	11.973	8.27543	22.6594	0.426646	2.02612	3.94048	11.0362	0.909079	31.237	3.25183	0.304738	8.26193	5.4252	2.71766	324.735	30.6396	7.4159	7.4248	0.232165	3.53422	0.562373	3.17467	6.05542	1.17305	0.0233695	43.6918	50.7739	240.651	4.27346	1.99195	1.53618	25.3122	2.44569	33.2749	1.55209	2.47594	6.67065	4.80746	0.334196	0.657648	14.4464	3.48676	19.0287	0.0503711
Set114	20.4815	16.6776	18.355	11.7372		14.7945	9.06723	17.8486	0.647986	1.47578	3.00311	10.2569	0.887503	12.2564	5.13483	0.364459	7.18311	0.403382	2.84904	80.3754	34.785	4.85214	7.4336	0.179447	4.3428	0.706086	2.99015	8.50721	1.26566	0.0230565	32.9376	47.0254	246.428	5.22418	2.13841	2.15376	23.4227	2.35273	29.7308	2.51951	4.0471	5.71205	6.04307	0.332167	0.817671	13.2423	3.04488	21.4547	0.0354399
Set115	27.3139	14.7339	17.3855	8.99233	6.13217	10.6574	6.75854	21.6492	0.658228	2.09866	5.15674	11.0772	0.892474	24.5128	4.74822	0.46671	7.48967	2.59461	2.61943	76.7833	35.0923	6.90724	15.1427	0.184543	3.77675	0.757445	2.80603	8.50721	0.956715	0.0302298	32.8922	42.4967	214.059	5.947	0.465205	1.99422	22.33	2.6803	31.1342	1.09757	2.78609	5.87042	4.74217	0.529336	0.408836	14.0012	3.22286	17.781	0.0560083
Set116	16.6037	4.90718	16.136	9.15003	10.6924	16.7972	9.63796	26.4948	0.596347	2.55647	1.75426	9.40353	1.02763	18.3846	5.11399	0.413832	6.3852	1.7972	3.53947	207.21	29.0511	5.74129	22.5741	0.193558	3.71128	0.742263	2.92475	11.5133	0.963867	0.0332976	32.8922	47.053	913.354	5.71744	1.55387	1.47395	16.7203	2.62991	44.7418	1.78974	4.37941	4.93098	4.94445	0.352463	0.765373	13.6134	3.22286	17.781	0.0354399
Set117	19.8691	13.5145	14.0091	9.84463	5.28244	7.61125	7.61408	21.1314	0.685308	2.09504	2.1158	10.553	0.907359	18.3846	3.86353	0.369273	6.46532	1.7972	3.71586	183.629	21.0312	5.9443	6.84483	0.152457	2.87688	0.461293	3.17309	8.30321	0.735787	0.0372735	22.976	51.7915	366.067	2.77732	0.465205	1.10665	16.0986	2.43308	33.2749	1.95972	3.20751	6.3198	5.649	0.360457	0.689089	16.0948	2.88527	19.0287	0.0499717
Set118	21.548	15.7747	13.8273	9.28566	1.29958	19.8123	8.09834	16.186	0.754526	1.44859	1.98141	5.2709	0.775324	29.4476	4.64163	0.473742	7.11684	1.79262	3.52067	71.9051	21.4673	6.32316	6.84757	0.207224	3.98869	0.534869	1.15965	9.25117	0.734501	0.0302174	41.4654	43.2959	330.178	4.66146	3.49561	2.01107	22.0245	2.62991	43.8755	1.74922	4.66556	6.13289	6.53812	0.332167	0.408836	16.0948	2.80473	23.8501	0.0451827
Set119	16.8005	15.2527	16.4017	9.66028	10.6924	14.9604	11.9429	16.2027	0.596347	1.44859	1.98141	10.2569	1.17614	12.2564	4.93923	0.324024	7.3751	0.981185	3.32904	65.9331	29.0511	5.74129	7.08098	0.205825	5.3438	0.534869	2.24544	7.86991	1.01108	0.0299487	43.2955	34.4578	247.715	4.11693	2.03482	3.85512	16.309	2.08454	48.2859	1.47184	4.5202	6.32709	5.95638	0.445185	0.646661	10.9153	3.56044	36.4284	0.0451827
Set120	27.7061	6.63741	14.8987	10.3216	1.05885	15.9277	12.1395	21.1314	0.473554	2.00614	3.00311	11.0362	1.04522	12.2564	3.97134	0.445752	7.05056	4.06001	2.84904	219.443	41.3618	4.50746	6.53016	0.202316	4.21312	0.386564	1.12588	9.62941	0.734501	0.0232997	22.7093	42.9534	408.271	3.23806	1.86307	4.45249	15.8012	2.64075	54.4203	2.39093	4.40472	5.66803	6.66746	0.319297	0.657648	12.0211	3.55262	15.6956	0.052938
Set121	27.9078	11.9705	15.5119	10.3216	6.46881	16.4185	13.6488	25.4157	0.481397	3.43016	4.26423	9.07453	0.786849	12.2564	5.19693	0.410316	5.93981	1.75374	2.76687	59.8784	37.0874	5.6687	7.10739	0.201704	4.99094	0.854327	3.17467	13.0028	0.682409	0.0344243	28.934	42.4967	185.454	4.40604	1.25001	1.97836	11.3836	2.60815	40.1497	2.16277	3.81939	5.10641	5.29159	0.399713	0.747223	16.2293	2.93397	16.6333	0.0547607
Set122	26.3496	6.63741	17.3855	10.0156		9.1152	4.83917	24.2961	0.706175	3.31109	0.681451	10.8802	0.726824	36.9902	4.71836	0.344241	5.86564	1.79262	3.77539	183.158	34.114	3.77409	15.4628	0.172095	4.14142	0.64955	2.40396	10.1771	0.79904	0.0301914	29.9382	40.25	264.373	6.74118	0.465205	4.71374	18.1311	2.97605	58.2071	1.19446	3.9382	5.97954	5.53303	0.464738	0.408836	16.0823	3.30727	13.5502	0.0402737
Set123	29.4903	17.1656	15.0805	9.28566	4.22565	15.3741	10.2373	16.2027	0.547038	1.07858	0.908601	14.3552	0.775324	12.2564	3.94301	0.329331	8.40023	1.7972	3.1395	223.035	29.0624	4.82435	16.432	0.140008	3.5099	0.562373	2.37216	10.0238	1.21127	0.0340511	32.6972	44.0582	666.928	6.74118	2.75197	1.52776	16.396	2.60815	42.9535	1.19446	3.81939	5.85107	4.79423	0.319194	0.910345	17.3156	2.93397	26.2761	0.0497475
Set124	16.6037	5.15833	14.8987	12.354	15.7389	17.4104	8.12933	18.1299	0.846454	2.68305	2.22498	15.6718	0.966361	28.3829	4.27076	0.271226	7.69047	2.6471	2.59049	180.985	19.6473	4.83162	7.4248	0.14375	4.46549	0.742263	2.52403	7.35138	0.956715	0.0321597	28.934	42.3481	185.454	4.37235	2.33353	1.92484	19.0079	2.60815	35.4316	2.90499	4.0471	5.30546	5.89285	0.430286	0.408836	14.4007	2.92735	19.0287	0.0372406
Set125	26.4351	16.3002	20.0723	8.99503	4.22565	19.7722	4.83917	16.2027	0.646608	1.07858	4.26423	5.98933	0.898291	33.4292	5.19693	0.352973	6.74402	6.70146	2.67265	57.4984	38.4854	8.1692	7.75101	0.179447	4.283	0.882951	3.05555	8.50721	1.22945	0.0302683	32.3156	42.9809	170.408	4.52888	2.30966	5.40824	42.5806	2.21079	46.8984	1.53032	4.7296	6.13289	6.04307	0.616495	0.527748	16.9798	3.83269	21.4241	0.0372176
Set126	25.2763	6.18424	13.683	9.66028	8.44923	14.003	11.0331	16.464	0.596347	2.62975	1.33964	11.4043	0.871525	28.3829	3.94676	0.398109	10.1951	3.36951	4.28116	59.8784	24.6218	8.78937	7.08098	0.213599	4.85337	0.696151	3.46166	10.0238	0.735787	0.0266369	22.7093	42.9534	395.736	5.30885	0.465205	1.7959	16.396	2.65164	59.5099	1.16482	3.18193	4.29741	4.74217	0.523023	0.408836	17.3156	3.32539	17.781	0.0434678
Set127	26.3134	7.34172	14.2158	7.00093	5.89144	16.6718	7.94552	17.2952	0.619667	2.68305	4.38824	9.81953	0.821661	12.2564	4.69654	0.416058	5.71171	1.79262	3.29538	54.0992	29.9764	4.47258	6.49496	0.238198	4.24849	0.498081	2.4026	10.0238	0.735787	0.0240905	37.7916	37.3677	300.612	5.30885	1.68483	3.94926	12.9869	2.62991	59.1088	1.40459	3.47578	5.53097	5.649	0.445185	0.747223	13.6134	2.88527	36.4284	0.047023
Set128	27.8738	5.93309	16.9879	8.92539	0.722208	17.4104	8.67791	21.1314	0.784891	2.76867	2.42127	7.63173	0.960489	31.237	3.94676	0.364459	5.03823	0.634838	3.57773	54.8542	19.6473	4.79702	8.33703	0.144311	3.6463	0.786269	2.77363	13.404	1.27506	0.0230767	22.5944	41.2874	273.43	4.52888	1.80119	3.24622	22.7547	2.47898	36.004	1.55209	3.42015	5.69174	5.29159	0.352463	0.613253	15.143	3.10533	35.0763	0.0538493
Set129	17.2965	12.1229	18.0026	10.4036	12.5521	16.0838	12.1395	16.186	0.573616	1.05139	2.1158	10.2569	0.917443	12.2564	5.00027	0.398109	6.35698	2.6471	2.69315	57.4984	28.1564	5.43267	18.8652	0.184851	4.58634	0.340651	2.93079	9.33546	0.723028	0.0303303	42.8079	51.172	306.389	5.50664	1.56649	1.152	18.8004	2.54794	43.8755	1.52245	3.44244	6.11733	6.04307	0.748881	0.408836	11.3604	4.24426	14.4878	0.0515157
Set130	22.6578	13.8752	17.0846	6.44196	0.722208	15.8926	3.97431	26.1573	0.501787	3.31119	4.26423	5.98933	0.821661	12.2564	4.9383	0.393964	7.18311	0.956327	3.52067	63.2888	27.2425	7.78599	16.4158	0.179447	4.10081	0.605806	2.92475	11.1279	1.20359	0.0232742	36.4188	46.4796	265.28	5.947	2.30966	1.46632	22.0245	3.10801	52.5991	1.4422	3.20751	5.10641	6.66746	0.352463	0.408836	13.3956	3.90686	25.4071	0.0410864
Set131	14.7239	12.1562	15.9815	9.05926		16.4185	10.9602	13.4578	0.664071	2.54452	1.56679	13.5933	0.917443	33.4292	4.9961	0.364459	7.18311	1.54714	4.37668	175.463	37.0874	8.05017	16.0659	0.189255	3.86926	0.555666	3.18239	7.29199	0.956715	0.0188963	29.9382	52.0334	315.753	4.52888	2.09292	1.88713	17.702	2.82817	43.2777	1.87628	4.11453	6.58463	6.07758	0.399713	0.734133	17.732	2.80473	38.4216	0.0451827
Set132	30.0502	6.18424	18.355	13.8779	7.99192	16.0557	15.5159	18.1299	0.426646	1.69535	3.00311	11.2896	0.726824	29.7532	5.1065	0.398109	6.75594	4.40636	3.61889	161.249	30.4462	7.45456	7.4248	0.203097	3.41479	0.472389	1.12588	6.81372	0.734501	0.0326149	32.892	55.58	337.242	4.27346	0.465205	1.99422	23.7201	2.23572	54.4203	0.818856	3.81939	6.90163	5.649	0.360457	0.408836	12.8374	4.57593	26.2761	0.0323263
Set133	12.0515	14.7339	16.5267	10.4036	8.44923	11.973	10.2373	21.0987	0.57272	1.4214	2.37795	9.77628	0.917443	12.2564	4.9961	0.271226	7.18311	3.07154	2.79137	57.6912	43.678	4.82957	7.08098	0.182547	3.67961	0.655447	3.05555	10.0014	1.49262	0.0257553	25.5735	49.3514	219.785	3.51032	2.3766	1.56518	10.9068	2.72223	42.3424	2.39093	4.03809	5.31245	6.48257	0.251576	0.408836	12.4663	2.46715	19.0287	0.052938
Set134	32.5189	5.61149	18.5839	8.92539	3.88901	14.4288	10.2373	16.7419	0.426646	2.02792	4.69961	15.6718	0.815844	12.2564	4.53746	0.389047	7.61667	1.79262	2.61943	191.593	29.9764	6.87907	20.1213	0.148154	4.14142	0.414803	3.68229	10.1177	1.21635	0.0199853	42.8993	52.3079	191.232	4.52888	2.47131	1.152	15.6218	2.60815	36.3535	1.12721	3.99918	5.08277	6.88756	0.497368	0.408836	15.2224	2.67815	38.5825	0.0469536
Set135	12.0515	13.8752	14.776	9.66028	4.9481	11.0005	3.97431	15.6362	0.659351	3.20466	0.681451	14.9322	0.923331	33.4292	5.15947	0.413832	6.2156	1.20079	3.58874	180.985	24.4284	4.4961	7.10739	0.174652	3.48027	0.566272	2.4026	12.873	0.641972	0.0286511	36.5367	47.0254	273.43	4.98962	0.465205	1.97836	19.0079	2.21079	51.9099	2.09552	4.47562	5.84552	7.51719	0.479637	0.689089	10.0867	3.32539	39.9184	0.0353594
Set136	11.5555	12.8605	14.776	7.4642	0.722208	15.2947	8.50638	24.5965	0.590586	2.95421	3.74083	12.3101	0.917443	36.9902	4.12605	0.424429	8.30112	0.956327	3.37683	45.6645	19.6473	5.74129	22.797	0.208485	4.70395	0.340651	2.98946	16.0376	0.675817	0.016331	22.5944	44.0582	170.408	4.13178	2.23821	4.41186	19.9606	2.70553	34.1968	1.87106	4.82668	4.93098	6.88756	0.284845	0.689089	13.9237	3.31248	14.7579	0.0496407
Set137	12.0515	13.1132	16.1559	6.54492	3.64827	9.29785	7.26447	18.1299	0.47521	2.53649	0.4543	5.82012	0.887503	31.237	4.59323	0.474652	7.01699	7.15676	2.71051	204.83	30.4462	5.74129	20.3993	0.180346	3.98869	0.378016	2.99015	7.17762	0.641365	0.0307607	28.934	42.9809	185.454	4.20071	2.9688	3.24622	18.9128	2.10948	36.9258	1.12588	3.60056	5.10641	4.94445	0.366444	0.95049	13.6868	2.91829	36.3816	0.0411772
Set138	14.2279	5.15833	16.5303	10.4036	4.70736	20.3902	3.97431	18.667	0.699234	2.07942	2.6051	11.2077	0.871525	12.2564	4.94297	0.532283	6.32876	0.634838	3.53947	54.8542	30.6396	5.293	6.1748	0.172095	3.98869	0.70891	3.48917	10.9522	1.00052	0.0345299	28.0705	46.5072	164.631	5.947	2.03482	1.56518	21.3282	2.72223	36.004	1.70376	4.13934	6.22965	6.74763	0.574597	0.657648	12.8374	3.90686	26.2761	0.047023
Set139	35.3884	14.7339	17.6906	7.09675	4.70736	12.6016	7.94552	22.734	0.501787	2.39647	3.05422	11.2746	0.755819	24.5128	3.0924	0.364459	7.31936	0.74973	3.21321	54.0992	30.8761	6.90724	6.75478	0.213599	5.06863	0.534869	2.07749	13.5597	1.27601	0.0165217	22.976	42.3481	330.178	4.40958	2.74223	1.51983	10.9068	2.72035	60.4452	1.51102	2.47594	6.13289	5.53303	0.286027	0.527748	14.7523	3.81891	15.0617	0.0410864
Set140	14.7239	13.1488	17.8466	7.75583	0.722208	15.7464	5.80187	17.1663	0.638401	1.85275	2.6396	5.98933	0.991402	34.0547	3.40529	0.398109	6.3852	3.18112	3.25533	63.2888	33.2077	5.75305	6.84483	0.210739	3.14522	0.472389	3.50114	9.05149	0.815374	0.0321913	29.9382	44.4462	264.373	4.52888	1.32242	5.09931	23.2314	2.35273	63.3265	1.81681	3.9382	5.08277	6.04307	0.520796	0.408836	12.3923	3.31633	38.4216	0.0461029
Set141	25.4854	11.9705	17.7676	8.92539	10.6924	12.7003	10.2373	15.6362	0.549093	0.681385	3.05422	9.94928	0.775324	18.3846	4.24061	0.387746	3.88688	1.20079	3.33324	186.009	30.6284	6.90724	7.16498	0.237592	4.93752	0.650039	3.05417	7.17762	0.641365	0.0300667	26.0755	43.2959	361.871	3.91161	1.92903	4.19362	20.5162	2.81732	19.1859	1.52245	4.13934	5.60783	6.84007	0.386379	0.734133	12.4663	2.68721	14.4878	0.0411772
Set142	16.6037	13.8752	16.4017	6.54492	12.5521	17.9086	7.61408	21.1151	0.549093	2.46867	1.28505	14.9795	0.871525	40.8045	5.02273	0.379015	8.25667	1.31568	4.17057	186.009	24.6218	5.88705	19.4886	0.21023	4.84246	0.684396	2.77363	8.30321	0.815374	0.0251246	31.0495	53.2711	254.158	4.50848	2.26865	4.74113	20.3087	2.6803	42.3424	1.87628	5.12127	5.66803	6.54043	0.414481	0.408836	12.8682	3.30727	16.6333	0.0418002
Set143	28.3291	11.7842	14.5044	6.44196		16.2219	8.67791	21.1314	0.501787	2.52602	2.42127	11.0278	0.807636	12.2564	5.16216	0.389898	8.30112	3.07154	2.9312	88.8457	35.9234	3.7463	16.9239	0.238198	3.95506	0.730937	1.68647	9.82062	1.22958	0.0242611	35.9166	47.5879	170.408	4.99132	2.77325	4.2409	15.8012	2.33177	36.004	1.82734	5.31388	4.42588	5.46774	0.334196	0.657648	16.0663	3.9238	14.7579	0.0491142
Set144	23.0999	13.1132	15.8474	6.95993	7.75119	16.726	8.39377	17.0173	0.573616	2.78083	4.38824	7.63173	1.11689	12.2564	3.0924	0.366624	4.56037	0.634838	3.25533	212.495	21.2246	6.84652	19.5059	0.140008	3.59969	0.534869	2.40327	9.2655	1.04052	0.0251246	32.9376	54.6848	198.962	4.76344	1.32242	3.94133	16.309	2.53533	60.0823	1.20613	4.06038	6.00402	5.31751	0.512803	0.408836	12.0211	3.90488	50.6662	0.0362974
Set145	29.4503	6.43539	16.4017	8.96021		15.9665	15.4885	16.7419	0.48787	1.36277	1.33964	13.8536	0.792666	24.5128	4.18291	0.364459	5.68349	1.67772	2.76687	76.7833	27.2312	7.42118	8.33703	0.207399	2.6073	0.759298	2.4026	11.0621	1.00052	0.0302683	29.9382	46.9405	162.678	6.02501	1.22158	1.97836	17.702	2.31304	36.3535	1.9007	4.18473	5.4198	6.31679	0.319194	1.12191	15.8582	3.7306	26.2761	0.0433873
Set146	26.7012	20.0779	15.4589	6.226		16.0409	10.0487	21.1314	0.47521	3.51594	2.1158	11.4438	0.726824	31.237	4.07815	0.252658	6.3852	5.97814	2.81588	88.8457	36.635	5.71624	16.0177	0.213312	4.10081	0.635646	2.3702	7.17762	1.21571	0.0257652	22.7093	42.7351	344.306	3.51032	1.97795	1.90349	15.8012	2.6551	29.7308	0.818856	4.04009	5.13859	6.3902	0.300926	0.408836	10.5318	2.88527	37.9399	0.0433873
Set147	27.8738	9.65614	14.5044	8.28026	1.29958	13.7944	7.53824	16.7419	0.426646	2.76867	2.83509	8.63263	0.902473	12.2564	4.49772	0.338973	8.80025	1.39438	2.81588	59.8784	28.1564	5.03473	16.0177	0.14375	4.21312	0.560779	3.16015	10.9522	0.723028	0.0243565	25.955	46.4796	156.901	5.947	0.465205	2.52106	11.3836	2.69108	29.7308	2.23928	3.99918	6.22965	6.13544	0.399713	0.408836	15.275	3.28976	32.4293	0.0418002
Set148	16.6037	13.5664	16.1559	8.99503	6.46881	14.5434	8.12933	18.6587	0.520461	2.06572	2.35927	15.239	0.967454	31.237	4.12605	0.398109	7.05056	0.981185	3.03683	69.5251	24.6218	3.04278	8.33703	0.237965	2.87688	0.414803	3.61837	9.05149	1.00052	0.0382284	25.5735	42.3481	279.207	4.72866	0.465205	1.89506	33.1188	2.18585	42.601	1.13518	4.05788	5.96178	4.87275	0.471446	0.408836	13.3133	3.72079	23.8501	0.0421318
Set149	30.5801	16.3057	15.2931	12.0233	6.46881	11.9708	8.12933	18.6587	0.492762	3.74993	1.28505	12.7015	1.0022	29.4476	5.12137	0.329331	7.11684	1.68231	2.9312	161.249	33.5151	7.78599	14.7928	0.233796	3.71128	0.461293	3.36774	10.3877	0.978618	0.0385803	26.0755	41.2597	254.158	4.76344	1.15317	1.4286	18.0879	2.47898	44.1996	2.15366	4.13934	6.38753	5.29159	0.327187	0.65959	12.1364	3.81891	15.6956	0.0581196
Set150	23.281	5.61149	17.5353	16.5932	12.161	14.0306	10.2373	21.0159	0.850156	2.23654	2.17039	9.41198	0.896444	12.2564	4.57445	0.390172	9.36261	3.06696	3.00692	45.6645	21.4673	6.90604	7.08098	0.179447	4.3428	0.525009	2.33857	9.31342	1.28637	0.0302174	26.0755	42.7351	387.586	2.98264	2.32053	4.03902	15.3244	2.65684	44.7418	1.12721	3.20751	6.39537	7.6024	0.366444	0.533242	12.4663	3.28562	15.0617	0.0569913
Set151	24.453	6.88856	14.8678	9.98496		14.2752	8.09834	16.7419	0.658228	1.07858	2.42127	9.40353	0.87587	12.2564	4.20278	0.38924	7.11684	3.3741	3.52067	68.3487	34.1035	5.85672	19.2151	0.223341	2.97198	0.642843	3.05417	16.8122	0.710268	0.0249096	29.9382	41.2874	286.937	2.98264	1.97795	1.52776	28.1589	2.3283	34.1968	1.19446	2.4203	5.0599	5.47516	0.140587	0.533242	12.0211	3.75642	14.4878	0.0412117
Set152	27.3139	6.88856	17.5982	8.3148	4.9481	13.1758	3.97431	26.7524	0.703805	1.35465	4.58536	6.15855	0.912543	29.4476	4.19404	0.473742	8.12677	2.23525	3.25533	204.83	27.2312	8.1692	6.52742	0.241547	3.21069	0.684396	4.36131	8.23832	0.595405	0.0380546	33.165	42.3481	208.281	5.30885	0.954403	1.152	16.0986	2.97605	20.1078	0.818856	4.18289	6.39537	6.54043	0.541901	0.646661	13.666	2.68721	30.2217	0.0433067
Set153	21.8487	17.4772	17.0846	4.43319	5.52317	11.973	10.2373	21.1314	0.549093	2.53649	0.4543	15.1135	0.927513	12.2564	5.07437	0.433047	6.71788	2.08115	2.71051	55.3113	35.0923	7.7209	7.10739	0.213599	4.24849	0.489567	3.53129	8.30128	0.734501	0.0325196	31.2826	44.1696	337.242	2.91344	0.983918	3.24622	10.9068	2.54562	41.1976	1.68101	4.0471	5.08277	4.87275	0.464738	0.408836	10.5318	4.64872	21.4241	0.0417102
Set154	27.1972	12.8605	15.2931	9.32766	7.99192	11.973	11.3575	16.7419	0.699234	2.2822	2.22498	11.4354	0.909079	12.2564	3.98822	0.361067	7.60707	0.956327	3.19498	56.2863	30.435	5.78793	6.17755	0.179447	4.41237	0.518302	3.61837	15.0673	1.4702	0.0188963	31.2826	45.6174	219.785	4.72866	2.34639	1.4286	20.0424	2.42961	46.7403	1.57675	5.07927	5.15092	6.9901	0.612236	0.657648	14.4464	2.67815	19.3092	0.0353594
Set155	23.8283	12.1562	17.6072	6.54492	5.28474	19.414	9.13097	25.1273	0.596347	2.94155	0.908601	9.81953	0.881687	12.2564	4.95409	0.341486	6.04439	1.39438	2.9312	182.417	43.4623	7.78599	6.17755	0.196523	4.26029	0.663454	3.72321	11.8772	0.722384	0.0251246	31.5516	39.4658	274.981	6.57865	2.29308	1.7959	22.5487	2.60815	36.004	1.19446	3.49807	5.74986	6.53812	0.322031	0.95049	16.6222	3.99656	22.0285	0.0372176
Set156	22.8511	6.88856	15.453	8.92539	13.1611	15.3741	10.9745	17.2952	0.489526	2.42034	0.4543	7.63173	0.917443	24.5128	4.53746	0.334405	10.4153	1.8497	3.0186	55.3113	19.6473	5.97215	6.52742	0.255429	3.17335	0.566272	3.46166	10.0238	1.22958	0.0165217	26.4571	34.4854	178.138	2.91344	2.03482	1.46632	17.4945	2.90677	30.6527	1.74922	4.45817	5.18593	6.1933	0.512803	1.44186	10.0867	2.52931	31.7432	0.0412117
Set157	25.7723	13.0613	17.7676	10.3216	3.64827	12.7003	9.65151	18.1299	0.407912	2.38363	4.27972	15.9139	0.936984	12.2564	5.15076	0.364459	5.86564	1.67772	3.21321	223.035	34.1035	6.48663	18.9025	0.179447	3.72237	0.674034	2.86893	8.30128	0.734501	0.027497	26.4571	46.4415	253.492	3.11877	2.68172	1.56518	18.1311	2.70553	30.6527	2.13313	3.96445	6.63443	4.80746	0.364557	0.646661	10.5318	3.56044	14.7579	0.0433067
Set158	21.548	12.8621	15.5119	8.99503		18.3394	9.13097	19.49	0.426646	3.2188	2.22498	6.15855	0.948829	12.2564	3.98822	0.364459	7.56709	3.07613	2.61943	76.7833	41.9408	3.80189	7.08098	0.19416	3.31656	0.684396	2.24544	6.05542	1.17689	0.0343412	26.1903	37.3677	676.769	4.20071	2.27903	1.51167	15.8012	2.72223	54.4203	1.51102	3.90882	4.16895	6.53812	0.560053	0.408836	14.4007	2.80473	17.2071	0.0554745
Set159	28.1578	14.0296	14.0091	6.54492	4.9481	20.6393	9.06723	13.1882	0.534777	2.53649	3.94048	9.81953	0.898291	12.2564	4.30111	0.322918	7.18311	0.74973	2.9312	64.721	41.6274	4.85923	16.0821	0.205001	3.86926	0.591392	1.68647	10.0238	0.735787	0.028658	25.6883	39.4658	185.454	4.50848	1.22158	1.51983	18.9128	2.67336	44.1996	1.53032	5.12127	5.15092	5.3828	0.350626	0.408836	15.2224	3.50979	14.4878	0.040175
Set160	22.6578	14.2807	15.7245	6.62927	4.9481	12.9889	7.94552	24.2845	0.704404	1.4214	3.96798	15.7099	0.832449	34.7944	3.01567	0.338479	9.14408	1.31568	3.35355	195.183	27.2312	3.80722	8.33703	0.148154	3.67961	0.340651	3.05555	10.1771	1.32202	0.0176137	26.0755	44.4462	178.138	4.52888	2.03373	1.97836	15.8012	2.18585	53.1715	2.04973	3.93324	6.37571	4.87275	0.430286	0.533242	14.4007	4.05525	23.8501	0.0532053
Set161	25.0275	13.422	16.4297	7.58593	15.7389	17.8833	14.426	25.4041	0.722356	3.02622	3.05422	9.40353	0.909079	18.3846	4.20278	0.414958	6.3852	3.12404	2.61943	77.9955	45.3914	9.75225	22.4692	0.2383	3.98041	0.534869	4.17741	7.86991	1.26622	0.0208231	22.7093	41.6704	164.631	5.30885	3.05368	1.93277	14.4952	2.53533	43.2642	1.72877	4.33992	5.94865	5.98522	0.300926	0.734133	14.0893	2.52931	48.7286	0.0323263
Set162	23.281	12.8605	18.355	8.73808	6.13217	15.3741	8.12933	21.0987	0.573616	2.84842	0.908601	11.4005	0.881687	29.7532	4.86156	0.385724	4.56037	0.956327	2.61499	55.3113	37.0761	3.80189	7.43085	0.213599	3.91064	0.414803	3.66916	8.68759	0.79904	0.0233566	26.4571	43.2959	219.785	3.23806	2.05719	1.99422	18.5929	2.10948	43.8755	2.40927	3.40403	5.10641	5.56884	0.494885	0.734133	12.0838	4.52221	16.8833	0.0372176
Set163	23.7337	15.7978	17.5206	14.3864	8.44923	17.4104	8.48934	24.4404	0.716276	3.2949	4.34492	10.6988	0.887503	12.2564	4.01189	0.467844	6.6741	2.02407	2.69315	208.821	31.3878	3.42233	15.1427	0.225761	3.53422	0.534869	3.05555	8.87919	0.641365	0.0240905	31.0158	51.2432	300.612	2.98264	1.73921	1.90349	12.9869	2.18585	47.4708	1.80903	4.48031	6.22965	5.56884	0.251576	0.408836	12.0838	3.50979	34.4693	0.0450893
Set164	25.9101	5.61149	17.6636	7.4642		11.299	6.9532	16.7419	0.426646	2.30219	3.94048	11.2896	0.892474	12.2564	3.77574	0.304738	6.2156	2.23067	3.89122	69.5251	27.2312	5.36525	16.5977	0.199401	3.21069	0.592454	2.3048	9.2655	0.723028	0.0347273	26.4571	39.4382	746.753	4.76344	2.53869	1.56518	18.8138	2.8247	20.1078	1.74922	4.3829	5.10641	6.07758	0.510877	0.65959	10.8627	3.81891	30.0033	0.0552872
Set165	21.1046	15.4005	16.5143	14.4267	10.0834	15.2601	15.5159	24.2845	0.574501	2.57646	4.68342	8.92878	0.996449	12.2564	3.8899	0.324024	9.06991	1.7972	2.81318	66.8809	27.2425	7.34588	16.4185	0.196523	3.91064	0.627923	3.08956	11.7873	1.12154	0.0308087	32.9376	47.5879	185.454	5.40775	1.22158	2.00264	12.7794	2.72223	32.0561	0.781246	3.7776	6.13289	6.1933		0.408836	12.189	3.56044	48.7286	0.0465272
Set166	12.0515	20.3646	14.5418	6.54492	3.88901	19.2797	6.75854	21.0987	0.709821	1.4214	4.38824	7.63173	0.887503	29.4476	4.97391	0.439302	6.35698	0.981185	3.03683	173.083	19.6473	5.90239	16.7359	0.230555	5.35531	0.742263	3.75289	8.50721	0.855394	0.0274557	50.0973	34.4854	240.651	4.79758	1.32242	2.62865	18.4361	2.81732	48.5639	1.05996	3.82383	5.82019	5.53303	0.286027	0.65959	15.143	3.43465	34.1808	0.0490337
Set167	32.2069	11.8362	15.2931	7.76997	5.28244	13.7944	4.83917	16.2027	0.668185	3.02412	4.21698	5.2709	0.887503	12.2564	4.17917	0.333838	9.17758	1.79262	2.79137	183.629	27.6724	6.6117	15.7227	0.179447	3.94005	0.585257	2.40327	10.6901	1.26566	0.0287383	42.8993	46.4796	170.408	2.5219	1.84856	1.52776	16.396	3.10801	19.1859	1.20613	3.09203	5.51715	5.88016	0.300926	0.408836	11.3078	4.11587	15.6956	0.0434678
Set168	25.0275	13.1132	17.8466	8.92539	4.9481	12.6016	8.27543	23.0119	0.520461	2.76867	5.75364	15.8383	0.807636	29.7532	3.8899	0.304738	9.31758	6.39891	3.1395	242.923	24.6218	3.80722	18.5851	0.238198	3.48027	0.54847	2.80603	10.3877	1.25615	0.0303402	38.2534	49.9201	242.612	4.66146	2.6633	2.01107	22.072	2.08454	35.4316	1.78974	4.15495	6.30092	7.44207	0.541901	0.408836	12.189	4.07944	14.4878	0.047023
Set169	25.0275	6.18424	14.8678	9.28566	8.44923	13.6646	10.9745	24.4321	0.47521	3.5023	3.05422	5.2709	1.1356	12.2564	5.02702	0.332755	8.81668	2.02866	3.65956	88.8457	23.0446	7.45252	7.16498	0.135603	3.94005	0.601912	2.72574	5.41812	0.734501	0.0162033	32.3156	41.6704	162.678	5.12057	1.93123	1.56518	16.396	2.39036	43.2777	0.848496	3.14766	4.93098	5.29159	0.500741	1.07252	12.3923	3.70788	40.6224	0.052938
Set170	21.548	12.4073	16.8583	8.99503	12.7384	15.5523	9.65151	16.186	0.481397	1.39209	4.13504	10.2358	0.898291	29.4476	5.02702	0.44159	9.42797	1.79262	3.21949	171.795	37.5007	6.90724	6.52742	0.186951	4.99094	0.606692	2.88039	8.9921	0.956715	0.0232612	22.5944	40.25	185.454	3.23806	0.465205	3.85512	20.3087	2.44569	42.601	1.72877	3.99383	6.13289	5.11686	0.140587	0.408836	15.143	4.1747	18.091	0.0461029
Set171	25.5235	7.34172	16.5303	6.29664	3.64827	16.2923	7.94552	17.4359	0.469135	2.02792	2.1158	11.4005	0.775324	12.2564	4.20278	0.353923	7.11684	1.18778	4.4219	161.249	38.4854	4.32325	19.4227	0.199778	3.6463	0.511105	1.48476	10.7516	0.845608	0.0199853	22.4425	39.4658	805.882	7.2103	2.74807	1.98629	23.5288	2.72223	50.4425	1.19446	4.5202	6.3007	7.74746	0.539064	0.93855	17.3156	3.28562	50.6662	0.0621567
Set172	23.7244	7.92591	14.2217	10.3062	7.99192	11.973	7.41057	19.8622	0.637494	2.82238	0.908601	11.0385	1.11916	12.2564	4.01189	0.282712	6.97542	0.634838	2.77531	63.2888	36.6575	6.60642	19.4886	0.153171	4.6292	0.680845	1.68647	5.41812	0.953512	0.0233695	39.3569	47.5603	170.408	4.13178	3.23191	4.95442	25.652	2.70553	44.1996	1.05996	2.78609	6.2771	5.47516	0.497904	0.657648	19.5128	3.30727	30.2217	0.0353594
Set173	19.8691	13.5664	16.136	9.28566	13.1611	12.6016	7.94552	17.8486	0.596347	3.68382	4.26423	9.81953	0.792666	12.2564	4.17642	0.334405	7.56582	0.74973	2.81588	54.0992	29.0511	6.32316	7.10739	0.19037	4.3428	0.742263	2.52403	10.9522	0.722384	0.0303303	36.467	39.4658	292.926	4.01804	2.08007	1.90349	18.1311	2.43308	65.1633	1.74922	4.09239	5.40016	4.87275	0.251576	0.893506	13.2949	3.32539	56.905	0.0555652
Set174	21.548	6.88856	16.1559	7.00093	12.4018	17.6708	8.4943	20.6947	0.685308	1.07858	2.37795	10.2358	0.775324	12.2564	5.00027	0.341486	5.15132	6.26339	2.71051	56.2863	31.3878	5.35457	16.0177	0.1313	3.29513	0.465192	2.40396	10.1177	0.735787	0.0199853	31.0495	44.1696	156.901	6.02501	0.465205	1.51167	10.9068	2.39036	53.1715	1.54711	5.05337	6.19323	6.15741	0.430286	0.408836	12.0211	3.43385	16.6333	0.0466244
Set175	14.7239	5.61149	15.6348	8.1026	17.571	12.2921	7.80874	18.6507	0.727642	2.30219	3.05422	15.9139	0.937583	12.2564	3.0924	0.252852	7.72675	2.89257	2.69315	208.821	28.1564	5.60371	7.08098	0.144311	5.76748	0.606692	3.46658	7.92929	1.43239	0.0221227	36.815	40.25	279.697	4.76344	2.86076	1.152	16.0986	2.67336	60.4452	1.13518	3.09203	5.19671	6.15741	0.494536	0.408836	14.9079	3.43465	17.781	0.0506855
Set176	23.281	4.90718	15.7526	8.1026		17.4104	10.2373	21.0987	0.722356	3.51594	2.35927	14.3552	0.989484	18.3846	4.17917	0.404098	6.78416	6.15649	2.69315	57.4984	29.5946	4.58357	7.16498	0.174652	4.672	0.644057	1.12588	10.1177	0.987964	0.0309935	36.1551	48.0893	307.76	5.58131	2.26865	1.9412	19.0079	2.397	41.1976	1.16482	3.23756	5.9163	4.88659	0.520796	0.527748	12.3923	3.81512	26.6702	0.0560083
Set177	26.4351	5.61149	17.7676	8.92539		12.6016	9.4576	23.706	0.426646	2.22276	3.05422	12.7806	0.917443	24.5128	4.82494	0.341486	8.56885	0.518275	2.9312	52.667	31.3878	5.97215	7.4248	0.187433	3.21069	0.498081	3.05555	11.15	0.75308	0.0315276	22.976	41.6428	330.178	3.37419	1.80902	1.97836	26.0633	2.39036	44.1996	0.818856	2.78609	5.08277	6.09212	0.564986	0.408836	12.1364	3.55262	48.3728	0.0433067
Set178	16.6037	11.8362	15.2931	7.09675	5.89144	16.6718	7.52227	17.8486	0.609847	2.02792	3.66129	9.25593	0.871525	31.237	3.86353	0.314188	9.13293	3.12404	3.27715	241.711	36.6575	5.76614	6.84483	0.179447	3.59969	0.53548	1.71862	10.1177	0.710268	0.0311913	36.1379	44.1696	242.612	4.20071	1.62589	1.97836	18.8138	2.42193	48.3017	2.71225	4.52739	5.10641	7.41456	0.456155	0.408836	15.8582	3.31248	26.2761	0.0503711
Set179	29.5011	6.43539	17.8466	9.47297	1.05885	18.3394	14.5312	22.695	0.409568	2.02792	4.3016	14.9475	0.896656	33.4292	4.25589	0.353923	6.3852	4.51687	3.31501	64.721	37.5173	7.78599	7.68462	0.144311	3.91064	0.605806	2.84662	9.31342	1.14244	0.0223507	22.5944	50.5631	156.901	4.33711	2.11724	1.93277	20.3087	2.10948	20.1078	2.02008	3.74297	4.45373	5.3828	0.463452	0.527748	19.5128	3.56044	47.7989	0.0506038
Set180	28.3449	7.34172	14.8678	8.99503	10.1173	13.4534	6.65907	17.4359	0.428302	1.36277	2.37795	14.186	0.807636	37.3257	4.19404	0.398109	4.53215	4.12873	2.51676	194.479	34.1035	2.83752	6.84483	0.186951	4.486	0.534869	2.80603	10.0014	1.66872	0.0287383	36.815	42.7075	178.138	6.12561	2.26865	4.13819	12.9869	2.6803	48.3156	1.09757	3.60056	5.42141	6.75983	0.360457	0.910345	14.7523	3.22649	45.0314	0.0555181
Set181	24.2204	15.6014	15.2931	10.0156	3.64827	13.4861	7.52227	26.1573	0.859529	1.47578	1.75426	10.5296	0.999237	18.3846	4.86156	0.364459	6.97542	0.634838	2.81588	67.1452	35.0923	7.92012	6.75478	0.179447	4.51832	0.601778	3.41143	5.41812	0.735787	0.0301914	25.6883	37.3677	744.779	4.20071	2.70976	2.01107	18.0879	2.97605	48.2859	0.781246	4.25969	5.9997	6.91477	0.364557	0.657648	13.666	3.30727	36.3816	0.049205
Set182	12.0515	11.1303	15.2931	8.1208	4.70736	10.8584	10.2434	17.1663	0.747554	2.23654	5.09761	11.2077	0.775324	24.5128	4.17642	0.332755	7.05056	1.8497	3.15266	68.3131	24.235	4.82957	16.7359	0.179447	3.94005	0.656173	2.28766	8.24188	0.641365	0.0248143	22.5944	46.4796	185.454	4.33711	1.73921	2.01107	14.4952	2.6803	35.4316	0.848496	4.0471	5.40169	9.9611	0.319194	0.657648	13.2423	3.56044	27.5024	0.052938
Set183	24.9489	9.20297	16.1608	9.66028	1.29958	10.9878	4.82984	16.1944	0.742347	1.4214	3.05422	11.2077	1.0022	33.4292	4.77195	0.329331	4.56037	2.02407	2.81318	183.158	30.4462	3.80189	16.4347	0.189255	3.49519	0.599162	3.33259	8.50721	0.641365	0.0221227	30.901	46.4691	330.178	4.13178	2.6633	1.53618	21.6763	2.62991	35.4316	2.51951	3.20588	4.93098	7.16481	0.319297	0.910345	10.9153	2.52931	38.0969	0.0490604
Set184	19.8691	12.8605	14.8678	10.0156	3.64827	12.7668	12.9667	15.6525	0.676963	3.0995	2.58642	13.3475	0.925439	12.2564	4.12605	0.501914	6.97542	0.634838	3.37683	66.8809	30.435	7.0564	18.1284	0.18313	3.91064	0.627923	2.04372	9.05149	0.735787	0.0196937	36.377	42.7075	857.423	2.77732	2.35056	1.47395	18.9128	2.62991	36.9258	1.57675	3.96445	5.37679	5.40988	0.399713	0.408836	14.7719	3.09167	34.1808	0.0416129
Set185	14.6241	13.1132	17.7676	7.73515	5.85981	12.2741	5.69471	17.8486	0.752328	3.95101	0.4543	12.044	0.912543	29.7532	3.25183	0.398109	7.97687	0.518275	2.59049	57.4984	30.8761	6.93727	8.33703	0.246619	3.98041	0.772366	2.64546	8.24188	1.29696	0.024968	26.0755	47.053	271.057	4.37235	0.983918	1.4286	39.4245	2.23572	36.9258	1.47184	3.99918	4.63768	4.28418	0.300926	0.646661	14.0893	2.52931	26.2761	0.0433067
Set186	34.8254	7.92591	16.3177	9.82726	12.7384	18.3451	12.5995	22.1134	0.752328	1.47578	3.06224	10.6988	0.937583	12.2564	3.77574	0.304351	9.7055	1.20079	3.0186	204.83	24.6218	5.60371	6.84757	0.160603	3.74984	0.536108	3.05417	15.5304	0.735787	0.0165217	33.165	43.2959	221.788	5.58131	0.465205	4.65891	21.6763	2.33177	60.5122	2.16277	4.18289	5.08277	6.07758	0.552037	0.408836	14.4007	3.72689	32.0433	0.040175
Set187	25.5235	20.3068	16.6935	7.73515		14.0397	8.4943	14.0111	0.473554	3.1051	3.05422	12.044	0.913261	37.7894	4.24061	0.445752	9.40368	2.23067	3.6231	211.063	30.8761	5.60371	7.10739	0.194775	4.18952	0.645101	2.25682	15.0232	1.26566	0.0230565	22.976	42.9534	214.059	5.58131	1.80902	1.97836	22.0245	2.39036	36.9258	1.95904	4.60614	5.36329	5.3828	0.505897	0.408836	14.0012	3.43465	14.7579	0.0648053
Set188	23.641	15.8808	17.6906	13.6908	4.9481	16.5588	8.4943	16.2027	0.429958	1.72466	2.58501	9.07453	0.909079	28.3829	4.17642	0.364459	7.61667	1.7348	3.41121	88.8457	41.3618	5.96343	16.3378	0.237592	4.99094	0.53355	3.05417	9.62941	0.641365	0.0302429	36.1551	43.2683	198.962	4.98962	1.01585	1.87133	23.9446	2.34438	35.4316	1.05996	3.23756	5.0187	4.87275	0.251576	0.408836	13.2949	2.28917	37.5023	0.0421318
Set189	31.4273	5.15833	15.7245	8.2738	5.52317	11.2634	7.52227	17.4359	0.407912	1.07858	0.4543	11.0772	0.87587	12.2564	4.86156	0.465009	7.05056	3.3741	2.76687	225.401	30.6284	7.71935	8.33703	0.233796	3.83304	0.534869	2.37216	8.30128	0.917907	0.0188963	36.373	42.4967	261.222	4.13178	1.50262	1.87133	31.5174	2.1868	19.1859	1.48484	4.2374	5.42141	4.21889	0.364557	0.408836	14.0012	3.83269	40.9547	0.0532053
Set190	28.9787	12.1449	16.4017	6.44196	5.28474	8.84132	14.2488	14.0111	0.788291	2.96005	1.33964	11.9443	0.786849	12.2564	4.09969	0.314381	8.43938	5.04103	3.32904	241.711	24.235	5.90239	22.1166	0.193966	4.45631	0.650039	2.92475	11.0621	1.44576	0.0225787	36.377	41.2597	247.715	4.52888	2.80017	1.90349	22.0245	2.67336	44.1996	1.54711	4.72607	4.42588	5.98522	0.420909	0.657648	15.275	2.70729	28.1817	0.0490604
Set191	22.6578	15.8289	14.6861	8.47426		7.5594	11.9429	19.6888	0.657497	3.02412	0.681451	5.82012	0.856453	33.4292	3.97134	0.434006	7.18311	2.23067	2.77531	68.3131	29.5946	6.30253	16.0821	0.233796	3.07975	0.684396	3.88501	10.7516	0.833492	0.0232612	33.3339	41.6704	219.785	5.947	1.01585	3.24622	22.5487	2.60588	53.8092	1.78974	4.5202	4.42588	6.13544	0.355301	0.408836	13.3133	3.72079	26.2761	0.0547607
Set192	18.7801	6.88856	14.8987	10.9022	8.93325	13.6128	9.4576	19.1176	0.704889	3.4072	4.26441	11.8748	0.935192	18.3846	4.71564	0.324024	4.53215	2.23067	3.418	68.3487	28.1564	3.92265	7.43085	0.229258	3.98869	0.882951	2.9301	11.7652	1.16459	0.0251246	22.976	41.2597	330.178	4.40958	2.94688	1.7959	22.072	2.31304	41.1976	1.68101	4.09239	4.93098	4.21889	0.552037	0.408836	22.9265	3.32539	26.2761	0.049738
Set193	27.7061	15.8525	15.8474	6.95993	5.85981	16.5858	8.21991	18.9367	0.549093	3.19239	1.98141	11.2896	1.04679	12.2564	4.17917	0.324024	7.52097	1.18778	2.96906	173.982	27.2312	3.73843	7.75101	0.226053	5.1811	0.634757	4.35245	9.82062	1.00072	0.0230565	42.8993	41.6428	253.492	2.91344	2.01452	4.41478	18.8138	2.54562	57.3173	2.95501	4.04009	5.88853	6.07758	0.414481	0.533242	12.0838	3.02192	43.6555	0.0467144
Set194	22.8511	13.8532	14.6531	7.75583	15.4022	19.8034	14.1068	15.6362	0.407912	3.66892	4.28978	15.9407	0.996449	12.2564	4.49772	0.369798	8.63138	4.68168	2.61499	68.3131	27.2425	7.79008	8.33703	0.182547	4.32576	0.684396	2.92475	12.1372	1.48493	0.0327239	30.901	37.3677	282.046	2.91344	1.01585	1.7959	12.9869	2.60815	44.0044	2.07473	4.9366	5.32777	6.3902	0.53182	0.408836	13.2949	3.68967	13.5502	0.0514184
Set195	11.5555	14.0296	16.3177	11.1371	12.5521	16.6718	6.75854	18.667	0.549093	2.23654	4.28978	14.776	0.831414	12.2564	3.32856	0.381161	8.6891	4.24362	3.25533	67.1452	31.5536	5.90239	7.16498	0.174652	4.3428	0.56764	3.89318	5.41812	0.735144	0.0269525	33.0671	42.7075	198.962	5.79575	2.48417	1.99422	17.4046	2.60588	32.0561	1.74922	3.14766	6.78614	8.42913	0.445185	0.408836	11.3604	2.92735	19.3092	0.0594177
Set196	25.7264	14.2372	16.4017	8.43326	9.05823	11.973	4.82984	28.121	0.409568	2.60085	0.4543	11.2077	0.985465	29.4476	5.19693	0.460404	5.15132	1.79262	3.79802	52.667	21.4673	7.58151	6.84757	0.148154	3.94005	0.461293	2.07749	10.1177	0.907552	0.028177	36.3522	44.1696	264.373	4.72866	2.30966	1.7959	10.9068	2.51014	57.9645	1.52245	3.26152	5.87042	5.89285	0.322031	0.527748	12.0838	2.80473	37.9399	0.0558137
Set197	11.5555	6.18424	16.8583	11.1754	1.05885	12.837	10.1948	13.1882	0.511497	0.681385	3.94048	12.9839	0.786849	12.2564	4.9383	0.369041	7.66225	3.12862	3.37683	183.629	23.0446	5.74129	18.7056	0.19416	3.80898	0.63463	2.25682	13.0028	1.26566	0.025191	30.901	47.053	274.981	2.5219	1.36693	1.87133	18.0879	2.40788	48.3017	1.95904	4.2374	5.09459	6.53812	0.546002	0.65959	11.3078	3.02192	26.6702	0.0451827
Set198	21.8487	6.18424	15.7526	7.09675		19.1025	10.9897	13.1798	0.520461	2.57646	0.4543	9.40353	0.817706	24.5128	3.95788	0.341486	4.89305	1.75374	2.9312	208.821	30.6396	4.82435	17.7758	0.160603	5.53108	0.742263	2.64546	11.6945	1.16395	0.0271928	25.5735	41.6428	279.697	3.91161	0.465205	4.2409	18.5929	2.18585	43.2642	1.40459	3.79987	4.93098	4.87275	0.286027	0.657648	13.4786	2.52931	30.2217	0.0433067
Set199	23.7769	13.5145	14.5044	10.2843	0.722208	10.6055	5.52748	18.9367	0.520461	3.0462	0.4543	11.2896	0.977824	12.2564	4.24061	0.337353	8.30112	3.18112	2.88689	183.629	41.6979	8.63687	20.3621	0.140008	4.3428	0.496185	3.05555	11.4484	0.641972	0.0230565	28.0705	43.2959	833.138	4.50848	1.99573	1.9412	14.1471	2.42193	41.1976	1.23079	3.60056	6.47448	6.04307	0.319297	0.408836	16.0948	3.31633	50.3806	0.0452454
Set200	28.8352	13.4	14.8678	5.07159	12.7384	15.5137	5.52748	17.8486	0.571852	2.49586	2.1158	15.9139	0.821661	29.4476	4.24061	0.344241	5.03823	1.75374	3.49322	161.249	21.2246	7.99118	19.7726	0.213599	3.21069	0.53355	3.69742	10.0528	1.45756	0.0301914	31.2826	37.3401	170.408	5.30885	1.64114	5.31408	22.5487	2.72223	34.1968	1.82947	2.4203	7.05914	4.87275	0.319297	0.817671	14.0893	3.87186	30.2217	0.052938
Set201	23.7244	12.1562	16.2788	8.42086	13.1611	16.1009	7.52227	21.1151	0.669841	1.85275	3.00311	6.15855	0.846701	28.3829	4.69654	0.364459	7.56709	3.18112	3.71441	57.4984	30.8761	3.7463	16.9958	0.222077	3.94005	0.673925	2.27921	5.4775	0.956715	0.0225787	29.4361	41.6704	393.853	6.57865	2.07417	1.10665	22.0245	2.43282	43.2777	1.05996	3.60056	4.45373	5.53303	0.300926	0.533242	13.2423	3.48676	16.8833	0.0445582
Set202	19.8691	14.2268	18.3286	8.99503	3.88901	13.6527	13.2532	17.2952	0.592242	1.07858	4.27972	11.0278	0.913261	34.0547	4.40275	0.460211	7.05056	1.18778	2.77531	52.667	28.1564	7.11904	15.1454	0.205825	3.71128	0.663454	2.99015	8.30321	0.675817	0.0301914	25.6883	44.5527	337.242	3.81271	2.26865	1.4286	25.6604	2.42193	31.1342	1.80903	3.51345	5.42091	5.53303	0.334196	0.408836	14.4007	3.30727	40.6224	0.0469536
Set203	19.8691	6.63741	16.1559	10.4036	5.28244	6.84015	3.97431	19.7278	0.705052	2.02291	2.1158	11.6168	0.907359	18.3846	3.40529	0.46671	5.15132	0.956327	2.81588	183.629	21.2246	5.08091	6.52742	0.195579	3.91064	0.588844	2.66368	7.86991	0.815374	0.0340511	31.0495	49.537	414.768	4.13178	0.724562	1.58153	25.3122	2.67607	29.7308	1.52245	3.74297	5.42141	7.44207	0.284845	0.408836	15.7587	3.32539	26.2761	0.0433067
Set204	25.8174	6.43539	20.58	8.99503	7.87416	19.6496	9.09141	21.1314	0.752714	1.4214	2.42127	11.2746	0.892474	28.3829	5.0986	0.304738	6.32876	3.67206	3.32904	69.5251	41.6979	6.32316	6.53016	0.238198	3.92535	0.663454	1.60619	5.4775	0.641972	0.0232997	36.1379	51.6082	261.222	5.947	3.17704	1.56518	16.7203	2.35273	48.5639	1.82734	2.4203	6.38753	4.87275	0.525776	0.408836	16.6222	3.26207	16.2694	0.0451827
Set205	23.7244	9.20297	15.6348	7.76997	1.05885	14.7023	6.39234	21.0987	0.647791	3.3752	3.05422	14.9475	0.87587	28.3829	3.98822	0.527512	6.04439	1.68231	2.71766	56.2863	24.6218	4.82957	16.7359	0.179447	3.74984	0.601912	2.07749	10.0238	0.956715	0.027497	22.7093	52.1065	164.631	3.37419	1.50262	4.46538	16.9277	3.00353	36.004	1.9007	4.28365	5.66803	6.07758	0.322031	0.408836	18.3609	2.67815	29.6478	0.0452454
Set206	11.5555	5.15833	16.4017	4.91213	16.3869	8.84132	5.89367	14.0111	0.47521	2.23654	2.1158	9.41198	0.775324	12.2564	3.86353	0.277444	7.56709	2.23525	3.4795	69.5251	19.6473	7.6331	6.17755	0.178955	4.03535	0.713759	2.37474	15.0232	0.907947	0.0209764	28.934	42.3481	156.901	4.40604	2.26865	2.00264	16.396	2.44569	49.2375	1.19446	4.91362	4.67843	4.88659	0.471446	0.871629	14.0893	3.02192	27.8025	0.0410864
Set207	14.6241	8.95182	14.2158	9.47297		13.8651	8.4943	22.1321	0.699234	2.05222	2.77596	10.711	0.846383	35.5758	4.22839	0.390365	5.68349	0.981185	2.79137	180.985	31.6951	6.10363	7.10464	0.1313	4.3428	0.638566	2.9301	8.30321	1.47281	0.0199853	22.3277	48.8554	198.962	3.51032	2.21195	1.92484	16.396	2.18585	35.4316	2.13436	3.7776	5.42141	6.53812	0.251576	1.11991	15.143	3.65104	16.6333	0.0451827
Set208	22.6578	5.93309	16.1608	5.07159	5.28244	14.6201	5.80187	17.0256	0.520461	3.09942	2.22498	12.1382	0.913261	33.4292	4.30513	0.379015	6.32876	1.54714	2.9312	402.729	38.0014	7.41997	6.53016	0.14375	4.45631	0.592454	3.05555	10.755	0.820943	0.0251482	32.6709	41.2597	354.807	4.37235	1.79575	1.97836	18.5647	2.23572	42.601	1.74922	3.44244	6.58463	8.21714	0.332167	0.734133	14.1419	3.81891	34.1808	0.0372406
Set209	21.1046	12.1562	15.7526	10.2495	4.70736	10.9878	8.4943	16.7419	0.722356	2.02291	4.74292	10.6988	0.937583	12.2564	4.77195	0.304544	8.1636	4.47508	2.61499	65.9331	31.0695	2.83752	15.1454	0.160603	4.283	0.56764	2.92475	9.82062	0.735787	0.0182535	28.934	46.4796	344.306	3.51032	2.11226	1.93277	24.6273	2.47964	44.0044	1.16482	4.42112	5.7827	7.07026	0.383896	0.408836	10.8627	3.30727	17.2071	0.0490337
Set210	23.7337	5.93309	16.2788	8.99503	6.81507	9.61242	9.09141	17.8486	0.511497	3.09845	3.94048	10.4198	0.887503	18.3846	4.26157	0.415585	10.2007	4.68168	2.51676	183.158	37.5602	7.30375	6.1748	0.161879	3.71128	0.684396	3.05555	10.0238	1.28637	0.0301914	40.0177	42.7351	198.962	4.59253	1.32242	5.15141	16.396	2.67336	36.3535	1.78974	4.33024	5.10641	5.40988	0.319297	0.808002	19.9756	3.56309	18.091	0.0505955
Set211	22.6578	6.18424	15.7526	7.94314	5.28244	12.6016	5.80187	15.6525	0.561354	3.40311	0.681451	6.15855	0.937583	35.8468	4.24061	0.4191	7.3751	4.51687	3.89122	57.6912	47.8274	3.80189	20.0095	0.207224	2.95728	0.605806	2.78511	7.92929	0.998319	0.0302174	36.4188	34.4854	240.651	3.11877	2.28743	4.71374	20.0424	2.6803	61.7512	1.51102	4.47562	5.32777	6.1933	0.456155	0.408836	12.189	4.64136	26.2761	0.0362974
Set212	12.0515	5.93309	16.9879	6.226	13.1611	10.6574	6.65907	13.1798	0.549093	3.15137	0.908601	14.0228	0.765571	40.8045	3.94676	0.393964	7.18311	1.20079	3.19498	298.743	29.0624	5.75305	6.52742	0.205825	3.98041	0.460716	1.12588	8.9921	0.734501	0.0280869	25.6883	37.3401	422.918	4.01804	2.01452	1.152	11.681	2.70553	31.1342	1.13518	4.0471	5.27939	5.3828	0.510877	0.813495	14.7523	3.17411	48.4976	0.0433067
Set213	19.8691	15.8885	18.355	6.226		11.4472	8.21991	17.0256	0.429958	3.51594	1.33964	10.5296	0.803454	12.2564	4.08862	0.304544	6.2156	1.54714	2.71051	163.436	21.2246	6.43016	8.33703	0.179447	3.59969	0.745979	2.52539	8.23832	0.641972	0.0292111	22.7093	48.0893	297.808	6.08485	1.97795	4.48173	16.9277	2.18585	47.642	0.848496	4.73679	5.38834	7.44207	0.352463	0.408836	13.2423	3.99656	21.4547	0.0451827
Set214	23.281	15.4005	14.2217	7.91529		16.4185	4.83917	23.7093	0.644952	1.36277	4.45627	7.63173	1.07053	37.7894	5.19693	0.390365	6.30266	1.79262	3.63538	54.0992	27.2425	8.92547	18.2325	0.230555	3.98869	0.555666	2.72907	13.0028	1.21127	0.0165217	33.165	50.5631	156.901	4.76344	0.465205	3.71707	16.0986	2.6551	53.1715	1.82734	3.20751	5.66375	5.64015	0.353109	0.408836	17.2279	2.91829	24.4693	0.052938
Set215	27.8738	13.8752	14.2217	8.92539	7.99192	14.5802	10.103	17.9892	0.555767	1.36277	3.66583	16.6227	1.11689	36.9902	4.77195	0.434006	6.97542	0.956327	4.04073	45.6645	27.2425	5.36525	7.08098	0.179447	4.3428	0.609633	1.15965	11.2093	1.00008	0.0303402	35.871	51.6082	273.43	9.60173	1.84856	3.24622	18.5929	2.1868	36.004	1.82734	4.0471	4.93098	8.15828	0.395834	0.679663	12.0211	3.57215	17.2071	0.040175
Set216	23.281	18.1553	18.8128	11.016	13.1611	11.4472	7.26447	16.1944	0.596347	0.681385	3.94048	10.867	1.07308	36.9902	3.86353	0.338973	7.73642	4.24362	3.0186	65.9331	24.6218	8.85952	16.0177	0.227593	3.74984	0.684396	2.66368	10.7516	0.722384	0.0380546	27.8038	34.4578	265.439	10.8401	2.80017	4.55328	15.6218	2.67336	34.1968	2.15366	3.60056	6.58463	6.09212	0.497904	0.65959	17.0325	3.22286	21.4547	0.0505089
Set217	26.3496	11.8362	16.5267	8.99503	8.44923	10.6574	10.2087	22.1134	0.549093	2.02792	3.05422	15.897	0.87587	12.2564	4.18291	0.334405	8.64101	4.17491	2.81588	192.805	29.4923	6.32316	18.1256	0.179447	4.57564	0.826821	2.37216	11.8772	1.5934	0.0286806	27.8038	46.4415	178.138	4.50848	1.32242	1.7959	14.8476	2.72223	50.988	1.19446	4.06038	4.67843	5.3828	0.327187	1.12191	17.1496	4.11144	30.0033	0.0433067
Set218	13.7319	14.2807	14.0091	8.3148	9.50832	17.8901	5.89367	16.464	0.722356	1.07858	0.908601	5.2709	0.736576	35.8468	3.97134	0.344241	6.04439	5.35602	2.51676	173.083	23.0446	5.08091	16.432	0.179447	4.57564	0.626858	3.05417	13.776	1.00052	0.0304256	32.4304	41.2874	240.651	4.37235	2.02583	1.90349	15.3244	2.47964	19.1859	1.12588	4.06038	5.10306	5.29159	0.381211	0.73766	15.2477	2.52931	21.4241	0.0434678
Set219	30.5462	11.7842	16.3177	12.7331		8.56744	7.23347	16.186	0.629864	2.98332	1.28505	14.9795	0.902473	18.3846	4.09969	0.434006	7.56709	2.02407	3.29234	47.8517	30.8761	2.45797	6.49496	0.239475	4.78332	0.588844	2.07749	9.25117	0.641972	0.0302174	27.6889	49.3894	354.807	3.51032	0.465205	1.10665	19.0079	2.62991	53.7439	2.5581	3.91445	5.19671	4.87275	0.497904	0.408836	12.8374	2.92735	34.1808	0.0403542
Set220	21.1046	15.5039	15.6348	6.29664	15.7389	17.8393	9.06723	18.1299	0.592242	2.76867	4.26441	8.63263	0.736576	12.2564	4.25589	0.441784	7.09115	0.518275	3.0186	64.721	35.0923	6.52649	15.4628	0.208484	3.94005	0.511105	2.4026	5.4775	1.32366	0.0230767	27.8038	42.9534	279.207	4.27346	2.23762	1.89506	17.1971	2.69292	19.1859	2.16277	3.09203	5.08277	4.79423	0.319194	0.984888	12.3923	3.99482	26.2761	0.0525055
Set221	17.2965	11.8362	15.453	12.6947	10.918	14.51	4.83917	20.8993	0.635725	2.8771	0.4543	11.4043	0.871525	35.8814	5.19693	0.364459	7.11684	3.67206	3.6231	226.833	37.0874	6.90724	16.9958	0.203097	3.14522	0.572844	2.99015	9.2655	1.00052	0.0301914	36.4188	42.9809	254.158	4.59253	2.26636	1.97836	18.5647	2.1868	43.8755	1.16482	5.26612	5.10641	6.07758	0.350626	0.646661	10.0867	3.26207	22.0285	0.0460006
Set222	19.2761	12.1449	16.1559	11.4365	0.722208	19.2797	13.6633	16.2027	0.647986	1.47578	1.98141	11.4438	0.87587	28.3829	5.1497	0.420226	7.36695	1.18778	3.65956	183.629	24.6218	6.75529	6.84483	0.160603	4.26029	0.606692	2.84956	8.87919	0.978618	0.0314544	25.6883	42.3481	253.492	9.80706	1.56649	1.99422	30.6617	2.54794	49.2375	1.74922	4.47562	6.13289	6.53812	0.365436	0.408836	13.9237	3.44292	40.6224	0.0354399
Set223	19.8691	7.34172	20.0977	10.3216	19.9625	9.9696	8.78077	13.1882	0.584982	3.66892	1.75426	9.40353	0.909079	28.3829	4.12605	0.561357	6.32876	0.841435	2.76687	57.4984	23.0446	5.8442	18.8652	0.195579	3.21069	0.650039	3.04263	8.87919	1.5934	0.0251246	32.9376	44.4462	286.937	4.50848	1.50262	1.7959	15.3244	2.69292	44.1996	1.19446	3.76147	4.16895	7.12207	0.420909	0.65959	14.4007	3.33182	48.3728	0.049205
Set224	27.9078	9.65614	14.5418	8.1208		16.1009	7.26447	18.6587	0.573616	1.47578	1.33964	14.3552	0.936984	12.2564	5.1497	0.341486	7.93853	3.07613	3.00692	170.439	23.0446	7.5846	7.75101	0.232165	4.78864	0.684396	1.75238	13.1033	1.18237	0.0199853	94.5858	43.2959	279.697	4.53058	1.80132	1.99422	15.3244	2.6803	30.6527	1.16482	4.66209	5.69391	6.83999	0.319297	0.533242	14.0012	3.22286	26.2761	0.0451827
Set225	31.1824	15.4299	15.2931	11.5736	4.22565	10.6574	5.69471	21.4259	0.520461	3.53492	0.681451	8.63263	1.04253	12.2564	3.40529	0.417256	6.3852	3.07613	2.51676	68.3487	24.4284	6.32316	6.75478	0.234979	3.74984	0.920883	2.24544	6.05542	1.00052	0.0274933	35.6761	43.2959	240.651	5.58131	0.954403	1.58153	20.1681	2.08454	29.7308	1.82947	3.60056	5.50526	5.89285	0.332167	0.679663	13.3956	3.26207	15.6956	0.0460914
Set226	25.2763	12.4073	13.683	7.91529	4.9481	12.837	8.78077	21.1314	0.429958	3.03682	4.50687	9.07453	0.935192	28.3829	3.40529	0.304351	5.68349	3.12862	2.87354	59.8784	21.0312	7.31285	6.52467	0.174652	3.98869	0.591392	4.33288	8.30128	1.26566	0.0221227	32.6252	39.4658	314.028	4.7359	2.60146	1.87133	19.005	2.65684	41.0716	1.98247	4.04419	5.27939	6.5335	0.319194	0.527748	14.4464	2.67815	33.2548	0.0526484
Set227	19.8691	7.34172	20.5662	7.83586	5.28244	13.6646	10.3895	28.024	0.722356	1.36277	2.37795	13.8536	0.803454	18.3846	4.30513	0.467075	5.68349	1.54714	2.77531	56.2863	29.9764	7.34588	18.8652	0.202867	4.41237	0.465192	2.4026	12.8874	1.18237	0.0225787	42.88	44.1696	265.28	2.91344	2.13451	2.01107	20.7266	2.397	48.8742	2.5581	4.14339	6.63443	5.81487	0.350626	0.408836	14.0012	4.40396	34.1808	0.0434678
Set228	19.8691	12.4073	14.6861	9.28566	4.22565	15.3957	8.78077	18.9367	0.699234	3.133	3.05422	12.2473	0.887503	12.2564	4.53746	0.304351	7.18311	0.74973	2.59049	88.8457	35.6913	7.11904	6.52742	0.238198	4.26319	0.741429	2.80603	10.0238	1.11119	0.0165217	39.242	37.3677	286.937	5.72682	1.4436	1.93277	10.9068	2.23572	42.3424	1.16482	3.20751	5.96178	6.53812	0.544044	1.29574	14.1419	3.44005	42.1874	0.0451827
Set229	27.9078	7.34172	18.8128	15.7292	15.7389	16.2069	11.5346	18.822	0.722356	2.36355	1.28505	4.5343	0.755819	18.3846	3.25183	0.432854	6.78416	3.12862	2.81588	171.871	22.8512	7.79008	7.75101	0.14375	3.74984	0.699378	2.40396	11.6945	0.710268	0.0225787	22.4425	50.8658	369.224	3.11877	2.03373	1.89506	16.7203	2.70553	30.6527	1.82734	2.47594	5.95349	4.79423	0.509999	0.408836	13.2949	3.9238	16.6333	0.0412117
Set230	19.8691	15.4005	14.8678	6.54492		16.4015	8.4943	17.8486	0.793979	2.51585	3.6067	11.2896	0.831414	28.3829	4.51651	0.322918	7.56709	4.61296	4.66485	202.185	29.5946	6.32426	16.7521	0.193558	3.72237	0.386564	3.91877	9.33546	1.64352	0.0301914	27.6889	43.2683	369.224	2.5219	2.54004	1.83361	22.33	2.44569	56.1478	1.57675	4.34908	5.93675	5.95638	0.355301	0.679663	16.3808	3.33182	17.2071	0.0506855
Set231	23.8283	12.8621	16.2788	12.5074	7.75119	18.3394	10.7974	24.5965	0.558404	1.02208	4.3016	10.3838	0.726824	12.2564	3.40529	0.351423	7.25327	1.67772	3.31501	66.1615	36.635	8.79257	7.68462	0.135705	4.16809	0.386564	3.05417	12.9379	0.815374	0.0302683	29.9382	44.4462	221.788	7.92456	2.78657	3.71707	17.1971	2.54794	43.2777	1.5095	3.7776	5.98788	6.13544	0.500741	0.408836	20.1758	4.40396	26.2761	0.052938
Set232	24.9489	15.4005	13.683	6.62927	10.0834	16.6718	10.223	19.0988	0.573616	3.88599	1.28505	6.72593	0.896444	12.2564	3.01567	0.39464	7.56709	3.36951	3.44907	186.009	29.0624	6.85142	7.4336	0.160603	4.45079	0.461293	2.24544	10.0238	0.886045	0.0164263	43.3418	40.25	278.787	5.947	2.26865	1.46632	18.5647	2.33177	47.6622	1.09757	4.40587	5.64562	6.48257	0.350626	0.734133	13.666	2.88527	27.8025	0.0323263
Set233	14.7239	15.2631	18.355	9.29284	5.28474	7.61125	9.13097	18.822	0.716276	3.64753	2.17039	5.2709	0.913261	37.3257	3.40529	0.420226	8.30996	4.06001	4.66485	54.0992	30.8761	6.81165	8.01083	0.160603	3.98869	0.518302	2.92475	6.4274	0.735787	0.0251246	33.165	46.4691	178.138	4.66146	2.17402	1.51167	10.9068	2.43308	43.2642	1.40459	3.23756	6.16417	5.31751	0.360457	0.783996	12.0838	2.70729	40.6224	0.0434678
Set234	23.281	9.65614	16.824	7.13157	12.5521	9.1152	7.41057	18.6587	0.644952	1.72503	2.42127	6.15855	0.981332	12.2564	4.69654	0.420965	5.93981	2.02866	2.71766	54.8542	27.2425	8.8176	16.4185	0.191254	4.46549	0.564414	2.28766	10.6901	1.21571	0.0225787	26.4571	50.9847	315.753	2.98264	2.13841	4.19362	18.8138	2.31304	46.7403	1.81681	4.45567	5.50526	5.89285	0.140587	0.613253	10.5318	2.92735	15.6956	0.0417102
Set235	24.2204	13.5664	18.8128	8.99233	3.88901	19.9368	7.62447	25.1273	0.407912	3.43016	0.908601	4.36509	0.755819	12.2564	3.8899	0.364459	6.30266	0.841435	3.1395	192.805	23.0446	3.7463	15.1427	0.186951	3.74984	0.692812	2.78511	5.4775	1.20359	0.0275535	32.5561	42.9809	297.808	5.32589	1.67862	1.98629	18.8004	2.74919	80.8855	1.20613	4.82073	5.69391	6.07758	0.300926	0.613253	15.2477	3.17411	38.4216	0.0418002
Set236	17.2965	4.90718	17.7676	8.1208	1.63622	14.9604	9.3515	20.8993	0.722356	2.68305	2.77596	11.0362	0.887503	29.4476	4.30513	0.475992	6.11067	1.7348	2.9312	88.8457	34.114	5.97215	16.0821	0.208907	4.17993	0.742263	3.67922	8.23832	1.00008	0.0251246	25.5735	51.4495	156.901	3.51032	0.465205	1.52776	23.4227	2.47063	41.1976	1.85699	4.43853	6.3007	5.31751	0.360457	0.613253	14.4007	3.22649	38.5825	0.0461029
Set237	21.548	6.18424	16.1559	8.99503	5.52317	17.4491	10.103	14.0111	0.754526	2.72432	1.28505	6.72593	0.917443	18.3846	5.67555	0.352973	5.52275	1.75374	3.35355	80.3754	29.5946	7.07204	7.16498	0.201704	3.21069	0.461293	2.93371	11.15	0.642616	0.0276965	32.9376	39.4382	790.907	3.51032	0.465205	1.47395	17.4046	2.60815	60.1211	1.23079	4.04009	4.52963	7.24498	0.489754	0.657648	14.1319	3.75642	21.4547	0.040175
Set238	27.2739	7.92591	16.5303	12.7257	5.89144	16.647	12.0994	26.3619	0.520461	3.51594	2.22498	14.3341	1.13414	24.5128	5.08172	0.344241	5.03823	0.956327	3.65956	64.501	21.0312	8.69993	14.7928	0.182547	5.35531	0.340651	3.88357	7.35138	0.641972	0.0258506	32.8922	47.4723	271.057	2.5219	1.56649	2.01107	11.3836	2.3283	44.7418	1.40459	2.84172	7.51982	4.21889	0.510702	0.408836	12.1364	3.1945	16.2694	0.0490337
Set239	14.6241	13.4	15.0805	9.28566	5.89144	13.0158	9.06723	14.0111	0.428302	2.39647	1.33964	10.9935	0.726824	12.2564	4.09969	0.38924	7.18311	2.23525	2.69315	67.1452	31.4145	5.60371	16.432	0.243129	4.486	0.461293	3.05555	11.8123	0.735787	0.0284754	26.4571	48.0893	258.596	3.91161	2.415	1.87133	16.9277	2.58095	43.2777	1.16482	4.33992	5.10641	5.46774	0.476426	0.646661	13.3133	3.35209	17.2071	0.0481224
Set240	18.7801	15.5142	14.776	6.44196	12.5521	12.837	8.67791	22.1316	0.534777	2.76867	2.6396	5.82012	0.815844	29.7532	3.98822	0.341486	6.3852	0.74973	2.71051	59.8784	37.0761	5.60371	23.6618	0.230555	3.94005	0.605806	1.71862	11.2888	0.956715	0.0194707	22.5944	50.5631	279.207	5.12057	1.25001	1.47395	20.3087	2.10948	43.2777	2.51951	3.99918	6.89731	7.55235	0.319194	0.646661	12.189	3.32539	26.2761	0.0403542
Set241	25.7723	12.8621	17.5353	6.54492	5.28474	15.2246	10.2373	24.3044	0.48787	1.72503	3.05422	11.4043	0.825597	29.7532	3.77574	0.46094	5.68349	3.18112	2.77531	175.463	36.6575	9.32359	20.3305	0.182547	3.21069	0.744379	2.64546	5.41812	1.26566	0.0256699	31.5516	40.25	198.962	2.91344	1.80132	1.51983	15.3244	2.6978	29.7308	1.74922	3.47578	6.41694	4.21889	0.523023	0.408836	12.1364	3.33182	34.4693	0.0490604
Set242	18.7801	12.1229	15.0805	8.92539		18.4737	8.21991	22.6594	0.747554	3.43016	0.908601	6.15855	0.907359	33.4292	4.85975	0.46671	7.66225	1.7348	2.76687	54.8542	29.4923	3.80722	21.3151	0.189053	3.41479	0.423928	2.4026	9.63748	0.987964	0.0327445	26.0755	41.6704	354.807	2.5219	0.465205	1.10665	12.7794	2.62991	35.4316	1.51102	3.7776	6.27701	4.87275	0.510877	0.657648	14.4007	3.79098	19.3092	0.0323263
Set243	24.2204	14.8895	15.2931	9.66028	3.88901	15.2947	11.7795	18.1299	0.534777	4.10593	2.83509	16.6425	0.836631	47.25	4.62541	0.48847	6.11067	3.12404	3.00692	55.3113	40.7916	6.90724	7.68462	0.193966	4.03879	0.635646	2.25682	5.4775	0.641972	0.0251014	31.0158	47.4999	304.873	3.23806	0.465205	1.93277	17.4046	2.62991	53.0199	1.20613	3.44244	6.976	4.80746	0.350626	0.65959	14.8086	3.31248	16.8833	0.0460006
Set244	23.1538	15.8808	16.1559	6.38546		15.2683	9.06723	16.4723	0.429958	2.22276	3.97437	10.553	0.887503	34.7944	5.00027	0.418511	5.68349	2.09517	3.00692	54.8542	35.0923	3.6192	7.4336	0.179447	3.83304	0.67467	1.15965	6.05542	0.956715	0.0251246	32.6709	49.7829	247.715	6.02501	2.94688	1.99422	16.396	3.10692	52.5991	1.48484	3.76147	6.22965	4.74217	0.284845	0.613253	15.6189	3.56044	57.5478	0.0354399
Set245	16.6037	11.9705	16.136	10.0156	5.28474	11.973	11.3575	16.464	0.429958	2.73662	4.26423	6.15855	0.871525	28.3829	4.98444	0.317485	6.11067	1.75374	3.89683	215.68	36.6575	10.0673	6.84483	0.222077	4.63848	0.745138	2.78511	7.29199	0.710268	0.0327239	31.0158	48.8554	164.631	2.98264	0.465205	1.52776	11.681	2.44569	33.2749	1.48484	4.0471	5.29294	4.80746	0.454178	0.646661	18.3609	3.28976	27.5024	0.0536225
Set246	13.7319	16.049	14.5044	9.28566	10.918	14.5802	7.26447	18.6507	0.683415	1.41928	3.05422	13.8536	0.755819	12.2564	5.00027	0.439533	4.89305	4.24362	3.89122	61.8567	21.0312	5.44255	7.10739	0.135705	4.10056	0.748717	3.48917	12.0224	0.775581	0.0199853	46.4526	42.9534	297.808	4.01804	0.465205	1.53618	11.3836	3.08378	42.3424	2.17808	4.0471	5.40016	4.94445	0.559922	0.408836	12.0838	4.52221	17.781	0.0434678
Set247	16.8005	13.8752	14.5044	8.99503	15.4022	15.6702	8.67791	16.2027	0.500131	2.02792	4.26423	14.9795	0.909079	24.5128	3.94301	0.352973	7.56709	1.54714	3.44907	211.008	21.0312	5.55327	15.1454	0.179447	3.91994	0.684396	2.16515	8.30128	0.682409	0.0236236	82.504	41.6428	178.138	6.41472	1.99573	4.13819	27.8615	2.30657	53.7439	2.73556	4.11453	5.84552	6.74763	0.355301	0.657648	12.3923	3.31248	46.7138	0.0552872
Set248	11.5555	13.0613	18.8354	13.8779	1.05885	9.61242	8.21991	24.4321	0.744819	1.75185	2.1158	7.63173	0.917443	37.3257	4.88611	0.304738	6.30266	5.7518	3.29234	351.392	34.8989	7.54041	6.49496	0.187433	3.94005	0.536108	3.94673	7.2326	1.00052	0.0301914	43.1047	34.4578	214.059	6.74118	1.99573	1.97836	18.5929	2.69108	65.382	1.74922	3.99383	5.73907	5.70543	0.505897	0.910345	12.189	3.09627	14.4878	0.0455946
Set249	14.7239	6.43539	14.3601	11.5736		15.8926	10.2087	25.4041	0.65181	3.24215	4.45627	12.1371	0.90052	12.2564	4.07815	0.353923	6.2156	0.403382	3.55322	76.7833	21.2246	5.41643	8.01083	0.216646	3.07975	0.555666	1.68485	8.50721	1.00052	0.024968	22.7093	34.4578	334.942	7.2103	1.92903	1.87133	17.1971	2.60815	47.6622	1.81681	3.76147	6.3007	7.37763	0.590415	0.408836	12.1364	3.66011	23.8501	0.0526484
Set250	14.2279	12.1229	13.8273	9.28566	5.85981	16.1401	9.82861	22.695	0.621409	1.68222	2.77596	10.3838	1.02601	31.237	4.22438	0.390897	9.43585	3.07154	2.9312	68.3131	32.2941	5.60371	19.156	0.161879	2.6073	0.518302	3.81271	7.92929	0.987964	0.0302683	28.0705	50.0979	261.222	3.51032	2.41394	4.55328	17.702	2.84079	48.2859	1.16482	2.84172	6.22965	5.46774	0.512803	0.646661	14.1419	3.10533	17.781	0.0434678
Set251	11.5555	13.8752	14.2158	9.28566	10.918	15.3741	11.3575	13.1882	0.647791	3.51594	1.28505	16.1424	0.917443	35.8468	4.31431	0.46671	6.75594	4.24362	2.9114	57.4984	30.8761	8.18689	7.4248	0.160603	4.95895	0.660021	3.14025	11.4484	0.987964	0.0230565	29.9382	45.6174	258.596	2.77732	1.98684	4.03902	16.0986	2.60815	54.4203	0.848496	4.0471	5.66317	6.36571	0.364557	0.679663	12.1364	4.17056	32.0433	0.0434678
Set252	13.7319	12.8101	14.0091	9.28566	5.28474	11.5729	7.80874	22.383	0.636425	2.23654	2.42127	13.8536	0.755819	28.3829	3.40529	0.341486	6.2156	1.39438	3.6231	59.8784	19.6473	4.85214	16.7359	0.203097	3.41479	0.461293	3.05555	11.6945	1.18901	0.0196937	53.1842	42.4967	370.021	5.947	2.52979	1.87133	18.8138	2.90677	43.2642	1.19446	4.98343	5.66375	7.44207	0.353109	0.408836	16.9134	3.09627	17.781	0.052938
Set253	11.5555	12.8101	17.0846	7.4642	12.4018	16.4185	11.3575	17.8486	0.658228	2.11794	3.97437	9.94928	0.726824	12.2564	4.46038	0.252852	8.08943	0.74973	4.17057	195.185	39.7166	6.6806	6.84483	0.225899	3.07975	0.704716	2.92475	9.25117	0.629856	0.0225787	26.1903	37.3401	156.901	6.08485	2.46105	1.4286	11.681	2.47063	46.8984	1.72877	4.3829	5.10641	6.54495	0.251576	0.408836	12.8682	3.30727	26.6702	0.0323263
Set254	25.7723	15.8525	16.5303	6.80693	0.722208	11.973	9.34488	17.9892	0.561354	2.63374	1.33964	11.8748	0.726824	29.4476	5.13624	0.398109	4.53215	2.23067	3.21949	57.4984	22.8512	3.73843	7.08098	0.216646	3.94966	0.606692	3.81271	7.17762	0.79904	0.0225787	32.6252	53.631	258.596	3.91161	2.74807	3.24622	21.024	2.53533	57.3173	2.73726	4.60269	5.08277	6.07758	0.352463	0.408836	18.3609	3.09627	17.781	0.0372406
Set255	22.2766	13.0037	16.4017	6.29664	3.64827	16.957	9.34488	24.9334	0.555767	2.53649	4.3016	11.0385	1.0022	12.2564	3.77574	0.341486	8.90153	1.39438	3.6231	192.996	24.6218	4.85923	7.10739	0.178955	3.91064	0.56764	3.09054	10.2079	0.722384	0.0230565	36.815	42.7075	208.281	4.76344	2.64056	1.52776	18.0879	2.67683	51.6165	1.72877	2.78609	6.39537	6.88756	0.551158	0.408836	15.143	3.75642	28.7101	0.0466244
Set256	14.6241	12.8101	15.3087	9.6235	4.70736	16.6718	5.80187	13.1798	0.664071	2.19345	2.42127	5.98933	0.87587	28.3829	4.20278	0.364459	8.81668	2.08115	3.52067	45.6645	31.4145	7.22477	18.8652	0.230555	3.57537	0.461293	3.69353	20.6382	0.595405	0.0173907	43.2499	43.2683	258.596	5.50664	0.465205	3.67172	17.1971	2.6803	36.3535	2.45703	2.4203	6.22965	5.98522	0.300926	1.43406	12.3923	3.10533	42.6624	0.052938
Set257	12.0515	12.8621	14.2158	13.8779		20.8354	7.52227	17.8486	0.454819	2.73356	2.22498	15.1051	0.887503	12.2564	4.59323	0.505792	6.97614	0.634838	2.88689	183.158	28.1564	2.83752	6.52467	0.219169	2.87688	0.461293	1.48476	11.15	0.641365	0.0199853	35.9166	43.2683	221.788	6.6167	1.22158	4.22241	16.396	2.42961	64.4802	1.5095	4.0471	6.23209	5.56884	0.300926	0.527748	12.3923	3.56309	20.517	0.0372176
Set258	18.7801	15.7747	15.6348	4.91213	3.88901	16.185	6.75854	14.0111	0.699624	3.2911	0.4543	10.0877	0.815844	12.2564	4.93923	0.369041	5.15132	6.98609	3.00692	230.425	30.4462	4.82957	6.53016	0.214533	3.94005	0.635646	2.85051	11.7652	0.907552	0.0205048	22.3277	42.9534	286.937	3.51032	1.50262	4.52236	15.3244	2.62991	61.1858	3.13109	3.23756	6.5438	6.1933	0.46629	0.408836	13.8407	2.68721	26.6702	0.0450893
Set259	16.8005	22.7037	16.5267	8.47426	8.32856	15.8963	6.67337	17.0173	0.596347	2.7803	4.26423	16.1424	0.842202	12.2564	4.9961	0.385724	9.14408	3.12404	4.33957	66.1615	32.2941	7.01314	18.7056	0.201704	4.10056	0.710136	3.94673	7.2326	0.72837	0.0321913	31.0158	39.4658	278.787	4.11693	2.15519	1.97836	18.4361	2.66519	48.3017	1.51102	4.40472	5.15092	4.87275	0.322031	0.646661	17.1496	4.11144	58.4128	0.0323263
Set260	37.3618	5.93309	16.1559	10.0156	3.64827	11.973	9.3658	22.4017	0.590586	3.31365	0.4543	15.1487	0.909079	28.3829	3.95788	0.323112	6.32876	5.97814	3.15266	183.933	30.6396	4.79702	7.08098	0.144311	3.91839	0.588844	3.04263	5.41812	0.641972	0.0245438	31.0158	39.4658	314.119	2.72722	1.80517	1.90349	31.0441	2.97489	48.8742	1.55209	5.06778	5.47624	4.74217	0.383896	0.408836	14.4464	3.28562	43.8237	0.0410864
Set261	28.7726	7.34172	13.8273	7.75583	5.28244	17.9301	11.7117	16.7419	0.428302	2.68305	0.4543	11.0385	0.792666	24.5128	4.17917	0.364459	7.56709	3.06696	3.23772	171.795	24.235	7.19654	7.10739	0.215143	4.283	0.641793	2.72838	6.05542	1.28637	0.0254469	25.5735	50.8382	395.736	6.74118	0.983918	1.7959	14.4952	2.43308	51.0149	1.85699	3.20751	4.16895	5.64015	0.364557	0.408836	15.143	4.53049	25.4624	0.0403542
Set262	22.8511	11.7842	15.2931	10.2843	7.99192	16.1009	10.2087	24.6729	0.685774	2.67257	2.42127	12.9839	0.803454	12.2564	3.40529	0.364459	6.97542	0.403382	3.23772	226.833	34.114	7.81744	19.5059	0.157576	3.91064	0.642843	2.92475	5.41812	0.963867	0.0301914	29.9382	47.053	164.631	3.51032	2.41394	1.10665	18.8004	2.6978	60.1211	1.87106	4.75545	5.57247	5.89285	0.355301	0.646661	13.3133	3.56044	16.6333	0.0362974
Set263	26.793	14.7339	18.355	10.4036	1.29958	17.1922	8.12933	15.6525	0.500131	3.02412	2.35927	15.5764	0.807636	37.3257	3.01567	0.395367	7.30882	0.634838	4.4219	68.3487	21.2246	6.90724	16.5977	0.157576	4.58634	0.461293	2.80603	5.4775	1.60498	0.024968	26.0755	34.4578	774.339	4.13178	1.36693	1.87133	18.5929	2.397	48.3156	1.87628	4.08371	5.19671	5.40988	0.319297	0.408836	14.4007	3.1945	27.6079	0.0403542
Set264	27.3139	15.8808	14.2158	15.8059	0.722208	14.51	10.2124	24.0221	0.492762	3.27003	3.66129	11.8748	0.906726	35.5758	3.0924	0.421159	7.02007	1.8497	3.49322	59.8784	22.8512	6.4397	14.7928	0.191254	3.21069	0.786221	2.92475	9.63748	1.34204	0.0207278	33.165	47.4999	867.054	4.27346	1.76247	1.87133	21.6763	2.43282	64.8096	1.12588	4.85405	6.976	4.21889	0.322031	0.65959	14.6167	3.02192	46.7138	0.0372176
Set265	38.0883	14.0296	15.7526	8.47426	1.29958	11.5777	6.9532	14.0111	0.573616	1.4214	1.28505	9.58343	0.726824	40.8045	4.51651	0.271226	5.03823	4.86321	3.32904	56.2863	38.4854	5.06252	14.7928	0.14375	3.84495	0.461293	2.66368	11.1279	0.641972	0.0300667	26.1903	51.6358	638.374	2.98264	1.80517	1.51983	16.309	2.39036	42.601	1.81681	3.60056	5.82019	5.89285	0.322031	0.992183	12.0838	3.33182	30.0033	0.0442447
Set266	33.1527	16.2655	14.0091	7.76997	8.32856	16.023	5.52748	16.7419	0.592242	2.35548	0.4543	15.4223	0.881687	29.4476	4.93923	0.434006	4.95932	1.31568	3.12127	52.667	41.5401	6.69485	6.17755	0.19037	4.55258	0.414803	1.81054	11.0621	0.735787	0.0221227	32.5104	47.5046	261.222	5.50664	1.50262	1.7959	21.3282	2.08454	30.6527	4.85065	4.80171	5.00687	6.88756	0.500741	0.408836	14.6167	3.99482	57.6789	0.0452454
Set267	25.2763	4.90718	15.7245	9.6235		11.4472	8.4943	17.8486	0.469135	1.4214	1.28505	6.15855	0.825597	29.7532	5.06825	0.353923	8.67231	5.44925	2.77531	192.996	39.9236	7.68773	22.9267	0.1313	3.94966	0.521728	2.86893	7.92929	1.17689	0.0230565	32.6252	45.8633	170.408	7.2103	0.465205	4.94757	22.0245	2.67186	41.1976	1.82734	3.93324	5.88853	6.88756	0.353109	0.689089	14.4007	3.81512	35.3776	0.0516057
Set268	13.7319	13.4	18.8128	8.96021		10.5537	7.52227	17.8486	0.573616	2.02792	5.21033	11.4354	0.887503	12.2564	4.59323	0.323112	9.14408	0.956327	2.77531	57.6912	41.7824	7.4238	6.17755	0.184543	3.85447	0.460716	2.80603	9.25117	1.00008	0.0181582	25.5735	42.4967	247.715	2.91344	0.465205	2.62022	22.8462	2.64075	36.9258	1.95904	3.99918	6.13289	5.31751	0.353109	0.869158	14.1419	2.92735	17.2071	0.0402737
Set269	16.6037	12.1449	13.8273	7.61052	12.4018	14.0306	7.94552	15.6525	0.752328	2.53649	2.1158	13.5933	0.736576	12.2564	4.83787	0.432629	4.95932	3.12404	3.6231	66.1615	37.0874	5.67513	6.84483	0.140008	4.90843	0.386564	2.60365	11.4484	0.735787	0.0230565	32.6972	45.8633	408.084	5.32589	2.13841	4.67043	14.8476	2.31304	32.0561	2.02698	3.60056	4.93098	4.87275	0.334196	0.783996	17.0325	3.56044	24.4693	0.0451827
Set270	25.5235	15.2527	15.5119	9.66028	4.22565	14.0306	10.2087	18.9203	0.520461	1.47578	3.05422	9.77628	0.948829	34.0547	5.07224	0.252658	6.30266	1.79262	3.37683	66.8809	34.1035	5.60371	16.7359	0.179447	4.6292	0.414803	3.73368	10.7516	1.00008	0.0266369	32.6252	44.4462	395.736	5.58131	2.1466	1.10665	27.5717	2.33177	48.2859	3.72013	3.99918	5.08277	4.21889	0.284845	0.657648	13.3956	3.09167	30.5355	0.0418002
Set271	34.2022	6.43539	19.1713	6.54492	10.1173	12.837	7.94552	17.4359	0.596347	2.98332	1.75426	10.0877	0.90052	29.4476	5.1065	0.334405	6.32876	2.59461	2.67265	45.6645	27.2312	6.4397	21.8908	0.206622	4.30894	0.566272	2.9301	9.05149	1.54625	0.0188963	32.9376	41.2597	185.454	4.98962	2.15565	4.32158	12.9869	2.23572	51.9099	2.40927	4.47562	6.39537	6.88756	0.53182	0.408836	13.666	3.09627	30.2284	0.047023
Set272	19.8691	11.9705	16.4017	9.15003		14.2659	10.2087	18.1299	0.636425	1.85275	2.22498	10.0666	0.792666	34.7944	4.40548	0.344241	8.28142	1.79262	3.21949	224.557	40.8028	5.41439	16.4185	0.208907	3.94005	0.684396	2.64546	10.0238	0.735787	0.0303167	25.955	43.2959	408.271	4.66146	3.11631	1.47395	14.1471	2.60815	33.2749	1.70376	4.53923	6.63443	5.56884	0.510877	0.679663	13.3956	3.31248	21.4241	0.047023
Set273	25.5235	14.2268	17.2322	6.54492	12.5521	16.2533	8.67791	24.7861	0.47521	2.46867	2.1158	11.2896	0.981332	24.5128	5.11024	0.398883	8.08943	1.67772	2.87354	52.667	31.5536	5.46047	8.01083	0.184543	4.32576	0.605806	2.64546	13.5597	0.723028	0.0230565	36.373	34.4578	191.232	3.23806	2.26865	4.65891	21.3282	2.18585	40.1497	1.05996	4.04419	5.09459	4.74217	0.46629	0.646661	12.0211	3.09627	23.2616	0.0490337
Set274	25.9101	12.1449	15.0805	6.26182	4.22565	11.0005	8.12933	13.1882	0.722356	0.681385	0.908601	15.239	0.726824	34.7944	4.25964	0.475992	7.18311	4.12873	2.71766	61.8567	34.1035	4.83162	6.17755	0.170247	4.6292	0.534869	2.64546	7.29199	1.56617	0.0225787	22.976	49.4965	265.439	4.01804	1.32242	1.97836	10.9068	2.61903	48.8742	1.72877	3.7986	6.51294	4.87275	0.365436	0.969342	10.5318	2.70729	36.5853	0.0605957
Set275	21.1046	6.88856	17.7676	6.54492	4.70736	16.3051	4.83917	16.186	0.657497	1.41928	3.06224	11.4043	0.923331	12.2564	3.99224	0.485793	6.3852	0.74973	2.71766	238.895	29.9764	7.0564	7.4336	0.135705	4.03535	0.386564	2.28766	7.35138	1.44576	0.0209764	25.5735	37.3401	253.492	3.23806	2.85898	5.31104	25.652	2.39036	43.2777	1.47184	3.26152	4.93098	7.05678	0.365436	0.646661	14.6693	2.91829	20.517	0.0514184
Set276	16.6037	6.63741	15.2931	7.58593	3.64827	20.6922	7.53824	16.7419	0.683415	1.44859	0.4543	14.186	0.909079	34.7944	3.94301	0.46671	4.56037	2.02866	3.75716	66.1615	24.235	3.80189	6.49496	0.199078	3.98869	0.691642	3.05417	5.41812	1.18965	0.0336743	32.3156	41.6704	164.631	3.23806	3.04205	4.37415	19.0079	2.47063	42.601	1.93438	4.0471	6.63443	4.87275	0.386379	0.408836	15.7587	3.04488	16.8833	0.0540627
Set277	19.8691	13.1708	16.4017	6.44196	5.85981	16.1401	9.06723	17.2952	0.753036	1.68222	3.3379	12.0781	0.726824	12.2564	5.11399	0.341486	7.61667	0.634838	3.27715	186.009	36.6575	6.48663	18.1284	0.179447	3.89852	0.650039	1.12588	9.31342	0.642616	0.0256927	28.934	44.4462	286.937	4.33711	2.13841	3.24622	16.309	2.7921	46.7403	0.818856	3.97009	6.58303	5.649	0.456155	0.408836	10.8627	3.5299	34.1808	0.0403542
Set278	14.2279	9.65614	17.7676	6.54492	5.85981	18.3815	8.4943	16.464	0.751415	3.27642	0.4543	9.41198	0.967454	31.237	4.30513	0.433047	7.02007	0.74973	3.61889	80.3754	23.0446	7.18666	23.7607	0.253228	3.94005	0.472389	2.04372	11.1873	0.641972	0.0190038	32.6709	41.2597	261.222	5.36031	0.465205	4.37415	23.8382	2.67336	40.1497	2.02008	3.44244	5.43473	10.9654	0.364557	0.765373	15.6189	4.17056	48.3646	0.0434678
Set279	11.5555	16.1896	15.453	5.26812	12.7384	16.5588	10.2087	17.4359	0.640057	2.02792	1.5122	10.5296	0.912543	12.2564	5.15172	0.369798	6.74402	0.981185	3.19498	180.971	30.435	5.60371	16.0659	0.227862	3.17335	0.64955	2.85051	11.4484	1.5934	0.017709	22.4425	50.8601	247.715	5.30885	2.13451	1.52776	10.9068	2.6803	44.1996	2.21461	4.5202	6.41694	4.21889	0.386379	0.646661	17.3156	3.30727	25.9809	0.0500625
Set280	19.8691	13.4	17.4699	8.92539	15.0209	13.3161	6.65907	17.1579	0.642791	1.96961	0.4543	13.7625	0.902473	28.3829	4.40548	0.381284	9.69566	1.54714	2.67265	57.4984	22.8512	9.47711	6.49496	0.174652	3.21069	0.627923	2.4026	10.2079	0.956715	0.0272882	25.6883	39.4658	273.43	6.97745	0.983918	5.45327	15.8012	2.70553	59.6105	1.83345	3.26152	6.55445	5.3828	0.557017	0.408836	10.0867	2.70729	13.5502	0.0362974
Set281	14.7239	13.1488	18.4694	10.4987		12.2921	6.66674	17.8486	0.561354	2.2822	3.6067	12.7806	0.765571	18.3846	4.17642	0.434006	7.18311	1.39438	3.29234	56.2863	29.9764	5.78793	18.5824	0.198692	3.91064	0.748717	2.80603	13.3946	1.16914	0.0308847	31.0158	45.6174	274.981	5.40775	2.44715	4.37383	21.3282	2.54562	44.1996	1.19446	4.09932	6.27492	5.47516	0.366444	0.679663	14.7719	2.46715	26.2761	0.0542201
Set282	19.8691	6.18424	16.9617	7.94314		14.0306	5.69471	19.6143	0.549093	2.43935	1.28505	12.7015	0.825597	29.4476	5.01508	0.460404	6.97614	2.23525	2.59049	69.5251	24.6218	5.7336	16.7359	0.184543	3.83024	0.534869	2.92475	6.05542	0.815374	0.0287383	29.4361	44.4462	265.28	6.08485	2.03482	3.24622	15.8012	2.40788	57.3533	1.84664	4.28365	6.39537	4.74217	0.322031	0.657648	12.0211	3.83269	16.2694	0.0353594
Set283	20.4815	7.34172	16.1559	6.54492	4.70736	10.6574	5.80187	19.4736	0.571852	1.07858	3.51255	11.4354	0.966361	24.5128	3.0924	0.262495	6.30266	0.403382	2.9312	292.849	31.3878	4.7028	6.1748	0.203097	5.00485	0.619386	3.43574	11.8772	0.762821	0.026097	36.815	53.631	242.612	4.76344	2.81745	1.58153	18.8621	2.47063	43.2642	1.09757	4.16439	4.93143	5.98522	0.322031	0.747223	13.4786	3.30727	38.4216	0.0411772
Set284	23.0999	13.0613	14.3601	4.43319	15.1615	11.9708	8.50638	21.1314	0.707664	2.76103	1.28505	10.3838	0.842202	18.3846	5.05713	0.389898	7.60707	7.09968	2.76687	190.16	24.235	6.32316	6.1748	0.213312	4.18952	0.748717	1.68485	10.1122	0.907947	0.0230565	45.0403	37.3401	221.788	5.50664	2.11149	1.52776	17.702	2.68945	54.4203	1.19446	3.93473	5.60783	6.21549	0.284845	0.973743	24.6015	3.30727	21.4241	0.0506038
Set285	23.1538	5.61149	15.3087	9.28566	5.89144	16.4185	10.223	17.0173	0.710795	1.05139	2.17039	10.623	0.786849	12.2564	5.33561	0.364459	7.05056	1.68231	4.17057	59.8784	38.0014	4.55577	8.01083	0.203097	3.57537	0.566272	3.93948	9.2655	0.775581	0.0199853	28.934	50.3822	271.057	5.71744	1.7703	3.8501	18.4361	2.39036	55.8237	1.72877	4.87313	5.74986	7.44207	0.286027	0.613253	13.2949	2.88527	40.9547	0.0411772
Set286	27.1972	5.93309	16.1559	10.3216	5.28244	13.5563	9.06723	17.9892	0.549093	2.39647	1.28505	10.4198	0.832449	34.0547	4.59323	0.418511	6.2156	3.07154	4.18293	71.9051	37.0874	6.32316	7.10464	0.189255	2.9963	0.518302	3.16262	10.7516	0.641365	0.0385853	32.7773	45.4066	214.059	7.2103	1.76247	4.07674	27.3847	2.62991	19.1859	1.51102	3.86386	6.83629	6.75983	0.395834	0.408836	21.8759	3.31248	34.1808	0.0451827
Set287	36.5718	7.92591	17.5353	4.91213	10.1173	16.7559	7.52227	14.0111	0.549093	2.57235	0.681451	14.9475	0.807636	31.237	5.11399	0.381284	8.01221	5.82534	2.88689	66.1615	33.5151	6.24214	15.1454	0.206622	3.21069	0.534869	3.05417	13.0307	0.907552	0.016331	36.4188	42.7351	271.057	6.57865	2.55575	1.99422	21.3282	2.93689	41.1976	2.39093	4.79243	4.29741	6.15741	0.509999	0.65959	16.0948	3.66011	13.5502	0.0491245
Set288	25.5235	13.1132	16.1608	5.07159	6.46881	16.0557	9.06723	16.186	0.407912	2.12222	1.33964	10.553	0.887503	29.4476	4.53746	0.475992	8.30996	1.68231	3.00692	64.721	30.4462	5.60371	16.7521	0.223697	4.2497	0.536108	2.81579	8.50721	0.735787	0.0239608	32.9376	50.0979	285.474	3.91161	1.80902	2.62022	14.4952	2.08454	67.6431	1.5095	4.73171	6.40616	6.30785	0.456155	1.08561	12.0838	4.36179	56.905	0.0508919
Set289	26.7012	6.63741	18.8354	5.26812		15.2348	10.2373	18.6587	0.722356	1.05139	2.83509	14.3552	0.755819	35.8468	4.31431	0.455531	6.6741	1.18778	3.32904	211.008	30.4462	3.7463	7.68462	0.179447	4.26319	0.423928	2.93079	10.7516	1.09015	0.0162033	25.5735	47.7154	286.937	4.79758	2.83317	1.52776	23.2314	2.62991	42.9535	2.39093	3.60335	5.64009	5.81487	0.529336	0.869158	16.2038	2.80473	38.4216	0.0553845
Set290	16.6037	4.90718	17.6649	7.79486	6.13217	17.9606	10.1248	23.1464	0.716276	3.02412	2.58501	10.3838	1.03739	12.2564	4.25964	0.413832	6.11067	3.42659	2.81318	54.8542	29.9764	6.84419	6.84757	0.153171	3.91064	0.634757	2.07749	10.7516	1.57973	0.0221227	39.5891	39.4658	185.454	4.13178	1.38301	4.31365	25.9949	2.54794	44.0044	1.13518	2.98262	5.91198	4.28418	0.331288	0.910345	16.0663	3.17411	38.4216	0.0451648
Set291	23.7769	13.5664	18.2233	5.07159	5.85981	16.4185	8.37947	13.1798	0.454819	2.76867	1.56679	9.25593	0.815844	29.4476	4.51206	0.477056	7.56582	2.09517	2.79137	68.3131	30.6284	4.79702	16.4185	0.222679	2.87688	0.641793	3.73119	12.2724	0.735787	0.0368222	36.4188	54.546	344.306	2.91344	1.97795	1.97836	19.9606	2.60815	31.1342	1.80903	3.90929	5.66375	6.90536	0.430286	0.679663	13.9237	4.06818	42.4663	0.0506038
Set292	23.7337	11.1303	14.8678	11.5736	17.571	13.7511	6.55025	24.2845	0.544206	2.02792	3.05422	13.7625	0.792666	34.0547	4.93923	0.455531	6.6741	1.68231	2.84904	161.249	30.4462	5.36525	7.4248	0.214533	3.91064	0.696151	2.80603	12.2724	1.00052	0.0251268	32.7773	46.6508	422.918	3.81271	1.63269	1.90349	21.3282	2.1868	60.4452	2.44015	2.47594	4.52963	8.9568	0.454178	0.689089	12.0838	4.37169	21.4547	0.0545631
Set293	19.8691	5.15833	18.355	10.4036	8.32856	16.8568	9.06723	22.9363	0.573616	2.68305	2.6051	7.63173	0.887503	29.7532	4.98846	0.434006	5.68349	0.74973	3.1395	213.707	34.114	7.78599	7.68462	0.144311	2.87688	0.690813	3.05555	8.6282	1.26566	0.026624	31.5516	56.0827	246.428	5.947	2.80017	1.53618	11.3836	2.2881	46.7403	1.16482	2.47594	6.58267	6.15741	0.322031	0.817671	12.189	3.84622	19.0287	0.0547607
Set294	23.1538	5.15833	15.8474	6.29664	8.32856	10.5537	10.2087	16.1944	0.704404	1.05139	2.83509	12.9839	0.832449	24.5128	4.22438	0.395367	9.69958	0.634838	2.96906	77.9955	29.5946	7.23262	6.84483	0.195579	3.91064	0.566272	2.3702	8.30321	1.17716	0.0374969	41.2442	49.9201	337.242	5.62793	0.465205	4.6068	19.2102	2.67607	61.7512	1.84664	3.74297	4.42588	7.55235	0.386379	0.970438	13.9237	3.02192	30.0033	0.0465272
Set295	23.8283	18.2818	16.4017	7.09675	9.50832	15.3508	9.09141	18.1299	0.808473	2.98087	0.4543	14.9475	1.08106	12.2564	3.86353	0.332755	8.77203	7.89839	3.59438	216.087	34.8989	5.60371	16.0204	0.148154	4.21753	0.460716	2.37474	10.7516	1.25615	0.0245823	32.5104	44.5527	185.454	2.98264	1.22158	1.52776	21.3282	2.6803	56.7938	1.87628	4.7869	5.42091	4.28418	0.350626	0.527748	12.0838	4.28998	20.517	0.0497475
Set296	21.548	7.34172	14.5418	9.66028	5.52317	15.3741	7.62447	18.822	0.715093	3.51594	0.908601	8.61158	0.937583	35.8468	4.24061	0.33901	7.54207	5.25901	3.12127	57.6912	24.6218	2.45797	7.16498	0.19037	4.48982	0.386564	3.05417	10.0238	1.18237	0.0228176	35.6761	41.2597	261.222	4.76344	1.4436	5.08002	20.5162	2.61903	35.4316	2.21461	3.23756	4.42588	6.1933	0.510702	0.679663	12.8682	3.75642	15.6956	0.049828
Set297	11.5555	15.1749	14.8987	9.10553	5.28244	11.4472	8.48934	14.0111	0.83923	2.53649	5.09761	14.3552	0.726824	29.7532	4.77195	0.252658	7.09115	3.07154	3.61889	64.501	30.435	7.78599	16.0177	0.14375	3.94005	0.520358	3.6534	10.0238	1.26566	0.0230565	27.6889	41.2597	361.871	4.72866	0.465205	1.4286	10.9068	2.70553	53.7439	1.98247	4.18289	4.54997	5.81487	0.140587	0.533242	12.0211	3.26207	58.0988	0.0451648
Set298	14.6241	13.1488	14.8987	10.3216	4.22565	17.0457	8.67791	21.8365	0.544206	2.17515	2.42127	11.8748	0.775324	28.3829	3.01567	0.398109	5.15132	4.63176	2.84904	69.5251	29.0511	6.87907	16.3378	0.172095	3.74984	0.759298	3.05555	8.87919	0.710268	0.0230565	31.0495	46.6508	742.324	5.32589	1.99573	1.99422	14.1471	2.47063	29.7308	1.23079	4.5202	5.75484	7.85379	0.284845	0.527748	14.1319	3.77763	42.6624	0.0451648
Set299	26.793	9.20297	21.7895	10.3216	5.85981	16.5588	9.06723	21.8365	0.429958	0.681385	2.58501	15.4988	0.736576	12.2564	4.55349	0.381161	5.71171	2.23067	4.18293	61.8567	41.5401	7.5289	8.01083	0.194775	4.6292	0.585257	1.68647	8.68759	0.687933	0.030152	32.6972	41.6704	242.612	2.5219	2.9826	3.52815	34.9034	2.74919	52.5991	1.19446	4.0471	6.38753	5.95638	0.509999	0.408836	15.8582	4.13432	34.1808	0.0451827
Set300	23.7337	6.63741	17.4699	6.54492	5.28474	15.3741	4.82984	22.973	0.596347	2.78083	2.77596	9.41198	0.755819	12.2564	3.97134	0.252658	6.11067	1.54714	2.9312	66.8809	34.8989	6.02736	7.4248	0.211041	3.21069	0.386564	1.68647	15.0673	0.710268	0.0261571	42.8536	46.1782	219.785	5.50664	2.06837	4.52236	11.3836	2.47898	55.8237	1.54711	4.47562	5.42141	5.89285	0.140587	0.408836	17.1496	3.68967	30.0033	0.0434678
Set301	29.7698	5.15833	14.6531	6.54492	8.32856	10.5537	11.3575	22.383	0.407912	1.94963	3.56505	8.61158	0.987577	12.2564	4.22839	0.361067	7.05056	1.54714	3.27715	182.417	21.2246	3.80722	6.53016	0.22114	4.38101	0.605806	2.52403	10.0528	1.16459	0.0274557	31.0495	49.5241	393.853	5.947	1.4436	2.01107	18.1311	2.45801	57.8897	1.9007	2.98262	4.83519	7.41541	0.420909	0.408836	17.0325	3.91888	28.1817	0.0353594
Set302	25.7723	7.34172	15.9917	9.80363	13.1611	20.1983	7.94552	16.1944	0.426646	2.57383	3.72123	8.63263	1.08106	34.511	4.26157	0.304351	5.68349	0.74973	2.69315	68.3487	21.0312	3.80189	16.5977	0.243208	3.98869	0.677261	3.18239	6.4274	0.641365	0.032243	32.9376	48.4723	198.962	4.33711	1.80517	2.00264	18.4361	2.39036	55.2126	1.09757	3.99383	5.65621	4.88659	0.364557	0.910345	14.6693	3.48676	14.4878	0.0471859
Set303	18.7801	17.2914	14.5418	9.65831	3.64827	12.9889	12.7583	24.0221	0.520461	1.36277	3.05422	4.5343	0.910272	12.2564	5.16317	0.414061	8.09732	2.53322	3.00692	57.6912	30.6284	4.4961	7.16498	0.179447	3.14522	0.690813	1.74583	8.6282	0.641972	0.0251482	26.4571	46.1782	156.901	3.37419	0.465205	4.14827	25.652	2.60815	43.8755	2.15366	2.47594	4.29741	7.6024	0.365436	0.408836	14.0012	3.17411	14.7579	0.0554745
Set304	43.491	15.956	15.2931	9.98496	5.52317	9.1152	6.75854	18.1299	0.473554	2.42519	4.28978	8.92878	0.936984	18.3846	4.69654	0.304351	7.48967	3.06696	2.77531	337.139	32.2941	8.53673	7.10464	0.170247	4.58634	0.606692	2.92475	5.41812	1.20439	0.0373071	41.8282	34.4854	272.103	4.20071	1.4436	1.9412	22.0245	2.54794	48.5639	1.55209	3.84157	4.42588	6.88756	0.322031	0.804069	16.0663	3.5299	48.7286	0.0505955
Set305	33.7169	5.61149	16.1559	10.3216	11.9771	18.4274	8.87257	16.7419	0.573616	2.62975	4.26423	15.239	0.815844	35.8468	4.69654	0.324024	8.30996	1.20079	3.6231	68.3487	30.435	7.79008	6.84483	0.135603	4.6292	0.742263	2.93079	9.63748	1.26938	0.0248143	30.901	42.7075	162.678	2.72722	2.58425	2.15376	21.3282	3.06541	60.0823	1.13518	3.20751	6.75783	4.87275	0.454178	0.910345	15.2224	3.10533	16.6333	0.0500625
Set306	27.1972	6.43539	16.9879	10.3216	5.28474	16.5588	8.4943	19.4736	0.558404	2.67257	2.83509	7.63173	0.87587	12.2564	3.94676	0.304738	7.73642	0.981185	3.55089	65.9331	24.6218	5.90239	6.52742	0.174652	4.6292	0.745979	3.61837	9.62941	0.734501	0.027497	29.9382	46.5072	247.715	5.12746	2.26865	2.00264	12.7794	2.10948	58.2886	1.84664	3.18193	5.72395	7.78235	0.475546	0.408836	11.3604	3.81512	20.517	0.0506038
Set307	14.2279	12.1449	14.8987	10.4036	4.9481	10.5537	8.39377	20.6947	0.741671	2.68305	3.00311	14.0228	0.981332	12.2564	5.00027	0.471645	6.3852	3.07154	2.76687	57.4984	35.4979	4.85923	17.012	0.208484	3.48027	0.605806	2.25682	7.29199	0.687933	0.0336	33.3339	40.25	766.609	4.52888	2.03373	3.8501	20.2498	2.43308	53.7439	1.54711	4.16439	5.36329	6.30785	0.422886	0.408836	14.0893	2.46715	15.6956	0.0451827
Set308	23.7769	11.9705	17.7676	14.7018	1.05885	12.6016	7.41057	13.1798	0.558404	3.02412	0.4543	8.92878	1.11689	35.4296	3.94301	0.398109	6.74402	6.4035	2.81588	195.185	21.0312	4.58357	7.16498	0.195579	4.77705	0.53355	2.92475	6.4274	0.815374	0.0165217	31.5516	47.4999	450.1	2.91344	2.11149	1.7959	16.0986	2.58095	41.1976	1.83345	3.91445	5.65944	6.1933	0.284845	0.408836	15.275	3.32539	42.6624	0.047023
Set309	21.548	12.4073	15.9917	7.4642	12.5521	12.6016	8.48934	14.0111	0.751415	0.681385	0.4543	12.3986	1.00625	12.2564	4.01189	0.353923	9.13293	1.39438	3.41121	175.463	37.5173	5.55327	15.6678	0.148154	4.17993	0.634757	2.92475	8.68759	1.00052	0.0208231	36.3129	49.537	300.612	4.76344	0.983918	4.48173	19.005	2.47063	44.0044	1.12721	3.26152	5.41062	6.13544	0.46629	0.408836	14.0012	4.04132	26.2761	0.0532053
Set310	14.2279	15.9571	17.391	10.3216	4.70736	18.7571	8.67791	23.1464	0.791378	2.57723	2.77596	5.2709	0.960489	12.2564	4.24061	0.271226	8.75841	6.43379	3.6231	59.8784	30.6284	5.44255	6.52742	0.16769	3.21069	0.663454	1.81054	7.35138	0.815374	0.0314	49.8065	49.3514	286.937	6.97745	1.97795	1.97836	14.4952	3.01442	51.6165	2.75656	3.81939	6.89299	4.21889	0.430286	0.679663	13.4786	3.60608	18.091	0.0481224
Set311	23.281	8.95182	16.2788	7.61052		11.4472	7.62447	21.1314	0.429958	2.17515	2.35927	12.3986	0.846701	36.9902	5.05338	0.364459	7.56709	5.50633	3.0186	77.9955	32.7984	5.97215	7.16498	0.157576	4.3428	0.663454	1.48476	11.15	0.815374	0.0228176	22.976	44.4462	307.76	4.33711	2.74807	3.88781	22.0245	2.33177	36.3535	1.48484	3.20751	4.75432	6.1933	0.399713	0.817671	16.0948	3.32539	13.5502	0.0490337
Set312	23.1538	12.1449	14.8678	7.83586	6.81507	11.4472	7.23347	18.6507	0.429958	2.51585	2.42127	10.0877	0.807636	12.2564	3.01567	0.364459	9.24385	1.68231	2.51676	66.8809	31.4145	6.93329	6.17755	0.148154	4.87176	0.489567	1.75238	9.31342	0.775581	0.0252864	25.5735	46.1782	265.439	4.59253	0.465205	4.55328	15.3244	2.47063	40.1497	1.13518	3.60056	5.71205	5.56884	0.51564	0.817671	13.666	4.2352	17.2071	0.040175
Set313	28.1639	14.7339	16.824	12.4005	4.70736	9.8863	10.7974	24.3009	0.549093	1.47578	0.4543	9.77628	0.832449	12.2564	4.31431	0.379015	5.86564	3.67206	3.71441	66.1615	24.235	6.32316	6.49496	0.184851	4.03535	0.518501	2.66368	8.50721	0.815374	0.027497	28.0705	42.7351	273.43	6.64757	1.60664	4.0522	14.4952	2.10948	20.1078	1.51102	3.23756	6.22965	7.6024	0.319297	1.01805	13.9237	2.70729	17.2071	0.0451827
Set314	11.5555	15.7978	17.4699	10.2114	3.64827	16.3148	9.65226	16.186	0.520461	2.07942	2.6051	8.63263	0.803454	35.8468	4.62541	0.414061	6.97542	2.11309	3.00692	47.8517	29.4923	8.78937	16.9958	0.222077	2.54183	0.511105	1.71862	8.24188	1.25346	0.0225787	22.7093	48.0893	185.454	6.74459	3.1969	1.7959	21.3282	2.54562	42.9535	1.80903	3.20751	6.18127	7.42483	0.510877	0.408836	14.6693	3.43465	15.0617	0.040175
Set315	23.8283	5.15833	17.7676	8.92539	4.70736	17.0341	7.94552	18.667	0.549093	1.47578	3.2854	12.5323	0.937583	40.8045	3.32856	0.271226	6.75594	0.403382	2.9312	64.501	30.435	4.4961	7.4248	0.14375	4.55846	0.635646	1.74583	9.25117	0.815374	0.0230767	32.4304	51.4765	684.499	4.53058	2.52483	1.99422	19.9606	2.60815	53.7439	2.40735	3.99383	6.83305	5.46774	0.422886	0.65959	16.0948	4.57593	29.6478	0.0451827
Set316	14.7239	6.43539	17.0595	9.32766	0.722208	12.2741	6.39234	21.6492	0.637494	2.79121	4.20152	10.711	0.726824	50.6204	3.95788	0.364459	8.43938	2.09517	2.69315	66.8809	29.9764	5.88705	15.1454	0.135705	3.17335	0.605806	3.2607	12.1209	1.00052	0.0321913	32.6252	50.5631	272.103	4.01804	2.15944	4.19555	17.4046	2.397	32.0561	1.95972	3.90882	4.75432	8.21714	0.494885	0.689089	13.3956	3.56044	14.7579	0.0434678
Set317	23.641	6.43539	16.1559	10.4036	1.05885	10.6574	4.82984	17.8486	0.793979	3.18408	4.26441	11.5735	0.937583	18.3846	4.71836	0.398109	6.97614	4.63176	2.61499	255.053	32.9918	4.7028	6.84757	0.206721	3.94005	0.620726	2.3702	8.30128	0.956715	0.0302174	36.3129	41.2874	253.492	4.98962	2.26865	1.51167	11.3836	2.67336	19.1859	2.17808	3.60056	5.97954	7.55235	0.327187	0.969342	11.3078	2.88527	25.9809	0.0421318
Set318	11.5555	16.6197	17.9296	8.47426	3.64827	8.56744	6.55025	23.6998	0.561354	2.72586	2.77596	12.1371	0.917443	18.3846	4.26157	0.334599	7.56709	0.634838	3.58874	380.608	38.4236	7.30783	7.10464	0.208484	3.91064	0.582021	2.64546	8.9921	1.00052	0.0221227	36.373	46.9405	191.232	5.40775	1.95339	1.10665	15.6218	2.55629	33.2749	0.781246	4.67683	5.87042	7.6024	0.300926	0.408836	14.6693	3.79098	34.1808	0.0410864
Set319	14.6241	13.0037	14.6531	10.0156	5.52317	11.7101	9.63796	13.1798	0.500131	2.57646	2.22498	9.58343	0.846383	12.2564	4.01189	0.415585	7.18311	0.956327	3.15266	194.479	38.0014	3.6192	7.68462	0.178955	4.59534	0.386564	2.77363	8.50721	0.956715	0.0232742	46.7195	44.0306	265.439	6.08485	1.97795	1.99422	10.9068	2.65164	54.4203	2.13313	3.99918	6.30092	6.1933	0.319194	0.959916	13.9237	3.31633	22.0285	0.0536225
Set320	21.1046	15.4299	16.1559	9.70208	9.05823	8.00615	13.6633	18.1299	0.730982	3.5284	0.681451	4.36509	0.87587	12.2564	5.13624	0.344241	6.6741	4.97097	2.76687	218.398	24.6218	8.39798	17.7758	0.205001	3.83304	0.605806	2.4026	10.7516	1.48557	0.0251246	29.4361	44.4462	214.059	5.50664	2.15519	1.52776	16.7203	2.6803	54.7445	3.69049	3.86386	6.41694	6.9901	0.140587	0.613253	14.4007	3.28976	17.2071	0.0417102
Set321	12.0515	13.1132	18.0296	10.3216	15.3278	20.8354	7.61408	17.9892	0.765209	2.48795	4.3016	10.5296	0.923331	12.2564	5.20496	0.334405	7.18311	2.59002	2.9312	52.667	30.8761	6.48722	8.33703	0.19416	3.5099	0.53355	2.19892	10.6901	0.956715	0.0257652	35.871	41.6428	274.981	3.11877	1.36693	1.58153	15.8012	2.33177	47.6622	1.40459	2.78609	5.96178	6.1933	0.251576	0.408836	10.8627	3.5299	27.5024	0.0411772
Set322	14.6241	13.422	13.683	7.83586	1.05885	17.8833	8.4943	17.8486	0.646608	3.43016	2.6396	7.63173	0.765571	33.4292	4.62541	0.45429	4.53215	3.12404	5.14006	319.645	30.4462	6.29563	6.1748	0.214533	3.91839	0.518302	3.17467	9.82062	1.20359	0.027157	36.2699	37.3677	265.28	2.91344	2.01807	3.24622	16.396	2.43282	33.2749	1.93438	4.08371	6.80215	4.94445	0.547057	1.05943	11.3078	3.56044	38.5825	0.0558137
Set323	23.641	15.1749	15.2931	8.42086		12.6016	8.4943	19.49	0.754526	2.90641	4.38824	6.72593	0.935192	33.4292	4.2075	0.324024	8.37201	2.23067	3.21321	317.732	21.0312	3.88777	16.4158	0.160603	3.71128	0.684396	3.00887	8.24188	1.11119	0.0221227	27.8038	44.0582	164.631	2.77732	1.60664	1.87133	18.8004	2.90677	44.7418	1.47184	3.99037	7.44762	4.79423	0.399713	0.533242	13.4786	3.81891	13.5502	0.0450893
Set324	11.5555	4.90718	18.1525	8.99503	8.32856	12.6196	6.75854	15.6525	0.513153	1.60894	1.28505	14.0841	0.803454	12.2564	4.9383	0.473742	5.15132	1.39438	4.17057	66.8809	21.2246	7.0842	6.84757	0.229258	4.16809	0.386564	3.05555	10.0238	0.675817	0.0188963	36.3522	39.4658	191.232	5.30885	2.26865	1.58153	17.1971	2.08454	55.8719	2.13313	4.50547	4.63768	6.07758	0.454178	0.408836	12.8374	4.1674	26.2761	0.0496575
Set325	34.8361	14.7488	18.8128	10.9886	12.5521	11.299	7.94552	18.1299	0.520461	3.13381	1.5122	11.7644	0.726824	29.4476	4.07815	0.45764	6.32876	0.634838	2.81588	191.593	41.6274	5.32677	19.2178	0.222679	4.3428	0.525009	3.05555	9.05149	0.710268	0.0188963	33.165	49.4965	162.678	6.7156	0.954403	1.92484	23.8382	2.44569	31.1342	1.93438	2.47594	6.11733	7.05499	0.300926	0.408836	14.4464	3.81512	17.781	0.0402737
Set326	11.5555	5.15833	20.3643	5.07159		10.5537	8.37947	17.0173	0.500131	2.52602	0.4543	6.15855	0.786849	34.7944	4.77327	0.334599	3.88688	4.73951	2.9312	56.2863	24.6218	4.79702	6.49496	0.140008	4.18952	0.560779	2.61413	10.1771	0.774937	0.0225787	27.8038	52.0971	272.103	4.20071	1.99573	1.88713	12.9869	2.31304	40.1497	1.54711	3.99037	5.54826	4.21889	0.332167	0.817671	15.2224	2.46715	16.8833	0.0534435
Set327	11.5555	14.7488	16.1608	11.5736	4.22565	11.4472	7.41057	16.7419	0.870549	2.76867	4.16763	14.0857	0.965979	12.2564	3.97134	0.323112	3.88688	2.02407	4.04073	173.083	41.2327	6.87825	17.3382	0.211023	3.17335	0.605806	2.64546	12.873	0.956715	0.0230565	32.6252	41.6704	273.43	4.13178	2.15519	4.28248	20.2498	2.67186	31.1342	1.09757	3.99918	6.1893	6.21549	0.331288	0.527748	18.3609	2.88527	37.3661	0.0433067
Set328	24.453	16.049	15.0805	6.26182		14.5655	8.31171	24.6554	0.492762	1.41928	0.681451	14.3131	0.871525	12.2564	5.45333	0.372542	7.05056	2.02866	2.79137	57.4984	29.9764	6.25995	7.68462	0.201704	3.94005	0.635646	2.92475	9.05149	1.1246	0.0317575	26.0755	44.0306	170.408	4.01804	0.465205	4.45249	18.8138	2.61903	44.1996	1.74922	5.15827	6.67065	7.16481	0.284845	0.408836	12.0838	2.88527	19.0287	0.0558137
Set329	23.8283	13.4	16.4017	8.8998	1.05885	19.4737	10.2373	23.077	0.685774	2.60977	0.4543	4.36509	0.803454	12.2564	5.39897	0.351423	7.85632	2.02407	3.33324	216.211	27.6724	7.78599	16.0204	0.157576	3.94005	0.592454	2.72907	10.6901	0.710268	0.0225787	27.6889	45.8633	767.583	9.22301	1.80517	1.93277	28.3481	2.6803	30.6527	1.85413	4.23611	6.19863	6.07758	0.551158	1.08561	11.3078	2.80473	19.3092	0.0417102
Set330	34.8254	12.4073	16.1559	10.3216	5.52317	17.3883	8.50638	17.8486	0.609847	2.42034	3.56505	12.3986	0.842202	18.3846	5.16317	0.304351	6.71788	1.79262	3.00692	45.6645	24.235	6.48663	6.1748	0.18313	4.48382	0.745979	2.4026	7.92929	0.953512	0.0302683	34.2615	37.3677	247.715	5.947	0.983918	2.62022	16.396	2.23572	42.601	1.19446	4.47562	4.62586	5.89285	0.53107	0.408836	14.7719	4.03112	21.4547	0.0434678
Set331	19.8691	6.43539	18.8128	8.1208	8.32856	16.6718	9.63796	16.2027	0.650254	1.35465	0.4543	6.15855	0.817706	12.2564	3.8899	0.430802	5.71171	0.981185	2.87354	52.667	21.2246	5.60371	19.4227	0.213599	3.85447	0.784542	2.81579	6.81372	0.815374	0.0225896	32.4304	44.0306	164.631	3.91161	2.15519	4.45249	20.3087	2.45454	65.1633	1.19446	4.35616	5.10306	6.07758	0.284845	0.408836	16.7052	4.1747	16.6333	0.049205
Set332	12.0515	6.43539	16.1608	7.64186	5.89144	14.7014	11.4195	20.8993	0.702149	2.53649	0.4543	11.8748	1.06229	12.2564	4.47677	0.304544	7.56709	1.39438	4.33957	66.1615	31.3878	2.45797	7.4248	0.152457	4.6292	0.777478	1.15965	9.63748	0.75308	0.0232612	41.1985	49.7092	805.882	4.7359	1.32242	3.24622	18.5647	2.39036	53.7439	2.90725	4.42366	6.53301	6.3902	0.286027	0.408836	12.189	3.31248	37.523	0.0460914
Set333	25.7723	6.63741	15.1859	6.29664	15.7389	16.6718	10.3895	16.7419	0.699234	3.6731	0.681451	7.63173	0.775324	24.5128	4.98846	0.398109	7.56709	0.634838	2.88689	183.158	31.0695	4.96166	6.1748	0.208822	3.91994	0.605005	1.75238	8.30321	1.22945	0.0230512	22.3277	41.6428	156.901	4.40958	1.80517	2.00264	10.9068	2.18585	55.1606	2.85949	4.03809	4.75432	4.80746	0.360457	0.408836	16.0663	3.56044	26.2761	0.0471859
Set334	22.8511	6.63741	16.4017	9.66373	16.3869	16.6718	11.4195	19.4736	0.56294	3.91895	5.09761	14.9475	0.881687	34.7944	4.08862	0.329137	7.18311	1.8497	4.39279	68.3487	24.6218	4.88702	20.1213	0.140008	3.53422	0.642843	1.15965	15.331	1.24887	0.027551	32.8922	44.0306	240.651	4.50848	0.465205	1.83361	19.2102	2.64075	59.1088	1.80903	4.0724	5.10306	4.80746	0.512803	0.408836	16.0663	2.70729	51.5411	0.0451648
Set335	21.548	15.2527	14.5044	10.3216	4.9481	16.4887	7.41057	18.6507	0.747554	2.53649	0.4543	15.6018	0.906726	24.5128	4.94754	0.324024	8.56885	1.98028	2.96906	318.464	21.4673	7.81744	6.53016	0.157576	4.3428	0.742263	2.72838	13.776	0.774937	0.0351795	43.3418	52.1065	242.612	2.91344	1.63269	1.99422	22.8462	2.08454	31.1342	2.15366	3.99037	5.10641	6.53812	0.399713	0.869158	14.8086	3.30727	14.7579	0.0451827
Set336	23.281	13.1708	16.4017	11.5736	15.1615	17.959	9.63796	16.2027	0.776926	2.60977	2.22498	11.0278	0.736576	18.3846	4.22438	0.40054	8.25667	1.67772	2.67265	192.996	27.2425	6.87907	7.08098	0.170247	3.91839	0.635646	3.81271	8.23832	1.09015	0.0192319	30.901	48.2897	156.901	4.98962	0.983918	1.9412	10.9068	2.23572	46.7403	2.51951	3.97009	6.18127	5.3828	0.365436	0.857058	12.8682	4.36179	14.4878	0.0433067
Set337	30.8656	11.8362	15.3301	9.66028	19.9625	14.6917	7.62447	21.1151	0.596347	1.60894	3.05422	6.15855	0.825597	37.7894	5.37679	0.341486	4.53215	0.403382	3.23772	76.7833	32.7984	6.97628	7.08098	0.204182	5.34938	0.378016	3.8129	10.1771	0.815374	0.0302683	27.8038	48.8554	279.207	6.74459	1.99573	1.58153	12.7794	2.39036	53.7439	1.95904	4.0471	5.64562	6.04307	0.331288	0.408836	16.0948	3.57215	15.0617	0.0450893
Set338	24.5248	6.63741	14.7545	7.61052	13.1611	19.8034	8.67791	21.0987	0.646608	2.43935	3.2854	9.25593	0.825597	34.7944	4.25964	0.434006	8.99574	2.59002	3.89122	66.1615	32.2941	4.85214	8.33703	0.213312	4.41237	0.423928	3.40721	9.05149	1.26973	0.0240905	27.6889	42.4967	742.324	4.40604	1.50262	1.97836	22.9459	2.60815	34.1968	0.781246	4.47033	5.70355	5.40988	0.420909	0.533242	10.8627	4.19939	40.9547	0.0544731
Set339	19.8691	13.0613	14.776	6.80693		15.5376	4.83917	22.8001	0.584982	2.23654	2.22498	10.9724	0.887503	12.2564	3.25183	0.338479	9.04988	2.32662	3.33324	80.3754	35.0923	4.3902	16.0659	0.208822	3.21069	0.56764	2.52539	6.05542	0.72837	0.027551	27.8038	41.6704	214.059	5.30885	0.465205	3.96053	26.5343	2.1868	36.3535	2.5581	3.20751	6.19863	5.46774	0.494885	0.408836	17.1496	2.46715	30.0033	0.0494725
Set340	14.6241	8.95182	19.1713	10.0156	4.22565	12.2741	13.8382	17.0256	0.658228	2.65258	4.79927	4.36509	0.981332	12.2564	5.02702	0.322918	8.64101	4.97232	2.71766	64.721	30.6396	6.95199	8.33703	0.19416	3.21069	0.692182	1.71862	7.2326	0.833492	0.0300667	36.467	51.7915	271.057	5.71744	0.983918	1.99422	22.7547	2.31304	47.642	1.74922	3.79987	6.72328	4.21889	0.322031	0.65959	15.2537	3.09167	42.6624	0.0490337
Set341	25.7264	12.1449	16.4017	9.32766		13.7273	8.4943	29.204	0.473554	2.02792	4.26423	13.5244	0.825597	18.3846	4.77327	0.277444	7.72675	1.8497	3.65956	231.505	27.6724	3.73843	18.5824	0.19037	3.74984	0.634757	2.52539	8.50721	1.26566	0.027551	31.5516	42.5243	292.926	5.30885	2.87138	3.24622	18.5647	3.32693	67.6084	1.83345	3.20588	5.9188	8.4869	0.383896	0.408836	12.4663	3.44292	18.091	0.0353594
Set342	16.6037	15.8289	14.5418	9.28566	5.28244	15.3741	6.39234	25.4157	0.689699	3.3644	2.6051	11.8748	0.775324	35.8468	4.69654	0.434006	7.05056	5.52255	3.65956	186.009	37.0761	5.90239	16.5977	0.202316	3.57537	0.685189	2.87694	7.35138	1.28637	0.0194548	35.871	49.5241	156.901	4.27346	2.44715	1.89506	17.4945	2.08454	64.8096	1.13518	4.92492	5.43473	4.80746	0.386379	0.646661	15.7587	3.81512	34.4693	0.0434678
Set343	21.548	15.2527	14.7545	7.09675	10.918	19.13	15.3884	19.0988	0.520461	2.76867	3.67791	12.3101	0.917443	12.2564	3.77574	0.381161	8.49902	4.86321	2.9312	71.9051	34.8989	5.90239	7.10739	0.184851	4.52178	0.656173	2.3702	9.25117	1.42953	0.0162033	22.976	48.0893	254.158	5.32589	1.3102	1.10665	20.5162	2.23572	40.1497	1.5095	3.6273	6.58463	6.07758	0.332167	0.408836	12.189	3.65104	16.2694	0.047023
Set344	32.5189	16.8618	13.8273	9.57301	6.46881	15.7151	8.4943	17.2952	0.501787	1.68222	1.28505	7.63173	0.917443	29.4476	3.0924	0.369179	7.60707	1.75374	2.51676	67.1452	30.435	8.24675	16.4347	0.22114	3.86926	0.461293	2.80603	9.25117	1.62743	0.0221227	22.3277	34.4854	265.28	5.32589	1.7703	2.01107	12.9869	2.47964	93.4797	1.74922	3.97009	6.63443	4.80746	0.383896	1.02087	13.8407	3.90686	29.6478	0.0434678
Set345	24.2204	12.1449	14.5044	9.6235	5.28244	6.84015	5.52748	22.8001	0.699234	2.57646	3.05422	11.2313	1.02724	29.7532	4.59323	0.364459	6.94792	5.4252	2.87354	65.9331	41.0989	3.88777	20.6795	0.213599	4.6292	0.832762	1.12588	6.05542	1.17305	0.0215209	36.467	42.9534	380.901	5.50664	1.4436	1.53618	18.9128	2.72223	35.4316	1.74922	4.05788	4.29741	4.21889	0.332167	0.408836	17.732	2.28917	25.9809	0.0353594
Set346	23.8283	11.8362	17.0595	8.99233	8.44923	16.9846	12.1395	19.6306	0.573616	3.10369	0.681451	6.15855	0.846383	12.2564	4.24061	0.317485	8.73291	1.39438	3.00692	57.4984	21.4673	5.74129	6.1748	0.195579	3.86926	0.534869	2.72574	11.2093	1.43239	0.0421377	33.165	47.7154	247.715	6.34409	2.54819	1.88713	19.0079	3.10801	42.9535	2.75597	2.98262	6.40177	8.21714	0.334196	0.527748	13.4786	2.46715	21.4241	0.0547607
Set347	31.7494	14.2372	13.683	8.92539	4.22565	10.2812	10.103	16.2027	0.48787	1.35465	3.05422	10.867	0.906726	29.4476	3.77574	0.314188	7.34758	2.32662	2.79137	57.6912	24.235	5.35949	16.7521	0.213599	3.59969	0.461293	3.05417	8.87919	1.34973	0.0321913	32.6972	42.7351	164.631	4.13178	0.465205	4.58273	14.8476	2.67336	48.3156	1.95904	3.14766	5.10641	5.98522	0.420909	0.408836	19.9756	2.88527	56.5727	0.0416129
Set348	23.1538	12.8621	16.1559	14.3864	10.1173	15.7464	15.95	18.6507	0.704889	3.0462	4.58536	9.40353	0.896444	31.237	4.77362	0.46671	7.18311	4.06001	4.33957	56.2863	22.8512	6.17047	19.4227	0.172095	3.74984	0.672122	2.80603	5.4775	0.815374	0.0376698	44.7181	42.9809	253.492	6.25957	2.11509	1.99422	18.0879	3.10801	47.642	1.82734	4.09239	6.13289	5.29159	0.52547	0.969342	14.1419	3.95066	19.3092	0.0411772
Set349	29.7698	6.63741	18.0296	8.2738	3.88901	10.6574	9.07711	18.1299	0.520461	3.27642	0.908601	9.81953	0.846383	29.4476	3.8899	0.428154	7.18311	4.70607	3.57773	173.982	34.785	3.77409	16.7359	0.235173	3.91064	0.692812	2.80603	9.33546	1.25723	0.0162033	25.955	54.6848	366.067	6.35847	0.465205	2.19911	17.702	2.84079	59.6105	1.84664	3.03825	5.30546	5.3828	0.322031	0.95049	15.2224	2.68721	15.6956	0.0496407
Set350	19.8691	4.90718	16.1559	9.47297		16.1413	8.67791	23.9055	0.770531	2.36355	0.908601	12.0781	0.842202	12.2564	3.01567	0.417256	7.36695	1.20079	3.89122	170.439	27.6724	5.97215	6.1748	0.161879	5.0277	0.511105	1.12588	10.0238	0.868154	0.0194408	45.0403	50.9847	278.787	6.64757	0.465205	4.13026	22.0245	2.67683	47.4708	1.5095	4.03676	6.41694	5.70543	0.286027	0.408836	14.0012	4.1674	34.1808	0.0362974
Set351	29.0061	15.8525	17.5982	8.92539	3.88901	19.2797	7.62447	27.5941	0.520461	1.47578	5.25237	6.15855	0.871525	12.2564	4.63891	0.477056	6.78416	2.32662	3.6231	75.3512	31.3602	5.60371	7.16498	0.19037	5.34938	0.609534	4.48387	10.755	0.595405	0.0197891	28.0705	45.4066	300.612	5.50664	2.03482	4.30872	15.6218	3.44251	36.3535	1.85413	4.47033	4.16895	6.07758	0.383896	0.884081	12.0838	3.09627	21.4241	0.0518679
Set352	12.0515	14.2807	16.9879	7.58593	1.05885	19.7722	6.9532	17.0173	0.534777	1.85275	2.1158	11.4043	0.792666	29.7532	4.2075	0.329331	7.18311	1.98028	3.25533	55.3113	24.235	5.74129	6.1748	0.1313	3.41479	0.605806	3.05417	8.30321	0.956715	0.0251268	27.6889	46.1782	264.373	6.25957	1.99573	1.87133	14.1471	2.49925	59.5099	1.20613	3.97009	6.39537	5.47516	0.331288	1.33217	13.4786	3.56044	14.7579	0.0452454
Set353	20.4815	11.1303	16.1559	6.226		12.6016	15.95	16.464	0.699234	2.11794	0.4543	12.7806	1.05445	37.3257	4.63891	0.477056	7.54207	5.50633	2.76687	45.6645	30.435	6.02736	18.4458	0.207399	4.14142	0.698009	3.05555	6.81372	0.953512	0.034123	31.5516	45.6174	271.057	3.81271	1.80132	3.24622	21.6763	2.70553	51.0149	1.90972	4.0471	4.42588	9.28778	0.533907	0.657648	13.9237	3.17411	42.6624	0.0410864
Set354	24.453	5.93309	16.4017	6.54492		16.6212	11.4195	18.1299	0.426646	1.47578	0.908601	9.58343	0.736576	12.2564	3.99224	0.46671	10.4153	6.15238	4.17057	59.8784	36.6575	5.74129	6.53016	0.213599	4.6292	0.605806	2.4499	8.30128	0.956715	0.0225787	25.5735	42.7075	240.651	4.01804	0.465205	1.52776	16.396	2.67683	42.9535	1.74922	3.99918	5.37679	5.56884	0.331288	0.798575	15.2477	3.66011	50.3806	0.0442447
Set355	22.6578	12.1229	14.5044	10.2495	4.22565	16.6718	6.65907	17.8486	0.773305	2.20383	3.72123	13.8536	0.726824	35.4296	4.49772	0.398109	6.32876	1.67772	2.81588	57.6912	37.5173	4.85923	16.0177	0.213599	4.18952	0.534869	3.29	9.25117	0.833492	0.0327399	32.6972	53.631	282.046	2.5219	1.60664	3.94926	18.8621	2.51014	44.7418	1.78974	3.99918	5.75089	4.87275	0.284845	0.657648	15.7587	3.09627	34.1808	0.0547607
Set356	24.9489	12.8621	17.7676	8.92539	3.64827	19.1727	10.2087	24.7368	0.707664	3.51594	2.35927	11.2313	0.917443	12.2564	3.0924	0.252852	5.15132	0.403382	2.87354	203.618	34.8989	5.60371	15.7227	0.214533	3.57537	0.748717	3.14025	8.6282	1.46611	0.025191	36.1551	41.6428	178.138	4.66146	1.3102	2.01107	18.8004	2.29569	44.0044	1.19446	3.49807	5.53193	5.46774	0.140587	0.533242	11.3078	2.67815	26.2761	0.0526484
Set357	12.0515	8.95182	18.8128	7.61052		11.973	9.06723	21.0987	0.500131	2.11794	3.19001	10.8802	0.821661	12.2564	4.2075	0.40054	7.30882	7.47668	3.15266	57.4984	37.5007	4.82435	16.7521	0.135705	4.3428	0.650039	3.85129	11.6945	0.641365	0.0350087	36.3129	43.2683	314.119	6.08485	0.983918	4.62315	17.1971	2.61903	62.4548	1.95904	3.99918	5.69391	6.5335	0.552037	0.65959	13.2423	4.112	25.4624	0.0417102
Set358	22.6578	13.0037	13.8273	9.82726	6.81507	10.5537	6.39234	21.6492	0.699234	1.36277	4.38824	10.8802	0.786849	12.2564	4.17642	0.364459	8.35558	5.00967	3.31501	76.7833	22.8512	7.06893	7.10464	0.208907	5.35531	0.605806	2.9301	5.4775	0.774982	0.016108	27.6889	41.6428	242.612	4.96876	1.4436	1.7959	18.8004	2.21079	36.3535	1.23079	3.93473	5.0187	6.07758	0.332167	0.408836	12.8682	3.02192	25.9809	0.0506855
Set359	26.3134	20.4738	14.3601	10.3216	8.44923	10.5537	8.67791	16.7419	0.644447	2.90641	4.21698	11.9443	1.01298	38.5761	3.40529	0.338973	7.56709	1.79262	3.15266	75.3512	28.1564	3.88777	7.16498	0.160603	3.74984	0.821688	3.32604	11.0621	0.642616	0.0199853	22.4425	47.5046	372.752	4.13178	0.465205	1.7959	15.6218	2.65684	52.5991	1.23079	4.40472	6.22965	5.53303	0.332167	0.408836	10.9153	2.93397	46.2968	0.0418002
Set360	23.7244	16.1665	14.5044	8.99503	12.5521	8.58335	6.55025	18.667	0.596347	2.57646	1.33964	11.5735	0.937583	33.4292	4.12605	0.435926	6.3852	3.36951	4.9585	65.9331	30.435	6.6623	20.4121	0.211126	3.67961	0.423928	3.61837	11.4484	0.710268	0.0251246	35.6761	46.6508	178.138	4.66146	1.36693	3.52815	16.0986	2.54794	57.3533	0.848496	4.79974	6.22965	6.13544	0.497368	0.95049	14.4007	2.46715	14.7579	0.0497475
Set361	19.8691	12.8101	15.3087	9.66028		19.6546	7.23347	19.1176	0.596347	1.72466	3.05422	14.3131	1.02601	12.2564	4.40275	0.353923	7.18311	0.841435	3.00692	183.629	34.1035	5.74129	7.16498	0.170247	4.672	0.461293	2.93345	19.4828	1.11738	0.0230565	34.7636	53.631	285.474	2.91344	2.54004	1.92484	21.024	2.10948	48.5639	1.52245	3.84157	6.28315	5.11686	0.463452	0.533242	10.8627	3.09627	14.4878	0.0451827
Set362	13.7319	11.7842	15.2931	9.66028	1.05885	8.26905	7.41057	17.8486	0.733594	2.80029	3.05422	4.5343	0.907359	12.2564	3.94676	0.262495	5.86564	0.74973	3.23772	211.063	27.2312	7.90165	16.0177	0.223341	3.48027	0.450272	3.05417	9.05149	0.72837	0.0239608	32.9376	34.4854	156.901	5.32589	2.15565	1.99422	16.396	2.18585	46.1452	1.70376	3.81939	6.37824	6.04307	0.353109	1.13999	13.3956	2.80473	26.2761	0.0433873
Set363	23.7337	11.1303	18.355	10.0519	1.29958	18.0286	8.67791	27.6105	0.429958	3.3752	4.3016	9.25593	0.846383	29.4476	5.13624	0.398109	8.30996	5.64749	3.19498	66.1615	35.6913	6.93329	17.7758	0.193966	3.92535	0.340651	2.07749	13.0028	1.14244	0.0269698	22.5944	45.4066	208.281	5.50664	2.03482	1.58153	23.4901	2.31304	36.3535	2.56323	4.8495	6.60295	10.9654	0.286027	0.657648	14.6693	2.88527	33.2548	0.0466244
Set364	16.6037	11.9705	16.2854	6.26182		16.7539	8.78077	24.5801	0.454819	2.53649	0.4543	11.7232	0.975732	12.2564	3.25183	0.324024	9.14408	2.53322	2.71766	173.982	31.4145	4.97501	16.0204	0.27266	4.48982	0.627923	3.37638	8.68759	1.6205	0.0240382	26.1903	50.8382	278.787	6.25957	0.465205	1.97836	22.0245	2.21079	62.653	2.85949	3.60056	4.20118	6.5335	0.251576	0.527748	13.6134	3.35209	32.0433	0.0496575
Set365	30.9583	12.8605	14.3601	6.54492	15.3278	11.973	13.7961	21.0987	0.722356	1.97894	2.17039	14.7971	0.946107	40.8045	4.94754	0.430571	8.69341	1.68231	2.67265	56.2863	27.2312	6.14766	19.7753	0.144311	4.58634	0.635646	2.72838	5.4775	0.987964	0.0251246	22.5944	47.4723	240.651	2.77732	2.0274	1.51983	18.8138	2.35273	43.8755	1.19446	4.60239	5.53097	6.84948	0.284845	0.408836	11.3078	4.28998	37.9399	0.047023
Set366	23.7337	17.1308	15.3301	6.38546	8.32856	11.2634	9.44331	17.0173	0.409568	2.42034	2.6396	4.36509	0.960545	18.3846	3.97134	0.324024	4.56037	0.403382	3.55089	55.3113	29.4923	4.39203	15.1427	0.135705	3.86926	0.745979	3.64292	7.17762	1.6852	0.0232742	29.9382	48.2897	337.242	4.20071	1.84856	3.24622	17.4046	2.1868	36.004	1.13518	4.66556	5.47624	5.46774	0.567823	0.734133	12.4663	3.68967	15.0617	0.0499717
Set367	27.1972	19.7911	17.2322	9.65063	5.28474	14.1974	10.2373	15.6525	0.647791	2.57646	2.22498	9.07453	0.917443	34.7944	3.94676	0.381161	6.94792	4.47508	3.89122	66.8809	21.2246	6.89573	20.3593	0.16769	3.21069	0.673925	4.17854	8.6282	1.15183	0.0221227	32.892	37.3401	376.288	5.12746	2.75087	1.47395	15.8012	2.6803	48.2859	1.40459	3.79987	5.71205	4.28418	0.414481	0.408836	13.2949	3.04488	30.0033	0.0443252
Set368	18.7801	15.7469	14.5044	9.15003	1.29958	14.4106	8.50638	19.8622	0.647791	2.57646	2.6396	4.5343	0.836631	38.5761	4.26157	0.252852	9.14408	2.53322	3.89122	170.439	32.2941	5.71624	16.0177	0.227862	5.88882	0.536108	3.58249	10.1771	1.44576	0.0332976	38.2534	42.7075	253.492	4.40958	2.80017	1.87133	11.681	2.31304	41.0716	1.52245	3.14766	5.61584	5.46774	0.546718	0.408836	12.0211	2.88527	32.0433	0.0503711
Set369	23.641	14.7719	18.0613	9.6235	3.88901	13.6736	6.9532	22.4017	0.429958	2.76867	0.4543	11.4005	0.726824	18.3846	5.05338	0.314381	8.40023	2.09517	2.9312	269.267	21.2246	6.8449	6.75478	0.237965	3.74984	0.729599	2.19892	6.4274	0.734501	0.0230565	27.6889	46.6508	156.901	2.77732	1.77222	1.99422	17.4046	2.67336	19.1859	1.12721	3.60056	6.13289	5.46774	0.284845	0.408836	15.2224	2.91829	27.8025	0.049205
Set370	11.5555	13.5145	19.9032	10.0156	4.9481	18.4737	8.87257	18.1299	0.787621	3.65382	2.58642	9.81953	0.846701	18.3846	4.46038	0.385724	5.52275	1.7348	3.53947	56.2863	34.5915	6.71213	21.8935	0.206721	4.18952	0.650039	1.75238	9.25117	0.735787	0.0221227	32.3156	50.0979	221.788	6.74118	2.78657	1.56518	15.6218	2.18585	29.7308	2.40927	4.23611	5.69391	6.07758	0.420909	0.679663	12.0838	3.56044	32.4293	0.0433873
Set371	19.8691	9.65614	14.5044	8.8998	0.722208	10.5441	10.2373	13.4578	0.638401	1.60894	2.22498	10.6988	0.856453	12.2564	4.28035	0.262495	5.68349	3.07154	2.9312	45.6645	29.4923	3.7463	6.1748	0.193558	3.21069	0.713759	3.46188	10.1177	0.815374	0.0382948	25.5735	46.2677	334.942	7.2103	1.50504	2.00264	21.3282	2.23572	44.0044	1.13518	4.47562	5.10641	5.11686	0.140587	0.970438	12.8374	3.81891	21.4241	0.0434678
Set372	23.7244	11.8362	16.4017	8.92539	10.6924	11.4472	4.83917	16.1944	0.624058	2.02612	2.17039	15.6718	0.925439	12.2564	3.25183	0.489385	7.36695	1.98028	3.0186	163.436	27.6724	3.04278	6.75478	0.140008	4.3428	0.656173	3.05417	7.86991	0.775581	0.0343282	39.5157	47.4999	273.43	2.5219	0.465205	1.88713	10.9068	2.70553	53.0199	1.95904	4.43853	5.66375	5.29159	0.334196	0.408836	15.2537	3.35209	41.4547	0.0362974
Set373	30.0756	13.5664	14.5044	15.7292	4.9481	10.6574	11.3575	18.667	0.47521	1.4214	2.35927	12.5323	0.871525	43.1236	4.55349	0.561475	3.88688	4.17491	2.96906	170.439	27.2425	5.60371	7.10464	0.179447	3.91994	0.645101	1.75238	14.8426	0.956715	0.0313913	22.4425	41.2874	221.788	4.13178	1.92903	1.87133	15.8012	2.60815	42.3424	0.781246	4.09983	5.67396	6.84007	0.140587	0.408836	13.6868	3.32539	30.2284	0.0496575
Set374	14.6241	4.90718	13.683	9.6235	3.64827	15.006	8.98488	17.8486	0.407912	2.76867	1.28505	14.3131	0.896656	29.7532	3.40529	0.324024	8.99574	1.18778	3.6231	192.996	34.8989	6.51072	19.2178	0.160603	5.44083	0.414803	3.56946	8.23832	0.845608	0.0199853	32.5104	42.3481	164.631	3.37419	2.15565	6.21866	12.9869	2.39036	31.1342	1.23079	3.47578	5.28216	6.1933	0.52547	0.408836	14.1419	3.30727	24.4693	0.0547607
Set375	25.5235	15.9154	16.4297	7.61052	3.88901	14.7023	8.50638	18.9367	0.609847	3.7917	4.26441	9.81953	0.981332	29.7532	4.47677	0.408518	6.30266	1.68231	2.76687	80.3754	27.2425	3.80189	23.3727	0.153171	4.87176	0.650039	2.80603	10.7516	0.815374	0.0257652	31.5516	45.8633	273.43	3.81271	0.465205	1.7959	15.3244	2.64693	41.0716	1.9007	3.47578	6.22965	6.15741	0.140587	0.408836	14.0012	3.31248	19.3092	0.0466244
Set376	16.8005	17.5773	16.6586	7.58593	12.161	12.6196	11.4195	18.1299	0.429958	2.45864	0.908601	10.623	0.896656	29.7532	5.1706	0.445752	6.75594	2.23525	3.49322	191.593	31.3878	9.47711	6.75478	0.208907	4.18952	0.566272	3.70431	9.33546	0.734501	0.0302683	26.0755	45.6174	330.178	6.01593	2.74223	1.88713	12.9869	2.30657	42.9535	1.20613	3.99918	6.41694	5.31751	0.454178	0.747223	16.0297	3.22286	42.1874	0.0451827
Set377	30.0017	12.8621	18.8128	7.58593	6.46881	11.0523	3.97431	24.8534	0.549093	2.02792	0.4543	10.553	0.726824	12.2564	4.94754	0.398109	5.15132	0.518275	3.00692	65.9331	41.3618	6.90724	6.17755	0.208484	4.10081	0.690813	2.78511	10.0014	0.774937	0.0195502	39.7127	44.0306	728.149	3.51032	1.01585	4.46538	18.9128	2.60815	43.8755	0.848496	3.60056	5.65621	6.04307	0.556138	0.910345	12.0838	3.30727	16.6333	0.047023
Set378	23.641	5.93309	15.8474	8.92539	4.70736	17.5932	12.5429	17.0173	0.707664	2.7803	5.09516	14.186	0.755819	18.3846	5.05713	0.46671	7.61667	0.403382	2.9114	63.2888	37.5007	7.7209	21.8935	0.208907	2.54183	0.650039	2.28766	9.05149	0.682409	0.0332976	41.6311	39.4382	214.059	4.72866	1.55387	2.19911	12.9869	2.62991	41.0716	1.95904	5.05337	6.31251	6.13544	0.546002	0.817671	18.3609	2.91829	13.5502	0.0353594
Set379	14.6241	7.34172	18.5413	9.47297	8.44923	15.2246	8.4943	22.734	0.547038	1.47578	3.19001	7.63173	0.881687	55.853	5.05535	0.432854	8.02315	0.841435	2.59049	183.933	35.9234	3.80189	14.7928	0.253845	3.74984	0.638566	2.77363	15.6518	0.815374	0.0230565	38.4284	48.8554	315.753	4.7359	2.40582	1.99422	14.1471	3.11985	68.626	1.48484	4.83924	5.08277	4.28418	0.364557	0.65959	12.0838	3.30727	33.2548	0.0518679
Set380	28.1639	13.1132	15.9917	12.0998	15.7389	18.4737	6.65907	16.186	0.596347	2.38363	4.27972	8.63263	0.786849	28.3829	3.01567	0.323112	7.85632	5.04103	3.74037	57.6912	38.4854	5.91608	6.52467	0.19416	4.58634	0.663454	2.92475	7.35138	1.26566	0.030152	22.3277	51.7944	258.596	4.33711	0.465205	5.15141	18.8621	2.23572	50.988	1.83345	3.9382	6.19863	6.23757	0.381211	0.910345	12.3923	2.92735	14.4878	0.0549009
Set381	23.7244	4.90718	18.355	5.07159	5.28244	13.1066	6.65907	23.0119	0.555767	3.35274	4.26423	6.89514	0.846383	28.3829	4.94297	0.477056	8.04043	1.98028	2.9312	56.2863	41.8586	7.26689	16.0177	0.135705	4.16575	0.650039	1.15965	6.4274	1.18901	0.0251246	35.871	42.3481	274.981	7.92456	1.76247	2.52106	23.4901	2.39036	36.3535	1.19446	3.09203	6.61355	5.11686	0.360457	0.613253	15.143	3.56309	26.2761	0.0410864
Set382	29.4903	5.61149	15.6348	12.6947	13.1611	16.6718	10.2373	19.49	0.709821	1.62892	5.31376	11.2313	0.966361	33.4292	5.13624	0.414255	5.93981	0.74973	2.84904	54.8542	27.2312	3.88777	6.53016	0.233722	3.74984	0.626858	2.69315	10.0528	0.855394	0.0179352	32.6709	41.2874	246.428	8.63081	1.60664	4.0522	18.5929	2.47964	32.0561	1.54711	4.55268	5.67396	4.80746	0.286027	0.73766	10.0867	2.88527	17.2071	0.0499805
Set383	21.8487	12.1562	14.5044	8.43326	4.70736	11.3152	6.75854	19.6888	0.683415	2.68305	0.4543	14.0228	0.907359	12.2564	5.06825	0.44552	9.69566	0.981185	3.23772	171.871	37.5602	5.03473	7.4248	0.193966	2.9963	0.909085	3.05417	9.82062	1.25615	0.0292251	35.6761	39.4382	164.631	3.91161	3.05368	1.10665	11.681	2.39036	47.642	0.781246	3.03825	4.54997	4.79423	0.464738	0.747223	18.8538	4.0242	16.2694	0.0451827
Set384	27.1972	11.7842	15.2931	7.13157	19.3874	13.9108	11.1884	14.0111	0.561354	1.62892	3.05422	11.4354	0.896656	12.2564	4.01189	0.398109	8.99574	1.18778	2.61499	75.3512	33.5151	6.57562	7.10739	0.160603	4.59967	0.826821	1.68485	6.4274	0.735787	0.0188963	36.1551	47.4999	170.408	2.91344	0.465205	1.52776	18.5929	2.72223	44.0044	1.4422	4.2374	6.58463	5.89285	0.51564	0.527748	14.7523	2.88527	44.2878	0.0539401
Set385	27.3139	13.422	16.136	6.54492	5.28244	13.5563	9.06723	19.0988	0.727642	2.79034	3.72123	10.711	0.985465	28.3829	5.11399	0.252658	10.6565	0.841435	2.79137	61.8567	32.2941	5.90239	8.33703	0.161879	3.77675	0.414803	1.81123	10.0238	1.49326	0.0300887	27.6889	47.5603	214.059	5.40775	0.893813	1.52776	11.3836	2.88013	46.1452	1.85699	3.09203	5.10641	6.07758	0.284845	0.679663	14.7719	2.70729	21.4241	0.0353594
Set386	12.0515	7.34172	17.6636	7.61052		14.2659	8.4943	17.8486	0.636425	2.11794	1.56679	11.8748	1.0022	43.1184	4.69654	0.353923	8.30996	1.31568	3.33324	203.655	34.8989	3.42233	17.322	0.135705	3.98869	0.958979	3.05417	10.7516	0.735787	0.0225787	36.815	46.4415	273.43	3.11877	1.79575	1.56518	18.4361	3.10801	46.7403	1.90972	4.13934	5.64009	6.88756	0.319297	0.533242	10.0867	3.81891	50.5376	0.0403542
Set387	22.8511	12.8621	14.5418	6.226	8.93325	16.0257	9.06723	17.0173	0.596347	2.69113	1.75426	12.5323	0.87587	35.8468	4.77195	0.341486	7.31936	1.18778	2.81588	63.2888	30.6284	5.9443	16.432	0.170247	3.98869	0.642843	1.74583	8.24188	0.734501	0.0375409	42.8079	48.2764	185.454	3.23806	2.03482	1.99422	16.9277	2.6803	42.3424	1.19446	3.81939	6.58463	5.47516	0.430286	1.00496	16.0663	3.02192	22.0285	0.0481224
Set388	19.2761	7.92591	18.355	5.26812	1.05885	17.3566	5.89367	18.1299	0.726398	2.68305	3.2087	6.15855	0.935192	34.7944	5.12137	0.532283	8.30996	4.61296	2.71051	173.982	24.235	5.36525	17.322	0.246096	4.28751	0.555666	2.93079	9.05149	1.00052	0.0287937	42.6131	42.4967	285.474	5.40775	1.25001	1.56518	11.681	2.33177	51.6165	0.818856	5.01596	5.9997	7.55235	0.497904	0.869158	15.8582	3.02192	27.5024	0.0434678
Set389	12.0515	14.8895	14.7545	7.13157	0.722208	16.5588	9.06723	21.0987	0.429958	1.60894	1.33964	11.4354	1.10597	18.3846	5.00027	0.353923	7.68026	2.59002	2.81588	191.593	21.4673	7.7209	15.1454	0.176397	3.94005	0.536108	2.61413	11.1279	0.774937	0.0196937	42.8079	41.2597	156.901	2.5219	1.64114	1.10665	22.9459	2.79238	20.1078	1.74922	3.96445	6.63443	6.81768	0.365436	0.408836	11.3078	3.9416	16.6333	0.0500625
Set390	25.4854	11.8362	15.9815	4.43319	11.3014	14.9604	8.4943	17.8486	0.573616	2.49586	4.16864	11.0385	0.881687	12.2564	4.95409	0.398109	10.0533	0.403382	2.76687	57.4984	24.235	6.25945	16.4347	0.215546	3.84495	0.641793	2.27921	6.05542	0.688576	0.0176137	32.9376	42.4967	397.203	6.08485	2.37126	3.24622	18.8138	2.47063	61.1858	1.85699	3.60056	5.98788	4.21889	0.332167	0.817671	17.2279	3.44292	26.2761	0.0551331
Set391	19.8691	11.1303	21.1506	7.61052	0.722208	11.4472	7.94552	18.667	0.621409	2.02792	0.4543	5.2709	0.846383	33.4292	3.25183	0.372542	6.11067	0.74973	2.9312	204.83	37.5173	7.989	6.52742	0.199078	3.31656	0.601778	3.05555	11.6351	0.710268	0.0251246	25.5735	49.4965	271.057	4.72866	2.81745	1.4286	16.9277	2.3283	51.6165	3.72013	3.81939	6.5149	6.21549	0.475546	0.747223	13.9237	3.04488	15.6956	0.0547607
Set392	14.7239	13.4	24.2137	12.181	1.29958	8.26905	10.223	13.1798	0.761813	3.16308	5.21033	15.9139	0.817706	28.3829	5.19693	0.475399	6.46532	8.4776	3.19498	56.2863	33.5151	6.37913	7.4336	0.176397	3.07975	0.742263	1.75238	6.81372	0.956715	0.0269893	32.8922	42.7075	273.43	5.30885	2.76639	1.56518	14.1471	2.23572	44.0044	1.13518	4.84345	5.10641	5.95638	0.350626	0.408836	15.7587	3.43465	28.1817	0.0451827
Set393	24.2204	16.1665	15.0805	9.66028	8.44923	15.6247	6.66674	22.9363	0.544206	3.2911	3.19001	8.63263	0.909079	12.2564	3.94676	0.369179	5.86564	1.79262	3.00692	182.417	32.2941	8.05017	23.3417	0.184751	4.14142	0.603636	3.05555	11.8123	0.735787	0.0225896	32.892	42.3481	253.492	6.57865	2.40582	3.8501	18.5929	2.21079	43.2777	1.82947	4.48031	4.52963	5.3828	0.551158	0.533242	13.6134	3.30727	19.6026	0.0471859
Set394	11.5555	11.9705	14.8678	10.3216		15.3741	8.67791	18.1299	0.689699	2.68305	3.26329	9.94928	0.909079	18.3846	5.00343	0.449022	8.43938	2.53322	2.67265	171.871	21.2246	6.29563	21.2655	0.148154	4.5838	0.53355	2.07749	8.24188	1.66659	0.0230565	25.5735	42.9534	271.057	4.53058	1.01585	1.90349	11.681	2.6803	35.4316	1.54711	3.81939	5.05469	6.17228	0.366444	0.408836	26.5914	3.72689	21.4241	0.0518679
Set395	29.4903	13.1488	15.2931	4.43319	8.32856	15.6264	9.06723	18.9203	0.685308	1.41928	0.908601	10.553	0.906726	29.7532	4.12605	0.389898	7.18311	1.75374	5.73686	65.9331	44.0613	4.675	16.0489	0.238198	3.6463	0.656173	2.69315	6.4274	1.17305	0.0199853	32.3156	45.6174	246.428	4.96876	2.13841	4.0522	19.005	2.70553	52.5991	1.52245	3.60056	5.10641	4.21889	0.420909	0.817671	11.3604	3.87186	20.517	0.0451827
Set396	21.8487	15.4005	15.3301	9.66028	12.4018	11.5777	9.06723	21.1314	0.803874	3.43016	4.37958	14.776	0.765571	12.2564	4.9383	0.304351	6.32876	0.74973	2.67265	326.593	24.6218	6.8449	20.9104	0.193558	3.74984	0.8929	2.64546	8.6282	0.762821	0.0188963	27.6889	47.053	258.596	5.50664	0.465205	4.77884	18.8004	2.64423	50.4425	2.13436	3.03825	5.88853	5.31751	0.456155	0.408836	16.752	2.46715	16.2694	0.0362974
Set397	25.9101	12.8621	16.2788	8.92539		13.3161	7.24789	17.1663	0.738441	3.21958	0.4543	7.63173	0.765571	29.7532	4.27076	0.445752	8.26193	1.31568	3.0186	71.9051	45.1796	6.03223	8.33703	0.14375	3.17335	0.663454	2.80603	8.24188	1.49172	0.027175	22.976	37.3677	282.046	4.7342	2.26865	5.25502	24.6273	2.18585	43.2642	2.81581	3.60056	6.58463	6.88756	0.300926	0.408836	11.3078	4.92448	17.2071	0.052938
Set398	17.2965	19.0664	17.391	9.28566	4.70736	16.1401	8.4943	18.1299	0.733594	2.53649	4.28292	6.15855	1.00207	12.2564	4.97391	0.304738	8.12677	1.39438	2.71051	63.2888	41.3618	4.4961	20.9393	0.160603	3.84495	0.64955	2.16515	11.15	0.710268	0.0230512	28.0705	47.4999	274.981	4.72866	1.68483	2.62022	19.0079	2.68945	66.4207	1.74922	2.4203	5.19671	7.44207	0.414481	0.857058	11.3604	3.56044	21.4241	0.052938
Set399	17.2965	16.049	15.3301	10.0156	9.05823	15.3741	13.394	14.1517	0.571852	1.36277	3.94048	5.98933	0.923331	18.3846	3.01567	0.334599	6.78416	5.82534	2.71051	88.8457	32.9918	5.97215	7.10464	0.191254	3.21069	0.53355	2.24544	10.1122	1.47281	0.0307957	36.1782	50.166	247.715	4.79758	1.56649	2.15376	24.8185	2.10948	42.9535	2.17808	4.57873	6.78031	5.47516	0.51564	0.992183	22.5554	2.68721	48.4976	0.052938
Set400	12.0515	15.5039	16.1559	7.73515	3.88901	8.58335	7.24789	17.8486	0.48787	3.1423	2.42127	10.5296	1.04522	29.4476	5.20496	0.347705	5.71171	5.92197	2.9312	63.2888	34.785	7.89485	15.1454	0.189255	4.59534	0.650039	2.24544	10.0238	0.762821	0.0192319	32.3156	42.4967	261.222	4.01804	1.44446	5.08845	16.309	2.64423	29.7308	1.5095	4.73679	5.29294	4.79423	0.322031	1.0362	13.9237	2.46715	39.7469	0.047023
Set401	12.0515	12.1562	16.1559	8.2738	15.0209	12.0244	10.8284	17.8486	0.722356	2.07942	2.35927	10.8802	0.917443	31.237	4.51651	0.532283	8.30996	3.07154	3.12127	173.083	35.6913	3.80189	8.33703	0.199778	3.98041	0.755609	3.05417	7.17762	0.815374	0.0225787	22.7093	44.4462	198.962	6.7156	2.718	1.83361	19.005	2.49925	53.7439	1.51102	4.47033	5.05469	5.56884	0.355301	0.533242	13.6134	3.7306	15.6956	0.0433873
Set402	11.5555	6.18424	17.2554	9.32766		14.4984	11.7117	17.1579	0.47521	3.08773	2.1158	6.15855	0.803454	12.2564	4.24061	0.398109	7.56709	2.08115	4.0309	203.655	32.7984	5.92603	6.49496	0.161879	4.6292	0.635646	2.27921	7.29199	1.13309	0.0275824	36.373	50.9847	162.678	3.11877	2.17402	1.87133	22.1225	3.03819	75.2166	2.13436	3.81939	5.96178	6.17228	0.46629	0.646661	12.8682	2.88527	19.6026	0.0402737
Set403	14.7239	7.92591	16.1608	9.66028	7.75119	10.2702	8.50638	21.1151	0.596347	2.73662	1.28505	10.3838	0.896656	12.2564	4.77362	0.398109	8.54063	2.09517	3.89122	225.401	32.9918	7.79008	15.4628	0.222679	3.57537	0.731233	3.31318	9.31342	0.963867	0.0302298	33.165	37.3677	740.068	4.13178	2.13841	1.87133	15.3244	2.08454	44.7418	1.20613	4.09983	4.93098	6.83999	0.319194	0.408836	15.7587	3.30727	37.3661	0.0402737
Set404	23.8283	15.8289	16.1559	8.42086		15.3816	8.67791	13.4578	0.481397	3.51594	0.4543	10.8802	0.909079	18.3846	4.2075	0.372542	9.69566	2.08115	3.65956	173.083	38.4236	6.7211	7.4248	0.196523	4.5838	0.386564	2.86539	8.9921	0.734501	0.0196937	26.4571	50.166	261.222	3.23806	2.11226	1.152	29.979	2.6551	48.2859	1.48484	3.60056	4.93098	9.1641	0.332167	0.734133	26.262	3.81891	15.0617	0.0514703
Set405	18.7801	9.20297	13.683	8.92539	1.29958	14.6253	8.50638	15.6362	0.596347	3.57968	2.35927	11.4043	0.87587	12.2564	5.07402	0.341486	6.6741	2.02866	2.96906	238.895	29.0624	6.32316	16.9958	0.193966	3.91064	0.591392	2.52539	8.50721	0.687933	0.0274933	28.934	47.4999	408.271	4.53058	1.55387	4.45249	14.1471	2.65684	47.6622	1.20613	3.70998	5.69391	4.80746	0.327187	0.408836	14.4007	3.99482	21.4241	0.0481224
Set406	24.453	15.8289	16.1559	6.95993	1.29958	10.6574	7.61408	19.49	0.428302	2.19345	0.4543	10.3838	0.87587	18.3846	4.53746	0.314188	6.75594	1.67772	2.71766	64.501	41.8586	7.90165	14.7928	0.160603	3.21069	0.460716	3.49241	11.5133	1.41683	0.0302683	43.2499	49.4965	246.428	3.11877	2.76639	1.51983	10.9068	2.23572	74.159	1.40459	4.33587	5.10641	6.53812	0.383896	0.408836	16.9798	2.68721	16.2694	0.0505089
Set407	23.7337	8.95182	14.0091	8.99503	5.28244	9.1152	9.06723	16.7419	0.573616	2.60655	0.4543	5.98933	0.909079	12.2564	4.69654	0.282712	7.18311	4.40636	3.27715	66.1615	32.7984	5.293	7.4336	0.178726	3.14522	0.534869	2.64546	9.05149	0.956715	0.0302174	25.6883	46.4691	246.428	6.08485	0.893813	1.53618	22.072	2.87263	29.7308	1.05996	4.47562	5.42141	7.6024	0.381211	0.657648	13.3956	2.88527	22.0285	0.0372176
Set408	19.8691	13.1132	16.136	7.83586	0.722208	11.7101	7.62447	24.574	0.469135	2.64018	4.26423	9.25593	0.817706	29.4476	4.49772	0.398109	7.56709	5.52255	3.19498	57.4984	21.0312	6.63422	7.43085	0.140008	3.94005	0.588844	1.12588	7.2326	1.5911	0.0230565	36.5367	46.6508	330.587	3.37419	0.465205	4.55328	16.309	2.65164	42.3424	1.12588	4.33587	5.10306	5.31751	0.300926	0.408836	17.4408	3.68967	39.7469	0.0362974
Set409	14.2279	13.1132	17.7676	10.0519	4.70736	16.2923	11.7117	19.6143	0.500131	2.12222	1.75426	11.0278	1.01717	29.4476	4.40275	0.459431	6.3852	4.06001	3.55322	45.6645	35.0923	5.90769	16.4158	0.213599	3.91064	0.605806	2.40327	12.873	1.12154	0.0199853	26.4571	47.053	156.901	5.22418	0.954403	4.37371	27.2235	2.44569	57.3533	1.95972	3.44244	6.2652	6.47966	0.479637	0.817671	16.1463	4.04547	28.1817	0.0451827
Set410	28.8352	14.7488	14.2217	10.4036	1.05885	16.914	5.69471	17.8486	0.629864	2.38363	1.33964	10.2569	0.967454	12.2564	4.77327	0.364459	6.3852	0.403382	3.00692	67.1452	23.0446	3.7463	8.33703	0.160603	3.41479	0.70891	2.77363	7.29199	0.735787	0.0164263	26.4571	45.8633	214.059	3.23806	1.90049	5.15141	16.309	2.60815	68.7421	0.818856	4.5202	5.84552	5.56884	0.319194	0.408836	10.0867	2.67815	26.6702	0.0362974
Set411	13.7319	6.18424	16.6114	7.27689	1.05885	17.1422	8.67791	13.4578	0.549093	1.05139	4.26423	6.15855	0.975732	12.2564	4.40275	0.441784	8.49902	8.46486	2.61943	80.3754	29.0624	8.05017	8.33703	0.19416	5.2887	0.627923	3.61837	10.7516	1.11119	0.0207278	22.7093	42.9809	242.612	2.98264	2.59588	1.57311	25.9949	2.6551	43.2642	1.51102	3.90929	5.47624	6.84007	0.327187	0.778503	14.4007	2.92735	23.8501	0.0362974
Set412	26.4351	13.5664	19.2851	6.95993		16.2533	8.95388	18.9203	0.596347	2.54452	3.2854	11.7232	0.736576	29.4476	4.12605	0.473742	6.6741	2.02407	3.19498	71.9051	30.435	3.92265	6.52742	0.14375	2.87688	0.619386	3.79478	9.05149	1.17716	0.0221227	31.0158	52.5682	279.207	4.13178	0.465205	1.87133	18.0879	2.10948	19.1859	0.848496	2.4203	5.41062	7.635	0.422886	0.408836	15.275	3.46664	23.8501	0.0545631
Set413	26.7012	5.15833	16.6114	7.13157	12.5521	13.3161	9.13097	16.1944	0.722356	3.66892	4.74292	7.63173	0.815844	12.2564	3.77574	0.400008	3.88688	1.54714	3.67655	183.158	35.0923	6.89573	6.84483	0.208484	3.31656	0.635646	2.66368	5.41812	0.642616	0.0232997	32.6252	42.5243	247.715	5.79575	2.01527	2.62865	18.8138	2.23572	36.004	1.55474	3.76147	6.58463	5.31751	0.140587	0.646661	19.9756	3.28562	35.3776	0.0518679
Set414	27.8253	5.15833	18.0613	10.3216	7.87416	16.6254	10.1248	16.2027	0.520461	3.02412	2.22498	11.0385	0.765571	12.2564	3.77574	0.304738	8.30996	5.17757	3.00692	68.3487	41.0989	7.11904	18.8652	0.186951	4.283	0.650039	3.05486	9.31342	0.775581	0.0347273	36.373	42.9534	242.612	4.79758	0.465205	5.31104	15.3244	2.62991	53.7439	1.16482	4.79554	5.38834	6.07758	0.331288	0.734133	14.4464	3.99656	23.8501	0.0445582
Set415	14.6241	12.8621	16.1559	6.29664	0.722208	18.1047	5.89367	17.4359	0.573616	3.133	3.2854	10.0666	0.887503	18.3846	4.55349	0.381161	9.3457	0.841435	2.87354	192.996	30.435	5.36525	6.1748	0.160603	2.97198	0.635646	2.92475	9.33546	0.735144	0.0225787	36.4188	45.6174	198.962	3.51032	2.64253	1.152	15.6218	2.10948	54.4203	1.16482	4.11453	6.58463	4.80746	0.322031	0.871629	12.1364	3.33182	21.4241	0.0411772
Set416	21.548	15.5848	15.2931	9.14034		15.3635	10.2373	22.695	0.596347	3.3644	3.30661	5.2709	0.923331	12.2564	4.9961	0.450788	7.3751	0.956327	2.88689	54.0992	34.1035	7.11904	6.17755	0.213599	3.21069	0.588844	2.37216	13.0307	1.04419	0.0321913	27.6889	40.25	156.901	3.11877	2.43796	2.01107	12.7794	2.55629	48.2859	1.05996	3.99918	7.64829	6.30785	0.364557	0.657648	15.143	3.09627	21.4241	0.0561883
Set417	30.0502	14.7719	19.1713	6.226	7.99192	12.2447	8.87257	22.383	0.469135	2.73356	0.4543	12.0781	0.902473	31.237	4.07815	0.341486	7.68026	4.61296	3.00692	76.7833	34.785	4.7028	7.08098	0.213599	4.03535	0.777478	2.86893	9.33546	0.846251	0.0301718	38.0322	41.6428	306.389	4.40604	2.03482	1.46632	18.1311	2.45801	34.1968	1.4422	2.84172	5.40016	6.17228	0.572979	0.408836	12.0211	3.65104	46.543	0.0412117
Set418	23.8283	6.18424	16.6586	7.64186	7.75119	16.1009	6.55025	18.6587	0.683415	2.30219	3.65923	9.77628	0.909079	18.3846	4.17642	0.314381	6.11067	4.51687	4.33882	219.443	21.4673	5.55327	7.4248	0.213599	3.74984	0.684396	2.92475	9.25117	1.09648	0.0280444	43.0551	47.5046	348.123	4.96876	1.80902	1.92484	10.9068	2.43282	20.1078	2.13436	3.60056	6.19863	5.89285	0.284845	0.408836	15.143	3.32539	21.4241	0.0601766
Set419	14.2279	4.90718	17.7676	8.1208	3.88901	11.0523	7.23347	17.4359	0.776926	2.42519	3.65923	11.2077	0.825597	46.6388	4.01189	0.314188	9.69566	0.403382	3.0186	180.971	38.0014	3.80189	6.75478	0.206622	4.486	0.555666	2.72907	7.29199	0.641972	0.0302053	25.6883	41.2597	198.962	4.66146	2.76132	4.41918	32.2916	2.67336	29.7308	2.25833	3.70998	5.61965	5.29159	0.545154	0.408836	14.4007	2.80473	13.5502	0.0481224
Set420	26.793	14.2268	16.4017	7.79486	19.4307	16.5758	9.06723	18.6587	0.500131	1.02208	2.22498	8.61158	0.831414	29.7532	3.77574	0.408518	7.68026	0.634838	2.88689	57.4984	21.4673	5.90239	7.75101	0.16769	3.83304	0.518302	3.28588	8.9921	1.25346	0.0193222	32.4304	46.4691	314.028	4.40958	1.01585	1.152	22.33	2.91512	36.9258	2.5581	4.13934	5.10641	6.5335	0.471446	0.657648	12.8374	3.56044	19.0287	0.0434678
Set421	23.7337	12.4073	17.4843	7.4642	0.722208	18.6035	7.24789	15.6525	0.707664	3.76835	0.4543	11.7232	0.887503	12.2564	4.17642	0.439028	7.3751	5.25901	3.79802	292.849	36.635	6.60642	7.4248	0.201704	4.5838	0.378016	2.4026	12.873	1.04052	0.016331	32.5561	41.2597	258.596	4.27346	0.465205	1.4286	22.7547	2.6803	30.6527	1.70376	3.23756	5.10641	5.40988	0.590415	0.408836	12.8682	2.68721	14.4878	0.052938
Set422	21.1046	13.5145	16.4017	4.43319	1.05885	21.4977	7.53824	22.1134	0.596347	1.05139	3.94048	7.63173	0.821661	28.3829	3.94676	0.439028	8.35558	5.4252	2.88689	61.8567	43.678	6.90724	15.1454	0.160603	4.99094	0.461293	2.25682	8.30321	1.01108	0.0351795	29.4361	34.4578	286.937	5.62793	1.99573	4.14827	25.652	2.65684	61.0176	1.13518	4.09239	5.38834	6.53812	0.544044	0.646661	14.7719	3.81891	26.2761	0.0465272
Set423	24.5248	14.2807	14.2158	8.92539	8.32856	16.2328	5.69471	21.1314	0.520461	4.08588	0.908601	13.8536	0.842202	29.7532	4.20278	0.398109	8.09732	3.12862	3.57773	67.1452	27.2312	7.11904	15.7227	0.187433	5.36953	0.826821	2.3702	13.7819	1.57729	0.0251246	34.7636	42.5243	170.408	5.947	0.465205	1.152	17.4046	2.33177	34.1968	1.20613	4.13934	5.8337	6.88756	0.586314	0.734133	12.0838	2.28917	23.8501	0.0496407
Set424	14.7239	7.34172	20.58	7.73515	16.962	12.6016	8.31171	17.8486	0.596347	3.00331	3.05422	4.5343	0.817706	37.3257	4.2075	0.333838	6.97542	2.89257	2.71051	228.045	44.9862	6.10363	14.7928	0.160603	4.99094	0.647825	2.36951	13.0307	1.16395	0.021054	22.3277	47.7154	264.373	3.23806	0.465205	1.51167	30.6249	2.6803	41.0716	1.82734	3.20751	6.68569	6.17228	0.575476	0.910345	16.2038	2.88527	58.0988	0.0518679
Set425	28.886	12.1562	14.2158	9.28566	10.6924	12.6016	7.61408	21.0987	0.675436	3.57822	2.22498	7.63173	1.20497	28.3829	4.85034	0.410316	7.54207	5.50633	2.87354	381.555	37.5714	3.92265	6.84757	0.21023	3.94005	0.489567	2.4026	14.0351	0.956715	0.0196937	26.4571	39.4658	246.428	3.51032	1.91661	1.9412	10.9068	2.58095	51.6165	1.23079	3.81711	5.47624	6.1933	0.525776	0.657648	12.189	3.32539	26.2761	0.0451827
Set426	22.8511	12.4073	18.0296	7.58593	3.88901	17.799	12.9642	22.383	0.647986	3.42727	5.34161	15.239	0.765571	28.3829	4.18291	0.451421	4.53215	5.77154	2.61499	57.4984	35.0923	6.32316	7.4248	0.160603	4.10056	0.599162	2.64546	11.127	0.820943	0.0302683	25.5735	44.0306	246.428	3.51032	1.97795	1.97836	18.8621	2.21079	36.3535	1.74922	3.99383	6.86535	6.88756	0.332167	0.408836	16.0823	3.30727	17.781	0.052938
Set427	14.2279	13.8532	16.1559	7.75583	3.64827	15.3741	4.82984	23.7009	0.492762	2.02291	2.22498	14.186	0.803454	12.2564	4.94754	0.46671	7.97687	2.02866	2.61499	192.996	21.2246	3.7463	6.1748	0.210739	4.38101	0.534869	2.92475	9.25117	0.735787	0.0207278	34.2615	44.0582	344.306	5.50664	0.465205	3.24622	14.8476	2.89416	31.1342	1.47184	4.65753	5.1993	5.89285	0.430286	0.533242	10.5318	2.93397	22.0285	0.0433067
Set428	21.8487	15.8525	16.1559	8.92539	4.9481	15.8963	8.67791	17.8486	0.752328	2.05577	4.26423	16.1213	0.836631	35.4296	5.1065	0.314188	9.59542	2.08115	3.0186	45.6645	39.0097	7.01116	16.0204	0.172095	5.2096	0.684396	3.41143	8.9921	1.30602	0.0276239	26.1903	39.4382	297.808	2.5219	0.954403	1.88713	18.8138	2.65684	49.2375	1.54711	4.0471	5.13859	6.09212	0.360457	0.408836	14.7719	3.70374	30.2284	0.047023
Set429	25.9101	6.18424	14.8678	8.96021	5.28244	15.4556	8.67791	21.0987	0.706708	3.45774	2.42127	15.0932	1.0022	12.2564	4.07815	0.475992	4.95932	3.07613	3.46872	55.3113	23.0446	5.90239	7.4248	0.178955	5.5709	0.627923	2.66368	6.81372	1.13736	0.0302938	32.9524	34.4578	258.596	3.51032	2.54678	4.37371	18.5647	3.37653	55.2126	1.09757	4.16979	6.39537	4.94445	0.456155	0.866135	17.8382	4.112	26.2761	0.0416129
Set430	12.0515	18.3793	15.3301	6.54492	5.28244	19.6496	8.78077	22.105	0.722356	1.4214	0.4543	15.1135	0.726824	37.3257	3.98822	0.334405	6.97614	1.7348	3.49322	56.2863	31.3602	5.7614	20.6795	0.160603	4.3428	0.644057	2.36951	7.35138	0.723028	0.0251246	32.3156	47.4723	170.408	4.01804	2.53869	1.87133	18.4361	2.90677	54.4203	2.00748	4.87797	4.07271	6.90536	0.510877	0.657648	14.7523	3.32539	16.6333	0.0353594
Set431	23.7337	7.34172	16.9879	7.91529	3.88901	12.8935	8.98488	16.186	0.596347	2.72432	3.3379	9.77628	0.887503	29.7532	3.86353	0.408518	7.02007	2.08115	3.00692	195.183	34.1035	7.11904	6.1748	0.179447	3.21069	0.609633	2.36951	12.873	0.762821	0.0165217	36.7338	47.053	178.138	5.947	0.465205	4.57526	18.0879	2.53186	66.4207	0.781246	3.81939	4.20118	8.21714	0.497904	0.408836	11.3078	3.56044	16.2694	0.0481224
Set432	20.4815	13.0613	20.5218	10.0156	4.70736	12.6016	11.7117	22.695	0.685308	1.36277	3.05422	13.1783	0.736576	35.8468	4.59323	0.442803	9.1598	2.11309	2.71051	173.982	30.8761	7.4238	7.4336	0.187433	4.45631	0.460716	2.33857	7.17762	0.75308	0.0236425	31.2826	42.9534	191.232	4.13178	1.01585	1.99422	29.3854	3.00637	41.0716	1.74922	4.13934	7.27173	6.15741	0.489754	0.527748	14.9079	2.92735	48.7286	0.0496575
Set433	22.2766	5.61149	17.5982	7.79486	5.28244	8.00615	5.52748	21.1314	0.571852	1.68222	4.28978	12.5323	0.765571	12.2564	4.31431	0.464815	7.61667	1.39438	2.71051	68.3131	37.5173	6.90724	6.1748	0.160603	5.02174	0.609633	2.37474	10.7516	1.16395	0.0182535	29.9382	45.6174	348.123	6.74459	2.39886	1.93277	30.6617	2.60815	48.2859	1.20613	2.84172	4.42588	7.6024	0.350626	0.408836	10.9153	2.88527	17.781	0.0354399
Set434	25.4854	14.2807	19.5902	8.99503	6.13217	16.5588	9.07711	19.6306	0.722356	1.60894	4.27972	14.0857	0.846383	12.2564	3.8899	0.443103	7.56709	1.68231	2.81588	59.8784	21.0312	4.96166	6.1748	0.19037	2.97198	0.605806	2.3702	8.68759	0.815374	0.0266624	27.6889	46.4691	728.149	6.41301	2.43796	4.17772	15.3244	2.6978	19.1859	0.818856	3.90882	5.10641	7.24498	0.53182	0.408836	15.143	3.31633	31.7432	0.0417102
Set435	14.6241	9.20297	15.9917	9.28566	1.29958	14.9604	8.4943	17.2952	0.722356	1.99893	1.33964	11.7728	0.736576	29.4476	4.74822	0.413123	3.88688	1.54714	2.67265	65.9331	24.6218	6.90724	15.6678	0.231164	3.67961	0.804363	2.96489	11.127	0.998319	0.0300946	26.1903	55.0027	285.474	4.01804	2.51503	1.152	22.0245	2.10948	46.8984	3.7219	3.49807	5.66803	6.48257	0.456155	0.853046	13.4786	3.30727	36.3816	0.0451648
Set436	22.6578	12.8621	14.776	9.70208	7.87416	15.3741	7.61408	22.105	0.558404	1.44859	1.98141	10.6988	0.815844	18.3846	4.20278	0.324024	6.3852	6.81443	3.64133	64.721	21.4673	4.68297	7.68462	0.170025	3.57537	0.450272	2.80603	6.05542	0.641972	0.0321913	32.6252	49.4965	253.492	4.7359	2.05719	1.87133	14.8476	2.51014	33.2749	1.90972	3.99918	5.38834	6.21549	0.350626	0.408836	13.2423	3.10533	24.4693	0.0412117
Set437	28.0961	4.90718	16.4017	11.6559	10.1173	11.3152	8.4943	17.8486	0.409568	1.68222	2.77596	11.2896	0.887503	29.4476	4.82494	0.314381	9.14408	0.956327	3.57773	54.0992	43.6786	5.60371	23.5777	0.189053	4.3428	0.498081	3.4279	12.8261	1.26566	0.0230382	31.0158	49.0386	286.937	8.49468	0.465205	2.61229	16.0986	2.31304	53.7439	2.5388	3.84157	5.19671	5.64015	0.284845	0.889779	10.9153	4.05314	33.2548	0.0412117
Set438	19.8691	11.9705	15.2931	8.99503	3.64827	13.2628	7.23347	23.6998	0.592242	2.53649	1.33964	4.36509	0.977824	12.2564	4.71836	0.362368	8.99574	3.42659	3.6231	52.667	33.2077	5.6687	21.817	0.193558	3.77675	0.684396	3.46188	9.31342	0.815374	0.0272351	32.4304	46.4796	273.43	4.50848	2.44715	1.4286	16.9277	2.70553	36.9258	0.848496	4.25969	4.42588	5.29159	0.541901	0.969342	13.6134	3.30727	18.091	0.0433873
Set439	27.2739	12.1229	18.8128	6.54492	4.22565	11.5729	6.08833	16.1944	0.817729	2.80029	0.681451	11.7644	0.960489	31.237	4.25964	0.364459	7.56709	0.956327	3.89122	171.871	28.1564	8.28255	19.5086	0.184543	3.84495	0.534869	1.81123	10.1122	0.722384	0.0301914	22.7093	49.0386	300.612	3.81271	0.465205	1.152	16.396	2.70553	36.9258	1.93438	3.81939	6.22965	6.88756	0.331288	0.527748	13.3133	2.88527	35.2206	0.0451827
Set440	21.548	7.34172	16.1559	9.65063		10.5441	4.82984	19.4736	0.65181	2.05577	3.74083	16.1654	0.786849	35.4296	3.40529	0.604687	6.3852	0.403382	2.61943	211.008	37.0761	5.90239	19.7951	0.157576	3.74984	0.601912	3.09054	9.25117	1.01108	0.0290199	28.0705	45.4066	240.651	5.30885	1.60372	1.58153	25.026	3.39892	48.8742	1.57675	4.55268	4.07271	4.28418	0.319297	0.969342	10.5318	2.92735	19.3092	0.0445582
Set441	32.83	19.3719	16.1559	8.8998	0.722208	16.6718	8.09834	16.7419	0.407912	3.40311	2.1158	10.3838	0.792666	12.2564	4.51206	0.317485	8.02315	1.39438	4.16221	204.83	27.2312	7.22477	15.1427	0.179447	3.98869	0.696151	2.72574	10.0238	0.86751	0.0233695	25.6883	41.6704	299.611	2.77732	2.45559	2.01107	29.4648	2.31304	33.2749	1.82734	3.99383	4.42588	4.21889	0.300926	0.408836	14.8086	2.80473	19.3092	0.0495602
Set442	21.548	13.5664	13.8273	6.62927		16.6718	7.61408	21.0159	0.590586	2.42034	4.26423	9.94928	0.836631	12.2564	3.40529	0.366624	5.03823	1.20079	2.51676	57.4984	37.5173	3.80722	7.4248	0.140008	3.74984	0.672771	3.72321	5.4775	1.1246	0.0230565	29.4361	52.5682	370.021	4.99132	2.2298	1.99422	11.681	2.67607	44.7418	1.87106	3.99918	5.18593	6.09212	0.300926	0.853046	12.0838	3.09167	26.2761	0.0443252
Set443	19.8691	15.7469	17.7676	9.28566	5.28474	16.3957	7.52393	17.8486	0.596347	2.05222	1.33964	8.63263	0.909079	12.2564	4.85975	0.364459	7.68026	0.956327	3.65956	180.985	29.5946	4.82435	6.75478	0.198564	4.58634	0.588844	2.80603	6.05542	1.28637	0.0230565	25.955	47.5603	221.788	4.27346	1.62589	4.00685	17.4945	2.34438	35.4316	2.85949	4.40472	5.87671	4.21889	0.319194	0.408836	17.732	3.79098	16.6333	0.049205
Set444	26.4351	9.20297	15.6348	8.92539	6.13217	10.5537	7.24789	17.9892	0.699234	3.72156	2.37795	15.5211	1.01717	35.8814	4.77195	0.434006	6.04439	4.24362	2.59049	75.3512	19.6473	5.6725	20.0095	0.153171	5.29305	0.489567	4.053	12.1209	1.21571	0.0301914	25.955	41.6428	304.873	6.08485	1.79554	4.35407	10.9068	2.69108	36.004	1.93438	3.81939	5.08277	6.07758	0.547057	1.02087	14.4007	2.88527	40.9547	0.0558137
Set445	24.5248	13.0037	14.8678	10.7946	6.81507	10.6574	9.3658	24.6638	0.657497	2.20383	3.94048	4.36509	0.856453	33.4292	4.12605	0.324024	7.05056	3.18112	3.61889	63.2888	19.6473	7.05662	6.52742	0.207399	4.3428	0.656173	2.60365	8.50721	1.43022	0.0221227	25.6883	48.8554	170.408	7.2103	1.32242	1.93277	26.3431	2.23572	42.3424	1.78974	3.99383	5.82256	4.28418	0.510702	1.05943	17.8382	3.09167	48.7286	0.0434678
Set446	19.2761	16.1896	17.391	8.92539	5.28474	15.4038	11.3575	27.7659	0.429958	1.07858	3.2446	5.2709	1.06871	29.4476	3.32856	0.434006	5.71171	2.08115	2.79137	173.083	37.5602	7.4787	6.17755	0.178726	3.98869	0.620726	2.93079	10.7516	0.735787	0.0220105	32.6252	52.4064	164.631	5.947	1.76198	3.24622	24.8185	2.6803	33.2749	1.5095	3.49807	6.51294	5.98522	0.386379	0.533242	14.1419	2.88527	37.523	0.0549422
Set447	11.5555	15.9154	15.4589	6.62927	5.89144	12.6196	6.66674	21.6492	0.549093	2.57646	0.908601	9.58343	0.927513	34.7944	4.63891	0.39464	8.99574	4.40636	3.65956	317.732	31.3602	8.78937	7.4336	0.16769	3.95506	0.637305	2.98976	9.05149	1.31528	0.0225787	42.6026	42.4967	286.937	2.5219	1.15317	1.87133	15.3244	2.72223	53.8092	1.85699	3.93324	5.69391	5.3828	0.445185	0.689089	13.8407	3.44005	42.6624	0.047023
Set448	25.7264	5.15833	16.1559	11.5736	4.22565	14.6201	8.4943	13.1798	0.520461	1.05139	2.22498	4.5343	0.87587	31.237	3.86353	0.438847	4.95932	3.36951	2.9312	67.1452	33.2077	3.80189	6.52742	0.223458	3.94966	0.638566	2.60365	7.86991	0.710268	0.0176137	27.8038	39.4382	330.178	6.08485	2.25131	1.46632	16.0986	2.23572	60.4452	2.5581	3.99918	6.89299	5.81487	0.300926	0.408836	16.9798	3.81891	18.091	0.0354399
Set449	24.5248	6.63741	14.5044	6.26182	18.3283	18.4737	8.09834	16.464	0.596347	1.4214	3.05422	10.2569	0.910272	12.2564	4.77195	0.420758	7.18311	1.7348	2.61943	77.9955	35.4979	6.87825	8.33703	0.242805	4.41237	0.635646	2.63995	8.87919	0.687933	0.0221227	22.5944	48.4723	387.586	4.33711	1.63269	1.9412	15.6218	2.93689	76.7919	1.12588	3.49807	6.86535	7.95476	0.567823	0.613253	12.0838	2.92735	18.091	0.047023
Set450	11.5555	17.5773	15.2931	10.3216	3.64827	12.6016	8.67791	21.1314	0.429958	1.4214	2.17039	5.98933	0.936984	12.2564	4.2075	0.404098	4.56037	1.68231	3.52067	55.3113	29.9764	5.6687	8.33703	0.238198	4.64218	0.742263	1.60619	6.05542	0.641972	0.0255322	32.8922	34.4854	408.084	4.99132	0.893813	1.97836	24.8185	2.70553	46.1452	1.19446	4.26136	5.65621	5.70543	0.251576	0.657648	17.2279	3.1945	25.4624	0.0445582
Set451	23.641	11.8362	22.5195	10.0156		12.2741	6.55025	19.49	0.489526	3.51594	2.42127	9.07453	0.821661	35.4296	3.94676	0.475992	7.34758	1.39438	3.00692	257.24	30.6396	6.32316	15.1454	0.152457	3.94005	0.684396	3.69421	9.62941	0.722384	0.0314	25.5735	50.0979	198.962	3.23806	3.60705	1.46632	14.4952	2.33177	55.1606	1.20613	4.09239	5.10641	5.70543	0.319297	0.408836	12.4663	2.93397	35.2206	0.0499805
Set452	14.7239	16.1896	15.7526	8.92539	4.9481	6.56627	11.7117	21.1314	0.629864	2.05577	1.28505	11.0278	0.923331	29.4476	3.32856	0.434006	6.6741	2.11309	3.6231	163.436	38.4236	6.68844	16.5977	0.160603	4.89182	0.603636	1.75238	6.05542	0.734501	0.0225787	33.1589	34.4578	265.439	5.22418	2.59588	1.57311	12.9869	3.10801	46.1452	1.40459	3.81939	4.42588	6.17228	0.779142	0.533242	13.9237	3.1945	42.6624	0.0518679
Set453	17.2965	9.65614	14.6861	9.69932	0.722208	11.4472	11.3575	19.6143	0.733448	2.02792	2.1158	11.2313	0.887503	29.4476	4.17642	0.362368	6.78416	1.79262	3.65956	63.2888	19.6473	7.7209	6.84757	0.160603	4.58634	0.812607	1.75238	8.6282	0.86751	0.0301914	22.7093	41.6704	170.408	4.27346	1.60664	3.24622	12.9869	2.58095	34.1968	2.58252	3.60056	6.18228	7.41456	0.327187	0.408836	15.2224	3.81891	28.7101	0.0465272
Set454	25.4854	12.8101	14.6531	8.99503	1.29958	14.0306	10.3895	13.4578	0.473554	2.72432	2.22498	7.63173	1.01632	31.237	4.01189	0.404098	8.12677	0.981185	3.418	204.06	29.0511	6.32316	7.10464	0.238198	4.58634	0.414803	3.74136	8.24188	0.762821	0.0301914	31.0158	49.9201	178.138	5.30885	2.79987	2.62865	15.8012	3.10801	41.1976	1.51102	3.99918	5.9922	4.28418	0.471446	0.869158	11.3078	3.99482	21.4241	0.0434678
Set455	30.0017	17.5773	16.1559	6.95993	6.81507	18.4737	11.4195	27.4703	0.699234	2.57646	3.19001	9.81953	0.842202	38.5761	4.20278	0.304351	8.04043	0.841435	3.46872	54.8542	27.6724	3.80189	7.16498	0.144311	4.486	0.534869	3.05555	12.5235	1.28637	0.0314	29.4361	49.9353	156.901	3.51032	0.465205	2.01107	20.2498	2.70553	42.9535	1.54711	4.02314	5.69391	5.3828	0.353109	0.765373	14.1319	2.88527	17.781	0.0460006
Set456	23.7337	14.7339	16.136	7.13157	1.05885	17.4104	8.39377	16.186	0.699234	2.68305	3.74083	10.2569	0.90052	29.7532	3.01567	0.430571	9.42797	1.79262	2.59049	69.5251	22.8512	5.6725	7.68462	0.228202	4.2497	0.635646	3.09054	12.9094	0.735144	0.0353903	22.3277	47.7154	274.981	3.11877	1.4436	3.88781	15.8012	3.06541	33.2749	1.52245	3.76147	6.65254	5.3828	0.546718	0.652154	15.7587	3.60608	45.0314	0.0514184
Set457	23.7769	16.6776	16.6935	13.9332	8.44923	15.3741	4.82984	16.186	0.48787	2.73356	0.908601	6.89514	0.786849	50.2381	3.97134	0.304351	6.3852	0.634838	3.21949	201.873	35.0923	3.80189	15.7227	0.215546	4.58634	0.675893	2.07749	15.0673	0.815374	0.0225787	33.165	42.9534	722.124	6.34409	1.84856	5.49862	18.1311	2.53533	36.3535	1.55209	5.12127	5.28055	9.1641	0.546002	0.408836	11.3604	3.70788	13.5502	0.0471859
Set458	29.4903	5.61149	21.6925	8.99503	19.4307	9.29785	12.1395	18.1299	0.57272	1.69535	0.4543	15.4397	0.909079	12.2564	4.94754	0.252658	4.95932	3.07154	3.00692	45.6645	19.6473	6.22957	21.0693	0.144311	4.58634	0.521728	2.84662	8.6282	0.978618	0.0272282	32.8922	49.3262	292.926	6.02501	2.9826	1.51983	11.3836	2.18585	43.2642	0.818856	2.78609	5.53529	4.79423	0.319194	0.613253	13.3956	2.70729	25.4624	0.0451827
Set459	21.8487	9.20297	14.3601	5.74706	13.1611	16.3281	13.7681	19.0988	0.764664	2.02792	4.16763	15.6508	0.923331	12.2564	4.30513	0.352973	7.74653	0.981185	4.17057	239.847	48.0106	5.7614	15.1427	0.220435	4.59206	0.63463	3.78678	12.5235	0.595405	0.0272351	36.2699	52.1065	178.138	4.96876	2.21195	1.51167	23.4227	2.67607	20.1078	1.19446	3.93473	6.50078	5.53303	0.353109	0.689089	10.5318	3.56044	37.5023	0.0323263
Set460	24.5248	7.92591	15.0805	10.7946	0.722208	14.6367	10.2373	17.0256	0.644447	3.28018	2.35927	10.6988	0.825597	12.2564	4.82494	0.362368	9.3458	0.841435	2.76687	56.2863	29.9764	4.85923	6.17755	0.206622	3.56067	0.605806	1.75238	7.35138	0.734501	0.0321913	43.5168	39.4658	198.962	5.40775	2.52667	3.8501	17.4046	2.72035	70.8828	2.5388	3.79987	6.10239	5.46774	0.286027	0.689089	22.4816	3.26207	21.4547	0.0543759
Set461	16.6037	15.8808	14.5418	7.64186	9.05823	15.3741	7.52227	24.2845	0.707664	2.38363	2.22498	7.63173	0.775324	29.4476	4.98846	0.353923	7.18311	3.36951	3.21321	175.463	43.9484	6.17047	19.1624	0.176397	3.95506	0.684396	2.92475	10.7516	1.48457	0.0332976	36.377	47.9614	164.631	6.74118	2.44496	4.37415	22.1225	2.23572	57.8897	1.12588	3.76147	5.8337	4.79423	0.334196	0.408836	11.3604	3.28976	32.4293	0.047023
Set462	28.8352	6.18424	16.6586	6.38546	15.4022	13.0158	10.2087	17.9892	0.549093	2.49586	0.4543	11.9443	0.946107	18.3846	4.63891	0.471119	7.18311	3.12404	3.99957	57.6912	39.7166	2.80972	6.84483	0.223458	4.37039	0.745979	2.24544	9.25117	0.682409	0.0302174	29.9382	48.8554	282.046	5.947	0.465205	1.87133	23.8382	2.58095	54.4203	1.5095	4.02314	6.62413	6.54495	0.140587	0.408836	10.0867	3.48676	30.2217	0.0535419
Set463	17.2965	11.8362	14.5044	8.99503	17.571	18.4737	7.94552	19.6888	0.573616	3.02412	3.05422	14.9795	0.991402	28.3829	4.53746	0.438847	7.3751	1.39438	3.6231	180.971	41.7993	7.01314	6.52742	0.184851	3.56067	0.698009	2.64546	11.8772	1.62743	0.0340511	36.2699	37.3401	286.937	4.11693	2.90767	1.7959	16.396	2.40788	59.5099	1.19446	3.09203	4.75432	4.87275	0.420909	0.408836	16.0948	3.55262	15.6956	0.0552137
Set464	21.8487	13.1708	16.136	8.47426	5.52317	11.973	10.1948	18.6587	0.544206	2.57646	2.37795	7.63173	0.985465	12.2564	3.86353	0.352973	7.76464	1.54714	3.00692	56.2863	29.5946	5.88705	20.6788	0.213599	4.6292	0.692182	2.92475	11.8772	0.735144	0.0264737	29.4361	51.4875	354.807	2.77732	1.60372	1.92484	30.1702	2.39036	43.2642	2.90499	4.14339	5.96178	4.88659	0.332167	0.527748	10.8627	3.57215	28.1817	0.0445582
Set465	23.8283	13.8752	14.8987	7.57569	1.29958	11.4472	12.5429	14.0111	0.501787	3.5545	0.4543	13.7625	0.803454	34.0547	4.27076	0.329137	7.18311	3.42659	3.00692	183.933	24.235	4.82957	7.75101	0.213599	4.2497	0.518501	1.75238	10.1771	0.75308	0.0321913	36.373	50.3822	214.059	4.7359	1.50262	2.01107	10.9068	2.08454	55.8237	1.13518	3.74297	6.41694	6.53812	0.546881	1.08561	14.0893	3.30727	13.5502	0.0433067
Set466	30.0017	11.8362	18.1525	9.50531	8.44923	15.6702	10.2087	17.8486	0.779085	3.02412	0.908601	15.9139	0.765571	29.7532	4.46038	0.41549	7.30882	1.79262	3.89122	171.871	29.0624	3.73843	18.1256	0.184543	2.87688	0.684396	1.60619	7.86991	1.21901	0.0283627	33.1589	44.4462	264.373	7.2103	2.53536	2.00264	16.0986	2.58095	50.4425	2.23928	3.42015	5.27939	4.21889	0.512803	0.646661	12.189	3.48676	37.5023	0.0403542
Set467	14.6241	15.956	15.3087	7.83586		12.6016	8.67791	23.9055	0.520461	3.32422	0.4543	11.4438	0.898291	12.2564	4.22438	0.442803	7.05056	1.68231	3.37683	65.9331	32.2941	7.19383	8.01083	0.179447	3.57537	0.570338	2.40396	12.6444	0.734501	0.0230565	32.8922	46.4691	221.788	5.12057	1.64114	1.51167	21.3282	2.47063	47.6622	1.19446	4.03676	4.16895	4.87275	0.556138	0.679663	12.3923	3.70374	39.7469	0.0451827
Set468	14.7239	15.5039	15.0805	7.58593	10.918	16.0838	4.82984	25.1273	0.596347	1.36277	2.22498	10.6988	0.937583	18.3846	4.08862	0.304544	7.56709	5.71844	3.395	64.501	21.0312	7.6092	7.4248	0.198564	4.51927	0.730937	1.81054	11.7873	1.26566	0.0251246	32.6972	46.2677	330.587	5.947	2.30966	3.71707	18.5647	3.10801	40.1497	1.19446	4.50513	5.75484	5.31751	0.322031	0.408836	13.3956	2.88527	21.4241	0.0442447
Set469	25.2763	14.7488	15.8474	10.0156	9.50832	12.6016	10.6034	22.955	0.549093	1.07858	3.72043	10.9935	0.917443	18.3846	4.63891	0.376016	7.76464	2.02866	3.55089	171.795	21.2246	6.13624	7.4336	0.199401	4.24849	0.525009	2.66368	11.1279	1.00008	0.0263851	31.2826	47.0254	274.981	4.99132	1.99195	1.98629	16.309	2.70553	72.3316	1.12588	3.76147	4.63768	6.83999	0.364557	0.408836	10.5318	3.84622	19.6026	0.0421318
Set470	21.548	5.15833	14.8678	9.29284		19.2797	4.82984	16.2027	0.642791	1.4214	1.75426	15.5211	0.775324	38.5761	5.1065	0.398109	5.71171	1.31568	2.9312	257.24	27.2425	3.77409	7.10739	0.184543	3.29513	0.585257	3.69922	8.30321	0.956715	0.0277101	34.7636	46.6508	1143.97	5.12746	2.07417	1.47395	19.0079	2.77132	66.4207	1.74922	3.81939	5.47624	4.74217	0.529336	0.527748	12.0838	3.22286	19.6026	0.0490337
Set471	16.8005	11.1303	15.2931	6.80693	4.70736	9.61242	8.4943	18.1299	0.922813	1.39209	3.3379	10.867	0.825597	35.4296	3.99224	0.304738	6.75594	3.07613	2.67265	56.2863	30.435	3.88777	16.432	0.211013	2.97198	0.675893	3.31318	7.92929	0.774982	0.0260883	32.8922	42.4967	221.788	4.59253	1.4436	4.45249	20.7266	3.03281	43.2777	1.87106	3.40403	4.63768	6.36571	0.332167	0.527748	25.9857	3.68967	23.8501	0.0323263
Set472	23.281	16.479	14.6531	6.29664	7.75119	17.4104	10.2373	17.1663	0.489526	1.96961	0.681451	6.15855	0.887503	35.8468	4.77195	0.398109	8.37201	1.68231	2.81318	66.8809	22.8512	5.60371	7.10739	0.16769	4.03535	0.386564	3.08956	7.35138	1.26566	0.0176137	26.0755	58.926	162.678	6.97745	1.60372	4.13026	20.1681	2.67683	36.004	1.90972	4.0471	5.36329	5.11686	0.322031	0.408836	10.8627	4.06818	19.0287	0.0496407
Set473	23.8283	5.61149	14.3601	9.47297	7.99192	17.4846	6.39234	16.7419	0.699234	2.78083	1.75426	5.82012	1.06611	40.8045	4.47677	0.317485	6.97542	0.956327	3.1395	55.3113	30.6284	6.90604	6.84757	0.179447	4.58634	0.641793	2.92475	8.68759	0.978618	0.026097	36.3129	34.4854	221.788	4.40958	2.91749	3.24622	15.3244	2.39036	19.1859	1.95972	3.86386	5.10641	4.79423	0.399713	0.408836	17.4408	3.02192	29.6478	0.0516057
Set474	28.886	11.7842	14.6531	9.66028	5.85981	14.0397	5.52748	16.7419	0.648598	2.53649	3.56505	10.711	0.906726	43.9118	4.77195	0.434006	7.56709	3.36951	4.25507	171.795	29.0511	5.97215	6.17755	0.178726	3.21069	0.461293	2.84956	9.31342	1.12154	0.0250883	31.0495	37.3677	242.612	4.72866	1.99195	4.19362	18.8621	2.61903	50.4425	1.51102	4.1475	6.976	5.89285	0.420909	0.527748	15.7587	2.68721	42.6624	0.0417102
Set475	19.2761	6.63741	14.2217	9.57301	5.85981	16.6718	8.67791	20.6947	0.573616	3.16019	0.681451	4.5343	0.831414	12.2564	4.46038	0.389047	5.68349	2.32662	3.6231	57.6912	38.9984	7.79008	6.1748	0.179447	4.18422	0.560779	2.27921	8.68759	0.735787	0.0228176	34.7636	34.4578	219.785	4.01804	2.0551	3.24622	16.0986	2.47964	63.3265	1.13518	4.7296	4.16895	4.80746	0.445185	0.65959	19.9756	3.44005	15.6956	0.0469536
Set476	18.7801	15.9674	17.7676	9.6235	9.50832	12.6016	9.9259	18.6424	0.511497	1.47578	5.34161	16.9885	1.01298	12.2564	3.01567	0.282712	5.15132	1.67772	2.81318	203.618	31.6951	6.84624	15.4628	0.206721	3.07975	0.672122	2.16515	10.0238	0.710268	0.0164263	31.5516	46.2677	156.901	5.50664	2.37126	4.8525	14.1471	2.89068	19.1859	2.25857	3.20751	5.9163	5.11686	0.322031	0.408836	12.8682	2.93397	16.2694	0.049205
Set477	22.8511	11.7842	15.2931	9.05926	10.918	11.973	8.4943	19.7278	0.638763	1.47578	2.42127	11.2313	0.909079	12.2564	5.12137	0.304738	5.52275	0.74973	3.0186	57.4984	29.4923	5.85672	16.3378	0.179447	4.51832	0.745979	2.24544	6.81372	1.38184	0.0257652	32.892	34.4854	282.046	4.96876	2.50544	1.152	11.3836	2.74919	44.1996	0.818856	2.78609	4.07271	4.87275	0.505897	0.857058	14.1419	3.09627	16.6333	0.0410864
Set478	23.7769	13.0037	17.4699	6.38546	5.89144	10.5441	5.52748	19.1176	0.558404	2.60085	0.4543	12.044	0.832449	24.5128	4.09969	0.398109	6.3852	0.634838	2.69315	228.045	23.0446	5.60371	6.52742	0.152457	2.6073	0.644057	2.4026	7.35138	0.963867	0.0188963	46.4526	39.4382	361.871	3.37419	2.32053	1.10665	21.6763	3.36174	55.1606	1.95904	4.5202	5.65944	5.29159	0.463452	0.408836	12.0838	2.46715	16.2694	0.0538493
Set479	18.7801	14.2268	16.2788	15.0578		16.2533	9.31267	21.0159	0.573616	3.10369	1.33964	10.4198	0.846701	12.2564	4.26157	0.353923	6.78416	1.54714	3.89122	56.2863	27.2312	6.32316	7.75101	0.23795	4.3469	0.675893	1.68647	7.86991	1.00052	0.016108	32.5561	46.2677	306.389	6.12561	1.70604	1.93277	16.396	2.51014	60.4452	2.60694	3.42015	5.08277	7.05678	0.300926	0.657648	11.3078	3.31248	48.3406	0.0372406
Set480	23.1538	4.90718	18.355	8.1208	1.29958	16.5588	13.4677	22.4017	0.596347	3.43016	4.3016	11.4005	0.898291	12.2564	4.47677	0.324024	8.25667	4.82096	2.51676	194.479	35.0923	5.75305	16.9239	0.1313	3.91064	0.534869	3.41402	10.0238	0.775581	0.0332976	31.2826	37.3401	219.785	4.40604	2.64253	4.41478	22.33	2.29569	47.642	1.19446	4.09932	5.10306	6.07758	0.300926	0.408836	14.4007	3.22649	17.781	0.0452454
Set481	12.0515	13.422	18.355	11.1754	12.161	12.6016	6.66674	23.6998	0.549093	2.02792	1.33964	11.2313	0.936984	12.2564	4.09969	0.473742	7.66225	2.32662	3.41121	65.9331	21.2246	4.32325	19.4886	0.178955	4.3428	0.534869	2.61413	5.41812	0.688576	0.0208231	25.955	51.4765	219.785	4.13178	3.11367	1.7959	30.6617	2.60815	33.2749	0.848496	3.99037	4.62586	4.80746	0.575476	0.798575	10.0867	3.22649	42.6624	0.0372406
Set482	14.2279	15.956	18.4906	10.3216		10.8584	7.23347	19.0988	0.637494	1.41928	1.75426	15.9139	0.991282	18.3846	3.99224	0.299537	5.68349	1.75374	3.03683	68.3487	30.4462	3.80189	7.68462	0.208484	4.45079	0.572844	2.98976	10.7516	1.11119	0.0188963	26.0755	48.2621	242.612	4.37235	1.56649	1.58153	14.1471	2.6803	29.7308	0.781246	4.48883	5.69391	7.635	0.497368	0.893506	12.189	3.91888	35.0763	0.0433067
Set483	28.7549	5.15833	15.3301	10.0519	1.29958	15.3512	8.67791	21.0987	0.803874	3.10662	3.05422	7.63173	0.896444	28.3829	3.32856	0.324024	5.86564	0.841435	3.89122	204.83	37.5007	5.74129	7.68462	0.230555	3.48027	0.423928	2.52403	8.30321	1.16459	0.0173907	31.2826	40.25	450.1	3.11877	1.76247	1.56518	18.4361	2.39036	66.4207	1.12588	4.47562	6.29981	6.83999	0.350626	0.646661	13.6134	3.32539	37.3661	0.0460006
Set484	23.7337	11.8362	18.1525	6.54492	18.3283	13.982	9.06723	14.0111	0.638763	3.38447	0.908601	8.92878	0.786849	42.6372	5.11399	0.506418	5.71171	2.11309	2.67265	57.4984	31.3602	6.57562	6.75478	0.160603	3.83024	0.647825	2.52403	13.0307	1.26566	0.0194707	32.4304	49.4965	214.059	4.52888	0.465205	1.58153	18.9128	2.6803	48.3017	2.56323	4.47562	4.42588	7.55235	0.355301	1.0362	14.0012	3.75642	21.4241	0.0362974
Set485	27.1972	11.7842	15.1859	7.58593	5.28244	16.1701	7.62447	17.8486	0.635725	2.02792	1.75426	9.40353	0.755819	36.9902	4.63891	0.369179	7.52097	2.11309	3.1395	52.667	27.6724	5.90239	7.68462	0.161879	4.3428	0.692182	2.64546	15.0232	0.855394	0.0308417	38.0322	41.2597	286.937	4.13178	1.60664	3.91518	16.396	2.10948	48.3017	1.16482	4.77745	5.28216	6.3902	0.475546	0.408836	12.8682	2.88527	35.3776	0.0518679
Set486	21.8487	9.20297	14.6531	6.54492		14.0306	7.52393	22.4017	0.675436	2.90641	4.28292	11.7232	0.881687	31.237	3.40529	0.304351	6.68966	1.7972	2.69315	64.721	34.5915	6.48663	15.7227	0.152457	3.56067	0.663454	2.64546	6.4274	1.34204	0.0255438	28.934	44.0306	282.046	4.27346	2.46105	1.51167	17.1971	2.67336	49.2375	0.848496	4.44983	5.0599	6.48257	0.251576	0.527748	14.9605	2.28917	19.0287	0.0353594
Set487	16.8005	7.92591	15.2931	7.94314	6.46881	12.493	6.66674	16.7419	0.561354	2.53649	3.2854	4.5343	0.881687	18.3846	4.64163	0.444263	4.56037	2.23067	2.69315	218.398	21.0312	4.79702	6.75478	0.205825	3.6463	0.642843	2.63995	11.6351	0.815374	0.0242611	31.0495	42.9534	261.222	2.98264	1.79575	1.87133	40.0604	2.67336	33.2749	3.33846	5.07927	6.22965	6.07758	0.445185	0.533242	12.8682	2.46715	23.8501	0.0451648
Set488	27.6618	15.6014	15.2931	14.3864		12.493	7.94552	23.077	0.573616	1.41928	3.06224	7.63173	0.887503	12.2564	4.31431	0.314188	8.69341	2.11309	4.17057	242.034	32.9918	7.7209	8.33703	0.193966	3.94005	0.511105	2.99015	9.31342	0.956715	0.0233695	26.1903	44.4462	221.788	3.23806	2.01807	4.65407	20.5162	2.2881	30.6527	0.781246	3.99918	5.82019	6.07758	0.525776	0.408836	14.6997	3.68967	39.7615	0.0421318
Set489	27.1972	13.1132	15.0805	4.43319	7.99192	19.4707	10.2373	21.2899	0.429958	1.05139	1.56679	7.63173	0.925439	36.9902	3.25183	0.353923	6.04439	0.956327	4.15656	57.4984	24.235	4.97501	15.1454	0.208484	3.57537	0.642843	2.37474	8.50721	0.833492	0.0321913	22.5944	47.5046	185.454	4.53058	1.80132	4.56285	18.8621	2.10948	47.642	0.781246	4.5202	4.42588	5.47516	0.445185	0.408836	14.6997	4.112	16.2694	0.0372406
Set490	29.9462	6.63741	17.0529	6.226	17.571	15.2246	10.9897	16.7419	0.75196	1.72503	2.42127	14.776	0.87587	33.4292	4.51206	0.304738	6.75594	1.20079	3.00692	171.871	31.4145	7.0603	6.75478	0.18313	4.3428	0.534869	1.15965	12.7667	1.13309	0.0173907	25.6883	34.4854	300.612	6.02501	1.99195	1.87133	15.8012	2.77132	19.1859	1.72877	2.47594	6.43204	5.81487	0.53182	0.765373	17.3156	3.81891	30.2217	0.052938
Set491	23.8283	13.1132	16.1559	8.92539		8.84132	7.52227	13.4578	0.513153	2.20383	4.26423	7.63173	1.03739	12.2564	3.94301	0.418317	9.94829	4.17491	2.59049	170.439	29.4923	6.32316	22.2186	0.223979	3.94005	0.745138	2.24544	9.82062	0.815374	0.0230767	26.1903	41.6704	178.138	4.59253	2.17596	2.55877	14.1471	2.45801	33.2749	1.68101	4.71726	6.3007	6.07758	0.319297	0.910345	12.0838	3.43385	31.7432	0.0514184
Set492	28.1639	5.61149	16.1559	10.0319	1.63622	11.4472	11.7117	17.1663	0.638763	2.39647	0.908601	15.239	0.909079	18.3846	3.32856	0.46094	8.30996	2.59461	3.71441	211.063	29.5946	5.87782	6.49496	0.160603	3.98869	0.460716	2.28766	9.33546	0.815374	0.0302683	27.6889	41.6428	278.787	3.37419	2.03373	1.99422	15.6218	2.67336	40.1497	1.95904	4.3829	5.08277	6.17228	0.567823	0.734133	17.2279	2.28917	26.2761	0.0554745
Set493	28.7726	19.1967	18.8128	10.0156	8.32856	20.8354	15.2353	15.6525	0.624163	1.4214	4.26441	12.1371	0.775324	34.511	3.98822	0.304351	6.78416	0.403382	3.99957	88.8457	19.6473	5.82184	17.322	0.179447	3.98869	0.650039	2.3048	10.0238	0.907947	0.0245913	29.4361	42.5243	395.736	7.2103	0.893813	1.56518	16.9277	2.72223	43.8755	1.99734	2.98262	4.07271	5.88016	0.350626	0.408836	12.189	4.07944	27.5024	0.0354399
Set494	26.4351	11.9705	20.5662	9.29284	4.9481	10.6574	5.80187	16.7419	0.511497	0.681385	2.1158	11.0385	0.786849	37.3653	4.59323	0.432629	7.76464	0.956327	3.55322	216.211	31.4145	5.60371	18.2325	0.178726	3.94005	0.340651	2.98976	10.0238	0.75308	0.0302683	27.6889	49.5241	408.084	5.30885	0.983918	1.10665	14.1471	2.97605	41.0716	1.23079	4.52676	6.84883	4.21889	0.284845	0.747223	13.6868	3.57215	26.2761	0.0461029
Set495	16.6037	6.88856	14.5418	9.05926	4.70736	14.0595	6.08833	17.0256	0.56294	2.76867	2.22498	7.63173	0.887503	18.3846	4.19404	0.364459	7.93853	3.3741	3.00692	389.234	31.0695	4.85214	7.10739	0.205001	4.30894	0.605806	2.37216	6.81372	0.815374	0.0240382	36.815	50.9847	387.586	4.52888	2.37995	1.47395	12.7794	2.72223	35.4316	1.95904	3.20588	5.88853	4.21889	0.533907	0.408836	15.143	3.56044	17.781	0.0372406
Set496	19.2761	19.2809	16.2854	8.73808	16.3869	18.4839	4.82984	17.4359	0.699234	1.97894	1.33964	10.711	0.831414	12.2564	3.86353	0.398109	4.95932	5.35602	3.63538	194.479	27.2425	6.14766	7.75101	0.24382	3.31656	0.534869	3.05555	11.2093	0.855394	0.0230565	36.4188	39.4658	274.981	5.947	1.36693	1.97836	10.9068	2.21079	48.2859	1.05996	4.40472	5.88853	6.71284	0.334196	0.408836	10.0867	3.56044	26.2761	0.0505089
Set497	29.9462	11.8362	16.1559	8.92539	17.571	15.6264	11.4195	14.1517	0.549093	2.68305	2.42127	7.63173	0.825597	12.2564	5.1065	0.304544	8.64101	0.841435	3.29538	309.288	30.4462	5.66985	17.322	0.238198	3.94005	0.572844	4.0084	16.0376	1.32682	0.0240382	26.0755	42.7075	178.138	6.12391	1.79575	5.87037	12.7794	2.66772	31.1342	2.43202	3.20588	5.28055	4.80746	0.284845	0.95049	13.2423	3.66011	19.6026	0.0465272
Set498	11.5555	18.0822	14.8678	8.99503	12.7384	17.4461	7.62447	16.2027	0.520461	1.47578	0.4543	15.6018	0.87587	12.2564	5.1065	0.304544	4.56037	5.64749	3.32904	55.3113	30.4462	4.50746	8.33703	0.160603	2.54183	0.742263	2.92475	12.1592	1.13309	0.016331	32.9376	46.4796	761.17	4.50848	2.19178	1.152	23.4901	2.70553	42.601	1.48484	3.23756	5.75484	6.1933	0.286027	0.533242	18.3609	4.13432	34.1808	0.0372406
Set499	24.2204	15.681	16.2854	10.4639		14.0306	10.0487	17.2952	0.407912	3.51594	4.7527	10.2358	0.935192	28.3829	4.07815	0.381161	8.30996	0.74973	3.00692	56.2863	29.0624	5.48448	6.52742	0.189053	4.91894	0.609534	2.92475	10.1177	0.710268	0.0271928	36.1379	46.6508	242.612	6.02672	0.893813	1.97836	19.0079	2.6803	64.4802	1.47184	3.49807	5.87042	5.3828	0.547057	0.765373	12.4663	3.56044	27.6079	0.0433873
Set500	30.5801	15.956	19.9032	11.016	5.28244	16.1009	5.52748	14.0111	0.624058	3.02412	2.42127	10.0877	0.846383	31.237	4.28035	0.387746	8.29015	1.68231	2.61499	68.3131	34.5915	7.68447	7.16498	0.220435	3.74984	0.932642	2.40327	6.05542	0.907947	0.0272882	29.4361	42.7351	258.596	6.74118	3.19659	2.55877	18.5929	2.70553	47.6622	0.818856	3.84157	5.97954	6.07758	0.510702	0.679663	17.1496	2.52931	16.6333	0.0451827
Set501	25.7723	9.20297	14.5044	9.28566	7.75119	12.6016	6.55025	17.1663	0.571852	3.72627	2.83509	11.9443	0.832449	12.2564	3.32856	0.434006	7.54207	2.08115	2.84904	192.996	37.5173	7.10705	6.53016	0.223341	4.283	0.672771	2.25682	10.1771	0.987964	0.0309935	30.901	46.2677	178.138	4.7359	1.7239	1.57311	17.1971	2.18585	40.1497	1.51102	3.81939	6.58463	8.21714	0.322031	0.408836	25.2323	3.68967	23.8501	0.040175
Set502	11.5555	9.20297	19.1713	14.3864	19.4307	13.6527	8.4943	17.1663	0.469135	2.02792	2.64842	10.8802	1.09348	34.0547	4.27076	0.369798	7.48967	6.62275	3.15266	218.398	29.4923	6.81165	8.01083	0.160603	3.74984	0.562373	2.92475	7.17762	1.00072	0.027671	36.1551	42.5243	191.232	4.7359	2.68476	3.95769	18.5929	3.28195	54.4203	1.19446	4.3829	5.61584	4.21889	0.497368	0.884081	15.143	2.70729	16.6333	0.0499717
Set503	25.4854	11.9705	15.3087	8.28026		18.3297	4.82984	18.822	0.722356	1.47578	2.42127	13.4381	0.923331	36.9902	5.16317	0.324024	7.31936	2.02407	3.89122	54.0992	23.0446	2.83752	6.1748	0.1313	3.91839	0.56764	3.90821	11.2093	0.815374	0.0261955	32.5104	39.4658	265.28	6.41301	0.465205	1.58153	16.309	2.67607	20.1078	2.00748	4.73679	6.89299	5.31751	0.420909	0.527748	14.0893	3.46664	13.5502	0.049205
Set504	18.7801	17.6862	13.683	6.54492	10.918	11.973	5.89367	17.0173	0.850156	2.05222	2.1158	15.1051	0.99864	34.7944	3.40529	0.33901	6.94792	3.42659	2.69315	307.063	29.9764	2.45797	7.10464	0.179447	4.3428	0.489567	1.68485	8.24188	1.40229	0.0314	31.2826	40.25	185.454	3.23806	2.1233	4.83235	16.396	2.72223	41.0716	2.39093	4.47562	5.74986	5.40988	0.322031	0.408836	15.6189	4.12493	18.091	0.0451827
Set505	26.793	14.7339	14.0091	10.4296	4.9481	8.56744	10.2373	16.186	0.492762	3.34789	2.35927	6.72593	0.946107	29.7532	4.71836	0.404098	9.69566	3.42659	3.00692	71.9051	27.2312	7.3425	7.43085	0.229243	5.35531	0.627923	1.68485	10.1177	1.00008	0.0314	33.3339	41.6428	376.288	3.51032	2.65263	4.13026	16.7203	2.55629	36.3535	2.16277	4.82073	6.28892	6.07758	0.284845	0.646661	13.4786	3.30727	30.2217	0.0402737
Set506	21.8487	13.4	14.6861	15.8059	3.64827	19.8376	7.94552	21.1314	0.520461	2.17515	2.22498	6.89514	0.989484	28.3829	4.09969	0.341486	6.46532	4.06001	4.17057	421.167	46.7608	4.20402	6.84483	0.170247	4.57564	0.534869	1.81054	12.873	0.75308	0.0225787	25.6883	47.4723	279.207	4.96876	2.174	1.57311	22.0245	2.8247	33.2749	1.57675	4.09239	5.40016	5.95638	0.350626	0.408836	16.0948	2.70729	16.2694	0.0460914
Set507	23.1538	16.7728	14.5044	11.5736	6.46881	15.9605	8.31171	13.4578	0.473554	1.36277	2.1158	7.63173	1.0062	33.4292	4.22839	0.364459	8.77203	2.02866	2.51676	68.3131	36.6575	5.97215	6.75478	0.206721	3.91839	0.761846	3.76971	8.30128	0.595405	0.0305218	36.2699	45.4066	221.788	3.51032	0.465205	1.99422	15.8012	2.60815	35.4316	1.83345	4.64182	6.23209	5.89285	0.331288	0.646661	10.5318	2.70729	32.0433	0.047023
Set508	11.5555	12.8621	19.1713	9.57301	10.1173	13.538	6.55025	17.2952	0.534777	2.57646	3.65923	11.4005	0.90052	12.2564	4.82494	0.464815	6.68966	0.403382	7.03301	64.501	33.5151	7.93522	6.75478	0.213599	3.41479	0.650039	3.16262	12.5235	1.32202	0.0301914	42.8993	51.4765	191.232	4.52888	1.25001	1.152	20.0424	3.31048	48.2859	1.54711	5.12127	5.61965	6.21549	0.284845	0.613253	12.189	2.93397	27.8025	0.0499805
Set509	16.8005	4.90718	14.0091	11.5736	1.29958	14.0306	8.4943	13.1882	0.549093	2.81753	0.908601	14.9785	1.11916	31.237	3.8899	0.314381	5.71171	4.24362	2.81588	57.4984	27.2425	5.48448	6.17755	0.208484	4.52178	0.609633	2.98976	5.41812	1.54284	0.0188963	32.8922	42.9809	240.651	3.81271	1.56649	5.70073	12.9869	2.65684	31.1342	2.04509	3.81939	5.66375	5.3828	0.709624	0.689089	17.1496	3.30727	42.3445	0.0482029
Set510	28.7726	17.2914	14.5044	8.92539		19.983	9.4576	16.1944	0.558404	3.27003	2.77596	9.77628	0.726824	29.7532	3.40529	0.434006	4.56037	1.79262	2.96906	300.113	24.235	6.26783	6.17755	0.214533	2.95728	0.520358	2.84956	10.1177	1.25615	0.0197891	42.8079	40.25	273.43	11.8518	2.12188	2.19911	25.026	2.33177	55.8237	1.19446	4.47033	6.2012	6.07758	0.353109	0.969342	17.1882	3.04488	46.2968	0.0586317
Set511	22.8511	15.1749	15.7526	13.6898		11.0005	9.65226	13.4578	0.744819	2.76867	1.75426	7.63173	0.965979	12.2564	3.0924	0.456169	6.5754	2.02866	2.51676	230.425	24.6218	3.04278	6.1748	0.19416	3.98869	0.54847	2.27921	10.7516	1.01044	0.0266415	27.6889	45.4066	178.138	5.12057	0.465205	3.95769	19.0079	2.33177	43.2777	1.23079	4.00224	5.69391	6.04307	0.536745	0.657648	15.275	3.44292	19.6026	0.049738
Set512	11.5555	15.8885	17.7676	6.29664	6.46881	11.973	8.39377	16.4723	0.624058	2.23654	5.45495	6.72593	0.909079	12.2564	5.10262	0.344241	5.71171	4.06001	3.395	63.2888	31.0695	4.39203	18.9025	0.160603	2.9963	0.423928	2.93371	12.873	0.734501	0.030152	32.9376	39.4658	221.788	5.50664	0.724562	3.8501	22.0245	2.42193	53.7439	1.09757	3.20588	6.13289	6.15741	0.383896	0.65959	12.189	3.46664	38.5825	0.0471859
Set513	13.7319	16.0258	16.9879	6.54492	3.64827	16.6989	7.52393	14.1517	0.729802	2.23654	4.38824	15.285	0.937583	12.2564	4.01189	0.337353	9.14408	1.54714	3.00692	52.667	21.0312	5.97215	16.4347	0.213312	3.5099	0.663454	3.56467	8.50721	0.710268	0.0251014	30.901	41.2597	293.204	3.51032	0.983918	1.7959	22.0245	2.66519	19.1859	1.13518	4.16979	6.63835	7.95476	0.383896	0.408836	14.1319	4.3946	21.4241	0.0504982
Set514	19.8691	6.63741	14.8678	9.66373	10.6924	17.8833	10.2087	13.4578	0.555767	1.68222	2.42127	15.1261	0.887503	12.2564	3.32856	0.414255	6.32876	0.74973	3.21949	59.8784	23.0446	4.85214	18.1256	0.161879	3.17335	0.534869	2.60432	9.25117	0.735787	0.0162033	28.0705	37.3401	369.224	2.5219	1.80132	5.91775	17.4945	2.18585	67.6431	1.12588	3.72197	5.28216	4.94445	0.445185	0.408836	12.8682	2.67815	21.4241	0.0372176
Set515	19.8691	14.7339	15.6348	8.92539	5.89144	14.7945	8.4943	16.2027	0.840902	2.35548	1.33964	6.15855	0.917443	12.2564	4.28423	0.441784	4.56037	6.39785	3.89122	180.985	31.4145	7.78803	16.9239	0.157576	4.3428	0.56764	2.64546	7.35138	0.734501	0.0242611	36.3522	42.4967	379.436	5.30885	1.7239	1.88713	16.7203	2.66519	43.2642	0.781246	3.6273	6.39537	4.94445	0.350626	0.689089	11.3078	4.40396	16.6333	0.0515157
Set516	14.2279	4.90718	14.776	11.4016	8.32856	11.973	6.65907	16.2027	0.584982	3.03737	4.16763	16.2568	0.755819	12.2564	3.94676	0.364459	8.80025	1.98028	4.33957	231.089	31.0695	6.90724	15.6678	0.208907	3.91064	0.619386	2.80603	6.81372	1.18965	0.0225787	25.5735	39.4658	272.103	4.20071	1.36693	2.52106	33.1188	2.39036	43.8755	0.818856	3.47578	6.13289	6.9901	0.430286	0.869158	14.4464	3.32539	16.6333	0.0465272
Set517	19.8691	14.2807	17.7676	8.73808	3.88901	12.5631	7.80874	22.6421	0.573616	2.76867	2.77596	11.2313	0.803454	33.4292	5.16659	0.324024	8.35558	0.981185	2.59049	224.557	32.2941	7.7209	6.53016	0.187101	3.80898	0.755609	2.07749	7.17762	0.762821	0.0251246	32.4304	42.4967	278.787	4.7342	2.77325	1.9412	23.4901	3.04368	53.7439	1.40459	4.03809	4.63768	6.84948	0.319194	0.652154	14.6167	3.31633	15.6956	0.055378
Set518	12.0515	15.8808	15.2931	9.28566	19.4307	7.5594	7.94552	18.667	0.573616	2.02792	1.5122	11.0278	0.832449	29.7532	3.0924	0.369179	5.03823	0.74973	5.44797	218.011	30.4462	5.60371	7.75101	0.16769	3.74984	0.748717	3.05417	6.4274	0.722384	0.0225787	31.5516	41.6428	246.428	2.5219	3.33537	1.90349	20.2498	2.70553	35.4316	0.848496	4.81694	5.10641	4.87275	0.140587	0.408836	12.4663	3.66011	30.5355	0.052938
Set519	28.0961	7.34172	16.2788	10.9886	12.161	12.6016	7.94552	13.1882	0.547038	2.57646	1.33964	7.63173	0.807636	12.2564	5.11024	0.317485	7.76464	1.18778	3.46872	183.933	40.7916	4.09816	16.7521	0.195579	3.91064	0.656747	2.84662	7.17762	1.13309	0.0225787	26.1903	53.1728	156.901	4.13178	1.22158	4.00685	14.1471	2.53533	36.3535	1.48484	2.98262	5.00687	6.07758	0.578321	0.613253	15.2224	3.84622	30.0033	0.0539401
Set520	26.3496	7.34172	14.0091	12.2161		15.3741	9.06723	18.9367	0.48787	2.55647	0.681451	5.2709	0.817706	12.2564	3.86353	0.408739	9.69566	5.04103	2.76687	163.436	31.3602	9.55932	18.7056	0.153171	3.74984	0.656747	3.19891	5.41812	0.641972	0.0309935	29.4361	40.25	221.788	6.74459	1.32242	1.46632	22.0245	2.68321	48.3017	1.54711	5.09284	5.08277	4.21889	0.430286	0.864008	14.0012	3.02192	16.6333	0.0451827
Set521	25.4854	13.1132	15.2931	8.47426	5.89144	16.6718	8.4943	18.1299	0.629864	1.47578	2.1158	6.15855	0.985465	12.2564	4.53746	0.470048	6.04439	3.12404	2.76687	180.985	24.6218	8.83859	6.1748	0.144311	3.95506	0.684396	3.72321	7.29199	1.25615	0.0165217	22.3277	41.2874	304.873	3.23806	1.32242	4.03902	21.3282	2.1868	35.4316	1.47184	3.42015	5.60783	5.29159	0.332167	1.12191	12.0211	3.09627	21.4241	0.0443252
Set522	16.8005	11.7842	15.0805	15.7292	12.161	15.3635	7.94552	17.0256	0.678619	3.02412	4.83369	15.1487	0.90052	37.3257	4.25964	0.390172	7.18311	2.02407	2.71051	230.425	21.0312	5.44255	7.10739	0.144311	2.54183	0.520358	3.05417	10.1122	0.734501	0.0192269	36.815	34.4854	240.651	4.37235	1.71077	1.56518	17.702	3.45746	34.1968	1.12721	2.47594	6.22965	6.07758	0.541901	0.646661	14.1419	2.80473	13.5502	0.047023
Set523	23.7244	5.15833	14.8678	7.27689	19.3874	20.2511	9.44331	18.6424	0.426646	2.49586	0.4543	11.0772	0.909079	33.4292	4.24061	0.40054	7.97687	2.28775	2.81588	182.417	27.2425	7.77864	8.33703	0.182547	3.74984	0.582021	2.64546	6.4274	0.710268	0.0301718	36.5367	45.8633	272.103	2.98264	1.22158	1.7959	19.2102	2.90677	44.1996	1.52245	3.74297	5.54826	8.21714	0.331288	0.646661	14.1319	3.43385	16.6333	0.049205
Set524	18.7801	12.8605	18.8128	11.8136	4.70736	8.84132	11.4195	22.7034	0.644447	1.68222	0.4543	10.623	0.902473	28.3829	4.28423	0.390172	5.68349	3.36951	3.55089	66.8809	45.3381	7.11904	6.84483	0.179447	3.31656	0.746924	2.64546	12.7667	0.956715	0.0164263	32.892	48.2897	278.787	4.79758	2.06657	2.62865	15.6218	3.00353	32.0561	1.47184	4.83924	4.42588	7.90977	0.332167	0.65959	10.5318	2.92735	19.6026	0.0421318
Set525	28.1578	12.8605	14.776	13.0638	6.13217	12.2741	6.39234	16.186	0.534777	1.35465	4.27972	14.9475	0.936984	28.3829	4.85975	0.385724	10.1055	2.89257	2.51676	52.667	30.4462	3.77409	6.52467	0.160603	4.6292	0.882951	4.23339	7.17762	1.09015	0.032613	22.976	34.4854	198.962	2.98264	1.91661	4.8525	12.7794	2.21079	48.8742	1.40459	4.51131	4.93143	6.3902	0.140587	0.65959	15.143	3.17411	13.5502	0.0434678
Set526	24.453	6.43539	20.254	6.226	5.52317	11.973	10.1948	24.5614	0.738186	3.43016	4.82096	6.15855	0.803454	18.3846	4.30513	0.299537	7.05056	1.68231	4.14398	68.3131	29.4923	5.63382	6.52742	0.232126	4.55258	0.53548	3.58249	10.755	0.710268	0.0233566	36.2699	42.9809	178.138	4.7342	1.4436	1.99422	22.0245	2.60815	49.2375	1.57675	3.20751	5.69391	5.56884	0.494885	0.408836	11.3078	3.81891	25.4071	0.0471859
Set527	25.4854	14.7719	14.8987	5.26812	5.89144	11.7101	11.3575	15.6362	0.722356	2.68305	2.22498	9.94928	0.967454	34.0547	5.11399	0.38924	5.03823	6.09989	3.6231	161.249	31.0695	6.88112	7.75101	0.207399	3.72237	0.663454	3.97325	10.7516	0.682409	0.0223507	36.7338	42.7351	279.697	4.40958	1.56649	1.90349	15.6218	2.23572	19.1859	2.8253	2.47594	5.08277	5.3828	0.601082	0.408836	12.1364	3.99656	17.781	0.0362974
Set528	14.7239	15.7747	21.7895	8.43326	4.70736	18.5803	12.5429	13.4578	0.573616	1.97894	4.07592	11.0278	0.831414	29.4476	4.28035	0.353923	9.14408	2.09517	3.00692	204.06	30.6396	6.14766	8.33703	0.148154	3.71128	0.53355	2.69315	12.6597	1.28637	0.0243565	32.892	34.4854	450.1	5.50664	2.13219	1.93277	18.5929	2.3283	40.1497	0.818856	3.60056	5.69391	5.88016	0.322031	0.408836	12.1364	3.48676	16.8833	0.040175
Set529	24.2204	5.61149	15.2931	6.62927	3.64827	13.538	12.1395	18.6507	0.454819	2.36355	1.75426	11.0362	0.726824	34.0547	3.99224	0.472984	8.37201	4.86321	3.00692	204.06	34.785	2.80972	16.9958	0.214533	3.49519	0.635646	3.05417	11.2093	1.07142	0.0230565	33.165	52.1065	366.067	2.77732	1.7239	4.74113	25.6604	2.2881	44.7418	1.70376	3.42015	6.00402	6.1933	0.546718	0.657648	13.3956	3.9238	17.781	0.0532053
Set530	23.8283	5.93309	16.4017	10.3216	8.32856	17.569	7.26447	18.822	0.754526	2.17515	0.908601	6.89514	0.887503	12.2564	5.1065	0.400008	6.5754	0.74973	3.0186	54.0992	38.9984	5.38184	15.6678	0.153171	3.84495	0.638566	2.40327	6.05542	0.868154	0.0303167	32.6972	48.0893	362.957	6.41301	0.465205	4.41918	27.8615	2.45801	36.3535	1.48484	4.06038	6.63443	7.37763	0.251576	0.857058	15.2537	3.10533	16.6333	0.0402737
Set531	30.5801	13.8752	15.7245	6.226	12.7384	16.4185	8.12933	17.8486	0.773305	2.68305	2.22498	11.2077	0.87587	37.3257	3.8899	0.450788	6.6741	2.08115	3.77539	57.6912	33.5151	4.09816	17.012	0.208484	3.48027	0.619386	2.92475	6.4274	0.734501	0.0327399	29.9382	37.3401	722.124	4.7359	0.465205	3.71707	21.6763	2.31304	58.2071	1.47184	3.20588	5.27939	6.07758	0.489754	0.408836	13.3956	3.99482	25.4071	0.0451827
Set532	19.2761	13.8532	19.1713	6.80693	1.05885	14.0595	5.69471	19.0988	0.650254	1.35465	4.26423	11.5735	0.887503	12.2564	4.77362	0.416058	4.89305	0.841435	2.51676	215.68	32.9918	5.08091	7.68462	0.14375	4.40146	0.536108	1.60619	8.6282	0.956715	0.0296211	27.6889	43.2959	334.942	5.947	2.35726	4.33	12.9869	2.21079	42.3424	1.95972	4.2374	6.37938	5.56884	0.560053	0.408836	13.9237	3.04488	57.3137	0.0469536
Set533	22.8511	14.0296	18.1525	8.99503	15.1615	14.1974	10.2373	21.1314	0.473554	2.98332	1.5122	4.36509	0.936354	18.3846	4.30111	0.329331	7.09115	1.68231	2.79137	64.501	36.635	7.45717	7.16498	0.153171	4.46549	0.635646	2.4026	8.50721	1.27601	0.0251246	27.6889	48.0893	164.631	4.7342	2.38853	1.87133	11.3836	2.44569	42.3424	1.09757	3.42015	5.08277	7.90977	0.454178	0.408836	13.3956	3.04488	14.4878	0.0516057
Set534	31.5838	12.1229	15.2931	6.226	7.99192	15.8505	7.62447	14.1517	0.638401	2.53649	2.1158	4.36509	1.04522	29.7532	4.07815	0.314188	7.11684	2.28775	2.81588	52.667	24.6218	7.79008	19.7726	0.160603	3.59969	0.498081	2.99015	9.62941	1.13309	0.0190038	32.6972	47.4999	258.596	4.66146	0.465205	4.37383	24.46	2.60815	46.8984	2.42854	2.78609	6.26413	6.07758	0.476426	0.969342	17.3156	3.35209	30.2284	0.0547607
Set535	21.8487	15.8525	15.6348	5.07159	4.9481	14.7945	10.2087	24.4321	0.72688	1.36277	0.4543	9.07453	0.909079	43.1236	4.18291	0.323112	4.95932	3.18112	4.47495	64.501	31.4145	5.79394	6.52467	0.208822	3.83304	0.635646	2.92475	9.63748	0.72837	0.0266369	38.0322	46.4796	191.232	6.74118	2.41394	3.24622	19.9606	2.64075	41.0716	1.70376	2.4203	5.08277	7.05499	0.565167	0.408836	11.3604	2.28917	14.4878	0.0504982
Set536	31.5838	15.7978	17.391	7.58593		18.4461	8.87257	15.6362	0.573616	3.40522	0.4543	10.5296	0.846383	12.2564	3.99224	0.410316	6.04439	1.7972	3.1395	233.276	22.8512	6.90724	8.33703	0.1313	2.54183	0.582021	1.74583	9.25117	0.774982	0.0196937	22.4425	41.2874	264.373	6.35847	1.4436	1.87133	25.026	2.6803	35.4316	1.19446	4.50547	4.93098	6.91477	0.471446	0.910345	14.6693	2.91829	19.3092	0.0452454
Set537	13.7319	9.20297	14.0091	8.92539	5.89144	10.6055	6.75854	14.1517	0.722356	1.72466	1.56679	11.4005	0.817706	12.2564	4.24061	0.434006	7.02007	0.841435	3.65956	64.501	24.4284	5.60371	19.5059	0.233796	3.77675	0.53355	3.05555	10.9522	0.774982	0.0301914	22.4425	47.5879	322.438	5.62793	2.53536	5.21981	15.3244	2.18585	20.1078	2.02698	4.16979	5.1993	4.74217	0.533907	0.910345	12.3923	3.30727	23.8501	0.047023
Set538	16.6037	14.0296	15.0805	8.92539		15.978	10.4151	24.0304	0.624163	3.54839	4.28978	10.2569	0.909079	35.8468	4.25589	0.434006	5.86564	2.09517	4.17057	55.3113	44.0613	6.40482	20.7492	0.25409	3.72237	0.684396	2.52403	6.4274	1.00052	0.0225787	22.3277	34.4854	170.408	5.32589	1.55387	1.47395	18.1311	2.60588	34.1968	1.70376	3.7776	5.75484	7.44207	0.332167	0.533242	12.1364	2.88527	19.0287	0.0553845
Set539	22.6578	5.93309	16.1559	7.75583	11.9771	14.9604	11.4195	18.9203	0.429958	2.57646	5.21587	6.72593	0.906726	31.237	4.82494	0.398109	4.53215	6.20234	2.51676	203.655	21.2246	6.32316	16.4185	0.179447	3.94966	0.518501	1.81054	7.17762	0.998319	0.0245823	28.934	42.9809	156.901	3.23806	2.11724	5.89583	18.8138	2.397	43.2642	1.80903	3.60056	4.93143	6.88756	0.327187	0.734133	17.5238	4.40396	25.4624	0.0491245
Set540	25.7723	13.1132	16.1608	10.3216	12.7384	14.0306	11.1741	21.1314	0.722082	3.22714	0.908601	15.9139	0.765571	18.3846	5.20496	0.376016	7.56709	4.47508	3.52067	68.3131	31.0695	4.47258	16.0204	0.144311	4.52178	0.534869	2.33857	17.1336	0.815374	0.0199853	97.2095	44.0306	264.373	5.58131	1.50937	3.67172	25.652	2.30657	41.0716	1.51102	4.60269	5.08277	4.28418	0.365436	0.408836	15.143	2.88527	42.6624	0.0467144
Set541	18.7801	6.18424	16.1559	11.5736	10.1173	9.8863	6.75854	24.3044	0.793034	3.7917	0.681451	15.0932	0.726824	28.3829	4.71564	0.353923	6.71788	1.39438	3.29234	228.045	34.5915	3.7463	7.08098	0.253845	3.94005	0.641793	3.08436	8.50721	0.855394	0.0230565	32.4304	42.9534	450.1	2.77732	1.80132	1.4286	20.7266	2.42193	44.7418	1.82947	3.60056	5.40169	5.3828	0.332167	0.408836	16.6222	2.68721	16.2694	0.0466244
Set542	23.8283	12.8621	15.1859	5.90652	8.93325	20.4738	6.55025	19.6306	0.751415	2.02792	2.64842	4.36509	0.871525	35.5758	4.07815	0.334405	6.6741	2.6471	4.29624	69.5251	21.0312	5.87782	6.17755	0.237511	4.03879	0.674034	1.74583	14.9075	0.998319	0.0287408	34.7636	42.9534	357.769	5.62793	1.4436	1.99422	22.1225	2.23572	58.2071	1.53032	4.66214	6.58463	4.80746	0.399713	0.734133	14.4007	3.70788	30.0033	0.0433873
Set543	11.5555	19.6872	16.9617	11.836	7.99192	19.546	12.1395	14.1517	0.573616	2.54452	4.75873	6.15855	0.937583	29.4476	4.12605	0.351423	7.56709	0.403382	2.59049	342.514	36.6575	5.75305	6.52467	0.191254	3.94005	0.650039	2.27921	8.6282	1.00008	0.0302683	26.1903	39.4382	315.753	6.12391	2.61382	4.33	18.5929	2.40788	30.6527	1.83345	3.42015	4.54145	5.31751	0.383896	0.408836	14.0012	3.17411	18.091	0.0372176
Set544	28.1578	11.8362	13.8273	8.28026	7.87416	9.61242	7.26447	13.4578	0.773589	2.53649	1.75426	14.3552	1.04367	12.2564	4.57445	0.364459	6.11067	0.518275	3.00692	171.871	37.5714	4.96166	16.0821	0.223979	3.56067	0.340651	2.3048	11.6351	0.641365	0.0221227	36.7338	37.3677	247.715	2.98264	2.94412	1.51983	20.0424	2.45454	30.6527	2.71225	4.89318	5.66803	6.1933	0.319297	0.969342	14.4007	3.52576	38.5825	0.0411772
Set545	26.3134	14.0296	14.6861	4.43319	5.89144	12.6016	11.7117	18.667	0.619667	1.39209	0.4543	14.9475	0.887503	40.8045	5.19693	0.353923	7.01699	2.59002	2.61499	76.7833	27.2425	4.3902	7.16498	0.197199	3.57537	0.672122	3.08436	13.418	0.641365	0.0327255	22.976	41.6704	379.436	4.01804	1.80902	1.51983	16.7203	2.2881	30.6527	1.05996	4.09983	5.98588	7.6024	0.327187	0.646661	12.189	3.26207	50.9672	0.0443252
Set546	11.5555	13.5664	14.2158	4.91213	8.32856	10.5537	7.61408	24.6527	0.648598	3.86603	2.22498	5.2709	0.856453	12.2564	5.03076	0.352973	4.56037	1.31568	3.59438	75.3512	23.0446	9.16535	6.17755	0.160603	3.6463	0.626858	2.07749	8.87919	1.28637	0.0301914	26.4571	53.631	286.937	3.37419	2.37995	1.53618	25.652	2.47964	57.3173	2.30436	4.2374	4.54997	4.94445	0.360457	0.408836	13.6134	3.30727	15.0617	0.0549422
Set547	29.9462	7.92591	21.6925	10.4036	12.4018	14.0306	10.223	13.1798	0.722356	3.40311	1.28505	10.5296	0.803454	12.2564	3.95788	0.385724	10.6959	0.518275	2.61499	75.3512	24.235	6.84652	7.68462	0.14375	3.59969	0.564414	2.40396	11.127	0.956715	0.0228176	29.9382	47.053	156.901	4.7342	2.27903	2.01107	16.309	2.72223	58.2886	2.25857	4.36092	5.86479	5.53303	0.547057	0.689089	10.0867	3.17411	23.8501	0.0403542
Set548	24.5248	13.4	16.4017	9.66028	3.64827	13.6646	8.67791	18.6424	0.596347	3.02412	0.4543	10.8586	0.832449	38.5761	4.08862	0.322918	8.30112	3.67206	3.27715	59.8784	27.6724	4.85923	15.7227	0.219169	4.6292	0.79674	3.09054	6.81372	0.734501	0.0230565	33.165	43.2683	282.046	5.71744	0.893813	4.17772	18.4361	2.23572	30.6527	0.818856	3.81939	6.39537	5.31751	0.497368	0.689089	11.3078	3.32539	19.0287	0.0403542
Set549	14.7239	5.15833	14.8678	13.8779	1.05885	16.9144	7.94552	16.7419	0.481397	3.0995	4.16864	6.15855	0.832449	12.2564	4.27076	0.353923	6.71788	4.97097	2.81588	183.629	29.9764	3.77409	17.3382	0.249177	3.94005	0.716314	2.80603	10.0238	1.26566	0.0176137	42.8079	49.7829	274.981	4.01804	2.37084	3.24622	20.1681	2.70126	44.1996	1.12721	4.09932	5.53015	5.47516	0.456155	0.408836	10.5318	2.28917	48.7286	0.061484
Set550	26.4061	8.95182	19.1713	15.7292	5.28244	10.5537	9.09141	21.1314	0.669841	3.1051	2.83509	8.61158	0.881687	12.2564	3.40529	0.334599	6.3852	1.31568	3.33324	65.9331	33.5151	6.84652	18.5824	0.222077	4.51832	0.518302	4.33288	13.1033	1.26566	0.027157	36.64	44.1696	282.046	5.12746	0.465205	1.152	16.7203	2.67336	63.8582	1.70376	4.16979	4.42588	6.13544	0.64488	0.408836	17.4408	3.02192	32.681	0.0416129
Set551	25.7723	6.63741	17.0195	8.99233	4.9481	11.3152	7.52227	18.6424	0.549093	2.20383	0.4543	11.5735	0.987577	12.2564	3.40529	0.282712	8.71716	0.634838	3.46872	88.8457	31.3878	8.40101	7.4248	0.203097	3.67961	0.746924	2.72574	5.41812	1.00052	0.0230565	40.2148	42.4967	286.937	4.40604	2.15251	2.52106	20.3087	2.60588	43.8755	1.74922	5.07927	6.28892	7.14736	0.596418	0.679663	16.6222	4.13432	26.2761	0.0460006
Set552	21.1046	18.7404	16.2788	6.80693	10.1173	13.9118	6.67337	18.667	0.564596	1.07858	4.3016	10.2569	0.803454	18.3846	3.40529	0.436885	6.97614	1.31568	2.76687	59.8784	31.5536	7.33749	6.84757	0.140008	4.55258	0.742263	3.05555	7.86991	1.04419	0.0335256	36.377	42.7351	387.586	4.13178	1.79575	1.46632	15.8012	2.62991	43.8755	2.00748	3.09203	6.23209	5.47516	0.319194	0.408836	17.1496	4.83362	32.0433	0.0461029
Set553	23.8283	12.8605	16.5303	5.07159		10.2702	10.1948	29.282	0.750448	2.72904	0.681451	6.89514	0.967454	31.237	5.05338	0.465196	8.99574	2.28775	2.71051	54.0992	30.8761	7.79008	6.49496	0.180346	4.24849	0.534869	2.07749	13.1627	1.01044	0.0188963	32.9376	34.4854	274.981	2.98264	0.465205	3.52815	16.0986	2.39036	32.0561	1.93438	4.82556	6.3007	4.80746	0.355301	0.408836	13.6868	3.48676	16.6333	0.040175
Set554	26.793	8.95182	14.0091	7.75583	3.64827	10.5537	10.2373	16.7419	0.704015	0.681385	3.05422	15.5764	0.909079	40.8045	4.01189	0.304738	5.03823	0.956327	4.8209	203.618	22.8512	7.7209	7.75101	0.205001	2.97198	0.644057	2.07749	10.1177	1.00052	0.0208231	32.892	44.4462	304.873	3.51032	1.3102	1.46632	22.33	2.67336	46.8984	1.12588	3.60056	6.58463	6.1933	0.300926	0.893506	15.2477	4.0242	26.2761	0.049205
Set555	25.9101	14.8895	15.2931	8.99503	15.7389	12.2447	7.94552	19.6306	0.47521	3.85395	0.4543	10.8802	0.898291	18.3846	3.98822	0.262495	4.95932	5.64749	2.51676	54.8542	28.1564	5.55327	6.75478	0.152457	4.6292	0.650039	2.93371	6.05542	1.45251	0.0230565	22.5944	46.1782	214.059	4.33711	3.21625	3.24622	14.4952	2.47898	41.1976	1.54711	3.40403	5.69391	5.29159	0.364557	0.408836	13.2423	3.9416	38.5825	0.0608394
Set556	27.5216	5.15833	15.453	8.99503		13.6128	8.78077	18.6424	0.711886	2.76867	5.20063	15.239	0.825597	29.7532	4.9383	0.332755	6.32876	0.74973	2.9312	57.6912	32.2941	7.7209	15.7227	0.230555	4.3428	0.461293	3.85845	8.6282	0.815374	0.0302298	26.4571	37.3677	265.28	2.91344	2.13451	5.82057	18.8621	2.34438	42.601	2.44015	2.4203	5.9922	5.89285	0.327187	0.408836	11.3078	2.46715	51.1497	0.052938
Set557	23.7769	11.8362	16.1559	6.38546	4.70736	13.1066	10.2373	16.7419	0.573616	3.16159	0.681451	5.98933	0.786849	34.7944	3.86353	0.359191	4.53215	3.07613	2.81588	195.183	24.235	5.9443	15.1427	0.160603	4.21312	0.635646	2.19892	7.35138	1.00052	0.0304256	38.4284	46.4415	285.474	3.51032	1.56649	1.97836	25.652	3.18749	31.1342	1.95904	4.26136	4.42588	6.13544	0.332167	0.527748	10.8627	3.17411	21.4241	0.0354399
Set558	14.7239	15.7747	14.8678	8.99503	0.722208	13.5206	8.67791	21.0987	0.573616	2.73662	2.22498	12.1371	0.825597	12.2564	3.40529	0.379015	6.46532	1.18778	2.59049	54.0992	39.4395	5.33126	6.1748	0.203097	3.14522	0.745979	3.91621	5.4775	0.762821	0.0256699	25.5735	49.3262	253.492	2.77732	0.465205	1.58153	16.9277	2.47063	51.9099	1.55209	3.81711	5.10641	6.21549	0.595925	0.408836	10.8627	3.22649	26.2761	0.0505955
Set559	19.8691	6.88856	15.2931	7.73515	5.52317	14.0306	6.39234	21.0159	0.596347	2.53649	2.35927	16.2568	0.821661	34.0547	4.55349	0.35123	7.18311	2.02407	3.74037	315.533	41.5401	5.78793	7.16498	0.202867	3.49742	0.748717	2.4499	7.17762	1.00052	0.0282674	32.3156	37.3677	261.222	4.20071	2.42287	4.56285	24.8348	3.08378	46.7403	1.52245	3.97009	5.75781	4.87275	0.319194	0.734133	14.6693	2.80473	15.0617	0.047023
Set560	23.7769	6.43539	16.824	9.84463	5.28474	12.7668	8.37947	21.6465	0.65181	1.85275	3.6067	10.4198	0.736576	31.237	3.32856	0.341486	8.80025	2.02866	3.71441	54.0992	24.235	5.41643	16.4347	0.180346	3.71128	0.479096	2.87694	7.2326	1.1246	0.0304283	32.5561	39.4658	355.187	5.62793	1.62589	1.51983	11.3836	3.08369	54.4203	1.4422	4.1475	6.3007	5.31751	0.543165	0.973743	13.4786	3.5299	31.7432	0.047023
Set561	34.4455	6.43539	15.7245	9.57301	6.81507	11.2634	12.1395	23.5263	0.810461	2.53649	2.35927	10.0666	0.726824	12.2564	3.25183	0.369273	7.54207	2.32662	3.57773	180.985	24.235	5.63382	7.4248	0.140008	3.48027	0.645101	3.05486	9.05149	0.774982	0.0251246	22.5944	48.8554	274.981	4.7342	2.52292	4.35407	26.1862	2.43282	49.2375	1.95904	4.3829	5.58031	6.53812	0.497368	0.657648	10.0867	3.35209	17.781	0.0469536
Set562	23.1538	15.4299	17.7676	10.4036	8.32856	17.4464	6.08833	13.4578	0.547038	2.02792	3.67791	6.72593	1.25269	12.2564	3.40529	0.434006	7.56709	0.403382	4.15656	77.9955	21.0312	5.08091	23.7607	0.179447	4.28751	0.777478	2.40396	8.30128	0.815374	0.0310889	37.7916	47.5046	185.454	2.91344	2.53869	1.51167	24.1521	2.90677	42.9535	1.52245	3.91445	5.10641	7.6024	0.551158	0.95049	12.4663	3.56044	45.9691	0.0434678
Set563	14.6241	12.1562	14.2217	6.226	5.28474	19.5778	7.24789	16.2027	0.573616	2.05577	2.1158	9.07453	0.887503	18.3846	3.97134	0.353923	7.05056	1.75374	3.25533	61.8567	34.785	7.07144	7.4336	0.230768	3.83304	0.534869	1.81123	9.05149	0.907947	0.0238516	36.377	44.0306	246.428	5.79575	1.68483	1.46632	14.4952	2.61903	53.1715	1.47184	3.79987	6.20468	7.24498	0.476426	1.05943	15.2224	3.32539	15.0617	0.0560083
Set564	14.6241	15.681	18.8128	5.90652		12.7668	8.67791	16.7419	0.646608	1.07858	0.4543	9.41198	0.842202	29.4476	4.59323	0.304738	7.52097	0.981185	3.29234	57.4984	34.1035	7.29356	18.2325	0.262145	4.6292	0.684396	2.64546	9.2655	1.43681	0.0192319	34.7636	51.4765	164.631	4.66146	1.80902	4.38164	16.0986	2.43282	43.2642	1.05996	4.04009	5.40169	5.40988	0.539064	0.408836	11.3078	2.52931	41.8924	0.0547607
Set565	27.8738	15.681	14.8678	9.66028	6.46881	16.0257	7.41057	17.4359	0.729802	2.68305	4.38824	10.867	1.04367	12.2564	3.95788	0.46671	8.80025	0.981185	2.77531	52.667	21.2246	4.85923	16.3378	0.208822	4.3428	0.520358	1.74583	12.873	1.26566	0.0188963	26.0755	46.9405	208.281	7.08416	2.3766	1.99422	17.4945	3.10801	44.0044	1.13518	4.25969	5.96178	5.95638	0.331288	0.408836	13.9237	3.70374	19.3092	0.0451827
Set566	14.2279	7.34172	15.2931	6.29664	5.28474	14.0339	10.2087	16.4723	0.626217	1.44859	1.98141	15.6718	0.726824	12.2564	4.01189	0.46895	5.03823	1.68231	2.61943	76.7833	31.4145	3.80189	8.01083	0.208484	3.07975	0.660021	1.60619	7.17762	1.53894	0.0164263	22.976	54.6848	344.306	3.37419	2.15519	4.65407	22.072	2.6803	41.0716	2.85949	3.51345	5.10641	5.46774	0.57708	0.657648	12.3923	2.67815	35.3776	0.049205
Set567	27.2739	8.95182	15.9815	10.3216	13.1611	10.6055	10.8284	22.1238	0.621409	3.09845	4.21698	10.8802	0.896444	12.2564	4.08862	0.304351	8.08943	4.62462	3.55322	64.501	32.2941	3.77409	6.75478	0.197199	4.28463	0.73843	2.33857	7.17762	0.815374	0.0188963	22.976	52.1065	164.631	3.37419	0.465205	3.52815	11.3836	2.62991	49.2375	1.19446	3.76147	5.10306	6.09212	0.395834	0.765373	13.9237	3.30727	14.4878	0.0372406
Set568	22.2766	6.43539	14.2217	11.5736	12.7384	15.912	11.7117	23.5263	0.733594	1.60894	4.16864	10.623	0.913261	24.5128	5.13624	0.420734	6.68966	0.403382	2.76687	68.3487	27.2312	4.58357	19.0318	0.16769	4.3428	0.498081	3.00887	7.29199	1.21127	0.0317829	28.934	37.3677	344.306	3.37419	2.0551	4.26013	16.396	2.10948	55.1606	2.39093	2.47594	5.66317	6.1933	0.46629	0.857058	15.2537	2.88527	15.0617	0.0560083
Set569	14.6241	6.88856	16.824	8.99503	5.89144	18.6445	10.2373	23.7009	0.544206	1.60894	2.1158	15.1261	0.909079	28.3829	3.94676	0.304738	6.11067	4.17491	3.71586	56.2863	41.7092	3.77409	6.75478	0.135705	4.12672	0.465192	2.60432	10.0238	0.641365	0.0351388	22.3277	47.9614	208.281	4.27346	2.27903	1.99422	29.2963	2.6551	47.6622	2.38461	3.90882	6.90077	6.54043	0.322031	0.408836	15.143	3.85561	19.3092	0.0434678
Set570	21.548	6.63741	14.8678	12.0233		18.1791	5.52748	17.0173	0.56294	1.69535	1.98141	8.92878	1.00625	43.1236	5.30898	0.338973	9.14408	2.09517	3.65956	54.0992	32.9918	6.32316	7.4336	0.233796	4.3428	0.378016	3.16262	10.3877	0.956715	0.0301914	32.6972	47.5879	242.612	4.40604	1.97795	3.71707	17.1971	2.40788	42.3424	1.55474	3.81939	5.23482	8.42913	0.366444	1.07358	15.143	3.81891	16.8833	0.0451827
Set571	19.2761	14.7719	18.0296	4.43319	7.75119	15.3741	12.5429	23.8404	0.576157	2.69113	2.1158	12.1804	1.03739	37.3257	4.63891	0.314381	7.05056	2.59461	2.9114	56.2863	38.0014	3.80189	21.5409	0.199078	3.49519	0.599162	1.15965	11.6351	0.956715	0.0356939	33.1589	46.4415	370.021	3.81271	2.35213	1.99422	11.3836	2.60815	51.9099	1.85413	3.03825	5.96178	5.88016	0.497368	0.646661	10.8627	2.67815	55.7886	0.0491245
Set572	19.2761	18.0305	15.2931	9.28566	5.28244	15.3741	8.67791	24.3352	0.793791	2.69113	3.26329	8.63263	1.13414	29.7532	3.0924	0.324024	5.15132	0.981185	3.35355	45.6645	19.6473	3.80189	6.84757	0.208822	3.5099	0.742263	3.7595	8.24188	0.734501	0.0250883	22.7093	42.4967	361.871	5.40775	1.78111	1.52776	15.8012	2.39036	47.642	1.12721	3.23756	6.49912	4.87275	0.365436	0.408836	12.1364	3.02192	36.4284	0.0535419
Set573	23.641	11.8362	16.3177	9.83794	7.75119	10.6574	10.9745	17.8486	0.573616	2.57646	0.4543	11.8748	0.87587	18.3846	4.09969	0.46671	5.68349	3.18112	3.4795	183.933	31.0695	5.6687	8.33703	0.160603	4.58967	0.423928	2.52403	16.0376	1.24783	0.0311913	29.4361	44.5527	170.408	2.5219	2.13841	1.46632	12.7794	2.45404	46.1452	0.781246	4.44983	5.10641	6.53812	0.350626	0.408836	12.0211	3.56044	15.6956	0.0434678
Set574	23.281	18.8152	15.8474	8.42086	3.64827	10.5537	8.31171	18.1299	0.473554	2.53649	1.33964	12.044	0.825597	12.2564	4.59323	0.299537	7.54207	1.75374	2.61499	68.3131	50.1908	5.36525	7.68462	0.205825	3.07975	0.521728	2.40396	8.23832	0.641365	0.0225787	27.6889	45.8633	369.224	6.08485	2.0274	4.00685	17.702	2.62991	19.1859	1.12721	3.81939	5.53529	5.53303	0.510877	0.408836	13.4786	4.48994	26.2761	0.0433873
Set575	14.6241	14.0296	14.2158	6.26182	26.841	16.0409	9.06723	22.8684	0.500131	3.0462	0.4543	10.5296	0.726824	35.8468	4.74822	0.361067	6.5754	4.70607	2.59049	55.3113	38.4854	5.33126	16.0177	0.205825	2.97198	0.564414	2.3702	13.3946	1.57474	0.026624	26.4571	42.4967	198.962	6.08485	3.08061	1.7959	18.8138	2.34438	62.0354	1.13518	4.13934	6.63443	6.04307	0.383896	0.613253	17.2279	3.17411	14.4878	0.0410864
Set576	25.7723	5.61149	17.4699	6.226		15.3741	7.80874	22.6594	0.636425	2.02792	2.1158	9.07453	0.912543	24.5128	3.86353	0.434072	10.3082	1.7348	4.9585	302.039	37.3073	6.29563	8.33703	0.227593	3.74984	0.675893	4.0084	9.33546	0.775581	0.0192269	25.6883	42.7351	170.408	11.5558	2.52411	1.9412	16.396	2.6803	49.2375	0.848496	3.14766	4.62586	6.3902	0.140587	0.408836	11.3078	3.30727	34.1808	0.049738
Set577	16.6037	11.7842	14.2158	11.5818	8.44923	16.957	8.39377	21.0987	0.722356	2.09504	2.35927	15.4988	0.965979	31.237	4.86156	0.262495	9.14408	4.62462	3.15266	204.06	37.5714	2.80972	15.7227	0.184543	3.91064	0.472389	2.60432	10.1122	0.815374	0.0256699	36.2699	40.25	265.439	6.74459	2.43796	1.97836	22.0245	2.67607	42.9535	3.13109	3.03825	5.08277	5.11686	0.399713	0.408836	14.0012	3.04488	16.6333	0.0451827
Set578	12.0515	15.2527	16.136	6.54492	12.7384	16.3051	7.62447	20.6947	0.547038	1.36277	2.42127	6.72593	0.909079	12.2564	4.19404	0.35123	7.05056	0.74973	2.81588	175.463	31.3602	6.6623	16.7521	0.135705	3.07975	0.588844	3.14025	9.82062	0.710268	0.023395	32.5561	46.5072	380.901	5.62793	1.60664	3.24622	24.1521	2.18585	52.5991	2.38461	3.7776	5.08277	4.87275	0.543165	0.65959	12.189	4.47126	26.2761	0.0452454
Set579	28.7549	14.0296	17.2554	9.65063	13.1611	15.4556	5.52748	16.2027	0.647791	3.66892	2.22498	14.3552	0.909079	34.7944	3.40529	0.353923	9.14408	5.53259	2.51676	56.2863	29.9764	5.06252	16.4158	0.199078	4.48982	0.742263	2.99015	10.7516	1.24887	0.0302174	29.9382	48.0893	369.224	5.30885	1.25001	1.87133	18.8004	2.3283	40.1497	2.02698	3.7776	6.3007	4.79423	0.173856	0.646661	12.1364	3.26207	16.6333	0.0445582
Set580	22.6578	9.20297	19.9291	7.61052	3.88901	10.6184	5.89367	19.49	0.489526	2.69113	1.28505	11.4354	0.736576	29.7532	4.07815	0.329137	6.32876	1.79262	3.21949	173.083	27.2425	5.46047	17.7758	0.233796	4.24849	0.702859	3.05417	11.5133	0.710268	0.0269525	31.0158	37.3401	191.232	6.08485	0.465205	3.8501	39.9217	2.68321	52.5991	0.848496	4.18473	6.82295	6.17228	0.352463	0.408836	15.143	3.1945	15.0617	0.0460914
Set581	14.6241	16.9144	16.8378	8.92539	7.87416	14.1958	5.89367	23.9139	0.544206	1.68222	4.57158	8.63263	1.21527	12.2564	4.31431	0.414061	8.30996	0.956327	3.32904	66.1615	41.1101	5.93727	16.4158	0.1313	3.21069	0.591392	3.53197	8.30321	0.820943	0.0284754	30.901	45.4066	247.715	5.947	2.78657	3.24622	14.1471	2.77132	52.5991	1.05996	3.60056	4.63768	6.09212	0.300926	0.408836	15.2477	3.33182	47.7989	0.0526484
Set582	21.1046	14.8895	16.2788	6.29664	6.81507	12.6016	9.06723	21.1314	0.664071	3.68382	1.28505	6.15855	0.909079	12.2564	4.77362	0.369273	6.94792	4.40636	2.96906	76.7833	31.4145	7.79008	7.10739	0.213599	4.61437	0.684396	2.4026	12.9094	0.641365	0.0332976	26.1903	49.537	198.962	3.81271	2.64619	1.98629	25.652	2.62991	57.8897	0.818856	4.25969	5.32357	7.44207	0.334196	0.652154	17.3156	4.42916	14.4878	0.040175
Set583	26.3496	5.61149	16.136	8.73808	12.161	10.6574	8.4943	24.1835	0.776926	2.00614	2.22498	16.2568	0.736576	12.2564	4.9383	0.304738	8.01221	1.20079	3.6231	77.9955	32.9918	8.84583	15.1427	0.140008	3.53422	0.821688	2.9301	6.05542	0.833492	0.0300887	32.5104	46.4796	297.808	3.91161	0.465205	1.83361	21.024	2.54562	48.2859	1.19446	3.79987	4.93098	4.28418	0.546718	0.817671	12.3923	3.30727	21.4547	0.0354399
Set584	18.7801	13.422	19.6895	12.5117	0.722208	10.9878	7.80874	18.1299	0.764664	1.68222	2.42127	4.5343	0.792666	24.5128	5.07402	0.420734	5.71171	2.11309	2.79137	54.8542	29.0624	6.13624	15.4628	0.1313	3.74984	0.656173	2.52403	8.50721	0.641972	0.0188963	26.1903	44.5527	361.871	6.6167	1.56649	5.08845	15.3244	2.6803	20.1078	0.781246	3.82383	6.42938	5.649	0.494885	0.857058	12.3923	2.46715	17.781	0.0353594
Set585	23.7244	5.93309	18.4694	5.26812	8.32856	12.344	10.2373	21.1314	0.544206	1.07858	0.681451	11.6168	1.05686	52.2912	4.01189	0.334405	8.12677	1.20079	2.87354	52.667	36.635	6.29606	19.5352	0.170025	3.98869	0.518302	2.40327	7.92929	0.641365	0.0351795	32.7773	39.4658	253.492	4.11693	2.02583	1.4286	22.072	2.67336	19.1859	0.818856	3.81939	6.31251	5.11686	0.352463	1.12191	12.4663	4.03112	16.6333	0.0496575
Set586	28.6115	14.8895	18.4906	10.3216		10.6574	6.55025	17.1579	0.590586	2.20383	0.4543	14.3552	0.775324	50.04	5.00027	0.362368	7.97687	0.634838	3.21949	191.593	31.3878	6.17047	8.01083	0.197199	5.19306	0.472389	2.96747	10.7516	0.815374	0.0274557	25.955	42.7075	279.207	4.27346	2.04556	4.39006	11.3836	3.05222	42.9535	1.48484	5.12127	4.63768	8.12948	0.505897	0.408836	14.6167	2.68721	23.2616	0.0421318
Set587	14.2279	5.61149	16.5267	8.99503	9.50832	9.29785	4.83917	21.2899	0.549093	3.02412	1.75426	5.82012	0.912543	29.4476	4.46038	0.416058	7.05056	4.73951	3.19498	54.0992	29.0624	5.90239	7.68462	0.14375	3.67961	0.660021	2.61413	7.35138	1.01108	0.0208231	22.976	47.7154	164.631	4.96876	0.465205	1.56518	20.2498	2.67336	36.9258	0.848496	4.23611	5.1993	8.94739	0.365436	0.778503	11.3078	2.91829	13.5502	0.0372176
Set588	14.7239	14.5755	23.232	8.28026	10.6924	15.5376	7.94552	13.1798	0.657497	3.63867	2.83509	15.239	0.887503	12.2564	4.40275	0.364459	6.3852	0.634838	3.75716	57.6912	31.6951	7.78599	6.17755	0.196523	3.98869	0.534869	3.41143	10.6901	0.79904	0.0176137	22.7093	42.5243	240.651	5.30885	2.43796	1.46632	18.5929	2.2881	42.9535	1.81681	4.02314	5.70094	4.88659	0.334196	0.893506	12.1364	3.30727	20.517	0.0411772
Set589	25.2763	9.20297	16.5267	10.9776	5.52317	15.7151	8.21991	21.1314	0.473554	2.76867	1.75426	8.63263	0.909079	12.2564	4.83787	0.252852	7.72675	3.67206	3.65956	67.1452	41.8586	4.3902	7.68462	0.16769	2.97198	0.656747	3.46188	9.05149	1.501	0.0188963	35.9166	50.8601	760.832	3.11877	2.11149	1.51167	14.4952	2.72035	42.3424	1.72877	4.16439	6.52569	6.07758	0.352463	0.408836	13.6868	3.56044	46.7138	0.0411772
Set590	21.8487	15.8525	17.3855	13.8779	12.7384	13.7273	12.1395	17.0173	0.609847	2.43935	4.90223	12.9839	0.726824	12.2564	4.85034	0.334599	5.86564	0.841435	3.418	68.3131	21.2246	7.45717	19.2178	0.16769	2.97198	0.423928	2.33857	6.4274	1.01044	0.0230565	32.3156	44.0582	379.436	3.11877	2.53536	3.8501	23.4901	2.60815	44.0044	0.781246	3.74297	5.08277	4.88659	0.381211	0.408836	12.0211	3.50979	42.1874	0.0505955
Set591	12.0515	15.8289	17.2038	9.65063	16.3869	12.6016	10.223	17.2952	0.706708	3.13138	2.42127	12.1382	0.736576	31.237	3.98822	0.432854	7.3751	3.07154	3.6231	173.982	40.4155	6.29563	16.5977	0.140008	5.13596	0.53548	3.19638	13.404	1.07142	0.0221227	35.6761	45.4066	247.715	2.91344	1.32242	1.90349	18.5929	2.51014	49.2375	1.53032	3.14766	6.38366	8.9568	0.360457	1.0362	15.2224	3.55262	17.781	0.0460914
Set592	14.2279	13.422	16.1559	6.54492	5.28244	16.6778	10.2124	18.6507	0.596347	2.02792	4.26423	6.89514	0.815844	28.3829	4.59323	0.304738	6.35698	1.7348	3.12127	61.8567	37.5173	8.68752	18.4458	0.198564	3.98041	0.605806	2.92475	6.4274	1.05087	0.0288791	32.7773	52.1065	185.454	5.62793	0.465205	1.46632	10.9068	2.70553	42.9535	1.13518	2.47594	6.86535	6.3262	0.352463	0.646661	17.3156	2.88527	14.7579	0.0460914
Set593	23.8283	6.88856	17.0195	9.28566		14.9128	8.67791	24.4404	0.573616	2.57646	4.45849	14.0228	0.842202	12.2564	4.09969	0.523771	7.68026	3.18112	3.25533	52.667	36.6575	7.31285	6.52742	0.184751	3.91064	0.663454	3.30124	11.8123	1.27601	0.0275824	27.6889	47.4723	214.059	5.72682	2.79838	4.51394	14.4952	2.72035	34.1968	1.09757	4.06038	5.10641	7.05499	0.284845	0.408836	13.8407	2.80473	18.091	0.0460006
Set594	30.9312	14.5755	16.1608	10.4036	15.4022	10.0073	8.67791	18.822	0.838286	2.11794	0.681451	13.7625	0.896656	18.3846	4.53746	0.353923	6.78416	4.47508	2.79137	54.0992	28.1564	6.22957	20.0927	0.208484	4.71785	0.472389	1.68647	11.1873	0.86751	0.0321913	31.2826	42.4967	242.612	2.91344	2.60746	1.10665	20.5162	2.21079	44.0044	1.95904	3.79987	5.69391	5.53303	0.520015	0.408836	19.9756	2.52931	22.0285	0.0514703
Set595	24.453	6.18424	16.1608	7.83586		13.1066	7.52227	22.8001	0.555767	3.09361	4.38824	15.968	0.765571	24.5128	5.00027	0.497769	6.32876	3.18112	2.51676	233.276	30.8761	7.15828	20.7519	0.19037	3.14522	0.635646	1.71862	12.5456	0.917907	0.0225787	32.7773	39.4382	156.901	4.37235	2.35183	1.92484	20.1681	2.10948	57.9645	1.78974	3.86386	5.97406	6.07758	0.327187	0.408836	15.2477	3.30727	16.8833	0.0434678
Set596	19.8691	16.5021	16.6114	6.38546	19.3874	15.2683	11.3575	17.8486	0.407912	2.57383	4.60673	10.8802	0.871525	29.7532	5.1065	0.379015	7.66225	1.67772	2.81588	56.2863	27.6724	5.90239	19.2151	0.152457	3.94005	0.340651	3.05417	9.05149	0.79904	0.0271928	25.5735	49.0386	156.901	4.40604	2.74223	1.7959	15.8012	2.97605	53.7439	1.20613	3.76147	5.73632	6.83999	0.332167	0.657648	12.0838	4.33998	16.8833	0.0532053
Set597	14.6241	13.1132	17.7676	8.73808	10.1173	15.3741	11.7117	18.1299	0.500131	2.67257	3.00311	10.553	0.842202	18.3846	4.22839	0.364459	6.32876	2.02407	2.81318	66.8809	35.9234	5.66985	6.52742	0.144311	5.44083	0.340651	2.27921	7.2326	0.953512	0.0255322	31.2826	39.4658	279.207	6.93578	0.724562	3.71707	16.396	2.60815	47.642	1.83345	3.99383	5.82256	5.29159	0.327187	0.734133	17.1496	2.88527	15.6956	0.0465272
Set598	28.8352	12.1229	16.8378	7.94314	7.87416	14.9167	10.3169	22.4017	0.659153	1.36277	2.22498	10.9724	0.726824	29.7532	3.0924	0.341486	4.95932	1.18778	3.1395	240.279	35.4979	5.74129	6.17755	0.152457	4.16575	0.605005	3.17309	12.8261	0.978618	0.0232997	28.934	52.1065	306.389	4.50848	0.465205	1.87133	17.4046	2.72223	36.9258	1.84664	3.91445	6.16417	5.40988	0.284845	0.408836	14.6997	3.10533	32.0433	0.0491245
Set599	30.5462	16.4264	16.1559	11.5818	1.29958	14.0306	3.97431	25.1514	0.722356	1.47578	1.28505	8.63263	1.19041	24.5128	4.97391	0.351423	4.53215	1.20079	3.89683	201.873	28.1564	6.25547	6.84757	0.213599	4.32576	0.603636	1.75238	12.1209	0.595405	0.028658	22.976	42.7351	242.612	6.74459	1.32242	1.87133	22.0245	2.61903	48.5639	1.19446	4.12803	4.07271	4.74217	0.463452	0.527748	12.189	3.99482	26.2761	0.0418002
Set600	14.6241	11.9705	17.6906	15.8059	1.29958	12.6016	10.2087	18.822	0.621409	1.35465	2.58642	10.5296	0.807636	34.7944	4.63891	0.476524	9.3458	2.89257	3.31501	68.3131	27.2312	2.45797	6.1748	0.21023	3.94005	0.479096	3.85129	7.35138	0.963867	0.0308087	29.4361	41.6704	450.1	6.74118	1.3102	1.99422	16.396	2.81732	43.2642	2.21461	4.5202	4.93098	6.3902	0.430286	1.01439	19.5957	3.31633	16.8833	0.0460914
Set601	25.7264	11.9705	15.2931	8.1026	4.22565	14.2752	13.6232	17.8486	0.573616	3.40791	1.33964	12.3986	0.87587	29.7532	3.98822	0.341486	6.71788	3.67206	2.84904	66.1615	28.1564	5.7336	6.53016	0.170025	4.6292	0.650039	3.49172	10.0014	1.43022	0.0321597	26.0755	49.3514	278.787	4.52888	2.6877	5.2712	18.4361	2.31304	31.1342	1.85413	4.92877	5.86479	4.79423	0.520015	0.657648	15.143	3.17411	16.6333	0.0450893
Set602	14.7239	13.0037	18.1525	9.50531	12.161	18.3539	11.3575	22.6421	0.520461	2.67257	0.908601	6.72593	0.836631	12.2564	4.57445	0.530675	7.56709	0.634838	3.37683	64.501	22.8512	8.05017	7.08098	0.152457	3.21069	0.706562	3.61099	8.50721	0.79904	0.0328103	36.1379	44.4462	198.962	4.40958	1.97795	1.97836	17.1971	2.65164	44.0044	1.54711	3.40403	5.96178	5.56884	0.581158	0.646661	10.8627	3.31633	15.0617	0.0508919
Set603	23.8283	12.4073	15.6348	9.57301	3.64827	17.5163	4.83917	16.2027	0.699234	3.34789	4.38824	6.15855	1.08106	12.2564	4.55349	0.399232	4.56037	3.3741	2.69315	66.1615	30.6284	6.32316	6.84483	0.140008	3.74984	0.340651	2.3048	8.30321	1.04052	0.023395	31.0158	41.6428	271.057	4.01804	1.92903	5.08002	18.5929	2.42193	44.1996	1.19446	3.42015	6.69647	6.47966	0.399713	0.646661	10.8627	2.28917	24.4693	0.0353594
Set604	16.8005	15.8289	18.355	6.44196		19.2797	9.4576	18.1299	0.686319	1.35465	2.1158	10.711	0.786849	33.4292	4.07815	0.304738	7.93853	3.67206	3.1395	180.971	43.1138	3.39454	7.4336	0.219676	3.14522	0.644057	4.33288	12.873	1.47618	0.027157	25.955	50.9847	379.436	3.23806	1.4436	1.99422	17.4046	2.67336	52.5991	1.09757	3.23756	5.86479	5.40988	0.454178	0.73766	17.732	3.10533	37.3661	0.0460006
Set605	30.3245	13.8752	14.2217	6.44196	3.64827	16.8798	9.65226	21.1314	0.561354	0.681385	2.42127	10.553	0.871525	12.2564	3.40529	0.341486	7.05056	5.04103	2.61499	191.593	34.8989	5.35949	16.9239	0.194775	5.21589	0.534869	3.72321	8.24188	0.815374	0.0199853	25.955	37.3401	258.596	7.92456	2.30966	1.7959	10.9068	2.82817	29.7308	0.781246	4.52074	4.93098	5.89285	0.593935	0.798575	16.0948	3.30727	16.6333	0.0538493
Set606	14.6241	9.65614	15.2931	9.28566	5.28474	12.2921	8.4943	16.7419	0.71872	2.09866	2.35927	6.72593	0.881687	29.7532	4.19404	0.4191	8.1636	1.7972	2.76687	161.249	24.235	7.79008	18.2325	0.194775	3.74984	0.423928	3.75289	9.33546	0.72837	0.0284754	22.3277	44.5527	254.158	6.74118	2.09584	4.39006	14.1471	3.01442	41.0716	2.02698	3.60056	5.75089	6.74763	0.365436	0.408836	14.1319	3.26207	35.3776	0.0421318
Set607	20.4815	12.1562	14.7545	10.3216	5.52317	12.2447	10.2087	17.0173	0.428302	2.2822	2.1158	11.0362	0.87587	18.3846	4.09969	0.421159	6.75594	0.634838	2.88689	173.982	24.235	5.36525	7.4248	0.19416	4.41237	0.626858	2.27921	6.05542	1.12318	0.0230382	26.0755	41.2874	253.492	4.76344	2.53869	4.13819	12.7794	2.60815	36.3535	0.818856	3.18193	5.66803	5.31751	0.581158	1.53865	14.4464	2.46715	26.2761	0.0445582
Set608	14.7239	16.0258	14.0091	6.54492	3.88901	16.4764	6.55025	21.0987	0.624058	2.35548	2.22498	13.308	0.726824	29.7532	4.40548	0.451421	7.36695	2.59002	3.79802	64.501	22.8512	7.78148	7.4248	0.160603	3.21069	0.521728	2.3702	11.5133	0.774937	0.0230512	46.4526	46.4415	240.651	5.12746	1.84856	1.52776	21.3282	2.39036	64.228	1.53032	3.81939	5.69391	6.75983	0.51564	0.408836	15.7587	2.28917	14.7579	0.0434678
Set609	11.5555	15.9674	15.6348	9.28566	4.9481	16.6778	8.27543	19.0988	0.47521	2.53649	2.22498	6.15855	0.910272	12.2564	4.17917	0.398109	7.18311	6.64039	3.29538	57.6912	32.2941	5.97215	6.17755	0.208484	3.74984	0.684396	2.84956	10.7516	1.00052	0.0261571	36.1379	42.4967	162.678	4.98962	1.3102	4.2409	15.8012	3.48606	32.0561	1.16482	4.44933	5.40169	6.30785	0.454178	0.817671	14.1419	2.28917	17.781	0.0460914
Set610	20.4815	15.8808	16.5143	8.8998		8.00615	7.62447	13.1882	0.428302	1.72503	1.28505	6.89514	0.832449	12.2564	4.46038	0.434006	8.64101	1.75374	3.21949	65.9331	24.6218	4.97501	7.10739	0.270052	4.94848	0.692812	3.93948	8.50721	1.31528	0.0332976	31.2826	42.4967	297.808	3.51032	2.15944	1.53618	15.8012	2.62991	75.2166	1.40459	3.91445	5.10641	5.56884	0.476426	0.866135	25.2739	3.65104	32.4293	0.0372176
Set611	25.9101	12.4073	19.5373	11.7372	12.4018	15.3741	8.27543	21.1151	0.686319	3.02622	0.681451	10.5296	1.29945	29.4476	4.47677	0.389898	6.74402	5.4252	2.9312	66.1615	24.4284	5.97215	19.4227	0.213312	4.59534	0.713329	3.17309	8.30321	0.886045	0.0194548	39.242	49.4965	306.389	8.03393	2.15519	1.52776	22.0245	2.53186	40.1497	1.4422	3.20588	6.23209	5.95638	0.286027	0.657648	13.9237	4.33998	35.0763	0.0547607
Set612	13.7319	15.4005	15.453	10.3216	5.85981	15.3741	9.06723	13.4578	0.619667	1.02208	2.35927	11.0772	0.786849	37.7894	3.98822	0.46671	6.3852	0.74973	3.21321	66.8809	27.6724	5.90239	7.43085	0.193558	4.16809	0.692812	2.27921	10.0238	0.675817	0.0232742	85.3675	44.4462	198.962	6.02501	2.9384	1.83361	21.3282	2.6803	36.004	1.20613	4.47562	5.80828	6.1933	0.140587	0.689089	17.4408	3.99482	29.6478	0.047023
Set613	21.548	13.1132	16.4017	8.42086	7.99192	8.00615	7.26447	18.6587	0.513153	2.22276	4.8683	8.63263	0.909079	51.9732	3.32856	0.434006	4.95932	5.77154	2.76687	171.871	38.4236	4.20402	6.53016	0.198564	4.48382	0.53548	2.37474	8.30128	1.04419	0.0314	29.9382	51.4765	355.187	4.01804	1.95576	4.89785	27.2235	2.92391	40.1497	1.72877	4.25969	5.0599	4.80746	0.500741	0.408836	15.7752	3.90488	38.4216	0.0549422
Set614	26.4351	15.1749	15.7526	6.226		12.6016	11.3575	25.3248	0.609847	2.64018	2.22498	12.3101	0.937583	18.3846	4.09969	0.353923	7.56709	2.53322	3.41121	230.425	22.8512	5.38184	16.3378	0.189255	4.6292	0.496185	3.31318	11.15	1.26938	0.0193222	42.4183	43.2683	264.373	2.91344	2.26865	4.37383	30.6617	2.34438	42.601	0.848496	3.7986	4.54997	7.24498	0.454178	0.408836	15.2224	2.67815	51.7236	0.0538493
Set615	24.2204	13.5145	15.7526	13.8779	13.1611	6.56627	10.3895	21.6465	0.83923	1.72503	3.19001	14.6514	0.726824	37.3257	5.00027	0.369273	8.30996	2.02866	3.00692	180.971	19.6473	8.72657	20.3526	0.194775	4.6292	0.605806	1.74583	11.2093	0.815374	0.0225787	22.4425	37.3677	744.779	4.7342	3.04495	4.8525	16.396	3.55941	48.3156	2.85949	4.09983	4.45373	6.53812	0.381211	0.679663	17.3156	3.55262	17.2071	0.0451827
Set616	25.2763	14.7488	16.1559	6.226	5.52317	15.3741	7.94552	23.6998	0.742347	2.3983	2.77596	9.81953	0.792666	28.3829	4.47677	0.338973	6.78416	2.02407	2.87354	75.3512	31.6951	4.96166	20.3621	0.182547	3.98869	0.74549	3.13846	9.63748	0.710268	0.027398	29.9382	42.7075	782.085	5.50664	2.54004	1.87133	22.0245	2.67336	53.8092	1.48484	4.2374	4.20118	6.07758	0.140587	0.689089	14.4007	3.30727	16.8833	0.0481224
Set617	28.886	5.93309	16.8378	6.62927	0.722208	15.3741	6.67337	16.7419	0.747554	1.47578	1.5122	9.94928	0.907359	28.3829	4.07815	0.359191	7.18311	2.23067	3.00692	56.2863	29.4923	4.97501	6.52467	0.199078	3.94005	0.423928	3.2055	7.17762	1.26566	0.0251246	22.7093	49.9353	265.439	4.59253	1.32242	1.99422	14.4952	2.42961	19.1859	1.83345	3.70998	6.58463	15.427	0.422886	0.613253	18.3609	3.60608	41.4547	0.0354399
Set618	27.8253	15.956	17.7676	10.4036		9.1152	8.48934	18.822	0.811249	2.20383	4.65557	7.63173	0.981332	18.3846	4.22438	0.364459	7.18311	3.18112	2.67265	183.933	24.6218	5.32677	6.75478	0.170025	4.3428	0.742263	3.40721	5.4775	0.833492	0.0336743	43.6918	46.9405	395.736	4.01804	2.08657	1.99472	18.5929	2.54794	43.2642	1.40459	3.09203	5.64562	4.88659	0.475546	0.657648	10.5318	2.68721	21.4241	0.0433873
Set619	11.5555	14.7339	14.2158	7.94314	3.88901	16.4185	5.89367	17.8486	0.520461	1.60894	2.22498	16.5843	0.892474	12.2564	3.01567	0.387746	7.05056	3.12862	2.81318	52.667	38.4854	5.92603	19.2178	0.238198	3.91064	0.386564	3.05417	10.1122	1.43099	0.0287937	25.6883	41.2597	315.753	4.98962	2.43796	1.97836	21.3282	2.64423	47.642	1.19446	3.82383	5.08277	4.94445	0.353109	0.408836	15.2477	3.04488	19.0287	0.0416129
Set620	30.0842	5.61149	15.4589	6.62927	5.85981	11.973	7.94552	19.0988	0.409568	2.57646	0.4543	12.2473	0.831414	28.3829	3.0924	0.341486	9.36261	1.39438	2.9114	65.9331	39.9236	5.60371	7.10464	0.178726	3.98869	0.460716	3.61099	8.30128	0.956715	0.0321913	32.5561	34.4854	736.547	2.77732	0.465205	2.19911	12.9869	2.67186	41.1976	1.47184	4.0471	4.75432	6.3262	0.560053	0.765373	14.1319	3.68967	30.2217	0.0418002
Set621	16.6037	4.90718	18.7631	8.92539	8.44923	10.6574	8.39377	14.0111	0.637494	2.19345	1.56679	12.1804	0.887503	28.3829	4.08862	0.372542	5.15132	4.24362	3.74037	64.721	34.8989	4.97501	20.3593	0.140008	4.3428	0.655447	2.61413	10.3877	1.26566	0.016331	36.4188	40.25	185.454	5.62793	2.64253	1.97836	18.1311	2.397	19.1859	2.00748	3.40403	4.93143	5.31751	0.366444	0.408836	13.8407	3.02192	17.781	0.0471859
Set622	14.7239	9.65614	16.5303	5.74706	19.3874	11.5777	7.23347	18.9203	0.763373	3.27412	2.35927	10.0666	0.736576	33.4292	3.77574	0.376016	8.81668	1.98028	2.81588	88.8457	27.2425	5.74129	7.16498	0.195579	4.59534	0.386564	2.88039	12.0224	1.39128	0.0221227	36.3129	50.9847	282.046	7.92456	1.23047	3.24622	19.005	2.60815	29.7308	2.5388	3.23756	4.93098	6.9901	0.399713	0.408836	17.732	3.02192	34.1808	0.047023
Set623	30.0017	12.8621	16.5143	6.44196	0.962944	15.2683	8.37947	14.1517	0.407912	1.72503	3.05422	9.81953	0.856453	12.2564	3.40529	0.351423	7.05056	3.18112	3.27715	63.2888	28.1564	5.82184	7.16498	0.160603	4.283	0.882951	2.36951	5.41812	1.36185	0.0251246	32.9376	46.6508	279.697	5.71744	2.72741	1.83361	18.1311	2.23572	19.1859	1.40459	2.98262	6.58463	6.88756	0.835584	0.817671	12.0838	2.67815	30.2217	0.0460006
Set624	27.1972	6.43539	14.0091	4.91213	5.89144	8.84132	8.21991	16.1944	0.473554	1.07858	0.908601	6.89514	1.04522	28.3829	4.40548	0.252852	9.69566	2.28775	3.49322	56.2863	21.4673	5.74129	7.08098	0.198564	3.98869	0.534869	3.14025	6.05542	0.774982	0.0264235	25.5735	50.7739	198.962	6.01593	1.60664	1.89506	18.5929	2.70553	47.642	1.54711	3.99037	5.61584	5.649	0.565167	0.408836	14.4007	2.92735	30.2284	0.0471859
Set625	25.7723	16.049	17.7676	8.3148	0.722208	10.0073	10.103	16.464	0.699234	3.18408	1.75426	10.5296	0.765571	46.6388	3.95788	0.44552	6.3852	1.79262	2.76687	45.6645	27.2312	2.80972	7.16498	0.215546	2.54183	0.53355	3.08956	9.25117	0.734501	0.0230565	22.5944	42.9534	191.232	2.77732	0.465205	2.19911	12.7794	2.67336	46.8984	0.818856	2.4203	5.65621	6.1933	0.422886	0.747223	26.0688	3.56044	22.0285	0.0543636
Set626	22.6578	12.8101	14.8678	5.74706	22.4312	15.6297	9.06723	18.1299	0.573616	1.62892	2.83509	6.15855	0.871525	29.4476	5.19693	0.54412	7.69047	0.956327	3.58874	204.06	38.0014	6.6395	6.49496	0.21023	4.58634	0.742263	4.17741	8.23832	0.775581	0.0252864	31.0495	37.3401	264.373	2.72722	1.60664	2.00264	25.026	2.33177	62.4548	2.04973	4.47562	4.52963	4.87275	0.612236	0.910345	10.9153	3.44005	18.091	0.0675172
Set627	23.7769	7.34172	15.2931	9.28566		19.8123	9.07711	21.1314	0.549093	2.60977	0.681451	9.07453	0.887503	12.2564	4.17917	0.385724	5.71171	2.23067	2.59049	228.045	29.0511	5.54648	7.68462	0.208907	4.6292	0.534869	3.08436	10.7516	1.25346	0.0360008	35.6761	54.5181	240.651	5.69685	0.465205	1.99472	11.681	2.80298	42.9535	2.5581	4.2374	4.93098	5.89285	0.334196	0.408836	12.0838	2.91829	14.7579	0.0514184
Set628	26.3134	16.049	16.4017	11.6907	8.44923	16.1009	10.2087	19.8622	0.407912	1.4214	0.4543	7.63173	0.936984	37.7894	3.97134	0.364459	8.37311	4.17491	2.9114	47.8517	27.2312	4.39203	6.52742	0.211041	3.91064	0.414803	3.69594	8.50721	0.846251	0.0332956	31.2826	50.9847	264.373	5.71744	0.983918	1.52776	10.9068	2.1868	36.3535	0.818856	3.42015	5.69391	4.79423	0.251576	0.869158	14.8086	3.35209	25.4071	0.0418002
Set629	25.7264	14.7339	16.4017	9.66028	9.50832	17.5214	6.39234	16.7419	0.658228	2.60085	3.51255	15.239	0.786849	31.237	3.40529	0.398109	8.17141	2.89257	3.71441	63.2888	35.6913	7.79008	16.4347	0.153171	4.57772	0.74549	3.05417	6.4274	0.956715	0.0188963	33.3339	48.2897	264.373	3.37419	1.50262	4.89785	18.8004	2.69108	36.004	2.35211	2.84172	5.4198	5.46774	0.332167	0.657648	13.6868	4.16258	17.2071	0.0497475
Set630	23.0999	7.92591	15.2931	8.8998	5.52317	15.6297	10.2087	16.7419	0.72387	2.69113	2.83509	4.5343	0.815844	29.7532	4.30513	0.434006	6.32876	1.20079	2.71051	63.2888	34.1035	6.32316	15.4628	0.214533	3.91839	0.704716	1.81123	5.4775	1.5934	0.0195502	31.5516	46.4796	265.439	4.66146	0.465205	3.94133	21.3282	2.62991	30.6527	1.78974	3.97009	6.3007	5.40988	0.355301	1.02087	14.7523	2.67815	16.8833	0.0451827
Set631	31.6785	15.9571	16.6935	9.66028		15.4705	9.65151	19.6143	0.874253	2.06572	1.56679	10.553	1.12252	12.2564	5.00027	0.462908	6.35698	4.61296	2.88689	186.009	24.235	4.97501	16.5977	0.186951	4.2497	0.746924	2.25682	8.30128	0.998319	0.0309935	29.4361	45.4066	330.587	5.36031	2.37995	1.58153	15.6218	2.42193	44.1996	1.23079	2.4203	6.63443	7.90977	0.383896	0.408836	11.3604	3.52576	30.5355	0.0547607
Set632	27.8253	12.8621	17.7676	7.00093		10.6574	10.0177	24.4404	0.584982	1.47578	3.06224	9.94928	0.936984	12.2564	4.22438	0.304738	6.97614	5.77154	3.0186	54.8542	27.2425	5.08091	7.75101	0.16769	4.28463	0.534869	3.32693	6.4274	0.774937	0.0236425	22.5944	51.2306	178.138	2.5219	1.95339	1.56518	17.4945	2.70553	47.642	1.5095	3.90882	5.0599	6.90536	0.456155	0.869158	16.4375	4.17056	30.2217	0.0362974
Set633	16.6037	14.0296	13.683	8.92539		15.006	8.12933	19.8622	0.596347	1.47578	2.22498	5.98933	0.842202	12.2564	4.20278	0.344241	7.05056	1.20079	2.96906	241.711	30.6396	6.34847	16.0659	0.160603	3.94005	0.74549	1.60619	7.35138	0.953512	0.0251246	29.9382	40.25	344.306	3.51032	0.983918	2.01107	17.4945	2.397	50.4425	1.98247	3.40403	4.07271	6.36571	0.557017	0.408836	17.5238	3.5299	21.4547	0.0506855
Set634	14.2279	6.88856	16.6114	6.29664	17.571	20.0575	8.09834	18.1299	0.80448	3.35724	2.77596	4.36509	1.04261	34.0547	5.02702	0.434006	5.52275	1.31568	2.71766	224.557	24.4284	4.47258	7.10464	0.152457	3.92535	0.684396	2.92475	11.4484	1.01108	0.0251246	39.242	48.2897	274.981	2.5219	2.74913	4.13026	15.6218	2.49925	44.0044	1.78974	4.82566	6.83629	6.36571	0.510702	0.408836	14.4007	3.95066	38.5825	0.0490337
Set635	20.4815	15.7978	15.453	10.0319	4.22565	16.8105	10.2087	22.1321	0.501787	2.00614	3.00311	11.0385	0.775324	34.0547	3.0924	0.364459	7.52097	1.79262	2.76687	52.667	37.0761	4.50746	7.4336	0.193558	3.98869	0.518501	2.64546	9.25117	0.688576	0.0417842	36.377	50.3822	344.306	4.66146	2.41394	4.47331	19.0079	2.74919	35.4316	1.53032	3.98445	5.08277	4.94445	0.360457	0.408836	11.3078	3.99482	24.4693	0.0434678
Set636	22.2766	12.1562	17.717	12.5527	7.75119	13.9118	11.2799	20.808	0.57272	3.31109	3.2087	14.0857	0.909079	35.8468	5.10262	0.324024	8.12677	0.634838	2.61943	80.3754	34.1035	7.81744	8.33703	0.174652	3.74984	0.748717	1.12588	12.873	1.14345	0.0309935	39.5891	39.4382	185.454	2.72722	0.893813	1.58153	22.9459	2.34438	44.1996	2.16277	4.42112	5.10306	6.13544	0.334196	0.857058	10.8627	3.99482	16.2694	0.0372406
Set637	23.641	11.9705	14.6861	8.73808	0.722208	14.8992	6.66674	16.2027	0.534777	2.42519	0.908601	6.72593	1.06229	28.3829	4.27076	0.407614	6.75594	4.61296	2.51676	47.8517	19.6473	6.32316	7.68462	0.170025	2.97198	0.460716	2.78511	10.1122	1.30012	0.0199853	42.4183	34.4578	278.787	4.37235	2.52979	1.87133	39.8348	2.08454	52.5991	1.54711	4.29174	5.97406	5.53303	0.500741	0.408836	14.4007	3.02192	41.4547	0.0460006
Set638	27.8738	9.65614	14.776	6.62927	18.3283	10.6574	8.48934	14.0111	0.576157	2.53649	0.4543	16.1137	0.775324	18.3846	5.00027	0.324024	7.93853	0.981185	2.76687	68.3131	37.3073	7.07731	18.8652	0.207224	3.77675	0.650039	3.50045	8.87919	1.07142	0.0266369	27.6889	49.7829	264.373	4.13178	2.13841	4.04748	22.33	2.23572	63.8582	1.70376	2.84172	6.768	6.31679	0.399713	0.408836	13.6134	2.91829	14.4878	0.0491142
Set639	26.4351	12.8101	16.8378	10.4036	19.9625	16.5588	8.31171	15.6362	0.407912	2.68305	4.07592	4.5343	0.87587	33.4292	3.32856	0.387746	7.76464	4.97097	2.96906	173.982	31.0695	4.58357	6.52467	0.22114	3.83024	0.635646	1.15965	10.7516	0.710268	0.0188963	22.7093	41.2874	758.287	4.79758	2.37995	2.62022	15.6218	2.33177	46.1452	2.60694	3.93324	6.41694	6.30785	0.479637	0.981464	14.0893	2.68721	21.4241	0.0664951
Set640	23.7337	16.049	15.3087	4.43319	0.722208	17.671	7.52393	19.49	0.676963	2.57723	3.72043	6.72593	0.832449	12.2564	4.17917	0.364459	4.53215	1.68231	3.31501	45.6645	30.8761	5.7336	19.2178	0.160603	3.91064	0.777478	1.75238	6.4274	0.846251	0.0225787	27.6889	44.4462	191.232	6.97574	1.99573	1.87133	16.309	2.97605	46.8984	1.95904	3.86386	6.49912	6.1933	0.319194	0.910345	11.3078	4.46723	41.8924	0.0467144
Set641	21.1046	6.88856	15.8474	6.26182	1.05885	15.3741	6.08833	21.2899	0.738441	1.4214	3.96798	11.0772	0.815844	35.4296	5.16317	0.271226	5.52275	1.20079	2.9312	183.933	33.5151	6.29563	20.6788	0.140008	5.61405	0.605806	2.64546	10.7516	0.956715	0.0199853	36.3129	34.4854	258.596	5.30885	1.23047	1.46632	22.072	2.53186	30.6527	1.78974	2.98262	6.86535	6.07758	0.334196	0.408836	14.1419	3.50979	30.5355	0.0460914
Set642	25.9101	6.43539	17.4843	7.76997	5.28244	14.6845	5.89367	25.6247	0.573616	2.45297	1.33964	4.36509	0.736576	50.2177	4.30513	0.38553	7.05056	2.02407	4.18293	180.985	32.2941	5.60371	20.3332	0.157576	3.98041	0.450272	3.29	13.5597	0.956715	0.0195502	36.64	41.6428	273.43	2.72722	2.19108	1.46632	12.7794	2.97605	55.8237	1.47184	3.60056	5.08277	5.98522	0.140587	0.689089	17.1496	3.72689	23.8501	0.0372176
Set643	23.7244	8.95182	21.7895	9.66028	1.05885	16.185	9.31267	21.1314	0.501787	3.31991	0.4543	14.7971	0.909079	28.3829	4.77195	0.364459	9.14408	0.74973	3.0186	59.8784	43.9484	6.6623	16.9239	0.179447	4.58634	0.518302	3.05555	8.87919	0.642616	0.016331	33.0671	42.7075	240.651	4.37235	2.07417	1.7959	17.702	2.35273	51.6165	1.09757	4.64182	5.10641	6.1933	0.251576	0.408836	10.8627	3.90686	17.781	0.0503711
Set644	23.0999	14.0296	16.4017	5.74706	3.88901	10.6574	7.61408	16.2027	0.56294	3.15137	2.42127	15.9293	0.991402	12.2564	4.57445	0.448371	8.37201	5.71844	2.61499	64.501	41.6274	6.32386	7.4248	0.217615	3.98869	0.570338	1.75238	10.1177	0.72837	0.0314	22.976	50.9847	219.785	6.6167	2.35213	1.87133	17.4945	2.23572	33.2749	2.3271	3.99918	5.65944	7.6024	0.332167	0.408836	13.666	2.67815	42.6624	0.0545631
Set645	17.2965	11.9705	14.7545	10.3216	1.05885	18.7536	8.67791	16.1944	0.684706	1.41928	3.06224	9.25593	0.871525	24.5128	4.94754	0.398109	6.97542	1.68231	2.9312	66.8809	41.1101	5.74129	6.1748	0.152457	5.38257	0.520358	2.72907	9.31342	0.735787	0.0277101	32.6972	44.4462	429.185	6.74459	1.4436	3.24622	22.5487	2.34438	57.9645	1.51102	4.03676	6.89299	6.48257	0.140587	0.910345	11.3078	3.22286	26.6702	0.0505955
Set646	27.6618	4.90718	18.8354	8.96021	8.32856	15.3957	6.55025	21.0987	0.47521	1.05139	3.05422	9.81953	0.907359	12.2564	4.28423	0.398109	7.56582	1.75374	2.59049	68.3487	30.435	5.96343	6.84757	0.14375	2.87688	0.647825	3.05555	12.2724	1.50488	0.0313047	38.2534	53.2701	879.587	8.6792	0.465205	4.64417	21.024	3.10801	48.2859	1.83345	3.81939	5.70094	5.3828	0.322031	0.408836	11.3604	3.30727	31.7432	0.0353594
Set647	18.7801	9.20297	15.2931	10.7946		15.3741	10.2087	22.1238	0.664071	3.51594	0.4543	9.07453	1.01717	18.3846	4.71564	0.344241	8.30996	3.67206	2.69315	47.8517	21.0312	3.80189	16.4185	0.161879	3.74984	0.742263	3.37638	10.1771	0.688576	0.0314	22.5944	44.0306	170.408	5.50664	2.81707	2.15376	18.1311	3.26043	60.0823	1.4422	2.4203	6.3007	6.07758	0.523023	0.95049	12.189	2.88527	16.2694	0.0410864
Set648	21.548	11.7842	18.7631	9.66028	7.99192	15.9277	11.3575	19.6306	0.705097	2.64018	3.97437	14.3131	0.815844	18.3846	4.31431	0.390703	8.30112	1.75374	2.61943	57.4984	36.6575	4.83162	18.7056	0.182547	2.54183	0.663454	3.2961	10.6901	0.833492	0.0272882	33.165	47.5879	314.028	5.62793	0.465205	1.99422	43.9796	2.67683	36.3535	1.74922	4.47033	6.39537	6.09212	0.574821	0.657648	12.1364	3.99482	19.6026	0.0442447
Set649	23.8283	13.1708	19.9032	7.91529	6.46881	12.6016	10.0487	18.1299	0.596347	2.68305	0.4543	15.4988	0.913261	47.25	5.07625	0.324024	7.72675	2.23067	3.61889	88.8457	32.7984	5.90769	14.7928	0.189255	3.94005	0.650039	3.00887	9.62941	0.735787	0.0373786	31.5516	41.6428	253.492	3.37419	1.97795	1.9412	10.9068	2.72223	51.6165	1.20613	3.60056	5.9922	6.07758	0.430286	0.408836	11.3078	3.28976	41.4547	0.0549422
Set650	24.5248	11.9705	14.0091	5.26812	8.32856	16.6168	11.9947	19.8622	0.500131	1.47578	3.05422	14.0841	0.803454	29.7532	5.02273	0.434006	7.56709	2.11309	2.9312	175.463	24.4284	5.6725	15.7227	0.157576	3.80898	0.663454	2.92475	10.0238	0.998319	0.0188963	40.0177	44.4462	387.586	5.12057	3.12629	1.83361	21.3282	2.64423	43.8755	1.81681	3.7776	4.16895	5.70543	0.322031	0.657648	10.0867	3.31248	19.6026	0.0372176
Set651	25.4854	4.90718	15.2931	9.66028	7.75119	17.8413	7.23347	22.1238	0.726398	3.5545	4.79927	9.77628	0.909079	12.2564	4.07815	0.436885	9.69566	3.07154	3.00692	56.2863	35.9234	6.32316	7.08098	0.176397	3.91064	0.745979	1.68647	6.05542	0.956715	0.0343282	33.165	44.0306	247.715	7.92456	2.47417	1.7959	22.7547	2.35273	41.0716	1.74922	5.12195	5.88853	6.1933	0.420909	0.408836	13.2423	2.67815	21.4241	0.0372406
Set652	26.793	11.9705	15.4589	9.28566	7.87416	20.6923	10.2087	25.6483	0.850156	2.36355	0.908601	4.5343	0.842202	12.2564	4.71564	0.434006	5.86564	1.79262	2.67265	203.618	54.007	2.83752	19.4227	0.140008	3.72237	0.742263	1.74583	10.0014	1.20439	0.025191	42.6588	43.2959	306.389	4.01804	2.52571	4.47331	16.396	2.40788	35.4316	1.05996	4.12803	5.64009	5.56884	0.140587	0.408836	13.6134	3.32539	19.3092	0.0549422
Set653	26.3496	7.34172	21.0678	7.73515	1.29958	11.973	8.67791	13.1798	0.558404	1.47578	4.85971	4.5343	0.786849	24.5128	4.25589	0.434006	7.11684	2.59461	3.1395	216.211	21.2246	5.66985	16.0659	0.211013	3.56067	0.605806	1.75238	7.86991	0.815374	0.0269893	38.2534	40.25	221.788	3.51032	2.91277	1.87133	25.3122	2.53186	41.1976	1.4422	3.90882	4.93098	6.53812	0.383896	0.408836	14.1419	2.70729	16.2694	0.0443252
Set654	16.8005	13.8532	16.1608	8.1208		8.58335	7.80874	19.49	0.407912	1.35465	3.96798	7.63173	0.736576	35.8468	5.12512	0.519863	4.95932	1.79262	2.61499	240.279	35.0923	7.7209	6.1748	0.14375	5.19545	0.521728	3.37638	8.50721	1.36195	0.0199853	33.0671	44.0306	240.651	5.58131	1.71966	4.22307	12.9869	2.62991	30.6527	1.57675	4.8495	5.32777	6.23757	0.386379	0.679663	14.7523	3.99656	17.781	0.0412117
Set655	27.3139	7.92591	17.7676	5.26812	7.75119	12.2921	10.2373	19.1176	0.711886	3.5284	3.25202	9.58343	0.913261	12.2564	4.62541	0.424235	8.26193	2.08115	3.395	66.8809	37.5714	7.01116	6.52742	0.179447	4.3428	0.498081	2.80603	7.92929	1.1246	0.0314	32.4304	42.3481	208.281	4.79758	1.7239	3.24622	10.9068	2.67186	43.2642	1.12588	4.5202	4.07271	5.29159	0.381211	0.408836	13.666	3.32539	27.5024	0.052938
Set656	17.2965	13.422	14.8987	11.5736	8.93325	16.1701	9.06723	17.0256	0.699234	1.85275	2.22498	6.15855	0.792666	42.6372	3.86353	0.46671	6.5754	3.67206	4.14398	57.4984	23.0446	5.6687	8.33703	0.178726	3.21069	0.489567	1.68647	6.4274	1.28637	0.0321243	26.0755	41.2874	170.408	3.11877	3.10496	1.7959	14.4952	2.45801	55.8237	1.19446	4.45817	4.93098	5.46774	0.497904	0.527748	15.2477	3.1945	24.4693	0.040175
Set657	19.2761	11.7842	13.8273	8.92539		9.9696	14.6609	16.464	0.547038	4.07885	4.38824	14.4991	0.792666	54.1814	4.31431	0.434006	6.71788	2.23525	2.77531	161.249	34.8989	8.78937	14.7928	0.199078	3.74984	0.742263	2.92475	7.17762	1.28637	0.0165217	31.2826	50.4809	820.48	3.51032	2.01452	3.96053	19.9606	3.28542	43.2642	2.28299	4.23611	5.08277	5.88016	0.523023	0.857058	14.4007	3.43465	16.2694	0.0442447
Set658	12.0515	12.1449	14.8678	7.79486	1.05885	18.3394	7.80874	13.1798	0.501787	2.2822	3.6067	10.8802	1.09934	12.2564	4.85034	0.338479	8.96781	4.40636	2.77531	54.0992	37.0761	5.78793	6.75478	0.225644	3.91064	0.620726	2.40327	8.23832	0.642616	0.0269893	26.4571	42.4967	240.651	4.13178	2.84035	5.07209	22.072	2.62991	29.7308	0.818856	4.15495	6.28315	6.17228	0.562503	0.408836	13.2423	2.88527	15.0617	0.0433067
Set659	22.2766	16.1676	14.8678	6.38546	1.29958	13.5206	7.26447	23.9789	0.772644	2.35548	3.2087	9.25593	0.765571	37.3257	4.26157	0.359191	6.32876	0.634838	4.17057	88.8457	24.235	7.2391	6.17755	0.225899	2.97198	0.518302	3.6534	6.4274	1.17305	0.0274557	22.7093	54.9442	162.678	4.96876	0.983918	4.79648	27.8615	2.72223	51.6165	2.04973	3.96445	4.75432	6.04307	0.601082	0.408836	14.0893	3.28976	18.091	0.0549422
Set660	24.2204	11.9705	18.0026	11.6559	12.5521	16.7572	9.3658	17.0173	0.469135	1.4214	1.28505	9.40353	0.937583	35.8468	5.11399	0.364459	6.46532	5.96318	2.81588	57.6912	21.4673	5.36525	6.53016	0.208484	4.04632	0.591392	2.4499	10.1771	0.735787	0.0261955	42.8079	45.8633	354.807	4.33711	1.92903	1.9412	15.6218	3.39892	66.4207	2.25857	3.81939	4.83519	6.21549	0.479637	0.613253	11.3604	4.04547	14.7579	0.0451648
Set661	26.3496	12.4073	16.6114	7.64186	19.3874	12.6016	7.94552	18.9203	0.407912	1.36277	1.75426	5.2709	0.842202	12.2564	5.00027	0.385724	6.3852	0.634838	2.51676	57.4984	33.2077	3.7463	6.17755	0.22114	4.18952	0.386564	4.04785	8.50721	0.762821	0.0301914	36.1782	44.1696	221.788	6.74459	1.36693	1.98629	15.8012	2.72223	41.1976	1.13518	3.9382	5.08277	6.83999	0.360457	0.408836	13.3133	4.36179	17.781	0.0452454
Set662	16.6037	19.5196	17.0529	9.47297	3.88901	12.6016	8.4943	13.1798	0.426646	2.68305	5.30487	11.4438	0.765571	18.3846	4.17642	0.421291	7.18311	1.20079	3.89683	64.501	43.9484	6.02736	7.10464	0.176397	3.74984	0.461293	2.60432	6.4274	1.21901	0.0255438	22.5944	46.4415	330.178	5.50664	0.465205	1.7959	12.9869	2.97605	36.004	1.95904	4.79845	5.47624	6.07758	0.525776	0.408836	14.0012	3.79098	37.3661	0.0555181
Set663	17.2965	8.95182	14.2158	7.09675	0.722208	14.1974	10.2373	15.6525	0.626217	1.85275	0.681451	7.63173	0.755819	33.4292	4.19404	0.334405	5.71171	8.35711	3.6231	216.211	24.6218	5.90239	7.10464	0.178955	4.57671	0.627923	2.28766	8.30321	0.641365	0.0377328	43.1206	52.0305	274.981	6.25957	2.01807	1.89506	18.5929	2.45801	20.1078	1.4422	4.42366	4.29741	6.1933	0.319297	0.408836	10.8627	3.04488	15.6956	0.0465272
Set664	25.2763	5.15833	14.0091	8.1208	4.70736	12.8935	7.52393	18.1299	0.56294	3.51594	2.64842	6.15855	0.846701	40.1829	4.24061	0.364459	9.41987	1.18778	3.33324	171.871	36.6575	5.44255	7.16498	0.191254	2.6073	0.730937	1.75238	10.0238	1.28637	0.0302174	22.4425	46.4415	408.271	5.947	0.954403	1.4286	16.9277	2.97605	33.2749	0.848496	3.81939	4.93098	5.11686	0.300926	0.408836	13.4786	3.64461	17.2071	0.047023
Set665	31.5075	14.5755	20.8254	7.57569	1.05885	13.4534	8.31171	26.3619	0.500131	2.8771	5.28702	10.4198	0.887503	12.2564	4.22839	0.353923	6.3852	1.67772	2.87354	65.9331	19.6473	7.7209	7.10739	0.184851	5.00485	0.748717	3.04263	8.68759	1.4023	0.0308184	36.7338	49.9201	191.232	5.36031	2.76132	1.88713	12.9869	2.39036	66.0555	1.20613	4.03676	4.16895	6.30785	0.355301	0.689089	13.9237	4.33998	45.6535	0.0354399
Set666	23.8283	5.61149	18.0613	8.99503	11.9771	18.2709	8.67791	20.6947	0.649451	2.76867	3.05422	5.2709	0.825597	34.7944	4.26157	0.446526	7.30882	1.79262	2.59049	171.795	41.5365	6.84624	15.4628	0.144311	4.57671	0.518501	3.05555	5.41812	0.953512	0.0225787	35.871	44.0306	170.408	4.40958	1.25001	4.00685	22.072	2.33177	48.3156	1.78974	4.0724	6.58463	6.09212	0.456155	0.408836	10.8627	4.5989	26.2761	0.0451827
Set667	29.1075	9.20297	14.6861	6.54492	15.3278	7.61125	9.07711	16.2027	0.781246	2.02792	4.22323	16.9885	0.912543	35.4296	4.94754	0.353923	7.18311	1.20079	2.9312	219.443	29.9764	6.17047	16.9239	0.160603	4.57772	0.591392	2.96747	8.68759	0.72837	0.0193222	25.5735	34.4854	370.021	4.37235	1.32242	1.92484	19.0079	2.60815	74.159	1.53032	3.99918	5.28055	6.3902	0.334196	0.646661	12.189	3.43465	19.3092	0.0560083
Set668	17.2965	18.7934	16.1559	8.92539	9.05823	12.6016	13.7501	13.1882	0.454819	1.36277	4.82582	10.0877	1.01298	24.5128	3.01567	0.46671	6.3852	4.06001	4.33957	211.063	41.0989	5.79394	6.52467	0.202867	4.21753	0.673925	2.27921	7.35138	0.815374	0.0188963	32.9524	39.4382	307.76	3.23806	3.15913	1.87133	22.072	3.10801	35.4316	1.53032	3.98445	6.39537	5.64015	0.464738	0.646661	17.1496	3.30727	36.3816	0.0353594
Set669	31.5838	5.61149	16.4017	10.1686	10.918	17.0859	8.31171	18.1299	0.407912	1.47578	4.21698	15.239	0.912543	12.2564	4.64163	0.420226	9.04988	4.47508	2.76687	67.1452	41.3618	7.11904	16.0821	0.215143	2.97198	0.663454	3.05555	10.0238	0.815374	0.0245913	25.5735	47.9614	185.454	4.13178	0.465205	1.99422	19.9606	2.23572	32.0561	1.09757	4.5202	6.13289	5.40988	0.366444	0.646661	17.1496	4.13432	16.6333	0.049205
Set670	12.0515	6.43539	14.3601	6.54492	11.9771	15.6702	9.31267	23.706	0.678619	3.02412	2.22498	6.89514	0.846383	18.3846	4.12605	0.347705	5.71171	2.02407	2.81588	171.871	30.4462	5.76614	7.75101	0.213599	3.91064	0.854886	3.11813	6.4274	1.22894	0.0340511	41.6311	42.9809	178.138	5.30885	2.7644	1.89506	18.5929	2.68945	44.1996	1.87106	3.60056	6.05542	7.44207	0.445185	0.689089	14.9605	3.95066	17.781	0.0416129
Set671	28.3291	5.61149	16.8378	8.92539	6.13217	11.973	13.1075	21.0987	0.469135	2.09866	5.20435	6.15855	0.927513	34.0547	4.20278	0.439028	6.74402	3.36951	2.59049	88.8457	21.4673	5.92603	7.4248	0.238198	4.30894	0.635646	2.72907	5.41812	1.04052	0.0225787	26.1903	53.631	170.408	2.98264	3.0174	3.24622	18.8138	2.18585	48.2859	0.818856	3.74297	5.57247	7.78235	0.52547	0.734133	14.4007	3.10533	19.6026	0.0451827
Set672	27.8738	22.1921	18.8128	8.99503	9.05823	16.3695	8.27543	19.8622	0.520461	4.15929	0.908601	12.2473	1.04951	18.3846	3.8899	0.324024	5.86564	3.06696	4.0309	47.8517	22.8512	6.75529	15.6678	0.211041	3.71128	0.460716	3.16015	5.4775	0.79904	0.0331212	32.6252	34.4578	722.124	4.7359	2.48417	1.56518	23.5288	2.62991	52.5991	1.13518	5.01596	5.96178	5.89285	0.332167	0.408836	12.3923	3.56044	27.6079	0.0445582
Set673	14.2279	13.1488	18.147	13.8779	3.88901	16.0776	7.62447	22.9363	0.706708	1.4214	4.3016	11.0385	0.736576	33.4292	5.00027	0.353923	7.09115	3.18112	2.69315	183.158	45.3914	5.74129	6.49496	0.219446	3.98869	0.588844	3.88427	9.82062	0.815374	0.0321913	49.5853	46.1782	185.454	2.72722	1.7703	1.87133	18.8138	2.42193	64.8096	2.28299	3.23756	5.08277	6.53812	0.286027	0.734133	17.3156	3.5299	17.781	0.0469536
Set674	30.0502	12.1229	15.2931	10.0156		16.8184	7.94552	21.1314	0.635725	1.02208	0.681451	14.6303	0.842202	12.2564	3.25183	0.421291	7.18311	2.59002	2.84904	57.4984	37.5007	6.30105	16.4347	0.233662	3.6463	0.650039	2.24544	8.50721	1.09015	0.0221227	22.7093	43.2683	178.138	4.33711	3.06895	1.99422	10.9068	2.23572	43.2642	0.781246	3.26152	6.29981	4.88659	0.300926	0.408836	12.0838	2.46715	24.4693	0.0416129
Set675	27.9078	4.90718	15.5119	6.26182	3.64827	16.6551	7.26447	23.5653	0.549093	1.85275	4.13504	10.2358	0.755819	18.3846	4.39104	0.398109	7.85632	1.8497	4.2164	195.185	29.9764	3.7463	15.1427	0.216632	4.32576	0.534869	2.4026	10.7516	1.18901	0.0199853	39.5891	41.6704	253.492	7.28949	0.465205	3.24622	18.0879	3.10801	42.3424	2.5204	2.4203	5.70355	6.17228	0.46629	1.30528	12.8374	3.56044	45.6535	0.0471859
Set676	19.2761	13.4	14.776	9.14034	11.9771	12.6016	10.2373	21.1314	0.703441	3.02412	3.97437	10.0666	0.907359	33.4292	3.97134	0.398109	6.2156	1.67772	3.0186	173.083	34.785	7.78599	17.012	0.182547	4.26029	0.715187	2.4026	11.1279	0.86751	0.0209764	31.0495	44.0582	254.158	6.08485	0.954403	4.07674	17.1971	2.6803	51.6165	0.848496	3.03825	4.29741	6.17228	0.559922	0.679663	14.1419	2.91829	19.3092	0.0410864
Set677	23.7769	15.4005	20.8254	7.83586		16.7559	8.09834	23.9789	0.473554	1.4214	1.33964	16.5469	0.786849	50.2177	4.51206	0.39464	5.03823	1.20079	2.81588	182.417	19.6473	6.13624	15.1454	0.247621	3.91064	0.461293	2.80603	11.4484	1.01044	0.0225787	36.4188	41.2597	848.064	5.50664	1.56649	3.90047	18.4361	2.29569	53.8092	1.78974	4.47562	6.63835	6.09212	0.510702	0.408836	12.8682	3.86468	16.8833	0.0451648
Set678	19.8691	15.1749	17.2038	6.62927	7.87416	15.3741	11.3575	19.1176	0.592242	1.85275	3.94048	15.4223	1.16537	12.2564	4.26157	0.337353	6.3852	1.18778	3.33324	66.8809	29.4923	6.22957	19.5352	0.211126	4.24849	0.472389	3.19891	6.81372	1.55553	0.0319989	43.3418	46.5072	191.232	2.5219	0.465205	1.53618	15.8012	2.44569	36.3535	1.70376	2.4203	5.32357	7.12207	0.51564	0.408836	12.189	3.30727	30.0033	0.0372176
Set679	13.7319	11.9705	16.4017	8.1208	9.05823	11.973	9.06723	17.1579	0.571852	1.47578	1.98141	15.984	0.977824	29.7532	3.94301	0.532283	6.75594	0.956327	3.12127	300.113	32.9918	5.60371	6.52467	0.213599	3.91064	0.534869	2.69315	10.2079	1.26566	0.0321913	32.6252	39.4658	285.474	2.98264	1.55387	1.7959	11.3836	2.45454	68.1555	2.04509	3.82383	4.07271	4.87275	0.510702	0.646661	12.0838	3.99482	21.4241	0.0443252
Set680	28.3449	14.7488	15.3087	7.79486	3.88901	15.7205	7.94552	21.1151	0.754526	2.20383	0.4543	15.285	0.836631	24.5128	3.0924	0.364459	5.71171	0.956327	2.77531	80.3754	36.6575	2.83752	7.4336	0.135603	4.6292	0.599162	2.24544	13.0307	1.34204	0.0332976	32.6252	37.3401	274.981	4.66146	0.465205	4.37415	22.5487	2.84079	46.1452	0.848496	3.79987	5.08277	6.9901	0.331288	0.734133	14.1419	3.32539	27.5024	0.0372176
Set681	27.1972	13.1132	16.1559	9.66028	0.722208	16.2234	10.103	19.6888	0.549093	1.4214	4.26423	14.9475	0.989484	34.0547	4.17642	0.398109	7.93853	5.82534	2.81588	54.0992	33.2077	4.675	7.68462	0.179447	4.3428	0.605806	3.05555	8.30321	1.00052	0.0340511	32.3156	48.0893	219.785	6.74459	1.36693	1.83361	23.7201	2.18585	60.1211	1.47184	4.36092	5.1993	5.56884	0.381211	0.65959	14.4007	3.10533	30.5355	0.0525861
Set682	21.1046	4.90718	18.5413	10.0156	15.7389	14.1974	8.67791	21.0987	0.584982	2.763	0.908601	7.63173	1.05686	18.3846	4.86156	0.469143	7.18311	3.67206	3.418	57.4984	36.6575	5.74129	6.49496	0.161879	4.24849	0.663454	3.05555	7.92929	1.21901	0.0302683	46.4549	45.8633	261.222	4.37235	1.98326	1.51167	26.0633	2.47898	41.0716	2.90499	3.90882	6.40714	6.15741	0.352463	0.408836	14.1319	3.09167	35.2206	0.0442447
Set683	24.5248	15.6014	18.8128	10.3216	7.75119	8.58335	10.2373	19.6143	0.561354	2.68305	4.7527	11.5735	0.909079	12.2564	4.28035	0.364459	6.30266	4.73951	3.00692	211.008	29.9764	6.11278	20.6795	0.193966	3.94005	0.53548	2.92475	9.25117	1.12154	0.0208231	27.8038	43.2683	279.697	3.11877	2.80017	3.24622	18.9128	2.69292	41.0716	1.87628	4.77941	4.20118	5.40988	0.463452	0.408836	13.6134	3.81891	34.1808	0.0354399
Set684	28.6115	5.61149	15.3301	6.29664	4.22565	11.973	6.55025	23.6998	0.549093	2.98087	3.30661	11.0362	0.755819	34.0547	5.20094	0.282712	8.96781	2.59461	3.71441	175.463	27.2425	8.11322	6.52742	0.16769	3.21069	0.656173	1.75238	8.30128	0.688576	0.0194548	22.976	47.5879	336.855	6.74118	3.13718	1.53618	20.5162	2.62991	36.004	1.48484	2.98262	6.90163	4.21889	0.51564	0.408836	14.4007	3.26207	26.2761	0.0558137
Set685	14.2279	5.93309	18.8128	7.27689		10.6574	7.62447	17.1663	0.636425	2.09866	0.681451	10.0666	0.917443	12.2564	4.77195	0.449022	7.48967	4.12873	3.00692	175.463	31.3602	5.54648	7.10464	0.238198	4.28751	0.635646	2.64546	13.9702	1.56526	0.0332976	34.7636	46.4691	247.715	4.98962	1.50262	1.51167	25.9949	3.11985	46.7403	2.04509	3.60056	6.38753	4.21889	0.284845	0.73766	10.5318	2.91829	17.781	0.052938
Set686	24.2204	7.92591	16.1559	8.96021	9.05823	15.6264	11.4195	17.0256	0.786256	2.90641	1.75426	13.1783	0.765571	12.2564	3.32856	0.252852	8.71716	2.11309	3.29234	338.229	22.8512	7.68975	6.49496	0.184543	3.21069	0.635646	3.11813	10.0014	0.956715	0.021054	22.7093	49.9201	790.907	6.74459	2.89588	1.152	16.309	2.42961	35.4316	2.58252	4.3829	5.64009	6.53812	0.445185	0.73766	14.6997	3.81891	14.4878	0.0403542
Set687	16.6037	14.0296	13.683	8.42086		15.7523	5.89367	21.8282	0.640057	2.98332	4.26423	10.8586	0.871525	12.2564	4.96756	0.252852	6.68966	1.20079	2.9312	195.185	24.4284	9.87469	7.10739	0.170247	4.10081	0.692812	3.05555	7.92929	1.26566	0.0251014	41.1985	43.2959	208.281	4.50848	0.954403	1.58153	22.072	2.60588	31.1342	1.23079	4.34908	5.75781	5.56884	0.322031	1.07358	17.5593	3.81891	17.2071	0.0451827
Set688	23.7337	6.88856	16.1559	9.66028	4.70736	13.6081	7.52393	22.383	0.765209	2.42519	4.38824	7.63173	1.03182	33.4292	4.17917	0.487517	9.4319	1.8497	2.87354	233.276	21.4673	5.90239	6.17755	0.16769	4.3428	0.777478	2.37216	12.9094	1.26932	0.0236236	31.0495	48.8554	221.788	4.7342	1.4436	1.7959	16.9277	2.54562	50.4425	1.74922	3.51345	5.10641	5.89285	0.520796	0.910345	12.8682	2.46715	26.2761	0.0545631
Set689	33.6596	9.20297	16.1559	7.57569	4.70736	15.3741	6.55025	23.0119	0.492762	1.05139	1.33964	13.5244	0.807636	12.2564	4.22438	0.337353	8.30996	1.98028	2.71051	183.933	37.0761	4.7028	16.4185	0.198564	3.83024	0.340651	3.05417	10.1122	0.687933	0.0165217	29.9382	41.6704	162.678	5.947	2.53869	3.52815	18.5929	2.33177	65.382	1.40459	4.47562	5.96178	4.94445	0.327187	0.408836	14.6167	3.99482	15.6956	0.0434678
Set690	12.0515	15.8289	17.7676	6.80693	11.9771	9.61242	9.3658	19.8622	0.763373	2.43935	3.94048	4.36509	0.831414	34.0547	5.01508	0.490721	7.56709	2.59461	3.55322	180.985	27.2312	6.84652	16.4185	0.213312	3.14522	0.742263	1.12588	11.7652	0.595405	0.0251246	32.6972	46.1782	221.788	3.11877	1.99573	1.97836	22.8462	2.82817	29.7308	1.68101	3.60335	4.07271	4.21889	0.463452	0.408836	14.1319	3.81891	13.5502	0.0637771
Set691	26.793	14.2268	14.7545	9.47297	3.88901	15.3741	9.06723	20.8993	0.81604	2.42034	2.35927	14.3131	0.792666	12.2564	4.77195	0.477056	7.97687	1.79262	2.71051	173.982	22.8512	9.28563	6.49496	0.174652	3.29513	0.667218	3.59184	10.9522	0.815374	0.0328206	31.5516	39.4382	185.454	5.72682	2.55575	2.01107	11.681	2.71388	66.4207	1.68101	4.03676	6.67065	4.74217	0.319297	0.408836	18.9854	3.56309	15.6956	0.0372406
Set692	16.6037	9.20297	15.2931	12.354	6.13217	17.4104	10.2373	17.0173	0.699234	1.39209	3.26329	10.6988	0.909079	12.2564	4.77195	0.389047	6.71788	0.518275	3.23772	163.436	31.0695	7.06893	6.84757	0.178726	5.12759	0.748717	3.05486	9.2655	0.735787	0.0188963	22.976	50.8382	253.492	2.72722	1.3102	1.7959	18.4361	2.72223	47.6622	1.48484	4.0471	4.93098	5.64015	0.454178	0.527748	14.1419	2.88527	15.6956	0.047023
Set693	28.7549	11.7842	14.8678	8.47426	9.50832	18.9581	7.26447	31.2035	0.469135	2.42578	0.4543	11.7232	1.04261	24.5128	4.25589	0.304738	7.05056	2.23067	2.61499	63.2888	29.0624	6.32316	7.08098	0.160603	3.07975	0.534869	3.41143	12.1592	0.815374	0.0232742	28.934	40.25	162.678	4.96876	1.62589	1.99422	15.6218	2.2881	32.0561	1.90972	3.51345	5.32357	6.1933	0.327187	0.930418	13.6868	3.17411	33.2548	0.0451827
Set694	14.6241	12.4073	18.1525	14.0664	12.4018	18.1856	9.06723	27.1254	0.635725	3.68992	1.75426	4.5343	1.03182	12.2564	4.12605	0.398109	6.2156	1.31568	2.51676	54.8542	37.5602	2.45797	23.2441	0.153171	4.77705	0.650039	2.4026	9.62941	1.26973	0.0314	25.955	50.9847	164.631	4.01804	1.68483	1.52776	11.681	2.67336	48.2859	1.16482	3.60056	6.41694	7.3305	0.386379	0.747223	22.6769	4.26265	34.4693	0.0526484
Set695	16.8005	9.20297	15.5119	5.90652	8.44923	12.6016	11.8387	20.808	0.728054	1.36277	2.1158	6.15855	0.786849	12.2564	3.77574	0.324024	5.71171	5.82052	3.25533	333.983	29.0511	3.7463	16.0204	0.233796	4.58634	0.702859	1.68647	7.17762	1.04419	0.0327239	27.8038	45.4066	170.408	4.27346	0.954403	2.01107	12.9869	2.72223	29.7308	1.13518	4.26136	6.58463	7.6024	0.350626	0.408836	12.189	3.90686	22.0285	0.0491142
Set696	13.7319	17.5425	15.453	9.69932	4.70736	14.4288	7.94552	17.8486	0.644447	0.681385	0.4543	12.9839	0.996449	12.2564	4.28423	0.443244	5.15132	2.53322	3.55089	54.8542	27.2312	7.13485	18.9025	0.135705	3.29513	0.663454	2.92475	7.35138	1.00072	0.0301914	25.5735	52.0305	198.962	3.11877	1.99573	1.93277	45.5643	2.43282	36.9258	1.68101	3.20588	5.0187	5.89285	0.524898	0.646661	16.752	4.43523	45.0314	0.0499717
Set697	23.7244	19.0332	15.1859	8.42086		16.8568	12.0994	18.1299	0.520461	2.42519	2.77596	10.3838	1.04253	12.2564	3.40529	0.437498	6.75594	0.518275	3.35355	183.629	21.2246	7.94582	6.1748	0.160603	4.37039	0.663454	2.25682	10.0528	1.00072	0.0233566	28.934	48.2621	261.222	4.59253	0.983918	4.22241	36.7984	2.42961	51.6165	1.53032	3.79987	4.42588	5.3828	0.539064	0.657648	10.0867	3.81891	25.9809	0.0433067
Set698	24.2204	6.63741	18.0296	4.43319	4.70736	10.2812	7.52227	32.1516	0.709821	2.12222	3.05422	10.6988	0.726824	24.5128	4.69654	0.387746	5.71171	2.23067	2.84904	202.185	24.6218	5.90769	16.432	0.201704	4.486	0.591392	3.41402	10.0528	1.28637	0.0182535	34.2615	39.4658	314.028	2.77732	2.81707	4.19555	24.8348	3.10692	48.8742	1.13518	4.48883	6.32709	6.88756	0.422886	0.408836	13.3133	2.67815	23.8501	0.0434678
Set699	25.9101	14.7719	15.3087	10.0156	12.161	14.6917	8.67791	16.2027	0.48787	1.05139	0.908601	5.82012	0.726824	29.7532	4.47677	0.500413	7.56709	2.6471	2.51676	54.8542	34.1035	5.90239	16.0659	0.21952	3.98869	0.680845	2.93113	8.87919	0.687933	0.0301718	36.3129	39.4382	265.439	4.59253	2.07417	2.55877	19.9606	2.08454	57.3533	2.04509	4.04419	6.89299	6.07758	0.456155	0.408836	24.6015	3.17411	17.781	0.0455946
Set700	28.1639	15.7747	16.1559	4.43319	6.46881	16.023	8.67791	15.6525	0.469135	2.38363	0.4543	5.98933	0.726824	29.4476	5.19693	0.424235	7.18311	1.18778	3.29538	52.667	30.6284	4.77159	7.68462	0.172095	3.98869	0.603636	2.63995	9.25117	0.595405	0.0207278	29.9382	44.1696	185.454	4.96876	2.26865	3.24622	22.0245	2.35273	46.8984	1.19446	4.12803	5.43473	6.53812	0.463452	0.689089	15.8582	3.99482	17.781	0.0496575
Set701	25.5235	5.61149	15.2931	10.0519		15.7819	10.2373	18.1299	0.72688	1.44859	3.05422	6.89514	0.937583	12.2564	4.08862	0.324024	4.56037	2.28775	2.87354	45.6645	24.4284	5.97215	16.7359	0.238198	3.48027	0.677261	2.84956	7.17762	0.774937	0.022555	37.9864	51.5456	387.169	6.12561	1.63269	5.01858	24.8348	2.18585	36.9258	0.781246	4.35962	6.3007	6.88756	0.251576	0.408836	11.3604	2.88527	30.2217	0.0416129
Set702	23.0999	13.4	15.4589	9.47049	3.88901	14.6367	9.34488	15.6525	0.429958	1.4214	3.00311	7.63173	1.07014	36.9902	5.1065	0.369798	6.32876	7.33244	2.77531	76.7833	41.1101	4.50746	20.7519	0.24311	3.98869	0.423928	2.98976	7.17762	0.629856	0.0302683	22.4425	44.4462	156.901	3.51032	1.80119	2.00264	16.9277	2.53533	46.1452	2.43236	4.18473	5.31245	6.1933	0.546002	0.408836	15.7587	2.70729	34.1808	0.0451827
Set703	30.8362	19.7911	17.7676	9.47297	10.918	17.2772	9.06723	19.6306	0.428302	1.4214	3.94048	10.711	0.912543	12.2564	4.2075	0.372542	7.02007	1.67772	3.418	76.7833	29.4923	4.85923	25.814	0.179447	2.6073	0.605005	2.72574	6.4274	0.595405	0.0251246	32.8922	42.7351	178.138	6.74459	2.15519	1.57311	24.46	2.21079	54.7445	1.52245	2.4203	4.93098	6.88756	0.319297	0.613253	15.2224	2.92735	36.5853	0.0362974
Set704	25.8174	15.8808	15.2931	9.29284	4.70736	12.2447	6.39234	16.7419	0.638763	3.59171	0.908601	15.568	0.775324	12.2564	4.24061	0.523771	6.3852	2.02866	3.6231	64.501	21.2246	5.90239	16.4185	0.179447	4.48982	0.777478	3.14025	10.0238	0.774937	0.0341615	26.1903	48.2621	247.715	4.59253	1.95339	1.4286	18.8004	2.39036	67.3387	1.5095	4.5202	5.98788	5.98522	0.327187	0.657648	15.6189	2.52931	15.6956	0.0637771
Set705	14.2279	5.61149	15.0805	5.26812		12.6016	11.4195	19.6143	0.826064	2.60085	2.22498	11.7728	0.817706	12.2564	5.00027	0.389047	6.32876	5.44925	3.79802	170.439	36.635	5.41643	17.012	0.243129	5.36477	0.619386	2.33857	10.0238	1.16914	0.0266369	39.5891	49.9201	156.901	4.33711	1.2752	5.22585	15.6218	3.45746	48.5639	2.95501	4.15495	5.15092	8.00313	0.543165	0.96979	12.3923	3.10533	38.5825	0.0418002
Set706	25.7723	17.1308	15.6348	10.6169	3.88901	20.6831	12.9922	19.0988	0.564596	2.68305	2.58642	10.0666	1.06611	12.2564	3.86353	0.353923	6.5754	2.23067	2.9114	171.871	27.2312	5.41439	6.75478	0.144311	3.91064	0.826821	2.92475	11.4484	1.27506	0.0192319	28.934	50.9847	156.901	4.72866	0.465205	1.97836	24.1521	2.6803	48.2859	2.5581	3.76147	4.76614	6.53812	0.365436	1.31209	13.2423	3.46664	17.781	0.0540627
Set707	12.0515	12.1229	17.2038	5.07159		11.973	7.52227	14.0111	0.492762	2.05577	2.6396	10.0666	0.937583	34.7944	4.51206	0.337353	6.3852	3.42659	2.71766	54.8542	31.3878	6.6152	16.7359	0.170247	4.3428	0.745979	2.80603	10.1771	0.956715	0.0351795	22.976	41.6704	782.085	6.34409	2.52483	3.24622	12.9869	2.47063	34.1968	1.57675	3.74297	5.08277	5.81487	0.319297	0.527748	10.5318	3.55262	13.5502	0.0638682
Set708	27.8253	6.43539	19.9032	7.09675	4.70736	19.983	8.67791	13.4578	0.596347	2.95421	2.42127	5.98933	0.765571	18.3846	4.20278	0.344241	7.05056	1.79262	3.27715	173.083	24.235	4.7028	6.75478	0.140008	4.80137	0.635646	1.75238	6.4274	1.28637	0.0225787	36.4188	47.7154	300.612	3.91161	2.62761	2.01107	34.7577	2.3283	43.8755	1.82734	3.60056	4.93098	6.84948	0.529336	0.889779	10.9153	3.50979	17.2071	0.0416129
Set709	14.2279	12.8605	17.7676	8.43326		10.5845	9.09141	16.2027	0.534777	2.54452	0.908601	14.9574	0.825597	18.3846	3.86353	0.341486	4.89305	1.18778	4.04073	186.009	22.8512	4.55577	16.0659	0.179447	3.91064	0.599162	3.31318	8.23832	1.47618	0.0384649	32.6972	48.8554	164.631	5.50664	1.70604	1.7959	19.0079	2.34438	65.4831	1.13518	3.44244	6.39537	5.47516	0.445185	0.408836	12.0838	3.32539	15.6956	0.055378
Set710	14.7239	17.6188	19.2147	6.38546	19.3874	16.9846	11.4195	15.6362	0.571852	1.72503	2.1158	9.25593	0.775324	12.2564	4.40548	0.324024	5.68349	3.12404	2.9312	202.185	24.235	7.22707	7.10464	0.196523	4.66687	0.684396	3.05555	8.50721	0.774982	0.0257553	42.8079	43.2683	178.138	6.74118	1.32242	1.51167	16.7203	2.97605	34.1968	4.0797	3.81939	5.82256	5.53303	0.546881	0.857058	14.4007	2.52931	41.4547	0.0452454
Set711	18.7801	14.2372	19.9032	8.99503	5.52317	10.8584	3.97431	21.2899	0.428302	1.85275	0.4543	5.82012	0.917443	35.4296	4.40548	0.389047	7.48967	3.07613	2.87354	54.0992	33.2077	4.3902	15.1427	0.233722	3.53422	0.684396	2.40396	8.87919	0.86751	0.0233695	27.8038	47.4999	355.187	3.37419	2.45444	3.67172	18.5647	2.70553	44.0044	0.781246	3.99918	4.54145	6.1933	0.353109	0.408836	13.4786	3.43385	36.4284	0.0434678
Set712	27.6618	13.4	14.8678	6.54492	7.87416	11.7101	8.4943	16.7419	0.429958	3.44579	1.28505	14.9475	0.898291	29.7532	3.77574	0.341486	6.6741	5.82534	2.81588	192.996	30.4462	8.71285	18.5851	0.210739	3.53422	0.748717	2.28766	12.1372	1.00052	0.0302174	42.88	46.4796	395.736	2.72722	0.465205	1.99422	23.2314	2.47063	30.6527	1.48484	2.47594	4.07271	5.40988	0.497368	0.734133	12.4663	3.30727	19.6026	0.0558137
Set713	19.8691	12.1562	16.1559	6.29664	10.6924	16.5588	7.80874	16.4723	0.407912	2.45864	2.37795	4.5343	0.792666	28.3829	3.94301	0.322918	8.26193	4.47508	3.4795	52.667	22.8512	3.80189	6.52467	0.184751	3.94005	0.74549	4.05586	11.1279	1.22894	0.021282	33.165	43.2683	208.281	2.5219	0.465205	1.90349	22.072	2.45404	31.1342	1.85413	4.47562	5.9997	4.21889	0.327187	1.30528	12.0211	3.32539	18.091	0.0503711
Set714	14.7239	5.61149	17.9296	7.64186	8.32856	16.8184	9.06723	25.1677	0.659153	1.35465	4.38824	14.3552	0.736576	36.9902	4.12605	0.277444	6.94792	2.02866	3.49322	52.667	30.6284	5.60371	20.0095	0.179447	4.3428	0.635646	2.64546	6.81372	0.815374	0.0307957	46.6497	42.3481	214.059	3.91161	2.15519	4.39006	12.9869	2.39036	41.0716	0.781246	4.62019	6.69647	7.44207	0.284845	0.613253	11.3078	2.92735	34.1808	0.0586317
Set715	23.8283	12.4073	18.8128	6.226		12.9639	6.65907	21.0987	0.56294	1.4214	0.4543	16.2568	0.99864	12.2564	4.85975	0.393964	9.14408	2.32662	3.6231	80.3754	27.2312	7.31285	8.01083	0.189255	3.21069	0.605806	2.80603	10.0238	0.710268	0.0260883	33.0671	44.0582	253.492	6.74118	2.49071	1.87133	18.5647	2.62991	35.4316	1.80903	4.03676	5.69391	7.16481	0.381211	0.527748	12.1364	2.88527	38.5825	0.0455946
Set716	27.1972	4.90718	14.6531	9.83794	8.44923	18.3394	7.41057	17.2952	0.710795	2.53649	4.90223	9.40353	0.892474	34.0547	4.97391	0.38553	5.03823	4.06001	2.81318	54.8542	32.2941	5.8442	6.1748	0.148154	4.93377	0.882951	2.37474	14.4989	1.22894	0.0302683	32.3156	40.25	337.242	4.40604	2.15565	1.97836	18.5929	2.6803	36.3535	1.95904	4.09932	5.64562	5.47516	0.497368	0.910345	10.8627	3.81891	16.8833	0.0495602
Set717	25.7264	8.95182	14.6861	6.54492	6.13217	20.3476	9.06723	16.2027	0.429958	3.93437	2.22498	15.285	0.937583	33.4292	3.32856	0.338973	7.48967	0.74973	3.65956	52.667	34.785	7.07204	18.5824	0.184543	3.49742	0.518501	2.93079	11.8772	1.26566	0.0260883	29.4361	44.4462	247.715	4.99132	1.68483	1.99422	17.1971	2.10948	41.1976	1.13518	3.26152	5.32777	4.87275	0.420909	1.02748	13.2949	3.32539	32.0433	0.0551331
Set718	31.5075	13.5145	19.1291	5.26812	16.962	9.29785	8.95388	18.1299	0.685308	3.31991	3.00311	11.8748	0.996449	12.2564	3.25183	0.503012	10.5001	1.31568	2.69315	45.6645	24.6218	4.50746	16.432	0.198564	3.92535	0.677261	1.81054	6.4274	0.723028	0.027551	29.4361	49.4965	264.373	5.50664	2.174	1.7959	16.0986	2.47063	60.6935	1.40459	3.03825	4.42588	6.47966	0.386379	1.08561	13.3956	3.61262	50.1944	0.0421318
Set719	23.7244	13.4	14.7545	8.92539	6.46881	11.4522	8.67791	16.4723	0.573616	2.72586	3.72043	9.58343	0.999237	12.2564	3.95788	0.43241	8.02315	5.61837	2.77531	52.667	34.5915	4.3902	16.0821	0.238198	4.26029	0.603636	2.40396	8.30321	1.28637	0.0199853	25.5735	42.5243	450.1	2.5219	1.80517	1.47395	10.9068	2.1868	19.1859	1.90972	4.23611	4.63768	6.75983	0.352463	0.646661	13.4786	2.28917	18.091	0.0553845
Set720	14.2279	6.63741	16.5143	9.28566	10.6924	16.3285	6.65907	16.186	0.511497	3.31365	0.4543	5.82012	0.898291	50.6204	3.94301	0.487517	5.68349	4.47508	2.71051	64.721	32.7984	3.7463	6.1748	0.184751	5.44083	0.656747	2.63995	14.013	0.734501	0.0251246	32.6972	42.7075	408.271	6.6167	2.13841	1.87133	22.9459	2.39036	46.7403	1.93438	5.06222	5.76168	5.95638	0.364557	0.853046	13.6868	4.46723	27.5024	0.0421318
Set721	32.83	6.88856	17.8466	6.54492	7.75119	8.26905	5.52748	22.8684	0.573616	1.41928	0.4543	10.553	0.765571	29.4476	5.00027	0.398109	7.09115	6.64039	2.9312	298.743	21.2246	6.25995	19.2178	0.135705	4.75105	0.742263	3.7595	5.41812	0.734501	0.0302683	39.5891	37.3677	348.123	2.98264	1.32242	1.89506	22.0245	2.8247	42.3424	1.84664	4.05889	5.32777	7.44207	0.319194	0.910345	18.9854	3.30727	26.2761	0.0558137
Set722	18.7801	13.1132	14.8678	7.57569	3.88901	8.56744	7.94552	19.7278	0.709821	2.09866	3.2854	7.63173	0.871525	35.4296	4.57445	0.369372	6.3852	3.12862	3.0186	180.971	34.785	3.80189	7.10739	0.178726	3.94005	0.555666	1.75238	15.0232	1.59462	0.0276965	22.3277	41.6704	272.103	5.12575	2.69732	1.87133	15.8012	2.65164	42.601	1.87106	3.81939	5.08277	4.94445	0.533907	0.408836	14.4007	3.43465	23.8501	0.0451648
Set723	16.8005	13.5664	18.0592	8.92539	7.99192	16.5451	5.52748	14.0111	0.513153	1.85275	0.4543	6.15855	0.871525	12.2564	4.08862	0.344241	8.12677	2.28775	2.76687	173.982	27.2425	7.78599	15.7227	0.19037	3.74984	0.650039	3.14025	11.7873	1.3414	0.0215209	27.8038	47.5879	292.926	5.50664	2.03482	1.51167	16.7203	2.42961	29.7308	1.72877	4.0471	6.39537	4.21889	0.319194	0.869158	12.3923	3.02192	28.7101	0.0481224
Set724	23.1538	4.90718	16.4017	6.54492	1.29958	18.4737	4.83917	21.0987	0.429958	2.57646	1.75426	10.9724	0.755819	36.9902	4.53746	0.322918	6.32876	4.97097	3.44907	69.5251	27.2312	6.6623	8.33703	0.186951	3.53422	0.745979	3.69922	10.1122	1.58998	0.0232612	25.5735	47.4999	221.788	4.37235	1.95339	1.97836	19.005	2.18585	32.0561	1.53032	4.85118	6.19323	5.29159	0.350626	0.408836	12.0211	3.55262	39.7469	0.0494725
Set725	19.2761	9.65614	14.3601	11.5736	4.70736	20.3179	8.39377	19.1176	0.764664	3.51594	4.38824	7.63173	0.937583	12.2564	4.69654	0.359191	6.71788	0.841435	3.29234	204.83	37.5173	5.74129	6.17755	0.250829	4.18422	0.635646	2.77363	11.5133	0.907947	0.0272282	35.6761	43.2683	219.785	4.01804	2.7616	3.85512	31.0441	2.58095	47.4708	2.84047	3.93324	5.10641	5.89285	0.420909	0.646661	13.666	3.46664	14.7579	0.0443252
Set726	21.8487	11.9705	18.2902	8.92539		10.5537	9.65226	21.1314	0.722356	2.07942	2.42127	11.7644	0.807636	28.3829	4.46038	0.334405	7.56709	0.981185	2.88689	45.6645	24.6218	4.79702	7.75101	0.180346	3.59969	0.745138	1.12588	10.1771	0.710268	0.0188963	35.6761	40.25	285.474	2.77732	1.4436	3.94133	20.7266	2.91512	35.4316	1.93438	4.12803	6.80215	6.47966	0.319194	0.864008	16.2293	3.64461	37.9399	0.0403542
Set727	17.2965	11.9705	16.1608	8.92539	7.75119	12.6241	6.08833	16.2027	0.722082	3.02412	2.83509	6.15855	0.909079	33.4292	3.94301	0.329331	7.56582	2.28775	2.9312	54.8542	24.6218	5.90239	15.1427	0.197199	4.99226	0.601912	1.75238	9.33546	0.72837	0.0207278	26.4571	49.5241	265.28	2.98264	1.9654	1.97836	22.0245	2.39036	53.7439	2.5581	4.0471	6.39537	8.42913	0.140587	0.408836	12.189	2.68721	19.3092	0.0323263
Set728	23.7244	15.7978	19.1713	10.0156	8.44923	12.0244	9.4576	15.6362	0.511497	4.03604	3.19001	5.2709	1.04522	18.3846	4.08862	0.362368	4.89305	1.67772	2.79137	59.8784	37.5602	5.8442	7.4336	0.210739	4.30894	0.555666	3.05555	6.81372	0.815374	0.0164263	31.0158	45.6174	370.021	11.0979	1.99573	1.90349	10.9068	2.18585	19.1859	2.90499	3.70998	5.10306	6.66746	0.500741	0.679663	12.8374	3.31633	15.6956	0.0461029
Set729	25.4854	14.2807	16.1608	9.32766	5.28244	14.7945	9.09141	18.1299	0.754526	3.02412	2.37795	5.98933	0.775324	35.4296	5.15076	0.400008	5.71171	4.06001	2.76687	77.9955	24.6218	7.73086	18.4458	0.189255	3.91064	0.603636	4.24613	10.1177	0.775581	0.0287937	32.6252	34.4854	369.224	3.51032	1.92903	4.13819	18.1311	2.65684	48.5639	1.4422	4.11453	5.10641	5.81487	0.520796	0.657648	13.6134	4.13432	37.9399	0.0442447
Set730	23.641	12.1229	16.6586	5.26812	19.9625	11.4472	5.80187	17.4359	0.549093	2.85358	3.2446	6.15855	0.803454	31.237	4.69654	0.369372	7.18311	0.956327	3.83589	54.0992	30.4462	7.45456	6.75478	0.194775	3.94005	0.605806	2.92475	7.17762	1.09648	0.0380546	25.955	46.4691	795.163	8.23926	2.65504	4.46538	16.0986	2.47964	64.4802	1.16482	3.7986	6.3007	7.6024	0.319194	0.65959	10.9153	3.17411	14.4878	0.047023
Set731	23.0999	15.2631	14.8987	6.54492	4.9481	16.5588	9.09141	18.667	0.492762	3.0665	0.4543	14.186	1.01717	29.4476	4.77195	0.381284	7.85632	3.67206	2.77531	218.011	24.4284	6.37913	19.5059	0.230555	4.3428	0.729599	2.4026	5.41812	0.734501	0.0221227	27.8038	48.2764	246.428	3.23806	2.42013	1.51983	16.309	2.43308	36.3535	1.12721	3.7776	6.53301	7.44207	0.332167	0.408836	10.0867	3.68967	14.4878	0.0460914
Set732	24.453	7.34172	16.5143	5.74706	22.4312	15.0326	9.65226	16.2027	0.573616	2.90981	2.17039	12.0781	0.803454	12.2564	5.69042	0.398109	8.65285	0.74973	2.81588	203.618	30.4462	5.293	7.16498	0.16769	3.84495	0.644057	3.05555	8.30321	0.956715	0.0205048	46.6497	44.0582	314.028	4.96876	2.64253	1.99472	14.8476	2.397	42.601	1.20613	4.18289	5.10641	5.649	0.300926	0.408836	11.3078	3.90488	22.0285	0.0433067
Set733	28.1639	15.5039	18.4694	6.95993	10.6924	17.4884	10.3169	22.9363	0.699234	3.3644	2.58501	15.897	0.836631	24.5128	5.02273	0.353923	4.56037	1.7972	2.69315	77.9955	37.5007	5.8442	23.2251	0.179447	5.35531	0.650039	1.68485	9.25117	1.29168	0.0251246	33.1589	39.4658	254.158	5.50664	1.80517	1.56518	15.3244	2.64693	36.3535	1.48484	3.81939	5.69391	6.07758	0.494885	0.765373	14.6693	3.66011	42.6624	0.0418002
Set734	23.8283	23.6422	17.9296	8.99503		15.3741	7.62447	23.8142	0.549093	3.3752	2.35927	10.5296	0.836631	12.2564	4.77195	0.353923	4.53215	3.18112	3.55089	54.8542	29.0511	7.0402	6.52742	0.160603	5.02174	0.414803	2.40396	7.29199	1.28637	0.0251246	33.0671	47.9614	208.281	4.66146	1.91661	4.61356	34.7577	2.47898	29.7308	1.81681	4.78625	4.93098	6.53812	0.332167	0.408836	19.804	3.56044	41.4547	0.0362974
Set735	16.8005	6.43539	16.4017	7.13157	7.99192	13.6736	9.63796	21.1314	0.534777	2.02792	1.5122	12.5323	0.960489	33.4292	3.97134	0.434006	8.25667	2.6471	2.76687	45.6645	37.5007	5.60371	6.49496	0.1313	3.31656	0.489567	2.4026	8.87919	0.815374	0.0176137	27.8038	42.5243	279.697	6.74459	2.47088	1.152	24.8348	2.3283	43.2642	1.52245	3.60056	4.63768	4.79423	0.284845	0.613253	12.0211	3.57215	21.4547	0.0534435
Set736	37.2108	4.90718	19.0956	10.0156	12.4018	19.6991	10.2373	28.024	0.644447	3.57968	4.26423	9.94928	0.87587	34.7944	4.22438	0.434006	6.5754	5.25901	2.81588	66.1615	21.2246	7.11904	6.75478	0.216646	4.58634	0.53355	2.07749	5.4775	1.48457	0.0314	22.976	51.172	279.697	5.62793	0.465205	3.8501	25.3122	2.60815	44.7418	1.99734	4.0471	5.60783	6.04307	0.386379	0.533242	17.2326	4.92448	14.4878	0.047023
Set737	11.5555	6.88856	15.2931	6.29664	1.29958	13.3161	9.06723	20.6947	0.728054	1.94963	2.1158	10.0666	0.836631	12.2564	4.94754	0.420928	4.56037	1.20079	2.77531	215.68	31.5536	5.74129	18.1256	0.179447	2.95728	0.534869	2.92475	10.7516	0.820943	0.0188963	26.0755	42.3481	156.901	3.91161	2.01807	1.87133	21.6763	2.84659	63.8582	1.55474	4.79976	5.69391	6.30785	0.454178	0.408836	17.3156	3.99482	14.7579	0.0372406
Set738	20.4815	4.90718	13.8273	7.83586		18.2007	8.4943	16.7419	0.899036	1.96961	2.22498	14.9475	0.856453	12.2564	4.07815	0.322918	6.5754	2.11309	2.61499	190.16	27.6724	9.69005	6.49496	0.19037	3.74984	0.588844	3.28588	11.15	0.710268	0.0267613	32.9376	48.8554	265.439	6.74459	0.465205	1.88713	22.0245	2.64423	62.653	1.55209	5.10027	5.37679	6.71284	0.355301	0.869158	13.4786	3.82362	25.4071	0.0534435
Set739	20.4815	5.15833	17.7676	7.13157	7.87416	21.0639	6.67337	17.0256	0.668185	2.02792	5.09516	15.239	0.832449	55.853	3.86353	0.333838	9.00766	0.634838	2.9114	57.6912	31.0695	5.91608	18.4458	0.140008	3.94005	0.511105	2.60365	7.35138	1.00072	0.0199853	27.8038	43.2959	198.962	6.08485	2.54004	1.47395	21.024	2.60815	35.4316	1.82947	2.4203	7.03201	5.89285	0.284845	0.857058	16.0663	3.17411	25.4071	0.0451827
Set740	20.4815	15.2631	15.453	10.4036	4.9481	19.546	5.80187	21.0987	0.573616	2.02291	0.4543	10.2569	0.907359	18.3846	4.30513	0.414958	8.28142	1.31568	2.61499	195.185	36.6575	7.18666	16.7521	0.148154	4.40146	0.518501	1.74583	7.35138	0.710268	0.0249096	22.7093	46.9405	164.631	4.13178	1.95576	2.55877	17.4046	2.18585	66.0555	1.81681	2.78609	5.74986	4.79423	0.456155	0.817671	16.0948	2.92735	21.4241	0.0606763
Set741	30.0842	18.4486	15.7526	8.28026		17.942	7.94552	22.7034	0.48787	1.75185	0.681451	13.1783	0.925439	12.2564	4.46038	0.324024	7.56709	2.23525	3.395	55.3113	31.3878	6.25467	6.52742	0.144311	5.56802	0.635646	2.25682	8.9921	1.51268	0.0302683	25.5735	44.4462	208.281	3.11877	1.32242	1.99422	10.9068	3.39892	53.8092	1.19446	4.56318	5.7827	5.11686	0.355301	0.869158	17.2326	3.99482	48.3646	0.0362974
Set742	24.2204	9.20297	14.776	13.7459	10.6924	14.0306	8.78077	18.6587	0.703805	2.06572	3.05422	11.0385	1.04367	28.3829	3.0924	0.332755	6.68966	0.634838	3.61889	173.083	29.0511	8.32863	17.7758	0.160603	3.41479	0.605806	2.72838	6.4274	1.22894	0.0251246	32.9376	46.5072	170.408	5.58131	2.54678	4.37415	31.0441	2.60815	42.9535	1.48484	3.49807	5.32357	6.88756	0.53182	0.408836	11.3604	3.09167	42.3445	0.0499717
Set743	27.7061	16.1676	16.1608	9.84463	7.87416	16.4185	7.62447	15.6525	0.511497	2.02612	3.94048	11.6168	0.923331	12.2564	4.07815	0.424235	8.30996	3.3741	3.32904	68.3487	22.8512	3.73843	14.7928	0.213599	2.95728	0.766495	2.85051	10.0238	0.735787	0.0322966	31.0495	41.2597	740.068	4.20071	1.4436	2.62865	21.024	2.6803	44.0044	1.98247	2.98262	4.07271	5.95638	0.399713	0.65959	15.7587	2.70729	17.781	0.0434678
Set744	20.4815	19.0823	14.5044	10.3216	3.88901	14.0306	5.80187	18.6424	0.646608	2.22276	3.65923	13.7625	0.775324	12.2564	3.99224	0.38924	6.3852	1.20079	2.9312	54.0992	35.6913	7.07144	6.53016	0.205825	3.41479	0.520358	3.17467	8.50721	1.14345	0.030582	22.5944	45.4066	164.631	4.52888	2.07417	2.15376	18.5929	2.65684	59.6105	1.12588	3.20751	6.68194	5.11686	0.399713	0.747223	17.732	2.68721	26.2761	0.0412117
Set745	27.8253	12.8605	15.1859	11.5736	7.87416	14.003	3.97431	18.1299	0.492762	2.76867	2.22498	12.1382	0.846383	12.2564	3.86353	0.317485	4.56037	5.57505	2.71051	171.871	21.0312	5.35949	16.0821	0.135705	4.58634	0.656747	2.80603	15.9884	0.688576	0.0194548	32.6252	37.3401	265.28	2.98264	2.54678	1.99422	24.8185	2.67336	53.8092	2.15366	2.98262	6.28315	4.21889	0.300926	0.817671	12.0211	3.44005	48.3728	0.0354399
Set746	33.9999	16.9144	17.6649	6.54492	6.46881	18.5728	9.34488	21.4259	0.555767	2.20383	3.3379	13.3475	0.936984	12.2564	3.0924	0.362368	7.56709	1.39438	2.59049	75.3512	27.2312	7.33155	19.826	0.178955	3.94005	0.518302	2.9301	10.0238	0.734501	0.0272351	36.3129	43.2959	272.103	5.947	1.63269	1.98629	25.652	2.42961	42.9535	1.85413	4.0471	7.21181	6.47966	0.355301	0.657648	12.0838	3.81512	31.7432	0.0372176
Set747	29.4503	12.1229	16.1559	8.92539	8.32856	11.2634	8.12933	21.0987	0.549093	3.6731	1.33964	8.63263	0.887503	12.2564	4.77195	0.415585	7.56709	3.42659	3.00692	55.3113	30.6396	6.11982	6.52467	0.198564	3.41479	0.582021	3.99649	7.2326	1.26932	0.0188963	27.8038	46.9405	408.271	2.98264	0.465205	2.55877	15.8012	2.21079	19.1859	0.818856	3.99918	5.69391	4.88659	0.510877	0.527748	17.1496	3.09627	21.4241	0.0452454
Set748	16.8005	8.95182	16.6114	6.54492	3.64827	8.00615	5.80187	19.6888	0.590586	2.19345	3.65923	12.9839	0.917443	12.2564	4.08862	0.322918	6.68966	0.634838	3.31501	69.5251	33.2077	5.60371	6.75478	0.191254	3.85447	0.635646	2.25682	9.62941	1.00052	0.0321913	33.165	49.3262	178.138	6.6167	2.28519	2.62865	16.309	2.6803	41.0716	0.818856	3.42015	5.69391	5.89285	0.464738	0.408836	14.6167	2.52931	16.2694	0.0417102
Set749	23.8283	13.0613	18.355	6.44196	4.9481	15.8926	11.4195	18.6587	0.640057	2.95421	4.28978	10.623	0.909079	12.2564	3.94676	0.332755	5.71171	0.956327	2.61499	80.3754	29.0511	4.77159	17.012	0.228592	4.3428	0.534869	1.15965	7.17762	1.00052	0.0251246	50.0973	41.6704	242.612	2.72722	0.465205	4.14827	18.8004	2.31304	51.0149	1.51102	4.0471	5.67396	6.07758	0.420909	0.408836	14.6167	3.81891	37.5023	0.0372406
Set750	23.1538	14.5755	17.3784	10.0156	4.70736	12.6016	6.9532	21.8365	0.426646	1.36277	2.58642	5.98933	0.846701	12.2564	5.11399	0.352973	7.18311	0.956327	3.00692	57.6912	35.4979	3.80189	19.0318	0.211041	4.32576	0.684396	2.61413	7.35138	0.953512	0.0255438	31.0158	49.9353	646.104	3.81271	1.48093	1.47395	30.6617	2.81732	36.004	1.90972	4.57873	4.42588	4.28418	0.364557	0.73766	14.4464	3.02192	21.4241	0.0505955
Set751	16.6037	6.88856	14.8987	8.92539	4.70736	14.0306	9.31267	17.2952	0.646608	2.76103	2.1158	10.8586	0.898291	12.2564	4.24061	0.262495	4.95932	3.67206	3.59438	52.667	32.9918	7.77864	16.3378	0.207224	3.49519	0.650039	3.36636	5.41812	0.734501	0.0209764	25.6883	46.4691	156.901	2.91344	3.14513	1.83361	28.1589	2.43308	46.8984	1.55209	3.96445	6.66736	4.94445	0.300926	0.408836	16.0948	3.84738	26.2761	0.047023
Set752	26.3496	5.15833	14.2217	10.0156	4.9481	15.177	11.3575	13.1882	0.564596	2.45864	2.37795	10.9935	0.917443	42.6372	5.12512	0.344241	6.68966	1.79262	4.17057	208.821	36.6575	5.36525	7.68462	0.160603	4.3428	0.603636	2.36951	11.1873	1.25615	0.0230565	36.2699	34.4854	221.788	3.91161	2.53556	1.90349	17.4945	2.47964	34.1968	1.4422	2.98262	6.39537	5.649	0.471446	0.408836	14.4007	3.77763	15.0617	0.0450893
Set753	36.6311	15.8808	16.8583	7.27689	4.70736	14.9167	15.5159	17.0173	0.722356	1.05139	3.2087	6.72593	0.925439	24.5128	4.98846	0.376016	8.30996	4.70607	2.61499	56.2863	43.5185	6.69485	6.84757	0.189053	4.57564	0.498081	2.92475	9.62941	0.629856	0.0340511	22.3277	41.2597	242.612	5.947	2.96875	3.85512	31.0441	2.49925	47.642	2.07473	3.7986	5.28055	7.6024	0.383896	0.408836	14.0893	2.28917	27.6079	0.0416129
Set754	23.7244	7.92591	14.8678	6.226	12.5521	12.0244	11.7795	13.1798	0.624163	3.54839	0.4543	10.3838	0.909079	12.2564	4.17917	0.413832	7.18311	2.11309	3.15266	64.501	29.0511	5.75305	20.3593	0.161879	3.48027	0.663454	3.05555	6.05542	1.1246	0.0221227	28.934	46.4415	297.808	4.52888	2.58655	3.91518	15.6218	2.6803	46.7403	1.20613	3.74297	5.98588	5.56884	0.350626	0.646661	14.8086	3.56044	21.4241	0.0555181
Set755	27.9078	15.5142	13.683	7.27689	13.1611	11.5194	8.5861	16.186	0.511497	3.40522	3.94048	14.9322	0.871525	40.8045	5.1065	0.369179	7.31936	5.51797	3.27715	182.417	22.8512	4.79702	6.84483	0.14375	3.67961	0.656747	1.68647	8.24188	1.26566	0.0181582	36.815	48.8554	361.871	3.37419	1.3102	3.24622	23.4438	2.60815	49.2375	1.19446	3.81939	5.32357	6.07758	0.300926	0.408836	16.0948	3.57215	14.4878	0.0490604
Set756	26.3134	15.8289	14.3601	9.28566		10.5845	6.55025	13.4578	0.722356	1.47578	1.98141	9.07453	0.960489	24.5128	4.71836	0.369372	5.93981	0.634838	4.33957	171.871	36.6463	6.32316	6.49496	0.140008	4.30894	0.534869	3.78256	16.0376	1.12318	0.0230565	22.5944	42.4967	279.207	3.37419	3.03783	1.10665	11.3836	2.10948	36.3535	2.23391	5.08	5.08277	6.47966	0.334196	0.408836	13.6134	3.32539	16.2694	0.0433067
Set757	23.281	19.0558	14.3601	8.92539	7.75119	11.973	8.27543	14.0111	0.647791	3.6731	2.22498	10.4198	0.996449	37.7894	3.94676	0.398109	5.71171	2.02407	2.9312	59.8784	41.8586	5.97215	15.4628	0.160603	3.98869	0.460716	2.80603	10.9522	1.00052	0.0223507	26.0755	41.6428	286.937	2.5219	2.11226	2.01107	14.1471	2.40788	36.3535	1.95904	4.42112	5.10641	6.88756	0.551158	0.408836	12.0838	4.28998	15.0617	0.0451827
Set758	14.2279	5.61149	14.6861	7.4642	15.4022	15.8926	10.2087	19.1176	0.57272	3.76383	3.05422	14.0841	0.937583	24.5128	3.95788	0.372542	9.47706	5.05242	3.4795	194.479	44.0613	7.37662	15.4628	0.189255	3.89852	0.745138	3.94673	8.9921	1.30602	0.0302174	25.955	47.5603	208.281	3.23806	0.954403	1.90349	14.4952	2.65164	42.9535	1.4422	4.75567	6.13289	5.46774	0.334196	0.747223	13.2423	2.91829	43.8237	0.0549422
Set759	22.2766	14.5755	16.2854	9.57301	3.64827	11.973	5.80187	21.0987	0.56294	2.63374	1.56679	14.7594	0.896444	12.2564	3.99224	0.317485	6.32876	3.18112	2.61943	194.479	24.6218	4.97501	15.1454	0.195579	4.9844	0.663454	3.31318	10.0238	0.762821	0.0232612	32.6972	51.7915	265.28	4.20071	2.1466	1.90349	22.0245	2.89757	46.1452	1.4422	3.20588	4.93098	6.07758	0.327187	0.408836	13.2949	3.28976	36.3816	0.0469536
Set760	26.3496	4.90718	17.4843	6.54492	13.1611	18.4934	10.2087	18.1299	0.684706	2.90641	1.28505	9.40353	0.856453	12.2564	5.01508	0.38924	9.00766	0.74973	3.53947	65.9331	29.5946	6.32316	20.7492	0.179447	2.95728	0.414803	4.26945	9.62941	1.52324	0.0257652	33.3339	47.9614	178.138	5.50664	2.52411	1.46632	11.3836	2.62991	36.3535	2.5581	2.4203	6.13289	5.3828	0.353109	0.408836	15.7752	3.56044	33.2548	0.0469536
Set761	39.5992	11.8362	16.4017	10.0319	16.962	16.5588	7.53824	23.8225	0.481397	2.07942	2.6051	10.3838	0.842202	38.5761	4.30111	0.271226	6.46532	0.981185	3.19498	192.805	39.9236	5.41439	7.16498	0.193966	3.94005	0.605806	2.37216	8.30128	0.629856	0.0314	27.8038	42.7075	242.612	6.02672	2.31311	5.58094	16.7203	2.97605	59.6105	1.80903	3.40403	5.91198	5.89285	0.381211	0.408836	21.4495	3.26207	32.681	0.0543759
Set762	22.6578	11.8362	15.9917	9.84463	6.46881	13.0018	4.82984	15.6362	0.47521	2.07942	4.3016	13.5933	1.09506	18.3846	3.99224	0.415585	8.1636	1.68231	2.77531	45.6645	51.4838	5.74129	21.3151	0.199778	3.48027	0.688955	3.16262	10.1122	1.22945	0.0251246	36.377	42.5243	785.148	4.40604	1.63269	1.99422	16.9277	2.70553	48.2859	1.90972	4.18473	5.69391	6.13544	0.512803	0.65959	12.189	3.35209	56.4704	0.052938
Set763	13.7319	4.90718	16.4017	6.226	12.5521	14.0339	8.67791	16.2027	0.428302	2.43935	0.4543	9.07453	0.892474	24.5128	3.32856	0.364459	9.42797	1.68231	3.53947	52.667	30.6284	7.7209	16.9239	0.203097	3.21069	0.582021	3.05417	10.0238	1.59544	0.0306187	31.5516	48.0893	170.408	6.08485	0.465205	4.57526	18.4361	2.97605	43.8755	1.54711	3.6273	6.02939	7.57505	0.479637	0.533242	13.8407	4.26914	14.7579	0.0572425
Set764	20.4815	11.7842	17.6636	7.64186	10.918	14.0339	9.07711	19.6306	0.520461	0.681385	0.681451	5.82012	0.925439	29.4476	3.01567	0.398109	7.01699	0.518275	2.84904	61.8567	36.6575	5.60371	16.0489	0.193966	5.08609	0.465192	4.64038	9.62941	0.855394	0.0302174	29.4361	41.2874	258.596	6.08485	2.13841	3.24622	12.7794	2.82165	30.6527	1.48484	3.60335	5.13859	5.89285	0.632785	0.408836	16.0948	3.46664	34.1808	0.0467144
Set765	35.2688	6.88856	16.136	15.0961		15.2348	13.4077	23.5653	0.520461	2.68305	2.6051	11.7728	0.906726	12.2564	3.86353	0.477056	7.18311	3.07613	3.03683	55.3113	29.0624	5.41439	6.53016	0.1313	4.16575	0.742263	2.69315	11.2888	0.815374	0.0251246	36.5367	37.3401	271.057	3.37419	0.465205	3.91518	16.396	2.60588	19.1859	1.13518	4.03809	5.73907	6.91477	0.456155	0.884285	12.1364	2.92735	55.1683	0.0433067
Set766	25.0275	11.9705	15.6348	10.0156	0.722208	17.0457	9.34488	14.1517	0.429958	2.42519	0.4543	4.36509	1.03739	12.2564	4.17642	0.57883	7.18311	0.841435	3.58874	67.1452	31.3878	6.76569	8.33703	0.148154	4.51927	0.592454	2.80603	9.25117	1.28637	0.0221227	36.467	44.4462	221.788	6.34409	2.21195	1.9412	19.0079	2.45404	43.8755	1.05996	3.40403	6.58303	5.53303	0.601082	0.408836	12.189	3.46664	30.0033	0.0561883
Set767	16.8005	20.2527	16.6586	5.26812	10.918	7.5594	7.94552	13.1882	0.793979	1.02208	4.3016	11.2313	0.815844	12.2564	3.86353	0.445752	6.75594	0.956327	3.65956	52.667	21.0312	6.68844	6.1748	0.1313	4.10056	0.588844	2.4026	6.4274	0.855394	0.0313913	26.4571	50.5631	274.981	7.00471	2.68172	1.99422	21.3282	3.04368	47.4708	0.781246	3.60056	6.82295	5.89285	0.350626	0.808002	15.8582	3.28562	13.5502	0.0362974
Set768	17.2965	16.1896	14.5044	9.66028	4.22565	18.3394	6.55025	19.6143	0.500131	3.02412	0.4543	8.92878	0.765571	29.4476	4.85975	0.408518	7.54207	2.09517	3.41121	54.0992	29.4923	5.94168	6.84757	0.191254	3.31656	0.386564	1.71862	7.86991	0.688576	0.0290326	26.4571	42.7351	272.103	4.7342	2.64253	2.01107	10.9068	2.62991	47.4708	1.19446	4.66556	6.13289	6.13544	0.422886	0.408836	12.189	2.46715	18.091	0.0547607
Set769	14.6241	4.90718	18.8128	8.92539		14.9128	11.4195	21.1314	0.426646	2.02792	2.35927	11.7232	0.846383	12.2564	4.96756	0.390172	6.3852	1.79262	2.96906	180.985	24.6218	5.41439	7.16498	0.233796	2.95728	0.684396	3.13846	10.7516	0.735787	0.0314	26.0755	41.6428	219.785	4.27346	3.02291	1.7959	12.7794	2.10948	36.004	1.40459	4.5202	5.64009	5.64015	0.489754	0.408836	14.9079	3.46664	30.2217	0.0534435
Set770	22.2766	6.88856	17.717	6.44196	12.161	12.0244	10.2743	18.1299	0.596347	1.36277	4.21698	7.63173	0.871525	12.2564	3.8899	0.485561	6.5754	1.20079	2.69315	171.871	40.7916	5.36525	16.7521	0.216632	3.53422	0.640424	1.68485	5.4775	0.629856	0.0371274	28.0705	54.3898	666.928	5.50664	2.75087	2.62865	18.0879	2.33177	68.7279	1.5095	3.9382	5.75484	7.24498	0.523023	0.408836	17.3156	3.28562	15.0617	0.0411772
Set771	20.4815	12.1229	16.8403	8.92539	4.9481	14.6253	11.4195	18.9203	0.858937	1.05139	4.38824	6.15855	0.825597	33.4292	4.26157	0.364459	8.71282	3.3741	3.71586	65.9331	24.235	6.32316	6.1748	0.208484	3.74984	0.54847	3.05555	15.0673	1.13672	0.0188963	26.4571	42.7075	292.926	4.40604	2.19108	3.90047	22.33	2.53186	44.0044	0.848496	4.5202	6.22965	4.28418	0.366444	0.408836	15.275	3.44292	19.3092	0.0418002
Set772	22.8511	11.8362	18.762	9.10553	12.161	18.3854	9.44331	16.2027	0.492762	2.76867	3.19001	15.795	0.892474	31.237	4.08862	0.432629	7.05056	0.74973	3.00692	183.158	27.6724	3.7463	16.7359	0.210739	3.07975	0.675893	3.05417	7.35138	1.09015	0.0230512	35.6761	39.4658	279.207	2.77732	2.15519	3.24622	20.7266	2.33177	43.2642	0.848496	3.40403	6.72328	6.07758	0.140587	0.408836	12.189	3.99482	13.5502	0.0451827
Set773	24.2204	18.7404	16.2788	6.226	12.7384	19.8123	7.61408	21.0987	0.520461	2.39647	1.75426	9.07453	0.87587	31.237	4.09969	0.324024	7.18311	1.54714	2.84904	80.3754	35.6913	5.74129	17.3382	0.157576	4.85337	0.609534	2.66368	9.25117	0.642616	0.028658	28.934	42.3481	632.597	4.13178	2.40582	3.24622	27.5766	2.43308	48.3017	1.68101	3.49807	4.67843	11.1335	0.539064	0.408836	11.3078	3.04488	22.0285	0.0411772
Set774	24.2204	18.3793	15.2931	9.66373	4.22565	15.5523	9.3658	22.1321	0.549093	2.76867	0.681451	6.89514	0.803454	12.2564	3.99224	0.527411	9.69566	4.63176	3.03683	57.4984	45.1796	7.9542	7.43085	0.242805	3.98041	0.673925	2.80603	8.24188	0.762821	0.0304283	39.5891	46.5072	299.611	3.81271	1.80517	1.4286	19.005	2.64693	33.2749	1.54711	3.99918	5.72395	7.16481	0.353109	0.408836	10.5318	3.32539	26.2761	0.0509826
Set775	32.7099	13.8752	17.0529	9.65831	3.88901	12.2447	6.39234	18.1299	0.816073	1.97894	2.6051	11.0772	0.775324	28.3829	4.51206	0.395367	8.6891	1.20079	3.89122	201.873	19.6473	6.32316	6.84483	0.160603	3.57537	0.660021	3.05555	9.05149	0.815374	0.0303167	22.976	50.8601	185.454	4.40604	3.23096	2.62022	18.5929	2.92391	55.2126	2.23391	3.51345	6.64194	4.94445	0.454178	0.910345	13.4786	3.22286	48.7286	0.0433067
Set776	27.3139	8.95182	15.5119	9.15003	3.88901	15.3741	9.06723	21.1151	0.699234	2.46867	3.05422	12.1382	0.846701	12.2564	5.07437	0.361067	8.99118	0.403382	2.9312	67.1452	29.4923	6.32386	18.4458	0.230555	3.5099	0.70891	3.05555	12.1209	0.956715	0.0251246	35.9166	47.9614	221.788	5.12575	0.465205	2.61229	17.1971	2.29569	19.1859	1.20613	4.18473	6.50784	4.79423	0.383896	0.408836	13.2423	3.95021	28.1817	0.0417102
Set777	35.3665	8.95182	15.0805	8.92539	7.87416	15.9605	11.7795	19.8622	0.549093	2.09504	2.42127	14.9475	0.821661	35.4296	4.2075	0.387746	7.52097	4.70607	3.91506	213.707	41.8208	7.54788	7.4336	0.178955	5.2887	0.461293	3.25212	10.2079	1.01044	0.016108	32.7773	51.2432	395.736	5.69685	1.60664	1.89506	16.0986	2.67336	35.4316	1.47184	4.63617	4.93098	5.88016	0.574597	0.689089	10.9153	2.28917	15.0617	0.0416129
Set778	12.0515	13.1488	18.355	6.44196	7.99192	14.5655	10.2087	24.9307	0.520461	3.02412	1.28505	11.4005	1.05648	33.4292	5.13624	0.434006	7.01699	1.31568	2.81588	57.4984	31.0695	8.35251	16.3378	0.208484	4.63298	0.450272	1.60619	8.30128	0.734501	0.0165217	26.4571	43.2959	314.028	4.33711	2.17653	2.62022	23.4901	2.79238	55.1606	1.82947	3.99918	5.10641	6.17228	0.414481	0.646661	14.6693	3.95066	16.2694	0.0460006
Set779	23.8283	5.61149	15.5119	12.354	1.05885	19.983	7.80874	21.1151	0.48787	1.47578	3.97437	10.9724	0.807636	37.3257	4.09969	0.324024	5.68349	5.71844	2.71766	56.2863	29.0511	5.60371	6.75478	0.160603	4.26029	0.498081	3.20686	6.81372	1.45251	0.0215209	32.3156	37.3677	164.631	4.99132	2.35726	1.87133	18.1311	2.3283	43.2777	1.55474	3.81939	5.9163	5.29159	0.364557	0.747223	10.9153	4.41492	53.3627	0.0323263
Set780	23.8283	13.5664	18.8128	8.92539	22.4312	20.4738	8.78077	22.6594	0.659153	1.05139	0.4543	11.6168	1.19725	31.237	5.08172	0.369179	9.14408	1.75374	4.37668	57.4984	33.2077	6.6395	16.4347	0.16769	3.94005	0.525009	2.61413	6.4274	0.682409	0.0314	28.934	50.5631	306.389	4.01804	2.57804	1.97836	18.9128	2.45454	56.1478	2.00748	4.5202	5.61584	7.41541	0.53182	0.408836	16.9798	2.46715	17.2071	0.0433873
Set781	27.5216	6.63741	21.067	6.226	4.9481	11.973	13.7681	23.8225	0.520461	2.39647	3.67791	12.1371	0.871525	12.2564	4.40275	0.46671	6.3852	1.39438	3.00692	57.4984	29.9764	7.05457	6.17755	0.208907	2.6073	0.627923	1.15965	9.25117	0.815374	0.0260883	29.4361	50.9847	247.715	7.92456	1.91661	1.99472	16.396	2.40788	42.601	0.818856	3.49807	6.60953	6.1933	0.140587	0.857058	14.7719	3.82362	26.6702	0.0412117
Set782	28.0961	6.43539	20.5662	8.99503	10.1173	19.5984	6.55025	21.1314	0.596347	2.90981	1.33964	6.15855	0.825597	12.2564	5.02273	0.353923	5.15132	2.32662	2.61499	54.0992	24.6218	6.90724	7.68462	0.16769	4.94848	0.520358	3.29	11.2888	1.21571	0.0361976	32.5104	45.4066	354.807	4.11693	1.97795	2.00264	18.5647	2.30657	41.1976	1.57675	2.98262	5.53097	6.30785	0.445185	0.408836	13.8407	4.33998	15.0617	0.0538493
Set783	23.641	8.95182	13.683	10.2114	5.28474	13.1066	7.41057	21.4259	0.426646	1.02208	3.94048	7.63173	0.736576	12.2564	4.51651	0.353923	7.74653	2.08115	2.71766	68.3487	43.4623	5.74129	20.4121	0.204182	3.98869	0.562373	2.07749	11.7873	1.17305	0.0350087	25.955	42.5243	676.769	3.91161	2.37126	1.7959	19.0079	2.72223	41.1976	1.40459	3.99918	4.42588	5.95638	0.331288	0.408836	16.0948	3.28976	20.517	0.0547607
Set784	11.5555	15.5848	14.5044	6.26182	16.962	18.0593	5.69471	20.6947	0.492762	2.68305	0.908601	11.0772	0.871525	33.4292	3.40529	0.390172	6.32876	1.18778	3.67655	77.9955	29.5946	4.7028	6.49496	0.184543	4.46457	0.582021	2.60365	8.50721	1.16459	0.0225787	41.8282	48.8554	185.454	4.72866	0.954403	1.51167	10.9068	3.03614	43.8755	1.40459	3.20588	5.75781	4.94445	0.319194	0.408836	10.5318	4.0242	19.0287	0.047023
Set785	25.5235	12.1562	14.2217	7.64186		19.2797	11.7117	19.0988	0.648598	0.681385	3.94048	10.0877	0.989484	12.2564	4.53746	0.341486	6.74402	4.40636	3.53947	54.8542	40.7916	6.90724	6.84757	0.144311	4.78332	0.603636	2.60365	7.17762	0.75308	0.0258506	36.815	50.5631	271.057	12.4837	2.37126	3.24622	16.396	2.60815	43.2777	1.4422	4.47562	6.20505	5.89285		0.408836	30.71	3.1945	16.6333	0.0445582
Set786	28.3291	15.1749	16.3177	9.65063	13.1611	11.3152	10.2087	21.1314	0.638401	1.02208	1.33964	10.8586	0.786849	29.7532	6.14125	0.359191	5.03823	1.18778	3.29234	45.6645	29.0511	5.32287	6.52742	0.160603	2.95728	0.564414	3.29	12.1209	0.956715	0.0299487	28.934	39.4382	162.678	5.22418	2.174	1.90349	12.9869	2.51014	47.642	1.87106	4.0471	4.62586	4.74217	0.422886	0.95049	14.9079	3.32539	13.5502	0.0525861
Set787	19.8691	11.9705	17.8466	7.00093	10.918	13.982	9.13097	14.1517	0.573616	3.43016	0.908601	13.4381	0.856453	31.237	4.85975	0.353923	7.85632	1.31568	2.61943	61.8567	32.2941	8.52562	6.84483	0.187101	4.48382	0.378016	3.05555	8.87919	1.00052	0.0251246	35.9166	41.6428	297.808	4.27346	1.7703	2.00264	22.0245	2.39036	32.0561	1.5095	4.33587	4.54145	6.17228	0.475546	0.408836	17.5238	3.32539	17.781	0.0514703
Set788	23.0999	9.20297	16.1559	8.47426		12.2447	6.55025	18.9367	0.426646	2.02291	0.681451	5.2709	0.887503	34.7944	4.85975	0.344241	6.97614	2.23067	2.81588	63.2888	23.0446	5.60371	15.1454	0.208907	3.94005	0.605806	1.60619	7.35138	0.629856	0.0221227	32.5561	41.6704	271.057	3.37419	2.74807	1.58153	23.8382	2.72223	43.2777	1.19446	4.2374	5.36329	5.56884	0.386379	0.613253	12.189	2.80473	25.4071	0.0411772
Set789	12.0515	8.95182	15.2931	13.1377	7.87416	13.538	10.2087	22.8768	0.722356	2.55647	0.4543	9.58343	0.991402	29.4476	4.18291	0.387746	4.89305	2.59461	2.71766	66.8809	40.8028	7.34588	17.322	0.199401	3.53422	0.650039	2.63995	6.05542	0.734501	0.0301914	34.2615	34.4578	164.631	5.50664	0.983918	1.51983	12.7794	2.81732	48.8742	1.19446	4.35962	4.45373	4.87275	0.565167	0.679663	21.8759	3.26207	17.781	0.0536225
Set790	20.4815	13.1708	13.683	6.226		18.4737	7.53824	24.9334	0.47521	2.45864	0.4543	14.9475	0.736576	12.2564	3.95788	0.364459	5.15132	2.23067	3.59438	55.3113	19.6473	5.90239	6.84757	0.160603	4.6292	0.605806	2.27921	11.5133	0.833492	0.0303515	31.0495	43.2683	632.597	3.91161	0.465205	4.8525	16.396	2.64693	46.7403	1.85699	4.0471	6.83305	6.54495	0.300926	0.869158	16.0948	4.0242	17.781	0.0646691
Set791	25.0275	17.5773	21.1883	8.99503	10.6924	12.6016	8.21991	16.7419	0.761813	2.09866	2.22498	10.0877	1.04522	18.3846	3.8899	0.489191	4.95932	5.61837	2.81588	64.501	41.7092	4.82957	17.322	0.144311	3.29513	0.378016	2.4026	10.1122	1.30012	0.0322555	32.6252	41.6704	344.306	7.92456	1.25001	1.87133	14.1471	2.33177	36.3535	1.74922	3.99918	5.13859	5.47516	0.420909	0.95049	11.3604	3.50979	15.6956	0.0526484
Set792	26.3496	16.5021	14.0091	6.226	22.4312	11.4472	9.06723	27.4703	0.520461	2.45864	2.1158	11.4005	1.0022	24.5128	4.94754	0.438847	5.68349	0.841435	3.65956	68.3487	37.5173	6.84419	6.1748	0.179447	3.84495	0.423928	2.24544	9.25117	0.868154	0.0301914	22.3277	48.0893	185.454	6.08485	1.79575	4.19555	11.681	2.6803	60.6935	1.74922	3.60335	5.0599	4.21889	0.286027	0.533242	10.5318	3.30727	19.0287	0.0353594
Set793	28.9787	13.8752	14.2158	9.28566	7.75119	10.5537	8.5861	18.1299	0.862692	3.0665	1.75426	8.63263	0.906726	12.2564	4.82494	0.398109	6.32876	6.44489	2.81588	54.8542	29.4923	2.80972	18.1256	0.203097	4.12672	0.626858	2.16515	8.24188	0.886045	0.0272327	32.5104	46.4415	253.492	4.52888	0.465205	1.51983	21.024	2.40788	41.1976	1.90972	3.99918	6.13289	6.21549	0.381211	0.646661	16.9134	4.57593	28.7101	0.0417102
Set794	21.8487	9.20297	15.2931	5.26812	7.99192	14.0306	9.09141	18.9367	0.520461	1.39209	1.28505	7.63173	0.935192	12.2564	3.77574	0.369372	6.5754	2.23067	3.89122	56.2863	21.4673	4.7438	6.84483	0.153171	4.40146	0.56764	2.66368	5.41812	0.595405	0.0372605	22.5944	46.1782	314.119	4.79758	0.465205	2.00264	18.9128	2.84079	53.7439	2.5581	3.81939	5.43473	6.21549	0.352463	0.747223	18.5626	3.56309	19.0287	0.0402737
Set795	12.0515	8.95182	16.1559	10.0156	10.6924	12.9889	9.9569	19.8622	0.722356	2.72904	4.3016	10.711	0.775324	29.4476	5.1065	0.43241	6.94792	4.97097	4.4219	161.249	40.8028	5.97215	16.0204	0.228592	4.3428	0.626858	1.75238	12.1592	1.63346	0.0254469	28.0705	37.3677	265.28	3.51032	0.724562	1.87133	12.7794	2.45801	19.1859	1.16482	3.96445	6.67065	5.64015	0.140587	1.05943	12.1364	2.88527	16.6333	0.0525861
Set796	31.1591	14.2268	14.8678	11.7372	15.3278	9.1152	5.80187	24.2961	0.638763	2.69113	2.35927	11.4005	0.832449	29.4476	4.22438	0.317485	7.05056	0.841435	2.79137	68.3487	27.6724	5.32677	18.1256	0.161879	3.59969	0.461293	2.3048	7.86991	1.43836	0.021282	27.6889	47.7154	258.596	5.30885	1.4436	4.00685	18.4361	2.6803	49.2375	1.16482	3.9382	4.93098	5.95638	0.322031	0.65959	16.0948	3.30727	16.8833	0.0411772
Set797	27.2739	15.5142	17.2322	10.3216	9.50832	17.6148	7.80874	17.9892	0.48787	2.68305	4.58536	6.72593	0.937583	18.3846	5.11399	0.369179	5.68349	2.59002	2.81318	76.7833	38.0014	3.39454	15.7227	0.202867	4.12672	0.609534	2.25682	10.6901	1.26566	0.0311913	39.6236	54.3898	278.787	3.51032	1.3102	1.47395	15.3244	2.62991	53.7439	1.55209	3.82383	5.4198	4.21889	0.395834	0.408836	14.6693	2.70729	46.7138	0.0433873
Set798	25.7264	7.34172	14.8678	6.54492	1.05885	16.3148	8.48934	16.464	0.722356	2.05222	3.67791	9.81953	0.909079	36.9902	4.74822	0.46895	3.88688	0.403382	4.14398	88.8457	30.4462	3.04278	7.08098	0.213599	5.2887	0.521728	2.93345	11.1279	0.907947	0.026097	32.7773	56.2786	156.901	8.03393	2.57804	1.87133	21.3282	2.23572	59.6105	0.848496	4.48031	6.8555	5.53303	0.497904	0.657648	10.0867	3.30727	31.7432	0.0372406
Set799	29.7698	11.8362	15.2931	5.74706	20.5714	14.7945	7.62447	21.1314	0.534777	2.57646	2.1158	10.2569	0.896656	35.4296	5.00027	0.353923	9.00766	0.981185	3.0186	54.8542	31.0695	8.7726	6.53016	0.184851	3.98869	0.635646	2.4499	12.9379	0.688576	0.0332976	22.5944	47.9614	867.054	4.20071	1.99573	3.24622	11.3836	2.39036	48.8742	1.90972	4.73679	6.3007	8.21714	0.567144	0.408836	14.9605	3.56044	16.8833	0.0451827
Set800	35.174	12.1562	15.1859	8.43326	3.64827	16.6254	8.95388	17.1663	0.647986	2.57646	3.66583	15.8853	0.765571	29.7532	4.07815	0.359191	7.05056	2.89257	2.61499	57.4984	29.9764	7.78599	16.5977	0.213599	2.9963	0.729599	2.61413	9.2655	0.956715	0.0190038	36.1379	50.4701	286.937	6.74459	3.05974	1.9412	27.5766	2.18585	36.3535	1.12721	3.60056	5.94865	5.88016	0.366444	0.408836	12.8374	3.61262	25.4071	0.049205
Set801	19.2761	12.1449	14.5418	8.1026	12.4018	10.2812	8.4943	16.7419	0.596347	1.60894	2.6051	12.2473	0.825597	34.0547	3.8899	0.507759	7.18311	0.74973	2.76687	180.985	34.8989	4.96166	7.10464	0.179447	4.55846	0.465192	3.09054	9.2655	0.734501	0.0314	32.5561	47.5879	429.185	6.08485	2.23821	3.24622	18.5647	2.55629	33.2749	1.87628	2.4203	6.67065	5.56884	0.140587	0.679663	13.4786	2.93397	42.6624	0.0505955
Set802	14.2279	11.7842	15.0805	10.0156	5.52317	15.3741	8.4943	17.1579	0.728054	1.07858	2.6051	9.77628	0.736576	12.2564	4.25589	0.341486	7.48967	4.17491	2.71766	56.2863	22.8512	5.41439	7.4336	0.211023	4.3428	0.742263	2.4499	13.9481	1.38643	0.0221227	22.4425	51.5456	240.651	4.98962	2.39751	4.41478	22.0245	2.70553	36.9258	1.78974	3.20588	5.53529	5.31751	0.300926	0.657648	15.2477	3.44005	23.8501	0.0469536
Set803	23.8283	7.34172	16.4017	8.99503	0.722208	16.3923	10.2087	18.1299	0.489526	2.07942	0.908601	11.0385	0.887503	12.2564	4.17642	0.523771	8.30112	1.75374	3.395	63.2888	24.4284	4.09816	14.7928	0.135603	4.41237	0.747348	3.2055	10.1771	1.21127	0.0188963	29.9382	47.5879	185.454	3.81271	0.465205	1.97836	19.005	2.67336	55.8237	1.55209	3.81711	5.66317	5.70543	0.57708	0.408836	12.0211	2.52931	27.5024	0.0433873
Set804	30.0842	5.61149	15.2931	5.26812	9.05823	14.0306	11.5656	16.7419	0.609847	2.02291	0.4543	10.6988	1.10426	12.2564	5.16317	0.35123	6.68966	1.67772	2.87354	211.008	37.0761	8.05017	16.0489	0.197199	3.71128	0.53355	2.78511	6.81372	1.21127	0.0295501	26.0755	48.8554	282.046	5.947	0.465205	1.58153	25.9949	2.79238	75.2166	1.12588	3.90882	5.71205	5.89285	0.322031	0.408836	16.1463	3.30727	42.6624	0.0421318
Set805	35.3884	6.18424	16.8583	9.66373	6.13217	6.84015	8.95388	18.1299	0.520461	2.12222	2.35927	10.623	0.726824	35.4296	4.97391	0.434006	8.1636	6.08554	3.00692	88.8457	24.6218	5.90769	6.84483	0.14375	4.3428	0.663454	2.92475	11.0621	1.13736	0.0269893	36.467	41.2874	240.651	3.81271	1.84856	2.01107	19.9606	2.67607	48.3017	1.19446	3.6273	5.84552	5.70543	0.529336	0.408836	14.9079	3.02192	36.4284	0.0455946
Set806	14.6241	13.8532	16.5267	8.99503	1.29958	13.6128	6.67337	22.955	0.584982	2.60102	3.74083	14.4991	0.807636	18.3846	5.19693	0.359191	7.69047	2.09517	2.71051	183.933	23.0446	7.02203	7.68462	0.239383	3.84495	0.746926	3.08956	8.68759	1.00052	0.0225787	30.901	49.0386	208.281	4.66146	0.465205	5.08002	18.5929	2.65164	52.5991	0.848496	4.03676	6.05542	4.88659	0.399713	0.408836	12.0838	3.35209	15.0617	0.0372406
Set807	23.8283	15.8808	19.1713	6.26182	0.962944	16.5588	9.06723	17.2952	0.596347	1.47578	4.26423	7.63173	0.90052	12.2564	3.40529	0.424235	5.15132	1.75374	3.52067	57.6912	28.1564	2.45797	22.9678	0.198564	4.55846	0.423928	1.75238	11.0621	1.53177	0.0302053	39.5157	50.8382	253.492	5.36031	1.63269	4.22241	14.4952	2.72223	43.2642	1.68101	3.70998	6.3007	5.56884	0.471446	0.910345	16.2038	3.32539	28.1817	0.0353594
Set808	13.7319	14.2372	19.3163	6.226		14.1974	7.41057	14.0111	0.428302	2.02792	3.05422	14.0857	0.815844	12.2564	3.97134	0.341486	7.05056	1.98028	3.00692	45.6645	30.8761	7.79008	6.84757	0.161879	4.3428	0.534869	1.68647	10.6901	1.48129	0.026624	27.6889	51.5456	221.788	5.32589	2.65263	1.152	16.0986	2.23572	47.642	1.5095	4.36092	5.69391	4.87275	0.331288	0.408836	13.3956	2.46715	42.6624	0.0416129
Set809	16.6037	19.7391	17.0846	8.99503		14.9753	8.09834	27.4703	0.573616	2.53649	2.1158	14.7971	0.736576	12.2564	4.07815	0.390365	6.97614	2.6471	3.65956		31.0695	4.79702	16.0489	0.234979	3.53422	0.560779	2.9301	10.1122	0.595405	0.0271928	32.8922	37.3401	261.222	6.34409	1.55387	3.85512	18.4361	2.39036	43.8755	2.13313	4.16439	6.41694	6.5335	0.286027	0.817671	16.0948	3.81891	21.4547	0.0434678
Set810	16.8005	6.63741	14.8678	9.82726	15.0209	11.4472	9.06723	21.4259	0.48787	2.38363	2.42127	12.1371	0.842202	24.5128	3.86353	0.364459	7.25327	1.7348	3.89122	186.009	28.1564	7.22477	6.17755	0.144311	3.89852	0.534869	2.69315	5.41812	1.18237	0.0343781	38.2534	48.8554	292.926	4.66146	2.06975	5.27637	16.309	2.61903	33.2749	2.04509	3.18193	6.44266	4.87275	0.319297	0.871629	10.0867	4.33998	18.091	0.0353594
Set811	25.5235	15.8885	14.5044	8.99233	1.29958	11.4522	9.44331	16.2027	0.469135	2.57646	4.38824	11.6168	0.765571	33.4292	4.9383	0.304544	4.56037	0.956327	4.33957	63.2888	41.7993	3.92265	8.33703	0.144311	5.2887	0.378016	2.52539	11.15	1.37669	0.0372697	32.892	41.6704	191.232	6.08485	0.954403	4.19362	21.024	3.06888	34.1968	0.848496	3.20751	6.74989	5.56884	0.350626	0.646661	17.1496	3.32539	26.2761	0.0434678
Set812	11.5555	12.8101	17.7676	7.57569	3.64827	15.8963	9.06723	16.186	0.547038	2.76867	3.05422	14.3552	0.842202	35.5758	4.17642	0.369273	8.54063	7.77923	3.29538	54.8542	29.4923	6.32316	6.52742	0.195579	3.41479	0.710136	3.05417	8.9921	0.642616	0.0340511	39.5157	49.5241	185.454	2.77732	1.95339	1.97836	18.0879	2.44569	48.3017	1.40459	4.50547	6.58463	5.56884	0.479637	0.613253	12.0838	3.02192	21.4547	0.0466244
Set813	21.1046	11.8362	16.1559	7.61052	1.29958	18.3394	5.52748	17.8486	0.558404	3.43016	0.4543	12.7806	0.846701	12.2564	4.74822	0.408739	8.8811	0.403382	3.89683	64.501	29.5946	7.75345	18.5851	0.201704	4.18422	0.496185	2.98976	6.05542	0.595405	0.0188963	32.4304	40.25	292.926	5.32589	2.40582	5.92745	19.0079	2.33177	46.1452	2.43202	3.90929	5.08277	7.44207	0.319194	0.65959	12.0838	3.86468	38.5825	0.0500625
Set814	27.1972	13.1488	15.2931	8.1026		13.2628	9.06723	14.0111	0.48787	2.76103	2.83509	4.5343	0.892474	18.3846	4.30111	0.46671	10.2243	1.20079	2.61499	64.501	29.9764	4.55577	20.3526	0.233796	5.03118	0.592454	1.12588	7.86991	0.682409	0.0164263	39.7127	34.4854	156.901	5.30885	2.07417	1.89506	16.309	2.69292	46.7403	2.04509	4.5202	5.36329	6.81768	0.475546	0.408836	14.4007	3.33182	50.212	0.047023
Set815	26.4061	15.8289	17.5206	12.8724	9.50832	14.0306	7.41057	19.6143	0.642791	2.35548	2.37795	8.92878	0.881687	48.7338	5.15546	0.39464	7.60707	2.02866	2.9312	57.4984	27.6724	5.90239	15.7227	0.19416	4.03879	0.479096	2.64546	7.17762	1.05087	0.0305218	35.871	42.5243	774.339	6.08485	0.465205	1.83361	10.9068	2.67336	53.1715	1.95904	4.56022	5.28055	6.84948	0.366444	0.95049	14.1419	3.35209	30.2217	0.0496407
Set816	35.0984	5.93309	14.0091	10.9476	3.88901	16.4185	4.82984	27.5941	0.429958	2.3983	4.26441	5.82012	0.917443	12.2564	4.07815	0.510588	4.95932	1.31568	2.77531	63.2888	29.0624	7.68773	6.1748	0.199778	3.91064	0.759339	3.53198	10.7516	0.595405	0.0295501	35.6761	46.4691	285.474	7.2103	1.80517	4.28248	15.3244	2.47063	41.1976	1.23079	3.99918	5.40016	5.46774	0.300926	0.527748	13.3133	3.04488	16.2694	0.0455946
Set817	14.6241	12.4073	16.1559	4.91213	5.89144	16.5588	9.06723	17.0173	0.500131	2.98087	2.22498	10.0666	0.887503	12.2564	4.17642	0.376016	6.71788	3.18112	2.9312	45.6645	21.0312	4.77159	6.1748	0.152457	3.94005	0.461293	2.4026	10.0528	1.46684	0.0350087	32.3156	48.0893	285.474	4.96876	1.79575	1.97836	12.7794	2.397	56.1478	1.70376	3.44244	6.13289	4.88659	0.420909	0.857058	15.143	3.61262	25.9809	0.0451827
Set818	25.2763	11.9705	15.453	9.65063	6.46881	9.8863	8.48934	17.8486	0.573616	2.20383	3.6067	15.4307	0.856453	33.4292	3.97134	0.364459	7.66225	2.6471	2.81588	54.0992	39.7166	5.78793	7.08098	0.144311	4.3428	0.461293	2.4026	10.7516	1.11738	0.0232997	36.3522	42.4967	344.306	4.72866	2.54678	1.97836	21.3282	2.39036	48.8742	2.85949	3.20751	4.54997	4.87275	0.140587	0.817671	15.2477	3.30727	25.4624	0.0525861
Set819	14.7239	9.65614	14.0091	6.95993	11.3014	21.138	8.21991	21.0987	0.549093	0.681385	1.33964	11.0772	0.736576	12.2564	4.62541	0.304738	5.15132	1.67772	3.64133	76.7833	29.0624	5.35457	16.0177	0.144311	3.59969	0.663454	2.64546	13.0028	1.04052	0.0245823	46.2578	44.4462	214.059	5.22418	2.15519	4.45249	12.7794	2.67336	46.1452	1.87106	3.44244	6.86535	6.53812	0.332167	0.646661	26.8412	4.04132	21.4547	0.0416129
Set820	22.2766	12.1562	14.2158	6.226		15.3635	14.6609	23.8225	0.407912	4.15389	0.4543	14.9475	0.991402	12.2564	4.07815	0.398109	9.72333	2.02407	3.58874	68.3131	21.2246	4.88702	7.68462	0.144311	4.6292	0.742263	2.66368	13.0028	1.26566	0.0165217	32.6972	37.3401	292.926	5.50664	0.465205	1.51167	15.8012	2.30657	51.6165	1.72877	4.33992	6.49858	7.05499	0.284845	0.657648	12.189	3.84622	20.517	0.0451827
Set821	28.3449	9.65614	15.2931	6.26182		13.3496	7.26447	16.2027	0.57272	2.55647	2.22498	11.0772	0.985465	29.4476	5.07437	0.338973	7.56709	0.403382	4.33882	66.8809	37.5007	5.91608	16.4185	0.160603	3.53422	0.564414	2.88039	10.3877	1.00052	0.0225896	27.8038	47.9614	278.787	4.59253	1.91661	1.51167	24.7574	2.39036	35.4316	0.848496	4.47562	6.22965	4.21889	0.366444	0.646661	15.275	3.52576	34.1808	0.0460006
Set822	23.8283	6.88856	16.4017	7.57569	15.4022	10.2812	10.2087	23.7093	0.573616	2.90641	1.28505	13.8536	0.871525	42.6372	4.17642	0.40054	5.52275	6.20234	3.418	61.8567	30.4462	3.80189	20.3332	0.178726	3.91064	0.650039	2.4026	10.0238	0.723028	0.0194548	26.0755	46.4796	274.981	5.12746	1.77222	1.99422	17.4046	2.3283	48.3156	1.72877	4.94053	6.34804	6.07758	0.332167	0.765373	17.732	3.43385	17.2071	0.0433067
Set823	14.6241	12.1229	14.776	8.3148	4.22565	15.4525	5.80187	18.1299	0.429958	1.4214	0.908601	14.0857	0.775324	12.2564	4.95409	0.434006	5.93981	5.25901	3.12127	52.667	34.785	4.32325	19.9806	0.197199	5.69996	0.518302	1.81054	12.0818	1.53305	0.0287937	32.5561	42.7351	219.785	3.11877	2.08007	1.47395	11.681	2.397	35.4316	1.13518	4.13934	5.69391	6.1933	0.420909	0.408836	12.1364	3.81891	14.7579	0.0372176
Set824	28.1639	15.1749	14.0091	10.1686	12.7384	12.6016	11.4195	20.808	0.640057	1.4214	0.681451	9.41198	0.965979	12.2564	4.01189	0.299537	7.05056	8.4776	2.9312	195.185	24.235	3.7463	16.7359	0.235183	4.97353	0.53355	2.92475	7.29199	1.13309	0.0324204	26.1903	44.0582	208.281	3.11877	1.4436	1.87133	12.7794	2.30657	43.2642	1.40459	3.20588	6.58463	5.89285	0.300926	0.408836	14.6997	2.88527	18.091	0.047023
Set825	23.7337	6.43539	15.4589	12.3621	13.1611	12.2873	7.61408	23.0957	0.489526	1.47578	1.98141	10.8586	0.871525	29.4476	4.19404	0.473742	6.32876	0.981185	2.51676	163.436	29.0511	5.03473	7.08098	0.144311	3.89852	0.536108	3.77513	10.1122	0.79904	0.0261701	36.815	42.9534	208.281	4.7359	2.84533	1.83361	12.7794	2.67683	48.5639	1.81681	4.40587	4.93098	6.31679	0.322031	0.646661	18.5626	3.48676	17.2071	0.0451827
Set826	26.7012	5.93309	16.2854	7.27689	12.7384	14.7014	5.69471	20.6947	0.704404	3.59655	0.4543	6.15855	0.736576	37.7894	3.8899	0.413832	7.18311	1.20079	3.21321	368.165	21.0312	7.07144	19.4227	0.199401	3.74984	0.647825	4.17741	11.5133	0.815374	0.016108	22.3277	46.4691	271.057	2.91344	2.81356	1.47395	20.7266	2.65164	50.4425	0.848496	3.81939	5.42091	6.83999	0.140587	0.65959	10.5318	2.80473	14.7579	0.049828
Set827	23.7769	7.34172	15.2931	5.90652	5.52317	18.9537	6.55025	16.7419	0.501787	1.47578	0.681451	15.0932	0.898291	36.9902	3.25183	0.389898	8.30996	2.59002	3.46872	59.8784	24.4284	6.28725	19.1624	0.140008	5.03501	0.673925	1.74583	9.05149	0.734501	0.0205095	37.9864	34.4578	306.389	6.34409	1.71966	1.7959	22.0245	2.62991	46.8984	1.40459	3.23756	6.13289	5.47516	0.284845	0.408836	11.3604	4.13432	16.8833	0.047023
Set828	24.2204	14.8895	14.2158	9.28566	15.4022	16.0776	7.52227	16.7419	0.520461	2.09504	2.37795	10.9935	0.775324	12.2564	3.40529	0.304738	7.11684	2.59002	3.21321	239.847	41.3618	4.7028	6.49496	0.235997	3.67961	0.716557	2.72574	8.24188	0.956715	0.0188963	26.4571	34.4578	314.119	2.72722	1.63269	4.35407	16.9277	2.67683	35.4316	1.95904	3.26152	6.13289	6.88756	0.286027	0.969342	16.0823	4.13432	17.781	0.0416129
Set829	22.2766	7.92591	15.9917	7.91529	8.32856	18.1867	9.3658	14.0111	0.668185	2.02291	0.4543	8.63263	0.775324	12.2564	4.93923	0.398109	7.73642	2.08115	3.63538	211.008	36.6575	5.60371	8.33703	0.160603	3.94005	0.635646	3.05555	8.87919	0.735787	0.0258506	38.4284	50.3822	774.339	2.77732	1.3102	1.92484	20.0424	2.34438	44.0044	2.40735	2.4203	5.10641	6.3902	0.454178	0.408836	15.7752	3.32539	30.0033	0.0418002
Set830	24.2204	14.7339	17.717	10.2495	12.4018	17.3566	6.9532	17.4359	0.609847	1.47578	0.4543	5.2709	0.815844	12.2564	4.24061	0.4191	8.90153	5.25901	3.00692	52.667	29.0511	5.36525	7.08098	0.174652	3.29513	0.536108	2.92475	11.2093	0.735787	0.0304283	32.9524	34.4854	322.438	6.12561	2.48417	3.24622	14.1471	2.84914	60.5122	1.12588	3.40403	6.35876	5.81487	0.322031	0.408836	15.143	3.56044	16.8833	0.0491245
Set831	23.8283	6.88856	15.5119	7.27689		17.6708	9.31267	21.8365	0.699234	1.85275	2.1158	10.0666	0.755819	18.3846	3.99224	0.33901	7.18311	0.981185	4.33957	208.821	24.235	4.50746	15.1427	0.179447	3.74984	0.53355	2.85051	7.17762	0.762821	0.0276965	29.4361	40.25	208.281	3.81271	1.55387	1.97836	11.681	2.39036	35.4316	1.55209	3.76147	6.89299	5.98522	0.399713	0.734133	22.4816	3.81891	21.4547	0.0362974
Set832	23.8283	4.90718	16.5303	9.28566		16.653	8.31171	24.5965	0.407912	2.57235	3.26329	10.4198	0.87587	38.5761	3.99224	0.353923	6.75594	1.98028	5.9306	192.805	34.114	5.60371	16.0177	0.170025	3.94005	0.637305	2.86893	8.24188	0.868154	0.0266415	31.2826	40.25	279.207	2.98264	0.465205	1.57311	18.0879	2.33177	46.7403	1.09757	2.78609	5.0187	6.53812	0.251576	0.408836	11.3078	3.79098	42.6624	0.0549422
Set833	14.2279	17.1308	16.824	5.74706	8.44923	16.4185	12.0994	19.6306	0.722356	2.68305	0.908601	9.81953	1.00207	36.9902	4.27076	0.369372	8.28142	3.67206	4.18293	64.721	30.6396	6.87907	7.68462	0.144311	4.283	0.555666	3.05417	7.29199	0.774982	0.0230565	45.0403	42.9809	164.631	4.79758	2.48417	1.10665	16.396	2.3283	47.642	1.5095	3.99918	6.51347	4.80746	0.334196	1.30528	12.4663	3.70374	35.3776	0.0547607
Set834	16.6037	15.2527	15.4589	6.38546	1.29958	13.4534	8.4943	20.8993	0.869252	1.72503	0.681451	14.3341	0.817706	29.7532	3.0924	0.434006	6.3852	2.02407	3.31501	65.9331	27.2425	5.03473	17.322	0.172095	4.57564	0.745979	2.25682	7.86991	1.31528	0.0233695	31.0158	46.5072	219.785	4.96876	2.72222	3.91518	16.0986	2.64075	48.2859	1.81681	3.20588	6.27963	6.88756	0.479637	0.889779	12.1364	3.56309	17.781	0.0543759
Set835	16.6037	13.8752	18.8128	5.74706	19.4307	11.973	8.4943	25.6566	0.407912	2.53649	0.908601	5.82012	0.936984	29.4476	4.17642	0.351423	4.95932	1.7972	2.67265	191.593	24.6218	7.11904	7.16498	0.193966	4.3428	0.606692	2.84981	7.35138	1.26566	0.0398526	43.1206	48.2897	156.901	6.34579	0.724562	4.38164	16.7203	2.43282	50.988	2.02008	3.09203	5.05469	6.1933	0.140587	1.06134	17.732	3.28562	18.091	0.0372176
Set836	23.7244	13.8752	16.6586	8.3148	3.88901	10.562	8.09834	19.6143	0.706708	2.38363	2.22498	14.3131	0.887503	12.2564	3.32856	0.304351	7.02007	1.39438	4.14398	52.667	42.0241	6.76569	16.5977	0.179447	2.6073	0.562373	2.36951	11.4484	0.710268	0.0272327	22.4425	37.3401	261.222	7.92456	1.79575	2.01107	21.6763	2.91512	48.3156	1.40459	2.98262	5.70355	7.55235	0.471446	0.533242	10.8627	3.90488	27.8025	0.049828
Set837	14.7239	14.404	15.2931	7.94314	11.9771	16.5758	6.66674	18.1299	0.738441	3.13138	2.37795	9.94928	0.755819	12.2564	4.30111	0.40054	5.86564	1.79262	3.32904	88.8457	24.235	6.73109	20.9393	0.186951	4.64768	0.605806	2.77363	9.25117	0.72837	0.0165217	32.6709	47.9614	330.178	4.01804	0.465205	1.51983	20.0424	3.00637	34.1968	2.11222	4.56022	6.39537	6.04307	0.140587	1.01439	13.3956	4.19939	26.2761	0.0372406
Set838	29.9863	11.9705	16.4017	7.09675		19.2797	10.3169	18.6424	0.596347	3.42602	6.1165	11.0772	0.975732	12.2564	4.26157	0.353923	6.3852	1.54714	3.21321	55.3113	34.785	4.47258	15.7227	0.14375	4.81007	0.745979	2.66368	8.30321	1.01108	0.0245569	36.5367	58.5289	246.428	2.91344	1.79575	1.4286	25.652	2.08454	50.4425	1.19446	3.84157	5.76168	6.1933	0.476426	0.857058	16.1463	3.1945	22.0285	0.0442447
Set839	16.6037	6.18424	18.2902	5.26812		7.5594	11.4195	17.1579	0.684706	1.85275	3.2446	9.58343	0.821661	12.2564	4.39104	0.347705	8.99574	2.02407	2.76687	171.871	24.6218	4.85214	16.0489	0.135603	4.99094	0.582021	2.81579	10.755	0.722384	0.0225787	22.5944	41.6704	297.808	4.13178	1.4436	3.24622	12.9869	2.40788	19.1859	0.848496	5.07927	5.82256	5.29159	0.322031	0.657648	12.0838	3.09167	14.7579	0.0536225
Set840	33.1188	8.95182	14.5418	8.99503	7.75119	18.4274	12.5429	21.0987	0.520461	1.47578	2.22498	15.9139	0.960545	34.511	3.8899	0.352973	8.30996	5.17757	3.418	63.2888	21.2246	6.6152	20.3332	0.140008	4.97353	0.582021	2.64546	11.7652	0.833492	0.0225787	32.4304	34.4854	214.059	4.7342	0.983918	1.89506	18.1311	2.60815	47.642	1.12588	5.3165	6.58463	10.2524	0.551158	0.657648	11.3078	3.46664	48.3406	0.040175
Set841	26.793	7.34172	15.6348	5.26812	4.22565	12.1887	7.52393	21.1314	0.642791	2.68305	2.37795	10.0666	0.815844	12.2564	3.40529	0.347705	8.04043	0.634838	2.59049	219.443	37.5173	5.293	15.7227	0.179447	4.67574	0.461293	3.28588	6.81372	1.36249	0.0364913	34.7636	42.7351	322.438	3.51032	1.64114	1.53618	16.396	2.21079	50.4425	2.17808	3.99918	5.69391	6.15741	0.140587	0.408836	12.189	3.5299	25.4071	0.0402737
Set842	25.8174	15.956	16.6935	5.74706	7.75119	11.5729	6.65907	17.9892	0.564596	2.69113	2.37795	11.4005	0.831414	12.2564	4.85034	0.271226	6.3852	0.74973	2.61499	63.2888	34.8989	5.60371	7.68462	0.179447	3.96437	0.647825	2.64546	12.8874	0.710268	0.0194408	32.4304	41.6704	376.288	4.52888	2.63216	3.94133	19.9606	2.34438	51.0149	1.12721	4.09932	5.93675	6.1933	0.322031	0.527748	10.9153	3.22649	15.6956	0.0417102
Set843	28.0961	13.1132	18.1401	5.26812	5.28474	13.6736	8.67791	23.8225	0.684706	2.05222	3.25202	7.63173	0.755819	12.2564	4.49772	0.369041	8.25667	0.74973	4.27804	54.0992	29.0624	7.15828	22.5236	0.135705	4.58634	0.663454	2.77363	8.6282	1.17689	0.0326642	42.8079	41.6704	178.138	6.02672	2.15519	4.14661	18.5929	2.60815	36.3535	1.12588	4.79974	4.93143	5.70543	0.497368	0.408836	17.1496	3.30727	40.9547	0.047023
Set844	14.6241	14.7339	19.1669	9.47049		8.56744	6.39234	22.8001	0.573616	1.35465	3.74083	12.9839	0.842202	12.2564	4.28035	0.393964	8.99118	1.7972	2.71051	310.767	37.0761	8.40409	16.0177	0.1313	3.21069	0.745979	3.16262	6.81372	0.642616	0.0233695	27.8038	40.25	264.373	3.51032	0.465205	4.76725	18.0879	2.53186	46.7403	0.818856	3.84157	7.47142	4.87275	0.366444	0.679663	12.8374	3.99482	36.4284	0.0491142
Set845	21.1046	13.5664	14.8678	13.2315	5.28244	13.6128	6.67337	22.734	0.596347	3.30361	2.22498	10.553	0.946107	18.3846	4.20278	0.434006	7.52097	0.403382	3.33324	57.4984	27.6724	5.54648	20.3526	0.233796	3.21069	0.640424	1.71862	7.2326	0.987964	0.0301914	34.2615	37.3677	265.439	5.30885	0.724562	1.97836	12.7794	3.10801	43.2642	1.20613	3.79987	5.57247	6.36571	0.355301	0.613253	18.0352	3.95021	39.9184	0.047023
Set846	29.7698	12.8621	17.6636	9.32766	4.22565	14.0306	15.2353	22.6421	0.473554	3.51594	1.28505	10.8802	0.755819	12.2564	5.0986	0.390703	3.88688	1.7348	2.51676	171.795	29.5946	5.43267	6.52742	0.176397	3.98869	0.635646	3.04263	9.63748	0.956715	0.0299394	32.9524	54.7568	164.631	3.11877	1.88524	3.24622	16.396	2.53186	62.0354	2.23928	2.4203	6.22965	7.56564	0.536745	0.408836	14.6693	3.81891	34.4693	0.0563846
Set847	13.7319	13.1708	14.0091	9.28566	0.722208	9.9696	13.9647	15.6525	0.492762	2.53649	4.38824	12.3986	0.887503	36.9902	4.39104	0.399232	7.05056	5.7518	2.61499	68.3131	29.0624	6.25995	16.0659	0.197199	4.21753	0.635646	3.69421	5.41812	1.26566	0.0290576	32.3156	51.2306	170.408	4.53058	1.99573	1.92484	16.309	2.72223	36.3535	1.80903	3.84157	6.38753	7.6024	0.140587	0.817671	16.0948	2.70729	34.1808	0.0402737
Set848	24.9489	12.1449	16.1559	10.3216	4.9481	12.837	6.67337	21.1314	0.492762	2.35548	2.22498	5.82012	0.881687	12.2564	3.77574	0.338973	6.2156	2.28775	3.00692	171.795	35.9234	8.85952	6.84483	0.213599	3.17335	0.465192	3.05417	9.25117	0.641365	0.0332976	22.7093	34.4578	304.873	3.23806	0.724562	3.4828	10.9068	2.65164	55.2126	1.16482	4.98658	5.40016	5.649	0.51564	0.408836	15.143	3.17411	15.0617	0.0354399
Set849	16.8005	13.1132	14.8987	7.94314	3.88901	17.8749	10.2373	19.0988	0.695505	1.72466	2.22498	9.77628	0.912543	46.6388	5.1065	0.329331	7.05056	0.634838	3.15266	211.063	27.2425	6.32316	6.52467	0.206721	5.06572	0.627923	2.04372	13.0028	0.956715	0.0162033	31.0495	47.053	164.631	4.7342	2.03482	1.4286	27.2235	2.60815	32.0561	1.47184	4.00224	5.08277	6.66746	0.546002	0.910345	17.3156	3.10533	19.6026	0.0561883
Set850	22.8511	4.90718	15.2931	7.13157	7.99192	8.26905	10.2373	18.9203	0.699234	1.41928	2.1158	7.63173	0.736576	18.3846	4.77195	0.366624	6.74402	5.25901	3.12127	183.158	37.3073	7.84968	27.8331	0.216632	3.94005	0.534869	2.99015	12.873	0.735787	0.0346011	31.0495	37.3401	164.631	6.74118	1.97795	4.47331	18.4361	2.60815	47.642	1.85699	4.02314	5.69391	5.46774	0.322031	0.408836	12.189	4.06818	38.5825	0.047023
Set851	16.6037	13.0613	14.8678	8.99503	5.28244	16.3148	9.06723	15.6362	0.657497	3.02412	1.28505	15.1487	0.842202	12.2564	4.69654	0.304351	9.14408	1.54714	2.61499	54.8542	24.235	5.90239	15.4628	0.233722	3.95506	0.67467	2.87694	9.62941	1.13736	0.0230565	29.9382	39.4382	208.281	4.66146	2.13841	1.7959	18.4361	2.45404	35.4316	2.51951	3.90882	5.64562	5.53303	0.420909	0.408836	15.6189	3.09627	17.781	0.0499805
Set852	20.4815	13.1132	18.2902	10.3216	12.5521	13.1758	7.80874	16.1944	0.675436	2.36355	0.4543	5.2709	0.775324	12.2564	4.12605	0.277444	7.05056	3.07154	2.84904	213.707	30.6284	5.60371	8.33703	0.233289	4.6292	0.564414	2.3048	6.4274	1.15183	0.0261701	32.6972	39.4382	300.612	4.96876	2.32053	1.57311	19.0079	2.44569	46.7403	2.75597	3.99037	6.56132	4.74217	0.360457	0.527748	21.3969	2.91829	46.1398	0.0450893
Set853	22.8511	5.15833	17.7676	5.26812	5.89144	20.2538	8.98488	22.1134	0.799235	2.02792	3.3379	10.553	0.887503	43.1184	5.07625	0.322918	7.56709	3.67206	3.46872	57.6912	36.6575	3.80189	18.5851	0.170247	3.48027	0.461293	2.64546	8.87919	0.86751	0.0299487	36.467	43.2683	185.454	4.98962	1.99182	1.46632	15.6218	2.72223	29.7308	2.04973	3.81939	6.22965	6.1933	0.251576	0.408836	14.0012	3.72986	28.7101	0.0433873
Set854	19.8691	5.93309	14.2217	8.99503	1.29958	15.9594	10.8141	21.1314	0.699234	2.57646	2.58642	9.77628	0.792666	29.7532	3.32856	0.430571	7.01699	1.39438	2.81588	215.68	31.3878	6.57766	7.4248	0.187101	3.14522	0.609534	3.88501	11.1279	0.72837	0.0230382	27.8038	44.0306	156.901	6.01593	0.724562	1.47395	14.1471	2.08454	42.9535	1.53032	3.60056	5.42141	6.3262	0.422886	0.734133	22.2216	3.28562	29.6478	0.0490337
Set855	25.7264	7.34172	14.6531	10.4036	3.88901	21.2694	7.94552	19.6143	0.592242	1.35465	0.4543	10.2358	0.909079	18.3846	5.06825	0.341486	7.18311	1.18778	4.18293	211.008	24.6218	7.45099	19.2178	0.14375	2.97198	0.461293	2.64546	13.418	0.79904	0.0302174	22.3277	42.3481	904.178	4.53058	2.15565	4.14827	23.7201	2.45404	49.2375	2.04973	3.60056	5.70094	6.5335	0.381211	0.408836	16.2293	3.66011	16.6333	0.0411772
Set856	21.1046	6.63741	15.3087	5.26812	5.85981	16.3957	6.55025	16.7419	0.520461	2.20383	0.4543	16.729	1.10597	43.9118	4.24061	0.420965	8.01221	1.54714	2.88689	65.9331	35.4979	4.58357	8.33703	0.208484	3.74984	0.601912	1.75238	8.6282	0.820943	0.0230565	26.4571	42.4967	185.454	4.20071	2.50868	1.10665	20.1681	2.39036	49.2375	1.12721	2.47594	6.58463	6.91477	0.399713	1.06148	15.2477	3.56044	46.1398	0.0497475
Set857	23.641	12.1449	18.3677	7.94314	20.5714	11.4522	10.4087	16.186	0.500131	2.53649	4.3016	15.4397	0.909079	18.3846	3.98822	0.393964	7.56582	2.53322	2.59049	163.436	19.6473	5.06252	6.49496	0.199778	3.77675	0.599162	2.33857	8.24188	1.43099	0.0233566	26.0755	34.4578	156.901	4.72866	2.52483	2.62865	16.396	2.45404	43.2642	1.55474	4.75545	5.9188	5.649	0.381211	0.871629	13.4786	3.28562	15.0617	0.0353594
Set858	14.7239	9.20297	16.4017	14.7018		17.3789	4.83917	16.7419	0.624163	3.32422	0.4543	8.92878	0.726824	12.2564	4.77195	0.304738	8.69341	2.53322	3.25533	269.267	37.5173	4.32325	15.1427	0.237592	3.31656	0.67467	2.3702	11.127	1.26566	0.0220105	34.2615	42.3481	240.651	4.40604	1.3102	4.32158	15.6218	2.47063	68.2913	1.68101	4.03676	5.8586	5.31751	0.360457	0.817671	13.9237	3.97661	17.781	0.0491142
Set859	28.9787	14.7719	15.9815	8.99503		17.4104	6.65907	16.186	0.426646	1.4214	4.07592	12.5323	0.907359	34.511	4.93923	0.413123	4.89305	1.98028	2.76687	57.4984	37.5007	7.11904	18.1256	0.160603	4.70395	0.748717	2.3702	7.2326	1.51332	0.030152	34.2615	34.4578	164.631	3.51032	2.45559	1.7959	22.0245	2.67607	44.7418	2.43236	4.13934	4.42588	6.53812	0.494885	0.689089	13.2949	2.28917	14.4878	0.047023
Set860	17.2965	16.6107	15.2931	9.28566		16.6778	7.53824	18.1299	0.429958	2.51514	2.77596	14.0857	0.909079	37.3653	4.20278	0.341486	8.40461	1.67772	2.81588	54.0992	22.8512	6.4397	7.16498	0.186951	3.74984	0.787185	2.98976	8.9921	0.735787	0.0301914	29.9382	42.4967	299.611	4.98962	1.97795	1.99422	19.2102	2.42961	57.3173	1.95972	3.09203	4.42588	4.74217	0.319297	0.408836	14.6167	3.32539	30.2284	0.052938
Set861	22.8511	12.1562	18.484	10.4987	1.29958	17.5377	8.87257	16.186	0.742347	2.68305	4.26423	7.63173	0.917443	12.2564	3.95788	0.417256	8.97622	1.39438	2.81588	175.463	24.4284	3.80189	23.592	0.157576	4.38101	0.582021	1.75238	7.17762	0.675817	0.0199853	35.871	46.4691	355.187	6.74459	2.03373	5.31104	18.8621	2.18585	57.8897	1.47184	3.44244	6.41724	7.14736	0.422886	1.08561	13.8407	4.33998	20.517	0.0496575
Set862	14.6241	15.7469	19.1034	13.7459	0.962944	11.973	15.3033	21.8365	0.549093	1.36277	2.22498	14.6514	0.887503	41.9749	5.1065	0.369273	7.09115	1.7972	2.9312	191.593	41.1101	5.8442	20.3332	0.213599	4.81575	0.534869	2.84981	15.0673	0.774982	0.0230565	27.6889	42.7351	429.185	4.59253	2.11149	3.24622	21.6763	2.60588	31.1342	1.57675	2.98262	4.93098	4.79423	0.251576	1.0362	11.3078	2.52931	15.6956	0.0451827
Set863	17.2965	7.34172	16.8378	10.0319	22.4312	17.433	7.62447	16.7419	0.520461	2.02792	2.64842	7.63173	0.807636	12.2564	3.40529	0.304544	7.11684	3.3741	2.71051	183.933	35.0923	3.39454	18.5851	0.191254	4.16575	0.572844	2.16515	7.2326	1.22945	0.0299394	36.467	54.508	242.612	4.11693	1.56649	3.91518	11.681	2.47898	51.9099	2.04973	3.60056	6.26518	5.649	0.420909	0.969342	10.0867	2.93397	14.7579	0.0543636
Set864	23.7337	13.1132	15.3087	6.38546		16.914	9.06723	19.6143	0.492762	2.45297	0.4543	5.82012	0.871525	12.2564	4.17642	0.389898	5.15132	0.403382	3.23772	67.1452	24.6218	7.95629	20.3593	0.14375	3.17335	0.54847	1.48476	8.30321	1.29696	0.0299394	22.5944	48.8554	334.942	5.50664	0.465205	1.47395	14.8476	2.21079	67.0319	2.51951	3.72197	5.7827	6.81768	0.140587	0.857058	14.1319	2.68721	17.781	0.0421318
Set865	14.2279	6.18424	17.2322	6.80693	17.571	11.4472	10.2087	19.0988	0.473554	2.05577	2.37795	14.3131	0.936984	12.2564	4.20278	0.304544	9.69566	0.956327	3.29538	253.773	31.0695	4.675	6.52742	0.208484	3.86926	0.650039	1.48476	11.127	1.5114	0.0300667	26.1903	41.6704	198.962	4.66146	2.15944	1.93277	14.4952	2.60815	55.8719	1.9007	4.79976	6.50078	6.07758	0.350626	0.408836	16.2038	3.28562	34.1808	0.0353594
Set866	12.0515	12.1562	21.2843	10.3216	9.05823	15.9594	8.4943	14.0111	0.409568	1.02208	1.75426	12.1371	1.11689	24.5128	3.98822	0.304738	6.32876	6.20234	2.76687	249.037	38.5955	7.42971	15.6678	0.189255	4.70395	0.599162	3.46188	9.25117	0.868154	0.0379622	25.5735	39.4658	366.067	6.74118	2.52411	1.92484	21.6763	2.67336	50.988	2.04973	2.47594	4.75432	6.83999	0.476426	0.533242	14.4007	2.68721	21.4547	0.0323263
Set867	23.281	7.34172	18.147	8.99503		14.0306	11.7117	18.9203	0.596347	3.61216	4.28978	11.2746	1.10426	18.3846	5.29087	0.262495	8.65285	2.59461	3.55322	59.8784	37.0761	5.97215	20.7492	0.201704	3.98869	0.638566	3.05417	11.1279	0.734501	0.0192319	22.3277	47.053	198.962	5.22418	2.15565	1.56518	16.309	2.33177	36.9258	1.13518	4.58418	4.67843	5.56884	0.541901	0.93855	13.666	3.82362	21.4241	0.0481224
Set868	29.9863	13.0613	17.7676	7.09675	3.88901	15.8963	10.3169	17.8486	0.837179	1.41928	2.6051	17.1165	1.0022	31.237	4.19404	0.324024	9.41078	1.68231	3.00692	57.4984	43.1549	5.41439	16.0177	0.234954	4.3428	0.599162	2.33857	5.41812	1.55338	0.0245823	42.4183	43.2683	265.439	3.23806	1.36693	1.87133	23.2314	2.35273	19.1859	1.99734	4.37941	5.10641	6.84948	0.355301	0.408836	14.4464	4.05525	29.6478	0.0418002
Set869	17.2965	11.9705	17.7676	6.54492	1.05885	12.6016	13.1075	22.383	0.409568	3.02412	4.83369	13.8536	0.736576	40.8045	4.53746	0.353923	6.97614	5.00967	2.9312	52.667	31.3878	6.70771	21.2366	0.187433	3.48027	0.603636	4.1398	6.05542	0.956715	0.0316302	31.5516	40.25	314.028	4.40958	3.13743	2.01107	16.396	2.34438	35.4316	1.19446	3.99918	5.66375	6.66746	0.510877	0.408836	12.189	3.55262	32.4293	0.0514184
Set870	25.7723	7.34172	14.8678	8.42086		16.8593	8.39377	28.024	0.426646	2.60085	2.1158	10.5296	0.948829	12.2564	4.93923	0.314381	5.71171	3.12862	3.46872	57.6912	31.0695	5.90239	6.52467	0.251916	4.58634	0.605005	2.78511	8.6282	1.17689	0.0255438	39.5891	37.3401	191.232	5.22418	2.91199	2.01107	25.652	2.8247	51.0149	1.4422	3.49807	5.10641	6.3902	0.332167	0.408836	15.7587	3.02192	19.0287	0.0515157
Set871	23.641	13.5664	13.8273	9.10553		8.56744	8.5861	19.6306	0.549093	3.31109	2.22498	10.0666	0.927513	12.2564	4.71836	0.415585	7.56582	0.956327	3.6231	251.681	27.2425	5.97215	8.01083	0.238198	2.87688	0.603636	3.05555	7.35138	1.13672	0.0165217	29.9382	42.3481	279.697	7.2103	2.54004	1.83361	10.9068	2.66772	47.642	1.82947	4.87797	6.30799	4.28418	0.546002	0.408836	15.143	3.44005	50.6662	0.0433873
Set872	17.2965	6.63741	14.2158	7.73515	3.88901	12.7003	9.06723	16.1944	0.659351	2.63374	3.05422	12.1382	0.909079	35.4296	4.27076	0.414255	8.1636	0.956327	3.23772	201.873	27.6724	6.90724	16.0659	0.176397	3.94005	0.605806	2.16515	12.2724	0.855394	0.0225787	32.8922	45.4066	208.281	4.11693	1.50262	1.89506	41.2161	2.40788	33.2749	1.48484	3.60056	5.10641	6.31679	0.322031	0.857058	11.3604	3.22649	21.4547	0.0402737
Set873	18.7801	15.7469	16.1559	8.99503	23.8406	14.0339	6.66674	18.822	0.765731	1.35465	4.21698	4.36509	1.50086	12.2564	5.02273	0.475992	7.05056	1.31568	2.76687	249.037	30.6396	7.7209	23.2658	0.193558	4.99094	0.534869	3.48917	10.9522	0.735144	0.017709	25.6883	50.9847	330.178	2.77732	0.465205	2.52106	19.9606	2.64423	35.4316	1.05996	4.47562	4.45373	7.20522	0.386379	0.646661	14.6693	4.40396	25.4624	0.0538493
Set874	25.4854	13.1708	15.7526	9.66028	4.22565	9.29785	5.52748	22.973	0.571852	0.681385	2.37795	13.7625	0.913261	12.2564	3.99224	0.389898	7.52097	3.3741	2.67265	52.667	39.7166	5.90239	16.432	0.21023	3.94005	0.588844	2.60432	6.05542	0.815374	0.0351795	33.1589	48.2897	307.76	2.98264	2.174	1.99422	12.7794	2.54562	31.1342	1.78974	2.78609	5.0187	6.1933	0.360457	0.657648	17.3156	3.09167	20.517	0.0451827
Set875	33.7169	14.2807	19.7658	6.29664	1.05885	16.7185	5.52748	23.706	0.784847	2.06572	4.38824	4.36509	0.896656	28.3829	5.27656	0.35123	7.3751	0.403382	3.1395	251.681	29.0511	3.92265	6.17755	0.148154	4.49299	0.635646	4.17708	16.7556	0.735787	0.0290576	32.7773	47.5603	214.059	4.96876	1.01585	1.87133	16.396	2.42961	52.5991	1.12721	2.47594	6.59685	5.11686	0.489754	0.408836	15.143	3.72689	48.8218	0.0547607
Set876	12.0515	11.8362	14.7545	10.3216	0.722208	12.7003	6.55025	21.1314	0.549093	2.02792	3.05422	10.623	0.846701	31.237	3.40529	0.334599	6.32876	5.06981	4.33957	68.3131	33.2077	5.36525	16.0489	0.135705	5.17312	0.663454	3.54873	5.4775	1.20359	0.0188963	26.4571	42.5243	330.587	4.7359	3.07539	1.83361	19.9606	2.43282	54.7445	1.95972	5.22411	4.93098	7.51719	0.529336	0.408836	15.143	3.84622	28.7101	0.0372176
Set877	25.2763	8.95182	15.3301	8.99503		14.1958	5.80187	19.49	0.596347	1.68222	4.37958	11.4438	0.90052	12.2564	3.8899	0.317485	4.56037	4.24362	2.71766	66.8809	34.8989	4.09816	16.4185	0.211013	4.21753	0.450272	3.52149	5.41812	0.815374	0.0164263	26.0755	44.0306	240.651	4.66146	2.23762	1.97836	21.6763	2.43282	40.1497	1.13518	4.47562	6.29345	6.88756	0.381211	0.527748	14.6167	3.22649	27.5024	0.0558137
Set878	22.2766	12.8621	14.5044	8.3148	12.4018	15.8963	16.3165	21.0987	0.648598	3.72779	3.6067	10.5296	0.825597	33.4292	4.22839	0.423897	8.96781	1.7972	3.25533	211.008	29.9764	6.84652	8.01083	0.176397	3.91064	0.609534	3.20686	8.68759	0.641365	0.0225787	33.165	44.0306	300.612	2.72722	1.99573	1.46632	18.5929	2.72223	46.7403	1.19446	3.20588	6.41694	6.17228	0.529336	0.527748	13.9237	3.5299	34.1808	0.0417102
Set879	17.2965	15.4005	14.2158	5.74706	3.88901	15.3635	6.67337	17.0173	0.520461	2.09504	3.05422	8.61158	0.917443	33.4292	5.05535	0.38553	6.5754	2.32662	2.81588	190.16	36.6575	5.35457	7.4336	0.170025	3.31656	0.555666	3.31318	9.25117	0.710268	0.0314	36.1551	48.2897	271.057	4.11693	1.7703	1.92484	17.4945	2.3283	48.8742	1.13518	3.60056	5.61584	4.94445	0.494536	0.408836	14.7523	3.09167	30.2284	0.040175
Set880	23.8283	17.0483	15.1859	6.29664	11.9771	16.5588	6.75854	17.8486	0.573616	1.02208	0.4543	10.711	0.907359	37.3257	4.19404	0.466377	7.73642	3.67206	3.27715	45.6645	36.635	4.82435	6.17755	0.216646	3.89852	0.635646	2.80603	8.6282	0.595405	0.0254469	32.892	51.822	164.631	5.30885	2.40582	3.85512	19.2102	2.81732	42.601	1.5095	4.03809	4.20118	5.81487	0.463452	0.869158	11.3078	3.17411	20.517	0.0434678
Set881	23.7244	8.95182	14.8678	6.26182	15.1615	11.4472	8.67791	17.0256	0.596347	2.68305	1.56679	10.9935	0.946107	18.3846	4.59323	0.341486	7.05056	2.28775	3.33324	183.933	30.6284	4.97501	7.68462	0.199778	4.6292	0.572844	2.80603	7.86991	0.845608	0.0257652	22.7093	42.5243	833.138	4.72866	0.465205	4.57526	12.7794	2.68321	36.004	1.95904	3.23756	6.13289	4.79423	0.364557	0.408836	15.143	3.22649	27.8025	0.0433067
Set882	21.548	13.0037	15.2931	11.9937	4.70736	14.0306	10.1948	20.8993	0.534777	0.681385	2.1158	11.9443	0.736576	29.7532	4.09969	0.332755	7.01699	0.403382	3.65956	190.16	31.0695	5.60371	7.75101	0.135603	4.71476	0.650039	2.52539	11.4484	0.75308	0.0292251	25.955	42.9809	156.901	4.01804	2.55575	1.57311	17.4046	2.33177	36.3535	0.848496	3.96445	4.20118	7.41541	0.319194	0.910345	15.8582	3.26207	42.6624	0.0451827
Set883	24.5248	15.4005	15.3301	6.226	19.4307	11.3152	10.2087	24.5965	0.547038	2.64018	5.64579	6.15855	0.917443	12.2564	5.18407	0.434006	7.30882	2.53322	2.81588	57.6912	27.2312	6.81165	15.1427	0.208484	4.46457	0.423928	2.16515	10.7516	0.86751	0.0321343	38.0322	50.5631	178.138	4.72866	1.50262	1.4286	18.5929	2.31304	67.9672	2.3271	3.99037	4.83519	6.88756	0.456155	0.853046	11.3078	4.41492	38.5825	0.0445582
Set884	29.4903	6.63741	14.5044	6.26182		14.0306	7.52227	17.8486	0.429958	2.09504	3.05422	12.044	0.832449	28.3829	4.63891	0.359191	8.26193	2.11309	5.55091	183.933	31.3602	4.09816	6.1748	0.135705	3.91064	0.606692	2.19892	10.1771	0.688576	0.0335345	36.64	41.2874	300.612	2.5219	2.52411	1.99422	12.7794	2.45454	36.004	1.4422	3.90882	6.3007	5.649	0.319297	0.408836	14.4007	2.88527	19.3092	0.0465272
Set885	23.8283	13.8752	17.6072	9.28566		19.748	9.34488	24.0304	0.549093	3.06548	4.65522	12.0781	0.832449	34.0547	4.77362	0.364459	8.90153	4.62462	2.67265	163.436	22.8512	6.93727	6.17755	0.180346	2.97198	0.748717	2.72574	8.30128	0.735787	0.0350941	22.976	44.4462	315.753	4.40604	1.25001	2.01107	17.1971	3.23317	43.2642	2.04509	2.78609	5.00687	5.649	0.322031	0.747223	15.2224	4.35876	26.2761	0.0433067
Set886	31.5075	5.15833	18.762	10.0156	4.9481	12.1887	11.7117	22.1316	0.635725	3.0569	3.2446	8.63263	0.937583	29.4476	3.98822	0.252852	8.67231	7.15676	3.395	180.985	38.0014	8.05017	16.0489	0.238198	4.14142	0.745979	2.27921	7.86991	1.51616	0.021282	36.5367	47.0254	282.046	7.33287	0.465205	1.99422	21.3282	2.67336	43.2777	1.16482	4.5202	6.63835	7.91277	0.300926	0.657648	13.6868	3.56044	17.2071	0.0451827
Set887	12.0515	13.1132	18.992	9.28566		13.6081	7.52393	24.9334	0.659351	1.07858	3.3379	4.5343	0.736576	43.1236	4.17642	0.379015	5.03823	3.42659	2.61499	75.3512	21.2246	7.34588	6.84483	0.135705	3.85447	0.460716	2.92475	9.25117	0.734501	0.0340511	36.1379	37.3401	282.046	6.74459	2.93059	5.88894	20.3087	2.42193	65.9989	1.23079	4.0471	4.93098	6.04307	0.464738	0.533242	12.3923	3.17411	34.1808	0.0451827
Set888	23.7244	6.18424	15.0805	10.537	5.89144	9.61242	9.44331	17.8486	0.454819	2.20383	0.4543	12.9839	0.803454	29.4476	5.00027	0.506786	9.25253	6.97891	2.81588	204.06	21.0312	8.71285	16.7521	0.213312	3.94005	0.745979	2.64546	15.0232	0.998319	0.0302683	25.6883	41.6428	315.753	3.51032	0.465205	1.4286	16.0986	2.67607	44.0044	1.95904	3.91445	4.42588	6.88756	0.352463	0.408836	15.2477	3.09627	25.9809	0.0539401
Set889	28.1578	18.3793	15.7245	8.99503	8.44923	21.3546	8.27543	17.8486	0.513153	2.68305	3.51255	11.4043	0.896444	12.2564	4.53746	0.271226	7.18311	2.11309	2.71051	68.3487	21.4673	5.67513	15.1454	0.233289	4.6292	0.460716	2.64546	8.87919	0.907947	0.0188963	46.4526	41.2874	330.178	5.36031	2.15519	2.01107	14.4952	2.397	62.653	2.23928	3.90882	5.32777	6.88756	0.360457	0.408836	19.9756	3.79098	17.781	0.0433873
Set890	33.7169	8.95182	13.8273	9.66028	5.52317	12.6016	8.67791	18.1299	0.775634	2.73662	2.1158	15.239	0.913261	18.3846	5.00343	0.417256	7.05056	3.67206	2.61943	66.1615	34.1035	7.71935	16.0204	0.152457	2.87688	0.460716	2.92475	10.755	1.13309	0.0207375	43.0748	42.4967	315.753	10.8384	1.92903	4.13026	16.396	2.54794	36.004	2.5581	3.20751	6.3007	6.1933	0.251576	0.408836	18.3609	3.81512	30.2217	0.0506855
Set891	23.641	12.1449	14.8678	8.99503	16.962	10.5537	8.39377	17.8486	0.750448	3.16308	3.2854	11.2077	0.966361	35.8468	3.86353	0.399232	8.56885	4.47508	3.33324	67.1452	21.2246	8.71285	17.322	0.191254	3.49519	0.642843	2.37474	11.8772	1.36185	0.0194548	25.5735	46.4691	191.232	5.36031	0.465205	1.97836	23.8382	2.70553	35.4316	1.5095	3.90882	6.13289	4.87275	0.365436	0.408836	14.6167	3.26207	58.0988	0.0451827
Set892	27.3139	12.8621	13.683	10.2495	6.46881	11.299	9.06723	17.0256	0.481397	1.47578	1.98141	16.1137	1.04522	12.2564	4.20278	0.33901	6.04439	3.18112	3.21321	75.3512	38.4854	7.34588	17.3382	0.260062	4.16809	0.588844	1.81054	10.2079	1.21127	0.0239608	35.9166	42.4967	191.232	5.947	1.36693	1.58153	12.7794	2.67336	66.0555	2.04509	3.40403	6.58463	6.04307	0.284845	0.65959	18.8538	3.97661	25.4071	0.0434678
Set893	24.5248	9.65614	16.4017	8.99503	5.28474	11.0523	9.06723	20.808	0.752714	2.53649	3.05422	10.9724	0.991282	35.4296	4.39104	0.364459	10.6893	2.02407	3.63538	192.996	24.4284	7.3425	17.012	0.153171	4.04632	0.691642	3.18239	6.05542	0.956715	0.0232742	29.9382	51.4765	221.788	3.81271	2.55575	1.58153	15.6218	2.70553	41.1976	1.09757	4.05889	4.76614	6.15741	0.360457	0.408836	12.0838	4.06457	13.5502	0.0465272
Set894	18.7801	15.8525	17.7676	7.4642	3.64827	6.56627	6.55025	17.0256	0.549093	2.68305	0.4543	14.3552	0.937583	12.2564	4.22839	0.414255	7.68026	0.956327	2.81318	54.8542	23.0446	3.80722	22.2062	0.227593	5.11355	0.748717	1.48476	11.7873	0.79904	0.030354	36.815	47.7154	402.003	5.22418	1.32242	3.91518	22.072	2.47063	42.601	1.90972	4.46561	6.3007	7.44207	0.322031	0.689089	13.2423	3.22649	57.2669	0.0518679
Set895	27.8738	7.34172	16.4017	6.80693	3.64827	11.5194	6.55025	17.8486	0.668185	2.60655	0.681451	13.5933	1.0062	12.2564	4.26157	0.353923	9.94538	0.841435	3.15266	63.2888	31.5536	8.28768	20.3621	0.197199	3.80898	0.534869	2.40327	7.92929	1.28637	0.0351795	33.3339	54.3898	304.873	4.76344	2.54819	1.51983	22.0245	2.67336	47.4708	1.74922	4.87615	6.39537	6.07758	0.319194	0.657648	15.6189	3.35209	27.8025	0.0451827
Set896	33.3187	11.7842	15.1859	11.5736	5.89144	11.4472	6.39234	24.6638	0.573616	2.49586	0.681451	11.8748	0.786849	50.2381	3.94301	0.541177	7.56709	4.24362	2.79137	212.495	24.235	7.28505	15.7227	0.184543	2.97198	0.634757	3.84727	10.755	1.63779	0.0261955	29.9382	41.2874	380.901	4.50848	2.75555	4.58273	17.702	2.70553	48.3156	0.818856	3.99918	4.52963	5.98522	0.251576	0.973743	12.189	3.56044	15.6956	0.0445582
Set897	25.9101	6.18424	16.4297	8.28026	5.85981	13.1758	10.2373	22.6594	0.669841	2.38363	2.22498	10.553	0.917443	34.0547	5.05713	0.304351	9.3669	4.12873	2.9312	45.6645	41.6979	6.90724	6.49496	0.202867	3.17335	0.605005	2.80603	7.29199	0.722384	0.0181582	22.3277	45.4066	393.853	6.6167	2.94688	1.88713	22.0245	2.47964	53.1715	0.781246	4.5202	5.27939	5.47516	0.350626	1.02087	14.4007	3.04488	37.5023	0.0461029
Set898	14.6241	20.3068	17.4699	9.15003	13.1611	10.6574	14.2798	21.1314	0.626217	2.64018	2.37795	10.5296	0.898291	12.2564	3.01567	0.434006	6.97542	4.12873	3.19498	215.68	24.4284	7.78148	20.3593	0.216646	4.58634	0.663454	1.68485	9.25117	0.886045	0.0301914	26.1903	55.3177	337.242	5.58131	1.50262	4.13026	18.8621	2.62991	43.2642	1.9007	3.42015	4.67843	6.75983	0.319297	0.817671	13.8407	3.81891	26.2761	0.0496407
Set899	12.0515	12.1562	18.8128	6.44196	7.87416	17.3061	9.06723	21.1314	0.685774	2.68305	3.67791	10.6988	0.909079	34.0547	3.99224	0.277444	7.05056	2.08115	3.00692	208.821	21.4673	5.74129	15.1454	0.184543	2.97198	0.711457	3.05555	8.9921	0.735787	0.0230565	25.955	47.0254	247.715	2.72722	1.99573	1.88713	14.1471	2.65684	54.4203	1.82734	3.79987	6.89299	5.31751	0.350626	0.408836	12.4663	4.28538	37.5023	0.0410864
Set900	21.1046	13.8532	14.7545	10.6169	9.50832	14.0306	8.87257	18.9203	0.596347	2.90981	2.17039	7.63173	0.792666	35.8468	4.95409	0.399232	7.31936	1.68231	3.31501	52.667	24.6218	6.10363	6.84757	0.208484	3.98869	0.461293	1.68647	7.35138	0.735787	0.0379638	27.8038	41.6704	198.962	3.23806	1.70604	4.51394	15.6218	2.68321	36.004	2.25833	4.18289	8.08085	5.11686	0.366444	0.408836	14.1419	3.50979	17.781	0.0421318
Set901	23.7769	4.90718	14.0091	9.65063	3.64827	10.6574	5.89367	17.0256	0.513153	3.03521	0.681451	15.897	0.927513	33.4292	4.83787	0.420758	9.00281	1.68231	3.89122	183.933	37.3073	4.47258	20.6795	0.239475	4.17993	0.564414	2.80603	12.873	1.07142	0.0311268	22.4425	47.4999	253.492	4.33711	0.465205	3.24622	18.8004	2.18585	47.6622	1.48484	3.93473	4.62586	5.40988	0.494536	0.408836	12.189	3.70374	34.4693	0.0433067
Set902	23.281	6.18424	13.8273	7.4642	12.4018	15.3816	7.62447	21.8365	0.644447	1.35465	4.26441	15.4988	0.726824	33.4292	3.25183	0.314381	7.56709	4.17491	3.33324	163.436	22.8512	4.77159	14.7928	0.172095	4.38101	0.562373	2.88039	10.0528	0.886045	0.0194548	32.7773	49.0386	292.926	5.30885	1.50262	1.52776	16.396	2.66772	65.4831	2.13436	4.0471	5.41062	6.1933	0.332167	0.408836	11.3078	2.91829	26.6702	0.0434678
Set903	26.4061	6.43539	16.4017	10.0156	1.05885	10.8584	7.94552	18.1299	0.644447	2.55647	3.26329	12.7806	1.00625	12.2564	3.95788	0.46671	7.25327	0.956327	3.35355	342.514	31.6951	7.30375	7.75101	0.18313	3.83024	0.461293	1.75238	7.29199	0.846251	0.0221227	25.5735	42.5243	297.808	5.30885	2.55756	5.16378	17.702	2.72223	29.7308	1.48484	3.18193	5.08277	6.47966	0.497904	0.408836	13.2949	3.97661	37.5023	0.0416129
Set904	28.7549	12.8621	18.1525	7.83586	6.46881	20.4738	9.06723	21.1314	0.520461	3.51594	2.1158	15.239	0.726824	35.8468	5.15947	0.40054	8.40461	2.89257	3.21949	88.8457	28.1564	3.7463	18.1284	0.14375	4.26992	0.606692	2.64546	11.2093	0.956715	0.0284754	29.9382	47.0254	156.901	6.01593	3.25339	1.7959	12.9869	2.60815	32.0561	1.4422	4.82073	4.54145	5.95638	0.586314	0.657648	17.2326	2.67815	27.6079	0.0499805
Set905	25.5235	15.7469	16.5267	13.8779	5.28244	19.4004	8.87257	28.8062	0.429958	2.02792	2.83509	6.15855	0.786849	42.6372	4.53746	0.369273	7.18311	1.20079	3.15266	69.5251	41.2327	7.78599	6.1748	0.19416	4.37039	0.642843	3.05417	9.63748	1.28637	0.0317829	36.1551	49.7092	355.187	6.93578	1.79575	3.88781	11.681	2.70553	48.3017	1.51102	3.44244	5.10641	5.81487	0.365436	0.817671	17.8382	2.28917	30.2284	0.0445582
Set906	14.2279	16.3002	16.9879	9.99094	26.841	13.5563	11.1884	25.4041	0.647986	1.97894	4.07592	14.3131	0.775324	28.3829	4.59323	0.332755	6.3852	2.02866	2.51676	66.8809	52.1559	5.97215	6.75478	0.210739	2.9963	0.534869	3.05417	11.6351	1.16459	0.0230565	38.2534	46.4691	198.962	6.41472	2.54004	1.51983	15.8012	2.53533	32.0561	1.4422	3.20751	6.4988	5.56884	0.352463	0.646661	16.0297	3.83269	26.2761	0.0561883
Set907	19.2761	13.5145	19.7534	7.94314		15.9277	10.8791	18.6587	0.473554	4.16899	2.37795	11.4354	0.909079	12.2564	3.32856	0.434006	8.97622	1.54714	2.77531	277.737	19.6473	3.80722	6.52742	0.208822	4.30894	0.650039	3.25212	8.30128	1.38643	0.0303167	33.165	47.4999	221.788	6.34579	2.05327	2.62865	12.7794	2.47964	53.1715	1.16482	3.70998	6.41694	5.89285	0.399713	0.408836	12.1364	2.91829	14.4878	0.0547607
Set908	28.1639	6.43539	19.1669	7.79486		12.6016	10.2373	16.186	0.520461	2.20383	4.17074	4.5343	0.937583	12.2564	3.32856	0.352973	7.05056	2.59461	2.81588	54.8542	38.0014	9.2133	16.9239	0.202316	3.49519	0.460716	2.92475	12.8261	1.18965	0.0269893	30.901	42.3481	355.187	4.37235	0.465205	2.55877	23.9446	2.45454	53.0199	1.51102	4.29174	5.29294	4.94445	0.334196	0.408836	14.1419	3.32539	34.1808	0.0418002
Set909	16.6037	6.18424	14.6531	8.8998	7.75119	19.4707	8.4943	21.4259	0.619667	2.72432	0.4543	15.239	0.807636	50.2381	4.25964	0.323112	5.52275	2.23067	3.64133	56.2863	21.0312	6.6806	19.4227	0.210739	3.89852	0.460716	4.12981	7.2326	0.687933	0.0165217	40.0177	43.2683	344.306	3.37419	2.01807	4.50601	17.4046	2.70126	33.2749	1.95904	4.04419	5.42141	7.37763	0.525776	0.679663	14.8086	3.55262	19.3092	0.0490604
Set910	24.9489	17.1308	18.4694	7.73515	12.4018	16.4185	7.23347	24.6729	0.592242	1.47578	4.51693	15.285	0.909079	35.8468	4.07815	0.372542	7.93853	1.68231	3.6231	59.8784	27.2425	3.80189	16.0659	0.24824	5.45137	0.690813	3.54873	9.31342	1.26932	0.0302683	22.976	44.4462	282.046	5.32589	2.94688	2.19911	17.702	2.39036	36.004	1.48484	4.40587	4.07271	5.47516	0.319297	0.613253	12.4663	2.67815	34.1808	0.0538493
Set911	20.4815	9.20297	14.0091	12.0998		15.3065	8.48934	15.6525	0.75196	2.53649	4.07592	9.25593	0.917443	12.2564	3.86353	0.324024	8.30996	0.403382	4.25666	180.985	36.6575	5.90239	6.49496	0.193558	3.74984	0.599162	1.74583	8.9921	0.963867	0.0225787	36.1379	44.4462	286.937	5.22418	2.35196	3.24622	30.8529	2.30657	53.7439	1.81681	4.1475	5.64009	6.09212	0.510877	0.613253	14.4007	3.87186	50.3806	0.0625454
Set912	28.886	11.8362	17.7676	10.4036	3.88901	15.3741	4.83917	18.1299	0.426646	2.85358	0.681451	5.98933	1.02763	24.5128	3.77574	0.420226	6.97614	1.7972	2.9312	61.8567	37.3073	5.48448	21.027	0.208484	4.58634	0.511105	2.52403	8.30321	0.917907	0.0207375	33.3339	42.3481	286.937	3.51032	2.72741	4.67043	14.8476	2.62991	33.2749	2.11222	4.14339	5.75484	4.87275	0.352463	0.910345	15.8582	3.32539	42.6624	0.0532053
Set913	12.0515	6.43539	15.5119	9.66028		16.6718	8.39377	21.1314	0.638763	2.02792	1.5122	10.5296	0.99638	12.2564	4.25589	0.353923	5.03823	1.8497	3.25533	65.9331	35.9234	5.90239	15.1427	0.174652	4.59534	0.677261	2.4026	6.81372	0.956715	0.027385	33.165	46.4415	246.428	5.79575	2.03482	1.7959	19.005	2.47898	46.7403	1.13518	3.20751	6.3007	5.89285	0.319297	0.408836	14.0012	2.46715	27.5024	0.0558137
Set914	16.8005	12.1562	15.8474	9.28566	8.44923	14.0339	8.87257	16.7419	0.646608	2.85358	5.11047	10.6988	0.736576	18.3846	5.50828	0.385724	6.30266	4.40636	3.57773	191.593	37.5007	5.92603	16.9239	0.184543	2.9963	0.635646	2.4026	10.2079	0.642616	0.0225787	29.9382	49.3894	285.474	4.79758	1.32242	5.32739	18.9128	2.39036	36.004	1.19446	3.91445	6.51347	6.1933	0.322031	0.408836	12.189	4.24246	38.4216	0.0497475
Set915	19.8691	6.43539	14.6531	7.09675	3.64827	11.973	11.4195	28.024	0.473554	2.76867	2.1158	4.36509	0.917443	50.2381	4.20278	0.299537	7.31936	5.53692	4.17057	163.436	36.6463	8.81957	6.1748	0.135603	3.91064	0.742263	2.92475	9.25117	0.641365	0.0351795	41.6311	42.4967	728.149	2.77732	1.56649	1.7959	15.3244	2.67336	36.004	2.85949	3.81939	4.42588	4.80746	0.286027	0.884285	14.7719	3.66011	33.2548	0.0509826
Set916	14.7239	4.90718	16.8583	7.64186	4.9481	16.958	8.4943	17.4359	0.57272	2.02291	4.26423	9.40353	0.989484	12.2564	4.9961	0.364459	6.3852	3.06696	3.27715	55.3113	29.0624	7.4516	8.33703	0.208484	3.57537	0.472389	2.60432	14.0351	0.815374	0.0322966	32.8922	41.6704	307.76	6.41472	2.03373	1.90349	21.6763	2.23572	48.8742	1.40459	4.23611	5.9922	6.31679	0.331288	0.652154	11.3078	2.28917	17.2071	0.0451827
Set917	33.9534	15.2631	17.391	9.28566		17.3946	6.9532	18.1299	0.738441	2.65258	2.58642	6.15855	0.99864	12.2564	4.07815	0.341486	7.05056	0.403382	2.76687	75.3512	31.0695	5.79394	16.9958	0.253845	3.98869	0.465192	3.05555	13.0028	1.00052	0.0221227	22.3277	48.2897	344.306	6.74459	1.4436	4.41186	15.3244	2.23572	30.6527	1.20613	3.60056	6.83305	4.21889	0.332167	0.527748	16.0948	2.52931	22.0285	0.0505955
Set918	14.2279	9.65614	14.8678	6.62927	4.9481	15.6702	9.82861	22.383	0.722356	3.5023	1.28505	14.9475	0.765571	12.2564	4.82494	0.338973	7.05056	0.634838	2.88689	76.7833	43.9484	5.9443	15.1454	0.228884	4.30894	0.627923	1.81054	8.24188	1.28637	0.0283149	31.0158	50.9847	261.222	5.12057	0.465205	2.19911	14.8476	2.72035	30.6527	1.48484	4.37941	6.13289	7.44207	0.355301	0.689089	17.1496	2.91829	32.0433	0.0560083
Set919	27.2739	12.8621	14.5044	5.90652	8.32856	14.5655	7.61408	17.0256	0.808473	3.49286	1.28505	6.72593	1.05533	12.2564	4.25589	0.351423	5.52275	0.634838	2.67265	68.3131	22.8512	5.79394	7.4248	0.235183	3.94005	0.461293	2.37474	13.0307	0.641972	0.0303167	39.3569	50.4701	164.631	4.66146	0.954403	1.10665	30.1702	2.67336	47.4708	2.54507	4.03676	6.28892	6.53812	0.353109	0.679663	13.666	3.56044	14.4878	0.0471859
Set920	23.641	6.88856	14.7545	6.54492	0.722208	20.3179	10.3895	16.464	0.573616	1.02208	0.908601	10.3838	0.831414	28.3829	3.97134	0.341486	6.35698	0.981185	4.17057	59.8784	35.9234	4.55577	20.9625	0.160603	5.3025	0.564414	2.4026	8.9921	0.956715	0.0311268	26.0755	39.4382	247.715	6.08485	1.32242	2.62865	23.4227	2.35273	43.2642	1.87106	3.90929	5.0187	10.9654	0.386379	0.408836	17.3156	2.52931	18.091	0.0372406
Set921	14.2279	13.1708	18.355	7.27689	0.722208	13.0158	11.1884	18.1299	0.699234	1.41928	1.28505	11.7728	0.87587	35.8468	4.20278	0.424235	7.89536	1.67772	3.98134	68.3131	30.8761	7.4232	19.7726	0.217615	4.59804	0.560779	2.92475	7.2326	0.907947	0.0342411	33.165	44.5527	314.028	4.7342	1.7239	1.46632	19.0079	2.54794	20.1078	1.72877	3.76147	5.76168	4.74217	0.523023	0.613253	16.9134	3.32539	23.8501	0.0451827
Set922	16.6037	13.5145	16.1559	5.26812	3.88901	14.9604	7.62447	18.667	0.48787	3.01018	3.66129	7.63173	0.842202	18.3846	5.26998	0.252658	7.05056	0.403382	2.76687	66.1615	24.6218	5.36525	17.7758	0.178726	3.49519	0.560779	3.05417	8.9921	1.07142	0.0302174	22.5944	47.5603	306.389	3.37419	3.70666	4.28248	18.8004	2.30657	76.7919	1.90972	3.60056	4.93098	4.28418	0.520015	0.657648	14.4007	3.1945	21.4241	0.0418002
Set923	31.7494	5.93309	18.355	8.99503	9.05823	15.978	7.24789	13.1798	0.56294	2.53649	4.80512	10.4198	0.775324	31.237	4.25964	0.54412	6.46532	7.33244	3.32904	192.996	36.6575	5.97215	16.7521	0.180346	3.74984	0.677261	2.86539	9.25117	1.00008	0.0199853	41.6311	44.4462	387.169	6.93578	0.465205	1.51983	26.0633	2.43308	31.1342	1.87628	3.60335	5.08277	4.94445	0.319297	0.65959	17.1496	3.97661	13.5502	0.0418002
Set924	27.5216	5.61149	15.8474	5.07159	4.9481	14.5434	12.1395	18.1299	0.573616	1.62892	2.42127	5.82012	0.871525	35.4296	4.94754	0.393964	7.25327	0.518275	3.55322	57.4984	31.4145	7.68773	7.43085	0.22114	3.94005	0.518501	2.84956	13.0028	0.641972	0.0272327	25.6883	41.2874	450.1	5.50664	0.465205	1.99422	19.0079	2.67336	33.2749	2.54507	5.13666	5.10306	6.71284	0.365436	0.408836	12.0211	3.09167	24.4693	0.0497475
Set925	21.8487	4.90718	14.2158	4.91213	4.70736	15.6184	12.7036	14.1517	0.684706	2.09504	2.42127	6.15855	0.887503	29.4476	4.83787	0.282712	7.56709	1.31568	2.69315	80.3754	33.2077	4.3902	16.0489	0.18313	3.98869	0.64955	3.64495	9.05149	1.12318	0.0384649	22.7093	39.4658	185.454	4.11693	0.465205	3.71707	39.9217	2.39036	48.3017	1.23079	3.49807	5.75484	5.31751	0.52547	0.910345	20.1184	3.32539	27.5024	0.0434678
Set926	19.8691	11.1303	15.3301	7.61052	4.9481	8.84132	10.9602	18.9203	0.646608	3.72627	2.22498	11.2313	0.726824	12.2564	4.39104	0.416058	3.88688	2.02866	3.23772	68.3487	30.6284	2.80972	16.0659	0.230555	3.91839	0.920118	3.05555	7.17762	1.26566	0.026097	31.0495	46.4796	208.281	3.91161	2.15519	1.93277	17.4046	2.88013	33.2749	2.28299	3.79987	5.10641	6.36571	0.395834	1.17103	13.3133	2.46715	23.2616	0.0452454
Set927	36.5384	11.9705	16.9879	10.4036	15.4022	14.0339	8.98488	21.0159	0.520461	1.07858	3.26329	15.9139	0.87587	28.3829	3.97134	0.369372	6.35698	2.02407	3.67655	63.2888	21.2246	7.28505	16.432	0.207224	3.17335	0.534869	2.92475	8.50721	1.43239	0.0164263	22.4425	34.4854	271.057	4.37235	2.02583	1.87133	21.3282	2.39036	29.7308	1.74922	4.36548	6.3007	5.95638	0.509999	0.679663	10.0867	3.04488	20.517	0.0362974
Set928	16.8005	11.7842	15.3301	6.226	3.88901	6.84015	8.4943	18.1299	0.492762	3.72627	4.13504	7.63173	0.821661	35.4296	4.94297	0.434006	3.88688	2.28775	3.0186	76.7833	24.6218	3.80189	7.43085	0.230555	3.91064	0.461293	2.40396	10.0238	1.12154	0.0380546	32.9376	42.9534	208.281	3.81271	2.70976	1.99422	22.33	2.47964	42.601	1.98247	3.03825	4.93098	5.11686	0.360457	0.689089	25.2739	3.22649	16.8833	0.052938
Set929	23.8283	13.5145	17.4843	7.76997	5.28474	8.84132	5.80187	13.4578	0.813195	2.763	2.83509	9.77628	0.977824	24.5128	5.04189	0.517549	4.56037	4.51687	3.65956	55.3113	41.9927	8.78937	22.2978	0.1313	3.94005	0.745979	2.93371	9.31342	0.734501	0.0228176	32.5561	47.5603	254.158	4.76344	1.4436	1.97836	18.8138	2.60815	43.2642	1.85699	4.0471	5.10641	4.87275	0.300926	0.689089	12.0211	3.72689	38.5825	0.056001
Set930	28.3291	11.9705	15.1859	10.0156	6.13217	13.9878	10.8791	24.3	0.555767	2.57646	0.681451	6.89514	0.87587	12.2564	4.69654	0.304351	6.78416	2.02866	2.87354	66.1615	27.6724	3.42233	18.5824	0.148154	3.29513	0.599162	2.92475	8.50721	0.79904	0.0199853	36.1379	46.5072	670.992	3.51032	2.0274	1.57311	16.9277	2.54794	43.2777	1.12721	4.03809	5.65944	6.1933	0.286027	0.613253	12.189	3.30727	17.781	0.0499717
Set931	14.7239	9.20297	15.2931	8.3148	6.46881	12.6016	8.09834	21.0987	0.636425	3.63935	3.05422	11.0362	0.736576	12.2564	4.20278	0.277444	5.68349	0.841435	2.87354	173.982	32.9918	5.46047	20.0927	0.144311	3.98869	0.635646	2.81579	10.3877	1.29696	0.0288791	31.0495	45.8633	253.492	6.08485	1.80517	1.52776	15.3244	2.23572	60.1211	2.44015	3.18193	5.0599	4.88659	0.319297	1.33217	14.6167	3.28562	26.6702	0.0433067
Set932	25.5235	5.93309	16.824	10.4036	3.64827	9.1152	11.4195	18.1299	0.861097	2.20383	2.6051	5.82012	0.87587	18.3846	4.71564	0.473742	6.2156	1.67772	2.67265	54.8542	21.0312	3.88777	16.9239	0.140008	3.91064	0.555666	2.07749	10.7516	1.00052	0.0339655	22.976	48.0893	246.428	6.74459	2.174	1.9412	14.8476	2.40788	44.0044	1.87628	3.76147	5.42141	6.88756	0.399713	0.646661	17.5238	2.46715	16.8833	0.0323263
Set933	19.8691	14.7339	17.0195	8.43326	5.28244	16.0838	9.9259	16.7419	0.596347	4.72239	4.45849	10.3838	0.817706	12.2564	4.77362	0.329137	7.52097	2.11309	2.76687	202.185	19.6473	5.74129	6.53016	0.198692	3.21069	0.496185	3.46658	7.92929	1.28637	0.0269893	26.4571	42.7075	408.271	5.32589	2.75028	1.51983	22.072	2.43308	58.2886	1.20613	3.70998	6.976	6.36571	0.322031	0.817671	14.9605	3.30727	27.5024	0.0542201
Set934	25.8174	13.5145	14.3601	9.10553	5.52317	11.973	8.4943	21.1314	0.664071	2.02792	1.28505	11.7232	0.792666	12.2564	4.17917	0.398109	8.09732	3.06696	3.395	54.8542	32.9918	6.30253	6.1748	0.208484	4.82803	0.479096	2.92475	10.7516	1.26566	0.0310889	22.5944	50.8382	156.901	4.13178	0.954403	1.87133	14.1471	2.69108	83.712	0.781246	4.5202	5.69391	6.07758	0.560053	0.408836	14.4007	3.22649	48.7286	0.047023
Set935	16.8005	5.15833	16.6935	9.28566	17.571	12.2921	10.0177	17.0256	0.596347	2.57646	0.4543	11.2077	0.937583	12.2564	3.0924	0.337353	6.94792	2.09517	3.71586	47.8517	21.0312	5.97215	18.1256	0.170247	4.79136	0.696151	2.64546	7.29199	0.687933	0.0230565	36.815	45.4066	247.715	3.37419	1.32242	1.57311	23.5288	2.81732	42.3424	1.99734	5.12127	4.54997	4.88659	0.173856	0.408836	12.1364	3.10533	30.5355	0.0434678
Set936	20.4815	9.65614	15.0805	9.66028	1.29958	9.8863	4.83917	21.1314	0.805352	1.07858	2.35927	10.2569	0.960489	12.2564	3.8899	0.443244	5.68349	5.06981	3.67325	68.3487	27.2425	5.6725	16.3378	0.179447	3.83024	0.414803	1.68485	14.9447	0.735787	0.0179352	33.1589	41.6704	297.808	6.6167	1.80119	1.9412	10.9068	2.86896	40.1497	1.82734	3.99037	4.42588	4.79423	0.383896	0.527748	12.0838	3.43385	34.1808	0.0451827
Set937	27.5216	12.8621	17.9296	8.92539	1.05885	6.56627	9.06723	24.5801	0.699234	1.36277	1.75426	15.4307	0.821661	33.4292	5.13483	0.393964	6.35698	5.00967	2.81588	190.16	22.8512	7.11904	6.84757	0.199401	3.21069	0.706086	1.81123	8.68759	0.734501	0.0314	36.1379	40.25	164.631	4.33711	0.465205	2.01107	24.8185	2.08454	19.1859	1.05996	4.0724	5.10641	4.88659	0.331288	0.765373	14.6997	3.65104	26.2761	0.0421318
Set938	19.2761	13.1488	18.0026	10.4296	4.70736	14.1899	15.5159	14.0111	0.520461	2.73662	4.3016	6.15855	1.01353	18.3846	4.09969	0.324024	7.56709	0.403382	3.6231	64.501	30.435	5.7336	6.75478	0.226053	3.96437	0.521728	3.13846	9.63748	0.735787	0.0282674	26.4571	47.9614	221.788	4.27346	0.465205	1.92484	21.6763	2.65684	42.601	1.90972	3.51345	5.19671	6.17228	0.525776	0.871629	24.5272	4.17056	17.781	0.052938
Set939	11.5555	6.88856	14.2158	5.26812	12.5521	17.1941	10.2087	16.7419	0.596347	2.96005	0.4543	11.2746	0.907359	28.3829	4.25964	0.304738	5.68349	2.09517	3.21949	207.21	34.1035	5.36525	6.1748	0.182547	5.50865	0.606692	2.87694	13.3946	1.13736	0.0314	39.6236	41.2874	240.651	2.91344	2.13451	3.24622	16.9277	2.62991	31.1342	1.95904	3.96445	6.57965	6.3262	0.53182	0.408836	19.9756	2.93397	21.4241	0.047023
Set940	22.6578	5.61149	18.355	7.83586	12.7384	15.8963	10.2087	16.464	0.571852	2.76867	6.22149	15.7578	0.846383	12.2564	4.53746	0.446526	6.11067	0.956327	3.71441	68.3131	37.5007	5.90239	19.7753	0.223458	3.48027	0.496185	2.84956	7.86991	0.956715	0.0274933	32.9524	47.5603	292.926	2.91344	2.0274	1.52776	14.8476	2.18585	19.1859	1.23079	3.20751	6.55445	4.21889	0.334196	0.689089	14.4464	2.67815	16.2694	0.052938
Set941	13.7319	18.2818	18.355	9.99094	18.3283	13.6527	7.94552	19.0988	0.754526	2.57646	1.75426	14.7971	0.792666	12.2564	3.95788	0.304738	7.56709	1.31568	2.61499	59.8784	24.235	8.63687	17.322	0.19416	3.6463	0.525009	1.48476	11.0621	0.735787	0.0340511	22.976	39.4658	348.123	4.50848	1.80119	1.10665	16.0986	2.97605	52.5991	0.848496	3.76147	5.28216	5.46774	0.365436	0.408836	17.3156	3.28562	28.7101	0.0402737
Set942	23.8283	14.7339	15.0805	7.4642	10.6924	17.4104	9.06723	26.1573	0.704404	1.4214	2.58642	10.0877	0.871525	38.5761	3.86353	0.46094	7.48967	1.7348	3.49322	56.2863	28.1564	5.79394	17.012	0.135705	2.54183	0.627923	2.60432	9.25117	0.815374	0.0308087	32.9376	34.4578	185.454	4.96876	0.983918	1.46632	18.8004	2.53186	48.3156	1.19446	3.98445	5.19671	4.88659	0.319194	0.613253	14.1419	3.43385	14.4878	0.0418002
Set943	26.7012	15.7747	18.355	8.73808	12.5521	16.4185	8.4943	18.6424	0.793979	1.47578	1.98141	10.867	1.21215	29.7532	3.32856	0.39464	7.34758	2.59461	3.6231	57.4984	37.3073	3.7463	16.0659	0.148154	4.81651	0.536108	2.88039	5.41812	1.07142	0.0304256	36.1782	51.4495	279.697	4.33711	2.02583	2.01107	20.0424	2.29569	53.7439	1.95904	4.48883	4.54997	5.11686	0.327187	0.970438	15.7587	2.92735	48.7286	0.0417102
Set944	23.7769	7.34172	16.4017	10.1686	19.3874	15.3741	7.62447	22.383	0.722356	1.05139	0.4543	5.2709	0.815844	12.2564	5.07625	0.351423	5.93981	2.89257	3.71586	54.8542	21.2246	7.79008	7.75101	0.184851	3.74984	0.534869	1.15965	12.873	0.956715	0.0264235	32.4304	48.8554	208.281	5.12746	2.34761	5.35745	19.9606	2.44569	55.1606	2.35211	3.79987	5.10641	5.31751	0.355301	0.973743	14.4007	3.43385	30.0033	0.0505089
Set945	22.6578	15.681	14.8678	11.8484	15.1615	13.4107	11.2799	17.9892	0.753984	2.57723	1.56679	5.2709	0.726824	29.4476	4.01189	0.381161	7.02007	2.59002	2.87354	67.1452	30.6284	6.17047	6.1748	0.231164	2.6073	0.450272	2.80603	9.2655	0.815374	0.0319535	22.5944	37.3401	240.651	3.51032	0.465205	3.24622	16.396	2.47063	20.1078	1.57675	3.20751	5.10641	7.44207	0.529336	0.646661	16.0297	4.57593	49.0043	0.0491245
Set946	23.0999	13.8532	18.4694	9.57301	0.722208	20.1184	8.67791	17.4359	0.695505	2.57383	3.3379	12.7806	0.898291	33.4292	4.63891	0.424235	8.65285	4.68168	2.9312	295.036	23.0446	6.32316	19.826	0.19416	5.03501	0.520358	3.55108	9.05149	0.629856	0.0282674	27.8038	50.4701	208.281	3.23806	0.465205	1.87133	18.4361	2.42193	32.0561	1.84664	3.99918	5.32777	6.09212	0.319297	0.765373	17.1496	3.44005	25.9809	0.0452454
Set947	16.6037	15.7747	16.4017	6.62927	6.46881	14.9604	6.55025	18.1299	0.489526	2.95421	2.42127	8.92878	0.87587	24.5128	4.51206	0.45429	6.2156	0.518275	3.00692	195.185	22.8512	5.74129	15.1427	0.180346	4.87176	0.626858	2.07749	11.6351	0.956715	0.0308847	36.373	49.3894	185.454	3.37419	2.63216	1.7959	19.2102	2.08454	42.9535	2.44015	4.16979	4.62586	7.44207	0.334196	0.408836	11.3078	3.99482	37.9399	0.0323263
Set948	21.1046	11.9705	14.7545	8.47426	4.70736	10.6574	10.0177	18.1299	0.481397	3.61171	3.66129	10.8802	0.817706	12.2564	4.26157	0.434006	5.68349	0.634838	2.51676	191.593	38.4236	5.36525	8.01083	0.197199	4.93752	0.684396	1.60619	11.1873	0.710268	0.0308847	25.5735	42.3481	221.788	5.12057	2.60146	2.00264	18.0879	2.6803	41.0716	1.09757	3.40403	6.58267	5.70543	0.471446	0.613253	15.143	3.5299	17.781	0.0402737
Set949	14.7239	5.61149	17.2322	8.92539	10.918	11.973	4.82984	13.1798	0.704889	1.72503	4.38824	10.3838	0.842202	12.2564	4.07815	0.490265	7.18311	4.86321	2.67265	69.5251	29.0511	4.77159	17.012	0.242805	4.58634	0.340651	2.87694	7.29199	0.762821	0.0239608	31.5516	44.4462	170.408	5.947	0.465205	4.22307	24.8185	3.05222	47.6622	2.00748	3.60056	5.23482	6.53812	0.489754	0.408836	11.3078	3.52576	16.2694	0.0585512
Set950	13.7319	9.20297	15.1859	7.76997	15.7389	16.6718	5.69471	17.8486	0.473554	2.60655	3.51255	15.6688	1.19418	18.3846	4.17642	0.471645	6.04439	0.403382	3.12127	64.501	41.8208	5.90239	16.9958	0.178955	4.3428	0.378016	2.3048	8.30128	0.978618	0.0282623	33.165	52.3079	191.232	3.51032	2.9826	1.9412	15.8012	2.23572	32.0561	1.16482	4.0471	5.69391	6.48257	0.322031	0.734133	15.143	2.46715	38.5825	0.0402737
Set951	16.6037	12.1229	16.2854	7.13157	5.52317	13.4861	10.4087	18.1299	0.573616	3.7917	3.2854	15.239	0.909079	35.4296	4.07815	0.474652	5.86564	0.634838	3.55089	57.6912	43.5714	6.02736	18.7056	0.184751	3.91064	0.635646	3.31318	6.81372	0.774982	0.0182535	22.3277	47.4999	322.438	4.7342	3.04684	1.152	12.7794	2.40788	48.8742	2.51951	3.20751	5.38834	7.12207	0.140587	0.408836	12.0211	3.46664	37.5023	0.0433067
Set952	36.5384	6.63741	14.8678	7.09675		12.6016	8.37947	19.6306	0.722356	1.36277	1.75426	12.1804	0.807636	12.2564	3.98822	0.443103	6.3852	1.7972	2.61499	57.6912	41.3618	6.89573	18.8652	0.202316	3.98869	0.684396	2.4026	8.30321	0.956715	0.0283149	32.7773	48.8554	185.454	13.0415	2.02583	2.01107	22.0245	2.67336	32.0561	1.85413	3.7776	4.16895	6.30785	0.541901	0.408836	17.3156	3.1945	22.0285	0.0418002
Set953	25.9101	13.422	18.8128	7.00093	20.5714	12.0244	6.55025	15.6362	0.564596	3.11877	0.4543	10.623	0.896656	29.4476	4.31431	0.420226	10.7119	0.634838	3.23772	68.3131	45.5628	4.20402	16.0489	0.182547	4.10056	0.620726	3.04263	8.50721	1.00052	0.0208231	22.3277	48.0893	292.926	5.50664	1.55387	4.0522	19.005	2.97605	47.642	1.19446	3.26152	6.65554	8.21714	0.284845	0.408836	15.7587	3.43385	38.5825	0.0560083
Set954	23.1538	16.049	16.4017	11.5736	9.50832	16.8269	7.94552	21.1314	0.699234	1.47578	4.62617	5.2709	0.909079	12.2564	5.1065	0.477056	6.94792	1.20079	2.77531	59.8784	27.6724	5.41643	7.16498	0.176397	4.48982	0.729599	4.0084	11.4484	1.5934	0.0384649	22.4425	42.3481	265.439	2.98264	1.32242	3.24622	14.4952	2.69292	35.4316	2.90499	4.2374	4.20118	4.79423	0.456155	0.408836	12.0838	3.64461	21.4241	0.052938
Set955	19.8691	5.15833	17.0529	5.74706	1.05885	17.7437	10.2373	18.6424	0.709821	2.55647	3.94048	15.897	0.937583	12.2564	3.98822	0.369179	8.09732	0.634838	3.29538	64.501	21.2246	5.90239	14.7928	0.179447	3.95506	0.605806	2.98976	9.2655	0.735787	0.0286806	42.4183	39.4658	293.204	4.7359	2.11724	1.4286	17.702	2.72223	48.5639	1.52245	3.70998	5.38834	8.9568	0.445185	1.05943	13.4786	2.28917	22.0285	0.056001
Set956	25.4854	4.90718	18.4694	9.47049	26.841	16.2234	9.06723	16.7419	0.699234	2.60977	4.16763	9.07453	0.786849	12.2564	3.8899	0.434006	7.18311	5.64749	3.35355	71.9051	34.785	5.44255	19.7753	0.202316	5.35144	0.601778	4.0084	11.127	0.815374	0.0301914	34.7636	44.4462	307.76	4.11693	1.32242	1.97836	18.0879	2.72223	42.601	2.15366	4.42112	5.13859	5.46774	0.140587	0.765373	10.9153	3.52576	17.781	0.0471859
Set957	14.7239	5.61149	14.6861	8.92539	8.44923	13.0018	11.1391	21.0987	0.870549	2.76867	3.3379	15.239	1.05686	12.2564	4.22839	0.398109	6.04439	0.74973	4.17057	80.3754	41.3618	4.58357	19.5352	0.182547	4.59967	0.603636	2.4026	15.331	1.28637	0.0230565	33.165	42.7075	156.901	3.51032	1.95576	1.97836	23.4438	2.72223	20.1078	2.73321	4.08371	6.11733	4.88659	0.456155	0.408836	15.8582	2.88527	17.2071	0.0434678
Set958	11.5555	5.15833	14.5418	6.44196	9.50832	14.7945	7.23347	14.1517	0.650254	2.57646	0.681451	8.61158	0.775324	18.3846	3.8899	0.393964	5.86564	0.956327	2.9312	173.083	27.2312	6.11278	22.4692	0.238198	2.6073	0.688955	2.96747	8.9921	1.16914	0.0207375	36.2699	39.4658	170.408	5.50664	2.9826	3.95769	20.0424	2.21079	44.1996	1.72877	3.49807	5.53015	5.53303	0.327187	0.408836	17.1882	3.70374	37.523	0.0514703
Set959	23.281	15.4299	16.4017	8.47426		12.2921	7.23347	18.822	0.754526	2.24995	1.28505	12.7015	0.786849	35.8468	4.83787	0.400008	7.56709	1.18778	2.71766	67.1452	31.6951	5.97215	7.4248	0.189053	4.58634	0.650039	2.4026	11.5133	0.595405	0.0207375	42.8536	34.4578	307.76	5.12746	2.54678	1.51167	10.9068	2.43282	43.2642	2.25833	3.44244	5.10641	4.79423	0.286027	0.408836	15.8582	4.9145	26.2761	0.0372406
Set960	22.8511	6.18424	15.3301	8.99233	3.88901	15.6539	9.9259	24.9334	0.685774	2.51514	4.20152	14.186	1.06611	36.9902	4.74822	0.465009	4.89305	1.75374	2.69315	171.795	27.2312	7.42971	22.1166	0.224967	3.48027	0.465192	2.85051	10.7516	0.642616	0.0232742	39.5157	43.2683	261.222	5.50664	2.01452	1.93277	16.396	2.6803	52.5991	1.19446	2.98262	5.10641	5.53303	0.523023	1.02087	16.0823	2.28917	16.8833	0.0497475
Set961	22.2766	12.1562	16.1559	9.28566	1.05885	14.8992	15.2755	24.8534	0.469135	0.681385	1.75426	10.5296	0.871525	37.7894	4.28035	0.364459	7.52097	1.75374	3.6231	183.158	44.9481	5.41439	7.68462	0.22114	4.46457	0.498081	1.48476	7.92929	0.815374	0.0380546	25.6883	44.1696	156.901	4.99132	0.983918	1.97836	18.5929	2.3283	60.1211	1.12588	3.7776	5.08277	5.46774	0.381211	0.533242	12.0838	3.44292	58.4128	0.0410864
Set962	27.6618	14.0296	13.8273	7.73515	3.88901	10.6184	8.31171	23.5653	0.699234	3.27642	1.75426	15.7494	0.825597	29.7532	3.40529	0.389898	7.18311	0.634838	3.00692	171.795	43.678	5.32287	19.2178	0.199401	3.98869	0.684396	3.52149	8.30321	1.26566	0.0302044	29.9382	37.3401	390.139	4.52888	2.23762	2.00264	14.4952	2.23572	36.9258	1.13518	4.57873	5.53097	6.74763	0.251576	0.747223	12.4663	2.67815	35.2206	0.0362974
Set963	27.1972	12.1229	17.5982	7.4642	4.9481	14.2752	7.41057	23.6998	0.549093	3.34652	2.6396	9.81953	0.755819	29.7532	5.37679	0.399232	8.99574	0.634838	2.9312	45.6645	35.9234	3.7463	6.84483	0.231164	5.27162	0.472389	2.92475	12.1372	0.774937	0.0165217	38.0322	44.0582	282.046	3.11877	1.80902	3.24622	17.1971	2.40788	51.9099	0.818856	3.99037	5.23482	6.54495	0.286027	0.646661	14.7719	3.30727	21.4241	0.0434678
Set964	14.7239	18.2818	14.2158	7.75583	11.3014	20.5941	10.2373	22.8768	0.520461	3.51594	1.28505	10.8586	1.04261	39.5574	4.12605	0.420226	4.95932	0.956327	2.81588	57.4984	31.4145	6.37913	18.2325	0.223341	5.44083	0.650039	3.43574	9.25117	0.815374	0.0321913	32.5104	50.9847	314.119	6.08485	3.05974	4.90907	28.1568	2.60815	34.1968	2.38461	5.27175	6.39537	5.31751	0.500741	0.657648	12.189	2.52931	21.4241	0.0465272
Set965	25.7264	15.1749	15.4589	8.42086	1.29958	15.6539	6.39234	19.6306	0.797108	3.72627	3.25202	12.0781	0.937583	18.3846	4.26157	0.523771	6.75594	1.79262	2.71766	208.821	29.9764	6.40482	16.5977	0.170025	4.6292	0.588844	2.99015	13.9948	0.86751	0.0232612	36.467	41.2597	282.046	4.96876	2.08657	3.24622	14.8476	2.23572	36.004	2.17808	3.99383	6.73881	6.3262	0.251576	0.408836	19.9756	4.06457	48.3728	0.0402737
Set966	22.2766	6.43539	14.2158	10.0156	5.85981	13.4534	14.1185	15.6362	0.592242	1.05139	3.05422	14.6303	0.775324	12.2564	3.40529	0.262495	9.28628	1.7348	2.81588	54.8542	19.6473	5.41643	6.84757	0.202316	3.91064	0.663454	3.16262	8.50721	0.710268	0.0272327	28.0705	46.4691	282.046	5.947	1.22158	3.85512	28.1589	3.06313	51.9099	1.90972	3.81711	5.64562	6.1933	0.364557	0.408836	16.1463	3.04488	16.2694	0.0411772
Set967	25.0275	7.34172	15.6348	9.57301	15.3278	15.2601	6.9532	16.7419	0.489526	2.38363	2.42127	15.968	0.815844	18.3846	4.9961	0.398109	8.37201	2.23525	2.61943	54.8542	24.6218	6.54307	15.7227	0.19416	3.17335	0.923512	3.85776	12.2724	0.641972	0.0302429	36.1379	48.8554	344.306	7.2103	2.75087	2.61229	16.7203	2.10948	46.8984	1.55474	4.48883	6.1893	9.3714	0.251576	0.73766	12.8682	3.52576	19.6026	0.0544731
Set968	26.4351	5.61149	18.9989	10.0156	9.50832	9.1152	11.3575	17.9892	0.776926	1.68222	2.37795	10.8586	0.846383	29.7532	4.94297	0.398109	8.56885	0.403382	3.46872	64.501	45.5628	5.90239	6.1748	0.213599	4.3428	0.713329	3.94673	10.2079	1.15183	0.0270182	42.8079	49.5241	221.788	5.36031	2.37126	1.47395	11.681	2.33177	19.1859	1.81681	3.93473	5.40016	6.13544		0.646661	12.1364	4.05314	42.6624	0.0494725
Set969	25.2763	4.90718	19.359	6.54492		14.6201	9.07711	18.9367	0.596347	2.60977	2.35927	15.9407	0.786849	12.2564	4.53746	0.33901	7.05056	3.07154	2.59049	52.667	29.9764	6.30253	6.53016	0.144311	3.85447	0.698009	3.20686	7.86991	1.4796	0.0165217	26.4571	47.053	261.222	3.91161	2.26865	1.97836	18.8621	2.08454	44.1996	1.95904	3.99383	6.68194	4.28418	0.327187	0.689089	14.7719	3.66011	46.1398	0.0372406
Set970	23.281	13.422	14.6531	9.66028	3.64827	15.978	5.89367	17.0256	0.637494	2.76867	2.83509	14.0228	0.892474	12.2564	5.13624	0.421159	7.89536	1.7348	3.0186	208.821	21.4673	5.9443	7.10739	0.208484	4.04632	0.742263	2.93113	9.05149	0.956715	0.0245569	27.8038	46.4415	767.583	6.6167	2.21195	1.58153	10.9068	2.18585	60.1211	1.40459	4.45817	6.13289	5.53303	0.327187	0.408836	17.0325	3.7306	16.2694	0.0323263
Set971	22.6578	16.7728	15.8474	5.07159	8.32856	17.1422	6.08833	21.0987	0.429958	3.43627	1.33964	10.711	0.831414	29.7532	4.40548	0.428154	8.99118	2.02866	2.77531	88.8457	43.9484	6.32316	6.84757	0.135603	2.9963	0.534869	4.0563	9.82062	0.815374	0.0223507	26.1903	37.3677	242.612	6.25957	2.15519	1.51983	12.7794	2.23572	36.004	1.84664	4.1475	6.63443	5.46774	0.331288	0.408836	16.752	3.35209	25.9809	0.0451648
Set972	23.7244	9.65614	17.6649	4.43319	7.75119	11.4472	7.53824	25.484	0.638401	2.73662	4.3016	13.8536	0.937583	31.237	4.77195	0.314381	5.52275	5.61837	2.69315	180.971	29.4923	8.41138	18.2325	0.148154	3.71128	0.650039	3.13846	5.41812	0.682409	0.0326984	36.2699	41.2597	191.232	4.98962	2.0274	1.99422	22.0245	2.08454	36.3535	1.57675	3.74297	5.70094	6.04307	0.319194	0.408836	12.3923	2.67815	45.0314	0.0490337
Set973	31.5075	12.8101	14.3601	11.5736	15.1615	8.84132	5.80187	18.9367	0.811249	2.30219	2.42127	8.63263	0.786849	31.237	4.01189	0.304738	7.18311	5.04103	2.9312	52.667	19.6473	3.77409	15.7227	0.220435	4.6292	0.627923	2.16515	10.0014	1.26558	0.0299487	28.0705	44.5527	185.454	3.51032	1.80517	4.6526	15.8012	2.53533	44.1996	2.5581	4.96347	6.3007	5.98522	0.497904	1.43076	15.2224	3.22286	21.4241	0.0505955
Set974	11.5555	12.1229	15.2931	5.26812		17.9163	3.97431	22.1316	0.520461	2.06572	4.17074	6.72593	0.881687	18.3846	5.24502	0.304351	5.86564	5.7518	3.21321	54.0992	31.0695	6.29606	6.84483	0.174652	4.95895	0.888046	3.29258	9.31342	0.956715	0.022555	36.1379	47.5603	221.788	3.91161	1.68483	3.24622	18.8004	2.33177	43.2777	3.01804	4.05788	6.86535	6.1933	0.366444	0.408836	17.2279	2.52931	19.0287	0.0323263
Set975	21.1046	14.8895	14.8987	7.4642		14.0306	8.67791	22.1316	0.573616	2.57646	4.7527	5.98933	0.99864	35.4296	3.77574	0.398109	7.18311	1.67772	2.9114	186.009	30.8761	7.06893	14.7928	0.191254	4.10081	0.777478	2.60432	10.7516	0.735144	0.0400771	38.2534	43.2683	279.697	6.74118	2.2294	1.7959	14.1471	3.04368	34.1968	0.818856	4.29174	5.0187	4.28418	0.489754	0.864008	14.1419	3.32539	43.6555	0.056001
Set976	14.6241	14.2268	18.1401	11.5818	3.88901	10.562	10.2373	16.7419	0.47521	0.681385	3.94048	11.5735	0.946107	18.3846	3.97134	0.338973	6.97614	2.89257	2.81588	250.469	32.7984	5.97215	6.84757	0.213599	3.98041	0.511105	3.85845	9.25117	1.49326	0.0232997	32.5561	42.7351	450.1	7.2103	2.45163	1.99422	15.3244	2.3283	53.1715	2.5581	3.09203	4.67843	5.47516	0.365436	0.408836	14.7719	3.68967	30.0033	0.0412117
[truncated: 24 more rows]
[truncated: 30 more columns]

## Sheet: GOBP-Filter2
	acetazolamide	adapin	ajmaline	allopurinol	allylalcohol	amiodarone	amitriptyline	aspirin	azathioprine	benzbromarone	benziodarone	bromobenzene	bromoethylamine	bucetin	caffeine	carboplatin	chlormezanone	chlorpheniramine	chlorpromazine	cimetidine	ciprofloxacin	clofibrate	clomipramine	colchicine	coumarin	cyclophosphamide	cyclosporinea	diazepam	diclofenac	doxorubicin	enalapril	erythromycinethylsuccinate	ethanol	ethionamide	ethionine	etoposide	furosemide	gentamicin	griseofulvin	haloperidol	hydroxyzine	ibuprofen	imipramine	indomethacin	iproniazid	isoniazid	ketoconazole	labetalol	lornoxicam
[truncated: 1,000 more rows]
[truncated: 30 more columns]

[truncated: 9 more sheets: GOBP-Filter3, GOBP-Filter4, GOBP-Filter5, GOBP-Filter6, GOBP-Filter7, GOBP-Filter8, GOBP-Filter9, GOBP-Filter10, GOBP-Filter11]
