# Supplementary material for: Transcriptomic point of departure determination: a comparison of distribution-based and gene set-based approaches
Source: Front Genet. 2024 May 9;15:1374791. doi: 10.3389/fgene.2024.1374791 (PMC11112360; doi:10.3389/fgene.2024.1374791)
Supplement: Supplementary file 2 [file DataSheet3.zip › DS7.xlsx]

## Sheet: Sheet1
Filename	Supplementary File 7
Description	Randomization results for BioPlanet for each of the 1000 simulations, under the filtering criteria from Table S1.
Mentioned in the text	Section 3.2

## Sheet: BioPlanet-Filter1
	acetazolamide	adapin	ajmaline	allopurinol	allylalcohol	amiodarone	amitriptyline	aspirin	azathioprine	benzbromarone	benziodarone	bromobenzene	bromoethylamine	bucetin	caffeine	carboplatin	chlormezanone	chlorpheniramine	chlorpromazine	cimetidine	ciprofloxacin	clofibrate	clomipramine	colchicine	coumarin	cyclophosphamide	cyclosporinea	diazepam	diclofenac	doxorubicin	enalapril	erythromycinethylsuccinate	ethanol	ethionamide	ethionine	etoposide	furosemide	gentamicin	griseofulvin	haloperidol	hydroxyzine	ibuprofen	imipramine	indomethacin	iproniazid	isoniazid	ketoconazole	labetalol	lornoxicam
Set1	24.453	13.8532	19.1713	13.6898		11.0005	17.4353	19.0988	0.754526	5.73196	1.33964	5.2709	1.04522	28.3829	4.9961	0.400008	9.14408	5.44925	3.65956	45.6645	62.4549	8.27673	35.6517	0.284755	5.48468	0.588844	3.64495	8.30321	1.84306	0.0433572	26.4571	62.5385	754.903	7.28949	2.63062	3.67172	39.9217	3.39892	67.6431	2.17808	5.5048	6.90163	20.5701	0.436587	0.734133	28.6468	3.17411	57.2669	0.0558137
Set2	29.4903	12.8621	18.0026	11.9937		11.3152	18.6381	16.7419	0.636425	2.23654	0.908601	11.8748	1.35034	37.3257	4.40548	0.685523	12.3064	8.39615	7.83388	45.6645	29.0624	9.47711	20.9393	0.396296	4.49299	1.03554	3.05555	12.9094	1.48485	0.0445257	93.2434	52.1065	178.138	19.0163	4.27732	5.27137	18.9128	3.55941	83.8541	4.25606	5.11452	5.09459	7.6024		0.613253	24.9825	3.32539	60.3322	0.0558137
Set3	27.9078	14.8895	21.7895	11.7372	10.918	15.3635	4.82984	17.8486	0.704404	2.05222	3.67791	16.9885	0.887503	37.3257	4.93923	0.361067	8.6891	10.0466	2.76687	68.3487	46.7559	4.09816	6.52467	0.268722	4.45631	0.609633	4.81939	9.33546	0.641972	0.0221227	43.6918	50.5631	380.901	15.5128	0.893813	4.37371	17.1971	3.91419	83.712	2.13313	5.46424	4.93098	11.5744		1.33898	18.8538	4.84267	46.2968	0.0612758
Set4	22.6578	14.0296	20.6958	18.2062	7.75119	16.6718	5.69471	17.1663	0.573616	4.46157	3.05422	10.867	1.25269	56.931	3.99224	0.567974	7.18311	10.7767	5.24708	56.2863	53.985	8.87619	27.2004	0.242805	5.25398	0.832942	4.33322	6.4274	1.62494	0.0504518	93.674	47.7154	258.596	12.9383	2.37126	5.40824	25.652	3.80574	53.1715	1.74922	6.36629	8.58981	5.95638		0.857058	31.158	3.30727	68.2407	0.0555652
Set5	29.9462	19.7911	20.8254	14.7018	0.722208	11.6295	8.5861	17.8486	0.699624	4.70088	2.35927	16.0769	1.41109	33.4292	5.58896	0.46671	9.14408	9.26544	2.9312	76.7833	43.6024	4.79702	31.5328	0.208484	5.12997	1.26001	3.73243	6.4274	1.38643	0.0272327	229.802	46.4796	156.901	6.01593	4.09286	4.65407	53.1368	2.60815	83.712	2.35211	4.81949	5.80082	7.07026	0.43375	1.61925	19.9756	3.26207	16.6333	0.052938
Set6	30.0502	20.0174	21.7895	15.9299	3.64827	19.9857	14.1068	20.6947	0.927279	2.52602	2.6051	16.9885	1.02763	12.2564	4.10691	0.523771	10.4153	5.7518	7.93425	255.053	45.0624	7.78599	6.75478	0.233796	4.58634	1.08615	1.75238	10.1177	0.815374	0.0467243	82.504	52.6701	754.903	4.96876	2.01452	1.51983	30.9731	3.31048	149.788	2.35211	4.87797	5.13859	5.649	0.366131	0.951641	17.732	3.56309	19.3092	0.0499717
Set7	12.0515	17.3779	16.8583	19.3155	13.1611	11.973	11.7439	26.3782	0.879448	3.47511	2.58642	14.9795	1.8757	47.25	5.19693	0.499882	12.5468	5.04103	8.47348	55.3113	31.4145	8.04857	24.7264	0.16769	3.71128	0.521728	3.73299	8.50721	1.26566	0.0453523	101.224	42.7075	253.492	15.9939	2.57988	1.51983	22.33	3.41938	150.208	4.39763	4.66214	6.26518	5.11686		0.734133	14.7719	3.04488	43.8237	0.0553845
Set8	37.2056	20.0369	20.8254	18.4261		11.973	12.9642	28.024	0.808891	3.71084	1.28505	11.4354	1.62985	24.5128	4.28035	0.685523	11.5845	5.50633	4.25666	69.5251	41.7993	6.97628	15.1427	0.2383	4.26029	1.42113	3.97325	8.23832	1.69692	0.031828	117.459	42.9809	408.084	12.3974	3.39167	5.61655	17.1971	2.97605	58.2071	2.35211	4.85401	6.95141	5.649		0.408836	26.9811	2.28917	26.2761	0.056001
Set9	30.4977	13.5664	26.357	7.09675		21.9528	12.9091	17.9892	0.609847	2.68305	4.26423	16.3573	0.925439	71.1853	4.40548	0.477056	7.56582	5.44925	4.69084	211.008	41.0989	5.90239	17.3083	0.289668	2.87688	0.680845	4.81939	12.2724	0.573028	0.0440125	56.2712	48.2764	292.926	12.4837	3.79096	4.03902	18.5929	2.2881	53.7439	2.95501	4.18473	7.44762	4.21889	0.52547	0.984888	27.7916	3.26207	38.5825	0.0554752
Set10	51.6598	5.61149	25.2978	10.537		21.7865	15.3891	14.1517	0.754526	4.39338	3.05422	11.4043	0.90052	154.72	4.77195	0.443244	9.14408	5.57505	4.18293	55.3113	47.9993	10.132	21.3124	0.208484	5.69996	0.817013	2.60432	18.4533	1.83673	0.0334544	99.5331	39.4658	314.028	11.8518	1.32242	3.67172	31.8903	2.62991	99.1727	2.86902	3.79987	5.08277	11.3539		0.981464	24.8611	3.43385	15.6956	0.0499717
Set11	22.5236	19.6872	20.2864	15.8059		17.3061	5.52748	31.625	0.75196	3.7917	3.26329	9.40353	0.966361	28.3829	5.23682	0.523771	4.95932	4.97232	3.65956	80.3754	35.9234	4.55577	21.817	0.371613	5.12451	0.882951	3.05555	13.0317	1.80412	0.0313913	109.183	49.9201	841.37	4.7359	3.5187	5.07209	20.5162	2.79238	73.3292	4.82918	4.34908	8.43289	16.5185		0.910345	15.7752	3.02192	38.4216	0.0538493
Set12	23.7769	13.1132	18.0026	13.8779	11.9771	15.6702	6.55025	16.7419	0.784891	3.72627	2.37795	19.4362	1.62985	12.2564	4.40548	0.454927	7.18311	6.07094	5.73796	56.2863	40.2435	7.11904	23.7607	0.27266	5.61405	0.888046	1.68485	12.1301	0.956715	0.0301914	30.901	52.0334	1107.84	12.3974	3.28372	5.08845	29.2963	2.65164	58.2886	1.74922	4.28365	7.8533	7.6024		1.4504	26.9435	3.32539	42.3445	0.0354399
Set13	23.281	12.8101	18.0026	11.7372	13.1611	20.7069	16.7143	39.2694	0.891706	2.09504	4.38824	11.4354	1.37135	37.7894	4.07815	0.46671	10.8599	2.6471	5.86981	251.681	42.9204	5.6725	15.7227	0.198564	3.07975	1.09819	1.75238	13.9481	1.95732	0.0440125	148.194	56.0436	1163.55	8.83146	3.62591	1.51983	29.2963	3.71143	59.5099	2.56323	5.54952	6.3007	6.47966	0.366131	1.30528	17.1496	5.97377	60.718	0.049205
Set14	23.7337	17.2914	17.7676	9.28566	0.722208	17.6662	10.2373	17.4359	0.775634	2.76867	4.38824	16.6227	1.21846	12.2564	4.10691	0.44269	8.01221	7.09968	2.9312	239.847	50.3795	7.79008	20.0859	0.294582	4.46457	0.644057	3.37638	10.7516	1.65209	0.0302298	56.2712	48.8554	191.232	4.33711	3.31156	4.46538	24.8348	2.97605	60.6935	2.73726	6.13607	6.67065	23.5979	0.574821	0.857058	12.8374	3.44292	34.1808	0.0558137
Set15	37.6542	13.4	26.2922	9.82726	16.962	20.2132	18.6487	27.1282	0.709821	3.91895	3.06224	18.336	1.19418	31.237	5.20496	0.262495	6.3852	5.7518	6.12789	45.6645	35.4979	8.86555	28.9485	0.270488	5.83287	0.92433	4.50007	17.8307	0.917907	0.0302683	109.183	34.4578	408.271	13.4403	2.59588	1.56518	52.1567	4.21408	66.0555	1.74922	3.93473	10.254	7.73804		0.408836	31.7572	3.99482	34.1808	0.0515157
Set16	23.7337	17.2914	17.7676	18.7978	8.44923	19.279	5.69471	26.1736	0.544206	2.68305	0.4543	17.8005	1.49295	12.2564	5.13624	0.580748	7.02007	6.33749	3.59438	195.185	45.3212	5.08091	17.012	0.379256	3.21069	0.882951	2.84981	6.05542	1.28637	0.0384649	32.9524	50.5631	1024.27	13.3459	3.75777	4.41918	16.0986	3.03819	160.245	1.52245	5.00571	6.63443	4.21889	0.445844	0.765373	29.9777	3.62692	45.9691	0.0669704
Set17	30.4977	13.0613	23.4025	9.10553		27.8673	12.9642	29.7331	0.624163	5.14296	4.68564	19.2648	1.27304	40.1829	5.27656	0.532283	8.46547	7.40223	5.63529	208.821	36.6575	8.29808	17.012	0.284629	4.10056	0.414803	3.76902	9.3099	0.956715	0.039392	29.9382	47.4723	178.138	6.01593	3.41606	4.19555	22.1225	3.5	53.1715	2.25833	4.91362	6.90163	6.17228		1.12191	29.0861	3.31248	57.2669	0.0504982
Set18	25.4854	12.8621	28.423	9.66028		22.584	21.9763	21.1314	0.573616	3.2949	2.22498	10.5296	0.965979	29.7532	5.34558	0.477056	7.73642	5.51797	7.2824	253.773	22.8512	6.84419	21.3124	0.27266	5.16649	0.891319	2.36951	12.1301	1.5934	0.0426844	40.2148	50.9847	811.659	6.41472	3.39977	5.9043	17.1971	2.67336	81.0396	4.35841	4.47562	7.30369	9.67532		0.408836	35.3216	4.11587	41.8924	0.0549422
Set19	38.3762	12.8605	16.1559	10.3062	11.9771	14.4106	11.8452	31.625	0.549093	2.06572	3.26329	17.4458	1.14745	12.2564	5.7017	0.717896	9.8017	5.04103	5.08417	45.6645	46.7608	5.32677	32.1604	0.360774	6.75812	0.684396	2.64546	15.0673	0.815374	0.0318549	90.8665	50.9847	782.085	13.0415	2.84035	1.152	18.9128	2.58095	46.8984	2.44015	5.42685	6.90163	6.30785		1.72642	18.8538	3.56044	38.5825	0.0637771
Set20	27.9078	16.6776	33.8622	15.0047	6.13217	14.0306	13.857	16.7419	0.573616	4.81367	4.65522	10.4198	1.19983	50.2177	5.7017	0.677091	10.2621	2.59002	2.77531	180.971	41.1101	6.11982	20.3993	0.19416	4.58634	0.726054	3.05555	9.31342	0.956715	0.0326372	39.5891	42.7075	162.678	12.7962	4.01121	5.27137	33.1188	2.64075	67.356	2.60694	4.73679	10.0723	6.47966		0.408836	17.1882	3.56309	14.4878	0.040175
Set21	13.5976	20.3646	21.7895	8.99503		15.6264	7.94552	19.6306	0.555767	3.0997	2.58501	12.0781	1.34639	44.5093	5.13624	0.314381	7.18311	5.04103	6.2785	208.821	45.5628	6.32316	22.6477	0.18313	4.3428	1.42113	2.25682	16.4249	1.28637	0.0433572	85.3675	51.6358	334.942	13.9188	0.983918	1.97836	21.024	3.03961	52.5991	1.40459	5.63981	6.65254	16.8403	0.53107	0.408836	17.4408	4.69132	42.6624	0.0516057
Set22	28.1639	20.673	20.5662	10.0519	6.13217	18.4737	5.89367	20.6947	0.775634	3.95101	1.28505	16.6425	1.13809	38.5761	5.02702	0.527512	10.3076	3.67206	6.2785	458.193	29.0624	7.79008	26.3393	0.184851	3.21069	0.677261	1.68485	12.1301	1.21571	0.0272327	82.504	50.4809	279.207	7.46837	2.74223	1.7959	17.4046	3.87185	68.1555	2.00748	5.65724	5.27939	11.5744	0.525776	1.66279	27.4204	3.56044	48.3406	0.0418002
Set23	29.4503	13.1132	20.2864	7.4642	15.3278	21.7321	10.2373	29.6199	0.626217	4.09779	1.33964	10.8586	1.32924	53.4522	4.10691	0.46671	7.52097	3.36951	2.9312	367.217	40.2435	7.11904	26.3393	0.245989	3.74984	0.879405	1.75238	11.8123	0.4805	0.0256699	103.159	51.6358	258.596	6.01593	3.5896	6.09323	40.653	3.88158	53.7439	2.13436	4.82566	8.22831	17.6003	0.574821	0.408836	18.0352	2.80473	48.3406	0.0543636
Set24	13.5976	14.2268	26.1359	10.4036		16.6212	15.5069	21.1314	0.842209	3.0997	8.30579	11.4354	1.17614	33.4292	4.95409	0.398883	6.5754	2.6471	5.24708	68.3487	35.9234	8.57741	6.75478	0.23668	4.26029	0.711457	4.18257	10.9522	1.64939	0.0325196	120.592	63.6575	273.43	6.01593	1.94418	4.78361	39.4245	2.62991	53.7439	1.48484	3.99918	5.08277	8.82599	0.694803	0.613253	17.1882	5.07857	20.517	0.0668492
Set25	22.8511	15.4299	19.7785	16.0652	13.1611	14.0306	12.9091	31.2159	0.75196	4.08588	0.4543	10.5296	1.09506	31.237	4.40548	0.523771	8.81668	8.39615	3.65956	204.83	43.4623	5.75305	7.68462	0.184851	4.59534	0.891319	1.68485	15.9177	0.735144	0.045656	36.3522	39.4658	198.962	7.2103	3.74938	5.91465	17.4945	2.65164	61.0176	2.60694	5.5048	8.43289	10.2562		0.910345	25.2323	3.56309	66.5581	0.0496407
Set26	30.0502	17.7893	15.9917	15.0047	8.44923	18.4737	8.67791	21.0987	0.699234	2.02792	2.1158	16.2568	1.11068	61.724	5.20094	0.465009	10.1951	9.12365	5.89274	277.737	41.6979	8.7726	20.3305	0.298032	5.55046	0.627923	4.89739	10.3192	1.28637	0.0455359	36.7338	52.6977	897.552	13.4403	2.63216	3.94133	24.6273	2.72223	61.7512	1.40459	4.18473	10.178	7.635	0.743986	0.408836	33.9115	3.43385	56.905	0.0539401
Set27	30.5462	15.681	23.8846	10.4036		14.7014	5.52748	33.1249	0.754526	3.43627	5.54056	16.9885	1.3962	34.511	5.13624	0.446526	7.66225	6.07094	8.08006	54.0992	33.5151	5.36525	19.156	0.247613	5.44083	1.20459	3.38052	15.0673	1.16459	0.0332956	53.3813	50.5631	273.43	17.757	2.92055	1.56518	22.0245	2.80298	137.15	3.7219	4.98343	6.90163	19.3881	0.635622	1.32948	24.9825	3.56044	42.6624	0.0509826
Set28	21.548	6.63741	13.683	13.8779	3.88901	26.3564	19.2063	21.0987	0.764664	3.02412	4.26441	11.4354	0.991282	64.8957	5.24502	0.532283	12.3064	13.2221	6.76225	54.0992	43.5185	6.03223	26.466	0.233796	6.19721	1.15737	3.05555	12.195	0.735787	0.0385803	86.3666	50.9847	893.094	5.947	3.3713	3.91518	18.5929	2.62991	50.4425	3.7219	5.49123	8.16019	11.1335	0.606062	0.910345	17.1882	3.87186	82.1069	0.0637771
Set29	29.9499	16.1342	16.8378	11.8136	6.81507	16.3439	7.94552	18.9203	0.571852	3.38447	2.42127	10.0877	1.4969	12.2564	5.00343	0.717896	7.52097	11.6515	5.22666	277.737	30.435	5.76819	16.0821	0.242805	4.79136	1.02271	3.69922	9.33546	0.815374	0.0445257	30.901	57.1003	790.907	15.3498	4.35308	1.90349	27.8615	2.62991	66.4207	2.60694	5.70997	7.35945	6.47966	0.546002	0.613253	12.8374	3.95066	42.6624	0.0526484
Set30	13.5976	16.1342	26.329	11.5736	5.52317	24.2355	12.1395	22.1316	0.964083	3.95005	2.1158	13.5244	0.831414	18.3846	4.98846	0.575012	11.3046	9.95017	7.59175	68.3487	42.9204	6.32316	18.7056	0.198564	3.83024	0.472389	5.71	13.9354	0.735787	0.0221227	134.107	51.3348	185.454	8.98974	3.13718	4.2409	23.9446	2.72223	68.2913	1.74922	4.80171	6.22965	7.93783		0.408836	32.7592	2.80473	42.6624	0.0637771
Set31	25.9101	11.7842	20.8254	11.5736		17.3569	14.443	14.1517	0.921746	3.88599	1.56679	14.7594	1.07014	42.6372	4.93923	0.475992	8.04043	5.04103	4.4219	80.3754	53.985	7.68447	18.1256	0.239486	5.43719	0.716557	1.15965	6.05542	1.22894	0.027175	88.8486	48.2621	191.232	10.2146	4.10558	4.48173	19.0079	3.72498	75.0663	4.70465	4.5202	7.05914	11.5744		0.533242	14.1319	4.40396	28.7101	0.0548515
Set32	31.5838	18.6631	23.2729	7.4642	7.99192	17.7693	16.1912	20.808	0.722356	4.70726	2.35927	9.58343	1.03739	24.5128	5.13624	0.685523	8.72702	6.0953	5.73686	195.183	54.8716	6.70771	17.7758	0.267101	5.25398	1.46452	4.81939	12.873	1.56111	0.0205048	139.262	42.7351	1018	6.64757	3.5896	4.50601	25.6604	2.72223	68.2913	1.19446	4.6547	6.90163	9.67532		1.07252	18.5626	3.85561	28.7101	0.0656711
Set33	30.9312	6.18424	15.1859	12.6947	0.722208	19.2797	10.2373	26.1097	0.749057	3.7917	0.908601	5.2709	1.25868	12.2564	5.6182	0.5376	4.95932	6.44489	4.69084	68.3487	62.3786	3.7463	7.10464	0.204182	3.91064	0.645101	4.18257	12.1592	1.55902	0.0343883	39.5891	54.6848	253.492	7.2103	1.99195	6.93408	22.1225	3.28542	65.9989	3.7219	3.44244	5.61965	11.5744	0.495768	0.408836	17.1496	4.19939	61.2009	0.0543759
Set34	12.0515	6.18424	17.5206	10.0156		20.9363	8.31171	24.5777	0.983459	3.07731	4.79927	10.0877	1.12438	78.6325	5.24165	0.708618	9.31758	5.50633	6.63809	255.053	34.114	5.90239	29.7266	0.198692	5.471	0.969224	2.64546	9.82062	1.57802	0.0384649	125.123	47.0254	314.028	17.8428	3.56	1.4286	24.7574	3.36174	60.4452	5.90743	5.72371	5.08277	7.14736	0.525776	0.857058	18.1383	4.46309	50.212	0.0514184
Set35	23.7769	13.1488	19.1713	7.94314	5.52317	13.0018	14.5174	17.0256	0.754526	1.4214	4.13504	20.5876	1.50086	37.7894	6.08011	0.578086	9.06991	5.50633	4.04073	88.8457	51.2625	5.32287	6.52467	0.230555	2.95728	0.534869	4.83016	9.25117	0.956715	0.0251246	82.8855	34.4578	272.103	10.7876	2.80017	4.56285	23.9446	2.6803	76.1183	1.87106	4.0471	10.4431	6.07758	0.595925	1.57553	18.5095	5.69468	32.4293	0.0482029
Set36	36.8207	24.5937	19.1669	9.66028	13.1611	23.9879	12.1395	28.024	0.658228	2.76588	2.35927	9.41198	1.03182	33.4292	5.20496	0.752621	8.99574	10.3158	3.65956	180.971	35.4979	8.69993	20.3993	0.233796	3.83024	0.378016	4.41979	34.2073	1.56784	0.0417842	135.862	51.7944	292.926	12.4664	2.75087	2.01107	25.8559	2.53186	44.7418	1.9007	5.43837	8.85234	12.1949		1.11991	15.2537	4.44423	50.7906	0.0560083
Set37	35.4592	19.9401	20.3983	13.8779	4.70736	15.1077	7.94552	13.1882	0.561354	3.7917	2.37795	16.2568	1.05228	31.237	4.94754	0.500413	6.75594	8.39615	9.64024	295.036	47.8387	8.05017	20.9625	0.16769	5.02174	0.745979	3.69147	7.2326	0.735787	0.037397	31.2826	41.6428	1047.04	10.7876	2.11149	4.41478	18.8004	3.97131	98.2374	3.13109	4.5202	8.87816	7.90977	0.463452	1.63696	27.4837	3.95066	21.4547	0.0559251
Set38	24.3187	13.5145	24.6207	9.29284		22.8666	15.5069	17.4359	0.863257	3.7917	2.17039	10.5296	0.975732	31.237	6.03143	0.527512	10.6959	2.59002	3.65956	80.3754	45.3212	6.32316	26.8158	0.257655	4.59534	0.684396	1.48476	15.5304	1.60274	0.0301914	40.2148	43.2959	729.188	4.33711	3.10714	4.09283	33.1188	4.04068	96.7381	5.44836	5.00084	6.22965	16.324	0.445185	0.408836	17.732	4.06818	28.7101	0.0592689
Set39	25.4854	6.43539	19.1713	23.4942		16.6718	4.83917	17.9892	0.977652	3.72627	4.65522	15.897	1.49295	42.6372	5.40555	0.390897	10.3076	7.40223	3.1395	251.681	39.11	8.59095	20.3593	0.233796	6.29789	0.854886	1.15965	14.0351	1.49008	0.0205048	147.759	42.9809	666.928	15.6013	3.19199	1.56518	41.2747	2.60815	66.4207	1.90972	5.42096	7.50164	15.9139	0.445185	1.31213	19.5128	3.94658	34.1808	0.0417102
Set40	22.6578	16.1342	22.5755	9.28566	9.05823	22.6685	18.601	22.383	0.534777	3.20466	2.22498	16.5469	1.18799	12.2564	5.76239	0.398109	10.2903	2.59002	3.65956	215.68	34.114	7.30783	23.2658	0.184751	3.49519	0.888046	4.28867	9.62941	1.31748	0.0256699	22.5944	49.7092	408.084	17.7295	3.56539	1.88713	55.4243	3.87185	67.6431	2.21461	4.5202	6.50784	6.75983	0.7345	1.21457	15.143	3.85561	68.3357	0.0482029
Set41	23.5901	5.15833	21.224	14.0664		19.3637	4.83917	13.1882	0.754526	3.02412	4.51693	7.63173	1.06229	31.237	3.95788	0.252852	10.7525	6.87151	5.59208	224.557	41.3618	6.37913	34.7422	0.278707	5.72346	0.826821	4.0084	13.0028	1.28637	0.027658	26.4571	47.7154	258.596	14.7769	2.93157	4.76725	39.4245	2.67336	52.5991	6.80362	4.54589	7.44762	5.649		0.747223	30.2711	3.55262	60.3322	0.0617043
Set42	29.316	19.7663	20.0977	14.7018	8.93325	20.4738	8.67791	24.0921	0.844798	3.72627	4.26423	7.63173	0.987577	24.5128	6.16069	0.561357	12.3961	8.28839	5.24708	68.3131	44.9862	10.446	21.3768	0.239383	5.00668	1.12398	4.44559	11.3872	1.53177	0.0257553	45.0403	39.4382	219.785	8.10002	3.88279	6.49358	20.5162	3.76664	58.2886	4.01814	4.55268	6.2771	17.3812	0.445185	0.973743	14.1319	4.91829	36.5853	0.056001
Set43	29.4503	21.0628	25.9796	7.61052		16.8105	10.2373	16.7419	0.850004	1.44859	1.98141	10.9935	1.38776	28.3829	5.8848	0.674031	9.14408	5.61837	2.9312	241.711	41.7092	4.68297	27.8467	0.294582	4.97082	0.520358	1.75238	11.8772	1.05424	0.0341458	133.758	59.6206	293.204	7.86716	2.52982	4.09283	29.2963	3.55941	47.4708	1.82734	4.55614	6.3007	17.1477	0.46629	1.10781	21.8759	3.87186	19.3092	0.0633668
Set44	22.5236	18.3793	28.1087	7.64186	9.50832	21.4978	20.0619	21.1314	0.426646	4.9958	5.56436	21.2252	0.925439	37.3257	5.74361	0.5376	8.46547	8.96075	8.02713		55.3386	4.3902	15.7227	0.215272	5.9569	0.53355	3.56467	10.3192	1.69253	0.0302683	47.9301	39.4658	676.769	4.33711	4.00192	4.37415	17.1971	3.32693	67.356	3.13109	4.80267	5.08277	6.53812	0.833607	0.857058	16.2038	3.88274	37.523	0.0434678
Set45	29.9159	20.4706	25.9796	9.28566	0.722208	11.6295	16.1404	29.6364	0.454819	3.66892	4.26423	16.6425	1.04253	54.602	5.13624	0.658855	10.1951	9.93882	2.76687	224.557	50.3795	9.47711	18.5824	0.261423	5.48691	1.20477	4.0084	8.50721	1.69019	0.0417842	32.9524	50.9847	913.918	7.2103	3.6608	1.99472	18.8004	2.6803	47.4708	1.74922	4.75199	6.13289	8.82599	0.606062	0.973743	16.0948	4.52221	42.6624	0.0573212
Set46	23.281	11.1303	21.7895	9.28566	8.44923	22.9371	6.55025	14.1517	0.636425	5.11484	3.97437	15.239	1.04522	60.3743	4.83787	0.604687	6.3852	2.59002	3.29538	337.139	37.3073	5.90239	18.1256	0.270488	4.17993	1.22394	4.28867	11.0694	1.36128	0.0379622	36.815	52.0334	282.046	12.9275	4.01121	8.05161	16.396	3.43026	77.02	3.13109	4.91362	5.97406	17.3326	0.557017	0.408836	27.6486	3.81512	38.4216	0.0491142
Set47	23.0999	15.9154	20.4307	10.4036		21.594	11.8452	17.8486	0.977652	4.08588	5.20063	11.8748	0.991282	61.9773	5.41897	0.549511	6.3852	6.99974	7.1889	473.941	30.4462	9.0476	20.7492	0.261423	5.99641	0.745979	2.07749	6.05542	1.4525	0.0272351	22.5944	50.166	170.408	4.40604	3.62161	5.25502	40.9773	3.57289	65.4831	5.0443	5.5048	7.04103	11.5744		1.32698	15.143	5.10844	34.1808	0.0549422
Set48	24.2204	15.4299	18.9727	13.8779		20.7851	19.9824	21.0987	0.644952	4.35729	2.35927	13.8536	1.29945	12.2564	3.98822	0.625836	8.30996	8.86946	2.67265	66.1615	30.435	7.6487	16.432	0.251533	3.89852	0.645101	3.05555	11.0694	1.20439	0.0288791	82.504	46.6508	879.587	7.86716	2.41394	1.90349	45.9027	3.67254	65.4831	2.56323	4.73171	4.93098	7.41456	0.614518	0.734133	17.732	3.65104	26.2761	0.0540627
Set49	25.7758	5.15833	17.391	11.016	16.962	16.5476	10.9897	16.2027	0.751415	5.40742	2.22498	11.4354	0.90052	56.77	5.27656	0.337353	5.52275	3.42659	2.69315	66.1615	29.0511	9.24724	6.1748	0.264189	4.85337	0.572844	5.29725	10.1177	1.50488	0.0384818	148.194	51.3348	306.389	12.7429	3.58217	1.4286	23.2314	2.397	62.653	2.13436	5.64246	6.13289	9.28778		0.910345	15.6189	2.52931	53.138	0.0491142
Set50	12.0515	19.4564	24.318	19.8117	7.75119	19.7667	19.2629	32.4061	0.699234	3.91871	2.22498	14.7594	1.09953	50.2177	4.40275	0.304738	11.8055	5.82052	2.69315	54.0992	41.0989	6.90724	19.156	0.205825	4.12672	0.861495	2.80603	8.30321	1.11119	0.0352114	22.976	49.9201	366.067	4.40604	2.41394	1.53618	23.9446	3.03614	53.7439	1.12721	5.42096	7.04103	8.19002	0.645759	1.17103	15.143	3.99482	42.6624	0.0588563
Set51	24.2204	13.0037	24.6207	15.8059	10.6924	20.4738	7.94552	24.6611	0.573616	2.42034	4.37958	16.6425	1.06229	118.5	5.13624	0.5376	7.74653	6.81443	5.74644	374.165	51.2737	7.92012	19.9806	0.233796	6.05671	0.378016	4.66134	9.94721	1.42793	0.0396692	33.3339	46.6508	705.322	14.9357	2.93157	6.07235	18.9128	2.42961	68.1555	2.00748	4.5202	4.76614	9.05626	0.565167	0.817671	28.9758	3.81891	13.5502	0.052938
Set52	46.9486	4.90718	15.3301	14.1321		20.4738	4.83917	29.0831	0.754526	3.66892	2.42127	6.72593	1.26909	18.3846	5.16216	0.741627	7.48967	2.6471	5.63529	309.288	65.7374	8.6462	22.3359	0.284755	6.17936	0.609534	3.85776	6.05542	1.45663	0.0326642	130.468	63.6575	670.992	12.4561	3.70794	4.0522	23.9446	2.39036	75.6775	2.21461	5.49123	9.67755	6.30785		0.765373	25.8217	3.28562	55.9712	0.0508919
Set53	30.5801	12.4073	14.2158	15.7292		11.973	14.6609	26.7688	0.754526	3.24747	3.05422	15.9139	1.04522	40.8045	5.78118	0.390897	7.97687	8.39615	7.80827	69.5251	41.0989	7.78599	20.9393	0.203097	3.74984	0.605806	3.20686	18.4533	1.52352	0.0225787	43.1047	61.1932	293.204	16.0587	3.53449	1.51983	16.0986	3.91977	53.8092	1.87106	4.47562	5.97406	17.9068	0.833607	1.19373	19.5128	3.17411	34.1808	0.0552872
Set54	14.7239	5.15833	15.1859	11.5736	17.571	17.1422	10.2373	33.1195	0.685308	1.36277	4.34492	16.7875	1.20259	18.3846	4.94754	0.685523	8.01221	8.03325	3.03683	68.3131	52.2913	8.24942	23.2277	0.189255	3.89852	0.741429	2.4026	8.50721	1.56803	0.0302683	82.504	42.5243	258.596	6.74459	3.81845	4.52236	21.024	2.72223	67.6431	1.09757	2.98262	7.44762	8.60554		1.08561	16.0948	4.112	39.7469	0.05592
Set55	33.7169	19.1967	16.1559	11.016		21.7633	15.3941	17.8486	0.647986	2.02792	3.05422	16.9885	0.987577	24.5128	5.24502	0.473742	7.69047	6.39785	2.59049	57.6912	67.204	5.90769	21.8924	0.199778	3.89852	1.03323	3.05417	14.5262	1.45692	0.0321815	127.468	48.2897	429.185	4.33711	4.24932	1.56518	22.0245	2.65164	85.6258	1.12721	5.49123	6.56564	7.50777	0.556138	0.970438	18.5095	4.17056	54.907	0.0543636
Set56	29.9863	13.8532	18.4694	22.8713	8.44923	27.774	10.1248	21.1314	0.773305	4.04572	0.908601	15.7479	0.965979	47.25	5.20496	0.674031	8.49902	5.96318	3.21321	88.8457	36.6463	10.1564	21.3292	0.33464	5.9569	0.605806	2.80603	28.4971	1.59603	0.0221227	33.3339	49.4965	198.962	9.29817	0.724562	3.71707	31.8903	3.20715	115.109	3.16442	4.75199	6.2771	14.0681		1.19373	26.9811	3.32539	58.4128	0.0499805
Set57	23.5901	15.7469	20.4804	7.64186	3.88901	16.6718	17.7782	20.8993	0.752328	1.47578	3.72043	8.63263	0.887503	12.2564	5.1065	0.604588	6.32876	6.3164	8.2763	203.655	65.7374	4.20402	20.0095	0.189255	4.89182	0.640424	2.4026	14.8426	0.815374	0.0232612	43.1047	58.5289	261.222	4.40604	3.39008	4.41478	23.8382	3.18749	68.1555	1.55209	5.60423	8.11382	8.93797	0.53107	1.12191	16.0663	3.56044	52.4455	0.0713055
Set58	29.0061	16.1665	25.9796	10.2096		20.2538	16.4928	17.8486	0.813551	2.76867	1.28505	9.07453	0.987577	43.1184	5.56897	0.62528	8.30996	5.9061	4.4219		41.7092	7.84968	15.1427	0.27266	4.04632	0.605806	2.3702	9.94721	1.62176	0.0350941	29.9382	47.4723	258.596	7.2103	4.50967	6.04608	42.5806	3.464	77.02	2.39093	5.63981	4.76614	6.07758	0.73473	0.734133	22.9267	4.40396	45.9691	0.049205
Set59	29.316	22.1298	34.8376	12.181	0.722208	20.3818	15.6695	16.4723	0.707664	2.60655	2.6396	15.4988	1.19983	40.8045	5.58896	0.593271	7.73642	8.85299	7.30146		41.3618	6.6152	19.5059	0.270488	5.20143	0.944493	1.71862	18.3008	1.06747	0.0351795	137.918	51.5456	754.903	6.41472	0.465205	3.94133	17.4046	2.97605	76.1183	3.12071	5.64246	6.67065	21.1026	0.43375	0.408836	17.732	4.57897	14.7579	0.0592689
Set60	41.6285	6.43539	18.9727	10.0156	3.88901	20.6831	7.24789	20.8993	0.722356	2.51585	4.26441	11.4354	1.04253	49.5556	5.16659	0.46671	7.18311	5.50633	3.65956	57.4984	45.5628	5.55327	18.5824	0.21023	4.38101	0.744379	3.68327	13.0028	0.956715	0.0302683	43.6918	51.3348	638.374	12.4837	2.74223	1.10665	23.2314	3.01442	62.653	1.19446	5.63981	8.43289	7.14736		0.869158	32.7592	3.75351	23.2616	0.0506855
Set61	38.3828	13.1488	22.7642	8.99503		20.5657	12.1395	17.2952	0.56294	3.7917	4.65522	16.2568	0.821661	18.3846	5.19693	0.608903	10.6851	5.61837	5.38254	224.557	45.5628	5.67513	15.1427	0.252114	4.283	0.787769	2.40396	6.05542	1.40229	0.0443296	26.4571	47.4723	408.271	5.85848	2.42056	7.11065	29.2963	3.39892	48.2859	1.12721	4.02314	6.63443	6.30785	0.595925	0.408836	12.4663	3.77763	34.4693	0.0560712
Set62	23.1538	6.18424	14.2158	14.7018	10.1173	24.368	12.8172	13.1882	0.469135	2.57723	0.681451	12.3101	0.887503	36.9902	5.13624	0.477056	7.97687	3.67206	2.61943	194.479	46.7608	8.05017	21.4672	0.242805	6.13108	0.888046	2.80603	9.25117	1.26938	0.0417842	39.5891	42.5243	264.373	7.5373	0.465205	5.46288	22.1225	2.72223	142.673	1.4422	3.9382	12.9072	18.2636	0.495768	1.06134	22.2216	3.99482	42.6624	0.0504982
Set63	30.5462	23.3493	13.683	15.942	15.3278	20.2538	16.4606	24.5614	0.754526	4.49369	4.26423	14.0841	1.19725	36.9902	5.20496	0.685523	10.3239	3.12404	6.25692	183.158	63.0147	3.88777	15.1427	0.289668	4.91176	0.93038	1.15965	31.0829	1.56989	0.0402038	39.6236	52.0305	744.779	6.34579	2.50836	3.67172	35.1058	4.14004	65.4831	3.05213	3.42015	9.47695	8.21714		0.408836	25.486	5.69468	34.1808	0.0624539
Set64	39.8572	12.1562	17.4699	10.0519	7.87416	21.4978	10.2373	14.0111	0.722082	3.23738	3.26329	15.897	0.765571	18.3846	5.13624	0.500413	9.14408	12.5599	7.30036	195.185	57.8646	7.78599	17.3083	0.230555	3.67961	0.745979	3.52149	26.3142	0.735787	0.0353325	95.7254	39.4382	897.552	6.34579	3.56384	1.152	52.0765	2.64075	76.0016	3.08974	3.60056	9.86547	16.1924		0.613253	16.6222	4.52221	23.2616	0.0411772
Set65	29.316	6.63741	15.3301	19.9362		16.2234	12.8078	31.0806	0.500131	4.89292	3.94048	16.2568	1.58817	18.3846	5.00343	0.43241	10.1951	5.51797	5.74644	68.3131	44.0613	7.11904	21.3124	0.320524	4.5838	0.572844	4.27971	12.1592	1.40125	0.0453523	26.0755	51.4765	885.364	13.5435	3.15283	6.33555	16.396	3.5	71.754	2.95501	5.48452	6.79448	6.53812	0.556138	1.53865	39.5615	2.28917	62.7822	0.0434678
Set66	45.1123	18.3793	26.2922	8.92539		18.7551	6.67337	14.0111	0.866903	3.02412	6.09922	16.2568	1.07014	38.5761	5.72265	0.65425	8.99574	8.93445	7.03301	213.707	43.4623	6.32316	15.1427	0.270488	5.44083	1.03764	4.12057	9.82062	1.00248	0.045656	31.2826	34.4578	422.918	15.3807	3.75777	5.27137	18.5929	5.07657	53.7439	3.13109	3.60056	5.64562	4.21889	0.463452	1.59713	35.6497	3.81512	13.5502	0.047023
Set67	20.4815	13.5664	26.357	10.7946		20.2538	20.4223	28.024	0.454819	4.10736	2.37795	16.3573	1.29945	54.602	5.41897	0.500413	7.56582	5.04103	7.80827	191.593	41.6979	5.7336	6.75478	0.205825	4.99216	1.12092	1.71862	8.30321	0.641972	0.0302683	45.0403	48.2764	258.596	15.3807	2.73951	5.25502	45.4409	2.97605	46.8984	1.74922	4.47562	7.17462	12.6709		0.408836	15.7752	3.91474	30.2284	0.0558137
Set68	29.8674	16.6776	14.5044	10.2096	15.3278	22.3772	10.9897	31.9242	0.707664	5.95843	2.83509	15.5764	0.935192	28.3829	4.9961	0.523771	7.48967	8.56726	5.74672	368.582	47.8387	8.04857	28.1239	0.271574	5.83287	0.748717	1.75238	6.4274	1.43099	0.0333138	47.9301	42.9809	825.237	7.2103	3.84608	4.90907	33.1188	3.47917	89.17	1.09757	5.51173	6.13289	8.83581	0.495768	1.08561	31.158	2.52931	42.1874	0.0499805
Set69	29.356	20.0174	21.224	14.7018	13.1611	17.5727	15.5165	15.6362	0.870549	3.66892	3.25202	10.0877	1.06229	49.5556	5.20496	0.540554	9.69566	4.97232	5.21091	173.982	52.4632	10.0102	19.5059	0.284755	7.1802	0.685189	2.80603	7.49542	1.64516	0.0507425	29.9382	59.6746	904.178	7.2103	2.01452	3.4828	50.9282	2.6803	75.2166	2.95501	4.60239	5.43905	8.93797		0.408836	14.7719	4.80076	40.9547	0.0549422
Set70	27.5275	11.1303	35.6216	20.8168		13.3161	7.24789	28.024	0.763373	4.13141	2.22498	15.239	1.04367	53.0354	5.61146	0.677091	8.30996	10.5619	8.2763	242.034	34.8989	9.299	23.5749	0.198564	4.85337	0.92433	2.4026	12.9094	1.22958	0.0351795	49.9815	54.6848	976.178	12.9275	3.37906	5.36759	22.0245	2.53186	61.0176	5.08979	5.00571	7.07104	16.945		1.06134	16.0948	4.12493	27.6079	0.0684508
Set71	31.0115	18.3793	19.1713	13.7459	6.81507	15.4556	12.9091	23.7093	0.751415	3.33194	1.75426	18.3966	1.62985	36.9902	5.00343	0.560299	7.18311	10.9545	2.84904	504.425	46.1618	6.32316	20.0859	0.21952	6.01504	0.378016	3.85845	11.1279	0.848963	0.0460822	53.3813	43.2959	191.232	5.947	3.07539	1.90349	19.0079	2.72223	61.7512	4.78329	4.73171	5.70355	14.1483	0.51564	1.17103	34.6478	2.68721	38.5825	0.0532053
Set72	38.0883	6.63741	22.7318	7.64186	10.6924	17.433	14.361	18.6507	0.851295	3.31365	4.38824	10.9935	1.13809	34.511	3.98822	0.361067	11.3046	7.09968	2.51676	56.2863	36.6575	7.11904	21.817	0.284755	5.27162	0.67467	3.73243	13.9354	1.53046	0.0344243	84.986	61.5458	314.119	5.85848	4.1074	5.68438	30.6617	2.6803	142.673	3.13109	4.47562	6.768	8.93797	0.64488	1.08561	17.5593	4.19742	42.6624	0.0525861
Set73	22.5236	6.88856	19.9983	13.6514	13.1611	18.5617	19.7737	32.2097	0.850156	3.16019	2.22498	10.0877	0.910272	34.0547	5.1065	0.629972	10.7525	8.03325	7.29807	204.83	41.0989	7.11904	30.2666	0.267101	3.29513	0.744379	4.38457	11.3872	0.917907	0.039574	40.2148	46.5072	744.779	10.4413	3.28267	1.4286	27.5717	2.60815	91.3265	2.09552	5.16634	6.20505	6.75983		0.869158	19.5128	3.81512	34.1808	0.0491142
Set74	22.2766	13.0037	25.9796	18.0308	9.05823	21.4978	10.0425	15.6525	0.754526	4.16899	0.681451	10.867	1.03182	29.7532	5.40169	0.476524	8.30996	5.82052	3.418	203.655	24.235	7.79008	20.0095	0.19416	4.58634	0.609633	4.18257	10.9522	1.40229	0.0487082	26.4571	51.4875	1604.9	6.74459	3.86823	1.97836	33.1188	2.61903	54.4203	5.13621	4.71726	6.3007	7.6024	0.595925	1.19373	16.2038	2.68721	42.3445	0.0659472
Set75	40.3859	19.5196	19.5649	9.10553		17.4695	10.3169	31.2159	0.722356	3.33194	2.35927	7.63173	1.36502	29.7532	5.53367	0.539428	10.1951	11.3316	4.4219	195.185	36.6575	7.989	23.7607	0.270488	4.58634	0.675893	3.08436	10.2079	1.26932	0.0272327	39.5891	55.7495	782.085	15.5545	1.3102	4.35407	39.9217	2.62991	58.2071	2.95501	4.99021	4.45373	9.36795	0.546881	0.408836	16.0948	3.65104	46.7138	0.049205
Set76	24.453	5.61149	26.357	11.5736		12.2873	17.4774	17.8486	0.773305	3.13381	2.1158	16.2697	1.0062	28.3829	3.99224	0.518961	6.78416	7.22438	2.67265	76.7833	51.2737	5.74129	14.7928	0.178726	6.96373	0.748717	2.69315	9.25117	1.06747	0.0402038	158.757	47.4723	955.37	11.073	2.11226	1.88713	48.6463	2.62991	66.4207	1.47184	5.5048	7.47142	8.27018	0.614518	0.973743	17.5593	4.05525	37.523	0.0599827
Set77	33.7169	12.1229	19.5649	13.8779	16.3869	19.6721	10.2373	19.0988	0.826064	4.16899	2.22498	10.4198	0.887503	39.5574	4.85975	0.38924	8.30996	12.9275	5.74644	208.821	36.635	8.57348	21.8924	0.345439	4.71785	0.645101	2.80603	9.33546	0.848963	0.0683904	149.589	48.8554	344.306	13.1104	2.52845	4.09283	29.2963	2.55629	75.0663	4.72438	4.88541	6.86535	7.37763		0.765373	16.4375	4.40272	14.7579	0.0561883
Set78	24.9489	6.88856	28.801	7.64186	12.4018	18.4987	15.3033	17.8486	0.850156	4.53606	3.2854	10.9935	1.33455	48.7338	5.37679	0.588314	10.4153	5.53692	2.76687	56.2863	42.9204	9.80132	22.3359	0.239383	6.23787	0.916708	2.28766	10.9522	1.69692	0.0302938	96.6432	51.0198	1142.63	6.08485	3.62591	4.98086	27.5717	2.6803	77.02	5.08979	5.51173	7.44762	6.31679		0.734133	16.0663	3.32539	48.4976	0.0452454
Set79	23.1467	12.8621	16.1559	9.28566		15.7819	15.757	18.667	0.684706	3.34652	2.42127	9.58343	1.23708	29.7532	5.19693	0.304738	4.53215	6.15238	5.12399	224.557	45.5628	8.97868	28.9485	0.428428	3.74984	0.826821	3.28588	12.2724	1.20439	0.0290576	43.1047	52.1065	422.918	4.96876	3.37657	7.03366	16.0986	2.72223	47.4708	2.16277	5.50826	5.89816	15.7271	0.46629	1.08561	21.8759	3.56309	21.4547	0.0560083
Set80	13.7319	12.8621	16.6935	9.6645		21.648	10.2373	31.2159	0.547038	3.66892	0.4543	11.4354	0.775324	18.3846	5.28686	0.844005	7.34758	4.97232	6.76225	80.3754	37.3073	4.3902	23.5749	0.180346	5.85427	0.826821	2.37474	12.6597	1.10411	0.0342139	43.1047	51.4875	219.785	11.8518	3.75775	1.99472	19.0079	2.67336	66.4207	1.13518	3.20588	10.7653	7.14736	0.536745	1.32948	21.8759	3.99482	20.517	0.0547607
Set81	24.8932	5.93309	26.357	9.47297	12.161	20.2538	22.4072	14.1517	0.850156	4.62427	3.05422	14.3552	2.05601	42.6372	5.20496	0.625089	13.9379	6.33749	5.73686	330.489	44.0613	6.32316	20.3993	0.22114	4.82803	0.745979	5.14016	8.9921	1.68875	0.0351795	139.262	42.9534	376.288	14.5373	3.82799	5.91699	24.8348	2.397	155.061	2.44015	5.60423	5.9922	16.0336	0.546002	0.910345	15.2537	3.65104	26.6702	0.0490604
Set82	24.2204	16.4264	23.5122	10.4296		11.973	12.8853	19.0988	0.718437	4.0658	2.1158	20.5364	1.26826	40.1829	5.1065	0.477056	13.9161	6.01386	5.38254	173.982	67.204	7.11904	7.68462	0.233796	5.16649	0.555666	3.13846	18.3008	1.69692	0.0437501	36.7338	55.0919	1301.74	14.2934	3.78395	7.41573	18.5929	2.62991	53.7439	2.42854	4.47562	6.19323	4.21889		0.408836	27.1805	3.81891	51.5078	0.0417102
Set83	23.7337	14.8895	20.8254	9.82726	4.9481	18.5617	13.5715	25.1461	0.969364	2.7952	5.7007	15.9055	1.17614	43.1184	5.48677	0.523771	9.25253	5.50633	3.1395	194.479	40.4155	10.4874	15.1427	0.270488	5.81902	1.02849	3.73368	12.6597	1.13641	0.0440125	41.6405	41.6704	261.222	6.74459	4.01743	6.6575	29.2963	2.6803	67.6431	1.85699	5.70349	5.80082	8.21714	0.366131	1.08561	16.9134	3.30727	15.6956	0.0560083
Set84	23.0999	11.8362	31.0112	14.3864		27.945	16.4885	32.4426	0.573616	4.16899	5.45495	10.9935	1.26826	37.3653	5.49307	0.398883	12.3064	15.2527	4.33882		30.435	6.73109	19.1624	0.204182	5.35531	0.534869	2.93345	11.8772	1.87528	0.0347271	121.78	42.7075	778.463	17.796	2.0274	4.03902	29.2963	2.89464	75.2166	3.11938	4.47175	5.88853	7.52224	0.395834	0.93855	17.4408	3.90686	27.6079	0.0410864
Set85	29.356	5.15833	17.6649	14.5441		18.7571	8.21991	21.0987	0.722356	2.02792	4.49156	11.9443	1.09506	92.9564	5.27041	0.437498	4.56037	5.44925	6.76225	171.795	31.4145	7.78599	28.0919	0.184851	5.96004	0.716314	2.80603	5.41812	0.838608	0.016331	34.7636	55.8636	750.557	4.40604	3.75435	4.35407	25.652	3.55941	44.7418	1.82947	4.99367	7.6802	7.6024		0.65959	14.4007	4.25852	20.517	0.0451827
Set86	36.323	11.8362	20.5662	17.6591		10.6574	8.67791	14.0111	0.754526	2.76075	4.26423	10.9935	1.05228	29.7532	5.56801	0.685523	8.30996	5.44925	5.42347	330.191	47.8274	8.68618	17.012	0.343061	6.07367	0.684396	4.74127	11.3872	1.26558	0.0397023	125.417	50.9847	1272.54	6.57865	2.73951	1.51983	20.3087	3.81996	46.8984	2.56323	5.57231	6.22965	11.1335	0.53107	0.910345	34.8219	6.17833	37.523	0.0461029
Set87	12.0515	6.63741	19.7213	8.99503	5.28244	19.5801	20.7618	29.6364	0.704404	2.02792	2.6051	14.0857	1.26909	48.7654	5.24502	0.473742	12.5367	4.97232	6.25434	241.711	45.5628	6.90724	15.1427	0.242805	4.12672	0.748717	3.05417	23.8984	1.68244	0.0327239	29.9382	46.5072	258.596	12.2508	3.69494	3.71707	19.0079	3.43026	50.4425	5.0443	3.42015	6.2012	7.93783	0.436587	0.747223	15.6189	3.81891	16.6333	0.0532053
Set88	22.8511	20.0259	19.8687	10.6169	6.13217	21.4978	10.2373	25.484	0.573616	4.08588	4.11615	16.9885	1.04367	48.7338	5.58896	0.473742	12.3064	8.35711	2.61943	57.4984	46.7608	8.23268	17.012	0.247613	4.63298	0.716314	1.71862	9.33546	1.62984	0.0397293	141.48	52.0305	185.454	6.64757	3.08414	1.97836	48.1872	3.8883	159.116	3.13109	5.1903	6.90163	15.426	0.512803	0.65959	17.732	3.48676	26.2761	0.047023
Set89	31.5838	16.352	17.7676	18.0586	4.9481	19.6721	21.9763	26.1736	0.685774	1.05139	0.4543	10.623	1.19023	37.3257	5.1706	0.324024	4.53215	3.12404	4.18293	204.06	29.0511	7.30762	18.1256	0.347707	3.91064	0.627923	4.12057	15.0232	1.56989	0.0361641	26.0755	53.2701	219.785	6.57865	2.06837	5.89242	27.4742	2.72223	59.1088	2.51951	3.18193	10.0723	6.75983	0.634571	0.408836	24.1561	3.88274	46.2968	0.0604093
Set90	24.2204	15.681	20.8254	7.64186		12.6016	6.67337	30.0149	0.983459	2.02792	0.908601	14.9795	1.03182	36.9902	5.04189	0.262495	10.6198	12.6672	5.12399	195.183	39.0097	5.82184	21.4672	0.21952	6.35595	0.826821	3.05555	12.7667	1.69692	0.0366398	99.5331	46.5072	314.028	8.98974	3.80649	1.88713	29.2963	2.62991	77.02	2.00748	4.91362	7.47142	7.6024	0.634571	1.05943	42.2857	3.31633	58.776	0.0659472
Set91	28.8352	5.15833	18.4906	8.99503	5.52317	13.538	7.53824	21.0987	0.590586	3.59655	4.3016	14.0857	1.17614	51.5515	5.37679	0.605115	8.46547	5.51797	2.51676	54.0992	35.4979	4.82435	17.012	0.267101	4.70395	0.888046	2.52403	7.86991	0.956715	0.0402038	125.123	60.5143	156.901	5.85848	4.36267	4.50601	22.0245	3.84619	136.565	5.41243	5.47773	6.20505	7.93783	0.366131	0.783996	30.9102	4.06818	61.3742	0.0724222
Set92	25.0275	14.404	15.9917	13.8779		14.0306	7.94552	18.667	0.481397	4.7699	2.64842	4.36509	1.12252	39.5574	5.13624	0.674031	9.14408	6.92183	7.03301	57.6912	34.8989	7.11904	19.5059	0.246619	6.07367	0.592454	2.88039	27.4364	0.956715	0.0301914	41.6405	46.6508	219.785	6.34579	3.45607	4.52236	38.7418	3.74393	67.9672	3.11938	5.00198	6.67065	7.37763	0.446723	1.05943	21.8759	5.25284	15.6956	0.0558137
Set93	11.5555	13.1132	20.0977	18.2062	4.70736	23.0691	16.3981	17.2952	0.754526	4.36355	2.58642	5.2709	1.32924	33.4292	5.31562	0.499497	6.74402	9.65357	4.08027	367.217	54.8716	7.18666	21.4672	0.379844	5.35531	0.759339	2.64546	14.4553	1.12318	0.0317678	144.961	48.8554	178.138	6.08485	2.65504	6.2949	33.1188	3.92699	51.0149	2.5204	5.77782	5.30546	5.40988	0.436587	1.31213	26.5268	3.57215	55.9712	0.065381
Set94	36.8207	24.5724	25.9796	13.0664	0.722208	20.6871	13.7961	31.5337	0.454819	2.68305	4.3016	15.306	0.965979	63.3224	5.61146	0.475992	6.2156	8.85299	7.22234	65.9331	62.3786	5.76614	21.027	0.205825	3.83304	0.86973	1.60619	6.4274	1.49008	0.0402038	56.2712	51.4765	408.271	6.34579	2.49071	5.58094	30.6617	3.78847	63.9079	1.13518	3.9382	6.67065	7.6024	0.366131	1.31213	27.4837	5.4048	37.523	0.0547607
Set95	23.0999	14.0296	16.9879	10.4036		15.7464	14.1068	24.6729	0.707664	5.51801	0.4543	16.2568	0.831414	12.2564	5.48905	0.381161	6.78416	3.06696	4.25666	195.183	35.4979	9.85557	22.397	0.24824	5.85427	0.766495	4.0563	7.2326	1.76441	0.0385853	47.9301	52.4802	1024.27	14.9357	2.05719	3.8501	49.9661	4.02394	77.6936	4.99866	4.45567	8.57781	6.53812		0.408836	22.6769	3.68967	37.3661	0.0451827
Set96	25.7723	11.1303	20.8254	13.8779	4.70736	22.9963	19.3547	31.4423	0.71872	3.95101	4.38824	15.239	1.09506	43.1184	5.74144	0.46671	6.3852	5.50633	7.49225	241.711	41.6979	9.47711	17.8883	0.235173	4.59804	0.888046	3.05417	6.05542	1.28637	0.0359244	56.2712	54.238	156.901	13.3459	2.11226	5.59315	33.1188	4.41276	57.3533	1.19446	5.60423	8.3306	11.1335		1.57553	40.5667	3.87186	55.6972	0.0649019
Set97	30.206	14.2807	16.8583	8.99503	0.722208	24.2189	4.82984	19.6143	0.549093	3.66892	0.4543	6.72593	1.32924	31.237	5.62147	0.46671	10.1951	5.9061	4.58817	239.847	36.635	7.4232	22.6858	0.278707	5.9569	0.79674	5.17095	9.25117	1.36128	0.0343883	84.986	52.0334	408.271	13.6731	2.2294	5.41753	49.8749	2.61903	72.3939	2.04509	4.5324	6.60116	5.95638	0.79391	0.408836	15.143	4.76389	34.4693	0.0500625
Set98	25.7723	16.6776	20.3983	14.7018	12.4018	21.4978	8.4943	24.0921	0.891706	3.13381	1.28505	16.9885	1.12252	36.9902	5.02702	0.798683	7.18311	3.18112	7.83388	45.6645	51.1975	4.96166	22.3359	0.243208	3.98041	0.891319	1.68647	6.4274	1.43022	0.038781	34.7636	58.5289	408.271	4.7359	3.49986	4.84871	25.652	2.67336	58.2071	1.82734	5.78013	7.30369	6.75983		1.71384	17.1496	3.86468	26.2761	0.0558137
Set99	30.8773	16.6197	16.1559	13.6514	5.28244	11.973	20.5917	17.9892	0.624163	4.0658	0.4543	13.1783	1.14115	54.487	3.77574	0.398883	6.35698	5.50633	2.51676	245.303	55.3386	10.3211	16.0821	0.27266	4.3428	0.745979	2.04372	10.9522	1.65219	0.0419688	50.4915	34.4578	705.322	5.85848	0.465205	6.61468	23.8382	2.72223	60.0823	1.12721	5.70884	5.97406	8.93797	0.546002	0.408836	17.1882	3.30727	54.9589	0.0630108
Set100	27.5275	20.673	14.6531	21.3541		21.9528	15.4507	32.1934	0.808891	4.50195	6.25675	16.6425	1.29945	37.7894	4.51206	0.477056	11.5743	6.3164	4.4219	207.21	47.9993	9.46655	20.9104	0.233796	6.07367	0.893591	5.07043	13.9702	1.58941	0.0440125	90.8665	42.5243	198.962	13.3459	1.36693	4.52236	45.1013	3.93344	53.8092	2.86902	3.91445	6.90163	7.6024	0.525776	1.21359	16.1463	4.11587	58.4128	0.047023
Set101	23.7769	17.5425	20.5662	14.7018		27.6433	13.1456	14.0111	0.754526	4.16899	0.681451	15.239	1.05228	36.9902	4.98444	0.549852	6.46532	7.89839	2.84904	171.795	52.9864	6.32316	6.75478	0.265956	3.17335	0.692812	3.44324	12.873	1.49165	0.0350087	43.1047	43.2959	344.306	8.89938	3.79107	4.14661	21.024	4.09388	176.77	2.43236	5.51173	9.24115	8.93797	0.446723	0.533242	20.9258	3.65104	71.2514	0.0538493
Set102	29.356	17.4772	26.2922	9.65063	4.70736	16.1134	4.82984	30.2151	0.749057	2.70424	2.42127	11.0385	2.1769	33.4292	5.6182	0.443244	9.7055	3.36951	5.74644	220.655	42.9204	7.79008	21.4672	0.334478	3.21069	1.15737	4.0084	15.6949	0.846251	0.04082	84.986	47.5046	185.454	10.4207	0.465205	1.58153	20.3087	3.31048	67.6431	2.13313	4.82566	8.58981	6.53812		1.32948	32.7592	4.17527	21.4547	0.0471859
Set103	25.7723	18.6631	16.1559	9.69932	5.28244	21.4978	14.4787	19.6143	0.706175	1.72466	2.58501	11.7232	1.09953	12.2564	5.15172	0.685523	6.2156	5.44925	3.29538	254.061	34.8989	4.3902	31.9314	0.215272	5.61405	0.726054	3.86021	13.776	1.43099	0.0443296	31.2826	59.5216	170.408	4.40604	1.99195	2.01107	36.5202	3.55941	64.4802	1.83345	5.05771	8.77186	9.36795	0.634571	0.970438	16.0663	3.56309	78.2887	0.0597954
Set104	22.5236	15.5039	19.1713	11.5736		14.9686	19.9824	32.4061	0.722356	3.66892	4.26423	5.82012	0.831414	40.8045	4.9961	0.605115	11.3608	8.85299	2.9312	64.721	24.235	9.01195	35.6013	0.225644	4.59804	0.684396	3.61099	13.0028	0.846251	0.0397293	181.698	39.4658	793.298	11.8245	1.99195	6.37318	29.2963	3.95508	166.034	3.13109	5.5048	9.61248	17.0252	0.635622	1.10781	19.9756	3.28562	50.212	0.0545631
Set105	11.4212	17.1656	22.7628	10.0319		15.2246	8.4943	21.0987	0.520461	2.54452	4.26441	16.9885	1.23708	12.2564	5.20496	0.477056	12.2438	7.96897	7.89513	54.0992	29.0511	3.7463	14.7928	0.21023	3.91064	0.749664	3.44324	14.5727	1.86059	0.0301914	97.9219	50.9847	191.232	11.4316	3.07539	1.97836	22.33	3.11639	60.1211	1.47184	5.51173	8.43289	16.8601	0.664274	0.408836	18.8538	2.93397	67.3979	0.0505955
Set106	22.2766	4.90718	36.1316	8.3148		15.5656	12.7583	17.2952	0.520461	4.08588	4.83369	20.8594	1.1356	28.3829	5.23682	0.390897	4.95932	5.82052	6.7469		40.2435	7.11904	19.156	0.252114	6.46202	0.888046	4.66134	16.8122	1.12154	0.0397672	39.242	42.4967	170.408	8.98974	2.92266	4.65407	24.6273	3.03819	44.7418	1.19446	3.20588	9.93324	4.88659	0.475546	0.408836	15.2477	5.16313	55.8966	0.0549422
Set107	38.9761	14.7339	17.391	8.42086	16.962	20.5657	7.94552	21.0987	0.699234	2.78083	6.1165	17.5127	0.831414	12.2564	5.07224	0.523771	9.7896	6.39785	2.61943	245.303	37.7261	4.55577	22.6858	0.230555	5.12451	1.05684	2.84981	11.7652	1.80321	0.0335367	116.729	64.5627	162.678	7.2103	3.5896	1.97836	24.7574	4.0495	72.6557	5.02955	5.06222	5.10641	9.36795		0.613253	28.3556	2.92735	50.212	0.0637771
Set108	48.2912	17.5425	33.8233	15.5863	3.64827	21.9528	12.8853	31.811	0.852363	2.763	3.94048	7.63173	0.925439	18.3846	6.20882	0.62528	11.3046	9.26544	3.21321	45.6645	32.7984	7.79008	7.68462	0.267348	4.90843	1.18812	1.15965	6.05542	0.613465	0.0351795	104.212	50.166	162.678	11.4169	2.66682	2.01107	17.4046	3.6007	59.1088	4.60069	4.00224	9.61248	7.07026	0.546002	1.21457	27.4837	3.94658	27.6079	0.0560983
Set109	30.0017	18.6631	15.3301	18.2062		23.2566	14.361	31.625	0.691859	3.72627	4.38824	19.9813	1.12252	12.2564	5.20496	0.674031	9.14408	8.81238	7.93551	191.593	41.6274	6.32316	17.012	0.27266	3.91064	0.650039	2.19892	13.3946	0.846251	0.0440125	56.2712	48.2897	758.287	6.57865	3.03131	1.7959	30.6617	2.6803	50.4425	1.4422	3.20588	7.47142	8.15828		0.408836	15.2477	3.56309	26.2761	0.049738
Set110	13.5976	22.307	19.1713	7.13157	9.05823	19.4737	8.5861	15.6362	0.685774	3.66892	4.3016	16.9885	1.23779	38.5761	4.26157	0.518675	9.69566	3.42659	7.83388	346.315	43.6024	5.90239	20.3993	0.483747	4.58634	0.835155	2.37474	9.25117	1.14233	0.0309935	111.5	42.9534	307.76	7.2103	2.02583	1.10665	27.8615	2.70126	147.972	1.48484	5.53343	6.56564	17.6864	0.445185	0.408836	19.804	2.93397	21.4547	0.0547607
Set111	24.9489	12.8621	30.8517	17.7823	12.4018	23.3782	14.2633	27.1282	0.573616	3.34652	2.1158	14.7594	1.19983	44.5093	6.15959	0.351423	4.53215	6.99974	4.33882		52.8903	6.03223	21.3124	0.135705	4.90843	1.06651	5.18696	10.1177	0.815374	0.0385251	147.474	54.238	638.374	14.7516	2.90445	4.79648	18.8004	3.91766	67.0319	1.12721	5.61425	6.63443	5.40988		0.408836	19.5128	3.68967	16.6333	0.052938
Set112	22.6578	14.404	19.7785	12.5458	15.3278	21.9083	10.3169	22.9363	0.982369	4.15929	4.26441	17.0932	1.0062	44.5093	5.61146	0.477056	9.24385	7.53376	4.4219	192.996	34.8989	6.32316	22.6858	0.243835	4.64218	0.944493	3.76971	12.1209	1.48457	0.0453523	178.777	42.5243	729.188	15.9434	0.465205	4.03902	30.6617	2.6803	52.5991	5.13351	4.0471	7.75071	8.21714	0.52547	0.973743	15.2537	3.46664	65.6205	0.0354399
Set113	28.1639	12.8101	26.1235	9.66028	10.6924	19.9184	11.8452	26.7688	0.898914	2.05222	0.681451	14.186	1.62985	31.237	5.44384	0.314381	10.2956	8.93445	4.69084	265.675	35.9234	6.90724	25.8966	0.289668	3.91064	0.650039	3.08436	9.94721	1.05087	0.0351795	117.077	48.8554	264.373	11.8518	0.465205	5.7302	51.3561	3.43026	50.4425	4.35841	3.44244	7.56497	7.41456	0.544044	0.408836	16.4375	3.99482	24.4693	0.0629481
Set114	28.8352	25.8976	17.4699	7.64186		20.6923	8.5861	23.7093	0.777992	1.47578	1.98141	16.2568	1.07014	43.4539	3.99224	0.390897	10.2769	8.35711	4.4219	192.996	55.3386	8.05017	25.9263	0.239486	5.83287	0.888046	2.80603	12.195	1.26566	0.0635538	125.504	42.4967	185.454	18.275	2.68476	5.15141	43.9326	4.84532	71.754	5.30754	5.46424	6.90163	6.75983	0.52547	0.73766	16.0948	5.02604	37.3661	0.0354399
Set115	22.6578	16.1665	14.3601	9.98496	4.70736	21.3185	8.4943	24.6455	0.750448	5.08163	4.26423	9.77628	0.977824	53.1166	5.15172	0.52096	11.7549	6.44489	8.85648	76.7833	41.3618	6.13624	23.2277	0.246619	3.48027	0.827532	3.33259	14.013	0.848963	0.0446614	94.471	42.7351	264.373	6.74459	3.57092	5.81365	20.3087	3.35212	54.4203	1.83345	5.60423	6.2012	11.5744	0.46629	0.981464	13.8407	3.87186	36.4284	0.0617043
Set116	23.0999	28.3592	21.3074	10.6169	5.28244	16.5476	12.9642	33.1195	0.722356	4.15929	4.38824	5.2709	1.46465	34.0547	6.25748	0.459431	5.93981	3.12404	2.77531	180.971	41.5365	6.54307	21.3124	0.184751	4.55846	0.650039	2.72838	10.755	1.05087	0.0384649	139.262	55.5387	198.962	11.8518	2.80017	4.83235	42.8194	2.6978	68.1555	5.27646	5.62202	6.32709	6.17228	0.634571	1.71384	13.8407	3.17411	14.4878	0.0410864
Set117	11.5555	12.8621	20.5662	10.4036		27.0711	12.9642	31.4204	0.709821	2.52602	3.51255	14.3552	1.10837	37.7894	6.0195	0.252852	11.2862	4.97232	3.65956	80.3754	41.3618	9.28474	22.397	0.294582	5.27162	0.570338	4.27971	8.23832	1.81634	0.0487082	26.4571	52.4802	778.463	13.7019	3.07539	1.7959	17.702	2.60815	68.2913	1.19446	3.99918	5.70355	8.21714	0.524898	1.06134	24.9825	4.68226	14.4878	0.0491142
Set118	31.0482	14.0296	16.6935	18.1274	17.571	19.5801	19.5583	37.3651	0.637494	5.13144	2.22498	10.9935	1.0062	37.3653	5.28528	0.333838	10.2241	4.97232	2.76687	224.557	43.6786	3.04278	6.75478	0.242805	3.91064	0.909085	4.32439	10.3192	1.28637	0.0308417	181.698	51.5456	261.222	12.2233	2.35726	3.8501	16.0986	2.97605	140.109	1.12721	5.15017	4.93098	5.56884		1.12191	12.8374	3.56044	39.7469	0.0558137
Set119	23.281	18.3793	20.3983	15.8059		17.3946	8.4943	34.0896	0.426646	2.06572	0.908601	11.4354	0.935192	53.0354	5.00343	0.252852	9.14408	5.04103	3.21321	358.339	49.1317	9.12486	20.0859	0.1313	4.55258	0.592454	3.32604	14.013	1.26566	0.0379622	36.3522	47.7154	307.76	16.4435	3.22467	5.68438	47.7994	2.82817	68.2913	3.7219	4.3829	5.87671	6.07758		1.05943	15.143	3.30727	45.9691	0.0554
Set120	24.3187	17.024	34.9682	13.5658		14.5137	10.2373	32.9391	0.481397	4.16899	4.38824	18.2386	1.40016	46.9327	6.03143	0.439028	8.65285	7.11698	7.80827	192.996	41.0989	8.77897	18.5824	0.261423	4.84905	0.378016	2.64546	12.7667	1.4702	0.0225787	82.504	47.4999	191.232	10.2146	3.70725	1.99472	30.6617	2.97605	68.1555	4.71858	4.06038	5.10306	8.21714		1.33898	15.7752	4.57593	54.907	0.0656711
Set121	21.548	14.2807	14.6531	8.42086		16.4185	7.94552	38.9127	0.850156	2.79034	3.05422	12.9839	0.966361	29.7532	5.20496	0.488322	9.14408	5.61837	6.12789	255.053	22.8512	7.518	20.0095	0.210739	3.72237	0.640424	3.97272	11.127	1.52324	0.0433173	142.795	34.4578	185.454	6.08485	3.11411	1.51983	29.2963	2.67336	61.0176	2.35211	5.13919	10.6091	7.14736	0.445185	0.734133	18.1383	4.75021	14.4878	0.0516057
Set122	38.0883	12.8621	17.4699	11.5736	7.99192	21.1055	12.7583	17.4359	0.802341	2.68305	4.3016	10.4198	0.887503	29.7532	5.10313	0.398109	11.9834	5.04103	6.63809	255.053	43.4623	6.57562	17.3083	0.230555	3.91839	1.09784	3.28588	6.05542	0.907552	0.0417842	117.524	54.6848	185.454	13.1104	2.61662	1.97836	22.0245	2.58095	68.7279	1.55209	4.75545	5.61965	16.4931	0.632785	1.57553	25.5305	3.99482	62.3773	0.0543759
Set123	25.4854	12.8101	20.242	11.5736	5.28244	16.0776	17.6864	23.077	0.561354	3.98692	4.38824	14.0857	1.32924	38.5761	4.40548	0.314381	13.2182	15.7264	4.703	231.505	43.5072	10.3341	32.8069	0.232176	3.17335	0.698009	4.48387	8.24188	1.49688	0.0411144	43.1047	50.166	402.003	6.64757	2.02583	6.65791	19.2102	3.35212	61.7512	1.19446	4.69034	6.86535	8.82599	0.52547	0.408836	28.2675	2.99781	16.6333	0.0561883
Set124	22.2766	13.4	17.391	7.94314	5.89144	16.4764	5.89367	31.625	0.722356	4.37558	4.26423	16.9885	1.04367	46.9327	6.2446	0.465009	10.3076	7.83154	3.52067	171.795	46.1618	8.05017	16.432	0.284755	3.91064	0.489567	4.17773	11.3872	1.50738	0.0453523	32.9524	43.2959	913.354	4.40604	3.60618	5.5712	30.6617	4.373	58.2886	2.07473	5.78013	6.3007	14.1483	0.512803	1.61658	18.5095	4.25852	63.3392	0.0499717
Set125	24.3187	19.4564	14.3601	8.99503	10.918	21.194	15.5777	33.1195	0.733594	2.68305	4.28978	14.7971	1.17614	18.3846	5.13624	0.746788	9.94538	5.51797	5.81168	368.165	48.5701	6.73109	29.4132	0.294582	5.93159	0.748717	3.73243	10.1177	0.735787	0.0445257	87.564	47.5046	306.389	8.98974	0.465205	4.52236	33.1188	2.6803	67.0319	1.19446	4.66214	5.80082	18.1591	0.655106	1.12191	17.5593	7.31346	91.6372	0.052938
Set126	14.7239	14.404	15.4589	10.0519	12.161	19.2292	21.0893	17.4359	0.635725	2.02792	3.05422	14.3552	0.910272	40.8045	5.36436	0.465009	8.37201	21.4971	2.59049	203.655	34.114	5.32287	31.1429	0.256646	6.67809	0.909085	4.01795	12.1592	1.01108	0.0359244	34.7636	47.053	632.597	12.4837	4.01121	5.45327	29.2573	2.55629	71.4299	1.16482	4.2374	5.10641	7.6024	0.605182	0.973743	28.8581	5.16313	40.6224	0.064992
Set127	23.1538	13.1132	18.0026	9.50531	10.1173	20.2538	13.4077	18.1299	0.520461	4.8189	4.83369	10.4198	1.18799	33.4292	4.24061	0.477056	9.14408	6.0953	7.83388	262.531	51.1975	5.293	23.2251	0.208484	5.61405	0.888046	3.93678	11.1279	1.7474	0.0311632	32.9524	54.5044	811.659	13.3937	4.28558	5.16378	38.7418	2.53186	47.4708	3.13109	5.46424	5.66803	17.7184		0.765373	16.9134	4.57593	34.4693	0.0417102
Set128	39.8572	26.9118	19.1713	10.0156	10.918	23.6571	12.5995	31.625	0.637494	6.00061	6.4646	15.1261	0.887503	42.6372	3.98822	0.498756	12.7835	3.06696	9.3466	195.183	53.985	7.79008	24.1549	0.22114	5.46502	0.766495	3.05417	8.87919	1.26566	0.0565693	47.9301	51.0198	402.003	6.01593	0.465205	6.53768	18.5929	2.72223	58.2071	4.42567	5.51173	7.36729	7.6024	0.731892	0.408836	24.8611	4.86288	30.2284	0.0554752
Set129	25.4854	21.314	26.357	9.28566	13.1611	22.9371	21.6042	21.1314	0.750348	2.76867	3.05422	6.72593	0.887503	18.3846	5.00343	0.43241	8.01221	5.7518	3.418	212.495	46.1618	7.79008	27.8467	0.234979	4.04632	1.38167	2.60365	9.94721	1.52275	0.0311632	36.815	53.6921	264.373	8.89938	3.75932	5.58094	16.396	2.66519	75.2166	1.19446	4.00224	5.30546	20.2114		1.08561	18.8538	3.26207	29.6478	0.0554
Set130	14.2279	5.61149	16.136	7.64186		20.6831	8.4943	24.6611	0.657497	1.36277	2.1158	14.0857	2.00019	86.6687	5.43431	0.56215	9.3145	5.04103	5.73796	80.3754	36.635	11.7756	25.3064	0.215272	2.54183	0.721977	2.16515	5.41812	1.66949	0.0341458	39.242	42.4967	344.306	12.7962	4.23906	5.27637	41.2747	2.62991	144.689	3.7219	4.75567	7.86829	6.47966	0.524898	1.06134	39.9135	3.30727	42.6624	0.0491142
Set131	23.1538	6.63741	21.7895	10.537	3.64827	17.569	8.67791	24.6455	1.02612	2.12222	5.6821	16.0853	1.50086	53.1166	5.60775	0.471351	8.99574	10.9612	7.49225	192.996	35.9234	5.90769	17.3083	0.284755	5.47114	1.12092	4.66134	13.751	1.29545	0.0342139	158.757	41.6428	272.103	13.5435	3.82799	5.859	22.33	2.6551	59.1088	1.47184	4.9366	6.90163	7.8296	0.595925	1.08561	25.2323	3.44292	45.9691	0.0561883
Set132	25.0275	13.5145	26.357	13.7459	0.722208	17.4537	7.94552	17.1663	0.544206	2.8964	1.56679	14.0857	1.09506	36.9902	5.1065	0.304738	12.908	7.47668	7.80827	207.21	36.6463	7.05662	30.2895	0.278002	4.63848	0.627923	3.05417	11.0621	1.64265	0.027175	39.5891	55.7495	782.085	11.8934	4.01121	3.95769	18.9128	3.24934	95.1628	1.90972	5.83397	5.32357	7.44207	0.476426	1.31213	29.4861	5.50768	25.4071	0.049828
Set133	23.7244	22.1298	19.5649	14.3864		20.5785	17.1402	28.0887	1.01319	4.0658	4.17074	12.1371	1.09348	29.7532	4.77195	0.385724	11.4569	3.36951	5.74644	180.971	41.1101	6.40482	20.0859	0.273089	5.16649	0.744379	1.75238	13.0317	1.36249	0.0317948	108.61	34.4578	408.271	16.8918	1.79554	1.58153	41.2747	2.97489	61.7512	4.0877	4.62019	8.22831	6.53812		1.17486	27.3523	3.9238	19.3092	0.0547607
Set134	14.7239	17.3779	36.0911	17.4497	5.89144	21.7865	12.8853	20.6947	0.850156	2.19345	4.6072	15.9055	1.26909	28.3829	4.77195	0.262495	6.3852	6.01386	2.59049	54.0992	42.9204	7.37662	30.6565	0.1313	4.04632	0.627923	3.17309	17.8528	1.25472	0.0302683	121.78	42.4967	450.1	11.9627	4.26131	5.7504	29.2963	2.2881	142.532	2.56323	5.62218	9.71383	5.649	0.546002	1.21359	26.2769	5.16313	77.3527	0.0687863
Set135	29.9462	17.3779	21.7895	9.6645	10.918	19.3637	12.5995	16.4723	0.454819	3.6606	5.20435	10.867	1.26453	54.602	5.24165	0.433047	5.86564	3.12404	2.9312	182.417	49.1317	5.90239	25.3064	0.245989	3.49519	0.744379	2.37474	15.0232	1.57738	0.0423012	47.0917	44.4462	885.364	18.8855	3.36124	3.95769	46.5706	3.31048	72.6557	2.13436	4.0471	6.60295	14.0922	0.731892	1.05943	29.115	3.85561	67.4492	0.0540627
Set136	14.7239	16.6197	14.3601	19.5641	19.4307	21.9528	13.1456	24.5323	0.549093	2.68305	2.37795	18.2617	0.966361	12.2564	4.77195	0.955206	7.97687	7.83154	6.63919	66.1615	45.0624	6.32316	29.4132	0.245989	4.63848	1.20459	3.40721	8.9921	1.65621	0.0445257	94.3476	50.5631	285.474	14.6063	3.80381	6.958	36.9196	3.26773	78.1533	2.39093	5.15479	6.63443	7.44207	0.415482	0.408836	17.1496	4.37169	36.3816	0.0639479
Set137	23.7769	20.4823	19.7537	15.8059	7.99192	21.4978	8.67791	16.7419	0.561354	2.90641	5.20905	16.6425	1.13414	55.2275	5.37679	0.493212	8.08943	9.26544	8.08006	56.2863	41.6274	3.80722	34.2486	0.273226	4.59804	0.745979	3.73299	7.2326	0.684136	0.0385803	30.901	42.9534	729.188	7.86716	0.465205	1.97836	29.4648	3.55941	53.1715	2.09552	4.80267	7.38755	8.83581	0.632785	0.613253	16.0663	3.56044	23.2616	0.052938
Set138	11.5555	12.8621	26.357	7.94314	13.1611	20.0575	21.5342	25.484	0.839735	2.3983	3.2446	16.2568	1.10928	24.5128	4.93923	0.549852	11.9791	9.30412	3.67655	231.505	37.3073	6.32316	7.10464	0.243208	5.83287	0.787185	2.80603	24.0335	1.12318	0.0264235	105.21	50.5631	219.785	8.98974	0.465205	4.03902	24.1521	2.62991	136.334	1.74922	4.04419	6.63443	8.15828	0.366131	0.408836	13.3133	3.32539	40.9547	0.0548515
Set139	30.3403	17.2914	21.7895	8.42086		21.9528	14.7918	21.6465	0.573616	2.36355	4.16763	16.6425	1.20259	12.2564	5.45333	0.398109	10.1951	6.0953	4.4219		35.9234	5.90239	19.1624	0.1313	3.91064	0.378016	4.54556	7.86991	0.886045	0.0445257	142.152	52.0305	1338.43	16.3189	3.5187	4.03902	49.1953	3.55941	66.4207	6.07628	4.06038	7.44762	7.73804		1.17103	16.0948	3.94658	26.2761	0.0496407
Set140	41.004	13.0037	22.7318	7.64186		22.7311	14.5174	16.7419	0.520461	4.24629	4.32623	15.897	0.987577	12.2564	5.04189	0.437051	11.2956	5.9061	8.89903	56.2863	56.6743	8.38151	31.2842	0.334478	5.83287	0.684396	6.61676	13.9354	1.49165	0.0402038	49.9815	49.5241	219.785	4.40604	3.54481	3.71707	52.9481	3.47642	115.109	4.82918	5.14478	5.69174	8.21714	0.533907	0.408836	15.2537	3.81891	54.7429	0.0549422
Set141	14.7239	15.8885	33.6464	14.3864	12.5521	18.7536	19.2063	24.574	0.952465	3.7917	0.4543	4.36509	1.09506	39.5574	5.20496	0.473742	11.3046	9.65357	7.14862	224.557	43.5185	4.09816	26.3393	0.208484	4.58634	0.835155	2.80603	9.25117	0.682409	0.0347001	281.876	42.4967	913.918	9.29817	3.64917	5.9505	19.0079	2.58095	44.7418	5.75326	5.26249	5.72395	10.0357	0.635622	0.747223	14.4007	4.24246	23.2616	0.0417102
Set142	32.83	24.3121	19.1669	13.1377	4.70736	22.7966	10.1248	31.4423	0.977652	1.4214	2.1158	16.0769	1.19983	35.8814	4.24061	0.44269	9.36261	7.40223	5.59208	68.3131	105.809	7.79008	17.012	0.204182	4.04632	1.08306	5.11863	14.844	1.36439	0.0384649	111.5	42.5243	300.612	6.57865	3.62591	5.92816	29.2963	4.7622	67.356	2.56323	4.5202	7.9531	5.11686	0.446723	0.408836	34.6996	3.26207	40.6224	0.0617043
Set143	25.142	15.9154	19.1713	9.28566	6.13217	21.4978	8.67791	25.6274	0.534777	3.98034	0.908601	12.3986	1.35034	28.3829	5.7017	0.473742	10.2243	5.51797	6.48835	326.167	47.6734	6.03223	20.0095	0.233796	5.33438	0.741429	2.80603	9.62941	0.815374	0.0236236	95.8705	51.5456	387.169	14.1062	3.58646	5.22585	20.5162	4.0495	50.4425	3.12071	3.18193	8.58981	7.41456	0.533907	1.53204	41.0019	3.81891	45.9691	0.0540627
Set144	24.3187	13.1488	19.1713	22.7682	11.9771	16.4185	13.857	18.667	0.644952	4.06225	3.2854	10.5296	1.10928	66.3375	4.10691	0.437051	8.6891	7.96897	8.7113	254.061	37.7261	5.8442	33.4346	0.16769	4.59534	0.572844	3.32693	10.6901	1.69692	0.0417842	26.0755	41.6704	450.1	12.9383	2.63216	4.37371	17.4046	3.88158	65.9989	2.44015	5.58654	5.43905	7.635		0.869158	17.4408	3.84622	38.5825	0.0669465
Set145	25.2763	15.681	24.5387	8.96021	10.1173	12.2921	12.9711	28.024	0.699234	2.20383	3.2854	16.9217	1.23779	35.8814	3.99224	0.398109	4.53215	7.53376	4.08027	224.557	43.6786	7.7209	27.8467	0.24761	2.6073	0.747348	3.05417	6.4274	1.37681	0.0263851	87.1825	55.5387	334.942	10.2421	3.01398	5.9505	22.8462	3.35212	67.9672	1.52245	4.03676	6.28892	8.93797		0.408836	18.5626	3.9416	54.7429	0.052938
Set146	35.174	20.0779	14.6531	9.84463	3.64827	16.0776	4.82984	32.4061	0.888347	1.47578	5.21587	17.9295	1.32924	58.7636	5.25652	0.398883	7.18311	10.8263	3.65956	420.397	31.4145	8.13444	6.1748	0.215272	4.71785	1.32589	2.85051	16.8122	1.10411	0.0453523	50.4915	50.4809	279.697	15.9113	3.58646	4.37371	18.8004	2.84914	53.8092	1.47184	4.45567	8.43289	18.6547	0.614518	1.08561	13.3133	4.52221	53.7512	0.0549422
Set147	33.7169	19.0852	22.23	11.5736	12.5521	17.8833	13.1456	18.667	0.855035	1.44859	1.98141	16.1137	1.41109	42.6372	4.98444	0.621195	7.66225	6.3164	4.4219	251.681	47.8387	5.74129	21.9568	0.247613	4.97353	0.769043	3.94673	10.3192	0.734501	0.0407971	101.322	55.0027	219.785	8.9683	4.09286	1.88713	32.7869	3.74393	54.4203	1.52245	4.54589	6.95141	5.64015		1.12191	19.5128	4.12493	42.6624	0.0627407
Set148	22.5236	16.6776	17.7676	11.4365		20.8354	16.2141	32.4061	0.710795	2.51585	4.7527	10.8586	1.19418	98.0847	5.83946	0.560299	8.56885	5.57505	5.74644	219.443	35.4979	7.96891	22.2978	0.270488	5.65611	1.24501	3.05417	13.751	1.26558	0.0235967	43.6918	42.9809	793.298	10.4413	3.28989	1.99472	25.652	2.97605	62.4548	4.75619	4.0724	7.44762	7.6024	0.546002	1.39271	15.143	3.43385	37.3661	0.0508919
Set149	23.7769	5.93309	17.6636	14.7018		14.0306	10.4087	17.8486	0.699234	2.02792	7.49444	20.5876	1.12834	48.7338	5.34558	0.523771	7.02007	7.53376	2.9312	77.9955	45.0624	8.89809	33.4823	0.178726	2.6073	0.888046	5.2158	6.05542	1.22958	0.0378103	160.786	51.6358	247.715	6.74459	2.88808	5.82057	43.9326	2.53186	99.1727	3.13109	4.5202	6.40177	6.47966	0.606062	1.95431	15.2537	3.44292	34.1808	0.0534435
Set150	24.8932	13.5664	20.0977	9.6645		21.648	14.6057	22.1316	0.699234	2.82239	0.4543	7.63173	1.14115	48.7654	5.00343	0.605115	7.56582	6.15238	2.69315	208.821	36.6463	8.29808	18.5824	0.233796	3.07975	0.888046	3.18239	10.755	1.12154	0.0441794	101.322	50.166	804.414	12.3974	3.31543	3.94133	42.5806	3.79168	50.4425	2.73726	4.03809	6.22965	6.75983	0.605182	1.20088	28.9758	3.85561	36.5853	0.0491142
Set151	24.9489	22.1726	23.5122	12.395		16.6212	12.1395	26.1573	0.699234	3.30361	2.58642	15.6688	1.32924	18.3846	6.03143	0.532283	12.2438	5.51797	6.93035	71.9051	39.11	8.05017	19.156	0.289668	4.58634	1.15737	3.50045	8.24188	0.815374	0.0440125	82.504	60.9474	286.937	8.98974	3.07539	3.71707	20.3087	3.06058	54.7445	1.90972	5.28901	6.22965	9.28778	0.436587	1.41044	19.5128	3.31633	65.4847	0.0669596
Set152	34.8254	11.1303	16.1559	11.9467		12.6016	14.7126	34.0896	0.573616	3.72627	0.4543	23.7706	0.910272	12.2564	5.19693	0.46094	13.2451	8.85299	5.38254	183.629	41.5365	9.43698	17.012	0.233796	4.21312	0.520358	3.69922	16.0376	0.815374	0.0385853	101.224	50.9847	286.937	6.34579	0.983918	1.58153	38.7418	2.61903	64.4802	2.00748	5.09223	6.90163	16.0336	0.475546	0.408836	17.1496	3.65104	64.6703	0.0561883
Set153	31.1824	6.43539	36.0911	9.66028	12.4018	23.2566	12.1395	22.383	0.481397	3.57968	3.19001	14.9023	1.3385	28.3829	5.23967	0.568699	8.81668	9.48197	6.25692	45.6645	47.6734	4.82435	21.027	0.336413	4.58634	0.684396	2.93371	6.05542	1.61753	0.0192319	47.0917	50.5631	300.612	12.4837	3.15596	4.03902	18.8004	2.72223	53.7439	2.73556	5.63981	8.78001	8.60554	0.556138	1.53082	16.1463	4.05525	50.212	0.0544731
Set154	13.5976	18.7404	20.254	19.1822		16.6718	6.55025	32.4061	0.754526	4.79185	0.4543	10.5296	1.26453	59.5877	3.99224	0.46457	9.14408	5.9061	5.74644	195.183	51.1862	6.02736	15.7227	0.198564	4.55846	0.650039	4.30403	12.9094	1.28637	0.0255322	32.9524	50.166	893.094	15.9939	3.85367	6.79533	24.7574	4.18274	61.7512	3.13109	3.20588	8.05569	6.9901		1.99292	17.1496	2.52931	57.2669	0.0637771
Set155	22.2766	20.9066	18.361	10.4036	0.722208	16.4185	8.67791	36.3201	0.792806	3.7917	0.4543	10.0877	1.19983	38.5761	5.16659	0.671588	6.75594	7.89839	5.63529	239.847	41.1101	5.60371	21.817	0.261596	5.88925	0.975284	3.36636	16.4249	1.89293	0.0511127	56.2712	51.0198	705.322	13.9279	3.45783	5.47336	40.9773	3.89458	59.7824	4.32331	5.51173	6.40177	7.14736	0.555259	1.19373	28.7949	4.92448	34.1808	0.040175
Set156	28.1578	16.7728	25.9796	10.0519		14.4106	8.5861	14.0111	0.799883	3.08833	3.51255	12.0781	0.775324	38.5761	5.1065	0.64896	7.48967	8.28839	3.65956	358.339	53.5496	5.67513	20.7492	0.184751	3.80898	0.716557	1.68485	14.9447	1.73237	0.0402038	130.868	43.2683	247.715	6.57865	3.75777	4.78361	53.5684	2.62991	130.054	1.4422	4.28365	7.44762	9.28778	0.366131	0.858539	17.1496	3.62692	60.3322	0.0538493
Set157	28.7549	12.8605	21.7895	10.0156		14.5655	8.4943	25.9691	0.738186	1.36277	1.75426	16.5843	1.03739	37.3257	4.85975	0.532283	9.14408	8.35711	6.76225	171.795	59.9374	7.4159	17.7758	0.283621	5.61405	0.592454	5.00317	16.7556	0.956715	0.0372989	36.815	51.4765	264.373	4.40604	2.9885	1.99472	22.8462	2.61903	60.0823	2.60694	3.82383	6.78614	8.21714	0.463452	0.657648	17.732	4.57593	42.1874	0.0561883
Set158	30.797	6.43539	19.2965	7.61052		12.6016	14.443	32.1934	0.855035	2.54516	0.908601	14.9795	0.935192	12.2564	5.60775	0.299537	10.7525	3.36951	4.69084	57.4984	31.4145	6.71213	26.8158	0.284629	5.19545	0.591392	4.65086	17.5565	1.37681	0.0366398	154.762	55.8636	408.271	4.7359	3.5896	4.2409	39.9217	2.97605	163.305	2.51951	4.85401	7.44762	6.17228	0.533907	0.817671	15.2477	3.48676	25.4071	0.0451827
Set159	21.548	20.673	25.9796	17.2917	5.28244	21.648	10.1248	21.1151	0.722356	2.36355	2.1158	14.0841	1.29945	12.2564	5.20496	0.46671	15.5862	7.09968	4.4219	57.4984	46.1618	7.75549	22.2978	0.286808	4.55846	0.592454	4.18257	16.0376	0.815374	0.0385803	88.8486	48.8554	314.028	13.7019	2.15519	3.67172	31.9942	3.68621	58.2071	2.07473	5.8045	5.0187	12.7182	0.445844	0.765373	34.4887	3.56309	61.2009	0.0620906
Set160	23.7769	15.9154	36.1277	14.3864		20.8354	8.4943	21.1314	0.774695	5.49408	2.1158	14.0841	1.32924	54.602	4.07815	0.54682	8.37201	8.28839	6.53705	67.1452	22.8512	7.7209	33.4313	0.2383	3.91064	1.15204	4.34051	9.31342	1.48129	0.0467243	95.8705	51.4765	376.288	6.74459	0.465205	6.65925	30.6617	3.39892	58.2886	5.08819	4.09932	8.27735	12.6709	0.436587	0.871629	17.4408	3.56309	48.4976	0.0500625
Set161	27.8253	20.7335	14.3601	11.6907		19.5784	17.1402	18.667	0.789394	4.66026	3.51255	16.8155	0.887503	40.8045	5.07437	0.706857	10.7525	2.59002	3.65956	257.24	54.3397	5.38184	18.2325	0.301163	5.5514	1.04085	1.48476	6.4274	1.01044	0.0250706	116.729	52.1065	646.104	6.08485	2.34038	1.58153	27.4742	2.43308	68.2913	3.13109	5.60423	5.43905	15.426	0.546881	0.408836	17.732	3.81891	50.212	0.0637771
Set162	33.7169	13.0613	18.9727	14.5441	7.99192	13.538	14.6354	28.024	0.65181	3.83356	0.908601	13.1783	1.11068	33.4292	4.9961	0.477056	6.46532	5.53692	3.418	330.489	48.0106	9.43698	6.1748	0.16769	3.91839	0.891319	3.08956	12.1372	1.60294	0.0301718	40.2148	51.4765	902.473	8.9683	2.74807	6.04608	43.7953	4.07393	75.2166	2.95501	4.98343	5.10306	5.40988	0.51564	0.910345	16.4375	3.62692	13.5502	0.0572425
Set163	24.9489	13.1132	16.6935	10.9886		19.2797	17.0579	20.6947	0.869352	3.72156	6.0351	16.2697	1.25868	39.5574	4.95409	0.398109	6.75594	6.0953	7.60476	223.035	34.114	8.22499	37.174	0.247613	4.3428	0.779562	3.37638	9.31342	0.735787	0.0536559	109.183	51.0198	676.769	7.46837	3.21859	1.152	41.5134	2.58095	122.582	2.95501	4.76916	5.10641	9.36795	0.79391	0.765373	38.8703	3.99482	57.5682	0.0617043
Set164	13.4634	18.8152	15.1859	22.6796		19.7239	8.21991	36.9172	0.870549	4.08588	4.8683	15.239	1.04253	66.6367	5.01508	0.54682	8.65285	8.4776	9.14203	207.21	41.7993	5.90239	25.8966	0.239486	3.41479	0.748717	2.64546	6.05542	1.69692	0.0368222	98.3336	48.2764	408.271	10.2146	3.9739	1.152	20.3087	2.7921	76.1183	1.82947	4.34908	5.86479	7.52224	0.524898	0.765373	12.4663	3.48676	21.4547	0.0416129
Set165	22.6578	18.0822	28.9403	14.7018		20.3039	7.94552	24.5777	0.686319	3.66892	3.2854	6.72593	0.821661	12.2564	5.48905	0.500557	7.48967	5.7518	3.1395	171.795	53.985	6.54307	28.4897	0.270488	2.54183	0.609633	3.53198	10.7516	1.28637	0.016331	49.9815	48.2764	887.498	15.5128	2.11226	4.30872	39.9217	2.67336	75.2166	2.44015	4.47562	4.45373	7.41456	0.415482	1.06134	15.7752	3.9707	29.6478	0.0514703
Set166	33.7169	16.352	20.8254	7.13157		22.2174	12.8853	19.6306	0.786256	5.22704	5.17512	12.1371	1.05228	52.4098	4.53746	0.656103	6.3852	6.81443	3.65956	56.2863	57.4391	6.02736	31.1141	0.242805	5.14985	0.603636	4.18257	11.3872	1.7132	0.0488083	36.815	46.5072	805.882	8.89938	0.465205	1.7959	21.024	3.9163	79.4643	2.13313	4.34908	7.90764	6.75983	0.436587	0.613253	25.4583	3.56044	27.5024	0.0526484
Set167	29.356	21.653	30.8685	12.7331	5.52317	21.648	6.55025	39.1444	0.699234	4.03362	0.4543	14.3552	1.30969	42.6372	6.45984	0.561357	7.34758	5.53692	4.04073	213.707	48.5701	5.60371	17.012	0.320898	3.83304	0.684396	2.19892	12.1372	1.59006	0.0251246	98.3336	47.5046	273.43	15.5378	2.42013	1.56518	23.9446	3.39892	75.2166	2.45818	4.77595	6.8555	17.1477	0.53107	1.32948	31.9024	5.31457	55.2835	0.0505955
Set168	31.1824	17.1308	17.391	7.09675	19.4307	23.0511	10.4087	23.7093	0.590586	3.761	3.05422	15.9139	1.37135	34.0547	5.50828	0.616172	10.3239	7.11698	8.33013		50.3729	9.01195	26.466	0.234979	5.14985	0.888046	3.25212	9.94721	1.79666	0.016108	125.643	58.5289	170.408	4.96876	2.93098	5.07209	22.33	3.67043	57.3533	2.13436	4.47175	10.0689	8.82599		0.408836	22.6769	3.99482	26.6702	0.0560083
Set169	22.8511	24.9898	20.0977	15.8059	10.6924	14.0306	13.8198	29.6547	0.691859	3.85732	7.49444	9.41198	1.17614	50.1812	5.41897	0.54682	6.3852	3.18112	4.33882	253.773	41.1101	10.0566	19.9806	0.246619	4.58634	0.667218	3.61099	6.05542	1.26558	0.0385803	31.2826	50.7739	178.138	4.7359	2.45163	5.82142	46.4979	3.55941	96.7381	2.25833	4.5202	7.30369	6.31679		0.910345	15.143	2.99781	64.535	0.0695943
Set170	27.8738	18.3793	16.1559	9.10553	4.70736	16.6212	14.6057	24.6638	0.976715	3.91871	6.08969	15.239	1.21215	12.2564	5.02702	0.674031	4.53215	6.0953	2.51676	55.3113	51.2737	13.1137	18.5824	0.267101	6.19721	1.42113	3.98849	16.0127	0.774937	0.0255322	117.077	54.5044	286.937	11.9627	2.57185	4.41478	29.2963	2.97605	133.605	4.42567	5.51114	6.46756	11.1335	0.43375	0.408836	16.2038	4.91829	38.5825	0.0547607
Set171	21.1046	13.4	14.2158	9.66028		19.2797	12.9922	24.0921	0.900183	6.08113	4.50687	15.897	1.50086	28.3829	3.94301	0.644317	10.353	6.33749	7.14433	203.655	41.7092	7.78599	19.1624	0.230555	4.55258	0.745979	3.25212	11.3872	1.45504	0.0299487	127.468	50.4809	170.408	11.4316	2.78657	1.97836	24.46	2.51014	170.786	2.45818	3.79987	7.30369	13.6162	0.632785	1.12191	13.8407	4.2344	26.2761	0.0543636
Set172	24.3187	13.5145	20.8254	18.2062		9.61242	10.3169	24.9307	0.71872	1.47578	1.5122	16.2568	1.09506	28.3829	5.15573	0.679777	7.18311	11.9962	8.22663	430.342	35.9234	4.32325	34.1362	0.178726	5.44083	0.650039	1.68647	13.776	0.838608	0.0402038	84.986	56.0436	376.288	4.33711	2.90445	4.09283	18.5929	3.89054	53.7439	4.25606	5.78013	5.10641	6.09212	0.395834	0.747223	16.0948	2.28917	27.6079	0.0445582
Set173	25.7723	18.6631	23.5122	11.5736		11.973	6.55025	24.5323	0.799883	3.7917	4.65522	5.82012	1.09506	54.602	5.7017	0.532283	5.93981	3.42659	3.03683	55.3113	38.9984	10.2946	15.7227	0.266	5.3438	0.680845	2.77363	17.8528	0.886045	0.0251246	41.6405	48.2621	170.408	14.9357	2.80017	6.65925	24.46	3.8883	59.5099	1.87106	3.60056	8.288	11.1335	0.445844	0.747223	16.0948	4.36179	48.3406	0.0496407
Set174	23.281	17.2914	15.1859	11.836	5.28244	22.7921	5.52748	33.1195	0.626217	3.57968	3.05422	16.2697	1.17614	43.9176	3.94301	0.685523	8.26193	6.3164	6.76225	54.0992	54.8716	8.05017	17.3083	0.270488	6.30978	0.748717	4.81939	14.0997	0.956715	0.0272327	88.8486	55.9954	164.631	11.8157	1.62589	5.36289	36.5202	3.55941	53.7439	4.75619	4.47562	6.28892	6.75983	0.415482	1.73574	17.4408	3.81891	16.6333	0.0451827
Set175	14.0936	6.43539	17.4699	8.96021	3.88901	21.7094	9.09141	16.2027	1.07801	3.4697	2.1158	19.9086	0.935192	12.2564	5.07224	0.477056	9.06991	7.40223	2.9312	204.83	35.4979	10.8238	20.0095	0.30365	5.01358	0.998907	1.75238	9.3099	0.734501	0.0334542	36.3522	44.4462	825.237	11.8518	3.7936	3.52815	16.396	3.95508	51.0149	4.68067	5.60423	7.30369	8.57756		1.60859	15.2477	2.28917	26.6702	0.0617043
Set176	13.4634	12.1229	16.1559	9.14034		11.973	18.5412	19.4736	0.75196	1.69535	3.66583	18.336	1.09953	46.9327	5.4041	0.40054	12.3961	2.6471	5.63529	182.417	38.9984	7.54041	29.5185	0.135705	4.79136	0.603636	3.8129	12.6597	1.20038	0.0367368	158.757	50.7739	429.185	12.7962	1.60664	4.35407	46.1414	2.61903	57.3533	5.15805	5.61425	7.63039	8.21714	0.546002	0.858539	13.8407	3.60608	53.138	0.0620906
Set177	39.9375	17.024	16.8378	15.8059	5.52317	21.648	13.857	17.8486	0.870549	5.23871	5.21033	16.1424	1.10928	38.5761	5.99411	0.532283	6.78416	7.15676	5.22666	59.8784	36.635	5.90239	31.7244	0.178726	5.20824	0.745979	2.3702	13.7124	1.01044	0.016331	133.758	46.4796	282.046	11.4169	3.81331	1.90349	25.8559	2.62991	63.3265	4.25606	5.09223	9.11836	9.28778	0.494536	1.65668	16.0948	4.35876	21.4547	0.0569913
Set178	11.5555	7.34172	26.357	10.0156	5.52317	27.0799	5.89367	31.2159	0.870549	4.79185	4.3016	14.3552	1.19983	50.1812	4.10691	0.433047	7.56582	3.12404	2.9312	45.6645	51.1975	5.90239	37.4735	0.233796	3.48027	0.716557	2.4026	8.87919	1.07142	0.0230382	47.0917	51.822	366.067	13.6731	1.89204	3.67172	25.6604	2.67683	80.366	1.74922	6.00478	5.08277	5.95638	0.446723	0.533242	14.4007	3.32539	50.6662	0.0589463
Set179	22.8511	21.6989	13.683	8.92539		19.1564	12.7583	31.0568	0.549093	5.37836	0.4543	10.8586	1.1356	53.1166	5.43431	0.489385	10.0555	5.44925	6.76225	224.557	33.5151	10.4594	15.1427	0.233796	4.3428	0.976653	4.66134	12.1301	0.684136	0.0402038	26.0755	47.053	282.046	7.5373	3.32279	6.03505	39.9217	3.36174	44.7418	2.56323	5.80275	7.30369	7.44207	0.574821	0.747223	14.1319	4.28538	70.8572	0.0445582
Set180	27.9078	15.681	15.3301	7.27689	9.05823	11.973	6.39234	18.1299	0.863257	2.68305	2.6051	13.5244	1.19983	12.2564	4.07815	0.433047	10.3082	2.89257	3.29538	405.191	41.3618	5.36525	15.7227	0.261423	5.99641	0.746926	2.80603	14.9075	0.573028	0.0351795	47.0917	42.9534	355.187	4.7359	3.75932	1.47395	22.0245	2.68321	98.8486	4.68094	5.07362	6.5475	16.5568	0.46629	1.09067	28.8581	3.87186	20.517	0.0598927
Set181	29.4503	7.34172	29.7124	13.8779		18.9537	19.7321	17.8486	0.927004	2.02792	4.3016	19.6889	1.07014	37.7894	4.93923	0.46671	5.93981	5.57505	2.67265	192.805	52.4632	7.33749	28.0919	0.33464	3.83304	1.15736	2.88039	13.776	1.20439	0.048155	130.468	39.4658	1399.54	12.9275	4.03461	5.46288	44.7754	3.55941	75.2166	3.9885	5.65378	6.22965	6.07758	0.436587	0.817671	39.5615	4.112	20.517	0.0418002
Set182	28.8352	5.15833	16.1559	12.201		10.5537	17.7432	21.0987	0.980235	3.8625	2.37795	24.8708	1.04253	37.3257	5.37679	0.518961	7.18311	6.87151	6.79016	66.1615	46.1618	6.7211	19.9806	0.22114	4.79136	0.601912	4.17952	14.844	0.838608	0.0276965	39.6236	42.9809	366.067	6.64757	3.29066	4.03902	16.396	3.49845	115.109	1.90972	3.99918	4.20118	7.635	0.635622	0.408836	20.9258	3.32539	15.6956	0.052938
Set183	12.0515	19.689	30.8685	18.8924	3.64827	20.2538	12.1395	32.6692	0.520461	2.24995	0.4543	4.36509	1.32924	44.5093	5.75018	0.62528	8.79919	3.36951	3.1395	59.8784	56.2491	6.22957	6.52467	0.27266	5.61405	0.909085	2.64546	8.24188	0.848963	0.0301914	22.5944	46.6508	930.028	15.2203	3.45152	1.7959	22.0245	3.89054	50.4425	2.44015	4.2374	6.67065	7.44207	0.445185	0.96979	19.9756	3.31633	42.1874	0.0451827
Set184	41.7326	16.9144	16.1559	18.6038	10.6924	18.4737	4.83917	17.0256	0.906022	2.76867	1.56679	11.9443	1.17233	31.237	4.83787	0.478658	12.6322	3.36951	8.08006	326.167	69.3154	5.90769	31.7244	0.234954	5.9569	0.53355	1.60619	11.0694	0.735787	0.0378103	104.358	50.166	761.17	6.74459	0.983918	5.36759	41.2161	2.62991	176.086	2.51951	4.3829	10.1248	8.93797	0.632785	0.408836	22.2216	4.40396	34.1808	0.0354399
Set185	23.1467	6.18424	17.7676	9.28566	3.88901	16.4185	13.857	17.2952	0.547038	2.02792	3.2087	15.239	1.09953	64.8957	5.58111	0.614037	7.97687	9.55068	4.58817	57.6912	30.4462	7.9851	17.3083	0.24761	4.17993	0.748717	3.73299	10.3192	0.641972	0.0445257	33.3339	48.8554	387.169	7.2103	4.17585	1.51983	22.33	2.61903	65.9989	2.00748	4.55614	10.4431	5.56884		0.765373	15.2477	3.9822	25.4624	0.047023
Set186	25.7723	24.5724	26.1235	15.7292	10.918	16.7906	15.5426	32.5251	0.638401	4.00431	1.75426	7.63173	0.965979	31.237	5.02702	0.473742	9.77967	9.93882	6.63919	183.158	49.7739	8.23268	28.9485	0.230555	5.9569	0.909085	1.75238	8.87919	1.37681	0.0301914	194.038	47.4999	282.046	14.4217	3.15465	5.5712	31.2076	2.97605	68.7279	3.99966	5.29688	5.71205	8.83581	0.533907	0.408836	26.5268	3.02192	54.3458	0.0669704
Set187	30.4977	15.4005	25.938	9.28566		21.4978	19.3547	17.0256	0.840801	4.70088	5.42778	12.3101	0.965979	53.1166	5.43431	0.475992	12.2614	7.77923	6.25692	77.9955	59.8612	8.05017	21.8924	0.21952	5.01358	0.86973	4.06465	10.7516	1.5934	0.0467243	26.4571	41.6428	887.498	15.7105	3.62591	5.36759	48.3927	4.373	70.8187	2.95501	5.78013	6.96906	13.1942		0.408836	14.7719	3.32539	23.2616	0.052938
Set188	30.797	26.8864	16.9617	13.8779	5.28244	16.7185	21.187	24.9334	0.573616	2.76867	2.83509	11.9443	1.16607	31.237	4.94754	0.390897	11.5295	3.36951	6.79016	201.873	53.985	9.20769	26.116	0.246619	4.89182	0.818381	1.75238	8.23832	0.815374	0.0350087	97.9219	47.9614	861.277	6.74459	3.193	1.53618	30.6617	2.45404	52.5991	1.83345	5.20015	6.13289	13.8619	0.463452	0.857058	19.804	4.57082	37.523	0.0617043
Set189	31.5075	17.6188	21.8736	15.7292		20.1301	9.34488	30.709	0.718437	4.08588	2.37795	11.0385	1.38624	31.237	5.37679	0.616704	12.3961	5.51797	3.1395	542.221	41.5365	7.7209	28.4897	0.199778	4.75105	1.02849	2.80603	11.7652	1.28637	0.0303515	208.499	48.2897	258.596	7.28949	2.04556	4.46538	19.0079	2.39036	67.6431	1.09757	4.82566	5.65621	5.40988	0.595925	0.613253	27.8548	4.16258	27.5024	0.0558137
Set190	27.9078	5.61149	23.2729	13.8779	11.3014	11.4472	18.6381	32.2097	0.555767	3.2949	2.64842	19.072	0.996449	18.3846	5.02702	0.413123	11.2246	12.2302	5.74644	68.3487	46.7608	5.60371	15.1427	0.208484	5.90563	0.867953	3.36636	15.0452	1.5934	0.0353633	26.0755	41.6704	156.901	9.53103	3.27681	7.10995	19.2102	2.40788	154.476	1.90972	5.60423	6.13289	8.82599	0.632785	0.65959	27.8548	4.40396	37.523	0.0452454
Set191	11.5555	16.352	20.8254	9.66028		16.6168	7.53824	21.0987	0.699234	5.94658	2.6396	15.9407	1.10837	12.2564	3.98822	0.362368	10.4153	3.12404	5.73686	203.655	52.2913	6.90724	18.1256	0.267935	4.93377	0.677261	4.92415	11.3872	1.28637	0.0506943	39.242	41.6704	355.187	6.57865	3.73731	4.46538	22.5487	3.36174	89.17	1.09757	5.49123	5.36329	5.11686	0.476426	1.31213	19.9756	2.67815	54.3458	0.0545631
Set192	26.4061	12.4073	17.4699	8.92539		21.2694	12.1395	27.7965	0.870549	5.22704	6.13365	25.462	1.09506	18.3846	4.94754	0.413123	10.7525	5.53692	7.11108	56.2863	37.7261	8.05017	18.2325	0.315005	5.60364	0.804084	3.69922	5.41812	1.5771	0.0402038	117.524	52.1065	219.785	6.34579	3.15283	5.83778	31.9942	2.72223	136.565	2.04509	5.12195	5.69174	7.44207	0.445185	0.408836	34.8219	3.48676	19.3092	0.0558137
Set193	25.9101	22.3589	21.3074	10.0156	4.70736	12.7389	8.4943	26.7308	0.863257	4.04572	1.75426	15.6688	1.04522	34.511	5.1065	0.443244	7.18311	14.5328	6.12789	216.087	41.5365	8.71285	27.2667	0.205825	4.57671	0.909085	5.17095	6.05542	1.26566	0.0251246	103.159	49.5241	387.169	13.0291	3.26325	1.58153	24.46	2.45404	47.4708	2.13436	3.42015	7.66726	7.93783	0.556138	1.05943	13.8407	3.86468	72.3487	0.0617043
Set194	11.4212	13.1132	20.8254	9.47297		23.1459	10.2373	17.4359	0.573616	3.5023	4.38824	14.3552	0.887503	12.2564	5.1065	0.366624	12.2438	6.3164	2.9312	182.417	37.7261	7.7209	17.7758	0.234979	4.26029	0.826821	3.53198	15.5304	1.65273	0.0360263	100.495	50.4809	219.785	5.85848	3.56384	3.67172	48.1872	2.97605	115.109	1.19446	5.16634	4.93098	4.21889	0.73473	1.30528	17.1496	3.04488	28.7101	0.0560083
Set195	33.7169	18.8152	25.9796	18.2062		21.9528	16.5249	34.0896	0.774695	3.10369	5.12938	16.9885	1.05228	12.2564	5.88752	0.733185	14.7886	6.44489	6.25098	204.06	49.7739	6.32316	24.7264	0.265956	3.80898	0.826821	1.48476	9.3099	0.735787	0.0344243	26.0755	42.7351	408.271	8.98974	3.07439	5.38395	39.4245	3.6007	62.4548	2.73556	4.71726	8.43289	8.82599	0.635622	0.533242	27.8937	4.48994	37.3661	0.0544731
Set196	14.2279	12.8621	19.1713	10.4036	10.6924	18.4737	14.1068	15.6525	0.710795	2.54452	6.2857	17.9295	1.13809	24.5128	3.98822	0.398883	9.69566	5.50633	7.42115	427.459	33.5151	5.75305	23.7607	0.180346	4.3428	0.650039	2.61413	6.05542	1.42793	0.0301073	29.9382	55.0027	273.43	6.74459	2.74223	1.99472	19.2102	2.68321	142.838	1.74922	4.5202	8.78001	8.93797		1.08561	14.4007	4.26126	76.8175	0.0491142
Set197	12.0515	15.5039	26.1359	9.50531		21.9528	8.67791	18.9203	0.624163	4.14874	0.908601	16.6425	1.03182	37.3653	5.00343	0.523771	9.41987	5.50633	5.21091	255.053	46.7608	5.90239	7.10464	0.21023	4.17993	0.92433	4.62336	10.1177	0.734501	0.0302053	34.7636	56.5393	247.715	8.98974	3.38452	6.28215	30.9731	2.58095	60.6935	2.25833	4.08371	6.56564	7.93783	0.495768	0.657648	25.0031	5.5812	28.7101	0.0560083
Set198	24.9489	6.43539	31.3097	14.3864	7.75119	12.6016	5.89367	21.1314	0.48787	2.57383	2.17039	15.4988	1.13414	18.3846	5.29087	0.639626	8.49902	2.59002	5.74644	250.469	44.0613	5.63382	20.3593	0.22114	5.86954	0.534869	3.17309	7.86991	1.5273	0.0301251	102.015	43.2683	292.926	6.74459	3.63214	6.76906	16.0986	2.62991	63.9079	2.04509	5.2402	6.48567	6.53812	0.536745	0.408836	19.9756	2.93397	53.7512	0.0547607
Set199	23.1467	19.0852	22.9071	18.739		21.7865	17.2734	25.1461	0.573616	1.44859	1.98141	16.2568	1.25269	38.5761	5.62147	0.588314	10.2007	6.01386	5.74644	55.3113	30.4462	6.32316	21.3292	0.261423	4.71785	0.667218	4.58701	10.755	1.01044	0.0250706	162.743	59.5216	170.408	14.9357	3.05804	4.09283	19.0079	3.24934	53.8092	1.13518	5.51173	5.0187	11.1335		0.765373	40.5667	4.52221	26.2761	0.0372176
Set200	14.0936	15.7469	39.8356	11.5736	5.28244	16.5476	5.80187	25.4868	0.983459	3.33194	5.21587	13.8536	1.21215	29.7532	5.13624	0.523771	11.8055	5.04103	7.53104	54.0992	45.31	6.60642	22.2978	0.252142	6.65332	0.645101	1.68647	13.0028	1.14233	0.0385828	101.322	41.6428	273.43	6.41472	4.21725	5.58094	20.5162	3.67976	64.4802	1.74922	5.63981	8.43289	7.6024	0.713625	0.533242	12.8374	5.70549	42.6624	0.0547607
Set201	21.548	24.5071	19.8687	11.5736		16.7354	15.5426	21.1314	0.778537	2.95421	1.75426	21.767	1.09506	40.8045	4.93923	0.62528	8.30996	6.87151	7.14433	338.229	50.3795	7.9851	27.2004	0.219676	4.21753	1.20459	3.16015	10.6901	1.55282	0.0385853	36.3522	68.7861	261.222	11.4316	2.78657	5.49862	18.9128	2.62991	143.423	5.08979	5.5048	7.44762	14.6243	0.51564	0.734133	33.9115	4.45965	50.3	0.0534435
Set202	28.1639	19.6872	17.7676	11.4016	4.9481	23.2566	15.8588	22.383	0.574501	3.10662	5.25237	12.0781	1.29945	43.9176	5.41897	0.528604	6.35698	9.76097	8.19473	219.443	52.9752	6.48722	25.05	0.313908	3.91064	0.641793	2.36951	11.0621	1.60343	0.0368824	50.4915	47.4999	219.785	13.6731	3.13718	6.37318	24.46	3.89355	158.243	1.19446	5.58654	6.90163	11.1335	0.445185	1.08561	15.143	3.56309	25.4624	0.0461029
Set203	29.4903	20.0259	20.5662	11.4365		18.679	11.9429	21.1314	0.850156	5.16652	4.38824	10.0877	0.925439	66.6367	5.12137	0.477056	6.3852	8.96075	3.418	69.5251	45.5628	4.47258	23.2277	0.19416	5.61405	0.414803	3.05555	15.6949	1.48053	0.0322966	149.589	49.5241	376.288	8.10002	1.89204	4.35407	17.4945	2.62991	58.2071	2.39093	4.66214	6.45015	6.83999		0.408836	30.7187	3.86468	36.5853	0.0729791
Set204	28.1578	17.629	26.357	8.99503	7.87416	17.2522	13.6888	18.1299	0.754526	2.02792	1.5122	9.40353	0.765571	12.2564	4.94754	0.540209	7.76464	3.42659	9.68452	317.732	30.4462	7.11904	15.7227	0.270488	6.35694	0.609633	2.64546	13.404	0.735787	0.0372605	90.4849	49.5241	286.937	12.2233	3.50212	4.39006	17.4945	3.76664	54.7445	1.74922	4.87797	6.32709	5.40988	0.64488	0.65959	16.0663	3.17411	48.3406	0.0669596
Set205	14.2279	18.6631	14.5044	13.8779		15.912	14.6354	18.6507	0.927279	4.0658	4.11615	10.5296	1.61864	29.7532	3.86353	0.493212	8.99574	8.67788	7.14433	68.3131	37.7261	5.90239	34.194	0.205825	5.44083	0.787185	2.87694	16.2704	0.573028	0.0326642	94.8525	49.9201	666.928	6.08485	2.35726	4.0522	31.2076	2.8247	79.4643	1.82734	4.73679	5.88853	6.75983	0.533907	0.65959	21.8759	3.77763	35.3776	0.0445582
Set206	25.0275	18.3793	17.7676	10.6169	7.75119	12.2921	8.4943	31.2159	0.65181	4.70088	4.45849	14.9023	0.987577	50.926	5.25652	0.621195	8.79919	8.03325	2.76687	171.795	53.985	5.03473	14.7928	0.273226	4.97082	1.05622	3.05417	11.0694	1.36185	0.0420605	31.2826	64.8364	292.926	11.4859	3.27594	1.4286	22.5487	2.62991	60.6935	1.48484	4.84345	4.93098	14.1483	0.446723	1.05943	29.962	5.0438	28.7101	0.0604093
Set207	22.2766	11.1303	17.6649	8.42086	3.88901	21.7865	7.52227	24.6729	0.56294	4.1025	3.94048	14.3552	0.831414	12.2564	3.77574	0.398883	10.7525	5.96318	4.18293	192.805	50.2696	7.7209	26.8158	0.250522	5.83287	0.748717	3.05417	12.873	1.48053	0.0385853	34.7636	34.4578	191.232	8.98974	0.983918	6.53768	22.1225	2.72223	75.6775	5.0443	4.02314	10.1222	8.19002	0.635622	1.05943	14.7719	5.92866	58.0988	0.0554
Set208	14.2279	20.558	36.0911	19.3126		19.2797	15.8447	23.8225	0.573616	2.73662	4.3016	16.7875	1.04522	43.9176	3.94301	0.68855	8.30996	5.7518	8.43228	233.276	37.3073	4.4961	6.75478	0.234979	6.19721	1.17083	3.94673	9.62941	1.01044	0.0250706	45.0403	52.4802	300.612	6.08485	2.71074	4.37415	18.5929	2.61903	64.4802	4.99866	4.25969	5.08277	8.27018	0.614518	1.53865	13.3133	4.36179	26.2761	0.0548515
Set209	28.1578	15.8885	25.2405	14.5453	12.4018	20.2798	16.5561	21.1314	0.549093	1.47578	3.05422	15.897	0.90052	12.2564	5.20496	0.467075	9.28628	10.8263	2.69315	360.269	40.2435	4.68297	30.0985	0.287068	3.91064	1.21529	4.93956	12.9379	1.12154	0.0276695	43.1047	49.9201	279.697	4.7359	2.92055	1.88713	48.0968	2.97605	77.02	1.90972	4.82566	6.63443	6.07758	0.436587	1.31213	25.5305	2.93397	26.2761	0.0536225
Set210	13.7319	22.3589	20.8254	12.2161		15.7819	12.9711	16.7419	0.590586	2.76867	5.20063	20.3907	1.72914	33.4292	5.01508	0.475992	8.49902	8.51018	2.69315	326.167	36.635	6.48663	25.3064	0.284755	5.45943	0.909085	5.52133	9.94721	1.45504	0.0301073	99.1731	56.0436	314.028	6.74459	2.15519	6.6575	23.2314	2.67336	47.4708	1.4422	4.45567	9.14551	7.90977	0.366131	0.734133	19.9756	3.55262	13.5502	0.0540627
Set211	14.7239	13.5664	20.5662	8.92539		15.6264	3.97431	23.7093	0.722356	2.68305	0.4543	16.3573	1.09953	37.7894	4.98444	0.471883	8.81668	6.15238	3.65956	231.505	50.3795	4.09816	28.512	0.230555	5.44083	1.0486	3.94673	12.2724	1.72338	0.0230382	31.2826	69.6307	666.928	6.97745	2.48417	6.09323	17.4046	2.62991	59.5099	1.16482	3.9382	6.78614	6.31679	0.595925	1.09067	15.143	2.68721	59.9932	0.0560083
Set212	14.7239	16.7728	32.3545	7.61052		24.5217	10.3169	18.1299	0.754526	3.34652	3.51255	7.63173	1.04522	36.9902	5.19693	0.605115	8.79919	2.6471	4.18293	192.805	52.9864	4.47258	32.4871	0.257732	3.80898	0.861495	1.75238	7.49542	0.815374	0.045656	53.3813	59.6746	666.928	14.9357	4.59169	5.82576	22.1225	3.37309	60.0823	2.60694	5.49123	5.10306	8.82599		1.30528	16.0663	4.52221	61.2009	0.0606763
Set213	36.8207	17.1308	28.4582	7.13157		22.1341	8.67791	22.1316	0.549093	3.62748	4.34492	14.3552	1.32153	47.25	6.89622	0.523771	10.1951	8.51018	5.74672	315.545	35.4979	7.68975	32.6007	0.33464	4.41237	0.748717	3.05555	11.6351	1.21127	0.0432318	50.4915	48.2621	258.596	8.98974	3.10714	6.5256	35.1058	4.20104	66.4207	2.95501	4.18473	6.83864	5.649		1.30528	16.4375	2.67815	23.2616	0.040175
Set214	25.2763	13.4	20.0977	14.3864		22.6047	15.1764	17.8486	0.863257	3.73745	2.83509	11.2313	1.04522	62.6028	4.53746	0.366624	6.3852	6.62275	4.4219	182.417	47.6734	7.79008	30.4351	0.27266	4.3428	0.765068	3.17467	30.4667	1.42953	0.0351795	95.7254	51.3348	402.003	4.7359	3.82799	5.36759	17.4945	2.62991	58.2071	5.39738	4.66214	7.47142	8.57756	0.52547	0.657648	16.1463	3.99482	29.6478	0.0542201
Set215	35.02	14.7339	22.0623	11.4365	19.4307	15.8505	7.53824	29.241	0.699624	4.16899	4.65522	13.5244	1.18723	29.7532	5.56897	0.479733	12.3064	8.03325	8.12101	57.4984	32.7984	9.46655	19.5059	0.33464	7.94571	0.959618	1.71862	5.41812	0.684136	0.0353633	49.9815	49.5241	893.094	8.98974	2.84035	6.40903	41.2747	3.89054	73.3292	2.95501	3.79987	8.12345	5.649	0.574821	0.408836	25.4583	5.00373	13.5502	0.0594891
Set216	39.84	15.681	19.5649	7.75583		24.5217	15.3033	14.1517	0.754526	2.76867	0.908601	16.9885	0.925439	47.3635	5.1065	0.523771	8.08943	7.47668	7.94467	204.83	34.8989	4.82957	25.9263	0.251533	5.9569	0.684396	2.28766	12.1301	1.75016	0.0280444	138.809	39.4658	994.143	8.98974	2.91199	1.51983	29.4648	2.67336	60.1211	3.11938	4.84345	10.2496	6.30785	0.366131	0.65959	28.3556	4.49102	65.4847	0.0496407
Set217	24.453	16.1665	23.5122	10.2096	10.918	20.735	12.1395	31.4423	0.573616	4.79185	2.83509	14.0841	0.987577	12.2564	6.63831	0.46671	8.99574	3.18112	6.76225	203.655	53.985	7.6092	29.7266	0.210739	3.56067	0.745979	2.64546	12.6444	0.956715	0.0510497	49.9815	42.9534	282.046	6.74459	2.48579	1.90349	30.6617	3.60549	47.4708	1.16482	4.0471	6.58303	4.21889	0.605182	0.408836	35.3216	3.81512	61.2009	0.0411772
Set218	23.281	7.34172	16.1559	12.3587		16.6551	8.4943	18.1299	0.48787	4.91616	1.28505	15.1261	1.02763	37.3257	5.43431	0.532283	6.3852	5.50633	2.77531	266.887	44.9862	7.7209	20.3593	0.278002	6.07367	0.826821	2.77363	14.013	1.99694	0.0302053	86.3666	51.3348	779.11	6.41472	2.32053	5.38395	19.2102	2.62991	91.3265	2.04509	5.09223	6.86535	5.40988		1.84431	17.732	3.52576	24.4693	0.0549422
Set219	23.7337	12.1229	13.8273	15.8059	12.5521	21.648	8.4943	18.6507	0.927279	2.57723	2.1158	15.9407	1.03182	12.2564	5.27041	0.473742	8.65285	8.96075	4.69084	203.618	30.435	4.82957	23.2658	0.215272	4.59534	0.745979	4.66134	6.4274	1.47296	0.0376917	26.0755	64.5392	191.232	11.8518	3.64194	5.27637	19.2102	3.92997	47.4708	2.13436	5.0125	7.30369	5.56884	0.546002	0.857058	19.5128	2.93397	54.907	0.0549422
Set220	25.7723	12.4073	38.16	10.4036	3.64827	22.0462	16.7993	16.4723	0.549093	3.72627	5.69904	11.9443	0.925439	18.3846	5.13624	0.561357	10.2903	6.44489	2.69315	45.6645	46.7608	10.0102	31.1141	0.294582	6.98317	0.757445	2.40396	10.9522	1.48457	0.0368222	194.038	49.4965	387.169	7.2103	0.465205	6.42539	18.8004	2.6978	81.0396	1.87106	5.00084	6.88349	18.8421	0.574821	0.408836	17.1496	6.06046	19.3092	0.0500625
Set221	29.316	13.5145	31.0354	9.28566		15.2601	3.97431	17.4359	0.75196	4.08588	4.3016	13.8536	1.03739	44.5093	5.48949	0.299537	11.4057	8.35711	5.24708	223.035	41.3618	6.37913	17.7758	0.184851	2.54183	0.746926	2.37474	6.05542	1.79666	0.0402038	49.9815	61.3041	247.715	14.9845	0.983918	4.84183	24.46	2.39036	59.7824	1.74922	6.01895	7.15648	15.0718	0.533907	1.08561	28.3489	3.30727	36.5853	0.0552872
Set222	12.0515	4.90718	26.357	11.5736		18.5978	12.1395	24.1835	0.722356	3.72627	4.26423	12.1371	1.31435	37.3257	5.53367	0.474867	8.56885	6.3164	5.74644	436.217	48.1397	8.85952	17.7758	0.250522	5.05392	0.641793	3.85129	10.3192	0.815374	0.0338893	47.9301	54.7568	264.373	6.64757	0.983918	6.2949	52.0129	4.71519	150.208	2.16277	5.51173	6.86535	8.82599	0.535465	1.05943	16.4375	2.92735	53.138	0.0648105
Set223	27.8253	6.43539	19.8687	10.3062	12.4018	23.165	20.6549	18.9203	0.683415	3.8625	3.05422	4.36509	1.4969	33.4292	4.28035	0.696284	9.77348	6.3164	4.04073	203.655	33.5151	4.96166	17.7758	0.284755	5.9569	0.92433	4.49437	10.7516	0.956715	0.044456	32.9524	60.0969	273.43	14.5629	3.16726	4.95442	22.0245	2.42961	76.1183	2.95501	4.73171	6.57965	5.56884	0.476426	1.33057	35.3216	3.56309	35.2206	0.0416129
Set224	29.316	5.61149	13.683	16.4401	10.0834	15.3512	8.67791	19.6306	0.549093	3.95101	3.51255	15.239	1.14745	29.7532	5.58111	0.324024	9.94538	5.82052	2.84904	203.618	46.7559	8.57653	6.52467	0.311099	5.3438	0.745979	1.81054	6.05542	1.53448	0.0338893	41.6405	54.7568	258.596	10.4207	1.91661	5.7302	22.0245	2.397	68.2913	2.04509	4.99222	6.22965	7.6024	0.446723	1.41044	19.9756	4.55485	43.8237	0.0648053
Set225	38.3828	15.7469	39.8356	11.5736	5.89144	17.4846	8.4943	21.1314	0.718437	4.84461	2.1158	15.306	1.50086	55.2862	5.28686	0.523771	11.3046	3.67206	2.76687		36.6575	5.60371	20.3305	0.232176	4.68194	1.15543	3.89318	10.0014	1.5934	0.0254469	26.4571	41.6428	422.918	17.2801	2.30966	7.62438	43.9326	2.62991	77.02	1.78974	5.55798	5.0187	6.09212	0.634571	0.96979	32.2833	3.56044	36.4284	0.0434678
Set226	21.1046	17.2914	16.1559	10.0156	15.3278	17.7642	9.09141	16.2027	0.749057	4.79185	4.21698	11.7232	0.831414	29.7532	6.02599	0.54682	14.4664	5.7518	7.94467	207.21	48.1397	7.84968	25.3064	0.215143	3.29513	0.828901	3.09054	14.5262	0.573672	0.0350087	125.643	52.6701	307.76	8.98974	1.60664	5.9043	25.652	3.11985	68.1555	4.72438	5.78013	7.30369	16.6103	0.614518	0.65959	17.5593	2.91829	58.9837	0.0617043
Set227	29.8674	7.34172	15.3301	15.7292	10.6924	20.2538	20.7764	13.1882	1.00137	4.84461	4.49156	14.0841	1.11068	53.0354	5.24502	0.324024	9.3457	8.96075	7.44878	56.2863	43.4623	9.16134	20.9625	0.288154	5.90622	0.716314	3.05555	8.23832	1.52416	0.0366128	43.6918	44.4462	334.942	5.85848	2.90445	1.4286	32.2916	2.45404	81.0396	2.86902	4.98342	8.43289	7.14736		0.970438	21.8759	6.27885	38.5825	0.0549422
Set228	31.5838	19.0332	16.9879	13.8779	5.89144	22.9963	20.5622	26.1097	0.685308	2.60102	0.908601	16.9885	1.10928	37.3257	5.57278	0.443244	9.7055	6.20865	3.21321	192.805	22.8512	2.45797	21.817	0.198692	4.26029	0.818381	4.05809	13.404	1.66474	0.0462634	56.2712	46.4796	156.901	6.97745	3.25406	4.00685	22.0245	2.67683	91.3265	2.81581	3.42015	5.53193	8.21714	0.475546	0.533242	17.732	3.30727	57.8427	0.0411772
Set229	22.5236	13.4	19.9983	14.7018	5.28244	21.4978	7.94552	23.8225	0.916268	2.75364	2.37795	14.9795	0.966361	78.6325	5.74361	0.605115	8.65285	8.03325	5.63419	180.971	30.4462	6.90724	21.817	0.27266	4.75105	0.7864	3.56467	8.9921	0.734501	0.0351795	29.9382	53.2701	285.474	13.7019	3.15283	3.71707	18.8004	3.09466	63.3265	5.28186	5.60682	5.0187	9.05626		1.30528	41.9145	4.7568	34.1808	0.0514703
Set230	35.174	12.1229	17.6636	10.0156		22.9117	10.2373	20.6947	0.699234	4.04572	5.28924	6.72593	1.29401	12.2564	5.78118	0.262495	8.99574	3.42659	2.9312	203.655	54.3397	7.77864	26.2465	0.306775	4.67574	0.414803	3.44324	8.50721	1.5934	0.0368799	98.3336	56.016	408.084	11.852	2.68172	1.99472	43.2486	3.89054	64.8096	1.87106	5.1903	9.27178	5.56884		0.910345	18.5626	4.92448	32.4293	0.0637771
Set231	29.356	7.34172	26.3246	12.8724	10.1173	16.2533	10.3169	20.8993	0.676963	2.02792	0.908601	15.9055	1.75053	35.8814	5.74361	0.605115	8.29015	5.82052	2.59049	367.217	37.7261	4.20402	23.2251	0.208484	4.41237	0.787185	2.64546	10.7516	0.815374	0.0397293	36.7338	59.8608	253.492	9.29817	3.64917	6.16358	33.5975	4.26695	65.382	3.12071	5.80275	7.47142	7.93783		0.734133	27.3523	3.23794	53.7512	0.0624539
Set232	27.8253	5.15833	30.4151	17.0935		12.7389	6.39234	31.2159	0.851295	3.7917	3.2446	20.688	0.831414	36.9902	4.10691	0.523771	8.37201	6.0953	6.25098	377.341	75.0633	7.4787	7.68462	0.284755	3.91064	1.15459	3.81271	15.5869	1.69692	0.0453523	26.0755	42.7075	198.962	7.2103	3.12799	4.28248	28.1589	3.11639	47.4708	3.99966	4.62019	9.47901	11.5744		1.91377	25.486	3.99482	15.6956	0.0558137
Set233	29.316	13.0037	16.9879	8.8998		22.9371	15.3941	26.2869	1.21857	4.09779	4.3016	15.897	1.27304	12.2564	4.10691	0.475992	7.56582	2.89257	7.22234	194.479	29.0511	9.20769	21.3124	0.261423	3.74984	0.692812	2.80603	11.0694	1.69692	0.0417842	36.815	41.6428	292.926	7.2103	2.15565	3.71707	18.5929	2.72223	59.1088	4.37686	5.55798	7.72304	17.1632	0.495768	1.30528	27.7916	2.99781	34.1808	0.0451827
Set234	27.9078	20.0369	16.9617	8.96021	8.44923	21.8101	3.97431	27.7965	0.609847	2.73356	4.38005	5.2709	1.29796	37.3257	5.78118	0.479733	6.3852	7.89839	5.30037		42.9204	7.11904	23.2251	0.184851	3.74984	0.835155	2.52403	11.0694	1.60343	0.045656	111.234	52.1065	895.697	17.322	2.37995	4.00685	17.1971	3.11639	104.211	2.44015	4.81949	7.70233	14.4557	0.64488	1.08561	25.5493	4.62274	34.1808	0.0506038
Set235	25.7758	16.7728	20.242	12.7257	13.1611	21.3941	13.5715	21.1314	0.638401	2.69113	2.35927	22.8643	1.04522	29.7532	5.37583	0.551168	12.1598	8.4776	8.1093	203.655	43.6786	9.54358	17.7758	0.387916	3.74984	0.826821	6.00596	13.9702	1.44062	0.0290576	26.4571	69.1586	191.232	10.4413	3.13112	5.9043	46.4979	2.62991	57.9645	2.78098	4.99021	7.94025	23.7613	0.446723	0.992183	15.143	3.68967	75.3599	0.0544731
Set236	23.7769	20.558	20.0977	10.0156	5.89144	16.1134	16.4928	31.4423	0.426646	3.30361	2.58642	22.1212	0.887503	50.2177	5.74361	0.588314	11.3046	7.83154	7.14433	203.655	34.114	10.3743	38.5611	0.242805	4.49299	0.684396	3.05486	18.3008	0.642616	0.0433173	90.4849	51.3348	306.389	14.9361	2.48417	5.87606	18.5929	2.6551	66.4207	3.33846	4.02314	6.80215	16.5568	0.73473	1.21457	28.3556	4.57593	58.0988	0.0451827
Set237	22.6578	17.2914	31.5513	12.1408	5.52317	11.973	16.4492	17.8486	0.549093	3.66892	0.4543	15.6411	0.910272	54.602	5.17347	0.626368	10.6511	9.95017	5.08417	182.417	57.8534	4.4961	29.1687	0.239486	4.90843	0.92433	2.27921	8.24188	1.26566	0.0362271	189.335	47.4999	191.232	4.96876	2.49071	5.82142	43.2486	3.7748	143.284	2.42854	3.42015	10.8707	5.56884		1.12191	27.7916	3.57215	26.2761	0.0561883
Set238	40.1713	20.4738	16.6935	11.5736		21.3546	14.5174	27.1118	0.699234	4.33277	3.2854	19.2648	0.775324	31.237	4.26157	0.545995	10.7525	2.59002	3.65956	251.681	51.1862	7.94582	16.9584	0.21952	5.27162	0.814465	4.66134	9.94721	1.36249	0.0393344	32.9524	53.6921	219.785	14.1062	3.36792	3.96053	18.8004	2.67607	53.8092	6.68092	3.60056	6.63443	17.5424	0.535465	0.970438	27.3523	5.5812	59.9932	0.0549422
Set239	23.1467	15.7469	19.1713	14.7018	12.5521	10.5537	17.3483	25.1273	0.426646	2.54452	4.26423	11.7232	0.987577	33.4292	5.37679	0.477056	10.0555	6.3164	6.25434	253.773	29.0624	3.39454	6.52467	0.198564	6.31051	0.92433	3.05555	8.24188	1.73286	0.0486639	100.495	51.6358	293.204	8.98974	0.465205	4.37383	33.1188	3.37309	61.0176	1.48484	3.91445	6.22965	20.0948	0.51564	2.16888	34.6165	3.32539	50.6662	0.0452454
Set240	14.7239	14.2268	17.391	10.4036		16.4185	7.94552	31.0806	0.812281	3.30361	2.58642	15.306	1.17614	55.853	4.94754	0.653601	6.5754	4.97232	5.74644	192.805	40.2435	5.94168	23.2277	0.270488	3.48027	0.748717	3.93948	11.0621	0.956715	0.0385853	26.0755	57.0384	355.187	5.947	1.7703	6.4592	33.1188	3.32693	66.4207	1.19446	5.5048	7.55177	7.93783	0.395834	1.2782	24.5272	3.66011	67.1515	0.0617043
Set241	14.0936	6.63741	18.9727	10.0156	12.161	24.675	8.21991	25.4868	0.704507	3.93437	0.908601	10.5296	1.19023	18.3846	6.54366	0.414255	7.56582	6.15238	3.67655	195.183	45.5628	8.05017	23.2658	0.234979	4.59534	0.472389	2.28766	10.0014	1.00008	0.0343883	95.8705	52.6701	191.232	11.852	3.67558	1.90349	18.9128	2.72223	75.2166	1.16482	5.59398	7.47142	7.50777		0.73766	22.2216	4.45965	48.3406	0.049738
Set242	11.4212	16.9144	16.8583	21.8331		18.4737	14.9939	25.9691	0.722356	2.76867	1.28505	16.2568	1.29401	42.6372	5.1065	0.324024	7.31936	11.5094	7.94467	57.6912	57.4391	9.20833	20.0095	0.319551	6.27374	0.605806	3.05417	7.2326	1.65219	0.0417842	100.495	50.5631	258.596	17.702	1.3102	2.01107	18.9128	2.6978	75.2166	1.85699	5.49123	6.8022	7.93783		1.08561	35.6497	3.57215	55.8966	0.0549422
Set243	23.1467	6.18424	18.147	6.226		21.984	8.48934	25.6274	0.786256	2.76588	4.74005	18.336	1.23779	34.0547	4.40548	0.478658	9.14408	5.50633	2.61943	77.9955	41.7993	7.6092	29.3672	0.204182	4.97842	0.747348	3.17467	9.94721	2.06482	0.0254469	95.7254	59.8827	1121.53	16.4435	3.10714	4.09283	29.979	3.06058	77.6936	1.83345	3.82383	6.88349	6.53812		1.19373	18.9854	3.52576	38.5825	0.0561883
Set244	14.7239	18.3793	22.7318	15.8059	9.05823	14.0306	9.34488	25.484	0.722356	4.16899	5.71903	10.0877	1.04253	38.5761	5.50828	0.523771	6.46532	8.85299	2.69315	216.087	32.7984	10.2167	32.096	0.270488	5.5514	1.04632	3.05417	13.7124	1.01044	0.048155	26.4571	43.2683	334.942	15.8808	0.465205	1.88713	17.1971	3.47917	63.3265	2.51951	5.46424	8.58981	9.28778	0.415482	1.08561	21.8759	2.93397	58.1532	0.052938
Set245	22.5236	12.8605	25.7173	9.47049	0.722208	17.9291	6.66674	22.1316	0.706175	2.3983	1.33964	17.9295	1.18799	33.4292	5.72478	0.489385	4.53215	3.18112	6.76225	56.2863	47.8274	7.18816	33.4313	0.303648	5.95327	0.888046	4.12057	8.24188	0.956715	0.0351795	177.369	63.3284	684.499	8.9683	0.893813	1.10665	42.8194	2.97605	53.7439	4.42827	5.05771	5.08277	6.30785		1.42196	15.2477	3.32539	32.4293	0.0452454
Set246	41.2972	12.8101	14.2158	14.5441		16.4185	9.4576	24.8774	0.619667	3.94278	2.1158	11.4043	1.03739	12.2564	6.33697	0.493212	8.29015	8.03325	6.59101	47.8517	52.1823	4.7438	28.4897	0.267348	4.46457	0.842616	3.05555	14.9075	1.42793	0.0384649	109.183	57.6781	300.612	10.2146	3.27443	5.49862	22.0245	2.53186	91.3761	1.16482	4.08371	7.45645	8.21714	0.546002	0.533242	12.4663	4.40396	14.7579	0.0416129
Set247	23.5901	14.7339	20.4307	9.28566	7.99192	16.9051	13.7961	24.6638	0.850156	2.72586	4.3016	15.897	1.47205	28.3829	5.04189	0.446526	7.18311	11.2241	4.4219	269.267	40.4155	6.69689	6.52467	0.242805	3.67961	0.748717	5.18696	10.2079	1.00248	0.0466169	26.4571	55.0919	408.084	6.74459	3.41161	5.15141	20.3087	2.62991	57.3533	1.4422	4.55268	6.48567	7.73804	0.634571	0.765373	16.2038	2.99781	15.6956	0.0547607
Set248	25.5235	12.8605	44.2313	12.201	8.44923	18.1791	12.1395	18.1299	0.71872	1.44859	1.98141	12.9839	1.0062	12.2564	3.99224	0.561357	7.18311	6.87151	2.69315	203.655	36.6463	4.68297	16.9584	0.189255	3.29513	0.677261	5.22578	9.31342	1.5273	0.0369164	41.6405	56.8024	273.43	15.3498	2.74515	3.91518	44.3277	2.6551	54.4203	2.00748	5.85681	7.36729	4.21889		1.08561	19.804	3.94658	39.7469	0.0372176
Set249	14.0936	12.4073	21.7895	9.28566	8.93325	19.2292	19.869	18.1299	0.938153	2.76867	0.4543	16.4512	1.49295	37.3653	5.1065	0.561357	11.5295	3.42659	3.1395	201.873	43.5185	6.25467	23.7607	0.295038	4.3428	0.572844	3.09054	13.0028	0.75308	0.0584233	39.242	54.7568	632.597	13.7019	4.79758	5.07209	31.2076	2.6803	62.653	4.44412	3.99918	7.10138	4.74217	0.445844	0.992183	26.5268	3.31633	28.7101	0.0451827
Set250	30.0842	17.024	21.0678	8.8998	16.962	20.6831	14.7126	21.1314	0.750348	4.44798	3.2854	9.40353	1.24423	12.2564	5.07437	0.500413	6.78416	6.92183	6.38117	173.982	66.605	8.71285	20.0859	0.215143	4.46457	0.716314	2.04372	6.05542	0.734501	0.0375351	31.2826	42.5243	292.926	6.34579	2.174	5.45327	38.7418	2.66519	53.7439	2.95501	5.49123	7.47142	6.30785	0.512803	1.05943	29.0861	2.68721	34.1808	0.0526484
Set251	14.7239	19.1967	20.5662	8.99503		20.3039	6.67337	24.6729	0.977652	2.02792	6.23137	16.5843	0.821661	31.237	5.43431	0.732762	10.1951	6.81443	2.9312	201.873	22.8512	5.60371	21.3292	0.27266	6.75812	0.650039	3.69922	9.3099	1.5934	0.0301914	26.0755	57.6781	968.749	7.5373	4.04322	4.00685	18.5929	2.60815	58.2071	1.4422	4.0471	6.3007	16.5185	0.546002	0.817671	25.0031	3.30727	46.7138	0.0461029
Set252	11.5555	13.1132	34.712	9.69932		19.2763	17.1402	21.1151	0.896093	2.76867	4.11615	16.2568	1.29401	43.9176	5.07625	0.575416	12.3961	5.51797	3.21321	56.2863	36.6575	4.3902	6.75478	0.330207	5.83287	0.965848	2.4026	13.404	1.27601	0.0440125	36.815	46.4796	804.414	10.8401	4.04917	5.47336	33.3901	2.79238	67.9672	1.90972	3.99918	6.63443	16.5185	0.445844	0.993564	27.3523	3.32539	27.6079	0.0554752
Set253	36.5718	14.7339	17.5353	16.6342		30.0307	8.67791	30.5744	0.812538	3.07731	4.26423	16.4496	1.12252	50.2177	4.85975	0.523771	13.5712	5.04103	3.65956	389.365	36.6575	4.675	18.1256	0.259275	5.83287	0.650039	2.60365	8.30321	1.72338	0.016331	104.358	42.5243	841.37	8.98974	3.75588	1.97836	27.8615	2.67336	47.4708	1.55209	5.63981	6.67065	5.649	0.565167	1.48262	24.9825	2.99781	61.2009	0.047023
Set254	25.5235	7.34172	16.1559	7.13157	15.3278	12.6196	8.67791	33.6045	0.722356	4.04572	4.79927	16.2568	1.26453	31.237	3.94301	0.493212	6.35698	5.04103	7.11108	173.982	41.1101	8.71285	33.4694	0.343061	5.16649	0.748717	2.4026	16.8122	0.886045	0.0435683	168.767	49.4965	632.597	6.41472	4.14241	4.19555	30.9731	2.6803	66.4207	4.42727	5.0125	6.13289	4.21889		1.93322	26.2769	3.57215	29.6478	0.0362974
Set255	24.453	14.404	18.147	10.4036	0.722208	16.2522	8.39377	21.1314	0.707664	2.24995	5.02642	9.58343	1.26909	29.7532	5.13624	0.470226	10.5839	3.42659	4.76456	224.557	41.7092	10.5701	31.7244	0.243208	4.52178	0.378016	2.64546	10.2079	1.01044	0.0510898	100.876	52.6701	380.901	4.33711	2.77412	1.56518	23.5288	2.67336	64.8096	2.07473	5.49123	5.64009	5.11686		1.57553	15.7752	4.17527	42.6624	0.0416129
Set256	22.8511	16.9144	18.147	15.0961		16.4185	14.8836	21.1314	0.718437	3.45774	2.1158	15.897	1.21846	47.3635	4.40275	0.46671	11.3046	8.35711	5.89384	88.8457	39.0097	8.62067	16.432	0.27266	5.35531	1.05622	1.75238	7.49542	1.26566	0.0524915	91.0451	49.7092	684.499	6.41472	0.465205	4.65407	23.2314	2.62991	64.4802	4.29367	3.98445	10.7653	4.21889		0.408836	31.9122	4.91829	34.1808	0.0588563
Set257	12.0515	26.4458	17.7676	12.98		14.0306	11.1884	20.8993	0.754526	3.72627	1.98141	15.9139	1.23779	12.2564	5.37679	0.46671	10.0555	10.505	6.93035	57.4984	30.4462	7.89485	27.2004	0.189255	3.48027	0.684396	3.05417	12.1592	1.12154	0.0433572	91.192	60.3077	314.119	11.8647	3.19092	1.152	43.4979	4.20104	83.712	2.95501	3.99918	6.95141	7.07026	0.595925	0.613253	14.4007	3.32539	61.5399	0.0594982
Set258	20.4815	23.9886	19.5649	14.3864	8.44923	15.7523	13.5715	13.1882	0.754526	5.52881	3.2854	15.8853	1.20259	33.4292	5.27656	0.680294	10.7701	6.0953	8.08006	330.489	47.8387	8.46547	28.0329	0.333392	4.64218	0.888046	2.84956	16.8122	0.886045	0.0350087	36.3522	50.5631	164.631	15.9033	3.07539	4.30872	18.5929	3.74393	68.2913	1.52245	4.5324	6.22965	5.56884	0.833607	0.869158	31.2213	4.05525	34.1808	0.0755286
Set259	13.7319	17.024	32.7238	8.99503	10.918	13.6646	8.4943	24.574	0.709821	4.04572	0.4543	16.5843	1.14115	37.3257	5.00343	0.680733	8.96781	3.18112	5.34975	204.06	50.2696	7.45252	19.1624	0.292933	4.12672	0.650039	4.74127	27.6812	1.96016	0.0385803	39.242	47.0254	292.926	6.41472	3.62591	5.9043	26.3431	3.55941	48.2859	1.74922	5.46424	7.80492	17.0904	0.494536	1.06134	21.8759	3.60608	32.4293	0.0499717
Set260	32.6504	12.1562	17.7676	13.8779		16.6718	8.4943	17.2952	0.709821	4.08588	0.4543	11.4043	1.04367	62.395	5.1706	0.523771	9.94829	7.15676	5.74644	191.593	41.6274	5.90239	26.466	0.252114	3.67961	0.832942	3.11813	10.7516	0.734501	0.0251246	56.2712	62.094	292.926	7.28949	4.24932	4.52236	18.5929	2.84914	61.0176	2.73726	4.77941	7.45645	7.37763	0.366131	1.20088	12.4663	3.30727	59.361	0.0637771
Set261	23.7244	21.7672	20.5662	11.5736	4.70736	22.9115	12.5429	17.8486	0.812538	5.01528	7.97966	15.897	0.887503	12.2564	5.4041	0.615197	7.02007	7.53376	6.76225	504.425	39.11	9.73837	27.8467	0.16769	3.21069	0.684396	3.30124	10.9522	0.734501	0.0379237	99.1252	39.4382	370.021	6.74459	3.68383	6.28215	28.1589	2.6803	133.605	2.16277	3.99918	7.20397	6.31679	0.606062	1.09484	25.4583	3.30727	34.1808	0.0675934
Set262	30.0842	7.34172	16.9879	9.82726		21.9528	6.66674	20.8993	0.426646	3.03182	6.08597	21.0342	1.32924	42.6372	5.28686	0.523771	7.02007	3.12404	2.76687	65.9331	51.1975	6.32316	16.432	0.230555	2.6073	0.748717	4.2153	10.7516	0.956715	0.0417336	117.524	42.4967	779.11	4.96876	2.88808	1.10665	49.7595	3.03961	67.0319	1.09757	5.72371	8.86844	6.47966		0.408836	12.4663	3.32539	20.517	0.0594982
Set263	35.174	13.5145	19.1713	12.0233	3.88901	11.7101	12.5429	21.0987	0.619667	4.65022	2.37795	10.867	1.04367	37.3257	5.24502	0.476524	10.1951	5.7518	5.74644	183.158	22.8512	7.78599	15.1427	0.273089	5.44083	0.748717	3.94673	26.2255	1.82831	0.0350087	53.3813	50.166	285.474	9.80706	2.80017	2.01107	33.1188	3.39892	66.4207	1.19446	5.5048	5.93675	8.21714	0.415482	1.38664	16.0663	2.91829	68.8173	0.0482029
Set264	20.4815	17.3779	13.8273	13.8779	3.64827	11.5777	6.75854	31.625	0.685308	4.41878	4.26423	16.9133	0.965979	36.9902	5.28528	0.475992	9.77348	9.0422	2.51676	245.303	41.0989	6.10363	20.0859	0.215143	4.63848	1.06446	2.87694	12.1209	0.815374	0.0384649	88.8486	67.7364	366.067	6.74459	2.30966	4.37415	18.8004	2.97605	58.2071	1.9007	5.13919	6.67065	14.4557		0.857058	24.1561	4.92448	27.6079	0.0598927
Set265	32.83	19.7663	25.2978	15.5863		20.6163	15.065	17.8486	0.621409	3.76383	2.22498	14.0857	1.04522	62.395	5.19693	0.366624	8.04043	8.86946	3.1395	253.773	36.635	4.82435	34.1362	0.27266	4.57671	0.745979	3.05555	24.0335	1.26566	0.0285657	30.901	47.9614	387.169	6.74459	4.27538	5.9043	16.0986	2.67336	219.385	1.9007	3.99918	7.47142	7.14736	0.436587	0.657648	24.9825	4.2344	26.6702	0.0504982
Set266	22.2766	13.5145	25.9796	12.201	12.4018	14.0306	14.4787	17.1663	0.888347	4.50631	4.82582	14.0841	1.19023	64.8957	5.31963	0.677091	10.1951	7.40223	5.86981	253.773	56.7031	9.46655	25.1861	0.261423	3.77675	0.672122	5.71	16.2028	1.48557	0.0302938	40.2148	41.6704	258.596	4.96876	2.78657	5.27137	24.8348	2.72223	197.843	5.04774	4.03809	10.0723	14.1483		0.970438	42.9631	3.81891	48.4976	0.040175
Set267	35.9973	11.1303	19.1669	17.4491		19.4707	19.5711	16.4723	0.705052	4.8435	4.3016	13.1783	1.19983	36.9902	5.7017	0.516088	10.1951	2.59002	5.59208	88.8457	43.6024	4.79702	16.432	0.16769	3.77675	0.836523	3.64495	10.9522	1.54151	0.0348251	104.624	44.4462	164.631	8.98974	3.193	4.84871	17.4046	3.39892	52.5991	2.17808	3.9382	8.3719	18.3482		1.05943	27.7916	4.43553	37.523	0.0558137
Set268	33.3789	6.63741	16.9617	7.94314	5.28244	23.0098	7.94552	21.6465	0.977652	2.51585	2.42127	9.94928	1.10837	48.7338	4.07815	0.324024	7.18311	10.8471	3.03683	360.269	53.0647	7.34661	31.1141	0.18313	3.29513	0.749664	4.0084	12.7667	0.613465	0.0236236	117.111	50.9847	781.872	11.8157	3.56384	1.97836	58.928	3.14082	67.6431	1.09757	3.20588	7.47142	7.50777	0.445185	1.08561	25.8217	3.9707	29.6478	0.0637771
Set269	13.5976	5.61149	17.391	16.4102		19.1599	16.6219	22.1134	0.544206	4.04572	3.51255	11.8748	0.975732	37.3257	5.72265	0.39464	13.4991	7.77923	4.25666	67.1452	41.0989	3.04278	24.3766	0.210739	4.91176	0.810314	3.08436	9.31342	1.42793	0.0333242	32.9524	49.7092	1226.25	10.2421	3.47715	4.78361	32.7869	2.97605	91.7001	1.48484	4.25969	6.90163	11.1335	0.593088	1.31738	16.2038	3.22649	25.4071	0.040175
Set270	14.7239	6.18424	25.9796	11.6559		18.085	12.8853	29.6199	0.750348	2.63374	1.56679	16.2782	1.18799	18.3846	5.19693	0.476524	6.2156	3.67206	2.69315	68.3131	53.985	6.90724	21.3124	0.24824	3.74984	1.20459	5.14016	6.05542	0.641972	0.0225787	211.245	55.7495	931.36	11.9627	2.15519	1.47395	44.8937	4.01212	61.7512	4.32331	4.7452	8.58981	6.53812	0.43375	0.408836	12.8374	5.08514	53.7512	0.0461029
Set271	22.5236	15.4005	17.6636	8.1208	3.64827	20.8354	12.8853	19.6306	0.922813	3.42842	4.26423	15.239	1.28316	28.3829	3.95788	0.400008	7.31936	10.8925	2.76687	66.1615	38.9984	5.8442	20.9104	0.1313	4.97353	0.882951	1.15965	9.82062	0.886045	0.0417842	84.986	48.2621	279.697	6.97745	4.07039	3.71707	23.5288	3.37309	72.3316	5.3758	5.51173	8.22831	16.2882		0.734133	16.0948	3.66011	55.6972	0.0515157
Set272	14.0936	17.3779	29.842	18.0935	7.99192	14.9686	4.83917	23.077	0.863257	2.42034	5.09516	15.9139	1.21215	31.237	5.7017	0.583236	10.6893	11.2241	7.89513	191.593	59.3636	7.79008	20.9393	0.230555	3.91064	0.748717	2.64546	12.7667	1.77743	0.0453523	91.192	50.166	887.498	13.3734	3.48182	5.99585	25.6604	2.49925	76.7919	1.74922	5.5048	6.22965	8.15828		1.32948	16.0948	3.48676	48.4976	0.0669596
Set273	39.5508	22.996	19.1713	12.2161	4.70736	20.8354	9.34488	32.1704	0.72387	3.66362	5.49165	14.0841	1.03739	33.4292	3.94301	0.561357	10.4153	7.47668	5.86981	180.971	29.0511	5.74129	23.5749	0.18313	4.58634	1.12511	5.05968	15.5655	1.34424	0.0440125	158.128	52.6977	408.271	14.7769	0.465205	4.37371	26.3431	3.55941	122.582	2.43236	4.76916	6.1893	7.37763		1.53204	16.0948	4.40272	66.3782	0.0538493
Set274	34.002	12.8605	16.1559	9.57301		19.7239	13.7961	24.5777	0.75196	3.3752	4.45849	9.40353	1.04253	92.1697	5.20496	0.390365	9.74475	10.505	2.51676	233.276	52.9864	9.33507	22.6477	0.277622	5.19545	0.605005	3.08956	13.3946	1.65219	0.0461305	101.322	51.3348	408.084	14.1062	3.62591	4.39006	25.652	2.6551	63.3265	1.55209	5.49123	9.27178	11.1335	0.565167	0.869158	19.804	3.56044	49.0043	0.0508919
Set275	39.5992	17.2914	38.8586	11.8136	4.70736	15.9605	7.94552	17.4359	0.784891	4.39338	0.4543	15.9139	0.887503	58.4985	5.6182	0.471351	6.3852	5.53692	5.74644	255.053	61.212	7.7209	21.3292	0.284755	3.80898	0.684396	4.21009	7.2326	1.70929	0.0251246	26.0755	39.4658	191.232	14.9845	3.36182	4.65891	23.8382	2.51014	72.6557	2.43236	4.75567	5.32357	11.1335	0.635622	1.6491	17.1496	2.99781	36.5853	0.0532053
Set276	30.8362	12.1229	15.9917	9.57301	8.44923	17.9291	6.55025	17.8486	0.703441	3.66892	4.17074	11.4354	1.18799	62.395	5.20496	0.642277	8.65285	8.96075	3.59438	208.821	32.7984	5.32287	18.2325	0.239486	5.1002	0.786221	3.05417	6.4274	1.49008	0.0426844	47.9301	42.7075	162.678	14.9357	2.34038	4.84871	24.7574	2.58095	52.5991	2.00748	5.49123	6.86535	9.50824		1.38399	32.2846	3.56044	32.4293	0.0514703
Set277	35.9026	6.18424	20.4804	14.3049	9.05823	18.1043	13.5715	26.1736	0.590586	4.15929	5.12053	16.9885	0.991282	47.25	4.85975	0.477056	6.3852	7.90025	5.74644	192.805	55.3386	6.93329	28.9485	0.23668	4.10056	0.809331	1.81123	12.1301	1.49008	0.0350087	120.592	50.9847	282.046	11.8518	3.13718	4.46538	27.8615	2.64075	58.2071	5.43501	5.50148	6.86535	8.21714		1.08561	21.8759	3.9707	45.9691	0.0490604
Set278	30.8362	19.7911	14.5044	5.74706	10.1173	16.5476	19.3547	18.1299	0.549093	1.39209	0.681451	15.4988	1.32153	37.3653	5.7017	0.474867	10.7641	2.59002	8.08006	173.982	43.6786	9.47711	6.75478	0.22114	5.67352	0.779562	3.32604	8.30321	0.735787	0.0345686	131.217	51.4765	191.232	8.98974	3.88279	4.00685	26.3431	3.72048	137.324	2.60694	5.63981	6.3007	4.74217	0.744865	1.12191	12.4663	3.99482	51.1497	0.0560083
Set279	32.83	17.7893	26.2922	10.0156	8.44923	18.3361	6.75854	24.6455	0.855035	2.763	2.17039	11.4354	1.06229	24.5128	3.77574	0.523771	10.1951	7.89839	2.59049	203.618	36.6575	6.90724	26.3393	0.233796	6.35595	0.882951	4.56966	12.9379	0.549444	0.0251246	36.815	49.4965	264.373	7.2103	3.7335	1.51983	23.9446	2.53533	168.832	4.71858	5.28901	6.48567	20.0024	0.446723	1.09484	36.7365	3.32539	36.3816	0.0372176
Set280	31.0482	21.0112	28.1087	17.6591		21.4978	7.61408	22.1316	0.763373	3.68365	2.22498	13.5244	1.09953	33.4292	4.98846	0.578781	9.3145	3.36951	5.30037	68.3487	50.1908	5.94168	22.6477	0.23668	3.83304	0.726054	2.69315	11.3872	1.51939	0.0250706	90.4849	52.0581	638.374	9.80706	3.84608	4.61356	28.1568	2.66519	51.0149	3.13109	4.18473	10.6686	4.21889	0.445185	1.93322	39.9135	3.43385	23.2616	0.0547607
Set281	37.6542	19.6872	21.7895	9.66028	16.3869	16.4185	23.284	32.3722	0.638401	2.8771	1.75426	20.5035	0.90052	34.0547	5.40555	0.605115	7.18311	11.5094	3.29538	183.629	47.6734	9.01195	24.7264	0.283621	4.46457	0.67467	3.36636	27.6654	1.22958	0.0566601	133.758	41.6704	670.992	16.5698	2.94861	4.03902	23.8382	3.55941	75.2166	1.19446	5.13919	7.82268	8.21714	0.546002	1.10376	27.1805	3.95066	42.6624	0.0514703
Set282	22.5236	6.18424	31.3097	7.94314	6.13217	20.8354	16.1912	24.1835	0.983179	4.28544	2.22498	9.77628	1.50713	31.237	5.4041	0.49513	7.18311	5.44925	4.18293	337.139	49.1204	5.76819	26.2465	0.242805	7.76322	1.25077	2.72907	10.0528	0.735787	0.0330676	31.2826	42.7075	676.769	11.073	4.14982	5.859	46.6095	3.31048	73.3292	3.13109	4.47562	5.64562	15.7271	0.635622	0.657648	14.4007	4.45329	45.9691	0.049205
Set283	21.1046	5.93309	13.8273	11.5736	5.89144	22.1341	18.5578	29.8245	0.927279	4.04572	1.75426	13.5244	1.13809	42.6372	5.49307	0.262495	9.14408	6.39785	5.24708	171.795	41.7993	5.90239	18.2325	0.22114	3.56067	0.91908	3.16015	8.24188	1.86764	0.0315276	82.504	41.6428	292.926	10.7876	0.465205	1.90349	33.1188	2.97605	46.8984	2.51951	5.09223	6.86535	8.21714	0.694803	0.533242	33.2866	3.9416	43.8237	0.0570454
Set284	23.5901	6.88856	18.0026	16.0752		16.4185	22.8538	18.1299	0.426646	3.85732	3.97437	12.9839	1.12438	82.934	5.31562	0.490914	10.5839	5.04103	2.69315	266.887	56.7031	10.1518	20.3593	0.261423	4.91176	0.909085	1.75238	12.8874	1.40125	0.0474943	43.1047	47.5046	272.103	12.9275	0.465205	1.97836	45.4409	3.60333	58.2886	1.87106	5.58654	5.86479	8.93797	0.463452	1.20755	19.9756	3.23794	61.5399	0.0461029
Set285	25.9101	13.5664	14.2158	7.4642		15.6184	7.52227	24.574	0.75196	4.08588	2.35927	16.8947	1.43346	18.3846	4.24061	0.523771	9.36261	6.15238	3.418	66.1615	46.7608	9.07625	14.7928	0.16769	3.07975	0.675893	4.0084	16.0376	1.54821	0.0335522	50.4915	42.9534	429.185	15.169	2.48417	4.35407	22.5487	2.84914	44.7418	3.04305	3.99918	6.22965	11.1335	0.463452	1.09815	16.0948	3.72689	23.2616	0.0549422
Set286	14.7239	19.689	16.8583	9.66028		16.8798	11.8452	19.0988	0.573616	3.4697	1.28505	11.7728	1.04522	50.2177	5.86385	0.756352	8.30996	6.81443	6.76225	57.6912	49.1317	9.54358	25.1861	0.215272	4.58634	1.19066	3.84727	9.33546	1.41491	0.0301914	90.8665	41.6428	397.203	7.2103	4.17585	4.67603	16.0986	2.67336	58.2886	4.35841	3.99918	6.76965	7.6024	0.524898	1.08561	16.9134	3.77763	34.1808	0.0451827
Set287	30.206	15.2527	17.4699	9.66028	11.9771	20.4738	10.2373	24.6455	0.870549	4.15929	4.34492	15.239	1.19983	28.3829	3.95788	0.756352	9.7055	6.39785	8.59565	201.873	50.3795	6.90724	22.3359	0.230555	4.89182	0.809331	2.60432	8.50721	1.91767	0.0350087	39.5891	41.6428	185.454	15.7105	2.74223	4.46538	26.3431	3.03819	67.356	1.82734	5.1903	5.87042	5.56884	0.43375	1.32948	27.3987	3.52576	58.9837	0.0471859
Set288	22.6578	19.7911	20.5662	10.0156		23.2566	6.66674	32.4061	0.870549	4.16605	0.4543	14.3552	1.27304	116.535	5.25778	0.314381	7.18311	5.82052	9.25792	204.06	59.0198	5.36525	20.7492	0.303648	6.35595	0.827532	3.84796	16.0127	0.907552	0.0385853	104.212	42.4967	740.068	10.2146	2.37126	1.99472	17.1971	2.97605	47.4708	3.78191	4.0471	7.30369	6.09212	0.525776	0.734133	16.2038	4.69132	34.4693	0.0604093
Set289	25.7723	22.269	18.0026	14.3864		20.4738	12.8853	21.0987	0.636425	2.68305	4.3016	21.899	1.47955	82.3085	5.20496	0.647271	9.14408	8.93445	3.03683	180.971	46.7752	7.78599	34.8645	0.288154	4.5838	0.592454	3.81271	17.325	0.956715	0.0432318	56.2712	55.0027	366.067	6.64757	2.94647	4.37371	48.1872	2.97489	78.3672	2.13313	5.57577	6.22965	6.31679		1.08561	28.6468	4.92448	73.062	0.049738
Set290	24.3187	11.1303	35.1324	10.9886		17.2522	16.5561	21.1314	0.635725	2.78083	0.681451	16.0769	1.17614	34.0547	4.94754	0.916864	9.06991	9.0422	5.81058	77.9955	49.1317	6.7211	15.1427	0.16769	5.84386	0.645101	4.18257	15.5869	1.5934	0.0524915	43.1047	56.7852	987.058	20.136	0.465205	1.99472	30.6617	3.8883	47.4708	1.16482	5.60747	6.78614	8.57756	0.744865	0.817671	28.3489	4.17527	20.517	0.0549422
Set291	30.8773	30.018	16.1559	9.66028	9.50832	19.0332	15.5426	27.5941	0.888622	2.07942	0.681451	13.5244	1.44324	47.25	6.2446	0.324024	11.6697	5.04103	4.4219	180.971	50.2696	5.41439	33.9465	0.270488	5.9569	0.672122	1.68647	13.0028	0.907552	0.0417842	86.3666	52.1065	344.306	11.8518	2.41394	4.14661	39.9217	3.14045	65.382	3.13109	4.26136	8.04185	6.75983	0.366131	0.747223	12.8374	2.99781	16.6333	0.0354399
Set292	26.4061	6.43539	26.2922	8.92539	5.52317	20.6831	6.75854	21.1314	0.980235	3.43627	0.681451	15.239	0.90052	31.237	5.32462	0.395367	8.56885	7.09968	8.85465	213.707	73.5054	7.80696	26.3393	0.33464	4.58634	0.867953	4.17708	15.0673	1.76302	0.0225787	31.2826	47.7154	902.473	14.9357	2.41394	4.35407	41.2747	3.01442	83.712	2.43236	4.99222	8.04185	14.1483		1.19373	32.2833	4.52221	81.3502	0.047023
Set293	27.6618	13.1132	20.8254	14.3864	4.9481	15.912	14.0012	21.0987	0.977652	4.68795	2.37795	16.4428	0.887503	69.3526	5.13624	0.477056	13.2788	11.4571	2.59049	68.3131	45.31	4.96166	21.3292	0.215272	6.06188	1.15737	2.85051	16.662	1.40229	0.0417842	86.3666	59.6206	185.454	8.83146	2.15519	3.94133	44.0889	3.55941	137.15	1.85699	3.60056	6.45015	14.0922	0.415482	0.408836	18.1383	3.32539	14.4878	0.0525861
Set294	25.4854	20.4706	22.5755	7.13157		20.102	12.0994	24.6455	0.638401	2.09504	4.45849	17.2964	1.41505	43.1184	4.26157	0.677091	11.5295	8.46486	4.4219	392.546	51.2737	5.67513	24.1549	0.235173	5.44083	1.10074	2.28766	14.844	1.54151	0.0384649	43.6918	49.9201	264.373	13.0291	2.9885	1.97836	22.33	3.28542	67.0319	1.48484	4.99367	7.44762	5.95638	0.544044	1.53082	26.9435	3.56044	38.5825	0.055911
Set295	30.0017	15.2527	22.7628	9.6645	5.52317	13.6128	4.83917	18.9367	0.534777	3.02412	0.681451	16.6425	1.10928	50.926	5.28686	0.398109	8.99574	5.04103	2.51676	245.303	41.1101	7.42971	18.2325	0.210739	5.35531	1.18797	3.05417	6.4274	1.95136	0.0250976	149.589	47.4999	878.463	11.8518	3.88279	1.97836	17.4046	2.58095	48.2859	2.25833	5.14478	6.67065	6.07758	0.475546	0.951641	19.9756	3.81891	62.6641	0.0455946
Set296	24.8932	15.7469	20.5662	9.83794		18.4461	15.2353	16.7419	0.638763	3.77297	5.06084	11.9443	1.38776	40.8045	4.07815	0.476524	8.30996	3.12404	5.12399	212.495	24.235	3.39454	32.3501	0.256646	5.44083	0.721977	2.4026	9.94721	1.61577	0.0350087	144.794	51.4765	334.942	12.2233	2.02583	4.90907	17.4945	2.97605	103.537	2.45818	4.92492	5.36329	18.2636	0.713625	0.817671	17.732	3.81891	49.0043	0.0515157
Set297	24.453	6.63741	17.7676	9.29284		21.9528	13.7501	18.1299	0.549093	2.02291	3.05422	16.2568	1.20259	18.3846	4.83787	0.477056	7.69047	5.57505	2.61943	250.469	40.4155	7.42118	22.3359	0.294582	3.89852	0.716557	3.05417	23.8984	1.00008	0.0335367	130.868	50.5631	909.204	6.01593	2.9144	4.74113	22.5487	3.80574	80.366	1.9007	3.79987	6.84883	7.07026	0.544044	0.734133	21.8759	2.67815	14.4878	0.0534435
Set298	13.5976	6.18424	21.2565	19.3126	9.50832	21.7865	15.2755	31.2159	0.636425	2.51585	5.21587	16.6425	1.13414	47.3635	5.76239	0.385724	13.0884	2.89257	3.1395	211.008	67.5208	7.79008	20.9104	0.282535	7.11458	0.489567	3.14025	30.133	1.58941	0.0368127	90.8665	50.7739	178.138	11.8245	2.30966	4.37383	18.9128	3.89054	53.7439	1.90972	4.03809	7.30369	9.28778	0.366131	0.657648	17.5593	3.94658	23.2616	0.0482029
Set299	29.4903	7.34172	19.1713	9.28566		20.8354	15.5777	27.1091	0.774695	5.22704	3.2854	15.568	0.975732	12.2564	5.25778	0.578086	10.7525	7.90025	7.04595	88.8457	54.3509	7.03905	16.0821	0.184851	5.35531	0.882951	2.9301	18.3008	0.682409	0.0464572	49.9815	57.0384	429.185	10.8401	3.53147	3.52815	20.3087	2.60815	60.4452	1.48484	5.83397	5.0187	8.60554	0.79391	0.408836	13.3133	4.55485	57.5682	0.0560083
Set300	21.548	12.4073	25.9796	19.3778		13.4861	8.4943	18.9203	0.709821	4.04572	4.28978	15.4988	1.19983	42.6372	5.13624	0.471883	7.56582	6.15238	7.59175	359.407	38.9984	5.60371	28.9774	0.27266	2.87688	0.675893	3.69742	12.2724	1.56318	0.0364273	111.5	47.4723	286.937	4.7359	3.22801	5.27637	28.1589	2.60815	72.3939	2.07473	4.5202	8.58981	7.8296	0.445185	0.970438	15.2477	3.48676	14.4878	0.0593596
Set301	27.8738	14.2807	17.5206	8.92539		23.9565	8.48934	32.3722	0.500131	3.66892	1.28505	10.4198	1.29945	18.3846	5.20496	0.43241	10.2621	5.96318	6.93035	266.887	34.8989	5.90239	26.2465	0.1313	4.99216	0.591392	3.53129	10.7516	1.69503	0.0326	26.0755	47.7154	264.373	5.947	3.5187	4.41918	25.652	2.53533	68.2913	1.13518	3.82383	8.22831	5.56884	0.524898	1.30528	14.7719	3.56309	78.2887	0.0617043
Set302	28.1639	12.1229	32.5754	9.50531		20.6041	12.1395	13.1882	0.71872	3.66892	5.68461	17.9295	0.775324	34.0547	5.19693	0.351423	8.30996	8.46486	3.67655	183.158	44.9862	10.3341	27.3958	0.27266	3.07975	0.804084	3.73243	14.9447	1.14233	0.0417842	39.5891	56.3285	366.067	5.85848	2.90445	3.96053	24.1521	3.94074	81.0396	1.74922	5.58654	7.30369	18.7225		0.65959	17.1496	3.94658	66.96	0.052938
Set303	11.4212	13.0613	30.8685	15.0578	0.722208	17.0536	4.83917	21.1314	0.948349	4.15929	5.10232	14.3552	1.16607	29.7532	4.28035	0.475992	7.56582	6.15238	2.59049	194.479	36.6575	9.08014	6.75478	0.271574	2.87688	0.603636	2.9301	12.2724	1.72338	0.0431897	39.6236	49.9201	219.785	4.40604	2.27903	5.82142	33.5975	2.42961	68.2913	3.13109	5.22411	5.08277	4.74217		0.871629	16.0663	4.92448	29.6478	0.0637771
Set304	33.7169	7.34172	20.5662	13.1047	3.88901	16.4185	11.1884	17.8486	0.574501	3.90725	4.28292	13.5244	1.17614	18.3846	5.07224	0.398109	9.53123	6.01386	2.9312	171.795	43.4623	8.90817	16.0821	0.135705	3.91839	0.842616	3.61099	6.4274	0.734501	0.0434126	36.3522	39.4658	1190.86	15.9939	1.68483	6.28215	48.676	2.97489	60.1211	1.40459	4.0471	6.67065	6.47966		0.970438	37.2762	4.43553	20.517	0.0558137
Set305	21.548	11.8362	31.6882	9.57301		16.0651	14.8836	19.4736	0.862692	3.24747	2.42127	14.763	0.910272	33.4292	5.7017	0.46457	9.69566		2.69315	231.505	43.6786	6.84624	20.0859	0.26378	6.07367	0.721977	3.38052	10.7516	1.28637	0.0433572	50.4915	46.4796	219.785	11.073	3.89183	4.90907	24.6273	4.4264	59.7824	1.55209	4.96993	6.50784	4.21889	0.546002	0.951641	25.5305	3.90686	26.6702	0.0554
Set306	11.5555	11.1303	19.1713	9.28566	3.88901	17.9844	13.6888	25.799	0.86738	3.133	0.681451	16.1424	0.935192	18.3846	4.93923	0.474652	5.86564	5.82052	7.3045	68.3131	53.5496	6.90724	17.3083	0.230555	4.3428	0.680845	4.81939	15.5304	1.91063	0.0385426	99.1252	51.4765	402.003	4.7359	3.5896	4.03902	19.0079	3.87185	151.6	1.55209	5.51173	8.06856	6.17228		0.657648	28.2675	3.32539	54.7429	0.0637771
Set307	33.7169	4.90718	26.5496	11.5736	9.05823	11.0005	19.3209	31.2159	0.685774	4.1025	6.76036	15.897	1.43346	29.7532	5.44384	0.385724	11.5956	10.9545	7.29807	88.8457	41.3618	8.77624	22.3359	0.184851	3.83304	0.414803	2.52403	12.0224	1.32345	0.0443296	43.1047	50.166	247.715	8.98974	4.90432	1.99472	46.0814	2.49925	64.4802	5.79697	4.96993	8.22831	4.21889	0.445844	1.32948	12.8374	3.28562	42.6624	0.0451827
Set308	35.4592	18.3793	15.4589	11.5818		20.195	14.7272	20.808	0.520461	4.79185	0.4543	23.9224	1.32924	18.3846	3.95788	0.674031	13.3293	8.28839	4.703	67.1452	45.5628	7.7209	19.1624	0.242805	4.78332	0.810314	1.48476	9.25117	1.57872	0.0225787	107.514	42.5243	740.068	6.41472	1.99195	4.37415	33.1188	2.6803	59.5099	1.55209	5.51173	7.47142	6.09212	0.645759	0.765373	14.1319	2.67815	24.4693	0.049738
Set309	33.2734	12.8605	22.9071	11.5736		22.9371	13.1456	31.4423	0.722356	3.07731	5.7188	10.9935	1.19725	12.2564	5.37679	0.362368	7.18311	8.86946	2.67265	77.9955	30.4462	8.71285	18.5824	0.184751	4.21312	0.650039	3.52149	24.0335	0.815374	0.0426548	145.277	51.2306	909.204	5.947	2.02965	4.78361	43.7251	2.40788	72.3939	2.60694	4.69034	4.54145	9.05626		0.408836	16.1463	3.81891	35.3776	0.0617043
Set310	27.6618	17.9957	15.3301	9.69932	19.4307	21.7048	8.48934	17.2952	0.874253	2.76867	4.26423	17.9295	0.887503	50.926	5.24502	0.593318	9.94538	7.47668	2.84904	504.425	50.3795	8.05017	17.7758	0.232176	5.9569	0.555666	2.64546	15.6518	1.78501	0.0192319	39.6236	47.0254	170.408	12.9275	2.9885	6.07235	40.653	3.39892	59.7824	2.95501	4.62019	6.63443	8.93797	0.614518	0.408836	21.8759	4.76389	58.0988	0.0637771
Set311	12.0515	14.2807	32.7238	10.4036	7.99192	17.2772	16.7993	21.0987	0.792806	4.09779	2.1158	10.0877	1.17614	34.511	4.40275	0.518675	9.69566	6.3164	5.59208	180.971	59.0198	8.63155	25.1861	0.242805	4.3428	1.15737	4.70843	15.0232	0.735787	0.031828	26.4571	43.2683	795.379	8.9683	3.05368	1.90349	20.3087	4.08132	91.3761	2.16277	4.75545	5.97406	6.83999	0.476426	0.910345	25.5493	4.52221	35.2206	0.0482029
Set312	14.2279	26.4087	26.357	11.9467		10.5537	17.8944	15.6362	0.469135	4.83498	4.3016	15.4988	0.831414	53.4522	5.10313	0.477056	7.52097	3.12404	4.4219	329.759	41.0989	7.11904	33.4823	0.33464	6.07367	0.93699	4.64038	12.6444	1.84268	0.0433572	93.674	51.6358	314.028	7.28949	3.5187	1.53618	45.1013	2.67683	68.2913	2.17808	5.15479	6.63443	20.0134	0.445185	1.12191	28.9758	3.02192	41.8924	0.0372176
Set313	23.281	13.5145	20.8254	9.28566	5.52317	18.4737	18.5412	27.1254	0.573616	2.8964	3.2446	15.9055	1.32924	44.7043	5.13624	0.523771	8.30996	5.50633	6.25692	255.053	30.4462	7.4787	7.10464	0.311099	3.56067	1.21125	2.4026	8.87919	1.20439	0.0339655	47.9301	42.7075	300.612	7.28949	3.28372	2.01107	22.1225	3.03961	145.261	1.40459	5.20669	7.44948	16.5185	0.415482	0.910345	39.5615	3.94658	23.2616	0.0544799
Set314	22.6578	4.90718	17.7676	12.5527		18.4737	19.7711	21.0987	0.590586	3.30361	2.58642	15.7479	1.24964	173.678	5.31562	0.605115	11.7831	7.40223	5.21091	389.365	36.6575	5.54648	18.1256	0.261423	4.12672	0.461293	3.29258	10.7516	0.573028	0.0351795	47.9301	48.2897	300.612	8.89938	2.93263	5.70505	25.8559	3.92352	47.4708	1.74922	5.57577	8.40621	11.5744		0.765373	17.732	4.52221	34.1808	0.0588563
Set315	14.0936	6.18424	21.3074	9.65063	5.52317	24.3853	16.458	32.2836	0.980235	1.47578	4.44413	14.0841	1.13809	12.2564	3.86353	0.620834	8.30996	7.09968	6.76225	220.655	39.11	9.46655	26.116	0.230555	4.46457	0.81369	4.48387	8.30321	0.917907	0.0351795	98.3336	47.053	402.003	11.8518	0.465205	5.89242	20.5162	4.20085	59.7824	1.85699	5.13919	7.86829	8.93797	0.445185	0.408836	17.1496	4.28538	42.6624	0.0582325
Set316	20.4815	17.024	19.1713	12.7331	0.722208	18.3361	8.67791	15.6362	0.626217	3.42727	5.26492	8.63263	0.991282	34.511	5.7017	0.685523	8.99574	5.7518	7.53104	88.8457	43.6786	6.90724	26.9168	0.205825	4.26029	0.489567	3.73119	15.0673	1.5934	0.027658	91.0451	51.6082	273.43	4.33711	0.465205	4.46538	25.652	2.2881	78.3672	1.55209	5.28901	8.58981	12.1949	0.43375	2.12796	13.3133	4.26126	61.3742	0.0506855
Set317	34.8361	24.255	38.9701	9.82726		20.8354	13.6633	20.808	0.855035	4.79185	3.26329	14.3552	0.965979	54.7025	5.42506	0.304738	9.66959	7.22438	7.3045	458.193	38.9984	7.78599	20.0859	0.199778	3.72237	0.672122	2.84662	11.1279	1.36185	0.0276965	82.504	52.0334	198.962	15.3498	2.74807	3.91518	16.396	3.11985	84.4265	3.12071	4.08371	7.44762	6.31679	0.446723	0.408836	16.9134	4.11144	27.6079	0.0542201
Set318	24.9489	13.8532	20.4307	14.1109		15.912	20.4657	31.4423	0.544206	4.16899	6.92094	10.623	1.0062	58.4985	5.27656	0.788434	10.4579	5.96318	2.67265	45.6645	40.4155	7.22707	16.9584	0.198564	6.31051	0.885498	3.30124	16.0376	1.28637	0.0301914	30.901	49.7092	840.212	13.1104	2.02583	5.58094	42.6119	2.97605	68.2913	2.39093	4.80267	5.32777	5.64015	0.664274	0.533242	17.1496	3.99482	57.4852	0.0471859
Set319	22.2766	14.404	19.9983	12.2161		22.4593	12.8853	14.1517	0.573616	1.75185	2.1158	7.63173	1.18723	51.5515	5.78118	0.523771	6.2156	4.97232	5.89274	304.683	39.0097	4.32325	7.68462	0.219676	5.44083	0.672122	3.17467	9.33546	1.56337	0.039283	125.123	34.4578	380.901	4.96876	2.81833	1.97836	28.1568	3.03961	52.5991	3.78191	5.5048	6.5475	11.5744	0.445185	1.12191	21.8759	3.81891	35.3776	0.0451827
Set320	24.9489	12.4073	34.6419	13.6514	0.722208	23.2566	21.0893	15.6362	0.573616	4.70088	3.94048	11.9443	0.977824	12.2564	5.20496	0.574836	8.30996	7.40223	5.89274	242.034	45.3914	10.0102	15.1427	0.266	5.02174	0.882951	2.52539	16.4249	0.886045	0.0518659	93.674	51.3348	422.918	8.10002	4.08356	5.89242	33.1188	2.72223	61.0176	2.21461	4.5202	6.71829	11.1335		0.408836	15.6189	3.77763	35.2206	0.0443252
Set321	33.7169	20.8956	17.6649	17.2917		16.2219	17.3483	23.077	0.860352	6.14527	0.681451	11.9443	1.29401	63.3224	4.53746	0.324024	8.96781	6.99974	2.77531	65.9331	29.0624	3.88777	23.2251	0.294582	4.91176	0.560779	3.05417	11.8123	1.22894	0.0351795	90.4849	39.4658	300.612	13.6731	0.465205	5.99585	41.9426	3.5	80.366	1.78974	4.03676	7.44762	4.74217		0.408836	18.0352	3.04488	52.867	0.0452454
Set322	30.0502	14.0296	13.8273	19.4579	3.64827	16.6212	6.55025	28.024	0.75196	4.25906	4.38824	15.239	1.04522	28.3829	5.1706	0.477056	5.86564	5.9061	4.4219	219.443	41.6274	5.6725	15.1427	0.251607	4.45631	0.817013	3.20686	10.0014	1.57738	0.0519606	39.242	52.0334	185.454	6.41472	3.26325	5.16378	18.9128	3.03614	77.02	4.37686	5.29688	9.47901	9.05626		0.533242	18.5095	3.56044	54.9589	0.0499717
Set323	32.2069	7.34172	16.1608	7.94314		15.3508	6.39234	18.1299	0.691859	3.2188	1.75426	18.2386	1.07014	33.4292	5.19093	0.501612	10.6939	7.15676	4.4219	47.8517	37.3073	7.42118	6.75478	0.240572	4.48382	0.909085	5.7317	8.50721	0.735787	0.0254469	82.8855	51.6082	198.962	8.9683	3.50056	4.79648	33.3901	2.6803	60.6935	1.4422	5.92876	9.17106	7.07026	0.46629	1.26576	29.0861	3.81891	58.4128	0.0411772
Set324	14.7239	6.88856	21.7895	12.1408	5.52317	16.1134	7.61408	21.1314	0.738441	2.02291	4.38005	16.9885	1.02763	121.017	4.98846	0.685523	9.3458	5.96318	2.69315	66.1615	34.114	9.47711	6.75478	0.266	3.98041	0.534869	2.27921	12.6444	1.26566	0.0368894	194.346	44.4462	904.178	13.7019	1.36693	1.56518	25.6604	3.14082	65.382	2.73556	3.18193	6.88349	18.9313		1.53865	15.143	3.65104	34.4693	0.0445582
Set325	33.2734	16.352	25.1534	11.5818		16.7354	7.52227	27.1091	0.850156	3.62748	3.2087	15.568	1.29945	12.2564	5.1065	0.599947	9.00281	8.35711	2.61943	242.923	54.3397	6.90724	30.4351	0.184851	5.83287	0.534869	4.38306	9.25117	1.4159	0.0385853	127.468	56.6161	1272.38	6.01593	3.53147	4.35407	19.0079	3.7096	70.8187	2.73556	5.16148	7.17462	14.5441	0.475546	1.12191	21.8759	4.57593	16.6333	0.0637771
Set326	25.9101	14.8895	22.7318	13.8779	6.13217	22.3772	12.1395	25.484	0.702149	4.08588	4.26423	21.7685	0.965979	35.8814	4.07815	0.518675	10.4153	7.89839	4.33882	231.089	41.3618	9.43698	14.7928	0.267348	4.64218	0.766495	4.83547	13.2272	1.56111	0.027631	50.4915	59.8827	198.962	7.86716	4.60552	5.78484	47.7994	2.72223	71.754	1.82734	3.98445	9.61248	8.19002	0.475546	0.984888	25.5305	3.56044	35.2206	0.0506038
Set327	30.0502	14.2268	19.1713	11.5736	9.50832	22.5355	20.8872	14.1517	0.707664	3.72627	3.05422	15.897	0.975732	46.9327	5.48905	0.43241	10.7525	9.65357	6.25802	45.6645	59.3636	9.98527	28.0329	0.256066	4.82803	1.02849	2.87694	11.8772	1.50488	0.039596	31.2826	50.166	750.557	4.7359	0.465205	6.28195	46.1414	3.39892	66.0555	1.90972	5.70884	7.94025	9.5884	0.593088	0.734133	41.6675	4.78355	15.6956	0.0542201
Set328	21.1046	5.15833	22.7642	10.0156	3.88901	22.1341	16.9959	14.1517	0.699234	4.08588	4.38824	18.336	1.49295	12.2564	5.01508	0.743745	12.3064	8.03325	4.4219	59.8784	40.4155	7.5846	26.3393	0.203097	4.55258	0.842616	5.61221	10.7516	0.549444	0.0300397	103.159	55.7495	1534.35	11.8245	3.75932	1.10665	24.1521	3.10489	75.2166	1.85699	5.78013	4.93098	8.19002	0.445844	1.12191	26.2356	3.52576	37.3661	0.0599488
Set329	23.5901	7.34172	26.357	8.92539	3.88901	22.0921	12.5995	14.1517	0.763373	3.03182	1.28505	8.63263	0.90052	61.1357	4.53746	0.561357	10.353	6.20865	8.45269	250.469	42.9204	9.47711	6.75478	0.1313	5.24628	0.644057	3.41402	18.5181	1.9892	0.0467243	104.212	59.6206	191.232	7.2103	3.00927	3.95769	27.8615	2.70126	77.02	1.87106	4.71726	8.43289	16.1343	0.743986	0.657648	16.0948	3.52576	35.3776	0.069685
Set330	28.7549	12.8605	19.8687	10.6169		13.5206	8.31171	21.0987	0.65181	3.02412	3.05422	10.867	1.30969	58.7636	4.10691	0.398109	6.5754	3.12404	2.61943	45.6645	51.2737	11.312	15.7227	0.16769	4.79136	0.601912	3.99649	10.7516	0.642616	0.0225787	56.2712	43.2959	253.492	10.8401	0.893813	4.67043	22.5487	3.20715	53.8092	2.17808	5.43837	6.2012	8.93797	0.614518	1.05943	14.1319	5.24387	66.1955	0.047023
Set331	22.5236	15.9571	24.0408	9.6645		11.973	12.0994	13.4578	0.754526	4.14874	0.4543	10.9935	1.23708	29.7532	5.37679	0.605115	10.3052	11.8864	2.84904	207.21	31.4145	7.7209	16.9584	0.267041	5.39807	0.748717	4.00838	8.9921	1.6243	0.0301914	50.4915	41.6704	178.138	9.29817	3.70794	5.9043	36.5202	3.89501	60.0823	2.95501	4.75567	4.42588	8.93797	0.595925	0.970438	39.5615	3.31248	58.0988	0.0598927
Set332	25.2763	18.0822	20.8254	15.8059		22.1341	8.67791	23.9789	0.766276	4.15929	5.34383	16.6425	1.28316	49.5556	5.32462	0.760504	9.25253	6.3164	5.22666	192.805	22.8512	7.25694	26.3393	0.208484	4.48382	0.721977	1.48476	7.49542	1.28637	0.0397672	156.465	52.1065	156.901	5.85848	3.42256	7.40691	24.1521	2.62991	95.1628	4.25606	3.92795	6.62413	4.21889	0.366131	0.864008	29.7686	3.23794	45.9691	0.0669596
Set333	14.7239	17.1656	25.9796	12.7257	7.99192	17.1248	17.0957	16.7419	0.754526	3.71084	4.49156	16.0576	1.10837	28.3829	5.07437	0.478658	9.25253	6.62275	4.58817	231.089	50.1908	6.93329	28.512	0.16769	5.93159	1.11694	3.89318	16.0127	1.55282	0.0402038	50.4915	50.4809	395.736	8.9683	1.99195	6.75729	19.0079	2.97605	122.582	2.44015	5.35474	6.86535	4.88659	0.632785	1.08561	39.5615	3.46664	57.2669	0.058759
Set334	23.1467	4.90718	25.9796	11.5736	8.44923	24.675	4.83917	31.2159	0.754526	4.61017	4.27972	15.897	1.13809	58.4985	5.25652	0.474652	11.3046	5.7518	3.67655	315.545	60.6486	9.76833	31.2842	0.294582	3.91064	0.779562	2.81579	11.3872	1.48485	0.0401246	104.212	56.6161	684.499	4.7359	2.78657	5.87606	42.6119	3.39892	75.6775	3.13109	5.18274	5.53015	6.9901	0.524898	0.734133	25.2323	3.57215	35.2206	0.0499805
Set335	25.142	15.9154	16.1559	7.75583		21.9158	10.2373	18.9367	0.851295	5.36777	1.28505	16.4428	1.50086	144.273	5.81069	0.366624	11.3046	9.11493	2.76687	326.167	37.3073	9.23925	7.68462	0.264189	4.48382	0.882951	3.73368	11.8772	1.88991	0.040757	50.4915	56.2786	422.918	6.01593	2.27903	1.90349	20.7266	3.39892	65.382	2.60694	4.3829	6.90163	14.5441	0.463452	0.734133	14.4007	3.56044	65.4847	0.0411772
Set336	29.356	20.7159	20.8254	13.8779	5.28244	16.3051	8.21991	31.4423	0.500131	3.6606	4.26423	16.1137	0.996449	55.853	5.16216	0.362368	5.86564	7.90025	6.63809	65.9331	32.7984	8.72657	25.9263	0.233796	3.72237	0.601912	2.64546	12.1209	1.26566	0.045656	26.0755	47.053	198.962	5.85848	3.5187	4.28248	20.5162	3.41938	78.3672	2.60694	5.49123	5.86479	7.8296	0.713625	0.765373	16.2038	3.81512	56.6183	0.0560083
Set337	25.7758	17.5425	25.2405	7.4642	7.75119	27.0677	11.9429	21.0987	0.888347	4.84461	2.35927	14.9795	1.50086	44.5093	5.37583	0.465196	9.3457	8.86946	7.2824	54.0992	34.114	5.90239	27.8467	0.257732	4.41237	0.936258	4.0084	9.33546	1.40229	0.0302683	86.3666	46.4796	402.003	6.08485	2.65801	4.52236	25.8559	3.5	65.9989	4.29367	5.2402	7.28289	15.426		0.973743	28.3307	2.67815	36.3816	0.0653684
Set338	23.7769	18.3793	28.3131	9.65063	3.64827	15.3512	10.2373	19.6306	0.850004	2.76867	4.26441	15.897	1.02763	12.2564	5.17347	0.333838	9.14408	8.74524	5.81058	191.593	37.3073	8.16668	31.3038	0.299115	4.3428	0.644057	4.0084	8.24188	1.41683	0.0351795	120.94	59.8608	402.003	7.86716	3.775	4.90907	18.9128	3.10489	67.356	5.02955	4.18473	7.04103	6.9901	0.525776	1.12191	18.9854	4.57593	34.1808	0.05592
Set339	22.2766	18.0822	15.9917	18.2062		11.4472	9.4576	13.1882	0.699624	3.66892	4.72099	14.7971	1.02763	12.2564	6.02871	0.500413	8.29015	9.11493	6.38117	251.681	47.8274	7.79008	6.75478	0.215143	4.24849	0.605806	4.0084	13.404	1.45692	0.0299487	128.986	39.4658	185.454	13.8734	2.25131	4.98086	42.3732	3.67846	67.6431	1.4422	5.78013	4.52963	7.6024	0.614518	0.817671	29.962	2.99781	16.6333	0.0451827
Set340	28.1639	7.34172	32.9178	16.2963		19.6546	10.2373	18.1299	0.763373	2.68305	3.05422	12.1371	1.38624	36.9902	4.85975	0.324024	13.2182	8.74524	7.81006	47.8517	42.9204	7.42971	20.9393	0.334478	4.48382	0.882951	4.18257	12.1592	1.56784	0.0334274	90.8665	55.4747	178.138	10.5103	3.59089	4.28248	30.6617	3.10489	150.373	4.85315	5.16148	6.95141	15.6205	0.51564	0.734133	15.143	4.44423	37.523	0.0416129
Set341	36.323	13.1132	16.136	12.3621	3.64827	10.2702	8.4943	31.4423	0.65181	3.02412	4.38824	11.7232	1.17233	55.2275	4.9961	0.605115	6.3852	6.87151	5.34975	69.5251	45.3914	6.32316	21.027	0.270488	4.46457	0.882951	2.64546	16.8122	0.956715	0.0433099	26.4571	48.2897	873.353	11.4859	3.28989	1.4286	23.9446	2.43308	61.0176	1.16482	4.47562	8.2479	6.17228		0.970438	19.9756	2.93397	34.4693	0.0561883
Set342	31.0115	19.6872	15.1859	9.82726	11.9771	21.3109	12.2807	31.625	0.609847	3.59655	4.38824	15.239	1.06229	12.2564	5.61418	0.61466	10.1951	8.43241	2.9312	358.339	41.6274	5.90239	6.1748	0.239383	6.31051	0.70891	3.19638	13.0317	0.846251	0.0384649	30.901	43.2683	178.138	7.2103	3.69494	1.99472	29.4648	2.97605	145.261	2.60694	3.93473	7.44762	7.44207		0.734133	47.4197	3.56309	21.4547	0.061484
Set343	20.4815	6.18424	34.9939	12.3621		16.4185	14.0012	19.4736	0.699234	4.14874	4.38824	20.3907	1.47955	54.7025	5.12137	0.518675	9.8017	6.15238	7.14862	220.655	38.9984	7.79008	17.012	0.320898	4.52178	0.721977	3.05555	9.33546	2.17934	0.0351795	94.3476	42.9809	253.492	6.34579	2.01807	3.71707	47.9636	2.397	53.8092	5.06109	5.00571	5.08277	11.5744	0.546002	1.19545	28.8581	2.52931	25.4624	0.0598927
Set344	29.9863	13.5145	22.9071	7.61052	11.9771	11.973	7.94552	21.0987	0.72387	3.75899	4.82582	15.6718	1.12834	42.6372	5.20496	0.65425	12.2438	6.20865	5.08417		29.0624	6.36137	22.6477	0.261423	3.14522	0.826821	2.64546	15.0232	0.735144	0.0232612	39.242	47.053	911.059	9.80706	3.28267	5.22585	42.3732	3.39892	115.109	2.51951	5.49123	7.72758	5.649	0.415482	1.06134	19.5128	4.82063	23.2616	0.047023
Set345	30.5801	20.0369	20.5662	8.92539	11.9771	19.8001	12.1395	31.0568	0.895268	4.08588	4.45849	15.9139	0.765571	29.7532	4.94754	0.56215	10.2769	5.51797	8.85648	54.0992	47.8387	3.04278	16.0821	0.240572	5.35531	0.605806	3.05417	10.755	1.62176	0.0409519	114.634	50.5631	273.43	6.34579	1.32242	5.15141	36.5202	2.60815	60.1211	3.82562	4.36548	6.20468	7.37763	0.595925	1.06148	22.9267	2.99781	58.0988	0.0471859
Set346	24.8932	17.024	20.0977	20.3031		20.6871	13.7961	16.2027	0.624163	3.66892	3.05422	15.9139	1.19725	39.5574	5.23967	0.475992	8.26193	8.03325	2.67265	192.805	43.5185	7.06893	16.432	0.243208	4.81651	0.605806	5.29998	10.7516	1.51939	0.045656	108.61	50.5631	1018	10.4207	2.15519	5.16378	24.8348	2.89464	52.5991	2.60694	5.49123	5.10641	6.07758	0.605182	1.31748	14.4007	3.31633	28.7101	0.0416129
Set347	32.6504	19.6872	22.0299	14.8419		17.8393	12.1395	17.2952	0.454819	3.69197	4.38824	15.9055	1.3385	56.3064	4.24061	0.433047	6.3852	2.6471	2.69315	65.9331	59.0198	5.03473	28.4897	0.2383	4.3428	0.879405	4.0084	8.24188	1.66059	0.0383146	34.7636	48.2621	164.631	7.5373	3.06895	5.70505	33.1188	2.72223	67.9672	1.13518	5.56552	6.40177	6.30785	0.512803	0.992183	13.8407	3.95066	64.4127	0.0549422
Set348	54.45	19.0332	18.4906	9.14034		20.6041	12.8078	21.1314	0.644952	3.72627	2.22498	16.6425	1.09506	62.6028	5.37679	0.556043	10.1951	6.0953	5.81168	380.608	34.114	8.0578	7.10464	0.22114	6.29549	0.857433	4.66134	14.9447	0.917907	0.0330676	26.0755	42.7351	264.373	6.64757	2.74807	4.50601	22.0245	3.99116	52.5991	1.48484	4.0471	7.87268	15.7271	0.46629	0.657648	25.7082	2.52931	38.5825	0.0561883
Set349	31.5838	13.1132	20.4307	10.4036		21.2694	18.6487	21.1314	0.65181	4.41878	4.26441	15.9139	1.10928	18.3846	5.20094	0.77568	10.2243	5.9061	6.63919	71.9051	45.8706	5.60371	14.7928	0.271574	5.5514	0.650039	3.05486	14.0997	1.63679	0.0402038	99.5331	54.6848	334.942	11.852	2.35726	1.51983	16.0986	3.03614	136.565	2.5204	4.47562	6.3007	17.6003	0.606062	0.408836	17.732	3.94658	34.1808	0.0569913
Set350	25.142	6.43539	26.2922	7.4642	12.4018	14.7014	8.67791	18.1299	0.619667	4.15929	4.34492	14.3552	1.17614	64.8957	5.20496	0.338479	13.7681	6.39785	7.42115	383.371	30.435	8.71285	19.5059	0.16769	5.82336	0.749664	3.05417	7.86991	0.775581	0.0282674	39.242	39.4658	247.715	4.33711	4.09286	3.71707	41.6452	3.14045	60.1211	1.74922	5.94617	6.90163	17.9878		0.613253	43.9299	2.92735	50.3	0.0362974
Set351	25.7758	14.2807	14.5044	9.83794	5.28244	23.2235	14.2633	28.024	0.949528	2.8771	0.908601	10.0877	1.19983	40.8045	5.53367	0.565647	11.3046	6.62275	5.73796	420.397	40.4155	5.32677	31.3038	0.135705	2.95728	0.605806	3.32604	8.9921	0.838608	0.0302683	43.1047	55.3177	873.353	15.291	3.94426	6.98425	18.5929	2.62991	77.02	2.60694	5.12195	9.38738	8.57756		0.408836	16.1463	3.32539	34.1808	0.0755286
Set352	23.281	12.8101	20.5662	7.94314		16.3281	12.1395	17.4359	0.534777	5.49408	1.33964	15.897	1.12834	37.7894	3.95788	0.333838	8.54063	7.47668	8.63412	56.2863	35.4979	6.54307	16.0821	0.27266	3.21069	0.650039	1.81123	15.0452	0.775581	0.0308417	90.4849	54.6848	895.697	8.10002	2.90445	1.97836	20.5162	2.62991	78.3672	2.17808	5.48452	10.4431	16.3082		0.783996	21.8759	2.93397	36.3816	0.0547607
Set353	31.5838	22.4033	31.4335	12.3587	19.4307	21.0202	5.89367	18.667	0.699234	3.77297	1.75426	9.40353	1.32924	35.8814	5.27041	0.477056	10.2769	9.48197	5.59208	212.495	30.4462	9.01195	26.3393	0.208484	5.14985	0.745979	3.25212	10.6901	1.30444	0.0300397	40.2148	42.7075	397.203	14.5629	2.90445	3.4828	45.4409	2.67336	65.4831	1.90972	5.49123	6.75783	4.21889	0.415482	0.657648	15.6189	5.21173	14.4878	0.052938
Set354	23.1538	11.7842	19.1713	9.29284		16.9112	6.55025	16.2027	0.765731	4.65022	4.44413	9.07453	0.965979	36.9902	5.19693	0.561357	9.39065	9.37284	2.77531	321.313	42.9204	4.55577	31.5328	0.234979	4.55846	0.684396	3.05417	8.87919	0.684136	0.0301914	108.61	39.4382	867.054	4.40604	3.99359	6.18095	25.6604	3.20715	102.635	2.16277	3.60056	5.9163	16.2503	0.556138	1.08561	27.4837	4.52221	43.8237	0.047023
Set355	23.1538	27.1517	29.7573	7.09675		9.56057	11.8452	20.808	0.48787	4.50331	2.22498	10.9935	1.10837	36.9902	5.20496	0.475992	11.2956	8.96075	3.65956	45.6645	34.8989	8.25146	7.10464	0.27266	6.35595	0.882951	3.4279	13.751	1.12318	0.0286511	43.6918	57.1003	314.119	4.33711	0.465205	5.7504	48.1872	3.55941	75.2166	2.04509	5.51173	6.22965	5.40988	0.605182	0.408836	15.143	4.40396	54.3458	0.0547607
Set356	14.2279	13.0037	28.4582	13.8779	6.81507	20.474	9.34488	22.383	0.821437	3.40988	2.22498	12.9839	1.09348	24.5128	5.70139	0.628408	4.95932	4.97232	7.81006	57.6912	41.3618	8.34483	20.0859	0.198692	4.57671	1.03593	2.81579	9.31342	1.88397	0.0433572	99.5331	49.9201	825.237	10.7876	2.17596	1.7959	41.2747	3.97411	60.6935	4.42567	5.76323	4.75432	18.2943		0.408836	25.9857	3.30727	14.4878	0.0496407
Set357	35.9973	13.1132	23.4616	10.0519	0.722208	21.648	15.5426	15.6525	0.65181	3.72627	3.05422	13.1783	1.12252	47.3635	5.37679	0.437582	8.99574	5.04103	7.76814	55.3113	54.3509	8.7726	32.4871	0.335327	4.59206	0.787185	1.75238	9.3099	1.69019	0.0257553	50.4915	50.9847	782.085	14.4217	3.99227	3.67172	19.0079	3.55941	57.3533	5.35476	4.0471	8.78001	9.50824	0.744865	1.93322	25.0466	3.32539	23.2616	0.0712441
Set358	30.797	15.681	19.7213	26.0989		18.4987	15.4885	29.6547	0.473554	4.11363	3.05422	10.8586	1.17233	31.237	4.07815	0.471883	11.6291	8.67788	7.30146	203.655	56.7031	6.84624	17.7758	0.257732	5.35531	0.601912	3.05555	7.86991	0.735787	0.0350087	85.3675	52.6701	314.119	8.10002	3.10714	4.0522	46.5706	2.97605	157.822	2.35211	3.99918	9.66352	7.6024		0.857058	26.5268	3.75351	59.2287	0.058759
Set359	41.5916	16.6776	15.3301	12.5458		14.5655	5.52748	15.6362	0.918283	3.02412	7.49444	13.5244	1.03182	56.3064	5.17347	0.846334	10.4153	6.44489	5.89274	65.9331	30.435	7.34866	16.0821	0.208484	3.74984	0.92433	2.24544	12.873	0.848963	0.0301073	31.2826	59.0748	282.046	8.89938	2.91749	4.37371	41.2161	3.39892	53.1715	1.74922	5.67432	5.10641	4.88659	0.445844	0.533242	25.7082	2.67815	29.6478	0.0549422
Set360	25.5235	5.15833	25.9796	11.7691	3.64827	24.5205	7.61408	13.4578	0.454819	2.02792	5.21587	14.9023	1.56536	37.3257	4.94754	0.756352	4.95932	2.89257	5.74644	203.618	41.6274	7.54041	22.397	0.178726	4.59206	0.888046	3.05555	13.0028	1.28637	0.0384564	82.8855	51.3348	258.596	14.4217	0.465205	6.788	17.4046	3.55941	65.4831	4.44412	5.60423	7.07724	8.21714		0.817671	17.732	3.56044	34.1808	0.0445582
Set361	30.8773	6.63741	33.7004	9.82726		16.6168	21.9763	21.6465	0.637494	4.08588	7.49444	10.5296	2.00019	12.2564	4.40548	0.475992	7.74653	3.18112	6.25802	253.773	45.5628	9.17889	17.3083	0.334478	6.42234	0.86973	3.94673	8.50721	0.845608	0.0350087	36.815	50.4809	744.779	4.7359	3.8939	1.97836	17.702	3.89054	46.8984	3.4265	4.88541	7.30369	7.37763	0.543165	0.408836	19.5128	2.99781	28.7101	0.0561883
Set362	40.1084	6.18424	26.0676	7.61052	10.918	15.8662	14.443	20.8993	0.927279	3.06114	5.95518	8.63263	0.910272	57.5567	6.02599	0.577074	8.1636	6.62275	4.18293	173.982	33.5151	6.6623	20.3593	0.16769	5.61405	0.787185	4.18651	12.6444	1.28637	0.0385803	36.815	46.5072	156.901	6.08485	4.09286	4.48173	25.6604	2.2881	77.02	2.00748	5.64593	5.08277	4.21889	0.694803	1.30528	14.1319	4.40396	58.4128	0.0500625
Set363	35.174	12.1229	15.4589	9.66028		21.891	13.1456	21.0987	0.549093	4.11363	4.21698	15.6688	1.19418	42.6372	5.7017	0.689937	4.56037	10.7767	2.51676	45.6645	52.1823	8.57741	6.75478	0.270488	6.01529	1.15737	3.40721	12.6444	1.56273	0.0287937	36.815	51.2306	676.769	7.2103	2.58425	4.65407	35.1058	2.65164	68.2913	2.39093	4.9366	7.47142	6.53812	0.605182	1.53204	18.0352	3.90686	61.2193	0.0560083
Set364	33.7169	13.0613	24.6207	19.5687		18.8767	16.5561	24.9334	0.71872	2.70424	2.1158	22.5511	1.02763	36.9902	5.07625	0.361067	10.4153	6.15238	6.53705	171.795	30.4462	8.29808	6.1748	0.230768	2.87688	0.684396	3.17467	12.2724	1.78501	0.0192269	36.7338	57.0384	170.408	9.53103	3.58646	5.92816	22.8462	2.67336	60.4452	1.55209	4.5202	4.67843	8.21714	0.546002	0.657648	24.6113	3.52576	50.7906	0.0410864
Set365	40.1084	15.681	22.0299	10.0156	7.75119	19.8021	15.6635	23.9789	0.619667	3.7917	2.17039	14.0857	1.44324	29.7532	5.41897	0.475992	8.30996	5.50633	6.45488	315.533	32.7984	4.55577	26.7436	0.336413	4.32576	0.414803	2.69315	19.4695	1.00072	0.0250706	149.787	52.1065	258.596	11.8518	2.95648	4.41478	27.8615	3.4333	57.9645	1.52245	5.43837	8.76164	7.73804	0.43375	1.78878	15.2537	4.17056	30.2284	0.0506855
Set366	29.4903	5.93309	20.8254	6.226	0.722208	20.8354	12.9091	20.6947	0.573616	3.3752	4.32623	15.9407	1.09953	37.7894	5.15573	0.62344	10.1951	7.77923	2.76687	215.68	46.7752	10.3341	21.3124	0.242805	3.98041	0.745979	3.85845	10.3192	1.45756	0.0250706	34.7636	48.8554	1454.93	11.9627	3.73462	3.94133	30.6617	3.03819	46.8984	4.70465	4.66214	6.1893	5.11686		0.657648	41.0645	4.16258	66.8589	0.0411772
Set367	23.7337	15.9154	18.4906	8.3148	13.1611	20.6438	5.52748	31.625	0.799235	4.08588	4.28978	15.9139	1.05228	43.9176	3.98822	0.514034	9.14408	4.97232	7.30146	88.8457	45.5628	8.86154	20.0095	0.303648	5.90622	0.650039	1.71862	10.0528	0.956715	0.0453523	84.986	58.8207	761.17	7.86716	2.78657	1.53618	29.2963	3.96596	50.4425	2.51951	5.48452	10.254	18.0548	0.495768	1.51903	17.1882	3.44292	65.4404	0.0652524
Set368	25.4854	13.0613	17.7676	14.7018		22.0002	11.9429	18.1299	0.879448	3.4697	5.20063	19.8083	0.935192	40.8045	4.07815	0.608903	12.3064	10.8263	10.1891	180.971	53.6258	6.57766	6.75478	0.263531	5.88925	1.10107	3.64292	14.844	1.49062	0.0380916	159.865	43.2959	279.697	10.8401	2.78657	4.37415	17.1971	2.61903	51.0149	2.00748	5.65653	4.93098	12.1949		1.31748	29.962	3.94658	25.4071	0.0549422
Set369	31.4273	14.2268	17.6636	10.0156	7.87416	23.7717	8.67791	18.1299	0.855035	2.36355	5.06084	11.7728	1.23708	40.8045	7.56743	0.40304	10.2956	5.04103	6.25434	183.158	51.1862	8.13834	31.1069	0.184851	3.14522	0.824707	4.33487	7.86991	1.27506	0.0434126	104.358	56.2786	198.962	20.1635	2.92984	5.7504	30.6617	3.26023	83.712	2.60694	5.26249	9.9896	5.56884	0.743986	0.613253	26.2356	3.52576	74.2584	0.0545631
Set370	23.1538	22.4033	20.5662	10.3062		19.2797	5.89367	17.9892	1.01905	4.16899	5.48597	12.3986	1.19418	31.237	5.19693	0.52096	8.8449	5.42917	2.69315	255.053	53.0622	3.04278	17.8883	0.261423	4.84905	0.748717	4.17952	10.3192	1.80725	0.0494417	133.758	52.0581	293.204	10.7876	3.37121	6.86073	23.8382	2.6978	59.1088	1.82734	5.63981	6.3007	8.82599	0.446723	0.408836	17.1882	3.81891	56.9437	0.0482029
Set371	27.3139	17.024	17.7676	25.567		18.4737	17.4003	26.3619	0.549093	4.84461	3.19001	18.336	1.61106	34.0547	5.34558	0.477056	13.2531	11.5094	5.89274	380.608	49.7739	8.05017	29.9304	0.199778	5.02174	0.765068	2.81579	15.0232	1.26566	0.0368127	49.9815	54.6848	191.232	8.98974	2.80017	1.58153	23.8382	2.64075	44.7418	2.21461	4.47562	5.70355	5.40988	0.535465	0.408836	19.9756	3.17411	19.3092	0.055378
Set372	29.4903	15.9571	26.357	8.96021	4.9481	16.6718	10.3169	25.4868	0.711886	2.19345	4.58536	16.1137	0.991282	18.3846	5.19693	0.561357	11.8055	6.33749	5.38254	180.971	47.9993	5.67513	19.9806	0.342461	4.81651	1.15155	2.80603	7.17762	1.41683	0.0288791	109.183	60.3077	198.962	8.89938	2.52845	5.45845	30.6617	2.72223	65.382	1.13518	4.3829	6.88349	6.84007		1.08561	13.8407	4.45603	67.1515	0.0499717
Set373	36.8207	21.1867	17.7676	14.3864		21.8245	18.6487	17.2952	0.752328	3.2188	2.22498	12.9839	1.07014	63.3224	4.98444	0.503012	9.53123	5.82052	9.11148	57.4984	32.7984	9.44304	32.193	0.210739	5.05392	0.747348	4.66134	15.9398	1.41683	0.0402038	22.976	59.9522	781.872	9.80706	2.11226	4.0522	16.396	2.68321	51.0149	3.7219	4.5324	5.53015	7.07026	0.535465	0.408836	17.1496	4.48994	48.4976	0.049738
Set374	22.6578	13.0613	19.7213	12.3621	12.161	21.1666	8.67791	31.625	0.870549	4.04572	2.83509	16.8947	1.14115	47.25	4.95409	0.44269	7.66225	10.5619	2.9312	191.593	63.8822	7.07204	34.9737	0.242805	4.58634	0.992096	3.91877	8.24188	1.43099	0.0385803	39.6236	49.5241	934.456	12.4561	2.91932	1.90349	18.5929	2.53533	76.0016	2.00748	5.60423	8.78001	16.1924	0.415482	0.970438	38.5144	4.37169	21.4547	0.0540627
Set375	13.7319	11.8362	17.7676	13.9332		18.8936	13.5715	24.5777	0.866089	3.09361	0.4543	11.7232	1.25269	91.5165	6.03829	0.532283	11.8504	5.44925	2.84904	255.053	53.5843	8.71285	7.68462	0.189255	3.74984	0.748717	4.48387	17.8528	1.36185	0.04897	84.986	50.5631	185.454	10.4207	1.3102	4.46538	29.2963	2.67336	83.712	2.56323	4.0724	6.3007	6.09212	0.694803	0.408836	19.804	3.81891	16.6333	0.0451827
Set376	14.0936	16.6776	14.6531	14.7018		14.7014	21.452	14.0111	0.850156	3.31991	3.05422	15.1261	1.12438	35.8814	4.24061	0.44269	7.73642	8.28839	3.65956	367.217	41.0989	3.88777	23.7607	0.184851	5.60364	1.18812	4.48387	12.1592	1.41563	0.0344112	93.674	42.5243	279.697	8.98974	3.43017	5.7504	17.702	2.6803	78.1533	2.17808	4.45567	8.81281	13.3859		0.765373	12.4663	3.81891	38.5825	0.0509826
Set377	34.8254	14.7339	18.4694	19.1822	7.99192	16.0651	15.5426	14.1517	0.870549	2.22276	1.28505	19.4724	1.19023	34.0547	5.25778	0.577074	7.73642	17.8919	6.66474	55.3113	36.6575	8.05017	28.9485	0.21952	5.25398	0.969224	3.16015	12.7667	0.684136	0.0309935	82.504	34.4854	219.785	8.10002	3.32916	1.53618	29.2963	3.47642	122.582	4.70305	5.63981	5.10641	10.2562	0.366131	1.55709	17.1496	3.94658	29.6478	0.0554752
Set378	21.548	12.8605	21.7895	8.3148		24.5501	12.5995	31.2159	0.624163	1.47578	1.28505	10.8586	1.03739	31.237	4.24061	0.523771	8.96781	8.56726	9.11148	55.3113	45.5628	6.37913	23.7607	0.233796	3.74984	1.01138	2.64546	9.3099	1.50738	0.0446714	32.9524	48.2897	258.596	14.9357	3.44902	4.2409	31.8903	2.67336	77.02	1.74922	3.98445	6.86535	11.5744		1.01613	17.732	3.56044	56.905	0.047023
Set379	21.1046	15.9571	17.7676	22.8647	19.4307	21.7865	14.1068	18.667	0.860943	1.4214	4.38005	16.6425	1.03182	12.2564	5.7017	0.674031	6.32876	3.42659	6.38117	315.533	40.2435	8.97142	21.4672	0.261423	5.59409	0.857439	3.94673	9.3099	1.26622	0.0342409	93.2434	57.7737	344.306	15.9033	1.36693	3.95769	18.9128	2.6803	96.0645	1.90972	4.04419	7.84082	14.8161	0.463452	0.408836	40.4402	3.86468	45.9691	0.0506038
Set380	31.1824	20.4823	17.391	21.8773	12.161	22.7763	5.80187	24.5614	0.636425	3.24747	4.26423	5.82012	1.33455	50.2177	5.57899	0.549511	9.14408	5.53692	2.61943	204.06	44.9862	2.80972	16.9584	0.208484	5.61405	0.815834	2.4026	7.86991	1.3924	0.0403324	82.8855	39.4658	676.769	10.5103	1.80119	4.13026	25.8559	3.39892	66.4207	1.52245	5.31297	6.67065	7.41456	0.494536	0.734133	30.9102	4.40396	64.2327	0.0617043
Set381	13.5976	15.4299	16.1559	9.29284	9.05823	16.6718	15.8272	33.1249	0.500131	2.763	2.1158	13.1783	0.831414	59.7852	4.28035	0.528027	6.75594	5.50633	8.3135	68.3487	41.6274	5.38184	20.3593	0.242805	5.16649	0.601912	3.11813	6.4274	1.20439	0.0445257	87.564	50.9847	279.207	13.5435	3.13718	4.37383	18.5929	3.55941	64.8096	4.44412	3.9382	7.94774	7.6024		0.747223	31.9122	2.68721	34.1808	0.047023
Set382	23.7337	20.8956	21.2565	9.32766	0.722208	16.3281	12.5429	17.8486	0.850004	3.72627	5.60633	10.8586	1.12252	37.7894	4.9961	0.338479	9.80728	7.47668	2.61943	245.303	36.635	10.142	18.7056	0.184751	3.83024	0.721977	2.64546	10.755	1.49736	0.027658	22.5944	43.2683	164.631	7.2103	0.465205	1.90349	21.024	3.92997	59.1088	5.6616	5.11452	6.19323	16.3898	0.536745	0.910345	16.1463	3.62692	14.4878	0.049738
Set383	25.0275	12.1229	18.361	9.66028	12.5521	22.9371	18.6487	26.2869	0.977652	4.0658	2.22498	15.9139	1.19983	110.015	4.93923	0.428154	6.78416	7.15676	3.59438	208.821	43.5185	5.48448	34.358	0.184751	5.19545	1.14125	4.01795	5.41812	1.61577	0.0335522	32.9524	42.9534	408.271	10.5103	2.78657	1.152	20.7266	2.97605	66.4207	1.09757	5.90376	5.10641	7.635	0.476426	0.613253	14.1319	4.11587	49.0043	0.0539401
Set384	27.8253	5.93309	26.357	20.0664	6.13217	19.9642	18.6487	33.1195	0.797965	3.40988	1.75426	16.4465	1.18799	55.853	6.02599	0.680733	8.46547	5.50633	5.89384	68.3487	53.0647	7.87575	17.012	0.242805	4.58634	0.769043	2.60432	9.62941	1.20439	0.036797	84.986	41.6428	156.901	6.08485	2.80017	4.48173	24.7574	2.61903	68.2913	2.5204	5.46424	6.22965	8.19002		0.408836	16.1463	4.69132	52.867	0.0576311
Set385	30.8362	13.1488	20.5662	7.13157	3.64827	20.8354	6.39234	16.2027	0.722356	4.79185	2.22498	16.3456	1.44324	42.6372	5.6182	0.565647	9.14408	7.89839	2.61943	80.3754	57.4391	8.39897	6.1748	0.189255	4.58634	0.650039	3.72321	10.1177	1.69258	0.0425946	98.3336	48.2621	1157.47	13.4746	2.84035	6.80597	22.0245	2.65164	140.109	3.39676	3.20588	6.22965	13.6162	0.463452	1.53865	24.5272	5.08514	34.1808	0.0509826
Set386	14.2279	14.404	30.8685	17.928		12.6016	12.1395	17.9892	0.776926	5.22704	5.26492	5.2709	1.33753	31.237	5.29087	0.616172	6.78416	6.33749	4.08027	57.4984	43.6024	7.11904	16.9584	0.247613	4.87176	0.826821	2.96747	8.50721	1.53829	0.0453523	31.2826	42.7351	282.046	13.7019	0.465205	5.25502	25.652	2.67683	83.712	6.04955	5.60423	8.76115	6.07758		0.747223	21.8759	4.2352	14.4878	0.0659472
Set387	24.2204	17.3779	24.5387	11.5736		25.4308	14.9609	17.8486	0.624163	1.85275	1.75426	20.1742	1.23708	31.237	3.95788	0.299537	9.59542	14.2556	4.4219	65.9331	60.6486	8.52753	14.7928	0.189255	3.80898	0.977504	3.16262	8.23832	1.69692	0.0445257	93.2434	42.5243	408.271	11.8245	0.465205	3.91518	29.4648	2.49925	78.3672	5.07738	5.09966	5.08277	6.07758	0.436587	0.970438	29.962	3.60608	42.6624	0.0538493
Set388	13.7319	20.3068	25.0199	9.47297		20.6831	6.75854	30.5683	0.636425	3.7917	6.25675	12.3986	1.3962	37.7894	5.49307	0.674031	6.5754	9.55068	5.86981	300.113	43.5072	8.28255	21.3768	0.21023	4.38101	0.891319	2.93079	9.82062	1.41619	0.0405054	96.6432	47.5046	272.103	11.8934	3.85367	5.07209	29.979	3.93863	178.165	1.83345	5.44325	7.07724	4.21889		0.65959	18.1383	2.28917	25.4071	0.0362974
Set389	22.5236	15.9154	14.3601	15.7292	9.05823	20.8354	18.6487	24.6729	0.776926	1.75185	1.5122	14.7594	0.987577	34.511	5.01508	0.677091	10.7525	10.3158	6.7469	57.4984	29.0511	5.60371	31.1141	0.184751	4.3428	0.560779	5.17095	10.755	0.815374	0.0301718	36.3522	52.4802	258.596	8.98974	2.6633	5.83778	20.5162	3.89054	130.054	1.74922	5.03993	8.11382	13.1942	0.415482	1.05943	15.143	5.04932	20.517	0.0506855
Set390	21.548	20.7335	21.7895	14.8899	12.5521	17.5727	17.1402	21.1314	0.704404	3.72913	4.3016	14.3552	0.910272	110.015	5.02702	0.476524	9.39065	3.12404	3.52067	180.971	31.4145	7.29694	21.4672	0.294582	5.7615	0.826821	2.64546	9.62941	1.26566	0.016108	41.6405	52.1065	408.271	6.74459	3.13718	5.83778	44.478	4.27311	66.4207	3.04305	5.70884	6.86535	7.07026	0.445185	0.734133	13.3133	3.77763	35.2206	0.0549422
Set391	11.5555	14.0296	21.7895	10.4036	12.4018	15.4556	4.82984	18.667	0.699234	3.66892	7.97966	9.94928	1.40016	63.3098	5.13624	0.573886	10.7525	10.7767	5.21091	45.6645	41.5365	8.05017	32.096	0.180346	5.12451	0.378016	3.71912	14.9447	0.956715	0.0433676	117.111	47.9614	279.207	12.9275	3.71034	2.01107	29.2573	3.26023	64.8096	1.82734	4.26136	6.74989	6.07758	0.524898	1.99292	32.2846	3.28562	40.9547	0.0549422
Set392	25.2763	12.4073	25.9796	11.7691	17.571	24.675	16.9959	24.5777	0.726398	4.04572	0.908601	22.113	1.74777	12.2564	5.40555	0.46671	13.2397	5.82052	2.76687	251.681	48.5701	9.01195	35.51	0.379256	6.33239	0.716314	1.68485	34.9412	0.75308	0.0501506	125.504	51.822	840.212	14.6063	1.60664	3.4828	28.1568	2.79238	54.7445	2.13313	4.03809	5.08277	8.27018	0.436587	1.53865	17.5593	4.05525	26.6702	0.0747773
Set393	30.0017	14.2268	19.2965	11.9937	12.4018	13.9329	20.8947	25.1273	0.686319	1.02208	0.681451	10.9935	0.996449	33.4292	5.20496	0.473742	9.14408	2.6471	4.33882	67.1452	56.7031	5.36525	16.432	0.230555	3.56067	0.698009	4.64038	10.1177	1.72688	0.0343282	32.9524	47.5046	314.119	11.4859	3.56502	1.99472	23.2314	3.62993	63.9079	1.78974	3.79987	7.47142	6.84007		0.408836	20.9258	2.52931	62.6641	0.0549422
Set394	21.1046	15.681	17.7676	15.2538	0.722208	19.2524	14.7126	21.0987	0.699234	1.69535	3.2854	7.63173	0.775324	31.237	5.86486	0.478658	8.8449	10.9612	2.51676	68.3487	35.4979	5.75305	29.7266	0.243835	3.80898	0.745979	2.69315	13.2272	1.04052	0.037102	93.674	39.4658	293.204	7.86716	0.465205	6.44645	39.9217	3.55941	57.9645	2.25833	5.51173	6.8022	8.60554	0.52547	0.871629	19.9756	4.57593	24.4693	0.0536225
Set395	26.4061	12.8605	20.5662	14.3864	5.89144	14.0306	12.5429	21.0987	0.549093	5.52881	0.681451	19.1675	1.67675	53.1166	5.47429	0.362368	4.53215	6.97891	4.4219	64.721	43.6786	10.9634	21.817	0.242805	6.00246	1.15737	3.52618	9.3099	1.64939	0.0254469	34.7636	55.3027	156.901	6.01593	3.38937	4.09283	19.0079	2.62991	57.3533	3.7219	4.88541	7.08452	4.74217		0.408836	29.7686	3.99482	34.1808	0.040175
Set396	14.7239	7.34172	16.1559	9.28566	16.962	14.0306	7.24789	24.7861	0.869352	4.84461	2.42127	18.2386	0.996449	47.25	5.74144	0.605115	10.6893	5.82052	3.52067	201.873	37.3073	3.04278	17.7758	0.180346	5.61405	0.759339	1.81054	16.6423	1.69692	0.0414385	45.0403	60.7366	300.612	11.8518	1.60664	5.9276	55.0489	4.0495	47.4708	1.52245	4.82566	7.30369	6.09212	0.743986	0.910345	16.4375	2.52931	75.2311	0.0496407
Set397	22.5236	13.5664	18.4906	9.32766		13.3161	8.21991	28.024	0.863257	4.49127	3.66583	15.5407	1.35034	18.3846	4.07815	0.561357	7.48967	6.15238	2.59049	66.1615	53.985	7.11904	6.52467	0.184751	3.74984	0.627923	3.52618	12.2724	1.26932	0.0475118	32.9524	51.4875	793.298	8.9683	2.49071	3.96053	29.4648	3.68621	57.9645	6.71075	4.75567	7.30369	7.44207		1.53865	15.6189	2.92735	68.0557	0.049205
Set398	29.0061	6.88856	17.391	9.66028	16.962	23.165	21.0893	17.0256	0.691859	2.7952	1.33964	12.0781	0.887503	29.7532	6.89622	0.252852	10.1951	10.5619	3.1395	191.593	59.8475	5.90239	19.1624	0.250522	5.3438	0.378016	4.64038	11.0621	1.45692	0.0276965	117.111	42.5243	198.962	13.0291	3.53147	5.87606	45.8738	2.53533	163.305	1.40459	5.50826	6.2012	18.6547	0.546881	0.65959	15.2537	3.57215	42.3445	0.0589463
Set399	25.7723	14.0296	25.938	13.8779	5.28244	23.2566	15.4507	29.7771	0.870549	3.3644	5.55173	7.63173	1.04367	28.3829	5.7017	0.530545	9.69566	2.89257	7.94467		41.7092	6.90724	20.7492	0.230768	4.85337	1.18098	4.29355	9.94721	1.17305	0.0326372	152.152	51.4765	191.232	6.01593	3.89801	4.14661	17.1971	2.68321	158.407	3.7219	4.5202	6.90163	7.14736	0.445844	0.533242	15.2477	4.12493	38.5825	0.0504982
Set400	28.1639	5.15833	25.9796	20.2684	9.05823	23.3139	13.6888	24.6455	0.638401	1.44859	1.98141	15.5407	1.12834	37.3257	5.57899	0.467075	7.97687	14.6405	2.59049	69.5251	47.9712	4.68297	21.3124	0.251607	4.48382	0.67467	4.64038	9.25117	1.46283	0.0287937	39.6236	52.0581	286.937	15.2551	3.95549	5.859	31.2076	3.47642	53.7439	1.4422	3.20588	7.30369	16.945	0.46629	0.657648	22.9267	2.28917	48.4976	0.0434678
Set401	30.8362	13.8532	17.5206	15.8059	11.9771	21.4978	17.1402	21.6492	0.751415	4.79185	0.681451	22.4789	1.14115	38.5761	6.02599	0.511317	7.34758	5.9061	8.53485	192.805	31.4145	5.60371	20.9625	0.203097	5.33438	0.748717	3.05555	12.873	1.85087	0.0341173	104.212	39.4382	272.103	14.9357	3.68483	1.10665	30.6617	3.55941	96.0645	2.43236	6.36629	8.1026	6.53812	0.475546	1.57553	18.1383	2.93397	58.0988	0.0506855
Set402	11.5555	7.34172	30.8685	11.6907	12.161	17.4846	16.0994	31.0568	0.704507	3.7917	4.72099	16.0576	1.09348	54.8225	5.10313	0.400008	6.3852	7.96897	2.67265	269.267	45.5628	5.66985	32.193	0.233796	5.63685	0.67467	3.97272	11.0694	1.26938	0.0382284	82.504	58.0196	450.1	7.2103	1.32242	4.65891	35.1058	2.7921	51.0149	4.49552	6.3335	5.53015	15.6205		0.992183	25.2323	3.44292	55.4105	0.0508919
Set403	28.1639	12.4073	20.4804	15.7292	12.161	15.7523	10.2373	15.6362	0.549093	4.16605	4.26441	15.897	1.26453	28.3829	5.07437	0.717896	9.14408	5.57505	6.25098	186.009	37.3073	8.69993	21.817	0.303648	3.83304	0.888046	4.30403	6.05542	0.573028	0.0347001	155.454	42.4967	799.566	14.2934	0.465205	4.13026	24.7574	3.39892	64.4802	5.28186	4.92492	9.94576	9.28778	0.43375	0.869158	21.8759	3.56044	19.3092	0.0561883
Set404	27.5275	11.1303	26.2922	10.6169		18.7571	15.3252	25.268	0.878263	3.66892	5.66444	16.6227	1.17614	38.5761	4.28035	0.398883	7.48967	8.33544	4.04073	80.3754	37.7261	8.1678	23.2277	0.208484	5.1333	0.684396	3.17309	8.24188	1.42793	0.0288346	22.5944	48.2897	170.408	7.86716	4.38124	4.84871	33.1188	2.68321	62.653	1.09757	5.61028	6.84811	7.8296	0.525776	1.17103	41.6675	2.99781	36.4284	0.0549422
Set405	29.4503	17.1308	14.3601	14.5441	7.87416	12.493	5.52748	21.6492	0.481397	4.79185	4.11615	11.4354	1.09506	18.3846	4.93923	0.523771	10.7525	8.43241	2.51676	186.009	41.7993	10.7735	34.9737	0.225644	4.91176	0.96705	2.4026	11.7873	0.815374	0.0350087	97.9219	63.0106	910.446	17.5631	2.174	5.97295	46.6095	2.64075	51.0149	5.75924	4.88541	5.08277	19.646		0.817671	27.4204	4.04132	51.5078	0.0445582
Set406	24.9489	12.4073	28.9403	10.9886	9.05823	18.627	9.09141	21.6492	0.676963	2.76867	3.97437	21.8871	0.821661	50.2177	5.40169	0.628408	10.7525	7.09968	5.59208	65.9331	22.8512	10.8177	18.1256	0.18313	5.35679	1.07116	2.52539	14.0997	0.775581	0.0494417	144.794	47.4723	198.962	10.4413	2.01452	1.58153	24.1521	4.75111	51.0149	1.55209	4.6547	7.63039	7.07026		0.869158	15.7752	2.52931	59.2287	0.0617043
Set407	38.9276	21.9215	16.1559	10.4036	15.3278	19.7482	12.1395	21.0987	0.850156	4.32102	4.38005	9.07453	1.05228	12.2564	5.19693	0.595819	11.0459	11.6515	3.418	57.6912	37.7261	7.89485	17.7758	0.294582	3.91064	1.00852	2.64546	6.4274	0.815374	0.0384649	147.759	51.7915	1310.78	10.7876	2.78587	4.90907	25.652	3.55941	60.4452	1.83345	5.91915	6.768	12.7182	0.51564	0.65959	16.0948	3.52576	67.1515	0.0547607
Set408	47.5007	22.4685	20.8254	7.27689		15.2233	14.9609	16.2027	0.722356	4.39338	2.22498	15.9139	1.12438	50.926	5.4041	0.46671	10.2769	13.6837	2.59049	254.061	29.0624	6.11278	35.6517	0.263531	3.56067	0.601912	3.13846	8.50721	1.69692	0.0468037	47.9301	46.5072	156.901	8.10002	2.49071	4.37383	17.702	2.6803	54.4203	1.55209	4.86144	7.44762	7.14736	0.73473	1.41044	15.6189	4.40396	51.1497	0.0637771
Set409	39.0101	20.2226	19.2965	8.42086	7.87416	20.4738	16.1068	25.1273	0.774695	2.73356	1.75426	14.9795	1.12438	37.7894	5.13624	0.745883	8.01221	3.12404	7.8503	65.9331	40.4155	6.32316	18.5824	0.303648	4.63848	0.588844	3.09054	6.05542	1.50488	0.0305795	36.7338	51.4765	666.928	14.5373	4.21432	1.97836	17.702	2.6803	174.489	1.9007	5.00198	5.10641	7.8296	0.415482	0.408836	35.0718	3.68967	57.5682	0.058759
Set410	30.206	14.7339	15.4589	13.8779	6.13217	22.0942	15.5165	16.7419	0.699234	2.57723	2.1158	17.2964	1.29945	39.5574	5.7017	0.588314	4.56037	9.65357	2.61943	245.303	41.5365	8.19218	17.7758	0.261423	4.16809	0.680845	3.81271	9.94721	1.64265	0.0485086	86.3666	52.1065	191.232	4.96876	2.26865	5.45845	24.46	3.89054	66.0555	1.19446	4.96703	6.3007	11.5744	0.535465	1.76863	17.732	4.2352	38.5825	0.0416129
Set411	21.1046	16.6776	20.2864	14.3864	7.99192	19.2797	10.9897	34.0896	0.980235	1.47578	3.05422	6.72593	0.991282	55.9708	4.40275	0.685523	7.48967	5.04103	3.65956	208.821	65.7374	6.32316	17.7758	0.266	3.91064	0.572844	3.76902	10.9522	1.55902	0.0364502	174.962	42.9809	904.178	5.85848	0.465205	4.09283	43.2486	2.97605	54.4203	1.74922	3.20588	7.47142	6.53812		0.408836	14.7719	4.05314	42.6624	0.0354399
Set412	26.4061	7.34172	27.9088	12.3273	4.9481	15.4556	20.8947	23.077	0.869252	4.04572	6.0356	16.1137	1.68836	38.5761	4.94754	0.660722	10.4153	5.42917	4.04073	351.392	46.7608	9.01577	20.0859	0.135705	5.9569	0.842616	3.56467	9.31342	1.34005	0.030152	155.454	49.5241	370.021	9.29817	2.04556	6.28215	19.0079	3.39892	83.712	2.13313	5.5048	6.63443	14.8161		0.408836	18.0352	2.93397	42.6624	0.0543759
Set413	37.2108	15.681	18.9727	7.57569	9.50832	16.4185	16.19	17.9892	0.638401	3.72913	4.37958	11.7232	0.887503	40.8045	5.37679	0.477056	6.78416	3.36951	3.21321	57.6912	52.4632	6.11278	22.2978	0.252114	3.83024	0.684396	3.97756	12.7667	0.4805	0.027658	49.9815	46.4796	778.463	6.34579	3.15283	1.7959	47.7994	2.7921	62.653	1.83345	4.71726	7.47142	6.53812	0.446723	0.973743	16.9134	3.02192	46.2968	0.0558137
Set414	24.3187	14.2268	17.4699	10.4036	5.89144	21.138	14.2633	20.808	0.895268	3.02412	2.37795	15.9139	1.21846	37.3653	4.51206	0.555678	8.43938	6.20865	2.69315	80.3754	36.6575	10.1977	7.68462	0.284755	3.48027	1.00514	3.05555	16.662	0.735144	0.0304283	29.9382	48.2621	989.851	14.5373	3.864	5.10606	30.9731	3.18749	54.7445	4.71858	4.09932	5.89816	11.5744	0.495768	0.981464	14.4007	4.29328	45.9691	0.0434678
Set415	29.0061	15.9154	20.4307	8.99503	3.88901	24.3931	9.34488	17.4359	0.981909	2.57383	2.83509	10.8586	0.935192	61.9773	5.13624	0.580758	4.95932	9.0422	2.59049	57.4984	36.635	8.05017	33.3665	0.18313	4.3428	0.888046	2.64546	7.2326	1.63779	0.0255322	97.9219	59.6206	355.187	7.86716	2.9885	5.27637	24.46	5.40978	50.4425	2.35211	4.00224	6.56564	12.6709	0.79391	1.17103	40.4402	2.92735	40.6224	0.0372176
Set416	28.8352	12.1562	16.8583	9.66028	10.918	16.4277	5.89367	33.2674	0.869252	4.16899	0.681451	5.82012	0.775324	34.0547	4.94754	0.518675	8.49902	6.33749	2.51676	245.303	32.7984	5.89823	28.9774	0.243208	4.97353	0.715187	2.64546	7.2326	1.41683	0.04082	33.3339	42.9534	191.232	8.98974	2.2294	6.18515	20.7266	4.23061	65.382	1.87106	4.26136	6.86535	12.1949	0.713625	1.42178	21.8759	3.99482	73.3353	0.0445582
Set417	22.6578	17.1308	26.357	8.99503		16.775	4.82984	32.4061	0.699234	4.2917	3.97437	16.2697	0.935192	65.5383	5.37583	0.550636	11.001	6.01386	5.74644	266.887	37.7261	7.30762	6.1748	0.253228	5.20143	0.489567	2.3702	13.0317	1.48557	0.0338893	30.901	49.9201	638.374	11.8245	2.80017	4.79648	26.0633	3.47917	76.1183	1.83345	4.5202	6.13289	15.4102	0.495768	1.01613	29.9777	3.30727	56.905	0.0554752
Set418	13.7319	5.61149	14.5044	10.9886	0.722208	19.9642	6.75854	19.4736	1.10593	2.78083	4.26441	20.8177	1.12438	18.3846	4.85975	0.523771	6.32876	8.86946	3.65956	203.618	38.9984	8.81359	19.156	0.262943	4.12672	0.650039	4.50098	11.3872	1.49452	0.0362043	50.4915	52.6977	666.928	7.86716	3.05551	7.0467	46.5706	3.41938	53.1715	4.41448	4.88966	7.44762	5.56884	0.436587	0.734133	15.143	6.5416	13.5502	0.0560083
Set419	41.6685	6.18424	32.0907	10.4036	4.70736	16.6718	22.6611	26.7524	0.635725	3.95505	0.4543	15.4988	0.991282	12.2564	5.20496	0.498756	12.3961	3.67206	6.76225	191.593	50.3627	4.09816	21.8924	0.24761	3.91064	0.414803	1.75238	9.82062	1.01108	0.0257553	94.471	39.4382	429.185	6.64757	2.32053	5.9043	22.1225	3.4333	78.3672	1.82734	4.47562	6.3007	7.07026	0.593088	0.408836	24.6113	4.19939	35.3776	0.0561883
Set420	14.7239	4.90718	26.2922	14.3864		20.8354	7.94552	21.6465	0.481397	5.98249	2.83509	15.239	1.05228	12.2564	5.07437	0.511695	7.66225	2.6471	4.76456	45.6645	32.7984	9.46785	16.9584	0.261423	3.07975	0.605806	3.05417	8.50721	1.28637	0.0302683	36.7338	50.4809	198.962	6.74459	2.34038	3.71707	20.3087	3.28542	96.0645	4.42567	3.9382	6.45015	7.90977	0.593088	0.857058	35.0718	3.99482	56.9437	0.0637771
Set421	25.0275	19.0852	27.5072	10.4036	5.89144	15.7523	10.2373	13.1882	0.520461	3.35141	4.50687	16.1137	0.987577	24.5128	5.27656	0.381161	9.31758	3.12404	4.84673	315.533	52.9752	6.88734	28.0329	0.252114	5.47114	0.748717	2.64546	13.751	1.31748	0.0350087	104.624	49.5241	816.202	13.1104	3.61502	4.83235	30.6617	2.60815	60.0823	3.05213	5.48798	6.42938	7.6024	0.605182	1.53204	31.9024	2.52931	36.5853	0.0560712
Set422	25.7758	14.0296	26.357	11.836		18.4628	17.36	13.4578	0.573616	5.15491	2.83509	11.7232	0.887503	24.5128	5.20496	0.608903	9.14408	10.6693	4.08027	194.479	30.4462	10.2277	28.8619	0.24761	4.3428	0.748717	2.25682	14.8426	1.65155	0.0385853	47.9301	57.1003	307.76	14.9357	3.97597	3.95769	22.8462	3.60896	47.4708	1.82947	5.16148	5.08277	20.3905	0.574821	0.613253	24.6113	3.32539	50.212	0.0561883
Set423	23.5901	19.0332	20.5662	9.47049	10.6924	24.3853	16.4885	31.625	0.520461	4.16899	5.20435	17.0932	1.14115	12.2564	4.9961	0.493212	7.52097	2.59002	5.74644	55.3113	37.7261	10.0102	22.6858	0.251607	6.07367	0.888046	2.64546	6.4274	0.956715	0.0351976	36.7338	56.3285	376.288	17.6099	3.56384	6.1398	20.5162	2.58095	58.2071	3.13109	3.99918	6.3007	4.74217	0.525776	0.817671	17.5593	2.99781	27.5024	0.0372176
Set424	34.002	18.3793	20.2864	14.3864	10.1173	20.2538	7.61408	36.2801	0.977652	4.13138	0.4543	8.63263	1.25269	40.8045	4.94754	0.46671	7.31936	6.92183	4.703	45.6645	46.7559	7.42971	21.027	0.135705	4.70395	0.684396	4.54487	16.0376	1.88453	0.0351795	86.3666	56.7852	191.232	4.7359	2.48875	4.84871	30.9731	3.26773	60.4452	2.45818	4.47562	5.32357	4.74217		0.783996	16.9134	4.12493	67.1515	0.0515157
Set425	23.5901	17.5425	32.1514	11.4365	7.75119	20.5968	15.7764	17.4359	0.637494	5.19511	4.7527	15.568	1.5322	40.8045	5.13624	0.439028	4.53215	5.53692	7.2265	266.887	51.6534	8.39897	21.817	0.267041	5.61405	0.93038	2.93371	15.0232	0.734501	0.0401246	120.94	59.6206	164.631	7.5373	3.80381	4.50601	25.6604	4.02394	63.3265	1.16482	5.13919	6.3007	8.60554		0.73766	12.4663	3.60608	24.4693	0.0712089
Set426	23.0999	22.8444	14.5044	13.8779	4.70736	23.169	14.6915	21.1314	0.813551	2.02291	0.4543	10.9935	1.19983	66.3375	4.53746	0.549511	10.2241	8.4776	5.74644	194.479	39.0097	7.78599	21.8924	0.278002	6.05171	0.489567	4.38457	16.0376	1.26566	0.0280444	102.015	55.0027	273.43	14.9357	2.89588	1.90349	24.6273	2.6803	53.1715	6.97716	4.69034	8.22831	6.75983	0.46629	0.889779	15.6189	4.29328	63.3392	0.0372176
Set427	24.8932	14.2807	29.0802	10.4296		19.3452	15.8447	15.6525	0.850156	2.68305	3.97437	15.9139	1.28316	37.3257	5.32462	0.56215	6.78416	5.50633	7.68692	216.087	41.6979	6.11982	20.9104	0.178726	4.3428	0.472389	3.05417	15.5869	1.79956	0.0300397	36.7338	110.273	889.343	4.33711	3.13718	6.53768	41.9426	3.89054	59.5099	1.13518	4.26136	4.93098	9.67532	0.445185	0.408836	16.0948	3.62692	23.2616	0.0547607
Set428	24.2204	12.1562	41.9226	15.8059	16.962	17.3946	9.34488	24.5614	0.747554	4.06081	7.00815	18.5631	1.23708	12.2564	3.94301	0.351423	8.30996	3.12404	2.59049	180.971	45.3212	5.36525	6.75478	0.1313	4.12672	0.748717	3.05417	18.3008	1.57802	0.0436848	101.322	54.7568	767.583	7.28949	2.62858	1.97836	24.46	3.94795	73.0051	3.12071	5.49123	5.71205	20.4654	0.51564	0.973743	14.4007	3.23794	46.2968	0.061574
Set429	11.5555	6.43539	30.8685	9.69932	8.93325	23.4861	12.1395	17.8486	0.982369	3.66892	2.58642	9.07453	1.02763	63.3098	5.00343	0.588314	9.14408	5.96318	7.11108	57.6912	50.1908	5.74129	34.194	0.282535	4.84905	0.726054	4.33388	13.9354	2.01379	0.0302053	30.901	51.0198	894.268	4.33711	3.56384	6.32775	19.2102	2.70126	57.3533	5.08979	5.70884	5.00687	18.7225	0.445185	0.817671	13.3133	3.85561	36.5853	0.0514703
Set430	22.6578	19.7391	19.1713	10.0156	7.99192	15.8505	17.7732	31.625	0.863257	4.08588	0.4543	11.4043	0.910272	36.9902	5.23682	0.428154	6.75594	7.77923	5.73796	213.707	41.6274	9.01195	21.9568	0.282598	3.21069	0.672122	2.40396	8.87919	0.886045	0.0274557	117.111	43.2683	219.785	13.7019	2.74913	1.90349	30.6617	3.55941	52.5991	2.95501	4.90097	5.27939	13.1942	0.46629	1.41044	22.2216	3.56044	34.1808	0.0418002
Set431	22.5236	12.8605	28.3131	10.2096	3.64827	22.6047	8.4943	24.7861	0.686319	4.64289	2.37795	15.239	1.23708	37.7894	5.20496	0.38924	7.52097	6.33749	5.38254	57.4984	58.0381	8.72657	6.75478	0.270488	4.49299	0.826821	3.36636	9.25117	1.07142	0.0402038	36.7338	51.0198	366.067	17.757	3.64194	4.67603	22.33	2.51014	68.2913	2.42854	3.9382	5.10641	11.1335	0.73473	0.657648	12.4663	3.95066	14.7579	0.0547607
Set432	25.0275	14.0296	19.2965	9.29284		21.9774	8.4943	17.0256	0.407912	3.06114	4.17074	15.897	1.18723	73.018	5.20496	0.62528	6.32876	5.61837	5.30037	195.185	42.9204	9.46655	16.9584	0.184751	5.44083	0.605806	3.94673	8.23832	1.32345	0.0368824	82.504	41.6704	191.232	9.80706	2.91277	4.84871	23.8382	2.97605	61.7512	2.35211	4.75199	4.45373	7.14736		1.53082	34.6996	2.91829	34.1808	0.0538493
Set433	13.5976	16.6776	19.8687	9.65063	4.9481	20.2538	7.94552	16.7419	0.71872	3.24747	6.1165	15.9139	1.1356	28.3829	4.40548	0.465009	6.32876	11.1947	6.38117	64.721	38.9984	9.20844	26.8265	0.270488	5.83287	0.779562	2.60365	12.873	0.956715	0.0431549	213.357	48.2897	911.059	18.8479	1.68483	5.16378	22.0245	3.55941	60.4452	2.45818	4.94053	5.97406	7.73804	0.51564	0.817671	18.5095	3.30727	42.6624	0.0712195
Set434	30.0842	15.4005	28.4582	17.0041		11.5777	7.62447	29.8245	0.766276	2.68305	3.51255	17.4892	1.12438	31.237	5.02702	0.304738	10.6198	5.82052	5.38254	212.495	42.9204	7.7209	34.194	0.26378	3.29513	0.909085	2.80603	11.3872	1.30602	0.0408241	45.0403	49.4965	292.926	11.8647	3.69494	6.03505	19.0079	3.30639	44.7418	4.36002	3.93473	5.10641	7.41456	0.475546	1.63135	12.4663	3.44292	27.5024	0.0509826
Set435	25.7758	12.1562	17.5206	22.2346	5.52317	21.2223	7.62447	24.574	0.520461	4.70088	3.05422	13.8536	1.09506	31.237	5.37583	0.54682	9.14408	5.04103	5.73686	216.087	62.6268	7.92012	17.3083	0.270488	5.83287	0.677261	3.67462	7.17762	1.01108	0.030152	87.1825	51.4875	395.736	12.0486	4.00016	3.96053	43.2486	3.75684	143.423	1.87106	3.98445	5.10641	15.2921	0.525776	0.65959	25.2323	3.99482	57.2669	0.047023
Set436	22.2766	11.1303	25.9796	17.7599		23.2308	7.94552	13.4578	0.407912	3.49689	2.35927	19.6889	0.765571	57.5567	4.40548	0.605115	6.46532	4.97232	5.22666	192.996	54.3509	6.10363	17.8883	0.318821	3.91064	1.15737	1.68647	9.31342	1.87956	0.0352384	117.111	52.0581	816.202	14.5611	3.57092	5.08845	16.0986	3.55941	64.4802	2.60694	3.93473	7.72758	7.6024	0.744865	0.734133	40.4402	4.40396	57.5682	0.0516057
Set437	12.0515	14.8895	14.5044	17.4497	4.9481	16.3439	20.6549	22.9363	0.520461	1.75185	1.75426	16.5843	0.966361	42.6372	5.73015	0.519207	8.30996	9.65357	6.2785	253.773	34.8989	4.675	20.7492	0.198692	4.9844	0.588844	2.52403	10.1177	1.74121	0.0375351	31.2826	64.0825	355.187	11.4169	2.15519	5.59315	25.652	2.72223	60.6935	1.12721	4.87797	5.30546	8.27018	0.744865	1.77948	27.8548	5.0438	30.2284	0.070831
Set438	23.7244	22.7924	26.6815	14.7018	3.88901	11.7101	10.9897	13.4578	0.781246	3.7917	2.22498	14.9023	1.18723	47.25	5.45333	0.674031	7.31936	8.43241	4.703	233.276	43.5072	7.34661	29.4132	0.16769	4.52178	0.592454	3.84727	7.2326	0.734501	0.0352384	26.4571	55.5387	666.928	6.97745	2.11226	1.51983	19.0079	2.72223	60.0823	4.01814	4.88541	5.27939	6.07758	0.51564	1.71384	15.2537	5.1353	58.4128	0.0617043
Set439	38.3438	14.0296	31.5928	11.836	11.9771	19.8021	8.31171	26.3782	0.824817	4.96266	2.58642	15.239	1.10837	61.9773	4.98444	0.698539	8.65285	6.01386	5.59208	329.759	50.3795	8.05017	32.4171	0.303648	3.91064	0.92433	1.75238	12.8874	1.28637	0.0445257	90.8665	42.7351	191.232	11.4316	3.05368	1.97836	29.2963	3.96828	60.1211	2.42854	3.99918	6.63443	17.1477	0.645759	0.992183	33.9115	3.94658	42.6624	0.0593596
Set440	29.9863	18.0822	26.357	11.5736		18.5617	10.2373	16.2027	0.875802	2.3983	3.65923	19.2648	0.831414	40.8045	5.37679	0.324024	9.14408	6.97891	4.4219	173.982	35.4979	5.90239	26.3393	0.21023	6.75812	0.944493	2.4026	9.33546	1.21571	0.0385853	159.865	42.9809	282.046	13.6811	3.75777	4.84871	21.024	4.15557	72.6557	5.49207	3.92795	6.13289	12.1949	0.605182	0.657648	17.1496	2.93397	53.138	0.0552137
Set441	27.6618	5.61149	21.7895	15.8059	15.3278	20.4738	8.31171	26.7688	0.866089	2.76867	1.28505	12.1371	1.12834	69.3526	5.20496	0.398109	7.02007	7.53376	9.81631	201.873	36.6463	8.0578	26.3393	0.294582	2.6073	0.867953	3.25212	16.8122	1.54821	0.0344112	108.61	42.4967	376.288	7.46837	3.15283	8.16582	22.0245	2.40788	58.2886	1.13518	4.00224	6.22965	7.635	0.833607	1.11659	21.8759	3.99482	57.8427	0.0633668
Set442	22.5236	13.5664	20.242	18.8306		23.2566	12.2807	18.1299	0.799883	1.41928	0.908601	16.0769	0.821661	34.511	3.95788	0.437498	7.31936	3.36951	5.30037	304.683	36.6575	9.43698	17.3083	0.24761	4.17993	0.748717	3.52149	10.7516	1.05087	0.0440125	22.5944	52.6701	408.271	12.7962	3.62591	6.9524	30.6617	3.26023	61.0176	2.60694	5.02594	6.67065	15.9139		0.889779	37.1917	3.9238	57.556	0.052938
Set443	25.7758	12.8605	26.2922	14.7018	7.99192	23.9566	11.8452	22.9363	0.534777	4.12558	2.22498	14.3552	1.19983	37.3257	5.40555	0.593271	11.2956	2.59002	2.67265		50.3627	10.5557	6.1748	0.27266	5.90622	0.605005	4.20912	13.751	1.56111	0.0321815	39.6236	43.2683	170.408	14.4217	3.05551	5.49862	33.1188	3.89054	78.3672	4.98646	4.77595	10.8112	8.93797	0.446723	1.42178	24.9825	3.32539	14.4878	0.0540627
Set444	27.2739	5.61149	19.1713	11.9467	7.87416	20.8354	12.2807	18.6507	0.549093	1.07858	0.908601	7.63173	1.16607	48.7654	4.77195	0.477056	8.56885	9.86872	2.69315	77.9955	46.7752	8.90817	27.2667	0.204182	5.46502	0.745979	3.05417	12.1592	1.22894	0.0379336	152.152	47.0254	729.188	12.4561	2.68172	5.22585	18.8004	4.0358	67.356	4.39602	5.13919	6.90163	7.52224	0.436587	1.58847	14.4007	4.45329	87.3189	0.0631054
Set445	34.5765	19.3719	26.1235	17.7007	4.9481	20.4738	12.1395	22.9363	1.0166	3.2949	0.908601	10.4198	1.23708	43.9176	5.29087	0.685523	8.08943	14.0759	8.45558	57.4984	35.9234	7.86587	16.0821	0.270488	5.25398	1.0486	4.12125	9.33546	1.73541	0.0272327	195.011	49.4965	646.104	11.8157	2.89588	4.41918	16.396	2.97605	58.2071	2.13313	4.75199	8.43289	7.73804	0.495768	1.53204	33.2866	2.52931	19.3092	0.0633668
Set446	25.7723	13.5664	20.6958	11.5736		19.8376	7.94552	17.0256	0.636425	3.73031	0.908601	15.239	1.19983	38.5761	5.43431	0.550636	6.75594	6.15238	8.85429	195.185	37.7261	5.90239	20.9625	0.284002	6.16428	0.711457	1.12588	10.0014	0.75308	0.0251246	36.7338	39.4382	676.769	6.41472	4.61484	1.7959	24.6273	3.55941	60.4452	2.13436	4.18473	7.47142	7.37763		0.992183	16.1463	3.57215	43.8237	0.0555652
Set447	27.2739	7.34172	17.7676	14.3864		23.5112	16.19	21.0987	0.426646	3.08773	4.83369	14.3552	1.0062	12.2564	6.02599	0.605115	13.2182	3.42659	7.81006	389.365	49.1204	5.74129	16.9584	0.294582	3.74984	1.09819	3.29258	11.127	1.57738	0.0326385	30.901	52.6977	408.271	12.0486	3.82315	4.09283	32.7869	3.39892	77.02	3.7219	4.98342	7.30194	12.1949	0.445185	1.19373	32.2846	3.99482	38.5825	0.0372176
Set448	13.7319	5.61149	31.3256	7.83586		20.2538	14.443	21.0987	0.699624	2.78083	3.05422	16.2568	0.887503	12.2564	5.7017	0.465196	8.99574	5.04103	4.25666	76.7833	51.2625	7.42118	20.3593	0.33464	5.471	0.826821	4.8103	11.8772	1.40229	0.0440125	53.3813	60.5143	913.918	11.852	3.21787	4.09283	19.2102	2.43308	76.1183	2.16277	5.78013	7.38755	6.07758	0.475546	1.99292	19.9756	4.04132	35.3776	0.0593596
Set449	30.0017	17.1308	31.5928	14.7018	11.9771	10.6574	18.9885	18.1299	1.06874	4.12744	2.37795	16.6425	1.25868	28.3829	5.75018	0.588314	10.4153	14.0759	2.9312	250.469	41.7092	4.82435	20.3305	0.256066	4.03879	1.26869	3.91877	11.3872	1.59603	0.0440125	56.2712	48.8554	705.322	10.5103	2.11226	4.83235	39.9217	3.47642	60.0823	1.12721	4.5202	6.86535	13.8619		1.05943	15.143	5.97072	55.6972	0.0560083
Set450	25.4854	22.4461	14.5044	9.28566		17.3519	12.8172	32.4426	1.1253	3.02412	1.56679	16.0853	1.23708	31.237	5.10313	0.52096	8.08943	11.6936	2.61943	183.158	41.0989	6.57766	28.0329	0.259275	5.44083	0.645101	3.76902	16.8122	0.956715	0.0352384	108.61	44.4462	191.232	12.4664	3.75932	1.97836	33.1188	4.13553	68.1555	2.44015	4.54589	9.49681	16.2882	0.463452	0.408836	18.5626	2.68721	36.5853	0.0549422
Set451	30.5462	5.93309	21.7895	9.47297		14.5137	15.6633	14.1517	0.699234	2.90641	1.28505	15.568	0.935192	53.9158	4.40548	0.477056	8.30996	9.30412	8.08006	330.191	36.6463	5.55327	25.536	0.203097	3.74984	0.879405	2.80603	12.1209	1.32345	0.0385803	29.9382	51.4875	957.868	8.98974	3.76146	4.90907	16.396	3.97131	67.6431	2.42854	5.5048	7.40973	7.6024		0.857058	24.1561	4.45965	39.7469	0.0540627
Set452	29.9863	13.5664	20.4804	20.1817	3.64827	24.5217	10.2373	21.1314	0.763373	5.13144	4.26423	9.40353	0.925439	24.5128	5.25778	0.793741	7.56582	3.36951	2.61943	201.873	36.6463	8.7726	15.7227	0.303648	3.74984	1.07973	2.64546	12.2724	1.21571	0.0434188	135.862	47.5046	408.271	7.2103	3.28905	5.81365	19.0079	4.05297	44.7418	2.16277	5.64699	6.18127	8.93797		1.17103	27.3987	2.80473	54.3458	0.0499805
Set453	31.0115	13.5664	19.9983	9.32766	7.75119	20.6831	15.7553	31.0568	0.970634	2.38363	4.45849	16.9885	1.07014	45.8796	5.25652	0.588314	7.56582	5.42917	5.21091	64.721	30.4462	7.11904	24.7264	0.39899	2.87688	0.741429	3.61099	11.1279	1.41683	0.0440125	90.4849	55.4747	219.785	5.85848	2.84035	2.01107	27.4742	3.39892	57.3533	1.82947	4.77941	8.55687	5.40988	0.546002	0.93855	15.143	3.94658	34.1808	0.0500625
Set454	11.5555	5.15833	18.4906	10.6169	3.88901	18.4185	12.8172	26.7688	1.02615	3.72627	4.21698	10.0877	1.75053	37.3257	3.86353	0.475992	9.69566	8.33544	9.33675	45.6645	50.3795	7.11904	23.7607	0.22114	4.3428	0.645101	2.4026	9.82062	0.815374	0.0301914	50.4915	55.3177	804.414	6.08485	2.74807	2.01107	24.6273	2.66519	83.712	2.13313	5.40456	6.90163	11.3539		0.910345	17.1496	2.99781	58.2558	0.052938
Set455	25.0275	12.1562	16.1559	7.57569		21.0639	8.4943	16.7419	0.657497	5.11446	2.1158	16.0576	1.29401	35.8814	5.78118	0.588314	10.4153	10.9545	3.03683	192.805	41.7092	8.45818	16.9584	0.18313	3.41479	0.817013	1.12588	13.2052	0.956715	0.0440125	91.0451	60.6326	395.736	12.7962	2.42013	4.37415	42.3732	2.53533	47.4708	3.95089	5.60423	5.36329	7.6024		0.747223	15.143	3.57215	16.6333	0.0560083
Set456	35.7485	20.4738	19.1713	18.2062	3.88901	17.9844	8.4943	32.2809	0.710795	2.02792	3.05422	7.63173	0.965979	38.5761	5.23682	0.535913	8.37201	5.7518	2.76687	368.582	55.6501	6.32316	25.05	0.278707	4.81651	0.755609	4.81939	19.5504	1.26932	0.041428	104.624	50.166	408.084	7.28949	3.96175	3.52815	53.5409	3.78201	53.1715	2.78098	2.98262	6.86535	14.6243		1.32948	27.8937	2.93397	48.3406	0.0411772
Set457	14.2279	19.1967	16.9617	9.50531	8.44923	18.9581	12.5429	14.1517	0.751058	3.95101	6.97715	27.9692	1.29945	42.6372	5.74144	0.539428	10.1951	8.35711	7.11108	207.21	45.3914	5.44255	22.6858	0.203097	5.61405	0.650039	4.053	12.1209	0.549444	0.035236	93.2434	50.5631	370.021	15.9033	1.56955	5.22585	34.609	3.99116	71.4299	1.82947	4.80267	7.02439	11.3539	0.51564	0.408836	16.0948	5.25284	48.4976	0.0514184
Set458	34.8254	12.8605	26.0044	11.5736	9.05823	19.0055	14.7918	21.0987	0.705052	2.42519	5.12938	14.3552	1.21215	28.3829	3.77574	0.473742	14.1954	7.77923	5.21091	68.3131	63.7478	6.76569	7.68462	0.270488	5.61405	0.53355	2.88039	12.1209	0.907552	0.032243	84.986	48.2621	314.028	8.9683	3.36801	2.01107	22.5487	3.68621	57.9645	2.81581	4.04419	7.78624	17.5316	0.495768	1.30528	37.9442	3.55262	55.8966	0.0612332
Set459	11.4212	11.7842	18.4694	14.7018	12.161	15.6945	7.52227	21.1314	0.638401	2.73356	0.908601	20.3472	1.17614	46.9327	4.83787	0.39464	11.3046	3.18112	3.65956	224.557	46.7559	4.20402	18.1256	0.210739	3.77675	0.827532	3.05417	10.7516	1.64253	0.0223507	90.4849	46.6508	450.1	7.2103	2.08007	5.87606	26.0633	2.72223	54.4203	1.74922	5.77884	7.74572	6.31679	0.73473	1.08561	30.2079	3.28562	42.6624	0.0769983
Set460	24.8932	17.1656	13.8273	9.47049		20.8354	16.458	13.1882	0.722356	4.08588	4.83369	5.82012	1.23708	44.5093	5.31562	0.477056	8.26193	6.07094	3.1395	360.269	41.5365	9.47711	21.3292	0.400166	5.35531	0.684396	2.80603	10.7516	1.28637	0.0225787	116.729	50.4809	901.474	11.8934	2.9885	6.1245	18.9128	4.31274	68.2913	1.09757	5.1903	7.47142	5.56884		1.20088	19.5128	3.81512	38.5825	0.040175
Set461	30.8362	14.8895	20.4804	8.96021	0.722208	21.648	8.31171	32.4061	1.10593	4.27646	3.05422	10.867	1.06229	36.9902	5.19693	0.62528	9.31758	7.11698	4.4219	56.2863	41.7092	9.51419	15.7227	0.265956	4.68194	0.857934	3.85129	10.6901	1.62176	0.0402038	31.2826	56.8024	366.067	16.865	2.52754	4.67043	18.9128	4.23061	83.712	2.95501	5.27292	8.20029	18.8268	0.494536	0.910345	40.5667	3.57215	26.6702	0.0509826
Set462	12.0515	4.90718	16.1559	21.5632		22.6806	7.52227	31.625	0.936859	3.02412	2.37795	9.58343	0.887503	55.853	5.1065	0.627572	7.56582	2.89257	4.69084	359.407	53.0647	5.54648	26.3393	0.242805	3.74984	1.10442	3.41402	9.33546	1.5703	0.0327399	32.9524	46.4796	156.901	14.7516	2.27903	5.87606	29.2963	2.67336	66.0555	1.82947	5.5048	7.83796	16.0336	0.64488	0.657648	33.5778	3.22649	20.517	0.0543636
Set463	11.4212	21.653	26.1235	19.6872	12.5521	20.6063	8.39377	31.4423	0.722356	1.44859	3.05422	20.5364	0.987577	118.728	4.53746	0.338479	9.41987	5.9061	2.69315	253.773	42.9204	6.32316	21.9568	0.316717	4.58634	0.605806	3.56467	16.0376	1.26566	0.0345415	39.6236	64.5627	787.649	12.2233	3.38452	1.47395	47.1677	2.67607	65.382	1.87106	4.25969	8.12345	15.0973		1.24294	18.0352	3.32539	41.8924	0.0686881
Set464	20.4815	18.6631	20.5662	8.42086	5.52317	17.4464	6.55025	17.8486	0.699234	4.62214	3.2854	15.239	1.29401	29.7532	4.40548	0.498756	9.41987	11.3316	4.703	207.21	29.0511	6.51072	17.7758	0.261423	3.21069	0.748717	4.0084	5.41812	1.58801	0.0301914	101.322	47.0254	247.715	11.852	2.41394	4.09283	24.1521	3.94795	91.7001	2.73726	4.0471	6.67065	8.21714	0.46629	0.408836	16.2038	3.85561	15.6956	0.057062
Set465	21.1046	20.3068	13.8273	8.99503	4.9481	12.6016	12.9711	25.268	1.02615	4.04572	0.681451	16.6425	1.17233	55.2862	5.74144	0.351423	9.36261	7.22438	7.83388	76.7833	51.1975	3.6192	21.3292	0.311099	4.52178	0.888046	3.84796	11.0621	1.47758	0.0236236	41.6405	47.5046	170.408	12.7429	3.75777	3.8501	26.3431	3.79168	70.8187	1.74922	4.5202	7.30369	7.37763	0.46629	0.613253	16.6222	3.99482	55.6972	0.0561883
Set466	29.356	13.1488	31.3097	9.66028		19.1025	6.55025	32.7655	0.922243	1.05139	1.98141	17.9295	1.05228	58.163	5.16659	0.475399	11.2528	6.39785	5.81058	68.3487	45.5628	4.68297	30.6401	0.208484	4.24849	0.882951	1.81123	13.2052	2.01454	0.0417842	93.674	58.5289	670.992	6.97745	2.74515	1.4286	18.5929	3.92699	153.415	1.74922	4.03809	7.47142	16.945	0.713625	1.17816	13.3133	5.32592	62.6251	0.0451827
Set467	38.3762	19.2809	31.3097	5.74706	3.64827	21.8697	8.67791	21.1314	0.868992	2.02792	2.58501	16.9885	0.977824	47.25	4.77195	0.532283	8.56885	12.3934	2.77531	55.3113	59.0198	5.96343	17.8883	0.297285	5.69886	0.684396	3.30124	15.0232	0.641972	0.0385853	88.8486	60.9474	841.37	7.46837	2.35213	4.67043	30.6617	2.67336	68.2913	1.74922	4.06038	7.44762	10.0357	0.524898	0.857058	15.2537	3.32539	26.2761	0.0569913
Set468	24.2204	20.558	19.2965	11.5736		16.3051	7.61408	32.5251	0.980235	3.47511	0.4543	9.07453	1.03182	12.2564	5.37679	0.414255	6.32876	7.22438	4.4219	59.8784	36.635	8.72674	27.3958	0.257732	5.78547	0.605806	5.33798	15.6518	1.01044	0.0385803	56.2712	42.5243	198.962	18.3516	3.5896	2.01107	30.6617	2.61903	54.4203	1.52245	5.46424	6.13289	4.88659		0.613253	30.7806	3.43385	30.2284	0.0561883
Set469	23.281	6.43539	35.6836	15.7292		21.9528	14.7272	21.0987	0.850156	2.06572	3.05422	9.41198	1.26915	62.5232	5.1065	0.504773	10.1951	3.18112	7.10673	396.433	41.6274	6.54307	20.7492	0.203097	3.83024	0.810314	4.18257	11.8123	1.48129	0.0301914	87.564	42.4967	178.138	13.5435	3.64917	1.51983	20.5162	2.72223	59.5099	4.70305	5.35474	5.9163	17.2245		0.817671	21.8759	3.55262	80.5426	0.0500625
Set470	32.83	24.9267	19.1713	15.4631		14.5137	7.61408	34.0896	0.792806	3.91411	1.33964	12.7806	0.977824	34.0547	5.20496	0.475992	8.6891	5.57505	3.03683	219.443	41.3618	8.64077	28.0329	0.210739	6.51325	0.835155	3.44324	11.7873	1.31748	0.0499003	135.862	106.486	799.566	7.86716	2.37126	2.01107	29.3854	2.55629	57.3533	4.99908	4.18473	6.11733	11.3539		1.12191	16.0663	5.21173	56.6183	0.0417102
Set471	22.6578	12.1229	21.7895	12.2161		22.4068	4.82984	23.9139	0.573616	6.47867	5.04773	14.9023	1.26915	63.81	5.53925	0.46671	9.00281	2.89257	7.8503	56.2863	50.2696	7.11904	16.0821	0.256646	3.56067	0.981009	3.09054	11.3872	1.26566	0.0433572	99.1731	52.1065	422.918	6.41472	4.06198	4.41478	19.0079	2.97605	72.6557	2.07473	5.05771	6.96906	6.83999	0.543165	0.973743	19.9756	3.81512	23.2616	0.0560083
Set472	27.8253	11.8362	16.9879	10.4036		17.9917	6.55025	19.49	0.722356	1.47578	0.4543	15.1261	1.46465	55.853	4.10691	0.398109	7.48967	5.44925	6.2785	55.3113	31.4145	4.68297	18.2325	0.256066	5.55046	1.33264	2.87694	12.873	1.40125	0.0438355	43.6918	50.7739	261.222	8.89938	3.45235	4.04748	33.5975	3.28195	68.2913	1.90972	3.18193	10.3087	5.64015	0.744865	0.65959	17.1496	4.2352	37.523	0.0554745
Set473	38.0883	17.2914	17.5353	8.1208	9.50832	17.5377	19.8088	29.7771	0.624163	3.66892	7.13348	5.2709	1.1356	54.8225	5.37679	0.540188	8.29015	8.28839	5.34975	183.158	38.9984	6.24214	21.3292	0.172095	5.19545	0.534869	2.19892	10.7516	0.775581	0.0274557	45.0403	34.4854	264.373	7.86716	3.17826	6.37318	19.2102	2.64423	46.8984	1.09757	4.49791	6.86535	5.56884	0.494536	1.18574	27.3523	3.99482	26.2761	0.0452454
Set474	32.83	13.4	20.5662	11.7372		16.4185	10.0425	25.484	0.571852	2.763	5.20905	15.568	1.54763	37.3257	5.25652	0.523771	7.48967	2.89257	2.76687	213.707	43.4623	6.7211	21.3124	0.31609	4.58634	0.721977	4.0084	9.25117	0.573028	0.0326642	33.3339	60.5143	705.322	17.5358	3.99359	1.53618	42.6119	2.61903	54.4203	5.08979	4.47562	6.22965	7.14736	0.446723	0.408836	40.3683	3.32539	42.3445	0.0354399
Set475	24.8932	15.8885	29.842	9.50531	5.52317	23.165	8.67791	19.6143	0.927279	2.76867	2.1158	19.6978	1.44324	12.2564	5.58896	0.503012	5.52275	8.85299	4.84673	231.089	49.1317	5.03473	21.8924	0.327051	5.35531	1.15737	2.88039	11.0621	1.52352	0.0385803	84.986	55.0027	422.918	14.4217	3.06116	1.90349	22.0245	2.7921	131.623	2.56323	3.93473	8.288	7.8296	0.595925	0.734133	27.3987	4.49102	42.6624	0.0491142
Set476	13.5976	11.8362	23.4616	16.2625		12.2873	15.8272	21.0987	0.773305	3.16019	0.908601	10.9935	0.821661	37.3257	5.20094	0.446526	10.353	5.44925	5.12399	69.5251	50.1908	6.32316	25.1861	0.239486	3.89852	0.745979	2.77363	11.8772	1.52416	0.0368824	56.2712	46.4796	314.119	12.4664	2.90445	1.152	30.6617	2.40788	59.7824	5.43501	3.99918	9.27178	8.93797	0.51564	1.05943	15.2537	3.31248	35.3776	0.0445582
Set477	23.1538	13.5145	26.2922	14.7018		11.6295	24.4827	24.7861	0.799235	2.76867	6.1165	9.58343	1.21215	59.7488	5.37679	0.299537	11.0459	5.04103	6.12789	315.545	37.7261	8.63359	15.1427	0.22114	5.45943	0.675893	3.05555	13.0028	1.57872	0.0351795	36.7338	53.2701	286.937	11.8245	2.04556	3.4828	41.6452	3.35212	44.7418	5.58703	4.0724	6.22965	13.1942	0.664274	1.55709	14.4007	3.30727	26.2761	0.0599827
Set478	41.6285	18.0822	25.9796	21.1614	4.70736	19.2797	10.2373	25.484	0.733594	3.48493	4.16763	9.77628	1.04522	34.0547	5.37679	0.523771	11.7549	5.9061	7.83388	71.9051	45.3212	7.79008	20.7492	0.259275	5.83287	0.745979	3.66916	16.0376	0.815374	0.0308417	41.6405	54.546	1024.75	14.9357	4.21556	4.52236	33.1188	3.55941	58.2886	2.13436	6.36629	6.2012	8.15828	0.46629	1.17103	30.4894	3.81891	13.5502	0.0615337
Set479	27.8253	18.3793	24.318	9.65063	10.6924	11.973	17.6936	31.9261	0.573616	4.70088	4.45849	17.8877	1.32924	31.237	5.20496	0.580758	12.5367	7.47668	7.14433	56.2863	56.2871	3.7463	20.3993	0.225644	5.13596	0.817013	2.64546	8.23832	1.43022	0.0308417	31.2826	51.4765	306.389	13.9279	3.56384	4.84183	27.5717	2.397	63.3265	2.95501	5.49801	5.64009	11.1335	0.556138	0.857058	27.6486	3.86468	54.3458	0.0834244
Set480	27.2739	20.0369	19.7785	7.27689		13.6646	6.75854	13.1882	0.573616	4.15929	2.22498	21.9416	0.775324	92.9564	5.20094	0.588314	11.3046	5.53692	6.53705	66.1615	49.1204	7.7209	18.1256	0.232176	5.9569	0.572844	3.46166	10.0528	1.34424	0.0445257	39.242	42.7075	300.612	12.9275	2.08007	4.0522	54.9098	3.03614	63.3265	2.56323	5.58654	7.68704	12.1949	0.512803	1.32948	30.4894	2.28917	26.2761	0.0637771
Set481	23.0999	23.3035	14.6531	10.0156	10.1173	19.2797	15.5426	24.574	0.648598	4.08588	4.65522	14.3552	1.29945	33.4292	5.28686	0.528027	8.81668	3.12404	5.24708	330.489	33.5151	5.74129	22.397	0.233796	5.78547	0.92433	3.6534	10.0014	1.69258	0.0385803	26.0755	42.9534	178.138	5.947	3.71903	3.52815	34.609	3.03614	142.532	6.35219	4.5202	4.93098	4.21889	0.446723	0.613253	32.7592	3.32539	38.5825	0.0452454
Set482	30.5801	19.0852	16.1559	13.8779	10.1173	21.891	15.4102	20.8993	0.699234	4.16899	6.0356	16.2568	1.10928	31.237	4.40548	0.400008	9.69566	8.81273	7.53095	66.1615	46.7608	8.71285	7.68462	0.18313	5.61405	0.879405	4.67676	5.41812	1.4525	0.0408241	108.61	60.8573	178.138	8.98974	4.03071	5.07209	16.396	3.28542	59.1088	2.42854	5.55455	6.63443	8.15828		0.613253	16.0948	3.22649	39.7469	0.0451827
Set483	22.2766	12.8621	16.8378	18.2062	3.88901	19.3528	16.0994	21.6492	0.699234	3.98034	0.908601	16.9885	0.910272	12.2564	5.62147	0.680733	10.7701	8.54631	4.703	180.971	41.3618	7.11904	29.9948	0.21952	5.20824	0.759339	2.72838	15.0673	1.04052	0.0372989	34.7636	42.7075	219.785	10.4207	4.23906	4.65407	39.4245	3.78847	51.0149	2.60694	3.82383	4.42588	8.19002	0.595925	0.817671	32.5759	2.80473	40.6224	0.0496407
Set484	27.9078	19.689	21.7895	19.0377		20.8651	10.2373	21.1314	0.754526	4.79185	4.45849	17.2964	1.16537	42.6372	5.1065	0.351423	6.35698	8.35711	7.66868	54.0992	33.5151	8.05017	27.2004	0.315005	4.9844	0.684396	3.61099	6.05542	1.84251	0.0353325	34.7636	44.4462	450.1	8.10002	3.03131	5.81365	23.2314	2.60815	60.0823	5.1319	5.66397	7.53366	6.75983		0.408836	29.1493	2.91829	13.5502	0.0561883
Set485	13.7319	19.6872	19.8687	21.8773	16.962	20.0605	17.1402	18.1299	0.863257	3.16019	0.681451	18.4185	0.975732	49.5556	5.74361	0.518961	8.99574	6.3164	3.418	220.655	36.6575	5.44255	15.1427	0.204182	3.21069	0.378016	4.24388	7.86991	1.26566	0.0368799	39.5891	48.2764	285.474	10.4207	0.724562	2.01107	29.979	2.67607	61.0176	2.39093	3.18193	8.43289	4.74217		0.910345	14.7719	3.44292	42.3445	0.052938
Set486	25.2763	12.8605	17.7676	9.57301	10.918	22.1341	17.1402	24.5614	0.473554	3.02412	1.5122	16.2568	0.775324	56.931	3.98822	0.530545	7.18311	2.89257	5.73796	192.996	41.7092	5.41643	20.3593	0.282535	4.78332	0.684396	3.73299	6.05542	0.682409	0.0446824	120.592	47.7154	804.414	9.29817	2.37995	4.65407	20.7266	4.14469	71.754	2.00748	5.60747	8.0738	5.56884	0.445844	0.657648	13.3133	3.32539	46.7138	0.0505955
Set487	36.6311	20.9586	18.4694	12.395		21.7865	12.2807	33.1249	0.802341	3.06114	5.21587	17.286	1.3385	24.5128	5.6182	0.428154	12.3961	8.74524	3.21321	57.4984	35.4979	7.79008	18.1256	0.282535	4.79136	1.04632	1.71862	9.62941	1.79666	0.0671363	125.766	42.4967	300.612	11.4169	3.28989	4.98086	35.1058	3.14045	51.0149	1.90972	5.50148	4.76614	7.37763	0.415482	0.973743	32.2846	4.51004	48.4976	0.0491142
Set488	28.1639	33.111	25.7173	12.3587		16.6718	10.2373	21.0987	0.888347	3.77836	0.4543	10.867	1.10928	12.2564	5.99965	0.252852	7.69047	8.35711	8.05025		34.114	9.01195	23.2251	0.264189	4.97842	0.605005	5.21913	9.31342	1.32682	0.0402038	93.674	59.6206	781.872	5.85848	3.62754	5.41753	16.396	2.70126	50.4425	1.47184	5.60423	6.79026	8.21714		0.408836	28.3307	4.68226	63.4201	0.0617043
Set489	36.5718	19.6872	15.3301	10.2096	0.722208	16.3281	14.4787	16.2027	0.750348	4.09779	4.7527	15.7479	1.02763	40.8045	5.58383	0.414255	9.14408	10.3158	5.74644	77.9955	44.0613	6.69689	25.1861	0.266	5.83287	0.882951	3.44324	8.9921	1.57738	0.0347981	39.242	64.5558	293.204	6.74459	3.60506	4.19555	44.0545	3.31604	78.3672	2.42854	5.49123	6.84811	6.30785	0.595925	0.65959	12.8374	3.26207	48.3406	0.0554745
Set490	23.7337	6.88856	25.2978	22.4469		21.648	10.2373	23.7093	0.722356	4.98663	1.75426	16.2568	1.23708	64.8957	6.89622	0.58129	9.53123	6.20865	7.22234	54.0992	41.3618	9.75225	25.8966	0.234954	5.88327	0.534869	2.85051	9.31342	1.28637	0.0318524	158.128	56.3062	895.607	6.34579	1.99195	4.04748	18.9128	3.20823	75.2166	1.48484	5.03993	7.44762	7.6024	0.565167	1.98078	35.8631	3.56044	50.7906	0.0525861
Set491	39.0101	15.7469	16.136	6.226		10.0073	7.53824	17.2952	0.870549	3.48493	4.16763	11.7644	1.03739	36.9902	5.7017	0.477056	11.3046	2.59002	5.21091	71.9051	34.8989	7.79008	21.9568	0.233796	4.9844	0.748717	3.05555	17.8528	1.49008	0.0440125	96.6432	39.4658	198.962	15.5128	0.465205	2.01107	17.4046	3.55941	48.2859	4.25606	5.46424	5.08277	8.19002	0.445185	0.734133	30.7187	4.45603	15.6956	0.0499805
Set492	23.7244	21.0628	19.5649	9.66028		16.6424	16.1862	22.383	0.850156	3.62748	3.05422	9.94928	1.49295	28.3829	5.86385	0.561357	9.3145	9.12365	7.66868	330.489	41.7092	6.68844	20.3305	0.233796	3.41479	0.534869	3.94673	13.0028	1.49848	0.0398526	26.0755	47.4999	429.185	10.2146	0.465205	6.02973	63.4235	2.6803	72.3316	2.42854	5.66222	6.63443	16.8601	0.436587	1.57553	19.9756	4.50098	48.3406	0.0445582
Set493	23.1467	21.2431	20.4307	10.0156	0.722208	24.5217	7.94552	29.0831	0.786256	3.47511	4.72099	11.7232	0.887503	47.25	5.74361	0.680294	7.34758	6.62275	6.63809	192.805	34.8989	7.19383	16.432	0.396296	4.71785	0.888046	4.62415	7.86991	0.613465	0.0368894	47.0917	55.7495	219.785	4.7359	2.42013	6.2824	16.396	2.65164	44.7418	1.19446	3.98445	5.87671	6.17228	0.544044	1.12191	38.8856	2.68721	34.1808	0.0540627
Set494	39.2062	19.7911	16.6935	11.836		20.2538	19.2961	24.8774	0.520461	2.68305	2.6051	11.7644	1.16537	48.7654	5.70411	0.49524	10.2007	5.61837	6.7469	77.9955	39.0097	12.6768	16.9584	0.33174	4.3428	0.680845	1.12588	15.0673	1.32682	0.0601524	135.862	51.7915	450.1	8.89938	3.25043	3.8501	16.0986	3.10489	66.4207	2.09552	5.51173	7.33994	8.21714	0.595925	1.41044	17.4408	4.48994	43.8237	0.0617043
Set495	14.0936	16.9144	14.2158	13.0664	11.3014	22.9371	10.2373	21.6492	0.703441	4.83609	2.35927	9.94928	1.29945	29.7532	5.20496	0.523771	7.02007	7.53376	2.61943	208.821	38.9984	6.70771	19.1624	0.302242	2.6073	1.15737	3.08436	23.8624	1.76975	0.0238246	97.9219	57.7737	429.185	6.74459	2.56902	4.09283	33.1188	3.03614	70.8187	2.95501	4.5324	6.78614	7.6024	0.632785	1.09067	31.2813	5.11447	50.5376	0.0613867
Set496	23.1538	5.61149	19.5649	9.47297		20.5446	15.5069	21.1314	0.852908	1.47578	2.22498	14.186	1.24423	34.511	3.99224	0.532283	11.5743	3.18112	3.65956	45.6645	53.985	6.90724	26.2465	0.172095	4.58634	0.534869	2.04372	14.4553	0.735787	0.0433572	31.2826	51.4765	366.067	6.57865	2.26865	1.88713	45.9027	2.67607	50.4425	4.49552	5.77884	5.97406	6.47966	0.533907	1.30528	14.4007	4.92448	46.7138	0.0642782
Set497	27.8253	16.1665	43.6956	10.4036	4.70736	17.7693	8.67791	22.9363	0.520461	3.36438	5.04773	16.5469	0.987577	47.25	4.93923	0.38924	8.6891	9.19672	5.34975	55.3113	58.1347	7.07204	7.68462	0.22114	5.66911	0.888046	4.18257	10.6901	1.3861	0.0507425	109.183	57.6781	376.288	16.644	3.31156	5.38395	19.0079	3.49845	99.1727	2.95501	5.12195	6.67065	17.9299	0.463452	1.53204	19.9756	3.17411	26.2761	0.0496407
Set498	23.7337	21.0628	13.8273	9.66028	3.64827	19.7482	10.2373	39.9667	0.803874	3.78026	4.26441	14.0857	1.11068	34.0547	5.10313	0.555678	5.93981	5.04103	4.33882	191.593	50.2696	11.1001	17.8883	0.198564	4.46457	0.472389	2.52403	9.82062	1.21127	0.0385803	104.212	42.7351	376.288	6.74459	2.37126	4.56285	19.0079	4.53763	76.7919	1.82947	5.5048	6.76039	4.74217	0.415482	0.765373	25.4583	4.112	68.9112	0.0411772
Set499	29.4903	6.18424	22.5421	18.2062		24.7209	15.5426	21.6492	0.624163	4.08588	4.65522	17.9295	1.44324	29.7532	5.02702	0.532283	8.96781	5.51797	4.25666	186.009	22.8512	10.3743	17.012	0.2383	5.05392	0.555666	5.13775	8.9921	1.45692	0.0417842	47.9301	56.2786	156.901	8.98974	2.15519	5.07209	29.979	3.89054	73.0051	2.16277	6.14384	9.05202	6.47966		1.32948	16.4375	3.77763	38.5825	0.0471859
Set500	23.7337	19.0852	31.6882	11.5736	8.44923	21.2563	15.065	32.1345	0.555767	3.7917	4.72099	8.63263	1.24964	55.853	5.40169	0.385724	4.53215	5.53692	6.25434	55.3113	39.11	6.71213	20.9104	0.27266	4.57671	0.716557	2.72907	10.6901	0.956715	0.0350087	177.369	43.2959	397.203	17.7295	3.26518	4.41478	46.5706	3.39892	48.2859	1.90972	5.02594	5.13859	8.83581	0.446723	0.65959	21.8759	4.69132	58.0988	0.0362974
Set501	14.2279	5.61149	14.5044	8.1208		16.7354	15.4507	27.6105	0.789394	2.60655	1.28505	14.3552	0.991282	29.7532	5.7017	0.588314	8.30996	5.82052	3.59438	180.971	50.2696	5.90239	29.366	0.314773	5.35531	0.601912	4.8437	13.9481	1.34424	0.0443296	99.1731	42.7075	450.1	6.41472	1.7703	5.81365	28.1589	2.55629	68.2913	2.13436	5.49123	8.86844	16.1924		0.408836	16.0663	3.9238	20.517	0.0544731
Set502	11.5555	16.6776	30.5831	13.8779		21.7865	6.39234	21.0987	0.561354	5.22704	2.37795	14.9795	0.965979	12.2564	5.12137	0.473742	9.14408	5.57505	9.83554	204.06	29.0624	8.23659	7.68462	0.284218	4.24849	0.680845	3.05555	6.05542	0.734501	0.0398526	40.2148	46.6508	219.785	14.3693	3.5187	5.61655	24.8348	3.06058	66.4207	2.16277	5.72371	6.78614	15.0973	0.463452	0.910345	27.4837	3.99482	27.6079	0.0445582
Set503	23.5901	13.4	15.4589	9.98496	16.3869	16.4185	9.09141	29.7453	0.555767	4.12498	4.26423	15.239	1.16607	12.2564	4.53746	0.62344	8.99574	8.39615	6.91325	195.183	46.7559	10.3341	20.0095	0.297285	4.38101	0.650039	3.73299	11.3872	0.956715	0.0332956	102.015	56.2786	334.942	4.33711	2.52845	4.2409	24.1521	3.10489	54.4203	1.85699	4.84345	5.36329	16.0937	0.664274	1.57553	33.9115	3.28562	16.6333	0.0354399
Set504	21.548	12.8605	19.1713	10.4036	3.64827	15.7464	10.3169	21.1314	0.957249	3.7917	1.56679	17.9295	1.09953	37.3257	4.98444	0.500413	8.46547	10.7576	2.77531	213.707	46.7608	6.90724	21.817	0.261423	4.21753	0.729599	3.19638	14.9075	1.81646	0.0348251	39.6236	55.5486	314.028	5.947	1.3102	4.56285	33.1188	3.67846	63.9079	4.96944	3.42015	5.43905	15.6692		0.408836	21.8759	2.52931	45.9691	0.0594891
Set505	11.5555	16.9144	28.1087	18.2062		21.7576	14.7918	17.4359	0.738441	5.70276	7.94729	16.1424	1.21846	34.511	5.28528	0.588314	9.36243	12.6672	4.703	54.0992	24.235	7.23262	24.7264	0.257732	5.35531	0.959618	5.36686	9.25117	1.48493	0.0343883	99.5331	49.5241	1121.53	6.08485	3.78926	4.67603	48.3927	3.89458	59.5099	2.09552	5.60423	6.28892	7.44207	0.565167	1.32948	17.1496	3.9707	38.5825	0.05592
Set506	25.5235	11.1303	26.357	15.7292		21.7172	10.2373	16.7419	0.703441	2.36355	2.1158	17.8877	0.925439	34.511	3.98822	0.46457	9.75962	6.44489	6.91325	398.243	29.0624	9.01195	16.9584	0.313908	4.57671	0.888046	1.68647	10.3192	1.28637	0.0578098	53.3813	48.2621	408.271	8.98974	2.57988	5.38395	41.9426	3.06058	76.7919	1.90972	5.11452	7.42359	7.6024	0.395834	1.12191	17.732	4.17056	34.1808	0.0545631
Set507	34.2022	11.1303	17.4699	9.28566		21.5954	8.67791	25.1273	0.573616	2.72432	0.908601	21.0523	1.32924	36.9902	5.20496	0.523771	7.31936	6.81443	6.66474	45.6645	46.7752	5.32287	21.4672	0.205825	3.83024	0.745979	3.91621	7.86991	1.42953	0.0342139	130.468	60.7366	408.271	4.96876	3.6254	1.4286	33.1188	2.6803	63.3265	1.55209	4.75545	7.59249	11.3539	0.446723	1.32698	12.8374	2.68721	42.6624	0.0506855
Set508	23.281	15.4005	25.9796	14.3864		20.2538	15.5069	33.1249	0.699234	3.73477	1.75426	15.239	1.11068	12.2564	5.04189	0.337353	8.43938	6.99974	7.1889	68.3131	53.0622	7.78148	29.366	0.184851	5.46502	0.749664	4.38457	12.6597	0.956715	0.0373071	91.0451	56.016	450.1	14.9357	3.82011	4.28248	22.5487	2.64075	59.1088	1.55209	4.88966	5.0187	17.6805		1.53204	17.732	4.40396	24.4693	0.0657306
Set509	45.7601	25.9121	26.3246	8.42086		21.7865	21.3171	19.0988	0.852363	2.72586	0.4543	17.1165	1.32924	42.6372	5.34558	0.33901	9.8017	8.37533	4.69084	57.6912	30.435	8.27929	26.2465	0.562492	3.21069	0.729599	3.32604	9.3099	1.32345	0.0402038	130.868	47.053	666.928	11.4169	2.59588	1.58153	29.3854	3.47642	89.17	2.5204	5.14478	9.27178	15.0973	0.512803	0.65959	27.3987	3.43385	45.0314	0.0443252
Set510	30.5801	17.5425	21.7895	8.1208		9.61242	6.66674	14.1517	0.547038	2.76075	4.65522	18.5894	0.991282	118.037	4.24061	0.475992	7.69047	9.76097	5.86981	183.158	41.3618	9.19035	26.3393	0.18313	4.58634	0.609633	4.05809	11.0694	1.7592	0.0445257	34.7636	62.094	185.454	5.85848	2.82478	1.58153	24.46	3.89247	68.1555	1.52245	3.9382	8.2208	17.5081		1.64346	30.2079	3.91474	40.9547	0.040175
Set511	22.5236	16.352	32.1309	9.50531		19.3637	13.4077	18.9203	0.609847	3.02412	3.94048	16.8947	1.04522	55.2275	4.85975	0.511695	9.74475	6.39785	8.21448	65.9331	38.9984	8.74273	17.8883	0.233796	4.51832	0.826821	2.40396	12.1301	0.734501	0.0309935	26.4571	52.1065	258.596	4.40604	4.09642	6.91773	21.024	3.84619	53.7439	5.35977	5.64593	5.80082	5.649		0.408836	13.8407	2.67815	32.4293	0.0514184
Set512	24.3187	15.4005	19.1713	12.181	12.161	22.9963	19.7321	24.9334	0.722356	2.76867	3.65923	19.247	0.975732	31.237	5.20496	0.514034	9.14408	5.57505	5.42347	68.3131	35.9234	6.90724	19.1624	0.21023	5.35531	0.945209	3.4359	12.195	0.956715	0.0494392	117.111	49.9201	198.962	7.2103	3.75777	2.01107	52.3103	2.6803	68.2913	1.13518	3.42015	6.2771	8.19002	0.43375	1.12191	24.8611	3.81512	58.0988	0.0372176
Set513	36.8207	12.8101	17.6636	17.3265		21.7865	16.4492	31.4423	0.722356	2.02792	1.5122	14.3552	0.935192	28.3829	5.1065	0.475992	9.41987	9.19672	3.29538	208.821	31.4145	5.60371	7.68462	0.210739	3.07975	0.759339	2.69315	15.0673	1.43989	0.044456	184.553	46.6508	805.882	15.6013	3.05551	4.28248	20.3087	4.02394	53.1715	4.39602	5.48452	5.87671	11.3539	0.536745	1.63696	13.3133	4.24426	23.2616	0.0707196
Set514	24.9489	15.4005	26.357	9.28566	6.13217	27.4051	11.1884	21.1151	0.520461	3.03182	4.11615	12.3986	1.16607	40.8045	6.01623	0.532685	8.65285	8.46486	7.2265	55.3113	53.5843	5.60371	22.6477	0.265956	4.45631	0.570338	4.21908	13.0028	1.62743	0.0301718	43.6918	47.4723	408.084	13.8734	3.04832	5.9276	24.6273	3.24934	57.9645	5.21645	5.5048	8.22831	9.5884	0.43375	1.4525	22.6769	4.06818	26.6702	0.0499805
Set515	24.3187	12.1562	28.6127	14.8035	7.87416	15.8505	15.5426	17.8486	0.722356	3.4072	4.21698	17.9295	1.23708	33.4292	5.59607	0.561357	6.5754	8.35711	2.61943	245.303	41.7092	10.8795	19.1624	0.283621	5.3438	1.07414	4.81939	13.7124	1.4159	0.0419086	107.514	51.4765	670.992	14.5611	1.32242	1.47395	22.8462	4.06764	154.159	1.74922	4.06038	6.2012	5.95638	0.495768	1.32948	13.8407	3.56309	28.7101	0.0505955
Set516	30.5801	20.3646	17.7676	14.7018	16.962	16.7972	12.1395	24.574	0.685774	2.72586	4.45849	17.0932	0.965979	43.9176	5.29087	0.62528	9.3457	8.35711	4.4219	295.036	29.0624	7.7209	29.4419	0.215272	5.5446	0.92433	3.50114	7.2326	0.845608	0.0353668	95.7254	43.2683	894.268	6.64757	3.12403	3.71707	27.4742	4.14957	58.2886	4.82918	5.31297	7.20397	19.5892	0.524898	1.30528	14.4007	3.56044	34.1808	0.0549422
Set517	36.323	7.34172	31.4335	22.2979		22.3091	24.0936	24.574	0.906022	1.05139	2.6396	15.1346	0.935192	43.4539	5.7017	0.639573	8.30996		7.10673	183.158	41.6979	7.4232	32.9134	0.267935	6.19721	0.605806	4.18257	15.9177	1.71876	0.0443238	47.0917	34.4854	261.222	15.5545	0.465205	4.83235	20.3087	2.64423	47.4708	1.48484	5.16634	5.7827	7.90977		1.09815	24.8611	5.378	61.3742	0.0504982
Set518	12.0515	17.9957	31.5513	10.0156	10.1173	20.9858	12.2807	31.625	0.866903	1.36277	2.37795	9.58343	1.18723	36.9902	5.74361	0.304738	9.06991	3.36951	4.4219	171.795	35.4979	7.78599	16.0821	0.250522	4.70395	0.804084	3.09054	8.9921	1.5934	0.032968	94.3476	43.2959	994.143	11.8518	3.5896	4.13026	27.4742	2.66519	76.1183	4.44412	3.60056	5.08277	7.90977	0.535465	0.765373	17.732	2.91829	46.1398	0.0665165
Set519	14.2279	19.5196	14.5044	20.1012	10.6924	21.7865	8.67791	18.667	0.454819	4.15929	3.2854	15.5407	1.23708	37.7894	4.10691	0.475992	7.66225	3.36951	4.84673	220.655	41.7092	8.11371	22.6477	0.16769	5.08609	0.70891	3.81271	7.49542	1.54757	0.0251246	86.3666	41.6704	293.204	6.08485	2.11149	2.01107	29.979	3.55941	54.4203	2.25833	5.07362	8.57781	6.07758	0.475546	1.05943	16.9134	3.9238	27.6079	0.0417102
Set520	30.0017	21.7418	21.7895	7.75583		20.9208	12.1395	33.5512	0.676963	2.42519	5.21587	14.3552	0.90052	58.3013	5.72077	0.654133	8.30996	9.65357	3.65956	88.8457	50.3795	5.67513	21.8924	0.22114	3.91064	0.627923	4.7321	7.2326	1.6243	0.0384649	82.8855	42.9809	279.207	12.0486	3.34822	5.5712	33.5975	2.97605	50.4425	2.00748	2.98262	6.42938	6.53812	0.664274	2.27981	24.5272	3.57215	36.4284	0.056001
Set521	14.2279	11.1303	16.1559	16.9677	0.722208	18.4737	15.2353	25.6274	0.520461	3.24747	6.3037	16.2568	1.62985	38.5761	5.37679	0.528604	8.99574	5.44925	4.4219	65.9331	41.7092	8.45872	27.2667	0.270488	5.83287	0.640424	2.27921	7.17762	1.69692	0.0487082	99.5331	39.4658	861.277	10.7876	3.58646	4.35407	17.702	2.62991	65.4831	1.74922	4.91362	6.13289	17.6358		0.73766	43.8292	4.50098	52.867	0.0560083
Set522	11.5555	13.5664	14.2158	9.29284		27.3537	18.0579	24.6638	0.896093	2.60102	0.4543	16.3573	1.14745	42.6372	5.61146	0.561357	7.56582	6.15238	4.4219	56.2863	46.7608	7.78599	31.5328	0.294582	2.87688	0.650039	2.72838	12.1592	0.735144	0.0261571	56.2712	51.7944	314.028	14.2934	2.87082	4.46538	20.3087	3.89054	50.4425	2.95501	4.82566	8.3716	6.47966	0.535465	0.747223	15.6189	4.52221	23.2616	0.0755286
Set523	27.3139	5.61149	14.5044	7.61052	10.1173	21.1033	8.4943	18.1299	0.850156	4.04357	4.7527	15.897	1.17614	40.8045	6.01129	0.549852	10.4153	8.46486	2.77531	253.773	35.4979	10.3665	19.156	0.233796	6.65332	0.572844	3.33259	9.25117	1.76302	0.0384649	36.7338	49.5241	307.76	11.4859	3.05368	6.4592	41.6452	2.7921	61.0176	3.05213	5.5048	7.34762	8.57756	0.557017	0.817671	25.5305	4.80884	25.4624	0.0650898
Set524	13.7319	24.5724	20.8254	13.8779	11.9771	11.5777	15.3252	23.7093	0.914143	3.85732	2.35927	18.2427	1.05228	12.2564	5.74361	0.523771	6.74402	6.92183	5.86981	64.721	39.0097	8.97142	30.0985	0.261423	4.17993	1.03323	2.64546	21.0996	1.48485	0.0192319	56.2712	51.6082	670.992	6.57865	3.58591	4.74113	16.0986	2.97605	53.7439	1.52245	5.54773	6.22965	4.88659	0.495768	1.30528	19.9756	4.46309	58.0988	0.0558137
Set525	30.8773	21.2453	19.1713	14.1109		18.9537	10.2373	25.1461	0.638763	2.73662	4.3016	15.897	1.10837	63.3098	5.20496	0.475992	14.2625	5.82052	5.22666	223.035	41.6274	9.01195	15.7227	0.256066	4.04632	0.605005	3.2055	12.873	0.886045	0.0351795	134.436	54.546	170.408	7.2103	2.01807	4.76725	17.4046	4.02394	50.4425	1.4422	4.2374	6.3007	11.1335	0.495768	1.08561	25.5493	4.112	19.3092	0.0362974
Set526	23.1467	12.8605	34.8635	7.94314	4.9481	15.2246	8.4943	21.6465	0.56294	4.91616	0.4543	5.2709	1.03182	29.7532	5.13624	0.398109	9.94829	11.7507	6.25802	231.089	43.5185	4.55577	30.4351	0.292933	6.42234	0.787769	3.38052	13.776	1.63779	0.0221227	36.815	49.5241	258.596	17.757	0.465205	3.52815	39.9217	3.82343	71.4299	1.85699	4.0471	6.22965	16.2628	0.495768	0.747223	16.1463	3.63598	25.4624	0.0526484
Set527	26.4061	22.307	22.9071	9.82726	5.28244	20.2538	14.6057	25.1273	0.704404	4.07778	0.4543	18.1328	1.49295	66.3375	5.20496	0.611531	7.69047	10.4236	8.05025	183.158	34.8989	6.10363	18.2325	0.243835	5.35531	0.461293	2.07749	8.9921	1.26566	0.0326854	82.8855	65.1167	164.631	6.34579	3.58646	1.10665	22.8462	2.53186	59.7824	2.44015	4.75199	7.61984	16.2882	0.43375	0.992183	16.1463	3.04488	16.6333	0.0532053
Set528	14.7239	17.6188	20.5662	9.47049	4.9481	24	20.5622	24.6455	0.863257	4.04572	5.42778	17.1249	1.19725	54.7025	3.77574	0.489385	9.14408	9.11493	3.418	76.7833	22.8512	10.4882	21.3768	0.184751	3.74984	0.605806	2.3702	11.3872	1.42953	0.0343859	94.471	43.2683	273.43	8.98974	3.16552	3.67172	28.1568	2.84914	58.2071	5.44836	4.03676	8.9269	9.36795	0.833607	1.38399	25.5305	2.92735	40.6224	0.0452454
Set529	31.5075	15.2527	20.0977	12.3587		14.0306	8.67791	26.3782	0.699234	3.0569	4.65522	15.897	1.20259	31.237	5.19693	0.499497	9.14408	12.1228	3.59438	480.889	43.5072	7.28505	23.5749	0.330207	4.3428	0.779562	4.17776	14.0351	1.3038	0.0256699	93.2434	47.9614	395.736	13.9279	2.15944	5.83778	24.8348	2.55629	46.8984	1.13518	4.5202	8.23892	17.7184	0.524898	1.76863	12.8374	3.22649	24.4693	0.0506038
Set530	34.8254	24.1302	34.5207	7.4642	11.9771	18.0824	19.829	17.8486	0.71872	1.4214	2.22498	10.9935	1.04522	18.3846	5.37679	0.304738	12.3961	3.12404	6.66474	57.6912	46.7608	5.74129	35.1759	0.294582	3.29513	1.32589	3.05555	12.7667	1.30444	0.0342409	172.753	52.1065	273.43	4.96876	3.88905	5.68438	17.4945	2.6803	84.4265	4.29552	4.00224	8.24183	13.3859	0.635622	0.734133	43.0394	3.48676	42.6624	0.0558137
Set531	14.7239	5.61149	22.7642	10.4036		12.0244	12.1395	25.6247	0.726398	3.42842	5.17512	7.63173	1.19983	29.7532	5.19093	0.523771	6.2156	5.51797	6.96795	304.683	36.6575	5.90239	20.3305	0.199778	3.74984	0.53355	3.05555	8.30321	0.775581	0.030152	36.7338	47.4723	429.185	8.98974	2.72222	1.99472	47.1677	4.25215	67.6431	2.44015	3.9382	5.58031	8.21714	0.446723	1.53204	17.732	3.26207	42.3445	0.0451827
Set532	25.7723	6.18424	27.5072	7.75583		16.6212	7.52227	13.4578	0.850156	5.0153	1.5122	14.763	0.987577	37.3257	3.77574	0.43241	10.1951	4.97232	7.14433	216.087	58.0585	5.60371	16.0821	0.230555	3.74984	0.605806	3.71912	11.8123	1.56396	0.0205048	94.471	42.4967	380.901	10.2146	3.70794	5.47336	19.0079	2.80298	47.4708	2.95501	5.80275	5.53015	6.31679		1.50956	42.4408	3.75351	36.3816	0.0434678
Set533	27.2739	13.1488	16.8583	9.6645	11.9771	20.8354	17.2734	17.1663	0.426646	3.02412	1.56679	10.9935	1.26826	37.3257	5.20496	0.605115	6.74402	6.44489	4.4219	380.608	45.31	6.90724	25.8966	0.19416	4.3428	0.91908	4.28473	18.3008	0.815374	0.0192269	26.0755	51.4875	638.374	16.8869	3.66978	4.19555	40.653	2.8247	68.2913	2.07473	5.09223	6.67065	7.41456	0.73473	0.408836	17.732	4.92448	71.0584	0.0545631
Set534	23.7337	14.7339	14.3601	14.2898	5.28244	20.4685	7.94552	18.1299	0.699234	2.76867	5.2108	11.7644	1.12834	12.2564	3.94301	0.433047	9.69566	5.50633	4.4219	47.8517	54.1833	8.7726	16.0821	0.294582	4.21312	0.745979	4.053	9.82062	1.26566	0.0385803	87.564	57.0384	819.389	15.9722	2.54678	4.79648	17.1971	2.97489	67.9672	1.16482	5.42685	8.22831	8.15828	0.546002	1.32948	15.143	4.57593	57.4852	0.0561883
Set535	33.3789	13.8532	14.2158	11.5736		16.8593	12.5995	31.4423	0.500131	4.48042	0.4543	16.1424	1.19283	69.3526	5.13624	0.910391	9.25253	9.12365	2.59049	201.873	33.5151	7.78599	6.1748	0.242805	5.72346	0.882951	3.93747	10.2079	1.12154	0.0508978	138.809	52.4802	261.222	13.3734	2.94861	4.13026	31.2076	4.23061	65.9989	4.39602	5.15017	6.90163	9.28778		0.65959	27.3523	4.12493	38.5825	0.0547607
Set536	24.8932	23.6422	18.4694	11.7691	6.13217	14.7014	5.69471	21.1314	0.765731	3.08773	0.681451	15.239	1.09953	44.5093	5.59607	0.561357	8.99574	2.89257	3.1395	292.849	36.6463	9.19214	18.1256	0.24824	6.42234	0.672122	4.00838	11.6351	1.50738	0.0368127	22.5944	41.6428	170.408	11.8647	3.64917	4.0522	43.7251	3.03614	149.534	2.07473	3.98445	11.4696	6.9901	0.436587	1.08561	14.4007	3.32539	54.3458	0.0560983
Set537	25.4854	16.2655	20.5662	10.3062		20.8354	6.39234	21.0987	0.571852	3.98822	0.908601	11.4043	1.12438	28.3829	5.53367	0.579632	10.4153	4.97232	4.4219	265.675	52.4632	4.4961	32.6007	0.215272	5.39177	0.711457	3.4359	10.755	0.917907	0.0519606	91.0451	51.7944	253.492	7.2103	3.70794	4.37383	35.2917	3.30639	91.8989	1.19446	3.18193	8.58981	7.37763	0.52547	1.26576	29.962	3.84622	57.5682	0.0560712
Set538	29.9462	11.7842	21.7895	9.14034		14.0306	21.452	16.7419	0.787621	4.48363	7.86249	10.0877	1.41505	34.0547	5.37679	0.475992	12.75	2.89257	8.46827	180.971	50.3795	9.46655	38.7707	0.294582	4.52178	0.592454	1.60619	6.05542	1.31748	0.0225787	22.5944	47.4723	1014.06	8.98974	4.41072	4.65407	45.5643	3.71143	52.5991	2.45818	3.99918	8.16764	7.07026	0.606062	0.734133	16.0948	4.05525	32.4293	0.0539401
Set539	26.4061	5.15833	30.8685	14.7018	11.9771	22.3195	17.1402	17.8486	0.555767	4.06081	4.3016	9.07453	0.987577	51.5515	5.47429	0.647271	7.56582	6.15238	5.74644	266.887	43.4623	7.28505	21.3292	0.233796	2.87688	0.906188	3.99649	10.1177	1.69503	0.0351795	26.4571	59.6206	1121.53	15.3117	4.51622	5.22585	49.3122	2.62991	62.653	1.87106	3.98445	6.1893	5.64015	0.43375	0.817671	27.7916	4.29328	40.6224	0.040175
Set540	27.8738	11.1303	15.9917	7.75583		22.5342	7.61408	19.4736	0.750348	3.57968	1.33964	15.9139	0.966361	50.926	5.31963	0.771602	9.31758	6.33749	2.84904	245.303	40.2435	4.55577	33.3445	0.21952	4.58634	0.854886	3.17467	11.0694	1.12154	0.0250706	231.244	48.2764	395.736	15.8808	3.27294	5.10606	24.1521	2.67336	151.318	1.09757	5.46066	6.90163	11.5744	0.535465	1.96226	15.6189	4.68226	57.2669	0.0514184
Set541	33.2734	19.1967	18.0026	14.3864		19.2797	22.8749	21.0987	0.534777	4.10593	4.38824	15.9139	1.29945	35.8814	5.13624	0.550636	13.1578	3.67206	4.33882	213.707	36.635	3.7463	25.1861	0.239486	4.81651	0.984959	4.01725	9.94721	1.00248	0.0435683	96.6432	49.5241	185.454	8.10002	2.9144	5.70505	48.3627	2.45404	53.7439	1.12721	4.03809	5.86479	14.6243		1.57553	19.9756	3.28562	54.7429	0.0560083
Set542	45.1686	15.7469	20.4307	22.8647		19.2797	7.62447	32.4426	0.738186	4.08588	6.72292	12.3986	1.19983	42.6372	5.44932	0.685523	7.69047	8.74524	4.08027	216.087	41.7092	9.9277	30.1834	0.400166	6.05171	0.684396	3.05417	9.25117	0.549444	0.0288346	190.052	56.7852	285.474	8.9683	3.32916	1.4286	27.5717	2.87263	70.8187	2.25833	4.86144	8.43289	6.47966		1.12191	13.3133	5.69468	26.2761	0.0543759
Set543	23.1538	16.1342	16.1559	7.13157	16.962	16.6718	20.5575	32.4061	0.705052	4.00431	1.28505	10.0877	1.05228	91.3705	5.16216	0.605115	9.36243	5.7518	4.84673	292.849	24.235	10.3341	22.6858	0.282598	4.12672	0.716314	2.64546	12.0224	1.29545	0.0433572	127.468	51.4765	902.473	6.08485	3.49946	1.4286	17.1971	3.5762	59.5099	2.73726	5.60423	6.27701	18.2636	0.366131	0.992183	28.8581	4.5989	45.0314	0.0637771
Set544	31.0115	15.7469	25.0199	11.5736	10.918	21.9528	18.8673	16.7419	0.699234	2.75364	6.76036	16.6425	1.02763	28.3829	5.23967	0.479733	9.7896	10.6693	5.12399	253.773	53.5843	6.90724	23.5749	0.311099	6.23787	0.810314	5.39959	13.404	1.49736	0.0443296	40.2148	48.8554	861.277	11.8518	2.74352	6.04608	29.979	2.79238	60.4452	2.95501	4.75199	8.58981	8.93797		0.889779	32.5543	3.32539	48.4976	0.0514703
Set545	23.7244	16.1342	22.9071	11.016	5.28244	18.4737	22.8749	17.8486	0.830024	3.7917	3.94048	20.8177	1.49295	28.3829	3.77574	0.474867	6.2156	5.44925	3.59438		45.5628	6.32316	23.5749	0.230555	5.84386	0.650039	3.08956	10.1177	0.4805	0.0385803	141.098	51.0198	840.212	21.7808	2.65504	1.53618	17.4046	3.55941	79.4643	2.51951	4.99222	6.76667	5.64015		1.50941	17.732	3.26207	58.2558	0.0560083
Set546	31.0115	17.3779	18.361	19.8967	0.722208	16.6718	6.67337	18.1299	0.732324	3.33194	5.45495	9.40353	0.765571	12.2564	5.20496	0.437582	5.93981	7.96897	3.1395	55.3113	54.8716	5.36525	31.9603	0.198564	4.3428	0.715187	4.18257	9.31342	1.52275	0.0303303	101.322	49.4965	185.454	15.9226	2.95705	4.61356	23.9446	3.37309	60.6935	1.85699	5.51173	8.22831	7.44207		1.32948	13.3133	3.87186	32.4293	0.0560083
Set547	21.1046	21.9215	25.7173	8.96021	10.1173	18.4737	16.6144	15.6525	0.812538	4.70385	2.17039	17.0932	1.19023	63.3224	5.37679	0.604687	9.39065	3.36951	5.59208	69.5251	43.5185	7.78599	21.4672	0.172095	4.58634	0.605005	3.94673	16.8205	0.613465	0.0330676	90.8665	42.9809	676.769	16.9339	1.3102	5.91699	39.9217	3.4333	63.3265	3.4265	5.60003	8.22831	5.11686		0.970438	25.486	4.98788	20.517	0.0687863
Set548	25.0275	16.1342	26.2922	7.83586	10.6924	21.1666	9.09141	21.0987	0.754526	4.06081	4.80512	20.5876	1.09506	29.7532	5.1065	0.304738	12.2545	17.5135	2.51676	54.0992	37.7261	3.7463	26.3393	0.303648	4.91176	0.969224	1.75238	14.013	0.775581	0.0300397	34.7636	42.9809	191.232	7.2103	2.11226	5.70073	29.3854	3.32693	58.2886	1.82947	4.09932	7.6422	7.44207		0.817671	42.1228	3.31248	32.4293	0.0675934
Set549	32.2069	24.5724	20.3983	17.029		21.7865	15.065	38.2037	0.685308	2.42034	1.28505	14.9023	1.17614	126.776	5.07625	0.475992	9.75962	7.77923	3.65956	213.707	36.6463	9.38622	21.3124	0.205825	3.83304	0.888046	4.18257	13.9481	1.01044	0.0351795	130.868	52.1065	778.463	7.2103	1.3102	3.4828	20.5162	2.67683	53.8092	3.99966	5.61678	7.44762	7.6024	0.731892	0.408836	12.4663	3.72689	21.4547	0.0617043
Set550	29.9863	19.6872	17.7676	14.3864		21.648	8.4943	14.1517	0.573616	3.10662	4.65522	20.5364	0.966361	29.7532	4.93923	0.674031	5.86564	7.22438	2.51676	192.805	43.6786	8.4213	6.1748	0.262568	3.83024	0.888046	3.05555	10.0014	0.815374	0.0555744	43.1047	43.2683	408.271	8.9683	2.11149	7.20245	17.1971	2.67336	71.754	2.78098	5.43837	6.45015	6.17228	0.525776	1.31738	24.9825	3.04488	26.6702	0.0596368
Set551	23.0999	15.5039	26.1359	11.5736		18.4737	14.2633	18.9367	0.426646	1.02208	4.26441	17.286	0.887503	33.4292	5.41897	0.62528	10.4153	6.33749	5.89384	171.795	55.7263	8.36642	14.7928	0.295038	3.41479	0.609633	2.72574	9.62941	1.57872	0.0453523	125.504	55.3177	170.408	8.98974	3.05551	4.37371	40.9773	2.70126	57.9645	1.74922	2.98262	8.22831	11.3539		1.17103	17.1882	3.65104	38.4216	0.0544731
Set552	23.5901	14.2268	29.842	11.836	12.4018	21.4847	19.6338	18.9203	0.573616	3.72627	2.83509	7.63173	0.996449	36.9902	4.94754	0.490914	8.01221	5.04103	2.69315	257.24	54.3509	7.78599	17.7758	0.259275	3.80898	0.560779	4.0084	8.50721	0.613465	0.0449696	82.504	47.5046	450.1	9.53103	3.33576	4.46538	34.609	3.11985	62.4548	2.51951	4.25969	5.42091	7.50777	0.535465	0.408836	27.8937	4.19742	34.1808	0.0637771
Set553	22.2766	14.404	14.5044	18.209	9.05823	18.5508	21.0893	13.4578	0.549093	2.54452	4.34492	15.8853	0.996449	37.3257	5.48905	0.532153	5.86564	8.35711	2.77531	315.533	41.7092	6.32426	20.9625	0.203097	5.35531	1.1722	2.36951	13.3946	1.6849	0.0488083	149.589	106.486	253.492	7.28949	0.465205	6.02973	35.1058	2.60815	60.6935	1.52245	4.91657	7.10266	5.64015	0.533907	1.41044	22.9267	4.92448	26.2761	0.056001
Set554	33.7169	13.4	15.1859	9.50531		20.5669	10.2373	21.0987	0.778537	5.13144	4.74005	14.3552	1.10837	44.7043	4.53746	0.561357	7.73642	7.09968	2.61943	326.167	50.3729	8.52753	25.3064	0.246619	5.19545	0.746926	3.05417	15.0232	0.907552	0.0470381	40.2148	50.9847	778.463	15.9722	2.26865	4.37383	43.7953	3.89501	103.537	5.75326	4.0471	7.10138	15.0973		0.869158	17.1496	3.85561	30.2284	0.0650661
Set555	25.2763	11.8362	20.5662	10.4036	12.5521	17.9758	13.6888	17.8486	0.549093	2.68305	2.22498	14.0857	1.29945	24.5128	3.98822	0.473742	9.00281	2.59002	2.61943	245.303	46.7559	6.84624	18.1256	0.24824	4.49299	1.16461	4.11325	10.1177	1.54821	0.0364502	26.0755	59.6206	408.084	11.8518	2.08657	4.76725	19.2102	3.14082	47.4708	3.16442	5.89785	7.08452	6.47966	0.635622	1.32528	37.1917	2.68721	19.3092	0.0506855
Set556	23.5901	19.1967	21.7895	15.0047	7.99192	18.7551	8.4943	21.1314	0.705052	4.04572	2.42127	17.9295	1.05228	38.5761	4.40548	0.717896	7.18311	8.33544	3.21321	80.3754	55.7263	7.84968	26.2465	0.189255	5.61405	0.650039	2.69315	12.1209	0.549444	0.0443296	22.976	51.2306	799.566	6.74459	2.73951	5.82057	16.0986	2.6803	64.8096	5.69083	3.60056	5.64562	11.1335		1.4026	14.7719	3.9238	75.0225	0.0617043
Set557	12.0515	12.1229	17.5206	10.4036	9.05823	16.5451	8.67791	31.4204	1.03898	3.30361	2.58642	6.72593	0.90052	49.5556	5.20496	0.459431	11.3046	7.47668	5.74644	215.68	32.7984	8.05017	30.2378	0.262568	4.10056	0.746926	3.66916	15.9177	1.44576	0.0302683	85.3675	50.9847	164.631	6.57865	3.06895	1.4286	38.7418	4.25333	65.9989	1.09757	5.09223	7.36135	6.30785		0.993564	28.9758	3.22649	57.4852	0.0558137
Set558	40.3327	14.2807	19.8687	9.84463		17.2772	13.857	20.808	0.473554	5.27672	4.75873	11.2313	1.16607	34.511	5.20496	0.565647	8.99574	2.6471	3.52067	182.417	29.0624	4.68297	23.2277	0.488311	2.95728	0.978	3.86021	8.87919	0.774937	0.0302683	88.8486	60.3077	282.046	8.98974	3.58646	6.33555	47.5964	3.68621	148.646	1.16482	3.79987	6.67065	13.8619	0.51564	0.533242	30.4894	4.57593	34.1808	0.049738
Set559	27.2739	14.2807	20.3983	9.66028	3.88901	14.9604	12.8078	22.1134	0.520461	4.04472	3.2854	14.0857	1.12834	12.2564	5.74361	0.46671	6.35698	8.43241	4.4219	338.229	51.6534	8.97868	17.3083	0.366815	3.91064	0.744379	3.05417	12.9094	1.69253	0.031828	116.729	46.6508	164.631	13.3734	2.74807	4.37383	47.9636	3.01442	135.762	3.13109	4.60239	7.30194	5.64015	0.52547	0.408836	32.5759	3.99482	52.867	0.047023
Set560	11.4212	15.681	17.5206	12.181	12.4018	16.4185	4.83917	45.4193	0.549093	2.763	4.26423	16.1137	1.04253	28.3829	5.1065	0.473742	10.2007	5.96318	4.25666	183.158	41.6274	7.7209	6.1748	0.233796	3.74984	0.699378	3.16015	10.3192	0.735787	0.0385853	99.5331	46.6508	156.901	11.852	2.44715	1.56518	24.1521	3.39892	57.9645	1.13518	4.28365	5.54826	6.07758	0.463452	1.26576	17.1496	4.25852	38.5825	0.0544731
Set561	25.4854	12.1562	14.3601	9.66028	0.722208	21.816	18.5578	24.9307	0.751058	3.62748	2.22498	9.94928	1.02763	55.853	4.93923	0.532283	9.75962	2.89257	5.74644	396.433	47.9712	7.45252	29.366	0.234979	4.63298	0.650039	2.69315	9.25117	1.71493	0.0452832	50.4915	47.0254	264.373	14.202	3.70794	1.97836	50.0502	3.39892	65.9989	2.56323	4.5202	6.94321	7.44207		0.857058	26.2769	3.65104	36.4284	0.0540627
Set562	41.6285	27.6981	13.8273	14.7018	0.722208	13.3161	17.332	18.9203	0.648598	3.86287	0.908601	16.6425	1.09506	53.9158	4.10691	0.314381	7.34758	6.44489	4.84673	171.795	47.6734	6.11278	31.2842	0.261423	4.59206	0.684396	2.19892	10.1177	1.65995	0.0482431	84.986	55.0919	272.103	16.8869	3.29416	4.67043	16.396	3.55941	61.0176	2.44015	3.98445	5.08277	8.60554	0.51564	1.30528	28.7949	4.57593	58.4128	0.0653684
Set563	35.174	15.4299	14.5044	15.8059		21.9528	17.9679	35.8603	0.71872	2.17515	4.17074	13.308	1.38776	12.2564	5.83946	0.604647	8.30996	5.44925	2.9312	186.009	31.4145	7.19383	19.9806	0.284755	4.58634	0.826821	4.81939	12.873	1.26566	0.0251246	90.4849	48.2764	170.408	11.4169	2.78657	4.95442	19.0079	2.8247	51.0149	2.56323	5.01596	6.10239	8.60554		0.951641	17.5593	3.32539	38.5825	0.069685
Set564	34.4455	14.404	16.1559	13.8779		20.3039	13.1456	18.6507	0.573616	4.15929	0.4543	9.07453	0.935192	28.3829	4.93923	0.473742	10.4153	5.50633	4.58817	360.269	36.635	8.24942	19.9806	0.24824	4.64218	0.746926	1.68485	14.4553	0.682409	0.0285657	41.6405	51.2306	264.373	7.2103	2.9795	4.00685	20.3087	2.72223	47.4708	1.74922	5.15017	8.15098	14.1483	0.557017	0.817671	24.1561	4.7568	71.2732	0.0637771
Set565	13.4634	11.1303	20.5662	9.14034	5.52317	15.9406	5.80187	17.8486	0.927279	2.51585	4.72099	18.336	2.25845	123.348	6.2954	0.511317	19.3825	5.9061	7.85075	215.68	62.1411	8.7726	29.3672	0.294582	4.58634	0.804363	4.36531	13.0028	1.3038	0.0302683	95.7254	41.6428	272.103	11.8518	4.72655	6.7202	26.0633	2.72223	60.0823	2.60694	5.44325	5.7827	5.11686	0.46629	0.973743	15.6189	2.28917	58.0988	0.0411772
Set566	27.8738	17.1308	21.7895	8.42086		24.262	13.8198	39.7544	1.11343	2.8771	5.11047	13.308	1.47955	47.25	4.77195	0.639626	7.18311	2.6471	2.59049	182.417	35.4979	10.0102	32.4871	0.283621	4.58634	0.603636	2.24544	8.30321	1.92748	0.0302683	107.514	51.6082	450.1	10.8401	4.27732	1.99472	17.702	2.72223	52.5991	1.40459	4.00224	6.45015	16.1343	0.446723	0.734133	37.2391	4.06818	34.1808	0.0608602
Set567	21.1046	12.1562	20.4307	18.2062	10.6924	18.2474	17.1402	20.8993	0.895268	4.16899	0.4543	14.186	0.910272	12.2564	5.34558	0.657829	8.96781	11.8864	5.81058	211.008	66.2344	9.46655	26.3393	0.262943	4.63298	0.968418	3.76971	9.33546	1.30602	0.0448575	50.4915	41.6704	258.596	6.64757	2.59588	1.97836	43.041	4.42855	58.2886	1.85699	4.73679	6.66736	5.95638		0.408836	16.6222	3.22649	62.3773	0.0651446
Set568	11.5555	16.2655	21.7895	11.5736	7.87416	23.1615	13.4077	19.4736	0.644952	4.44798	4.3016	15.9139	1.17233	53.9158	5.19693	0.390365	5.93981	5.57505	3.67655	265.675	30.435	7.75345	17.7758	0.294582	5.69996	0.572844	3.32604	8.23832	1.27601	0.0385853	97.9219	55.0027	258.596	11.4316	1.7703	4.65407	31.2076	3.10489	130.054	1.13518	4.49791	5.10306	19.1616	0.664274	1.11659	12.4663	3.22649	50.6662	0.0451827
Set569	24.3187	22.4135	21.8736	8.92539	4.70736	21.2681	4.83917	25.484	0.481397	4.04572	4.74005	16.6425	0.821661	18.3846	4.26157	0.561357	8.99574	3.06696	2.84904	56.2863	50.3795	8.71018	23.7607	0.208484	5.83287	0.521728	3.50045	9.31342	1.31748	0.0225787	95.8705	42.7351	395.736	6.74459	1.3102	4.0522	30.9731	3.03961	67.6431	1.90972	4.54589	6.62413	11.5744	0.46629	0.857058	25.2323	5.69468	37.3661	0.0451827
Set570	26.4061	4.90718	25.8469	9.28566	4.9481	20.3638	12.5995	26.2869	0.851295	2.24995	5.02642	20.688	0.765571	18.3846	4.51206	0.532283	13.588	6.01386	7.59175	307.063	54.4486	9.47711	28.9485	0.250522	6.06282	0.650039	3.36636	12.0224	1.69692	0.027658	109.183	47.4999	638.374	9.53103	2.11226	7.10635	24.8348	2.82817	53.7439	2.60694	5.51173	7.47142	14.5441	0.533907	0.73766	16.0948	3.31633	49.0043	0.0637771
Set571	40.9237	17.7893	26.9293	11.5736	7.75119	20.5446	12.9091	18.1299	0.574501	3.69197	4.3016	20.2502	1.05228	46.9327	5.7017	0.523771	11.2956	5.04103	9.0746	59.8784	43.6024	6.32316	15.7227	0.172095	3.91064	0.716314	2.85051	14.013	0.838608	0.0364502	26.0755	51.6082	185.454	7.5373	3.31669	4.28248	24.7574	3.4333	173.284	1.83345	5.60423	8.78001	18.8263	0.46629	1.08561	28.7949	3.90686	58.776	0.0560083
Set572	21.1046	20.2226	16.8378	7.27689	17.571	21.648	10.2373	15.6525	0.870549	4.51082	0.4543	15.6411	0.977824	31.237	5.13624	0.528027	11.0459	9.12365	6.63809	59.8784	32.7984	5.43267	25.536	0.239486	4.58634	0.605806	3.38052	11.127	1.37681	0.0276965	47.0917	59.6206	334.942	11.852	3.85367	1.97836	24.6273	2.6551	47.4708	1.4422	4.69034	6.83629	17.7184	0.605182	1.21359	13.8407	3.99482	50.212	0.0411772
Set573	23.0999	11.1303	15.3301	11.5736	10.1173	21.3792	8.4943	21.1314	0.710795	3.72627	1.98141	14.763	0.821661	60.134	4.9961	0.475992	10.4738	6.33749	4.4219	71.9051	29.0511	8.05017	26.466	0.2383	5.1333	0.603636	1.75238	13.9354	1.50957	0.0251246	99.1252	47.053	395.736	8.83146	3.56384	5.70073	22.1225	3.57289	72.3316	1.90972	4.0471	6.13289	5.40988		0.657648	17.732	3.26207	62.3773	0.0455946
Set574	14.2279	13.4	19.1713	9.65063		19.1599	18.2831	21.1314	0.705052	2.76867	3.67791	16.2568	1.12834	37.3257	5.28686	0.437498	10.7525	6.0953	7.2724	242.034	37.7261	3.7463	27.8467	0.270488	4.38101	0.804363	3.84796	12.9379	1.52275	0.0408469	39.5891	47.053	1003.17	5.85848	3.56384	4.0522	22.0245	3.57289	67.9672	5.3758	4.5202	6.3007	9.36795		0.783996	28.8581	2.91829	45.0314	0.0560083
Set575	29.316	14.8895	18.361	10.4987	16.962	12.6016	7.94552	31.2159	0.635725	4.16613	4.58536	7.63173	0.935192	40.8045	5.28686	0.605115	6.5754	6.97891	3.1395	201.873	41.3618	5.90239	31.5636	0.18313	4.63298	0.70891	2.93371	11.7652	1.5934	0.0223507	22.5944	47.4723	185.454	10.8401	2.9885	4.84871	19.2102	3.90179	51.0149	1.16482	5.60423	5.66803	6.07758		1.80209	17.1496	4.57082	34.1808	0.0506855
Set576	37.4545	4.90718	15.1859	20.5349	7.99192	26.837	17.3483	17.8486	0.784891	3.72627	0.4543	15.9407	1.29945	69.3526	5.44384	0.46671	12.75	5.51797	3.67655	203.655	22.8512	5.90239	15.1427	0.270488	6.67896	0.498081	2.72574	10.6901	1.26558	0.0475773	22.5944	54.6848	219.785	9.53103	4.01121	4.84871	40.653	3.00353	66.4207	1.9007	4.87797	8.40906	16.2628		0.817671	34.8219	3.17411	19.3092	0.0417102
Set577	14.7239	17.4772	25.8469	9.28566		20.2798	13.4069	16.4723	0.65181	3.2188	3.05422	23.6729	1.24964	29.7532	5.48949	0.608903	7.02007	2.59002	9.05885	195.185	51.2625	5.90239	18.5824	0.261423	2.6073	1.12286	2.28766	11.1279	2.02576	0.0313913	94.8525	52.4802	638.374	17.2945	2.66682	6.40903	24.8348	2.45404	157.573	1.12721	5.20015	6.38366	7.73804	0.574821	0.73766	17.4408	4.19939	56.9437	0.0515157
Set578	25.142	12.8101	20.5662	16.6342	9.05823	21.4867	12.8853	17.8486	0.500131	4.15929	3.2446	15.4397	1.12252	53.4522	6.2446	0.523771	10.7525	5.9061	4.08027	231.505	45.5628	6.8449	7.68462	0.261423	5.90622	0.896968	3.73243	9.62941	1.01044	0.0302683	177.369	51.4765	799.566	12.4837	3.56384	5.82057	24.7574	2.66519	53.7439	3.4265	4.7452	6.86535	8.21714	0.463452	1.19373	25.4583	4.11587	49.0043	0.0558137
Set579	37.4545	19.6872	19.2965	14.3864	3.64827	17.3679	17.6708	28.024	0.754526	1.41928	3.06224	14.9795	0.765571	31.237	4.28035	0.4947	10.1951	2.59002	2.61943	241.711	47.8274	6.25995	20.3593	0.242805	6.54038	0.748717	1.12588	8.23832	1.87547	0.0420605	94.3476	34.4578	684.499	14.7769	2.90445	2.01107	23.5288	3.93843	77.02	1.87106	4.73679	5.93675	7.41456	0.664274	1.20088	40.5003	4.17056	13.5502	0.063719
Set580	23.0999	20.0779	21.0678	9.65063	0.722208	18.4737	9.34488	24.3044	0.711886	4.28544	3.94048	25.2613	0.977824	36.9902	5.50828	0.473742	11.8167	2.59002	2.59049	307.063	34.8989	4.675	20.9393	0.230555	5.35531	0.748717	2.64546	9.82062	0.573672	0.0326642	91.192	42.9534	1114.07	11.8934	2.15519	4.67603	23.2314	4.06058	59.1088	1.82947	4.5202	7.44762	13.8619		1.22119	19.9756	2.99781	58.0988	0.0554745
Set581	21.1046	15.4299	21.0678	12.5458		24.5763	8.21991	28.024	0.766276	2.8771	2.37795	17.9295	1.03182	37.7894	4.07815	0.39464	12.2438	6.3164	7.30036		56.5024	7.4787	25.05	0.294582	4.82803	0.991341	3.38052	11.8123	1.26566	0.0402038	99.5331	60.4463	968.749	6.64757	3.69494	2.01107	31.2076	2.72223	75.2166	2.16277	5.49123	7.47142	5.649		1.05943	16.0948	3.30727	43.8237	0.0509826
Set582	38.9761	19.0664	20.254	11.5736		16.3957	10.2373	27.1091	0.750448	3.03182	2.37795	11.2313	0.965979	12.2564	4.53746	0.605115	10.2241	5.96318	5.21091	219.443	56.5024	8.05017	21.3292	0.333392	5.88925	1.08355	2.36951	6.4274	1.61641	0.0402038	82.504	54.5044	292.926	13.6811	3.41161	6.40903	28.1568	3.67254	68.2913	3.04305	5.50148	7.05914	7.93783		1.57553	18.9854	3.77763	13.5502	0.0549422
Set583	22.8511	12.1229	17.7676	13.9332	10.0834	16.0651	15.2755	22.1134	0.738186	3.73031	4.26423	23.7059	1.47205	55.853	3.94301	0.517549	7.18311	6.87151	8.12101	220.655	41.7993	11.5511	6.1748	0.278002	5.9569	1.17274	4.59768	10.1177	1.36439	0.016331	45.0403	47.7154	370.021	7.28949	3.04684	1.51983	22.0245	3.09466	52.5991	1.82947	5.49123	9.27178	11.1335	0.463452	0.613253	18.0352	5.34096	65.4847	0.0526484
Set584	23.5901	7.34172	26.2922	17.595	3.64827	21.7865	19.5089	16.7419	0.841346	1.44859	3.05422	12.3101	0.975732	31.237	5.48677	0.304738	10.7525	5.53692	5.59208	216.087	45.5628	4.68297	19.156	0.310472	5.81902	0.857433	4.18257	5.41812	0.4805	0.0384649	87.1825	39.4658	307.76	6.41472	0.983918	5.81365	22.33	2.43308	131.623	1.4422	4.0471	6.90163	11.5744	0.415482	0.910345	15.6189	3.86468	38.5825	0.0515157
Set585	14.0936	17.024	25.1534	15.7292	5.28244	23.7808	15.3252	21.0987	0.888347	4.21357	2.42127	15.1346	1.23708	12.2564	4.40548	0.677091	10.6893	8.96075	9.65593	57.4984	32.7984	3.04278	19.5059	0.247613	6.19721	0.744379	3.05417	8.9921	1.00248	0.0250706	36.815	34.4578	840.212	9.53103	3.9684	1.56518	21.024	3.60549	136.334	6.12254	4.09932	6.8022	21.1702	0.445844	0.65959	30.9102	3.90686	15.6956	0.0569913
Set586	13.4634	12.4073	22.7628	10.4639		20.4019	17.1402	17.4359	0.624163	3.77836	3.97437	14.3552	1.09953	33.4292	5.6182	0.473742	7.56582	6.07094	2.77531	69.5251	73.3335	5.74129	19.9806	0.172095	3.07975	0.748717	4.28473	10.2079	0.613465	0.0192269	29.9382	42.9534	170.408	13.3459	2.42013	4.04748	46.9602	2.8247	75.2166	2.17808	3.44244	6.3007	7.07026	0.632785	0.857058	25.4583	4.40396	57.5682	0.0451827
Set587	25.142	15.7469	19.1713	13.8779		20.6734	16.5524	18.9367	0.549093	3.5023	2.35927	15.6718	0.987577	12.2564	6.03143	0.33901	8.49902	6.87151	2.9312	192.996	50.3795	5.90239	22.2978	0.39899	5.89489	0.641793	2.52539	13.2272	1.04052	0.027398	86.3666	55.0027	1430.69	14.9357	3.5187	4.03902	25.652	3.67043	68.1555	2.51951	5.63981	6.46756	8.15828	0.476426	0.613253	16.1463	4.11144	35.2206	0.0554
Set588	14.2279	20.0369	19.7785	19.225		23.1779	23.2897	16.4723	0.754526	3.72627	1.33964	14.7971	0.935192	31.237	5.19693	0.674031	5.86564	3.06696	2.77531	64.721	45.5628	8.71285	25.05	0.239486	6.42234	1.05227	3.08956	16.8122	1.26566	0.0190038	26.0755	50.5631	898.379	11.8518	3.05551	3.8501	64.8066	2.8247	53.8092	2.73556	4.91362	8.78001	7.6024	0.43375	0.408836	35.3216	3.63598	55.9712	0.0547607
Set589	13.7319	6.43539	26.1359	14.7018	8.44923	18.4737	10.3169	15.6525	0.705052	4.16899	4.65522	13.5244	1.25269	62.5232	5.24502	0.588314	9.00281	2.89257	5.74644	242.923	43.4623	2.80972	29.1687	0.16769	5.61405	1.03764	4.48387	8.50721	0.735144	0.0433572	36.3522	50.9847	366.067	18.2641	3.07539	6.6575	23.2314	2.6803	67.6431	1.74922	4.25969	5.10641	14.4557	0.833607	1.41866	25.5305	3.28562	52.867	0.0552872
Set590	25.142	17.5425	25.0199	8.92539	12.4018	11.7101	9.09141	22.9363	0.722356	2.02792	1.33964	15.306	1.19983	12.2564	5.15573	0.324024	12.3064	8.39615	6.76225	269.267	37.3073	9.01577	21.027	0.233796	4.64218	0.832942	3.44324	9.33546	1.79713	0.0467243	142.795	56.3285	273.43	14.202	4.2947	5.68438	29.2573	3.39892	62.653	3.16442	5.05771	6.67065	5.40988		0.657648	14.1319	3.56044	16.6333	0.0547607
Set591	23.281	5.61149	31.3097	17.73		20.3039	21.4565	21.1151	0.56294	3.31991	5.42778	11.2313	3.01433	12.2564	5.24502	0.575012	8.65285	5.82052	2.76687	68.3487	35.4979	6.32426	16.432	0.294202	4.55258	0.684396	3.68327	9.25117	1.54821	0.032968	117.459	41.6704	903.329	4.7359	2.74807	3.95769	19.2102	2.53533	44.7418	1.82734	4.7452	6.13289	7.14736	0.743986	0.747223	13.8407	5.62221	28.7101	0.0642333
Set592	25.2763	21.0112	20.0977	10.4036		24.3853	16.2141	31.3728	0.850156	3.40988	3.2446	12.3986	1.06229	54.8225	5.20496	0.579632	10.2956	7.40223	6.93035	55.3113	36.635	8.57348	21.027	0.261423	4.58634	0.591392	3.98849	5.41812	0.735787	0.038808	32.9524	51.3348	164.631	15.169	2.174	5.27137	45.8738	2.72223	53.7439	1.12721	5.31297	5.8586	6.30785	0.556138	0.992183	14.1319	2.68721	21.4547	0.0555652
Set593	27.6618	13.1132	15.1859	10.4639	4.9481	20.6922	15.5069	36.1127	0.722082	3.133	4.60673	15.239	1.21215	43.4539	4.10691	0.532283	9.59542	6.3164	7.59068	186.009	35.4979	10.2669	24.1549	0.18313	4.64218	0.650039	2.4026	6.05542	1.57973	0.045656	33.3339	47.5046	1436.63	6.08485	4.8614	3.52815	20.7266	3.28542	76.1183	2.56323	4.2374	6.90163	5.40988		1.06134	15.143	3.94658	34.1808	0.0514184
Set594	31.5075	5.93309	18.4694	17.006		19.2797	6.39234	31.625	0.571852	2.68305	0.4543	10.9935	1.26826	12.2564	5.43431	0.616704	10.1951	2.89257	5.63419	346.315	47.8274	6.54307	20.0859	0.270488	4.82803	0.450272	4.99517	7.2326	1.86252	0.030354	47.9301	51.822	282.046	13.9279	2.84035	4.2409	29.4648	2.6803	51.0149	1.82734	5.66222	5.42091	7.73804		0.408836	18.0352	3.81891	14.4878	0.0544799
Set595	27.3139	5.15833	18.0026	8.1208		19.8341	4.83917	14.0111	0.839773	3.03682	4.51693	15.6718	1.14115	12.2564	5.74144	0.477056	12.5099	7.53376	4.4219	68.3131	22.8512	9.93635	18.2325	0.230555	3.77675	0.882951	3.29258	17.8307	1.13641	0.0368894	82.8855	41.6428	1018	14.4217	3.21625	4.30872	45.9027	3.89054	58.2071	1.12721	5.5048	5.89816	7.44207	0.46629	1.21457	16.4375	4.2344	27.5024	0.047023
Set596	33.7169	11.8362	19.1713	10.2495	5.28244	18.0611	10.2373	31.625	0.635725	3.42842	4.44413	16.5843	1.14745	34.511	5.74361	0.608903	9.14408	9.30412	6.25434	224.557	60.3128	8.50125	17.3083	0.246619	3.48027	1.04377	1.12588	12.1209	0.886045	0.0348251	32.9524	69.8481	334.942	6.34579	1.63269	4.67603	23.9446	2.43308	78.3672	1.16482	3.42015	7.30369	8.19002	0.614518	1.30528	32.7592	3.30727	53.138	0.0354399
Set597	27.8253	12.1562	31.3097	20.1012	13.1611	20.2538	4.82984	21.1314	0.685774	1.05139	4.26423	11.4043	1.04367	147.347	6.48548	0.685523	4.95932	8.93445	8.02713	207.21	41.3618	7.87575	22.397	0.198692	5.83287	0.592454	3.05555	8.23832	1.00248	0.0311632	91.192	55.0919	198.962	8.83146	2.66682	5.9043	17.1971	3.81476	54.7445	3.12071	2.98262	7.54035	6.30785	0.476426	0.910345	28.2675	3.56044	36.3816	0.0555652
Set598	27.2739	12.8621	16.136	9.66028		16.6718	7.94552	26.3619	0.699234	4.12498	4.38824	13.5244	1.29945	29.7532	5.1065	0.504773	6.32876	7.89839	5.74644	77.9955	42.9204	9.01577	6.1748	0.251607	3.74984	0.804084	3.52149	11.3872	1.36439	0.0433572	34.7636	52.1065	191.232	11.8518	4.19383	4.03902	55.1103	2.6803	135.167	5.52135	6.3335	7.44762	5.40988	0.635622	0.817671	16.0948	2.93397	70.8572	0.0810281
Set599	23.7244	17.4772	20.3983	14.3864	4.70736	13.0018	7.61408	15.6362	0.647986	3.80664	5.21587	11.7232	0.775324	62.0595	6.02599	0.717896	9.3458	6.62275	5.74644	211.008	30.4462	8.76364	16.0821	0.19416	3.89852	0.7864	4.64038	6.4274	1.32345	0.0477824	56.2712	51.0198	286.937	13.3937	2.80017	5.16378	17.1971	3.91977	90.7648	2.00748	4.26136	6.22965	6.53812	0.415482	0.817671	18.0352	4.52221	48.3406	0.0445582
Set600	36.5718	5.93309	16.1559	10.9776		25.1441	21.8045	21.1314	0.878263	1.05139	2.22498	20.39	1.14115	54.8225	5.17347	0.490914	9.7896	5.50633	5.73686	56.2863	41.3618	4.47258	21.027	0.360774	4.89182	0.804084	3.52149	13.0028	1.29545	0.0282674	40.2148	50.5631	825.237	8.98974	4.09286	1.97836	43.9326	2.51014	47.4708	3.39676	5.12788	8.12345	11.1335	0.53107	1.12191	13.3133	4.52221	64.2327	0.052938
Set601	13.4634	5.15833	16.1559	10.0156	8.44923	23.2566	13.5715	23.8225	1.08492	3.98692	6.08597	15.8853	1.23708	31.237	4.51206	0.324024	5.86564	9.84277	2.51676	192.805	46.7752	6.34847	14.7928	0.251533	3.72237	1.17261	3.94673	16.8122	1.59603	0.0507425	93.674	54.238	272.103	4.7359	1.80119	2.01107	20.3087	3.9544	58.2071	1.12721	4.69034	5.10641	6.47966		0.408836	31.2213	3.31248	46.2968	0.0506855
Set602	36.6311	20.0369	16.6935	8.1208		13.9236	10.2373	25.484	0.839773	1.4214	0.908601	20.3472	1.19983	12.2564	5.32462	0.324024	9.41987	3.12404	6.38117		46.7608	4.97501	19.9806	0.303648	4.21312	0.981735	2.61413	10.2079	1.36249	0.0395106	90.4849	41.6428	198.962	14.996	3.72649	4.46538	20.5162	3.87185	60.4452	2.13313	4.18473	8.22831	16.8601	0.46629	0.747223	16.9134	3.30727	41.8924	0.0416129
Set603	25.9101	13.1488	20.6958	12.3656	9.05823	19.7918	15.6279	17.4359	0.722082	3.1051	2.22498	20.0179	1.02763	34.0547	5.01508	0.443244	7.69047	6.33749	6.79016	56.2863	47.9993	8.35251	21.4672	0.199778	4.26029	0.746926	3.46967	13.2272	0.735787	0.0338893	93.674	46.4796	198.962	11.4169	3.15283	6.40235	29.2963	3.06058	76.0016	1.12721	4.03809	6.86535	9.05626	0.366131	0.951641	18.9854	3.94658	36.5853	0.0617043
Set604	21.1046	6.88856	23.5912	13.1047	10.918	16.4185	22.7635	28.0887	0.722356	4.15929	3.2854	14.0857	0.925439	37.7894	5.15172	0.333838	12.2438	5.44925	7.49225	251.681	57.8534	8.05017	17.8883	0.270488	4.51832	0.814465	3.05417	11.0621	1.42793	0.0417842	99.5331	51.4875	646.104	8.89938	3.75777	7.03366	42.5806	4.81105	64.4802	1.55209	3.79987	6.13289	6.30785	0.446723	1.17103	17.732	4.45603	16.6333	0.0554
Set605	22.6578	19.0852	18.9727	10.4296	7.99192	20.8651	22.2131	15.6525	0.891706	3.72627	1.28505	11.0385	1.09953	33.4292	5.37583	0.475992	9.7055	6.39785	3.1395	76.7833	36.6575	4.4961	23.2277	0.242805	3.74984	0.909085	2.61413	12.873	1.36205	0.0433572	94.471	60.4463	1310.78	4.7359	4.21724	6.33668	29.4648	2.62991	58.2886	4.25606	4.88966	8.85234	7.8296	0.475546	1.32948	40.9556	3.81891	48.3406	0.0525861
Set606	27.8253	16.4264	15.1859	10.0156	3.88901	15.8505	10.2373	18.1299	0.920454	3.17598	4.45849	13.1783	1.09506	48.7338	4.85975	0.459431	7.18311	8.93445	3.67655	45.6645	24.235	5.36525	6.52467	0.172095	6.19721	0.882951	2.72574	8.87919	1.16395	0.032243	34.7636	50.9847	334.942	16.427	3.36801	1.51983	20.3087	3.8444	67.0319	3.7219	5.12788	7.55177	6.53812	0.546002	1.30528	33.9115	3.9416	32.4293	0.0514703
Set607	38.9993	19.0852	13.683	8.42086		20.9858	15.065	16.2027	0.863257	3.08773	7.10177	18.7625	0.965979	18.3846	4.28035	0.299537	11.6291	3.42659	8.04985	183.629	51.4838	7.5289	32.9778	0.252114	6.35595	0.684396	2.4026	11.3872	1.21635	0.0301914	130.468	42.7351	395.736	5.85848	3.26325	5.59315	24.7574	3.36174	64.8096	2.8253	3.60056	9.19688	7.6024	0.463452	0.910345	34.6996	2.92735	15.6956	0.0547607
Set608	14.0936	18.3793	17.7676	12.181		21.4978	5.69471	25.9691	0.549093	3.02412	2.83509	15.568	1.23779	40.1829	5.07437	0.592303	6.3852	10.3158	7.1889	242.923	41.0989	8.7726	16.0821	0.242805	5.9569	0.605806	4.18257	10.3192	0.549444	0.0385853	40.2148	59.6746	968.749	10.8401	4.27732	5.61655	27.4742	2.8247	67.0319	1.90972	4.99021	5.00687	7.50777	0.476426	0.657648	31.2813	3.32539	23.2616	0.0471859
Set609	42.5185	22.8444	18.4906	9.50531		18.5617	13.7681	24.8774	0.870549	5.51801	2.22498	16.2568	0.925439	54.7025	4.40275	0.46671	10.0555	8.74524	4.4219	186.009	42.9204	4.7438	15.1427	0.208484	4.82803	0.711457	3.84796	17.8528	1.59005	0.045656	82.8855	58.5289	366.067	11.8518	2.53536	5.68438	47.5896	3.5	54.7445	4.96105	4.7452	8.17115	6.30785		1.84093	12.4663	4.93808	54.3458	0.0547607
Set610	22.8511	11.7842	16.8583	7.4642		18.324	20.7764	21.1314	0.621409	4.04572	0.681451	10.8586	1.19983	55.9708	5.20496	0.561357	8.49902	6.07094	3.21321	80.3754	47.8274	3.88777	29.366	0.23668	3.91064	1.08492	4.7321	16.8122	1.10411	0.045656	166.655	50.4809	781.872	10.2146	1.72685	4.83235	18.8004	4.00493	68.7279	2.8253	5.72371	10.3087	20.6942		0.533242	26.9435	3.99482	14.4878	0.049205
Set611	24.3187	19.6872	13.8273	13.1377	7.87416	16.6718	19.0299	21.1314	0.644952	3.03182	2.22498	15.6411	1.03182	24.5128	6.03143	0.531028	9.14408	6.92183	2.77531	326.167	44.0613	7.19383	34.7435	0.189255	4.12672	1.18812	3.52618	6.4274	1.67383	0.0318549	102.015	39.4658	164.631	14.5373	3.28372	3.94133	25.8559	3.36174	62.4548	1.87106	3.60056	6.96906	17.3326	0.574821	0.657648	16.6222	3.04488	58.1532	0.0354399
Set612	38.0883	20.558	20.5662	11.5736	12.4018	24.89	6.67337	24.5614	0.699234	5.0159	4.83369	16.0853	1.09348	36.9902	5.44932	0.735874	4.95932	5.7518	4.25666	203.655	37.3073	6.24214	20.9393	0.259275	4.10056	0.745979	3.61099	11.6351	0.848963	0.0301914	43.1047	51.4765	355.187	13.3734	0.983918	4.2409	31.2076	3.81996	67.356	4.79157	5.66397	6.3007	7.93783	0.524898	1.08561	26.9811	3.56044	54.9589	0.0555652
Set613	29.0061	16.6197	22.7318	12.9108	7.99192	22.1341	4.83917	21.2899	0.738186	3.38447	1.33964	20.5364	1.44324	53.9158	5.37679	0.475992	7.02007	5.50633	7.68692	233.276	32.7984	7.7209	14.7928	0.247613	3.21069	0.875575	4.30195	12.6597	1.07142	0.0414574	104.624	54.9718	282.046	9.53103	3.07066	3.71707	20.5162	3.18749	51.0149	2.42854	5.42685	6.40177	20.0024	0.565167	0.869158	26.2356	3.28562	38.5825	0.0514703
Set614	13.5976	16.7728	18.4694	14.3864	8.44923	22.685	19.2063	25.6274	0.868992	3.5023	2.35927	17.8005	0.935192	34.0547	5.16659	0.324024	4.56037	10.3158	7.30146	65.9331	24.235	5.90239	19.156	0.342461	4.3428	0.592454	3.64853	11.8123	1.3924	0.0250706	50.4915	52.0334	164.631	4.40604	1.99195	3.71707	50.9881	2.72223	51.0149	2.8253	4.0471	6.67065	12.7182		0.992183	41.319	3.60608	21.4547	0.0620906
Set615	11.5555	12.1229	25.9796	9.84463	3.88901	11.5777	12.5995	25.1461	0.699234	2.76867	4.37958	12.1371	1.1356	43.9176	5.28686	0.523771	8.30996	2.89257	6.59101	326.167	32.7984	8.71285	17.3083	0.259275	3.49519	0.765068	4.15081	6.05542	1.26566	0.0408241	47.0917	41.6428	787.649	7.46837	3.60211	1.90349	24.8348	3.67846	59.1088	4.78583	5.00198	8.15098	6.75983	0.415482	1.93322	17.1882	4.5989	57.2669	0.0617043
Set616	32.2069	19.7663	17.5353	13.8779		16.6718	17.1402	25.1461	0.619667	4.47912	1.5122	15.8853	1.18799	63.3224	5.19093	0.390365	10.1951	3.18112	2.51676	245.303	42.9204	10.4528	18.5824	0.261423	5.59409	0.534869	4.64038	10.7516	0.956715	0.0221227	181.698	60.0716	307.76	11.8518	2.91624	4.28248	19.0079	3.03961	151.6	1.90972	3.93473	5.93675	4.21889		0.869158	16.1463	3.72689	46.7138	0.047023
Set617	34.5765	7.34172	17.6636	17.7823		14.6367	15.8588	28.8135	0.718437	5.20268	3.51255	14.0857	1.19983	40.8045	5.19693	0.53607	8.30996	8.03325	6.45488	76.7833	43.4623	9.7539	18.2325	0.215143	4.85337	0.450272	2.84981	8.24188	0.641972	0.0463995	29.9382	54.5044	198.962	17.2945	1.91661	5.81365	18.8004	3.55941	58.2071	1.47184	5.12195	5.69174	15.6205	0.512803	0.765373	30.2079	2.68721	38.4216	0.055911
Set618	28.7549	6.18424	20.5662	13.1377	3.88901	21.4106	21.4905	21.1314	0.983459	4.15929	0.908601	16.7875	0.821661	29.7532	5.39897	0.475399	6.5754	7.47668	2.61943	203.618	45.8706	5.74129	22.6858	0.230555	6.17936	0.601912	2.52539	10.0528	1.68914	0.0405054	157.244	59.8827	279.207	14.5373	3.15283	4.0522	27.5717	3.99116	59.1088	2.60694	4.47562	7.15648	7.73804		1.71384	21.8759	4.52221	27.5024	0.040175
Set619	27.2739	14.2807	26.2922	17.928	6.81507	16.6718	12.9091	17.8486	0.879448	4.65022	0.4543	11.8748	1.0062	61.724	6.03829	0.910391	8.65285	6.97891	7.37507	56.2863	39.0097	5.48448	25.9263	0.261423	5.00668	0.826821	3.73119	8.87919	1.77743	0.0385853	111.234	59.007	874.784	8.10002	2.85231	1.99472	22.8462	2.67336	62.4548	1.83345	5.67432	6.67065	16.2882	0.415482	0.408836	16.0948	4.37169	71.9962	0.0411772
Set620	29.0061	15.8885	17.6649	8.92539	13.1611	18.6383	5.69471	24.6455	1.07565	3.20466	2.17039	15.9139	1.17614	64.8957	4.24061	0.681307	8.30996	5.53692	2.67265		29.0624	6.93329	18.2325	0.2383	4.49299	1.08615	1.68485	11.3872	0.549444	0.0417842	33.3339	48.8554	306.389	18.8732	3.05368	1.97836	16.396	2.62991	102.635	1.09757	4.75545	5.42091	8.93797	0.43375	1.99114	39.5615	3.99482	36.3816	0.0451827
Set621	22.8511	11.7842	21.7895	13.1047		21.2681	4.83917	26.2869	0.636425	3.42117	4.34492	17.9295	1.36897	28.3829	4.85975	0.604647	10.7525	6.39785	2.84904	511.915	52.1823	8.7726	14.7928	0.257732	5.08721	0.650039	2.07749	8.30321	1.05424	0.0367743	99.1252	39.4382	156.901	4.7359	2.63216	4.19555	33.1188	2.65164	63.9079	1.40459	4.02314	6.66736	17.0507	0.525776	0.533242	26.2769	3.72689	46.1398	0.0452454
Set622	13.7319	6.63741	14.5044	7.4642	4.9481	19.6778	15.4102	24.6455	0.786256	3.02412	2.37795	15.568	1.16537	37.3257	5.32462	0.588314	9.77967	6.62275	7.14433	57.4984	45.0624	7.11904	22.3359	0.257655	5.67352	0.640424	4.64038	8.23832	1.69503	0.0370417	22.5944	55.5486	911.059	7.2103	2.05719	5.5038	17.702	3.78735	59.5099	2.45818	5.83397	5.87671	7.44207		0.96979	18.1383	2.67815	71.3795	0.0699875
Set623	30.0017	20.4706	17.7676	9.69932	12.5521	21.7865	18.8891	34.0896	0.481397	3.7917	2.6396	14.9023	0.775324	61.724	3.77574	0.540554	9.75962	2.59002	3.65956	480.889	46.7752	5.36525	7.68462	0.319144	5.9569	0.836523	2.64546	11.3872	1.26566	0.0333242	87.564	52.0305	344.306	11.8245	2.9885	6.33668	22.0245	2.72223	66.0555	2.45818	4.0471	6.13289	22.3769		1.08561	25.2323	2.52931	24.4693	0.0538493
Set624	30.0842	12.1229	18.4906	14.7018		17.9163	10.2373	24.8774	0.866903	2.42519	0.908601	16.6425	0.910272	34.0547	5.1065	0.477056	11.9791	3.36951	4.4219	315.533	45.3212	5.90239	20.3593	0.242805	4.84905	0.644057	3.61906	12.1592	1.41563	0.0385853	36.815	50.7739	744.779	6.08485	2.80017	4.19555	45.8738	2.6551	57.9645	1.82947	4.47175	8.3716	9.36795	0.43375	1.53865	19.804	4.40396	55.8966	0.0554
Set625	14.0936	13.1132	24.6207	9.29284		22.1341	7.94552	27.5941	0.750348	1.4214	3.2854	16.9133	1.10928	31.237	4.98846	0.561357	8.96781	8.28839	4.69084	171.795	35.9234	7.53513	15.7227	0.225644	4.46457	1.31343	3.05555	9.62941	1.28637	0.0301073	50.4915	60.1313	219.785	11.852	3.75932	4.09283	33.1188	3.41938	50.4425	1.55209	3.42015	7.20397	6.9901	0.46629	0.408836	19.9756	3.26207	15.6956	0.0418002
Set626	30.206	19.0852	25.9796	12.7331	12.4018	20.8354	19.7905	16.4723	0.621409	6.6895	2.1158	14.3552	1.12438	34.0547	5.07437	0.324024	8.72702	9.95017	6.66474	68.3131	41.6979	8.03769	25.05	0.233796	4.38101	0.605005	2.07749	12.1592	1.28637	0.0250976	142.743	49.7092	874.784	14.8044	2.49071	4.00685	45.5643	2.51014	67.0319	1.90972	5.20015	7.40973	8.19002	0.533907	0.734133	17.732	3.32539	52.867	0.0416129
Set627	22.8511	13.5664	21.7895	16.3544	7.75119	24.7438	8.21991	33.1249	1.04091	2.763	0.4543	16.3573	1.02763	28.3829	5.15573	0.639573	12.2438	4.97232	6.63809	173.982	45.3914	6.70854	24.3766	0.261423	4.82803	0.745979	1.75238	8.9921	0.845608	0.0380916	43.1047	60.8686	395.736	10.4207	4.39321	4.19555	40.9773	2.6978	149.534	2.25833	3.98445	8.69987	11.3539		0.408836	27.7916	3.77763	57.5682	0.0549422
Set628	28.7549	12.8101	14.5044	13.8779	7.75119	21.4979	10.2373	13.4578	0.754526	3.02412	3.05422	9.40353	0.887503	53.9158	5.1065	0.477056	10.4153	5.44925	3.67655	315.533	30.435	5.7336	22.2978	0.230555	5.08721	0.84612	3.94673	13.7124	1.75311	0.0408665	208.499	44.4462	156.901	6.08485	1.62589	4.00685	17.1971	2.60815	46.8984	3.39676	5.51173	9.47051	14.4557	0.52547	0.970438	33.2866	4.45329	34.1808	0.0561883
Set629	38.3828	11.8362	19.1713	19.5718		15.3508	18.3717	14.0111	0.764664	4.70088	4.97985	16.0576	1.17233	28.3829	5.12137	0.639615	8.8449	5.44925	7.07062	55.3113	47.6734	7.79008	6.75478	0.294582	5.67352	1.11888	2.27921	7.17762	1.31748	0.0301914	50.4915	42.5243	781.872	14.2934	2.74223	6.7202	33.1188	2.64075	63.9079	1.83345	4.73171	7.30369	13.8619		0.973743	16.6222	3.94658	65.1201	0.0362974
Set630	29.8674	13.1132	16.136	13.6898	7.75119	12.7389	8.21991	16.4723	0.852908	4.12498	0.908601	10.0877	0.765571	12.2564	4.95409	0.728245	11.3046	11.2241	8.00924	45.6645	50.2696	3.04278	19.1624	0.243835	4.79136	0.959618	4.74547	9.3099	0.735144	0.0384649	36.815	60.0716	744.779	11.4316	2.78657	4.35407	28.1589	3.34865	53.1715	1.90972	5.46424	5.87671	6.83999		1.11659	34.6478	3.94658	59.2287	0.0668492
Set631	30.0842	15.7469	28.8333	9.29284	12.161	14.0306	8.31171	31.9261	0.859529	4.79185	4.28978	20.759	0.831414	63.3224	5.31562	0.604588	10.4153	5.82052	4.25666	418.701	34.114	10.3341	22.3359	0.256646	6.96373	0.882951	2.72838	12.9094	0.956715	0.0351795	30.901	50.9847	450.1	10.5103	2.15519	4.0522	30.6617	2.53533	59.5099	2.00748	4.2374	6.66736	7.6024	0.51564	1.05943	27.8937	3.60608	58.0988	0.040175
Set632	23.7244	22.1385	14.3601	7.4642	7.99192	22.7311	8.67791	17.8486	0.751058	4.04572	7.42665	10.8586	1.378	12.2564	5.43431	0.471351	8.99574	8.51018	6.59101	338.229	30.4462	5.94168	28.0919	0.261423	5.39177	0.804363	1.12588	14.4553	1.14233	0.0408665	87.564	58.5289	632.597	8.98974	3.56384	3.96053	33.1188	2.60815	72.3316	3.13109	4.81949	8.16764	8.93797	0.446723	1.31209	16.0948	3.81891	14.4878	0.0630108
Set633	35.9973	14.0296	22.6865	10.4036	0.722208	17.3946	19.0299	24.7368	0.534777	2.60655	2.6396	16.4512	1.10837	42.6372	5.10313	0.501612	7.73642	3.12404	4.58817	55.3113	40.4155	6.6152	20.9625	0.184851	3.21069	1.09328	2.19892	15.0232	1.37681	0.0454158	39.6236	48.2764	928.188	10.2421	2.15944	4.13026	23.5288	3.26773	85.6258	1.85699	4.00224	6.80215	7.6024		0.408836	12.4663	4.7568	50.3	0.063719
Set634	29.316	18.3793	21.3074	9.14034	12.5521	20.102	14.6354	21.6465	0.789394	5.22704	3.05422	9.40353	1.35034	40.8045	5.43431	0.674031	10.9697	2.59002	2.59049	68.3487	24.235	7.42118	20.3593	0.251607	5.0529	0.882951	5.71359	10.755	1.58801	0.0251246	159.865	44.4462	1375.53	14.5611	3.0997	4.13026	20.5162	3.55941	64.4802	2.13436	4.26136	6.86535	7.50777	0.415482	1.31748	17.5593	3.94658	42.3445	0.0561883
Set635	24.3187	23.5145	26.2922	12.181	5.89144	11.2634	6.55025	21.1314	0.699624	4.8871	0.908601	10.0877	1.12252	12.2564	4.28035	0.523771	6.75594	10.3158	6.76225	215.68	53.5496	7.7209	6.52467	0.270488	5.33001	1.08615	2.80603	9.94721	1.32366	0.0417842	43.6918	56.0436	750.557	13.1104	4.2947	5.45327	27.8615	3.74567	98.8486	4.72149	5.46424	7.44762	19.0112		0.533242	19.9756	4.45965	15.6956	0.0443252
Set636	27.2739	13.4	26.357	9.66028		20.8354	17.6864	19.6143	0.56294	3.72627	5.27433	7.63173	1.19983	34.0547	4.9961	0.475992	8.04043	3.67206	6.79016	231.505	50.3627	9.47711	15.7227	0.266	5.20143	1.1722	2.37474	8.23832	0.845608	0.0393946	49.9815	59.5216	1293.45	12.9275	1.72685	1.97836	17.4046	2.61903	66.0555	1.78974	4.18473	8.58981	6.83999	0.445844	0.533242	27.3987	3.32539	59.2287	0.0642333
Set637	24.453	19.0332	17.5353	7.13157		20.9208	8.4943	17.8486	0.870549	3.67263	4.26423	10.4198	1.12438	47.25	3.99224	0.398109	11.055	6.87151	2.51676	77.9955	48.5701	8.05017	6.1748	0.283621	3.21069	0.489567	3.97756	15.0673	1.7891	0.0440125	50.4915	59.5216	300.612	12.4837	2.11226	5.61655	26.3431	3.60896	76.0016	2.60694	5.70884	5.08277	7.6024	0.546002	0.408836	16.0663	6.26325	14.7579	0.0451827
Set638	25.142	17.4772	16.8583	9.66028		20.8354	16.535	33.1195	0.56294	2.23654	3.72043	5.2709	1.0062	18.3846	5.31562	0.718262	8.40023	3.36951	8.0511	57.4984	38.9984	5.90239	17.012	0.267101	2.95728	0.699378	4.64038	10.755	1.05424	0.0403324	50.4915	43.2959	164.631	12.3974	3.49543	5.27137	34.609	2.8247	46.8984	2.13436	3.82383	6.84883	8.93797	0.546002	0.783996	19.5128	2.52931	50.7906	0.0560083
Set639	36.8207	14.7339	32.7426	9.69932	0.962944	24	9.34488	32.2836	0.722356	2.02792	2.22498	12.9839	1.04253	28.3829	4.40275	0.532283	6.46532	8.33544	8.2769	57.6912	45.31	9.47711	17.7758	0.232176	3.21069	0.605806	3.05555	9.3099	0.735787	0.0302683	105.21	56.7852	156.901	4.40604	3.08409	3.8501	30.6617	2.79238	68.2913	1.13518	4.91657	6.67065	14.9027	0.536745	0.970438	25.9857	5.16313	45.0314	0.052938
Set640	13.5976	19.0664	21.7895	14.3864		25.0436	8.21991	27.1282	0.426646	2.57383	0.681451	8.63263	0.975732	28.3829	5.43431	0.743456	7.69047	5.57505	2.9312	203.618	49.7739	7.78599	26.3393	0.261423	5.9569	1.15737	4.38457	10.7516	1.52339	0.0467243	172.753	42.7075	754.903	13.6731	3.98862	4.2409	29.2963	2.72223	59.5099	1.55209	5.83397	6.80215	4.74217	0.445844	0.997977	18.5095	4.25852	15.6956	0.0559251
Set641	21.1046	20.3646	14.2158	10.0519	12.161	16.4015	10.0425	18.1299	0.977652	2.54516	4.51693	12.1371	0.887503	24.5128	5.16659	0.605115	10.3082	6.0953	7.83285	76.7833	46.1618	7.05662	7.10464	0.215272	6.75064	0.745979	1.68647	7.2326	0.956715	0.0360263	85.3675	43.2683	816.202	4.33711	3.69184	4.84871	25.652	3.37309	53.7439	1.55209	4.04419	6.63443	5.40988	0.46629	1.53865	16.2038	4.52221	57.556	0.0617043
Set642	22.5236	13.0037	20.8254	13.8779		21.3546	13.6633	17.8486	0.626217	4.10736	4.6072	21.8871	1.05228	47.25	5.16216	0.398109	7.48967	6.39785	3.65956	192.805	54.8716	7.81744	27.8467	0.270488	3.48027	0.903705	4.0084	8.23832	1.69692	0.0235967	39.242	34.4578	178.138	7.86716	2.74223	4.65407	22.8462	3.28542	53.7439	5.02955	4.87797	6.65254	9.36795	0.445844	1.53485	18.5626	4.40272	38.5825	0.052938
Set643	42.2268	16.6776	13.683	10.0319		24.0436	7.53824	15.6362	0.704404	3.07731	6.51919	18.4185	1.16537	48.7338	4.53746	0.299537	6.75594	19.1675	4.703	207.21	46.1618	7.78599	30.6401	0.24824	4.97353	0.909085	3.37638	10.0528	1.42953	0.0384564	56.2712	42.9809	292.926	9.80706	3.82315	7.21798	17.4945	2.55629	51.0149	4.85315	5.63981	4.54145	4.74217		1.32948	26.9811	3.31633	36.3816	0.0668796
Set644	39.2662	11.8362	18.4906	11.6907		20.6831	7.53824	31.2779	0.683415	4.15929	4.38824	10.9935	1.04522	29.7532	4.83787	0.473742	13.0884	6.87151	5.22666	204.06	45.5628	5.87782	19.5059	0.242805	6.06188	0.601912	2.40327	8.9921	0.815374	0.0445257	128.986	55.0027	638.374	19.4919	3.58412	3.96053	48.1872	4.70437	52.5991	3.78191	5.49123	6.46756	8.27018	0.543165	0.65959	13.8407	5.71963	38.5825	0.0491142
Set645	30.5801	20.2527	20.5662	12.3273		17.3569	8.67791	18.9203	0.776926	3.02412	0.681451	10.5296	1.36897	33.4292	5.32462	0.423897	8.56885	5.61837	7.22234	262.531	51.6534	6.69689	19.5059	0.232176	3.07975	1.15737	4.74036	11.15	1.41491	0.0205048	39.242	48.2621	300.612	6.08485	3.80381	1.99472	26.3431	2.72223	70.8187	2.95501	4.3829	8.28773	8.15828		1.08561	30.4894	2.92735	36.5853	0.052938
Set646	27.2739	19.0332	13.8273	12.7257	12.5521	20.7069	20.0223	28.024	0.624163	4.04572	2.35927	10.8586	1.1356	31.237	6.2446	0.477056	13.2182	6.99974	4.33882	277.737	41.5365	5.74129	20.9625	0.343061	4.78332	0.882951	3.14025	8.50721	1.80304	0.042778	117.524	62.094	429.185	12.2233	3.15283	5.25502	23.8382	4.73616	79.4643	2.09552	3.79987	8.22831	4.74217	0.463452	1.08561	43.8292	3.44292	27.5024	0.0372176
Set647	22.2766	12.1562	25.2405	14.3864		15.4556	10.4087	34.0896	0.573616	2.57235	0.908601	15.9139	0.887503	34.511	5.23967	0.43241	7.34758	5.7518	4.76456	266.887	46.7559	9.03018	29.4419	0.215143	3.29513	0.748717	4.01725	9.25117	1.26558	0.0395512	31.2826	58.0196	841.37	16.427	4.04357	1.10665	18.9128	3.39892	62.4548	4.96105	4.03676	5.08277	6.30785	0.51564	0.533242	17.4408	3.85561	50.5376	0.047023
Set648	28.1639	15.4005	26.6815	14.3864		17.5727	18.3415	31.2159	0.850156	4.00521	3.2446	14.7971	1.19725	58.7885	4.94754	0.579632	10.2241	8.54631	4.25666	318.464	51.1862	6.87825	7.68462	0.204182	4.283	0.828901	4.09549	14.5202	1.44062	0.0302683	45.0403	55.0919	344.306	15.9033	3.88279	1.88713	20.3087	4.41219	99.1727	2.42854	4.90097	7.50483	8.21714		0.910345	17.732	2.52931	72.3487	0.0411772
Set649	21.548	13.5145	15.4589	10.4036	12.161	16.6718	4.83917	22.1316	0.699234	5.87056	2.37795	14.9795	2.20913	12.2564	5.13624	0.606797	9.69566	5.42917	3.59438	213.707	34.8989	7.78599	7.68462	0.233796	5.44083	1.05227	2.61413	20.6382	0.684136	0.0453523	98.3336	42.4967	408.084	6.57865	3.69494	1.7959	41.2747	3.18749	64.4802	1.87106	5.40456	5.27939	7.6024	0.524898	0.817671	13.3133	2.93397	42.6624	0.047023
Set650	31.6785	4.90718	23.5588	13.8779	17.571	24.3853	8.4943	14.1517	0.481397	4.04572	2.22498	7.63173	1.5322	12.2564	5.25652	0.641753	9.3457	14.1446	9.14203	392.546	30.435	4.3902	21.817	0.184751	4.283	0.534869	2.64546	15.0232	1.25615	0.0393232	95.7254	59.6206	376.288	6.01593	2.93157	1.58153	17.4945	3.55941	143.284	4.37577	3.44244	6.86535	6.09212	0.595925	0.408836	28.2675	4.57593	21.4547	0.0471859
Set651	21.1046	6.43539	17.7676	22.3883		15.6945	12.1395	31.2159	0.879448	4.45432	4.50687	13.1783	0.910272	29.7532	3.99224	0.414255	9.14408	7.15676	6.53705	265.675	41.1101	4.82435	20.9393	0.273089	3.49519	0.650039	4.2153	12.873	0.613465	0.0402038	30.901	42.5243	191.232	11.8518	2.05719	3.71707	39.9217	2.43308	106.883	2.45818	5.46424	7.44762	12.6709		0.889779	19.5128	3.46664	43.8237	0.0542201
Set652	14.2279	6.43539	25.9796	10.0156		24.9464	18.601	31.1032	0.870549	5.02299	2.83509	15.9055	1.23708	49.5556	5.13624	0.528604	10.4153	7.83154	7.88378	242.923	45.8706	6.57562	17.012	0.30239	5.38257	0.91908	1.15965	13.3946	0.75308	0.0384649	31.2826	47.7154	744.779	4.33711	1.60664	3.71707	27.4742	3.08378	71.4299	2.25833	3.20588	7.90764	4.21889	0.731892	1.21359	21.8759	3.81891	34.1808	0.0549422
Set653	27.6618	6.18424	19.9983	10.9886	5.52317	22.584	11.8452	24.6611	0.813257	4.04572	0.4543	15.239	1.18799	62.395	5.7017	0.381161	10.6893	8.93445	3.03683	180.971	31.4145	6.90724	6.52467	0.245989	5.48468	0.882951	4.64038	13.2272	1.22894	0.0445257	125.417	56.5393	781.872	6.74459	2.15519	4.35407	48.4233	3.89054	76.7919	2.13436	4.06038	7.55449	6.31679	0.436587	1.09484	24.5272	4.24426	38.5825	0.049205
Set654	39.8572	11.1303	23.4025	9.57301		22.9963	6.67337	16.7419	0.869352	3.33194	4.32623	8.63263	1.06229	12.2564	5.1065	0.390897	9.74475	6.92183	5.63419	68.3487	40.2435	5.60371	23.5749	0.270488	5.61405	1.12286	3.05555	11.6351	1.20038	0.0419086	84.986	52.0305	219.785	8.98974	2.47088	5.8972	20.5162	2.72223	66.0555	2.44015	4.04419	6.3007	15.2921	0.524898	0.817671	31.158	4.40396	38.5825	0.0416129
Set655	11.5555	20.4823	17.7676	12.1408	4.70736	16.7	12.2807	16.2027	0.684706	3.49286	2.1158	12.9839	1.44324	97.5547	5.41897	0.636919	10.5839	6.0953	5.21091	66.1615	30.4462	7.78599	28.9485	0.335825	5.55046	0.787185	4.20912	18.4533	1.41619	0.0301914	49.9815	59.5216	264.373	6.74459	3.36339	5.9385	20.3087	2.42961	78.3672	1.4422	5.46066	6.22965	15.0973		1.09815	34.8219	4.16258	39.7469	0.0617043
Set656	23.5901	23.6905	20.5662	13.6006	16.3869	16.0257	21.452	29.0831	0.977652	3.72627	0.4543	12.1371	1.02763	31.237	5.78118	0.677091	9.41987	8.33544	7.29807	171.795	45.5628	2.45797	22.6477	0.198564	6.32899	0.378016	2.80603	8.30321	1.51939	0.0445257	56.2712	51.2306	264.373	10.5103	3.84608	1.152	24.7574	4.35079	57.3533	2.42854	5.60423	6.86535	9.28778		0.910345	16.4375	3.32539	64.1643	0.0514184
Set657	37.2056	15.5039	19.1713	9.66028		19.6739	14.2718	32.4061	1.10593	4.61017	4.11615	17.4892	1.32924	40.8045	4.28035	0.523771	9.69566	6.39785	5.30037	255.053	44.9862	10.533	21.817	0.284755	5.61006	0.783674	4.29355	15.0673	1.04052	0.0190038	26.0755	51.4875	314.119	15.5545	2.53536	4.37415	30.9731	3.30639	66.0555	1.55209	6.00305	5.10306	8.21714		0.657648	41.7449	5.26092	80.0525	0.057062
Set658	13.5976	16.7728	19.1669	10.4296	6.13217	16.6718	13.7681	19.4736	0.850156	3.66892	4.26423	16.9885	1.18723	34.0547	5.10313	0.395367	13.2182	7.22438	8.85648	183.629	45.3212	5.36525	14.7928	0.267935	4.93377	0.826821	3.11813	7.2326	1.26566	0.0351795	43.1047	42.7075	344.306	6.01593	3.07572	5.9043	48.4233	3.78847	77.02	2.39093	5.51173	9.27178	7.50777	0.635622	0.910345	15.7752	3.32539	60.3322	0.0509826
Set659	14.7239	6.18424	26.1235	9.28566		16.0257	6.39234	31.3728	0.841346	5.22704	1.33964	10.4198	1.32924	44.5093	4.85975	0.381161	6.3852	8.96075	5.30037	224.557	45.3212	9.01195	31.2197	0.257732	4.97842	1.24801	2.52403	9.3099	1.53829	0.0251246	26.0755	34.4578	754.903	6.97745	3.60545	4.14661	30.6617	3.39892	52.5991	2.56323	4.04419	6.5475	6.30785	0.524898	0.765373	12.8374	4.25852	29.6478	0.0548515
Set660	23.7337	11.1303	19.1713	20.0222	6.13217	24.5217	13.857	21.0987	0.481397	4.42886	0.4543	5.2709	1.04522	59.124	4.40275	0.596944	14.4416	5.53692	4.18293	66.1615	52.9752	8.62288	29.1687	0.33464	4.79136	0.783674	4.64038	20.3553	1.53046	0.0298441	152.152	58.5289	300.612	6.57865	4.17585	3.4828	39.9217	3.89091	61.0176	2.95501	4.47562	7.82268	6.83999	0.445844	0.408836	14.4007	3.77763	58.776	0.0617043
Set661	23.281	13.5145	18.4906	8.92539	9.05823	19.0469	8.67791	24.9334	0.822608	2.02792	2.58501	15.1346	1.21846	51.5515	5.43992	0.39464	9.14408	3.42659	2.77531	377.341	41.3618	5.74129	19.5059	0.303648	4.63298	0.86973	2.3702	7.17762	0.613465	0.0250706	88.8486	47.053	904.178	17.757	0.465205	6.1398	20.5162	2.53533	60.6935	1.85699	4.5202	6.86535	8.21714	0.446723	0.408836	25.5305	3.9707	50.5376	0.0572245
Set662	27.8738	5.93309	20.242	11.6559	5.52317	20.0575	6.66674	17.8486	0.549093	3.7917	4.3016	4.36509	0.90052	29.7532	3.99224	0.632111	10.7252	6.15238	7.80827	242.923	29.0624	6.69689	16.0821	0.242805	5.1002	0.609534	1.75238	6.4274	1.21571	0.0300397	117.111	60.8686	334.942	10.7876	3.36801	1.47395	20.3087	2.72223	75.0663	1.52245	6.00478	4.93098	6.31679	0.565167	0.408836	34.6478	4.52221	54.9589	0.0545631
Set663	14.7239	12.1562	17.6636	10.0156	10.0834	21.4978	21.452	25.4868	0.699234	4.12558	1.33964	12.3101	0.977824	62.395	5.47027	0.437498	7.31936	6.39785	3.65956	68.3131	57.4391	10.0566	16.9584	0.27266	3.80898	0.909085	4.48387	6.05542	1.72508	0.0350087	31.2826	41.6704	261.222	8.10002	3.5187	5.15141	27.5717	3.89054	62.653	5.01013	4.73171	8.76164	6.53812	0.533907	1.4404	16.4375	3.28562	56.905	0.0549422
Set664	25.4854	13.1488	40.4152	7.27689	10.6924	16.1527	12.5995	17.8486	0.951748	3.88599	4.26423	15.6411	1.09506	45.8796	5.02702	0.477056	9.69566	6.44489	7.44878	191.593	39.11	10.8831	7.10464	0.22114	2.95728	0.826821	2.4026	13.7124	0.956715	0.0334544	137.918	42.9809	729.188	6.08485	4.34419	4.37371	16.0986	4.62032	66.0555	2.35211	5.60423	8.58981	5.649	0.614518	0.408836	15.2537	3.81891	38.4216	0.0576311
Set665	22.5236	19.7663	20.8254	20.6115	16.962	21.9528	6.55025	37.4565	0.842209	4.16899	4.20152	17.286	1.26915	34.0547	5.36436	0.551168	8.43938	8.67788	7.42115	183.629	41.7993	5.90239	19.5059	0.219676	5.61405	0.650039	2.77363	17.1692	1.88853	0.0302683	85.3675	55.9954	191.232	6.34579	3.25893	4.39006	20.5162	2.397	59.1088	1.09757	4.99222	8.46883	7.6024		1.08561	29.9777	3.44292	25.4624	0.0499717
Set666	24.9489	20.2226	26.329	7.09675		19.0332	10.2373	31.9242	0.635725	3.72627	4.38824	17.9295	1.23708	34.0547	4.40548	0.846131	10.6939	8.51018	4.4219		33.5151	8.23328	20.9625	0.21952	3.17335	0.684396	4.17708	10.1177	1.56742	0.0385853	22.5944	52.0305	1888.54	17.1643	3.75777	1.7959	23.9446	4.11561	66.4207	1.16482	4.25969	7.72304	6.30785	0.533907	0.408836	17.732	5.55471	80.216	0.0794542
Set667	30.8773	16.352	14.3601	12.2161	0.722208	11.0523	3.97431	18.1299	0.676963	2.85358	2.83509	21.8871	1.23779	54.602	6.2446	0.619224	9.69566	5.61837	5.42347	64.721	35.4979	4.55577	25.8966	0.270488	6.80127	0.726054	3.08956	12.7667	0.549444	0.0467243	56.2712	47.9614	632.597	14.3528	2.78657	1.97836	48.9648	2.67683	75.0663	2.51951	4.03809	6.67065	7.50777	0.51564	0.657648	41.1208	3.95066	40.6224	0.0555652
Set668	11.5555	20.3933	31.3097	11.5736	6.13217	13.5206	20.7407	19.4736	0.802341	1.44859	1.28505	15.568	1.03739	59.7488	3.95788	0.549852	9.59542	11.8407	2.9312	309.288	30.4462	4.68297	16.432	0.301789	4.52178	0.748717	4.28867	9.82062	1.4702	0.0379336	49.9815	47.4723	754.903	13.3459	2.76899	1.4286	29.2963	2.42961	62.653	1.48484	5.00084	8.2208	6.31679	0.51564	0.973743	21.8759	3.55262	57.8427	0.0543636
Set669	24.3187	5.61149	26.5496	9.29284	7.99192	22.1341	6.39234	18.9367	0.863257	2.8964	1.98141	15.6718	1.41505	62.395	6.2278	0.67932	8.40023	9.85897	5.12399	68.3131	55.7263	8.44637	19.156	0.204182	5.44083	0.998913	4.66134	12.7667	1.05424	0.0452729	43.6918	63.2287	314.119	11.852	2.15565	1.58153	23.5288	4.00493	51.0149	1.55209	5.00571	5.66803	7.37763	0.614518	0.857058	29.962	3.9707	38.4216	0.052938
Set670	30.0842	19.2809	20.4307	17.73		19.2292	15.2755	21.1314	0.888347	4.07778	4.72099	15.9055	0.887503	12.2564	3.94301	0.677091	10.2956	9.48197	7.80827	321.313	45.5628	7.64018	23.5749	0.233796	4.58634	0.588844	4.11256	14.5262	1.54151	0.0384649	22.5944	50.5631	781.872	16.0587	3.98681	7.66098	27.4742	2.55629	75.2166	1.47184	5.49123	7.44762	16.0937	0.535465	0.765373	12.4663	3.30727	60.2987	0.0555652
Set671	24.8932	19.6872	13.683	14.3864	7.99192	21.7172	5.80187	33.1249	0.71872	2.76075	5.12053	17.1249	1.36245	29.7532	4.10691	0.46671	8.01221	7.83154	8.08006	69.5251	30.435	10.0102	23.5749	0.30365	6.26776	0.716314	2.4026	7.49542	1.00248	0.0306187	36.7338	47.0254	816.202	6.41472	2.63216	1.4286	51.1259	2.6551	59.1088	4.96944	4.47562	7.90084	8.15828	0.635622	1.08561	24.6113	3.88274	46.7138	0.0471859
Set672	13.5976	5.61149	19.1713	15.8059	8.44923	19.7239	15.1273	21.0987	0.863257	4.58858	0.681451	16.6425	1.29945	33.4292	5.1065	0.717896	13.2182	9.55068	6.63809	173.982	44.0613	4.96166	24.3766	0.23668	5.83287	0.882951	2.88039	9.62941	1.62019	0.0232612	22.5944	48.8554	170.408	11.9627	3.02291	6.18515	33.1188	2.67336	72.3316	1.40459	5.72371	8.36194	16.324	0.415482	0.408836	13.8407	3.56309	50.5376	0.0491142
Set673	24.2204	11.7842	22.5421	11.5736	10.6924	16.3957	6.55025	28.8135	0.888347	4.79185	3.94048	16.5469	1.5227	62.395	5.58383	0.33901	8.30996	5.50633	4.08027	180.971	57.8646	8.71285	19.156	0.250522	6.35595	0.605806	2.4026	11.3872	0.735787	0.0393946	30.901	42.7075	247.715	13.9279	1.36693	1.56518	33.1188	2.49925	54.7445	5.0443	5.0125	7.35945	6.07758	0.574821	1.2782	17.1882	4.40396	42.3445	0.0451827
Set674	35.9973	20.673	14.6531	15.7292	15.3278	10.0073	13.7501	23.7093	0.624163	4.01753	3.2854	9.41198	0.977824	38.5761	4.98444	0.588314	11.055	8.74524	4.4219	191.593	47.6734	3.04278	17.012	0.334739	5.35531	0.450272	2.87694	14.9075	1.21127	0.0505999	43.6918	46.6508	729.188	13.6731	2.78657	5.70505	25.652	2.49925	57.3533	1.12721	5.78013	4.67843	5.11686	0.556138	1.17103	18.5626	4.28538	42.6624	0.0561883
Set675	21.548	20.0369	20.8254	15.7292		15.0326	15.6635	27.1118	0.699624	3.72627	2.42127	23.7059	1.49295	12.2564	5.12137	0.716722	8.37201	5.53692	2.67265	54.0992	36.635	7.41997	20.0095	0.180346	5.9569	1.03569	3.2961	10.3192	1.26622	0.0402038	111.234	59.6206	258.596	14.9357	0.893813	1.97836	21.024	3.34865	115.109	3.16442	5.08	8.55017	7.52224	0.476426	0.657648	13.8407	3.63598	36.5853	0.0526484
Set676	38.0883	15.9571	20.5662	10.0156		12.6016	11.9429	21.1314	0.574501	3.90798	3.19001	17.6623	0.965979	44.5093	4.94754	0.337353	9.69566	5.96318	4.33882	346.315	41.7993	5.90239	20.9393	0.242805	4.58634	0.605806	3.13846	12.1372	0.735787	0.0438434	94.3476	44.4462	902.473	7.2103	2.9795	4.35407	18.8004	3.58377	58.2886	2.00748	4.70165	6.63443	7.6024		0.408836	25.486	2.68721	32.4293	0.065381
Set677	47.5347	22.1385	24.0408	7.13157	5.28244	14.0306	16.8911	21.6465	0.850156	4.15929	1.33964	13.8536	0.775324	18.3846	4.98846	0.588314	9.69566	5.53692	6.25692	253.773	41.0989	6.02736	20.3993	0.184851	6.02484	0.909085	3.17309	10.755	1.28637	0.0350087	91.192	60.6326	370.021	8.10002	3.13718	6.35573	43.9326	4.23061	63.3265	3.04305	5.55452	5.8586	14.9317	0.64488	0.910345	30.4894	3.23794	37.523	0.047023
Set678	13.7319	14.7339	22.5421	9.29284		17.7693	12.8078	18.9367	0.863257	3.7917	0.908601	15.897	1.29945	55.2862	5.24165	0.395367	9.69566	7.15676	5.74644	171.795	47.8274	3.04278	27.8467	0.242805	5.90622	0.882951	4.7321	13.404	0.838608	0.0350087	30.901	51.4765	293.204	4.33711	3.90164	2.01107	47.7249	2.64075	137.324	2.16277	5.63981	6.63443	7.44207	0.43375	0.869158	16.4375	4.92448	14.4878	0.0687863
Set679	27.2739	21.9215	28.1087	10.4296		16.7906	10.2373	21.0987	0.699234	3.45774	0.4543	16.9217	1.14745	36.9902	4.53746	0.400008	9.7055	5.51797	2.76687	211.008	33.5151	7.7209	18.5824	0.233796	4.21312	0.592454	3.33259	16.0127	1.26566	0.0395512	47.0917	34.4578	162.678	14.2934	2.6633	2.01107	16.396	3.01442	75.2166	2.81581	4.77941	6.76667	10.0357	0.512803	0.73766	25.5305	3.75351	56.6183	0.0500625
Set680	14.7239	17.024	17.7676	9.66028	3.88901	12.6016	13.6633	19.0988	0.555767	4.15929	4.34492	16.9885	1.32924	12.2564	5.43431	0.475992	13.6881	5.51797	6.76225	216.087	51.2625	8.24942	15.7227	0.256646	3.83304	0.787185	4.64038	13.0028	1.4525	0.0207008	26.4571	42.5243	805.882	6.74459	2.93157	1.90349	30.6617	3.92997	130.054	1.74922	4.03676	8.23608	8.57756	0.463452	1.53865	27.8282	3.99482	51.5078	0.0534435
Set681	27.3139	5.61149	14.2158	8.92539	9.05823	19.6721	19.8402	19.49	0.691859	5.16997	4.38005	9.07453	1.17614	40.8045	4.53746	0.304738	7.18311	6.01386	3.29538	76.7833	64.3395	6.89573	31.1429	0.282535	4.59534	0.888046	3.66916	23.9659	1.13641	0.0417842	56.2712	43.2959	395.736	18.919	3.32316	1.7959	29.2963	3.39892	60.6935	1.90972	5.49123	6.68194	6.30785	0.546002	0.973743	15.6189	3.22649	46.1398	0.0508919
Set682	28.7549	23.6499	30.324	9.28566		14.6253	12.2807	23.9139	0.891706	3.71711	1.28505	15.897	0.991282	35.8814	5.56801	0.40304	9.06991	8.96075	2.69315	171.795	30.4462	7.60392	19.5059	0.250522	4.57671	0.968418	2.07749	11.0621	0.907552	0.0384649	50.4915	42.9534	285.474	14.4217	2.94861	1.56518	47.8039	3.91419	78.3672	4.35841	5.70884	7.44762	6.31679	0.556138	1.53865	15.2537	3.56044	36.5853	0.0629481
Set683	29.356	17.1308	26.2922	23.6037	12.5521	11.973	14.6609	22.1134	0.573616	2.90981	0.4543	15.9139	0.887503	12.2564	5.41897	0.46671	12.7623	18.2689	6.25434	307.063	37.3073	6.25547	35.667	0.282535	6.29549	0.67467	4.38277	10.0014	1.28637	0.0443547	39.242	42.9534	670.992	6.01593	2.52845	4.04748	23.9446	2.68321	136.334	2.25833	6.00478	5.97406	6.30785	0.525776	1.41787	19.9756	4.16258	42.3445	0.056001
Set684	25.2763	17.4772	20.8254	18.2062	3.64827	21.7865	7.94552	21.1151	0.754526	2.76867	5.21587	12.3101	1.36245	138.996	5.1065	0.398109	9.69566	8.28839	6.38117	71.9051	45.5628	8.71285	21.027	0.257655	3.91064	0.627923	2.25682	10.755	0.956715	0.0491137	85.3675	59.6206	279.697	7.28949	4.08974	5.78484	16.0986	2.60815	44.7418	4.72149	3.92795	9.61248	8.19002		0.857058	17.732	4.51004	42.6624	0.0417102
Set685	14.2279	12.4073	16.6935	15.7292	15.3278	14.0306	10.2373	24.7861	0.754526	2.20383	0.4543	12.0781	1.32153	36.9902	5.1065	0.390897	7.73642	3.12404	4.703	69.5251	37.3073	7.91808	18.2325	0.30239	4.91176	0.888046	3.2055	13.0317	1.55956	0.0433173	43.6918	47.5046	740.068	6.64757	3.90164	5.36289	22.0245	3.03614	76.7919	2.21461	5.49123	8.43289	6.17228	0.606062	1.22569	15.2537	5.0942	15.6956	0.0583576
Set686	25.9101	23.9886	17.5353	7.09675		21.9083	6.55025	29.6547	0.839735	4.04572	4.3016	10.5296	1.10837	50.2177	5.56625	0.531028	9.42797	3.12404	5.73686	56.2863	39.0097	5.90239	23.7607	0.243835	5.44083	0.81369	4.0084	9.33546	1.44062	0.0402038	135.862	42.9809	366.067	13.3937	3.70794	5.9043	29.979	3.20823	68.2913	5.02348	5.12788	6.63443	6.84007		0.408836	17.732	4.57593	35.3776	0.0515157
Set687	39.2662	19.7391	21.0678	12.181		21.1084	16.458	16.4723	0.927004	3.36438	1.28505	23.5674	1.04522	40.8045	4.94754	0.561357	9.69566	5.9061	3.65956	192.996	40.2435	8.7726	6.75478	0.172095	5.12451	0.92433	3.2055	9.94721	1.28637	0.0416672	162.743	39.4382	164.631	12.2508	3.13718	4.30872	24.8348	2.6803	91.3761	2.45818	2.98262	6.58303	8.93797	0.52547	1.12191	19.5128	3.02192	38.5825	0.0482029
Set688	22.6578	7.34172	17.5206	11.9467	19.4307	20.8844	13.7681	14.0111	0.722356	3.02412	3.65923	15.5407	1.12834	42.6372	4.83787	0.605115	8.40023	6.0953	4.25666	203.655	46.7608	5.60371	16.432	0.270488	5.99735	0.684396	2.60432	9.82062	1.49736	0.0453523	47.0917	48.8554	676.769	5.85848	3.24702	4.04748	44.7569	2.6803	68.2913	2.43236	4.60239	7.34762	4.88659	0.445185	1.30528	18.1383	4.04132	42.6624	0.052938
Set689	39.5508	20.8956	32.2605	12.2161	0.722208	16.0257	5.52748	26.7308	0.676963	3.64753	2.37795	10.9935	0.975732	35.8814	5.23682	0.473742	13.2182	5.96318	6.25098	195.183	47.9993	8.05017	29.7266	0.240572	3.98041	0.684396	4.11325	10.7516	1.36205	0.0290576	139.262	52.0334	740.068	13.3459	4.04257	5.47336	17.1971	3.5	53.1715	2.35211	4.86144	5.93675	16.5185	0.445185	1.17103	17.1496	3.26207	40.6224	0.0416129
Set690	11.4212	16.7728	30.5831	9.14034		11.299	14.6398	17.2952	0.699234	2.76867	5.21587	17.9295	1.12834	34.0547	5.40169	0.414255	8.99574	7.47668	8.0914	213.707	39.11	8.86154	21.8924	0.233796	4.5838	0.489567	1.81054	7.86991	1.40229	0.0341883	34.7636	48.8554	787.649	10.5103	3.07539	6.80597	17.4945	3.55941	64.4802	5.94306	5.58654	6.10239	18.7225	0.546002	1.59713	15.2537	3.9416	25.4624	0.0417102
Set691	12.0515	17.5425	18.0026	12.0233		22.9371	6.55025	35.4187	0.637494	4.43886	3.97437	16.9885	1.07014	39.5574	5.19693	0.511317	10.0555	6.33749	3.1395	45.6645	50.3795	7.80696	23.7607	0.315005	3.41479	1.09819	2.80603	15.0232	1.48129	0.0280444	32.9524	47.4723	754.903	4.33711	2.42013	4.37415	24.8348	3.78847	59.7824	2.73556	3.91445	7.47142	7.41456		0.408836	16.2038	4.24426	62.6641	0.0558137
Set692	28.7549	16.6776	18.361	12.5074		22.1341	12.5429	31.2159	0.852908	2.63374	0.4543	15.9407	1.57298	31.237	5.20496	0.499882	12.3064	5.04103	2.9312		33.5151	6.90724	36.1538	0.234979	4.48382	0.745979	1.75238	16.662	1.28637	0.0382284	101.322	59.8854	1008.16	10.7876	4.19219	1.51983	25.652	2.62991	50.4425	1.85699	5.18274	6.83864	8.82599		1.53927	25.2323	3.56044	49.0043	0.0514184
Set693	27.2739	6.18424	19.5649	9.47297	9.05823	20.2538	19.3547	26.1573	0.850156	3.69197	1.33964	19.4378	1.16607	43.4539	5.07625	0.473742	9.69566	2.6471	5.74644	194.479	36.6575	8.62627	34.194	0.225644	6.07367	0.882951	4.48387	6.05542	1.62623	0.0435866	33.3339	51.0198	638.374	7.46837	3.82799	5.81365	42.8194	2.67336	44.7418	1.52245	4.47562	5.13859	7.6024		1.32948	40.4402	3.31248	57.556	0.0504982
Set694	28.7549	19.7911	23.7328	9.69932	7.99192	23.6571	10.8791	13.4578	0.764664	3.23738	1.75426	9.40353	0.887503	53.4522	3.77574	0.580758	8.54063	3.36951	5.63529	180.971	54.1833	7.34661	28.4897	0.172095	4.48382	0.748717	3.14025	13.7819	1.26566	0.0351795	32.9524	53.6921	852.251	14.9357	3.06895	6.98425	33.1188	4.23061	68.7279	2.51951	4.99222	10.4188	7.14736	0.546002	1.4504	27.3523	4.52221	14.4878	0.0560983
Set695	23.1467	14.2268	23.4616	14.8899		21.8863	3.97431	20.808	0.549093	3.66892	2.35927	21.767	1.04522	33.4292	5.17347	0.588314	9.14408	9.93882	7.83388	380.608	36.6463	6.6623	21.027	0.284629	6.07367	0.93699	3.05555	7.86991	0.956715	0.041553	36.815	46.6508	272.103	11.073	2.43796	2.01107	25.652	3.60549	54.4203	2.04509	4.98342	6.74989	11.5744	0.445185	1.41044	17.732	3.56309	66.8589	0.0627407
Set696	31.0482	17.7893	19.8687	7.61052		22.9724	15.1764	18.6507	0.699234	4.15929	0.4543	7.63173	1.28316	28.3829	5.37583	0.523771	9.69566	12.6672	6.91325	465.063	49.1204	5.74129	23.2658	0.208484	5.985	0.650039	3.05417	12.873	1.26938	0.0302298	88.8486	43.2683	198.962	12.2508	2.95705	4.67603	17.702	2.8247	54.4203	1.19446	5.49123	6.63443	8.83581		1.05943	15.7752	3.99482	62.4776	0.0496407
Set697	21.548	13.0613	17.5353	15.8059		22.1341	8.4943	24.9307	0.754526	4.81367	1.28505	16.9885	1.17233	18.3846	5.02702	0.395367	7.56582	6.15238	4.08027	88.8457	39.0097	6.52649	18.1256	0.261423	5.7256	0.748717	3.33259	8.87919	1.72407	0.0417805	94.471	54.9718	408.084	18.8471	4.87783	6.35573	29.979	3.39892	143.423	2.17808	4.0471	7.43137	8.93797	0.512803	0.408836	40.0641	3.04488	14.4878	0.049205
Set698	40.3859	5.93309	21.1778	15.7292	7.87416	16.5451	7.62447	27.6105	0.699234	3.66892	2.6051	20.2502	0.935192	37.7894	7.22001	0.46094	9.53123	3.06696	3.65956	56.2863	40.2435	9.299	21.027	0.316981	5.5514	0.472389	2.77363	12.1301	1.28637	0.0421377	125.504	50.9847	156.901	11.4859	2.82478	5.58094	32.7869	2.45404	48.2859	3.99966	4.99021	7.1891	7.44207	0.476426	0.408836	18.5095	3.99482	42.3445	0.0451827
Set699	28.7549	16.2655	14.6531	15.8059	7.75119	19.2797	4.82984	18.1299	0.754526	2.63374	1.56679	14.3552	0.935192	47.25	5.78118	0.511695	10.7525	8.81238	5.38254	88.8457	41.7092	4.97501	14.7928	0.261596	4.26029	0.888046	3.69147	8.9921	1.5934	0.045656	97.9219	42.7351	314.028	15.9226	2.61662	4.35407	16.0986	3.55941	53.8092	3.13109	5.5048	8.17115	4.88659		0.533242	28.3307	3.9238	14.7579	0.0592689
Set700	25.142	17.3779	19.8687	18.4436		16.5377	8.67791	15.6362	0.695505	5.49408	0.908601	18.2617	1.21846	48.7338	5.29087	0.573886	8.29015	5.7518	5.89274	171.795	57.4391	7.7209	6.75478	0.204182	4.5838	0.534869	3.53129	11.7652	1.37669	0.0301718	56.2712	51.4875	705.322	9.29817	2.86537	1.152	17.702	4.50697	160.972	1.12721	5.20669	6.90163	8.19002	0.524898	0.408836	27.7916	3.32539	16.6333	0.0443252
Set701	40.5606	19.0664	17.5353	14.7018		20.5785	12.1395	36.2801	0.754526	3.35724	0.908601	15.9055	1.62985	33.4292	5.37679	0.398109	7.02007	6.33749	4.703	269.267	51.2737	7.68447	28.0919	0.215272	3.21069	0.70891	5.14016	15.0452	1.12318	0.0445257	36.7338	42.4967	796.684	12.2508	2.42013	1.47395	33.5975	2.8247	72.6557	1.90972	5.28901	5.10641	7.37763	0.43375	1.33057	13.3133	3.81891	20.517	0.0554
Set702	30.4977	20.3646	26.2922	20.0169		26.1183	16.1862	24.1835	0.695505	2.06572	0.4543	15.239	1.35034	50.926	5.1065	0.38924	9.24385	6.33749	5.74644	69.5251	39.0097	6.90724	21.3292	0.210739	4.3428	0.605806	3.86021	10.2079	1.34005	0.0507425	33.3339	64.7194	380.901	9.53103	2.30966	7.2913	26.3431	2.80298	60.0823	1.09757	5.09966	5.70355	5.95638		0.613253	15.143	4.80076	42.6624	0.0558137
Set703	39.4828	6.43539	25.9796	17.5984		18.4737	10.8791	28.0887	0.726398	2.68305	5.26492	15.1346	0.975732	49.5556	5.19093	0.62528	7.97687	5.61837	6.25434	223.035	51.6534	8.7726	20.9393	0.284755	7.19216	0.698009	3.32693	10.7516	1.61753	0.0385803	91.0451	62.5385	376.288	9.53103	3.69494	1.4286	29.3854	3.5762	65.382	4.80175	4.73679	5.08277	12.6709	0.415482	0.970438	27.3987	3.62692	34.1808	0.0451827
Set704	24.3187	16.2655	20.8254	10.4036	3.88901	22.9963	21.4905	18.1299	0.879448	3.34652	0.4543	12.3986	1.50086	28.3829	5.20496	0.477056	9.74475	5.44925	3.65956	80.3754	61.6058	7.79008	6.1748	0.271562	3.74984	0.692812	3.85129	12.2724	1.56396	0.0236236	41.6405	42.7075	198.962	6.01593	3.69593	5.45327	36.5202	4.23061	78.3672	4.7849	5.46066	7.15648	5.11686	0.544044	1.41044	15.2537	5.53622	14.7579	0.049828
Set705	14.2279	15.8885	19.1713	11.5736	10.6924	23.9332	20.5622	18.667	0.722356	2.82239	6.1165	16.5843	0.765571	28.3829	3.95788	0.390365	7.74653	9.76097	4.4219	65.9331	42.9204	8.4213	29.4132	0.256066	4.21312	0.826821	3.59184	10.0528	1.07142	0.0405054	36.815	42.7351	156.901	4.33711	2.13451	4.0522	28.1568	2.6803	54.4203	5.07738	3.42015	7.44762	5.11686	0.476426	0.408836	15.7752	3.81891	34.1808	0.0372176
Set706	23.0999	15.9571	22.7642	9.69932	11.9771	22.2174	17.1402	25.1273	0.710795	2.75364	2.83509	15.9407	1.61864	31.237	4.94754	0.39464	8.01221	19.1639	6.63809	66.1615	45.3914	5.76819	29.3672	0.284629	4.32576	0.746926	3.05555	9.25117	1.62176	0.0225787	104.358	55.0027	300.612	7.86716	3.5187	6.03505	41.9426	2.65164	84.4265	3.7219	4.18473	6.76039	10.0357	0.512803	1.32948	17.732	5.64191	26.6702	0.0452454
Set707	25.2763	16.6197	20.8254	16.4102		16.3957	15.3252	24.5777	1.0631	4.57987	4.58536	10.5296	1.02763	28.3829	5.43992	0.561357	7.18311	3.67206	4.25666	254.061	41.0989	8.68618	32.4871	0.400166	4.59534	0.605806	3.61837	15.0673	0.735144	0.0321815	36.7338	53.6921	273.43	13.0291	3.36339	4.19555	35.1058	2.68321	48.2859	1.78974	3.99918	9.43041	16.9705	0.606062	1.53204	24.8611	3.23794	46.1398	0.0558137
Set708	33.7169	15.5039	17.5206	6.226	12.5521	13.6646	19.9824	13.4578	0.407912	1.68222	4.26423	15.6411	1.21846	48.7338	5.37679	0.473742	7.48967	7.96897	5.50563	65.9331	41.6274	7.78599	22.397	0.208484	5.61405	0.605806	3.17467	9.3099	1.53893	0.0372605	142.795	42.9809	878.463	6.64757	2.81833	4.52236	47.7994	3.78201	58.2886	1.82947	4.69034	10.7653	13.6162	0.546002	1.53927	33.9115	3.99482	50.6662	0.0669596
Set709	21.548	20.0369	16.1608	8.99503	19.4307	20.8354	10.1248	21.6465	0.863257	5.33267	3.94048	10.5296	1.12252	37.3257	5.27656	0.555678	10.6959	10.128	4.703	76.7833	39.11	7.78599	19.5059	0.267935	5.33001	0.461293	2.64546	8.24188	0.4805	0.0207008	82.504	41.6428	185.454	12.4664	3.36801	5.41753	42.6119	2.72223	50.4425	1.78974	5.51173	6.90163	7.52224	0.415482	0.747223	24.9825	3.56044	49.0043	0.0583233
Set710	24.8932	13.5664	18.9727	10.4036	12.4018	16.1413	7.94552	24.6611	0.980235	2.76103	0.681451	14.0857	1.19983	33.4292	4.77195	0.511317	7.56582	5.04103	5.89274	69.5251	41.5365	8.71285	30.1834	0.240572	4.9844	0.888046	1.68647	9.25117	0.735787	0.0221227	139.262	34.4578	279.207	11.4316	4.23408	4.50601	18.5929	2.97605	47.4708	2.16277	5.46424	8.78001	14.0681	0.51564	1.29543	18.0352	3.23794	26.6702	0.052938
Set711	35.02	6.88856	17.6649	9.66028	7.75119	23.2566	16.3375	24.574	0.763373	4.16613	5.21587	18.2386	1.03739	36.9902	5.32462	0.400008	8.99574	2.6471	6.45488	76.7833	37.7261	5.90239	16.0821	0.135705	5.08784	0.588844	2.4026	10.2079	1.5934	0.0385803	26.0755	43.2959	344.306	6.97745	3.17948	2.01107	19.2102	2.6978	54.4203	1.09757	3.79987	5.00687	7.52224		1.97862	18.9854	4.45965	15.6956	0.0516057
Set712	29.316	20.673	17.5353	14.3864	6.13217	22.9371	8.67791	25.268	0.549093	5.10995	4.83369	9.41198	1.35034	37.7894	4.07815	0.531028	8.6891	7.89839	9.76333	173.982	34.114	7.80696	19.9806	0.215143	4.21312	0.644057	4.25802	11.15	1.3038	0.0359244	134.107	41.6704	903.329	15.9653	0.465205	5.7302	29.2963	3.94795	51.0149	1.52245	4.66214	6.58303	9.36795		0.889779	17.1496	3.81891	42.6624	0.0620906
Set713	25.2763	20.4823	14.6531	12.3273	10.1173	26.3399	12.1395	24.574	0.685774	4.44798	5.21587	19.2329	2.31133	47.3635	5.27041	0.674031	7.97687	5.57505	3.1395	55.3113	60.4847	3.7463	26.3393	0.184751	5.61006	0.672122	4.33416	14.0997	1.64939	0.0373071	47.0917	47.5046	820.48	5.947	3.29704	2.01107	24.1521	2.72223	71.7204	1.47184	4.36548	9.63794	6.31679	0.556138	1.05943	17.732	4.40396	25.4624	0.049205
Set714	39.0393	6.43539	34.5596	22.5426		11.973	13.4069	28.024	1.07801	1.68222	6.1165	10.0877	0.965979	37.3653	4.9961	0.46671	9.66959	14.1617	7.07062	303.471	36.6575	7.68773	28.0329	0.172095	4.46457	0.891319	2.93371	12.873	1.28637	0.0298441	99.1252	46.4796	1143.97	11.9627	3.48182	5.41753	23.8382	3.06058	53.1715	1.52245	4.47175	9.27178	8.21714	0.574821	0.910345	18.5626	3.55262	24.4693	0.0534435
Set715	13.7319	16.6776	18.0026	8.99503		22.3546	7.53824	20.808	0.520461	4.16899	4.3016	5.2709	1.50086	29.7532	6.02599	0.473742	8.30996	5.7518	8.43228	195.185	35.4979	5.82184	16.0821	0.242805	5.20824	0.570338	2.28766	7.49542	1.55902	0.0351795	49.9815	49.4965	286.937	7.28949	3.05551	1.97836	23.5288	2.64423	131.623	3.13109	3.42015	4.52963	7.07026		0.783996	40.4402	4.49102	38.5825	0.0536225
Set716	14.7239	6.63741	14.3601	18.2062	4.9481	21.3792	13.6633	13.1882	0.738186	3.4072	2.42127	16.9885	0.966361	33.4292	4.94754	0.475992	5.52275	10.7767	2.59049	307.063	47.8387	7.79008	21.3768	0.270488	4.51832	0.685189	1.81054	11.6351	1.21635	0.0445257	26.0755	55.4747	983.583	13.6731	2.2294	1.152	46.4979	2.67336	48.2859	2.5204	5.5048	8.22831	7.44207	0.533907	0.408836	19.804	3.56309	70.5705	0.0416129
Set717	30.8362	20.3068	16.1559	5.74706	17.571	23.5401	18.4494	17.4359	0.426646	1.47578	1.98141	17.9295	1.44324	44.5093	4.98444	0.398109	11.107	5.04103	4.4219	71.9051	43.5185	5.82184	25.9263	0.203097	4.3428	0.520358	4.66134	10.6901	0.907552	0.0351795	111.5	58.5289	1010.76	13.8734	3.41161	1.58153	49.7595	2.80298	71.4299	3.13109	4.98343	9.61248	7.44207	0.533907	1.77617	17.1496	4.40396	37.523	0.0617043
Set718	24.2204	17.1308	19.1669	14.3864	0.722208	18.9581	14.6777	21.0987	0.850004	3.02412	4.79927	18.336	1.06229	54.602	3.86353	0.423897	9.28628	5.96318	6.38117	54.0992	63.7478	7.84968	22.2978	0.303648	5.44083	0.667218	3.05417	13.0028	1.37681	0.0433572	93.674	55.8636	286.937	11.852	2.33943	4.67603	22.8462	2.65164	54.4203	4.36002	4.2374	6.10239	14.0681		1.67489	14.1319	2.67815	25.4624	0.0411772
Set719	21.548	15.7469	17.7676	20.4523		18.5728	11.8452	22.1316	0.898914	3.30074	4.21698	12.9839	1.09506	51.5515	5.1065	0.62528	9.42797	6.20865	6.76225	326.167	56.6743	8.7726	20.9104	0.27266	4.99216	0.414803	2.80603	11.6351	1.69199	0.0385803	39.5891	48.2897	198.962	8.98974	4.46372	4.65891	50.9282	2.40788	72.6557	1.90972	5.48452	6.22965	11.5744	0.664274	0.765373	22.6769	5.02604	26.2761	0.052938
Set720	23.0999	7.34172	21.7895	8.99503	19.4307	23.9566	8.67791	33.0784	0.922813	4.15929	3.25202	8.63263	0.977824	53.4522	4.07815	0.677091	8.96781	4.97232	4.04073	68.3131	53.5496	8.71285	17.012	0.343061	5.67223	0.888046	2.77363	11.7652	0.734501	0.0350941	88.8486	54.5044	247.715	7.2103	2.43335	4.84183	17.4046	2.67336	61.7512	2.86902	3.60056	5.54826	6.53812	0.475546	1.10376	37.7557	3.94658	52.4455	0.0410864
Set721	14.0936	13.5145	20.8254	14.7018	7.75119	16.1134	7.94552	31.2159	0.927279	1.47578	3.06224	15.8853	1.37135	44.7043	5.02702	0.338479	8.37201	5.50633	6.59101	253.773	38.9984	6.25995	6.1748	0.172095	4.91894	0.601912	4.24613	11.127	1.54653	0.0351096	82.504	47.053	286.937	6.01593	3.04368	4.98086	18.9128	4.02394	53.7439	1.78974	3.20588	5.10641	7.8296	0.694803	1.21457	39.5615	2.99781	34.1808	0.0558137
Set722	22.8511	18.6631	19.1713	14.3864	4.70736	17.7693	12.2807	21.1314	0.520461	3.47511	2.1158	20.5364	1.19983	51.5515	4.40548	0.337353	9.77967	6.44489	8.08006	186.009	60.4847	6.32316	6.1748	0.24824	5.33001	0.729599	2.80603	8.9921	0.549444	0.045656	39.242	50.5631	279.207	5.947	3.43017	5.49862	16.396	2.6978	51.0149	5.0443	4.82566	7.44762	5.95638	0.475546	1.48262	37.4415	5.33165	25.4071	0.0669596
Set723	24.453	15.9154	14.2158	14.8899	10.1173	19.4707	7.94552	17.1663	0.838443	3.2188	3.05422	10.867	1.24964	44.5093	5.19693	0.677091	9.28628	9.76132	4.703	192.996	53.5843	7.68447	21.9568	0.360774	4.5838	0.888046	2.80603	9.25117	1.63906	0.0454845	45.0403	42.4967	258.596	8.10002	3.5187	1.97836	48.3927	3.34865	65.382	1.13518	4.98343	6.45015	6.53812	0.73473	0.408836	18.5095	4.16258	43.8237	0.058759
Set724	25.4854	17.3779	15.9917	11.5736		16.6718	10.2373	41.4243	0.619667	2.09504	6.1165	14.0841	0.975732	37.3653	5.32462	0.888123	6.74402	5.42917	3.65956		47.8387	4.82435	20.3593	0.27266	5.9569	0.570338	2.64546	5.41812	1.77996	0.0302683	96.6432	34.4578	1027.56	4.7359	0.893813	5.41753	18.9128	3.24934	66.4207	2.78098	6.09324	8.15098	17.0904	0.445844	0.408836	21.8759	3.26207	34.1808	0.0525861
Set725	35.174	5.61149	32.514	8.92539		16.0651	12.1395	16.7419	0.752328	4.11876	6.09922	12.3101	0.935192	44.5093	5.39897	0.588314	8.65285	9.12365	5.30037	76.7833	43.4623	10.5088	21.3124	0.235173	4.76234	0.747348	4.64038	11.127	1.56989	0.0443547	94.3476	62.094	156.901	12.7962	1.36693	6.50993	17.4945	4.09945	73.0051	4.80175	4.09932	6.63443	7.6024	0.544044	1.06134	37.1917	4.86244	48.4976	0.0499717
Set726	29.9159	11.1303	20.8254	7.4642		18.7571	15.3891	31.2159	0.544206	2.07942	2.6051	14.7594	1.19983	85.6174	5.04189	0.46457	12.3961	6.33749	3.65956	204.06	45.8706	4.3902	25.3064	0.268693	6.42234	0.605005	4.94808	11.3872	0.75308	0.0368127	47.9301	60.1313	253.492	11.8647	1.60372	1.152	16.396	2.61903	81.0396	6.73855	5.98526	6.3007	6.53812	0.694803	1.43406	29.115	3.99482	14.4878	0.0554752
Set727	30.9312	20.9586	14.3601	9.98496		24.5501	12.1395	17.4359	0.962813	4.00521	4.17074	4.36509	1.05228	119.257	5.57899	0.443244	6.74402	7.89839	8.2763	223.035	58.8036	10.8564	18.7056	0.268693	5.89552	0.909085	4.00838	6.4274	1.69692	0.0362043	85.3675	47.9614	279.207	8.10002	2.04556	7.00135	18.5929	3.47917	73.3292	3.13109	5.63981	6.63443	17.1483	0.52547	1.2782	26.9435	3.22649	60.3322	0.0506038
Set728	30.0842	11.1303	20.5662	12.98	12.4018	22.1341	6.66674	23.9139	0.874253	4.83498	4.26423	11.4043	1.04367	38.5761	5.16216	0.398109	8.43938	5.51797	6.63919	480.461	50.3729	7.79008	29.9948	0.261423	4.85337	0.609534	2.80603	10.0014	1.5934	0.0250706	26.0755	56.709	198.962	11.9627	3.5187	1.10665	24.46	2.60815	67.9672	4.78583	5.56552	5.71205	23.6571	0.525776	1.57553	17.1496	5.2437	26.2761	0.0509826
Set729	22.6578	12.1562	30.8685	11.5736		17.1248	16.1068	17.8486	0.888347	4.84405	4.21698	15.9139	1.10837	37.3653	5.19693	0.523771	10.7525	5.82052	7.8503	207.21	35.4979	8.09453	23.2251	0.205825	6.7497	0.605806	2.84956	9.31342	0.956715	0.0334274	159.865	51.2306	676.769	15.9653	3.8987	4.76725	22.5487	3.58377	130.054	5.30568	4.94053	6.86535	6.53812	0.445185	1.53204	15.143	3.30727	54.7429	0.0549422
Set730	30.0842	14.2807	19.1713	8.42086		23.5414	17.412	24.574	0.664071	1.36277	3.97437	11.7644	1.10928	37.7894	5.74361	0.459431	6.3852	7.11698	3.65956	54.0992	53.985	5.66985	27.2156	0.266	2.95728	0.748717	3.30124	18.3008	0.734501	0.0385853	39.5891	51.3348	1026.13	12.4837	3.72522	1.7959	33.1188	3.45199	67.0319	4.96105	5.48452	6.27701	9.67532	0.475546	0.408836	15.143	4.80884	50.7906	0.052938
Set731	23.0999	15.5039	29.9258	9.29284		16.9629	14.9732	27.5941	0.549093	3.133	1.33964	12.0781	1.03739	47.25	3.98822	0.304738	10.4153	7.89839	5.24708	303.471	36.6463	8.04857	6.1748	0.288428	5.59409	0.905198	2.80603	12.1372	1.36249	0.0445257	47.9301	47.4999	314.119	8.98974	3.77431	5.36289	23.9446	4.23879	65.4831	1.4422	4.5202	6.71829	7.8296	0.52547	0.408836	24.6113	3.17411	14.4878	0.0561883
Set732	34.8254	18.3793	35.4949	9.28566		17.433	12.5995	20.8993	0.799235	3.42602	6.42546	14.3552	0.910272	38.5761	6.3235	0.532283	8.6891	8.86946	4.18293	201.873	33.5151	8.29279	24.7264	0.243835	7.04156	0.684396	3.19638	6.4274	1.5934	0.0363872	93.674	49.9201	334.942	15.5545	2.72222	4.65407	33.1188	3.95724	53.7439	1.90972	5.01596	6.63443	11.5744	0.475546	1.05943	18.5095	5.13547	66.8589	0.0471859
Set733	22.6578	27.7542	15.4589	14.7018		17.6148	4.83917	21.6465	0.813257	2.95421	3.2087	20.5876	1.23708	18.3846	4.95409	0.523771	12.3389	8.46486	4.58817	182.417	29.0624	8.18689	17.012	0.18313	4.82803	0.684396	5.18696	11.127	0.815374	0.0393232	41.6405	51.0198	300.612	11.8518	3.75932	4.74113	26.0633	2.60815	61.0176	2.73556	4.03809	7.766	6.17228	0.595925	0.408836	19.5128	3.81891	37.3661	0.0451827
Set734	20.4815	15.5039	16.1559	11.8136	10.1173	16.4277	12.1395	28.024	0.862692	3.68992	4.82582	9.58343	1.10837	34.0547	5.43431	0.39464	7.18311	8.67788	5.86981	215.68	29.0511	5.82184	31.2657	0.24761	5.06572	0.605005	2.64546	14.4553	0.956715	0.0445257	45.0403	42.9534	185.454	10.7876	2.01452	3.8501	19.0079	3.10489	47.4708	1.87106	5.57577	5.08277	6.17228	0.574821	1.34872	24.9825	4.40396	21.4547	0.0509826
Set735	36.8207	17.1656	20.5662	11.5736		20.4738	7.53824	21.0987	0.454819	4.79185	3.05422	15.897	1.31435	33.4292	5.31562	0.685523	8.56885	11.5094	3.52067	45.6645	33.5151	8.0539	17.7758	0.232176	5.90622	0.745979	2.72838	10.755	1.47296	0.0409687	49.9815	43.2959	380.901	12.0486	2.74807	5.40824	29.2963	2.67607	96.0645	3.13109	5.46424	6.28315	7.41456	0.495768	0.73766	40.0008	3.32539	52.867	0.0443252
Set736	40.2114	20.7335	30.9397	12.5458	13.1611	21.7865	8.21991	26.1097	0.808891	3.30361	2.58642	9.94928	1.17614	12.2564	5.48905	0.624711	7.34758	6.99974	7.10673	47.8517	44.0613	7.22707	28.0919	0.16769	4.16809	0.992096	3.05555	7.17762	1.43989	0.0433572	40.2148	42.5243	666.928	11.4859	3.5896	3.67172	18.5929	3.55941	96.0645	5.30568	5.46424	7.92106	6.75983		1.30528	38.8703	4.40396	58.9837	0.0549422
Set737	23.0999	12.1229	17.5206	14.7018		17.0536	8.67791	16.4723	0.573616	1.36277	6.92734	9.40353	1.18723	54.602	5.40555	0.583236	5.86564	3.42659	2.59049	77.9955	30.435	8.27673	25.3064	0.180346	5.44083	0.835155	3.40721	12.6597	1.81422	0.0192319	186.75	52.0305	402.003	15.9033	3.57092	4.84871	40.653	2.72223	142.838	2.21461	5.51173	6.63443	11.1335	0.614518	0.657648	14.4007	3.02192	24.4693	0.055911
Set738	21.548	19.2809	33.1214	12.3587		20.4738	7.94552	38.8143	0.549093	3.02412	3.05422	9.94928	1.02763	36.9902	5.13624	0.437051	10.7525	8.37533	3.03683	192.805	35.4979	5.63382	25.8966	0.230555	3.83304	0.672122	5.04678	6.4274	1.6849	0.0445257	125.504	42.7075	261.222	15.8808	2.04556	4.0522	43.2486	4.02394	71.7204	1.74922	4.5202	7.88882	7.93783		1.05943	14.7719	3.22649	34.1808	0.0669596
Set739	11.5555	19.7663	20.0977	9.66028		16.957	10.0425	16.2027	0.799883	4.63638	2.42127	9.58343	1.36502	62.395	5.15172	0.577074	8.99574	8.67788	4.703	215.68	45.0624	7.66756	30.2666	0.242805	4.3428	0.836523	2.25682	15.0673	0.956715	0.0384649	117.111	54.238	793.298	12.4561	2.59588	7.19508	47.1677	2.79238	57.3533	3.7219	4.09932	7.38755	6.17228	0.64488	1.30882	12.4663	3.95066	58.1532	0.0560083
Set740	23.7244	13.0037	26.0044	6.226	9.05823	9.61242	8.4943	19.6143	0.777992	3.02412	4.8683	15.6718	0.775324	34.511	5.10313	0.717896	8.79919	7.90025	5.81058	330.191	37.7261	9.57594	20.3593	0.264189	2.95728	0.667218	3.41402	6.05542	1.28637	0.0232997	36.3522	42.9534	279.697	7.5373	3.62591	4.19555	17.702	2.58095	65.9989	2.51951	5.70884	6.67065	14.1483		0.408836	17.732	3.22649	38.4216	0.0514703
Set741	23.7337	6.88856	19.7213	9.66028	5.28244	16.6718	8.21991	14.1517	0.644952	3.68992	4.3016	15.8853	1.21215	50.926	5.69042	0.577074	8.30996	11.2634	3.65956	257.24	22.8512	7.94582	17.7758	0.294582	5.83287	0.684396	3.56467	12.1372	1.34424	0.0519606	49.9815	51.4765	164.631	8.9683	3.64917	5.58094	16.396	2.65164	59.7824	1.78974	4.0471	7.90764	11.5744	0.494536	0.817671	18.5626	3.63598	56.9437	0.0514184
Set742	27.8253	17.7893	19.9983	11.5736		23.185	6.55025	16.4723	0.56294	3.7917	1.56679	14.3552	1.02763	34.0547	5.43431	0.674031	11.8167	7.83154	7.81006	231.505	30.4462	4.97501	16.9584	0.239383	6.33146	0.882951	4.18257	15.5869	1.5273	0.0335522	45.0403	41.6704	156.901	14.5611	3.13718	4.37415	47.9636	3.57289	80.366	2.60694	4.06038	9.47901	7.90977	0.645759	0.857058	27.8548	3.17411	45.0314	0.0461029
Set743	29.316	14.2268	16.1559	14.7018		16.2234	10.8791	23.8225	0.454819	2.36355	6.08969	16.9885	1.19983	46.9327	5.19693	0.473742	8.26193	9.76132	2.76687	269.267	51.6534	10.0102	21.3124	0.203097	4.3428	0.745979	4.0084	10.0528	1.59006	0.0384579	47.0917	46.6508	819.389	7.86716	2.1989	1.90349	22.0245	2.89464	58.2886	3.7219	5.60423	7.88882	6.09212	0.446723	0.408836	16.1463	2.80473	53.7512	0.0354399
Set744	29.9863	18.0822	16.1559	14.3864	13.1611	21.8861	15.825	33.1195	0.863257	4.84461	2.35927	18.336	1.18799	12.2564	5.43431	0.46671	12.1821	8.56726	2.77531	66.1615	53.985	5.08091	17.012	0.303648	5.5446	0.867953	3.4943	9.33546	0.956715	0.047552	149.589	42.7351	928.188	8.98974	4.00192	5.87606	29.2963	2.67336	83.712	3.12071	4.85401	10.7653	5.64015	0.463452	1.71384	40.3683	4.40396	58.9837	0.0554
Set745	45.1123	19.9401	20.5662	15.4631		16.6718	18.8394	32.2555	0.638401	1.05139	4.38824	9.41198	0.966361	57.5567	5.41897	0.558002	8.26193	3.06696	5.63419	327.379	45.3914	8.39897	20.3993	0.189255	5.61405	1.09328	4.18257	10.7516	1.73136	0.0250706	125.123	42.7075	170.408	10.2146	2.04556	2.01107	25.652	3.94074	57.9645	1.74922	5.80275	8.48696	9.67532	0.366131	0.747223	22.6769	3.56044	13.5502	0.0637771
Set746	22.6578	25.9232	19.1713	8.99503	3.88901	14.0306	18.4122	30.5744	0.520461	1.47578	5.20435	15.897	1.25269	61.6178	5.16216	0.523771	6.78416	8.37533	3.29538	251.681	39.0097	6.12373	6.75478	0.172095	5.44083	0.53355	3.05555	9.33546	1.28637	0.0343666	31.2826	50.9847	279.207	7.2103	2.48417	1.10665	20.7266	2.60815	60.6935	2.35211	5.49123	6.65254	4.74217		0.910345	39.5615	3.32539	35.3776	0.049738
Set747	20.4815	18.7404	19.1713	9.83794		21.2563	21.452	21.1151	0.72387	3.98034	4.3016	4.36509	1.10837	37.7894	5.20496	0.467075	12.3064	6.92183	5.22666	277.737	43.4623	8.45818	6.75478	0.233796	5.61006	0.601912	3.72321	13.9354	1.3924	0.0251246	34.7636	42.5243	387.169	4.33711	3.31408	6.76906	48.3927	3.89054	59.1088	2.56323	4.25969	8.58981	5.40988	0.546002	1.99691	13.8407	3.81891	34.1808	0.057062
Set748	40.7315	11.7842	16.8378	9.28566	0.722208	21.5058	13.7501	19.6306	0.454819	3.08833	2.22498	9.40353	1.02763	44.5093	4.94754	0.674031	9.14408	3.06696	3.418	68.3487	41.7993	6.03223	16.432	0.303648	5.00668	0.534869	4.29355	9.25117	1.46283	0.0251246	107.514	46.6508	1361.06	7.28949	3.68419	4.48173	27.8615	3.57289	67.6431	4.35841	4.26136	6.46756	16.8403	0.415482	0.613253	21.8759	2.67815	27.6079	0.0544731
Set749	31.0482	19.4564	16.1559	11.5736	12.4018	11.4472	9.4576	18.667	0.722082	3.2949	2.37795	15.9055	1.03182	50.2177	5.58896	0.498756	5.52275	7.47668	5.22666	65.9331	36.635	6.32316	6.1748	0.283621	3.89852	0.555666	1.15965	10.6901	1.06747	0.0232997	199.024	66.502	282.046	13.7019	2.72222	3.4828	39.9217	3.30639	54.7445	1.82734	4.0471	8.8062	12.1949	0.731892	1.65668	16.9134	4.44423	38.5825	0.0554752
Set750	23.0999	19.7911	23.5588	18.9481	7.75119	10.2702	12.5429	30.5683	0.547038	4.70088	3.97437	15.9139	0.831414	43.4539	5.07437	0.413123	5.52275	9.37284	4.703	57.6912	41.7092	9.46655	30.6401	0.233796	4.3428	0.745979	3.16262	16.0376	1.54757	0.0251246	90.4849	51.4765	253.492	18.5141	1.15317	1.47395	21.024	3.03819	51.0149	2.43236	5.15479	7.76293	7.07026	0.436587	0.408836	39.4376	4.24426	26.2761	0.0606763
Set751	32.83	12.4073	28.423	11.5736	5.28244	20.6831	10.4087	33.2754	1.19353	2.02792	1.33964	5.2709	1.09953	37.3257	5.74617	0.324024	14.506	6.92183	2.77531	342.514	49.1317	4.97501	23.7607	0.239383	4.58634	0.684396	4.18257	7.86991	1.36439	0.0408241	36.3522	50.7739	684.499	14.7769	0.465205	3.52815	39.4245	2.61903	59.1088	1.13518	4.84345	8.72034	5.649	0.546881	0.613253	30.7806	3.32539	34.1808	0.0707363
Set752	25.4854	22.1726	21.7895	9.28566		14.0306	19.7905	29.7331	1.01905	4.15929	6.19475	10.9935	0.887503	18.3846	5.19093	0.77568	7.31936	8.37533	7.3045	68.3487	37.7261	10.5652	19.1624	0.18313	4.55846	0.783674	1.60619	13.2272	1.12154	0.0230382	34.7636	42.4967	198.962	8.98974	3.05551	6.28215	38.7418	2.6803	46.8984	2.60694	5.49123	5.36329	4.21889	0.46629	0.65959	18.9854	3.94658	24.4693	0.040175
Set753	22.8511	22.4135	20.5662	12.3621		21.4978	14.6915	19.49	0.733594	4.16899	4.7527	14.7971	1.26915	29.7532	5.1706	0.366624	7.48967	6.01386	5.59208	47.8517	50.1908	8.24675	27.2004	0.18313	5.9569	0.414803	4.33485	23.8624	0.815374	0.039283	144.961	51.2306	293.204	15.3807	3.73285	4.13026	22.8462	3.39892	71.7204	1.4422	2.98262	8.22831	4.21889	0.543165	1.06134	27.8548	3.22649	53.138	0.0637771
Set754	30.206	19.7911	20.6958	17.5984		10.5537	17.2734	29.0831	0.927279	4.04572	4.16763	12.1371	0.987577	18.3846	5.34558	0.713097	8.30996	6.15238	3.52067	339.366	41.5365	8.05017	21.3292	0.340525	6.5956	0.818381	4.62336	12.2724	1.56784	0.044456	31.2826	48.2621	286.937	8.89938	2.9885	2.01107	19.0079	4.10498	91.8989	3.04305	4.54589	9.27178	9.28778	0.395834	1.32948	30.2079	3.04488	30.2284	0.0583576
Set755	22.5236	17.1308	22.7628	11.6559	12.161	14.0306	15.1273	18.9203	0.648598	4.15929	4.38824	15.6688	1.29945	18.3846	5.7017	0.299537	16.5799	2.59002	3.65956	67.1452	40.2435	6.90724	15.1427	0.270488	5.27001	0.498081	1.15965	12.6444	0.956715	0.0302683	99.1252	46.4796	395.736	12.9275	3.76426	1.97836	20.3087	3.30639	48.2859	1.82947	5.7714	6.90163	11.1335	0.634571	0.910345	17.732	3.86468	66.1902	0.0670479
Set756	27.6618	16.7728	21.7895	9.50531		20.2974	21.5292	18.1299	0.703441	1.44859	1.98141	22.2221	1.0062	12.2564	3.98822	0.338479	9.24385	8.96075	2.51676	212.495	36.6575	6.22957	29.7266	0.359521	4.49299	0.70891	3.33259	16.662	1.64253	0.0379237	22.5944	46.5072	1550.45	17.6924	3.41161	5.22585	40.653	2.7921	78.3672	2.86902	3.93473	6.63443	6.17228	0.524898	0.857058	29.0861	2.28917	71.2732	0.0416129
Set757	27.6618	14.0296	14.2158	11.5736	4.9481	18.5978	12.8078	24.5614	0.573616	2.76867	4.38005	14.3552	1.03182	36.9902	5.01508	0.62528	6.75594	8.54631	3.21321	195.185	57.7954	6.25945	15.7227	0.250522	4.32576	0.745979	4.00741	13.776	1.72338	0.0339655	87.1825	48.8554	429.185	13.3734	3.76106	6.17994	55.1718	2.97605	58.2886	1.87106	6.19079	10.0723	4.21889		0.747223	12.4663	5.25142	59.2287	0.0490604
Set758	37.2056	14.404	26.357	16.8995	5.89144	16.3281	13.6633	18.1299	0.621409	2.76075	4.38824	15.897	1.18723	34.0547	4.94754	0.477056	7.76464	7.90025	2.84904	55.3113	34.114	5.90239	30.6565	0.242805	5.01358	0.787185	3.94673	8.87919	0.75308	0.0367945	141.098	51.822	878.463	7.2103	2.01452	1.53618	47.2546	3.39892	59.5099	2.16277	5.16634	8.70789	6.07758	0.495768	0.65959	15.7752	4.45329	14.4878	0.0526484
Set759	13.4634	19.7911	17.6636	10.0319	4.9481	9.56057	3.97431	24.1835	0.840902	4.13138	2.35927	18.2251	1.13809	38.5761	6.00136	0.39464	12.3064	4.97232	6.38117	257.24	33.5151	7.29694	19.9806	0.366815	3.21069	0.981735	3.05417	9.31342	1.00248	0.045656	36.815	34.4578	819.389	13.3937	3.05551	1.10665	29.2963	3.01442	156.9	5.06109	5.49123	7.47142	11.5744	0.43375	0.817671	13.3133	4.40396	40.6224	0.0362974
Set760	25.142	15.2527	28.7345	10.0319		18.5728	8.67791	31.3291	0.699234	3.46398	4.37958	17.9295	0.991282	18.3846	3.98822	0.418511	16.3498	10.128	3.65956	203.655	69.3154	8.74273	32.4871	0.278707	5.35531	0.92433	2.80603	9.33546	1.80432	0.0221227	116.729	49.5241	344.306	4.33711	1.89204	6.40249	25.6604	4.0313	58.2886	3.7219	4.00224	4.75432	6.31679	0.543165	0.910345	16.0948	4.40396	20.517	0.0583576
Set761	23.7244	12.1562	23.8846	9.66028	12.161	20.4738	16.4928	16.2027	0.787621	4.07778	3.05422	15.897	1.03182	40.8045	5.19693	0.605943	9.7055	3.06696	5.81168	208.821	51.1975	8.39897	23.7607	0.230555	4.93377	0.521728	2.60365	11.3872	1.5934	0.0443238	53.3813	47.053	178.138	10.4413	3.99359	5.47336	19.0079	3.55941	67.356	3.13109	4.3829	6.20468	8.15828	0.463452	0.408836	24.9825	3.26207	40.9547	0.0539401
Set762	22.5236	16.6776	18.4906	8.3148	19.4307	23.1393	10.2373	17.9892	0.500131	2.12222	3.05422	9.41198	1.04522	36.9902	5.43431	0.703608	7.48967	6.07094	6.76225	374.165	29.0624	5.90769	21.3124	0.314773	4.52178	0.882951	4.65163	23.8984	0.917907	0.0274582	26.0755	41.6704	198.962	6.74459	3.32316	5.45845	52.4425	2.60815	57.3533	3.13109	4.47562	5.0187	8.93797	0.593088	0.734133	16.0948	3.32539	42.6624	0.0471859
Set763	23.7769	13.1132	38.8383	10.4036		18.4737	7.52227	28.024	0.469135	3.72627	6.38214	4.36509	1.53655	40.8045	5.23967	0.545995	8.29015	5.04103	6.76225	56.2863	29.0624	10.4594	6.1748	0.267041	6.07367	0.888046	4.11325	11.7873	1.42953	0.0467243	94.3476	34.4578	300.612	13.1104	2.74913	1.97836	23.9446	3.91419	65.9989	2.35211	5.51173	5.80082	7.52224	0.43375	0.817671	35.8631	3.56044	13.5502	0.0514703
Set764	11.4212	20.2226	16.8583	7.64186	5.28244	20.4738	20.6939	20.6947	0.426646	4.15929	0.4543	10.867	1.19023	39.5574	5.19693	0.62528	9.8017	3.36951	5.89274	45.6645	36.6463	8.28134	20.3593	0.284755	5.45849	0.534869	3.28588	12.195	1.5934	0.0384649	56.2712	47.9614	185.454	10.5103	4.2947	1.7959	17.4945	3.39892	68.2913	2.81581	5.5048	6.22965	8.93797	0.743986	1.08561	18.9854	3.65104	25.4071	0.0526484
Set765	31.6785	14.8895	22.5421	14.3864	5.52317	21.2563	14.361	25.6247	0.65181	4.16899	3.94048	15.306	2.00019	64.4355	5.20496	0.717896	10.7641	6.33749	8.0914	317.732	34.8989	6.25467	7.10464	0.261423	4.26029	0.677261	2.80603	5.41812	1.54151	0.0402038	34.7636	42.5243	185.454	14.6063	3.31669	4.00685	30.9731	3.79168	147.071	1.12721	5.53423	8.58981	12.1949	0.524898	0.817671	14.4007	4.57593	23.2616	0.052938
Set766	13.5976	13.0037	34.2527	12.3656		20.8354	7.52227	15.6362	0.638763	3.02412	0.908601	7.63173	1.13414	18.3846	5.70411	0.337353	10.0555	5.53692	2.51676	59.8784	51.2625	5.60371	15.7227	0.239486	5.33001	0.645101	3.32604	8.30321	0.815374	0.0286511	34.7636	55.8636	185.454	5.85848	1.62589	1.97836	30.6617	2.87263	60.1211	1.40459	5.78013	5.08277	14.5441	0.463452	1.08561	15.7752	3.65104	34.1808	0.0617043
Set767	22.5236	5.15833	16.1559	9.83794		16.8798	5.52748	31.5337	0.812281	5.44477	4.83369	21.8871	1.0062	29.7532	5.61418	0.516088	9.3145	8.54631	2.9312	57.6912	78.4984	7.79008	20.3593	0.30786	6.42234	0.534869	1.68647	15.0232	1.14233	0.0433572	31.2826	49.9201	793.298	10.2146	3.5627	6.2824	53.297	3.67254	63.3265	4.98583	5.63981	7.47142	7.8296	0.833607	1.05943	31.158	3.43385	42.6624	0.0455946
Set768	13.7319	12.1229	21.224	10.537		21.648	14.9717	18.1299	0.927279	3.13381	1.56679	9.94928	0.991282	18.3846	5.19093	0.435926	7.97687	2.59002	7.83388	224.557	52.9864	6.90724	34.2867	0.267935	3.91839	0.605806	3.94673	10.3192	1.65219	0.0230382	99.5331	43.2959	314.028	7.2103	2.90445	4.28248	17.1971	2.67683	54.4203	3.16442	5.46424	6.90163	6.09212	0.606062	0.910345	25.4583	3.63598	24.4693	0.0411772
Set769	30.206	15.9571	32.9178	8.92539		12.344	6.67337	28.0887	0.925392	2.76103	1.28505	16.9885	0.910272	42.6372	5.74361	0.674031	9.69566	10.5619	2.9312	71.9051	59.4026	5.55327	26.8265	0.230555	5.90563	0.414803	4.30195	10.0014	1.63463	0.0422667	120.592	47.4999	293.204	12.0486	4.51622	1.10665	48.9648	3.43026	60.0823	1.52245	2.98262	6.67065	7.93783	0.446723	0.765373	35.3216	3.56044	58.776	0.052938
Set770	25.2763	17.629	24.6207	9.66028	13.1611	14.0306	10.2373	18.1299	0.638763	2.68305	4.26423	11.7728	2.4162	119.883	4.24061	0.561357	8.99574	7.83154	9.65593	213.707	24.235	7.7209	21.4672	0.233796	4.89182	0.684396	2.80603	15.9177	1.28637	0.0276695	31.2826	48.8554	790.907	10.4207	2.7878	3.94133	29.979	3.89501	63.3265	2.73556	3.18193	4.45373	7.37763	0.524898	0.657648	14.4007	2.28917	78.356	0.047023
Set771	23.1467	12.8101	22.7628	10.4036		16.7185	11.7439	14.1517	0.636425	3.96088	4.38824	15.9055	1.26915	18.3846	5.31562	0.674031	12.731	2.59002	4.703	68.3487	34.114	8.50184	20.3305	0.219676	4.16809	0.684396	3.61099	11.127	0.641972	0.0274557	97.9219	51.7915	370.021	12.4837	3.62591	6.33668	46.6095	3.67976	59.5099	1.13518	5.15017	6.13289	8.21714	0.543165	1.09815	26.2356	3.81891	38.4216	0.0589463
Set772	29.316	5.61149	25.938	14.3864	10.6924	17.1422	16.3223	33.5512	0.826064	5.08721	5.04773	15.5407	1.07014	40.8045	4.95409	0.532283	6.3852	5.51797	8.34408	207.21	51.2737	4.96166	36.9103	0.198692	4.97353	0.675893	5.71	9.3099	0.684136	0.0433572	50.4915	50.5631	387.169	13.7019	3.26325	5.40824	22.0245	2.55629	75.6775	4.85315	4.47562	6.86535	16.9705		0.657648	15.7752	3.91474	25.4071	0.058759
Set773	23.1467	16.6197	17.391	10.4036		20.4738	10.2373	13.1882	0.534777	4.62754	0.681451	15.5407	1.13809	55.9708	5.24165	0.38924	7.34758	5.50633	8.85648	54.0992	49.1204	7.7209	18.7056	0.270488	4.46457	0.748717	2.64546	8.50721	1.69692	0.016108	45.0403	46.6508	387.169	13.6731	3.45169	5.49862	45.1013	3.67846	71.7204	2.56323	4.86144	7.10138	16.3082	0.593088	1.29543	14.1319	3.30727	38.5825	0.052938
Set774	35.174	14.404	26.3246	11.7691	4.9481	12.6016	17.3701	33.1249	0.571852	3.59171	3.97437	13.308	1.19418	44.7043	5.7017	0.658855	10.0555	9.93882	3.1395	45.6645	34.8989	5.74129	20.9393	0.24761	5.54542	1.08612	2.85051	9.25117	1.01044	0.0385803	233.622	51.6358	366.067	14.7769	2.78657	2.01107	20.5162	2.6803	75.2166	2.86902	4.88541	7.33994	12.7182	0.543165	1.30528	19.9756	3.99482	14.7579	0.047023
Set775	11.5555	17.4772	26.9293	7.75583		21.8325	3.97431	21.6465	0.775634	1.07858	5.49165	9.58343	0.935192	33.4292	3.98822	0.574526	8.04043	14.5578	5.50563	224.557	36.6463	6.71213	17.3083	0.303648	3.56067	0.591392	4.50007	16.684	1.68244	0.0286511	111.234	50.9847	282.046	4.7359	2.04556	5.16378	42.3732	2.62991	54.4203	2.09552	5.70997	6.22965	7.07026		0.973743	16.9134	3.81891	42.6624	0.0549422
Set776	20.4815	4.90718	26.357	23.5067		15.3508	19.8088	15.6362	0.621409	4.16899	3.2854	15.9139	0.775324	61.724	4.51206	0.324024	12.3513	5.61837	3.65956	330.191	35.9234	6.30253	6.1748	0.256646	5.27162	0.685189	4.48387	7.2326	1.44062	0.0301914	108.61	52.0334	816.202	4.7359	4.36267	1.51983	16.396	3.89054	79.4643	2.13313	5.26249	4.54145	5.95638		0.817671	42.7616	2.52931	42.6624	0.0506038
Set777	25.2763	12.8101	17.7676	11.016		21.6754	7.52227	19.6143	0.72387	5.49408	4.37958	18.3966	0.821661	18.3846	5.07437	0.500557	8.8449	2.6471	5.42347	77.9955	33.5151	8.05017	17.012	0.18313	4.51832	1.15737	5.07564	13.776	1.00008	0.0318549	107.514	42.9809	286.937	4.33711	4.53608	3.71707	35.1058	3.45199	47.4708	2.51951	5.5048	7.44948	17.1477		0.613253	12.8374	4.7917	50.5376	0.0496407
Set778	14.7239	22.6456	19.1713	17.2191	0.722208	20.6546	8.67791	16.7419	0.520461	4.08588	1.5122	17.4892	1.28316	29.7532	5.1065	0.477056	5.52275	12.9275	6.76225	208.821	60.2168	5.60371	14.7928	0.242805	3.21069	0.826821	2.40396	15.6518	1.43022	0.0358974	32.9524	47.9614	861.277	15.5128	4.80276	4.65891	16.0986	2.6803	54.7445	4.7729	4.5202	8.22831	17.6805		0.992183	32.2833	2.68721	29.6478	0.0372176
Set779	30.0502	15.4299	20.4804	16.5345	16.3869	22.6791	17.2023	31.2159	0.733594	2.17515	2.64842	14.3552	1.46809	35.8814	6.02599	0.690816	6.3852	5.7518	2.9312	203.655	43.6786	8.1692	27.2156	0.180346	3.71128	0.826821	3.16015	16.0376	1.04052	0.0302298	45.0403	51.4875	258.596	7.86716	3.57092	5.45327	18.8004	3.14045	77.02	4.39763	4.03676	5.89816	7.6024	0.546002	0.734133	19.9756	4.52221	42.1874	0.0555652
Set780	14.0936	16.9144	28.9557	6.226		15.5376	14.6777	32.4061	1.09197	2.12222	5.6821	17.4458	0.966361	40.8045	4.95409	0.603463	4.53215	9.95017	7.10673	171.795	31.4145	5.90769	29.9948	0.343061	4.57671	0.779562	2.25682	16.0127	1.43022	0.0373585	39.242	43.2683	314.028	8.98974	4.03439	4.04748	21.024	2.64075	59.7824	3.13109	5.12788	5.53015	6.75983		0.857058	18.5095	4.19939	50.5376	0.0490604
Set781	39.8893	12.1562	20.3983	15.8059	13.1611	21.648	10.2373	18.6507	0.648598	3.88599	2.58501	10.867	1.50086	34.0547	5.07437	0.523771	9.8017	6.33749	4.18293		33.5151	6.32316	21.9568	0.230555	4.41237	0.826821	4.2549	6.4274	0.4805	0.0351795	133.758	52.1065	852.251	8.83146	2.72222	5.91181	31.8903	2.397	75.0663	3.99966	4.03676	5.08277	11.1335	0.445844	0.408836	29.0861	5.79976	35.3776	0.0558137
Set782	21.548	15.5039	20.6958	14.3864	3.64827	16.2533	10.0425	17.4359	0.914998	4.1849	2.22498	5.2709	1.54763	61.724	5.16659	0.477056	7.34758	5.42917	9.70954	392.546	68.9672	9.11017	14.7928	0.203097	4.38101	0.650039	4.0084	19.5504	1.5273	0.039596	26.4571	44.4462	285.474	10.7876	3.45904	2.01107	60.5684	3.74393	68.1555	1.4422	5.49123	6.00402	7.44207	0.546002	1.30528	18.8538	3.68967	58.2558	0.0500625
Set783	36.323	13.0613	16.1559	19.8911		21.7253	14.6915	19.49	0.850156	2.76867	4.83369	5.2709	0.765571	91.706	3.95788	0.561357	8.96781	8.93445	5.89384	47.8517	45.31	8.0655	29.4132	0.27266	3.48027	0.888046	3.91877	12.1372	1.05424	0.0385251	94.471	48.2621	344.306	15.2203	3.6065	7.21798	39.9217	3.75684	62.4548	2.8253	3.9382	6.3007	10.0357	0.833607	0.533242	25.5493	3.32539	14.7579	0.0499805
Set784	27.8738	7.34172	31.3845	10.6169	5.28244	20.8354	16.4885	31.2159	0.473554	2.52602	5.63002	15.897	1.23708	12.2564	4.51206	0.398109	8.40023	3.06696	3.1395	195.183	41.7993	8.23659	6.52467	0.251533	5.35531	0.836523	5.01595	7.17762	1.54821	0.0425946	43.1047	52.4802	219.785	15.9226	3.64917	4.2409	20.7266	3.39892	77.6936	5.39558	3.99918	7.54035	7.6024	0.543165	0.96979	13.3133	3.81891	40.9547	0.0558137
Set785	38.9573	21.9501	21.7895	12.5527	9.05823	21.4847	10.2373	28.024	0.86738	2.02792	2.1158	11.7728	0.887503	28.3829	5.07437	0.504773	7.74653	10.505	7.93425	68.3131	65.7374	5.60371	23.2658	0.230555	4.59804	0.684396	3.64853	9.62941	1.52339	0.039283	34.7636	52.0581	889.343	15.3498	2.67948	6.04608	27.5717	2.8247	67.6431	2.5204	5.46424	9.47695	11.5744	0.445844	2.14619	17.4408	3.57215	19.3092	0.049828
Set786	24.2204	5.15833	16.9879	10.537		19.1599	11.7439	25.9691	0.754526	3.02412	4.49156	17.9295	0.831414	33.4292	6.25748	0.428154	8.99574	5.61837	7.37507	59.8784	49.7739	6.90724	22.6858	0.26378	5.75725	0.882951	3.17467	23.8984	1.28637	0.0326385	144.961	51.5456	429.185	18.8732	3.82495	4.41478	34.609	3.39892	68.2913	1.82734	2.98262	5.94865	18.2903	0.415482	0.65959	19.9756	3.23794	46.1398	0.0549422
Set787	21.1046	13.1488	16.8583	11.6907	5.28244	15.9605	8.67791	21.1314	0.799235	4.16899	4.26423	15.9407	1.03182	12.2564	5.76239	0.541816	6.74402	5.42917	5.73686	398.243	53.985	10.2892	20.0859	0.33464	3.91064	0.933755	2.80603	21.1671	0.734501	0.0369164	141.48	44.4462	185.454	7.2103	4.02731	4.74113	42.8194	2.45404	75.2166	2.16277	4.03676	6.3007	15.426	0.436587	1.20088	16.0948	3.56044	37.3661	0.0410864
Set788	14.0936	12.1562	22.5755	7.75583	19.4307	17.1922	7.52227	24.5777	0.454819	2.76867	4.21698	14.3552	1.23708	40.8045	3.98822	0.46671	9.00281	6.87151	3.1395	346.315	52.8903	5.67513	22.3359	0.314773	4.91894	0.685189	2.80603	6.05542	1.69692	0.039183	101.224	41.6704	307.76	9.80706	4.08472	4.52236	28.1568	3.14082	73.0051	1.9007	5.63981	5.8586	6.47966		0.857058	15.143	3.81891	42.1874	0.0548515
Set789	32.83	6.63741	16.8583	9.47049	7.99192	15.9605	10.9897	31.5337	0.520461	2.76867	3.05422	16.8066	1.28316	37.3257	5.57278	0.53607	8.99574	2.89257	7.04595	183.158	50.3795	7.29694	19.5059	0.180346	4.91894	1.41613	2.93345	10.7516	1.00248	0.0190038	36.7338	67.9862	744.779	7.2103	2.35213	5.8972	20.7266	2.72223	59.7824	5.06321	4.03809	7.30369	6.07758	0.445844	1.30528	40.1328	2.68721	50.6662	0.047023
Set790	24.9489	16.1342	22.0299	9.98496	16.962	18.2474	6.66674	37.252	0.824817	1.72503	3.97437	11.4354	0.935192	31.237	5.23967	0.532283	9.7055	9.76097	4.84673	183.629	36.635	10.0102	23.2251	0.286808	6.69304	0.909085	3.73119	11.7652	1.43989	0.0363872	31.2826	42.4967	273.43	6.41472	1.80902	4.78361	44.0889	3.28195	78.3672	1.90972	4.2374	4.93098	5.95638	0.535465	1.63474	34.4887	3.94658	50.212	0.0617043
Set791	23.5901	12.4073	22.0299	13.8779	3.88901	15.2233	8.31171	13.4578	0.636425	1.35465	1.33964	19.2329	1.20259	34.0547	4.26157	0.674031	12.2438	3.67206	6.91325	195.185	42.9204	7.22707	26.2465	0.436269	6.01504	0.572844	4.33416	12.873	1.52536	0.0251246	45.0403	63.4911	1019.86	5.947	4.09331	1.97836	33.5975	2.60815	46.8984	1.74922	5.70884	5.10641	8.15828	0.557017	0.533242	18.9854	3.72689	34.1808	0.0434678
Set792	41.5946	20.8956	19.1713	8.1208		21.4847	16.5803	33.1249	0.805352	2.22276	5.20063	16.8947	1.19983	37.3257	4.53746	0.435926	11.0285	7.77923	3.59438	56.2863	36.6575	5.36525	30.6401	0.369679	4.58634	0.450272	3.50045	10.9522	0.815374	0.0256699	39.242	47.0254	646.104	8.98974	2.74807	4.00685	23.2314	3.55941	48.2859	2.73556	4.03809	5.10641	5.64015	0.543165	0.817671	16.4375	3.56044	34.1808	0.0490604
Set793	25.4854	11.1303	30.8128	12.395	6.13217	23.5379	6.66674	17.8486	0.874253	3.6976	0.4543	9.40353	1.14115	31.237	5.1065	0.437051	9.41987	3.42659	4.69084	180.971	45.5628	9.27099	29.4132	0.30239	4.03879	0.560779	4.64038	8.9921	1.43022	0.0251246	94.8525	48.8554	895.697	16.3189	3.99359	1.10665	29.2963	2.72223	50.4425	1.55209	5.11452	6.86535	9.05626		0.408836	16.6222	3.56309	25.4071	0.0548515
Set794	25.7723	16.6197	20.242	10.4296	6.13217	20.7851	21.1222	18.6507	0.426646	4.04572	4.17074	14.3552	1.02763	38.5761	4.98846	0.575012	8.30996	5.42917	5.74644	208.821	30.435	7.78599	26.9168	0.199778	3.07975	1.31343	3.41402	8.30321	1.21635	0.0302683	99.1731	51.7944	164.631	7.28949	4.06604	4.84183	17.1971	3.39892	58.2886	5.78362	4.92492	7.30369	8.21714	0.605182	0.857058	16.0948	2.93397	36.3816	0.040175
Set795	22.5236	6.43539	16.8583	9.98496	10.0834	20.0268	10.3169	20.808	0.805352	3.71711	4.21698	14.763	1.04522	44.5093	5.19693	0.561357	8.43938	7.15676	5.73796	208.821	73.5054	7.79008	17.8883	0.203097	4.17993	0.67467	3.94673	19.4695	1.30444	0.0250706	93.2434	53.2701	887.498	15.6897	2.96188	1.88713	22.33	3.67043	90.7648	3.11938	3.82383	9.27178	6.09212	0.366131	1.08561	16.1463	3.99482	36.4284	0.0558137
Set796	31.0482	12.8605	26.2922	9.65063		22.9371	20.4894	24.7861	0.732324	4.59886	3.97437	18.2386	1.29401	42.6372	4.10691	0.324024	10.4153	12.8451	2.76687	69.5251	22.8512	8.05017	15.1427	0.359521	5.93159	0.570338	3.05417	10.9522	1.76606	0.0368222	99.1731	74.2559	272.103	6.74459	3.57092	4.35407	22.33	4.02394	64.8096	2.00748	6.54667	9.11836	11.1335	0.445844	1.08561	14.4007	3.62692	36.4284	0.0547607
Set797	24.453	17.2914	30.8128	10.4036	6.13217	14.51	13.6888	17.8486	0.56294	2.76867	2.64842	17.9295	1.30969	28.3829	5.19693	0.653981	12.2152	5.42917	4.08027	242.034	34.114	8.4207	28.9485	0.275772	5.34938	0.748717	4.18257	7.17762	0.848963	0.0385251	99.5331	51.4875	253.492	11.852	3.67903	4.83235	48.6463	2.49925	52.5991	1.85699	4.06038	5.64562	7.90977		0.65959	27.7916	5.34004	27.6079	0.0499717
Set798	22.2766	16.2655	21.7895	10.4036		19.3123	13.1456	18.1299	0.733594	3.6976	5.34383	6.72593	1.41505	33.4292	5.1065	0.617694	7.97687	8.03325	7.37507	339.366	35.9234	7.28505	18.2325	0.225644	3.89852	1.11888	1.75238	10.0528	1.95732	0.0368799	56.2712	56.3285	272.103	7.2103	3.64917	4.65407	39.9217	3.18749	78.3672	2.8253	5.69218	12.6624	4.74217	0.546002	0.408836	29.9777	3.57215	62.1386	0.0496407
Set799	27.3139	14.0296	14.2158	11.5736		14.0306	15.8588	17.8486	0.699234	4.08588	4.3016	5.82012	1.18799	40.8045	5.02702	0.418511	8.04043	6.07094	3.21321	56.2863	101.689	11.1956	16.9584	0.262943	3.29513	0.888046	3.6495	5.41812	1.25472	0.045656	39.6236	65.1167	170.408	13.9188	3.34571	1.88713	17.4046	3.7096	68.2913	2.42854	3.42015	9.08719	7.41456	0.635622	0.981464	15.2537	3.95066	38.5825	0.061484
Set800	23.7337	16.352	24.5387	9.66028	19.4307	21.9528	5.69471	21.0987	0.407912	2.73356	0.4543	19.8014	1.23708	52.4098	5.74361	0.475992	10.4153	5.61837	6.66474	180.971	48.5701	10.4164	7.68462	0.259275	3.74984	0.909085	2.64546	11.3872	1.04052	0.0335367	39.6236	52.6701	344.306	4.96876	3.03131	5.70073	30.6617	2.89464	76.7919	2.60694	4.54589	7.766	5.56884	0.556138	0.65959	29.9777	3.32539	39.7469	0.0509826
Set801	23.7337	17.024	16.1559	10.0519		18.4737	7.62447	18.667	0.709821	4.79185	2.22498	4.36509	1.32924	18.3846	5.19693	0.532283	9.3457	11.2167	6.12789	55.3113	39.0097	5.90239	17.7758	0.261423	3.95506	0.555666	3.05417	11.0621	1.62623	0.0440125	40.2148	49.5241	164.631	10.2146	2.2294	4.14661	23.9446	3.39892	66.0555	2.39093	5.70884	10.7653	5.56884	0.64488	1.53204	13.3133	3.56044	55.4105	0.0561883
Set802	20.4815	20.927	21.224	11.9937	12.5521	20.2538	15.4102	31.4423	0.870549	3.555	2.1158	16.6425	1.19983	28.3829	5.78118	0.304738	9.3458	6.97891	2.67265	57.6912	58.0585	6.90724	19.1624	0.246619	3.91064	0.520358	3.64853	9.94721	1.63679	0.0385853	154.414	51.7915	219.785	9.80706	3.75777	5.70073	21.024	3.20715	61.7512	4.01814	3.42015	8.22831	4.21889	0.512803	0.734133	40.4402	2.52931	16.6333	0.0561883
Set803	14.2279	23.5145	19.2965	10.0156		16.4185	15.3271	29.0831	0.850156	1.47578	3.05422	16.2697	1.12252	42.6372	5.23967	0.398109	9.39065	10.5619	6.63809	351.392	46.1618	7.88553	15.1427	0.303648	5.35531	0.748717	4.17952	16.0376	1.72338	0.0385853	36.815	46.5072	744.779	10.2146	2.65504	4.35407	24.46	4.0313	65.4831	1.19446	5.5048	7.47142	7.41456	0.557017	0.765373	40.0245	3.99482	20.517	0.0509826
Set804	30.8362	17.1656	16.6935	11.8484	4.70736	23.165	18.7062	18.1299	0.609847	1.39209	0.4543	12.1371	0.987577	12.2564	5.56801	0.532283	6.78416		5.86981	88.8457	34.8989	7.90013	33.9465	0.242805	5.05392	0.915629	2.36951	8.30321	1.53829	0.0299487	103.159	54.5044	191.232	16.8331	3.42256	1.97836	18.5929	2.82817	91.7001	2.51951	3.79987	6.90163	21.0128	0.436587	1.41899	17.732	5.16313	14.7579	0.0547607
Set805	29.9159	13.0037	26.0044	10.0156	5.89144	22.4881	16.5524	19.0988	0.544206	2.79034	1.33964	15.9139	1.25269	38.5761	4.98846	0.532153	7.18311	3.18112	5.74644	203.655	41.1101	6.90724	15.7227	0.294582	6.81658	0.885498	4.57261	26.3142	1.56803	0.0426523	85.3675	52.6701	767.583	14.7769	3.58646	3.94133	35.2917	3.95508	53.7439	1.12721	4.80171	6.3007	7.50777	0.556138	0.817671	28.2675	3.26207	35.2206	0.0410864
Set806	11.5555	17.9957	18.4906	7.27689	16.962	20.2538	16.2141	20.808	0.824817	1.85275	2.83509	19.2329	1.46809	42.6372	5.53367	0.351423	7.34758	7.96897	2.61943	245.303	41.6274	5.74129	21.817	0.251533	5.61405	0.684396	3.84796	7.17762	0.956715	0.0535113	125.504	55.8636	314.119	10.5103	3.37722	5.94255	19.2102	2.62991	60.1211	1.52245	4.09932	6.86535	11.5744		0.817671	35.6497	3.52576	58.0988	0.0411772
Set807	25.5235	5.93309	16.6935	9.66028	15.0209	11.4472	22.6433	14.1517	0.752328	2.02792	0.4543	14.763	1.27304	62.395	4.98846	0.605115	7.18311	6.92183	3.67655	80.3754	53.0647	5.7336	7.10464	0.251533	3.91839	0.96705	4.0084	12.6444	1.88294	0.048155	100.876	46.6508	273.43	14.2934	3.07539	1.7959	25.6604	3.10489	60.6935	1.82947	4.87797	6.67065	17.5239	0.512803	1.53987	21.8759	4.49102	50.3	0.0558137
Set808	23.1538	6.43539	25.9796	16.4401	19.4307	17.5895	7.62447	21.1151	0.573616	3.95005	4.28978	19.8083	1.5614	29.7532	6.29896	0.511695	9.69566	7.15676	3.29538	358.339	36.6575	5.76614	20.0095	0.230555	4.57671	0.86973	4.21908	12.1372	1.26566	0.0362043	88.8486	50.4809	729.188	13.9279	2.6633	1.88713	60.0445	2.39036	102.635	3.7219	5.80275	4.93098	13.1942	0.46629	1.57553	14.4007	4.55485	16.6333	0.0490604
Set809	22.2766	17.6188	21.7895	12.1408		12.493	11.7439	16.7419	0.695505	3.1051	1.28505	14.9023	1.33753	50.2177	5.00343	0.46671	7.69047	6.97891	4.08027	241.711	36.6463	6.97628	22.6477	0.198692	5.76748	0.640424	4.18257	15.0673	0.734501	0.0384818	85.3675	53.2701	1045.58	11.8647	3.75932	1.90349	24.46	2.42961	68.2913	1.74922	5.49123	5.8586	7.44207		0.613253	18.5626	4.24426	24.4693	0.0506855
Set810	31.4273	24.1437	26.2922	9.82726	7.87416	14.5655	12.1395	20.8993	0.776926	3.94278	4.3016	15.9139	1.09506	42.6372	5.13624	0.574526	9.41987	7.11698	6.53705	171.795	53.985	8.35191	18.2325	0.270488	6.05671	1.2228	4.74036	15.9177	0.845608	0.0385853	26.0755	47.0254	397.203	13.7019	3.13718	1.88713	19.0079	2.64075	78.3672	1.85699	4.02314	8.43289	7.44207		1.76863	24.6113	4.44423	27.5024	0.0560083
Set811	39.9776	13.1488	19.5649	12.98	12.5521	12.6016	12.9091	21.0987	0.888718	2.76867	2.42127	11.7232	1.04253	54.7025	5.74361	0.477056	11.2862	3.18112	3.65956	186.009	32.7984	8.19143	26.116	0.365468	5.66911	0.603636	3.05417	8.50721	1.5703	0.0385803	30.901	47.5046	293.204	12.3974	4.01743	1.97836	31.2076	2.64423	52.5991	1.87106	4.99021	5.09459	8.93797	0.52547	1.19373	16.0948	4.54907	21.4547	0.0496407
Set812	22.2766	12.1229	25.9796	10.4036		20.6831	15.825	28.024	0.754526	1.41928	2.64842	14.186	0.925439	63.3098	5.1706	0.498756	8.8449	9.12365	7.83285	55.3113	58.1347	5.87782	26.116	0.234979	5.77503	0.826821	2.37474	11.15	0.734501	0.0232612	56.2712	34.4578	307.76	13.7019	3.85367	3.71707	25.8559	3.75684	72.3939	4.70465	5.00084	8.43289	7.07026	0.51564	0.613253	24.6113	3.91474	26.2761	0.0558137
Set813	23.7244	5.93309	26.0676	15.8059		21.3312	15.6635	18.6507	0.722356	3.7917	2.37795	16.9885	1.12438	62.0595	3.98822	0.471351	6.35698	11.6936	2.76687	80.3754	50.3729	10.1505	29.3672	0.246619	5.39807	0.692812	3.50045	7.86991	1.94284	0.0385803	90.8665	57.7737	282.046	4.40604	2.65504	4.2409	22.8462	2.97605	71.4299	2.25833	4.75199	5.9922	15.5951	0.565167	0.970438	19.5128	3.02192	50.6662	0.0642333
Set814	29.316	13.0613	21.7895	10.0156		19.8341	4.82984	31.625	0.637494	4.69801	2.37795	16.4496	1.23708	50.2177	4.85975	0.437582	10.1951	9.0422	2.77531	67.1452	43.4623	6.02736	17.3083	0.24761	4.68194	0.92433	3.05555	11.3872	0.734501	0.0350087	53.3813	61.5458	893.094	7.5373	0.465205	4.09283	23.2314	2.67336	57.9645	1.74922	3.99918	6.63443	6.07758	0.512803	0.533242	25.9857	3.99482	58.4128	0.0506038
Set815	30.5462	13.1132	28.423	11.5736	10.918	22.9963	12.5995	17.8486	0.722082	1.85275	2.37795	9.40353	1.54763	37.3653	4.28035	0.398109	8.40023	5.82052	4.76456	55.3113	49.7739	5.36525	17.3083	0.1313	5.44083	0.650039	3.05417	14.013	1.28637	0.0401079	36.3522	49.9201	292.926	17.7543	2.2294	4.37371	17.1971	3.8883	78.3672	1.13518	5.72371	7.9531	15.426	0.605182	1.38399	16.0948	2.91829	15.6956	0.0612758
Set816	13.7319	12.8621	17.5353	11.5736	10.918	13.9329	8.67791	13.4578	0.520461	3.7917	1.28505	10.8586	1.09953	73.018	5.43431	0.549852	8.04043	2.59002	8.45257	180.971	50.3729	7.78599	29.7266	0.233796	3.29513	0.826821	4.10023	7.49542	1.92818	0.0385853	94.3476	48.8554	272.103	11.9627	2.75087	1.7959	23.5288	2.67336	57.9645	3.7219	4.0724	6.19323	16.1343	0.543165	0.910345	26.5268	2.52931	35.2206	0.0417102
Set817	42.7268	14.404	16.136	10.0156	5.89144	21.4978	21.9763	20.808	0.609847	4.97707	3.51255	9.40353	1.13414	12.2564	5.00343	0.518961	9.69566	8.37533	7.76814	77.9955	42.9204	8.13834	19.5059	0.251607	5.985	0.896018	2.27921	12.1301	0.815374	0.0421377	31.2826	51.6082	395.736	7.46837	0.465205	3.71707	24.1521	3.26773	67.6431	1.74922	5.46424	9.72194	11.5744	0.634571	0.408836	27.7916	3.81891	24.4693	0.0664135
Set818	32.2069	14.7339	32.2605	19.225	9.50832	20.4738	14.9939	17.0256	0.977652	2.7952	2.42127	6.72593	1.17614	34.0547	5.29087	0.674031	8.43938	7.89839	9.02225	183.629	65.1125	9.41883	23.7607	0.208484	5.90622	1.13331	3.08436	12.8874	1.52324	0.0261571	108.61	47.5046	796.684	6.64757	4.12335	5.36289	48.1872	2.64423	59.5099	1.40459	5.00571	6.93139	8.21714		0.951641	15.7752	3.56044	58.0988	0.0542201
Set819	36.8207	19.3719	22.0623	8.99503	7.75119	22.8222	8.67791	18.667	0.923358	4.70088	2.1158	10.9935	1.09506	42.6372	5.1065	0.523771	9.66959	4.97232	2.59049	57.4984	46.7752	9.06991	30.6565	0.252142	5.77626	0.828901	3.94673	13.0028	1.49736	0.0250706	94.3476	52.0334	286.937	14.996	1.80119	4.83235	31.2076	2.60815	46.8984	1.55209	3.60056	4.93098	8.19002		1.12191	19.9756	4.24426	58.0988	0.0515157
Set820	27.2739	18.3793	22.0094	13.8779		25.0174	7.94552	29.6364	0.699234	4.16899	5.68001	16.5843	0.966361	37.3257	4.51206	0.733185	11.3046	5.51797	5.38254	191.593	43.5185	7.7209	33.3665	0.239486	4.41237	0.888046	2.81579	12.1592	1.87956	0.0250706	49.9815	50.5631	185.454	11.9209	4.04228	1.88713	23.5288	2.51014	72.3316	3.7219	3.91445	5.42091	6.53812	0.475546	0.408836	17.5593	3.94658	40.6224	0.0452454
Set821	35.174	13.5145	19.1713	10.4036		22.0462	8.31171	32.6527	0.754526	4.53606	0.681451	11.9443	1.14115	50.2177	6.00136	0.479733	12.1663	6.20865	2.69315	396.433	39.0097	9.8469	25.3064	0.400166	3.91064	0.70891	1.81054	16.8205	1.64253	0.0308417	39.6236	47.053	1489.35	16.8123	3.84608	6.98425	25.6604	4.23061	60.6935	2.78098	3.99918	6.86535	9.89577		1.21457	26.5268	3.57215	30.2284	0.0372176
Set822	31.5838	12.4073	30.4173	6.226	12.161	16.7972	10.2373	32.0155	0.547038	3.09361	2.1158	20.5364	1.04522	24.5128	3.77574	0.604687	7.69047	4.97232	5.50563	186.009	45.3212	6.76569	30.6401	0.251607	5.08609	0.882951	3.11813	21.1671	1.28637	0.0417842	166.729	47.4723	796.684	6.57865	2.0274	4.14661	23.5288	3.89054	78.3672	4.98646	3.99918	7.61984	5.64015	0.605182	1.42178	16.9134	3.66011	50.5376	0.0455946
Set823	12.0515	21.1867	19.1713	9.57301	6.13217	11.973	17.1402	20.8993	0.754526	4.81367	6.1165	11.7232	0.965979	34.511	4.83787	0.299537	8.99574	13.3822	4.18293	233.276	34.8989	5.74129	16.0821	0.219676	4.9844	0.534869	1.15965	12.1301	1.49848	0.0420605	125.643	65.0725	867.086	16.2399	2.01807	1.51983	18.9128	2.60815	58.2071	2.95501	5.51173	5.00687	8.93797	0.476426	1.53204	17.1496	3.9416	16.6333	0.0593596
Set824	14.0936	6.18424	16.9879	9.66028		20.4738	7.94552	17.8486	0.426646	3.83356	5.20905	6.72593	0.90052	36.9902	5.31963	0.40054	8.99574	6.44489	7.83388	54.0992	29.0624	7.68975	23.7607	0.261423	4.46457	0.757445	5.29998	27.7542	1.04052	0.0276695	36.815	47.0254	185.454	4.40604	2.9885	3.96053	30.6617	3.89054	70.8187	5.0283	3.99918	8.43289	18.1591	0.595925	0.408836	27.6486	3.56044	19.3092	0.0555652
Set825	22.5236	19.0664	16.8583	21.9321		13.4861	6.55025	21.0987	0.684706	4.12558	1.28505	14.9023	0.996449	18.3846	5.81069	0.437051	4.95932	5.57505	4.69084	442.665	63.0147	7.79008	25.3064	0.234954	5.01358	0.814465	4.66134	15.0232	1.49452	0.0431549	114.634	52.6701	285.474	6.34579	4.07114	4.84183	16.396	2.67336	77.02	2.25833	5.56552	6.2168	6.09212	0.606062	0.408836	13.8407	3.94658	28.7101	0.0514184
Set826	22.5236	24.061	17.7676	13.0664		12.493	8.39377	17.0256	0.683415	4.9698	5.20063	17.459	1.16537	61.6178	5.73015	0.398109	8.30996	8.86946	3.59438	57.4984	51.1975	5.74129	25.9263	0.343061	5.61405	0.650039	4.00741	15.0673	1.36128	0.0437201	26.0755	46.4796	273.43	11.9627	3.50998	4.84871	53.7484	3.97131	62.4548	3.16442	4.25969	8.22831	6.47966	0.64488	0.533242	17.1882	3.72689	32.4293	0.0547607
Set827	27.5275	18.8152	17.391	10.4036		17.6148	12.9091	15.6525	0.805352	1.47578	6.1165	7.63173	1.09506	18.3846	4.83787	0.475992	6.3852	6.01386	7.93551	195.183	50.3627	12.0427	32.1604	0.184851	3.14522	1.15155	3.05555	10.7516	1.57872	0.0190038	32.9524	55.3177	781.872	17.4966	4.19571	5.8972	52.1567	3.60549	59.5099	1.90972	3.91445	9.1503	6.07758	0.366131	0.817671	16.0948	3.9416	63.4201	0.0685221
Set828	35.7485	5.15833	16.1559	10.4036		16.6718	18.3204	17.1663	0.722356	2.57383	4.65522	17.8005	1.17233	42.6372	4.94754	0.252852	12.3064	5.44925	5.74672	192.996	41.0989	10.1722	20.9104	0.22114	4.58634	0.836523	2.36951	19.4608	0.956715	0.0372697	36.815	59.007	170.408	8.98974	3.15283	5.10606	28.1568	3.7422	95.1628	2.95501	3.98445	5.66375	5.56884	0.556138	1.20088	33.9115	3.66011	58.4128	0.0586317
Set829	30.0017	20.2226	28.8333	16.5345	10.918	23.165	20.5622	19.4736	0.896093	1.72503	1.33964	14.7971	1.46636	18.3846	4.93923	0.456169	8.99574	6.97891	3.65956	57.4984	46.7752	7.34866	6.75478	0.18313	5.35531	0.498081	2.84662	12.1592	1.86764	0.0250706	151.084	42.7351	344.306	11.4316	3.84608	6.1245	20.7266	2.61903	47.4708	1.48484	5.60423	6.90163	18.8268	0.556138	0.657648	12.8374	3.68967	16.6333	0.0553845
Set830	32.2069	15.5039	18.361	11.5736	5.52317	21.0639	14.5174	24.7368	0.549093	4.04572	3.2446	15.1346	1.09506	53.9158	3.77574	0.304738	9.69566	2.89257	6.25692	204.83	41.3618	5.43267	22.3359	0.256646	4.21753	0.748717	3.94673	10.3192	1.28637	0.0433572	31.2826	51.0198	750.557	5.947	2.15546	4.35407	48.1872	3.00353	53.8092	1.47184	3.9382	8.80124	17.5316		0.992183	27.8282	4.48994	52.4455	0.0540627
Set831	14.0936	23.9639	20.4307	16.4102		21.9528	8.39377	21.0987	0.454819	1.47578	0.681451	15.6688	1.46809	97.5547	5.15573	0.604687	6.3852	5.82052	5.50563	88.8457	32.7984	5.74129	26.8158	0.251533	5.88925	0.744379	3.94673	9.25117	0.956715	0.0315276	31.2826	51.3348	334.942	4.33711	2.88808	6.98425	29.979	3.26773	58.2886	5.30754	5.48452	5.70355	10.2562		1.75558	13.8407	3.43385	35.3776	0.0547607
Set832	27.2739	15.4299	26.1235	13.8779		17.6662	14.1068	17.0256	0.691859	1.69535	3.66583	11.2313	1.04253	44.5093	5.70139	0.62528	9.69566	2.59002	3.21321	69.5251	47.8274	6.54307	22.397	0.322765	2.54183	0.92433	2.80603	6.05542	0.907552	0.0256699	26.4571	42.7351	422.918	12.2508	2.26865	5.89242	24.6273	3.91419	83.8541	1.85699	5.92876	5.89816	6.53812		1.20088	19.804	3.99482	78.356	0.0558137
Set833	34.002	11.1303	22.0299	10.0156	4.9481	18.4737	16.1912	24.9307	0.699234	4.48249	3.25202	19.9086	1.35034	50.1812	5.83408	0.52096	4.53215	9.26544	3.59438	173.982	48.0106	8.71285	20.0859	0.24824	5.13596	0.698009	3.05417	11.0621	1.60294	0.0232997	117.111	50.5631	380.901	17.4247	2.44313	4.65891	17.4046	3.78201	67.9672	1.13518	4.36548	6.3007	6.53812	0.565167	0.408836	25.9857	2.67815	59.2287	0.0509826
Set834	29.8674	16.2655	22.6865	8.99503		16.4185	6.66674	31.625	0.766276	2.52602	3.06224	6.72593	1.36897	92.9564	5.78118	0.511695	11.3046	9.92769	4.4219	57.4984	53.0647	3.7463	20.0095	0.16769	6.60585	0.684396	3.14025	13.404	0.775581	0.0344235	30.901	48.8554	314.028	10.5103	3.00064	4.28248	16.0986	3.14045	73.0051	2.35211	5.60423	8.97289	16.8561	0.436587	0.408836	22.2216	4.99258	38.5825	0.0637771
Set835	38.0883	13.4	20.8254	12.9108	5.52317	26.4595	17.1402	19.6306	0.534777	1.68222	4.26441	16.8066	1.49295	12.2564	5.25778	0.459431	7.52097	4.97232	4.18293	442.368	50.3795	10.2892	20.7492	0.278707	6.75812	1.22394	2.60365	5.41812	1.00072	0.0221227	26.4571	56.5393	370.021	15.9033	3.44087	5.5712	22.0245	2.397	63.9079	3.04305	4.7452	5.72395	9.05626	0.605182	0.970438	15.2537	3.56044	32.4293	0.049205
Set836	31.5838	6.88856	17.4699	12.8724	10.6924	16.4185	10.2373	21.0987	0.520461	2.68305	3.05422	11.7232	1.29401	115.582	3.77574	0.641753	5.52275	6.07094	2.76687	57.6912	43.5072	9.1667	19.9806	0.284755	4.76234	0.746926	4.48387	11.127	0.848963	0.0341458	50.4915	47.053	282.046	13.4746	0.465205	4.19555	18.8004	2.60815	60.6935	4.46588	4.03676	7.10266	4.88659	0.43375	1.39271	33.2866	3.52576	59.2287	0.0534435
Set837	23.1538	11.8362	26.2922	15.942	10.918	16.5476	5.52748	24.8774	0.520461	3.03682	0.4543	14.763	0.996449	38.5761	5.37679	0.611531	10.3052	6.97891	3.1395	173.982	51.6534	6.32316	16.0821	0.205825	5.39177	0.826821	4.61378	20.6382	1.36128	0.0250706	90.8665	59.6206	380.901	8.10002	3.70794	3.52815	25.6604	2.64075	136.334	4.60069	4.5202	6.00402	6.53812		0.970438	15.143	3.77763	16.6333	0.0627407
Set838	13.4634	16.6197	20.4307	9.28566	9.05823	16.6718	18.3111	29.241	0.730982	3.42117	4.27972	26.7156	1.12438	18.3846	4.24061	0.632213	7.18311	3.18112	6.59101	489.219	42.9204	5.44255	26.3393	0.246619	6.17612	0.905198	4.18257	7.17762	1.63679	0.0276695	90.4849	60.5143	293.204	16.1695	3.79002	4.09283	17.1971	2.62991	166.638	1.19446	5.49123	6.2012	22.4884	0.595925	0.408836	26.5268	2.99781	42.3445	0.0589463
Set839	21.548	18.7404	21.7895	7.94314	9.50832	22.4068	9.34488	21.1314	0.927279	1.39209	2.35927	14.3552	0.966361	61.1357	4.10691	0.561357	8.08943	6.44489	8.85648	171.795	35.9234	7.30762	19.1624	0.208484	4.68194	0.786221	2.80603	13.7819	1.49165	0.0492909	297.512	44.4462	422.918	8.9683	2.59588	4.35407	22.33	2.72223	53.7439	2.13436	3.91445	4.52963	7.37763		0.65959	16.0663	3.94658	14.7579	0.0417102
Set840	39.8572	15.9154	28.4241	9.84463	13.1611	16.1134	16.4928	17.9892	0.549093	5.91599	6.5043	9.77628	1.0062	43.1184	5.43431	0.676658	8.54063	3.42659	8.15761	442.665	41.3618	5.67513	15.7227	0.204182	5.44083	0.560779	3.18239	16.0127	1.56803	0.0351795	50.4915	41.6428	408.084	12.7429	3.13718	1.47395	25.6604	2.53533	68.2913	2.42854	4.34908	8.86802	8.27018	0.475546	1.32948	15.7752	3.31248	34.1808	0.0778848
Set841	11.4212	19.7663	19.1713	7.64186	13.1611	16.8269	14.9717	14.1517	0.695505	3.38447	0.4543	14.3552	1.04253	37.7894	6.7855	0.532283	10.1951	6.0953	5.63419	64.721	59.0198	4.7438	16.9584	0.180346	5.83287	0.592454	3.61837	13.3946	1.68177	0.048155	122.162	48.2897	796.684	9.80706	1.32242	1.7959	18.9128	4.02394	142.673	3.13109	3.99918	7.44762	5.649	0.544044	1.99379	16.0663	3.9238	30.2284	0.0682636
Set842	12.0515	15.9154	18.361	10.4036	19.4307	19.4737	13.2971	24.8774	0.648598	1.47578	2.1158	10.5296	0.765571	24.5128	3.86353	0.473742	8.65285	3.18112	5.63419	231.089	32.7984	7.11904	16.432	0.277622	3.83304	0.605806	3.32693	13.0317	1.69692	0.0443296	47.9301	50.5631	744.779	13.6731	3.1957	4.41918	23.8382	3.84619	71.4299	2.8253	4.62019	4.54145	4.88659	0.476426	0.657648	16.4375	3.81891	57.2669	0.0612758
Set843	35.02	5.61149	17.6649	19.7947		16.4185	12.5429	18.1299	0.778537	5.65982	1.75426	19.4378	1.19023	34.0547	4.98846	0.333838	12.3961	17.1368	3.52067	315.533	48.5701	8.4213	34.1651	0.135705	4.58634	0.605806	2.64546	9.62941	0.684136	0.0334542	152.152	54.5044	191.232	12.7429	4.15412	1.7959	32.7869	4.53856	58.2071	1.85699	5.09966	4.93098	6.30785	0.445844	1.43076	32.2833	3.26207	67.4492	0.0558137
Set844	27.2739	12.1562	14.5044	15.8059		22.9963	19.6338	17.1663	0.980235	4.15929	5.10232	23.7706	1.26915	34.0547	5.72265	0.642277	10.4153	9.85897	4.4219	69.5251	43.5072	7.86977	7.68462	0.184751	4.76234	0.698009	2.60432	12.195	1.52216	0.0433572	116.729	52.6977	429.185	5.947	3.73363	1.58153	41.6452	3.78201	59.5099	2.35211	3.42015	6.3007	8.93797	0.556138	1.53204	19.9756	4.57593	14.7579	0.0561883
Set845	30.3403	15.4299	26.2922	11.5736		14.9686	10.1248	19.6306	0.722356	1.4214	4.13504	16.6425	1.23708	37.3257	4.40548	0.640061	8.81668	8.93445	5.50563	64.721	35.9234	10.916	27.8467	0.22114	5.61405	1.04377	4.98034	7.17762	1.36185	0.0223507	47.0917	56.7852	1114.07	12.2508	1.91661	1.97836	32.2916	3.89054	75.0663	5.38593	5.80275	8.78001	6.07758	0.546002	1.08561	15.2537	3.68967	19.3092	0.049828
Set846	29.356	17.6188	16.1559	9.6645		21.4978	12.1395	18.6507	0.722356	2.42034	3.67791	15.4988	0.987577	12.2564	5.74361	0.474652	13.2182	6.87151	3.1395	186.009	30.435	7.78599	17.8883	0.21952	4.63848	0.601912	3.61906	10.2079	1.11119	0.0356435	103.159	53.6921	285.474	11.8518	2.34038	6.1398	24.8348	2.49925	71.7204	3.12071	4.77941	6.22965	8.93797		0.910345	34.8599	4.40396	26.6702	0.047023
Set847	23.1467	6.43539	19.1713	14.7018	13.1611	17.4695	10.1248	31.2779	0.830024	3.02412	1.75426	16.6425	1.12834	58.7885	5.1706	0.574836	7.18311	5.9061	3.418	191.593	55.9926	6.32316	26.8265	0.203097	4.90843	0.601912	2.24544	9.62941	0.642616	0.0250706	34.7636	50.9847	750.557	11.8518	2.74807	1.56518	26.3431	4.02394	67.6431	1.47184	4.0471	6.3007	5.95638		1.30528	15.2537	4.2352	38.5825	0.0561883
Set848	28.1578	5.61149	20.8254	9.47049	3.64827	21.9528	15.5069	28.024	0.964083	2.68305	3.67791	16.6425	1.09953	40.8045	5.7017	1.05396	9.77967	7.09968	2.51676	57.6912	22.8512	6.32316	31.7244	0.234954	6.42234	0.641793	3.52149	15.9177	1.52324	0.0384564	43.1047	47.4999	261.222	14.5373	2.94861	5.58094	52.2347	2.6803	67.6431	6.36673	4.85401	8.78001	7.41456	0.495768	1.67489	13.8407	2.67815	23.2616	0.0637771
Set849	25.2763	6.63741	26.2922	17.4149	0.722208	16.6718	8.5861	30.2151	0.702149	1.47578	0.4543	11.7728	1.16607	36.9902	6.87666	0.333838	10.1951	12.6672	5.34975	68.3487	70.3388	9.636	20.3305	0.233796	5.61405	0.748717	2.36951	12.8874	1.66059	0.0256699	99.1252	39.4382	913.354	8.98974	3.49045	4.50601	29.2963	2.97605	72.3316	2.81581	4.0471	8.95492	6.9901	0.743986	0.817671	17.5593	3.87186	36.3816	0.0525861
Set850	29.0061	15.681	14.6531	7.83586	10.918	22.3314	6.55025	31.2159	0.699234	2.02291	2.17039	13.308	1.03182	50.926	5.37679	0.390365	6.3852	5.42917	8.0511	54.0992	36.6463	7.30762	23.2251	0.242805	5.88925	0.748717	3.68229	14.8426	1.28637	0.0333138	40.2148	34.4854	219.785	8.98974	3.57092	3.91518	30.6617	2.68321	81.6975	1.90972	5.51173	8.75005	7.73804		1.06148	17.732	3.52576	49.0043	0.0560083
Set851	23.5901	14.2268	26.2922	9.28566		20.5467	11.1884	13.1882	0.644952	3.02412	4.11615	15.4397	0.821661	31.237	5.47429	0.333838	10.2241	3.12404	2.51676	242.923	36.6463	10.0102	7.68462	0.198564	5.27162	1.26038	3.52149	7.49542	1.49848	0.0302683	26.0755	42.9534	219.785	6.74459	2.94861	3.67172	16.0986	2.40788	59.1088	4.36002	5.51173	9.47695	4.21889	0.495768	0.408836	25.2323	3.23794	14.4878	0.0544799
Set852	26.4061	24.0119	19.1713	14.7018	10.1173	20.4738	12.0994	29.0831	0.866089	4.08588	2.83509	8.63263	0.821661	24.5128	5.43431	0.523771	12.3961	6.97891	4.4219	241.711	31.4145	7.79008	17.7758	0.267935	3.74984	0.887362	3.05555	14.5727	1.41683	0.0409713	91.192	51.6358	761.17	8.83146	3.5187	1.53618	42.8194	2.6978	59.1088	2.35211	4.90097	4.20118	16.9705	0.366131	0.910345	16.0663	4.36179	25.4624	0.0525861
Set853	11.5555	15.7469	20.3983	12.181		21.7576	5.80187	16.7419	0.664071	4.84461	7.97966	16.9885	1.09953	49.5556	4.40548	0.418511	5.86564	8.28839	2.61943	212.495	32.7984	7.6487	21.3768	0.27266	4.85337	1.05227	4.09549	6.05542	1.27601	0.0298441	45.0403	49.9201	164.631	15.3807	1.60664	2.01107	18.5929	2.72223	130.061	1.19446	5.70884	6.2012	9.05626	0.694803	0.533242	15.7752	3.91474	40.6224	0.0560712
Set854	32.83	24.1302	19.1713	16.0752	19.4307	15.2246	8.4943	19.4736	0.549093	3.72627	3.94048	10.867	1.0062	31.237	5.32462	0.632745	7.18311	5.51797	7.07062	215.68	49.7739	9.27495	7.10464	0.268722	4.52178	0.555666	2.84662	16.684	0.573028	0.0384649	41.6405	55.3177	1110.65	6.34579	2.93157	4.65891	18.5929	2.6978	76.7919	1.19446	5.53423	6.98717	15.7271	0.43375	0.408836	18.5095	3.65104	27.5024	0.0411772
Set855	23.7244	6.63741	16.8583	9.32766		20.4738	7.52227	25.4868	0.870549	3.02412	2.35927	22.5596	1.13809	40.1829	5.16216	0.471883	7.76464	3.67206	5.81058	192.805	44.0613	6.70854	17.7758	0.270488	5.08721	0.667218	4.25802	11.3872	0.735787	0.0300667	98.3336	51.2306	729.188	8.83146	3.06895	3.94133	29.2963	2.80298	89.17	4.89841	4.47562	9.47695	8.83581	0.833607	1.20088	21.8759	4.24246	46.1398	0.040175
Set856	14.7239	4.90718	31.9462	10.4639		16.4185	13.6232	18.1299	0.573616	3.34652	5.12938	14.0857	1.29945	64.8957	3.86353	0.299537	11.2195	7.77923	4.58817	57.6912	53.5843	5.90239	6.1748	0.2383	5.90622	0.592454	1.75238	11.0621	1.14233	0.0261571	88.8486	50.4809	1136.36	13.6731	2.80856	4.37415	18.8004	3.35212	47.4708	4.71858	5.80275	9.69905	6.53812		1.09067	24.1561	3.04488	23.2616	0.0514703
Set857	27.9078	17.629	24.5387	9.6645	3.88901	10.5537	8.31171	28.024	0.691859	2.69113	6.79195	10.623	1.23708	46.9327	5.02702	0.504773	8.99574	6.3164	2.59049	67.1452	39.11	5.55327	32.3501	0.19416	4.68194	0.572844	5.59047	11.0621	1.87405	0.0366606	40.2148	50.5631	1571.43	6.08485	2.2298	4.50601	38.7418	2.51014	60.1211	4.70465	3.18193	8.288	8.93797	0.446723	0.765373	15.7752	4.92448	60.718	0.0490604
Set858	11.4212	5.15833	16.1559	10.4296		12.2921	23.0161	25.484	0.573616	3.07731	6.1165	13.5244	0.925439	31.237	5.16216	0.437498	9.66959	8.03325	5.81168	203.655	39.11	11.5404	23.2251	0.233796	5.39177	0.748717	1.75238	11.7873	1.65273	0.0455359	31.2826	60.8573	170.408	7.2103	0.724562	1.7959	17.4046	2.62991	54.4203	2.51951	5.00084	6.3007	7.90977	0.463452	0.408836	43.8292	3.72689	13.5502	0.0451827
Set859	30.797	15.4299	16.6935	7.27689		16.8105	14.443	24.9307	0.684706	3.78026	1.75426	14.3552	1.04522	43.1184	5.48905	0.470226	4.95932	5.57505	6.76225	69.5251	33.5151	8.92938	19.5059	0.264189	5.45943	0.741429	4.32439	9.82062	1.00248	0.0487082	85.3675	52.1065	1024.75	8.89938	2.92984	6.28215	30.6617	4.23061	50.4425	4.68094	4.47562	5.08277	7.6024	0.543165	1.32948	24.5272	4.70005	20.517	0.0451827
Set860	29.9462	16.352	19.8687	11.5736		20.3039	14.633	28.024	0.500131	5.18423	4.38005	5.82012	1.13414	12.2564	5.48677	0.467075	6.3852	5.51797	2.69315	315.545	58.1347	7.7209	25.9263	0.292933	3.56067	0.729599	1.71862	6.4274	1.01108	0.0204778	141.48	43.2959	750.557	14.3528	2.26865	1.53618	41.6452	2.82817	53.1715	1.52245	3.18193	6.67065	9.28778		1.49632	32.2846	3.02192	66.0952	0.0659306
Set861	11.5555	12.1562	23.8846	11.4016		12.6016	12.1395	34.0896	0.573616	3.20466	4.21698	11.4043	1.19983	18.3846	5.73287	0.561357	8.30996	11.3493	5.30037	262.531	35.4979	6.90724	17.8883	0.208484	4.21312	1.20459	2.28766	9.33546	1.53829	0.0225787	105.21	55.3177	370.021	14.8044	3.15283	3.52815	45.5643	2.62991	67.356	1.4422	5.49123	4.45373	8.21714	0.415482	1.05943	35.3216	5.16313	55.4105	0.0539401
Set862	24.2204	12.8621	17.6636	10.4036		21.9528	4.83917	17.9892	0.647986	3.68992	0.681451	19.1675	1.18799	18.3846	5.32462	0.337353	10.6939	11.5094	2.84904	71.9051	43.4623	4.97501	26.466	0.235173	4.26029	0.86973	3.94673	9.31342	0.846251	0.0351795	32.9524	73.1841	744.779	18.8479	2.0274	5.9043	30.6617	3.93843	156.9	2.60694	5.01596	6.78614	5.64015	0.475546	0.408836	39.6533	4.57593	20.517	0.0452454
Set863	27.6618	21.1867	25.7173	14.7018	17.571	24.2355	3.97431	31.4423	0.638401	1.47578	1.98141	14.7594	0.991282	18.3846	5.49307	0.560299	11.4057	2.6471	5.38254	45.6645	51.2625	6.32316	21.4672	0.225644	4.5838	0.909085	2.80603	9.25117	0.956715	0.0364326	117.077	39.4658	1048.39	8.83146	2.82478	4.95442	20.7266	3.31604	140.694	1.90972	5.43837	6.83629	19.509	0.366131	0.657648	13.8407	3.9238	62.1243	0.0560083
Set864	25.7723	13.1132	22.0623	7.94314		11.3152	15.3891	29.6364	0.927004	4.83932	4.3016	15.6411	0.90052	31.237	5.13624	0.588314	9.14408	5.57505	8.22663	191.593	37.3073	9.47711	24.7264	0.208484	5.01358	0.570338	3.94673	12.9094	1.13641	0.0372605	99.1731	50.5631	191.232	7.2103	4.64566	1.88713	16.0986	3.28542	65.9989	1.74922	4.5202	8.44421	11.1335	0.634571	0.408836	32.5543	4.62274	16.6333	0.0506038
Set865	14.2279	19.2809	20.8254	8.96021		24.3853	14.2633	20.808	0.549093	4.16899	4.27972	16.8947	1.47205	28.3829	5.44932	0.324024	10.1951	8.35711	2.77531	59.8784	44.0613	8.34873	15.1427	0.242805	6.07367	0.588844	2.3702	8.30321	1.54821	0.0385853	97.9219	51.5456	247.715	11.9209	2.9885	6.18515	23.5288	2.67336	72.3939	1.19446	4.69034	4.67843	4.21889	0.436587	0.817671	18.5626	3.72689	59.361	0.0490604
Set866	40.0767	7.34172	14.5044	7.94314		18.4737	11.1884	13.1882	0.722356	4.32074	4.17074	14.9023	1.0062	47.25	5.73015	0.588314	8.26193	10.3158	4.4219	195.185	41.3618	7.79008	6.1748	0.284755	3.21069	1.07414	3.78678	23.8624	1.69692	0.0419688	39.242	51.0198	178.138	11.8518	3.94834	5.92816	31.2076	3.4333	46.8984	2.17808	4.04419	6.75783	11.5744	0.694803	0.765373	25.5493	4.45965	21.4547	0.0558137
Set867	21.1046	6.88856	36.7004	10.0156	10.6924	19.2797	5.80187	23.7093	0.573616	3.2949	1.33964	16.2568	1.13414	50.1812	4.40275	0.390897	5.93981	5.57505	3.03683	77.9955	40.4155	7.34661	27.2004	0.335327	2.6073	0.601912	2.4026	14.0351	1.26938	0.0274557	82.504	39.4382	247.715	15.5128	3.75932	3.67172	31.2076	3.60896	50.4425	3.05213	5.00084	5.10641	9.50824	0.43375	1.30528	26.2769	3.95066	36.4284	0.0509826
Set868	25.0275	16.6776	14.3601	10.0319	17.571	24.0132	21.8256	24.9334	0.955983	2.76867	3.94048	7.63173	1.18799	34.0547	5.24502	0.597476	6.35698	5.9061	2.76687	203.655	29.0624	5.55327	16.9584	0.172095	5.08721	1.18098	2.72838	6.4274	1.53116	0.0300667	91.192	52.0581	666.928	15.169	2.44715	7.17873	43.9326	2.67336	57.9645	2.35211	4.04419	7.07724	8.57756	0.635622	0.817671	21.8759	2.99781	58.4128	0.0455946
Set869	22.2766	16.7728	17.7676	13.8779		20.102	16.6219	19.6306	1.03308	5.52881	4.65522	16.6227	1.09506	54.7025	5.39897	0.475992	8.54063	6.07094	4.4219	69.5251	41.7993	7.11904	20.9393	0.234979	4.93377	0.721977	1.12588	11.8123	1.87215	0.0433572	50.4915	54.6848	380.901	4.96876	2.78657	4.84183	35.1058	3.78847	78.3672	2.00748	4.47562	6.90163	6.07758		1.72238	14.1319	3.32539	38.5825	0.0505955
Set870	33.3789	13.1488	16.136	7.09675	8.44923	23.2566	12.8078	18.9203	0.738186	4.08588	6.18395	7.63173	1.47205	44.5093	5.10313	0.324024	8.1636	7.09968	5.42347	59.8784	35.4979	5.32677	22.397	0.205825	5.35531	0.684396	3.05555	30.3696	0.917907	0.0350087	229.047	51.4765	273.43	7.2103	2.1466	6.61705	30.6617	3.01442	66.4207	1.9007	3.92795	6.22965	8.60554	0.546002	1.4504	12.8374	3.68967	45.9691	0.0471859
Set871	20.4815	12.1562	17.6636	7.64186	4.70736	16.6718	14.443	32.4061	0.927279	2.12222	4.26423	12.1371	1.23708	35.8814	4.26157	0.351423	9.69566	7.22438	7.22234	212.495	50.3729	10.3665	20.3593	0.294582	4.58634	0.605806	4.99022	7.49542	1.26566	0.0223507	47.9301	39.4658	805.882	9.80706	3.04684	5.59315	20.7266	3.39892	133.605	2.95501	4.98342	6.90163	7.6024	0.476426	1.10781	17.1496	4.57593	34.1808	0.0561883
Set872	29.9499	14.7339	22.0299	9.28566	3.88901	11.973	8.39377	24.574	0.549093	3.35724	2.37795	14.0857	1.29945	28.3829	6.17446	0.685523	9.66959	5.51797	3.67655	304.683	41.6274	7.4232	22.3359	0.208484	5.67352	0.909085	3.72321	10.9522	1.53046	0.0352114	30.901	55.0919	156.901	6.74459	0.465205	4.78361	17.4945	2.53186	59.1088	1.55209	5.0897	5.00687	14.4557	0.574821	0.533242	12.4663	3.62692	20.517	0.049738
Set873	22.8511	11.8362	20.5662	9.98496	7.75119	15.7523	13.6888	17.1663	0.549093	4.04572	0.4543	14.763	1.03739	36.9902	5.40169	0.607564	10.2241	9.12365	7.80827	254.061	47.8274	8.0539	23.2251	0.233796	3.48027	1.17223	1.75238	13.0028	0.549444	0.0351795	94.471	34.4854	258.596	14.9361	3.75854	5.47336	25.652	2.67336	61.0176	2.95501	5.15479	7.27173	9.05626	0.614518	0.408836	27.3523	3.32539	38.5825	0.0554752
Set874	29.8674	6.88856	28.9403	10.0156	17.571	16.775	12.9922	21.0987	0.813257	1.39209	0.4543	16.2568	1.12834	62.395	4.40275	0.414255	6.3852	7.77923	3.65956	65.9331	31.4145	5.60371	19.9806	0.24761	5.2096	0.909085	2.84981	8.50721	1.3038	0.0351795	31.2826	42.5243	819.389	9.80706	0.465205	5.10606	22.33	2.67683	78.3672	1.82947	6.13607	5.10641	7.44207	0.46629	0.857058	18.1383	3.55262	65.4404	0.0410864
Set875	23.1467	4.90718	17.7676	16.2625		14.4106	6.66674	13.1882	0.685774	2.51585	0.4543	15.9139	1.77895	43.4539	3.94301	0.574526	10.6939	5.42917	5.86981	213.707	38.9984	8.59408	20.3593	0.233796	2.54183	0.605806	3.05555	8.87919	0.641972	0.0384649	30.901	58.5289	940.395	6.41472	2.90881	5.36759	44.478	2.45404	77.6936	1.47184	5.43837	5.58031	18.5722		1.53485	17.732	4.05525	66.1902	0.0549422
Set876	36.8207	19.6872	21.7895	17.928		24.7439	7.94552	33.1195	0.860352	5.94591	4.3016	21.8871	1.17614	31.237	5.20496	0.39464	10.5001	5.9061	5.42347	330.191	41.1101	7.78148	20.0095	0.371839	5.471	0.572844	3.05417	11.0694	1.26558	0.0303303	36.815	47.7154	156.901	7.2103	3.5896	4.0522	23.5288	2.67336	47.4708	2.95501	6.54667	6.86535	7.6024	0.463452	0.970438	15.6189	3.85561	57.8427	0.0561883
Set877	29.316	16.1665	17.7676	16.8995		20.6831	6.39234	25.4868	0.638401	2.38363	4.26441	15.9055	1.19983	56.931	4.94754	0.46094	10.7701	4.97232	2.9312		44.9862	8.87702	20.3593	0.245989	6.35595	0.685189	3.61099	17.8528	1.69258	0.0254469	40.2148	54.546	273.43	14.5611	2.41394	1.53618	49.0754	2.6978	164.447	2.60694	4.2374	7.47142	6.84007	0.445185	1.19373	12.4663	3.87186	15.6956	0.0560083
Set878	25.7723	15.5039	26.2922	9.66028		21.4978	15.3252	31.4423	0.793791	3.46398	2.22498	18.336	1.47205	12.2564	5.1065	0.39464	9.74475	9.76097	2.76687	223.035	41.3618	8.74273	33.4694	0.388844	6.67896	0.826821	2.04372	9.33546	0.886045	0.0443296	96.6432	51.5456	729.188	8.98974	3.62754	4.48173	29.4648	2.51014	60.0823	4.36002	2.98262	6.96906	9.36795	0.436587	1.53082	17.1496	3.46664	54.9589	0.0496407
Set879	25.9101	15.4005	19.9983	11.5736		19.7695	8.48934	31.625	0.549093	4.15929	1.75426	17.9295	1.02763	37.3257	4.51206	0.504773	9.36261	3.42659	8.04985	80.3754	54.4486	5.32287	35.3244	0.198564	5.85427	0.92433	3.74136	11.3872	1.01108	0.0250706	99.1731	47.4723	293.204	13.0415	3.6297	7.7478	20.3087	4.53763	53.7439	1.19446	5.72371	4.42588	8.93797	0.535465	0.65959	19.9756	4.52221	45.0314	0.0506038
Set880	11.4212	15.9154	19.7537	9.66028	10.918	10.2702	9.09141	21.0987	0.808891	3.16019	1.28505	8.63263	0.90052	40.8045	5.5602	0.532283	7.02007	7.53376	6.53705	194.479	43.6786	6.43016	27.2004	0.234979	5.76014	0.826821	4.48387	13.7124	1.20038	0.0438434	39.242	53.6921	408.084	5.947	2.88808	4.56285	22.1225	3.55941	44.7418	2.13313	5.01596	6.63443	6.75983	0.445185	0.869158	17.732	3.55262	15.6956	0.0558137
Set881	14.2279	20.673	16.9879	18.9225		25.5872	18.9885	14.1517	0.573616	2.76867	4.38824	15.9139	1.67675	43.1184	5.04189	0.523771	11.3046	6.0953	3.418	54.0992	45.0624	7.54788	26.7436	0.303648	5.44083	0.472389	1.75238	12.195	1.30602	0.0435866	130.868	42.9534	684.499	7.5373	4.51081	1.97836	25.652	2.62991	71.4299	5.56506	5.44325	6.90163	7.73804		0.408836	16.0948	5.26048	42.6624	0.0549422
Set882	13.5976	13.1132	15.9917	7.27689	7.87416	15.9605	8.39377	24.5323	0.685774	3.66892	2.17039	17.9295	1.50086	37.7894	5.19093	0.886752	11.9791	6.39785	2.76687	207.21	65.8136	7.45717	20.7492	0.198564	3.14522	0.450272	3.89318	14.8426	1.14233	0.0302683	43.6918	39.4658	314.028	6.74459	3.02864	5.36759	28.1568	3.34865	53.1715	1.55209	5.12195	7.17727	7.6024	0.415482	0.817671	16.1463	3.56309	36.5853	0.049738
Set883	34.002	14.0296	26.6815	20.7121	16.962	14.6367	18.5412	32.7659	0.813551	3.42842	3.72043	12.0781	0.935192	37.7894	5.1065	0.555678	10.2769	5.96318	8.08006	180.971	30.435	5.44255	6.75478	0.21023	4.58634	0.520358	5.18834	8.50721	1.60316	0.0351795	50.4915	50.4809	170.408	10.8401	3.07539	3.91518	39.9217	2.68321	44.7418	2.51951	4.26136	6.22965	18.0548		0.747223	17.1496	3.94658	40.6224	0.0547607
Set884	30.0842	15.9154	25.9796	10.0156		21.4978	13.5715	21.2899	0.573616	3.93437	6.76036	9.40353	1.37135	33.4292	5.20496	0.437498	8.8449	5.7518	3.65956	56.2863	50.3795	9.41883	29.366	0.233796	6.0182	0.650039	2.16515	8.23832	1.01108	0.0350087	36.7338	54.546	261.222	13.6731	5.32656	2.01107	32.7869	2.53533	76.1183	1.52245	5.16148	6.86535	11.1335	0.476426	0.973743	18.5095	2.28917	39.7469	0.049738
Set885	29.4503	5.15833	22.5421	7.09675	3.88901	20.4738	14.6057	27.6105	0.722356	1.72466	2.58501	16.0576	1.29945	91.5165	4.98444	0.703608	13.2182	8.33544	6.66474	239.847	45.3914	4.09816	21.8924	0.264189	6.7497	0.745979	1.81054	18.5181	1.86333	0.0443296	94.3476	52.4802	282.046	14.4217	3.15283	5.36759	33.1188	4.07486	53.8092	2.25833	6.1634	9.47695	14.8869		1.09484	25.2323	4.57593	52.867	0.0543759
Set886	27.3139	16.1342	16.1559	17.4149	7.87416	16.1413	16.3223	25.9691	0.955983	4.14334	5.12053	13.1783	1.38776	33.4292	4.83787	0.588314	6.3852	6.01386	8.00924	55.3113	51.2737	6.73109	20.9625	0.1313	4.3428	0.684396	4.71389	13.9702	1.52352	0.041205	41.6405	51.4875	395.736	4.33711	2.90445	5.46288	25.652	3.03961	67.6431	2.45818	4.0471	6.90163	6.07758		0.65959	29.0861	3.57215	62.4776	0.047023
Set887	27.6618	13.1488	16.1559	9.47049	5.52317	19.7074	5.89367	24.6455	0.629864	2.68305	2.6051	11.4354	0.977824	63.81	4.10691	0.677091	10.7525	6.0953	4.84673	242.034	41.1101	5.41439	21.027	0.283621	5.33438	0.472389	2.80603	33.9031	1.13641	0.0250706	47.9301	60.0969	164.631	11.4859	3.21138	1.47395	40.653	4.23061	95.1628	2.13436	4.98342	7.42359	7.635	0.476426	0.970438	28.7949	3.63598	35.3776	0.0643319
Set888	21.548	4.90718	19.8687	11.7372	12.4018	23.2566	6.55025	23.7093	0.549093	3.4697	4.38824	16.7875	2.25845	128.465	4.83787	0.685523	8.49902	5.44925	3.52067	171.795	50.3795	8.81957	18.7056	0.252114	4.55258	0.92433	2.04372	14.013	0.845608	0.0251246	39.6236	39.4382	247.715	7.5373	3.99429	4.39006	21.024	2.6551	67.6431	1.90972	5.12788	5.97406	7.73804		0.747223	16.0948	3.81891	16.6333	0.0588563
Set889	39.8572	17.9957	19.1713	10.4036	7.75119	20.7054	8.4943	26.1736	0.773305	2.73356	4.80512	10.9935	1.03182	12.2564	3.77574	0.519207	8.30996	9.0422	7.14862	65.9331	53.985	8.71018	16.432	0.270488	6.63292	1.15737	5.17095	8.9921	1.5934	0.0507425	127.817	46.5072	387.169	11.8518	0.983918	1.97836	29.2573	3.55941	65.382	4.78329	4.47562	7.47142	5.95638		1.38399	16.9134	3.22649	66.6165	0.0514703
Set890	23.7769	13.5145	25.1534	11.7691	7.75119	12.2921	20.7595	15.6525	0.711886	3.53492	2.42127	9.58343	1.04522	39.5574	5.19693	0.583236	4.53215	4.97232	7.10673	57.4984	51.4838	8.04857	22.3359	0.292933	5.54542	1.05345	4.0084	19.4608	1.73136	0.0251246	50.4915	59.243	247.715	10.4207	3.53388	4.37371	33.1188	4.07393	53.1715	2.07473	4.09932	8.58981	11.1335	0.51564	0.871629	25.0466	3.9416	14.4878	0.0545631
Set891	13.4634	13.1488	14.5044	7.09675		17.7693	18.175	31.2159	0.426646	2.06572	3.67791	11.4354	1.17614	47.25	5.15172	0.46094	10.7525	5.82052	3.65956	254.061	59.0198	6.51072	23.2658	0.294582	3.17335	1.01138	4.18651	8.30321	1.3861	0.0301914	41.6405	54.9442	779.11	4.40604	3.5627	5.9385	31.9942	3.03819	66.0555	5.20358	3.99918	7.47142	8.93797		0.910345	15.6189	4.52221	40.9547	0.0544799
Set892	20.4815	19.1967	26.1235	10.9776	15.3278	27.3537	3.97431	24.6455	0.500131	2.02291	4.45849	15.568	0.977824	24.5128	4.93923	0.478658	6.32876	10.0466	3.65956	380.608	46.7559	5.08091	23.2251	0.256066	6.17612	0.650039	2.80603	5.41812	0.956715	0.0350087	132.519	48.2764	366.067	10.4207	3.91099	6.40903	23.8382	3.36174	60.0823	2.42854	5.48798	7.30369	9.50824	0.614518	1.06148	32.2846	3.9707	38.5825	0.0515157
Set893	13.4634	7.34172	15.9917	10.3062	5.28244	18.324	8.5861	23.9139	0.909981	4.83865	0.4543	10.867	1.21846	34.0547	5.62147	0.478658	9.69566	11.3493	9.71078	203.618	45.5628	7.79008	7.10464	0.261423	4.55846	0.521728	2.4026	13.0028	1.92039	0.0440125	133.811	51.822	370.021	6.01593	3.82799	4.65891	29.3854	3.55941	58.2886	4.42567	4.86144	7.17462	6.31679		0.613253	25.7082	3.46664	54.7429	0.0592689
Set894	23.7244	5.61149	16.9879	12.3587		24.0382	10.2373	17.0256	0.732324	5.39133	3.19001	14.186	1.12252	47.25	4.77195	0.52096	14.2625	6.20865	3.67655	191.593	45.3212	6.11278	20.3593	0.239383	5.83287	0.888046	4.18257	8.24188	1.55729	0.0345415	96.6432	52.6701	198.962	7.2103	2.81744	4.48173	22.0245	2.70126	67.9672	1.4422	4.26136	9.61248	8.27018	0.43375	1.53204	14.7719	3.66011	42.1874	0.0617043
Set895	20.4815	20.0259	21.7895	11.6559	3.64827	24.7982	18.769	16.2027	0.970634	3.66892	4.34492	11.0385	1.11068	12.2564	4.40548	0.766453	10.7525	3.42659	2.9312	76.7833	45.5628	5.76614	21.8924	0.27266	5.90622	1.14004	4.06465	10.2079	1.5934	0.0251246	39.5891	46.6508	185.454	7.5373	3.5187	6.76509	31.2076	2.62991	71.7204	2.60694	5.05771	7.44762	19.7525		0.533242	14.1319	3.46664	13.5502	0.0570454
Set896	22.8511	6.43539	21.7895	7.4642		20.2538	9.09141	22.1316	0.706175	3.33194	2.37795	10.4198	1.23708	37.3257	5.13624	0.459431	5.86564	8.35711	6.53705		50.3795	6.6623	14.7928	0.242805	5.63077	0.672122	2.27921	7.49542	0.917907	0.0385853	343.256	51.4765	450.1	11.9209	3.15283	5.16378	21.024	2.72223	98.2374	5.21645	5.51173	5.93675	7.14736	0.366131	1.38399	39.8888	3.56044	46.2968	0.0637771
Set897	29.4503	5.15833	21.224	12.5074		19.9184	15.4507	17.8486	0.407912	2.05222	3.67791	5.82012	1.62985	35.8814	5.37679	0.46671	9.41987	8.54631	6.63809	182.417	34.8989	7.05457	31.7244	0.282598	4.76234	0.534869	3.05555	8.30321	1.68363	0.0519606	39.242	60.5143	402.003	16.1695	2.23821	6.1398	29.2963	3.28542	68.2913	1.13518	5.51173	7.86829	16.0937	0.446723	1.53865	21.8759	3.9238	50.3806	0.0461029
Set898	25.7723	4.90718	29.1	15.8059	3.64827	21.4978	18.7062	30.5744	0.695505	3.72913	5.63385	11.7728	1.29945	54.7025	5.13624	0.33901	10.7252	5.96318	4.08027	76.7833	56.2491	8.86555	21.027	0.230555	5.38257	0.857934	4.0563	6.05542	1.96613	0.0343883	56.2712	34.4578	761.17	12.3974	3.5187	5.82057	17.4046	3.55941	77.02	1.74922	4.25969	6.72672	11.1335	0.525776	0.657648	27.3523	3.86468	45.0314	0.0411772
Set899	33.7169	18.8152	21.7895	8.99503		24.675	15.8272	33.1195	0.863257	2.69113	4.97985	11.4354	1.81007	38.5761	5.9063	0.532283	11.3046	7.47668	5.59208	56.2863	41.5365	7.86587	17.3083	0.294582	4.21753	0.641793	2.64546	10.0014	1.28637	0.0256699	40.2148	47.4723	910.446	8.98974	3.36801	6.18515	30.6617	2.43308	64.8096	1.09757	5.12788	9.10191	8.93797	0.632785	1.93322	18.5095	2.92735	56.905	0.0570454
Set900	33.2734	7.34172	16.1559	10.4036		18.4468	9.34488	33.1249	0.983459	3.70194	4.27972	15.6718	2.1731	53.1166	5.88752	0.504669	8.29015	8.54631	2.9312	69.5251	24.235	4.96166	17.3083	0.251533	3.56067	0.826821	2.84981	8.24188	1.54653	0.0487082	100.876	50.9847	191.232	6.74459	3.62591	5.9043	50.9111	4.46923	60.0823	1.85699	5.5048	6.93139	4.74217	0.476426	0.817671	31.2813	5.37845	42.6624	0.0659472
Set901	36.8207	13.1488	21.7895	11.5736		20.2974	8.67791	31.2159	0.664071	2.57383	4.38005	14.0857	0.991282	38.5761	5.56625	0.366624	10.6893	2.59002	3.65956	257.24	39.0097	6.70854	19.156	0.24824	3.80898	0.818381	4.18257	13.0028	1.5273	0.0416672	36.3522	52.1065	408.084	13.0415	3.13718	1.51983	24.46	2.67336	68.2913	1.48484	6.3335	5.61965	6.30785	0.73473	0.910345	15.7752	3.23794	35.2206	0.0536225
Set902	23.7337	16.6776	17.7676	19.2426	3.64827	21.4978	14.633	16.2027	0.647986	2.24995	0.4543	14.9023	0.966361	12.2564	5.13624	0.58129	9.87412	2.59002	2.67265	192.996	35.4979	9.0275	20.3305	0.230555	5.9569	0.605806	4.0084	8.9921	1.64939	0.0288346	22.5944	49.7092	306.389	4.33711	3.54202	4.61356	42.3732	3.91766	62.653	1.78974	5.00198	7.08452	4.21889	0.446723	1.17486	19.5128	5.69468	59.9932	0.0372176
Set903	24.9489	16.352	24.0733	10.4036	3.64827	22.0128	7.52227	21.1314	0.738186	2.76867	0.908601	17.2964	0.831414	56.3064	5.78118	0.561357	8.99574	10.3158	4.18293	186.009	41.0989	7.6092	19.9806	0.230555	3.91064	0.951674	3.69922	10.2079	0.734501	0.0194548	135.862	42.7351	170.408	10.4207	3.58646	1.56518	49.3122	2.67683	68.2913	1.90972	3.60056	8.5079	11.1335	0.446723	0.408836	21.8759	3.94658	57.2669	0.0617043
Set904	13.7319	13.5145	17.6649	9.82726	16.3869	20.4738	13.7501	32.4061	0.571852	2.57383	0.4543	20.5636	1.10928	45.8796	4.28035	0.324024	9.69566	3.67206	7.04595	360.269	51.1862	7.64018	23.2251	0.234954	4.58634	0.924149	1.60619	9.3099	1.00072	0.0425707	178.777	49.7092	198.962	14.7516	3.75932	1.88713	48.1872	2.6803	47.4708	1.78974	4.47562	6.67065	5.64015	0.395834	1.53204	17.1496	6.17979	68.4874	0.047023
Set905	38.0883	5.15833	20.4307	7.64186		22.6786	17.1402	18.6507	0.934291	4.15929	4.38824	16.9217	1.29945	31.237	5.58896	0.475992	12.2438	5.04103	2.59049	192.805	45.31	7.15828	20.3993	0.198692	4.21753	0.92433	3.61837	11.8123	0.774937	0.0194548	22.976	43.2959	450.1	13.6731	2.0274	5.10606	33.1188	3.79824	147.071	1.19446	4.99222	6.90163	8.27018	0.565167	1.32948	14.1319	2.99781	40.6224	0.0555652
Set906	23.0999	19.7391	21.7895	9.66028		23.165	7.52227	16.2027	0.888347	1.35465	5.7007	19.4724	1.21846	44.7043	5.12137	0.40054	8.01221	12.6672	2.61943	65.9331	31.4145	8.05017	31.2657	0.230555	3.74984	0.605005	4.0084	6.05542	1.64201	0.0257553	202.327	44.4462	380.901	7.46837	4.50951	5.38395	24.6273	2.68321	67.6431	5.70784	4.5202	6.90163	6.17228	0.731892	0.889779	15.2537	2.52931	23.2616	0.0543759
Set907	38.9993	14.2268	21.7895	12.4005	13.1611	20.4536	7.24789	25.6247	0.469135	2.68305	2.6396	14.186	1.32924	28.3829	5.16216	0.674895	9.28628	5.61837	9.19824	88.8457	57.7954	5.36525	17.8883	0.261596	6.58047	0.783674	2.4026	6.4274	1.41619	0.0440125	32.9524	50.4809	285.474	14.9361	2.90445	5.08845	23.9446	3.34865	54.7445	1.13518	4.47562	5.10306	8.93797	0.546881	1.41044	16.0948	3.94658	50.3806	0.0549422
Set908	25.7758	15.4005	23.4025	11.6559	8.44923	20.2538	12.9922	18.6507	0.799235	3.73031	4.79927	14.9023	1.17233	12.2564	5.36436	0.477056	10.7525	2.6471	4.18293	269.267	43.6786	10.8238	18.1256	0.250522	3.41479	0.650039	3.32693	7.2326	0.775581	0.0463085	93.674	47.9614	402.003	11.8518	2.1466	4.35407	27.4742	2.53186	53.8092	1.16482	4.73679	6.67065	5.11686	0.632785	1.19373	30.2079	3.56309	14.4878	0.0514184
Set909	29.4903	20.4823	19.2965	9.47049	8.44923	11.299	12.1395	23.9139	0.722356	5.23871	3.05422	15.239	1.0062	61.1357	4.83787	0.477056	7.18311	9.65357	3.418	367.217	61.212	7.7209	26.3393	0.340525	5.44083	1.33264	3.68229	14.5202	0.613465	0.0402038	49.9815	60.3175	750.557	12.2233	1.62589	4.13026	32.2916	4.05297	83.712	1.12721	4.45567	5.80082	8.15828		1.12191	16.0948	3.02192	55.6972	0.0451827
Set910	29.9462	6.88856	22.23	10.537	8.44923	10.0073	8.67791	17.8486	0.898913	4.08588	2.22498	7.63173	1.35034	31.237	5.61547	0.57723	8.30996	5.51797	3.65956	76.7833	46.7608	6.32316	25.8966	0.233796	4.58634	0.826821	3.74136	10.755	1.57973	0.0353325	162.743	48.8554	632.597	14.996	0.465205	4.67043	18.9128	2.80298	103.537	1.74922	5.12195	7.47142	8.57756	0.536745	1.65522	14.1319	3.66011	23.2616	0.0615337
Set911	14.2279	21.4759	19.1669	7.83586		12.6016	16.5561	17.2952	0.549093	3.62748	5.21587	7.63173	0.966361	64.8957	4.40275	0.475992	5.52275	7.96897	7.1889	195.183	41.1101	6.6623	22.2978	0.208484	5.90622	0.685189	2.16515	11.0621	0.775581	0.0384649	49.9815	60.0969	285.474	8.98974	3.58646	5.859	21.024	3.26023	66.4207	2.95501	4.88541	6.22965	5.649	0.463452	1.8611	19.5128	2.68721	13.5502	0.0547607
Set912	25.9101	5.93309	14.2158	14.3864	7.75119	22.0942	13.8198	21.0987	0.751058	3.72627	4.68564	10.623	0.887503	36.9902	5.01508	0.299537	10.6851		5.42347	192.996	41.6274	7.07204	20.9104	0.22114	4.3428	0.81369	2.36951	8.50721	1.53893	0.0385803	117.111	52.4802	366.067	19.3086	4.11953	4.41478	27.5717	3.14045	59.7824	1.09757	5.16148	6.27701	6.53812		1.30528	28.7949	4.52221	23.2616	0.0504982
Set913	14.0936	17.1308	18.4906	9.47297	3.88901	23.2566	19.7711	25.268	0.850156	5.23871	4.37958	9.40353	1.1356	12.2564	5.56625	0.473742	7.18311	9.12365	7.37507	186.009	41.7993	10.7319	17.012	0.215272	3.48027	0.414803	3.91621	12.7667	0.956715	0.0346515	95.7254	51.6358	219.785	17.702	3.56156	1.7959	20.7266	3.31048	67.9672	1.78974	5.26249	6.3007	5.40988	0.64488	0.910345	14.7719	3.81891	32.4293	0.0515157
Set914	23.0999	17.6188	19.9983	7.4642	12.4018	15.8662	15.7553	23.9139	0.684706	4.32074	4.3016	14.3552	1.09506	34.0547	5.92188	0.465196	8.30996	10.8263	5.30037	216.087	59.8475	8.7726	31.7244	0.242805	6.07367	0.680845	3.05555	11.7873	1.84251	0.0318549	26.4571	58.8207	258.596	7.28949	2.9885	4.84871	24.7574	3.18749	64.8096	2.95501	4.99367	6.38366	7.14736	0.415482	1.30528	18.5626	3.23794	20.517	0.055378
Set915	22.5236	7.34172	26.357	7.09675	5.52317	19.3746	12.9711	21.0987	0.827511	2.76103	1.98141	8.63263	1.02763	37.7894	5.57899	0.314381	8.8449	7.09968	2.69315	255.053	34.114	6.32316	29.4419	0.233796	4.04632	0.826821	3.05417	5.41812	0.734501	0.0351795	132.519	49.7092	355.187	11.8157	2.04556	4.41918	61.813	2.67336	142.266	4.7849	5.72371	7.44762	8.57756	0.415482	0.747223	19.9756	3.17411	42.6624	0.0543636
Set916	30.8773	15.5039	15.1859	17.6591		23.5902	12.9091	24.7368	0.750348	2.81753	2.83509	12.3101	1.14745	31.237	5.20496	0.503012	4.95932	3.12404	3.67655	186.009	40.4155	8.27673	7.10464	0.233796	4.57671	0.605806	2.80603	8.23832	0.735787	0.0326854	86.3666	48.2764	928.188	10.5103	2.01807	3.96053	33.3901	4.02394	73.3292	1.9007	6.02117	8.78001	8.27018	0.436587	0.408836	15.143	4.52221	54.9589	0.0593596
Set917	30.9312	19.1967	16.1559	13.9332	19.4307	22.9963	13.4069	31.1032	0.730982	4.15929	1.28505	20.5364	1.32924	36.9902	5.40169	0.500557	9.41987	6.3164	2.9312	66.1615	37.7261	8.05017	20.9625	0.270488	4.46457	0.896968	5.22961	10.7516	1.62494	0.0327239	88.8486	47.4999	355.187	7.2103	2.88808	4.65407	19.0079	4.33352	58.2071	2.73556	5.26249	6.63443	11.1335	0.512803	0.970438	16.1463	4.57593	34.1808	0.0354399
Set918	32.83	13.0613	21.0678	13.9332	5.28244	19.2797	20.7764	14.1517	0.781246	3.07731	4.26423	15.4397	1.62985	50.2177	4.94754	0.746407	6.35698	5.51797	8.71212	55.3113	30.435	6.57562	15.1427	0.22114	5.25398	0.975284	2.4026	9.62941	1.63883	0.0379065	30.901	47.053	395.736	14.9361	2.92912	2.01107	19.2102	4.23061	65.9989	2.42854	5.35474	9.86591	11.5744	0.445844	0.747223	14.4007	4.05314	34.1808	0.0643689
Set919	23.1467	6.43539	28.3286	21.0113	16.3869	16.7	18.4122	21.1314	0.426646	3.66362	0.681451	7.63173	1.14115	55.853	5.17347	0.46671	11.3046	5.44925	5.21091	57.6912	49.7739	4.39203	22.6477	0.19416	5.48468	0.650039	1.68647	5.41812	0.4805	0.0384579	31.2826	42.7075	779.11	5.85848	1.32242	7.03366	55.4243	3.18749	59.5099	2.51951	4.7452	5.08277	4.21889	0.543165	1.53204	18.1383	4.29328	24.4693	0.0416129
Set920	29.9462	14.7339	16.8378	9.28566	0.722208	18.4737	8.67791	24.6611	1.09197	4.83609	4.37958	20.759	1.21846	29.7532	5.13624	0.632703	8.46547	9.26544	8.83675	68.3131	42.9204	3.7463	15.1427	0.180346	4.21753	0.605806	3.05555	11.8123	1.81719	0.0565236	125.766	42.4967	282.046	6.74459	2.80017	5.859	34.609	3.28195	65.382	1.09757	4.92492	6.90163	8.21714	0.556138	0.408836	35.3216	4.40396	58.4128	0.0664135
Set921	29.316	20.673	20.5662	9.28566	5.52317	23.0511	13.7961	32.7655	0.699234	3.66892	5.14975	11.0385	2.2301	12.2564	5.59607	0.528027	9.7896	5.04103	6.12789	215.68	58.1347	6.73109	20.9104	0.297285	6.06188	0.748717	2.25682	36.1985	0.735144	0.045656	43.1047	48.2764	293.204	15.291	3.5187	4.98086	39.4245	4.0313	52.5991	4.01814	5.60423	8.55017	6.47966		0.408836	19.5128	3.52576	58.0988	0.0543759
Set922	30.8362	12.8101	20.5662	12.5527	10.6924	14.0306	8.4943	25.268	1.02643	3.555	1.75426	19.247	1.47611	39.5574	3.99224	0.677091	10.2007	7.47668	2.59049	292.849	45.3914	6.90724	23.5749	0.294582	3.77675	0.748717	3.05417	16.8122	1.5934	0.0300667	32.9524	39.4658	370.021	8.98974	0.465205	1.97836	50.3607	3.94074	99.4105	1.90972	3.18193	7.47142	7.50777	0.73473	1.71384	16.6222	3.30727	42.6624	0.0451827
Set923	33.9534	13.5145	14.6531	8.8998		17.5895	8.5861	32.9391	0.796453	5.09748	3.2854	17.0932	1.09348	37.7894	5.10313	0.475992	13.1005	13.2221	2.77531	203.618	60.3128	8.36242	29.4419	0.199778	5.88327	0.748717	2.16515	11.127	1.10411	0.0318524	39.242	42.5243	170.408	9.53103	3.02448	4.50601	19.2102	2.55629	59.5099	2.95501	3.9382	6.63443	11.5744	0.574821	0.657648	39.9135	4.78355	25.4624	0.0372176
Set924	23.0999	24.2204	19.7785	14.3864		16.4185	8.4943	20.808	0.544206	2.63374	1.56679	9.41198	0.831414	60.134	3.99224	0.576117	6.46532	7.22438	3.418	71.9051	30.435	4.97501	18.2325	0.294582	4.58634	1.42014	3.08956	11.7652	1.85303	0.030152	30.901	56.3062	300.612	6.08485	3.64917	5.91699	43.9326	2.2881	59.1088	2.73556	3.20588	6.40177	17.9068		0.734133	13.8407	4.46309	50.212	0.0560083
Set925	23.7337	7.34172	26.5496	8.8998		16.4185	15.3271	21.1314	0.977652	3.6976	0.4543	15.9139	0.987577	59.5877	5.23967	0.474867	5.93981	3.18112	8.00924	398.243	45.0624	8.23268	30.1834	0.267101	2.6073	0.716314	3.71912	8.87919	1.84295	0.0384649	36.7338	52.4802	314.119	7.2103	3.69494	6.0804	22.8462	2.40788	99.1727	4.35841	4.26136	5.70355	6.30785		1.41899	13.8407	3.9707	56.905	0.0756938
Set926	23.281	12.8605	16.1559	14.7018	12.5521	16.6718	3.97431	23.9789	0.473554	4.16899	4.83369	11.4043	1.04367	82.3085	3.95788	0.414255	7.56582	6.15238	3.65956	80.3754	36.6575	3.7463	28.8619	0.30239	2.87688	0.787185	3.68229	6.05542	1.37681	0.0321815	133.811	54.7568	1272.54	6.41472	3.84608	1.4286	18.9128	4.61146	78.3672	2.04509	4.04419	5.13859	6.09212	0.446723	0.408836	12.8374	4.28538	27.5024	0.052938
Set927	23.7244	22.1385	16.8583	11.6907	10.1173	22.9371	8.21991	21.1151	0.684706	3.43627	4.27972	17.1249	1.29945	24.5128	5.62147	0.523771	10.1502	5.7518	4.33882	413.449	41.5365	8.90817	16.0821	0.230555	3.07975	0.605806	4.48387	12.873	0.4805	0.0385828	30.901	51.4765	191.232	14.8044	2.52845	6.3178	51.8725	3.7748	140.694	3.13109	5.07362	6.67065	14.8161		0.910345	16.6222	4.40396	26.6702	0.0434678
Set928	31.5075	13.5145	20.8254	7.57569	5.28244	16.9112	5.89367	17.8486	0.750448	1.35465	4.75873	11.7728	0.987577	37.7894	3.99224	0.473742	12.2827	6.20865	2.51676	69.5251	53.6258	6.7211	23.2277	0.247613	3.48027	0.378016	3.79478	15.0673	1.5934	0.041076	94.471	47.5046	729.188	6.97745	3.84608	4.09283	22.5487	4.17729	67.356	2.35211	5.80275	5.86479	18.7907	0.614518	1.57553	29.0861	3.94658	20.517	0.047023
Set929	29.356	13.1132	15.9917	12.0233	4.9481	17.7693	19.2987	22.383	0.980235	3.3752	5.21033	14.9023	0.775324	58.3013	5.1065	0.475992	9.3145	6.01386	5.74644	67.1452	49.1317	3.04278	20.0095	0.230555	2.95728	0.53355	1.71862	20.6382	1.49062	0.0397293	104.358	50.9847	408.084	14.202	2.08657	1.7959	24.6273	2.67336	70.8187	1.52245	3.99918	7.30369	4.88659	0.556138	1.18574	24.5272	4.57593	24.4693	0.0434678
Set930	23.7244	15.2527	36.9849	12.181		18.234	13.5715	17.1663	0.870549	5.22704	1.28505	11.7232	1.19983	37.7894	5.86656	0.600431	7.69047	6.01386	2.77531	47.8517	58.1347	5.74129	23.2251	0.273089	4.04632	0.677261	1.48476	5.41812	1.4702	0.0487626	43.6918	50.9847	1251.44	11.073	3.66512	4.46538	24.8348	3.55941	54.4203	3.47701	5.51173	8.55968	17.3326	0.593088	0.408836	14.7719	4.52221	36.5853	0.055378
Set931	39.4815	16.9144	31.3097	9.29284	5.89144	18.4737	19.9014	28.024	0.636425	3.66892	0.4543	18.336	1.16607	38.5761	4.9961	0.674031	7.02007	5.7518	6.76225	242.034	60.2168	8.90014	22.6858	0.284002	3.21069	0.857433	2.84981	11.0621	1.57632	0.039183	127.468	42.9534	279.207	21.2818	3.28372	4.83235	26.3431	2.397	156.959	4.82918	4.54589	5.53193	17.7404	0.605182	0.857058	19.9756	4.05525	60.718	0.0552137
Set932	39.4815	12.8101	35.1324	10.7946		24.2162	16.4885	21.0987	0.549093	3.85732	6.18395	11.9443	0.966361	51.5515	4.95409	0.605115	6.3852	6.15238	2.9312	76.7833	32.7984	6.32316	16.9584	0.135705	4.59804	0.759339	2.84981	8.30321	1.26938	0.0282674	26.4571	47.4999	874.784	6.97745	3.58026	3.52815	25.652	3.39892	75.2166	2.04509	4.36548	5.93675	4.88659		0.747223	36.7365	2.80473	66.0952	0.0354399
Set933	25.5235	11.7842	18.4694	20.5668	3.64827	20.3888	7.61408	21.1314	0.573616	3.7917	2.22498	15.9055	0.925439	12.2564	4.24061	0.595819	6.75594	6.20865	2.9312	59.8784	38.9984	7.78599	16.9584	0.296658	5.35679	0.609534	3.05417	23.8624	0.735787	0.0433572	87.564	43.2959	314.028	8.98974	1.68483	4.30872	24.46	3.00353	44.7418	4.0877	4.02314	11.4099	15.426	0.445844	1.32948	16.9134	2.91829	51.5078	0.040175
Set934	25.7723	23.7019	21.8736	17.029	7.75119	20.4738	16.8806	32.4061	0.786256	3.72913	3.97437	15.306	0.765571	18.3846	4.98444	0.677091	4.56037	8.93445	6.63919	66.1615	42.9204	4.96166	20.0095	0.232176	4.5838	0.560779	3.85129	10.7516	1.68244	0.0385803	47.0917	51.7915	676.769	6.01593	3.5896	6.33668	18.5929	2.51014	57.9645	1.9007	4.90097	9.47695	17.4548		0.657648	35.3216	3.94658	26.6702	0.0559251
Set935	27.9078	19.6872	15.3301	10.0156	10.6924	17.2218	14.443	21.1314	0.703441	2.54516	2.35927	16.2568	1.49295	56.0729	3.94301	0.477056	12.2438	5.96318	3.1395	57.4984	50.3795	10.3743	23.2658	0.264189	4.48382	0.684396	4.0084	14.5202	0.613465	0.045656	125.123	58.5289	282.046	8.98974	3.76598	4.14661	21.024	3.8444	64.4802	1.9007	5.63981	6.3007	17.0507		2.02031	15.2537	4.24246	35.2206	0.0583233
Set936	30.3403	23.8435	18.9727	8.99503		15.8662	18.175	24.5777	0.863257	1.35465	1.75426	14.9795	2.1769	61.724	4.77195	0.788434	5.93981	5.57505	4.4219	183.158	32.7984	7.11904	23.2277	0.233796	5.35531	0.684396	3.84727	7.2326	1.63779	0.0302683	145.277	60.9474	761.17	10.4207	2.65263	6.65925	32.2916	3.82343	50.4425	3.4265	4.04419	4.93098	16.2503	0.79391	0.747223	12.4663	3.04488	40.9547	0.0536225
Set937	22.6578	7.34172	37.2195	8.99503		19.7502	13.1456	17.8486	0.426646	4.84461	0.908601	15.9139	1.11068	34.0547	3.77574	0.530545	9.69566	5.53692	5.22666	195.185	41.6274	7.9851	27.2667	0.359521	6.30978	0.472389	3.29258	16.0376	1.67188	0.0433572	50.4915	42.5243	164.631	6.08485	3.5896	6.0804	20.3087	2.51014	53.7439	2.35211	5.46424	8.35337	8.19002	0.535465	0.970438	15.7752	2.99781	59.9932	0.0560083
Set938	38.9276	14.8895	21.1778	15.7292		16.4042	16.1068	19.6306	0.920454	2.76867	0.908601	10.9935	1.36897	50.926	5.13624	0.49524	13.5277	3.67206	4.4219	173.982	46.7608	8.71285	21.817	0.262568	4.82803	0.745979	3.2055	6.4274	1.20439	0.0272327	117.077	55.8636	334.942	21.6793	2.52761	4.03902	30.9731	2.67607	58.2886	1.12721	5.60003	5.10641	10.2562	0.525776	0.408836	27.8282	3.26207	54.9589	0.0443252
Set939	25.9101	15.4299	20.2864	8.92539		23.0799	19.4936	19.0988	0.571852	2.72586	6.83927	11.2313	1.19983	54.487	5.01508	0.398109	10.1951	7.96897	4.69084	255.053	54.3397	7.94582	15.1427	0.21023	4.3428	1.03558	2.16515	10.7516	1.28637	0.0433572	26.0755	42.7075	758.287	6.57865	1.36693	4.65407	17.4046	3.11985	62.4548	2.45818	3.91445	7.44762	6.75983	0.565167	0.408836	15.143	2.92735	42.1874	0.0559251
Set940	22.2766	15.9154	37.455	10.4036		15.5376	8.4943	25.4157	0.549093	4.79185	3.72123	10.0877	1.49295	24.5128	4.40275	0.561357	12.3064	6.62275	3.59438	213.707	45.8706	6.68844	25.3064	0.198692	5.33001	0.67467	3.16262	12.1209	1.45504	0.045656	87.1825	47.5046	247.715	12.7429	3.19862	1.51983	55.793	2.51014	67.6431	2.81581	4.03809	5.10641	15.426		1.30528	34.4887	5.2437	46.7138	0.0547607
Set941	33.9534	7.34172	17.5353	9.66028	9.05823	17.9291	19.9824	28.024	0.856707	3.89006	0.4543	16.3456	1.21846	40.8045	3.95788	0.532283	8.30996	5.57505	4.84673	183.158	40.4155	5.7336	18.7056	0.2383	4.58634	0.748717	3.6534	12.7667	0.815374	0.0433572	117.111	39.4382	282.046	4.40604	2.43796	3.94133	16.396	3.7748	77.02	1.19446	4.47175	5.27939	16.8601	0.606062	1.05943	12.4663	3.17411	65.1201	0.0434678
Set942	30.4977	5.15833	19.2965	10.2495		16.4185	10.2373	15.6362	0.636425	2.22276	4.16763	20.0264	1.46809	50.926	5.24165	0.473742	9.69566	17.9703	2.76687	292.849	56.5024	5.90239	17.3083	0.233796	3.56067	0.975284	5.43082	13.3946	1.21127	0.0236236	53.3813	39.4658	185.454	14.9845	3.99359	4.67043	22.8462	2.42961	78.3672	2.95501	5.07362	5.32357	6.09212		0.747223	21.8759	3.31633	42.6624	0.0411772
Set943	23.1467	20.2226	25.7173	10.0319		23.3139	12.1395	21.1314	0.658228	4.65646	5.27433	7.63173	1.03182	12.2564	4.53746	0.471351	8.6891	5.42917	2.9312	213.707	41.1101	7.66756	19.156	0.262568	5.44083	0.640424	4.48387	9.33546	1.94942	0.041553	91.192	64.5627	282.046	6.08485	4.08803	3.67172	24.7574	3.96828	63.9079	1.90972	3.18193	5.98588	15.9139		0.65959	28.5987	3.02192	61.3742	0.0549422
Set944	13.7319	5.15833	23.8846	10.0156		23.0381	14.9717	20.6947	0.776926	3.02412	0.908601	11.8748	0.775324	28.3829	6.2954	0.597476	8.6891	7.11698	3.65956	88.8457	36.635	11.5511	22.397	0.388844	4.52178	0.741429	4.22166	13.0028	1.36249	0.0303515	101.224	46.4796	893.094	12.0486	2.78657	3.96053	25.652	3.72048	60.1211	3.05213	4.0471	7.47142	5.56884		1.17816	17.732	4.57593	27.5024	0.0506038
Set945	32.83	6.88856	21.7895	22.5426	16.962	18.7571	12.0994	17.4359	0.637494	4.44981	4.26423	5.2709	1.29796	31.237	3.77574	0.545995	7.97687	11.2167	4.4219	277.737	34.8989	6.84419	6.75478	0.299115	5.2096	0.745979	3.36636	11.127	1.05424	0.0385803	22.5944	43.2683	178.138	17.4618	3.07679	6.9082	42.5806	2.87263	73.0051	1.82734	4.08371	7.30369	7.44207		1.4504	17.1496	3.57215	57.2669	0.0451827
Set946	13.7319	16.352	13.683	10.4036	7.75119	21.4978	7.24789	30.2151	0.9241	3.49689	3.05422	14.186	1.29945	54.602	3.86353	0.43241	8.01221	7.77923	7.42115	182.417	36.6463	7.11904	34.194	0.259275	5.88882	0.92433	4.91894	12.873	1.52275	0.0303515	95.7254	50.5631	370.021	11.8245	3.31156	6.04608	18.5929	4.11907	51.0149	2.51951	5.55405	6.22965	5.11686	0.52547	1.07358	22.2216	4.19742	25.4071	0.0534435
Set947	23.1538	15.2527	30.8685	11.5736		20.8354	12.1395	23.077	0.635725	4.15929	1.56679	18.336	1.29401	33.4292	6.0195	0.523771	8.01221	6.07094	6.76225	269.267	55.3386	9.46785	18.1256	0.219676	3.49519	0.450272	2.28766	13.0317	1.732	0.0301914	82.8855	41.6704	156.901	15.291	2.90445	2.01107	26.3431	2.45404	150.697	1.16482	4.0471	6.40177	6.83999		0.408836	26.2356	3.99482	32.4293	0.0608602
Set948	36.8207	15.7469	16.8583	15.7292		17.5727	13.7501	17.4359	0.636425	1.47578	1.75426	16.9885	1.09506	55.853	5.42506	0.474867	4.53215	3.42659	2.67265	69.5251	50.2696	5.74129	18.5824	0.230768	5.33001	0.729599	1.75238	10.755	1.64516	0.0326854	86.3666	44.4462	253.492	12.7429	0.724562	1.97836	25.652	3.36174	115.109	2.73726	5.57577	5.13859	16.945	0.544044	1.30528	21.8759	3.81891	16.6333	0.0558137
Set949	30.797	18.7404	35.0842	10.4036	5.89144	18.9581	14.4787	30.709	0.863257	5.40152	7.16561	14.7971	0.910272	43.1184	5.00343	0.606797	8.81668	5.42917	4.04073	55.3113	45.3914	5.75305	15.1427	0.261423	4.97842	0.685189	2.25682	12.0224	1.37681	0.0339228	87.1825	46.4796	782.085	15.7105	2.95615	6.50993	29.2963	2.66519	71.754	3.04305	5.44325	8.22831	16.5185	0.664274	0.857058	22.9267	3.28562	34.1808	0.0755286
Set950	29.4903	15.4005	19.1713	14.3049	0.722208	11.4472	10.2373	15.6362	0.860352	3.13381	3.05422	13.5244	1.29796	37.7894	5.20496	0.433047	11.3046	5.51797	2.76687	80.3754	34.8989	7.7209	28.9485	0.302564	3.74984	0.786221	3.52618	5.41812	1.36439	0.0425946	134.436	55.0027	292.926	4.96876	2.93157	5.82576	46.2005	2.62991	65.9989	4.35841	4.99222	6.13289	7.6024		0.613253	16.0663	3.43385	46.2968	0.047023
Set951	30.0502	13.8532	20.8254	9.57301	16.3869	9.56057	15.3033	16.7419	0.722356	4.15929	4.26423	16.9885	0.821661	42.6372	5.86486	0.478658	7.48967	8.51018	5.74644	55.3113	36.6575	5.75305	30.2666	0.180346	5.35531	0.786221	2.60365	16.0127	1.28637	0.0251246	338.158	48.2897	264.373	4.40604	3.5896	6.99303	22.0245	2.62991	60.4452	2.07473	4.26136	6.67065	7.07026		0.613253	12.4663	3.52576	42.6624	0.049738
Set952	23.281	20.2226	25.9796	9.29284		18.4737	9.3658	30.5717	0.927004	4.70088	4.26423	20.0264	1.32924	18.3846	5.19693	0.685523	7.18311	8.56726	3.65956	68.3487	42.9204	8.71285	23.2277	0.215272	4.17993	1.03323	3.05417	8.87919	1.57738	0.0385853	47.0917	52.1065	282.046	13.4746	2.93157	1.47395	17.4046	3.89054	50.4425	4.39602	5.26249	5.66375	14.9027	0.544044	0.817671	33.9115	3.30727	27.5024	0.040175
Set953	11.5555	18.3793	20.5662	11.5736	0.722208	9.56057	12.9642	23.077	0.571852	2.73662	4.26441	16.0576	1.26826	31.237	5.53925	0.46671	9.69566	6.01386	5.30037	183.629	43.6024	7.41997	33.4346	0.270488	5.44083	0.748717	1.71862	8.50721	1.47296	0.0296211	56.2712	41.6704	344.306	11.073	2.53536	3.52815	20.5162	2.45404	204.622	2.51951	3.42015	6.84811	5.64015		0.408836	40.5667	5.30958	36.4284	0.0547607
Set954	29.9863	13.5664	20.5662	12.201	19.4307	14.0306	14.9732	31.0806	0.573616	3.66892	0.4543	9.94928	1.23708	29.7532	6.57041	0.532283	7.56582	6.15238	7.66868	68.3487	36.635	9.39104	27.2667	0.275772	3.56067	0.882951	3.05417	13.404	0.735787	0.045737	31.2826	51.3348	895.697	7.2103	2.05719	3.91518	33.3901	2.49925	44.7418	2.8253	4.25969	5.10641	9.28778	0.544044	1.12191	35.3216	3.57215	64.1643	0.0451827
Set955	24.2204	23.9886	16.1559	9.47297		17.4846	8.67791	18.1299	0.573616	3.6606	2.42127	5.82012	1.23708	34.0547	5.02702	0.596715	7.73642	3.12404	2.51676	68.3487	50.3627	7.79008	26.3393	0.284629	5.83287	0.650039	1.75238	10.0014	1.59006	0.031828	32.9524	44.4462	264.373	15.5545	3.99844	1.53618	23.9446	2.6803	66.4207	1.12721	5.55798	8.5857	16.5185		1.20088	17.732	3.72689	67.1515	0.0504982
Set956	23.0999	20.673	24.0408	10.0156		22.7204	8.67791	30.5683	0.778537	2.68305	4.3016	15.9139	1.09348	28.3829	5.43431	0.454927	6.3852	5.9061	6.93035	69.5251	38.9984	8.05017	26.8265	0.284755	6.75812	0.882951	4.64038	10.7516	0.815374	0.0385853	134.107	50.5631	380.901	6.74459	2.80017	5.49862	24.46	4.06764	59.7824	2.42854	3.44244	10.178	5.64015		0.734133	14.1319	2.92735	38.5825	0.0668257
Set957	37.3052	19.689	14.6531	14.7018		16.4015	21.7427	24.6729	0.722356	2.36355	5.48597	13.8536	1.07014	38.5761	6.45774	0.475992	10.7525	2.59002	6.63809	183.629	43.5072	7.29694	21.4672	0.210739	4.3428	0.888046	1.75238	9.94721	1.66885	0.016108	43.6918	47.4723	355.187	4.7359	3.17948	6.40903	23.9446	2.397	83.712	1.90972	5.08	6.67065	7.6024	0.446723	0.910345	19.5128	4.5989	58.0988	0.0372176
Set958	21.1046	19.7391	26.357	11.5736	3.64827	24.675	17.2023	24.6638	0.686319	3.10369	4.28292	16.5843	1.50086	37.7894	5.13624	0.414255	8.26193	6.81443	3.21321	266.887	30.4462	7.7209	22.6858	0.233796	5.88925	1.27443	3.41402	34.0468	1.81646	0.0443296	39.242	53.2701	164.631	16.8302	3.79115	1.152	48.6463	2.2881	60.0823	3.13109	5.49123	6.65554	6.31679	0.43375	1.2245	12.8374	4.40396	64.2327	0.0455946
Set959	30.206	16.2655	21.3074	13.1377	9.50832	20.6831	11.9429	18.9203	0.636425	3.68365	4.11615	15.1346	1.12438	37.7894	5.74361	0.471883	9.66959	9.85897	5.63529		44.0613	11.1007	31.3038	0.39899	5.83287	0.882951	3.94673	9.62941	0.735144	0.0454731	125.123	47.7154	957.868	10.8401	2.13451	5.45845	21.024	2.72223	44.7418	4.49552	4.77941	8.58981	8.19002	0.543165	0.734133	26.9811	3.56044	14.7579	0.0496407
Set960	12.0515	14.0296	18.361	14.3864		11.7101	14.0012	17.8486	0.722356	2.54452	0.908601	17.5127	0.887503	33.4292	5.73287	0.46094	5.52275	2.6471	2.77531	66.1615	52.4632	7.0402	29.3672	0.251533	4.3428	0.675893	3.73119	11.127	1.4796	0.0342409	134.107	42.9809	355.187	6.97745	2.9885	2.01107	46.5706	2.60815	77.6936	1.09757	5.63981	5.32777	5.11686		0.408836	14.7719	3.94658	65.46	0.0417102
Set961	31.4273	13.0613	20.5662	20.1138		22.9371	10.4087	21.1314	0.676963	3.72627	3.30661	11.2313	1.09506	33.4292	5.27041	0.530545	7.73642	5.57505	4.04073	216.087	41.6979	8.4213	20.3593	0.19416	5.77503	0.779562	4.28867	6.4274	1.20038	0.0301914	43.6918	59.6206	987.058	11.073	2.43796	5.92816	41.2161	3.89054	53.7439	4.78329	4.71726	7.44762	6.47966	0.476426	0.408836	19.5128	4.16258	28.7101	0.0558137
Set962	30.797	6.43539	18.4694	7.75583	12.5521	14.0306	18.6487	21.0987	0.699234	4.3733	7.55208	12.1371	1.21215	61.724	5.02702	0.561357	10.1951	6.99974	8.67768	216.087	22.8512	10.7171	20.7492	0.335825	6.35595	0.650039	4.87746	14.844	1.05087	0.0207008	39.6236	51.6082	1399.45	7.2103	2.65401	4.0522	41.2747	4.38015	57.9645	3.82562	4.06038	6.22965	6.07758	0.445185	1.21457	29.115	3.04488	51.5078	0.0653684
Set963	36.323	4.90718	17.391	18.2062		21.7865	10.2373	17.8486	0.766276	3.86287	3.05422	5.82012	0.765571	24.5128	5.00343	0.692067	7.56582	6.15238	2.76687	57.4984	38.9984	5.90239	26.466	0.261423	4.68194	1.15866	1.81054	9.82062	1.8221	0.0296211	22.976	41.6428	903.329	14.5611	1.80902	1.47395	22.8462	2.43308	57.9645	2.00748	5.51173	7.93586	5.95638	0.436587	1.19373	37.2762	4.17527	46.7138	0.0544799
Set964	29.8674	5.15833	17.5206	8.99503		12.6016	22.4829	14.1517	0.469135	4.8435	3.05422	25.2613	1.10928	29.7532	5.13624	0.588314	8.30996	3.42659	6.38117	54.0992	34.114	8.52753	20.9104	0.252114	3.83304	0.684396	2.60365	6.4274	1.48053	0.0350087	30.901	55.0027	219.785	7.28949	3.07539	1.7959	28.1589	2.72223	66.4207	1.09757	5.12195	6.22965	8.19002	0.43375	0.910345	39.5754	3.43385	35.3776	0.0500625
Set965	23.7244	17.1308	16.6935	10.4036	7.87416	27.275	8.4943	14.0111	0.983459	2.69113	5.63804	15.6411	1.09953	36.9902	5.40555	0.558002	7.66225	7.90025	6.25434	212.495	29.0624	5.36525	25.536	0.284755	6.07367	0.748717	1.81123	9.25117	1.44576	0.0443296	53.3813	50.5631	909.204	13.3734	3.28372	4.50601	42.6266	4.00493	48.2859	1.13518	4.80267	5.54826	17.358	0.546002	1.57553	16.6222	3.62692	58.0988	0.0684209
Set966	25.0275	14.404	20.8254	5.74706	0.722208	14.4106	21.7482	24.6638	0.574501	1.4214	5.20063	16.1137	1.09348	37.3257	4.98846	0.413123	6.3852	6.62275	4.04073	186.009	35.9234	9.4105	26.2465	0.250522	3.74984	0.603636	3.05555	8.87919	1.16395	0.0334542	85.3675	47.4723	247.715	7.46837	2.74352	3.94133	27.5717	2.6803	79.4643	1.90972	4.04419	8.01872	6.09212	0.445844	0.734133	29.9777	3.52576	42.6624	0.0617043
Set967	14.0936	17.5425	26.357	18.8306	19.4307	12.2921	4.82984	23.9139	0.573616	4.08588	1.33964	10.5296	1.04367	52.4098	5.8361	0.423897	10.6959	6.33749	7.83388	54.0992	31.4145	8.7726	22.2978	0.204182	2.95728	0.745979	2.52539	9.25117	0.641972	0.0350087	30.901	39.4382	164.631	11.9209	2.50868	6.2645	52.4425	3.31604	61.0176	1.74922	5.60423	5.58031	11.5744	0.544044	0.973743	40.4402	4.49102	50.3	0.0624539
Set968	32.83	5.61149	17.391	20.1038	13.1611	16.775	15.4885	19.4736	0.773305	2.23654	3.72043	5.2709	1.09506	24.5128	5.15172	0.314381	6.35698	6.99974	6.76225	57.4984	59.8475	9.21223	31.1069	0.234954	4.59804	0.715187	1.68647	9.25117	0.774937	0.0385803	90.8665	48.8554	867.086	6.74459	2.80017	1.51983	21.024	2.397	53.7439	2.25833	5.78013	5.10641	4.21889	0.574821	0.408836	16.4375	3.48676	52.867	0.0549422
Set969	25.5235	13.5145	14.5044	7.83586	16.3869	21.648	9.09141	21.2899	0.657497	3.02412	3.94048	17.2964	0.910272	50.926	3.95788	0.398109	9.69566	3.12404	8.59652	57.6912	50.2696	10.3341	20.3593	0.261423	4.10056	1.10697	2.60432	14.4553	0.684136	0.0493294	156.465	47.4999	852.251	4.7359	3.69325	3.4828	49.3122	3.37309	64.4802	1.19446	3.42015	7.2645	7.6024	0.463452	1.57553	15.7752	5.69468	37.3661	0.0504982
Set970	27.8738	13.5664	13.8273	14.0664		12.6016	5.69471	19.49	0.747554	4.25676	5.26539	11.9443	1.16607	50.926	4.28035	0.674031	8.04043	5.44925	4.4219	315.545	41.6979	5.48448	18.1256	0.315005	3.80898	0.699378	3.05555	8.24188	1.30444	0.0300667	153.258	51.0198	273.43	6.08485	4.18694	4.46538	45.9027	3.39892	65.9989	1.74922	5.60682	7.44762	11.5744	0.51564	0.657648	33.9115	2.91829	63.4201	0.0534435
Set971	30.206	15.2527	21.0678	8.99503	9.05823	14.1958	21.1257	23.9789	0.574501	4.04572	4.28978	17.1249	1.14745	40.1829	4.85975	0.531028	9.3458	3.12404	7.30146	337.139	37.3073	8.7726	30.2895	0.265956	4.10056	0.711457	4.48387	10.6901	1.63679	0.0563949	134.107	47.7154	314.028	6.01593	3.69494	5.10606	23.8382	3.03819	152.211	2.07473	3.99918	8.43289	7.8296		0.408836	33.5778	4.05314	25.4624	0.0548515
Set972	11.5555	6.88856	14.5044	9.66028	16.962	14.0306	8.4943	21.1314	0.860352	4.16899	3.72123	15.9139	1.19725	50.926	5.13624	0.333838	9.94538	7.11698	3.03683	57.6912	53.0647	9.60059	6.1748	0.23668	5.08784	0.748717	3.28588	8.24188	1.54948	0.0350087	101.322	42.9534	164.631	6.41472	3.80896	1.99472	35.2917	2.6803	72.6557	2.44015	3.18193	6.62413	5.11686	0.713625	1.29574	15.143	3.68967	46.1398	0.0549422
Set973	30.0502	16.1342	28.4241	17.2191		16.6718	8.39377	15.6525	0.870549	3.35141	4.82582	17.286	2.1769	39.5574	5.67555	0.414255	9.80728	9.26544	2.61943	76.7833	39.0097	9.72237	14.7928	0.263531	4.46457	0.745979	2.96747	23.8984	0.886045	0.0351795	39.5891	43.2683	164.631	8.10002	2.93157	4.46538	21.024	2.97605	47.4708	2.8253	5.49123	7.43449	16.8561	0.595925	0.783996	40.4402	2.92735	36.4284	0.061484
Set974	31.4273	5.93309	20.8254	19.5641		19.8768	6.67337	28.0887	0.699234	4.70088	5.09516	14.763	1.29945	24.5128	5.37679	0.644317	10.1951	5.44925	3.418	211.008	51.2737	3.7463	30.6565	0.210739	5.83287	0.675893	3.73368	9.31342	1.43989	0.0395106	49.9815	42.7351	198.962	6.74459	0.465205	5.9385	33.1188	2.6803	54.7445	1.52245	4.75545	8.688	4.21889		0.408836	15.143	5.07857	66.1902	0.0547607
Set975	24.9489	16.6776	19.8687	12.7331		19.3637	16.4928	22.1316	0.718437	3.10662	2.22498	18.336	1.04522	36.9902	4.83787	0.473742	10.1951	8.54631	7.42837	203.655	45.31	6.6152	29.5185	0.198564	5.84386	0.472389	1.68485	10.0528	1.49008	0.016331	22.5944	48.8554	219.785	14.9357	2.9885	4.98086	42.8194	4.373	54.7445	2.51951	3.98445	7.57754	6.9901		1.53204	34.6996	3.56044	54.3458	0.0455946
Set976	14.7239	11.8362	16.8378	10.0156		19.3528	8.67791	13.4578	0.982369	3.72627	4.94814	13.5244	0.987577	60.3743	3.98822	0.671588	5.86564	5.82052	6.93035	68.3487	56.5024	7.7209	21.4672	0.261423	3.74984	0.711457	3.17309	14.5262	0.956715	0.0225787	43.6918	56.3104	408.084	8.9683	2.15519	1.47395	27.8615	2.397	72.3939	4.85315	5.53343	7.6802	5.56884		0.657648	18.9854	4.36179	50.3806	0.0354399
Set977	21.1046	20.0779	17.391	19.5687		26.0194	12.1395	14.0111	0.773305	4.44798	1.75426	15.897	1.77895	12.2564	4.40548	0.57723	6.32876	6.0953	6.63919	241.711	50.3795	5.48448	6.1748	0.24824	2.54183	0.667218	2.61413	10.1177	1.32366	0.0351795	34.7636	51.0198	761.17	5.85848	3.75777	4.37415	41.6452	2.84914	61.7512	3.12071	4.86144	9.16069	8.21714	0.664274	1.30528	33.9115	3.9822	15.6956	0.058759
Set978	31.6785	12.8605	24.0408	10.4987	8.44923	9.56057	6.55025	18.1299	0.830024	4.16899	4.45849	9.07453	1.19023	58.7885	4.77195	0.443244	10.0555	5.51797	5.63419	257.24	51.2737	8.77897	19.5059	0.233796	4.52178	0.857934	3.52149	10.1177	0.734501	0.0352384	134.436	55.0027	219.785	11.4859	3.07539	4.67043	22.0245	3.71143	229.415	2.16277	5.00084	6.51726	8.93797	0.43375	0.408836	18.1383	4.80884	60.1049	0.0722452
Set979	27.5275	17.9957	20.8254	20.0169	3.88901	24.837	18.6487	21.2899	0.883831	4.13141	0.4543	11.7644	1.30969	36.9902	5.42506	0.685523	7.73642	5.96318	4.25666	69.5251	48.0106	9.24724	22.397	0.314773	3.95506	0.521728	3.50114	13.8186	1.49688	0.0391732	93.2434	47.5046	778.463	11.8518	2.90445	2.01107	29.3854	2.72223	57.3533	4.25606	5.5048	7.35945	23.2052	0.512803	1.5084	15.2537	2.67815	24.4693	0.0816606
Set980	30.0842	6.88856	20.8254	8.99503	19.4307	11.4472	21.0893	23.9139	0.927279	3.7917	0.908601	23.5742	1.09506	40.8045	5.19693	0.62528	4.53215	9.26544	5.08417	201.873	47.6734	7.81744	18.1256	0.284755	4.71785	0.472389	1.75238	9.25117	1.26566	0.0326	99.5331	41.6428	293.204	7.2103	3.193	4.14661	17.1971	2.55629	72.6557	2.8253	5.08	7.10266	6.30785	0.744865	0.408836	19.9756	3.31633	68.4874	0.0505955
Set981	22.6578	11.8362	25.7173	16.2625		20.2538	6.66674	19.6143	0.775634	3.02412	6.0356	9.77628	0.975732	61.1357	5.24165	0.674031	11.9834	6.62275	8.15452	66.1615	46.7559	10.3665	29.7266	0.246619	3.74984	0.716557	4.64038	10.0528	1.68103	0.0250706	84.986	50.166	885.364	12.0486	3.37657	1.58153	24.7574	2.61903	65.9989	2.09552	5.08059	5.89816	7.44207	0.635622	0.408836	16.4375	4.19742	57.8427	0.0504982
Set982	22.2766	18.0822	20.4307	9.29284	0.962944	13.4861	5.89367	18.1299	0.722356	2.68305	4.3016	15.7479	1.19418	29.7532	5.19693	0.523771	10.3076	3.42659	3.21321	64.721	40.2435	6.81165	19.9806	0.30786	4.3428	0.609633	4.33319	12.7667	0.956715	0.0417842	56.2712	58.5289	758.287	10.2421	4.21556	1.7959	53.4088	3.26023	78.3672	4.82918	5.00571	6.45015	6.47966	0.446723	1.30528	22.2216	4.35876	35.2206	0.0455946
Set983	23.1538	19.6872	20.8254	7.57569	6.13217	12.6016	16.1862	20.8993	0.775634	2.68305	0.681451	16.6425	0.925439	29.7532	5.25778	0.390365	9.53123	6.92183	3.29538	68.3487	37.7261	7.7209	25.9263	0.2383	6.07367	1.18812	3.66916	8.50721	1.28637	0.0207278	98.3336	51.6358	273.43	14.5611	2.34038	5.10606	17.702	4.12728	53.7439	1.74922	4.47562	8.86802	11.5744	0.445844	1.41899	17.732	3.32539	37.3661	0.0461029
Set984	23.281	14.8895	28.1087	5.74706	15.3278	19.3746	14.0012	17.2952	0.718437	2.96005	3.25202	16.2568	1.16537	66.3375	3.86353	0.398109	7.74653	5.42917	3.21321	220.655	54.1833	6.32316	21.817	0.180346	4.79136	0.909085	2.81579	13.0317	1.76302	0.0475755	94.3476	52.4802	191.232	7.2103	4.07039	4.46538	20.7266	2.6551	64.8096	2.00748	4.5202	10.3087	8.82599	0.535465	0.408836	27.4837	3.52576	36.4284	0.0713055
Set985	25.142	16.7728	14.5044	6.226		22.1341	16.8806	24.8774	0.765731	4.03362	2.22498	10.9935	1.23708	39.5574	4.94754	0.716131	9.71345	5.7518	5.63529	251.681	36.6575	7.5289	6.52467	0.27266	5.65611	1.03569	3.61099	13.0028	0.735787	0.040757	93.2434	60.0969	1240.56	17.1643	2.01452	4.37415	25.8559	2.53533	73.0051	2.51951	4.5202	6.22965	10.2562	0.556138	1.05943	15.7752	4.46309	26.2761	0.047023
Set986	14.2279	5.93309	16.8378	17.7823		17.1941	8.67791	25.4157	0.863257	6.1461	0.681451	11.0385	1.04522	33.4292	3.94301	0.62528	9.94829	7.47668	4.69084	47.8517	41.7092	7.79008	28.0919	0.318821	6.13108	0.698009	2.64546	9.94721	0.641972	0.0251246	53.3813	42.9809	198.962	11.4859	3.42256	6.33668	26.3431	2.67336	54.7445	2.5204	5.49123	7.47142	8.21714	0.445844	1.08561	19.9756	4.80884	21.4547	0.0613867
Set987	24.453	13.5664	20.8254	7.4642	8.44923	14.5655	5.52748	16.2027	0.705052	3.73477	2.1158	16.3573	1.23708	31.237	5.58383	0.477056	10.7525	6.15238	2.77531	171.795	41.0989	5.60371	18.1256	0.16769	4.57671	0.96705	2.4026	11.7652	1.57872	0.0453523	88.8486	66.9935	178.138	12.7429	2.15519	4.35407	53.0376	3.88369	53.8092	1.87106	4.77941	9.44213	7.41456	0.731892	1.88735	26.9435	3.72689	46.7138	0.0411772
Set988	13.5976	16.2655	25.9796	7.83586	10.918	20.6831	14.7126	21.1151	0.980235	3.66892	2.22498	16.0769	1.23708	52.4098	5.15573	0.477056	10.2769	8.51018	5.63529		47.9712	6.54307	26.3393	0.313908	5.90622	0.498081	4.79418	10.1177	0.573028	0.0417842	142.743	34.4578	395.736	5.947	3.13718	1.58153	46.4979	4.34621	75.0663	2.35211	3.60056	5.86479	14.0922	0.445185	1.53865	26.2769	3.62692	50.212	0.0617043
Set989	13.7319	13.5145	19.1713	13.8779		20.6831	10.9897	24.6729	0.624163	2.02792	0.4543	16.4465	1.09506	66.6367	5.20094	0.739488	8.30996	8.35711	2.9312		46.7752	5.60371	21.4672	0.135705	4.3428	0.745979	3.94673	17.8528	1.84315	0.0302683	30.901	57.5629	286.937	7.2103	2.34593	5.92816	28.1568	2.51014	61.0176	2.5204	4.99021	7.30369	19.1616		1.97862	16.2038	4.57593	76.8175	0.0553845
Set990	28.7549	12.8605	18.4906	15.9299	12.161	20.2538	8.21991	31.2159	0.635725	3.7917	2.17039	12.1371	1.25868	28.3829	5.44384	0.351423	6.74402	3.12404	6.25692	77.9955	55.9926	8.31715	18.2325	0.215272	3.95506	0.748717	4.18257	14.5262	1.73241	0.0384649	107.514	49.7092	307.76	5.85848	3.04684	1.97836	42.3293	2.97605	53.1715	1.19446	3.42015	6.67065	11.1335	0.634571	1.30528	15.143	3.17411	25.4624	0.0362974
Set991	22.6578	22.7924	30.9397	17.6591	0.722208	16.1701	17.5068	21.1314	0.754526	2.23654	2.22498	10.623	1.46465	38.5761	5.10313	0.541816	7.18311	5.9061	6.63809	54.0992	29.0511	4.82957	15.7227	0.303648	4.3428	0.680845	4.66134	11.3872	1.3861	0.0489219	39.242	47.4999	282.046	6.41472	3.49264	1.97836	20.3087	2.67336	53.7439	3.7219	4.91362	6.51726	17.1632	0.574821	0.408836	18.5095	3.85561	29.6478	0.0560083
Set992	43.98	19.9401	15.3301	6.226		20.8354	6.55025	14.0111	0.977652	2.76867	2.37795	7.63173	1.44324	42.6372	5.45871	0.5376	6.74402	3.06696	3.21321	182.417	37.3073	6.43016	22.2978	0.251607	5.25398	0.783674	4.0084	7.49542	1.69692	0.0402038	179.851	50.9847	705.322	6.41472	3.88279	1.97836	52.0765	2.64075	66.4207	1.85699	5.15017	4.93098	7.50777	0.635622	0.657648	25.9857	2.99781	15.6956	0.0593596
Set993	13.5976	5.93309	20.5662	9.66028		11.3152	17.1402	24.1835	0.573616	1.05139	4.65522	17.8005	1.31435	38.5761	5.13624	0.467075	8.46547	7.11698	6.76225	191.593	46.7608	7.91594	21.3768	0.278002	4.57671	0.903705	4.66134	9.94721	1.28637	0.0517177	53.3813	50.166	247.715	4.7359	2.61149	1.7959	22.0245	3.39892	60.1211	4.29552	5.64699	5.64562	14.5441	0.436587	1.09484	31.7572	4.06818	64.4127	0.0547607
[truncated: 7 more rows]
[truncated: 30 more columns]

## Sheet: BioPlanet-Filter2
	acetazolamide	adapin	ajmaline	allopurinol	allylalcohol	amiodarone	amitriptyline	aspirin	azathioprine	benzbromarone	benziodarone	bromobenzene	bromoethylamine	bucetin	caffeine	carboplatin	chlormezanone	chlorpheniramine	chlorpromazine	cimetidine	ciprofloxacin	clofibrate	clomipramine	colchicine	coumarin	cyclophosphamide	cyclosporinea	diazepam	diclofenac	doxorubicin	enalapril	erythromycinethylsuccinate	ethanol	ethionamide	ethionine	etoposide	furosemide	gentamicin	griseofulvin	haloperidol	hydroxyzine	ibuprofen	imipramine	indomethacin	iproniazid	isoniazid	ketoconazole	labetalol	lornoxicam
[truncated: 1,000 more rows]
[truncated: 30 more columns]

[truncated: 9 more sheets: BioPlanet-Filter3, BioPlanet-Filter4, BioPlanet-Filter5, BioPlanet-Filter6, BioPlanet-Filter7, BioPlanet-Filter8, BioPlanet-Filter9, BioPlanet-Filter10, BioPlanet-Filter11]
