# Supplementary material for: Transcriptomic point of departure determination: a comparison of distribution-based and gene set-based approaches
Source: Front Genet. 2024 May 9;15:1374791. doi: 10.3389/fgene.2024.1374791 (PMC11112360; doi:10.3389/fgene.2024.1374791)
Supplement: Supplementary file 2 [file DataSheet3.zip › DS8.xlsx]

## Sheet: Read me
Filename	Supplementary File 8
Description	Randomization results for REACTOME for each of the 1000 simulations, under the filtering criteria from Table S1.
Mentioned in the text	Section 3.2

## Sheet: REACTOME-Filter1
	acetazolamide	adapin	ajmaline	allopurinol	allylalcohol	amiodarone	amitriptyline	aspirin	azathioprine	benzbromarone	benziodarone	bromobenzene	bromoethylamine	bucetin	caffeine	carboplatin	chlormezanone	chlorpheniramine	chlorpromazine	cimetidine	ciprofloxacin	clofibrate	clomipramine	colchicine	coumarin	cyclophosphamide	cyclosporinea	diazepam	diclofenac	doxorubicin	enalapril	erythromycinethylsuccinate	ethanol	ethionamide	ethionine	etoposide	furosemide	gentamicin	griseofulvin	haloperidol	hydroxyzine	ibuprofen	imipramine	indomethacin	iproniazid	isoniazid	ketoconazole	labetalol	lornoxicam
Set1	23.281	13.5145	27.6013	11.6559	4.70736	19.2272	12.9091	31.4423	0.754526	4.16899	2.35927	24.9282	0.821661	43.9176	5.29087	0.49615	5.93981	0.634838	3.65956		43.5072	5.71624	28.9774	0.23668	4.94848	0.450272	4.17741	7.17762	1.9586	0.0321913	49.9815	58.1565	408.084	11.814	3.57543	4.33	21.3282	3.01442	41.1976	4.7849	4.18473	4.65683	6.31679	0.500741	1.09266	16.1463	4.5989	57.4852	0.0554
Set2	11.5555	16.6197	26.7778	11.5736		21.4978	8.67791	35.4565	0.699234	3.42842	2.35927	14.7594	1.32924	53.0354	5.6731	0.532283	7.31936	5.4252	2.9114	231.505	29.5946	8.7726	33.068	0.223979	6.15642	0.605806	2.64546	18.3857	1.00072	0.0487082	39.242	60.6903	1114.07	7.2103	2.15728	4.09283	14.4952	3.26023	106.883	6.69303	4.5202	7.59559	7.44207	0.546002	1.30528	21.8759	2.80473	18.091	0.0561883
Set3	43.491	6.63741	29.5399	19.6452	19.4307	24.1561	21.1102	25.1677	1.10593	3.8003	4.3016	19.4378	0.935192	59.4371	5.20496	0.608903	7.66225	1.20079	2.76687	219.443	75.4567	3.88777	37.9781	0.230555	4.92314	1.18167	2.80603	8.30321	1.09859	0.0631628	22.5944	64.9244	889.343	7.92456	3.64917	3.52815	31.5174	2.6803	50.4425	5.93264	5.12127	6.50784	7.41456	0.595925	1.53865	17.1882	4.17056	13.5502	0.0496407
Set4	13.7319	16.7728	33.1001	7.4642	7.75119	13.3161	18.8394	31.2615	1.07801	3.66892	7.20174	16.9885	0.871525	64.8957	5.4566	0.560299	9.94829	14.0759	8.33013	324.735	39.0097	6.57562	34.5249	0.219676	4.64768	0.748717	2.9301	12.9094	1.84295	0.038808	41.6405	51.3013	1379.03	15.2203	3.5896	7.32979	40.9773	2.64075	55.1606	6.69648	3.72197	7.84814	17.5239		1.17103	28.7949	3.81891	23.8501	0.0490337
Set5	22.5236	17.9957	26.1359	22.0366		22.7403	6.08833	26.7524	0.777992	4.64836	0.4543	29.7201	1.0062	40.1829	6.02599	0.653601	6.5754	4.12873	2.9114	242.034	34.1035	9.1279	26.3393	0.351917	6.06282	0.721977	3.05555	13.3946	1.26558	0.0321913	125.643	69.6307	1027.56	16.8869	0.465205	1.97836	18.5647	3.39892	55.1606	5.10909	4.5202	8.83919	16.0336	0.509999	1.18236	15.6189	3.63598	19.0287	0.0482029
Set6	36.323	20.0259	30.4173	18.7978	12.161	21.3185	12.5429	32.2836	0.738441	4.11876	0.908601	12.3101	1.18723	63.3224	6.55	0.389898	9.36261	1.7348	3.21321	65.9331	43.5185	5.90239	28.0329	0.320524	2.97198	1.15155	1.60619	19.7767	1.01108	0.0440125	26.0755	63.1188	1121.53	15.5964	2.62481	4.50601	10.9068	2.6803	115.109	2.23391	4.08371	6.60295	15.6692	0.565167	0.970438	14.7719	4.52221	45.9691	0.0467144
Set7	36.5718	12.1562	23.6661	20.5319		18.324	20.7764	41.4243	0.874253	4.79185	4.50687	11.4354	2.72418	53.9158	7.21135	0.580758	10.2956	10.9545	3.21321	374.165	36.6463	3.6192	34.154	0.27266	5.67223	1.04229	1.81123	7.17762	0.833658	0.0483637	91.0451	58.1565	408.084	7.33287	2.89588	3.4828	46.6095	2.6978	51.6165	4.47445	4.92492	5.42091	18.2997	0.546718	1.53865	29.0861	3.46664	60.718	0.0592689
Set8	33.9534	17.3779	26.7778	18.739		20.6063	4.82984	32.4061	0.730982	3.66892	4.27972	20.5364	0.967454	43.9176	7.25063	0.444263	10.4153	7.83154	5.32488	54.0992	41.0989	10.0102	28.0329	0.259536	5.61405	0.461293	3.53197	9.25117	1.29696	0.0440125	41.4654	59.4234	355.187	6.74118	2.64253	6.11006	45.4409	3.31604	63.3265	1.12721	4.80267	6.10239	9.01053	0.500741	0.65959	25.4583	3.04488	26.2761	0.0633668
Set9	28.6115	16.4264	18.4694	13.8779		16.6718	21.0893	31.625	1.10593	3.95101	0.681451	12.1371	1.09506	103.683	5.11399	0.390172	8.99574	5.53259	3.23772	264.243	40.4155	5.293	45.8272	0.242805	3.94005	1.20385	2.60365	17.1336	1.72338	0.0377849	120.592	60.0969	355.187	12.0486	3.36801	4.37371	38.7418	2.72223	35.4316	1.83345	5.3165	8.58981	8.9568		1.19373	18.9854	3.57215	21.4241	0.052938
Set10	31.5838	19.3719	16.1559	9.66028	11.9771	21.4847	8.39377	21.1314	0.992598	1.4214	0.908601	15.7479	1.47611	95.1848	5.58111	0.620834	5.93981	5.57505	3.65956	233.276	24.235	4.68297	29.7266	0.320019	5.35531	0.716314	1.12588	13.3946	1.73757	0.0345686	99.1731	65.8624	885.364	14.9357	2.93263	7.03366	27.5717	3.39892	67.356	4.42827	4.0471	4.42588	6.3262		0.970438	16.9134	3.9238	28.7101	0.0353594
Set11	34.5765	19.5196	26.357	8.42086		24.9917	10.2373	38.8749	0.850004	3.66892	1.33964	27.9692	0.887503	44.7043	6.89622	0.475992	10.3293	3.18112	2.88689	192.805	32.2941	8.23268	36.7231	0.23668	5.84386	0.786269	4.28473	6.4274	1.22958	0.0453523	93.2434	60.3077	264.373	6.97574	2.40582	5.5712	38.7418	3.26023	78.3672	5.80744	5.07927	5.42091	15.6692		1.53865	15.2477	3.28562	46.7138	0.0421318
Set12	11.4212	17.9957	33.4256	10.4036		21.0537	10.2373	40.612	0.750448	4.08857	2.35927	18.5894	0.925439	46.9327	5.37679	0.680796	8.35558	4.97232	2.9312	67.1452	19.6473	8.40959	30.5088	0.267348	5.76014	1.4879	3.90821	12.873	1.28637	0.0438355	100.876	51.3013	264.373	7.56743	2.72225	3.67172	11.3836	4.2666	53.8092	2.39093	5.28901	6.976	17.5333		2.14756	16.1463	5.75657	77.6265	0.0481224
Set13	38.1605	6.63741	17.7676	13.8779		10.5537	5.89367	26.7688	0.784891	2.57235	2.22498	18.4185	1.50961	148.592	5.13624	0.532283	7.93853	8.96075	3.12127	447.729	24.235	3.88777	36.1153	0.701225	4.92314	0.716314	4.25981	10.2079	2.03718	0.0385803	26.0755	55.8375	450.1	11.9627	3.20591	5.52853	50.2454	4.85259	65.9989	4.97208	5.07362	9.97272	15.0973		1.53204	33.2866	3.56044	58.292	0.0490337
Set14	21.1046	19.5196	16.1608	10.4036	10.918	18.4737	9.65226	31.9242	1.21857	3.72779	2.22498	25.462	0.966361	149.118	6.17856	0.473742	6.94792	4.40636	2.9312	453.038	21.0312	9.52312	35.6517	0.27266	4.14142	0.882951	2.69315	10.0014	0.931528	0.0301718	56.2712	60.0716	1399.54	15.9113	3.36339	3.90047	61.9004	2.97605	46.8984	3.7219	5.46201	4.6015	8.94739	0.565167	2.02031	16.0663	3.17411	21.4241	0.0554745
Set15	28.8352	21.4759	30.8685	17.8684		19.7061	6.67337	24.6638	0.927279	4.08588	1.56679	15.7479	1.56536	44.5093	6.21833	0.475992	9.37433	7.89839	2.81318	192.805	30.435	8.71285	51.8595	0.255233	2.97198	0.605806	2.52403	13.0317	1.27601	0.0321913	36.815	72.1222	1019.83	13.4386	3.02291	4.84183	48.3322	3.39892	48.3156	4.71858	6.0286	7.43137	19.6881		1.63696	29.0861	6.4386	70.7332	0.052938
Set16	42.2268	16.4264	22.7318	14.4267	11.9771	21.4978	20.7407	32.4061	1.20275	2.54516	0.681451	22.6152	0.775324	50.1812	5.15947	0.527512	6.94792	5.87894	3.64133	68.3487	37.3073	10.5455	31.7981	0.376141	3.91064	0.933755	3.73728	22.3359	0.86751	0.0453038	49.9815	62.908	684.499	13.8717	3.02291	3.90047	20.0424	3.00353	29.7308	3.31345	4.45567	7.72533	17.5333	0.53182	1.12191	18.5626	2.28917	58.776	0.0452454
Set17	28.1639	23.1311	16.1559	11.5736		18.324	10.9897	26.7688	0.870549	3.02412	2.35927	21.8871	1.88507	55.853	6.3956	0.471351	8.96781	6.05679	6.23869	55.3113	51.2448	7.03905	38.8469	0.343061	4.3428	0.605806	3.52149	14.9447	1.01108	0.0326984	185.001	66.8073	272.103	15.9349	1.25001	3.4828	50.2454	3.06058	63.3265	4.85315	4.87797	6.75783	5.29159		1.09067	21.8759	4.40396	23.8501	0.0460006
Set18	13.5976	6.63741	28.1609	7.00093	15.3278	16.0776	4.83917	41.4243	0.870549	4.2591	1.75426	16.4465	1.01353	34.511	5.1706	0.523771	8.46547	5.35602	3.21321	183.158	35.4979	6.60642	32.5931	0.259536	3.21069	1.09999	4.941	11.0621	1.26566	0.0443296	93.674	47.5046	940.395	12.2491	3.28631	4.19555	38.7418	3.96559	64.228	2.90499	5.72371	7.64912	18.5922		1.57553	33.1848	4.66422	45.0314	0.0353594
Set19	31.5838	17.4772	19.9641	14.7513	19.4307	20.6734	9.06723	31.6502	0.874253	3.48493	4.16763	16.9885	1.7408	40.1829	6.41486	0.667591	9.75962	6.87151	3.21949	68.3487	27.2312	10.7319	34.9427	0.270488	5.44083	0.748717	3.05555	16.4249	1.42953	0.0473775	39.6236	65.036	1537.34	19.0592	2.74807	5.9043	18.9128	4.64532	67.6431	2.04973	3.60056	10.0723	20.4654		1.05943	17.4408	5.43452	58.0988	0.0418002
Set20	32.2069	16.4264	22.5755	14.0664		18.4737	11.7439	31.8582	0.799883	3.67263	4.21698	15.9139	0.871525	151.935	4.85975	0.477056	9.87412	1.7348	8.0914	377.341	51.4254	8.29808	39.3233	0.243686	5.18119	0.882951	3.81967	18.7252	1.26566	0.0322966	26.0755	60.9474	740.068	15.6013	3.45993	4.33	48.1872	3.28195	48.2859	3.7219	3.72197	6.67065	8.94739	0.509999	1.32948	14.7719	3.72689	16.8833	0.0403542
Set21	22.5236	13.8532	28.8357	11.4016	7.87416	18.9529	12.2807	30.811	0.870549	1.05139	0.908601	17.8877	0.831414	129.03	6.14125	0.304738	7.56709	9.26544	3.98134	76.7833	38.9984	7.11904	31.3838	0.219676	5.35531	0.786269	4.10023	15.0673	1.5934	0.0321913	97.7469	59.8854	740.068	12.9383	1.56649	3.88781	23.2314	2.7921	78.3672	5.13351	4.75545	5.47624	14.2669	0.666701	1.39271	34.8219	3.46664	37.523	0.047023
Set22	36.5718	13.1488	14.6531	14.3864		20.8354	17.7455	29.204	1.00137	4.59897	3.67791	20.5876	1.4265	40.8045	5.02702	0.473742	7.18311	2.6471	5.74672	242.923	34.1035	9.3069	31.3038	0.193558	3.57537	0.534869	3.32604	28.4083	1.5934	0.0520443	31.2826	63.2214	804.414	8.98974	2.63216	3.67172	33.1188	3.35212	83.712	1.48484	4.02314	3.97648	18.2903		1.53865	30.2079	3.88274	14.4878	0.047023
Set23	13.5976	23.859	22.1584	7.00093	7.87416	22.046	18.2909	26.7688	0.888347	4.15929	0.4543	15.9139	1.06229	59.4371	5.11399	0.39464	9.9583	3.18112	3.65956		29.0624	8.7726	36.428	0.23668	4.92314	0.70891	2.93079	27.6812	1.6243	0.0412964	93.2434	60.9474	261.222	6.74118	2.6633	1.51167	51.4438	2.67336	29.7308	5.13351	5.12195	6.976	15.2921	0.479637	2.22031	16.0663	5.53622	19.0287	0.0496407
Set24	41.5916	19.5196	28.1609	23.0027		11.2634	6.55025	29.204	1.00783	4.11363	8.07451	20.5364	1.48062	41.9749	6.17856	0.57883	4.95932	1.7348	2.77531	242.923	34.114	4.96166	31.9597	0.270488	4.03879	0.605005	2.52403	13.8186	1.5934	0.0539852	36.815	58.1808	819.389	13.8717	3.15283	5.9043	22.072	2.70126	42.9535	2.90499	5.5048	6.68194	20.371	0.479637	0.646661	19.9756	3.56044	60.3322	0.0601766
Set25	27.6618	13.1488	22.0623	14.3864		14.0306	7.53824	21.1151	1.11706	3.59171	2.35927	18.336	1.05228	104.213	5.02702	0.443244	7.56709	9.37284	3.65956	239.847	21.4673	4.82957	30.8214	0.321485	5.90622	0.498081	4.17741	9.82062	0.931528	0.0314	41.6405	59.4234	1537.34	5.32589	3.66051	5.61655	21.6763	3.88649	59.7824	2.23391	4.58418	9.75892	8.19943		1.42196	28.2675	4.24246	21.4547	0.0505089
Set26	36.323	20.927	22.7642	17.4577	16.3869	15.912	9.4576	31.8582	1.02615	3.28018	5.10232	18.5631	1.23708	63.3224	5.1065	0.632177	7.56709	1.7348	3.1395	220.655	38.5955	7.68975	25.05	0.286808	4.46457	0.721977	2.72907	10.0014	1.28637	0.0377642	39.5891	68.0743	272.103	8.98974	3.28631	1.97836	15.3244	3.21676	67.6431	5.68938	4.28365	7.68294	8.19002	0.64488	1.63135	16.9134	4.40396	21.4547	0.0354399
Set27	28.1639	20.2527	15.9815	19.5718		20.8354	13.8359	35.4402	0.899036	4.16899	3.2446	19.1675	2.1769	31.237	5.16216	0.555678	8.1636	9.85897	3.6231	211.008	46.1618	8.71285	32.1788	0.219676	5.67352	0.605005	3.38052	16.8205	0.931528	0.0358019	152.152	56.8024	885.364	13.9863	1.95339	1.87133	14.1471	3.04368	35.4316	2.45818	5.46424	5.08277	8.9568	0.445185	1.01613	40.4402	3.72689	49.0043	0.0471859
Set28	38.9573	13.8532	21.0678	9.82726		17.5895	6.9532	31.4423	0.793791	3.70194	4.26423	16.9885	0.896444	40.1829	6.18231	0.518961	12.3842	4.06001	2.81588	242.923	19.6473	5.55327	32.8347	0.251607	2.95728	0.663454	3.88501	23.8984	1.00052	0.0570977	102.015	55.6267	366.067	7.86546	2.2294	4.0522	30.6617	2.67336	68.1555	1.98247	4.79554	4.42588	20.0024		1.24294	31.7572	3.5299	58.292	0.0434678
Set29	48.633	13.5145	15.4589	21.8773		21.4978	12.8078	21.1314	1.00137	4.70088	4.50687	16.4512	1.67924	50.2177	6.14125	0.333838	7.18311	3.18112	3.4795	57.4984	48.0106	9.01195	34.9737	0.227862	4.57772	0.378016	4.55681	9.82062	1.74052	0.0457257	90.4849	65.6263	264.373	11.8647	2.05719	1.97836	51.5511	2.6803	66.6865	4.37686	4.75567	4.93098	17.5175		0.910345	14.7719	4.23694	39.7469	0.0450893
Set30	41.5916	25.4744	17.7676	5.26812	7.87416	16.4185	8.67791	31.8582	0.699234	3.02412	6.13365	12.1371	0.887503	84.7261	5.11399	0.414061	9.43585	5.35602	3.98134	249.037	41.3618	9.3069	29.3672	0.504069	4.03879	0.644057	2.80603	13.8186	1.16395	0.0351795	158.757	63.6576	344.306	8.98974	0.465205	4.39006	18.0879	2.66519	41.1976	2.45818	3.44244	8.27618	15.0973		0.910345	28.3489	3.9968	15.6956	0.0549422
Set31	123.706	21.2453	21.224	27.1919		22.1341	13.6232	32.4888	1.00137	3.59655	4.21698	15.9407	1.51689	53.9158	6.02599	0.72554	8.49902	10.6507	3.21949	52.667	24.235	10.3665	27.6186	0.275287	5.82336	1.20385	4.09291	7.17762	1.28637	0.0303303	41.6405	71.9155	355.187	6.97574	3.13104	4.07674	22.7547	3.06541	42.3424	2.60694	4.55614	7.24803	8.94739	0.430286	1.11991	15.2477	3.5299	29.6478	0.0372406
Set32	11.4212	14.7339	26.357	17.0935		21.9528	12.5429	33.1195	0.879448	2.57723	1.56679	16.1137	1.25868	55.853	5.39897	0.471351	4.95932	4.12873	7.60476	218.011	43.5185	8.09453	30.4351	0.320019	3.89852	1.20385	3.09054	9.33546	1.26622	0.0440125	43.3418	56.3285	987.058	6.74118	2.6633	1.97836	40.9773	3.45746	68.2913	2.5581	4.75567	7.02439	14.8869	0.694803	0.65959	18.8538	4.86244	70.306	0.0460914
Set33	39.8893	12.1562	22.5525	19.3828	12.161	20.2538	8.87257	26.3619	1.00783	3.66892	5.20063	23.013	0.726824	37.3653	5.20496	0.252852	5.15132	5.00967	2.71766	317.732	62.9163	8.09453	26.3393	0.273226	5.78547	0.891319	3.31318	14.9075	1.16459	0.0385803	43.6918	58.1808	750.557	16.3004	3.06772	5.70505	21.3282	4.02394	85.6258	2.90499	3.82383	4.52963	7.16481		1.24294	47.4197	3.28976	56.6183	0.047023
Set34	39.8893	16.4264	26.1359	15.3951	15.3278	15.2233	7.53824	33.1195	0.699234	1.47578	4.85971	23.3086	1.75307	64.3949	5.48677	0.771602	11.8266	9.86872	3.64133	377.341	33.5151	8.05017	46.5688	0.27266	5.61405	2.05803	4.11256	16.8205	1.52339	0.0402038	34.7636	75.2529	646.104	6.74118	0.465205	1.92484	33.1188	3.34865	35.4316	3.14	4.5202	5.87671	7.44207		1.4404	20.9258	4.52221	49.0043	0.0637771
Set35	32.83	19.5196	33.4498	10.4036		16.6718	5.89367	31.1617	1.20275	1.47578	3.05422	16.8155	0.996449	53.9158	7.15733	0.717896	7.56709	5.00967	2.9114	77.9955	45.0624	8.62627	34.2867	0.322624	5.18119	0.933652	2.85051	16.4249	1.71039	0.0495322	88.8486	50.9847	366.067	12.8408	3.24953	6.74093	33.1188	3.45746	67.356	1.9007	5.12127	6.60295	15.2921	0.567823	0.527748	42.0339	3.52576	16.8833	0.0323263
Set36	27.5275	22.4685	22.0623	8.92539	7.75119	21.648	6.55025	26.4948	0.775634	2.42034	2.37795	25.2147	1.15911	67.1242	4.85975	0.575543	11.5956	4.06001	2.9312	317.732	29.0624	4.4961	34.9737	0.275287	5.61405	0.70891	3.05486	22.3359	1.50488	0.0442488	39.242	61.3922	878.463	19.4378	3.64917	4.04748	18.1311	3.89054	163.305	1.19446	3.9382	6.86535	22.2766		0.992183	24.9825	5.63905	40.9547	0.0411772
Set37	37.5925	15.9154	22.5525	20.5589		27.6579	5.69471	30.4145	0.722356	3.07731	3.96798	14.7594	0.887503	50.1812	5.37679	0.528027	11.3608	10.4236	2.88689	326.167	55.9411	7.0564	24.6357	0.140008	5.35531	0.534869	4.33487	34.9412	1.42953	0.0443296	85.3675	59.9522	894.268	19.0163	3.44157	3.96053	38.8443	4.02264	46.8984	1.55209	3.72197	5.08277	5.56884	0.635622	1.10781	19.9756	2.80473	39.7615	0.0490337
Set38	22.5236	12.8605	21.8736	16.8657	3.64827	23.2566	15.4885	30.5311	0.948349	3.08833	0.4543	17.2631	1.41505	53.9158	6.41861	0.530545	7.54207	2.08115	4.76456	88.8457	41.6979	9.46655	28.0329	0.360774	4.64768	0.663454	2.80603	24.0335	1.73757	0.0480381	49.9815	67.9716	841.37	19.4359	3.5896	1.51983	18.4361	3.26023	50.988	5.49207	4.06038	8.48319	17.5239	0.475546	1.30528	30.2943	5.53622	27.5024	0.0433067
Set39	26.4351	19.5196	18.4694	10.0319		17.433	8.87257	43.0769	0.754526	3.43016	2.22498	14.0841	1.23708	123.618	6.89622	0.49524	8.99574	2.11309	7.76814	67.1452	38.5955	6.71213	34.9427	0.321485	5.50434	0.976283	4.32439	19.2915	1.27601	0.0608264	56.2712	55.6267	676.769	13.7019	2.50278	5.98705	27.5766	2.67607	42.9535	4.79157	5.42685	3.63431	8.93797	0.52547	0.646661	34.6478	4.43553	42.1874	0.0452454
Set40	11.5555	20.2527	21.0678	10.4036		15.3816	20.8115	31.8582	0.636425	5.94591	4.3016	11.7728	2.26341	139.119	5.11399	0.443244	8.72702	2.08115	3.00692	66.1615	29.0624	10.0102	26.7436	0.219676	3.17335	0.909085	2.80603	13.5597	0.931528	0.0534637	41.6405	50.9847	778.463	8.98974	2.64253	6.2824	11.3836	4.60679	57.9645	5.54064	4.99222	7.63023	10.0451		1.12191	34.4887	3.44292	57.556	0.0508919
Set41	44.8611	13.8532	22.9642	18.7033		24.3107	12.2807	26.4784	0.923728	1.02208	3.05422	26.7156	0.765571	28.3829	5.11399	0.473742	9.37433	10.9545	2.9312	68.3487	62.1523	7.0564	36.0381	0.351319	3.80898	1.11831	2.69315	23.5157	1.65576	0.0238655	30.901	51.3013	778.463	16.8869	3.13718	4.46538	25.6604	2.6803	53.8092	4.47445	4.87797	6.67065	10.0451	0.51564	0.973743	17.1496	2.80473	40.9547	0.0416129
Set42	41.6358	23.3493	32.096	9.15003	15.3278	21.1666	15.757	32.7655	0.754526	3.02412	5.75364	16.4496	1.07014	37.3653	5.4566	0.57883	8.30996	7.89839	4.88459	54.0992	49.7992	7.94582	33.4823	0.250522	2.97198	1.08443	3.41402	16.6423	1.00072	0.0402038	88.8486	60.9474	1379.03	18.9465	3.9978	3.90047	27.5766	3.35212	106.883	4.47445	5.72371	6.97039	8.9568	0.475546	1.73594	46.2719	3.32539	19.3092	0.0548515
Set43	31.0115	25.8976	29.5147	12.1408		13.0018	12.5995	26.7688	0.887352	3.02412	0.681451	14.0841	1.06229	55.853	5.16216	0.304738	8.81668	5.4252	5.38254	264.243	65.2931	6.24214	37.4799	0.296339	4.283	0.605806	2.85051	19.2915	1.36195	0.0385787	34.7636	60.6903	1325.75	11.814	2.74807	4.50601	15.3244	2.67336	75.6775	1.90972	4.47175	6.67065	7.41456		0.910345	16.0948	2.99781	21.4241	0.0549422
Set44	11.5555	22.4033	22.5525	14.7513		16.647	5.89367	33.1249	0.710795	3.66892	2.58642	16.4512	1.47955	47.3635	5.8361	0.560299	8.99574	2.6471	4.33957	262.531	60.8293	10.3665	30.2422	0.360774	2.97198	0.605806	4.4139	29.2684	1.52416	0.0402038	132.344	54.3598	740.068	12.4837	3.58646	4.14661	49.6361	4.15557	35.4316	2.5581	3.72197	4.48604	16.9705		1.34872	21.8759	4.53049	58.0988	0.0724026
Set45	38.1605	13.8532	26.3982	14.7018	11.9771	22.7403	15.5426	18.6507	0.888347	3.77312	0.908601	16.9885	0.996449	72.7649	5.02702	0.390365	8.81668	23.7579	8.89903	427.459	32.7984	6.34847	36.7587	0.39899	2.95728	1.20385	3.18239	23.7746	1.85303	0.0302174	109.183	53.2701	264.373	11.4316	0.465205	3.95769	10.9068	2.97605	29.7308	5.35079	5.12195	4.48604	9.01053		1.51162	28.2675	3.94658	15.6956	0.0354399
Set46	31.0482	24.9898	26.1683	10.4036	12.161	12.2921	15.8588	21.1314	0.852363	2.17515	1.56679	11.4354	1.06229	57.645	7.42445	0.588314	10.8812	8.43241	5.9317		59.203	5.74129	30.6565	0.319551	4.58634	0.882951	2.37474	13.0028	1.26566	0.0422667	86.3666	56.3285	684.499	8.83146	2.05719	6.1398	22.0245	2.97605	165.566	2.90499	4.86144	10.178	6.3262		1.57553	20.9258	3.17411	51.1497	0.0402737
Set47	31.0115	18.3793	26.7778	11.7691		13.3161	15.95	24.6638	0.699234	2.73662	0.4543	20.1116	1.50086	41.9749	5.11024	0.983063	13.9542	7.90025	3.99957	251.681	36.6575	9.75225	39.3233	0.189255	5.27162	0.53355	4.50007	10.0014	1.72338	0.0554682	36.815	47.5046	314.119	15.5128	1.67862	1.87133	48.964	2.72223	42.9535	1.80903	4.70165	6.29981	15.2921		0.970438	16.0948	4.46309	39.7615	0.0418002
Set48	22.5236	15.2527	26.7778	14.7018		10.6574	15.065	33.1195	0.722356	3.01018	0.908601	14.0841	0.896444	110.015	6.02599	0.605666	6.5754	1.54714	5.38254	64.501	32.7984	7.58905	36.7231	0.219676	4.38101	1.33264	2.64546	12.873	2.0686	0.0440125	93.2434	61.2393	306.389	15.5545	2.13841	4.39006	30.6617	2.6803	125.683	1.83345	5.72371	8.52168	17.1632	0.694803	0.857058	19.9756	2.80473	19.3092	0.0467144
Set49	25.0275	20.0259	19.5649	7.09675		17.4695	12.9091	31.625	0.80448	3.43016	3.05422	15.9139	0.999237	181.156	5.13624	0.46671	11.771	5.00967	5.73796	57.4984	62.1523	7.87575	35.4433	0.334739	4.24849	0.748717	2.93113	23.9659	1.77207	0.016331	107.514	55.8375	782.085	11.4301	2.15728	4.3202	37.9116	3.35212	98.8486	2.60694	5.48798	8.22433	5.29159		1.12191	16.0663	3.46664	39.7615	0.0433067
Set50	11.4212	22.1298	26.1359	14.7018		17.2772	10.2373	26.3619	1.02615	3.17598	3.94048	16.9885	1.05533	53.0354	5.11399	0.57883	6.32876	1.54714	3.65956	191.593	45.8706	10.3665	30.5088	0.266	3.17335	0.857934	3.05417	10.0014	1.00052	0.0232742	100.876	47.7154	408.084	5.32589	3.68483	1.152	22.0245	2.62991	67.0319	5.51572	5.20669	5.64562	15.3015	0.51564	2.49195	19.9756	4.40396	49.0043	0.0563846
Set51	36.323	7.34172	31.3889	18.6256		20.474	16.9959	31.4423	0.722356	3.75802	2.42127	16.6425	0.821661	41.9749	5.56625	0.474867	13.1626	7.96897	5.74672		41.7092	6.32316	40.8284	0.203097	4.46457	0.461293	4.18651	16.8205	1.70061	0.048351	22.5944	69.6307	314.119	7.2103	2.23821	3.52815	14.1471	2.97605	53.8092	2.45818	5.75825	8.16019	18.6216	0.565167	1.71869	30.9102	2.68721	62.1091	0.047023
Set52	39.8893	13.8532	18.8128	14.3864		19.9527	15.2755	18.6507	0.870549	4.29177	3.67791	20.5364	1.46636	18.3846	5.58111	0.390365	10.7078	8.39615	2.69315	55.3113	53.0622	7.05457	37.1485	0.256646	3.98041	0.570338	3.05417	12.1592	1.63942	0.0637424	43.6918	55.6267	253.492	14.578	3.67787	2.01107	18.8138	2.6803	64.8393	5.44981	3.82383	8.58981	7.16481		0.408836	34.6478	5.59949	43.8237	0.0506038
Set53	37.5374	21.7672	25.9796	14.3864		24.1135	10.2373	23.9139	0.636425	1.07858	2.22498	22.6152	0.736576	63.3224	4.94297	0.477056	7.02007	2.08115	2.9114	77.9955	27.2312	8.56462	25.925	0.187433	3.21069	0.937934	4.33485	13.3946	1.5147	0.0507425	49.9815	50.9847	1226.25	17.757	2.64626	6.33668	23.2314	4.02394	66.6865	2.60694	3.20588	6.42938	15.0973	0.546718	0.765373	28.7949	4.5989	60.4365	0.0403542
Set54	33.9534	24.5724	26.2922	11.5736	3.64827	21.9528	4.83917	32.7628	1.21857	3.34652	4.27972	25.462	1.57546	35.8468	6.2954	0.626431	10.4153	2.6471	8.85429		48.5701	9.55932	32.1108	0.266	4.3428	1.43121	4.17741	12.6444	1.09859	0.0402038	87.1825	69.6307	397.203	7.92456	2.35183	5.8119	18.0879	2.97605	130.054	5.01013	4.5202	9.34254	14.8869		1.91072	16.4375	3.44292	14.4878	0.0434678
Set55	40.3859	24.5724	18.992	14.3864		16.4185	10.2373	22.7034	1.0825	2.73662	0.4543	25.1048	1.67924	34.511	5.02702	0.252658	12.7094	10.5619	8.12926	75.3512	34.114	6.22957	38.8469	0.295664	5.08784	0.744379	3.05417	23.5157	1.78272	0.0332897	104.358	60.0716	740.068	6.97574	4.28558	1.97836	14.1471	3.18749	78.3672	2.60694	5.46424	6.976	6.3262		1.10781	19.9756	3.94658	15.6956	0.0712199
Set56	48.3818	17.6862	26.3246	11.6559	7.75119	23.7717	8.39377	25.1677	0.754526	3.8003	4.26441	18.5894	1.62985	86.6687	5.48677	0.687561	9.06991	4.97097	8.34518	190.16	27.2312	8.7726	31.542	0.27266	4.55846	0.773203	2.72838	37.8285	1.72663	0.0524915	91.192	59.6746	740.068	5.32589	2.54004	1.56518	38.7418	3.35212	67.9672	4.37686	5.72371	6.976	21.1001	0.524898	1.77948	17.1496	8.58012	20.517	0.049828
Set57	25.4854	21.6989	33.1001	12.98	16.3869	20.8354	10.2373	37.5731	0.933	2.64018	3.74083	16.4465	0.821661	60.3743	7.13377	0.644317	5.93981	5.57505	2.79137	45.6645	36.6463	8.04857	29.8524	0.288154	4.21312	0.605005	3.31318	9.33546	1.86534	0.0475755	49.8065	56.3285	178.138	7.2103	3.07909	3.71707	31.2076	3.49442	72.3939	5.46765	5.07927	5.97406	16.0336		0.910345	16.1463	2.99781	36.5853	0.0353594
Set58	13.7319	22.1298	18.8128	20.7048		20.8844	7.80874	21.1151	0.824543	2.95421	4.21698	21.8871	1.22315	18.3846	5.53367	0.390172	8.30996	15.0256	7.47329	52.667	32.2941	7.03905	26.3393	0.271574	5.20824	0.605806	4.28473	7.17762	1.9734	0.0487082	36.815	64.4838	306.389	8.98974	2.64405	5.5712	24.46	2.66519	122.582	5.38054	6.0286	5.08277	17.2651	0.614518	0.910345	21.8759	4.52635	21.4241	0.0521001
Set59	21.1046	22.1261	22.7642	18.1475		16.4042	15.5218	33.2754	0.888347	2.17515	1.56679	25.462	0.726824	34.0547	6.14125	0.390172	11.3046	4.06001	2.9114	191.593	35.9234	8.94724	32.1108	0.288154	5.34938	0.672122	2.04372	12.6444	1.28637	0.0443296	39.6236	56.3285	314.119	13.9279	4.37505	1.53618	18.0879	2.6803	46.8984	2.23391	5.60423	6.02939	11.1335	0.497368	0.973743	31.9122	3.28976	15.6956	0.0554745
Set60	31.0115	13.1488	44.2313	11.5736	3.64827	16.4185	13.6232	26.7688	0.914998	3.08833	4.38824	20.8594	1.01353	69.3526	6.41486	0.389047	6.32876	5.77154	2.77531	183.158	45.8706	5.74129	25.925	0.360774	5.35531	0.915629	1.81123	16.0376	0.833658	0.0385803	31.2826	53.2701	796.684	12.0486	2.13451	3.94133	18.8138	4.38361	62.4548	2.39093	4.36548	7.43759	8.19943	0.57708	2.02031	42.7616	2.52931	42.6624	0.05592
Set61	36.323	12.8605	21.0678	23.0349		10.5441	14.9939	27.1091	1.02615	3.80664	6.1165	18.336	1.04522	151.901	5.03076	0.444263	5.52275	6.44489	2.9312	55.3113	19.6473	9.56955	29.3672	0.140008	4.24849	0.414803	2.9301	11.8123	1.70061	0.0635089	111.234	58.1808	811.659	17.322	3.27562	6.04608	45.7237	2.67683	57.3533	5.48593	5.60423	7.66865	18.2997	0.546002	0.778503	33.5778	4.40396	28.7101	0.0555652
Set62	48.2912	19.3719	19.9641	10.4036		24.2355	8.67791	27.1282	0.840902	5.0159	0.681451	15.239	0.989484	63.3224	5.58111	0.532283	11.8266	4.62462	2.87354	396.433	24.235	5.32677	30.4351	0.24824	5.27162	0.909085	4.64038	8.30321	1.66059	0.0207278	91.192	58.1565	408.084	11.073	4.21608	1.53618	33.1188	3.45746	176.051	2.60694	4.25969	7.54253	11.1335	0.546718	2.01651	15.2477	4.53049	26.2761	0.049205
Set63	24.8932	16.9819	25.0698	6.62927		18.4737	15.5218	31.5337	0.750448	2.64018	4.38824	12.1371	1.32924	44.7043	6.55419	0.414255	7.3751	1.7348	3.57773	233.276	36.6463	7.11904	36.0381	0.208485	5.66911	1.33264	3.61837	11.8123	1.76125	0.0504518	102.015	67.9716	450.1	17.262	3.99359	1.10665	22.072	2.67607	99.4105	3.7219	4.06038	4.42588	5.29159	0.595925	1.96226	34.6996	4.35876	21.4241	0.0402737
Set64	25.142	25.7461	18.2902	10.4036	3.64827	18.085	14.443	33.1195	0.916268	2.69113	6.12092	21.8871	0.967454	34.511	6.1365	0.588314	11.9854	4.12873	7.83388		24.235	7.94582	31.7981	0.18313	3.94005	0.498081	2.36951	16.8122	1.36195	0.0402038	22.5944	55.6267	1029.08	9.80706	2.91768	1.53618	27.5717	4.22884	76.0016	6.2628	4.45567	6.976	17.5175	0.524898	1.53204	17.5593	2.52931	58.4128	0.0410864
Set65	28.7549	29.7486	23.1252	19.8911		20.474	3.97431	32.3749	0.868448	2.22276	4.62617	18.2251	0.831414	44.7043	5.54439	0.366624	10.4153	10.7767	5.30037	65.9331	40.4155	8.31715	37.1763	0.230555	6.8155	0.909085	4.18257	10.2079	0.833014	0.0536331	34.7636	72.0195	264.373	8.98974	3.75777	5.5712	45.4409	2.84914	29.7308	2.60694	4.75545	6.69489	8.93797	0.475546	1.09266	43.3075	3.23794	28.7101	0.0496407
Set66	13.5976	22.4033	20.6556	17.7823		20.2538	5.89367	21.1314	0.896093	2.68305	0.681451	16.5469	1.13418	40.1829	6.14125	0.498756	9.06991	6.08744	7.88378	52.667	33.5151	2.80972	30.5088	0.193558	3.91064	0.773203	2.52403	13.7819	1.01108	0.0524915	93.2434	60.0969	170.408	16.3004	3.26146	4.41186	20.0424	4.2666	43.2777	1.83345	4.0471	7.70444	12.6709	0.605182	1.4504	17.732	5.86303	16.6333	0.047023
Set67	30.3403	20.2527	27.2265	4.43319		18.4185	12.5429	32.4915	1.04179	5.03697	4.26441	26.8139	0.736576	69.3526	5.20496	0.390897	10.2956	5.71044	4.78906	76.7833	21.0312	7.78599	33.4823	0.288154	4.97082	0.601912	2.37474	18.2593	2.22945	0.0321913	41.6405	60.3077	253.492	7.86546	3.52138	4.13026	18.0879	4.02394	29.7308	2.04973	5.29688	5.08277	18.2903	0.497368	1.18236	16.0948	3.94658	14.4878	0.0433067
Set68	11.4212	24.1976	22.7318	17.6089	3.64827	19.0323	14.443	21.1314	0.812538	3.33194	2.35927	25.1048	1.67675	38.5761	5.92188	0.441784	9.06991	1.54714	2.88689	211.008	22.8512	8.18689	30.5088	0.257732	6.09947	1.33264	1.48476	8.23832	1.41683	0.0383761	32.9524	60.3077	889.343	7.2103	2.15565	1.9412	48.8793	3.64473	57.3533	1.48484	3.9382	6.976	7.44207	0.46629	0.734133	17.1496	3.81891	19.3092	0.0403542
Set69	48.2912	7.34172	29.9816	8.92539		16.4185	7.53824	26.7524	0.890338	2.76588	4.37958	32.1352	1.14115	67.1242	5.20496	0.500413	9.37433	4.40636	3.64133	54.0992	34.114	3.88777	32.1108	0.306775	5.76748	0.891319	4.18257	24.3211	1.53893	0.0562965	39.6236	50.9847	729.188	20.0354	2.72222	5.7504	33.1188	2.72223	68.1555	2.5581	5.39405	6.67065	7.92218	0.52547	0.970438	35.3357	4.11144	67.4492	0.0591344
Set70	37.5374	28.0307	24.5907	23.7834		20.8354	15.8447	36.5247	0.777992	2.38363	4.26423	18.7625	1.04253	50.2177	6.01129	0.588314	4.95932	2.6471	5.81168	233.276	27.2312	9.01195	30.6565	0.193558	4.3428	0.450272	2.9301	13.0028	1.61119	0.0299487	43.6918	57.0384	1017.02	12.4057	2.37995	3.88781	24.46	3.39892	67.356	4.49552	4.0471	8.58981	7.41456		0.970438	49.4236	3.94658	37.523	0.064551
Set71	11.4212	25.9121	15.4589	20.1454		16.7354	6.08833	21.1151	0.710795	3.02412	5.71903	18.4185	2.1769	135.907	5.13624	0.478658	9.87412	10.4316	7.93551	220.655	34.114	9.01195	39.0851	0.334739	5.20824	0.857934	3.05417	12.1592	1.47896	0.0608264	101.049	64.9244	314.119	20.136	2.94861	1.97836	23.2314	2.70126	65.9989	3.16442	3.99918	5.38527	15.2921	0.479637	1.51162	17.1496	4.72748	19.3092	0.0323263
Set72	39.9375	14.0296	27.5072	20.1799		16.4185	20.5877	32.4061	0.898914	3.02412	6.14063	29.3558	1.04522	54.8274	5.25652	0.489191	8.99574	2.08115	2.77531	346.315	41.7993	8.45872	30.2666	0.266	4.67574	0.787769	2.72838	26.5974	1.71493	0.0378648	39.5891	68.6735	750.557	17.2273	3.13718	1.92484	15.8012	3.06888	54.4203	2.81581	4.80267	5.08277	24.011		0.910345	18.1383	3.86468	20.517	0.047023
Set73	38.3438	19.0332	19.7213	17.4491	16.3869	18.587	12.9091	18.6507	0.888622	1.85275	5.6821	18.9005	0.966361	197.471	5.15947	0.588314	7.54207	15.4411	2.9312	52.667	30.435	8.7726	40.8284	0.270303	5.85563	0.909085	4.44559	10.0014	1.22958	0.0440125	39.5891	67.9716	889.343	4.7342	2.65801	4.04748	26.3431	2.61903	72.8737	4.81874	6.00478	8.58981	7.92218	0.574821	0.869158	24.6113	5.26048	50.5376	0.047023
Set74	32.2069	17.4772	25.0698	12.181		18.5079	19.3209	33.1195	0.888347	2.05577	6.1165	17.2964	1.23708	40.1829	5.15573	0.49524	5.52275	2.08115	5.9317	55.3113	45.8706	8.7726	25.05	0.316717	5.44083	0.882951	5.17095	15.0673	0.931528	0.0314	125.504	58.1565	366.067	8.10002	3.93969	6.09323	18.1311	2.64423	58.2886	6.33231	4.34908	6.67065	15.7271	0.51564	1.05943	41.5983	4.40396	41.8924	0.0491142
Set75	13.5976	17.6862	16.9617	17.0041		20.6041	19.1918	31.4423	0.943689	3.16019	0.908601	16.4465	0.821661	50.2177	5.61547	0.390897	9.1598	9.19672	5.83618	405.191	32.2941	7.22707	31.3838	0.374761	6.05671	1.66082	2.85051	14.9447	1.62563	0.0321913	47.9301	52.5682	811.659	11.9627	3.62996	3.85512	21.6763	3.82343	58.2886	2.60694	4.5202	9.33105	8.9568	0.524898	1.97862	16.4375	4.52221	19.0287	0.0372176
Set76	32.2069	6.63741	26.5674	13.2315		15.8662	9.06723	31.8582	0.738441	3.0566	2.83509	16.8155	0.765571	84.7261	6.89622	0.38924	8.65285	1.20079	3.65956	88.8457	38.9984	3.04278	29.7266	0.187433	5.90622	0.826821	2.60365	28.4733	1.58344	0.047839	26.0755	69.2084	841.37	13.7019	2.03482	5.859	11.3836	3.31604	75.6775	2.23391	3.20588	8.58981	22.3093	0.500741	1.4404	27.3987	4.53049	23.8501	0.0460914
Set77	36.323	21.9215	26.7778	16.2625		19.1816	9.06723	27.1118	1.02301	2.78083	6.1165	12.3101	0.871525	50.2177	6.02599	0.57883	6.94792	6.62275	3.33324	77.9955	60.6598	9.45763	27.6186	0.27266	5.00686	0.826821	3.05555	16.8122	1.57802	0.0335367	90.8665	62.908	729.188	4.96876	2.48417	2.01107	21.3282	3.5	98.2374	6.28229	5.5048	7.54683	18.2997	0.475546	2.14756	42.5186	3.22649	53.138	0.0421318
Set78	27.5275	6.63741	26.357	8.99233		21.4978	12.5995	32.7655	1.14949	4.16899	2.35927	15.9407	1.36897	47.3635	5.16216	0.767018	9.14408	2.08115	2.76687	250.469	50.3795	7.68447	31.3038	0.203097	5.1811	0.896968	3.25212	16.7556	1.78214	0.0504039	95.5504	63.6576	820.48	4.96876	2.90445	5.25502	45.3352	3.45746	149.788	2.25833	5.12127	7.82432	8.93797	0.524898	2.19844	17.5593	5.30753	67.1515	0.0434678
Set79	32.83	22.4033	15.4589	23.324		15.3508	5.89367	26.4948	0.832125	2.68305	3.05422	21.8871	1.10837	31.237	5.02702	0.498756	10.3076	5.04103	2.81318	52.667	27.2312	7.22707	29.8524	0.323354	4.88646	0.826821	4.2549	16.8205	1.72338	0.0570977	26.4571	58.1808	852.251	16.3464	1.55387	3.95769	18.1311	3.92699	67.9672	5.42703	5.60423	4.42588	7.41456	0.546002	0.884285	32.2347	3.72689	51.1497	0.0491245
Set80	22.8511	17.9957	22.9642	19.8049		24.2355	6.08833	31.1644	0.868448	3.81155	4.26423	15.8853	1.04253	62.1664	5.25652	0.418511	11.3046	2.08115	5.73686	55.3113	68.3349	8.4213	27.6186	0.303648	4.84905	0.601912	2.4026	16.4249	1.41683	0.0565236	82.504	54.5706	767.583	7.86546	1.91661	4.41186	18.8138	2.97605	67.9672	5.44847	4.0471	8.58981	8.9568		0.970438	40.4402	3.23794	15.6956	0.0584569
Set81	28.1639	13.1488	37.6265	7.83586		21.816	17.6566	31.8582	0.977652	2.72586	5.45495	21.7685	1.09506	143.53	5.1065	0.437498	11.5862	9.19672	7.29807	66.1615	46.1618	8.11205	31.3838	0.27165	5.08784	0.904828	3.93747	13.9702	1.76189	0.0565236	47.9301	54.5706	170.408	13.6731	3.73211	1.58153	18.1311	4.02394	52.5991	5.21645	5.72371	5.55883	8.94739	0.546718	1.46533	32.2347	3.57215	42.6624	0.0549422
Set82	20.4815	28.2786	24.5907	11.4016		21.4978	19.5494	33.1249	0.977652	1.4214	5.75364	16.6425	0.910272	66.3375	5.12137	0.615047	8.81668	5.00967	5.19268	203.655	41.6979	8.18689	31.3838	0.227862	5.35531	0.721977	4.09549	6.4274	1.22958	0.0545076	49.8065	72.6059	253.492	14.9357	3.70746	4.41186	24.46	4.28341	91.3761	4.36002	6.36629	5.38527	12.6709		0.984888	31.1129	4.17056	53.138	0.0403542
Set83	30.9312	14.7339	19.7537	17.2191		10.5537	3.97431	27.1091	0.647986	3.02412	0.681451	17.6623	1.75025	46.9327	6.08362	0.527943	7.93853	5.50633	6.23979	240.279	24.235	5.293	43.0864	0.243686	4.3428	0.787769	2.64546	10.7516	0.931528	0.0504039	39.5891	60.6903	314.119	11.814	3.15658	4.84183	25.3122	2.66519	57.3533	4.71858	3.99918	6.768	8.19002	0.546002	0.853046	17.1882	3.56044	57.4852	0.047023
Set84	20.4815	25.0384	26.3787	14.3864		16.4185	9.06723	32.1934	0.722082	2.05577	2.6396	18.5631	1.01353	56.77	4.94297	0.57883	8.99574	5.04103	2.79137	52.667	37.3073	6.70464	31.6964	0.270488	4.24849	0.706086	5.17095	15.5525	1.79666	0.0440125	33.3339	54.3598	684.499	8.10002	2.89588	1.51983	25.3122	3.39892	81.6975	1.19446	4.34908	8.58981	14.8869	0.52547	1.12191	25.9857	4.12493	50.3806	0.0549422
Set85	13.7319	23.1311	21.8736	8.92539		21.8187	22.4045	39.2721	0.699234	3.66892	2.58642	16.2782	0.90052	63.3224	5.07625	0.57883	7.57772	2.08115	2.69315	55.3113	50.3795	5.55327	29.7266	0.287068	3.29513	0.378016	5.90642	12.873	1.88018	0.0546973	36.815	56.8024	676.769	14.2209	2.02583	4.60056	18.5647	4.96656	64.228	2.58252	4.66214	8.43289	18.6216	0.565167	1.05943	28.3489	4.2344	19.0287	0.0434678
Set86	22.5236	24.5724	25.9796	8.92539		12.344	13.8198	32.4915	0.777992	2.76588	4.79927	16.7875	1.14115	43.9176	5.12137	0.511317	10.3926	4.06001	3.6231	457.376	50.3627	8.93713	31.3038	0.250522	5.54579	0.663454	4.91279	20.1639	1.26566	0.0385803	95.5504	54.5706	397.203	14.0303	3.33877	2.01107	34.7577	4.79693	62.0354	4.42567	4.45567	8.22831	20.0024	0.559922	1.88772	34.8219	3.92794	73.3353	0.047023
Set87	56.6809	18.8152	18.2902	23.7834		14.4106	10.2373	31.8582	0.909725	1.36277	4.38824	16.4512	1.01353	38.5761	5.11399	0.477056	6.32876	4.06001	7.80936	75.3512	51.6534	6.43016	40.4629	0.332211	6.75812	0.498081	2.60365	16.8122	1.5492	0.0474047	130.468	54.5706	782.085	13.3734	3.68483	1.56518	22.7547	3.89054	73.0051	4.37686	4.0471	9.27178	14.9027		2.22895	30.2943	2.93397	14.7579	0.0452454
Set88	13.5976	20.2527	45.0102	14.3864		20.961	7.80874	32.1322	1.02615	2.79034	4.38824	21.8871	1.22315	44.7043	5.24165	0.475992	7.66225	4.12873	7.83388		43.6786	8.36242	34.5838	0.140008	5.44083	0.748717	2.64546	16.8205	2.08154	0.0369164	137.918	65.6263	750.557	7.2103	2.94861	1.97836	40.7392	2.97605	78.1533	5.6809	4.5202	7.68294	19.2544	0.599619	0.857058	21.8759	3.52576	39.9184	0.0516057
Set89	27.6618	20.927	17.4843	11.4016		14.0306	12.0994	30.3231	0.927279	2.42519	7.02736	16.2568	1.89483	44.5093	6.17856	0.304544	8.46547	4.47508	6.59802	55.3113	53.0622	5.90239	24.6357	0.227862	5.20824	0.644057	2.64546	11.127	2.16863	0.0402038	34.7636	56.6161	646.104	7.2103	2.0274	4.14661	29.2963	4.25328	64.228	5.35671	4.25969	6.89449	8.19002		0.857058	17.1882	4.46309	19.3092	0.0481224
Set90	42.556	17.4772	22.7642	22.8647		21.648	21.0708	31.4423	0.647986	1.4214	0.4543	29.2052	1.22315	31.237	5.39897	0.518961	10.6722	3.18112	3.57773	66.1615	36.635	6.76364	26.7436	0.242805	3.80898	0.940716	4.62415	28.4733	1.10895	0.0757791	32.9524	63.8936	684.499	14.5611	2.88808	3.4828	46.7513	2.6551	29.7308	3.7219	5.51173	5.59783	5.56884	0.599619	1.32948	25.9857	3.72689	42.3445	0.0354399
Set91	30.206	23.859	26.2922	17.6785		18.4737	17.8823	23.9139	0.898913	1.4214	5.06084	18.336	1.27619	89.6838	6.14125	0.632734	9.93675	0.634838	5.30037	54.0992	35.9234	9.01195	38.6341	0.303648	4.3428	1.33264	5.75339	13.7819	1.13309	0.0443296	142.152	56.5393	253.492	4.96876	2.05719	3.94133	43.4979	2.97605	135.762	2.73155	3.44244	5.08277	16.9705	0.559922	1.30528	28.2675	3.56044	46.7138	0.052938
Set92	46.9486	20.3068	22.1584	22.3381		25.3912	18.6487	31.4423	0.730982	2.05577	2.6051	20.1116	1.65183	50.1812	5.62147	0.304351	12.2614	6.33749	2.81588	717.61	29.5946	5.66985	35.4338	0.270488	3.67961	0.849364	2.64546	12.9094	1.00008	0.0236425	33.3339	56.6161	1264.65	7.56743	2.13451	3.91518	41.8524	2.97605	57.9645	6.6565	4.77941	4.48604	14.5441	0.694803	1.97862	25.9857	4.2344	28.7101	0.0503711
Set93	21.1046	12.8605	19.1713	19.8208		16.6718	10.2373	25.1677	0.722356	3.01018	3.05422	21.8871	1.57298	69.3526	6.2278	0.362368	7.52097	5.00967	3.00692	64.721	27.2425	6.57562	31.7244	0.308783	5.72346	0.749294	2.72838	14.0351	1.79666	0.0453523	49.8065	60.6903	841.37	7.33287	3.82799	1.9412	38.8443	2.72223	53.8092	1.9007	6.3335	3.38177	18.3576	0.46629	2.49195	19.804	4.17056	18.091	0.0465272
Set94	13.5976	16.6197	26.357	20.2684		18.7571	14.6777	32.1322	0.832125	4.15929	4.37958	12.3101	0.967454	50.2177	5.25652	0.532153	9.99349	1.54714	6.76225		51.4254	7.10705	31.3101	0.257732	5.08784	0.826821	2.4026	13.0317	1.41683	0.0487082	104.358	56.5393	1152.46	7.2103	3.92412	5.81365	25.9949	3.03281	66.4207	4.36002	5.5048	7.66865	17.7279	0.555259	1.1111	18.5626	3.56044	28.7101	0.0433067
Set95	11.4212	21.3488	30.8685	9.15003	15.3278	14.0306	12.9091	35.4571	0.81604	2.07942	1.33964	14.0841	0.887503	46.9327	5.1706	0.475399	10.4153	5.71044	8.34666	191.593	22.8512	7.94582	29.3672	0.334478	5.90622	1.40355	2.28766	22.077	1.5934	0.0487082	34.7636	56.3285	782.085	14.5611	3.54481	5.99585	47.5953	3.39892	66.4207	2.5581	3.79987	9.27178	8.93797	0.497368	1.09266	19.804	3.32539	23.8501	0.0549422
Set96	13.7319	12.8605	26.3246	12.0233		22.1341	16.3981	32.4061	0.812538	1.4214	4.45627	20.5364	1.07014	63.3224	5.24165	0.532283	9.74475	2.6471	2.77531	255.053	44.9359	7.11904	25.925	0.144311	5.44083	0.748717	3.32693	28.562	1.49262	0.0436443	39.242	47.7154	804.414	12.2491	1.99195	4.09283	22.0245	2.72223	57.3533	3.7219	3.20588	8.06856	7.92218	0.445185	1.52895	15.2477	3.68967	15.6956	0.0540627
Set97	32.2069	15.9154	26.7778	20.5192	4.70736	13.3161	3.97431	30.4145	0.927279	2.95421	0.681451	18.2251	1.50086	92.1697	5.39897	0.523771	10.2621	4.97232	5.9317	77.9955	54.8716	5.76614	30.4351	0.144311	5.90622	0.641793	2.84662	12.9094	1.74453	0.0333138	43.3418	47.5046	994.143	22.6811	3.75777	6.00341	18.1311	3.39892	41.1976	1.19446	3.99918	7.70722	14.5441	0.497368	1.93322	17.1496	4.52221	40.9547	0.0434678
Set98	49.1369	22.6258	26.0936	13.8779		18.4987	8.67791	29.204	1.02892	2.42519	1.75426	16.4465	1.36897	47.3635	5.07625	0.87002	9.06991		2.76687	242.034	31.6951	3.80722	34.5838	0.340396	3.94005	0.588844	2.36951	7.17762	0.931528	0.0321913	33.1589	67.9716	1531.12	7.86546	3.10496	4.0522	39.4245	3.89054	29.7308	4.71858	4.02314	7.55177	23.2149	0.445185	1.2782	19.804	2.99781	26.2761	0.0549422
Set99	27.5275	20.3933	17.7676	13.2315		20.8354	15.4885	30.8051	0.722082	3.31365	1.33964	11.7728	1.79384	161.539	5.12512	0.698539	10.3082	3.18112	5.9317	54.0992	32.7984	5.63382	25.05	0.323354	6.13108	0.882951	3.32604	12.873	1.42953	0.0274557	26.4571	59.4234	366.067	8.45715	2.58425	3.4828	55.1103	2.80298	68.2913	2.5581	4.73679	6.04727	5.29159	0.614518	1.22119	30.8217	3.57215	45.0314	0.0433873
Set100	28.6115	6.63741	21.4669	11.5736		21.7094	14.633	24.6638	0.909725	2.98087	4.38824	30.5668	0.736576	44.7043	6.01623	0.46671	6.32876	5.53692	8.85648	242.923	45.5628	8.71285	36.0381	0.243686	5.61405	0.461293	2.24544	15.5525	0.833658	0.0403107	34.7636	63.4713	889.343	6.74118	2.40582	1.97836	33.1188	3.06888	42.3424	2.90499	4.5202	6.76039	14.5441	0.57708	1.72642	34.8599	3.28976	54.8409	0.0547607
Set101	40.5202	15.9154	21.4669	16.8951		24.2355	10.8791	33.1222	1.07547	3.7917	5.27433	18.336	1.01353	59.4371	6.55	0.390703	9.93675	0.634838	5.30037	240.279	65.8899	3.80722	35.4338	0.208485	5.90622	0.882951	3.64292	7.17762	1.66124	0.0385803	49.8065	59.6746	638.374	5.85848	1.7239	4.31365	39.0803	4.57423	83.712	2.60694	4.6547	4.93098	16.0336	0.599619	0.869158	46.3237	3.04488	59.6307	0.0549422
Set102	22.8511	16.6197	25.9796	12.0233		20.8165	14.633	42.1744	0.870549	2.76588	0.681451	18.336	0.792666	37.3653	5.24165	0.477056	8.30996	5.50633	9.08406	76.7833	44.0613	8.75836	25.925	0.232165	4.17993	0.96943	4.0084	13.0317	1.26558	0.0402038	49.8065	66.8073	408.084	8.98974	3.44157	1.97836	33.1188	4.25328	64.228	5.43501	4.56022	7.66865	11.1335		1.93322	19.9756	4.17527	42.6624	0.0561883
Set103	11.4212	27.6981	16.1608	14.3864		24.675	16.6219	37.6135	0.982369	1.05139	5.04811	20.5364	2.20913	161.539	6.02599	0.473742	10.7525	2.08115	3.65956	346.315	39.0097	8.71285	30.8214	0.239383	3.94005	0.601912	2.84981	12.6444	0.931528	0.0351795	22.5944	60.0716	787.649	16.5266	4.46217	1.9412	11.3836	3.89054	58.2886	2.73155	3.93473	7.267	26.5069	0.445185	1.32948	35.8631	3.28976	64.4127	0.0583576
Set104	31.0115	12.8101	25.4338	18.4436		12.493	15.5426	23.9139	0.866089	4.15929	2.37795	18.4185	0.871525	62.6028	5.11399	0.495956	8.99574	7.53376	2.71766	377.341	27.2312	8.36309	30.4351	0.292933	3.21069	0.663454	4.9654	12.9379	1.09859	0.0408241	134.436	47.7154	955.37	11.814	2.13451	3.85512	27.5717	3.89091	54.7445	4.80175	5.48452	5.08277	6.3262		1.32948	31.158	3.52576	37.3661	0.0599827
Set105	39.3473	19.7663	22.0299	9.66028		17.5377	18.2544	31.4423	0.927279	3.32422	0.681451	18.3966	1.22315	67.1242	5.62762	0.475399	4.53215	5.53259	3.65956	54.8542	41.3618	7.78599	31.3101	0.204182	3.67961	0.562373	5.71359	7.17762	1.16395	0.0333138	135.862	56.6161	903.329	11.814	1.95339	1.87133	22.072	2.67336	60.4452	3.7219	4.0471	4.52963	17.5424	0.614518	0.973743	21.8759	4.53049	54.907	0.0354399
Set106	24.8932	17.1308	24.5907	7.09675		24.1042	8.39377	31.8582	0.664071	2.57235	4.21698	16.2568	1.12834	59.4371	5.03076	0.337353	7.57772	4.40636	4.78906	317.732	43.6786	9.51821	34.5249	0.27266	5.44083	1.08443	3.29	20.6382	1.77826	0.0401079	93.674	65.1605	1626.02	11.9627	3.35413	1.99472	45.0928	3.92352	157.365	2.75597	5.69854	6.976	8.19943		0.973743	40.3038	3.23794	58.4128	0.0482029
Set107	22.5236	18.8152	17.7676	9.66028		17.5727	8.67791	32.4061	0.840902	4.15929	4.79927	21.899	0.726824	38.5761	5.15573	0.511123	9.14408	5.57505	3.6231	211.008	36.6575	9.46785	31.9603	0.335327	4.99216	0.909085	2.3702	13.9702	1.00072	0.0504039	111.234	60.1253	878.463	6.74118	4.46397	6.27218	25.6604	2.64075	46.8984	2.04973	4.79554	6.976	6.31679	0.57708	1.39711	17.1496	3.81891	51.5078	0.052938
Set108	32.83	20.927	33.9265	9.57301	10.918	16.6718	17.399	31.8582	0.907813	2.39647	1.56679	20.688	2.21767	34.511	6.2954	0.660749	10.7525	4.06001	2.9312		29.5946	8.72674	24.6357	0.207399	5.83287	1.32589	3.09054	12.873	1.01044	0.0385803	33.3339	47.7154	314.119	10.2421	0.465205	5.81365	33.1188	2.66519	55.1606	1.12721	4.5202	8.22831	17.5239	0.53182	1.97862	16.9134	3.32539	51.1497	0.055378
Set109	31.0482	17.3779	19.9641	14.6281		19.8376	15.6633	21.1314	0.754526	3.08833	8.28605	16.9885	1.0062	64.3949	5.7047	0.532685	8.35558	14.0883	7.60476	56.2863	77.1892	6.25467	32.193	0.272238	3.77675	0.534869	3.98849	9.25117	1.00008	0.0378648	85.3675	59.6746	758.287	14.5629	2.08657	5.82142	18.0879	3.45746	72.8737	2.40735	5.08059	5.64562	15.7271	0.509999	1.39711	32.2347	9.21028	16.6333	0.0491142
Set110	32.2069	17.2914	18.2902	9.66028	19.4307	20.4598	17.1402	49.7816	0.754526	4.39338	5.25237	16.0853	0.960489	69.3526	5.11399	0.523771	8.99574	0.634838	4.78906	315.545	44.0613	8.97556	25.05	0.267935	4.76234	0.562373	1.48476	16.3834	1.00052	0.0314	141.48	47.7154	170.408	19.8061	3.13104	3.52815	25.3122	3.42819	141.948	2.90499	4.70165	10.8488	10.0451	0.574821	1.55709	44.5557	3.81891	39.7615	0.0576311
Set111	25.142	14.0296	24.628	12.1408		21.648	12.8078	31.1644	0.722356	4.15929	5.20063	18.7625	0.966361	59.4371	5.29087	0.304544	7.74653	13.9966	2.84904	65.9331	32.2941	9.55932	32.417	0.273226	4.58634	1.09784	4.17741	12.873	1.26566	0.0385803	117.111	55.6267	903.329	8.45715	2.15565	4.07674	29.2963	3.37309	65.9989	2.60694	4.08371	4.93098	8.93797		1.39711	19.804	2.92735	61.3742	0.0555652
Set112	13.5976	13.1488	19.1713	12.0233	7.87416	16.4042	20.7764	33.1249	1.02615	3.2471	1.75426	18.336	0.925439	43.9176	6.14125	0.390897	9.93675	5.53259	3.55322	57.4984	47.9712	8.76364	30.5088	0.343061	5.89839	1.14347	1.68647	9.33546	1.81315	0.0425312	224.69	72.1222	987.058	13.9279	2.90445	1.56518	18.8138	3.06888	52.5991	1.12721	4.77941	7.15154	7.91277		1.21359	14.7719	6.49204	50.3	0.0594177
Set113	20.4815	25.6923	19.1713	6.62927		20.4738	17.7455	27.1254	0.812538	1.4214	2.83509	22.9239	1.23012	86.6687	5.62762	0.607371	10.4153	11.7073	2.87354	45.6645	36.6575	3.04278	38.941	0.295254	5.44083	0.570338	4.4089	16.8122	0.868154	0.0524194	93.674	72.2057	1110.65	15.2203	3.54716	4.14661	15.3244	3.89054	66.4207	5.10909	5.5048	6.86535	7.16481	0.500741	0.853046	16.0948	4.04132	37.3661	0.0495602
Set114	28.1639	17.1308	18.8128	14.1321		24.5217	18.601	31.2779	0.839773	2.76588	2.22498	11.9443	0.775324	98.0847	6.24758	0.626431	8.28142	4.62462	3.64133	68.3487	84.6622	7.83992	25.5107	0.270488	4.89182	0.521728	5.71359	15.0673	1.79666	0.0402659	36.64	61.2393	782.085	7.2103	3.80381	5.38395	20.0424	3.35212	57.3533	1.9007	3.99918	8.47021	6.31679	0.475546	0.408836	34.8219	6.66849	65.46	0.0323263
Set115	24.8932	28.5646	22.5755	13.8779		16.8951	4.83917	40.8873	0.943689	3.40311	2.22498	11.4354	0.726824	92.1697	7.56743	0.583572	8.99574	5.87894	7.37507	54.0992	30.435	8.0539	29.3672	0.24824	2.95728	0.663454	2.4026	11.8772	1.26566	0.0414549	43.1047	58.1565	1644.81	4.7342	3.81162	3.95769	39.4245	2.8247	60.1211	2.73155	3.18193	8.858	8.19943	0.53182	1.21457	27.3987	3.5299	28.7101	0.0434678
Set116	30.8773	14.0296	28.1609	12.395		18.3854	16.747	32.1322	0.982369	3.90798	0.4543	22.5596	1.09506	119.883	5.13624	0.475399	7.3751	5.57505	3.99957	57.4984	41.8586	7.91653	31.9603	0.332211	3.94005	0.53355	1.60619	16.8205	1.16395	0.0425312	84.986	84.5214	638.374	15.5545	2.9826	5.859	39.0803	2.64423	46.8984	5.10748	4.86144	4.48604	19.6136		1.1111	19.804	2.68721	26.2761	0.0354399
Set117	26.4351	20.2226	18.2902	9.66028	19.4307	21.648	13.6232	31.4423	0.909725	4.15929	4.34492	17.1249	0.925439	67.2639	5.04189	0.304738	9.14408	1.20079	3.65956	192.805	48.1397	7.64018	31.3101	0.39899	3.56067	1.15736	2.36951	10.7516	1.26558	0.0419663	39.242	47.5046	366.067	11.4301	2.05327	4.04748	27.5717	4.47366	179.74	4.88598	4.88541	9.1503	8.94739		2.02031	43.2612	4.52221	72.7282	0.0514703
Set118	13.5976	6.63741	19.7537	25.8914		15.2233	14.9939	33.1222	0.824543	2.85358	3.72043	18.336	1.25868	64.8957	5.15573	0.304738	9.7055	9.37284	2.71766	66.1615	34.1035	8.71285	31.3101	0.303648	4.26319	0.498081	3.17309	15.0673	1.57747	0.0504039	121.78	59.4234	272.103	15.3416	2.63721	4.33	27.5766	4.22884	33.2749	5.51572	4.06038	6.69489	8.93797		1.32948	25.4583	2.99781	62.1091	0.0433067
Set119	23.0999	13.5145	19.1713	12.0233	15.0209	16.6718	10.1248	31.1644	0.722082	3.90798	4.27972	24.1388	1.22315	135.158	5.07625	0.57883	9.33868	5.92197	3.1395	190.16	43.5185	3.80722	29.3672	0.27266	3.17335	0.498081	2.86893	8.23832	1.86534	0.0487082	22.5944	50.7739	903.329	8.98974	2.54004	5.27137	26.3431	2.82817	40.1497	1.9007	5.29204	8.82081	16.9705	0.565167	1.17103	15.2477	2.99781	26.2761	0.0402737
Set120	25.4854	17.1308	25.9564	19.0849		9.1152	13.6232	31.8582	0.722356	3.7917	3.26329	16.4512	1.04253	64.8957	6.42973	0.473742	8.96781	2.6471	3.65956	240.279	73.5054	7.78599	33.8044	0.208485	3.94005	0.826821	4.66134	22.3359	1.28637	0.0400541	190.093	54.5706	638.374	14.9845	2.81744	1.56518	54.1356	3.03281	66.6865	1.83345	4.03676	8.43289	20.5937		1.05943	35.6497	4.46309	42.3445	0.0549422
Set121	26.4351	21.7672	22.5849	9.57301		24.6116	17.7455	30.8051	0.738441	2.22276	2.35927	15.7479	0.821661	50.2177	5.07437	0.459431	8.99574	6.99974	3.00692	277.737	62.1411	7.07204	31.3101	0.230555	5.83287	0.786269	1.60619	18.3379	0.86751	0.0385803	142.743	58.1565	261.222	4.96876	2.58293	6.70899	21.6763	2.97605	54.7445	4.79863	5.70884	8.13932	11.1335	0.500741	1.21457	17.1882	3.94658	28.7101	0.0354399
Set122	45.2198	12.8101	21.4669	14.2898		24.6507	17.1402	26.2869	0.977652	3.7438	4.3016	23.48	0.736576	149.731	5.02702	0.418511	5.15132	2.08115	3.65956	66.1615	50.3795	9.90095	30.6565	0.307388	5.44083	0.749294	2.61413	11.0621	1.09859	0.048252	86.3666	59.8496	787.649	17.5614	3.5896	5.81365	40.9773	2.72223	98.8486	3.7219	5.42249	7.30194	15.3015		1.75588	26.2769	6.07028	65.4847	0.0416129
Set123	36.8207	21.1867	26.2922	8.99233		22.6234	12.9091	21.0987	0.888347	4.10053	4.83369	11.9443	0.960489	110.015	6.14125	0.717896	10.7525	4.62462	3.1395	180.971	36.6575	9.19035	36.7587	0.270303	5.20143	0.685189	4.0084	16.8122	1.36185	0.0385803	39.242	60.7366	684.499	14.1062	3.13047	4.14661	30.6617	3.45746	68.2913	2.73155	5.93555	7.84814	6.88756	0.595925	0.408836	33.1848	4.17527	23.8501	0.0410864
Set124	43.491	23.6422	15.9815	12.5527		19.1856	4.83917	24.6611	1.06415	6.32803	1.33964	11.9443	0.991282	53.0354	5.75018	0.530351	7.18311	5.53259	2.9312	447.729	41.8586	6.90724	31.7244	0.39899	7.2645	0.53355	1.68485	13.0317	1.36195	0.0454158	33.1589	58.1808	782.085	18.195	3.41161	5.9043	33.1188	2.97605	74.159	4.93183	4.90097	6.86535	7.44207		0.973743	17.1496	4.04132	16.8833	0.0410864
Set125	13.4634	21.8361	30.8685	20.5192	15.3278	20.6063	10.9897	18.6507	0.930228	2.42578	2.58642	18.336	1.16607	143.53	5.07437	0.575543	8.99574	4.97097	3.12127	219.443	43.5185	8.41138	26.7436	0.308783	5.74716	1.15736	4.63111	12.6444	1.76189	0.0331444	31.2826	68.9724	955.37	14.2934	1.25001	1.10665	36.7984	2.82817	67.6431	4.35841	3.44244	8.23608	16.3898		1.51162	16.4375	2.92735	26.2761	0.0554745
Set126	25.4854	20.3933	22.9746	23.1964	16.3869	12.6016	13.4077	33.1195	0.699234	3.0566	4.79927	16.0853	1.36245	69.3526	6.14125	0.495956	9.75962	5.77154	8.03288	75.3512	36.635	6.70464	35.7255	0.288154	5.83287	0.826821	3.4279	13.0028	1.28637	0.0453523	135.862	52.5682	366.067	6.97574	4.2947	3.88781	31.9942	4.13903	41.1976	5.10909	5.0897	6.63443	7.92218	0.614518	0.527748	51.0844	3.5299	39.7469	0.0372406
Set127	28.7549	17.4772	26.2922	17.8684		20.8354	8.67791	26.4784	0.722356	3.32422	3.65923	16.4496	1.06229	55.853	6.34071	0.577136	9.80728	0.634838	3.19498	264.243	30.4462	7.30762	32.8313	0.484373	5.34908	0.562373	3.53198	18.4506	1.26558	0.0500356	22.5944	59.6746	750.557	7.2103	3.00527	4.52236	33.1188	3.04368	48.2859	1.9007	4.55614	6.57965	19.7937	0.546002	1.12191	17.1882	5.378	21.4241	0.0539401
Set128	37.5925	24.5937	25.4338	14.3864		22.4372	18.6487	31.8582	0.888347	2.38363	3.96798	23.7706	0.871525	37.3653	5.83408	0.573886	11.3046	9.85897	3.12127	231.505	36.6463	7.68975	30.8214	0.267101	4.32576	0.933755	4.18257	10.0014	1.75912	0.0397545	39.6236	63.1188	811.659	12.0486	3.5896	1.56518	18.0879	2.82817	65.4831	3.31345	5.34175	6.89449	19.6881	0.536745	1.53534	42.4669	5.94457	62.6251	0.0497475
Set129	40.7315	16.9819	34.712	20.8994		16.9629	17.6566	30.3231	0.918502	3.0566	0.4543	14.0841	0.871525	149.118	5.1065	0.471351	10.7525	10.4316	5.32488	45.6645	31.6951	8.05017	35.7255	0.230555	4.3428	1.01138	3.64292	13.7819	1.86595	0.0480381	100.495	60.7366	894.268	12.8408	3.84608	5.40824	22.5487	3.71143	51.6165	2.60694	4.08371	6.976	11.1335	0.479637	1.88772	32.2846	3.22649	50.3806	0.047023
Set130	42.4757	20.9066	19.1713	27.9659		20.1879	15.757	31.1617	0.784891	3.66892	0.4543	16.6425	0.967454	51.9732	4.85975	0.444263	9.24385	8.43241	8.00868	191.593	29.5946	10.9588	25.5107	0.371026	5.27162	0.826821	4.941	10.7516	1.36409	0.0446445	125.504	60.6903	272.103	7.92456	3.68314	4.67043	22.072	4.31557	60.1211	5.20176	4.75545	9.34254	14.2669		1.12191	18.5095	3.94658	34.4693	0.0604093
Set131	46.062	21.0112	29.7285	8.92539		17.6144	8.67791	28.8135	0.977652	3.79473	3.74083	18.336	1.47814	97.5547	5.07437	0.532685	8.30996	0.634838	5.72849	65.9331	50.3795	6.32316	32.1108	0.292933	5.9569	0.909085	3.61837	13.0028	1.49326	0.0412964	82.8855	60.7366	1190.86	4.7342	2.65801	3.71707	25.3122	4.00167	60.4452	4.42567	5.60423	4.65683	17.3812	0.57708	1.05943	15.7752	5.88581	27.5024	0.0402737
Set132	40.5202	13.1488	18.2902	18.6256	4.70736	20.1159	19.2273	23.8225	0.812538	2.23654	0.908601	17.2631	0.887503	85.6174	5.12137	0.580758	7.18311	6.08744	2.71766	45.6645	45.0624	10.9133	37.5662	0.281412	3.95506	0.601912	3.05417	8.30321	1.65995	0.0440125	138.809	69.3946	898.379	13.3734	3.13718	4.26013	37.9116	3.03614	54.7445	2.81581	5.70884	8.22831	10.0357		0.857058	27.4204	3.88274	23.8501	0.0372406
Set133	39.8572	17.2914	16.1608	18.6256		17.5727	6.55025	32.4061	1.02615	3.80664	0.908601	21.8871	0.90052	117.065	6.24758	0.687561	11.771	9.19672	3.00692	45.6645	36.635	6.84419	36.0381	0.27266	6.35595	0.599162	3.05486	12.873	0.833658	0.0504266	31.2826	64.4838	366.067	11.9794	3.3713	6.27661	48.1872	2.72223	52.5991	5.13351	3.91445	7.66865	7.41456	0.57708	1.44448	17.1882	3.92794	20.517	0.0549422
Set134	22.6578	25.8976	16.1559	12.5527		21.4978	6.75854	21.1151	0.868448	0.681385	4.13504	22.3376	0.765571	55.853	6.00511	0.477056	9.06991	11.2241	3.19498	68.3487	46.1618	6.60642	32.5931	0.204182	4.12672	0.978	2.9301	22.077	1.65839	0.0421356	147.759	64.5332	893.094	17.6082	2.90445	1.97836	37.9116	3.42819	57.3533	1.19446	4.5324	7.94848	6.88756		1.4404	17.732	9.06388	42.6624	0.0563846
Set135	33.9534	23.601	28.5803	9.66028		16.3051	10.8791	43.288	0.927279	3.02412	6.28454	15.239	0.896444	121.017	5.11399	0.389047	11.7549	5.4252	2.77531	251.681	37.3073	5.08091	30.5088	0.242805	5.76748	0.498081	2.9301	16.0376	1.22958	0.0487082	22.5944	56.3285	878.463	15.3416	0.465205	5.40688	25.9949	3.95508	48.2859	6.91003	4.56318	6.90362	20.2664		1.34872	44.3108	5.97072	32.0433	0.0554
Set136	28.4772	20.3933	18.8128	18.4436		20.102	20.0504	35.1491	0.813257	4.16899	0.681451	16.1137	1.22315	34.511	5.1706	0.362368	8.99574	4.12873	2.87354	203.655	41.7092	8.57348	47.107	0.333392	4.89182	0.828901	3.52149	13.0028	1.90369	0.0397545	49.9815	58.1565	638.374	14.9357	2.92984	1.87133	36.5597	3.44826	133.605	2.45818	2.98262	3.71021	21.4447	0.46629	1.64346	17.1882	3.22649	23.8501	0.0569913
Set137	22.8511	14.7339	25.9796	15.895		11.973	24.4468	31.2779	0.825813	3.02412	4.21698	20.5364	2.47653	44.5093	6.41486	0.687561	10.7641	6.07094	3.00692	240.279	68.9672	9.55932	34.2867	0.24824	4.12672	0.896018	2.64546	20.1639	1.78214	0.044456	149.787	59.8608	893.094	14.2934	2.1466	4.07674	27.5766	4.46923	125.098	2.39093	4.04419	8.22831	18.6547		0.778503	16.4375	6.03456	35.3776	0.0433067
Set138	39.4815	22.4685	21.4669	14.7018	10.918	20.7796	15.5218	32.4061	1.02656	3.76383	4.27972	31.6446	1.62985	44.5093	6.14125	0.477056	5.52275	1.20079	4.88459	242.923	35.9234	6.40482	41.6971	0.255233	3.91064	1.40399	2.60365	18.2593	2.04313	0.0434126	43.6918	47.5046	885.364	8.83146	0.465205	1.10665	14.1471	2.67683	54.4203	5.59223	4.77595	7.24909	8.94739	0.614518	1.51903	16.9134	3.92794	62.1091	0.0549422
Set139	26.4351	24.523	28.8231	9.66028		25.0724	13.8198	42.1581	0.784891	3.72156	4.44413	18.5894	1.04522	142.903	5.07437	0.44159	10.4153	5.53259	2.81318	64.721	41.1101	5.293	31.3038	0.303648	5.00686	0.605806	4.0084	14.0351	1.14345	0.0528711	33.3339	68.0743	796.684	6.74118	0.893813	4.04748	18.8138	2.8247	59.5099	1.55209	4.5202	7.99073	9.01053	0.52547	1.93322	16.4375	3.56044	35.3776	0.055378
Set140	28.4772	17.2914	19.7537	9.66028		14.0306	9.06723	18.6507	1.0166	4.34821	2.42127	20.5364	1.06229	148.011	6.41486	0.477056	8.30996	8.96075	3.29538	68.3487	37.3073	7.11904	35.029	0.270488	5.75725	0.745138	4.17741	6.4274	1.72281	0.0504039	41.6405	59.4234	408.084	12.0486	2.13451	4.0522	27.5717	2.65164	52.5991	5.15036	4.66214	6.67065	19.3363	0.599619	1.53865	29.8183	3.86468	16.6333	0.0372176
Set141	30.9312	23.3035	28.8231	16.8657	3.64827	11.3152	12.5429	31.4423	0.909725	3.95101	7.21068	16.5469	1.04522	59.5877	5.37679	0.603463	4.95932	5.53692	2.96906	219.443	27.2425	10.1883	31.7244	0.256646	4.17993	1.40399	2.69315	15.5525	1.63906	0.016108	43.1047	62.094	314.119	12.9383	2.74807	5.2015	22.0245	2.97605	99.1727	2.60694	3.44244	6.61817	11.1335		1.55027	31.2813	4.53049	16.6333	0.0434678
Set142	34.5765	6.63741	26.7778	17.7007		15.6247	16.5524	23.9139	0.796453	3.02412	2.83509	16.7875	1.90962	182.853	5.13624	0.475992	8.49902	4.47508	2.9114	266.887	68.9339	5.90239	33.4918	0.250522	4.58634	0.498081	2.28766	17.1336	1.51332	0.0453038	39.6236	61.4501	638.374	14.5611	3.30087	1.87133	18.9128	4.07857	59.5099	1.55209	5.61028	5.55883	17.5333		1.8431	27.7916	5.24101	60.718	0.0354399
Set143	25.2763	22.996	26.357	22.8647		18.3589	12.9642	41.4243	0.927672	4.16899	2.37795	20.5636	1.27619	67.2639	5.54439	0.437498	10.7525	1.20079	3.65956	75.3512	30.4462	4.82957	31.3101	0.242805	3.57537	0.909085	2.16515	12.9094	1.22958	0.0463604	147.759	52.5682	729.188	15.5128	2.45444	4.33	35.1058	3.39892	46.8984	2.81581	5.80275	5.59783	6.3262	0.559922	1.2782	17.1882	3.44292	42.6624	0.0452454
Set144	28.4772	19.6872	44.6473	7.00093	19.4307	21.4978	18.6068	27.1282	0.636425	2.68305	4.38824	24.3908	0.736576	53.0354	5.07625	0.523771	8.54063	4.97232	9.95948	77.9955	30.4462	9.01577	29.3672	0.33154	3.80898	0.641793	3.4279	22.077	1.45756	0.0385803	130.468	72.6059	1017.02	7.2103	1.91661	1.53618	43.9796	2.67336	40.1497	1.48484	5.08059	4.42588	14.2669		1.09266	29.8183	2.28917	53.138	0.0416129
Set145	30.8773	27.6981	22.9642	21.5398		15.5656	12.9711	32.4915	0.930228	3.64753	4.32623	24.9282	1.33753	77.2622	5.1065	0.446333	10.5094	14.0759	3.57773		54.8716	5.94168	37.4096	0.303648	4.46457	0.605005	4.64038	15.0673	1.57747	0.0443296	22.5944	61.3922	408.084	4.7342	2.9826	5.27137	27.2235	4.14954	43.2777	2.5581	4.9366	9.21697	5.56884		1.43076	14.7719	4.53049	37.3661	0.0540627
Set146	23.1467	20.3933	15.9815	19.8911		21.3941	8.67791	32.3749	0.927279	4.79185	4.21698	16.0853	1.22315	69.3526	5.12137	0.588314	4.53215	1.54714	2.71766	262.531	32.2941	5.74129	38.941	0.24824	4.69044	1.03569	2.93079	13.751	1.00052	0.0440125	31.2826	70.3508	778.463	11.4301	3.3713	1.56518	18.5647	3.42819	52.5991	3.14	4.47175	6.67065	8.9568		1.21457	38.2263	4.72335	41.8924	0.0555652
Set147	39.9375	20.2527	28.1609	23.324		14.5655	6.9532	32.3722	1.01456	2.763	4.21698	12.3101	0.90052	55.853	5.11399	0.39464	5.52275	2.08115	6.23979	57.4984	24.235	8.97142	31.9603	0.339205	5.44083	0.882951	3.53197	19.7767	1.52352	0.0251246	97.7469	51.3013	1163.55	9.80706	3.15283	5.9043	29.2963	3.30639	65.1633	4.85315	5.60423	10.7114	22.2766	0.52547	2.30864	29.8183	3.32539	35.3776	0.0552872
Set148	13.7319	16.6197	31.1941	9.66028		23.2566	19.5967	28.8135	0.840902	2.45297	4.3016	15.9407	1.62985	77.2622	6.14125	0.654133	8.54063	3.18112	6.59693	65.9331	46.7608	7.01314	30.5088	0.252542	4.3428	1.04068	4.57036	14.8426	1.72338	0.038808	43.3418	62.094	306.389	5.85848	2.04556	5.8972	10.9068	2.65164	85.6258	5.01013	5.70884	6.67065	14.9027		1.1111	14.7719	5.79976	39.7615	0.0547607
Set149	29.0061	22.1298	20.6556	14.4267		16.6718	23.9465	30.4145	1.07094	3.40311	6.32126	16.0853	0.991282	41.9749	6.54307	0.390365	8.30996	1.54714	3.21949	55.3113	29.5946	6.17047	28.0329	0.24824	5.00686	0.882951	3.05417	20.1639	1.26566	0.0570977	93.2434	51.3013	408.084	16.8026	2.93263	1.53618	30.6617	3.86203	42.3424	2.5581	5.12195	5.08277	17.2651		1.53865	18.5095	3.56044	55.8966	0.0554
Set150	25.142	19.0332	22.5755	14.5258		22.0682	13.1456	33.1222	0.741671	3.555	2.58642	12.1371	0.896444	37.3653	8.01926	0.475992	8.96781	1.20079	2.81588	324.735	49.7992	8.41138	27.6186	0.251607	4.38101	0.605806	3.4279	17.3925	1.00052	0.0440125	33.3339	84.5214	955.37	17.1944	3.15283	3.91518	51.4438	4.75213	99.1727	4.93183	4.0471	8.81901	15.6692	0.46629	1.53865	19.5128	5.86979	54.9589	0.0536225
Set151	28.7549	13.5145	21.8736	9.82726		16.7503	18.6487	26.4784	1.00137	3.71084	2.37795	22.3059	1.23708	31.237	6.69594	0.695963	11.8055	9.34581	2.87354	76.7833	21.4673	5.66985	29.8524	0.242805	4.67574	0.748717	3.05555	12.9379	1.16395	0.0507425	90.8665	69.1586	261.222	11.9627	2.35213	5.5712	42.4327	3.06541	42.3424	2.90499	3.18193	4.48604	15.7271	0.57708	1.12191	16.0948	3.56044	18.091	0.047023
Set152	46.9486	21.2453	19.7537	10.4036		17.9917	15.5426	26.2705	0.722082	2.60655	2.6396	16.4512	1.15911	69.3526	5.62762	0.475992	12.3064	1.20079	3.12127	52.667	31.6951	7.01314	32.8313	0.360774	5.35531	0.882951	3.71912	15.6949	0.735144	0.0381019	155.454	63.1188	638.374	11.8647	3.5187	1.10665	31.8903	2.67336	60.1211	4.85883	4.02314	5.80082	8.9568	0.500741	0.910345	17.1496	3.75351	39.7615	0.0418002
Set153	37.3052	19.5196	24.318	8.92539		9.1152	8.67791	33.1195	0.730982	0.681385	7.55093	15.8853	0.991282	63.3224	5.04189	0.52277	8.28142	4.40636	2.71766	219.443	29.0511	9.90095	33.418	0.270488	4.88646	0.976283	1.68485	16.0376	1.26622	0.0314		64.9244	1445.66	12.4057	2.90445	7.28456	22.0245	4.01212	64.228	3.31345	5.72371	11.0185	12.6709		0.65959	18.5626	4.52635	36.4284	0.0433067
Set154	23.281	22.6496	25.0698	8.92539		16.1134	17.8944	42.1581	0.784891	1.4214	3.74083	12.3101	1.0062	159.921	5.07437	0.504669	11.1811	10.6507	3.21321	52.667	24.235	7.1886	28.9774	0.203097	4.94848	0.672122	3.2055	14.4553	1.26566	0.0352384	85.3675	117.257	1643.98	9.80706	2.48579	1.87133	18.0879	3.73861	91.3265	3.14	4.56022	6.91959	17.1632	0.479637	1.05943	17.732	4.23694	14.4878	0.058977
Set155	21.1046	12.8605	18.4694	5.26812	15.3278	21.4365	22.2702	31.625	0.939233	4.47408	3.26329	11.7728	1.16607	38.5761	5.24165	0.475992	5.93981	5.57505	3.65956	239.847	32.2941	7.34661	31.9603	0.257732	4.88646	0.716314	2.61413	16.0376	1.27601	0.0431897	97.7469	50.5631	1152.46	11.814	4.27732	5.99585	22.0245	4.25215	70.2013	1.87628	3.82383	6.86353	15.2921	0.53182	1.12191	15.7752	5.11447	54.907	0.06201
Set156	13.7319	13.1488	23.1252	5.26812	12.161	17.8393	12.5995	26.7524	0.832125	2.72586	0.4543	16.4496	1.22315	69.3526	5.13624	0.470226	8.1636	5.53259	3.67325	208.821	49.7992	9.53968	30.6565	0.27266	4.97082	0.882951	2.80603	13.7819	1.43989	0.0381019	49.8065	60.6903	782.085	11.9627	2.64626	1.87133	14.1471	3.89054	72.3939	4.78583	3.99918	9.03999	10.0451		0.646661	17.1496	2.68721	42.3445	0.0591344
Set157	28.8352	22.6258	19.1713	14.7513	3.64827	16.7185	20.4445	27.1254	0.793791	4.16899	2.37795	15.9139	1.22315	40.8045	6.89622	0.532283	10.4575	4.47508	3.23772	457.376	21.4673	6.32316	31.3101	0.223979	5.34908	0.663454	2.37216	12.873	1.22894	0.0543181	43.5168	56.6161	253.492	15.9434	3.13104	6.7046	31.2076	3.35212	67.0319	2.73155	5.76272	6.86535	8.19943		1.55709	17.1882	3.57215	62.1091	0.0418002
Set158	37.2108	13.5145	28.1609	11.4016		20.4738	12.2807	22.7034	0.664071	4.50195	1.33964	15.7479	1.27619	82.934	9.28646	0.38553	7.25327	2.08115	2.96906	88.8457	22.8512	10.7319	39.2537	0.242805	5.54579	0.450272	2.52403	28.4938	0.931528	0.0385803	100.876	62.908	1152.46	14.4634	2.50871	4.33	45.4409	2.65164	160.245	5.38256	5.72371	7.68294	7.92218	0.497368	1.17103	15.6189	5.85889	13.5502	0.0547607
Set159	28.1639	16.7728	16.1559	5.26812		14.6845	4.83917	18.6507	1.1198	2.68305	2.22498	16.2568	1.62985	31.237	6.33697	0.733185	9.06991	5.57505	3.00692	191.593	46.7608	6.87825	34.154	0.360774	5.72346	0.745138	4.64038	12.873	1.79666	0.0523979	34.7636	60.0969	1492.72	21.4428	2.02583	1.56518	25.6604	3.86203	40.1497	3.7219	4.03676	7.54253	6.3262		0.778503	21.8759	3.57215	58.4128	0.0650898
Set160	13.5976	20.3068	16.1559	16.23	15.3278	20.3039	19.2273	41.3229	0.907813	1.47578	1.75426	19.2648	1.16607	57.5567	5.20496	0.473742	12.3064	0.634838	4.69084	54.8542	48.0106	7.05457	39.2537	0.239383	2.95728	0.677261	2.60432	9.82062	1.28637	0.0303303	41.4654	59.8496	913.354	15.3416	2.82626	3.71707	41.8524	2.66519	48.2859	1.19446	5.10027	6.64194	5.29159		0.869158	16.1463	4.66422	19.3092	0.0433873
Set161	42.556	23.6499	16.1559	18.6158		17.4695	9.06723	30.3231	0.838443	1.47578	3.05422	16.9885	1.97367	28.3829	6.02599	0.418511	7.02007	2.08115	3.65956	251.681	51.2737	9.47711	37.1094	0.251607	3.57537	1.04068	3.87215	16.8122	1.65653	0.030152	39.5891	75.2529	782.085	8.98974	2.93955	1.97836	27.2235	3.35212	64.8393	4.81874	4.66214	8.87065	18.2903		1.11991	37.6311	2.92735	37.523	0.0433067
Set162	27.5275	17.2914	21.0678	11.7691		23.3859	21.5109	31.625	0.738441	3.07731	4.3016	21.899	1.19283	41.9749	5.4566	0.94194	9.14408	1.7348	2.9312	442.665	30.435	10.5005	25.925	0.27266	4.92314	1.4879	2.52403	13.9702	1.52339	0.0487082	26.0755	56.8024	355.187	12.8408	1.32242	5.2015	15.8012	2.84914	42.9535	2.90499	5.48452	6.86535	19.6136		1.22569	35.3357	3.23794	21.4547	0.0542201
Set163	36.5877	15.2527	16.1608	23.7834		20.2538	5.69471	31.1617	0.888347	2.23654	1.33964	21.9416	1.46636	46.9327	5.7047	0.418317	10.4153	6.45599	6.08673	55.3113	41.1101	8.71223	27.6186	0.256646	5.35531	0.601912	2.72838	10.2079	1.00052	0.0364273	33.1589	56.3285	1626.02	12.4057	3.57092	4.33	10.9068	3.03961	59.7824	3.7219	4.5202	6.42938	15.3015	0.635622	1.2245	17.1496	3.75351	42.6624	0.0583989
Set164	28.6115	24.1684	28.6127	17.6086		22.6786	20.3826	26.7524	0.864863	2.69113	4.49156	16.6425	0.925439	18.3846	5.54439	0.477056	7.66225	5.53692	5.32488	65.9331	32.2941	6.48663	25.05	0.204182	4.38101	0.826821	2.37474	16.8122	1.79666	0.0454731	107.514	61.3922	366.067	14.996	3.15283	4.00685	61.2512	4.34373	130.054	7.39927	4.04419	5.08277	8.94739	0.51564	1.51162	21.8759	2.92735	21.4547	0.0434678
Set165	57.7998	24.523	32.0907	13.8779	7.87416	18.1043	22.4072	26.7524	0.902582	3.555	4.3016	12.9839	0.989484	44.7043	4.93923	0.511317	11.3046	5.87894	3.19498		29.0624	7.6487	32.1108	0.332211	5.45943	0.680845	4.02316	18.3857	1.53829	0.0257553	39.242	50.5631	782.085	11.073	3.1957	3.88781	24.46	3.89054	99.4105	2.60694	6.57884	6.63443	8.93797	0.57708	1.4504	15.143	3.56044	44.2878	0.0433873
Set166	32.83	12.8605	24.8406	20.7048		12.6016	13.8359	38.6388	0.741671	2.8964	4.3016	21.8871	0.999237	154.755	6.41861	0.366624	8.30996	6.07094	2.87354	191.593	24.235	8.76135	37.1485	0.193558	5.39807	0.521728	4.17999	13.3946	1.28637	0.0749466	88.8486	73.0815	758.287	20.136	3.13104	4.39006	22.5487	3.03281	42.3424	2.5581	5.01596	7.43759	21.6445		1.30528	29.0861	2.28917	16.8833	0.0410864
Set167	24.8932	12.8101	30.8128	6.62927	10.918	10.6574	6.08833	26.2705	0.879448	3.09942	4.20152	18.5894	1.06229	114.211	5.70095	0.685523	8.99574	8.84991	3.1395	66.1615	45.8706	7.91594	40.392	0.259536	3.80898	0.570338	2.64546	11.8772	1.60274	0.0528711	22.976	69.6307	264.373	9.80706	2.1466	2.01107	18.9128	3.7407	64.8393	1.9007	5.96887	10.2956	7.91277		1.39711	14.7719	3.23794	43.8237	0.0495602
Set168	39.9375	14.0296	19.1713	8.92539		17.7642	6.75854	31.8582	0.636425	2.05577	2.35927	21.8871	1.13418	97.5547	6.14125	0.518961	4.95932	4.97232	3.19498	257.24	21.0312	3.88777	31.9597	0.270488	5.44083	1.02121	2.93371	14.0351	1.00052	0.0507425	43.5168	58.1565	408.084	15.8742	4.23906	1.10665	22.7547	4.28629	43.2777	1.83345	5.5048	4.42588	19.1275	0.494536	1.12191	19.9756	2.99781	19.3092	0.0416129
Set169	26.4351	17.6862	26.7778	15.4631		21.1055	9.65226	25.1514	0.722356	2.76867	0.4543	16.9885	1.07014	51.9732	6.02599	0.304738	7.56709	6.33749	5.73686	717.61	38.5955	8.23268	32.1788	0.257732	4.3428	1.05647	2.4026	7.17762	1.72338	0.0282674	125.417	52.5682	366.067	16.5349	3.76426	6.59833	15.8012	3.24934	118.594	1.19446	5.72371	5.08277	8.9568	0.53182	1.72642	21.8759	3.48676	40.9547	0.0552872
Set170	20.4815	13.5145	26.5674	22.3381		22.4977	6.67337	27.1254	0.977652	2.42034	4.75873	20.5364	1.20259	157.706	5.11399	0.527512	8.28142	8.84991	3.63538	54.0992	54.4671	9.25895	37.5662	0.270488	5.39807	0.994672	1.68647	12.873	1.50488	0.0528711	56.2712	61.2393	767.583	8.98974	2.48417	1.87133	40.7392	3.08984	67.6431	5.46765	5.27292	7.70722	8.19002	0.524898	1.05943	40.4402	4.92448	58.0988	0.0637771
Set171	22.6578	20.3068	26.357	10.4036		20.5467	20.8942	42.9768	1.09178	2.42519	1.33964	18.336	1.62985	44.7043	5.1065	0.470226	9.87412	4.62462	5.89384		54.8716	6.32316	38.0519	0.320019	4.58634	0.53355	2.60365	16.3834	1.00072	0.0421081	182.071	52.5682	253.492	11.814	3.84608	1.152	36.7984	3.92699	66.6865	1.19446	5.31297	5.38527	19.0364	0.524898	1.30528	17.4408	2.99781	29.6478	0.0535419
Set172	39.3473	23.6422	19.9641	23.2625	16.3869	9.83445	12.5429	21.1314	1.15611	4.70088	3.2854	20.5364	1.09506	55.853	5.1706	0.614037	9.53123	1.54714	2.76687	219.443	46.7608	7.78599	26.7436	0.343061	4.89182	0.53355	4.0084	14.8426	1.26566	0.0419663	93.2434	58.1565	740.068	11.4301	3.38937	1.58153	18.5647	3.03961	50.988	1.87628	4.33992	7.24803	8.19002	0.52547	1.55027	16.6222	3.04488	41.8924	0.0482029
Set173	34.8254	24.5724	23.4868	4.43319		9.83445	17.6566	26.3619	0.832125	2.81753	2.64842	17.2964	0.831414	59.5877	5.92188	0.511317	11.771	9.19672	2.9312	47.8517	30.435	7.11904	35.1759	0.208485	3.91064	0.605806	3.93678	15.0673	1.68177	0.0514235	187.896	55.8375	767.583	5.85848	3.36801	5.83778	34.7577	2.62991	144.846	2.45818	4.92492	6.62413	26.0782		0.973743	15.2477	3.57215	40.9547	0.0601766
Set174	28.4772	23.601	17.7676	14.3864	19.4307	20.2132	8.67791	29.204	0.784891	1.47578	3.05422	21.899	1.23708	28.3829	6.02599	0.390172	12.7234	1.54714	3.00692	392.546	24.235	8.7726	30.8214	0.251607	5.90622	1.20385	3.72321	15.0673	1.9512	0.063796	130.468	61.4501	994.143	4.7342	3.64917	4.41186	21.3282	2.97605	53.8092	4.37686	4.04419	8.858	8.9568	0.475546	1.49632	18.0352	4.04547	50.3	0.0460914
Set175	54.45	24.1684	17.7676	14.2898		11.299	8.67791	24.0304	0.813257	3.7917	4.82096	14.7594	1.23708	44.7043	6.14125	0.366624	9.14408	5.50633	2.77531	180.971	24.235	7.10705	25.05	0.267348	4.69044	0.96943	3.73243	15.9398	1.8245	0.0326642	32.9524	61.3922	852.251	11.073	3.62591	6.02973	49.276	2.72223	42.3424	5.12594	5.5048	6.04727	19.0364	0.51564	1.30528	16.6222	2.99781	63.7696	0.0536225
Set176	28.7549	12.8101	38.8586	8.73808		18.0824	11.8452	26.2869	0.825813	4.16899	0.4543	21.2117	1.27619	55.853	5.8361	0.57883	8.99574	5.50633	3.65956	56.2863	45.0624	6.03223	32.3501	0.296339	6.07367	0.857439	3.05555	8.30321	1.00008	0.0385803	102.015	47.7154	314.119	12.0486	2.78657	3.96053	10.9068	2.97605	51.6165	4.79157	4.73171	3.97648	18.2997	0.445185	0.646661	33.5778	4.72748	19.0287	0.0549422
Set177	13.5976	16.6197	27.0703	10.0319		20.2538	12.2807	26.3782	1.02223	2.76867	0.908601	16.2782	0.765571	43.9176	6.42973	0.523771	12.3064	4.97232	3.4795	264.243	32.7984	9.22917	33.4918	0.270488	6.07367	1.33264	3.84727	20.6382	0.735787	0.0436443	99.1731	53.2701	306.389	16.3005	1.7239	6.76906	47.8554	2.7921	67.6431	5.6411	5.00198	4.75432	16.7601		1.8431	21.8759	3.44292	21.4241	0.052938
Set178	13.7319	22.1385	26.3246	11.5736	3.64827	20.607	10.2373	21.1151	0.914998	1.68222	2.37795	16.2782	2.49379	40.1829	6.21833	0.333838	7.31936	6.33749	8.3088	180.971	54.4486	6.32426	36.7587	0.303648	5.47114	1.4879	5.17095	18.2593	0.735144	0.0314	49.9815	62.094	1495.53	9.80706	3.94687	3.94133	22.7547	3.39892	55.1606	3.7219	4.5202	7.99073	8.19002		1.30528	19.9756	3.75351	42.6624	0.0418002
Set179	28.7549	12.8101	22.7318	9.66028		21.648	15.2596	18.6507	1.02301	3.66892	0.681451	26.9325	1.04253	121.017	6.69594	0.605943	8.30996	4.12873	5.55091	45.6645	38.5955	6.51072	27.6186	0.360092	4.3428	0.601912	2.24544	10.7516	1.61197	0.0321913	95.7254	134.696	253.492	5.85848	3.64917	3.96053	22.0245	3.28542	51.6165	2.04973	4.06038	5.82256	20.0118		1.43406	29.8183	3.52576	34.4693	0.0418002
Set180	37.5374	21.0112	22.1584	4.43319		12.6016	10.9897	36.5247	0.812538	2.68305	2.42127	20.759	0.831414	69.3526	5.04189	0.607371	9.14408	5.50633	3.6231	242.923	21.4673	9.46655	29.7266	0.374761	5.1333	0.605005	2.64546	15.0673	1.72338	0.064592	93.0684	47.5046	408.084	13.7019	3.37121	3.85512	25.9949	3.03961	44.7418	4.49552	4.0471	9.75892	17.6295	0.567823	0.970438	30.2079	2.28917	42.3445	0.0496407
Set181	34.5765	16.4264	25.9796	9.66028	16.3869	21.1033	17.1402	31.2779	1.04179	3.22714	2.64842	22.113	1.04522	59.5877	5.20496	0.504669	7.52097	8.43241	3.19498	52.667	31.4145	5.82184	33.249	0.320524	4.87176	0.605806	4.17741	12.6444	1.27601	0.0402038	32.9524	64.5332	170.408	16.1695	1.80119	1.53618	33.1188	2.97605	53.8092	5.13351	3.44244	6.02939	21.6951	0.500741	0.408836	43.7371	3.5299	67.299	0.0403542
Set182	25.2763	24.7653	26.3982	14.7018	7.75119	18.8608	10.9897	31.1617	1.02615	3.08773	1.75426	23.6745	1.70699	67.2639	6.02599	0.57883	14.2625	10.7576	6.59802	75.3512	38.5955	8.74273	31.7244	0.227862	5.61405	0.521728	2.84981	22.3359	0.931528	0.0385803	41.6405	58.1808	782.085	12.9383	3.76928	7.40691	46.2614	4.7843	65.4831	2.04973	3.79987	5.87671	5.29159	0.605182	2.1549	19.9756	4.40396	46.7138	0.0505089
Set183	39.2062	27.6981	16.1608	9.66028		19.0848	18.4122	31.2615	0.870549	4.79185	2.22498	22.6728	1.46636	57.5567	5.37679	0.695963	8.30996	2.6471	4.33957	55.3113	45.5628	10.7014	37.1369	0.27266	3.94005	1.13331	2.84981	12.9379	1.59113	0.0443296	130.468	65.036	913.354	14.578	2.04556	1.51983	18.5647	2.6803	67.6431	5.46765	4.0471	6.63443	16.7601	0.51564	1.46533	15.7752	2.52931	15.6956	0.0372406
Set184	25.142	20.3068	25.9564	14.7018		23.7717	13.8359	21.0987	0.722356	3.46398	3.05422	24.1388	1.14115	18.3846	5.37679	0.823027	12.0387	9.19672	5.30037	327.379	24.235	8.74273	30.4351	0.30786	5.61405	0.63463	3.61837	14.9075	1.50488	0.0383557	22.5944	56.5393	261.222	19.3686	3.5896	5.7504	43.9146	2.97605	76.0016	2.5581	4.0471	8.58981	6.31679	0.546718	0.97597	16.0663	4.5989	60.1049	0.0619596
Set185	43.491	28.3192	22.2727	11.5736		22.1341	13.8198	45.3291	1.02615	3.7917	0.681451	20.5364	1.09934	59.7852	6.33538	0.304351	7.56709	9.37284	5.55091	75.3512	22.8512	10.7708	25.05	0.242805	6.07367	1.12348	2.69315	10.7516	1.16395	0.0453523	56.2712	51.3013	750.557	9.80706	4.50313	3.96053	33.1188	3.21676	64.228	1.87628	4.55614	10.1251	8.94739		1.30528	40.4402	4.66422	53.7512	0.047023
Set186	31.1824	24.5071	19.5649	14.3864		21.8652	10.2373	29.7453	1.21857	3.93437	4.79927	24.912	1.04522	69.3526	4.95409	0.527943	11.771	9.76132	3.6231	220.655	34.8989	8.05017	32.1788	0.242805	4.283	1.12348	3.05417	11.8772	1.26622	0.0413545	26.0755	63.2214	261.222	12.9383	3.80381	5.9505	24.46	3.42819	53.8092	1.12721	7.08422	4.93098	5.29159	0.46629	0.992183	17.4408	4.40396	27.5024	0.0591344
Set187	13.5976	15.2527	20.6556	20.1389	16.3869	16.1009	14.2633	24.6638	0.664071	1.41928	0.908601	17.8877	1.05228	152.465	5.20496	0.418317	11.3819	6.87151	3.21949	218.011	47.9712	5.74129	36.3088	0.207399	3.91064	0.937934	3.05555	15.9398	1.46036	0.0377642	95.8705	73.6869	1430.69	15.6013	3.3713	2.01107	25.6604	2.62991	29.7308	2.5581	3.79987	11.8776	18.8162	0.694803	1.30528	14.7719	6.66849	63.3392	0.0434678
Set188	45.1123	23.3035	26.357	10.4036	7.87416	22.4309	9.4576	31.4423	1.15611	5.11446	3.74083	16.6425	0.821661	31.237	4.85975	0.389047	9.06991	6.05679	2.9312	54.0992	38.5955	6.65281	30.2422	0.319551	4.3428	0.560779	3.05555	12.873	0.868154	0.0317957	26.0755	47.5046	1430.69	14.9357	3.95161	1.152	30.6617	3.37309	62.0354	5.38256	5.02594	7.60215	22.0189	0.559922	2.89663	16.0663	3.17411	54.3458	0.0467144
Set189	25.0275	17.1308	30.3807	7.83586		19.0323	7.61408	43.288	1.00137	1.68222	5.21587	11.9443	1.05228	54.8274	5.13624	0.532283	7.57772	5.53259	3.6231	57.4984	37.3073	6.87825	36.428	0.267348	4.58634	0.716314	4.40378	9.33546	0.931528	0.0443296	31.2826	63.0106	1272.38	5.85848	2.73951	7.32979	33.1188	3.18749	70.2013	2.81581	4.55268	4.42588	20.257	0.479637	0.992183	19.5128	4.72748	14.7579	0.0402737
Set190	36.5877	19.6872	17.7676	9.98496		16.6212	13.6633	31.8582	0.664071	2.05222	3.05422	21.2117	0.966361	37.3653	6.16069	0.33901	8.37201	4.06001	5.19268	180.971	30.4462	7.78599	33.418	0.400166	4.76234	1.0373	2.36951	11.127	1.53116	0.0486507	39.6236	72.6059	646.104	14.7499	2.03482	4.67043	42.4327	2.6803	58.2886	2.75597	3.74297	6.32709	24.2751	0.430286	1.57553	17.1496	3.04488	43.8237	0.0452454
Set191	25.142	12.1562	19.7213	13.1377		18.4934	13.4077	29.204	0.870549	4.11363	6.09922	22.6728	1.09506	59.4371	5.20496	0.530545	12.9717	0.634838	3.99957	56.2863	55.7263	5.74129	27.6186	0.193558	4.55846	1.67628	4.09291	10.0014	1.8235	0.0478781	30.901	51.3013	253.492	6.97574	3.36808	4.31365	15.3244	3.89091	135.762	5.07738	5.72371	8.858	8.19002	0.546718	1.53204	14.7719	3.56044	51.1497	0.0601766
Set192	28.8352	13.1488	27.2589	15.895		24.2355	20.6553	30.5311	0.870549	3.43016	2.37795	20.8594	1.23708	50.2177	5.07437	0.477056	7.02007	6.44489	3.27715	242.923	34.8989	7.52209	30.2666	0.271574	3.21069	1.02121	3.61648	12.1592	1.79296	0.0321913	32.9524	52.5682	272.103	11.9794	2.90445	1.51983	31.2076	3.82343	73.0051	5.28093	3.99918	6.91959	23.4577	0.614518	1.67489	21.8759	2.80473	16.6333	0.0410864
Set193	30.206	23.601	26.7778	9.57301		24.1042	13.7681	26.2869	0.750448	2.19345	3.97437	16.9885	1.22315	40.1829	5.20496	0.252658	10.7252	9.34581	2.77531	264.243	22.8512	7.07144	38.0519	0.287068	5.98995	1.20385	2.80603	16.8205	1.71039	0.0314	32.7773	68.6735	1110.65	21.6677	2.78074	1.56518	45.4409	3.31604	59.5099	4.49552	5.34175	9.03633	6.31679	0.599619	1.57553	31.7572	3.04488	53.138	0.047023
Set194	22.8511	20.9066	18.2902	14.7448		16.8593	16.5524	25.1677	0.754526	4.01457	4.26441	22.8988	1.05533	89.6838	5.20496	0.57883	8.30996	9.34581	3.12127	239.847	21.4673	7.78599	34.5249	0.187433	4.3428	0.748717	4.64038	16.8122	1.00052	0.0495322	93.674	59.8496	684.499	14.2209	2.75197	3.52815	43.9146	4.34675	44.7418	4.42727	4.55268	6.63443	8.94739		1.53204	34.8219	3.94658	19.0287	0.0514703
Set195	34.2022	23.1311	23.4868	16.6142		12.6016	8.87257	43.2849	0.647986	3.0997	4.27972	16.1137	0.996449	34.511	5.13624	0.46671	5.15132	10.6693	5.21091	77.9955	48.0106	7.82112	36.9103	0.27165	5.69886	0.748717	2.37216	14.9447	1.49452	0.042778	56.2712	65.44	994.143	14.996	3.80975	5.36289	23.9832	3.79824	68.1555	5.14346	5.12127	5.8586	17.7184	0.666701	1.2782	18.8538	6.2416	65.4404	0.047023
Set196	30.8773	15.2527	27.0703	10.0319		23.1364	16.6219	33.2674	0.647986	1.4214	5.21587	16.6425	2.0547	37.7894	6.09908	0.473742	5.86564	6.44489	3.6231	76.7833	46.7559	7.23262	34.9737	0.230555	3.72237	1.11749	3.93747	13.751	1.26566	0.0446824	100.495	65.036	355.187	6.97574	3.57092	1.51983	11.3836	3.71143	65.1633	7.32577	6.04182	5.00687	16.4829	0.567823	0.527748	20.9258	3.56044	20.517	0.0418002
Set197	13.7319	13.1488	26.3787	14.7018		16.0257	9.65226	31.625	0.927279	2.57235	4.38824	24.3908	0.871525	110.015	4.93923	0.475992	9.93675	1.54714	3.64133	456.163	39.0097	3.6192	25.925	0.204182	2.95728	0.588844	4.72989	20.3553	1.26246	0.0314	41.4654	62.094	729.188	15.2203	3.28511	1.53618	21.3282	2.84914	67.9672	2.90499	5.75385	7.43759	16.6932	0.536745	0.973743	17.4408	2.92735	26.2761	0.0547607
Set198	23.0999	21.1867	19.7213	21.3938	11.9771	16.1009	17.332	27.1091	0.982369	3.31365	3.2854	12.3101	1.50713	38.5761	5.24165	0.527411	9.43585	6.43379	5.19268	240.279	35.9234	6.47187	30.8214	0.230555	4.283	0.849364	2.93371	12.1592	1.26622	0.0528711	29.9382	60.0716	684.499	12.2491	2.78657	3.91518	15.8012	4.17729	55.1606	4.82306	5.00198	9.1503	17.5239		0.973743	17.1496	2.93397	32.0433	0.0625454
Set199	24.8932	12.1562	22.7642	24.1075		21.5058	19.3547	27.1254	0.954824	1.44859	1.98141	12.1371	1.27619	135.775	4.85975	0.477056	9.53123		2.71766	231.089	43.5072	2.80972	26.7436	0.24824	5.90622	0.562373	2.80603	14.4553	1.26622	0.0251246	43.3418	59.8608	272.103	4.96876	3.5896	1.51983	46.6095	3.39892	96.7381	4.7849	5.51173	8.04198	14.2669	0.605182	1.05943	32.7592	3.94658	74.1047	0.0637771
Set200	31.1824	21.0112	15.4589	9.82726	7.75119	16.0776	6.55025	35.7318	0.927279	4.46157	1.75426	27.9692	0.999237	63.3224	6.14125	0.674031	8.1636	10.8086	7.69442	253.773	34.8989	7.4787	37.1094	0.303648	3.92535	0.773203	2.37474	16.8122	0.86751	0.0314	26.4571	63.2214	796.684	11.4301	2.78657	4.2409	30.6617	4.31557	67.356	4.42567	5.56302	6.76039	8.19002	0.64488	1.85303	17.1496	4.04547	18.091	0.0538493
Set201	56.6809	23.1311	17.7676	27.1919		21.3792	12.2807	23.8225	1.00813	2.90641	3.2854	15.9407	1.22315	43.9176	5.13624	0.38553	12.7623	4.97097	8.00868	66.1615	51.2737	9.53065	24.6357	0.223979	4.99216	1.45351	1.48476	11.0621	1.67561	0.0710934	43.1047	50.9847	1027.56	17.262	2.62481	4.14661	27.2235	4.083	83.712	4.11681	5.55798	8.54316	17.7279	0.46629	0.65959	43.7834	4.53049	41.8924	0.0418002
Set202	25.2763	20.927	31.1192	9.66028		14.0306	11.7439	33.1249	0.982369	3.40791	5.68461	16.0853	1.85608	28.3829	6.2278	0.737124	7.56709	11.7507	3.65956	220.655	48.5701	9.01195	33.8044	0.207399	6.07367	0.479096	5.62857	11.8772	1.00052	0.0325196	95.8705	60.0716	955.37	17.7543	3.84727	7.1191	20.0424	2.6803	68.1555	5.01013	3.9382	9.4133	8.94739	0.53182	1.53865	16.9134	3.94658	19.3092	0.0554745
Set203	48.2912	6.63741	37.9201	17.6086		19.0055	21.2707	41.3691	0.754526	5.66878	6.50059	21.7986	0.90052	18.3846	5.03076	0.304738	8.81668	5.92197	3.99957	52.667	30.4462	7.11904	31.3101	0.303086	5.83287	0.70891	3.52149	14.8426	1.47896	0.0362043	32.7773	59.9522	684.499	15.5128	1.62589	2.01107	30.6617	2.80298	89.17	3.16442	4.0471	7.44948	8.93797	0.546718	0.778503	40.4402	4.72335	55.4105	0.049828
Set204	25.2763	6.63741	19.1713	20.9469	3.64827	18.1791	17.36	26.2869	0.909725	2.763	2.6396	21.8871	1.28316	56.931	5.20496	0.530351	7.74653	1.54714	2.77531	64.721	34.1035	7.11904	38.8469	0.296339	4.5838	0.826821	6.12678	9.25117	1.76002	0.0443296	47.9301	59.8608	1024.75	7.33287	2.84035	6.46898	27.2235	2.97605	81.6975	3.14	5.14478	6.63443	8.93797	0.509999	0.646661	18.5626	2.68721	64.1643	0.0668257
Set205	25.0275	27.4752	19.1713	11.5736		21.8861	16.3223	27.1254	0.976715	3.7917	1.75426	11.9443	1.19418	47.3635	4.94754	0.390365	5.52275	1.20079	3.27715	45.6645	29.0624	10.4678	34.5838	0.204182	2.95728	1.20385	2.37216	14.9447	0.833014	0.0440125	104.212	55.8375	1152.46	15.8742	3.15283	1.53618	11.3836	3.47345	67.356	4.47445	4.96703	7.63039	8.93797		1.53204	37.2762	3.94658	53.138	0.0433067
Set206	31.1824	15.2527	17.6636	17.8294		21.7213	6.67337	18.667	0.812538	3.7917	4.38824	16.4496	0.887503	87.4553	7.29574	0.523771	7.54207	5.50633	3.1395		43.5072	9.46655	30.4351	0.270488	5.90622	0.521728	1.81123	13.5597	1.52339	0.0433705	36.64	65.1605	1604.9	13.4386	3.36182	4.19555	23.2314	2.80298	65.1633	1.98247	5.46424	3.97648	7.41456	0.57708	1.57553	44.1842	3.04488	18.091	0.0460006
Set207	25.0275	16.9819	21.0678	14.7448		10.5537	5.69471	31.5337	0.870549	2.68305	1.33964	18.4185	1.21215	35.8468	5.11399	0.304738	7.25327	1.7348	5.73796	377.341	35.9234	8.27929	37.8822	0.302658	5.18119	0.450272	2.52403	14.4553	1.22894	0.0422667	49.8065	58.1565	1460.64	6.97574	2.68476	1.87133	18.8138	4.13206	46.8984	2.60694	3.93473	7.63023	6.88756	0.53182	0.910345	32.7592	3.28562	62.6251	0.0539401
Set208	34.5765	18.0822	28.1609	9.66028		21.9528	16.1404	31.5337	0.754526	2.42034	1.75426	16.6425	1.36897	56.931	5.37679	0.39464	9.95785	1.7348	3.55322	54.0992	30.4462	10.8422	31.3038	0.395242	4.5838	0.93038	4.25981	12.873	1.36249	0.042778	32.9524	47.5046	885.364	10.2421	3.36801	5.31408	30.6617	2.67607	68.1555	3.7219	6.00478	6.63443	8.19943	0.605182	1.97862	34.8219	4.35876	51.5078	0.0402737
Set209	30.3403	17.3779	25.4338	7.4642	7.75119	20.4738	3.97431	31.1617	0.741671	5.22156	6.51919	16.1137	0.726824	37.3653	4.93923	0.475992	10.5094	5.71044	2.76687	420.397	53.0647	9.46655	30.4351	0.302658	4.14142	1.42014	2.52403	8.23832	1.62494	0.0487082	43.1047	62.094	261.222	15.9113	2.90445	5.38395	53.3441	2.6803	52.5991	5.71409	5.51173	6.62413	21.6462		1.2782	16.0948	3.9822	13.5502	0.0434678
Set210	13.5976	15.9154	26.0936	14.1321		20.3638	12.5995	26.3782	0.888622	1.4214	6.16937	23.6729	0.765571	69.3526	5.63875	0.495956	9.14408	0.634838	8.3119	56.2863	51.2448	8.7726	36.428	0.27266	2.6073	0.601912	4.17854	27.1448	1.72338	0.0372735	22.5944	62.908	1537.34	8.83146	2.90445	1.87133	18.4361	4.083	50.988	3.16442	3.18193	6.976	8.93797	0.500741	1.30528	31.1129	3.04488	16.6333	0.052938
Set211	23.281	16.4264	36.986	7.00093	16.3869	10.6574	21.9763	31.6502	0.982369	3.03737	4.8683	25.462	1.04522	110.015	5.71582	0.475992	10.8599	7.90025	2.69315	262.531	30.4462	8.05017	36.1153	0.320898	5.48691	0.599162	3.4279	17.3925	1.29696	0.0236425	26.4571	65.6263	676.769	13.9863	0.465205	2.01107	44.3277	2.72223	72.3939	2.60694	4.03676	6.86535	19.6136		1.96513	18.5095	5.94457	19.3092	0.0403542
Set212	30.8773	15.9154	39.596	11.6559		20.8354	16.535	27.1091	0.754526	4.15929	0.908601	18.336	0.775324	55.853	5.13624	0.580224	8.46547	10.8471	3.27715	77.9955	24.235	7.11904	34.194	0.43923	5.75725	1.38167	2.4026	13.0028	1.09859	0.0552452	26.4571	51.3013	1310.78	10.2421	2.91749	8.54113	18.1311	3.96596	58.2886	2.60694	5.46424	7.72304	5.29159	0.430286	1.12191	15.143	3.23794	19.3092	0.0372176
Set213	30.9312	18.3793	17.7676	9.6645		10.8584	19.8595	26.4784	0.775634	3.23738	3.26329	11.7728	1.04522	95.1848	4.98846	0.477056	9.94829	6.05679	2.96906	392.546	22.8512	5.08091	26.7436	0.271574	5.35531	1.07568	2.80603	12.1209	2.00738	0.0549569	26.0755	60.7366	852.251	7.33287	4.37505	4.95442	29.2963	4.015	85.6258	2.58252	5.08059	8.12389	18.7591	0.497368	0.734133	17.1882	3.92794	50.3	0.0552853
Set214	27.5275	19.5196	22.5849	18.4436		20.4579	8.67791	33.2674	0.754526	2.68305	3.05422	15.9139	1.12834	67.1242	6.69594	0.588314	7.93853	1.20079	3.98134	67.1452	36.635	7.1886	24.6357	0.404496	5.48691	0.748717	3.31318	13.751	1.5934	0.048351	151.663	54.3598	841.37	16.5266	4.2665	5.61655	27.5717	3.04368	60.4452	5.28093	5.44325	4.42588	21.3547	0.479637	0.857058	16.0663	3.94658	42.6624	0.0703776
Set215	27.5275	24.7653	27.2589	19.8911	3.64827	18.4737	11.9429	42.4819	0.812538	3.17598	6.16937	14.7594	1.01353	146.434	5.37679	0.362368	8.30996	3.18112	5.38254	315.545	29.0511	6.51072	40.9021	0.320019	4.58634	0.663454	3.4279	13.8186	1.52339	0.0675431	41.4654	113.023	261.222	12.4837	3.49696	5.5712	18.0879	2.6978	33.2749	2.25833	5.80275	8.58981	15.7271	0.599619	1.53204	29.8183	12.1388	58.4128	0.0547607
Set216	37.4582	12.8101	24.5907	10.4036		15.2601	21.452	23.9139	0.868448	2.79034	3.72123	12.3101	1.43346	28.3829	5.13624	0.632441	8.71282	10.7767	8.67768	192.805	24.235	7.78148	30.2666	0.387916	5.48691	0.663454	4.22813	11.8772	1.22958	0.0453523	22.976	50.7739	676.769	7.33287	2.81744	6.90136	44.3277	3.06888	66.4207	4.37686	5.51173	6.61817	18.7591		1.72642	15.6189	7.57414	28.7101	0.0552853
Set217	31.1824	20.3646	25.9796	14.7018	7.87416	17.569	21.4905	39.7681	0.9241	4.84461	4.26423	20.2502	0.775324	41.9749	5.11024	0.687561	4.95932	10.4316	3.6231	55.3113	38.9984	8.41138	31.3838	0.303648	5.83287	1.11831	2.80603	15.0673	1.41683	0.0364273	86.3666	54.3598	1027.56	14.0303	2.59382	4.3202	18.0879	4.14527	51.6165	4.35841	5.07927	9.2228	15.0973	0.64488	2.46213	17.4408	3.94658	18.091	0.0547607
Set218	28.1639	20.3646	21.224	17.6591	3.64827	17.4537	6.75854	31.8582	0.754526	5.22156	1.75426	11.4354	1.10837	121.017	5.62387	0.614037	6.32876	6.33749	3.33324	55.3113	54.3397	9.46655	36.0416	0.187433	3.94005	0.601912	3.29	15.0673	1.4796	0.0454158	100.495	56.6161	740.068	4.7342	2.2294	3.88781	43.0211	3.99116	130.061	3.7219	5.29688	6.86535	17.5239		1.51162	16.0948	3.04488	29.6478	0.0539401
Set219	31.5838	22.1261	22.0094	8.73808		14.6367	15.5165	31.625	0.890137	5.22704	2.83509	23.5742	0.821661	44.5093	5.25652	0.530351	8.35558	9.37284	3.00692	190.16	48.1397	8.80475	32.417	0.242805	5.90622	1.16461	1.81123	16.0376	1.75912	0.0443574	26.4571	65.8624	1163.55	14.578	0.465205	6.65925	43.9146	2.67336	57.9645	2.81581	5.18274	6.86535	6.3262	0.475546	1.53204	16.0948	3.22649	16.6333	0.0433067
Set220	28.8352	15.2527	19.1713	20.2684		21.4971	18.2416	49.0491	0.9241	4.11363	3.05422	17.8877	0.792666	44.5093	5.07625	0.499497	8.46547	5.00967	2.79137	183.158	59.3636	5.88705	38.6341	0.340396	3.98041	0.965848	2.64546	18.1944	0.931528	0.0351795	101.049	53.2701	261.222	7.2103	3.15283	5.9043	15.8012	4.71519	78.3672	2.90499	4.33992	4.93098	16.9705	0.595925	1.32698	16.0948	4.2344	21.4547	0.0434678
Set221	40.3859	26.4458	26.2922	6.62927	10.918	20.3638	12.9711	38.8749	1.07547	2.23654	0.681451	16.2568	0.966361	86.6687	5.20496	0.588314	8.99574	2.11309	5.38254	66.1615	21.0312	9.52312	31.3101	0.219676	4.58634	0.644057	2.84662	35.6261	1.13309	0.0404615	26.4571	72.1222	638.374	12.7429	3.29969	8.01731	46.2005	4.38015	83.712	3.7219	4.33992	7.59559	15.7271	0.546002	1.21359	17.732	3.23794	46.7138	0.0372406
Set222	40.5606	13.8532	21.8736	24.1075	6.81507	11.6295	10.2373	24.6611	0.973009	1.47578	3.94048	11.4354	1.28316	57.645	5.56999	0.532153	7.93853	8.7812	5.30037	457.376	31.4145	9.01195	29.7266	0.303648	6.07367	0.882951	3.14025	9.33546	1.62563	0.0439618	43.1047	62.094	778.463	16.8026	3.36801	6.86421	10.9068	2.67607	33.2749	4.85315	4.03676	7.267	8.93797	0.445185	1.11991	17.4408	4.2344	67.1515	0.040175
Set223	42.478	17.4772	23.4868	21.5398		12.6016	21.5485	27.1254	0.909725	2.76867	3.74083	16.6425	1.13809	37.7894	5.70095	0.685523	8.99574	1.7348	2.69315	54.8542	38.9984	4.47258	31.7244	0.34739	5.01358	0.663454	3.32693	22.2683	1.64265	0.0589631	107.514	60.6903	911.059	6.97574	3.5742	4.67043	48.8793	3.71143	66.6865	5.69099	4.0471	8.64374	17.7184		1.32948	18.8538	3.81891	15.6956	0.0669596
Set224	45.8108	25.9121	29.9816	7.83586		11.973	18.2416	23.9139	0.926459	2.73662	3.74083	16.0853	0.90052	114.211	4.95409	0.437498	5.52275	4.12873	2.87354	317.732	56.7031	6.13624	36.0381	0.371839	3.94005	0.882951	3.53197	10.0014	1.78214	0.0385803	39.5891	58.1565	758.287	16.3005	3.69494	5.25502	21.3282	2.72223	59.5099	3.7219	5.46424	8.58981	8.9568		1.73852	27.7916	3.04488	42.6624	0.047023
Set225	36.8207	18.0822	30.8685	21.9138		16.6718	14.8836	31.5337	0.874253	3.7917	2.37795	18.5894	1.62985	63.3224	6.69803	0.57883	12.3275	6.62275	9.75584	327.379	52.7373	6.32316	36.0416	0.193558	3.92535	0.605806	2.64546	12.9379	1.52352	0.0302174	141.48	52.5682	366.067	14.5629	2.88808	1.10665	46.6095	2.6978	60.4452	4.42567	3.79987	5.95349	21.6462		0.527748	31.2813	3.56044	49.0043	0.0465272
Set226	51.5224	14.0296	17.6636	12.1408		26.7797	18.2416	32.7628	0.918502	1.85275	3.67791	15.5764	1.79384	38.5761	5.12137	0.477056	10.3082	5.35602	3.19498	203.655	36.6575	7.05457	31.542	0.351319	4.26319	0.832572	2.80603	19.4828	0.931528	0.0385803	22.5944	54.5706	931.36	15.9113	3.84608	3.91518	10.9068	4.11561	59.5099	6.72436	4.25969	9.12738	8.94739		1.32948	14.7719	3.81891	50.5376	0.052938
Set227	36.323	16.4264	25.9796	14.3864		14.0306	12.5995	46.586	0.927279	2.68305	5.94134	23.1526	0.765571	53.0354	5.58111	0.588314	10.4153	6.45599	3.21321	52.667	50.3795	10.4538	27.6186	0.286808	5.63685	1.0418	2.4026	15.0673	1.48557	0.0453523	86.3666	68.9724	170.408	7.92456	2.37995	4.33	29.979	3.06541	43.2777	4.85315	5.07927	8.47021	7.91277		0.970438	43.0394	3.48676	29.6478	0.0460006
Set228	36.8207	22.4033	19.5649	20.3031	16.3869	18.4185	8.67791	33.1195	0.982369	3.64101	6.64519	17.4892	0.736576	110.015	6.02599	0.477056	6.32876	5.00967	3.1395	47.8517	34.1035	7.33749	34.9427	0.400166	6.16428	1.4879	4.64038	22.077	1.00052	0.0251246	36.815	59.9522	841.37	7.92456	4.85073	4.04748	21.3282	4.02394	44.7418	1.98247	5.46424	4.93098	5.56884	0.574821	1.12191	24.6113	2.52931	54.9589	0.047023
Set229	25.0275	20.9066	18.8128	30.1524	4.70736	11.973	10.2373	29.204	0.977652	3.93879	0.681451	22.5596	0.967454	38.5761	6.02599	0.477056	5.52275	5.4252	3.23772	231.089	36.635	6.89573	26.7436	0.275287	3.94005	0.605005	2.37216	23.5157	1.61577	0.0385803	39.242	56.5393	820.48	6.97574	1.7239	6.28215	29.2963	3.97648	66.4207	5.13351	5.46424	10.6254	19.509	0.605182	1.29574	36.1544	2.92735	62.7822	0.0621567
Set230	39.2662	20.4823	17.7676	8.99233	7.75119	23.137	10.2373	26.3782	0.741671	4.59897	4.26423	16.9885	0.896444	34.511	5.20496	0.523771	7.93853		2.69315	253.773	36.635	4.82957	25.05	0.239383	3.56067	0.882951	2.85051	20.6382	1.26558	0.0565236	163.268	50.7739	894.268	16.3464	4.01121	1.97836	18.1311	3.39892	99.4105	7.02608	5.3165	7.63039	17.323	0.565167	1.52757	17.732	3.44292	75.305	0.0547607
Set231	67.3085	15.9154	22.0094	15.895		13.5206	9.06723	25.1677	0.870549	1.39209	4.13504	16.6227	1.90338	18.3846	7.39009	0.477056	7.66225	5.53259	2.84904	190.16	43.4623	6.89573	36.0381	0.24824	6.07367	0.828901	5.12101	14.9075	1.81422	0.0443296	33.3339	50.5631	1024.75	15.7088	4.43132	5.36289	22.0245	3.45746	67.6431	4.42567	4.0471	6.83629	10.0357		1.63696	17.732	6.07028	40.9547	0.0645719
Set232	30.9312	14.7339	21.8736	9.66028	7.87416	12.2921	7.80874	33.1249	1.41083	0.681385	2.22498	17.4892	1.32924	44.7043	6.02599	0.695023	6.94792	10.8263	4.78906	447.729	55.9411	3.6192	28.0329	0.204182	6.49236	1.2228	3.05486	13.3946	1.26566	0.0301718	101.049	59.4234	976.178	11.4316	2.08657	1.87133	25.3122	2.62991	29.7308	5.80744	5.53423	6.02939	7.16481		1.32698	32.2846	3.72689	57.556	0.0514703
Set233	13.7319	18.0822	22.1584	13.8779	7.87416	19.9008	8.67791	35.4402	1.16968	3.75802	4.38824	15.9139	0.989484	28.3829	5.29087	0.57883	10.2621	2.6471	2.79137	63.2888	87.6472	5.90239	31.7981	0.243686	4.03879	0.832572	2.04372	12.9379	1.09859	0.042961	147.474	57.6781	1005.02	17.757	2.38853	4.26013	29.2963	2.6803	137.324	3.16442	5.06222	4.75432	7.44207	0.445185	1.67489	17.1496	5.23339	58.4128	0.0637771
Set234	41.5916	21.9215	19.9641	20.1654		22.133	12.7583	26.3782	0.80448	4.16899	4.37958	16.2568	1.29796	145.157	5.58111	0.477056	10.1502	5.92197	4.33957	47.8517	41.3618	9.55932	31.542	0.243686	3.94005	0.560779	1.60619	15.0673	1.26566	0.0465189	32.9524	59.8496	796.684	17.4966	1.80902	1.56518	51.5361	2.97605	43.2777	1.9007	4.5202	6.02939	17.323	0.46629	0.408836	15.143	4.43553	34.4693	0.0434678
Set235	47.5396	20.2226	18.2902	11.8136		26.0527	12.8078	31.8582	0.948349	1.36277	2.83509	20.1116	1.70699	69.3526	5.39897	0.511123	7.93853	1.54714	2.69315	65.9331	21.0312	6.11982	31.9597	0.18313	4.24849	0.414803	2.85051	10.2079	1.36185	0.0364913	30.901	55.6267	306.389	10.8384	2.07417	4.37371	54.9085	3.39892	40.1497	1.90972	5.0998	6.92068	8.9568	0.546718	1.53204	31.2813	3.22649	52.4455	0.049828
Set236	31.0115	14.0296	26.5775	17.4577		24.7743	16.8806	31.8582	0.824817	3.95005	3.05422	15.5764	1.07014	40.1829	5.03076	0.511317	8.46547	9.30412	3.55322	45.6645	61.212	6.90724	37.1485	0.39899	4.38101	0.748717	3.64292	6.4274	1.62743	0.0414549	135.687	59.4234	638.374	12.8408	4.36267	5.93354	18.5647	2.6978	42.3424	2.75597	6.57884	6.50784	8.19002	0.52547	0.910345	29.4472	2.68721	64.452	0.0496407
Set237	22.6578	14.7339	26.0936	11.7691	19.4307	16.6718	10.2373	33.1249	0.902582	2.12222	2.35927	25.2613	0.910272	41.9749	5.03076	0.414255	9.14408	2.08115	3.63538		36.635	7.78599	32.193	0.203097	5.9569	1.15204	5.13775	28.4083	2.14164	0.0251246	39.5891	56.6161	1537.34	23.0694	1.56649	4.45249	41.7829	3.45746	44.7418	2.73155	5.44325	6.8555	7.41456	0.479637	0.910345	17.1496	4.6223	28.7101	0.0561883
Set238	22.8511	26.8864	16.9617	20.6018	7.75119	23.137	7.61408	37.6135	0.793791	2.7952	4.3016	15.9139	1.80584	64.8957	5.13624	0.640061	7.25327	4.47508	2.81318	64.721	19.6473	8.05017	32.3501	0.23668	5.9569	0.534869	4.17741	16.8205	1.85499	0.0440125	121.78	50.7739	344.306	5.85848	3.36522	4.00685	61.7068	3.46998	48.2859	2.90499	5.46424	5.80471	8.19943		1.55709	34.8219	4.88174	27.5024	0.0460914
Set239	28.4772	24.1684	21.4669	18.7325		16.6718	15.5165	49.7816	0.899036	3.59655	4.32623	17.4892	0.999237	50.1812	6.02599	0.437498	10.3834	10.4316	3.00692	183.158	21.0312	4.96166	30.4351	0.230555	5.08784	0.882951	3.05555	20.6382	1.28637	0.0453523	91.192	69.1586	811.659	16.8869	3.13718	1.46632	43.9796	3.04368	35.4316	2.58252	4.5202	6.65554	15.6692	0.479637	0.992183	15.7752	5.85889	26.2761	0.047023
Set240	36.8207	14.7339	19.7537	20.5192	7.75119	15.2233	19.7321	24.6638	0.898914	3.44039	4.21698	16.6425	0.831414	123.088	5.37679	0.446526	5.93981	5.77154	4.69084		27.2312	5.74129	30.2422	0.369679	4.58634	0.81369	3.05555	9.82062	1.28637	0.0400541	22.5944	67.5422	397.203	10.8384	3.76928	5.36289	54.8593	2.67336	65.9989	5.6411	5.31304	5.00315	15.0973		1.05943	27.7916	5.23753	64.452	0.0535419
Set241	32.2069	20.9066	18.8128	10.6169	16.3869	20.2538	18.6487	26.3619	1.02615	3.02412	4.50687	16.2568	1.22315	63.3224	6.33538	0.575012	11.2527	4.47508	8.85429		53.0622	5.63382	35.029	0.302658	4.3428	0.815834	5.91625	24.0335	1.96936	0.0487082	93.674	64.7382	819.389	6.74118	2.6633	1.53618	25.6604	3.39892	51.6165	1.80903	6.36629	9.518	6.88756		1.32948	15.2477	6.66849	16.6333	0.0452454
Set242	27.5275	24.8694	22.2727	19.2001	7.87416	24.2355	19.1918	32.4061	0.722356	2.72432	5.7007	15.239	0.966361	56.931	6.14125	0.57883	7.52097	7.83154	6.25802	54.0992	46.7608	6.51072	31.3038	0.203097	6.09441	0.826821	3.09054	15.0673	1.01108	0.0803711	29.9382	56.8024	170.408	12.8408	3.58646	4.45249	33.1188	2.67607	64.8393	4.78329	4.6547	6.04727	21.7416	0.494536	1.01613	40.4402	4.24246	21.4241	0.0495602
Set243	30.9312	20.3933	26.357	26.7534		20.4536	15.5069	36.6412	0.738441	1.47578	2.35927	11.4354	1.04522	116.535	6.61211	0.390703	6.74402	9.48197	3.6231		61.212	7.68447	31.3038	0.295664	4.76234	0.53355	4.70843	10.7516	0.868154	0.0446614	49.9815	50.9847	729.188	14.5629	3.04205	6.18515	23.2314	2.97605	57.3173	4.78583	3.60056	8.78001	19.0364		0.765373	33.2866	6.55117	37.3661	0.047023
Set244	25.142	18.3793	17.6636	19.2426		20.4536	15.5426	27.1254	0.927279	1.44859	0.4543	24.2528	1.22315	123.618	5.16216	0.653601	8.65285	4.47508	2.9312	64.501	29.5946	4.68297	34.9737	0.242805	5.9569	0.909085	4.18257	15.0673	1.5934	0.0720482	132.344	50.9847	811.659	8.10002	3.44157	4.37371	22.072	3.73861	98.2374	2.81581	5.11452	5.80082	16.4987	0.430286	0.853046	15.2477	3.17411	42.1874	0.0353594
Set245	31.0115	14.0296	28.1609	23.2224	12.161	16.8593	6.67337	41.4505	0.840801	3.31365	1.33964	22.6728	0.935192	38.5761	5.4566	0.570371	13.9623	5.87894	4.84673	52.667	38.5955	6.90724	32.8313	0.219676	3.92535	0.605806	3.05555	12.1592	1.78862	0.0280444	111.059	63.1188	887.498	9.80706	1.32242	3.90047	18.1311	3.89054	48.2859	1.9007	5.41505	8.43289	7.41456		1.53865	21.8759	3.81891	28.7101	0.0535419
Set246	32.2069	21.4759	23.1252	15.3951		20.8802	5.89367	26.4784	0.722356	2.07942	2.22498	16.8155	0.989484	63.3224	5.16216	0.390365	10.3076	9.19672	4.76456	203.655	91.1069	7.78599	38.2163	0.189255	4.84905	0.414803	4.58701	13.751	1.91044	0.0507136	132.519	68.7861	253.492	10.8384	2.74223	1.53618	36.5597	3.24934	55.1606	2.5581	5.5048	7.68294	22.4669		1.22119	20.9258	4.40396	50.212	0.0698083
Set247	13.7319	22.1298	28.1609	13.8779		21.1608	13.1037	31.4423	0.870549	3.35141	3.72043	14.7594	0.996449	34.0547	4.85975	0.687561	10.3834	6.62275	3.63538		41.1101	6.88734	25.05	0.270488	3.17335	1.32589	3.71912	13.8186	0.735787	0.0497254	87.1825	60.6903	178.138	7.92456	3.15466	1.9412	11.3836	2.7921	67.6431	2.81581	3.82383	9.1503	7.92218		0.65959	19.9756	8.51983	20.517	0.0554
Set248	27.5275	20.2226	24.318	18.6256		27.6025	13.8359	32.4061	0.821437	2.09504	3.05422	15.9139	1.22315	55.853	5.13624	0.473742	8.99574	5.00967	2.79137	315.545	21.4673	4.7438	33.8044	0.255233	3.67961	0.969224	3.17309	16.0376	1.54151	0.0308087	82.504	60.6903	796.684	12.4837	5.03873	1.97836	15.8012	2.82817	67.356	4.79157	3.93473	7.60215	11.1335		1.17103	41.5983	3.94658	39.7469	0.0451648
Set249	13.5976	25.0384	22.7953	20.1729		15.2233	17.5068	31.4423	0.927279	4.111	4.34492	28.5872	1.23012	85.6174	6.2954	0.414255	10.7525	7.53376	3.65956	54.0992	27.2425	8.45818	42.6966	0.275287	3.17335	1.16214	3.93678	12.1592	1.52339	0.0322966	41.6405	56.6161	767.583	14.9845	3.13718	2.01107	22.0245	4.54496	57.9645	5.12594	5.02594	7.61212	20.2921	0.546718	1.93322	16.1463	5.08578	16.8833	0.040175
Set250	21.1046	16.4264	28.5803	17.6086	11.9771	20.6871	13.6633	31.1617	0.722356	3.17598	0.4543	12.3101	0.996449	53.0354	7.25063	0.477056	7.73642	9.85897	5.38254	56.2863	45.5628	5.74129	30.2422	0.287068	6.07367	1.33264	4.17741	17.8528	1.22894	0.0383761	41.6405	53.2701	253.492	12.2491	2.35213	1.51167	10.9068	2.6803	73.0051	7.69377	4.5202	6.65254	8.19943	0.574821	1.12191	25.9857	4.1747	50.3	0.0551331
Set251	39.2062	23.9886	27.4693	9.66028		14.0306	6.9532	24.0304	1.06688	3.90725	4.28292	23.8458	0.896444	154.563	5.58111	0.531028	8.99574	6.99974	3.65956	191.593	22.8512	7.91808	31.6964	0.189255	5.63685	0.932642	3.05417	12.6444	0.735787	0.0346011	97.9219	68.7861	272.103	11.073	3.5896	6.00341	21.6763	2.64423	99.4105	1.9007	5.51173	5.08277	6.3262	0.475546	1.12191	42.5186	4.52635	14.7579	0.0561883
Set252	46.9486	23.1311	19.1713	13.6908	16.3869	16.6718	20.4857	31.8582	0.879448	3.17598	4.34492	24.7405	0.999237	64.109	6.2954	0.304351	6.75594	1.54714	3.00692	249.037	48.5701	5.74129	35.6517	0.303648	4.77705	0.826821	2.72838	10.7516	1.61641	0.0524915	31.2826	65.8624	1626.02	12.8408	3.85367	4.13026	29.2963	2.66519	52.5991	1.90972	3.99918	7.55177	19.7843		1.30528	15.6189	2.80473	57.6789	0.052938
Set253	46.062	17.1308	17.6636	9.82726		14.0306	9.06723	33.1249	0.850004	2.85358	2.42127	15.9139	1.13809	41.9749	6.54307	0.910391	5.93981	5.57505	4.84673	54.8542	43.5072	9.3914	28.0329	0.250522	5.1333	0.904828	2.4026	12.9379	1.53893	0.0453523	41.6405	62.094	1436.63	16.5681	0.465205	1.92484	23.9832	2.62991	72.3939	4.04957	4.02314	7.24803	16.3898		1.29904	17.4408	3.56044	16.6333	0.040175
Set254	48.3818	19.5196	19.9641	15.4631		19.2763	13.1037	31.8582	1.02615	2.68305	4.3016	20.3505	1.13418	80.1163	5.04189	0.475992	9.04988	5.04103	3.27715	191.593	29.0511	10.0136	43.743	0.230555	5.61405	0.461293	3.73243	12.6444	1.26566	0.0346011	34.7636	59.9522	638.374	14.5629	2.59588	6.80597	18.0879	3.71143	53.8092	4.36002	5.10027	8.69987	6.88756	0.430286	0.970438	40.4402	4.1747	14.7579	0.040175
Set255	11.4212	13.1488	26.1683	10.4036		16.4185	12.7583	31.625	1.10056	1.4214	4.21698	16.2568	1.51937	44.7043	5.07437	0.38553	8.71282	3.18112	2.77531	52.667	53.0647	7.11904	28.0329	0.288154	2.6073	0.414803	4.05809	16.7556	1.27601	0.0716568	41.6405	55.8375	811.659	8.98974	2.03482	6.64893	25.6604	2.64075	98.2374	5.07738	5.27292	7.61212	11.1335	0.57708	0.65959	17.4408	3.56044	57.6789	0.0561883
Set256	39.2062	28.0307	24.5907	14.3864		16.9112	7.80874	31.625	0.81604	2.42519	0.4543	16.9885	1.23012	123.874	6.02599	0.475992	7.56709	9.26544	3.55322	183.158	29.0624	6.32316	31.3038	0.303648	5.85563	0.721977	3.05555	14.9075	1.10895	0.0528711	95.7254	66.502	819.389	17.757	3.54716	5.9043	22.072	2.6551	65.9989	4.42727	4.5202	6.86535	15.0973		1.29574	29.0861	3.72689	53.7512	0.0433067
Set257	24.8932	23.1311	15.9815	23.7834	12.161	21.2871	18.6487	27.1091	0.722082	1.07858	5.21587	20.5364	1.01353	135.775	5.12512	0.578086	10.7525	5.53692	4.33957	203.655	34.1035	9.38295	30.2666	0.140008	5.44083	1.10442	4.66134	34.2771	1.54821	0.0240382	31.2826	66.502	170.408	12.9383	4.24702	5.38395	35.1058	3.89054	57.3533	1.12721	4.53923	7.24803	17.5081	0.430286	1.53204	17.1496	3.81891	21.4241	0.0495602
Set258	13.7319	19.5196	21.0678	16.2625		15.2233	16.3981	32.4061	0.939233	3.71084	4.49156	18.336	1.43346	18.3846	6.69594	0.389047	11.7549	7.15676	3.21321		21.4673	4.4961	43.8661	0.292933	5.90622	0.677261	4.81939	13.9702	1.00072	0.0402038	101.049	84.5214	841.37	6.97574	3.07729	4.39006	30.6617	2.6803	83.712	1.87628	5.12195	6.86535	5.56884	0.599619	1.11991	30.2079	3.22649	40.9547	0.0353594
Set259	28.1639	24.5071	31.3889	19.0849	12.161	17.2522	7.80874	27.1091	0.636425	3.68382	6.50059	22.4789	1.09506	121.675	7.40774	0.46671	8.30996	1.54714	6.76225	57.4984	59.203	9.66398	32.3501	0.230555	4.32576	0.810314	4.0084	10.0014	1.28637	0.0385803	91.192	59.6746	638.374	16.1695	3.68913	3.85512	33.1188	2.6551	63.3265	4.85883	4.0471	6.86535	16.4987	0.559922	0.765373	17.1496	3.17411	29.6478	0.0411772
Set260	23.1467	19.6872	31.9179	23.1827		10.6574	11.8452	31.2615	1.05081	2.64018	2.22498	16.6425	1.27619	64.8957	5.24539	0.532283	8.49902	2.08115	2.81318	57.4984	45.0624	4.39203	35.4433	0.27266	3.77675	0.891319	2.9301	13.0317	1.72338	0.0440125	137.918	56.3285	902.473	8.10002	2.64253	3.90047	15.3244	2.62991	33.2749	4.44412	4.0471	5.59783	20.1622		1.22119	17.5593	4.92448	58.4128	0.0547607
Set261	25.2763	6.63741	26.0936	18.4144		23.165	12.5995	33.1249	0.722356	2.42034	4.3016	20.5364	0.831414	40.1829	5.03076	0.473742	10.4153	0.981185	4.33957	77.9955	34.1035	8.7726	25.5107	0.242805	6.35595	0.605806	2.80603	12.873	1.43989	0.016108	82.8855	58.1565	782.085	14.2934	3.922	2.01107	14.4952	2.64075	33.2749	5.07738	4.56022	8.05077	19.0364		1.32948	34.8219	4.2344	19.0287	0.0372406
Set262	25.2763	15.9571	26.3787	25.4876	19.4307	10.6574	18.8673	36.246	0.926459	1.47578	2.42127	14.7594	0.871525	59.7852	4.94754	0.581777	8.99574	4.40636	2.69315	67.1452	29.5946	5.74129	30.5088	0.252542	3.17335	1.02121	4.10023	12.9379	1.5147	0.0402038	93.674	60.3077	261.222	14.2209	3.68314	1.87133	43.7408	2.97605	29.7308	1.48484	3.99918	4.93098	22.3093	0.445185	1.12191	16.0948	4.53049	42.6624	0.0465272
Set263	23.0999	12.8101	30.4173	23.0027		10.5845	18.8394	28.8135	1.10593	5.41309	5.24043	21.8871	1.04522	64.8957	6.19344	0.57883	7.97687	6.08744	3.23772	218.011	46.7608	3.04278	40.6505	0.259536	3.91064	0.479096	2.3702	15.5525	0.833014	0.0439618	34.7636	66.502	1757.67	18.644	2.05719	6.00341	15.8012	3.26023	59.7824	4.71858	5.55798	7.66865	7.44207	0.627004	0.869158	36.1544	4.92448	55.4105	0.0496407
Set264	39.907	19.6872	17.7676	7.83586		24.6038	23.0768	37.5971	0.888347	3.59655	4.38824	16.6425	1.13418	152.034	6.24758	0.475992	8.72702	1.20079	3.31501	231.089	65.2931	7.01314	30.4351	0.320019	4.67574	1.7566	3.09054	14.8426	1.71429	0.0411111	91.192	50.9847	894.268	14.0303	3.57092	4.67043	30.6617	4.02394	70.2013	2.45818	4.04419	5.08277	7.41456	0.567823	1.12191	17.732	3.94658	32.0433	0.0514703
Set265	22.5236	27.5719	33.1001	18.8306		17.4461	16.1404	23.9139	0.850004	3.98822	4.38824	17.2964	1.04253	37.3653	6.05059	0.527411	6.74402	10.6507	3.27715	67.1452	34.114	8.83859	26.7436	0.343061	3.80898	0.826821	3.85776	12.9094	1.5934	0.0364273	49.8065	68.6735	272.103	5.32589	3.10496	1.51983	31.8903	3.26023	44.7418	1.19446	3.72197	7.24909	8.93797	0.567823	1.29574	16.1463	3.28976	21.4241	0.0403542
Set266	20.4815	16.7728	18.8128	19.7679		12.344	17.1402	33.259	0.730982	1.72503	3.26329	19.4362	1.04253	46.9327	6.99907	0.532283	5.86564	5.4252	5.83508	453.038	51.2448	6.51072	30.5088	0.303648	5.44083	0.70891	4.64038	14.5202	1.00052	0.0528711	43.3418	63.8936	1264.65	12.7429	3.33686	6.37209	23.9832	4.03672	54.7445	1.87628	4.08371	6.67065	15.6692		1.30528	21.8759	4.92448	50.5376	0.0418002
Set267	34.8254	29.3086	33.1214	14.3864		17.8833	3.97431	31.2779	0.870549	2.73662	2.64842	25.462	0.960489	69.3526	5.11399	0.598901	8.30996	6.98609	3.31501	315.545	35.9234	5.87782	37.1831	0.281412	5.47114	0.909085	2.80603	16.8122	1.8128	0.0570977	43.6918	59.8854	1338.43	17.8379	1.56649	4.0522	18.0879	3.4333	130.054	5.46765	4.77941	7.66865	15.3015	0.53182	1.39271	43.0394	4.40396	57.5682	0.0514703
Set268	31.5838	19.5196	22.0623	16.8657		22.3825	12.5995	33.1222	0.796453	1.68222	0.4543	16.2568	1.19283	55.853	5.02702	0.473742	7.56709	11.2167	2.9312	180.971	41.7092	8.7726	29.7266	0.256646	4.12672	0.605806	3.05417	10.0014	1.54821	0.0530894	130.468	56.5393	841.37	4.96876	2.6633	3.67172	20.0424	2.6803	40.1497	4.36002	3.82383	8.22831	21.5613	0.546718	1.05943	34.8219	3.52576	45.0314	0.047023
Set269	39.3473	13.8532	22.9642	14.7018		20.1852	16.6219	41.3691	0.799883	2.45297	2.35927	16.9885	0.821661	64.3949	5.63875	0.475992	6.5754	7.89839	3.65956	76.7833	46.7608	8.1304	30.2666	0.302658	4.58634	0.826821	2.80603	16.3834	1.56337	0.0321913	85.3675	60.0716	306.389	4.96876	2.78657	2.01107	27.2235	2.6803	46.8984	1.9007	4.9366	6.04727	22.1226	0.546002	1.93322	29.0861	2.28917	51.5078	0.0583989
Set270	26.4351	14.7339	26.1357	22.3257		10.5537	15.95	32.3722	0.980011	1.47578	3.05422	12.1371	0.935192	97.5547	6.99907	0.527512	8.1636	4.97232	3.67325	208.821	19.6473	6.32316	26.3393	0.18313	5.74716	0.757445	2.4026	13.3946	1.64608	0.039392	107.514	56.5393	889.343	15.7088	4.10438	3.52815	22.0245	3.03961	78.1533	2.5581	4.28365	8.20029	10.0357	0.497368	2.38318	15.143	7.19557	45.0314	0.0549422
Set271	42.2268	15.2527	30.5831	12.181		11.973	13.6633	31.5337	0.977652	5.285	3.05422	18.4185	0.755819	54.8274	5.92188	0.337353	8.49902	13.9966	2.81588	183.158	36.6575	6.97628	35.6517	0.23668	5.08784	0.976283	2.9301	19.7767	1.00072	0.0251246	33.3339	63.2214	450.1	17.0592	3.57092	3.91518	18.8138	3.28542	42.3424	2.60694	5.16148	6.84883	18.2997	0.500741	1.76863	21.8759	3.22649	26.2761	0.0410864
Set272	11.4212	19.7663	30.8685	6.62927		20.4738	14.6147	32.4061	1.02301	2.68305	3.67791	11.4354	0.765571	64.8957	5.53367	0.498756	9.47706	5.00967	2.81588	511.915	40.4155	8.94724	31.9597	0.320524	3.94005	0.909085	3.05417	10.7516	1.50488	0.0352384	95.8705	50.5631	841.37	8.98974	3.6348	5.9043	25.3122	2.97605	58.2886	5.49207	4.99222	10.9504	8.9568		1.08935	19.9756	3.22649	14.4878	0.0652704
Set273	13.7319	21.4759	23.5122	11.5736	7.75119	22.7403	19.7905	43.4218	0.722356	3.65434	0.908601	17.4892	1.10837	47.3635	4.93923	0.389047	8.1636	7.90025	5.30037		51.6191	6.90724	36.0381	0.208485	5.83287	0.498081	2.80603	20.6382	1.72338	0.0507425	32.9524	66.7047	676.769	21.617	3.25065	1.99472	21.3282	3.39892	51.6165	5.46765	3.79987	5.89816	16.4987		2.06309	15.7752	3.94658	55.2835	0.058977
Set274	25.0275	15.2527	18.2902	19.7679		24.6536	13.6633	31.625	0.993868	1.02208	2.83509	25.2613	0.887503	51.9732	5.13624	0.794875	10.7525	10.8086	2.76687	203.655	53.0622	6.11278	36.428	0.24824	3.91839	0.601912	1.60619	10.2079	1.51332	0.0526159	34.7636	103.306	729.188	11.8647	3.67264	4.09283	29.2963	4.02394	35.4316	4.11681	5.00198	6.976	19.5715	0.574821	1.32948	16.0663	2.68721	51.1497	0.047023
Set275	28.1639	19.3719	22.1584	12.1408		20.4738	18.6487	31.2615	0.973009	2.75364	3.72123	20.5364	0.775324	67.1242	6.2954	0.527411	8.49902	4.47508	6.76225	55.3113	21.4673	10.0102	37.2569	0.267935	3.91064	0.744379	2.80603	9.25117	1.00072	0.0474047	91.0451	56.5393		13.4386	3.99007	6.76906	52.7755	3.45746	57.3533	2.90499	5.42685	8.05077	17.5175		0.765373	17.1882	5.94965	37.523	0.0416129
Set276	41.5916	14.0296	22.0094	23.7514	7.87416	19.9642	15.2596	43.288	1.00426	3.48493	5.21587	17.1249	1.07014	89.6838	5.07437	0.494937	11.771	9.76132	3.12127	55.3113	33.5151	10.3665	32.1108	0.292933	6.35595	0.414803	4.91615	14.5202	1.00008	0.0421081	39.6236	58.1808	1325.75	7.2103	3.81162	3.4828	45.4409	4.20173	98.2374	1.12721	5.60423	6.57965	19.3881		1.12191	18.8538	4.92448	43.8237	0.0508919
Set277	37.3052	20.0259	14.6531	10.4036		21.9528	7.61408	32.0155	1.02301	1.47578	1.33964	16.8155	1.16384	124.404	5.03076	0.523771	12.3486	5.87894	3.98134		36.6575	8.05017	27.6186	0.251607	5.83287	0.909085	5.20737	6.4274	1.41619	0.0507425	43.3418	67.0048	408.084	8.10002	2.11149	4.26013	47.9636	3.88649	142.266	2.90499	4.0471	9.27178	6.31679		0.884285	15.6189	4.23853	44.2878	0.047023
Set278	22.5236	12.1562	22.3962	12.0233		20.474	4.82984	30.4145	0.750448	1.85275	4.75873	21.8871	0.910272	61.1357	5.13624	0.57883	9.80151	4.06001	5.89384	327.379	44.0613	8.59408	34.2867	0.267935	3.95506	1.01138	3.93948	8.30321	1.10895	0.0528711	43.5168	61.4501	758.287	13.9863	2.58293	3.4828	11.3836	3.89054	57.3173	2.40735	5.54952	6.976	7.91277	0.475546	1.32948	18.1383	3.94658	19.3092	0.0547607
Set279	37.5374	16.7728	30.8685	14.3864	12.161	21.648	5.89367	26.7524	0.647986	2.763	5.7007	21.8871	1.09934	41.9749	6.02599	0.609922	8.79919	5.92197	7.93551	192.805	30.4462	8.17386	35.4433	0.371026	5.44083	0.570338	4.09549	9.33546	1.28637	0.058934	30.901	59.8854	1163.55	8.10002	3.57543	5.2015	22.072	2.65164	64.228	5.78465	5.61028	8.58981	21.4178	0.430286	1.57553	39.9327	4.40396	80.4856	0.0372176
Set280	34.8254	20.0259	25.9796	5.26812		16.9112	9.65226	31.1617	0.80448	3.0997	4.21698	14.0841	0.991282	18.3846	5.92188	0.756352	7.57772	5.71044	3.23772	75.3512	29.0511	6.7211	45.2612	0.259536	5.69886	1.15155	2.80603	12.873	1.72338	0.0345686	33.1589	60.6903	314.119	8.98974	3.6297	1.10665	11.3836	4.11907	67.9672	1.48484	5.51173	7.74622	14.9027		2.11583	32.2347	4.04132	19.3092	0.0684209
Set281	41.5916	25.9121	18.8128	6.26182	10.918	16.6718	18.6487	27.1282	0.722356	2.68305	3.05422	20.1978	1.32924	53.9158	7.9957	0.475992	14.1475	14.0883	3.55322	76.7833	29.5946	2.45797	36.1153	0.396296	4.64768	0.53355	4.17741	13.8186	1.61793	0.0302174	88.8486	63.1188	272.103	12.2491	3.70418	3.94133	33.1188	3.31604	68.1555	3.14	4.53923	4.52963	8.19943	0.559922	0.646661	18.9854	4.99694	41.8924	0.0433873
Set282	40.5606	20.2527	21.4669	14.7018		21.7048	18.6487	21.1314	0.870549	2.8964	2.42127	16.2782	1.57298	72.7649	5.12137	0.477056	8.08943	4.97097	3.65956	54.8542	21.4673	6.82362	28.0329	0.187433	4.77705	1.37302	4.61378	9.33546	1.28637	0.0528711	117.524	54.5706	1301.74	5.32589	4.1093	1.58153	56.364	2.61903	48.2859	2.81581	5.12127	6.67065	15.6692	0.52547	1.32948	31.9122	4.43553	35.3776	0.0465272
Set283	22.8511	16.4264	26.7778	19.5586		16.4185	12.8078	31.625	0.805352	3.43016	4.28292	16.6227	1.14115	35.8468	5.70139	0.588314	11.2617	9.92769	4.76456	456.163	36.6463	4.20402	39.3706	0.27266	3.67961	1.09999	5.7639	12.873	1.22894	0.0377849	43.3418	47.5046	994.143	16.8869	2.4107	1.92484	30.6617	2.67336	83.712	2.5581	4.0471	6.69489	16.3898	0.475546	1.46533	31.9122	2.80473	55.9712	0.047023
Set284	20.4815	19.0332	26.3982	14.3864	7.75119	25.2246	12.0994	31.2779	0.72688	2.81753	2.64842	19.072	1.23708	40.8045	5.12512	0.580224	10.4153	9.85897	3.12127	55.3113	22.8512	6.93727	27.6186	0.267101	2.95728	0.748717	4.40378	10.2079	1.01108	0.039392	22.5944	58.1808	676.769	16.5681	2.64253	5.57388	30.6617	2.66519	78.3672	5.28093	4.02314	7.66865	10.0357	0.479637	1.64346	33.1848	3.63598	50.5376	0.0434678
Set285	29.0061	12.1562	30.8128	14.3864		23.5112	20.7764	21.1151	0.954824	4.54742	2.35927	25.2147	3.11741	89.6838	5.04189	0.616172	8.30996	8.84991	2.9114	180.971	33.5151	8.71285	29.8524	0.267348	5.35531	1.14347	3.38052	24.3211	1.76125	0.0526813	102.015	65.8002	1287.36	11.4316	2.47417	4.07674	21.6763	4.00167	52.5991	3.16442	4.80171	4.93098	22.4669		1.53865	15.6189	3.75351	19.3092	0.0490337
Set286	11.4212	6.63741	22.7642	11.5736	11.9771	20.2538	6.67337	28.8135	1.10593	2.68305	2.83509	11.7728	1.32924	63.3224	5.12512	0.598901	9.14408	7.53376	5.55091	63.2888	36.6575	7.78599	27.6186	0.250522	3.21069	0.70891	5.12101	13.3946	0.966024	0.0385803	100.876	65.1605	676.769	16.5349	3.62591	5.70505	46.2005	3.39892	65.1633	5.20176	4.08371	6.02939	7.92218	0.614518	1.97676	24.6113	3.28562	42.3445	0.0547607
Set287	38.9573	26.5661	26.1683	10.4036		16.8951	18.5412	31.625	0.902582	2.7952	2.22498	16.6425	0.887503	43.9176	4.98846	0.715191	7.3751	10.6507	3.65956	346.315	41.7993	8.05017	32.417	0.286808	5.35531	0.854886	3.16262	13.0317	1.27601	0.0302174	22.5944	62.908	261.222	8.98974	3.87226	6.37209	15.3244	3.28542	48.3156	1.9007	5.46424	8.858	15.6692		1.88754	19.5128	3.72689	49.0043	0.0684209
Set288	48.633	14.7339	26.2922	12.181	16.3869	19.7548	14.4787	21.0987	0.870549	1.47578	4.74005	18.336	1.46636	44.5093	7.56743	0.499497	9.66905	8.7812	2.81588	392.546	21.0312	5.66985	33.249	0.27266	5.14985	0.672122	1.81054	12.9094	1.5771	0.0507425	95.8705	56.6161	272.103	8.98974	4.22636	1.56518	18.5647	3.24934	51.6165	4.78329	4.03676	5.64562	26.1098		0.910345	32.7592	3.81891	19.3092	0.049828
Set289	34.2022	20.3933	25.4338	9.98496		21.4978	20.5877	33.1249	0.832125	1.4214	0.4543	17.1249	0.960489	66.3375	4.98846	0.588314	7.73642	7.96897	5.55091	54.8542	45.0624	6.25467	34.194	0.27165	6.27374	0.749294	2.3702	10.7516	1.26566	0.0570977	56.2712	54.5706	646.104	4.7342	4.84488	6.64893	11.3836	2.67607	150.697	2.04973	3.18193	4.20118	9.01053		1.53865	17.1496	2.28917	26.2761	0.049205
Set290	22.6578	15.2527	14.6531	21.0079		9.83445	10.2373	31.4423	0.909725	3.66892	3.96798	17.4892	1.23708	40.8045	5.24539	0.575543	10.7525	4.40636	3.6231	55.3113	65.8899	8.28255	35.7255	0.320019	5.93156	0.96943	4.0084	12.1209	1.89293	0.0302174	47.9301	71.9155	911.059	5.32589	2.54004	6.61468	25.3122	2.61903	52.5991	2.5581	4.55614	6.74989	19.6881		1.57553	18.8538	3.28976	35.3776	0.0455946
Set291	27.5275	19.3719	24.8406	9.6645		20.4738	17.7782	30.5311	0.997139	4.1849	5.20905	17.8877	0.989484	66.6367	6.00136	0.516088	6.32876	4.40636	2.79137	191.593	30.435	6.32316	35.7255	0.18313	6.07367	0.706086	5.82217	12.1592	1.61197	0.0453523	84.986	59.4234	729.188	5.32589	3.78477	6.9524	22.7547	3.96559	44.7418	2.90499	4.25969	8.22433	8.9568	0.559922	0.65959	38.2263	6.94864	14.4878	0.0452454
Set292	27.6618	14.7339	33.1001	28.3078	12.161	17.1422	14.633	41.4505	0.754526	3.43016	1.75426	33.4813	1.12834	61.3798	4.94754	0.304351	7.97687	2.6471	6.59693	56.2863	31.4145	7.11904	30.2666	0.267348	4.9844	1.32589	2.80603	8.30321	1.28637	0.0299487	151.663	50.9847	841.37	16.8921	2.15436	7.03366	39.0803	3.45746	42.3424	6.74965	5.18274	7.66865	17.5424	0.46629	0.910345	31.2813	3.17411	57.2669	0.0434678
Set293	22.5236	12.1562	23.4868	13.8779		16.6718	13.1037	39.2721	1.01333	2.42519	5.68461	16.9885	1.22315	54.7025	7.02921	0.626431	6.32876	5.53692	2.79137	54.8542	29.0511	7.11904	36.3088	0.343061	7.50078	0.672122	3.2607	9.33546	1.26566	0.0463476	91.0451	70.91	1272.38	15.6013	3.99359	1.10665	35.1058	3.94795	48.2859	5.54064	5.51173	6.74989	7.16481		1.53865	31.9122	2.99781	19.3092	0.0596368
Set294	65.2312	27.2662	22.7642	16.23	4.70736	22.6806	19.3209	21.1151	0.722356	2.8964	4.44413	11.7728	1.23708	113.681	5.58111	0.46671	7.97687	10.4236	3.00692	76.7833	32.2941	5.88705	37.8822	0.339205	3.57537	0.414803	3.98849	28.4083	1.65839	0.0528711	87.1825	73.1841	355.187	14.9357	3.64194	5.76791	27.5717	3.42819	64.228	4.85883	4.98343	4.42588	7.91277		1.28994	17.1882	4.63498	13.5502	0.0538493
Set295	27.5275	22.6496	22.3962	8.92539		28.6065	9.06723	38.5222	0.943689	5.49408	2.6051	16.4465	0.999237	53.0354	5.03076	0.57883	7.56709	10.2538	4.33957	326.167	27.2312	5.41439	28.9774	0.387057	6.07367	0.663454	2.64546	8.23832	1.61793	0.0443296	97.9219	62.094	1421.65	18.6857	3.84608	6.35551	25.6604	3.03961	43.2777	8.01864	5.34175	7.66865	17.5081	0.52547	2.47215	16.0663	3.57215	36.4284	0.0561883
Set296	28.4772	20.0259	17.6636	17.2917	10.918	18.4737	16.775	21.0987	0.754526	3.66892	3.30661	27.4319	0.736576	62.6028	5.13624	0.532283	10.7078	2.08115	5.89274	511.915	24.235	5.74129	33.8044	0.303648	3.94005	0.748717	3.05417	13.9702	1.69503	0.0443296	235.614	56.6161	397.203	11.4301	3.28989	6.4592	30.6617	2.6803	85.6258	1.98247	5.50826	10.885	6.31679	0.565167	1.79792	16.6222	3.17411	57.2669	0.0452454
Set297	22.6578	12.8101	17.4843	20.1799	3.64827	23.1011	18.4122	38.9127	0.812538	4.08588	1.33964	17.2631	2.1769	54.7025	5.20496	0.38924	8.30996	7.33244	4.33957	233.276	53.003	7.82112	30.8214	0.343061	6.51251	1.12398	4.18257	14.9447	2.06266	0.0749466	31.2826	69.3946	272.103	10.2421	3.32487	5.859	30.6617	4.18077	50.4425	1.48484	4.04419	5.08277	7.16481		1.53865	18.9854	2.99781	28.7101	0.0583576
Set298	22.6578	19.689	26.7778	20.9481		22.1341	18.8891	30.5311	0.741671	2.57235	4.3016	21.8871	0.821661	97.5547	5.07625	0.717896	8.99574	5.00967	6.76225	231.505	45.5628	9.49514	31.3038	0.223979	4.46457	0.605806	3.6534	15.9398	1.53893	0.038808	82.8855	58.1808	887.498	21.0022	2.08007	5.2015	22.5487	4.02394	46.8984	5.49207	4.06038	6.90362	20.1622		1.57553	40.4402	2.68721	39.7469	0.0465272
Set299	25.2763	19.6872	28.1609	25.4566		21.194	17.8944	31.6502	0.699234	4.59897	0.681451	16.6425	1.16607	110.015	6.02599	0.588314	10.6511	1.7348	5.30037	63.2888	31.6951	8.19218	39.2537	0.255233	3.92535	0.601912	3.53197	11.0621	1.71039	0.064592	26.4571	54.3598	272.103	7.33287	3.13104	4.37371	18.0879	2.6803	73.3292	4.93183	4.73171	8.78001	7.44207	0.479637	1.17103	18.8538	4.11144	26.2761	0.0434678
Set300	28.6115	13.1488	18.8128	22.8647		13.0018	17.0174	29.204	0.784891	2.17515	1.75426	17.4892	1.05533	117.065	5.11024	0.444263	7.25327	0.634838	6.76225	54.0992	29.5946	7.87575	24.6357	0.351917	4.5838	0.534869	1.68485	9.82062	1.26566	0.0487082	135.687	53.2701	306.389	14.4634	4.10898	4.09283	40.653	2.97605	137.15	6.69303	5.51173	8.58981	14.8869		1.12191	21.8759	4.40396	42.6624	0.0549422
Set301	28.6115	21.4759	16.1608	22.0055		21.3586	14.6915	30.4145	0.951748	4.27107	4.68342	24.5196	0.999237	59.4371	6.2954	0.46671	8.30996	6.07094	2.9114	633.154	38.9984	7.78599	39.0115	0.18313	6.35595	1.0418	2.93371	16.4249	1.65576	0.047839	22.5944	53.2701		8.98974	3.75777	1.87133	43.9146	3.06541	48.2859	2.60694	4.6547	6.63443	17.7404		1.28994	45.9525	5.23753	32.0433	0.0554745
Set302	41.5916	21.3488	32.5754	8.99233		22.1341	6.55025	31.4423	0.738441	3.95101	2.35927	12.3101	0.736576	63.3224	5.37679	0.687561	9.14408	4.06001	2.77531	445.542	54.3397	5.71624	29.8524	0.257732	4.41237	0.605005	3.85776	13.8186	0.931528	0.0524915	93.674	60.9474	272.103	16.5266	2.94861	2.01107	15.3244	3.03281	73.0051	6.11448	5.12195	9.01192	8.19002	0.500741	0.884285	19.9756	3.28976	15.6956	0.0549422
Set303	25.0275	26.9198	32.4261	7.58593		11.973	10.2373	41.4243	1.11706	1.44859	5.20905	20.5364	1.74777	50.2177	6.17856	0.632634	8.99574	1.54714	5.32488	211.008	54.6292	6.32316	26.7436	0.30786	4.38101	0.909085	2.36951	24.0335	1.64201	0.0545373	26.4571	50.9847	1742.52	9.80706	2.64253	1.51983	27.2235	3.39892	53.8092	2.90499	5.20669	6.63443	23.0332	0.614518	1.97862	18.5095	3.17411	21.4241	0.0506038
Set304	31.0115	13.8532	19.7213	13.8779		9.1152	10.2373	32.4061	0.754526	4.31448	4.17074	18.336	1.22315	28.3829	4.93923	0.304351	11.3046	5.35602	3.64133	633.154	29.0511	9.23925	25.925	0.267101	3.92535	0.716314	4.17952	13.0028	1.57802	0.0461132	32.7773	65.036	676.769	5.32589	2.13841	5.57388	22.072	3.31604	29.7308	5.07738	4.36548	6.976	8.19943		1.53865	15.7752	11.3345	50.5376	0.0496407
Set305	45.8911	6.63741	18.2902	18.6158		9.1152	10.1248	26.3619	0.870549	2.42034	5.02642	17.2631	1.04522	38.5761	4.94754	0.599947	8.28142	1.20079	4.69084	190.16	43.6786	7.37662	31.6964	0.251607	6.35595	0.70891	3.85845	9.25117	1.26566	0.0346011	29.9382	62.094	366.067	12.9383	1.60664	3.88781	18.0879	4.49484	50.4425	2.23391	4.25969	10.5383	24.7023	0.559922	0.646661	19.5128	2.92735	55.2835	0.05592
Set306	34.5765	17.2914	22.7318	10.0319	3.64827	23.3279	8.67791	27.1118	0.824817	4.59897	4.62617	21.8871	1.23012	59.5877	5.1065	0.475992	13.8765	5.00967	5.9306	54.8542	21.0312	3.80722	36.1153	0.243686	4.38101	1.4879	4.0084	23.5157	1.36185	0.0478781	36.64	69.6307	1338.43	7.2103	3.69494	5.25502	40.653	3.39892	96.0447	1.80903	4.56318	6.976	17.5333	0.694803	1.63135	34.8219	4.72748	19.3092	0.0621567
Set307	39.9375	15.2527	19.5649	21.0079		9.61242	15.5069	26.3619	0.825813	2.76867	4.3016	16.6425	0.736576	82.7631	7.56743	0.588314	11.0285	4.97097	3.29538	503.157	38.5955	6.11982	36.3088	0.230555	7.49431	0.857934	2.60432	13.5597	1.52416	0.064592	32.9524	60.3077	787.649	5.32589	3.36801	3.52815	23.9832	4.34373	67.6431	2.60694	4.55268	4.93098	18.3576		1.29904	17.732	3.5299	54.3458	0.0583576
Set308	30.206	22.1298	25.9796	11.5736		19.031	15.065	33.1195	0.840801	2.02291	3.2446	20.1116	1.0062	40.1829	5.11024	0.603157	10.4153	4.97097	2.81318	180.971	32.2941	7.91594	31.3838	0.189255	4.12672	0.882951	2.04372	22.2683	1.26246	0.0377062	111.234	60.6903	740.068	14.0303	3.36801	3.94133	15.3244	4.32864	60.4452	5.35671	2.98262	7.59559	5.29159	0.475546	0.527748	17.732	3.32539	16.6333	0.0467144
Set309	13.7319	20.4706	23.6661	18.1475	7.87416	13.4861	17.1402	26.2705	0.80448	4.15929	4.26423	20.5364	1.04522	41.9749	5.11399	0.44159	8.71282	4.97232	3.23772	63.2888	27.2312	3.7463	38.3646	0.311833	4.55846	0.663454	2.64546	43.7942	1.26566	0.044456	100.495	57.6781	264.373	11.073	3.57092	3.85512	15.3244	3.75958	35.4316	4.81874	5.46424	8.54316	21.5613		0.765373	44.6993	4.72335	50.212	0.0539401
Set310	25.0275	16.4264	19.1713	11.5736	4.70736	22.9737	14.6609	24.3044	0.722356	2.22276	6.09922	16.2568	1.01353	55.853	5.13624	0.71827	4.95932	1.54714	3.65956		32.7984	7.4238	25.05	0.333392	3.98041	0.677261	2.9301	11.8123	1.79666	0.0453523	32.7773	65.036	261.222	15.6013	3.69186	1.97836	22.5487	4.18807	81.6975	4.7849	3.91445	6.90362	7.44207	0.614518	0.527748	34.8219	3.94658	29.6478	0.0460006
Set311	25.0275	25.3879	19.7537	15.4631		21.7633	20.0504	33.1195	0.664071	3.66892	5.84544	24.1388	0.896444	61.3798	6.14125	0.632177	8.28142	6.44489	5.74672	56.2863	81.771	5.90239	26.3393	0.18313	5.5514	0.570338	3.14025	30.538	1.64655	0.0638849	34.7636	58.1565	408.084	11.9794	1.68483	1.51983	14.4952	3.97131	48.3156	5.49207	5.46201	6.62413	8.9568		1.42196	32.2833	3.81891	14.7579	0.0433067
Set312	20.4815	22.6258	31.1941	12.395	11.9771	15.3065	6.9532	35.1491	0.868448	1.4214	6.1165	11.4354	0.996449	46.9327	5.20496	0.390172	10.7078	5.53692	3.98134	239.847	41.0989	7.0564	28.9774	0.27266	5.90622	0.909085	3.29258	13.751	1.5934	0.0678948	30.901	59.8608	408.084	15.9434	2.15944	6.93408	22.072	4.22884	78.3672	2.5581	4.85401	7.66865	14.5441	0.475546	0.97597	29.8183	7.19557	36.5853	0.0434678
Set313	37.5374	20.2226	25.9564	13.6908	7.87416	20.7722	10.2373	21.0987	0.927279	1.41928	2.22498	20.5364	0.90052	44.5093	6.47211	0.578086	9.77967	8.84991	2.96906		31.4145	6.25995	30.5088	0.23668	5.34938	0.748717	5.31258	10.2079	1.00052	0.0372735	43.5168	63.4713	1325.75	15.7088	2.63216	5.27137	25.3122	2.7921	58.2886	4.04957	4.90097	6.28315	18.8162	0.666701	2.4568	17.1496	2.80473	26.2761	0.0452454
Set314	24.8932	15.9571	19.5649	9.57301	16.3869	19.9184	6.55025	32.3749	0.870549	3.16019	3.67791	16.9885	1.09506	40.1829	4.95409	0.389047	9.14408	5.50633	3.64133	242.923	34.8989	8.50125	38.3646	0.251607	5.44083	0.63463	2.86893	16.6423	1.988	0.0321913	41.6405	53.2701	1375.53	16.9042	2.70141	7.25365	47.9636	3.03281	44.7418	2.04973	4.36548	5.89816	6.31679		1.21359	19.9756	3.22649	50.5376	0.0516057
Set315	22.8511	25.4744	26.7778	11.5736		19.2762	8.87257	29.204	1.07547	2.76867	3.05422	25.462	1.20259	138.123	4.93923	0.362368	4.95932	0.634838	3.21321	183.158	65.7115	8.7726	30.5088	0.396296	4.38101	0.882951	3.41143	15.0673	1.36195	0.0251246	26.0755	59.6746	355.187	5.85848	2.44715	5.57388	27.5766	3.35212	96.7381	1.48484	5.72371	8.858	5.56884	0.52547	1.57553	14.7719	5.23339	54.3458	0.0411772
Set316	13.7319	23.859	47.2814	9.66028	7.87416	16.4185	12.5429	32.2097	1.00264	3.03182	0.681451	23.3086	0.792666	56.77	6.54307	0.473742	10.2007	5.35602	3.6231	54.8542	43.5185	8.13444	37.2569	0.396296	4.81651	0.748717	2.64546	8.30321	1.5492	0.0314	84.986	51.3013	1379.03	11.4316	3.23196	6.61728	14.4952	2.6803	99.4105	5.35671	5.51173	4.42588	14.2669	0.694803	1.64195	27.3987	6.87038	61.5399	0.0506038
Set317	25.0275	13.1488	16.1608	9.66028	7.87416	17.6144	9.06723	31.2779	1.02615	2.76103	2.37795	15.8853	0.775324	61.3798	4.93923	0.46671	6.75594	7.33244	2.79137		22.8512	6.48663	31.7244	0.755483	4.64218	0.909085	1.81054	7.17762	1.86767	0.0272327	39.5891	50.9847	852.251	10.8384	3.62161	1.97836	14.8476	3.45746	65.1633	4.44412	6.17385	5.7827	12.6709	0.46629	1.19446	18.9854	2.80473	28.7101	0.0499805
Set318	64.3808	24.5724	15.4589	10.4036		22.1057	12.5995	31.1644	0.777992	3.66892	2.22498	24.1388	2.10536	55.853	5.37679	0.304351	8.1636	9.30412	3.98134	251.681	31.4145	9.16228	28.9774	0.350511	4.3428	1.02121	4.0084	23.7746	1.9084	0.0308087	43.5168	50.9847	253.492	11.9794	2.72222	4.45249	14.1471	4.25328	130.054	2.90499	5.46424	7.66229	16.4829	0.694803	0.527748	15.7752	2.52931	16.6333	0.0403542
Set319	13.5976	13.1488	25.9796	8.73808		16.1401	17.1402	33.1249	0.982369	3.76383	2.42127	22.9239	0.871525	56.77	7.71485	0.652476	9.14408	5.4252	2.79137	75.3512	33.5151	6.90724	28.0329	0.350511	5.52744	0.450272	3.32604	16.6423	0.86751	0.0314	185.414	65.6263	778.463	13.9279	1.60664	1.92484	29.2963	3.45746	46.8984	2.60694	5.28901	6.63443	18.5922		1.10781	34.4887	8.52459	62.1091	0.0372406
Set320	34.2022	12.8605	26.357	14.3864		12.2873	12.5429	31.4423	0.647986	2.05222	0.4543	17.4892	1.01353	38.5761	5.11399	0.588314	10.3293	6.62275	5.9306		21.0312	5.90239	31.3038	0.255233	4.87176	1.13331	4.18257	32.2743	1.48493	0.0565236	117.111	69.6307	638.374	8.45715	2.56702	6.33668	33.1188	2.97605	52.5991	5.1319	5.12127	4.48604	17.3812	0.479637	2.01651	40.4402	2.52931	65.6205	0.049205
Set321	23.1467	13.1488	30.8685	9.66028		18.4461	16.3223	18.667	1.02615	5.02708	3.96798	19.072	0.736576	37.3653	5.03076	0.38924	11.3819	2.6471	8.05164	190.16	21.0312	5.43267	32.8313	0.292933	4.99216	0.677261	3.53129	28.4938	1.66124	0.0574979	39.5891	63.8936	758.287	8.98974	0.465205	1.99472	22.0245	3.42819	29.7308	1.83345	5.2955	6.93139	19.446	0.479637	0.408836	47.348	4.12493	21.4241	0.0451648
Set322	56.6809	21.7672	27.4693	10.6169	3.64827	10.5537	20.4445	29.204	0.722356	2.12222	0.908601	21.8871	1.16607	63.3224	6.69594	0.523771	7.02007	7.53376	2.81318		19.6473	5.66985	29.8524	0.292933	3.21069	1.04068	4.41937	23.8984	1.72338	0.0382605	41.4654	57.6781	272.103	17.262	2.90445	1.9412	10.9068	4.2666	46.8984	3.31345	4.85401	10.0723	16.0336	0.655106	0.992183	40.4402	5.72396	21.4547	0.0452454
Set323	20.4815	19.5196	15.9815	24.7741		13.0018	15.2596	32.1322	1.00813	1.4214	0.4543	20.5636	1.18723	59.4371	6.45984	0.595819	8.79919	10.3044	7.89513	65.9331	47.9993	6.90724	32.8347	0.343061	4.81651	0.534869	3.41402	23.8984	1.28637	0.0385803	134.055	50.9847	1027.56	11.4301	3.86413	2.01107	23.2314	4.36008	66.6865	1.55209	3.93473	4.93098	8.19943	0.46629	1.29574	41.7428	3.94658	37.3661	0.0433067
Set324	28.1639	17.3779	28.3131	14.7018		23.0852	13.7961	30.4145	0.866089	1.07858	2.35927	16.4512	0.765571	50.2177	7.02262	0.588314	7.18311	5.4252	2.81588	45.6645	41.3618	6.65281	30.4351	0.24824	3.94005	1.04229	1.68647	14.4553	1.81315	0.0344112	29.9382	65.036	893.094	16.8331	3.62591	1.58153	46.7513	2.6803	46.8984	2.60694	6.54667	8.52415	15.2921		1.74924	16.1463	4.04547	36.5853	0.0481224
Set325	39.2062	19.5196	35.4342	23.6196		18.4737	10.9897	22.7034	1.02615	1.07858	4.21698	18.336	1.09506	86.6687	5.11399	0.605666	8.72702	6.07094	3.65956	396.433	21.0312	8.79342	30.2666	0.505343	3.17335	1.20385	2.64546	13.0317	1.63942	0.0433705	36.815	60.1253	314.119	12.0486	2.63216	1.56518	49.7528	3.49442	44.7418	5.38256	4.77941	6.29981	7.91277	0.497368	1.05943	16.0948	4.53049	18.091	0.0561883
Set326	30.9312	25.6941	17.7676	9.6645		22.6806	14.9939	31.4423	0.896093	3.555	3.97437	11.7728	1.14115	50.1812	5.11399	0.581777	10.9366	5.4252	7.29807	265.675	36.6575	3.6192	28.0329	0.267101	4.58634	0.882951	4.91348	13.0028	1.66124	0.0302174	39.242	64.7382	819.389	13.9279	3.61781	4.65407	22.5487	3.39892	52.5991	2.45818	5.46424	6.83629	10.0357	0.52547	1.77569	28.2675	8.20293	73.0857	0.0354399
Set327	44.2701	12.8101	26.357	10.4036		19.9777	9.4576	27.1091	0.647986	3.02412	3.05422	17.1249	0.887503	40.1829	7.56743	0.578086	11.3046	5.04103	2.88689		50.3795	8.23659	35.4433	0.140008	5.16649	1.82226	1.81123	11.8772	1.90305	0.0504039	101.049	63.0106	261.222	6.74118	2.52845	4.33	39.321	3.73515	67.0319	5.12594	5.50826	6.84883	15.6692		1.1111	15.7752	6.23746	37.523	0.0455946
Set328	39.4815	22.6496	22.0094	22.3257		21.497	18.1094	23.8225	0.977652	3.02412	3.05422	16.2568	1.362	44.7043	4.95409	0.523771	14.1954	4.97232	2.88689	55.3113	35.4979	5.63382	34.9427	0.239383	3.57537	1.81072	2.80603	29.244	1.28637	0.0308087	26.0755	50.9847	646.104	8.98974	3.62591	2.01107	18.5647	3.78735	140.694	5.71409	6.7183	7.68294	14.8869	0.524898	0.734133	25.9857	4.52221	26.2761	0.0460006
Set329	13.5976	21.9215	22.7318	9.66028	7.75119	23.5877	6.9532	22.7034	0.81604	4.57987	3.97437	17.2964	1.32924	110.015	5.37679	0.577136	9.1598	5.04103	3.55322	265.675	41.7092	8.52753	34.5249	0.286808	5.35531	0.941211	3.84727	15.0673	1.65653	0.0343989	31.2826	67.9716	994.143	8.98974	3.85367	1.87133	14.4952	3.44826	88.5722	1.98247	5.0125	6.86535	17.5333	0.497368	2.37658	31.158	3.75351	59.9513	0.0540627
Set330	42.7268	12.8605	26.3787	9.15003		18.4737	20.8942	25.1514	1.01418	1.47578	1.33964	20.5636	1.62985	44.7043	5.04189	0.588314	9.14408	7.96897	2.71766	75.3512	31.4145	6.11982	28.9774	0.295664	4.38101	1.07973	2.86893	16.0376	1.28637	0.0504039	39.242	56.3285	314.119	17.5358	3.06482	1.53618	43.0211	2.70126	48.2859	2.04973	5.41349	8.58981	6.31679	0.51564	0.408836	34.8219	3.56044	16.6333	0.0481224
Set331	13.5976	15.2527	19.1713	12.181	12.161	18.085	12.2807	31.8582	0.870549	4.16899	1.33964	19.072	2.1769	53.9158	5.37679	0.46671	6.74402	10.8086	3.23772	203.655	47.9993	8.93713	39.2537	0.255233	4.03879	0.826821	3.38052	11.0621	1.62126	0.0303303	49.8065	57.6781	355.187	15.2551	3.50056	1.46632	43.7408	3.26023	53.8092	5.56506	5.12127	7.24909	8.93797	0.559922	1.30528	14.7719	3.9238	14.4878	0.0495602
Set332	39.8893	12.8605	36.986	10.0319		20.1354	11.9429	21.1314	0.647986	1.07858	0.4543	20.688	0.887503	62.6028	5.62387	0.476524	10.8812	14.9089	8.33013	66.1615	38.5955	7.4238	30.2666	0.367768	5.9569	0.909085	4.21009	14.4553	1.71011	0.0302174	36.64	52.5682	1460.64	12.7429	3.81162	1.97836	27.5717	2.6803	149.689	6.19754	3.9382	6.86535	17.2651	0.546002	2.32221	18.1383	4.53049	39.7615	0.0416129
Set333	30.3403	18.0822	22.7642	5.26812		15.534	14.8836	26.7688	0.754526	3.02412	0.4543	26.0779	1.05228	34.511	6.17856	0.475992	7.02007	5.77154	6.23979	454.731	34.114	9.46655	32.8313	0.267935	2.6073	1.09999	4.83615	30.0529	1.26566	0.038808	43.3418	73.6869	1379.03	12.2491	2.59588	2.01107	18.1311	2.64423	73.0051	4.79157	5.11452	8.50416	7.44207		1.30528	21.8759	3.44292	13.5502	0.0592689
Set334	49.0306	21.0628	18.8128	24.0734	3.64827	19.029	16.747	27.1254	1.02615	3.13381	4.20152	16.9885	1.05533	44.5093	7.40903	0.471883	7.56709	8.39615	3.6231	54.0992	44.9359	7.29694	37.2569	0.371839	5.33001	0.826821	2.60365	13.0028	0.735787	0.0507425	107.514	50.7739	1160.73	8.98974	3.71914	6.90136	18.5647	3.03281	83.712	1.83345	4.0471	6.86535	23.0332	0.430286	1.12191	19.5128	3.22649	16.6333	0.0555181
Set335	22.6578	24.8694	17.4843	22.8365	15.3278	12.6016	11.8452	33.1195	0.952465	2.05222	0.908601	19.6889	1.04522	123.874	5.56999	0.57883	8.30996	4.12873	6.08673	192.805	72.1936	7.05457	24.6357	0.270488	4.14142	0.663454	4.66134	8.23832	1.57774	0.0257553	41.4654	63.1188	758.287	4.7342	3.49847	1.56518	18.0879	4.11561	65.9989	5.74125	4.33992	3.63431	17.5424		0.646661	15.6189	4.37169	26.2761	0.0353594
Set336	43.491	17.1308	19.1713	10.6169		20.8354	12.5995	31.7416	0.738441	3.67263	3.65923	16.5469	1.47611	103.683	5.75018	0.337353	5.93981	4.40636	3.27715	610.885	50.3627	5.74129	30.8214	0.223979	5.69996	0.748717	5.75339	7.17762	0.735787	0.0440125	116.729	61.3922	646.104	16.9042	3.57793	1.58153	18.0879	3.4333	88.5722	2.5581	4.55614	6.37571	8.93797		1.44448	17.1496	2.52931	36.4284	0.0491245
Set337	30.206	20.3068	17.4843	12.7257		16.6718	9.06723	32.4061	1.0019	5.47159	4.17074	15.9407	1.04522	38.5761	6.57775	0.588314	8.96781	6.45599	5.72849	255.053	31.4145	9.55932	26.7436	0.187433	4.89182	0.891319	2.69315	12.1592	1.68363	0.0401079	101.049	63.4713	740.068	12.4837	3.29969	4.90907	45.7237	3.26023	41.1976	2.5581	4.99222	4.48604	5.56884	0.497368	1.32698	33.1848	6.19951	64.452	0.0460914
Set338	28.7549	26.8864	26.3787	23.1964		21.9528	12.5995	27.1118	0.9241	1.72503	3.72123	21.0523	1.90962	18.3846	5.37679	0.475992	4.95932	1.7348	2.96906	47.8517	34.114	6.30105	26.7436	0.252542	5.24628	0.562373	2.28766	11.127	1.36409	0.030152	26.4571	56.5393	889.343	8.10002	3.5187	4.3202	39.321	3.81996	40.1497	2.25833	3.74297	4.20118	11.1335		1.29574	27.7916	2.68721	13.5502	0.049828
Set339	33.9534	21.2453	22.9642	10.0319		24.6292	17.1402	37.5971	0.982369	3.95101	2.35927	16.8155	0.896444	57.645	4.95409	0.687561	5.52275	1.7348	2.71766	480.889	35.4979	8.7726	30.6565	0.270488	4.3428	0.63463	3.05555	13.0317	1.26566	0.0473775	88.8486	60.6903	684.499	10.8384	2.11149	1.10665	23.9832	4.14954	44.7418	4.97208	4.60239	6.976	11.1335		1.76863	34.4887	2.80473	19.3092	0.0455946
Set340	23.1467	21.7672	19.7537	13.8779		21.9528	17.1402	43.5734	0.824543	3.66892	3.26329	12.9839	1.23708	55.853	4.95409	0.523771	8.30996	5.35602	3.12127		34.1035	3.80722	29.8524	0.303648	3.77675	0.599162	4.0084	10.7516	1.77826	0.0402038	33.3339	50.7739	729.188	7.92456	2.89588	3.71707	23.2314	2.72223	42.9535	2.90499	5.44101	6.67065	7.16481	0.51564	0.65959	29.4472	3.94658	59.2287	0.05592
Set341	28.6115	15.2527	18.8128	13.2315		19.9245	14.6609	38.4179	0.888347	3.75802	4.34492	19.2648	1.04522	66.6367	5.62762	0.49513	4.95932	5.71044	4.33957	480.889	34.8989	11.1001	25.925	0.227862	4.99216	1.20385	2.64546	12.9094	1.72338	0.0526813	39.242	69.2084	887.498	16.5349	3.32794	1.56518	25.6604	2.65164	52.5991	5.10748	5.31304	6.86535	8.93797	0.57708	1.73263	19.9756	2.99781	58.2558	0.0418002
Set342	23.281	21.2453	21.224	14.7018	8.93325	21.9528	17.1402	28.8135	0.977652	4.08588	4.28292	16.0853	1.15911	28.3829	6.41861	0.5513	9.04988	4.97232	2.71766	56.2863	54.5573	5.90239	26.3393	0.275287	3.80898	1.20385	4.11256	11.8123	1.43989	0.0351795	147.759	59.8608	819.389	7.33287	2.93263	1.92484	26.3431	2.67336	60.1211	1.80903	3.72197	8.43289	11.1335	0.57708	1.74924	27.7916	4.52221	42.3445	0.0495602
Set343	26.4351	22.6496	24.5907	23.1827		22.5945	14.6777	25.1677	0.967938	2.64018	4.20152	15.5764	1.05533	59.4371	5.11024	0.527943	6.75594	6.98609	2.96906	180.971	64.2659	3.80722	25.925	0.371563	3.67961	0.940716	1.81054	15.6949	1.73757	0.016331	43.3418	60.1253	314.119	13.4386	4.72655	2.01107	30.6617	4.2666	60.4452	2.25833	4.0471	8.43289	17.323		0.869158	16.0663	4.40396	53.5451	0.0561883
Set344	31.0115	13.8532	21.8736	7.09675		21.594	16.535	21.1314	0.902582	2.8964	0.4543	16.1137	1.22315	40.1829	4.85975	0.304738	14.6018	2.08115	2.81588	203.655	22.8512	7.73086	35.029	0.242805	5.9569	0.677261	1.60619	9.33546	1.39859	0.0312043	90.8665	59.4234	1287.36	4.7342	4.03496	4.52236	22.5487	3.45746	48.3156	1.55209	4.28365	8.02387	18.5922	0.497368	0.98807	32.5759	4.04132	54.907	0.0570454
Set345	23.0999	19.5196	19.1713	17.8294		20.4536	18.3717	21.1314	0.879448	2.07942	2.6051	16.2568	1.33753	119.353	5.39897	0.471883	12.4199	6.44489	7.29807	203.655	34.1035	5.41439	39.0851	0.270488	5.35531	0.744379	2.64546	23.7737	1.65576	0.016108	132.344	69.8481	778.463	7.2103	2.97077	1.87133	18.4361	3.95724	29.7308	5.28093	5.12195	8.43289	7.44207	0.574821	1.88772	41.1208	4.52221	21.4241	0.0354399
Set346	35.4161	18.3793	17.7676	13.2315		21.9528	9.65226	26.4784	0.862692	2.05577	7.42665	16.4512	0.792666	43.9176	5.03076	0.459431	11.3046	17.5135	9.19072	63.2888	19.6473	7.25694	30.2422	0.266	4.5838	0.941211	2.80603	28.4733	1.61197	0.0600543	39.6236	59.8608	1338.43	23.8133	2.87576	4.09283	42.4327	2.72223	50.4425	1.90972	3.79987	7.66865	23.0332	0.500741	1.21457	17.1496	4.53049	55.8966	0.0508919
Set347	21.1046	14.0296	23.5122	14.6281		21.4886	14.443	31.4423	0.890338	1.47578	3.05422	16.6425	0.967454	47.3635	5.6731	0.474867	7.56709	8.7812	3.65956	242.923	64.2659	6.32316	34.194	0.385528	5.9569	0.909085	3.05555	15.6949	1.5934	0.0531733	133.758	59.4234	264.373	14.9357	2.15944	4.19555	11.3836	3.83276	62.4548	4.35841	5.14478	7.60215	8.9568	0.46629	1.97862	25.9857	5.94457	36.4284	0.040175
Set348	39.3473	6.63741	38.8586	15.4631		16.4185	9.06723	31.625	0.982369	2.76867	4.3016	26.8945	1.23708	37.3653	5.02702	0.523771	12.1042	4.62462	2.76687		40.4155	5.88705	34.2867	0.140008	7.05013	0.96943	3.69594	10.7516	1.28637	0.0308417	49.8065	54.3598	1399.54	14.1062	2.04556	4.46538	42.4327	3.4333	52.5991	1.80903	4.25969	6.80521	7.92218		0.97597	16.9134	4.40396	29.6478	0.0416129
Set349	22.5236	23.205	26.2922	5.26812		14.6845	13.1037	31.4423	0.647986	2.05222	0.908601	19.6889	1.05533	66.3375	4.85975	0.473742	9.1598	5.92197	7.22234	68.3487	27.2312	6.30105	34.194	0.281412	5.20143	0.745138	3.88501	11.8772	1.28637	0.0321913	30.901	55.6267	178.138	14.2934	4.61	4.33	11.3836	3.49442	33.2749	2.25833	4.02314	6.63443	17.7279	0.565167	1.32948	17.1882	4.46723	15.6956	0.040175
Set350	25.4854	16.7728	17.7676	14.3864	10.918	23.2566	17.0174	33.1195	0.710795	1.07858	0.4543	15.239	1.47611	57.645	4.94754	0.338479	8.72702	3.18112	3.1395	55.3113	41.1101	6.70771	28.9774	0.243686	3.98041	1.04068	1.48476	13.8186	1.00052	0.0402038	39.5891	47.7154	450.1	7.56743	3.3713	2.01107	48.3322	2.72223	75.6775	2.04973	5.34175	9.4133	17.7184		1.22119	16.0663	4.52635	37.3661	0.0547607
Set351	20.4815	18.8152	26.3787	13.8779		17.7276	11.7439	18.667	1.02301	3.2188	4.38824	16.6425	1.19283	28.3829	5.04189	0.46671	9.47706	5.92197	3.65956	220.655	30.4462	9.62275	31.7981	0.31536	4.55846	0.450272	3.69922	10.2079	1.7225	0.0421081	29.9382	61.3922	878.463	18.0836	3.5187	4.04748	51.6683	3.674	50.988	2.23391	5.70884	10.178	22.0226		1.05943	14.7719	5.378	19.0287	0.0496407
Set352	37.5374	14.7339	33.9837	20.2978	16.3869	23.9434	8.67791	32.4061	0.799883	3.0997	0.4543	18.7625	1.80584	63.3224	6.89622	0.5513	8.08943	6.45599	2.9114	264.243	53.6258	8.23659	30.8214	0.270303	5.89839	0.53355	3.78678	13.0317	1.79666	0.0308087	100.495	50.5631	976.178	13.9863	3.5896	5.86541	22.0245	3.39892	42.3424	3.16442	5.07362	7.50164	17.1632	0.614518	1.97862	27.7916	3.94658	14.7579	0.047023
Set353	25.0275	15.9571	26.2922	14.5441		21.49	14.6609	31.8582	0.647986	5.20499	5.75364	12.9839	0.887503	54.7025	5.70095	0.570371	4.95932	3.18112	6.23979	45.6645	45.5628	10.0265	34.9427	0.308783	4.38101	1.42113	2.16515	12.1209	1.01108	0.064592	33.3339	126.893	1110.65	17.1598	1.50262	5.9043	14.4952	4.36355	68.2913	6.28229	4.85401	8.05077	8.19943		1.05943	37.6311	2.52931	69.5947	0.0656711
Set354	34.2022	13.1488	26.2922	10.2495		14.7945	8.67791	35.4565	0.832125	3.07731	1.75426	23.6729	0.960489	54.8274	6.33538	0.717081	7.73642	2.6471	3.65956	64.501	44.0613	6.13624	31.9603	0.243686	3.94005	0.81369	3.09054	12.873	1.62563	0.0369164	30.901	72.5444	366.067	15.9349	2.9826	5.88177	20.0424	2.67683	35.4316	2.90499	5.60682	9.13565	15.0973		1.80693	19.804	3.44292	57.2669	0.0434678
Set355	23.281	23.9886	17.4843	8.99233		10.5537	5.69471	21.1314	0.977652	3.02412	3.26329	16.2568	1.62985	64.8957	6.45984	0.337353	12.75	4.97232	3.00692	180.971	29.0624	9.39104	42.182	0.334739	4.88646	0.896018	3.6534	10.7516	1.53829	0.047996	22.5944	58.1808	408.084	8.98974	3.41016	4.31365	15.8012	2.8247	52.5991	1.12721	5.08059	4.93098	6.88756	0.595925	0.884285	16.1463	3.86468	55.8966	0.0561883
Set356	25.142	15.9571	23.4868	9.15003		21.8652	14.8836	24.6611	0.710795	4.10053	0.4543	18.3966	1.0062	34.0547	5.62147	0.583572	7.54207	2.08115	2.87354	327.379	36.635	9.93695	28.9774	0.208485	5.53108	1.41577	2.64546	6.4274	1.55543	0.0474047	47.9301	56.3285	1531.12	8.45715	4.84006	4.52236	39.4245	3.73515	58.2886	3.16442	5.60423	7.66378	16.7759		1.73594	34.6996	4.1747	26.2761	0.0642333
Set357	23.281	23.1311	26.3787	11.5736		22.6954	9.06723	27.1091	1.02783	3.23738	0.4543	15.9139	1.47814	56.77	4.94297	0.588314	11.1811	6.62275	2.9312	57.4984	27.2425	6.75529	34.154	0.204182	5.9569	0.891319	2.37216	13.0317	1.4796	0.0402038	87.564	56.6161	1152.46	17.6924	3.17583	7.03366	25.3122	4.07486	57.3173	5.10748	5.46424	6.55147	7.91277		1.31748	27.4204	4.46309	39.9184	0.0403542
Set358	23.0999	14.0296	22.9642	17.4577	16.3869	25.0693	16.5524	21.1314	0.722356	3.38447	2.37795	19.1675	0.821661	59.7852	6.56663	0.523771	7.93853	6.43379	3.21321	418.701	29.0624	8.57675	34.9737	0.203097	6.27374	0.810314	4.0084	16.3834	1.00052	0.0524915	33.1589	50.9847	1399.45	14.5611	2.48417	3.95769	18.9128	3.89091	53.8092	4.93183	3.20588	3.97648	18.6547	0.614518	1.18236	21.8759	4.63498	44.2878	0.0561883
Set359	23.0999	25.7461	19.1713	13.8779	15.3278	22.1942	17.9728	32.1934	0.899036	2.05577	2.37795	11.4354	0.991282	98.0847	6.02599	0.475992	8.37201	5.35602	8.2769	57.4984	41.3618	7.77864	30.2666	0.281412	5.9569	0.605806	4.63111	11.8772	1.00008	0.0335367	39.6236	146.138	264.373	15.5964	2.92861	4.52236	30.6617	2.6978	65.4831	2.60694	5.07927	7.66865	20.2664	0.479637	1.12191	40.7394	4.53049	74.0095	0.0668674
Set360	39.3473	16.4264	22.9642	26.7723		18.4185	19.1148	32.4061	0.907813	3.43016	1.33964	15.239	1.23708	37.7894	6.35184	0.366624	10.8599		8.55448	338.229	62.9163	5.293	24.6357	0.27266	5.44083	1.12086	2.80603	20.4229	1.69503	0.037115	43.6918	57.6781	450.1	14.5611	4.2947	3.90047	15.3244	4.2666	29.7308	1.83345	5.56302	5.00687	7.16481	0.595925	2.09728	31.158	2.52931	15.6956	0.0416129
Set361	34.5765	19.6872	21.0678	14.3864		28.083	20.7764	33.1195	0.927279	3.7917	6.16937	16.6425	1.94663	47.3635	6.59581	0.437498	11.7464	4.06001	8.3135		38.5955	10.5011	29.7266	0.203097	3.80898	0.588844	4.41979	30.6334	1.00052	0.0230512	22.5944	56.6161	366.067	16.8869	2.84035	4.14661	22.5487	2.66519	155.735	7.02608	5.31297	6.57965	20.257	0.536745	1.97605	21.8759	2.52931	37.3661	0.0482029
Set362	22.6578	25.235	28.3131	20.6018	12.161	14.5206	20.5917	42.3561	0.909725	2.76588	6.1165	15.9139	0.792666	18.3846	4.94754	0.597476	9.14408	1.7348	2.71766		46.7559	5.74129	36.0416	0.187433	6.4275	0.663454	4.11256	15.0673	1.71493	0.0242611	29.9382	60.1253	261.222	14.1062	1.01585	4.14661	44.0889	3.01442	42.3424	2.40735	5.12127	6.67065	6.31679		1.42178	43.3657	3.9822	16.6333	0.047023
Set363	34.2022	22.6496	24.628	8.92539		20.2538	16.5524	18.6507	1.26864	2.63374	1.56679	21.7986	1.15911	86.6687	5.11024	0.567781	7.57772	2.08115	2.71766	368.582	27.2312	5.90239	32.8347	0.27266	5.83287	0.663454	4.22166	13.0028	1.8128	0.0528711	84.986	68.0743	820.48	18.3516	3.47692	3.67172	27.2235	2.97605	63.3265	2.60694	4.02314	7.917	22.2766		0.765373	18.1383	4.17527	28.7101	0.0496407
Set364	48.633	26.6975	33.9837	7.00093		18.9581	15.5218	24.3044	0.664071	3.2949	0.908601	18.336	1.50086	31.237	6.41486	0.687561	7.18311	6.97891	5.89384	76.7833	44.0613	8.89227	39.9742	0.242805	3.77675	0.748717	3.2607	16.5748	1.16395	0.0463476	82.504	59.8854	2331.62	16.3464	3.80381	5.97621	40.9773	4.18077	51.6165	4.37686	5.08059	8.858	19.7937	0.57708	2.1776	42.4669	4.92448	37.3661	0.0455946
Set365	29.0061	18.3793	26.2922	19.8911		21.9083	15.7372	29.7453	0.754526	2.60655	2.6396	15.8853	1.23708	92.9564	5.11399	0.527411	8.99574	2.08115	2.88689	405.191	63.1927	6.6152	37.1094	0.266	4.41237	1.28495	3.72321	14.0351	0.931528	0.0478095	102.015	57.0384	729.188	12.8408	0.465205	1.92484	47.8554	2.72223	62.0354	2.81581	3.44244	5.47624	6.31679	0.52547	1.22119	25.9857	5.57108	60.718	0.0416129
Set366	38.9573	21.0112	18.2902	18.6256	10.918	17.8833	7.61408	23.9139	0.914998	3.10369	2.58642	16.4496	1.62985	67.2639	5.11399	0.499882	6.5754	4.97097	3.00692	56.2863	34.114	5.54648	33.4823	0.24824	3.80898	1.11749	5.50376	10.2079	1.47896	0.0638849	34.7636	58.1565	811.659	13.6731	3.64194	1.9412	46.6095	3.45746	66.4207	3.7219	4.02314	8.58981	22.7668	0.524898	0.910345	19.9756	3.72689	39.7615	0.0561883
Set367	22.5236	22.6496	26.2922	10.4036	6.81507	11.973	15.2755	31.1617	0.699234	2.23654	5.02642	20.5364	1.32924	90.2271	6.01623	0.471883	10.6722	7.96897	3.57773	45.6645	38.5955	7.07204	30.8214	0.27266	5.61405	0.641793	3.05555	12.1209	1.79666	0.04048	93.0684	59.8608	778.463	13.4386	4.97924	6.9524	21.6763	3.18749	52.5991	4.85315	5.70884	5.55883	5.56884	0.627004	1.9935	30.2079	5.63905	58.4128	0.0558137
Set368	23.0999	13.8532	18.8128	7.09675		26.2239	10.9897	28.8135	1.02615	5.51801	4.3016	16.6425	1.36897	148.575	5.20496	0.390703	8.28142	6.07094	4.33957	75.3512	30.4462	4.47258	35.1759	0.30786	4.64218	1.20385	1.60619	13.9702	1.90305	0.0642384	32.7773	75.2529	898.379	8.98974	2.586	3.71707	15.3244	2.67607	67.0319	5.14346	4.9366	5.8586	21.2841		2.02031	34.6478	3.56044	58.0988	0.0552853
Set369	46.062	19.6872	30.8685	14.7018	7.75119	16.7354	14.4787	29.204	0.864863	4.12258	6.6605	12.3101	1.01353	59.4371	6.14125	0.499497	10.4153	5.35602	3.55322	641.912	66.0752	4.4961	30.8214	0.270488	5.90622	0.534869	4.66134	12.1592	1.66059	0.0641353	33.1589	60.3077	397.203	11.8647	3.21561	2.01107	11.3836	2.97605	53.8092	2.04973	5.02594	6.86535	7.16481	0.445185	1.77617	25.9857	4.04547	58.776	0.0434678
Set370	32.2069	19.3719	33.1001	19.9785		16.4185	13.6888	25.1514	0.72688	5.02513	3.67791	15.239	2.72418	64.8957	5.8361	0.473742	7.66225	5.50633	2.81318	315.545	31.6951	7.11904	30.6565	0.360774	5.9569	0.893591	5.18576	14.8426	1.51268	0.0507425	86.3666	69.3946	366.067	13.9863	2.74807	5.93354	52.0129	2.70126	65.1633	5.56506	4.47175	3.97648	5.29159	0.546718	1.30528	18.5626	3.9822	60.4365	0.0558137
Set371	36.5877	13.8532	32.7238	17.8684	10.918	16.9051	17.9728	26.3782	0.958902	3.81155	3.96798	25.462	1.23708	50.2177	4.93923	0.473742	8.81668	2.6471	5.74672	240.279	27.2425	6.47187	33.249	0.187433	5.98995	0.748717	2.80603	10.0014	1.96774	0.0402038	43.6918	64.9244	253.492	11.8647	2.90445	1.87133	25.3122	3.04368	62.0354	5.01013	4.5202	10.832	7.44207	0.445185	0.765373	19.9756	4.1747	54.9589	0.0770162
Set372	27.6618	16.4264	26.3787	9.66028	3.64827	10.5537	12.0994	31.8582	0.722356	2.76867	2.37795	21.8871	0.755819	126.103	6.14125	0.799617	10.4153	2.08115	2.96906	231.505	41.1101	5.74129	24.6357	0.319551	6.55421	0.749294	3.05555	19.2915	1.61577	0.0440125	49.9815	51.3013	1017.02	8.98974	3.75611	6.16358	31.2076	2.6978	63.3265	1.19446	5.07362	6.67065	17.3812	0.497368	1.31738	47.4197	6.06003	37.523	0.0536225
Set373	23.0999	22.6496	24.318	11.7691		23.165	17.8823	31.8582	1.06415	3.68365	4.27972	16.9885	1.46636	110.015	6.38619	0.489191	8.99574	4.47508	3.65956	61.8567	31.6951	6.32316	45.6789	0.31536	3.92535	0.857439	4.0084	16.7556	1.68427	0.047839	33.3339	59.8854	253.492	8.98974	3.5896	4.37371	18.1311	4.2666	60.4452	5.12594	4.82566	5.46373	25.3634		1.77617	16.6222	6.32651	43.8237	0.063719
Set374	30.206	26.9118	18.2902	23.5899		16.9112	10.2373	46.5847	0.722356	3.4697	4.26423	19.2648	1.10837	37.3653	6.05059	0.389898	14.0742	1.7348	3.6231	180.971	29.5946	6.25945	33.249	0.320019	5.90622	1.03372	3.53129	30.3047	1.57774	0.0512326	43.3418	62.094	750.557	19.2014	3.50879	4.90907	31.8903	2.62991	62.4548	1.12721	4.5202	5.64562	8.93797	0.53182	1.96513	16.0948	2.93397	70.306	0.052938
Set375	40.5606	15.2527	33.1001	15.5863	10.918	20.3344	18.6487	21.1151	0.896093	3.66892	2.37795	16.2568	0.991282	64.109	6.2954	0.46671	8.99574	4.47508	4.33957	250.469	51.2737	10.461	30.2666	0.286808	5.1811	1.49256	4.41979	17.325	0.931528	0.0443296	43.5168	69.3946	931.36	8.98974	3.64917	5.36759	15.3244	3.28542	68.2913	2.5581	5.46424	9.27178	15.2921	0.567823	1.93322	37.2762	4.92448	16.8833	0.0652354
Set376	22.8511	19.5196	26.7778	15.2617		21.109	15.4885	32.4061	0.943689	4.5815	4.17074	14.0841	1.0062	37.7894	5.13624	0.588314	11.3046	6.07094	5.81168	68.3487	22.8512	4.7438	35.6517	0.39899	7.15152	0.663454	2.80603	16.7556	1.36195	0.0507425	85.3675	51.3013	253.492	14.2934	0.465205	1.56518	14.8476	4.63389	50.988	1.90972	4.75199	9.95125	20.4654		0.992183	17.732	4.04547	16.8833	0.0372176
Set377	36.323	17.9957	20.6556	14.7018	10.918	18.4737	13.6232	33.1249	1.00426	3.66892	7.02736	14.0841	1.74	50.2177	6.2954	0.631917	8.30996	5.50633	7.69442	420.397	29.0624	7.78599	32.8347	0.203097	5.06572	0.976283	2.93113	13.0028	1.58344	0.0351795	32.7773	59.9522	314.119	12.9383	4.46152	3.90047	15.8012	3.8444	67.6431	2.90499	4.75545	7.16965	17.6003	0.524898	1.53204	16.4375	2.28917	37.3661	0.0640454
Set378	28.6115	12.8605	26.3787	25.6014		22.5945	14.7272	26.2705	1.04415	3.61093	4.45627	16.5469	1.50713	43.9176	6.2954	0.494937	6.5754	6.97891	2.84904	220.655	45.5628	5.90239	29.7266	0.281412	3.17335	1.09784	4.32439	15.9398	1.01044	0.0440125	93.0684	77.7157	767.583	8.83146	1.7239	1.97836	24.46	2.67336	68.2913	2.25833	5.12127	4.50415	8.9568	0.46629	1.97862	14.7719	2.68721	21.4241	0.0402737
Set379	30.8773	20.3646	32.3545	8.73808	7.75119	26.7789	7.80874	32.4915	0.754526	2.02291	4.75873	16.1137	0.726824	135.158	7.72322	0.390897	8.37201	14.0883	3.19498	183.158	21.4673	7.6487	33.068	0.242805	3.95506	0.882951	2.64546	7.17762	1.01044	0.0301073	82.8855	117.071	306.389	12.8408	2.08657	5.83778	52.145	4.015	150.373	2.5581	3.74297	5.08277	16.9705	0.475546	0.910345	19.9756	6.66849	16.6333	0.0434678
Set380	36.5877	15.2527	22.0094	23.7834	4.70736	13.0018	21.0893	35.7154	0.777992	2.76867	4.27972	21.7986	0.910272	51.9732	4.94754	0.304351	8.72702	2.11309	2.81588	231.505	38.9984	5.08091	30.2422	0.292933	4.283	0.869359	2.80603	20.6382	1.79666	0.0440125	33.3339	51.3013	366.067	18.7325	2.78657	2.01107	22.5487	3.47345	115.109	4.49552	5.44101	7.37089	7.44207		1.32948	15.7752	3.92794	16.8833	0.0514184
Set381	23.1467	6.63741	22.7642	13.1377		22.1341	19.869	21.1314	0.799883	2.68305	4.26423	20.759	0.967454	62.6028	4.85975	0.555557	7.52097	3.18112	2.71766	77.9955	68.3349	5.63382	31.7981	0.324827	5.9569	0.562373	4.09549	16.8122	1.26566	0.0353858	203.871	63.0106	314.119	14.996	3.145	4.14661	27.5717	3.35212	59.5099	6.6565	3.82383	7.66378	9.28778	0.57708	0.970438	34.8219	4.92448	27.5024	0.0402737
Set382	13.5976	22.0531	17.6636	14.3864		17.5377	5.69471	21.1314	0.866089	5.34978	4.45627	21.8871	1.15911	59.4371	6.14125	0.499882	5.15132	5.4252	3.33324	52.667	33.5151	5.89823	38.3646	0.267935	5.44083	0.479096	3.40721	18.5181	1.61793	0.0861218	43.3418	67.5422	397.203	13.4386	2.05719	4.2409	29.2963	4.42877	44.7418	4.35841	4.06038	7.02439	15.2921	0.546718	1.53865	28.2675	3.44292	60.718	0.0491142
Set383	11.5555	22.0531	16.1608	22.1659		11.973	13.858	26.3782	0.750448	2.73662	2.37795	25.2778	1.15911	50.2177	4.85975	0.46671	10.0405	9.34581	3.31501	251.681	53.2454	8.69993	26.7436	0.189255	4.26319	0.773203	4.90313	39.5218	1.92803	0.0463476	82.504	56.6161	408.084	12.8408	3.43744	4.19555	18.8138	3.45746	43.2777	1.55209	4.55614	6.86535	7.16481	0.497368	0.984888	48.3492	2.92735	45.9691	0.0637771
Set384	28.7549	15.9571	16.1559	17.2917		12.7668	17.8944	43.6102	0.777992	3.23738	3.26329	21.2117	0.871525	59.4371	5.20496	0.477056	9.66905	5.00967	5.9317	327.379	29.0511	9.93695	29.8524	0.140008	5.06572	0.601912	2.3702	36.3652	1.49326	0.0503559	39.6236	57.0384	408.084	14.5611	2.07417	1.87133	21.3282	2.82817	59.7824	5.78465	4.56022	7.60215	9.01053	0.64488	1.05943	43.7371	3.44292	70.7332	0.0471859
Set385	21.1046	27.7855	25.8757	16.7218		21.9528	16.8806	33.1222	0.870549	5.8558	4.21698	15.5764	1.36897	90.2271	6.00136	0.523771	10.4153	6.98609	3.63538	346.315	67.5208	8.52562	33.4918	0.140008	5.24628	0.81369	1.68485	30.9254	1.88123	0.0364913	33.3339	50.7739	841.37	5.32589	3.13422	4.45249	14.1471	3.03961	68.1555	4.71858	4.98343	3.71021	17.5316	0.565167	1.12191	46.7996	9.21028	34.4693	0.0514703
Set386	46.062	14.7339	26.1359	9.15003		21.7731	15.2596	23.9139	0.750448	1.44859	2.35927	18.4185	0.887503	31.237	6.18231	0.83121	9.53123	5.87894	7.37507	180.971	41.6979	3.80722	31.6964	0.320019	5.1811	0.570338	4.66134	16.0376	1.00052	0.0483917	26.4571	56.8024	740.068	9.80706	2.64253	1.56518	58.7887	2.62991	66.4207	3.7219	4.80267	6.75783	8.19943	0.51564	1.32948	17.4408	3.57215	59.9513	0.0558137
Set387	23.0999	15.2527	19.1713	14.3864		26.7797	6.55025	41.4243	0.890338	1.72503	4.3016	15.5764	1.94415	50.2177	5.11399	0.687561	8.96781	1.54714	3.6231	240.279	45.0624	5.44255	32.5931	0.23668	4.58634	1.24511	3.61579	13.0028	1.22894	0.030152	30.901	51.3013	740.068	7.92456	3.79115	3.94133	52.8644	4.18218	53.8092	5.97468	3.91445	9.06489	15.0973	0.546718	2.09728	19.9756	3.88274	14.7579	0.0354399
Set388	31.0115	28.4267	30.8685	14.7513	16.3869	22.3822	10.2373	28.8135	0.930228	5.13144	0.4543	25.2613	1.07014	41.9749	5.13624	0.532283	8.99574	6.33749	2.77531	318.464	51.6534	4.7438	24.6357	0.303648	4.64218	1.13331	4.81939	16.0376	1.4796	0.0397545	30.901	65.1605	170.408	22.6323	2.03482	4.0522	27.5717	2.67336	54.7445	4.44412	4.0471	9.4133	8.9568	0.500741	1.11991	18.8538	5.32592	89.3447	0.047023
Set389	24.8932	19.6872	22.0623	23.2578		16.9051	17.1402	32.4061	1.61701	0.681385	3.05422	17.4892	1.22315	82.934	5.6731	0.446526	7.3751	4.40636	2.9114		24.235	6.88734	39.741	0.223979	3.94005	0.909085	2.24544	19.7767	1.75912	0.0385803	26.0755	98.395	408.084	15.5545	4.17585	3.85512	15.8012	4.18218	78.3672	2.60694	3.60056	8.48319	17.5316	0.536745	1.05943	15.2477	4.52221	32.0433	0.0434678
Set390	44.8611	24.061	17.7676	14.7018	19.4307	23.0381	22.8327	29.7453	0.927279	2.51585	2.64842	22.9711	1.05533	69.3526	6.14125	0.252852	10.9148	0.981185	6.25802	315.545	36.6575	5.87782	38.3646	0.232165	4.12672	0.857934	3.05555	13.0317	1.09859	0.0415442	32.9524	56.5393	253.492	6.97574	3.99359	3.96053	47.886	3.03614	74.159	4.85315	5.44101	6.976	18.8162	0.46629	2.90769	17.5593	2.52931	19.3092	0.0460914
Set391	36.5877	19.689	23.5122	11.5736		17.3566	17.3483	28.8135	0.980011	1.47578	1.75426	16.9885	1.32924	138.123	5.37679	0.64896	11.8622	5.77154	3.6231	77.9955	29.0624	9.47711	24.6357	0.316717	5.90622	1.03569	4.17741	11.127	1.72338	0.0453523	91.0451	47.7154	306.389	7.86546	2.9826	1.10665	33.1188	2.66519	81.6975	4.42727	3.60056	9.91114	10.0451		1.57553	20.9258	5.43452	26.2761	0.0460914
Set392	30.8773	21.2453	19.7537	14.2898		15.5137	17.1402	31.625	0.825813	3.7917	3.06224	17.2631	1.04522	34.0547	4.95409	0.473742	6.75594	4.12873	2.9312	241.711	35.9234	6.32316	28.9774	0.203097	5.52429	0.461293	3.05555	16.6423	1.5934	0.0497034	32.7773	63.2214	1491.21	5.32589	3.80381	4.95442	39.4245	3.45746	29.7308	4.42827	5.60423	6.86535	19.2318	0.546718	1.53204	17.732	4.23853	34.4693	0.0543759
Set393	29.0061	22.1261	26.0936	22.7399		20.2538	21.452	21.0987	0.754526	3.43016	2.42127	19.4362	1.43736	35.8468	5.07625	0.685523	12.7623	5.77154	3.21321	218.011	41.7993	8.1851	28.9774	0.295664	3.94005	0.815834	3.05417	34.2771	1.7506	0.0299487	26.0755	75.2529	795.379	14.7499	3.47832	1.9412	21.6763	4.09945	60.4452	1.83345	4.98343	6.67065	5.56884	0.51564	0.646661	17.1496	3.81891	21.4241	0.0450893
Set394	27.5275	22.7924	26.2922	14.7018	11.9771	22.3409	6.55025	31.1644	0.722356	3.43016	6.93381	14.7594	0.871525	64.3949	5.63875	0.362368	9.14408	6.44489	3.6231	251.681	29.0624	5.90239	30.5088	0.266	6.13108	0.748717	4.18651	16.3834	0.931528	0.042778	33.3339	56.5393	178.138	11.073	2.1466	3.52815	14.1471	3.06541	50.988	2.90499	4.56318	7.917	8.9568		1.09067	15.6189	3.63598	29.6478	0.047023
Set395	32.2069	14.7339	28.1609	17.7823		17.5377	7.61408	32.4061	0.982369	3.43016	0.4543	16.1137	1.27304	41.9749	6.56663	0.473742	8.79919	6.08744	2.71766	76.7833	21.0312	6.32316	32.8313	0.189255	5.14985	0.641793	5.71359	16.8122	1.53116	0.049556	39.6236	52.5682	1473.24	14.9357	2.11724	4.46538	29.2963	3.45746	52.5991	1.48484	5.60423	9.34254	8.19002		1.05943	43.1557	4.66422	55.9712	0.0490337
Set396	25.2763	6.63741	16.1559	15.2617		12.7668	16.7143	31.6502	1.02615	1.68222	4.26423	16.2568	0.887503	34.0547	4.95409	0.385724	8.72702	5.53692	3.6231	277.737	34.8989	7.78599	26.7436	0.270303	4.64768	0.560779	3.05486	13.0028	1.53893	0.0480381	142.743	50.9847	314.119	14.2934	2.76732	5.86541	51.1262	3.83276	115.109	2.73155	3.72197	6.8555	19.6136	0.595925	0.992183	42.7616	3.68967	34.4693	0.0460914
Set397	31.5838	17.3779	35.0074	11.7691		16.8105	15.2596	33.259	0.636425	3.34652	7.89695	26.8945	0.726824	53.0354	5.71582	0.595819	10.7525	6.08744	3.00692	503.157	57.6709	5.90239	25.05	0.315631	3.57537	0.63463	4.50098	18.5181	1.10895	0.0440125	100.876	61.4501	1152.46	13.9279	3.5187	2.01107	21.3282	3.00353	46.8984	5.07738	4.88541	5.08277	16.4987		2.25613	17.1496	6.17833	81.0716	0.0499805
Set398	36.5718	12.1562	22.5849	12.181	10.918	18.7571	20.6553	27.1118	0.927279	1.4214	5.64579	25.2613	1.09506	59.4371	5.13624	0.532283	10.6511	5.53259	3.29538	45.6645	34.8989	7.64018	46.3355	0.286808	3.21069	1.26487	3.05486	12.873	1.68792	0.0507425	43.5168	58.1565	1027.56	15.9113	2.90205	5.76791	31.5174	2.65164	64.228	4.49552	4.08371	8.70789	14.8869	0.536745	1.42178	34.8219	3.44292	13.5502	0.0509826
Set399	44.2701	16.4264	26.2922	23.0082		20.6957	21.1142	26.7688	1.02615	2.763	6.1165	12.3101	0.831414	55.853	6.14125	0.475992	7.25327	5.04103	3.33324	326.167	47.9712	8.39548	32.1108	0.204182	5.38257	1.0434	4.17741	17.8528	1.27601	0.0333674	30.901	56.5393	778.463	9.80706	2.11343	1.46632	25.6604	3.39892	54.4203	2.23391	5.60423	9.12099	10.0357	0.635622	1.12191	44.9319	4.53049	42.1874	0.0521001
Set400	21.1046	14.7339	25.9796	9.66028		18.587	19.6649	33.1249	0.948349	3.64101	0.4543	16.4496	0.821661	55.853	6.2954	0.674031	7.56709	1.7348	3.6231		31.4145	9.89195	34.2867	0.207399	4.58634	0.994672	2.72574	19.7767	1.28637	0.042778	43.3418	57.6781	819.389	7.92456	3.16592	3.88781	57.4025	2.66519	42.3424	2.75597	5.5048	6.63443	8.9568	0.524898	1.53865	16.6222	2.80473	18.091	0.0434678
Set401	23.1467	14.0296	26.357	11.5736		20.2538	15.6633	18.667	0.930228	3.133	0.681451	15.8853	0.910272	59.7852	5.11024	0.57883	9.1598	5.4252	3.12127	63.2888	35.4979	5.36525	24.6357	0.227862	4.69044	0.588844	3.16015	14.9447	1.42953	0.0402038	109.183	62.908	1027.56	11.8647	3.81162	4.31365	25.3122	3.08984	57.3173	5.12594	6.3335	10.1248	9.01053		0.765373	17.4408	3.28562	59.6307	0.0549422
Set402	32.2069	20.2226	14.6531	25.9044		20.5446	15.5426	18.6507	0.927279	1.47578	1.98141	20.5364	1.4265	18.3846	5.92188	0.532283	7.56709	1.20079	4.84673	63.2888	27.2312	4.68297	32.8347	0.315631	5.38257	0.882951	3.14025	11.0621	1.61197	0.0321913	39.242	55.6267	782.085	11.9794	4.2947	1.97836	22.0245	4.2666	130.054	2.60694	3.82383	5.42091	19.2544		1.39271	18.5626	4.40396	40.9547	0.0536225
Set403	27.5275	18.0822	25.9796	13.8779		20.5669	13.858	32.4061	0.777992	3.03737	2.37795	22.9992	0.755819	35.8468	6.02599	0.494937	9.80151	1.20079	4.33957	77.9955	27.2312	6.48722	34.9737	0.203097	5.83287	0.748717	2.93113	16.8122	1.36249	0.0238655	26.4571	66.8073	1310.78	12.8408	1.79812	5.70505	21.6763	2.72223	67.9672	5.24362	3.44244	4.93098	6.31679	0.445185	0.97597	15.2477	3.56044	58.693	0.0558137
Set404	13.7319	21.4759	31.3889	19.8049		19.9527	15.3271	25.1514	0.951748	4.08588	3.05422	26.9854	1.0062	34.0547	5.13624	0.685523	8.30996	5.53259	7.60476	55.3113	30.435	4.39203	30.6565	0.207399	5.69996	0.826821	4.23102	10.2079	1.6368	0.0343781	41.4654	60.6903	170.408	5.85848	3.10496	1.99472	18.1311	4.11034	81.0396	4.35841	3.9382	5.80082	16.7601	0.599619	2.08363	32.5759	3.72689	42.6624	0.0434678
Set405	28.8352	12.8605	26.1357	11.4016		16.4185	16.1404	25.1677	0.957249	4.08588	3.97437	20.5364	1.04522	115.516	5.1065	0.473742	5.52275	1.7348	3.65956	45.6645	22.8512	6.76364	25.925	0.641652	4.14142	0.748717	4.17741	12.9094	0.735787	0.0351795	36.64	68.6735	684.499	10.8384	2.64253	6.11006	23.9832	2.64423	64.228	1.80903	6.3335	8.76656	19.3881	0.605182	1.4504	30.2079	3.56044	42.1874	0.047023
Set406	23.0999	20.4823	28.8231	7.00093		19.031	8.87257	27.1091	0.981909	3.34652	0.4543	18.336	1.41505	31.237	5.62762	0.720938	6.75594	5.53259	3.31501	249.037	34.114	9.5131	37.4958	0.360774	3.17335	0.534869	3.16262	16.8122	1.66124	0.0690103	29.9382	65.44	355.187	6.74118	2.59588	1.56518	52.0129	3.86203	40.1497	4.80175	3.18193	8.51135	8.93797	0.546002	1.4404	16.0663	3.56044	26.2761	0.0460006
Set407	48.1306	15.9571	18.8128	22.8289		16.1401	6.9532	36.6412	0.952465	2.23654	3.2446	15.8853	2.26341	121.017	5.13624	0.527943	9.14408	5.50633	4.33957	45.6645	48.1397	9.01195	28.0329	0.259536	4.3428	0.909085	3.38052	30.505	0.931528	0.0376917	47.9301	56.3285	782.085	4.7342	4.32801	5.36759	22.5487	4.19624	106.883	4.49552	5.02594	5.59783	8.19943	0.555259	0.527748	15.6189	3.5299	19.3092	0.0434678
Set408	106.315	14.0296	17.4843	17.6086		22.7403	15.6633	26.2869	0.840902	3.03182	3.26329	15.7479	1.32924	37.3653	5.13624	0.57883	5.93981	4.40636	4.33957	241.711	29.0511	7.11904	29.8524	0.320898	4.81651	0.826821	3.05555	7.17762	1.73286	0.0251246	84.986	53.2701	729.188	14.996	1.60664	1.92484	21.3282	3.46998	43.2777	4.35841	4.03676	5.08277	8.19943		1.19373	15.2477	3.68967	58.693	0.0410864
Set409	38.9573	12.8101	18.2902	21.754		16.4185	9.06723	25.1514	0.967938	3.7917	2.35927	16.2568	0.887503	92.1697	6.35184	0.528027	6.5754	0.634838	3.65956	191.593	27.2425	5.90239	31.3838	0.386875	4.3428	0.562373	4.33487	10.7516	1.36195	0.0351795	87.1825	60.1253	178.138	7.92456	3.39889	4.14661	20.0424	2.64075	48.2859	2.60694	5.46424	4.42588	15.0973	0.524898	1.33348	15.7752	3.22649	39.7615	0.0545631
Set410	91.6843	21.3488	21.4669	9.66028	7.75119	20.2538	14.443	31.8582	0.741671	4.16488	7.70315	16.6425	0.887503	54.7025	5.75018	0.477056	8.30996	8.7812	5.9306	219.443	34.114	9.55932	31.7981	0.288154	5.83287	1.04229	5.06853	13.7819	0.966024	0.0376917	22.5944	63.6576	397.203	6.74118	2.08657	1.9412	26.3431	3.39892	142.532	1.19446	5.70884	6.67065	7.41456	0.445185	1.32948	16.6222	3.32539	52.4455	0.0434678
Set411	22.8511	16.6197	18.8128	17.73		11.5729	6.75854	31.1617	0.955318	4.79651	7.29745	11.9443	1.09506	18.3846	5.20496	0.523771	8.30996	3.18112	8.67768	45.6645	57.8534	7.11904	33.4823	0.193558	6.49219	0.605806	5.18834	32.3808	1.77826	0.0445047	26.0755	69.6307	253.492	5.32589	4.27732	1.9412	20.0424	2.97605	42.9535	4.78329	4.18473	8.22831	8.93797	0.51564	1.05943	18.1383	5.378	66.1902	0.0499805
Set412	25.4854	12.1562	23.4868	10.4036		10.5537	21.8183	44.9462	0.870549	2.38363	4.37958	22.9239	0.925439	154.563	5.37679	0.532283	10.6722	6.99974	7.62927	57.4984	41.6979	5.66985	33.418	0.271574	4.3428	0.909085	5.5091	14.8426	2.20735	0.0321913	26.4571	50.5631	767.583	13.9863	3.62591	4.07674	43.9796	2.67607	65.9989	5.38054	4.0471	6.29981	15.2921		0.65959	31.9122	7.65906	58.2558	0.0547607
Set413	30.3403	14.7339	25.8757	12.181		24.2355	17.1402	31.625	0.948349	3.45774	3.05422	21.2252	1.0062	31.237	6.77302	0.685523	7.3751	10.4316	4.33957	249.037	29.5946	5.90239	32.417	0.243686	5.90622	0.832572	3.05555	20.3553	1.57802	0.030152	39.6236	57.0384	638.374	5.85848	2.03482	3.90047	21.3282	4.20173	42.9535	1.90972	3.74297	3.38177	7.92218	0.565167	1.12191	40.4402	4.72335	26.2761	0.058977
Set414	28.7549	16.6197	26.357	19.5586		10.6574	13.7681	43.288	0.824817	4.78998	3.05422	16.6425	0.925439	28.3829	6.14125	0.46671	7.25327	4.47508	3.4795	67.1452	29.0624	12.3499	27.6186	0.242805	3.92535	0.748717	4.19942	15.0673	1.65576	0.0255322	87.564	58.1565	261.222	7.86546	3.5896	3.71707	29.979	2.6803	66.6865	4.88598	6.09154	6.976	18.6059		0.65959	49.4188	3.17411	64.4407	0.0552872
Set415	47.1416	25.3879	22.7318	10.4036		19.031	21.8462	24.6638	0.888347	4.07778	5.19036	21.2117	0.90052	64.8957	6.16969	0.626431	11.3046	6.98609	3.65956	180.971	35.4979	9.16596	31.3038	0.250522	5.84386	0.605806	1.81123	13.7819	1.26566	0.0453523	90.4849	50.5631	676.769	17.757	3.71465	1.9412	10.9068	3.03961	48.3156	1.12721	5.07927	8.43289	7.16481		2.14756	31.2813	3.5299	58.0988	0.069685
Set416	30.206	17.6862	25.9796	10.4036		24.2355	24.0731	33.259	0.754526	1.4214	2.35927	24.7001	1.36897	47.3635	5.20496	0.625089	11.771	6.08744	6.25692	67.1452	46.7608	5.74129	25.05	0.295254	5.35531	1.33264	3.05417	12.1592	1.63942	0.0251246	425.793	57.6781	758.287	15.1106	3.53581	4.31365	24.46	3.45746	62.0354	6.16775	3.99918	6.86535	7.16481	0.524898	1.12191	17.1882	3.32539	16.6333	0.0421318
Set417	30.9312	20.2527	26.1683	9.66028		23.165	10.2373	30.8051	0.754526	1.07858	2.6051	16.0853	1.09506	50.2177	5.24539	0.611531	7.56709	6.98609	3.00692	242.923	34.1035	4.09816	35.4433	0.24824	4.84905	0.909085	1.68647	24.0335	1.28637	0.064592	30.901	59.8496	264.373	17.8537	3.44335	1.99472	14.4952	2.67336	65.4831	2.23391	5.72371	9.05202	8.9568		1.08935	17.732	3.94658	39.7615	0.0402737
Set418	20.4815	21.3488	17.7676	20.2966		12.2921	14.2633	18.6507	0.927279	2.68305	2.22498	38.4682	1.05228	35.8468	5.37679	0.674031	9.80728	7.53376	3.57773	54.0992	51.2448	5.41439	25.05	0.230555	2.6073	1.42014	4.0084	20.6382	2.01885	0.0570977		63.2214	987.058	16.8331	1.95339	1.10665	45.7237	2.62991	83.712	3.7219	4.03676	6.768	7.41456	0.546718	0.910345	44.6993	3.68967	54.907	0.0372406
Set419	34.5765	13.8532	18.8128	14.1321		24.3219	15.2596	32.4061	0.982369	4.07778	2.22498	23.0968	1.04522	31.237	5.83408	0.5513	7.25327	14.343	2.9312	257.24	36.635	8.71285	27.6186	0.204182	6.35595	0.965848	4.18257	9.82062	2.09788	0.0565236	193.395	57.6781	976.178	14.4634	2.9826	5.7504	27.2235	2.62991	42.9535	5.29938	4.56022	3.97648	16.6932		1.2245	28.7949	5.11447	19.3092	0.0570454
Set420	41.8847	13.8532	31.9179	24.2326		16.4185	21.0893	32.4061	0.888347	2.54516	3.06224	16.2568	0.925439	37.3653	5.1065	0.473742	8.99574	1.7348	5.55091	240.279	34.8989	9.46655	25.925	0.400166	5.89552	0.896018	2.85051	20.6382	1.62126	0.064592	125.643	50.7739	314.119	14.9845	2.08007	1.87133	18.4361	4.13903	66.6865	2.60694	3.18193	6.67065	20.2664		1.12191	41.7449	2.52931	19.0287	0.0455946
Set421	38.9573	12.8101	18.992	9.6645		19.279	16.775	21.1151	0.993868	1.4214	0.4543	15.9139	0.896444	62.1664	7.97215	0.252852	8.99118	6.99974	3.6231	277.737	59.4026	6.90724	32.417	0.323711	3.56067	0.882951	4.17741	30.3047	1.66059	0.0507425	87.564	72.3084	767.583	13.4386	3.2481	3.67172	49.4033	3.94795	136.565	2.23391	3.60056	5.55883	17.7279	0.57708	1.10781	16.0948	3.04488	42.6624	0.040175
Set422	32.2069	17.3779	18.8128	14.3864		23.6058	20.8872	31.2615	0.898914	3.02412	0.4543	17.4892	0.736576	92.9564	5.61547	0.494937	10.782	2.08115	2.88689	180.971	65.1125	9.47711	32.1788	0.267348	5.5514	0.685189	2.80603	10.2079	1.79666	0.0361976	26.0755	58.1808	750.557	15.7088	2.32053	1.53618	38.8443	2.65164	48.2859	1.90972	5.5048	6.67065	15.0973	0.524898	0.98807	26.2769	4.92448	52.4455	0.0455946
Set423	33.9534	15.9154	36.0312	13.2315		18.4737	12.8078	24.6638	1.01456	2.38363	4.28292	22.3376	0.989484	66.3375	5.12137	0.57883	6.74402	5.04103	2.69315		38.5955	9.66398	34.2867	0.251607	4.77705	1.18542	2.80603	9.33546	1.77743	0.0351795	30.901	57.0384	758.287	12.4057	2.59588	5.76791	54.6933	4.02394	40.1497	1.55209	4.5202	6.976	9.01053	0.567823	1.17103	45.306	3.32539	14.7579	0.0594177
Set424	21.1046	13.8532	26.357	16.2625	7.87416	18.9581	15.065	42.9768	0.927279	4.68443	4.38824	15.7479	1.16384	57.645	5.24165	0.252658	7.93853	6.45599	2.9312	233.276	30.4462	6.02736	31.9597	0.257732	5.63685	0.721977	2.80603	16.8122	1.48493	0.0527478	93.0684	54.5706	758.287	13.7019	3.27443	5.83778	18.0879	3.39892	42.3424	2.90499	4.75567	8.43289	8.93797		1.28994	18.0352	3.75351	58.0988	0.0418002
Set425	25.142	16.7728	19.7537	6.26182	7.87416	16.2234	13.1037	31.4423	0.888347	2.72432	4.3016	22.9992	2.11252	43.9176	4.93923	0.475992	7.31936	10.6507	3.33324	54.8542	30.4462	8.45818	36.428	0.281412	5.38257	1.07636	2.84662	13.751	1.49262	0.064592	43.6918	50.9847	1024.75	7.33287	3.13104	1.58153	30.6617	2.67683	76.0016	7.22957	5.26249	7.91484	9.01053	0.500741	1.30528	16.4375	3.81891	26.2761	0.0516057
Set426	28.6115	21.0628	22.5755	11.5736		16.4185	17.332	31.4423	1.15611	3.32422	5.25237	21.8871	0.925439	114.211	5.37679	0.555678	8.99574	7.90025	2.71766	368.582	27.2425	8.50125	35.029	0.219676	4.59804	0.994672	2.64546	8.30321	1.6021	0.0544608	85.3675	54.3598	1047.04	8.45715	3.14652	3.52815	39.321	3.47345	29.7308	2.39093	4.28365	7.99073	8.94739	0.64488	1.19373	16.0948	3.5299	26.2761	0.0506038
Set427	38.3438	24.523	22.5525	12.7257	16.3869	11.3152	15.6279	33.1195	0.888347	4.50937	0.4543	22.113	1.50086	55.853	5.75902	0.597476	10.2007	1.7348	3.65956	76.7833	24.235	7.07144	32.1108	0.259536	3.29513	0.378016	4.0084	13.0317	1.84295	0.0369164	39.6236	53.2701	272.103	7.2103	2.6633	6.28215	18.4361	3.03614	64.228	2.23391	3.79987	7.66865	20.0118	0.52547	1.05943	20.9258	2.99781	19.3092	0.0545631
Set428	48.1306	20.3646	15.9815	20.7891		14.0306	11.8452	21.1314	0.926459	4.15929	3.05422	16.7875	1.83888	28.3829	5.03076	0.582309	7.97687	4.47508	3.00692	76.7833	45.8706	7.6092	32.8347	0.389002	4.58634	0.677261	4.50502	22.2683	0.833658	0.0507425	144.619	55.8375	1338.43	15.9113	3.36801	4.90907	18.5647	2.67607	46.8984	4.44412	5.07927	8.37148	20.371		2.35985	41.7449	3.63598	15.6956	0.0434678
Set429	56.7612	24.0119	22.0623	16.8657		24.5217	16.5705	32.4888	0.909725	2.05577	4.79927	16.2568	1.04522	35.8468	6.2954	0.511317	8.1636	2.08115	6.08673	88.8457	29.0624	6.11278	30.8214	0.314773	3.91064	1.33264	2.80603	31.4019	1.9512	0.0440125	26.4571	72.5444		12.0486	2.9826	1.56518	15.3244	2.61903	65.1633	4.79157	4.0471	7.24909	19.7525		2.12739	31.158	3.17411	35.2206	0.0650732
Set430	34.8254	15.2527	27.2265	16.6142		19.9777	16.1404	50.3322	0.909725	1.39209	0.681451	20.5876	1.50086	87.4553	5.11024	0.475992	6.75594	9.55068	7.53095	54.8542	33.5151	7.78599	30.6565	0.360774	6.75812	0.757445	4.0084	12.1209	1.72338	0.0605578	85.3675	61.3922	841.37	14.9357	4.2104	1.9412	14.8476	4.02394	46.8984	6.2628	4.98343	3.15706	11.1335	0.574821	1.12191	16.1463	2.92735	27.5024	0.0450893
Set431	27.5275	14.0296	28.1087	11.5736		23.2566	20.7486	31.625	0.977652	3.59655	6.77158	19.4362	1.23708	117.065	5.37679	0.532685	9.24385	2.08115	2.87354	241.711	43.4623	7.11904	30.2422	0.251607	5.71449	0.909085	3.29258	10.7516	1.5934	0.0331444	56.2712	47.7154	170.408	7.92456	3.68314	1.58153	18.1311	2.84914	98.2374	1.9007	4.73679	6.976	10.0357	0.546718	2.14756	30.2943	4.40396	58.4128	0.052938
Set432	40.3859	17.9957	19.7537	14.5441		20.5258	15.065	21.0987	1.27384	4.81823	2.37795	16.2568	1.04522	64.3949	5.1706	0.38924	5.15132	2.08115	5.19268	52.667	43.5072	8.75836	38.2901	0.302658	3.92535	1.20974	1.60619	20.6382	1.86333	0.048252	56.2712	55.8375	787.649	13.9279	2.64253	5.8119	47.7249	3.03961	55.1606	3.14	4.25969	7.70722	7.44207	0.635622	1.33028	28.2675	4.53049	37.3661	0.0354399
Set433	28.6115	12.1562	17.6636	23.9969		15.3816	13.8359	30.811	0.80448	1.68222	1.56679	15.239	1.67675	159.656	5.20496	0.76968	5.52275	5.53259	4.33957	203.655	29.0624	4.09816	25.925	0.242805	5.44083	1.01534	2.64546	13.7819	1.5147	0.0440125	49.9815	63.4713	1110.65	8.10002	4.19306	1.87133	31.8903	2.72223	57.9645	1.98247	4.0471	7.82268	18.7591	0.52547	0.992183	44.4937	2.68721	75.305	0.0625454
Set434	25.0275	17.9957	26.3982	25.9884		19.2762	17.1402	38.9127	0.879448	0.681385	4.8683	22.8988	2.26341	31.237	5.48677	0.473742	9.87412	0.634838	2.69315	250.469	21.4673	7.11904	30.5088	0.255233	4.63298	0.826821	1.48476	16.0376	1.91573	0.0236425	134.055	68.9724	1024.75	13.9279	2.48417	4.26013	41.7829	4.11034	81.6975	4.78583	3.93473	6.37824	8.9568		1.39711	16.1463	4.17527	18.091	0.0536225
Set435	11.5555	22.7924	34.5234	20.1454		28.3998	21.8183	26.2869	0.888347	4.01753	2.64842	21.5756	2.63887	28.3829	5.37679	0.304738	8.71282	2.08115	7.37507	239.847	54.3509	8.56462	36.9103	0.267348	5.94916	0.644057	4.50007	9.33546	1.6021	0.0321913	39.242	59.9522	408.084	11.9627	3.13104	1.51983	22.7547	3.94795	43.2777	1.90972	5.50826	9.1503	8.93797	0.46629	1.57553	34.8219	5.94457	21.4241	0.0481224
Set436	13.7319	17.2914	15.9815	7.09675	19.4307	23.2566	20.0504	21.1151	0.850004	4.15929	2.83509	12.1371	1.23708	142.903	7.25063	0.389898	10.2243	1.20079	2.88689	57.4984	65.7115	5.43267	30.4351	0.287068	4.76234	0.450272	3.74136	16.8122	1.89426	0.0487082	43.5168	47.5046	994.143	16.8869	3.85367	3.90047	11.3836	3.39892	76.0016	6.12254	4.5202	8.43289	8.93797		0.970438	24.6113	3.44292	34.4693	0.0411772
Set437	23.1467	21.3488	17.7676	7.4642		9.56057	14.0012	35.4565	0.796453	2.64018	3.97437	21.8871	1.48062	55.853	5.56625	0.698643	10.6893	8.46486	4.78906	63.2888	21.4673	5.90239	31.7244	0.470466	4.14142	0.663454	3.05555	8.30321	1.6243	0.0402385	30.901	47.5046	253.492	8.45715	2.73951	5.9043	58.3119	3.06541	43.2777	1.98247	5.46424	6.91959	12.6709	0.559922	1.97862	17.732	3.56044	18.091	0.0353594
Set438	27.6618	12.8605	26.1357	17.7823		23.2566	14.8836	18.6507	0.636425	4.84461	2.22498	18.336	1.10837	44.7043	5.11399	0.588314	9.75962	5.53692	2.9114	317.732	22.8512	10.9631	37.1831	0.255233	4.63298	0.828901	3.05417	9.82062	1.49326	0.0314	82.8855	47.5046	646.104	13.3734	3.13718	3.90047	43.9146	2.72223	64.8393	2.25833	3.72197	6.75783	9.01053	0.53182	0.992183	16.0948	6.66849	21.4547	0.0354399
Set439	36.8207	12.1562	32.4237	18.6158	10.918	24.1571	11.8452	25.1677	0.754526	3.66892	4.20152	16.2782	1.13418	40.8045	6.17856	0.687561	8.99574	4.40636	3.65956	55.3113	40.4155	8.24942	31.3038	0.303648	3.57537	0.706086	3.05555	6.4274	1.57747	0.0351795	93.2434	61.4501	740.068	12.0486	3.56289	3.4828	33.1188	2.72223	67.6431	5.56506	4.53923	6.20468	17.5081	0.605182	1.32948	17.4408	3.9822	42.1874	0.0638682
Set440	50.0692	7.34172	23.1252	9.57301		26.2027	13.6232	26.7688	0.81604	3.7917	3.65923	21.8871	0.991282	57.645	4.95409	0.390365	10.3926	5.77154	5.32488	346.315	36.635	7.18666	30.4351	0.267935	7.11861	0.685189	4.22166	9.82062	1.8235	0.0376917	26.4571	60.7366	264.373	13.8717	3.68314	4.31365	22.7547	2.64075	115.109	1.80903	4.58418	3.71021	16.4987	0.51564	1.2782	30.9102	3.92794	23.8501	0.0455946
Set441	31.5838	13.1488	22.7318	12.1408	19.4307	10.6574	11.8452	32.7655	0.992598	2.79034	0.4543	27.9692	1.0062	63.3224	5.71582	0.523771	10.3926	7.90025	5.83508	54.0992	41.0989	6.52649	25.05	0.23668	5.1002	0.588844	3.6495	12.1209	1.91437	0.0440125	22.5944	62.094	408.084	15.5964	4.4291	1.58153	33.1188	3.06058	78.1533	4.93183	4.5324	6.67065	11.1335		0.992183	19.9756	3.22649	51.1497	0.0416129
Set442	32.83	15.2527	22.3962	12.181		18.5978	13.6633	31.5337	0.927279	0.681385	3.74083	16.9885	0.775324	35.8468	5.71582	0.579632	12.4199	8.96075	7.22234	52.667	21.0312	10.4678	28.9774	0.343061	4.3428	0.605806	4.05809	10.7516	1.62203	0.0344112	111.059	62.908	767.583	7.86546	2.70629	3.71707	18.1311	3.7407	67.6431	4.42567	5.46424	9.4133	15.2921		2.02031	17.732	4.17527	36.5853	0.0516057
Set443	13.5976	28.0307	27.6013	21.5963		20.2511	15.6279	42.8554	0.914998	0.681385	4.16763	16.9885	1.05228	41.9749	5.02702	0.603463	8.99574	2.11309	5.89274	180.971	19.6473	5.43267	30.5088	0.208485	6.35595	1.11831	4.0084	16.3834	1.27601	0.0312043	39.242	53.2701	397.203	15.5128	3.26325	1.97836	29.2963	3.21676	70.2013	2.73155	4.9366	4.75432	6.31679	0.605182	1.53865	25.9857	7.82555	49.0043	0.0451648
Set444	25.2763	12.8605	21.224	14.5258		14.0306	14.4787	31.6502	1.07801	2.85358	2.58642	20.5876	0.989484	37.7894	5.29087	0.475992	7.31936	1.7348	8.00868	65.9331	19.6473	6.6117	44.8847	0.227862	4.78332	1.08443	4.4139	12.1592	2.03676	0.0369164	39.6236	54.5706	314.119	15.7088	2.72222	4.33	31.2076	2.97605	57.3173	4.85315	4.25969	4.52963	17.5081		1.12191	16.0948	3.17411	20.517	0.0521001
Set445	22.8511	15.9571	25.9796	11.8136	7.87416	24.2355	5.69471	24.6611	1.10593	4.15929	2.64842	23.3086	1.19283	63.3224	5.62762	0.414255	8.79919	5.53259	5.81058	231.505	48.4496	8.68752	24.6357	0.227862	4.46457	1.04685	3.81967	13.3946	0.931528	0.0376917	30.901	64.5332	804.414	8.98974	2.40582	1.99472	53.6414	3.37309	44.7418	2.23391	4.53923	9.27178	8.94739	0.475546	1.96226	41.3071	4.2344	35.3776	0.0460006
Set446	23.0999	16.4264	35.4342	24.2614	3.64827	11.6295	6.67337	32.2097	0.840902	2.17515	2.6396	15.5764	1.70002	60.3743	4.95409	0.674031	9.14408	10.4316	7.81006	76.7833	35.4979	6.71213	31.542	0.320019	4.58634	0.909085	4.24388	12.9094	1.84315	0.0427917	144.961	58.1565	887.498	14.9357	3.06895	6.98936	14.8476	3.39892	29.7308	3.7219	5.31297	8.81532	6.31679	0.445185	1.30528	24.9825	4.92448	26.2761	0.0555652
Set447	22.6578	12.8605	28.1609	18.0586	3.64827	22.4815	13.858	21.0987	0.864863	5.49408	0.4543	15.7479	1.32924	141.903	6.57775	0.46671	10.2956	2.6471	7.93551	233.276	24.235	9.53968	39.4258	0.230555	4.03879	1.32589	5.17095	16.8205	1.6021	0.0317957	291.222	56.6161	1287.36	12.8408	2.27454	4.33	14.8476	3.44826	75.6775	2.40735	6.43403	8.78001	20.371		1.2782	34.4887	7.57742	75.2741	0.0555652
Set448	11.5555	23.205	28.4241	17.4149		9.1152	10.2373	27.1282	0.933	3.70194	5.20905	16.6425	1.50086	31.237	6.08362	0.385724	6.75594	14.343	2.81588	191.593	38.9984	5.08091	36.7587	0.308783	5.39807	0.721977	3.61837	11.0621	1.45692	0.0446614	33.1589	56.6161	750.557	7.33287	3.81162	1.97836	14.1471	2.97605	40.1497	4.35841	5.12127	8.22831	7.92218	0.635622	0.984888	15.6189	3.68967	58.4128	0.0450893
Set449	32.83	12.1562	28.8357	18.0586		21.4978	11.8452	26.3619	0.821437	3.7917	5.45495	16.9885	0.960489	121.145	6.00136	0.637938	10.3076	6.44489	8.1093	45.6645	61.5664	8.05017	27.6186	0.208485	3.95506	0.605005	2.28766	31.2552	1.00052	0.0461386	22.5944	67.0048	314.119	16.8331	1.80902	3.4828	18.4361	2.6803	50.4425	1.19446	3.99918	10.7653	9.28778		2.13413	35.8631	5.79976	34.4693	0.0372406
Set450	53.4114	16.6197	22.7318	14.7018	7.87416	25.0174	21.452	43.5588	0.824543	4.2808	0.4543	25.2613	0.896444	37.7894	5.11399	0.46671	9.7055	4.97097	3.27715	191.593	48.1397	6.03223	37.1485	0.219676	4.63298	0.882951	3.05555	10.2079	1.72338	0.0343781	134.436	47.7154	306.389	13.8717	3.32012	1.10665	15.3244	2.6803	164.59	2.45818	4.58418	7.07724	18.6059		1.53865	14.7719	3.68967	21.4241	0.0552872
Set451	36.323	23.6499	21.224	11.5736		18.2474	7.61408	23.8225	0.699234	1.02208	2.35927	18.5894	0.831414	63.3224	6.02599	0.471883	9.37433	12.2302	2.77531	67.1452	38.5955	9.38622	33.8044	0.303648	5.5514	0.498081	1.68485	11.0621	1.67589	0.0385803	120.592	69.1586	408.084	5.32589	2.9826	5.8119	21.3282	3.45746	50.988	4.82306	4.56022	4.93098	16.7759		1.31748	17.4408	4.92448	20.517	0.0433873
Set452	39.2062	28.0307	21.4669	17.8294		24.3853	10.2373	26.2869	0.918502	3.2471	4.20152	14.0841	1.06229	69.3526	5.48677	0.532283	10.9366	10.3044	8.39111	208.821	29.0624	8.33918	39.0204	0.307388	5.08784	1.2228	1.48476	20.6382	1.77502	0.0562965	117.111	57.0384	819.389	19.3796	3.84988	4.19555	22.0245	2.65164	48.3156	1.80903	5.06222	5.38527	17.5316	0.46629	1.53865	15.6189	4.40396	65.6205	0.0323263
Set453	36.323	7.34172	19.1713	18.6158		21.3792	11.7439	21.1151	0.927279	5.12237	5.9434	16.9885	0.871525	80.1163	5.12137	0.473742	11.8622	8.39615	2.76687	242.923	45.5628	8.57348	27.6186	0.340396	6.42234	0.909085	4.58701	16.7556	1.13309	0.0367143	56.2712	47.5046	676.769	15.6013	2.65263	5.83778	21.6763	3.79824	57.3533	5.70784	5.72278	5.42091	8.93797	0.46629	1.08935	17.1882	5.11447	34.4693	0.0664847
Set454	36.5718	16.4264	18.8128	10.4036	6.81507	15.1077	17.1402	37.9215	0.754526	2.12222	5.6821	30.7032	2.1769	43.9176	5.8361	0.57883	7.3751	7.83154	3.57773	180.971	27.2425	6.7211	49.1531	0.281412	5.14985	0.81369	4.11256	8.30321	1.54151	0.0581696	117.524	62.908	646.104	4.7342	3.36801	1.87133	22.7547	3.28195	48.2859	4.85883	3.20588	6.768	11.1335	0.546718	1.93322	31.158	4.63498	74.416	0.047023
Set455	36.8207	12.8605	15.9815	23.4201		21.6678	12.0994	41.4505	0.870549	2.68305	2.42127	21.7986	1.362	31.237	6.3956	0.607371	8.28142	2.11309	2.79137	239.847	40.4155	7.05457	31.3038	0.306775	4.283	1.10442	4.17741	23.9659	0.833658	0.0326984	94.3476	51.3013	1384.56	7.92456	3.70746	1.152	25.9949	2.84914	135.167	1.90972	4.87797	10.7781	15.3015		2.02031	37.2762	4.52221	42.6624	0.0549422
Set456	31.0482	21.4759	26.357	21.2016		20.7796	3.97431	27.1091	1.23439	2.23654	2.35927	21.2374	1.09506	87.4553	7.00931	0.390703	7.56709	3.18112	5.9306	231.505	21.0312	8.59408	32.417	0.208485	4.24849	1.20385	3.2055	11.8772	0.833658	0.0440125	100.495	63.2214	902.473	14.5629	1.50262	3.94133	23.9832	3.39892	54.4203	4.82306	4.0471	8.22831	6.88756	0.57708	2.32221	34.8599	4.75251	42.6624	0.0637771
Set457	39.2662	20.2527	16.9617	9.82726		16.4185	15.3271	41.4243	0.722356	2.02291	3.2446	27.421	0.726824	31.237	5.1065	0.475992	12.0954	11.2167	3.12127	64.501	41.8586	8.05017	25.925	0.252542	5.76748	0.744379	4.50007	13.7819	1.46036	0.016108	36.64	58.1808	740.068	15.9113	3.13104	3.94133	21.3282	3.64473	62.4548	4.36002	4.36092	7.94774	16.0336	0.546718	0.646661	29.4472	3.81891	15.6956	0.0545631
Set458	32.83	16.7728	27.6013	9.29284		16.7185	18.3041	32.2097	1.00426	2.68305	1.75426	16.5469	1.51689	38.5761	4.95409	0.471883	7.25327		2.77531	264.243	31.6951	5.63382	29.3672	0.230555	4.58634	0.937934	2.80603	12.6444	1.45756	0.0400541	32.9524	62.094	1005.02	21.0022	1.50262	6.50455	27.5766	3.08984	58.2886	2.73155	4.82073	8.58981	6.88756	0.497368	1.10781	15.2477	2.92735	37.523	0.040175
Set459	24.8932	14.0296	33.644	8.92539		14.5655	18.8891	45.7197	0.909725	3.43016	4.3016	16.2568	1.07014	40.8045	6.18231	0.56215	7.54207	4.12873	2.69315	57.4984	45.5628	7.6487	28.9774	0.219676	3.92535	0.680845	3.4279	15.9398	2.17934	0.0453523	91.192	62.094	787.649	6.74118	3.05804	6.61728	45.3352	2.64075	62.0354	3.7219	3.82383	6.25783	15.6692	0.694803	1.51162	46.5632	4.53049	21.4241	0.0506038
Set460	13.7319	16.4264	26.535	14.7448	7.87416	12.7668	9.06723	32.4061	0.799883	3.7917	4.27972	16.2568	1.04522	66.6367	5.1706	0.687561	9.87412	8.7812	8.79559	266.887	63.012	9.3049	30.6565	0.367949	3.91064	0.882951	4.89578	12.873	1.26566	0.0421356	125.643	56.5393	804.414	12.2491	1.7239	4.13026	22.7547	3.7407	55.1606	1.90972	4.18473	5.82256	11.1335	0.46629	0.527748	16.0948	4.24246	60.4365	0.0503711
Set461	32.2069	20.3646	22.0623	17.6591		17.569	7.80874	30.811	0.943689	4.16899	4.21698	18.5894	0.831414	119.883	6.42973	0.685523	7.18311	5.53259	6.76225	47.8517	36.6575	6.32316	28.9774	0.303648	5.61405	0.994672	3.78678	10.7516	1.57774	0.0402038	43.5168	64.9244	729.188	17.1598	3.39711	8.93668	15.3244	2.62991	54.4203	1.12721	4.02314	5.54826	17.5081		1.39711	16.6222	4.52221	51.1497	0.0434678
Set462	42.478	7.34172	18.4694	12.5527	19.4307	23.2421	18.6487	21.0987	1.10593	4.01753	0.908601	26.8945	0.910272	95.1848	4.93923	0.570371	9.7055	1.7348	5.73686	242.034	51.2448	8.7726	41.9353	0.232165	6.35595	0.882951	2.93113	22.3359	1.62203	0.0438355	47.9301	52.5682	852.251	15.2203	4.4291	1.87133	33.1188	3.39892	91.3265	1.98247	5.80275	7.66865	7.92218	0.46629	1.93322	29.8183	3.44292	46.7138	0.0482029
Set463	25.4854	22.6496	33.9837	20.7616		18.4461	6.75854	18.667	0.80448	4.16414	2.35927	26.054	1.0062	24.5128	8.14749	0.532283	7.25327	5.53259	3.98134	76.7833	33.5151	6.37913	37.4958	0.267348	3.21069	0.706086	3.88501	9.33546	1.6243	0.0385803	177.02	64.7382	758.287	5.32589	4.27732	5.27137	33.1188	3.43737	78.3672	2.5581	7.10061	8.58981	7.91277	0.605182	1.97862	17.732	2.52931	32.0433	0.0657255
Set464	27.6618	17.4772	22.7953	13.8779	19.4307	10.6055	22.5747	23.8225	1.26442	3.43016	4.38824	16.5469	1.29796	59.4371	6.2954	0.733185	7.3751	5.4252	3.6231	190.16	27.2425	7.29694	26.7436	0.323354	4.9844	1.32589	2.24544	20.4229	1.32746	0.0528711	109.183	56.3285	750.557	8.10002	2.54004	3.52815	53.2523	3.31604	68.2913	5.24362	5.60423	6.86535	19.4048	0.574821	2.04399	17.1496	3.9822	56.6183	0.0416129
Set465	22.5236	17.2914	30.8685	14.7018		15.9277	18.3717	21.1314	0.647986	2.68305	2.6051	16.5469	1.04522	37.3653	5.07437	0.304544	7.31936	5.53259	2.81588	68.3487	19.6473	7.78599	35.6517	0.255233	5.56611	0.896968	3.05486	16.7556	1.87803	0.0272327	39.242	53.2701	885.364	8.98974	3.79991	1.51167	39.0803	2.72223	83.712	1.80903	4.0471	7.66865	14.5441		1.28994	20.9258	3.28976	21.4241	0.040175
Set466	13.4634	7.34172	22.1584	14.7018		21.9528	6.55025	33.1195	0.813257	2.39647	3.05422	16.1137	1.10837	28.3829	5.7047	0.588314	11.3039	5.57505	7.14862	68.3487	51.2448	7.10705	31.9603	0.187433	5.54579	0.605806	3.05555	8.23832	1.85629	0.0443574	82.8855	50.9847	811.659	11.9794	3.3713	6.64893	26.3431	2.72223	67.9672	2.25833	5.60423	8.12389	7.92218	0.599619	1.30528	19.9756	4.40396	14.7579	0.0552853
Set467	21.1046	19.689	32.4261	19.8049		19.403	18.5578	32.7628	0.775634	1.85275	2.83509	11.9443	1.04522	46.9327	6.02599	0.366624	8.08943	10.1464	2.81588	77.9955	51.2448	5.55327	25.05	0.370477	6.03379	0.644057	2.93371	13.0317	0.931528	0.0351795	142.152	60.1253	261.222	8.83146	3.51269	2.01107	60.6825	2.72223	43.2777	2.60694	3.44244	6.63443	19.3363		1.51903	33.1848	2.28917	58.4128	0.040175
Set468	22.8511	12.8101	26.7778	10.4036		18.5079	6.08833	24.3044	0.914143	3.91411	4.37958	16.9885	1.09506	63.3224	5.24165	0.414255	8.79919	5.53692	2.81588	68.3487	34.114	8.69993	30.8214	0.242805	4.14142	0.896968	2.72907	20.1639	1.46036	0.0528711	39.242	72.3084	397.203	19.1238	2.81744	4.46538	30.6617	3.06541	42.3424	1.9007	4.5202	5.89816	15.0973	0.546718	0.970438	16.0948	2.52931	57.4852	0.052938
Set469	22.6578	21.2453	21.0678	24.1075		24.6038	19.3209	29.204	1.07801	2.90641	2.35927	18.9005	1.05228	55.853	5.4566	0.660749	7.52097	4.97097	3.31501	208.821	24.235	5.74129	35.7255	0.227862	5.9569	0.70891	3.05486	12.9379	1.53829	0.0487082	56.2712	56.5393	1019.83	4.7342	3.71758	3.94133	48.4076	3.89054	62.0354	2.60694	5.80275	5.00687	21.6462		0.98807	26.2769	7.95271	58.2558	0.0418002
Set470	44.8611	28.0307	25.9564	13.8779		22.5589	7.61408	31.625	0.967938	4.16899	0.908601	20.0264	0.966361	63.3224	5.1706	0.503012	5.52275	6.05679	3.57773	88.8457	21.0312	7.18666	34.9427	0.27266	4.3428	0.909085	4.18257	13.0028	1.69503	0.0385803	26.0755	66.3029	272.103	11.9794	3.80896	1.152	34.9034	4.5641	141.948	2.90499	6.00478	7.10138	17.5333	0.694803	1.80209	34.8599	4.53049	20.517	0.049205
Set471	28.6115	15.9571	33.9837	18.6256	10.918	20.8354	9.06723	27.1118	1.11347	4.8189	0.908601	18.336	0.765571	172.078	6.57775	0.523771	8.30996	5.53259	3.65956	317.732	21.4673	8.6462	28.9774	0.374761	4.77705	0.909085	3.05417	12.1209	1.64591	0.0317957	47.9301	75.2529	676.769	16.8869	2.15565	4.50601	52.8644	3.21676	54.7445	4.79157	5.27175	6.60295	19.5715	0.497368	1.4504	19.9756	3.9968	62.4776	0.0503711
Set472	37.5374	7.34172	17.7676	7.4642		18.4737	13.8359	38.8749	0.927279	5.09595	2.22498	17.2964	1.47611	146.434	6.01623	0.446333	11.8622	4.06001	7.3045	324.735	41.7092	5.55327	25.05	0.251607	4.21312	0.599162	2.52403	7.17762	1.64569	0.0236425	47.9301	60.0716	684.499	8.98974	2.68172	1.9412	39.0803	3.45746	33.2749	1.80903	4.25969	4.52963	7.16481		1.60349	16.0663	3.44292	35.2206	0.0583576
Set473	28.7549	18.8152	29.9389	16.7218	3.64827	16.6718	10.1248	37.5731	0.813257	2.76867	4.85971	23.6729	0.887503	34.0547	5.39897	0.588314	10.7641	4.47508	3.21321	208.821	27.2425	7.86587	36.5204	0.303648	3.95506	0.461293	2.52403	12.873	1.53829	0.0524915	36.64	54.3598	955.37	7.2103	2.15728	1.10665	22.7547	3.94795	55.1606	1.48484	3.99918	6.67065	15.3015	0.497368	0.765373	15.2477	5.2437	42.1874	0.047023
Set474	52.0646	14.0296	27.6013	16.6142		9.56057	14.9218	27.1282	0.927279	2.76867	2.42127	15.7479	1.46636	28.3829	5.37679	0.830367	8.65285	5.50633	7.29807	231.505	34.114	6.90724	34.5249	0.270488	5.86893	1.07568	4.66134	13.7819	1.54757	0.0351795	90.8665	54.3598	893.094	12.7429	2.44715	1.56518	50.9282	3.78735	50.988	5.07738	4.0471	8.88203	5.56884		0.857058	27.4204	8.76288	19.3092	0.0586317
Set475	39.8893	18.3793	18.8128	14.7018		17.5377	15.5165	21.0987	0.754526	2.763	3.2854	26.8945	1.04253	80.1163	5.12512	0.471883	8.99574	10.8263	4.88459	64.721	19.6473	5.94168	32.3501	0.30786	5.35531	0.882951	4.0084	12.1592	1.7506	0.0504039	36.815	70.537	306.389	5.85848	1.95339	5.97621	27.5717	3.75958	67.0319	2.25833	3.91445	9.38539	7.44207	0.46629	1.63696	18.5095	3.52576	56.6183	0.047023
Set476	22.6578	17.4772	22.0299	9.66028	3.64827	23.3139	17.1402	31.4423	0.874253	2.68305	3.97437	22.3376	0.831414	34.0547	5.15947	0.523771	9.95785	5.04103	3.00692	257.24	51.2737	9.24453	30.2422	0.256646	4.58634	0.786269	2.9301	22.2683	1.59005	0.0302174	26.0755	72.3084	397.203	13.3734	1.80119	3.4828	35.1058	2.6803	85.6258	3.31345	3.74297	5.08277	14.8869	0.479637	1.08935	16.4375	3.94658	54.907	0.0552872
Set477	31.0115	15.2527	27.0703	14.0664		20.4738	17.332	44.412	0.909725	2.90641	3.2854	15.9139	2.25845	64.8957	5.12512	0.499882	8.99574	5.87894	4.76456	249.037	29.0511	5.90239	33.068	0.230555	3.98041	0.605806	2.60432	17.3925	1.49452	0.0516375	43.3418	59.8608	750.557	16.9042	1.95339	7.32979	27.2235	2.67336	62.4548	2.5581	5.46201	8.58981	17.7404	0.475546	0.992183	14.7719	3.5299	34.4693	0.0433067
Set478	30.797	17.4772	22.1584	8.92539		18.4737	15.065	31.1644	0.824543	2.23654	4.82582	20.5364	0.792666	61.3798	5.62147	0.869096	7.31936	7.89839	3.00692	64.501	21.0312	9.56955	25.5107	0.34739	5.61405	0.450272	2.84981	16.8122	1.47896	0.0301718	117.111	60.0716	306.389	17.9689	3.10534	7.156	27.5766	4.09388	54.7445	4.93183	3.20588	4.20118	7.44207	0.497368	1.05943	19.804	3.68967	36.5853	0.0637771
Set479	47.5396	13.5145	26.7778	19.2426	7.87416	17.3566	16.4928	21.0987	0.862692	4.16899	0.908601	22.9239	1.16384	44.5093	5.75902	0.57883	13.2788	4.12873	7.47329	180.971	21.0312	8.05017	24.6357	0.256646	5.9569	0.867953	1.60619	18.1944	1.68363	0.0257553	90.4849	47.7154	885.364	11.4301	2.90278	7.03366	22.5487	3.37309	67.0319	4.7849	5.01596	7.78291	25.6544	0.497368	1.55027	32.5759	3.94658	16.8833	0.052938
Set480	38.1605	15.9154	30.8685	7.00093		16.2234	19.9865	24.6638	0.81604	1.07858	4.94814	23.013	1.19283	18.3846	5.15573	0.477056	5.15132	5.53692	5.83508	77.9955	43.5185	6.32316	36.0381	0.144311	3.94005	0.882951	3.05555	35.6791	0.868154	0.0314	186.75	56.5393	646.104	7.33287	2.74223	1.97836	23.9832	3.45746	51.6165	6.29948	4.96703	10.7653	14.5441	0.546718	1.57553	18.9854	4.52221	67.1515	0.0521001
Set481	39.3473	19.5196	22.7953	11.5736	15.3278	14.7014	16.7143	31.8582	0.976715	2.42519	3.05422	16.2568	0.887503	62.6028	6.02599	0.532283	10.7525	7.89839	4.33957	220.655	30.4462	4.82957	25.925	0.27266	5.35531	0.479096	3.53198	13.751	1.68363	0.028658	116.729	65.1605	931.36	7.86546	3.23486	1.152	29.979	3.92352	50.4425	2.60694	5.16148	4.52963	19.3363		1.80209	43.9299	3.48676	21.4241	0.0620906
Set482	29.0061	15.2527	27.4693	19.8049	15.3278	9.1152	20.0294	31.8582	0.793791	1.4214	4.37958	17.1249	0.896444	146.964	7.72322	0.532283	10.3926	9.55068	7.34236	346.315	32.7984	5.36525	26.3393	0.18313	5.18119	1.20974	4.86099	13.7819	1.49326	0.0491117	97.7469	60.1253	397.203	11.9627	2.90445	5.57388	26.3431	3.06058	42.9535	2.39093	3.93473	8.36194	9.01053		1.24294	27.7916	4.5989	21.4241	0.0608602
Set483	41.6358	16.7728	17.7676	7.00093		16.6212	9.65226	27.1254	1.15812	1.4214	0.4543	17.2964	0.90052	59.4371	6.51874	0.582309	8.30996	6.43379	3.57773	211.008	41.8586	9.01195	33.068	0.207399	3.57537	1.11831	4.02085	16.4249	1.22894	0.0518068	104.212	69.8481	366.067	13.9863	3.5187	4.50601	18.1311	2.97605	83.712	2.73155	5.80275	8.35337	8.9568	0.524898	2.92725	33.5778	4.52635	50.3806	0.0402737
Set484	37.5374	17.3779	22.5849	14.3864		22.3681	6.55025	43.0769	1.36819	2.76867	3.05422	16.6425	1.50086	61.1357	5.1706	0.337353	10.7525	6.62275	3.55322	241.711	21.4673	8.05017	33.8044	0.320019	4.63298	0.787769	2.28766	12.1592	1.57802	0.0443296	22.976	67.0048	1264.65	8.83146	4.23299	1.56518	27.5717	2.97605	52.5991	4.71858	6.4379	5.28298	9.28778		0.910345	16.1463	4.37169	42.6624	0.0561883
Set485	36.323	19.0332	22.7642	9.6645		14.3224	13.6633	31.1644	1.10593	3.8774	3.97437	12.1371	0.736576	159.311	6.34071	0.523771	8.99574	4.47508	3.23772	180.971	40.4155	2.80972	35.4433	0.140008	5.72264	0.562373	1.68485	23.5157	1.00052	0.0443296	90.8665	70.7731	408.084	7.56743	3.98555	6.54945	26.3431	3.18749	133.605	2.25833	6.17757	7.02439	17.5333	0.627004	1.32948	25.4583	7.19557	58.2558	0.0542201
Set486	20.4815	22.0531	22.0299	9.66028		10.6055	14.6777	32.0155	0.909725	4.16899	2.22498	20.1978	1.36245	41.9749	6.51874	0.385724	5.15132	5.53259	4.33957	68.3487	48.5701	5.44255	34.194	0.303086	4.64768	0.826821	2.4026	10.7516	1.28637	0.0476424	49.8065	84.5214	1375.53	7.92456	3.13104	2.01107	18.1311	4.13206	78.3672	2.39093	4.5202	5.38527	17.5333	0.565167	0.646661	33.1848	4.12493	67.1515	0.0433067
Set487	39.8572	22.1261	25.0199	9.66028		16.1134	19.3547	31.4423	0.699234	4.1849	4.3016	16.4465	0.966361	34.0547	6.41861	0.733185	8.72702	5.35602	3.00692	240.279	36.635	7.73086	29.7266	0.31536	3.56067	0.932642	4.21009	12.9094	1.7505	0.0242611	82.504	59.4234	450.1	7.92456	2.92861	4.00685	21.6763	2.66519	68.2913	5.07738	5.60423	6.86535	10.0357		1.53204	32.2833	3.88274	66.3782	0.0547607
Set488	31.0482	17.4772	14.6531	28.5054		20.516	9.65226	31.625	0.72688	4.83153	5.7007	18.336	0.967454	72.7649	7.76979	0.816433	9.80728	0.981185	3.29538	61.8567	39.0097	6.17047	30.5088	0.270488	3.91839	0.63463	5.23159	13.0317	1.48493	0.0425312	101.224	60.0969	450.1	8.83146	2.03482	6.64893	26.3431	4.015	99.4105	6.04955	3.82383	9.38391	10.0451	0.546718	0.910345	15.7752	4.04547	53.7512	0.0612758
Set489	28.4772	27.5719	32.7238	24.5069	19.4307	22.9137	12.5995	35.4565	0.888347	3.30361	0.681451	16.2782	0.967454	63.3224	4.94297	0.304544	5.52275	9.92769	4.33957	57.4984	30.435	5.54648	32.8313	0.360774	5.1333	0.63463	3.52149	20.6382	1.22894	0.030152	151.838	63.1188	2596.57	17.4966	3.75777	1.87133	43.0211	2.67336	42.9535	1.9007	4.77595	5.53015	7.92218	0.51564	0.98807	17.1496	3.88274	54.907	0.0547607
Set490	28.1639	17.2914	17.4843	24.2326		23.2566	6.75854	26.7524	0.948349	4.59897	4.44413	30.4336	0.765571	18.3846	6.2954	0.687561	7.54207	9.34581	5.83508	338.229	52.4632	10.3665	28.0329	0.267101	3.72237	0.672122	3.05555	9.33546	1.50488	0.0361976	31.2826	52.5682	1118.72	11.9794	3.46957	4.19555	42.4327	2.67336	91.3761	2.5581	5.5048	4.20118	5.56884	0.494536	1.43406	24.9825	3.94658	37.523	0.0467144
Set491	23.281	19.689	16.1608	5.26812		21.4978	12.9091	23.8225	0.943689	1.68222	1.75426	24.3908	0.831414	44.7043	6.34071	0.252658	7.56709	5.53692	3.19498	368.582	51.2737	5.32287	35.029	0.320019	5.78547	1.02121	2.37474	14.8426	1.88123	0.0443296	138.809	65.44	450.1	5.32589	3.16476	5.93354	37.9116	2.6803	66.4207	6.41383	3.93473	6.67065	8.9568		1.05943	19.9756	3.5299	51.5078	0.0633712
Set492	42.2268	27.6126	24.318	10.4036		17.569	20.9627	31.625	0.80448	3.95101	6.14063	16.1137	1.05533	67.1242	6.01129	0.389047	8.71282	5.4252	2.9312	511.915	43.4623	7.22707	30.8214	0.239383	5.53108	1.32589	2.37216	19.5504	1.55543	0.0487082	97.7469	53.2701	450.1	12.2491	3.864	3.95769	27.2235	3.89054	67.6431	2.81581	4.06038	6.976	15.6692	0.599619	0.646661	42.2857	4.2344	42.1874	0.047023
Set493	40.1084	21.2453	21.0678	13.2315		19.029	10.9897	26.4784	0.967938	3.0997	7.49444	14.7594	1.19418	141.903	5.13624	0.418511	9.14408	1.54714	6.59693	183.158	85.0235	6.51072	30.5088	0.271574	4.03879	0.909085	4.65512	16.0376	1.7891	0.0507425	36.815	63.4713	344.306	11.9794	2.78657	3.96053	18.5647	4.02394	43.2777	4.80175	5.41505	6.68194	12.6709		1.52895	16.9134	3.56044	50.7906	0.040175
Set494	30.8773	20.3933	22.7318	23.2578	19.4307	10.8584	20.4445	31.8582	1.07547	2.09504	4.26423	18.336	1.16384	43.9176	5.56625	0.687561	6.5754	7.90025	3.6231	456.163	60.6486	7.1886	28.9774	0.296339	6.75812	0.941211	3.05486	12.9094	1.58941	0.0353858	26.4571	68.7861	1118.72	14.2209	2.81744	4.26013	33.1188	2.6978	54.4203	2.5581	4.85401	7.66865	6.88756		1.41866	24.6113	3.32539	16.6333	0.0410864
Set495	11.5555	20.3068	25.9796	11.4016	4.70736	19.2762	4.83917	32.2836	0.890338	3.10662	0.4543	21.2374	1.80584	72.7649	4.85975	0.444263	8.99574	6.62275	6.76225	45.6645	41.6979	3.80722	25.05	0.302658	3.98041	0.893591	3.05417	36.3652	1.71429	0.0465375	85.3675	56.5393	994.143	14.0303	2.41394	3.52815	29.2963	4.00167	66.4207	3.31345	3.72197	8.58981	21.6462	0.475546	0.734133	16.0663	2.52931	19.0287	0.047023
Set496	30.797	18.0822	21.8736	11.5736	3.64827	21.6802	12.9642	38.4179	0.777992	4.5068	0.681451	25.462	0.821661	46.9327	6.00136	0.687561	9.14408	2.08115	2.77531	480.889	30.4462	8.52753	37.1369	0.242805	4.21312	0.748717	4.96798	14.4553	1.63878	0.0443296	43.3418	60.6903	314.119	18.9445	3.5187	1.56518	48.1872	4.03672	40.1497	4.04957	4.70165	3.97648	20.8821		1.32948	16.6222	4.04132	40.9547	0.0509826
Set497	11.4212	13.1488	23.6661	18.1475		16.1401	9.65226	38.8749	0.977652	3.32422	4.58536	21.1249	0.966361	34.511	4.85975	0.532283	11.3039	6.05679	7.47329	64.721	39.0097	8.52753	32.1108	0.286808	4.24849	0.882951	2.4026	11.8772	1.28637	0.0236425	94.3476	63.6576	852.251	11.8647	3.78477	1.87133	29.979	3.03614	72.8737	5.5678	5.31297	6.86535	16.0336	0.559922	1.57553	15.7752	4.52635	35.3776	0.0323263
Set498	29.0061	15.9571	24.628	20.5319	12.161	21.7708	17.9728	31.1644	0.805352	4.94746	4.21698	15.239	0.966361	62.6028	5.07625	0.83121	7.74653	6.33749	2.96906		65.704	8.59408	36.0416	0.256646	2.95728	0.562373	3.87215	12.1209	1.28637	0.0336854	85.3675	50.9847	261.222	22.9865	3.51565	1.99472	47.7249	3.39892	48.2859	4.99908	6.48639	4.42588	20.1457	0.500741	0.97597	38.2263	7.57414	21.4547	0.0460914
Set499	25.0275	24.8694	33.1001	24.9357		20.2538	3.97431	37.6135	0.730982	2.38363	2.37795	21.5756	0.871525	55.853	6.01129	0.531028	7.56709	8.43241	2.9114	190.16	27.2425	4.20402	34.154	0.193558	5.47114	0.680845	2.93079	10.7516	1.00052	0.0504039	82.8855	71.3389	314.119	4.96876	2.91768	1.56518	31.9942	2.67607	152.535	4.99908	5.06222	7.54683	20.257	0.475546	1.12191	17.1496	3.92794	28.7101	0.0481224
Set500	26.4351	12.8605	17.4843	9.82726		16.4185	20.5917	25.1677	0.840902	3.8003	2.42127	16.2568	0.967454	28.3829	5.1065	0.532283	10.7525	14.6542	2.76687	76.7833	31.6951	7.11904	31.7244	0.307388	2.97198	0.672122	3.05417	11.127	1.5934	0.028658	34.7636	56.5393	1272.38	4.96876	4.15347	4.09283	23.9832	3.7407	52.5991	5.14346	4.86144	3.63431	16.0336	0.614518	2.14756	14.7719	4.1747	35.2206	0.0514184
Set501	31.1824	26.9047	26.1683	19.5293		17.4537	18.6487	32.4061	0.870549	3.03737	0.4543	16.5469	1.50961	62.6028	5.07625	0.526286	7.56709	0.634838	3.31501		36.6575	6.70771	35.4433	0.223979	4.77705	1.03372	3.14025	20.6382	1.00052	0.0321913	87.1825	61.2393	1399.54	13.3734	2.37126	1.152	35.1058	4.1272	33.2749	1.9007	3.79987	8.43289	16.4829	0.666701	1.09067	15.143	3.23794	54.8409	0.057062
Set502	24.8932	16.6197	22.9642	10.4036	7.87416	22.5945	7.80874	26.2869	0.864863	1.47578	4.21698	15.239	1.32924	44.5093	6.01129	0.667591	7.3751	5.50633	3.19498	240.279	24.235	5.74129	31.9603	0.27266	4.69044	0.53355	2.28766	7.17762	1.62563	0.061534	32.7773	63.2214	804.414	7.92456	3.26146	4.67043	18.5647	4.00412	67.6431	2.81581	3.44244	8.47021	11.1335	0.635622	1.05943	19.804	5.94457	57.556	0.064551
Set503	34.8254	15.2527	28.1609	13.1377		20.0608	19.7126	31.8582	1.07292	3.72156	3.2446	15.9407	0.831414	55.853	6.14125	0.252658	10.2621	5.4252	2.88689	180.971	21.4673	5.76614	37.1094	0.320019	3.98041	0.685189	3.53197	23.707	0.868154	0.0251246	137.918	57.6781	253.492	13.8717	3.36791	3.94133	38.8443	2.72223	67.9672	1.9007	4.80267	8.87048	15.7271		1.05943	31.1129	4.37169	35.3776	0.0418002
Set504	86.6804	16.6197	18.2902	18.7832		22.584	6.67337	26.7688	1.15611	4.08588	0.908601	21.8871	1.32924	51.9732	5.11399	0.608903	8.54063	5.50633	3.1395	242.034	43.4623	7.6331	33.4823	0.140008	4.38101	0.787769	3.74136	16.0376	1.22958	0.039596	291.047	67.0048	902.473	12.0486	3.43106	4.3202	11.3836	3.21676	29.7308	4.78329	5.72371	5.54826	20.3615	0.51564	1.61925	19.9756	3.22649	36.4284	0.0402737
Set505	33.9534	26.7054	16.1559	9.29284		23.0098	15.5165	31.2615	0.824543	3.08773	1.33964	27.7064	0.999237	46.9327	6.2954	0.580748	4.95932	7.90025	3.1395	251.681	41.8586	10.4678	31.7981	0.27266	5.72264	0.932642	3.32604	13.5597	1.83016	0.0280444	33.3339	66.8073	976.178	13.6731	3.84427	6.37209	41.2161	2.84914	118.594	3.7219	5.44101	5.59783	21.1001	0.500741	0.765373	16.9134	2.68721	48.3646	0.0372176
Set506	36.8207	14.0296	16.1559	11.8136		16.6718	6.55025	31.625	0.909725	2.42578	0.4543	16.7875	1.06229	56.77	5.39897	0.532283	8.79919	4.12873	8.33013	250.469	36.6575	6.89573	29.8524	0.257732	4.9844	0.933755	4.66134	13.0028	1.9892	0.0351795	26.4571	170.315	408.084	7.56743	3.27793	6.42835	29.979	4.80735	54.7445	4.11681	5.5048	6.25783	10.0357	0.567823	0.869158	34.8219	3.94658	64.535	0.0505089
Set507	28.7549	15.9154	25.8757	19.2001	4.70736	10.5845	8.67791	31.625	0.839773	3.32422	5.94134	11.4354	1.05533	40.1829	6.2954	0.441784	8.79919	5.35602	6.76225	427.459	63.871	6.34847	30.5088	0.255233	3.29513	1.14347	3.6495	15.5525	1.26622	0.0314	90.8665	57.0384	782.085	15.7088	2.03482	5.52853	18.8138	2.84914	48.3156	6.87173	3.99918	6.83629	7.44207	0.599619	1.19446	14.7719	3.32539	26.2761	0.0503711
Set508	23.0999	16.7728	18.8128	17.4149	6.81507	20.8354	15.3252	29.204	0.870549	1.68222	1.98141	28.803	0.887503	114.211	5.11399	0.304351	9.24385		7.34236	75.3512	35.4979	3.88777	37.8822	0.303648	2.95728	0.909085	3.61906	9.33546	1.89293	0.0326984	36.815	51.3013	898.379	17.5358	2.90445	6.28215	11.3836	2.8247	29.7308	2.04973	4.60239	4.93098	8.9568	0.574821	0.98807	17.732	2.92735	60.718	0.0505089
Set509	32.2069	13.8532	39.9243	20.5319	7.87416	16.4277	17.8823	21.1314	1.3404	4.16899	3.96798	20.688	2.63887	55.853	5.13624	0.701709	12.3064	9.48197	3.65956	66.1615	32.2941	9.299	39.0851	0.251607	5.34938	1.1078	3.05555	10.0014	1.72338	0.0626753	41.6405	62.094	976.178	5.85848	4.39321	5.40824	48.8347	2.72223	42.3424	2.39093	2.98262	11.2914	14.5441	0.445185	0.646661	17.5593	2.92735	58.0988	0.0540627
Set510	37.4582	26.5299	26.1359	12.98		16.6754	18.5412	31.4423	0.824543	3.43016	0.681451	19.4362	1.94415	50.1812	5.48677	0.389898	10.6851		7.83388	262.531	31.4145	9.86518	32.1788	0.303648	5.47114	0.716314	3.05555	12.873	1.78336	0.0443296	137.918	55.6267	272.103	15.9349	3.50859	1.10665	18.1311	4.2666	50.4425	7.65687	6.00478	7.917	23.2904		1.53204	42.8897	3.52576	26.2761	0.0554
Set511	13.5976	23.859	18.8128	12.0233		18.5978	14.4787	26.4948	0.799883	2.95421	2.83509	17.1249	1.05228	37.3653	5.02702	0.475992	7.18311	2.6471	3.29538	54.0992	52.4632	8.7726	30.4351	0.230555	5.72346	0.826821	2.64546	7.17762	1.62563	0.0351795	95.7254	47.5046	355.187	8.98974	2.89588	3.88781	31.2076	3.30639	46.8984	4.93183	5.20669	5.08277	19.6881		0.869158	42.8901	3.28976	26.2761	0.0547607
Set512	35.4161	14.0296	29.0802	13.8779		23.8168	15.7372	31.8582	1.07547	2.76867	0.4543	27.3512	0.887503	54.8274	5.1065	0.532283	7.52097	2.08115	7.65045		29.5946	8.71223	31.3038	0.356635	4.32576	1.11749	3.61099	11.8123	1.57774	0.016331	43.1047	50.9847	450.1	8.45715	2.74223	3.95769	36.5597	4.2666	42.3424	4.37686	3.82383	6.89449	17.5081		1.12191	17.1496	4.66422	14.4878	0.0452454
Set513	25.142	13.1488	43.3038	8.73808		13.0018	23.9839	33.1195	0.977652	4.79185	0.4543	15.9139	0.967454	40.1829	6.89622	0.934937	7.3751	6.08744	5.19268	208.821	30.435	11.3772	38.8673	0.189255	5.1333	1.33264	3.64292	6.4274	1.16395	0.0302174	34.7636	67.7531	1607.71	10.8384	2.54678	6.09323	21.6763	3.39892	33.2749	5.6809	5.10027	7.66865	19.446		1.33348	42.7201	3.57215	42.6624	0.0496407
Set514	20.4815	20.2527	16.1608	7.00093		19.7239	21.9763	18.6507	0.710795	5.50605	5.26492	24.1388	0.967454	88.435	5.1065	0.46671	10.4575	5.71044	5.19268	68.3487	32.7984	7.90167	36.7231	0.144311	4.55846	0.882951	3.14025	9.82062	1.00052	0.0445047	32.9524	47.7154	758.287	19.5028	3.13104	5.81365	20.0424	2.6978	140.694	1.83345	5.60682	8.54316	8.93797	0.479637	1.32948	40.4402	5.30753	21.4241	0.0552137
Set515	31.0115	26.031	33.1001	17.6785		21.648	10.2373	26.4784	0.952465	2.63374	0.908601	20.5994	0.831414	141.903	5.04189	0.588314	8.99574	1.54714	2.71766	68.3487	43.5185	4.20402	38.4168	0.242805	4.41237	0.909085	4.61378	14.4553	1.43989	0.0414549	100.876	60.7366	355.187	16.1695	3.99359	4.2409	37.9116	3.73861	62.0354	4.81874	5.93555	5.82256	6.88756	0.430286	1.2782	25.4583	3.88274	57.4852	0.0542201
Set516	11.4212	26.182	22.7953	8.99233	4.70736	18.4737	12.8078	26.3619	0.664071	2.68305	5.21587	19.2648	0.887503	34.0547	5.1065	0.527411	8.96781	5.4252	3.63538		37.3073	8.81957	37.8822	0.323711	6.69374	1.20385	2.86893	18.3379	1.5934	0.0443296	107.514	47.7154	314.119	8.10002	2.74807	3.96053	20.0424	3.64473	115.109	3.14	4.5202	4.45373	9.01053	0.500741	1.19446	26.2769	3.28562	42.6624	0.0551331
Set517	37.5925	21.8361	33.6829	22.8647	16.3869	22.2447	14.6609	32.4061	1.07547	3.0566	3.94048	20.5364	1.62985	37.3653	6.02599	0.560299	10.5094	2.08115	2.77531		27.2425	5.88705	37.8822	0.397643	4.3428	0.81369	1.68647	14.8426	1.48557	0.0321913	90.8665	50.7739	408.084	9.80706	2.90445	3.67172	33.1188	2.67683	115.109	1.48484	4.99222	8.78001	10.0451		1.08935	18.8538	4.46723	46.7138	0.0372176
Set518	30.9312	13.8532	18.8128	17.8294		21.8652	9.06723	31.2779	0.954824	3.66892	2.35927	15.7479	0.726824	64.8957	5.6731	0.52277	4.95932	6.43379	2.77531	64.721	36.6575	6.22957	29.7266	0.144311	4.59804	0.882951	2.64546	23.7737	1.74453	0.0507425	104.212	60.6903	1019.83	13.4386	4.24702	6.46554	29.2963	2.72223	62.4548	4.79863	4.34908	8.16019	9.28778	0.57708	1.8431	19.9756	3.68967	21.4547	0.0402737
Set519	25.4854	16.7728	19.9641	20.5943		20.1652	20.0504	25.1677	0.933	2.05222	3.05422	22.3059	1.21215	35.8468	6.00511	0.532685	9.66905	7.89839	7.65045	56.2863	51.4254	7.78599	30.8214	0.259536	6.07367	0.786269	2.85051	12.9379	1.49486	0.0377849	39.5891	58.1565	852.251	7.92456	2.15251	1.56518	45.3352	3.18749	67.6431	4.49552	5.80275	8.06856	9.01053		1.08935	15.2477	3.44292	35.3776	0.0455946
Set520	25.0275	19.6872	26.2922	16.3544		24.2002	21.0893	32.4061	0.935358	4.19534	2.22498	21.2252	0.896444	37.7894	5.29087	0.494937	7.74653	9.92769	8.85648	55.3113	65.8899	8.68618	36.9103	0.193558	5.61405	0.599162	3.98849	13.3946	1.26566	0.0314	125.123	60.0716	1024.75	8.98974	3.58646	6.61705	18.9128	3.83276	51.6165	2.73155	5.07927	8.58981	7.44207		2.91285	42.7616	7.25024	35.2206	0.0503711
Set521	23.1467	22.6258	26.7778	14.7018		19.9368	18.6487	33.1249	0.902582	3.93879	4.21698	20.5364	1.14115	37.3653	5.4566	0.304351	9.31758	8.46486	2.9312		29.0511	9.46655	24.6357	0.378535	5.44083	0.882951	2.72838	12.6444	1.28637	0.0251246	99.1731	57.0384	272.103	7.2103	2.84035	4.00685	34.9034	3.35212	48.2859	6.3411	4.0471	4.93098	14.9027	0.475546	0.646661	40.3038	3.81891	29.6478	0.0599488
Set522	30.3403	15.9154	16.1608	25.658		17.3946	19.5583	25.1514	0.730982	1.47578	0.4543	24.1388	0.996449	40.1829	5.13624	0.477056	12.3486	1.7348	3.00692	257.24	43.5072	9.46655	24.6357	0.270488	5.67223	0.534869	2.64546	9.33546	1.73757	0.0351795	43.6918	50.7739	750.557	14.0303	2.78657	3.90047	14.8476	2.67607	59.7824	7.65847	4.66214	5.64562	14.5441	0.479637	1.57553	24.9825	2.99781	26.2761	0.0585512
Set523	26.4351	27.7855	18.8128	11.8136		10.6574	17.4774	41.3392	0.935358	3.86287	4.83369	16.7875	1.13418	34.511	6.33538	0.527411	11.5562	5.53259	2.9114	63.2888	31.6951	6.11278	32.1108	0.27266	5.44083	0.826821	1.68647	11.8123	1.71039	0.0343989	26.4571	59.8496	903.329	7.33287	2.70141	4.04748	41.2161	3.06888	81.0396	2.75597	5.11452	6.32709	20.1457	0.627004	0.869158	15.6189	3.94658	26.2761	0.047023
Set524	22.6578	30.606	17.4843	19.2426		16.3439	6.75854	27.1282	0.664071	1.47578	1.98141	16.6425	1.25868	59.4371	5.75902	0.687561	9.14408	3.18112	3.6231	442.665	41.7993	7.518	32.1788	0.230555	5.61405	1.51221	2.93371	29.2684	0.735144	0.0314	26.0755	63.0106	253.492	16.8869	2.48417	1.92484	18.1311	4.00167	60.4452	1.12721	3.93473	6.20498	11.1335	0.536745	1.53865	27.3987	2.99781	51.1497	0.049828
Set525	22.6578	6.63741	26.357	14.3864		21.648	15.0783	37.9215	0.976715	2.12222	2.6396	21.2374	0.90052	92.9564	5.15947	0.588314	6.74402	1.20079	2.96906	657.117	29.5946	5.90769	29.7266	0.360774	6.62887	0.663454	3.4279	12.6444	1.26566	0.0570977	179.502	65.1605	306.389	12.4057	2.74807	6.46554	21.6763	3.04368	42.9535	2.75597	4.0471	4.93098	12.6709	0.479637	2.04399	21.8759	3.46664	26.2761	0.047023
Set526	31.1824	21.4759	17.7676	14.7018		22.1341	10.2373	25.1514	0.888347	4.08588	0.908601	15.239	1.07014	54.7025	6.02599	0.582309	7.97687	4.47508	3.27715	277.737	46.7559	8.7726	37.4096	0.204182	5.35531	1.33264	2.72574	22.2683	1.56337	0.0351795	49.8065	51.3013	450.1	15.9434	3.81162	3.96053	38.8443	3.06541	57.3533	5.12594	4.85401	6.29981	8.9568	0.445185	0.734133	16.1463	3.9822	21.4241	0.0455946
Set527	40.3859	20.9066	19.1713	13.8779		10.8584	13.1037	24.6611	0.909725	2.54516	4.26441	16.4512	0.831414	37.3653	5.62147	0.57883	12.4199	2.6471	5.55091	192.805	44.9359	9.01195	29.7266	0.255233	4.90843	0.706086	4.96237	14.4553	1.16459	0.0470511	31.2826	65.6263	1110.65	8.98974	3.27594	1.99472	49.7528	2.82817	73.0051	2.90499	4.85401	4.42588	14.9027		1.12191	26.2769	3.48676	35.2206	0.0643689
Set528	31.5838	13.8532	27.5072	7.00093		24.6507	13.6888	31.625	0.813257	4.62579	2.37795	22.6152	0.896444	82.934	6.61211	0.390172	6.75594	6.45599	3.98134	405.191	45.5628	6.37913	28.0329	0.301789	3.91064	0.562373	2.86893	13.0028	1.6368	0.0346011	36.815	67.7531	893.094	6.74118	4.53436	6.17994	34.7577	2.72223	54.7445	3.7219	5.69854	7.66865	15.6692	0.635622	1.93322	32.7592	5.84149	58.4128	0.0640454
Set529	31.0482	25.4744	23.567	7.83586		21.7878	14.7272	30.8051	0.730982	2.57235	0.908601	15.7479	0.989484	46.9327	6.45984	0.674031	8.54063	4.97097	3.21949	374.165	36.6575	7.81004	38.3646	0.360774	4.3428	0.706086	4.99022	8.30321	0.735787	0.0353858	36.64	56.6161	795.379	7.33287	2.78657	1.58153	18.8138	3.92699	54.7445	6.95883	5.42249	10.7653	15.7271	0.475546	1.51162	34.6478	3.9968	28.7101	0.0669596
Set530	28.6115	21.3488	19.1713	13.8779	11.9771	15.3512	16.5803	18.667	0.998098	2.72586	6.75835	12.9839	1.46636	64.8957	4.98846	0.57883	7.56709	10.1464	3.65956	54.8542	36.6463	9.54019	31.7981	0.275287	5.00686	0.826821	3.53197	16.8122	1.4796	0.0478095	32.9524	64.7382	261.222	14.996	3.13104	4.07674	18.8138	3.71342	42.9535	4.7849	5.48798	3.63431	8.19943	0.635622	1.51162	18.8538	2.99781	21.4241	0.047023
Set531	25.2763	24.1976	17.4843	14.7018		10.6574	10.2373	29.204	0.890137	3.66892	4.21698	18.336	1.07014	44.7043	5.24165	0.389047	11.3046	5.00967	7.22234	377.341	60.6598	7.78599	33.249	0.744809	3.56067	0.70891	3.52149	8.30321	1.51332	0.0657371	91.0451	123.574	646.104	19.6368	2.59382	5.61655	18.1311	3.32693	62.0354	5.51572	3.99918	6.64194	9.01053		1.93322	31.9122	3.94658	54.9589	0.049205
Set532	22.6578	20.2527	25.9796	18.8306	7.75119	13.7944	15.7553	26.2705	0.927279	1.4214	3.05422	16.9885	1.90962	40.8045	5.13624	0.390365	7.54207	17.5822	6.76225		62.1523	6.48722	32.193	0.303648	4.97842	0.605806	2.60432	12.9379	1.64608	0.0484105	33.3339	65.6263	355.187	17.5197	3.36801	5.36289	33.1188	4.02394	33.2749	2.39093	3.74297	6.86535	5.29159	0.546002	1.57553	27.3987	3.81891	13.5502	0.0467144
Set533	54.2009	14.0296	25.9796	12.1408		21.4978	16.9959	27.1091	0.874253	3.8625	0.908601	11.7728	0.967454	55.853	5.54439	0.637938	9.66905	6.87151	8.85648	253.773	30.435	8.18689	30.6565	0.270488	5.39807	0.677261	3.05486	23.5157	1.00072	0.0351795	33.3339	56.3285	885.364	13.9279	2.40582	3.91518	29.979	2.65164	68.2913	5.85435	5.07927	6.976	20.8821	0.497368	1.63696	17.5593	3.5299	51.1497	0.0372176
Set534	40.3859	19.689	22.0299	11.5736	15.3278	14.7945	24.6411	18.667	0.888347	1.47578	0.4543	20.5364	1.16384	43.9176	5.11024	0.477056	8.99118	6.43379	5.83508	250.469	55.7263	9.16535	31.542	0.343061	5.61405	0.854886	4.29624	14.9075	1.56273	0.0326642	39.242	60.0716	1121.53	8.98974	2.74807	2.01107	49.8749	2.67336	29.7308	2.90499	3.82383	6.86535	14.5441	0.559922	2.02031	24.9825	3.28562	15.6956	0.0621567
Set535	48.4621	21.6989	22.7953	13.8779		12.344	19.5494	26.3782	1.21015	2.39647	4.38824	16.0853	0.999237	38.5761	5.1065	0.499882	8.1636	10.8086	8.0511		45.8706	4.82957	32.8313	0.323354	4.3428	0.479096	3.25212	12.873	1.00052	0.0398849	43.1047	50.5631	264.373	14.9357	2.63216	6.35551	14.1471	3.5	29.7308	6.13163	5.76323	6.63443	8.93797	0.500741	0.734133	19.804	3.44292	34.4693	0.0323263
Set536	11.4212	22.1298	22.1584	7.83586	19.4307	16.3439	12.8078	25.1514	0.939233	4.59897	0.908601	26.672	1.0062	110.015	5.20496	0.33901	4.53215	8.43241	2.79137	45.6645	32.2941	6.90724	38.7078	0.272238	4.97082	0.994672	4.50968	16.6423	0.868154	0.0351795	32.7773	63.0106	1027.56	22.0365	2.68172	4.52236	20.0424	2.65164	91.3265	2.5581	6.45648	6.91959	18.5922		1.39271	27.4204	5.30753	39.7469	0.049205
Set537	21.1046	13.5145	26.3982	10.4036		24.5587	18.2544	23.8225	0.927279	3.59171	4.27972	18.4185	1.67675	57.5567	7.117	0.526286	6.32876	6.87151	2.76687	63.2888	40.4155	5.74129	32.417	0.193558	6.66803	0.599162	3.53129	14.4553	1.91573	0.0528711	101.049	63.6576	955.37	5.32589	3.81162	4.60056	27.5717	2.97605	48.2859	2.04973	5.80275	6.25783	8.19943	0.567823	1.2782	35.6497	4.6223	21.4241	0.0597954
Set538	37.5374	20.3933	19.1713	19.5293	4.70736	20.8354	13.6888	32.7628	0.699234	3.68382	0.4543	11.4354	1.19418	62.6028	5.13624	0.337353	8.46547	1.7348	3.23772		29.0511	10.4678	26.3393	0.187433	5.2096	0.450272	3.16015	12.9379	1.36409	0.0345686	141.098	72.3084	1384.56	7.33287	2.2294	3.91518	57.7241	3.92352	143.608	3.31345	5.46424	12.9899	19.7843		0.734133	17.732	3.17411	48.3646	0.0593596
Set539	23.281	13.5145	22.2727	10.2495		23.2108	13.6633	30.811	0.72688	1.85275	4.82096	21.5756	1.01353	64.109	6.38619	0.674031	7.93853	5.4252	2.79137	57.4984	32.7984	4.82957	32.8313	0.189255	3.17335	0.560779	2.64546	11.0621	1.48493	0.0385803	22.5944	71.9155	253.492	17.6298	4.01121	5.61655	25.6604	4.18218	33.2749	2.40735	4.03676	8.43289	20.257		2.49195	17.5593	4.46309	21.4241	0.0514703
Set540	22.5236	22.4033	17.7676	13.6908		16.7185	8.67791	31.4423	0.900183	3.42117	3.97437	17.6623	0.775324	18.3846	6.02599	0.499882	10.3076	5.00967	7.93551	377.341	24.235	8.71223	25.5107	0.314773	3.17335	1.32589	2.93079	9.82062	1.79666	0.0402038	41.4654	61.4501	885.364	12.4057	3.5896	4.60056	18.0879	3.26023	50.4425	1.48484	3.98445	7.99073	16.7759	0.574821	0.408836	17.1882	5.94457	55.4105	0.0495602
Set541	31.1824	17.4772	18.8128	12.395		16.1009	13.6633	18.667	0.927279	2.38363	0.4543	16.6227	0.935192	155.324	4.94297	0.473742	8.71282	8.43241	2.77531	233.276	29.0511	9.06991	25.5107	0.257732	5.06572	0.644057	1.68485	12.873	1.50488	0.0302174	33.3339	56.8024	852.251	10.8384	2.78657	3.88781	29.2963	3.45746	50.988	1.83345	6.3335	8.26333	22.1226	0.595925	1.32698	34.8599	3.56044	28.7101	0.0353594
Set542	28.7549	12.8605	17.7676	11.7691	15.3278	21.6513	13.8198	32.4061	0.967938	3.54954	1.75426	17.8005	0.765571	54.7025	6.02599	0.459431	10.7252	8.7812	8.05164	324.735	31.4145	6.02736	30.5088	0.257732	5.50434	0.748717	3.81967	6.4274	1.43989	0.0402038	152.152	72.5444	729.188	7.86546	2.2294	4.37371	43.9451	3.45746	50.988	5.35977	5.0125	9.1827	18.3482	0.509999	1.08935	16.9134	5.79648	60.1049	0.0354399
Set543	11.4212	19.6872	36.9678	27.8921	19.4307	9.61242	13.6888	24.3044	0.918502	4.08588	4.8683	16.6425	0.887503	40.8045	6.02599	0.567781	4.95932	9.92769	3.33324	265.675	57.6709	3.88777	25.925	0.189255	4.12672	0.461293	4.64038	13.0028	1.61119	0.0351795	107.514	56.5393	1375.53	16.3464	2.48417	5.36289	18.9128	2.97605	85.6258	2.39093	4.77595	3.15706	8.9568	0.536745	0.857058	17.732	2.28917	71.8825	0.0585512
Set544	21.1046	17.1308	17.4843	16.2625		21.9528	10.2373	43.288	1.02892	2.23654	5.16506	20.3505	2.26341	90.2271	6.35184	0.477056	6.32876		3.6231	61.8567	35.4979	9.47711	28.9774	0.351917	4.57772	0.570338	4.18257	11.127	1.61119	0.0251246	86.3666	56.6161	1118.72	11.4301	3.71594	5.70505	22.5487	3.28542	64.228	5.44847	3.93473	6.04727	23.735		1.33348	28.3489	2.28917	55.8966	0.0638673
Set545	23.281	21.7672	18.2902	7.09675		20.2538	15.757	31.4423	0.992598	2.05577	4.26423	25.462	2.41203	40.1829	6.47211	0.446333	7.02007	4.12873	3.65956		19.6473	10.97	32.8313	0.189255	2.6073	1.06106	3.05555	7.17762	1.72338	0.0351795	99.5331	60.7366	1272.38	13.9863	0.465205	5.52853	53.3441	2.65164	44.7418	1.55209	4.28365	8.54316	17.5175	0.509999	0.910345	44.3937	3.56044	37.523	0.0549422
Set546	23.281	20.2226	26.0044	16.8951		25.3626	9.06723	26.2705	0.909725	1.4214	3.94048	15.7479	0.775324	84.7261	5.1065	0.518961	8.37201	2.11309	3.27715	211.008	46.1618	5.74129	37.5695	0.207399	5.1002	0.414803	4.18257	23.8624	1.4796	0.0351795	93.0684	73.3077	795.379	16.5266	2.64405	1.10665	29.2963	2.80298	75.6775	2.81581	4.06038	6.67065	7.44207	0.605182	1.60859	15.2477	2.68721	68.9815	0.040175
Set547	28.4772	24.1684	30.3807	11.5736	11.9771	20.7281	8.67791	22.7034	0.777992	2.12222	1.33964	21.6041	1.04522	62.6028	5.1065	0.389047	12.3064	4.62462	7.56881	183.158	47.9993	7.07144	44.5473	0.360774	4.58634	1.04229	5.79787	16.0376	1.16459	0.0282674	41.4654	67.0048	740.068	12.2491	2.87117	5.86541	33.1188	2.97605	57.9645	1.98247	4.0471	6.74989	16.6932		1.93322	34.8219	4.23853	57.5682	0.0619596
Set548	26.4351	21.3488	15.9815	16.7739	3.64827	16.6718	6.55025	41.3691	1.10593	4.08588	4.26423	18.5894	1.48062	37.3653	6.55	0.607371	8.30996	10.2538	8.85429	257.24	31.4145	9.47711	35.4338	0.18313	4.69044	0.810314	4.81939	11.8123	1.69573	0.0325196	109.183	58.1565	902.473	15.2551	3.32279	6.46554	23.2314	4.09793	163.539	2.45818	5.46424	7.90764	14.9027		1.31748	16.0663	2.68721	66.0952	0.0323263
Set549	41.6358	7.34172	26.2922	8.42086	7.87416	16.1527	12.0994	37.8471	0.870549	4.59897	2.35927	12.1371	0.821661	87.4553	5.8361	0.532283	5.86564	10.0466	2.79137	315.545	48.5701	6.24214	30.2666	0.270303	5.83287	0.534869	4.50968	20.0356	1.98194	0.0440125	39.6236	116.945	1114.07	14.1062	4.09642	4.31365	29.2963	2.82817	44.7418	4.42567	2.98262	6.63443	10.0357	0.445185	1.29904	28.7949	3.81891	53.138	0.0558137
Set550	48.2912	18.8152	27.2265	14.7018		14.1958	14.6777	26.7524	0.927279	4.56325	2.35927	26.8945	0.887503	31.237	4.98846	0.686542	11.8055	8.7812	7.83388	190.16	45.8706	9.80198	32.1108	0.286808	4.3428	1.31249	3.25212	15.5525	1.69573	0.0570977	43.5168	55.8375	889.343	12.8408	3.58646	1.56518	18.4361	2.66519	54.4203	6.22196	5.89785	5.87547	17.6003	0.694803	0.65959	14.7719	2.80473	42.6624	0.0499805
Set551	23.281	15.9154	21.0678	9.57301	7.87416	20.1159	14.633	21.1314	0.838443	2.42034	4.16763	19.1675	1.23012	18.3846	5.71582	0.459431	9.80728	2.6471	3.21321		22.8512	11.1013	37.5695	0.250522	3.91064	0.826821	2.64546	20.6382	1.65273	0.0308417	33.1589	47.7154	1121.53	7.56743	3.49847	1.87133	43.7408	2.6551	48.3156	2.90499	4.0471	6.976	18.2903		1.53865	31.9122	4.53049	50.3806	0.0679851
Set552	13.5976	14.0296	26.3982	18.7325		14.9753	19.869	41.7258	1.10593	4.08588	3.97437	12.1371	0.989484	121.017	5.20496	0.629779	8.30996	1.20079	2.9312	75.3512	63.012	5.82184	29.8524	0.223979	6.21481	0.882951	3.05417	16.3834	1.62563	0.0484105	26.4571	58.1808	1384.56	14.9357	3.23526	1.51983	40.9773	2.64423	42.9535	1.90972	3.44244	6.67065	18.6547		0.65959	17.732	4.46723	16.6333	0.0552853
Set553	30.9312	15.9154	14.6531	17.8294		12.6016	12.5429	21.0987	1.02301	3.02412	2.35927	27.9692	1.25868	59.7852	4.98846	0.418317	8.30996	5.4252	7.65045	211.008	34.8989	6.34847	35.1759	0.27165	4.94848	1.36494	2.24544	27.6812	1.58993	0.0440253	22.976	53.2701	253.492	13.8717	2.08657	3.67172	41.8524	3.39892	89.17	1.12721	3.93473	6.8555	6.3262	0.605182	1.57553	28.3489	3.57215	13.5502	0.052938
Set554	36.5877	12.1562	30.8685	9.98496		10.5441	9.06723	23.9139	0.927672	3.38447	6.781	20.5636	1.22315	121.017	7.404	0.477056	9.33868	5.04103	3.4795	324.735	33.5151	9.24724	33.4918	0.320019	4.97842	0.977504	2.80603	23.7746	1.28637	0.0461132	26.0755	69.1586	314.119	13.9863	3.57092	5.36759	38.7418	2.72223	83.8541	4.85883	4.6547	6.02939	14.8869	0.605182	1.55378	21.8759	4.11144	28.7101	0.0372406
Set555	21.1046	16.6197	45.1058	6.26182		13.5206	21.2707	32.7655	0.986548	3.72913	0.908601	21.8871	0.887503	40.1829	5.12512	0.46671	5.52275	5.50633	2.87354	45.6645	46.7608	7.78599	30.5088	0.334478	4.58634	1.20385	2.93079	16.6423	1.75912	0.0441711	41.4654	64.4838	253.492	16.5681	2.11149	4.07674	48.8793	3.96559	57.3533	1.55209	5.12195	6.86535	19.1275	0.559922	0.857058	40.7797	4.11144	42.6624	0.064992
Set556	22.6578	27.9399	19.7213	14.6281		12.344	22.5747	32.3722	1.20275	3.16019	5.16506	25.462	0.765571	54.7025	5.62762	0.693192	11.1286	10.8086	3.12127	54.0992	22.8512	8.71285	32.8313	0.270488	4.3428	0.826821	2.72574	27.3477	1.72338	0.0608264	26.0755	59.6746	314.119	8.98974	1.32242	6.21866	27.5717	3.5	62.4548	6.48108	5.48798	7.32233	8.9568	0.509999	0.65959	33.1848	2.68721	16.6333	0.047023
Set557	13.5976	15.2527	26.2922	14.3864		11.973	6.55025	21.1151	1.21857	3.43016	4.26423	15.8853	0.925439	34.511	6.34071	0.471883	8.30996	19.1334	3.65956		36.635	7.78599	32.417	0.203097	4.32576	0.450272	2.72838	10.0014	1.59005	0.0487082	138.809	47.7154	885.364	7.2103	4.15347	1.56518	29.979	2.80298	54.7445	1.12721	4.36092	6.02939	20.1881	0.430286	1.30528	15.6189	4.46309	19.0287	0.0549422
Set558	13.4634	21.2453	22.9746	17.0935		11.973	8.87257	31.4423	0.775634	2.76867	0.908601	24.8708	1.13809	69.3526	6.89622	0.57883	6.94792	4.62462	2.69315	77.9955	29.0511	5.90769	28.9774	0.320524	3.89852	1.28495	2.64546	12.1209	1.57747	0.0524915	100.495	47.5046	782.085	5.32589	4.44895	4.26013	21.3282	3.04368	72.3939	4.35841	5.46424	9.27178	7.16481		1.31264	16.0663	3.9968	21.4547	0.0576311
Set559	31.0482	20.2226	26.357	9.66028	11.9771	16.7354	17.1402	21.0987	0.909725	2.68305	2.83509	19.1675	1.62985	50.2177	6.01623	0.44159	6.74402	11.1324	2.69315	180.971	32.7984	3.88777	45.6797	0.27266	3.94005	0.479096	2.93371	13.8186	1.22894	0.0438355	56.2712	47.7154	344.306	15.1106	3.36801	4.26013	14.8476	3.21676	140.694	4.47445	4.86144	7.9531	8.93797		1.19446	18.9854	4.40396	57.2669	0.0354399
Set560	39.4815	13.5145	33.1001	17.4577		25.7648	16.4928	39.2694	0.699234	4.27107	5.09545	17.8877	1.4265	18.3846	5.62147	0.674031	7.56709	7.15676	7.96595		34.8989	9.78476	31.3101	0.286808	5.33438	0.599162	4.17741	13.0028	1.71428	0.0515861	26.0755	59.9522	1871.37	8.98974	3.33287	1.51167	23.9832	2.97605	64.228	1.19446	5.02594	4.48604	8.19943	0.52547	1.01613	44.8	3.5299	16.8833	0.0551331
Set561	28.6115	20.9066	22.2727	10.9886	16.3869	14.6845	14.9939	21.0987	0.927279	4.08588	6.18468	17.2964	1.23708	69.3526	4.93923	0.39464	10.7525	9.86872	3.19498	392.546	62.1523	7.46228	36.3088	0.230555	4.90843	0.605806	3.29258	9.25117	0.931528	0.0524915	43.6918	61.2393	272.103	15.7088	3.57793	5.5712	49.3122	2.67336	167.017	6.48108	4.96703	5.87547	19.6136		1.97862	38.2263	4.43553	73.0857	0.0433067
Set562	30.206	19.7663	19.1713	11.5736	16.3869	12.8935	4.82984	33.1249	1.15611	3.72156	4.37958	16.9885	0.831414	41.9749	6.14125	0.733185	5.15132	3.18112	3.00692	52.667	34.8989	7.4232	32.3501	0.374761	3.77675	1.40399	3.05417	13.5597	1.66059	0.0402038	39.242	66.3029	787.649	15.5964	2.74223	3.90047	45.7237	2.97605	54.7445	1.12721	3.98445	3.71021	17.5239		1.4504	30.9102	2.52931	45.9691	0.0558137
Set563	26.4351	16.9819	19.5649	14.7018	7.75119	13.3161	9.06723	23.8225	0.812538	3.73745	4.3016	24.1388	1.09506	31.237	5.1065	0.459431	9.66905	13.7419	7.83388	180.971	37.3073	7.11904	35.4433	0.256646	4.14142	1.26825	4.66134	12.873	1.54151	0.0421081	26.4571	60.3077	878.463	8.98974	3.36801	4.46538	62.1836	3.89091	59.7824	1.12721	4.79554	8.52415	8.9568	0.64488	1.70115	28.2675	5.31457	50.212	0.0403542
Set564	23.1467	20.0259	26.7778	23.5899	12.161	22.1341	15.7372	39.2694	0.832125	2.23654	1.33964	24.8708	0.989484	121.017	5.15947	0.67749	7.74653	2.08115	3.00692	64.501	57.6709	6.32316	39.736	0.335825	5.67352	0.96943	3.40721	11.127	1.26566	0.0272327	116.729	56.8024	1160.73	19.2014	3.75777	5.82142	25.9949	3.26023	67.6431	5.71409	5.44325	8.58664	5.29159		1.99946	40.3038	3.9238	36.4284	0.0497475
Set565	48.1306	21.7672	22.5755	10.4036	7.87416	13.7944	8.67791	48.9998	0.909725	1.39209	4.83369	16.6425	0.910272	87.4553	5.04189	0.390365	7.02007	7.53376	2.81318	405.191	59.3636	6.32316	36.7231	0.230555	3.21069	0.685189	2.36951	9.33546	1.67129	0.0455219	127.293	57.6781	1118.72	10.2421	2.35213	5.31408	46.6095	3.04368	60.1211	1.55209	4.9366	6.976	17.5333		1.19446	18.5095	3.75351	36.5853	0.0508919
Set566	30.8773	17.4772	18.8128	19.6452		22.5744	14.6915	23.8225	1.07547	2.42034	4.60673	16.9885	0.966361	34.511	7.62893	0.390897	7.66225		3.6231	77.9955	43.6786	11.1013	24.6357	0.376141	3.94005	0.748717	4.50968	14.8426	1.77207	0.0402038	49.8065	60.6903	397.203	11.9794	3.81162	7.03366	22.5487	3.03961	91.3265	1.90972	3.44244	6.61817	21.8881	0.46629	0.408836	27.7916	3.81891	26.2761	0.0540627
Set567	26.4351	18.8152	26.3246	7.83586		20.8354	9.65226	33.1249	0.888347	3.03737	3.65923	12.1371	1.22315	61.3798	6.2954	0.38924	7.57772	3.18112	4.33957	64.501	32.7984	11.0346	37.8822	0.332211	6.07367	0.677261	3.41143	13.0028	1.22958	0.0528711	56.2712	61.4501	729.188	5.32589	3.15466	3.4828	11.3836	3.45746	63.3265	5.07738	4.82566	8.78001	7.92218	0.52547	1.05943	24.9825	3.88274	13.5502	0.0433067
Set568	28.8352	19.7663	23.4868	14.2898		22.5561	6.75854	32.4061	0.977652	1.36277	2.42127	22.113	1.22315	119.353	5.62147	0.444263	8.30996	4.12873	3.31501	54.0992	41.3618	6.37913	39.2537	0.266	6.35595	0.882951	3.52149	8.30321	1.97702	0.0440125	30.901	59.9522	740.068	10.2421	3.39889	6.4592	33.1188	3.31604	66.4207	2.45818	5.0125	5.64562	10.0451	0.445185	1.55378	16.4375	4.12493	15.6956	0.052938
Set569	28.8352	13.1488	19.7213	16.6342		14.3224	9.06723	31.625	1.15611	4.2808	5.86412	15.9139	0.755819	182.853	5.20496	0.685523	8.65285	4.40636	5.4204	64.501	29.5946	6.32316	38.7078	0.27266	3.21069	0.588844	4.74036	16.0376	0.833658	0.0570977	34.7636	61.4501	740.068	11.073	3.44157	4.09283	18.5647	4.23231	72.8737	2.81581	4.5324	6.976	25.7415	0.509999	2.14756	19.9756	6.30653	72.0395	0.0481224
Set570	36.323	6.63741	19.7537	11.5736		24.2355	13.1456	18.667	0.943689	1.02208	0.4543	19.6889	1.05228	54.8274	5.20496	0.57883	11.2617	4.12873	3.23772	442.665	34.1035	7.6092	28.9774	0.144311	5.76014	0.685189	2.60365	23.8984	1.54151	0.0251246	142.795	56.6161	994.143	7.56743	3.64917	5.8119	57.1703	3.34865	42.3424	2.39093	4.36548	8.68491	17.6003	0.565167	1.8431	42.1228	3.81891	16.6333	0.0467144
Set571	13.7319	16.6197	33.9837	9.66028	16.3869	22.7403	17.1402	23.9139	0.777992	2.7952	3.2854	24.9282	1.22315	35.8468	5.02702	0.532283	10.4153	5.50633	3.1395	56.2863	39.0097	9.41883	30.6565	0.270303	6.63292	1.0434	4.0084	18.3857	1.26246	0.030152	82.504	56.5393	740.068	13.9279	2.94353	1.99472	27.5766	2.97605	59.5099	3.7219	4.98343	8.22831	7.44207		1.53204	44.1842	3.81891	58.292	0.0497475
Set572	27.6618	21.0628	18.8128	15.4631	4.70736	15.3065	18.6487	31.4423	1.09197	1.05139	3.05422	15.239	0.966361	54.7025	4.85975	0.443244	5.86564	1.54714	3.27715	442.665	36.6575	5.90239	32.3501	0.242805	3.67961	0.570338	2.4026	16.8122	1.48493	0.0402038	22.5944	68.7861	355.187	12.4057	3.13718	5.36759	54.3711	3.81996	43.2777	5.28093	6.02154	5.08277	14.5441		1.05943	34.6996	4.52221	18.091	0.0555181
Set573	42.7268	16.4264	21.224	20.8534	12.161	22.1371	14.6915	26.7688	1.09531	2.79034	3.72123	16.6425	1.13418	89.6838	6.45984	0.437498	8.79919	2.6471	3.33324	324.735	34.8989	8.62288	39.3233	0.396296	5.78547	0.933652	2.16515	23.5157	1.27601	0.0352384	26.4571	72.0195	976.178	4.96876	1.80902	4.3202	29.2963	2.70126	68.2913	1.55209	4.80171	6.67065	19.2544		1.49632	21.8759	3.57215	45.9691	0.063719
Set574	11.4212	12.1562	15.9815	21.5632		10.2702	10.8791	18.6507	0.909725	1.36277	5.21587	30.7032	2.1769	62.6028	5.15947	0.252852	7.56709	6.87151	3.57773	61.8567	21.4673	5.67513	36.428	0.207399	5.33001	1.11749	3.18239	13.7819	1.28637	0.048128	99.5331	62.094	1226.25	11.9794	3.68314	5.9505	18.8138	3.45746	60.1211	7.03917	4.02314	10.9962	8.93797		1.19373	15.2477	3.32539	21.4241	0.0434678
Set575	13.5976	13.1488	26.1683	14.3864	7.87416	23.3379	6.08833	42.3561	1.02615	2.76867	3.30661	20.759	1.10837	143.53	5.1065	0.715191	10.3293	4.62462	2.9114	57.4984	51.2625	5.55327	63.1863	0.288154	4.97842	0.378016	3.05417	19.4828	1.14345	0.0402659	43.3418	68.7861	898.379	8.45715	3.60784	1.97836	21.3282	3.08984	44.7418	4.47445	2.98262	6.63443	9.01053	0.52547	1.32698	17.5593	3.81891	42.3445	0.0450893
Set576	31.0115	13.5145	19.1713	19.8049		18.7571	7.61408	32.1934	0.754526	4.79185	0.4543	18.7625	1.51937	90.2271	6.01129	0.523771	9.9583	5.50633	2.76687	240.279	31.6951	7.2391	29.3672	0.303086	5.06572	1.09784	2.16515	16.8122	1.00052	0.0251246	101.224	84.5214	729.188	14.5611	2.11724	5.52853	21.6763	2.72223	68.2913	1.55209	4.0471	9.27178	8.94739	0.430286	1.71869	19.9756	4.53049	65.4847	0.0452454
Set577	23.281	14.0296	15.4589	10.4036		22.5828	16.5803	26.3619	0.777992	3.34652	4.37958	19.4378	1.41505	82.934	4.98846	0.511317	8.79919	10.5619	3.21321	251.681	29.0511	9.47711	34.9737	0.270488	5.90622	0.965848	5.22961	11.127	1.53829	0.0242611	39.6236	57.6781	1301.74	8.98974	2.44667	4.90907	33.1188	3.73515	40.1497	5.01013	5.46424	8.43289	15.6692		1.05943	18.1383	9.21028	58.292	0.052938
Set578	22.6578	24.1684	28.1609	11.5736		17.671	9.06723	38.8749	0.72688	3.34652	5.06084	16.7875	1.23708	37.3653	6.2954	0.523771	6.94792	7.90025	2.81588		65.8922	5.36525	32.1788	0.316717	6.24801	1.33249	3.25212	7.17762	1.57747	0.0379336	133.758	70.0343	885.364	13.9863	3.13718	3.90047	25.9949	2.8247	42.3424	5.93264	3.60056	5.42091	22.7763	0.567823	1.01613	33.1848	3.32539	55.9712	0.0402737
Set579	23.0999	15.9154	24.8406	11.5736		21.7213	13.4077	26.4948	0.750448	1.02208	4.37958	12.1371	0.821661	57.5567	4.94754	0.44159	8.96781	6.07094	3.00692	255.053	30.4462	8.36309	37.5662	0.292933	4.76234	0.974596	2.4026	9.33546	1.71428	0.0230512	33.1589	55.6267	1005.02	8.98974	3.80381	1.58153	48.1872	3.39892	52.5991	1.12721	5.70884	6.976	18.2997		1.60859	17.1496	4.12493	26.2761	0.0451648
Set580	23.0999	12.1562	33.1001	13.8779	4.70736	21.4978	21.5328	21.1151	1.18496	2.76867	3.51255	17.1249	1.10837	34.511	5.12137	0.362368	7.66225	1.7348	3.00692		31.4145	9.49299	44.8109	0.374761	6.47766	0.721977	2.64546	19.968	1.76125	0.0251246	186.75	59.4234	767.583	4.96876	2.9826	3.52815	18.8138	3.45746	29.7308	5.20176	4.80267	5.89816	10.0451		1.53204	17.1496	3.5299	46.7138	0.0410864
Set581	37.3052	16.6197	23.6661	10.4036		25.3837	3.97431	29.204	0.722082	4.08588	4.27972	15.7479	1.32924	34.511	4.94297	0.389898	9.9583	5.50633	2.81588	57.4984	34.8989	10.3665	31.7244	0.287068	3.80898	1.20385	3.46188	11.127	1.00052	0.0335367	34.7636	53.2701	264.373	16.8822	1.68483	6.04608	10.9068	2.72223	72.3939	3.7219	3.44244	9.4133	11.1335	0.445185	1.30528	17.1496	3.48676	66.5581	0.047023
Set582	39.2662	19.5196	26.7778	14.3864		19.7239	21.452	18.6507	0.741671	2.57235	5.21587	16.2568	0.887503	69.3526	5.07437	0.46671	9.33868	4.40636	4.33957	183.158	36.6463	7.4238	33.418	0.287068	3.91064	1.0418	1.68647	6.4274	1.9299	0.0238655	82.504	65.1605	740.068	12.0486	2.9826	5.7504	43.4979	3.674	54.7445	2.81581	4.0471	5.38527	11.1335	0.546002	2.02031	16.6222	2.52931	58.4128	0.0434678
Set583	39.8572	13.5145	18.4694	14.3864		11.2634	15.757	42.1744	0.821437	4.06225	3.96798	20.2502	0.726824	46.9327	5.53367	0.473742	9.75962	8.39615	2.9312	233.276	59.4026	8.62288	36.0416	0.270488	4.59804	0.570338	3.05417	12.1209	1.62203	0.0336854	86.3666	60.0969	750.557	6.97574	3.5187	5.27137	31.2076	3.04368	59.7824	3.7219	5.27175	6.67065	16.4829		1.17103	15.6189	3.81891	58.0988	0.0514184
Set584	39.2662	6.63741	28.1087	18.3713	3.64827	10.5845	8.67791	21.1314	0.699234	1.47578	0.908601	17.2964	1.23708	37.7894	4.95409	0.644317	6.74402	2.6471	2.69315	64.501	32.2941	5.90239	37.8822	0.343061	6.35694	1.32589	4.41979	10.7516	1.56337	0.059157	134.436	60.9474	272.103	11.9627	2.23821	2.01107	21.3282	2.97605	72.8737	3.7219	4.02314	4.93098	15.7271	0.546718	1.22569	24.6113	6.66849	37.523	0.0642333
Set585	34.5765	20.2226	22.7642	9.82726	3.64827	21.648	14.6915	33.1195	0.888347	1.36277	4.21698	26.8945	1.27304	53.9158	6.19344	0.489385	9.06991	8.46486	2.9114	65.9331	38.5955	7.34661	26.3393	0.296339	7.20538	1.33264	2.28766	7.17762	1.92803	0.0378648	26.4571	50.9847	314.119	14.996	3.12799	2.01107	18.5647	2.67336	62.0354	2.39093	5.60423	7.66865	10.0451		0.853046	41.2154	3.63598	42.1874	0.0451648
Set586	25.142	17.1308	31.0723	6.62927	3.64827	21.4978	17.8944	31.2615	0.722356	2.763	7.04808	16.6425	0.887503	85.6174	5.20496	0.39464	6.32876	6.99974	3.00692	183.158	41.8586	11.5111	24.6357	0.303648	4.41237	0.570338	3.05555	19.4828	1.55543	0.0535895	153.258	73.6869	820.48	16.5349	2.23821	1.46632	18.5647	4.18565	135.762	2.40735	5.16634	9.27178	11.1335	0.598901	2.012	35.6497	3.57215	48.3646	0.0608342
Set587	42.7268	22.6258	25.0199	20.1654		24.675	20.7407	36.9152	0.982369	4.5815	3.05422	18.5631	1.33753	50.2177	6.02599	0.337353	10.5094	12.2302	3.6231	218.011	46.1618	5.74129	25.925	0.350511	4.14142	0.896018	1.12588	7.17762	1.58941	0.0446445	49.9815	61.3922	767.583	9.80706	1.56649	5.31408	22.5487	2.8247	35.4316	4.36002	3.74297	5.80082	19.6136	0.479637	1.31264	15.7752	2.99781	55.9712	0.049828
Set588	11.5555	19.0332	17.4843	11.7691		17.1422	14.6777	50.3322	0.699234	2.95421	2.42127	18.336	1.0062	114.211	5.11399	0.604588	8.65285	13.6837	2.9312	55.3113	65.8922	6.93727	29.7266	0.440052	4.3428	0.560779	4.02316	12.1209	1.16459	0.0332897	127.293	61.3922	408.084	17.7543	2.66789	4.41186	47.9798	3.7407	72.3939	4.37686	5.5048	8.12923	15.6692	0.51564	1.53204	28.2675	5.57108	50.5376	0.0450893
Set589	26.4351	14.0296	31.9115	13.8779		9.1152	14.4787	31.4423	0.977652	3.43016	3.51255	20.1978	0.996449	28.3829	5.1706	0.498756	8.46547	4.12873	7.65045	190.16	41.1101	2.80972	32.417	0.27266	4.41237	0.826821	4.09549	13.9702	1.27601	0.0507425	39.5891	56.3285	646.104	21.2315	2.85898	2.01107	21.6763	2.6803	50.4425	4.80175	5.07927	6.92068	8.19002	0.536745	0.910345	32.2347	4.04547	50.7906	0.047023
Set590	13.7319	16.7728	18.2902	11.7691		11.5777	12.9091	31.2779	0.927279	4.84461	4.38824	20.5364	1.09934	41.9749	4.98846	0.38553	12.3064	5.00967	2.87354	241.711	50.3795	9.90095	31.3101	0.208485	4.38101	0.854886	2.24544	16.0376	1.26622	0.0461132	36.815	61.4501	306.389	14.5629	3.5187	4.65407	29.2963	2.72223	68.2913	3.7219	4.5202	8.577	21.5613	0.53182	1.32948	28.7949	2.80473	27.5024	0.0561883
Set591	11.4212	25.235	22.0623	12.395	11.9771	15.2246	12.5429	24.3044	0.879448	3.7917	1.56679	18.3966	0.90052	54.8274	5.07437	0.83121	8.54063	6.62275	3.65956	368.582	21.0312	7.4159	31.6964	0.376141	4.58634	0.534869	1.68485	16.4249	1.69573	0.0351795	93.0684	60.7366	911.059	5.32589	1.7239	3.95769	18.4361	4.02394	59.7824	2.23391	5.12127	5.59783	6.88756		1.53204	19.9756	4.94557	18.091	0.0354399
Set592	28.4772	20.2527	29.6115	9.29284		21.9528	9.06723	31.6502	0.738441	4.15929	2.22498	11.7728	1.48062	53.0354	5.56625	0.511123	11.771	6.87151	3.57773	75.3512	48.0106	9.55932	31.3838	0.27266	4.3428	0.63463	2.37216	23.5157	1.64655	0.030152	121.78	56.6161	344.306	16.8921	3.57092	1.92484	14.4952	2.84914	83.712	5.48593	5.46424	8.58981	8.94739	0.53182	2.37658	44.4937	3.44292	19.3092	0.0584569
Set593	30.797	13.8532	25.0199	9.29284		20.8354	12.9091	18.6507	0.824543	3.02412	2.22498	14.7594	0.967454	46.9327	5.29087	0.605666	9.14408	4.40636	7.66868	249.037	19.6473	4.82435	25.05	0.320019	4.03879	0.81369	4.70551	15.0673	1.01044	0.0301073	97.7469	68.7861	955.37	8.98974	3.18651	6.28215	25.3122	3.03614	50.988	1.98247	5.46424	5.08277	16.6932	0.46629	1.05943	15.7752	3.28976	26.2761	0.0547607
Set594	36.5877	24.5724	18.992	9.57301		15.3065	9.06723	29.7453	0.722356	6.04135	1.75426	18.5894	1.18723	59.4371	5.11399	0.333838	12.3064	6.43379	3.99957	63.2888	22.8512	10.8191	32.1108	0.351319	4.3428	1.08443	2.4026	10.0014	1.61197	0.0412964	36.64	51.3013	767.583	15.2551	3.81162	4.39006	18.1311	2.70126	73.3292	2.75597	5.56302	4.75432	18.6547	0.479637	0.408836	17.4408	5.79976	18.091	0.052938
Set595	25.0275	14.7339	26.357	8.73808		18.234	4.82984	26.7688	0.946047	2.68305	2.42127	11.9443	0.910272	31.237	5.13624	0.494937	10.5839	2.08115	3.27715	183.158	43.6786	5.41439	25.925	0.379882	4.24849	0.978	2.24544	13.9702	1.8128	0.0597349	49.9815	63.6576	1528.3	15.2551	3.13104	1.53618	22.0245	3.95724	46.8984	4.93183	4.5202	10.0723	8.19943	0.567823	1.19446	20.9258	3.28976	42.6624	0.0411772
Set596	33.9534	19.0332	19.1713	10.2495		23.334	16.747	24.3044	0.777992	2.24995	4.3016	18.3966	1.74328	38.5761	5.16216	0.46671	9.37433	11.8864	5.21091	255.053	31.4145	7.11904	29.8524	0.140008	4.3428	0.744379	3.73368	15.0673	1.64265	0.0344112	41.6405	56.8024	264.373	12.4057	4.0233	1.9412	18.5647	3.01442	73.3292	5.01013	4.45567	4.93098	15.0973	0.524898	1.10781	24.6113	3.81891	50.5376	0.0495602
Set597	22.8511	17.2914	22.0299	9.66028		22.4901	13.8198	31.2615	0.888622	1.39209	3.05422	16.8155	1.70699	126.776	5.37679	0.527943	10.4153	4.40636	6.59693		29.0511	7.90013	32.8347	0.313426	5.1333	0.677261	2.52403	33.7297	1.70061	0.0385803	84.986	63.6576	264.373	16.5266	3.82799	4.45249	60.8225	2.67336	64.228	1.9007	3.99918	6.976	16.7759		0.973743	18.1383	6.66849	71.2283	0.0592689
Set598	28.7549	14.0296	26.0044	14.3864	7.75119	20.8354	16.3223	33.1195	0.812538	3.54954	7.24908	16.7875	0.966361	69.3526	5.11399	0.38553	9.1598	3.18112	2.87354	219.443	31.6951	9.90095	31.6964	0.287068	6.13108	1.01347	3.90821	11.0621	1.28637	0.0236425	39.5891	63.8936	264.373	6.74118	2.04556	5.52853	34.9034	3.98768	40.1497	1.12721	5.46424	8.35337	16.9705		1.93322	33.5778	4.40396	42.1874	0.0411772
Set599	43.491	22.4033	22.5849	10.4036		24.4364	8.67791	33.1249	1.15612	5.15491	4.26423	16.2782	1.22315	28.3829	5.11399	0.756352	9.04988	7.89839	2.77531	242.923	45.0624	9.46655	27.6186	0.208485	5.72346	0.787769	3.16015	6.4274	1.52352	0.0413545	135.687	59.8608	646.104	15.8742	2.13841	4.14661	52.145	2.97605	42.3424	4.79863	4.06038	5.7827	5.29159	0.567823	1.30528	45.1114	3.48676	62.7822	0.0465272
Set600	25.2763	15.2527	30.8685	23.8652		18.5617	8.39377	21.1314	0.888347	1.72503	3.74083	16.4465	0.896444	82.934	6.02599	0.592303	8.08943	4.12873	3.4795	56.2863	35.4979	6.43016	26.3393	0.242805	5.63685	1.53652	4.99517	13.7819	1.78231	0.0302174	97.7469	63.6576	676.769	15.2551	3.67944	3.91518	27.2235	4.02394	54.4203	2.60694	4.36092	8.58981	15.3015	0.635622	0.992183	30.8217	3.04488	57.6789	0.0402737
Set601	34.8254	13.1488	19.9641	14.5258		24.2355	16.5803	36.4333	0.927279	2.763	4.45627	21.8871	1.50086	183.913	5.24539	0.523771	7.56709	4.97097	6.08673	76.7833	31.4145	5.74129	34.9737	0.271574	4.58634	0.810314	3.61579	13.0317	0.833658	0.0455219	125.504	75.2529	819.389	7.33287	3.85367	4.67043	42.0846	4.00167	127.522	3.14	4.5202	4.50415	7.44207	0.57708	1.42196	17.5593	4.40396	19.0287	0.0402737
Set602	28.7549	13.1488	31.9843	11.6559	12.161	15.0326	7.61408	37.8471	0.722356	1.72503	3.74083	16.9885	1.09506	59.5877	5.20496	0.685523	10.4153	5.92197	2.69315	183.158	19.6473	7.90167	31.7981	0.311833	5.44083	0.857439	5.5091	15.6949	1.26566	0.064592	39.6236	57.0384	782.085	12.7429	4.00654	4.14661	33.1188	2.6551	78.3672	4.36002	3.72197	3.38177	8.93797	0.64488	1.32948	16.1463	3.22649	65.46	0.0558137
Set603	11.4212	17.4772	28.3131	24.5968		21.9528	14.6777	32.7655	0.840902	2.72432	2.6051	16.1137	0.960489	47.3635	5.11399	0.56215	6.5754	6.07094	3.57773	717.61	35.4979	7.78599	32.417	0.270488	5.69886	1.08443	3.40721	13.5597	1.59113	0.0524915	39.6236	60.6903	261.222	5.85848	2.02583	1.58153	50.7525	4.13206	62.4548	3.7219	4.04419	6.64194	10.0451		0.910345	17.5593	4.17056	18.091	0.0451648
Set604	31.0482	18.0822	22.0094	14.3864		16.6718	14.4787	24.6638	0.824817	4.59897	3.2446	16.6425	1.16607	47.3635	6.42973	0.674031	12.3486	2.6471	8.0511		32.2941	5.88705	30.2422	0.27266	3.94005	0.826821	2.93079	14.8426	1.79666	0.0556152	41.6405	62.908	1263.35	8.45715	3.35413	1.58153	18.5647	3.18749	58.2886	1.98247	5.29275	5.87671	10.0451	0.559922	1.10781	16.1463	2.68721	58.693	0.0558137
Set605	28.7549	15.9571	19.9641	14.3864		14.0306	9.4576	43.9183	1.10593	4.94746	1.33964	20.688	0.935192	126.776	4.93923	0.616704	5.52275	7.53376	2.76687	54.0992	34.8989	9.16134	38.2901	0.319551	3.21069	0.663454	4.66134	16.0376	1.00052	0.016108	39.242	56.6161	397.203	13.8717	3.37906	5.7504	25.3122	2.67336	55.1606	1.90972	4.6547	8.19465	23.878	0.546718	1.97862	32.2347	3.63598	27.5024	0.0372406
Set606	37.2108	13.1488	26.3246	11.4016		26.4718	9.06723	42.1744	0.926459	2.68305	2.58642	19.4378	1.70699	18.3846	5.48677	0.674031	10.6722	9.26544	3.67325	251.681	59.2142	5.54648	24.6357	0.230555	3.89852	0.849364	3.29	13.3946	0.833658	0.0321913	39.6236	47.5046	366.067	8.10002	2.63216	1.87133	38.7418	3.39892	42.9535	3.7219	3.20588	4.93098	6.3262	0.559922	2.03374	16.0663	2.99781	53.5451	0.052938
Set607	36.8207	18.0822	30.8685	20.1799	15.3278	10.8584	16.19	35.4565	0.754526	3.0997	5.26492	12.3101	1.74975	154.249	5.20496	0.475992	5.86564	5.00967	3.31501	318.464	27.2425	6.76364	34.154	0.303648	5.44083	0.677261	4.18257	7.17762	1.91767	0.048351	41.4654	67.9716	170.408	14.5629	3.70794	3.67172	27.5717	3.43737	54.7445	1.83345	5.0125	6.8555	14.2669	0.598901	1.64346	17.1882	3.92794	21.4241	0.0676647
Set608	37.5925	22.6496	22.0299	20.8828		27.9006	6.55025	29.204	0.973009	3.02412	0.908601	20.5636	1.01353	34.0547	5.13624	0.555557	7.66225	2.6471	2.9312	57.4984	24.235	5.36525	33.4918	0.34739	5.00686	0.706086	2.80603	9.33546	1.72338	0.0440125	26.0755	57.0384	264.373	16.8026	3.57092	5.8119	18.8138	2.65164	52.5991	4.79157	5.07362	9.4133	14.9027		1.95431	16.0663	3.86468	55.8966	0.0540627
Set609	29.0061	23.1311	19.1713	15.5863	10.918	16.1401	3.97431	27.1254	0.982369	2.85358	4.82582	16.1137	1.62985	34.0547	6.89622	0.532283	5.52275	7.90025	2.9312	317.732	41.7993	7.11904	25.925	0.24824	5.9569	0.63463	3.71912	12.6444	1.67589	0.0421081	90.8665	64.7382	366.067	12.4837	4.01121	4.46538	15.3244	3.03614	68.1555	1.98247	5.5048	8.78001	17.1632	0.500741	1.93322	18.9854	3.63598	27.5024	0.0323263
Set610	13.5976	19.6872	22.7953	17.6089		13.0018	22.4072	43.1683	0.750448	3.73031	2.35927	20.5364	1.04522	34.511	6.14125	0.523771	11.4176	4.12873	3.6231	318.464	36.6463	6.32316	39.4258	0.187433	6.29617	0.521728	3.61906	13.5597	1.36195	0.0351795	43.6918	55.6267	261.222	8.45715	0.465205	4.60056	18.5647	2.72223	146.984	4.42827	5.51173	6.83629	8.94739	0.605182	1.2245	21.8759	3.22649	57.2669	0.0421318
Set611	13.7319	19.3719	21.224	23.7514	12.161	24.5217	15.4885	44.4147	0.870549	2.06572	0.4543	11.4354	1.21215	34.0547	6.14125	0.418511	12.3631	4.62462	7.88816	242.034	59.3636	5.293	29.8524	0.27266	5.35531	1.15204	3.61837	13.751	1.85629	0.0480474	22.5944	50.9847	264.373	15.5128	3.71627	4.67043	18.0879	2.6803	66.4207	2.90499	3.9382	9.83028	7.44207	0.694803	0.992183	43.3657	4.53049	57.5682	0.0554
Set612	37.4582	16.6197	26.357	17.8294		22.7403	19.1148	36.6412	0.832125	3.7917	3.72123	16.6425	1.06229	86.6687	4.93923	0.660749	10.3293	5.50633	2.9312	418.701	50.2696	7.11904	34.9737	0.232165	5.35531	0.849364	3.05555	14.9447	1.26246	0.047839	32.9524	68.0743	1019.83	18.3863	2.74807	5.86541	14.4952	3.97648	40.1497	2.5581	3.82383	8.58981	20.2664	0.567823	1.53865	45.7681	3.56044	49.0043	0.0733301
Set613	28.1639	18.0822	19.9641	13.6908	3.64827	15.7464	15.5069	24.6611	0.754526	4.07778	1.75426	29.0183	0.90052	37.3653	4.94297	0.733185	12.3064	5.53692	2.77531	54.0992	36.635	8.05017	31.3838	0.203097	4.3428	0.748717	4.0084	18.5181	1.78833	0.0404615	33.1589	50.9847	638.374	12.9383	3.11855	3.91518	31.2076	3.95508	60.1211	1.90972	4.34908	6.67065	8.93797		1.30528	21.8759	2.92735	14.4878	0.0548515
Set614	30.797	20.4706	16.1559	9.66028		20.5285	23.2689	31.9242	0.870549	3.42727	2.83509	21.9415	1.46636	43.9176	5.54439	0.477056	9.06991	2.11309	3.29538	219.443	43.4623	8.05017	30.2422	0.336413	4.58634	0.994672	3.78678	16.7556	0.931528	0.0385803	90.4849	66.3029	638.374	13.3734	2.03482	4.13026	54.3711	2.65164	64.8393	1.55209	5.08059	6.60295	14.2669		0.869158	19.804	4.5989	20.517	0.0418002
Set615	11.4212	12.8101	24.5907	19.5665		15.4038	15.5069	44.9299	0.710795	4.01457	5.10232	11.4354	1.09934	69.3526	6.16069	0.616172	7.18311	2.08115	3.4795	253.773	34.114	5.8442	27.6186	0.400166	3.57537	0.601912	3.90821	14.8426	1.36195	0.0528711	31.2826	63.1188	646.104	11.4316	3.27443	6.21866	10.9068	3.8444	53.8092	2.90499	4.55614	5.87671	7.44207	0.567823	1.61925	20.9258	4.52221	54.3458	0.047023
Set616	22.5236	20.3933	33.9837	14.2898		19.8021	21.9763	31.625	0.699234	3.06114	2.42127	25.462	1.14115	38.5761	6.4834	0.58129	9.76586	10.2538	3.00692	191.593	55.7263	4.4961	31.3101	0.24824	6.42234	0.70891	2.64546	13.9702	1.79666	0.0351795	104.358	65.036	820.48	14.0303	2.07417	1.51167	27.5717	3.89054	64.8393	1.48484	4.53923	6.91959	16.3898	0.614518	1.64346	43.2612	3.81891	26.2761	0.0499805
Set617	31.5838	14.7339	25.9796	11.5736		20.4738	9.06723	36.5247	0.914998	3.79473	2.35927	15.7479	0.736576	121.675	7.404	0.523771	7.18311	14.9089	3.99957	180.971	43.4623	5.67513	25.925	0.250522	5.63685	0.854886	2.80603	10.2079	1.72338	0.0704943	138.809	58.1808	261.222	15.2551	3.33111	5.82142	33.1188	2.72223	44.7418	1.12721	3.72197	5.00687	9.01053	0.605182	1.33028	16.0948	3.94658	48.3646	0.0410864
Set618	27.6618	16.6197	29.9816	5.26812		20.8354	20.1344	23.8225	0.896093	4.59897	7.42665	22.9992	0.960489	50.2177	5.58111	0.500413	5.52275	2.08115	2.71766	76.7833	27.2312	8.68752	37.2569	0.343061	4.84905	0.53355	4.17741	10.2079	1.65995	0.0318524	33.3339	71.4128	893.094	4.7342	3.15283	6.00341	40.5005	3.96596	98.2374	4.36002	4.55268	10.7653	17.5175	0.524898	1.39711	19.9756	4.92448	64.535	0.0503711
Set619	37.4582	22.7924	26.357	11.8136		15.1077	6.67337	32.4061	0.909725	0.681385	1.33964	22.2221	0.736576	37.7894	5.13624	0.532283	12.3486	6.87151	2.9114	52.667	62.6268	6.32426	32.8313	0.239383	6.87079	0.53355	4.81939	14.5202	1.51268	0.0423414	141.48	60.7366	170.408	8.45715	3.05989	3.96053	18.9128	3.71342	48.3156	5.38054	5.51173	7.17727	17.2651		0.992183	18.5095	3.63598	32.0433	0.047023
Set620	22.6578	17.6862	19.5649	12.7257		21.8245	6.67337	32.7628	0.977652	0.681385	5.861	16.4512	0.991282	54.7025	5.12512	0.304738	6.5754	6.07094	3.21949	55.3113	22.8512	7.5846	24.6357	0.208485	5.01358	0.450272	4.09549	29.244	0.86751	0.0453523	111.059	47.5046	878.463	14.9357	3.44157	4.46538	38.7418	2.72223	41.1976	5.59223	5.70884	4.65683	5.29159		1.52757	18.5626	3.32539	20.517	0.0499805
Set621	22.5236	12.1562	26.5674	9.66028	7.75119	22.046	15.5069	31.8582	0.927279	3.03737	4.68342	20.1978	0.925439	145.757	8.37245	0.580224	8.30996	1.20079	3.65956		41.3618	6.51072	34.9427	0.270488	2.97198	0.909085	5.39708	23.707	1.96253	0.0440125	90.4849	56.3285	931.36	17.757	2.64253	1.9412	34.9034	3.45746	74.159	2.75597	4.36092	6.976	8.93797	0.555259	1.53865	45.1114	4.88174	77.6265	0.0491245
Set622	32.83	23.6422	30.8128	8.42086		14.6845	17.3483	32.7628	1.02615	1.36277	4.26423	14.0841	1.05228	28.3829	6.8746	0.604647	8.30996	5.87894	3.6231	67.1452	36.6575	7.78599	37.9781	0.219676	5.16649	0.849364	3.85845	23.5157	0.735144	0.0385803	43.6918	60.7366	253.492	12.0486	3.69494	3.95769	51.4744	3.71342	118.594	4.99908	5.51173	5.32357	19.7937	0.51564	1.33348	33.5778	3.72689	32.0433	0.0411772
Set623	23.1467	19.689	18.8128	15.895		17.6662	17.4774	24.3044	0.943689	2.76867	5.87933	14.7594	0.831414	59.4371	6.33538	0.523771	6.74402	9.34581	2.84904	56.2863	29.5946	7.94124	26.7436	0.270488	4.92314	1.0049	5.10126	9.82062	1.72338	0.0364273	87.1825	61.3922	750.557	7.33287	3.13718	4.48173	44.3277	2.62991	66.4207	2.60694	4.02314	5.55883	11.1335	0.497368	1.97862	18.5626	3.48676	45.9691	0.0499805
Set624	11.4212	19.6872	29.5147	14.5258	15.3278	21.194	15.5426	33.1195	0.864863	2.73662	3.2854	15.8853	1.25868	44.7043	5.48677	0.304738	10.2621	0.634838	5.21091	64.721	27.2312	5.55327	34.194	0.320019	4.58634	0.757445	3.88501	9.82062	1.49486	0.0302174	117.111	54.5706	1163.55	14.9357	2.64253	3.4828	49.8749	3.62133	91.3761	3.7219	5.12127	6.976	10.0357	0.559922	0.869158	21.8759	2.92735	43.8237	0.0353594
Set625	48.633	18.0822	21.4669	8.73808		9.1152	17.1402	26.4948	0.983179	1.85275	0.681451	16.6425	0.765571	37.7894	4.94297	0.629779	8.49902	5.4252	2.77531	326.167	31.6951	7.78599	37.1094	0.323354	7.19216	0.81369	3.2055	13.0028	1.7851	0.0282623	26.4571	60.6903	795.379	15.3416	4.63	3.94133	25.6604	3.34865	62.0354	2.90499	4.0471	7.66865	17.7279	0.565167	2.05681	40.7797	3.9822	13.5502	0.040175
Set626	28.4772	21.2453	26.7778	14.3864		9.61242	6.55025	24.6611	1.03019	2.05222	2.42127	20.1116	1.05533	57.5567	5.11399	0.475992	10.4153	9.48197	8.21924	180.971	27.2425	6.03223	30.2422	0.27266	5.78547	0.599162	3.17309	13.3946	1.27601	0.0302174	36.64	47.5046	811.659	17.757	2.90445	3.96053	24.46	2.8247	65.9989	2.5581	4.87797	6.63443	11.1335	0.479637	1.32948	16.0948	3.52576	53.7512	0.0516057
Set627	27.5275	13.8532	33.1001	21.783		24.675	17.1402	40.0823	0.824543	3.66892	2.42127	17.4892	1.32924	59.5877	6.2954	0.471351	9.14408	0.981185	3.33324	633.154	19.6473	6.34847	25.05	0.30786	4.55846	1.01297	3.73368	16.6423	1.5492	0.0321913	87.564	60.3077	767.583	16.8026	4.50313	3.67172	37.9116	3.39892	42.9535	2.58252	5.55452	6.25783	7.16481	0.475546	0.408836	41.9145	4.40396	27.5024	0.0323263
Set628	28.7549	22.1261	18.8128	11.5736		21.7104	16.535	21.1314	0.710795	2.38363	7.42665	11.7728	0.831414	77.2622	5.1065	0.467075	10.6722	5.57505	3.64133	54.8542	33.5151	6.48663	26.7436	0.232165	5.35531	1.08443	2.16515	13.751	1.90899	0.0381019	29.9382	60.6903	314.119	18.7325	4.17585	2.01107	14.8476	3.28542	58.2886	4.80175	5.80275	9.0259	17.6295	0.567823	0.910345	14.7719	5.24101	19.0287	0.0402737
Set629	11.5555	20.3646	22.9642	9.66028		18.6436	15.4796	26.3619	0.81604	4.08588	2.22498	15.8853	0.736576	61.3798	6.19344	0.588314	8.54063		3.6231	54.8542	36.6575	8.05017	40.1587	0.396296	4.58634	0.998907	3.52149	24.0335	0.735144	0.0321913	127.468	69.3946	787.649	15.6013	4.62662	7.32979	18.8138	2.64423	67.6431	7.67532	4.0471	6.93139	7.16481	0.559922	0.408836	32.5759	3.57215	55.2835	0.047023
Set630	25.2763	16.6197	17.7676	17.6591	10.918	18.5617	13.6232	33.1195	0.982369	1.4214	1.75426	16.4512	0.736576	54.8274	6.51874	0.567974	8.30996	5.50633	2.84904	64.721	32.2941	8.33918	29.3672	0.230555	3.94005	0.534869	2.80603	13.3946	1.8473	0.0402038	95.5504	58.1808	638.374	16.8869	4.36267	1.87133	26.3431	3.44826	44.7418	1.9007	5.00198	6.61817	21.2841	0.546718	2.22895	16.6222	4.46309	81.0716	0.040175
Set631	13.4634	13.1488	25.9796	9.29284	10.918	15.3512	6.55025	37.4565	0.699234	4.13394	5.42778	21.5756	1.07014	63.3224	4.95409	0.523771	8.30996	6.43379	3.27715	318.464	19.6473	11.5505	29.3672	0.39899	6.07367	0.974596	3.05417	6.4274	1.79666	0.0383557	39.242	65.1605	758.287	8.10002	3.82315	1.58153	60.6825	2.6551	29.7308	4.42727	4.34908	3.38177	19.4048	0.666701	0.527748	39.9327	3.94658	53.5451	0.0410864
Set632	13.7319	19.689	24.318	14.7018	10.918	15.5137	18.6487	31.625	0.977652	2.57235	8.35447	16.2568	0.765571	151.935	5.11024	0.49513	8.72702	5.53692	3.00692	255.053	34.1035	7.68773	32.1788	0.359505	5.35531	1.24511	4.18257	13.0028	1.43989	0.0704943	39.6236	59.8608	344.306	14.7499	4.36267	4.67043	15.3244	4.14954	57.3533	1.55209	3.93473	6.768	15.3015	0.524898	1.30528	16.0663	4.12493	16.8833	0.0508919
Set633	24.8932	17.9957	20.6556	11.5736	4.70736	18.4934	6.55025	27.1282	1.02615	4.12498	4.72099	18.5894	0.775324	28.3829	5.12137	0.477056	8.37201	4.12873	4.84673	190.16	21.4673	8.1692	35.6517	0.27266	3.94005	0.663454	2.60432	9.33546	1.68177	0.0314	109.183	68.6735	450.1	12.0486	3.25868	4.2409	21.6763	3.06058	85.6258	4.78583	4.85401	7.82268	6.3262	0.445185	1.09067	30.2079	3.94658	49.0043	0.0460914
Set634	61.4531	17.2914	25.9796	22.4175	16.3869	19.9008	21.1142	31.7416	0.890338	5.49408	6.32126	21.8871	1.16384	110.015	7.25063	0.57883	10.9148	5.04103	5.21091		30.4462	9.90095	30.2422	0.140008	5.61405	0.974596	3.53198	15.0673	1.45756	0.064592	87.1825	62.094	408.084	11.073	3.64194	5.83778	53.297	4.01212	48.3156	2.25833	4.85401	7.43137	8.93797		1.09067	40.4402	4.52221	49.0043	0.0418002
Set635	11.5555	15.9571	19.1713	11.5736	15.3278	14.7014	18.5578	42.4543	0.824817	2.60655	2.6396	16.2568	1.23012	55.853	8.06158	0.816433	5.86564	2.11309	8.25584	220.655	44.0613	5.43267	24.6357	0.303648	5.44083	0.53355	2.93371	10.7516	1.62563	0.0440125	371.877	56.5393	450.1	4.96876	3.62591	1.53618	30.6617	3.06888	99.1727	2.60694	5.42249	5.30546	7.41456	0.574821	1.18236	28.7949	3.56044	20.517	0.0433067
Set636	11.4212	17.6862	26.5775	16.1691		22.7921	6.75854	31.6502	0.864863	1.85275	0.4543	12.9839	1.65183	50.1812	5.48677	0.477056	16.7837	3.18112	3.6231	231.089	46.7608	7.87385	33.4823	0.252542	4.64768	1.42014	2.9301	16.8122	2.07223	0.0282623	85.3675	61.2393	261.222	13.3734	4.44088	5.9043	30.6617	3.18749	63.3265	6.69303	5.12127	5.82256	20.1881	0.559922	0.646661	34.6478	3.81891	13.5502	0.0547607
Set637	36.8207	25.8976	26.535	7.4642		11.973	13.8198	24.0304	1.07801	2.76867	3.96798	20.5636	0.775324	77.2622	5.62762	0.674031	7.73642	4.47508	2.84904	55.3113	38.5955	8.68752	36.5204	0.311833	6.89208	0.748717	4.18257	8.30321	1.49262	0.0457257	43.5168	58.1808	676.769	20.0354	2.37995	4.79648	43.9796	2.6803	68.2913	5.29938	5.12127	7.267	8.9568	0.52547	0.992183	39.9327	2.28917	65.6205	0.0372176
Set638	13.4634	26.7551	21.2565	19.0849		21.4106	17.9728	31.4423	0.982369	2.69113	0.4543	22.3376	1.16607	37.3653	5.13624	0.607564	7.56709	5.53692	5.32488	52.667	54.4486	5.36525	31.6964	0.396296	5.16649	0.749294	2.84981	16.8205	0.931528	0.0402659	93.2434	62.094	638.374	5.32589	2.04556	1.46632	22.0245	2.7921	62.4548	5.15036	3.98445	7.17727	17.7404		1.42196	31.2813	4.46309	42.6624	0.0509826
Set639	31.1824	16.6197	28.1609	11.4016		12.6016	18.9583	32.1934	0.874253	3.02412	0.908601	20.1978	0.831414	50.1812	5.15947	0.523771	7.93853	5.4252	2.84904	55.3113	22.8512	10.7319	37.8822	0.230555	5.35531	0.882951	4.38457	8.23832	1.87594	0.049556	125.643	51.3013	1027.56	14.9357	0.465205	6.50455	15.8012	3.37309	65.1633	1.48484	5.51173	7.66865	8.19943		1.39271	17.732	4.6223	58.4128	0.0497475
Set640	29.0061	19.6872	22.0299	8.92539		21.7552	16.3351	31.4423	0.868448	1.44859	1.98141	20.3505	0.925439	67.1242	6.31371	0.686542	11.2862	6.98609	2.96906	231.089	41.7993	4.68297	31.3101	0.239383	3.95506	0.644057	4.33487	28.4938	1.64608	0.0442488	94.3476	58.1565	1301.74	7.2103	3.35804	5.9043	22.5487	2.65164	62.4548	1.19446	4.55614	4.50415	5.29159		1.57553	27.3987	4.23853	34.4693	0.0467144
Set641	28.6115	22.6258	16.1608	18.739		10.5537	14.443	41.4532	0.907813	3.7917	5.21587	15.9139	1.22315	126.633	5.13624	0.385724	10.4153	4.62462	5.9306	231.089	34.1035	6.11278	36.7231	0.250522	4.81651	0.685189	3.05417	12.873	1.65839	0.0425312	29.9382	59.8854	1531.12	15.2551	3.22801	7.25365	29.2963	2.97605	174.634	3.14	3.72197	6.93139	6.31679	0.574821	1.29904	19.9756	3.23794	32.0433	0.0538493
Set642	11.5555	12.1562	24.318	20.5943		9.56057	14.7272	50.3322	0.80448	2.51585	3.2854	18.4185	0.887503	50.2177	4.95409	0.362368	13.0168	1.20079	6.08673	183.158	32.7984	9.54019	28.0329	0.203097	5.83287	0.641793	3.84796	13.8186	1.26566	0.0448583	41.6405	111.127	272.103	14.5629	0.465205	4.84183	27.5717	4.18565	53.8092	1.87628	4.25969	4.65683	5.29159	0.500741	1.2782	40.4402	4.94557	43.8237	0.0467144
Set643	39.907	24.0119	17.6636	13.8779		22.7403	19.5494	31.1617	0.868448	2.38363	0.4543	16.7875	0.831414	84.7261	4.85975	0.57883	7.56709	2.6471	4.33957	315.545	29.0624	6.47187	35.4338	0.315631	5.61405	0.745138	2.93113	9.33546	1.64201	0.0570977	84.986	50.9847	1005.02	11.4316	4.17619	1.97836	41.8524	3.89054	41.1976	2.81581	5.55798	6.67065	17.5316	0.445185	2.56182	15.2477	3.94658	21.4547	0.0650093
Set644	31.5838	19.3719	23.4868	8.92539	11.9771	15.534	4.83917	33.1249	1.15611	3.40311	3.05422	22.4789	1.16607	103.683	5.70095	0.685523	7.18311	6.43379	2.79137		27.2425	9.01195	33.418	0.219676	3.95506	0.93038	4.72989	10.7516	1.32746	0.067415	39.6236	56.5393	306.389	23.4309	1.80119	5.31408	21.6763	4.16045	33.2749	1.98247	4.75567	5.80082	17.7404	0.605182	1.53204	15.2477	3.04488	50.7906	0.0604093
Set645	13.5976	14.7339	17.6636	17.4491		21.6802	16.5803	32.4061	0.982369	2.64018	3.05422	15.7479	1.21215	31.237	6.16069	0.471351	7.93853	8.84991	2.76687	208.821	43.5072	7.18666	28.9774	0.320524	6.75812	0.757445	2.93371	14.4553	1.49486	0.0475361	90.8665	53.2701	314.119	11.9794	3.49756	1.99472	10.9068	3.89054	35.4316	1.80903	4.06038	6.86535	17.5316	0.605182	1.12191	17.5593	4.72748	50.7906	0.0416129
Set646	36.323	19.7663	19.5649	17.6785		21.3546	14.7272	37.5731	0.754526	3.99785	4.26423	16.6227	1.0062	18.3846	5.1065	0.38553	10.7525	6.08744	2.77531	190.16	21.0312	5.89823	30.2666	0.242805	4.14142	0.562373	4.83547	12.1209	1.27601	0.0803711	149.787	62.094	264.373	7.92456	3.48809	1.10665	45.7237	3.03614	59.5099	1.48484	5.70884	5.95349	16.7601		0.992183	16.9134	5.84149	53.5451	0.0552853
Set647	34.5765	23.6499	25.9796	11.5736		19.8021	13.6633	36.4333	0.887352	1.07858	2.22498	18.7625	1.12834	24.5128	5.1065	0.674031	8.46547	2.08115	7.22234	52.667	39.0097	8.6462	37.1094	0.267101	5.06572	0.826821	4.64038	16.5748	1.5934	0.0570977	22.5944	60.3077	272.103	14.1062	3.37964	5.25502	14.4952	2.67336	137.15	2.23391	4.25969	6.976	14.2669		0.984888	17.1496	5.72396	34.4693	0.0403542
Set648	48.2109	12.1562	22.5525	13.1377		20.5446	14.443	38.9127	0.954824	3.02412	4.21698	16.7875	1.22315	57.5567	7.07343	0.5513	7.3751	4.97232	2.77531	54.8542	36.635	7.28505	25.05	0.230555	4.17993	0.599162	2.93079	13.0317	1.36249	0.0440125	36.64	58.1808	931.36	7.92456	1.01585	1.99472	18.0879	2.84914	40.1497	3.31345	5.60423	6.63443	14.8869	0.595925	0.646661	33.1848	6.26783	29.6478	0.0416129
Set649	23.281	20.4823	22.0094	19.5586		16.4185	16.19	26.4948	0.72688	5.13144	4.21698	21.5756	1.33753	37.7894	7.20022	0.362368	8.46547	1.20079	3.21321		41.0989	8.0539	37.1485	0.232165	5.44083	1.42113	2.60365	12.9094	1.64591	0.0411111	43.6918	60.3077	1375.53	21.7006	2.07417	5.859	21.6763	2.67607	42.3424	4.04957	4.96703	5.08277	17.5239	0.524898	1.29574	32.2347	2.92735	49.0043	0.0619762
Set650	31.1824	17.2914	18.8128	8.73808		23.165	19.1148	21.0987	1.07801	4.59897	3.96798	18.336	1.41505	55.853	5.13624	0.733185	8.30996	6.44489	6.76225	52.667	30.4462	3.7463	26.7436	0.319551	4.3428	1.04068	1.68647	12.6444	1.28637	0.0205048	87.1825	55.8375	898.379	12.4057	3.5896	6.30222	30.6617	2.8247	40.1497	2.75597	3.72197	4.65683	7.44207	0.475546	1.96226	29.8183	4.52221	42.6624	0.0460006
Set651	25.0275	21.4759	30.5831	21.2016	3.64827	16.6718	17.1402	37.2719	1.02615	3.08773	2.37795	20.5876	1.19418	34.0547	4.93923	0.414255	11.1286	8.84991	2.79137	52.667	19.6473	3.6192	27.6186	0.256646	5.44083	0.663454	1.81123	7.17762	0.966024	0.0385803	121.78	67.7531	684.499	15.9434	3.64917	1.87133	42.4327	4.38361	50.988	5.28253	4.53923	10.7653	18.5922		1.12191	14.7719	3.72689	41.8924	0.052938
Set652	27.6618	16.6197	26.357	13.8779	11.9771	18.1791	6.67337	27.1118	0.977652	5.22704	0.681451	11.4354	1.12834	28.3829	6.89622	0.477056	9.80151	1.20079	3.55322	480.889	32.2941	11.5299	25.925	0.292933	7.15152	1.40399	4.64038	12.1592	1.58993	0.0207278	43.3418	65.44	408.084	21.7006	3.25	6.7202	30.6617	3.89054	68.2913	1.48484	5.46424	4.48604	15.6692		1.31748	31.9122	2.92735	26.2761	0.0499805
Set653	27.6618	16.9819	28.5803	14.7018	12.161	24.3853	7.80874	39.2694	0.914143	3.2471	0.681451	17.2631	0.831414	146.964	6.31371	0.473742	11.2527	4.97232	3.98134	88.8457	31.6951	5.74129	36.1153	0.23668	6.6126	1.32589	3.84796	20.1639	1.64201	0.0565236	31.2826	84.5214	397.203	4.7342	0.893813	1.51167	27.2235	3.26023	73.3292	2.39093	5.40149	7.66865	22.7763		0.910345	38.2263	4.04132	71.1996	0.047023
Set654	28.1639	22.4685	18.8128	8.92539	6.81507	14.6845	18.7062	31.5337	0.750448	3.43016	3.05422	15.9139	1.22315	41.9749	5.37679	0.532283	10.7525	9.48197	3.33324	377.341	34.114	7.11904	30.2422	0.343061	4.283	1.33264	5.39255	15.0673	0.735787	0.0458515	147.759	64.4838	1118.72	16.8331	2.73951	2.01107	14.8476	3.43737	57.3533	5.35977	4.85401	8.43289	8.19002	0.46629	2.1776	17.1496	4.24246	21.4241	0.0509826
Set655	25.2763	7.34172	17.6636	20.0222		16.6754	16.19	23.9139	0.982369	4.66423	2.83509	16.9885	0.999237	50.2177	5.83408	0.575543	9.95785	0.634838	3.65956	392.546	21.0312	9.01195	27.6186	0.242805	5.9569	0.826821	2.60432	14.5202	2.01796	0.028658	30.901	58.1565	767.583	15.1106	2.23821	1.56518	31.8903	2.6978	57.9645	4.80175	4.34908	7.17214	8.19943	0.694803	0.65959	17.5593	2.28917	34.4693	0.0514184
Set656	28.1639	13.1488	23.567	11.6559	4.70736	23.994	17.0174	26.2869	1.02615	2.42519	2.22498	21.8871	1.13809	62.1664	5.24165	0.338479	13.2182	5.77154	7.76814	64.501	41.7993	6.76364	30.4351	0.339205	5.55046	0.663454	3.05555	8.30321	1.65653	0.079266	30.901	59.8608	272.103	15.1106	3.69494	6.27218	22.7547	4.07486	33.2749	4.42827	5.80275	7.53366	8.93797	0.635622	0.778503	15.6189	2.99781	14.7579	0.052938
Set657	11.5555	20.3933	19.1713	13.1377		17.5895	13.7961	33.1195	0.754526	1.85275	5.63385	17.2964	1.09506	44.7043	5.15947	0.578086	7.97687	10.6507	4.33957	65.9331	51.2625	12.2973	31.3101	0.343061	5.75725	0.605806	4.18257	20.6382	0.735144	0.0402038	91.0451	47.5046	1190.86	16.5349	2.74807	4.52236	22.072	2.72223	42.3424	2.23391	5.07927	6.25783	16.0336		1.17103	30.2079	3.48676	54.9589	0.0460914
Set658	123.286	24.5937	32.096	9.66028		19.9184	6.55025	32.7628	0.80448	2.05222	0.681451	14.0841	0.896444	44.7043	5.02702	0.473742	10.4153	10.5619	3.4795	208.821	24.235	7.05457	35.7255	0.281412	4.58634	0.534869	3.64292	9.25117	1.69573	0.0566501	36.64	58.1565	676.769	12.2491	2.03233	4.50601	47.7249	3.03614	52.5991	3.7219	5.55452	6.02939	8.19002		1.17103	16.0948	4.35876	32.0433	0.0505089
Set659	11.5555	22.996	22.7953	6.26182		16.7354	10.8791	31.5337	1.07547	3.7917	0.908601	16.6425	1.95092	55.853	4.94754	0.389047	8.49902	6.44489	5.9317	180.971	49.7992	4.97501	31.3101	0.207399	6.42234	1.34587	4.64038	16.0376	1.16459	0.0321913	82.8855	53.2701	887.498	18.195	3.67264	1.56518	39.0803	3.28542	59.7824	3.31345	4.08371	6.55147	6.3262	0.524898	0.910345	19.804	4.40396	58.0988	0.0535419
Set660	13.5976	16.6197	17.7676	7.4642		18.9529	15.6279	41.4243	0.982369	2.8964	0.4543	24.7405	1.23012	69.3526	4.93923	0.523771	9.80151	5.50633	6.23979	480.889	41.7993	6.90724	37.2569	0.371613	4.32576	1.40399	2.3702	9.25117	0.931528	0.042961	117.524	65.44	740.068	11.9627	1.50262	4.19555	27.2235	3.9982	83.712	3.7219	4.45567	6.86535	17.7404		0.910345	21.8759	3.75351	36.5853	0.0495602
Set661	37.5374	16.6197	22.0094	15.2617		21.9528	16.7143	37.2746	0.812538	1.4214	5.20063	16.0853	1.22315	18.3846	7.93287	0.631173	8.28142	2.11309	2.79137	264.243	60.8405	6.90724	24.6357	0.358911	5.54579	1.4879	2.93371	12.1592	0.833658	0.0440125	90.8665	51.3013	676.769	8.83146	2.46105	2.01107	22.0245	4.13553	78.3672	4.71858	4.5202	6.84883	8.93797	0.52547	1.31264	18.5095	3.28562	58.4128	0.0621567
Set662	25.0275	6.63741	26.357	16.6342		21.9528	17.1402	26.3619	0.888622	3.08773	4.8683	16.2782	0.910272	37.7894	5.29087	0.366624	8.79919	5.50633	8.25114	392.546	38.5955	8.22499	30.2666	0.320524	5.35531	1.10442	2.80603	13.9702	0.931528	0.0453038	41.6405	47.5046	170.408	15.1106	2.57804	5.5712	42.0846	3.5	90.7648	1.48484	4.66214	6.25783	17.5424	0.52547	1.67489	26.2769	5.72396	21.4241	0.0640454
Set663	77.6202	20.4823	31.4045	22.0083		16.4185	13.6888	35.3141	0.840801	1.36277	4.38824	11.9443	1.47611	40.1829	5.8361	0.304351	8.35558	4.12873	3.29538	405.191	59.2142	3.6192	30.2422	0.203097	5.34908	0.994672	2.4026	22.2683	1.68792	0.0207278	39.5891	79.9898		6.74118	3.27681	3.4828	38.8443	2.97605	50.4425	3.7219	5.41349	6.74989	22.2671		0.734133	18.0352	4.52221	61.5399	0.0416129
Set664	23.281	21.0628	19.5649	19.9785		21.4978	7.53824	39.2721	0.710795	1.36277	2.22498	11.7728	0.792666	47.3635	5.25652	0.57883	8.37201	5.87894	2.87354	211.008	30.4462	7.81004	25.05	0.371026	5.33001	1.14262	4.64038	12.1592	0.735787	0.0453038	93.0684	60.9474	684.499	13.4386	3.13718	1.9412	39.321	3.37309	51.6165	5.29938	5.51173	7.55449	17.7404	0.559922	1.57553	18.5095	3.32539	15.6956	0.049205
Set665	28.1639	7.34172	18.8128	13.8779		20.6871	21.9763	31.625	1.07801	3.32422	2.6396	33.4596	1.50086	82.934	6.89622	0.304544	9.24385	14.0759	10.1587	451.423	29.0511	7.78599	31.3838	0.257732	6.52887	0.663454	2.80603	6.4274	1.73729	0.030152	86.3666	63.2214	261.222	12.4057	4.34643	4.52236	29.2963	3.03961	55.1606	4.42727	4.0471	3.15706	18.6059	0.509999	1.4504	15.2477	4.40396	75.305	0.0641362
Set666	61.4531	21.8361	26.7778	10.6169		20.4738	7.80874	21.1314	0.927279	3.40791	2.58642	21.8871	1.23012	60.3743	7.5797	0.477056	7.97687	6.05679	3.57773	242.034	41.8586	8.75836	33.068	0.343061	5.88925	1.27189	3.46188	13.0028	1.62563	0.037115	90.8665	47.5046	450.1	15.8742	0.465205	5.70505	15.8012	2.67336	48.3156	5.13351	5.01596	6.63443	15.0973	0.430286	0.869158	21.8759	3.22649	37.3661	0.065381
Set667	21.1046	19.0332	19.1713	14.7018		19.9857	21.0893	27.1282	0.839773	1.36277	2.6051	15.7479	0.726824	138.123	5.25652	0.366624	8.30996	6.45599	2.71766	253.773	22.8512	6.57562	32.417	0.272238	2.95728	1.33264	3.05555	8.23832	1.69503	0.0414669	31.2826	56.3285	1641.99	13.4386	2.78657	3.91518	14.4952	2.61903	67.6431	1.12721	4.75545	4.48604	11.1335	0.614518	1.30528	29.0861	4.04132	26.2761	0.0450893
Set668	41.6358	20.9066	22.2727	24.3781		22.4523	12.8078	27.1254	0.986537	3.43016	0.908601	15.8853	1.51937	44.5093	5.04189	0.470226	11.771	6.05679	2.71766	239.847	65.7115	6.90724	32.193	0.281412	5.66911	0.562373	4.09291	13.9702	1.82831	0.0318524	49.8065	60.0716	314.119	5.32589	2.78657	5.61655	47.5953	3.44826	72.3939	4.35841	4.18473	6.63443	10.0451		1.63135	18.5095	4.11144	13.5502	0.052938
Set669	38.1605	26.0925	16.9617	11.7691		15.912	20.1344	21.1314	0.852363	5.13144	2.37795	18.5894	0.90052	66.3375	6.89622	0.588314	8.99574	10.8086	2.9312	55.3113	39.0097	7.78599	30.6565	0.242805	4.58634	0.605806	3.81271	27.3477	1.49486	0.0362043	85.3675	60.0969		12.7429	2.01807	1.152	14.1471	2.67336	122.582	2.5581	4.5202	7.43137	6.3262		0.646661	19.9756	3.28562	40.9547	0.0608602
Set670	25.142	15.2527	17.4843	14.3864		22.1341	11.9429	32.3722	0.976715	2.76867	2.22498	21.8871	1.62985	88.435	4.94297	0.337353	10.6511	5.53692	5.74672	327.379	32.2941	4.47258	37.1763	0.400166	6.01529	1.43458	3.61099	14.4553	1.717	0.0351795	26.0755	65.1605	264.373	22.7352	3.26146	5.31408	29.979	2.6978	50.988	6.19217	4.25969	6.63443	8.94739	0.595925	1.21457	15.7752	5.79648	41.8924	0.0506038
Set671	30.3403	19.6872	26.1359	15.895		24.5217	8.67791	26.4948	0.722082	1.72503	4.83369	15.9139	0.871525	55.853	5.24539	0.657829	8.99574	4.47508	3.21321	65.9331	41.3618	10.3665	34.194	0.27266	5.39807	0.570338	4.66134	39.6727	1.62563	0.0436576	93.674	50.5631	740.068	6.74118	2.94753	6.61705	21.6763	4.80481	42.3424	5.17734	4.9366	8.78001	5.29159	0.627004	1.19373	21.8759	3.17411	21.4241	0.0538493
Set672	13.7319	19.7663	16.9617	9.6645		14.0306	11.9429	31.625	0.967938	3.32422	2.83509	16.6425	1.15911	82.934	5.04189	0.560299	10.7252	6.44489	2.88689	67.1452	31.4145	3.7463	31.3101	0.281412	4.93377	0.96943	2.3702	6.4274	1.55543	0.0478781	194.346	63.8936	272.103	8.10002	3.84608	4.50601	47.8554	2.6803	40.1497	4.93183	4.92492	5.55883	9.01053	0.555259	1.53865	17.1882	2.68721	34.4693	0.0514703
Set673	35.4161	28.4033	22.5755	8.92539	4.70736	18.4737	20.7764	38.6388	0.647986	1.02208	4.17074	12.1371	1.95092	34.511	6.4834	0.57883	6.75594	4.40636	3.21321	77.9955	43.5072	8.71285	37.1763	0.286808	6.23517	0.605005	2.4026	12.9379	1.26566	0.0362043	99.5331	63.2214	758.287	12.9383	2.62481	1.51983	22.0245	2.67683	48.3156	1.9007	4.18473	6.42938	8.9568	0.614518	1.21457	15.143	4.37169	39.9184	0.0491142
Set674	45.8911	15.2527	17.7676	19.5665		20.2538	5.89367	22.7034	0.982369	2.76867	3.74083	20.5364	1.63598	35.8468	5.11399	0.39464	10.3076	8.7812	3.64133	65.9331	35.4979	8.9519	25.925	0.335327	4.12672	1.37639	4.05809	24.0335	1.66059	0.0280444	36.64	58.1808	885.364	15.9113	3.39711	1.152	31.9942	2.64075	99.4105	4.36002	5.81297	8.58981	8.93797		0.408836	21.8759	3.04488	16.6333	0.0372176
Set675	39.2062	22.1385	25.8757	18.7325	19.4307	15.4038	16.747	37.618	0.840902	3.08773	4.72099	17.4892	0.996449	24.5128	5.58111	0.38924	7.31936	6.62275	3.29538	191.593	41.3618	9.80198	31.9597	0.319551	5.1002	1.58113	4.17741	12.1592	1.5934	0.016331	29.9382	56.6161	306.389	10.8384	2.65801	5.27137	18.4361	2.97605	149.407	5.10748	5.20669	7.91484	17.5424	0.546002	1.43076	16.9134	5.94965	16.8833	0.0416129
Set676	31.0115	18.0822	26.2922	11.5736		21.6513	13.7961	31.4423	0.839773	2.54516	3.94048	17.6623	0.871525	132.904	5.13624	0.532283	7.18311	7.83154	8.03374	327.379	45.5628	6.32316	33.4918	0.189255	4.52178	0.748717	3.05417	15.9398	1.36185	0.0568106	122.162	59.8608	1301.74	12.8408	2.6633	4.14661	18.9128	3.37309	67.6431	1.80903	4.5202	5.08277	18.3482	0.666701	0.778503	17.732	3.63598	64.535	0.0372406
Set677	24.8932	20.4823	22.1584	23.324		19.8001	15.4885	31.4423	0.852363	4.48042	6.1165	11.7728	1.23708	28.3829	6.4611	0.588314	7.31936	10.5619	2.81588	75.3512	34.8989	6.25945	32.193	0.267348	6.42234	0.882951	4.64038	6.4274	1.5934	0.0238655	93.2434	47.7154	767.583	7.86546	2.9826	2.01107	30.6617	2.6803	57.9645	4.47445	5.0897	5.70094	8.93797		2.13413	40.4402	3.81891	26.2761	0.0372176
Set678	42.4757	23.205	23.6661	25.8914		21.4971	21.0893	32.4888	0.722356	2.69113	3.05422	16.6425	1.74777	40.1829	5.16216	0.57883	6.32876	15.0256	2.69315	57.4984	56.7031	4.82957	30.8214	0.230555	5.83287	0.882951	4.8437	15.0673	1.26246	0.0383761	84.986	58.1808	684.499	15.1106	3.33287	1.56518	18.0879	4.02394	44.7418	1.55209	5.72371	8.43289	19.0364		2.49195	15.143	4.40396	57.4852	0.0455946
Set679	28.1639	25.0384	25.0698	16.8951		18.4737	12.2807	37.5731	0.832125	2.09504	5.45495	15.5764	1.22315	34.511	6.02599	0.555557	10.6893	1.20079	5.19268	241.711	56.2871	6.32316	31.7981	0.266	4.283	0.826821	2.16515	28.4083	1.60274	0.028658	142.743	55.6267	782.085	15.3416	0.465205	1.99472	23.2314	2.6551	67.6431	1.80903	5.72278	6.976	19.446	0.567823	1.30528	18.5095	4.52221	39.9184	0.0402737
Set680	37.5374	19.0332	31.1617	10.9886	12.161	19.1599	13.1037	32.2836	0.775634	3.80664	3.94048	17.8877	0.996449	132.991	5.4566	0.620834	10.4153	1.54714	2.81588	54.0992	41.7993	9.46655	32.1788	0.189255	3.56067	0.498081	5.79787	8.30321	1.29696	0.0419438	93.674	60.1253	898.379	5.85848	4.2947	5.2015	48.4076	3.35212	50.4425	5.44847	5.72371	8.20029	7.91277	0.546718	0.98807	16.6222	4.52221	81.5633	0.0372406
Set681	39.2062	21.0112	21.224	8.92539		22.3314	12.9091	41.3691	0.977652	1.47578	3.67791	18.336	1.04253	35.8468	4.85975	0.366624	9.14408	5.87894	2.71766	242.923	21.4673	4.82435	32.8347	0.343061	6.12768	1.20385	2.3702	9.33546	1.91752	0.0321913	32.7773	56.5393	355.187	13.3734	1.50262	6.37209	20.0424	4.02264	67.6431	3.7219	3.93473	6.67065	8.93797	0.479637	1.24294	15.143	6.4386	21.4241	0.0323263
Set682	26.4351	20.2226	18.4694	6.26182		16.0257	15.8447	21.1314	0.977652	2.63374	1.56679	15.9407	1.01353	46.9327	5.13624	0.418511	11.5862	11.2167	7.83388		31.6951	4.97501	25.5107	0.303648	5.83287	0.680845	1.48476	13.7819	1.28637	0.0401079	111.234	47.5046	355.187	7.2103	4.17585	1.56518	25.6604	3.89054	67.6431	6.44413	3.72197	3.97648	16.6932	0.430286	0.765373	34.6996	4.40396	26.2761	0.0547607
Set683	11.5555	22.996	16.1559	10.4036		20.6871	6.55025	31.9242	0.976715	2.763	4.80206	16.2568	0.967454	72.7649	5.24539	0.717896	8.71282	5.04103	3.23772	67.1452	36.635	6.13624	31.3038	0.303648	4.69044	1.33264	4.66134	13.0028	1.28637	0.0608264	34.7636	67.9716	355.187	17.0592	2.72222	4.50601	33.1188	3.43737	29.7308	2.60694	2.98262	8.43289	8.94739	0.57708	1.30528	43.0394	3.57215	21.4547	0.0455946
Set684	24.8932	13.1488	15.4589	18.0308	7.87416	17.4695	12.5995	32.4915	0.813257	4.15929	0.681451	21.8871	1.09506	44.7043	5.54439	0.46671	5.93981	4.47508	2.88689	88.8457	44.0613	7.78599	27.6186	0.208485	4.76234	0.70891	3.61579	18.5181	0.86751	0.0419457	30.901	55.8375	355.187	7.92456	2.74913	4.60056	29.2963	3.89054	70.2013	2.60694	3.9382	6.976	16.3898		1.33028	16.0948	4.92448	18.091	0.049828
Set685	31.0482	7.34172	21.0678	14.7018	7.87416	21.9786	18.2416	31.5337	0.699234	2.90641	3.96798	16.6425	0.967454	110.015	5.04189	0.532283	10.3293	5.4252	2.81318	241.711	56.2871	7.95629	29.7266	0.243686	5.83287	0.815834	3.41402	15.5525	1.49452	0.0402038	97.7469	119.992	676.769	17.0592	3.15283	5.97621	11.3836	2.62991	50.4425	4.42727	4.08371	5.42091	8.94739	0.567823	1.63474	18.5626	4.53049	58.4128	0.0597954
Set686	30.8773	19.5196	18.8128	13.8779		16.3957	19.7737	23.8225	0.796453	1.05139	4.21698	21.6041	1.28316	59.5877	7.97215	0.475399	9.80151	4.47508	3.1395	45.6645	41.8586	5.36525	37.5662	0.303086	4.3428	0.414803	2.37216	6.4274	1.26566	0.0351795	29.9382	51.3013	366.067	15.5128	3.29519	4.2409	47.8554	4.03672	29.7308	1.48484	4.0471	6.29981	7.92218	0.57708	0.646661	19.9756	4.04132	16.8833	0.0627493
Set687	25.2763	25.235	18.4694	14.7018		16.9629	15.5426	31.8582	0.982369	3.133	0.908601	26.672	2.02977	59.4371	5.1065	0.607371	11.3046	7.15676	2.79137	190.16	27.2425	7.46228	32.1108	0.187433	4.32576	1.16461	3.29258	20.4229	1.45692	0.056451	128.986	47.7154	344.306	16.8822	1.80902	4.3202	50.1948	2.72223	42.3424	4.82306	5.12127	7.66865	7.41456		1.2782	16.4375	3.56044	13.5502	0.047023
Set688	23.281	22.6496	23.567	22.8647	16.3869	22.7403	9.06723	31.2779	0.784891	1.72503	2.37795	18.2251	1.06229	119.353	5.07625	0.674031	7.56709	5.53692	3.21321	76.7833	35.9234	7.42971	25.925	0.219676	5.5514	0.940716	3.84796	12.6444	1.66124	0.0638849	47.9301	69.6307	306.389	14.0303	2.03482	3.91518	18.1311	3.03281	33.2749	6.30508	5.70884	6.86535	15.6692		1.30528	30.8217	3.9822	23.8501	0.0536225
Set689	41.6358	15.9154	19.1713	13.8779	10.918	19.1816	8.87257	30.4145	1.00426	4.29177	3.94048	12.9839	1.04522	41.9749	5.83408	0.588314	8.1636	6.44489	2.96906	203.655	33.5151	5.94168	29.7266	0.252542	5.52744	0.826821	4.94025	20.4229	0.86751	0.0302174	34.7636	65.6263	795.379	12.2491	3.44157	3.96053	24.46	3.03281	41.1976	5.38256	4.92492	5.59783	9.28778		0.984888	16.0663	3.22649	66.0952	0.056001
Set690	31.1824	13.8532	18.992	14.7018		17.9291	17.1402	25.1677	0.741671	2.05222	0.681451	16.4512	2.25845	72.7649	6.21833	0.385724	5.15132	9.30412	5.30037		29.5946	6.48663	24.6357	0.320019	4.14142	0.53355	2.86893	23.8984	1.57747	0.0321913	34.7636	64.9244	170.408	7.56743	2.72222	1.56518	23.2314	4.32578	51.6165	2.5581	5.39405	9.27178	19.7525	0.46629	0.65959	31.1129	3.75351	42.6624	0.0471859
Set691	65.2312	23.3035	21.8736	17.2917		11.973	17.1402	32.4061	0.821437	2.09504	4.38824	21.8871	1.75307	63.3224	5.75018	0.685523	4.53215	9.48197	2.77531	192.805	34.1035	4.4961	38.6341	0.270303	4.55846	1.42113	1.81054	17.1336	1.71493	0.0306187	26.4571	59.4234	1029.08	8.83146	3.8934	1.92484	30.6617	4.15649	67.6431	2.25833	5.58654	6.02939	15.3015		1.21359	21.8759	4.72748	13.5502	0.0496407
Set692	31.0482	20.3646	19.1713	10.2495	10.918	15.3512	5.89367	33.1249	0.793791	5.22704	5.67953	16.4496	1.18723	61.1357	5.75018	0.477056	7.56709	7.96897	3.00692	190.16	30.4462	6.32316	29.3672	0.255233	5.18119	0.672122	5.34992	17.1336	1.64201	0.0302174	32.9524	59.8854	1110.65	13.8717	2.10451	1.46632	37.9116	4.11907	72.8737	4.42567	3.74297	4.93098	17.7184	0.494536	1.32948	25.9857	3.5299	60.3322	0.0558137
Set693	48.633	21.7672	36.2125	7.4642		26.2523	7.61408	31.1644	0.793791	1.47578	3.05422	15.7479	1.10837	54.7025	5.12137	0.444263	8.30996	5.53259	3.19498	480.889	41.8586	2.80972	30.2422	0.193558	2.6073	0.605806	4.64038	18.4506	1.5934	0.0402038	29.9382	54.5706	820.48	8.10002	2.88679	3.4828	18.5647	4.39103	62.0354	1.48484	5.40149	5.08277	7.44207	0.565167	1.57553	18.1383	3.52576	32.0433	0.0604093
Set694	20.4815	29.5423	25.9796	11.5736	15.3278	21.4847	17.3483	23.8225	1.10593	4.31448	1.75426	12.9839	0.896444	31.237	6.02599	0.337353	10.7078	10.0466	2.79137	338.229	29.0624	6.90724	35.6517	0.270488	6.33217	1.32589	3.2055	23.7746	1.36195	0.037115	43.1047	50.9847	795.379	7.2103	3.45135	4.0522	18.9128	3.39892	125.683	5.84356	4.79554	6.86535	23.8958	0.574821	2.02031	20.9258	4.92448	37.523	0.0434678
Set695	41.6358	19.3719	20.6556	21.8773		22.6954	13.6633	18.667	0.982369	4.16414	5.21587	21.9416	0.989484	55.853	5.37679	0.489385	10.7228	5.53692	3.1395	68.3487	32.2941	4.20402	34.5249	0.27266	4.21312	0.786269	3.05555	8.30321	0.735144	0.064592	49.9815	50.9847	994.143	13.3734	3.15283	3.88781	15.8012	3.39892	73.0051	2.58252	5.35474	4.93098	8.93797		0.97597	19.804	5.88581	21.4547	0.0323263
Set696	11.5555	24.5937	42.8404	5.26812		14.7014	18.6487	18.667	0.914143	4.08588	2.37795	18.336	1.13418	87.4553	5.15573	0.499497	7.56709		3.29538	55.3113	36.635	6.6117	38.2901	0.230555	7.81	1.4879	2.84981	38.293	0.86751	0.0530894	39.5891	60.9474	911.059	11.4316	2.05719	5.45223	25.3122	3.5	54.7445	2.45818	5.12127	7.66865	16.6932		1.53204	28.7949	3.72689	26.2761	0.047023
Set697	30.797	21.0628	14.6531	11.5736		20.2538	21.452	43.288	0.805352	2.72432	2.35927	14.7594	0.736576	44.7043	6.14125	0.414061	7.73642	8.46486	3.67325	233.276	65.1125	4.7438	29.7266	0.207399	4.81651	1.0418	2.60365	24.0335	1.57747	0.0443296	87.564	59.9522	729.188	13.3734	2.48417	4.2409	15.3244	3.70254	55.1606	7.88134	4.80171	7.24909	18.2903		1.39271	17.732	3.72689	54.9589	0.0609509
Set698	11.5555	17.3779	19.7537	10.4036		22.1341	15.7553	30.8051	1.10593	3.43016	3.06224	12.9839	1.05228	64.8957	5.11399	0.471883	11.8429	4.06001	3.63538	64.501	41.3618	8.38151	25.05	0.23668	4.89182	0.378016	4.18257	14.0351	1.41683	0.048252	34.7636	53.2701	253.492	14.2934	5.36978	1.46632	15.8012	3.97648	29.7308	5.90743	5.98526	6.86353	6.31679	0.536745	0.992183	31.9122	3.44292	28.7101	0.0497475
Set699	23.1467	17.2914	30.6305	8.92539	10.918	21.9528	9.4576	31.2779	0.874253	1.41928	0.908601	20.1978	0.726824	31.237	7.07343	0.333838	8.99574	5.00967	3.63538	277.737	29.5946	6.25995	30.4351	0.203097	3.94005	1.20385	2.37216	16.0376	1.29696	0.0446824	41.6405	92.6295		8.45715	2.54678	1.152	31.5174	3.4333	44.7418	2.39093	4.0471	4.93098	8.19943	0.574821	1.32948	29.4472	4.40396	37.3661	0.0561883
Set700	39.9375	18.0822	26.2922	17.0935		24.2725	14.8836	31.8582	0.710795	2.82239	4.3016	15.239	1.32924	63.3224	5.71582	0.418317	10.4153	6.33749	5.32488	66.1615	37.3073	6.30253	37.1369	0.242805	6.31649	1.0418	2.85051	18.2593	1.5934	0.0207278	95.8705	61.3922	767.583	10.8384	2.74807	4.0522	21.6763	3.89054	67.6431	4.88598	5.29275	8.58981	14.2669	0.599619	1.05943	29.4472	2.52931	32.0433	0.0599827
Set701	54.45	24.5724	19.5649	11.5736	3.64827	20.8354	9.06723	26.4784	1.02615	3.0997	2.42127	20.5994	0.736576	31.237	5.04189	0.337353	7.18311	1.20079	3.57773	64.721	54.6292	6.84419	29.8524	0.204182	4.46457	1.28495	4.64038	11.127	1.5934	0.0429755	43.1047	50.9847	676.769	4.7342	2.44715	4.09283	46.2005	3.73861	46.8984	5.10909	3.9382	6.50784	7.92218		2.91361	17.1882	4.11144	26.2761	0.0434678
Set702	23.1467	15.9571	15.9815	10.4036		10.6574	10.2373	30.811	1.00783	3.43016	4.21698	24.3908	0.967454	57.645	6.14125	0.389047	11.771	17.002	2.81588	61.8567	62.3173	6.30105	37.7995	0.255233	4.12672	0.941211	3.87215	10.0014	1.48557	0.0272327	32.7773	56.8024	782.085	8.98974	4.42675	5.38395	31.9942	3.21676	65.9989	1.80903	3.82383	7.66865	11.1335	0.567823	1.10781	32.2833	3.81891	28.7101	0.0647592
Set703	30.797	20.4706	17.7676	19.2426	7.75119	16.4764	4.83917	32.2809	0.958902	1.39209	4.26441	18.5894	1.07014	72.7649	5.07437	0.556043	7.56709	8.46486	5.4204	392.546	29.5946	8.69993	31.7981	0.303648	5.14985	0.663454	4.90313	13.7819	1.52416	0.0453523	31.2826	50.9847	170.408	16.8822	2.78657	4.04748	42.4327	3.92699	67.9672	2.5581	3.72197	7.72304	6.88756	0.500741	2.14756	31.1129	3.52576	21.4547	0.0516057
Set704	38.9573	19.5196	23.5122	11.7691		22.4363	18.2909	30.4145	1.10047	2.06572	0.4543	11.9443	1.23708	63.3224	5.58111	0.362368	7.25327	2.08115	3.00692	239.847	41.1101	7.11904	29.8524	0.302658	2.97198	1.15736	3.05417	12.1209	1.7351	0.0487082	29.9382	65.6263	264.373	19.0592	2.54004	4.00685	38.7418	2.6803	33.2749	1.12721	4.56318	6.63443	5.29159		1.43406	18.0352	5.50724	21.4547	0.0549422
Set705	23.1467	19.5196	26.0044	18.4261		21.9449	21.9763	33.1195	0.879448	1.68222	5.21587	16.2568	1.12834	123.088	6.14125	0.756352	8.46547	4.97097	7.24684	64.501	53.2454	9.91653	31.3838	0.18313	4.46457	1.2228	2.80603	30.4667	1.96532	0.0443296	49.9815	57.6781	306.389	20.136	3.68314	5.9043	27.2235	3.06058	29.7308	2.5581	4.0471	5.08277	16.4829	0.53182	1.53865	16.1463	4.46723	59.9513	0.0538493
Set706	36.8207	22.1385	22.1584	11.5736	15.3278	21.1666	3.97431	35.4565	0.722356	2.09504	4.26423	22.6152	1.32924	121.017	6.89622	0.495956	9.76586	1.20079	5.72849	220.655	62.3173	5.74129	30.4351	0.270488	3.17335	0.969224	3.29	8.30321	1.28637	0.0440125	97.9219	52.5682	170.408	13.9863	3.36801	7.00798	51.0957	3.03281	35.4316	4.80175	4.96703	7.66865	14.2669	0.559922	1.57553	17.1496	4.72335	58.4128	0.0516057
Set707	27.6618	14.7339	22.0299	20.0169		21.8187	14.443	31.8582	1.07547	3.02412	6.1165	19.1675	0.966361	208.736	6.34071	0.603463	12.4199	5.00967	2.87354	219.443	41.6979	8.0655	53.0014	0.203097	4.58634	1.12086	3.05555	23.5157	1.59113	0.039596	41.6405	58.1565	994.143	15.5128	2.87117	6.33668	22.5487	2.8247	62.0354	2.04973	5.51173	8.22831	19.7525	0.445185	1.30528	37.2762	2.99781	21.4547	0.0411772
Set708	47.7908	24.061	29.9816	15.3951		20.8354	6.67337	26.3782	0.930228	2.23654	3.2854	11.9443	0.871525	59.4371	5.37679	0.46671	9.87412	7.83154	3.6231	219.443	40.4155	7.518	26.7436	0.303648	5.78547	0.521728	3.74136	14.5202	1.72242	0.0524915	88.8486	64.9244	1118.72	7.92456	1.32242	4.0522	39.0803	3.24934	65.1633	6.47211	3.93473	4.45373	6.3262	0.694803	1.22119	16.4375	2.28917	20.517	0.0668508
Set709	39.907	13.8532	15.9815	13.8779		20.4738	11.8452	26.7688	0.699234	2.05222	3.67791	23.5742	0.792666	142.035	6.3956	0.523771	8.30996	2.08115	3.55322	61.8567	54.3509	7.05457	28.0329	0.270488	4.93377	0.498081	4.64038	14.9447	1.54151	0.049556	22.5944	59.8854	1019.83	11.4316	3.80381	4.2409	36.7984	4.72286	54.7445	4.79157	4.08371	7.63039	7.16481	0.64488	1.17103	33.6977	3.56044	19.0287	0.0558137
Set710	34.5765	15.9571	22.0623	13.8779		17.4537	6.55025	31.8582	0.887352	4.70088	0.4543	21.7685	0.935192	69.3526	7.69852	0.499882	10.4153	9.19672	3.55322	191.593	48.5701	8.23328	40.6252	0.412681	5.78547	0.969224	5.52836	22.2683	1.61641	0.0367143	30.901	65.036	684.499	13.9279	2.93971	4.33	30.6617	2.64075	54.4203	2.45818	5.44325	5.80082	6.3262	0.53182	1.17103	16.6222	4.40396	37.523	0.0554745
Set711	22.8511	19.5196	30.8685	8.92539	7.87416	26.8122	15.2755	30.5311	0.955318	5.22704	4.21698	15.8853	0.821661	54.7025	5.53367	0.57883	6.75594	6.43379	2.79137	57.4984	41.7092	6.7211	32.1108	0.301789	4.5838	0.450272	4.17741	20.3553	0.931528	0.0487082	26.0755	55.6267	767.583	12.9383	2.74223	1.10665	18.4361	3.24934	68.2913	3.7219	4.86144	4.42588	11.1335	0.655106	1.17103	18.8538	3.32539	14.4878	0.0451648
Set712	21.1046	20.2226	19.9641	17.6785		18.4737	17.8944	32.4061	0.868448	2.76867	4.26423	15.9139	1.29796	56.931	4.94754	0.656007	10.2621	6.07094	2.9312	54.0992	19.6473	3.7463	25.925	0.360774	5.01358	0.605806	2.72907	13.9702	1.6397	0.0402038	88.8486	55.6267	913.354	11.4301	2.41394	3.95769	18.8138	2.72223	144.846	6.44413	5.60423	7.54253	21.6951	0.524898	0.527748	19.5128	4.92448	21.4241	0.0465272
Set713	31.0115	16.9819	19.1713	18.739	7.87416	12.6016	17.399	31.625	0.754526	4.15929	4.32623	19.4362	1.32924	54.8274	5.11399	0.532283	8.99574	3.18112	3.65956		51.2737	9.47711	29.3672	0.18313	3.91064	0.832572	1.48476	17.325	1.65209	0.0549721	93.2434	56.8024	344.306	17.5614	3.1957	3.94133	24.46	3.45746	42.9535	2.73155	4.5202	6.32709	17.5333	0.46629	2.49195	17.1882	2.28917	23.8501	0.0411772
Set714	23.281	16.9819	17.4843	10.4036		17.2522	6.75854	26.2869	0.909725	4.95184	2.35927	16.6425	0.896444	152.621	6.2954	0.470226	6.75594	0.981185	3.63538	219.443	53.0622	9.55932	27.6186	0.400166	3.94005	0.826821	4.0084	16.4249	1.32746	0.0364913	33.1589	60.7366	253.492	14.1062	2.6633	6.18515	31.5174	2.97605	67.0319	4.36002	4.6547	8.04198	17.6295	0.614518	2.49195	31.158	3.28976	42.1874	0.0668257
Set715	30.9312	16.6197	20.6556	10.6169		18.679	13.1456	26.2869	0.796453	3.7917	2.22498	16.0853	0.726824	28.3829	5.7047	0.475992	9.14408	5.50633	2.77531	327.379	41.3618	5.36525	44.5473	0.505343	5.83287	0.663454	6.77141	16.8205	1.36249	0.0554793	82.8855	52.5682	684.499	5.85848	1.56649	4.45249	35.1058	3.89054	83.712	4.78329	5.46424	3.15706	8.9568		0.973743	17.1496	2.68721	28.7101	0.0353594
Set716	22.5236	15.2527	31.1192	15.4631		11.5729	6.67337	32.4061	0.870549	1.47578	2.22498	17.1249	1.04522	34.0547	4.93923	0.475992	9.36261	2.6471	3.33324	54.8542	53.0647	6.90724	36.0381	0.27266	5.63685	0.826821	4.17741	16.3834	1.61119	0.0445047	32.7773	60.0969	253.492	14.2934	2.01807	3.96053	31.9942	3.37309	64.228	4.82306	6.3335	8.52415	5.56884		0.910345	16.6222	3.72689	36.4284	0.0451648
Set717	28.1639	26.4458	22.0623	14.3864		25.7048	16.3981	29.204	0.982369	3.43016	5.71903	21.8871	1.06229	44.5093	5.16216	0.906987	11.8167	4.06001	2.9312		27.2312	9.01195	35.4338	0.144311	5.90622	0.562373	4.0084	15.6949	2.00156	0.0441711	122.162	47.5046	729.188	11.073	2.40582	6.27661	22.7547	3.86203	67.9672	3.7219	4.60239	3.97648	8.93797	0.52547	1.31264	18.0352	4.46723	58.292	0.0421318
Set718	23.0999	12.1562	26.0936	18.3713	16.3869	16.2533	23.2689	26.2869	0.754526	4.34243	4.37958	15.239	0.821661	56.77	6.16069	0.475992	8.99574	6.43379	3.1395	192.805	31.4145	6.90724	34.154	0.288154	4.26319	1.01297	1.81123	16.0376	1.52275	0.0443296	94.3476	65.8002	782.085	8.10002	2.89768	4.52236	23.2314	2.70126	43.2777	2.90499	5.12127	8.20029	17.9068	0.430286	1.22569	16.4375	4.23694	57.6789	0.0495602
Set719	21.1046	12.8101	22.0299	22.9455		17.2772	5.89367	43.2849	0.722082	4.64836	4.3016	15.8853	1.22315	59.5877	5.20496	0.531028	7.02007	7.53376	3.12127	220.655	27.2425	9.93635	30.4351	0.386875	2.6073	0.882951	3.4279	13.0028	1.6397	0.0465375	36.64	54.5706	778.463	13.6731	3.76928	3.96053	15.3244	4.18807	55.1606	2.23391	3.91445	3.38177	6.88756		0.778503	17.1496	4.52221	49.0043	0.057062
Set720	45.1123	17.9957	22.5849	13.8779		18.324	19.1918	27.1282	1.10593	3.0566	4.28292	20.1116	0.910272	35.8468	6.19344	0.503012	10.3293	6.98609	3.55322		44.9359	7.66756	29.3672	0.536811	5.148	0.896968	1.68485	33.7297	1.54151	0.0440125	29.9382	50.7739	272.103	13.6731	2.07417	4.37371	27.2235	2.6803	65.1633	5.70784	4.79974	4.93098	22.7763	0.64488	3.02855	15.2477	4.11144	67.1515	0.0372176
Set721	25.0275	23.5145	26.357	17.8684		19.1564	6.08833	21.1151	0.923728	4.08588	2.22498	17.6623	0.887503	34.0547	4.85975	0.477056	9.80151	5.04103	5.55091	480.889	30.435	6.32316	37.1485	0.322624	3.94005	0.826821	3.73368	12.873	1.76855	0.0314	125.643	58.1565	178.138	10.2421	2.78657	4.95442	33.1188	2.6803	60.4452	1.48484	5.51173	4.42588	8.93797		1.12191	30.9102	4.53049	61.3742	0.0372406
Set722	27.6618	20.9066	19.1713	18.7978		20.8547	10.2373	24.6638	0.955318	2.76103	2.6396	25.2613	0.775324	40.8045	5.03076	0.473742	6.32876	3.18112	2.84904	242.034	48.1397	6.90724	26.7436	0.18313	5.83287	0.748717	2.36951	13.0317	1.16395	0.0255322	36.64	58.1565	787.649	6.97574	4.17585	1.51167	56.9325	3.06541	67.6431	2.5581	5.35474	4.42588	5.29159		0.765373	16.6222	4.40396	42.3445	0.0503711
Set723	39.4815	22.1385	23.6661	13.6908		17.7276	6.55025	36.6412	0.799883	4.12744	1.75426	16.4465	0.736576	55.853	6.89622	0.530545	9.14408	6.98609	2.69315	67.1452	45.0624	9.22917	30.2666	0.303648	3.91064	0.826821	3.09054	16.8122	1.5147	0.0410712	26.4571	59.4234	344.306	7.92456	4.17585	1.53618	18.8138	2.82817	68.2913	2.73155	3.99918	7.267	22.443		1.19373	41.1208	4.43553	37.3661	0.0418002
Set724	23.1467	15.2527	28.1609	12.395		16.4185	8.67791	26.4948	0.909725	1.02208	4.94814	14.0841	0.821661	50.1812	5.20496	0.8708	10.7525	15.1883	5.81168	231.505	45.5628	6.34847	40.6252	0.204182	5.35531	0.479096	2.64546	23.8984	1.65209	0.0408241	117.111	50.9847	264.373	8.83146	2.11149	1.152	15.8012	3.79824	40.1497	1.9007	3.72197	6.25783	7.44207	0.599619	1.33348	44.1842	2.93397	19.0287	0.0467144
Set725	28.1639	14.7339	24.318	10.4036		17.671	21.0893	33.1249	0.909725	2.39647	4.13504	19.1675	1.04522	34.511	6.02599	0.58129	9.14408	9.73086	5.72849	233.276	62.1411	8.68752	30.4351	0.266	4.12672	0.909085	2.80603	11.8772	1.39859	0.0524915	26.4571	70.537		8.98974	1.25001	5.36759	43.9451	3.7407	174.489	1.12721	5.12127	7.43137	8.9568	0.614518	1.31264	17.1496	3.9822	37.523	0.0353594
Set726	25.0275	17.3779	22.0094	14.7018		13.7944	13.6888	21.1314	0.868448	2.42034	4.83369	16.2568	0.871525	43.9176	5.07625	0.475992	9.04988	1.20079	2.88689	57.4984	31.6951	10.5552	24.6357	0.242805	4.58634	0.716314	3.2607	6.4274	2.07145	0.0385803	43.6918	57.6781	1190.86	13.4386	2.04556	7.03366	18.0879	2.8247	44.7418	5.12594	3.99918	6.76039	7.92218	0.574821	1.42196	32.2846	3.23794	49.0043	0.0354399
Set727	42.478	22.6496	25.4338	20.1654		9.8863	14.6777	39.7101	0.926459	4.08588	3.74083	21.8871	0.991282	64.109	6.00136	0.333838	7.18311	5.4252	3.1395	255.053	34.1035	4.82957	34.154	0.378535	7.67645	0.672122	1.81123	32.0921	1.45756	0.0381019	104.358	168.704	366.067	16.8026	3.5896	1.51983	48.1872	4.03672	46.8984	5.01013	4.02314	12.9899	8.93797	0.53182	1.29574	15.7752	3.81891	16.8833	0.0538493
Set728	11.5555	19.6872	18.8128	8.99233		18.5978	16.19	27.1091	0.775634	2.68305	4.26423	14.0841	1.62985	82.934	5.62762	0.657636	9.74475	10.3044	2.84904	180.971	21.0312	2.80972	37.8822	0.34739	4.58634	1.20385	3.16262	12.1592	1.00052	0.0347271	26.0755	59.4234	261.222	15.5128	2.54004	5.27137	14.4952	3.21676	75.0663	3.14	5.51173	6.8555	7.41456	0.567823	1.30528	28.2675	2.28917	66.0952	0.0421318
Set729	23.0999	16.9819	28.6127	12.0233	10.918	24.7334	21.2707	25.1514	0.992598	6.30434	7.42665	25.2778	0.996449	85.6174	4.93923	0.614037	8.54063	8.39615	4.33957		27.2425	7.68773	30.6565	0.242805	4.58634	0.937934	3.61648	13.8186	1.26566	0.0562965	100.495	62.094	676.769	15.9113	4.20984	3.85512	31.5174	3.45746	63.3265	1.83345	5.40149	8.58981	17.2651		1.97862	30.2079	3.63598	27.5024	0.0491245
Set730	11.5555	23.859	25.9796	14.7018		21.7104	12.9642	31.8582	0.898913	3.07731	3.05422	25.2613	0.755819	59.4371	4.95409	0.573886	7.93853	5.87894	2.79137	88.8457	36.6463	8.1851	34.9737	0.371839	3.57537	0.832572	1.68485	10.0014	1.00052	0.0657371	121.78	65.8002	796.684	6.97574	3.69494	6.21866	36.5597	3.97131	68.2913	5.28093	5.0125	6.42938	8.94739		1.11991	19.804	3.44292	39.7469	0.0433067
Set731	24.8932	16.7728	33.9837	14.3864		25.919	11.9429	21.0987	1.27384	4.15929	2.22498	19.4378	0.910272	34.0547	6.53932	0.304351	8.30996	4.97097	3.23772		29.0624	8.0539	25.925	0.303648	5.90622	0.909085	5.52133	9.33546	1.26566	0.0453523	84.986	63.4713	2443.8	8.10002	3.13718	1.10665	18.4361	2.61903	65.4831	4.71858	5.27292	4.48604	16.7759	0.430286	1.71801	28.7949	3.94658	23.8501	0.0433067
Set732	22.8511	21.4759	46.7229	10.4036		24.3853	3.97431	41.7258	0.907813	4.08588	5.04079	18.336	1.22315	56.77	6.01129	0.511123	9.14408		2.87354	503.157	36.6575	4.82435	25.925	0.39899	4.93377	0.826821	3.32693	23.8984	1.36195	0.0402038	47.9301	56.5393	253.492	12.4837	2.05719	2.01107	37.9116	4.083	72.3939	7.67532	4.82566	6.92068	21.5192	0.497368	1.31748	34.8219	8.12254	29.6478	0.0552853
Set733	32.83	13.8532	26.8994	10.4036		15.6539	4.83917	31.625	0.898914	5.39526	4.79927	16.7875	1.06229	37.3653	5.12512	0.473742	8.72702	5.53692	3.21949	75.3512	46.7608	8.76135	35.6517	0.367768	3.94005	1.15204	3.61579	8.23832	1.988	0.0402038	31.2826	66.3029	1379.03	11.814	2.04556	4.31365	15.8012	2.70126	65.9989	2.5581	5.72371	6.82332	17.3812		1.32948	17.732	3.48676	66.5862	0.0403542
Set734	46.9486	25.7461	28.1609	11.5736		18.5978	9.06723	26.2705	1.07801	5.49408	5.24043	16.6425	1.04522	34.0547	5.58111	0.38924	7.54207	14.0759	6.76225	242.034	36.635	6.43016	39.3706	0.227862	5.1811	0.749294	4.17741	23.8984	1.48493	0.0465088	26.4571	57.6781	852.251	15.5545	4.05821	1.56518	37.9116	2.67336	53.8092	5.48593	4.85401	9.1503	5.56884	0.445185	1.19373	43.7371	2.80473	26.2761	0.0669596
Set735	25.0275	13.5145	26.2922	14.1321	19.4307	22.0105	9.06723	21.1314	0.80448	4.79185	5.20905	18.3966	0.736576	64.109	6.2954	0.588314	8.99574	9.85897	3.57773	54.0992	31.6951	10.5455	30.6565	0.400166	6.35694	0.521728	2.84981	13.7819	1.36185	0.0282674	107.514	56.8024	894.268	16.3005	2.97539	6.37209	14.4952	2.97605	172.372	1.12721	5.70884	4.75432	7.16481		0.970438	28.2675	3.56044	21.4547	0.0572425
Set736	36.8207	15.9571	28.4241	19.5718	7.75119	21.1055	4.83917	43.5588	0.898913	3.59655	6.1165	22.5596	1.21215	38.5761	5.20496	0.437498	9.7055	6.98609	3.33324	251.681	29.5946	10.2892	34.154	0.270488	4.58634	0.815834	4.40378	16.8205	1.29696	0.0526159	22.5944	59.9522	366.067	6.97574	3.84921	1.99472	10.9068	3.28542	48.3156	1.87628	4.82566	5.89816	16.3898	0.500741	0.910345	33.5778	2.93397	23.8501	0.0558137
Set737	23.0999	23.859	19.1713	18.7832		26.0252	17.8944	32.4061	0.852363	3.31365	6.75835	12.3101	0.726824	37.3653	6.4834	0.470226	9.14408	4.62462	2.77531	68.3487	32.7984	5.36525	34.9737	0.203097	5.44083	0.786269	4.8155	23.8984	1.28637	0.0308087	93.0684	63.8936	1029.08	15.3416	2.74223	3.96053	22.0245	4.14954	57.3533	6.6565	4.53923	6.61817	7.16481		2.03374	35.3357	3.57215	35.3776	0.052938
Set738	30.3403	24.523	26.3246	10.4036		14.6367	14.9939	27.1254	0.824543	2.68305	4.26423	22.5596	0.792666	53.9158	6.63831	0.575012	7.73642	6.07094	5.9306	242.034	43.4623	9.90648	54.0894	0.295254	4.55846	0.96943	2.72907	10.2079	1.88123	0.0385803	43.5168	56.3285	272.103	16.5681	4.4291	4.09283	14.8476	2.64075	62.0354	1.55209	5.51173	6.67065	8.19002	0.546718	0.910345	18.5626	2.93397	36.5853	0.0508919
Set739	39.4815	12.8605	22.3962	7.58593		18.2344	6.55025	21.1151	0.796453	2.63374	0.4543	16.5469	1.0062	40.8045	5.58111	0.609922	9.04988	9.37284	5.74672	63.2888	36.6575	4.97501	31.3038	0.242805	4.76234	0.748717	2.80603	11.8123	1.49326	0.0504039	31.2826	57.0384	811.659	12.0486	2.81257	5.94255	31.2076	2.67607	64.228	4.81874	4.56318	9.4133	15.3015	0.475546	1.57553	16.6222	2.68721	26.2761	0.0620906
Set740	34.5765	20.2527	22.2727	22.8289		20.2538	6.55025	31.8582	0.982369	1.07858	3.65923	17.8877	0.887503	66.6367	6.89622	0.467075	9.47706	6.62275	2.81588	45.6645	41.8586	8.05017	31.3838	0.189255	4.03879	1.08443	3.05555	9.33546	1.90023	0.0385803	33.3339	47.7154	355.187	11.9794	3.5187	1.53618	31.8903	2.6978	152.88	5.78465	3.98445	8.22831	23.6185	0.524898	1.77569	41.1208	4.53049	26.2761	0.0421318
Set741	39.8893	12.8605	22.5525	25.9044		18.4737	10.2373	33.1249	0.977652	1.4214	2.37795	11.9443	1.41505	92.9564	5.11399	0.414061	10.7525	8.84991	8.91872	231.089	38.9984	8.71285	28.0329	0.255233	4.64768	0.909085	4.09291	14.0351	1.69213	0.0507425	33.3339	65.44	820.48	7.92456	3.13104	4.07674	15.3244	2.72223	59.7824	4.42727	4.80267	7.9531	6.3262		1.80693	29.4472	4.40396	26.2761	0.0497475
Set742	28.8352	17.3779	21.2565	11.5736		26.3399	12.0994	23.9139	0.870549	3.02412	0.4543	17.8005	1.23708	97.5547	5.1065	0.687561	8.1636	8.7812	5.9306	231.089	37.3073	8.59095	35.4338	0.31536	5.35531	1.0373	4.41937	17.8528	1.00052	0.0541072	31.2826	55.6267	2578.61	11.9627	3.55537	4.52236	25.6604	3.31604	67.6431	5.74125	4.70165	8.37148	10.0451		1.05943	27.7916	2.68721	27.5024	0.0372176
Set743	37.4582	21.7672	21.4669	12.98		21.648	16.5524	26.3782	0.888347	4.84461	3.2854	16.9885	0.90052	43.9176	5.1065	0.632441	7.02007	6.87151	4.33957	56.2863	58.1347	7.07144	27.6186	0.369679	5.14985	1.32589	2.80603	11.8772	2.19103	0.0443296	56.2712	61.2393	898.379	5.32589	3.5187	3.67172	22.7547	2.67336	29.7308	1.90972	4.0471	8.22831	17.5081	0.567823	1.51162	17.4408	4.99694	16.8833	0.047023
Set744	23.1467	15.9154	24.318	11.6559		24.6992	12.9091	27.1091	1.02783	1.47578	3.06224	17.2631	0.792666	40.1829	5.75018	0.478658	8.30996	1.20079	2.71766	55.3113	45.5628	7.95629	30.6565	0.259536	7.67645	0.663454	1.12588	16.3834	1.64608	0.0321913	39.242	59.4234	638.374	17.4618	3.49946	1.87133	21.6763	4.09945	115.109	1.83345	4.77595	6.86353	17.2651	0.546718	1.32948	15.2477	3.94658	23.8501	0.0354399
Set745	28.4772	18.0822	24.628	14.3864		20.4598	14.6777	31.1617	0.909725	1.68222	5.21587	18.2251	1.19283	47.3635	5.62147	0.57883	10.6893	0.634838	2.96906	64.721	35.4979	8.17386	29.8524	0.308783	5.12451	0.882951	5.71359	14.8426	1.58993	0.0480474	39.6236	63.2214	684.499	8.98974	2.01807	5.97621	29.2963	3.39892	62.0354	4.97208	4.53923	8.92309	8.93797	0.494536	1.30528	30.2079	3.63598	58.0988	0.0410864
Set746	13.5976	18.0822	22.7953	18.4144		17.5727	14.6915	29.7453	0.976715	4.16899	3.05422	17.2964	0.996449	57.5567	5.03076	0.57883	5.86564	1.7348	3.55322	211.008	41.8586	8.05017	32.3501	0.219676	3.72237	1.33129	3.05417	9.33546	0.735787	0.0507425	39.6236	50.9847	397.203	5.85848	3.26325	4.39006	22.0245	2.64423	35.4316	1.80903	5.07927	6.86353	12.6709	0.546002	0.857058	18.8538	3.81891	68.9536	0.0372176
Set747	24.8932	20.3933	21.4669	7.58593		16.4015	19.2273	27.1282	0.982369	4.16899	1.75426	30.5668	0.726824	50.1812	5.63875	0.46671	7.97687	0.634838	7.3045	218.011	29.0624	5.87782	25.5107	0.323354	3.80898	0.461293	2.64546	12.1209	1.28637	0.0325196	43.1047	63.8936	261.222	14.9357	0.465205	1.51167	14.4952	3.42819	42.9535	2.23391	3.72197	5.00315	16.4829		1.73852	18.1383	4.46723	55.9712	0.0433873
Set748	23.281	24.1976	25.9564	14.7513	4.70736	19.029	14.443	21.1314	0.812538	1.4214	0.4543	17.2964	0.821661	53.9158	5.83408	0.39464	7.56709	17.8369	3.6231	192.805	34.8989	7.46228	38.6341	0.259536	5.98995	1.07636	5.54253	14.8426	1.13309	0.0524915	26.4571	51.3013	852.251	7.92456	2.65504	2.01107	25.3122	3.42819	65.9989	1.48484	4.04419	6.75783	7.41456	0.497368	1.53204	15.6189	4.40396	41.8924	0.0353594
Set749	13.5976	25.235	16.1559	7.4642		21.9528	18.9583	21.1314	1.07547	2.68305	0.681451	21.9415	1.57298	46.9327	5.11024	0.471883	10.7641	8.96075	4.88459	211.008	39.0097	5.36525	30.5088	0.208485	5.9569	0.479096	3.31318	11.8772	1.26566	0.0351795	29.9382	56.3285	684.499	15.2551	2.03482	4.19555	18.0879	2.6803	42.9535	4.81874	3.44244	8.858	7.92218		1.30528	16.0948	2.28917	37.3661	0.0482029
Set750	27.5275	18.8152	21.4669	11.8136		17.671	4.82984	31.2615	0.887352	2.38363	6.37991	23.7706	1.22315	51.9732	5.6731	0.57883	13.4377	9.19672	2.84904	338.229	35.9234	6.32316	35.1759	0.360774	5.38257	0.599162	2.4026	12.9094	1.13309	0.0251246	221.347	60.9474	795.379	14.578	2.76732	4.0522	23.9832	3.90179	41.1976	3.16442	4.25969	9.27178	20.257	0.53182	0.992183	16.0948	3.48676	36.4284	0.0548515
Set751	51.026	12.1562	25.9796	16.8657		19.4707	6.08833	37.5731	0.888347	2.76867	2.22498	19.072	2.0547	38.5761	5.13624	0.33901	7.56709	8.39615	6.76225	67.1452	29.0511	7.10705	36.0381	0.307388	4.3428	1.24511	3.53197	16.3834	1.52416	0.0514477	33.1589	56.8024	253.492	7.2103	3.50056	4.00685	15.3244	2.6803	67.9672	5.44981	4.0471	8.43289	17.5081	0.635622	1.09266	15.2477	2.93397	29.6478	0.0450893
Set752	38.1605	13.1488	22.5849	10.9886		24.5217	13.6633	38.4179	0.888622	1.07858	2.42127	16.9885	1.57298	18.3846	5.11399	0.362368	7.18311	6.07094	2.71766	56.2863	31.6951	5.74129	26.7436	0.144311	3.72237	0.867953	2.86893	14.0351	2.04618	0.0314	56.2712	53.2701	740.068	8.83146	0.465205	4.48173	35.1058	3.21676	66.6865	1.19446	3.99918	6.57965	11.1335	0.497368	2.37175	30.9102	5.75657	49.0043	0.0558137
Set753	36.323	14.0296	26.2922	14.3864		21.7633	12.5995	32.2836	0.866089	4.81823	6.14063	20.2502	1.47611	64.8957	5.58111	0.717896	5.52275	1.54714	2.96906	317.732	24.235	8.7726	32.5931	0.232165	5.14985	0.562373	3.40721	8.23832	1.77179	0.0507896	43.5168	56.5393	1379.03	13.9863	3.36522	6.09323	47.886	2.67683	48.2859	1.80903	4.53923	6.91959	8.93797	0.53182	0.646661	35.3357	3.48676	27.5024	0.0549422
Set754	28.8352	26.0925	16.1608	9.66028	4.70736	18.5079	15.7372	21.1314	1.07801	5.49408	5.26492	15.9407	0.765571	165.328	6.93142	0.443244	8.08943	12.7851	8.45525	240.279	39.0097	7.0564	33.8044	0.31536	4.64768	0.93038	3.41143	11.8123	1.53829	0.0321913	56.2712	72.4418	1375.53	7.86546	4.44088	1.53618	38.8443	2.72223	115.109	2.90499	5.70884	8.58981	7.16481	0.614518	0.646661	40.3038	2.28917	26.2761	0.0637771
Set755	11.4212	25.8976	28.1609	22.8647	12.161	16.5451	19.5503	50.3322	0.805352	3.72779	6.80547	20.688	0.925439	31.237	5.13624	0.471351	7.54207	1.54714	2.71766	54.8542	22.8512	7.52209	34.2867	0.320019	4.38101	0.560779	2.52403	9.82062	1.26558	0.0412976	43.3418	59.8496	994.143	7.92456	0.465205	1.97836	29.2963	2.97605	66.4207	4.7849	4.02314	5.53015	14.9027		1.57553	32.2347	5.94457	50.3	0.0465272
Set756	23.281	22.1261	28.1609	11.7691		11.973	17.4774	30.4145	0.664071	3.95505	0.908601	20.5364	1.09506	63.3224	4.94297	0.511123	8.71282	1.20079	3.12127	68.3487	39.0097	9.6548	29.8524	0.140008	4.69044	0.826821	3.17309	13.0028	1.62126	0.0440125	22.5944	54.3598	795.379	12.2491	2.74807	6.33668	15.8012	4.2666	42.3424	1.19446	5.5048	6.976	12.6709	0.546002	2.62084	31.2813	6.19951	39.7615	0.0597954
Set757	20.4815	19.6872	28.1609	9.98496		25.8426	20.4266	38.4179	0.775634	3.35141	0.4543	16.2568	1.06229	46.9327	5.07625	0.389898	9.37433	18.7178	5.83618		32.2941	7.82112	37.4096	0.227862	4.88646	0.941211	4.02085	22.3359	1.58344	0.0487082	82.504	56.8024	264.373	4.7342	2.07417	1.56518	34.9034	3.43737	81.0396	5.1319	5.61678	5.08277	6.31679		0.910345	33.2866	3.52576	27.5024	0.0416129
Set758	25.4854	13.1488	26.3246	16.6342	7.87416	15.3512	14.2633	31.8582	0.9241	4.66696	2.42127	27.3336	0.935192	59.4371	4.95409	0.567974	7.56709	5.71044	2.79137	192.805	21.0312	7.10705	35.6517	0.232165	4.41237	1.01297	4.29836	13.9702	1.59005	0.0440125	32.9524	60.6903	729.188	7.33287	0.465205	4.13026	15.8012	3.7407	29.7308	2.39093	4.36092	5.28298	17.5316		1.32948	17.732	2.92735	39.7615	0.052938
Set759	21.1046	13.1488	25.9796	17.7007	7.87416	27.1072	6.55025	26.4948	0.888347	4.37558	3.26329	17.8005	0.896444	24.5128	5.71582	0.580651	8.30996	6.45599	8.25114	396.433	19.6473	4.82957	28.0329	0.140008	5.56611	0.826821	4.02316	10.2079	1.59005	0.0524915	90.8665	52.5682	264.373	8.98974	2.54004	4.90907	18.0879	2.72223	42.3424	1.90972	5.16634	8.78001	14.9027		1.32948	18.5095	5.94457	43.8237	0.0554
Set760	41.5916	27.4752	21.224	20.0222		15.5137	8.87257	27.1091	0.805352	1.47578	1.98141	16.6227	1.10837	54.8274	6.89622	0.814619	8.49902	6.45599	2.81588	180.971	41.3618	3.04278	26.3393	0.27266	5.14985	0.826821	3.61648	11.0621	0.86751	0.0440125	56.2712	59.6746	893.094	5.85848	3.66435	3.4828	14.1471	2.72223	68.2913	2.40735	4.0471	7.74622	12.6709	0.627004	2.01651	24.9825	9.53318	21.4241	0.05592
Set761	39.2062	14.0296	17.6636	11.5736		14.5655	8.87257	31.1644	0.977652	3.28018	4.37958	16.6425	1.14115	46.9327	6.14125	0.333838	10.7228	6.87151	5.21091	183.158	36.6463	6.32426	30.2422	0.242805	4.21312	0.706086	3.05486	13.3946	1.57802	0.0440125	39.5891	66.7047	253.492	8.45715	1.01585	3.88781	42.4327	4.28629	62.4548	2.40735	5.51173	7.66865	16.7601		1.21359	19.9756	4.53049	53.7512	0.0555181
Set762	28.8352	21.1867	37.9204	14.1321		16.0776	8.67791	31.7416	0.957249	4.44675	2.22498	11.7728	1.04253	38.5761	5.1065	0.57883	8.99574	8.96075	5.9306	231.505	36.635	7.6487	37.7995	0.251607	5.61405	1.81267	4.64038	18.5181	1.57738	0.0333138	99.1731	70.3508	1436.63	13.8717	1.56649	4.52236	41.8524	4.25328	83.8541	5.10748	3.9382	4.65683	6.31679		1.53865	17.732	2.93397	43.8237	0.0372406
Set763	25.142	20.2527	15.4589	25.2552		18.5617	10.8791	31.8582	0.948349	3.95101	5.20905	21.8871	0.792666	143.53	5.62147	0.57883	9.14408	10.1464	3.27715	77.9955	30.435	6.47187	25.05	0.301789	5.35531	0.605806	2.36951	39.5643	1.5147	0.0347271	39.5891	63.0106	366.067	13.7019	3.78007	5.5712	54.3711	2.6803	50.988	5.12594	3.72197	6.20468	19.3881		0.910345	15.143	5.32592	62.1091	0.052938
Set764	32.83	19.7663	21.8736	7.83586		22.1191	17.7455	45.4193	1.17618	2.68305	4.75873	16.4465	1.0062	28.3829	6.55419	0.633196	8.79919	10.6693	3.65956	68.3487	50.3795	6.32316	24.6357	0.203097	5.1333	0.378016	3.16262	23.8984	1.13309	0.0251246	100.495	78.2185	355.187	14.2209	2.44715	5.5712	29.2963	3.08984	64.8393	2.73155	5.72371	8.22831	7.92218	0.53182	1.39711	41.2154	2.68721	72.7282	0.047023
Set765	23.281	6.63741	25.4338	19.8911		24.675	15.95	26.7524	0.909725	3.40791	3.05422	18.336	1.04253	59.4371	5.70095	0.588314	8.49902	6.43379	3.98134	218.011	31.4145	6.32316	25.5107	0.334478	3.29513	0.644057	2.37216	24.0335	1.16459	0.0385803	100.876	56.3285	893.094	14.996	2.11724	3.95769	48.1872	2.72223	50.988	4.79863	5.80275	6.976	8.19002		0.984888	15.7752	4.46723	58.4128	0.0558137
Set766	34.2022	13.5145	18.8128	10.9886		20.2421	9.06723	18.667	0.927279	4.69316	2.83509	12.1371	1.29796	62.6028	5.37679	0.304351	7.73642	10.2538	7.83388	68.3487	27.2312	7.78599	24.6357	0.343061	5.148	1.4879	2.93371	12.1209	1.68363	0.0528369	26.4571	55.6267	355.187	11.073	3.15283	1.53618	44.0889	3.03961	29.7308	6.82995	4.53923	4.93098	11.1335	0.52547	0.646661	17.1496	7.26234	15.6956	0.0372406
Set767	28.6115	22.4685	19.7213	24.1531		10.8584	17.8823	30.3231	0.793791	4.12258	2.58642	20.3907	1.50086	40.8045	5.1065	0.475992	12.3275	5.4252	6.23979	587.613	59.3636	5.54648	25.05	0.252542	4.283	0.663454	3.4943	12.1592	1.97937	0.0524915	30.901	63.0106	1460.64	11.4316	3.38069	7.64074	11.3836	2.61903	62.4548	2.25833	5.0897	8.858	11.1335		1.71801	16.1463	3.48676	75.305	0.0561883
Set768	13.7319	17.6862	16.1559	14.3864		22.0682	8.67791	25.1514	0.957249	1.41928	3.06224	16.9885	1.04522	24.5128	5.13624	0.5513	8.46547	7.96897	5.89274	54.0992	41.3618	8.7726	30.2666	0.376141	5.1333	0.605005	4.0084	17.1336	1.28637	0.038808	104.212	58.1565	306.389	7.2103	2.9826	4.26013	18.0879	2.6803	42.9535	2.45818	5.72371	6.37824	19.4048	0.574821	1.30528	18.1383	3.56044	18.091	0.052938
Set769	38.9573	27.6126	32.3156	7.58593		26.3399	18.5412	31.7416	0.943689	5.13144	2.35927	16.9885	0.935192	59.7852	5.37679	0.475992	7.52097	4.62462	4.33957	250.469	35.9234	6.11278	26.3393	0.303648	3.29513	0.909085	2.60432	9.33546	1.51332	0.0600543	31.2826	50.7739	841.37	11.814	3.02448	3.95769	23.9832	2.6803	78.3672	1.90972	4.79554	6.67065	14.8869	0.430286	1.57111	16.0663	3.92794	37.523	0.0481224
Set770	25.4854	21.4759	26.1683	23.8652		21.4978	15.6279	26.7688	0.870549	4.08588	1.98141	23.013	1.8847	53.0354	4.98846	0.475992	9.06991	5.53692	5.4204	57.4984	41.0989	6.32316	28.0329	0.243686	5.52744	1.37351	2.84662	14.4553	1.57747	0.0326642	34.7636	55.8375	819.389	8.45715	3.19306	4.14661	52.7755	3.4333	52.5991	1.12721	4.5324	3.38177	16.4829		0.65959	24.6113	3.81891	43.8237	0.0640256
Set771	39.2662	15.2527	22.2727	10.4036		21.4886	13.858	27.1254	0.664071	3.03737	4.20152	15.5764	1.36897	66.3375	5.11399	0.660749	9.47706	3.18112	3.6231	45.6645	47.9712	7.42971	25.05	0.306775	6.31649	0.521728	2.69315	10.0014	1.36185	0.0440125	99.1731	61.2393	1272.38	13.7019	3.05548	3.67172	18.5647	2.67336	43.2777	3.31345	5.55455	6.8555	17.6358		1.30528	16.0663	2.68721	52.4455	0.0543759
Set772	21.1046	26.4087	27.4693	11.4016		21.4978	11.7439	30.8051	0.890137	2.76588	4.21698	21.8871	0.775324	44.5093	6.08362	0.390703	7.97687	6.05679	3.27715	63.2888	38.9984	6.57562	30.6565	0.227862	4.58634	0.63463	3.31318	12.873	1.64569	0.0524915	39.5891	60.1253	261.222	7.2103	1.95339	1.51983	21.3282	3.32693	72.3939	2.90499	3.44244	8.78001	16.3898	0.479637	1.12191	17.4408	3.81891	20.517	0.0416129
Set773	13.5976	7.34172	17.7676	17.8294	16.3869	16.8184	10.2373	22.7034	0.927279	2.17515	3.2446	17.2631	1.16384	40.1829	6.02599	0.588314	8.1636	5.00967	7.22234	63.2888	32.2941	8.05017	32.193	0.239383	4.97842	0.909085	3.40721	12.1209	1.51332	0.0487082	43.6918	57.0384	841.37	4.96876	3.32279	4.50601	37.9116	3.89054	57.3173	3.7219	5.29688	4.67843	7.16481		1.55027	42.1228	4.53049	19.0287	0.0482029
Set774	23.0999	21.2453	17.7676	21.5632		21.5729	15.2755	33.1195	0.946047	2.76867	6.6605	17.6623	0.960489	60.3743	5.13624	0.414255	7.74653	8.96075	7.72478	54.0992	34.114	7.45252	30.2666	0.270488	5.71449	0.748717	3.53198	19.2915	1.22894	0.0461132	43.6918	69.3946	2710.27	6.97574	2.02583	5.45223	45.3352	3.34865	78.3672	2.40735	4.6547	6.97039	20.0118		2.14756	25.4583	4.6223	26.2761	0.0372176
Set775	28.7549	20.0259	26.357	21.0079	4.70736	22.5125	9.06723	31.8582	0.840902	3.66892	3.51255	19.072	1.04522	38.5761	7.25063	0.695023	8.54063	4.97232	3.12127	88.8457	27.2312	4.55577	24.6357	0.308783	5.75725	0.63463	2.24544	10.0014	1.68177	0.0465189	41.6405	56.6161	450.1	12.7429	3.44157	4.09283	18.0879	4.77554	42.9535	1.19446	4.45567	10.178	21.6445		1.32948	16.6222	3.81891	50.7906	0.0496407
Set776	51.026	23.9886	24.318	12.5527	16.3869	22.1057	13.8359	30.8051	0.870549	4.70088	6.18395	14.0841	0.775324	126.103	5.07437	0.437498	8.96781	9.19672	8.8808	641.912	62.1411	5.32677	31.7244	0.319551	4.97082	0.479096	3.84796	10.0014	1.80387	0.0385803	56.2712	59.8854	804.414	18.9445	4.31142	5.8119	31.9942	3.4333	52.5991	5.38054	3.98445	3.15706	17.7184	0.614518	1.53987	21.8759	3.56044	42.6624	0.0482029
Set777	25.4854	21.7672	26.357	7.83586		18.085	16.1068	32.0155	0.909725	0.681385	5.21587	21.4042	1.88213	55.853	5.37679	0.633196	7.02007	0.981185	4.33957	66.1615	21.0312	7.60392	26.7436	0.335327	2.6073	0.414803	4.77655	18.4506	1.00052	0.0444921	33.1589	60.0716	898.379	14.9845	3.13104	1.10665	25.3122	3.89054	149.407	2.40735	3.60056	5.08277	17.7279	0.509999	0.992183	25.9857	3.5299	48.3646	0.0411772
Set778	13.5976	20.9066	22.7318	12.395	3.64827	11.2634	15.0783	33.1249	1.15611	1.47578	2.22498	18.9005	0.966361	64.8957	5.37679	0.575012	7.31936	9.55068	2.87354	318.464	43.4623	5.90239	36.0381	0.505343	6.75812	0.599162	4.63111	13.0028	1.01044	0.0280444	99.5331	64.7382	902.473	5.85848	2.05719	4.07674	43.7408	4.11561	42.9535	1.87628	3.98445	8.36194	8.93797		1.2782	16.0663	3.04488	42.1874	0.0547607
Set779	28.4772	14.0296	22.7642	9.66028	15.3278	21.7727	9.06723	38.4016	0.977652	2.42519	2.22498	14.7594	0.765571	40.8045	5.04189	0.685523	7.31936	5.53692	7.53104	231.089	22.8512	4.97501	32.1788	0.242805	3.94005	0.663454	4.12981	23.8984	0.931528	0.016331	133.758	56.3285	261.222	14.2209	4.54821	1.97836	25.9949	3.45746	60.1211	4.47445	4.45567	5.7827	17.6295		1.53865	14.7719	3.32539	19.0287	0.0552853
Set780	48.2912	26.5661	27.422	12.0233		16.0776	18.6487	31.8582	0.927279	2.19345	7.18005	20.8594	0.887503	110.015	4.94754	0.632177	7.97687	5.04103	2.69315	88.8457	30.4462	7.1886	28.9774	0.350511	5.61405	0.641793	4.38388	10.7516	1.8128	0.0476424	22.5944	56.6161	1863.65	7.56743	3.79356	1.56518	25.3122	4.72612	155.735	4.42567	3.99918	4.75432	11.1335	0.494536	1.77948	18.8538	4.23853	21.4241	0.0460006
Set781	31.1824	25.8976	32.5754	7.00093		16.4185	15.5426	26.7688	0.722082	1.68222	4.26441	17.2964	0.775324	43.9176	5.20496	0.333838	10.5839	6.45599	3.6231	338.229	46.7608	6.65281	35.4338	0.295254	3.89852	0.461293	6.80199	7.17762	0.931528	0.0314	82.8855	56.3285	646.104	7.86546	0.465205	1.152	29.979	2.82817	63.3265	1.80903	5.0897	3.15706	14.5441		1.53204	14.7719	4.37169	16.8833	0.0639479
Set782	13.7319	19.6872	18.8128	10.2495		16.6718	8.67791	31.625	0.852363	1.47578	2.22498	16.6227	0.966361	44.5093	5.48677	0.744768	7.18311	4.12873	2.9312	242.923	54.4671	7.11904	38.3646	0.271574	5.56611	0.605806	4.0084	22.077	1.56273	0.0410712	43.5168	61.3922	898.379	12.4057	3.57092	1.87133	20.0424	2.6803	59.5099	2.40735	5.16634	8.69987	16.0336	0.494536	1.73263	21.8759	2.80473	39.7615	0.063134
Set783	22.5236	15.2527	23.567	10.9886		22.0002	8.87257	31.4423	0.888622	4.57447	4.26423	16.2568	0.935192	28.3829	6.02599	0.477056	7.66225	6.44489	3.00692	64.721	41.0989	5.43267	37.1094	0.270488	4.03879	1.12229	3.05555	28.337	1.28637	0.0453523	26.0755	59.6746	253.492	7.92456	3.21269	6.28215	45.0928	2.67683	91.3265	4.49552	4.5202	4.93098	8.93797		1.12191	19.804	4.46723	57.2669	0.0521001
Set784	37.3052	23.9886	30.8685	25.4566		24.675	13.6888	30.4145	0.647986	4.68443	1.75426	16.2782	0.887503	55.853	5.13624	0.49524	5.15132	1.7348	3.6231		27.2312	6.90724	32.3501	0.303648	4.46457	0.978	4.64038	16.0376	1.55543	0.0524915	93.674	62.094	782.085	17.1944	3.21209	7.02433	23.9832	2.6551	46.8984	1.55209	5.07927	6.67065	16.0336		0.98807	17.1496	3.17411	42.6624	0.0403542
Set785	31.1824	14.7339	19.7537	19.8049		15.5376	19.6649	33.1195	1.15611	3.02412	8.30485	33.0585	1.62985	69.3526	4.98846	0.733185	10.7078	5.00967	5.83618	55.3113	35.9234	6.76364	25.05	0.270488	5.34938	0.826821	1.48476	10.0014	1.27601	0.0314	32.9524	70.0343	796.684	11.9627	4.72655	7.03366	11.3836	3.06541	53.8092	6.97716	5.80275	8.58981	9.28778		2.02031	26.2769	3.56044	63.7696	0.0450893
Set786	28.6115	12.1562	33.4256	9.57301	7.75119	16.2234	16.1068	32.4888	0.992598	4.16899	4.26441	23.48	1.09506	37.3653	6.14125	0.477056	5.52275	5.53692	3.65956	324.735	41.0989	8.05017	31.7981	0.24824	5.74716	0.63463	3.18239	12.1592	1.6397	0.016108	49.9815	55.8375	898.379	16.5681	2.68515	1.97836	31.2076	2.97605	48.3156	4.99908	4.75567	6.63443	17.1632		1.72642	29.4472	4.17056	50.7906	0.040175
Set787	20.4815	15.2527	22.5525	5.26812		21.7633	18.6487	22.7034	1.05081	1.36277	0.4543	17.2631	1.14115	60.3743	4.85975	0.709354	10.6893	2.11309	4.84673	64.721	43.6786	5.8442	36.9103	0.333392	5.86893	0.882951	3.49172	15.0673	1.65995	0.038808	122.162	53.2701	638.374	8.45715	3.02291	1.58153	35.1058	2.72223	29.7308	1.9007	4.5202	7.878	7.41456	0.524898	1.12191	40.4402	2.68721	37.3661	0.0353594
Set788	34.8254	22.1385	16.1608	11.5736	15.3278	17.0497	14.633	18.6507	0.888347	2.42034	2.6051	21.7685	0.991282	53.9158	5.1706	0.58129	9.06991	7.15676	5.30037	76.7833	34.114	9.41883	31.3101	0.374761	5.63077	0.96943	3.05555	16.0376	0.931528	0.0318524	26.4571	50.9847	976.178	15.9113	3.86413	4.00685	54.1356	2.70126	57.3173	5.07738	4.90097	11.3889	10.0451		1.32948	21.8759	3.56044	59.9513	0.052938
Set789	31.1824	20.9066	25.9796	17.6089		25.1273	8.67791	32.0155	0.927279	3.43016	0.4543	16.2568	1.01353	126.103	5.11024	0.527512	7.66225	3.18112	3.65956	231.505	38.9984	8.17386	29.3672	0.203097	6.87079	1.11749	4.58212	7.17762	1.42953	0.0440125	203.871	58.1808	976.178	17.262	3.9288	1.87133	18.9128	3.45746	155.735	2.81581	5.42685	6.63443	8.9568	0.614518	1.05943	15.143	5.94965	42.6624	0.049205
Set790	30.797	13.8532	25.9796	11.5736	4.70736	20.8354	6.55025	41.3392	0.864863	3.7917	2.58642	16.9885	1.04253	86.6687	5.07625	0.616172	7.57772	4.62462	2.81588	211.008	27.2312	6.22957	35.4338	0.203097	5.48691	0.867953	2.4026	12.1209	1.7351	0.0570977	33.1589	53.2701	170.408	11.8647	3.44157	1.97836	22.0245	2.72223	74.159	5.51572	4.98343	5.89816	6.88756		1.01613	17.732	5.23753	19.3092	0.0402737
Set791	23.281	27.0997	17.6636	13.8779		10.5537	14.0012	21.0987	1.2125	2.69113	4.38824	18.5894	1.29796	35.8468	5.20496	0.389047	8.72702	9.48197	5.30037	52.667	51.2625	5.87782	26.3393	0.230555	6.35751	0.828901	1.68485	22.3359	1.56273	0.0507425	43.6918	52.5682	787.649	6.97574	3.78477	1.97836	10.9068	3.39892	72.8737	1.55209	5.72278	4.20118	16.3898		0.853046	25.9857	4.11144	28.7101	0.0554745
Set792	25.142	20.927	26.2922	29.9496		16.6718	18.6068	30.8051	0.952465	2.51585	0.4543	16.2568	0.887503	44.7043	5.04189	0.532685	9.14408	10.6507	2.77531	77.9955	29.0511	7.29694	30.2666	0.18313	5.9569	2.40779	3.05555	9.82062	1.86595	0.0321913	82.504	54.3598	408.084	14.5611	3.64917	3.96053	20.0424	4.07857	33.2749	4.42827	3.20588	10.8987	8.19002	0.509999	1.32948	33.2866	2.28917	36.4284	0.0481224
Set793	28.7549	12.8605	24.8406	10.9886		19.3637	10.2373	29.204	0.813257	2.54516	3.51255	21.9415	1.22315	62.6028	5.03076	0.39464	7.18311	1.54714	2.9312	55.3113	30.435	8.0655	31.542	0.242805	3.91064	0.479096	3.74136	13.0317	1.6368	0.0422667	36.815	68.7761	841.37	22.7586	1.80902	4.65407	26.3431	2.67683	52.5991	2.60694	5.07362	7.02439	17.5239	0.64488	1.89862	17.1882	4.92448	36.5853	0.0547607
Set794	32.83	16.7728	25.9564	21.0424		16.6718	12.5995	25.1677	0.722356	2.90641	0.4543	21.0523	1.50086	44.5093	5.13624	0.390703	8.96781	8.84991	3.33324	262.531	51.2737	5.74129	30.2422	0.302658	3.72237	0.63463	2.37216	11.8772	1.00052	0.0518068	41.6405	51.3013	1152.46	18.644	2.41394	3.4828	22.7547	2.6978	40.1497	4.81874	5.70884	4.6015	17.5316		0.97597	18.8538	4.24246	50.7906	0.0323263
Set795	39.2662	17.4772	26.7778	9.6645	12.161	20.2538	13.6232	26.3782	0.799883	5.81506	7.97966	15.9139	1.05533	37.3653	5.13624	0.532283	8.28142	6.45599	3.31501	442.665	31.4145	5.74129	30.6565	0.27266	3.17335	0.521728	5.75339	11.8123	1.5771	0.0332897	97.9219	59.8608	750.557	15.5545	3.48327	4.19555	22.0245	3.674	140.48	1.80903	5.5048	6.76039	18.6547		1.55027	25.4583	2.93397	36.5853	0.0508919
Set796	45.8911	17.1308	18.8128	8.73808		23.165	8.39377	27.1282	0.722082	3.7917	3.05422	16.6425	1.22315	55.853	5.02702	0.385724	9.14408	5.04103	3.29538	77.9955	51.6191	5.36525	30.6565	0.266	3.67961	0.461293	4.22813	13.8186	1.4796	0.0230512	132.344	61.4501		12.4057	3.13104	3.91518	14.4952	4.24868	64.228	1.55209	5.39405	8.78001	19.1275	0.445185	0.973743	37.6311	3.57215	59.7137	0.0372406
Set797	54.45	17.9957	27.6013	13.8779		20.8354	6.55025	41.4243	0.914998	3.48493	0.4543	20.3907	1.32924	90.2271	5.1706	0.532283	9.14408	5.87894	3.23772	219.443	44.0613	6.11982	41.6971	0.207399	4.64768	0.826821	4.30195	11.127	1.64569	0.0351795	134.436	59.9522	676.769	8.98974	2.54004	4.26013	18.0879	3.90179	67.6431	1.90972	3.18193	5.64562	26.4989	0.555259	1.32948	18.0352	5.26048	58.2558	0.049205
Set798	31.5838	19.0332	22.5755	10.4036	7.87416	22.7552	19.6649	37.8471	0.722082	3.2471	1.33964	20.1978	0.775324	50.1812	5.13624	0.67749	10.4153	8.43241	3.21321	239.847	36.6575	8.05017	30.2666	0.400166	5.14985	0.909085	4.81939	16.7556	1.28637	0.030152	39.5891	58.1565	976.178	21.2168	2.97539	1.58153	33.1188	2.61903	115.109	2.75597	5.0897	5.47624	10.0451	0.524898	0.734133	16.0663	3.32539	19.0287	0.0372406
Set799	11.5555	23.601	15.4589	18.6158	10.918	20.8354	14.7272	31.8582	0.750448	2.23654	0.908601	12.1371	1.4265	34.511	5.13624	0.477056	9.77348	6.87151	2.79137	66.1615	33.5151	3.04278	35.4433	0.303648	5.1811	0.909085	2.93371	14.5202	1.46036	0.0472082	39.6236	65.44	1017.02	12.0486	3.58646	5.2015	34.7577	2.7921	33.2749	1.90972	5.51173	8.40906	8.19002	0.52547	1.2782	32.2347	3.04488	43.8237	0.0323263
Set800	34.5765	16.9819	25.9796	9.66028		10.5537	13.7681	26.7524	0.997139	2.57235	2.37795	16.2782	0.765571	61.1357	5.53367	0.596944	10.6851	7.83154	3.00692	192.805	32.2941	8.7726	25.05	0.286808	6.42234	0.787769	2.84662	7.17762	1.69573	0.0317957	29.9382	108.17	729.188	8.45715	2.54678	5.36289	52.7755	4.18274	67.6431	1.12721	4.02314	6.37824	7.92218	0.57708	0.734133	16.4375	2.80473	71.1996	0.0465272
Set801	25.0275	17.9957	30.6305	13.8779		19.8001	12.5995	22.7034	0.647986	2.17515	0.4543	27.7064	1.29796	59.4371	6.89622	0.475992	8.99574	2.6471	3.1395	427.459	27.2312	5.44255	37.8822	0.292933	5.01358	0.605806	3.05555	14.5202	1.39859	0.0306187	93.2434	61.3922	878.463	7.2103	3.9255	4.26013	15.8012	3.28542	78.3672	1.90972	3.60056	10.0723	14.5441	0.694803	2.14756	44.4937	3.94658	19.3092	0.0495602
Set802	11.4212	12.1562	26.7778	7.58593	12.161	17.671	13.6633	35.7154	0.890137	2.68305	0.4543	15.7479	1.19418	86.6687	5.12512	0.583572	7.66225	11.2167	5.72849	45.6645	45.8706	9.90095	36.428	0.193558	4.69044	0.721977	3.29258	6.4274	1.92803	0.0358019	39.5891	59.9522	355.187	6.97574	2.08007	3.85512	40.653	4.34675	40.1497	1.12721	5.12127	8.22831	18.2997		1.32948	18.8538	3.94658	66.3782	0.0372176
Set803	13.5976	20.2226	26.535	6.62927		24.368	15.5218	39.2721	1.02615	1.36277	2.6396	17.4892	1.32924	56.931	5.20496	0.687561	8.30996	6.62275	2.77531	64.501	46.7608	4.82957	30.5088	0.204182	5.35531	1.0049	4.81939	13.5597	1.16459	0.0546186	94.3476	50.9847	638.374	8.98974	2.81744	7.37118	25.9949	3.06541	67.0319	6.16775	5.07927	5.54826	10.0451		1.61925	16.6222	2.68721	50.3	0.0372176
Set804	30.797	18.8152	26.7778	17.2917		19.0055	17.5068	31.625	0.982369	1.4214	3.05422	26.8945	1.13418	41.9749	6.46409	0.44159	9.33868	5.87894	8.3088	88.8457	47.9993	8.18689	36.0381	0.288154	5.75725	0.748717	3.53197	7.17762	2.17934	0.050938	26.4571	71.4128	852.251	14.1062	2.11149	4.45249	15.8012	4.68509	75.0663	1.87628	5.57801	9.64914	5.29159	0.565167	1.39271	26.2769	3.46664	50.3	0.0452454
Set805	23.1467	15.2527	19.1713	18.4144	12.161	20.2132	20.3826	33.1195	0.896093	1.02208	3.2446	15.7479	1.97367	62.6028	6.56663	0.555557	10.7078	6.44489	3.57773	63.2888	41.8586	3.39454	33.4823	0.208485	3.57537	0.63463	5.75339	19.5504	1.79666	0.0530894	39.242	61.4501	170.408	8.98974	2.0545	6.50455	33.1188	3.89054	78.3672	6.12254	4.88541	6.63443	16.4987	0.546718	0.65959	15.2477	13.3295	61.5399	0.0558137
Set806	37.5925	16.7728	32.7238	14.4267		17.4461	18.2909	28.8135	1.14949	2.54516	4.26423	17.2964	1.04522	148.575	5.75902	0.523771	6.5754	1.20079	7.44878	54.0992	27.2425	6.30253	36.7587	0.227862	3.89852	0.882951	2.80603	14.8426	1.10895	0.0440125	39.242	47.5046	253.492	18.8892	1.80065	1.51983	37.9116	2.97605	67.6431	4.36002	4.5202	8.64545	15.2921	0.479637	0.970438	32.5759	5.08578	42.6624	0.0434678
Set807	38.9573	19.6872	33.2463	24.1531		22.3878	20.7764	33.1195	0.824543	2.72432	0.4543	21.9416	1.04253	46.9327	5.39897	0.443244	8.30996	8.46486	8.23513	63.2888	34.1035	9.06991	51.8558	0.316717	4.58634	0.882951	2.4026	23.5157	1.49452	0.0402038	39.242	47.5046	804.414	13.3734	3.23526	1.87133	22.5487	2.72223	29.7308	5.51572	3.91445	5.08277	8.19943		0.910345	15.6189	3.94658	16.6333	0.0433067
Set808	39.9375	22.7924	22.9746	7.09675		16.9051	15.5426	26.3782	1.02615	1.02208	5.68461	24.7405	1.22315	67.2639	6.69803	0.588314	8.37201	9.76132	4.33957	67.1452	36.6463	7.6092	26.7436	0.227862	5.44083	1.05647	1.12588	14.9075	1.39859	0.0205048	99.5331	47.7154	355.187	8.98974	2.62481	7.35775	14.1471	4.11034	65.4831	3.16442	5.12127	7.878	17.5316		1.10781	36.1544	5.94457	23.8501	0.0433067
Set809	27.6618	19.6872	15.4589	22.8647	15.3278	15.5376	21.0786	33.1195	1.00426	2.76867	4.45627	25.462	0.726824	34.0547	5.11024	0.626431	11.8266	6.07094	3.99957	64.721	34.114	7.78599	26.3393	0.374761	5.35531	0.588844	3.05417	15.5525	1.28637	0.0453523	36.815	56.3285	1399.54	15.5964	2.03482	4.84183	34.9034	2.62991	67.356	5.70784	4.80267	5.89816	9.01053		1.01613	17.1496	3.75351	19.3092	0.0450893
Set810	28.6115	12.8605	26.357	25.2552		14.9753	10.2373	38.9127	0.722356	2.76867	4.21698	18.7625	0.910272	47.3635	5.37679	0.518768	9.14408	5.71044	2.81318	211.008	27.2312	6.57562	32.1788	0.267348	3.29513	0.828901	2.84662	13.0028	1.36195	0.0642384	102.015	54.3598	408.084	7.86546	3.7304	7.17873	56.991	3.18749	70.2013	2.39093	4.56022	8.22831	7.16481	0.475546	0.984888	28.7949	4.52221	50.5376	0.0402737
Set811	37.5925	7.34172	31.1617	20.9469	7.75119	18.4468	22.6199	21.1314	1.07219	3.59655	7.42665	21.2117	1.32924	18.3846	6.18231	0.588314	9.94829	9.55068	7.79264	338.229	57.8534	8.16668	30.6565	0.270488	4.9844	1.4879	3.41402	9.25117	1.00052	0.0608264	41.4654	54.5706	170.408	8.83146	3.58646	4.13026	31.5174	3.03281	60.4452	4.78329	4.5324	8.81532	8.93797	0.445185	1.17103	18.8538	2.68721	58.4128	0.0547607
Set812	40.5202	13.1488	28.4241	20.1454		17.4461	14.4787	37.3651	1.07801	2.90641	5.20905	16.7875	1.20259	47.3635	5.58111	0.33901	9.14408	5.50633	3.23772	231.505	21.0312	6.32316	33.068	0.386875	5.75725	0.745138	4.17999	11.8772	1.64591	0.047839	43.5168	69.6307	1417.42	9.80706	3.63544	1.10665	21.6763	2.62991	115.109	2.39093	5.40149	4.93098	8.19943	0.595925	2.02031	15.7752	4.6223	26.2761	0.0467144
Set813	11.5555	16.4264	26.7778	21.5963		19.1564	9.06723	32.4061	0.664071	1.02208	4.3016	18.7625	0.966361	43.9176	5.1065	0.46671	7.25327	1.20079	2.79137	240.279	36.6575	8.05017	31.3101	0.18313	6.77673	1.15204	3.29258	16.5748	1.54151	0.0404615	22.976	62.094	795.379	8.98974	3.62591	1.87133	31.5174	2.97605	66.4207	5.28093	4.0471	6.68194	16.9705	0.475546	1.32948	29.8183	7.19557	45.0314	0.0548515
Set814	13.4634	13.1488	35.2549	13.8779		18.4737	13.858	21.0987	0.741671	2.57235	4.26423	21.8871	1.27619	38.5761	5.70139	0.441784	13.1009	5.71044	2.81318	211.008	44.9359	7.6487	54.1397	0.27266	5.9569	0.588844	2.60432	16.0376	1.43989	0.0460551	31.2826	65.1605	894.268	14.2209	0.465205	1.99472	22.072	2.67336	29.7308	4.85883	5.35474	9.27178	11.1335	0.500741	1.05943	17.732	3.56044	16.8833	0.0516057
Set815	31.5838	21.6989	26.7778	9.66028	11.9771	18.4737	6.08833	30.4145	0.927279	4.68804	3.74083	16.6425	0.792666	66.3375	5.39897	0.362368	7.02007	5.92197	3.65956	63.2888	36.6575	8.53106	38.1365	0.242805	2.6073	1.04685	1.68647	24.0335	1.66124	0.0308087	87.564	65.8624	955.37	4.7342	3.57092	4.3202	42.4327	2.67683	75.0663	2.25833	4.34908	6.67065	11.1335	0.524898	1.09266	14.7719	2.80473	26.2761	0.0593596
Set816	23.0999	20.3646	29.6961	20.5349		12.8935	14.2633	36.246	0.864863	1.68222	2.6396	16.9885	1.0062	161.308	5.1065	0.304351	12.3486	4.12873	6.59693	52.667	36.635	6.32316	25.05	0.259536	5.90622	0.663454	4.18257	6.4274	1.26566	0.0436576	26.4571	69.1586	1301.74	12.4837	3.70794	4.14661	22.5487	2.80298	131.623	2.60694	3.72197	8.82081	7.91277	0.509999	1.74924	41.1208	5.75657	37.523	0.047023
Set817	43.491	25.6941	17.6636	18.154		21.1055	16.1404	29.204	0.927279	4.16899	0.4543	15.8853	1.12834	69.3526	5.37679	0.674031	5.52275	5.00967	2.71766	231.505	53.0622	7.87575	28.0329	0.223979	4.90843	1.058	5.43527	9.82062	1.67589	0.0556232	22.5944	55.8375	1361.06	15.3416	3.68314	2.01107	43.9796	3.06888	55.1606	1.87628	5.70884	3.38177	8.19943	0.479637	1.12191	16.6222	3.81891	16.8833	0.0549422
Set818	23.1467	13.1488	28.1609	10.2495		16.3439	13.6232	32.7655	0.738441	2.64018	0.4543	18.4185	1.04522	155.324	5.1065	0.33901	9.14408	5.35602	2.76687	203.655	29.0624	7.4232	30.6565	0.140008	4.93377	1.15155	4.0084	13.0028	1.49326	0.0483917	33.3339	50.7739	940.395	13.7019	3.57543	6.87955	18.0879	3.06888	60.1211	1.80903	4.0471	6.37824	17.7184		1.53865	29.0861	2.80473	54.907	0.0583576
Set819	30.9312	22.0531	26.2922	22.8647		19.1564	10.2373	48.9825	0.750448	3.42842	4.3016	22.8988	1.85608	61.3798	4.93923	0.385724	9.53123	6.97891	7.76814	191.593	45.5628	8.57675	32.5931	0.223979	4.58634	1.11541	4.88089	18.3857	1.58344	0.0487082	82.8855	66.502	264.373	11.9627	3.62591	4.95442	40.5005	2.72223	46.8984	2.58252	4.87797	6.50784	17.9068	0.475546	0.910345	16.9134	4.24246	20.517	0.0561883
Set820	38.1605	19.3719	26.7778	14.5441		15.534	9.06723	26.7688	0.977652	1.02208	4.37958	18.9005	2.03951	69.3526	6.02599	0.503012	10.7463	10.9545	4.84673		30.4462	8.1692	31.542	0.452755	4.26319	1.01534	3.05555	27.3477	1.49452	0.0303303	41.4654	64.5332	1264.65	18.9445	2.37995	6.50455	27.2235	3.49442	63.3265	1.83345	3.98445	6.8555	16.4987		1.09266	35.6497	2.68721	21.4241	0.052938
Set821	98.0197	7.34172	26.357	6.62927		12.6016	10.2373	24.6611	0.824817	2.76867	1.33964	15.5764	0.991282	57.645	5.7047	0.385724	9.53123	1.20079	2.76687	64.501	33.5151	3.6192	36.0416	0.270488	5.35531	1.32589	1.81123	13.3946	1.9586	0.027671	43.3418	73.1841	638.374	16.8869	3.58646	4.33	40.7392	3.79824	143.284	2.75597	4.53923	10.2956	15.7271	0.51564	1.32948	34.8219	3.72689	19.0287	0.0460006
Set822	145.212	20.3646	19.7213	8.42086		18.627	13.7961	24.3044	0.722356	3.66892	4.26423	12.1371	1.50086	63.3224	5.20496	0.304738	6.32876	4.06001	2.79137	427.459	43.4623	8.18689	29.3672	0.23668	5.61405	0.605806	4.18257	14.0351	1.65209	0.0729978	49.9815	50.9847	819.389	10.2421	1.80902	4.50601	18.0879	3.89054	66.6865	1.87628	5.0998	5.82256	18.5922	0.430286	2.05788	15.7752	2.99781	53.5451	0.0482029
Set823	24.8932	13.1488	22.2727	12.7257		21.2871	20.0504	24.6638	0.866089	3.23738	2.37795	20.5364	0.775324	50.2177	5.56999	0.685523	10.2007	8.46486	3.65956	192.805	41.1101	5.71624	26.7436	0.313426	5.83287	0.450272	4.17741	12.9094	1.76002	0.0326642	34.7636	60.3077	740.068	16.8822	2.4107	5.70505	48.1872	2.97605	55.1606	5.12594	4.33992	6.976	8.93797	0.694803	1.30528	34.8219	5.11447	42.6624	0.052938
Set824	13.7319	19.6872	30.8685	19.5293		15.4556	12.9642	27.1254	1.07547	2.7952	4.26423	17.1249	0.792666	97.5547	4.93923	0.304738	9.77967	6.97891	3.00692	76.7833	32.7984	8.05017	33.249	0.140008	4.41237	1.04685	3.84796	12.1209	1.56337	0.0433705	26.0755	54.3598	889.343	8.45715	3.85367	5.9043	23.9832	2.67607	67.0319	1.98247	5.06222	10.0723	17.7184	0.595925	0.408836	18.1383	3.56044	50.7906	0.0558137
Set825	37.2108	6.63741	22.2727	17.73	7.75119	21.304	15.3271	41.4243	0.799883	2.60655	2.6396	20.1978	0.755819	41.9749	5.8361	0.46671	8.99574	6.87151	5.19268	76.7833	30.435	5.90239	33.249	0.303648	2.95728	1.55622	3.84796	10.0014	1.81422	0.0343781	97.9219	68.0743	1264.65	8.98974	1.50262	6.54481	22.7547	4.02394	68.2913	1.80903	5.51173	4.75432	8.93797		1.53865	17.1882	4.52221	37.523	0.0434678
Set826	21.1046	20.2226	17.4843	22.0055	7.87416	20.8354	3.97431	29.204	0.754526	3.2949	2.37795	17.6623	1.07014	41.9749	5.6731	0.516088	7.52097	6.87151	2.9312	76.7833	45.5628	8.31715	26.7436	0.227862	4.46457	0.663454	2.4026	14.0351	1.36185	0.0504039	33.1589	67.9716	314.119	17.1598	4.09642	1.58153	10.9068	3.73861	53.8092	4.85315	5.46424	5.53015	14.9027	0.595925	1.39711	34.4887	3.72689	28.7101	0.047023
Set827	23.281	16.6197	16.1559	16.3544		24.675	6.75854	38.8749	0.926459	3.42727	4.26423	22.9992	1.04522	18.3846	5.4566	0.49513	9.9583	1.7348	3.21321	211.008	41.7993	5.74129	31.7244	0.561577	3.94005	1.03372	5.43527	12.9379	1.98091	0.0345686	95.7254	54.5706	355.187	16.1695	2.586	1.99472	20.0424	3.28195	41.1976	6.10884	3.60056	6.976	6.31679		1.05943	17.732	4.1747	50.212	0.0433067
Set828	38.9573	18.8152	18.4694	5.26812		9.83445	8.67791	31.1617	0.909725	3.02412	4.21698	21.9416	0.775324	89.6838	5.53367	0.477056	7.57772	2.6471	3.29538	231.505	29.0624	8.16668	33.4918	0.334478	6.07367	0.882951	4.17741	11.8123	1.72338	0.0385803	33.1589	57.6781	778.463	10.8384	2.37126	4.13026	50.7525	3.00353	50.4425	2.90499	4.53923	4.50415	16.3898	0.559922	0.408836	54.5767	4.53049	50.7906	0.0609509
Set829	23.1467	14.7339	22.7642	20.7891		20.4738	6.55025	23.8225	0.754526	2.76588	3.74083	21.7685	0.960489	38.5761	7.25063	0.523771	11.055	5.53692	5.89274	239.847	31.6951	6.76364	35.4338	0.193558	5.148	1.42113	4.17999	16.8122	1.7913	0.064592	100.876	61.3922	852.251	4.96876	3.11855	3.71707	14.4952	3.86203	130.054	4.35841	4.04419	7.70444	15.0973	0.666701	1.74924	41.9145	3.81891	78.7255	0.0737956
Set830	41.5916	23.9886	28.8231	23.4201		20.2511	18.6487	36.4333	1.01333	2.09504	3.67791	12.3101	1.23708	69.3526	5.07625	0.567781	10.4153	2.6471	5.81058	88.8457	29.0624	7.78599	31.9597	0.34739	5.1333	0.721977	3.05417	11.8123	0.931528	0.0445047	49.9815	59.6746	170.408	17.8428	2.586	6.30222	30.6617	3.4333	29.7308	2.45818	4.92492	6.63443	21.6462	0.475546	1.12191	15.2477	4.04547	29.6478	0.0433067
Set831	25.2763	18.3793	31.1617	15.2617		16.0776	21.6301	26.3619	0.80448	3.40311	4.3016	25.2147	1.07014	44.5093	5.20496	0.532685	6.74402	6.05679	3.27715	55.3113	41.7092	8.74277	44.5473	0.239383	5.83287	0.53355	4.38457	7.17762	1.67129	0.0503559	94.3476	54.3598	787.649	12.4057	3.08061	4.46538	23.2314	3.39892	50.4425	5.13351	4.0471	8.64374	18.9772		1.05943	17.1496	4.40396	67.1515	0.0583989
Set832	25.142	12.1562	33.1001	13.8779		17.3946	20.7764	24.0304	0.982369	2.95421	3.94048	17.8877	1.13809	28.3829	5.56625	0.674031	8.30996	10.7767	3.27715	456.163	30.435	7.60392	31.7244	0.203097	4.3428	0.748717	3.74136	15.9398	1.81422	0.0314	43.1047	61.2393	796.684	11.4316	3.84608	2.01107	34.9034	3.45746	147.569	5.15036	5.41349	5.70094	18.7591	0.445185	2.33023	17.1496	4.04547	19.0287	0.0499805
Set833	32.2069	13.1488	22.5849	12.1408		12.6016	18.7359	21.1314	0.9241	2.78083	4.3016	16.6425	0.925439	57.5567	5.83408	0.581777	7.93853	5.00967	2.71766	211.008	38.9984	6.90724	36.7231	0.314773	6.75812	1.33264	3.46188	9.33546	1.29696	0.0704943	134.436	60.3077	366.067	14.5611	4.49064	3.94133	25.3122	2.6803	42.3424	4.35841	5.01596	4.45373	20.0024	0.445185	1.93389	15.7752	3.17411	58.4128	0.0549422
Set834	39.907	16.4264	25.9796	13.2315	3.64827	15.5656	9.4576	31.625	0.824543	3.8774	3.2854	16.4496	0.736576	56.77	4.94754	0.504138	9.33868	3.18112	2.9312	327.379	27.2425	4.47258	37.4958	0.288154	6.29617	0.644057	4.64038	16.8122	1.85976	0.0777225	93.2434	71.9155	1384.56	19.8227	2.15436	5.9043	38.8443	3.03614	59.5099	2.60694	5.46424	3.38177	9.01053	0.574821	0.65959	32.2833	4.40396	26.2761	0.0451648
Set835	20.4815	12.8605	18.8128	22.3381		10.5441	18.8891	28.8135	0.647986	3.555	6.1165	11.9443	0.821661	18.3846	5.04189	0.526286	9.31758	7.96897	3.64133	264.243	66.2344	7.95629	32.1788	0.267101	4.57772	0.521728	3.93747	9.25117	1.32746	0.0504039	101.049	77.076	676.769	8.98974	2.11149	4.26013	15.3244	3.35212	51.6165	1.83345	4.08371	6.67065	20.1622		0.65959	17.732	3.46664	42.1874	0.0353594
Set836	28.1639	19.3719	28.3131	19.2426	16.3869	20.6438	12.5995	32.4061	1.01418	5.98249	4.3016	11.7728	1.06229	18.3846	4.94297	0.362368	8.99574	14.1446	4.33957	65.9331	36.6463	8.29279	33.4918	0.504069	5.08784	0.562373	4.17741	29.9906	1.717	0.0385803	99.1731	65.036	902.473	19.5028	3.28989	1.152	15.8012	5.15783	125.683	1.83345	5.46424	6.65254	10.0357	0.500741	1.97862	16.1463	3.48676	19.3092	0.0651898
Set837	40.7315	12.1562	36.0312	20.7616		14.7014	20.5917	18.6507	0.933	2.07942	2.6051	21.2374	1.14115	62.6028	4.98846	0.443244	11.771	1.7348	2.81588	75.3512	53.003	5.41439	33.418	0.207399	4.38101	0.826821	3.98849	8.30321	1.9084	0.0526159	43.6918	59.8496	355.187	18.7276	0.465205	1.87133	47.9798	2.64075	81.0396	4.42827	4.36548	6.768	19.3363	0.666701	2.14756	37.2762	5.94457	36.5853	0.0418002
Set838	20.4815	20.4706	26.357	10.0319		16.6718	16.8806	31.6502	0.741671	3.01018	3.2854	11.9443	1.09934	28.3829	5.12137	0.252852	7.97687	5.4252	3.31501	64.501	27.2425	7.78599	32.8313	0.259536	5.44083	1.40399	2.80603	12.9094	0.86751	0.0236425	39.242	116.19	344.306	6.97574	3.82799	5.99585	22.7547	2.97605	57.3533	3.7219	4.33992	6.976	8.9568		1.05943	27.3987	5.23339	49.0043	0.0452454
Set839	28.4772	16.9819	14.6531	20.5589	19.4307	21.648	16.747	33.1195	0.813257	2.82239	0.908601	15.7479	1.01353	37.3653	5.53367	0.441784	7.57772	3.18112	3.21949	219.443	29.0624	5.36525	37.8822	0.371839	4.89182	0.677261	4.91279	14.5202	1.64569	0.0274557	43.3418	55.6267	253.492	8.98974	4.15347	1.87133	37.9116	2.6978	40.1497	2.75597	5.72371	7.66865	18.3482		0.646661	39.9327	4.23694	28.7101	0.0558137
Set840	36.8207	22.0531	18.2902	11.5736		16.8105	15.6279	26.7688	0.927279	3.32422	1.75426	20.5364	1.04522	37.7894	6.42973	0.474867	10.2621	2.6471	3.6231	64.501	36.6575	9.06991	31.3101	0.208485	4.14142	1.01138	3.69594	18.4533	1.57738	0.0606507	49.9815	51.3013	1287.36	11.4316	3.64194	3.52815	38.8443	4.41623	51.6165	5.12594	5.5048	4.93098	10.0451		1.12191	31.9122	3.28976	42.6624	0.0555652
Set841	30.9312	20.3933	22.3962	8.42086		23.2566	10.2373	18.667	0.977652	3.46398	0.4543	16.0853	0.991282	67.2639	4.85975	0.518961	8.1636	6.87151	2.81588	255.053	43.4623	8.57675	29.8524	0.267101	6.01908	0.63463	5.06243	15.6949	1.60274	0.0322966	33.1589	59.8496	646.104	13.7019	3.26146	4.67043	53.6414	2.70126	73.3292	4.7849	4.06038	6.86535	5.29159	0.51564	1.53204	27.7916	3.46664	50.7906	0.0535419
Set842	37.2108	15.9571	15.9815	14.7018	11.9771	19.6319	4.83917	33.1249	0.927279	2.12222	2.22498	24.1388	0.871525	149.731	5.92188	0.52277	9.33868	6.43379	3.31501		41.8586	5.90769	40.1587	0.270488	3.91064	1.15155	3.05555	18.3857	1.75819	0.0282674	36.815	52.5682	887.498	11.4301	4.84006	3.71707	37.9116	4.25328	62.0354	1.12721	4.75545	7.02439	16.6932	0.635622	0.408836	19.804	2.92735	50.5376	0.0707196
Set843	30.206	20.3646	32.4237	8.92539	11.9771	18.324	4.83917	26.3619	0.927279	3.7917	3.05422	19.2648	1.16607	28.3829	5.12137	0.674031	10.7228	4.47508	3.00692	77.9955	59.3636	6.32316	35.029	0.323711	5.93156	1.10442	2.84662	14.9075	1.00052	0.0453523	86.3666	61.4501	894.268	17.757	3.13718	4.65407	29.2963	2.67336	40.1497	4.80175	4.06038	8.22831	14.5441	0.694803	1.85303	31.2813	3.92794	35.2206	0.0583989
Set844	25.2763	17.9957	26.7778	17.4084	15.0209	11.973	12.5429	38.2037	0.754526	4.65486	4.58536	16.6425	1.22315	18.3846	5.13624	0.475992	7.25327	8.7812	3.6231	218.011	35.9234	9.98527	34.2867	0.588948	6.09441	0.849364	2.86893	9.82062	1.26566	0.0475361	26.4571	70.537	820.48	8.45715	4.4291	1.99472	18.0879	2.97605	104.211	4.79157	5.51173	9.87835	17.3812	0.559922	1.32948	16.1463	4.12493	64.2327	0.0411772
Set845	22.6578	20.3068	30.6305	21.5632	3.64827	15.4038	8.67791	41.4532	0.824817	1.41928	3.06224	11.7728	0.887503	57.5567	5.11024	0.57883	8.1636	10.8471	5.22666	456.163	24.235	7.78599	29.7266	0.308783	3.92535	0.663454	4.42602	11.8772	1.71636	0.0453523	43.6918	58.1565	306.389	8.98974	3.80381	1.99472	26.3431	3.03961	40.1497	3.7219	3.93473	4.20118	23.8622		1.53204	15.6189	6.26783	55.9712	0.0372176
Set846	34.5765	17.2914	19.7213	25.8979		20.8354	13.7681	35.7318	0.888347	2.57235	5.45495	16.2568	2.88498	84.7261	5.12512	0.576117	9.14408	5.53692	3.1395	57.4984	43.4623	8.59408	25.5107	0.369679	5.24628	1.20385	4.29997	12.873	1.45692	0.0478781	34.7636	47.7154	804.414	12.2491	1.7239	4.31365	22.0245	2.7921	46.8984	4.93183	4.5202	4.93098	17.5316	0.595925	1.79792	15.6189	4.2344	23.8501	0.057062
Set847	25.2763	13.5145	19.1713	10.0319		9.56057	14.6609	25.1514	0.948349	1.05139	4.17074	24.4031	2.04927	54.7025	4.85975	0.532283	10.7525	4.97232	2.69315	266.887	19.6473	7.87385	28.9774	0.292933	3.94005	0.663454	4.18257	10.0014	1.00052	0.0321913	102.015	52.5682	646.104	18.1531	3.80381	4.48173	29.2963	3.45746	42.9535	1.83345	4.73679	6.86535	20.257	0.445185	2.13413	16.0663	3.56044	18.091	0.0703776
Set848	39.2662	14.7339	25.9564	14.7018	12.161	21.816	12.2807	18.6507	0.890338	3.66892	0.4543	21.4042	0.967454	59.4371	6.14125	0.556043	11.771	6.05679	5.38254	57.4984	27.2312	11.5511	34.194	0.27266	5.61405	0.748717	2.36951	14.5202	1.65576	0.0351795	125.417	57.6781	355.187	13.4386	3.74364	4.52236	36.7984	2.97605	72.3939	7.46997	4.25969	6.67065	8.93797		1.28994	17.732	5.79648	49.0043	0.0403542
Set849	28.4772	17.1308	25.9796	14.7018	19.4307	20.1354	13.1037	24.0304	0.948349	0.681385	2.42127	35.9306	1.23012	54.8274	4.95409	0.687561	12.0598	2.08115	3.1395	262.531	43.6786	5.89823	31.3101	0.230555	6.31649	0.904828	2.64546	7.17762	1.39859	0.0280444	87.1825	54.5706	1017.02	12.2491	2.6633	4.0522	18.4361	2.62991	53.8092	5.38256	4.34908	8.52415	18.3482		2.54395	14.7719	4.23853	64.452	0.0434678
Set850	28.6115	17.6862	21.8736	20.3031		20.1354	20.0294	31.625	0.710795	4.48042	6.12195	20.3505	2.1769	47.3635	5.4566	0.467075	6.5754	16.1033	5.55091	180.971	34.1035	9.19773	31.7244	0.275287	5.985	0.378016	4.18257	20.1639	0.735787	0.0421356	49.9815	56.8024	264.373	8.98974	4.4329	3.85512	10.9068	2.66519	46.8984	4.7849	4.75545	10.178	24.3341		1.57553	31.9122	3.75351	42.3445	0.0514184
Set851	29.0061	14.7339	15.9815	10.6169		20.6546	20.7835	18.6507	1.04179	4.15929	2.22498	19.4362	1.83888	55.853	6.89622	0.644317	8.46547	2.6471	8.85429	75.3512	22.8512	6.90724	30.5088	0.140008	6.66803	1.04685	2.72574	15.5525	1.63779	0.0528711	26.0755	56.8024	811.659	4.7342	3.36522	1.99472	18.5647	2.64075	66.6865	3.7219	7.16767	5.32357	17.5175	0.64488	1.53204	31.2813	2.92735	18.091	0.0460914
Set852	27.6618	14.0296	18.2902	13.8779		12.2873	17.1402	31.8582	0.977652	4.70088	2.42127	24.1388	0.871525	28.3829	5.75018	0.626431	10.3649	1.54714	3.64133	451.423	21.0312	6.90724	30.2666	0.23668	5.61405	0.745138	5.71359	11.0621	1.5934	0.0398849	94.3476	50.9847	1110.65	21.9672	1.68483	1.56518	14.8476	3.00353	55.1606	1.83345	5.54202	9.4133	21.4593	0.595925	1.49632	31.7572	3.04488	26.2761	0.0627493
Set853	23.0999	21.6989	30.4151	9.15003		14.5655	10.8791	32.2809	0.982369	3.02412	4.3016	15.7479	1.09506	72.7649	5.70095	0.687561	10.6722	5.71044	3.55322	183.158	21.0312	12.4966	31.9597	0.360774	5.35531	0.786269	4.57036	18.4506	1.26566	0.0458515	43.5168	54.5706	987.058	14.7499	2.84035	4.19555	14.1471	3.06058	52.5991	4.78583	5.07927	7.78291	14.5441		0.527748	16.6222	2.28917	16.6333	0.0471859
Set854	22.8511	7.34172	26.1359	8.92539	3.64827	20.3344	22.0093	31.5337	0.722356	3.32422	3.05422	16.6227	0.736576	35.8468	5.16216	0.530351	6.74402	1.20079	7.96595	66.1615	43.5072	6.25945	34.154	0.343061	5.83287	0.994672	4.32439	13.0028	1.5934	0.0507425	26.0755	62.094	355.187	4.96876	3.23237	5.9043	31.8903	2.80298	52.5991	2.39093	4.0471	5.28298	10.0357	0.567823	1.30528	25.9857	4.75251	51.5078	0.0676647
Set855	28.4772	15.2527	22.5525	8.92539		20.4738	12.8078	32.7655	0.838443	1.36277	0.908601	25.2778	1.22315	59.7852	5.12137	0.578086	7.66225	9.19672	5.22666	242.034	30.435	8.7726	31.7981	0.189255	6.6126	0.605806	2.36951	11.0621	1.94727	0.037115	22.5944	64.9244	170.408	8.98974	3.51281	3.52815	49.0768	3.34865	55.1606	5.29938	4.04419	5.59783	11.1335		0.734133	17.4408	3.22649	72.7282	0.0372176
Set856	11.4212	21.4759	24.8406	9.66028	19.4307	18.4737	19.9865	26.7688	0.812538	2.23654	3.2446	17.2964	1.15911	55.853	5.20496	0.7164	10.1502		2.9114	208.821	33.5151	5.44255	37.4799	0.250522	5.44083	1.04685	1.12588	14.5202	1.00052	0.0321913	43.5168	64.5332	878.463	7.92456	0.465205	6.9524	40.653	3.42819	83.8541	5.10748	4.36092	8.58981	6.3262		3.43782	44.3108	7.95271	32.0433	0.063719
Set857	25.2763	20.2527	15.4589	6.26182		19.9184	14.443	33.1249	0.710795	2.68305	2.22498	12.9839	1.32924	103.683	6.14125	0.418511	10.6893	10.5619	2.81318	219.443	41.8586	9.7982	30.8214	0.230555	5.35531	0.744379	5.5091	12.873	1.5147	0.0377062	43.5168	47.7154	646.104	14.5629	3.41949	5.31408	42.3293	3.39892	67.9672	4.42827	4.5202	5.64562	8.94739	0.546002	1.2782	24.6113	2.28917	55.2835	0.047023
Set858	31.0115	24.5937	18.992	7.4642	19.4307	20.4536	17.4774	32.1934	0.909725	1.4214	0.4543	16.2568	1.16607	64.109	5.37679	0.57883	8.81668	9.55068	3.99957	76.7833	41.3618	5.03473	24.6357	0.187433	4.64218	1.42113	3.32604	28.4971	1.53893	0.0495322	41.6405	65.8624	1017.02	8.98974	1.80119	5.25502	18.0879	4.20173	62.0354	2.40735	5.29688	3.38177	8.9568		2.14756	32.2347	4.53049	56.6183	0.0496407
Set859	11.5555	17.9957	17.7676	7.58593	4.70736	16.6718	6.55025	32.4915	0.888347	3.06114	0.681451	14.0841	1.23708	43.9176	6.14125	0.516088	9.77967	9.92769	3.27715	192.805	57.8534	7.89485	42.977	0.281412	4.77705	0.826821	4.32439	13.7819	1.85629	0.0335367	95.8705	50.7739	1379.03	13.9863	0.465205	3.96053	25.6604	2.62991	55.1606	4.71858	4.55268	6.02939	17.6295	0.635622	1.70115	25.4583	2.99781	23.8501	0.0496407
Set860	34.2022	26.4458	19.1713	14.7018		15.9277	15.5426	32.4061	0.888622	1.02208	4.3016	16.2568	1.19283	18.3846	5.1065	0.57883	9.74475	4.12873	3.6231		33.5151	8.10454	32.5931	0.303086	6.97514	1.18542	2.04372	18.1944	1.76855	0.0443296	86.3666	56.5393	820.48	13.9863	1.95339	2.01107	22.0245	3.89054	67.6431	1.90972	4.86144	8.43289	5.29159		0.408836	32.2347	3.28976	39.7469	0.047023
Set861	22.5236	18.0822	22.7953	9.29284		11.973	17.3483	33.1195	0.874253	2.79034	3.72123	14.0841	1.05533	61.1357	5.56625	0.304351	9.31758	9.92769	2.9312	190.16	29.0624	7.11904	32.8313	0.267935	5.1333	0.716314	3.49172	28.4938	1.28637	0.0411111	93.2434	68.7861	976.178	15.1106	3.68314	5.9043	14.8476	2.67336	35.4316	2.5581	5.46424	6.74989	19.7525	0.57708	1.31748	14.7719	3.17411	42.6624	0.0434678
Set862	28.1639	20.4706	26.2922	15.5798		11.5729	17.399	42.1744	0.899036	2.7952	0.681451	12.9839	1.19418	18.3846	5.13624	0.578086	7.74653	1.54714	3.27715	57.4984	41.0989	8.40409	35.4433	0.303648	5.18119	0.828901	2.93371	20.6382	1.51332	0.0343781	26.0755	65.036	795.379	17.0592	0.465205	3.94133	49.7595	3.03614	70.2013	1.12721	5.01596	6.61817	5.29159	0.567823	0.734133	18.8538	5.84149	19.0287	0.0656711
Set863	22.8511	22.1261	31.3889	9.66028	19.4307	21.9528	18.3717	33.1249	1.10593	2.42578	0.908601	25.2778	0.775324	44.5093	5.11024	0.443244	6.5754	2.08115	2.79137	203.655	39.0097	7.78599	38.3646	0.252542	4.58634	0.787769	3.6495	12.9379	2.05868	0.0468037	39.5891	72.4418	729.188	5.32589	2.86533	1.53618	31.2076	3.79824	59.7824	1.90972	3.20588	7.63039	18.6216	0.509999	1.39271	14.7719	4.92448	53.7512	0.0460914
Set864	37.5374	13.8532	23.4868	9.57301		21.3185	15.8588	32.2836	1.06604	4.08588	2.83509	12.1371	0.831414	43.9176	6.02599	0.304738	8.30996	10.0466	3.00692	68.3487	21.0312	7.94124	28.9774	0.350511	5.2096	1.08443	3.17309	16.8205	1.77892	0.0446614	47.9301	70.3508	355.187	17.1944	2.92191	3.52815	33.1188	3.45746	83.712	2.90499	5.72738	9.4133	14.8869	0.46629	1.53865	43.5802	3.28976	26.2761	0.0609509
Set865	11.4212	12.1562	26.1683	6.26182		22.8106	6.08833	27.1118	0.852363	2.72432	0.681451	12.9839	0.755819	54.7025	5.24539	0.632634	6.75594	4.12873	8.1093	56.2863	31.6951	10.3711	37.4958	0.321485	3.56067	0.644057	4.38026	9.33546	1.53829	0.0385803	31.2826	60.6903	885.364	12.8408	3.5187	2.01107	22.0245	3.35212	68.2913	3.14	4.36092	10.7653	18.6216	0.574821	1.79792	17.732	3.17411	35.3776	0.0490337
Set866	37.5925	12.1562	17.6636	14.7018		14.0306	12.5995	52.9569	0.982369	2.72586	0.908601	16.2568	0.960489	34.0547	5.37679	0.252852	9.14408	8.39615	2.9312	255.053	41.8586	7.28505	35.7255	0.259536	4.58634	0.721977	3.6534	20.6382	1.51268	0.0495322	30.901	64.9244	408.084	11.9794	3.28989	2.01107	25.9949	2.65164	50.988	4.11681	5.07927	8.43289	21.7416		0.97597	17.1882	2.93397	37.3661	0.0455946
Set867	23.0999	6.63741	18.2902	14.3864		25.7141	19.7737	45.4193	0.750448	3.7917	3.05422	20.5364	0.999237	57.645	5.11399	0.338479	9.94829	4.06001	3.65956	231.505	21.0312	7.64018	33.4823	0.470466	3.91064	1.33264	2.80603	10.2079	1.55543	0.045832	144.619	70.7731	253.492	16.3004	3.56826	5.83778	44.3277	3.21676	68.2913	5.12594	4.75545	9.27178	10.0357	0.430286	1.99691	18.8538	3.56044	36.5853	0.0434678
Set868	36.323	19.0332	16.9617	21.783	16.3869	10.2702	15.0783	31.2779	0.866089	4.16899	0.908601	24.7001	1.0062	103.683	5.11024	0.611531	7.74653	1.7348	3.00692	192.805	36.635	8.28255	37.2569	0.27266	5.48691	0.450272	1.81054	11.127	0.868154	0.0439618	36.815	75.2529	852.251	17.6082	3.2861	6.11006	10.9068	3.24934	58.2886	1.87628	4.75199	6.75783	5.56884	0.430286	2.02031	16.6222	4.52635	35.3776	0.049205
Set869	40.7315	24.0119	25.9796	5.26812		16.8184	9.4576	41.4243	0.840801	3.08833	4.8683	20.5636	1.04522	40.1829	5.12512	0.304738	9.7055	6.07094	5.21091	231.089	47.9993	6.25467	38.8673	0.336413	7.03542	1.36494	5.17095	20.0356	1.73729	0.072338	95.8705	66.8073		7.56743	3.5187	3.94133	18.1311	2.64423	89.17	5.46765	5.5048	8.48319	8.9568	0.57708	1.4404	16.6222	4.17527	20.517	0.0599827
Set870	43.491	14.7339	26.7778	22.7522	11.9771	14.7014	15.6279	21.1314	0.899036	4.08588	0.908601	18.5631	0.726824	28.3829	5.8361	0.337353	9.77348	6.87151	2.69315	264.243	22.8512	7.18666	29.3672	0.34739	3.67961	0.378016	5.17095	15.9398	1.51332	0.0524915	31.2826	47.7154	253.492	13.9863	2.44715	1.58153	29.2963	3.8444	29.7308	4.79863	4.75567	5.08277	19.6136		1.61925	32.2347	2.68721	36.5853	0.0433067
Set871	37.3052	25.9894	26.1359	13.8779		12.6016	18.6487	27.1091	0.722356	4.27107	4.26423	16.9885	1.18723	66.6367	5.37679	0.477056	9.33868	18.0781	2.81318	264.243	57.8534	5.36525	33.418	0.351917	3.91064	1.45451	3.46188	11.0621	1.58941	0.0489219	39.6236	75.2529	841.37	12.4057	3.69494	3.88781	29.2963	2.97605	50.4425	2.04973	3.74297	6.67065	10.0451	0.524898	1.11991	39.6578	4.43553	29.6478	0.0434678
Set872	22.6578	24.5724	22.0094	20.0169		20.4738	16.5803	27.1254	0.793791	3.13381	4.21698	27.0517	0.960489	44.5093	5.07437	0.337353	9.53123	6.87151	2.77531	208.821	27.2425	9.78254	27.6186	0.227862	3.67961	0.748717	2.64546	10.7516	1.00052	0.0318524	49.8065	59.8608	2370.01	14.2934	0.465205	1.53618	20.0424	2.6551	66.4207	2.90499	5.06222	6.92068	17.5175	0.475546	1.31264	19.5128	5.84149	16.6333	0.0521001
Set873	22.6578	13.8532	33.4256	14.7018		18.5728	11.7439	29.204	0.888347	2.76103	2.6396	16.8155	1.01353	43.9176	5.20496	0.304738	9.33868	15.4411	5.83618	67.1452	36.6575	6.90724	28.9774	0.505343	5.85563	0.815834	2.61413	37.0783	1.78167	0.0507425	186.75	66.502	397.203	6.74118	3.39321	5.859	26.3431	3.06058	91.3265	1.19446	4.0471	8.78001	7.91277		1.32948	41.7428	4.52635	14.7579	0.0410864
Set874	28.7549	15.2527	26.535	18.3713		18.4737	12.2807	24.0304	0.927672	4.15929	4.38824	16.4512	0.887503	59.4371	5.15947	0.46671	10.3834	9.55068	6.76225	56.2863	35.4979	10.5874	28.9774	0.266	3.91064	1.04685	3.05555	12.1209	1.67561	0.0326642	26.4571	92.6295	261.222	13.4386	4.50313	4.65407	20.0424	3.28195	62.0354	4.79863	4.79974	6.64194	17.3812	0.614518	1.12191	16.4375	2.52931	60.1049	0.0506038
Set875	25.142	16.7728	29.5399	14.3864		18.3589	8.67791	39.2694	1.02612	2.07942	2.6051	22.4789	1.23708	123.088	6.57775	0.33901	8.1636	9.76132	6.76225	396.433	33.5151	7.78599	26.7436	0.267935	3.57537	0.599162	2.85051	7.17762	0.868154	0.0321913	43.5168	54.5706	408.084	7.92456	2.64253	2.01107	34.7577	2.64423	57.9645	1.98247	4.5202	6.29981	15.3015		0.910345	18.1383	4.40396	75.305	0.0372406
Set876	28.6115	15.9154	29.7285	22.9455	19.4307	22.7403	14.8836	32.1934	1.06688	4.111	3.94048	16.9885	0.755819	34.0547	6.17856	0.527943	10.5094	6.33749	3.21321		29.5946	7.01314	26.3393	0.251607	4.88646	1.32589	3.05417	12.1592	1.28637	0.0302174	94.3476	73.3077	729.188	8.98974	2.48417	4.19555	14.4952	2.84914	57.3173	3.7219	5.51173	9.27178	8.93797	0.479637	0.910345	19.9756	3.81891	43.8237	0.0508919
Set877	36.8207	25.235	14.6531	13.8779		23.165	15.95	21.0987	0.738441	2.05577	2.42127	24.912	0.831414	59.4371	6.2954	0.33901	6.74402	11.5094	4.33957	65.9331	43.6786	5.90239	30.2422	0.470466	4.58634	0.93038	2.72574	6.4274	1.01108	0.0302174	93.674	58.1808	787.649	12.8408	3.80381	6.28215	14.8476	4.38015	60.1211	3.7219	5.72738	6.63443	8.94739	0.605182	1.53987	15.7752	4.52221	48.3646	0.0497475
Set878	35.4161	22.7924	26.2922	23.7834		22.7311	15.5218	26.2869	0.870549	2.75364	2.83509	18.5631	1.09934	44.5093	5.11024	0.304351	9.43585	6.44489	3.1395	208.821	50.2696	7.4238	33.068	0.243686	4.92314	0.882951	2.60365	16.0376	1.16459	0.0440125	22.5944	55.6267	893.094	15.2551	1.32242	1.56518	22.072	2.67683	33.2749	4.79157	3.91445	9.25259	5.29159		1.63474	29.8183	3.94658	39.9184	0.0410864
Set879	28.6115	12.8605	21.4669	14.1321		20.327	16.5803	26.4948	0.939233	4.01457	3.97437	15.9139	1.04522	37.3653	5.24165	0.304351	7.18311	5.00967	3.31501	56.2863	33.5151	10.8238	28.0329	0.302658	4.41237	0.786269	3.93747	7.17762	1.72281	0.0638849	145.277	57.6781	1017.02	15.7088	2.73951	4.31365	18.5647	2.6803	75.6775	1.87628	3.91445	6.67065	17.3812	0.509999	1.12191	16.4375	4.99694	29.6478	0.0353594
Set880	20.4815	13.5145	17.4843	13.8779		20.6063	20.7764	21.1314	0.977652	4.57447	5.09545	21.899	0.960489	54.7025	6.41486	0.714474	11.0285		2.9312	374.165	33.5151	9.90095	38.2901	0.286808	5.89489	1.18167	4.64038	19.7767	1.41683	0.0608264	135.862	62.094	261.222	7.92456	2.02583	4.45249	20.0424	3.73861	66.4207	1.98247	5.60423	8.02387	11.1335	0.479637	1.32948	42.1228	3.32539	58.0988	0.0460006
Set881	23.0999	15.9571	15.9815	11.5736		16.6718	15.5426	22.7034	0.738441	4.01457	4.50687	16.6425	1.74975	86.6687	5.20496	0.717136	10.7525	1.54714	3.12127		39.0097	6.76364	38.3549	0.351917	5.67223	0.721977	2.80603	13.9702	1.76002	0.0312043	87.564	64.9244	264.373	14.4634	3.36801	5.9505	22.072	2.67683	57.3533	3.14	4.73679	8.37148	19.3881	0.479637	1.53865	15.2477	4.17056	66.5862	0.0491245
Set882	28.7549	17.3779	19.7213	4.43319		13.6128	15.5218	18.6507	0.832125	3.93879	4.17074	21.8871	1.36245	51.9732	6.89622	0.910391	9.7055	6.62275	3.57773	66.1615	29.0624	10.0102	36.9103	0.306775	4.99216	0.644057	4.38026	13.0317	1.26566	0.0302174	32.7773	59.8496	894.268	15.1106	2.28743	3.96053	59.4675	3.39892	83.712	5.28253	4.80171	6.02939	17.5175	0.445185	0.646661	16.1463	2.80473	57.2669	0.0450893
Set883	41.6358	22.1261	25.9796	20.0222		16.8951	15.4885	29.7453	0.710795	4.59897	3.2854	18.5631	0.896444	59.7852	4.94754	0.57883	7.18311	5.00967	2.9312	180.971	50.3795	5.44255	37.5662	0.316717	5.90622	1.04068	4.81128	14.0351	1.52339	0.0414669	47.9301	63.4713	638.374	8.98974	4.17585	5.8972	48.1872	3.03281	43.2777	5.78465	4.5202	6.63443	14.2669	0.500741	1.70115	29.0861	3.46664	23.8501	0.0433067
Set884	28.8352	17.6862	22.3962	16.3544	10.918	16.6989	16.8806	21.0987	0.754526	5.90985	0.681451	18.7625	1.62985	31.237	5.07625	0.499882	11.6291	6.62275	3.21321	191.593	59.3636	9.22917	28.9774	0.374761	4.38101	0.749294	3.66916	15.0673	1.26246	0.0314	26.0755	104.974	366.067	14.7499	2.48417	1.56518	10.9068	3.00353	83.712	1.12721	4.85401	3.15706	12.6709	0.46629	0.973743	16.0948	3.94658	42.6624	0.0354399
Set885	91.6843	17.6862	26.357	13.8779		19.7918	7.80874	22.7034	0.840902	3.02412	2.35927	16.6425	0.989484	24.5128	5.37679	0.338479	10.3082	5.53259	2.71766	240.279	32.7984	2.80972	31.3838	0.243686	5.90622	1.02121	2.80603	11.8123	1.39859	0.0332897	31.2826	56.5393	811.659	12.7429	4.37899	5.86541	18.4361	3.64473	66.4207	4.97208	4.9366	6.42938	6.88756	0.595925	1.39271	21.8759	2.28917	42.1874	0.0538493
Set886	25.142	27.0997	21.8736	11.4016		23.2706	18.1094	26.7524	0.909725	4.04472	4.3016	21.8871	0.991282	43.9176	5.1065	0.498756	7.74653	8.43241	5.21091	208.821	37.3073	8.94724	33.4918	0.308783	4.24849	0.748717	3.90821	10.2079	1.68177	0.0453523	39.6236	65.6263		13.4386	2.15251	6.54945	33.1188	2.72223	60.1211	4.42567	4.06038	9.70903	21.2419		1.21359	17.1882	4.23694	58.776	0.0403542
Set887	22.6578	24.8694	26.7778	20.1729		12.493	17.8944	37.4565	1.02612	1.85275	0.908601	19.4362	1.4265	34.0547	6.14125	0.389898	7.66225	5.92197	8.23133	54.0992	30.4462	7.19383	37.4799	0.339205	5.90622	0.748717	4.58967	13.751	1.64608	0.0473667	32.7773	58.1808	646.104	8.98974	2.83442	4.33	30.6617	2.64423	50.4425	4.7849	4.04419	8.858	8.9568		1.57553	15.6189	3.63598	85.6662	0.0433067
Set888	30.8773	17.1308	17.6636	14.4267	4.70736	16.7354	18.8891	26.4784	1.10593	3.78026	0.4543	15.239	1.06229	34.0547	6.19344	0.474867	9.87412	1.7348	2.88689		35.9234	8.92547	30.6565	0.287068	5.44083	0.605005	3.4279	13.5597	1.6368	0.0507425	33.1589	57.6781	272.103	16.3005	3.84608	5.36759	44.0889	4.4448	99.4105	1.98247	5.72371	5.08277	15.7271		1.30528	32.2846	3.32539	16.8833	0.0499805
Set889	28.7549	16.7728	18.4694	14.3864		24.2355	4.83917	37.4565	1.02615	2.19345	1.75426	12.9839	0.736576	44.7043	5.1065	0.44159	10.2007	1.20079	4.33957	208.821	41.6979	6.34847	31.3038	0.242805	4.81651	1.39249	3.2607	13.7819	1.96643	0.0524915	31.2826	47.7154	684.499	14.1062	4.07592	6.28215	10.9068	3.45746	59.5099	2.45818	4.5202	5.08277	9.01053	0.635622	1.33348	28.3489	3.86468	42.6624	0.0521001
Set890	56.9321	7.34172	19.1713	13.8779		23.0166	19.5711	29.204	0.879448	2.17515	6.32126	26.9325	0.726824	149.731	7.117	0.475992	7.56709	4.97097	2.81588	257.24	68.3349	9.38295	31.3838	0.256646	7.15152	1.04229	3.93747	14.0351	1.26622	0.0581514	26.4571	61.3922	795.379	14.578	3.39008	4.41186	34.7577	4.4448	50.4425	2.75597	5.10027	4.65683	17.5081		0.527748	16.6222	3.52576	65.6484	0.0558137
Set891	30.8773	19.689	28.1609	19.2001		17.5377	10.2373	32.4888	1.07547	3.66892	4.26423	17.2964	0.736576	67.1242	6.77302	0.687561	8.1636	1.20079	6.76225	191.593	41.8586	8.75836	38.8469	0.223979	4.52178	0.680845	3.17309	13.0317	1.26566	0.0332897	29.9382	56.8024	1325.75	14.2209	3.82799	3.85512	23.2314	2.67336	57.3533	2.23391	5.44101	5.08277	21.8881		0.734133	20.9258	2.80473	34.4693	0.0637771
Set892	32.83	26.4087	24.8406	10.4036		20.2538	13.7681	32.4061	0.805352	1.47578	1.98141	15.7479	1.04522	47.3635	6.33538	0.654133	9.14408		3.29538	183.158	32.2941	8.29279	37.4096	0.219676	3.95506	0.882951	4.941	23.8984	1.59005	0.0440125	91.192	59.8496	987.058	5.32589	2.74223	1.87133	18.8138	2.72223	75.0663	5.44981	5.2955	7.82268	19.4048		1.30528	18.1383	2.80473	57.5682	0.0410864
Set893	41.5916	15.9571	29.9389	22.9455		10.5537	15.4796	26.7688	0.699234	1.4214	3.2854	22.731	0.831414	87.4553	5.54439	0.477056	10.3649	5.00967	5.30037		60.8293	8.7726	36.0416	0.27266	5.34938	0.826821	3.64292	20.1639	1.16395	0.0351795	91.0451	65.8624	1653.84	12.9383	4.61617	3.96053	29.2963	3.24934	99.1727	2.90499	4.5202	6.768	10.0451	0.605182	1.80209	16.0663	2.80473	23.8501	0.0592689
Set894	39.4815	20.4823	32.4261	20.1568		10.5845	13.6232	29.7453	0.699234	3.40311	3.72043	16.6425	2.32209	59.4371	4.98846	0.49524	10.7525	4.97232	3.99957	76.7833	24.235	7.1886	29.8524	0.273226	4.88646	0.977504	2.24544	7.17762	1.00052	0.0608264	26.4571	64.7382	1264.65	22.7931	2.11724	3.96053	15.3244	3.30639	90.7648	4.11681	4.25969	6.67065	9.01053	0.497368	1.42178	17.1882	4.72748	34.4693	0.0403542
Set895	45.2198	24.255	22.0299	22.4469		17.0497	6.9532	23.9139	1.27384	4.16899	4.72099	32.8416	1.50086	55.853	7.56743	0.46671	7.56709	4.12873	3.6231	55.3113	29.5946	5.90239	31.542	0.227862	4.64218	0.810314	3.40721	12.1209	1.61641	0.0585417	43.6918	54.3598	887.498	13.3734	3.69494	4.46538	24.46	2.72223	70.2013	1.9007	3.98445	3.15706	19.6136	0.546718	2.12796	17.1496	5.95275	26.2761	0.0495602
Set896	13.5976	19.7663	19.7213	4.43319	12.161	11.973	25.3364	36.246	0.636425	3.7917	0.681451	19.1675	0.925439	44.5093	5.62387	0.532283	8.46547	9.55068	2.9312	264.243	50.2696	6.51072	30.4351	0.242805	5.39807	0.601912	4.4984	12.873	1.88988	0.0622482	82.8855	64.4838	355.187	18.8892	3.22151	4.04748	25.3122	3.89054	115.109	5.38054	4.56318	9.4133	16.4829	0.64488	1.60349	39.9327	3.75351	29.6478	0.0434678
Set897	11.5555	18.8152	16.1559	13.8779	7.87416	22.7403	20.0504	25.1514	0.866089	2.24995	3.94048	12.1371	1.22315	34.511	5.11399	0.67749	12.0954	14.1446	3.23772	191.593	27.2312	6.22957	35.029	0.360774	5.35531	0.560779	4.36531	14.9447	1.62203	0.0565236	56.2712	60.0969	750.557	8.45715	3.57176	1.97836	31.9942	2.64423	152.211	5.35977	5.06222	7.70444	11.1335	0.464738	2.70755	16.4375	4.04132	40.9547	0.0552872
Set898	31.5838	16.7728	22.0094	18.8306		11.5729	6.75854	45.6029	1.0422	5.98249	1.33964	18.5631	0.989484	41.9749	5.62387	0.743988	7.3751	7.15676	3.6231	61.8567	68.9339	7.65031	31.7244	0.343061	4.59804	0.562373	3.53197	19.5504	1.7913	0.0475755	26.0755	64.5332	264.373	14.5611	3.36801	1.99472	22.0245	2.64075	70.2013	5.69099	7.71765	8.3306	5.56884	0.494536	0.97597	31.9122	3.32539	58.292	0.0621674
Set899	107.703	20.927	14.6531	15.5863		17.7276	7.80874	22.7034	1.10593	4.59897	7.49444	20.1116	0.755819	72.7649	6.34071	0.467075	9.33868	5.53259	3.67325	255.053	51.6534	9.24453	31.3038	0.320019	4.84905	1.66082	2.93113	33.7297	1.26566	0.0507425	41.6405	53.2701	638.374	8.98974	2.37126	3.88781	25.9949	3.89091	72.8737	2.40735	4.79974	4.42588	19.7525	0.524898	0.734133	16.4375	3.48676	36.4284	0.047023
Set900	30.9312	6.63741	22.0623	20.1729	7.75119	11.5777	14.6147	41.4243	0.888622	3.02412	1.75426	21.7685	1.36897	66.3375	5.11399	0.628478	8.30996	4.97232	7.60476	76.7833	38.9984	8.41138	37.5695	0.31536	3.21069	0.857439	2.4026	13.0028	1.36249	0.0402038	26.4571	63.0106	170.408	7.86546	1.80119	2.01107	47.8554	3.00353	53.8092	2.5581	5.01596	4.45373	6.31679	0.635622	2.02031	25.4583	3.52576	55.2835	0.0410864
Set901	13.7319	20.4706	16.1608	8.73808		11.973	10.2373	30.3231	0.888347	2.05577	3.51255	24.2528	1.06229	110.015	5.58111	0.489191	5.15132	8.39615	2.9312	54.0992	21.4673	5.74129	30.8214	0.208485	4.17993	0.904828	5.13129	32.8383	1.65273	0.0282674	138.809	59.8496	903.329	7.86546	3.44335	7.19508	31.8903	2.8247	78.3672	3.7219	4.87797	6.86535	14.9027		1.12191	40.3038	5.24101	16.8833	0.0433873
Set902	25.2763	20.3933	26.0044	9.66028		20.8165	6.75854	37.5731	0.977652	2.69113	6.75734	16.7875	1.50086	56.77	6.41861	0.698539	5.52275	6.99974	3.1395	75.3512	54.4671	9.46655	31.3038	0.27165	3.91064	0.663454	2.93371	13.9702	1.79666	0.052578	127.468	57.6781	646.104	12.4057	3.01775	1.99472	22.0245	3.8444	35.4316	5.70784	4.73679	6.74989	19.5715	0.64488	1.18236	15.143	2.68721	58.776	0.0561883
Set903	25.2763	13.1488	28.1609	16.6342		18.3589	16.535	29.204	0.898913	4.79185	4.27972	15.9139	1.74328	80.1163	5.13624	0.504138	11.771	8.46486	3.55322	64.501	21.4673	9.38622	36.3088	0.374761	4.57772	0.937934	2.72907	30.538	1.27601	0.0549721	101.049	69.1586	1641.99	14.4634	3.85367	1.92484	22.0245	2.6803	52.5991	3.14	5.01596	8.76656	16.3898	0.445185	0.973743	37.2762	4.52221	63.7696	0.0552853
Set904	23.281	22.6258	18.8128	9.66028		22.3195	13.8359	30.811	0.775634	1.05139	1.56679	19.6889	0.831414	116.535	5.07437	0.338479	8.49902	5.53259	3.99957	88.8457	36.635	8.71285	37.5695	0.23668	6.49219	0.787769	4.30195	16.5748	1.96643	0.0282674	82.504	67.5422	902.473	16.1695	3.06895	5.8119	30.6617	3.8444	35.4316	1.19446	5.29275	6.29981	17.5081	0.64488	1.2245	17.1496	5.94457	16.8833	0.0509826
Set905	30.9312	19.6872	22.5525	11.5736		18.9581	13.858	31.8582	1.01333	1.68222	0.908601	17.2964	1.09506	37.7894	6.58855	0.304544	7.73642	6.87151	5.73686	64.501	34.1035	5.55327	33.8044	0.295664	4.3428	1.42113	4.02316	17.8528	1.53829	0.0326642	39.242	59.6746	178.138	7.92456	3.5896	1.87133	11.3836	2.6551	43.2777	5.44981	5.12127	9.4133	8.19002		2.1549	46.0593	4.40396	50.5376	0.0733301
Set906	25.142	13.1488	30.4151	14.7018		19.6634	18.0598	24.6611	0.784891	3.7917	0.4543	20.5636	1.04253	53.0354	5.6731	0.366624	7.97687	4.97232	6.59693	183.158	32.7984	7.78599	37.1763	0.257732	3.94005	0.461293	3.2055	10.0014	1.49486	0.0504039	43.6918	68.7861	264.373	10.2421	2.46963	4.0522	23.9832	3.8444	48.3156	4.42727	4.75199	8.43289	16.4829	0.567823	2.06891	16.0948	4.66422	14.4878	0.056001
Set907	31.1824	12.8605	19.1713	14.7018		15.3508	4.83917	26.4948	0.722356	3.10369	4.58536	17.2631	1.22315	28.3829	5.24539	0.441784	10.4575	9.76132	3.65956	657.117	21.4673	8.84347	33.4918	0.207399	3.95506	0.644057	3.98849	16.0376	1.26566	0.0402385	82.8855	66.7047	885.364	8.83146	3.61781	5.8119	34.9034	2.6551	98.8486	1.83345	4.75545	8.22831	8.19943	0.694803	1.2782	15.2477	3.32539	44.2878	0.0418002
Set908	25.2763	13.5145	19.9641	13.1377	15.3278	16.0776	4.82984	38.5222	0.738441	5.14691	5.27433	16.9885	1.29796	59.4371	6.3956	0.588314	7.97687	4.62462	2.69315	54.0992	55.7263	10.3665	32.1788	0.239383	3.95506	0.605806	3.49172	12.9094	1.4796	0.0414669	91.192	52.5682	1855.92	7.92456	2.91749	1.97836	42.3293	3.04368	67.0319	2.23391	4.80171	7.66865	17.7279	0.51564	1.53865	28.2675	3.28562	16.6333	0.0549422
Set909	28.1639	28.2259	27.2589	14.7018	11.9771	22.6234	13.4077	24.6611	0.80448	5.87256	3.51255	19.2648	1.06229	37.7894	5.11399	0.68855	9.47706	4.12873	4.33957	75.3512	31.6951	3.7463	28.0329	0.334739	3.57537	1.18167	4.25981	12.9379	1.5934	0.0302174	39.242	69.1586	314.119	16.9042	2.77676	3.94133	30.6617	3.89054	40.1497	4.80175	3.60056	6.90362	19.2544	0.536745	1.53204	16.9134	4.04132	15.6956	0.0372176
Set910	31.5838	19.689	22.9642	5.26812		16.2522	21.5657	22.7034	0.825813	4.08588	1.33964	16.9885	1.05533	54.8274	5.63875	0.57883	9.43585	4.97232	3.23772	75.3512	27.2425	4.7438	31.3101	0.189255	4.3428	0.826821	4.24388	16.0376	1.72338	0.0402385	30.901	61.4501	841.37	5.32589	3.62591	4.2409	24.46	2.84914	52.5991	2.60694	4.66214	6.50784	15.0973		1.53865	17.732	3.17411	18.091	0.0535419
Set911	13.4634	17.3779	18.992	24.6043		10.5537	15.8588	31.625	0.813257	3.73745	2.35927	18.336	0.736576	50.2177	5.62387	0.523771	11.3608	4.06001	8.12101	180.971	27.2312	9.51107	43.6328	0.193558	5.90622	0.601912	4.65086	13.7819	1.72338	0.0431897	85.3675	68.0743	408.084	6.74118	3.85367	5.7504	14.1471	2.6803	115.109	1.48484	4.85401	6.63443	8.19002	0.509999	1.42196	29.0861	2.80473	52.4455	0.052938
Set912	46.9486	15.2527	19.1713	14.4267	4.70736	24.2355	18.3041	31.4423	0.754526	4.08588	3.05422	15.9139	1.16384	82.934	5.8361	0.49615	10.7463	9.26544	8.33013	61.8567	50.3795	8.4207	37.8822	0.140008	5.34938	1.0434	3.05417	16.0376	1.36195	0.0507425	211.245	52.5682	887.498	19.2014	2.74223	3.95769	33.1188	3.79824	29.7308	2.90499	4.60239	4.42588	14.8869	0.666701	0.646661	16.4375	3.32539	36.5853	0.0496407
Set913	31.1824	6.63741	29.5147	11.5736		16.4185	10.2373	31.8582	1.02615	3.73031	4.26423	17.8877	1.47611	132.904	6.14125	0.304738	9.04988	2.08115	2.81318	233.276	22.8512	7.18666	32.8313	0.320019	3.94005	0.832572	2.60365	12.1592	1.00072	0.0343781	85.3675	60.1253	170.408	11.8647	3.62591	5.38395	49.7595	2.6978	29.7308	1.98247	3.60056	4.20118	17.7184	0.595925	0.970438	18.8538	6.66849	64.2327	0.0554
Set914	39.8893	20.3646	35.2549	11.5736	11.9771	23.165	7.80874	31.4423	0.888347	2.8964	0.681451	16.6425	1.16384	72.7649	5.37679	0.57883	8.46547	15.7264	2.71766	67.1452	39.0097	6.7211	39.0851	0.303648	7.15152	0.663454	3.05555	23.5157	1.48493	0.0321913	43.3418	55.6267	787.649	16.8869	3.5896	1.92484	37.9116	2.97605	130.054	2.73155	5.60423	8.43289	15.3015		1.53865	21.8759	3.28562	15.6956	0.05592
Set915	28.8352	20.9066	23.4868	22.2891	11.9771	12.2873	17.5068	41.4243	0.909725	3.80664	2.37795	14.0841	1.22315	59.4371	5.37679	0.573886	6.5754	10.2538	8.3088	66.1615	41.0989	7.68975	32.193	0.252542	4.46457	0.641793	5.17095	13.0028	1.76002	0.0272327	33.1589	53.2701	170.408	15.3416	2.04556	4.04748	27.5766	2.61903	41.1976	4.93183	4.36092	7.267	12.6709	0.655106	0.765373	17.1496	4.04547	13.5502	0.0536225
Set916	22.6578	27.8217	26.357	14.7018		17.7276	17.1402	18.667	1.01456	5.13144	2.35927	16.4465	0.935192	50.1812	7.25063	0.523771	8.28142	4.97097	4.33957	77.9955	27.2425	5.36525	31.9597	0.303086	5.69886	0.998048	2.60365	13.751	1.00052	0.0251246	91.0451	75.2529	170.408	5.85848	4.09905	6.11006	14.4952	2.62991	75.0663	5.48593	6.00478	8.12923	11.1335	0.464738	0.857058	20.9258	4.52635	51.5078	0.0549422
Set917	13.7319	23.3035	15.4589	10.4036		16.9629	17.9728	31.6502	0.754526	3.40311	3.2446	21.5756	0.960489	59.7852	5.75018	0.526286	12.3486	6.45599	5.38254	57.4984	50.3795	6.70771	31.7981	0.320019	7.99711	0.378016	5.13775	15.0673	1.68058	0.0345686	82.504	56.8024	684.499	7.56743	3.25065	6.5948	40.9773	2.7921	40.1497	2.23391	3.72197	6.76039	8.93797	0.46629	0.884285	17.732	3.5299	21.4241	0.0354399
Set918	30.797	12.1562	15.4589	12.395		22.046	6.55025	24.3044	0.664071	2.05222	3.67791	16.2568	0.736576	44.7043	6.33697	0.46671	8.30996	6.43379	3.6231	219.443	21.4673	5.90239	31.3038	0.18313	5.61405	0.891319	3.05417	13.0028	1.22958	0.0461386	34.7636	63.1188	344.306	15.8742	3.25868	6.40903	22.0245	2.67607	42.3424	5.10909	5.60423	5.42091	16.4987		0.408836	15.6189	4.92448	29.6478	0.047023
Set919	37.3052	19.7663	26.5674	19.8911		20.8354	18.5412	29.204	0.825813	1.47578	5.21587	17.2631	0.736576	18.3846	5.58111	0.414255	10.4153	5.71044	2.77531	231.505	31.6951	4.20402	25.05	0.287068	4.57772	1.20385	4.64038	13.0028	1.36185	0.0282623	85.3675	59.6746	795.379	11.4316	2.41394	5.76791	10.9068	3.75958	67.6431	5.68938	5.5048	8.69987	18.6547	0.479637	2.06309	15.6189	4.63498	39.9184	0.0452454
Set920	40.5606	17.3779	21.0678	13.8779		24.2568	15.5426	21.1314	0.832125	3.77312	4.37958	15.9139	3.16751	34.511	5.11024	0.437498	7.66225	7.15676	5.30037	240.279	44.9359	6.24214	25.05	0.270303	5.86954	0.716314	3.41143	14.4553	1.72338	0.0431897	26.0755	64.7382	408.084	14.9357	2.78657	1.46632	31.8903	3.26023	46.8984	4.49552	2.98262	7.70444	17.5333	0.627004	0.765373	19.9756	4.23853	26.2761	0.0640454
Set921	28.7549	13.8532	32.4261	11.4016	15.3278	16.1009	9.06723	37.8471	0.664071	4.15929	4.38824	15.8853	0.90052	18.3846	5.15947	0.498756	4.53215	5.00967	3.21949	77.9955	38.9984	8.36309	25.05	0.230555	5.83287	1.0434	2.72838	13.3946	1.54821	0.0383761	47.9301	69.1586	729.188	17.5614	3.5896	5.8972	25.6604	4.33352	53.8092	5.15036	5.12127	6.74989	7.44207		1.08935	41.7428	4.63498	55.9712	0.0547607
Set922	45.1123	21.9215	19.1713	17.7007	16.3869	17.6662	10.2373	41.4243	1.09858	3.66892	4.28292	20.3505	1.4265	50.2177	5.11399	0.46671	6.32876	14.6542	3.23772	251.681	43.4623	6.30105	29.8524	0.335327	3.94005	1.20398	4.64038	14.5202	1.77807	0.0528711	82.8855	59.8496	1226.25	15.5545	2.08007	4.09283	14.1471	3.64473	58.2886	2.5581	4.9366	6.55147	7.92218		1.21359	17.5593	6.57843	50.5376	0.0535419
Set923	11.4212	23.601	22.7642	9.15003		12.6016	5.69471	23.9139	0.722356	5.59106	0.908601	15.8853	1.18723	135.907	6.01129	0.304738	9.14408	9.19672	2.77531		24.235	6.48722	33.249	0.270488	6.08206	0.588844	1.68485	12.6444	1.5934	0.0301073	33.3339	63.4713	778.463	13.9863	3.76928	5.45223	22.0245	2.67607	48.3156	3.7219	4.82566	8.58981	19.3881	0.509999	1.30528	17.732	8.24924	42.3445	0.0723997
Set924	13.7319	7.34172	26.3246	23.2039		17.3679	20.2911	26.4784	0.888347	2.75364	4.8683	20.5876	1.41505	40.8045	5.13624	0.579632	8.30996	10.1464	7.53104		45.5628	8.05017	25.05	0.252542	5.35531	0.521728	3.05555	6.4274	1.26246	0.0478781	43.6918	64.4838	170.408	14.4634	2.59588	4.79648	25.3122	2.72223	64.8393	1.48484	3.99918	6.86535	22.1226	0.51564	1.53204	28.3489	5.84149	29.6478	0.0433873
Set925	11.4212	14.0296	18.8128	9.15003		16.6754	10.2373	32.3722	0.812538	4.01457	4.26441	23.1526	0.996449	63.3224	6.24758	0.475992	5.52275	6.97891	5.89274	241.711	32.2941	8.8624	28.0329	0.230555	6.42234	1.4879	2.24544	20.6382	1.00052	0.0336854	102.015	47.5046	1190.86	14.578	3.26325	4.14661	22.0245	2.72223	62.4548	2.73155	5.31304	7.72304	19.2544	0.595925	1.05943	21.8759	3.81891	14.4878	0.052938
Set926	39.3473	19.6872	16.1608	24.445		20.8354	6.75854	30.3231	0.909725	2.68305	4.26441	16.4465	2.02977	64.8957	5.24539	0.304544	7.57772	6.97891	5.30037	241.711	30.435	6.90724	30.5088	0.367768	3.98041	1.01534	2.28766	19.5504	1.26558	0.0314	32.7773	55.8375	646.104	5.32589	2.94353	4.04748	42.4327	2.70126	66.6865	5.13351	5.29688	6.84883	10.0451	0.500741	1.53865	35.8631	3.28976	23.8501	0.0548515
Set927	27.6618	14.7339	26.3982	8.92539		24.3853	14.4787	40.066	0.750448	1.02208	4.28292	12.1371	0.90052	57.645	5.58111	0.674031	7.74653	6.33749	4.76456	420.397	51.4254	5.67513	24.6357	0.320019	4.58634	0.644057	2.84981	10.2079	1.14345	0.0379336	104.212	69.3946	408.084	18.195	1.56649	7.53228	54.1356	2.61903	29.7308	2.25833	4.18473	5.87547	6.3262	0.46629	1.73594	30.8217	2.68721	28.7101	0.0549422
Set928	25.0275	6.63741	29.9816	17.73		17.0497	7.61408	39.4928	0.927279	2.73662	3.2854	16.2568	0.966361	40.8045	5.07437	0.475992	10.9148	11.3222	6.76225	66.1615	46.1618	9.20833	33.249	0.287068	3.29513	0.641793	2.84981	8.23832	1.47896	0.0403107	184.553	60.9474	397.203	13.8717	3.41161	4.04748	42.4327	2.80298	43.2777	2.39093	5.3165	5.7827	15.3015	0.595925	1.31264	17.732	3.81891	44.2878	0.0465272
Set929	23.281	19.0332	26.7778	7.4642		14.5655	18.6487	43.288	0.879448	4.06552	5.21587	15.7479	1.09506	38.5761	5.12512	0.598901	7.66225	4.12873	2.76687	54.8542	22.8512	7.37662	34.154	0.239383	4.64218	0.677261	4.33485	16.8205	1.00052	0.0443296	86.3666	54.3598		16.8869	3.28631	3.67172	25.9949	3.7407	52.5991	3.7219	5.07927	9.27178	17.6358		1.09266	27.4204	2.28917	58.4128	0.0471859
Set930	38.9573	24.5937	33.644	14.0664	7.75119	22.3898	16.5524	44.412	0.866089	1.07858	5.66448	21.7986	0.896444	92.1697	5.11399	0.304738	8.49902	7.83154	2.81588	218.011	29.0511	9.01195	29.7266	0.242805	6.35595	0.663454	2.4026	20.1639	1.26558	0.0314	84.986	68.9724	1325.75	17.2273	3.62754	4.2409	34.7577	3.04368	48.2859	5.6411	4.02314	7.91484	15.2921		1.21457	15.6189	2.99781	34.4693	0.0509826
Set931	28.4772	17.6862	16.1608	25.2552		20.5258	14.7272	18.667	0.775634	4.70088	4.21698	20.2502	1.32924	55.853	5.48677	0.526286	5.86564	0.634838	8.85648	219.443	21.4673	5.32677	25.05	0.239383	4.99216	1.08443	3.32693	17.3925	1.5492	0.0321913	33.1589	69.8481	261.222	6.74118	3.5187	6.28215	18.8138	4.26695	57.3533	4.85883	3.18193	8.70789	8.94739	0.627004	1.28994	29.0861	2.93397	36.4284	0.0434678
Set932	30.206	13.1488	19.1713	4.43319		16.6718	6.55025	31.8582	1.10593	3.66892	3.05422	29.2795	0.991282	31.237	5.20496	0.467075	8.96781	14.9089	3.6231	68.3487	46.7608	9.71087	37.8822	0.336413	4.38101	0.601912	4.18257	12.6444	1.96579	0.0419663	90.4849	57.0384	1301.74	8.83146	2.94861	1.53618	62.8409	3.28542	64.228	4.97208	3.18193	8.858	7.44207		0.869158	19.9756	3.57215	46.7138	0.0372406
Set933	11.5555	18.8152	30.8685	17.0903		16.6718	16.4928	26.3619	0.784891	3.54954	3.05422	16.4512	0.821661	54.8274	7.29574	0.717896	10.7525	2.11309	5.81058	68.3487	53.003	6.02736	37.1485	0.360774	3.98041	0.757445	2.36951	12.873	1.57802	0.0251246	93.0684	62.094	306.389	12.0486	2.89629	4.46538	18.8138	4.39103	75.6775	5.20176	5.12127	7.917	5.56884	0.51564	1.79792	15.7752	2.28917	60.1049	0.0491142
Set934	31.0482	22.0531	23.5122	11.5736		20.8354	9.06723	32.9922	0.923728	2.79034	3.72123	18.336	1.36245	47.3635	4.85975	0.476524	11.055	11.5094	4.69084	52.667	41.7993	7.518	24.6357	0.270303	3.29513	0.461293	1.60619	10.0014	1.28637	0.044456	87.1825	60.0716	344.306	12.0486	3.28989	1.58153	33.1188	2.72223	33.2749	4.78329	5.70884	7.02439	16.7601		0.734133	25.9857	3.63598	35.2206	0.0450893
Set935	28.4772	17.4772	21.4669	14.7018		15.2233	13.6633	31.4423	1.07219	3.43016	1.33964	21.4042	1.46636	44.7043	5.71582	0.418317	11.6697	4.97232	3.31501	208.821	65.2931	6.89573	30.2422	0.307388	4.3428	0.605806	4.17741	18.2593	1.85303	0.0436443	30.901	57.6781	894.268	12.2491	3.84608	4.13026	21.6763	3.70254	52.5991	1.9007	4.5202	6.86535	16.0336	0.500741	0.992183	27.7916	4.46309	29.6478	0.0548515
Set936	21.1046	12.8605	19.5649	21.3089	10.918	25.9974	16.5524	21.1314	0.982369	4.86881	3.67791	23.48	0.910272	95.1848	4.85975	0.477056	8.49902	7.96897	3.31501	54.8542	45.0624	5.90239	31.7244	0.203097	5.35531	0.605806	2.60432	13.0317	0.86751	0.0524915	41.6405	59.4234	1272.38	13.6731	3.80771	4.04748	26.3431	2.8247	68.2913	7.66008	5.46424	7.78291	6.88756		0.857058	34.8219	3.32539	50.7906	0.0434678
Set937	36.5718	27.9399	25.0698	12.395		20.4019	14.443	22.7034	1.10593	2.19345	2.37795	18.5631	1.20259	50.1812	4.85975	0.83121	11.3046	6.44489	2.9312	503.157	21.4673	8.7726	35.029	0.203097	4.58634	1.41256	1.68647	13.0028	1.10895	0.0638849	47.9301	53.2701	408.084	4.96876	3.32279	1.58153	18.0879	4.27505	40.1497	1.9007	5.53423	6.67065	7.91277	0.475546	0.778503	25.4583	3.46664	26.2761	0.0372406
Set938	28.8352	7.34172	21.4669	19.8847		19.0848	7.80874	31.5337	0.982369	3.01018	2.42127	23.8458	2.26341	54.7025	6.25748	0.304351	7.66225	6.44489	2.81588	65.9331	55.9411	7.60392	25.5107	0.287068	7.42157	0.826821	3.88501	12.873	1.5934	0.0344112	31.2826	68.7861	355.187	14.9357	2.15251	4.31365	15.3244	4.09793	67.356	2.04973	3.82383	6.86535	19.509	0.46629	1.93322	17.732	4.37169	66.5581	0.0506038
Set939	31.0482	15.2527	19.1713	10.4036		12.6016	9.06723	31.8582	0.914998	3.2471	2.35927	14.7594	1.07014	63.3224	5.20496	0.304351	10.4153	5.53259	3.27715	480.889	29.0624	6.32316	34.2867	0.18313	4.59804	0.716314	2.64546	15.0673	1.43989	0.0472082	22.5944	47.7154	170.408	7.2103	4.10553	1.92484	29.2963	2.6551	54.7445	1.80903	4.82566	9.67755	8.94739	0.479637	1.75438	29.0861	3.52576	71.4076	0.0499805
Set940	22.5236	19.6872	29.6115	17.4149		18.4737	17.1402	30.8051	1.07801	3.08833	1.98141	30.7032	1.79384	53.0354	6.14125	0.44159	11.771	4.47508	3.65956	54.0992	45.0624	7.89485	35.6517	0.292933	5.90622	0.685189	3.52149	10.2079	1.51268	0.0351795	33.3339	58.1808	638.374	8.83146	3.49696	5.70505	22.5487	3.06058	78.3672	3.7219	4.25969	6.86535	22.7668	0.599619	1.4404	21.8759	2.68721	23.8501	0.0452454
Set941	22.5236	12.8101	18.2902	13.8779	3.64827	22.4295	10.2373	32.4061	0.813257	3.90798	5.21587	20.5364	1.05533	59.4371	4.94297	0.444263	7.25327	14.6405	3.63538		21.0312	3.7463	37.1485	0.374761	5.61405	0.867953	2.52403	14.9447	1.61793	0.0377642	49.8065	59.6746	787.649	14.4634	2.64253	3.90047	31.5174	2.72223	67.356	5.35671	4.6547	7.66229	6.31679		0.527748	18.9854	3.04488	79.6007	0.0416129
Set942	22.5236	17.6862	22.5755	18.6158		18.1791	20.7764	29.204	0.946047	2.76867	5.26492	16.9885	1.23708	126.633	6.79671	0.414061	10.7525	2.11309	4.33957	68.3487	43.4623	9.52312	31.9603	0.144311	3.98041	0.826821	1.60619	29.9906	1.8917	0.0528711	31.2826	52.5682	355.187	9.80706	4.00592	4.41186	15.8012	3.92352	67.6431	4.78329	4.34908	7.76433	16.7601		1.21359	32.7592	3.9968	39.7615	0.0514703
Set943	11.5555	13.8532	22.3962	24.2614	3.64827	22.5355	10.2373	21.1314	1.0166	4.09779	3.74083	21.8871	0.887503	67.1242	5.13624	0.580651	8.99118	1.20079	5.55091	57.4984	32.7984	7.0564	25.5107	0.270488	5.83287	0.560779	2.84981	19.7767	1.00052	0.0453523	26.0755	63.1188	767.583	17.262	3.2481	3.85512	57.0215	3.00353	67.356	6.22196	2.98262	6.83629	15.3015	0.46629	1.75863	29.0861	3.94658	53.138	0.0538493
Set944	48.2912	16.9819	25.9564	10.2495	7.87416	21.4978	18.2416	29.204	0.722356	3.07731	2.83509	16.6425	1.98063	80.1163	5.11024	0.588314	12.3486	6.45599	5.89274	338.229	29.0511	7.07204	33.068	0.303648	5.9569	0.882951	4.38026	30.0794	2.06851	0.0377062	252.94	63.8936	987.058	16.8026	2.91749	4.04748	31.2076	3.39892	76.0016	2.5581	5.46424	6.86535	8.9568	0.494536	0.65959	27.3987	4.53049	69.5947	0.0353594
Set945	13.7319	13.8532	30.4151	11.5736		17.6148	4.82984	33.1249	0.952465	2.22276	4.17074	21.7986	1.04253	92.9564	5.37679	0.475992	5.93981	5.57505	3.65956	76.7833	44.0613	8.29808	34.194	0.27266	4.3428	0.605806	2.28766	16.0376	1.36195	0.0306187	91.192	50.9847	253.492	15.8742	2.91768	1.46632	46.6095	2.67336	66.4207	1.90972	4.0471	7.82268	15.3015		1.93322	33.6977	4.72748	42.3445	0.0547607
Set946	11.5555	12.8101	18.8128	7.4642		23.7218	17.8823	29.7453	0.914998	3.30361	2.58642	16.6227	0.910272	44.5093	5.24165	0.49524	7.57772	5.00967	8.45269	242.923	41.7092	6.90724	32.1788	0.360774	4.58634	0.941211	2.52403	12.1592	1.54821	0.0414549	82.8855	60.0716	804.414	17.1944	1.68483	2.01107	31.5174	3.18749	163.539	4.47445	4.55614	9.03003	7.92218		1.41866	31.1129	4.53049	50.3806	0.061574
Set947	31.0482	13.1488	23.6661	16.6342		18.4737	17.5936	33.259	0.722356	2.75364	5.34161	18.336	0.896444	59.4371	5.04189	0.530545	10.3834	5.77154	6.23869	255.053	29.5946	6.34847	28.0329	0.340396	4.03879	0.605806	5.82217	9.33546	1.54821	0.0453523	33.3339	107.858	314.119	7.2103	4.17585	1.9412	18.0879	4.02394	64.8393	2.60694	3.9382	6.63443	10.0357		0.857058	37.2762	3.57215	35.2206	0.0372406
Set948	22.6578	24.255	26.357	7.09675		21.648	16.747	30.5311	1.07547	3.03182	0.908601	15.8853	0.967454	59.4371	5.37679	0.756352	8.99574	19.1334	8.00381	57.4984	34.8989	6.48722	32.1108	0.31536	6.13108	0.663454	4.81128	11.8123	1.28637	0.0404497	82.8855	67.0048	355.187	13.4386	3.57092	1.87133	23.9832	3.90179	68.2913	2.58252	5.08059	4.65683	17.5316		1.93322	35.6497	7.25024	16.8833	0.0503711
Set949	25.0275	21.2453	21.8736	12.7257		20.696	10.2373	18.667	0.927279	3.7917	2.37795	18.336	0.755819	103.683	5.25652	0.390365	9.14408	1.20079	2.69315	56.2863	45.5628	3.88777	38.6341	0.273226	4.58634	0.832572	2.24544	17.3925	2.04522	0.0568488	39.5891	71.4128	894.268	15.1106	2.58293	4.14661	55.492	3.73861	43.2777	1.90972	5.70349	5.08277	8.19943	0.500741	0.970438	28.7949	2.99781	35.3776	0.0495602
Set950	28.4772	21.4759	24.8406	12.1408		18.9581	13.858	26.4948	0.775634	3.69197	3.94048	16.5469	0.90052	92.1697	5.20496	0.475399	8.54063	7.83154	3.55322	77.9955	41.3618	6.65281	38.2163	0.242805	3.92535	0.744379	4.12981	8.23832	1.94213	0.0513428	22.5944	56.5393		17.819	3.3713	6.32775	14.8476	2.72223	141.948	6.3411	4.04419	4.45373	10.0357		2.17019	28.3489	7.05717	39.7615	0.0403542
Set951	27.5275	12.8605	26.1359	16.23	7.87416	11.5729	14.443	29.204	1.05081	2.42034	4.3016	23.0968	0.966361	64.8957	5.11399	0.390703	8.71282	9.85897	3.12127	208.821	21.4673	6.51072	33.068	0.399578	4.3428	0.53355	2.80603	10.2079	1.42953	0.0326984	132.519	58.1808	820.48	18.1114	1.62589	4.95442	30.6617	4.18077	60.4452	4.99908	5.70884	8.858	5.29159	0.694803	0.910345	39.9327	3.94658	16.6333	0.0418002
Set952	36.5877	19.6872	18.2902	16.8951	7.87416	20.4738	17.1402	26.2869	0.839773	2.68305	4.38824	19.2648	1.09506	37.7894	7.51037	0.44159	10.7525	10.2538	5.21091	192.805	50.2696	7.46228	31.3101	0.323354	5.72264	0.641793	3.66916	13.0028	1.49326	0.0326984	141.098	50.7739	306.389	14.9357	1.32242	4.04748	15.3244	4.02394	83.712	1.9007	4.80267	8.22831	16.4987		0.765373	39.9327	5.23753	14.4878	0.0403542
Set953	13.7319	17.2914	18.8128	18.4144	10.918	14.0306	21.0708	25.1677	0.907813	2.22276	2.22498	20.1116	1.4265	38.5761	6.2954	0.366624	9.33868	1.7348	5.81168	77.9955	44.9359	8.7726	32.5931	0.230555	4.55846	1.312	2.61413	20.6382	1.55543	0.0385803	49.8065	68.7861	795.379	11.4316	0.465205	1.46632	15.3244	2.6803	41.1976	4.7849	5.06222	7.55177	9.01053	0.595925	1.39271	16.0663	2.93397	54.3458	0.0402737
Set954	20.4815	21.6989	15.9815	17.0041		11.2634	9.06723	33.259	0.888347	2.68305	3.05422	16.6425	0.925439	37.3653	6.01129	0.511123	7.97687	6.33749	5.83618	231.505	19.6473	6.03223	34.5838	0.219676	3.94005	1.01138	1.68647	7.17762	0.833014	0.0377062	32.7773	57.6781	1436.63	8.83146	2.13841	7.12255	21.3282	3.06541	81.6975	4.49552	4.75567	5.00687	8.94739	0.51564	1.53865	16.1463	2.68721	58.4128	0.0584569
Set955	22.6578	12.8605	18.8128	19.6452	19.4307	18.0824	14.6915	39.7681	0.982369	3.64753	1.75426	16.4496	1.14115	167.572	5.20496	0.526286	9.76586	1.54714	2.84904	277.737	59.3636	5.36525	32.417	0.288154	5.35531	0.663454	3.29	11.127	1.91044	0.0528711	32.7773	61.2393	795.379	8.98974	2.46725	4.13026	27.5717	2.6978	65.9989	2.23391	4.70165	4.93098	7.16481	0.445185	1.21457	32.5759	3.46664	50.3806	0.0647592
Set956	23.1467	21.0628	31.4045	6.26182	4.70736	21.0609	10.1248	30.5311	0.918502	3.43016	2.83509	12.1371	0.925439	38.5761	5.07625	0.583572	6.94792	1.20079	6.76225	64.501	48.0106	10.4472	32.5931	0.360774	4.283	0.560779	2.69315	16.0376	1.63779	0.0346011	95.5504	65.1605	170.408	4.96876	4.17813	7.78266	22.7547	3.45746	33.2749	1.90972	3.79987	7.15154	11.1335		0.408836	47.1811	2.93397	58.693	0.0460914
Set957	86.6804	17.2914	31.4045	20.8534		10.5537	15.4885	31.4423	0.916268	4.79185	3.51255	11.7728	0.887503	44.5093	5.15573	0.471351	7.97687	5.4252	6.23979	54.8542	62.1411	10.0102	37.1094	0.31536	5.34908	0.882951	4.18257	13.8186	1.27601	0.0419438	32.9524	67.5422	366.067	16.3464	3.58646	4.45249	10.9068	2.72223	58.2886	2.23391	4.5202	5.97406	17.5239	0.497368	1.97862	17.1496	4.2344	50.7906	0.0561883
Set958	11.4212	16.9819	22.5849	26.4072	15.3278	24.0946	14.7272	47.3359	0.977652	3.66892	4.26441	16.9885	0.989484	37.7894	5.13624	0.475992	8.65285	0.634838	2.9312		32.2941	6.24214	30.2666	0.252542	5.35531	1.42014	3.05555	10.2079	1.75731	0.0504039	90.4849	60.0969	1492.72	12.0486	3.84608	1.53618	39.4245	4.6671	65.4831	2.5581	5.36275	5.42091	8.93797		2.44631	20.9258	6.51459	51.1497	0.0353594
Set959	25.2763	19.689	18.4694	15.5863	19.4307	21.9528	15.3252	31.625	0.948349	3.09942	1.75426	17.8877	1.0062	86.6687	6.45984	0.57883	5.93981	5.57505	7.88816	56.2863	34.8989	10.0102	32.5931	0.27165	5.38257	1.20385	3.6495	7.17762	1.79666	0.0404615	36.815	55.8375	314.119	8.98974	4.01121	3.85512	21.3282	3.28195	67.6431	2.60694	6.00478	8.858	18.7591	0.479637	2.02031	33.5778	3.94658	58.0988	0.047023
Set960	25.142	7.34172	16.1608	10.4036		17.2772	10.8791	27.1091	1.10593	4.13394	1.98141	20.5364	1.47611	38.5761	5.1065	0.467075	6.5754	7.15676	2.79137	218.011	50.3795	3.04278	30.4351	0.319551	4.3428	1.33264	2.37474	11.8123	1.26566	0.0351795	132.344	58.1565	272.103	14.4634	2.77676	4.37371	53.297	3.70254	60.1211	5.44847	4.0471	10.6686	16.4829	0.479637	1.97862	32.2347	3.81891	19.0287	0.0549422
Set961	36.5877	14.7339	16.1559	18.7978		21.4978	14.7272	43.6647	0.888347	4.62579	2.22498	20.3907	1.20259	123.874	6.89622	0.528027	8.99574	7.89839	2.69315	374.165	38.5955	5.36525	26.3393	0.400166	4.94848	0.748717	3.05555	14.9447	1.98706	0.0643251	56.2712	59.8496	740.068	12.2491	2.64253	5.5712	14.1471	2.80298	66.4207	5.12594	5.5048	6.976	7.92218		0.869158	43.3075	3.23794	51.5078	0.0586317
Set962	37.3052	13.8532	26.2922	8.42086	15.3278	21.648	6.67337	37.5731	0.722082	3.10369	4.38824	16.6425	1.50086	37.3653	5.03076	0.523771	11.5956	6.87151	7.76814	56.2863	38.5955	6.32316	30.2422	0.204182	4.92314	0.81369	4.19942	12.9379	1.68058	0.0565236	151.838	55.6267	887.498	7.86546	3.58646	1.92484	35.1058	2.72223	50.4425	2.5581	5.12127	6.67065	6.88756	0.494536	1.28994	16.0948	4.92448	34.4693	0.0561883
Set963	38.1605	23.6499	28.1609	15.2617		16.4185	9.06723	31.4423	0.927279	4.59897	1.75426	19.1675	1.23708	59.4371	5.15573	0.474867	9.47706	0.634838	2.77531	183.158	31.6951	5.63382	34.9427	0.270488	4.3428	0.965848	2.93371	13.9702	1.72281	0.0486004	32.9524	56.8024	306.389	13.6731	3.85367	5.9043	21.3282	4.20173	40.1497	1.80903	3.99918	6.63443	21.1001	0.479637	1.52757	18.5095	4.11144	16.8833	0.0433873
Set964	25.0275	14.0296	28.1609	14.7018		19.7239	11.9429	31.4423	1.06604	2.95421	0.681451	16.4512	1.51937	69.3526	5.11399	0.489385	7.66225	2.11309	7.76814	56.2863	35.9234	7.11904	25.5107	0.255233	5.35531	0.641793	3.05555	11.0621	1.49486	0.0274557	49.8065	67.0048	408.084	13.6731	2.15436	7.03366	20.0424	3.45746	33.2749	4.44412	4.82566	10.0847	8.19002	0.46629	1.63135	42.0339	2.68721	50.3806	0.0402737
Set965	37.3052	19.0332	18.992	24.9059		20.4738	15.2596	31.4423	0.981909	3.33194	3.2854	22.9711	2.25759	61.1357	6.2954	0.304738	8.65285	8.84991	5.21091	52.667	34.1035	6.93727	34.5249	0.242805	6.21481	0.498081	4.0084	13.5597	1.57738	0.0314	41.4654	68.7861	804.414	14.0303	2.37126	1.152	11.3836	2.97605	60.1211	2.75597	5.16148	6.89449	7.16481		1.77707	16.1463	6.66849	61.3742	0.052938
Set966	36.8207	23.9886	29.9389	13.8779		21.648	8.39377	32.4061	0.870549	5.21532	5.68461	21.8871	0.896444	41.9749	5.1065	0.597476	10.4575	8.46486	3.1395		40.4155	8.7726	30.5088	0.374761	5.83287	0.672122	3.16015	15.0673	1.72338	0.0257553	43.1047	56.5393	750.557	14.5629	2.68515	4.19555	35.1058	3.06058	74.159	4.49552	5.46424	7.99073	14.2669		1.42196	35.3357	3.9238	50.7906	0.0499805
Set967	28.6115	16.6197	28.1609	11.5736		20.4738	21.0893	28.8135	0.888347	4.59897	5.66618	20.5364	1.67675	40.1829	4.95409	0.674031	9.77348	4.06001	3.00692	45.6645	27.2425	8.1851	26.7436	0.374761	4.55846	0.685189	4.30195	23.707	2.09788	0.0453523	30.901	60.0716	1534.35	14.5629	3.70666	1.92484	14.1471	4.21201	52.5991	1.19446	4.36092	7.30194	22.7898		2.26241	16.0663	6.2416	49.0043	0.0451648
Set968	25.142	19.0332	25.8757	16.2625	4.70736	20.8354	13.7961	32.4061	0.868448	3.07731	3.94048	12.9839	1.10837	61.1357	6.59581	0.477056	10.4153	3.18112	9.01769	218.011	51.4254	7.28505	28.9774	0.207399	3.89852	0.534869	4.0084	11.127	1.63878	0.0372735	141.098	72.4418	1644.81	16.3464	2.59588	6.76906	15.8012	3.08984	67.6431	4.7849	3.99918	7.72758	16.3898	0.565167	1.01613	40.7797	4.53049	34.4693	0.0561883
Set969	31.5838	16.7728	21.8736	14.7448		13.7944	11.9429	32.7628	1.06688	1.4214	4.13504	17.4892	1.33753	67.2639	5.37679	0.475992	8.99574	9.92769	3.00692	220.655	45.0624	10.5141	29.7266	0.349972	2.95728	0.644057	3.05417	12.1592	1.72338	0.0321913	32.7773	55.8375	902.473	5.32589	3.10496	4.65407	46.2614	2.97605	223.632	1.83345	3.60056	5.46373	15.3015	0.509999	1.12191	19.9756	3.88274	20.517	0.0455946
Set970	61.4531	13.5145	23.4868	13.8779	11.9771	18.4737	17.6566	18.667	0.699234	5.85743	5.9434	16.1137	0.871525	53.9158	5.37679	0.58129	7.54207	6.98609	3.6231	56.2863	49.7992	6.30105	43.743	0.360774	5.52429	0.757445	4.81939	29.3494	1.4796	0.0549721	34.7636	68.7761	902.473	7.2103	3.68483	5.99585	22.0245	3.21676	130.054	6.69074	5.42249	4.93098	20.4654		1.57553	18.0352	3.22649	13.5502	0.0434678
Set971	30.9312	13.8532	26.7778	21.856	7.75119	21.304	11.9429	18.667	0.955318	3.72156	4.3016	18.336	0.775324	53.0354	5.37679	0.390703	8.37201	5.53259	3.63538	52.667	54.3509	7.11904	35.029	0.295254	5.08784	0.904828	2.84662	12.873	1.45756	0.048351	240.666	64.5332	646.104	16.8869	3.76928	3.71707	22.7547	2.72223	46.8984	4.85883	4.33992	6.68194	8.93797		0.869158	16.6222	5.59949	21.4241	0.0411772
Set972	26.4351	17.2914	29.6961	14.4267		15.5656	17.0174	26.7524	0.946047	4.97707	3.51255	15.239	1.21215	41.9749	5.13624	0.389047	9.36261	6.87151	3.21321	68.3487	31.6951	8.71223	26.7436	0.303086	5.76748	0.826821	4.64038	15.6949	1.72599	0.0387718	43.6918	68.7761	796.684	21.617	3.5187	4.90907	39.0803	2.8247	48.2859	1.9007	5.29275	6.28315	15.3015	0.546718	1.79792	48.1759	4.53049	34.4693	0.0558137
Set973	31.5838	23.5145	26.2922	9.98496	10.918	21.1666	18.8418	28.8135	0.754526	3.64753	6.12162	17.2631	1.61106	43.9176	6.05059	0.389047	7.97687	4.62462	5.81168	192.805	59.203	9.01195	36.0381	0.219676	3.95506	1.34445	3.05417	18.5181	1.6368	0.0351795	91.0451	55.6267	450.1	16.3004	3.5896	3.90047	18.9128	2.80298	53.8092	2.5581	2.98262	5.08277	7.41456		0.992183	47.1726	2.80473	50.5376	0.0403542
Set974	23.0999	13.1488	18.8128	10.4036		11.299	16.19	42.9768	0.793791	2.51585	5.21587	20.3505	0.90052	56.77	5.13624	0.531028	9.14408	12.7851	2.84904	208.821	50.3627	3.80722	32.193	0.343061	6.27374	0.909085	3.85776	12.9094	1.45756	0.0444921	49.8065	54.3598	261.222	17.6033	4.17585	3.85512	29.2963	3.45746	60.1211	1.83345	5.39405	4.93098	17.5316		1.52895	43.289	4.04547	64.8731	0.0592689
Set975	31.0115	22.6496	26.2922	7.00093		20.2538	3.97431	26.4948	0.974279	4.91616	1.33964	24.1388	0.765571	41.9749	5.56999	0.390172	8.99118	10.7767	3.57773	75.3512	46.7608	8.05017	33.249	0.27266	5.75725	0.826821	2.85051	7.17762	1.64591	0.0409019	99.5331	53.2701	852.251	17.8379	3.62591	1.10665	10.9068	2.66519	33.2749	1.9007	5.76272	4.93098	8.93797		1.8398	20.9258	4.92448	26.2761	0.0539401
Set976	22.8511	15.2527	22.5525	22.7484	3.64827	20.9656	15.2596	21.1314	0.775634	3.98822	4.3016	24.1388	1.0062	54.7025	4.98846	0.473742	10.4153	4.06001	3.99957	88.8457	27.2312	9.66854	25.5107	0.259536	3.56067	0.672122	3.16262	14.9075	1.26246	0.0658787	41.6405	56.8024	820.48	9.80706	3.93339	5.31408	23.2314	4.32231	41.1976	4.71858	4.82073	7.50164	21.5613	0.430286	0.992183	18.5626	3.28976	60.4365	0.0497475
Set977	52.0646	20.3646	22.0299	6.62927	3.64827	20.4738	8.87257	31.5337	0.832125	4.15929	4.21698	15.239	1.36245	64.8957	5.61547	0.532283	8.99574	12.1228	3.55322	191.593	34.8989	9.49514	35.6517	0.273226	6.07367	0.749294	4.0084	11.8123	1.52275	0.0322966	39.242	51.3013	1226.25	7.92456	3.13104	1.92484	24.46	3.45746	41.1976	5.17734	4.66214	6.75783	6.3262	0.52547	1.2782	18.8538	3.56044	32.0433	0.0434678
Set978	36.5877	13.5145	19.1713	8.73808		12.344	18.6487	31.9242	0.909725	3.66892	3.2446	26.8945	0.775324	34.511	5.58111	0.603157	7.31936	4.12873	7.8503	233.276	43.6786	7.4787	31.7981	0.208485	5.9569	0.641793	4.56966	11.127	1.75912	0.0570977	93.0684	47.5046	852.251	4.96876	2.08007	4.00685	22.5487	2.64423	67.6431	1.80903	4.98343	10.7653	18.7591		1.11991	16.0948	4.52221	21.4241	0.0561883
Set979	23.0999	16.7728	30.1703	8.92539		13.4861	8.39377	24.6638	1.37793	3.10662	1.75426	15.8853	1.05228	53.9158	5.20496	0.38553	9.14408	6.05679	4.33957	239.847	19.6473	8.05017	37.1763	0.140008	6.07367	0.810314	3.09054	30.0529	1.22958	0.0383557	101.224	47.7154	796.684	14.996	3.54716	1.97836	18.4361	2.70126	67.9672	4.79157	4.9366	6.62413	7.41456	0.500741	0.527748	27.4204	2.28917	70.5705	0.0703776
Set980	23.0999	13.5145	24.5907	7.83586	8.93325	16.6718	13.7961	24.6638	0.722356	3.7917	3.72123	20.5364	0.90052	64.109	4.85975	0.575543	6.32876	15.1883	7.69442	64.501	30.4462	5.293	31.3838	0.303648	3.29513	1.02121	1.60619	10.7516	1.63779	0.057412	117.524	66.7047	264.373	12.0486	1.80119	1.152	30.6617	3.01442	78.1533	4.71858	3.98445	8.86844	10.0357	0.46629	1.80209	15.2477	3.23794	19.0287	0.0549422
Set981	22.5236	26.3015	18.8128	16.8657		9.61242	18.6487	22.7034	1.17466	3.07731	0.4543	18.7625	1.50086	126.776	5.02702	0.802221	9.53123	5.77154	7.83388		48.4496	9.46655	28.9774	0.387916	4.81651	0.706086	2.4026	9.25117	2.17934	0.0378648	39.242	60.6903	1492.72	8.45715	0.465205	1.58153	25.3122	2.82817	52.5991	2.04973	5.00198	6.86353	8.19943		1.53865	17.1496	6.2416	27.5024	0.0514184
Set982	32.2069	20.4823	16.1559	18.7325		20.8396	6.9532	18.667	1.0907	1.85275	5.09545	11.9443	1.51689	34.511	6.14125	0.252658	8.30996	5.53692	2.77531	191.593	38.9984	4.20402	31.3101	0.356635	4.55846	1.12398	2.4026	10.2079	1.52416	0.0412964	26.0755	68.9724	841.37	16.5266	3.74993	4.41186	38.8443	3.31604	64.228	1.83345	3.82383	7.70444	8.94739	0.565167	2.05788	44.4937	3.32539	34.4693	0.0558137
Set983	28.4772	25.6941	31.9115	7.09675		18.4737	15.5069	31.4423	1.15612	3.66892	4.26423	28.803	0.726824	40.1829	6.2954	0.532283	9.43585	6.98609	2.88689	67.1452	44.0613	6.30105	28.0329	0.303648	5.76014	0.570338	4.18651	13.0028	1.00052	0.0524915	97.7469	61.2393	750.557	7.92456	0.893813	6.2824	39.4245	2.72223	81.0396	1.83345	5.27292	6.976	19.0364	0.546718	1.12191	17.1496	4.40396	39.7615	0.0712199
Set984	22.6578	24.0119	19.1713	14.3864	7.75119	19.1564	21.452	26.7524	0.81604	2.68305	4.26423	18.5631	1.29796	57.5567	6.55	0.49524	10.7525	4.47508	5.22666	266.887	33.5151	10.0102	26.3393	0.204182	4.92314	0.773203	2.85051	12.1592	0.833658	0.016331	22.976	67.7531	261.222	11.814	4.23906	4.37371	56.5003	2.84914	52.5991	2.60694	4.0471	6.67065	26.4989		1.31738	33.2866	3.57215	19.3092	0.0496407
Set985	48.1306	13.5145	33.5419	9.66028	10.918	16.7354	6.55025	33.1195	0.868448	1.85275	3.2854	11.7728	1.05228	67.1242	5.6731	0.504669	6.32876	6.43379	3.21949	241.711	30.435	8.71285	29.7266	0.343061	4.52178	1.40399	2.37474	13.0028	1.94102	0.0504039	36.815	69.6307	366.067	17.0592	1.95339	3.96053	15.3244	3.00353	67.6431	5.69099	4.80171	6.86535	15.2921		1.60859	18.8538	4.40396	37.3661	0.0465272
Set986	36.5718	17.3779	26.7778	15.5798		19.9527	7.80874	31.8582	1.07801	3.70194	6.1165	15.9139	0.726824	41.9749	5.13624	0.718793	9.94829	8.7812	3.65956	231.505	35.9234	5.44255	34.9427	0.227862	4.84905	0.748717	2.52403	10.7516	1.63942	0.0457257	41.4654	107.647	852.251	12.4837	3.44157	3.52815	31.8903	3.39892	130.054	2.25833	3.18193	6.76039	7.92218	0.565167	1.92101	16.0663	4.88174	51.5078	0.0608602
Set987	37.2108	17.4772	17.4843	18.4436		15.5656	15.757	32.4061	1.0166	3.16019	3.2854	16.9885	0.821661	77.2622	6.54307	0.526286	10.1502	9.73086	3.00692	396.433	30.435	5.88705	32.1788	0.223979	5.61405	0.378016	3.05555	14.0351	0.931528	0.0321913	33.3339	70.0343	306.389	6.97574	3.86588	4.09283	22.0245	3.674	43.2777	5.5678	4.02314	8.37148	11.1335		0.646661	27.3987	5.62965	21.4547	0.0668508
Set988	25.2763	13.1488	29.5147	22.4469		16.6718	4.83917	29.204	0.948349	1.36277	4.83369	18.336	1.09934	50.1812	6.14125	0.518768	13.2182	14.343	3.1395	183.158	39.0097	7.9596	31.7981	0.267101	3.77675	0.605005	1.68647	8.23832	1.47896	0.0351795	104.358	51.3013	795.379	19.8061	2.89588	4.19555	21.3282	2.97605	89.17	2.23391	5.93901	8.58981	16.7601	0.598901	1.53204	27.7916	8.32283	70.5705	0.0549422
Set989	13.5976	6.63741	27.2589	7.09675	19.4307	17.4537	21.0893	28.8135	0.775634	1.02208	2.6051	17.1249	1.20259	41.9749	6.2954	0.471351	7.66225	5.53259	2.9114	45.6645	49.7992	11.5511	25.05	0.204182	4.99216	0.748717	3.49172	16.3834	1.51332	0.0483917	26.0755	73.6869	1005.02	13.6731	2.92861	1.58153	33.1188	2.67336	50.4425	2.40735	4.0471	6.63443	16.3898		0.765373	30.9102	3.81891	74.3887	0.0452454
Set990	25.0275	19.689	27.2589	13.8779		20.516	15.8588	24.0304	1.07801	4.09157	0.908601	15.5764	0.960489	50.1812	5.1706	0.470226	11.9834	5.53692	8.57271	54.0992	36.6463	4.82957	31.3838	0.252542	4.69044	0.521728	3.88501	10.0014	1.68427	0.0379336	100.876	55.8375	397.203	13.8717	3.12399	3.95769	30.6617	3.37309	29.7308	2.90499	4.58418	7.37089	8.9568		1.31748	15.7752	5.23753	18.091	0.0323263
Set991	21.1046	20.3068	18.2902	18.4261		15.5656	10.2373	26.2705	1.06924	2.60655	2.6396	20.5364	0.821661	38.5761	7.13377	0.473742	7.56709	9.37284	10.0069	52.667	60.6598	6.6152	33.418	0.255233	3.94005	0.882951	2.93371	13.0317	1.91499	0.0487082	82.504	70.537	264.373	7.92456	3.69494	3.95769	43.7408	3.81996	42.3424	2.04973	3.99918	6.86535	5.29159		0.65959	17.5593	2.93397	42.1874	0.0482029
Set992	23.281	20.4823	26.3787	25.8914		20.4738	22.8327	31.625	0.986548	1.05139	0.908601	16.8155	0.765571	69.3526	6.05059	0.46671	10.3082	11.3222	3.99957	52.667	50.3795	8.7726	32.8313	0.320019	4.58634	0.832572	3.73728	6.4274	1.41683	0.0205048	85.3675	59.8854	820.48	14.9357	3.15283	4.19555	60.6825	3.31604	59.5099	5.10909	4.04419	7.66865	14.5441		0.646661	16.0663	4.53049	15.6956	0.0433067
Set993	22.8511	22.5404	23.5122	20.7891		26.6396	10.2373	25.1514	0.923728	4.59897	5.63385	16.0853	1.09506	28.3829	5.20496	0.57883	11.0285	5.53692	3.00692	75.3512	58.8036	7.89485	29.8524	0.203097	5.44083	0.857934	3.93678	29.5942	0.86751	0.0344112	409.818	66.3029	253.492	6.97574	2.08007	4.37371	22.072	2.67607	57.3173	6.46718	4.36548	4.93098	14.5441	0.565167	0.910345	42.8897	3.57215	64.5469	0.0621674
Set994	38.1605	14.7339	26.1359	19.5586		27.9083	10.1248	31.4423	0.825813	3.08773	4.17074	16.9885	1.47955	43.9176	5.56625	0.33901	5.86564	7.15676	2.96906	52.667	38.9984	9.47711	32.3501	0.187433	3.77675	0.773203	2.64546	12.1209	0.833658	0.0336854	82.504	60.0969	264.373	8.98974	0.465205	6.28215	43.9146	2.64075	67.356	1.90972	4.86144	6.976	16.4829	0.694803	1.71801	33.2866	3.57215	34.4693	0.0495602
Set995	39.9375	20.4823	19.1713	14.2898	12.161	20.5669	8.67791	31.4423	0.927279	3.02412	2.58642	17.8877	0.871525	95.1848	9.70149	0.389047	9.36261	4.47508	2.81588	218.011	47.9993	7.78599	30.4351	0.323711	3.91839	0.521728	4.18257	9.33546	2.0237	0.0326642	120.592	50.7739	729.188	6.74118	2.78657	6.95446	24.46	2.61903	53.8092	4.42827	4.33992	6.68194	5.29159	0.595925	0.884285	27.4204	4.75251	20.517	0.0455946
Set996	11.4212	18.3793	22.9642	9.6645		22.4296	9.06723	21.1314	0.852363	3.02412	4.26423	18.336	1.41505	40.1829	5.03076	0.252658	9.94829	1.7348	2.69315		35.9234	9.27099	37.1094	0.27266	5.52429	0.826821	4.62484	13.751	1.28637	0.0441711	34.7636	58.1808	1272.38	8.83146	3.26325	4.45249	21.3282	2.7921	160.4	2.58252	5.80275	5.97406	17.323	0.500741	0.765373	16.4375	4.52221	39.7469	0.040175
Set997	40.1084	20.9066	27.422	16.3544		22.0002	11.8452	33.1249	0.722082	3.03182	3.97437	22.5596	1.16607	47.3635	5.37679	0.603157	9.94829	5.57505	6.23869	211.008	36.6463	7.87385	31.542	0.374761	4.12672	0.599162	2.64546	16.6423	1.41619	0.0378648	125.643	56.8024	408.084	15.9349	3.76146	3.95769	22.072	3.9982	43.2777	4.42827	6.47257	7.66229	7.92218	0.479637	1.19373	18.5626	2.68721	23.8501	0.047023
Set998	30.206	21.8361	26.5775	9.82726		9.56057	8.39377	26.4784	0.982369	4.10053	5.7007	16.8155	0.925439	154.72	5.71582	0.57883	8.46547	4.12873	3.65956	55.3113	36.635	8.05017	33.8044	0.223979	5.59409	0.909085	3.64292	12.9379	1.56337	0.0453523	33.1589	59.9522	1107.84	16.8331	1.80902	4.09283	53.297	4.18077	53.8092	6.3411	4.04419	7.94848	5.29159	0.52547	1.22119	31.2813	2.52931	58.0988	0.0433067
Set999	25.0275	26.7054	27.422	13.6908		18.6436	9.06723	31.7416	0.870549	2.98087	2.83509	16.1137	0.996449	50.2177	7.32451	0.498756	9.93675	13.7419	7.88378	324.735	38.5955	5.90239	25.5107	0.396296	5.44083	0.826821	4.64038	19.2915	1.57747	0.0398849	39.6236	61.2393	261.222	15.5128	2.65504	2.01107	23.9832	5.13429	42.3424	1.80903	4.34908	7.07724	20.1622		0.970438	19.5128	2.99781	50.5376	0.0570454
Set1000	39.2062	24.5071	19.1713	14.3864		19.4737	15.5426	27.1282	0.80448	3.7917	3.26329	24.4031	1.21215	88.435	5.29087	0.473742	7.56709	5.00967	7.47329	231.089	27.2425	6.84419	34.5838	0.189255	5.2096	0.810314	4.00838	18.4533	2.17492	0.039596	33.1589	55.8375	955.37	11.814	3.13104	1.9412	33.1188	3.26023	59.7824	2.60694	3.44244	7.92403	15.3015	0.565167	1.12191	34.6996	3.68967	15.6956	0.0508919
[truncated: 30 more columns]

## Sheet: REACTOME-Filter2
	acetazolamide	adapin	ajmaline	allopurinol	allylalcohol	amiodarone	amitriptyline	aspirin	azathioprine	benzbromarone	benziodarone	bromobenzene	bromoethylamine	bucetin	caffeine	carboplatin	chlormezanone	chlorpheniramine	chlorpromazine	cimetidine	ciprofloxacin	clofibrate	clomipramine	colchicine	coumarin	cyclophosphamide	cyclosporinea	diazepam	diclofenac	doxorubicin	enalapril	erythromycinethylsuccinate	ethanol	ethionamide	ethionine	etoposide	furosemide	gentamicin	griseofulvin	haloperidol	hydroxyzine	ibuprofen	imipramine	indomethacin	iproniazid	isoniazid	ketoconazole	labetalol	lornoxicam
Set1	41.5916	24.5724	30.8685	25.8914		24.2355	22.4072	31.4423	1.59974	4.16899	4.26423	24.9282	4.24336	259.293	5.29087	0.923336	13.4377		3.65956			8.05017		0.803135	5.44083	1.53652	4.17741	111.722	1.9892	0.0321913	259.984	58.1565		22.7586	3.99359	6.64893	21.3282	5.30201	231.932	9.70516	6.00478	8.43289	8.93797		1.97862	24.9825	12.1152	68.9112	0.0733301
[truncated: 999 more rows]
[truncated: 30 more columns]

## Sheet: REACTOME-Filter3
	acetazolamide	adapin	ajmaline	allopurinol	allylalcohol	amiodarone	amitriptyline	aspirin	azathioprine	benzbromarone	benziodarone	bromobenzene	bromoethylamine	bucetin	caffeine	carboplatin	chlormezanone	chlorpheniramine	chlorpromazine	cimetidine	ciprofloxacin	clofibrate	clomipramine	colchicine	coumarin	cyclophosphamide	cyclosporinea	diazepam	diclofenac	doxorubicin	enalapril	erythromycinethylsuccinate	ethanol	ethionamide	ethionine	etoposide	furosemide	gentamicin	griseofulvin	haloperidol	hydroxyzine	ibuprofen	imipramine	indomethacin	iproniazid	isoniazid	ketoconazole	labetalol	lornoxicam
[truncated: 1,000 more rows]
[truncated: 30 more columns]

[truncated: 8 more sheets: REACTOME-Filter4, REACTOME-Filter5, REACTOME-Filter6, REACTOME-Filter7, REACTOME-Filter8, REACTOME-Filter9, REACTOME-Filter10, REACTOME-Filter11]
