# Supplementary material for: Transcriptomic point of departure determination: a comparison of distribution-based and gene set-based approaches
Source: Front Genet. 2024 May 9;15:1374791. doi: 10.3389/fgene.2024.1374791 (PMC11112360; doi:10.3389/fgene.2024.1374791)
Supplement: Supplementary file 2 [file DataSheet3.zip › DS9.xlsx]

## Sheet: Read me
Filename	Supplementary File 9
Description	Randomization results for WGCNA for each of the 1000 simulations, under the filtering criteria from Table S1.
Mentioned in the text	Section 3.2

## Sheet: WGCNA-Filter1
	acetazolamide	adapin	ajmaline	allopurinol	allylalcohol	amiodarone	amitriptyline	aspirin	azathioprine	benzbromarone	benziodarone	bromobenzene	bromoethylamine	bucetin	caffeine	carboplatin	chlormezanone	chlorpheniramine	chlorpromazine	cimetidine	ciprofloxacin	clofibrate	clomipramine	colchicine	coumarin	cyclophosphamide	cyclosporinea	diazepam	diclofenac	doxorubicin	enalapril	erythromycinethylsuccinate	ethanol	ethionamide	ethionine	etoposide	furosemide	gentamicin	griseofulvin	haloperidol	hydroxyzine	ibuprofen	imipramine	indomethacin	iproniazid	isoniazid	ketoconazole	labetalol	lornoxicam
Set1	46.9486	20.3866	23.6661	21.5289		14.7023	13.5591	32.6782	0.909725	5.60288	8.13108	52.925	2.10857	152.309	7.72322	0.83121	13.8667	12.8704	10.7588		141.682	9.90033	47.9928	0.294582	7.67287	2.37025	5.39158	5.41812	2.41969	0.0688953	155.454	103.306	1698.79	20.9894	4.402	8.53763	85.5694	3.7407	137.896	2.40735	7.37458	5.10641	20.6493		3.75842	17.5593	7.80759	73.7891	0.0832919
Set2	221.543	35.9712	60.5729	38.786		14.7056	19.9824	46.6979	1.09351	6.62886	5.60705	29.4283	1.81109	37.3257	14.2655	0.532283	10.0533	9.11493	8.25859		72.0444	10.4171	37.1094	0.28179	7.47544	2.13584	9.35705	10.0528	2.36443	0.0845123	107.385	109.778	632.597	15.0708	2.91749	7.10254	28.1589	6.8757	171.721		6.3335	8.858	32.258	0.383896	3.34201	77.1594	14.5915	62.6266	0.0733111
Set3	102.939	29.802	43.0127	11.1754		25.3296	19.3407	46.0037	1.15611	2.68305	9.6646	41.5446	0.981332	34.0547	4.43266	0.83121	13.3004	11.1947	4.29624		23.8133	15.5267	33.1467	0.33464	5.61405	2.18238	5.73349	13.751	1.63488	0.0566501	281.163	62.4484		17.0763	2.88256	9.15082	24.7574	4.61658	238.372	8.37721	4.72683	5.9134	21.2116		3.90987	25.2323	13.913	116.195	0.10077
Set4	56.9321	18.3378	63.6928	25.1681		30.217	18.781	31.0755	0.875802	3.761	4.77123	37.4365	3.15853	39.9573	8.81016	1.57604	21.4997		8.99715	318.464	256.211	16.3489		0.37727	10.001	1.4879	6.62362	32.9234	0.775581	0.0957716	97.7469	71.9155	2578.61	29.2564	3.5896	7.18173	46.6176	3.41901	75.0663	2.1074	7.33434	6.38464	17.3812		1.63176	12.1364	6.05725	50.7906	0.0627493
Set5	69.3177	28.3749	36.0911	18.7905		30.0049	9.09141	50.3322	0.988583	5.93192	4.45849	34.5419	0.985465	54.602	7.26594	0.717738	11.771	4.12873	9.06174		29.7993	11.8856	43.2186	0.427333	10.1143	2.00906	5.95449	19.4828	1.28388	0.0716007	152.152	55.2661		5.40775	4.24646	7.55615	42.0846	3.29804	172.758	6.88096	8.20835	17.7763	27.6104		3.03006	30.71	19.271	26.6702	0.0354399
Set6	44.8799	34.5122	49.8801	28.963		31.1314	20.568	27.5941	0.835688	3.11877	5.89802	20.5364	1.9451	154.79	9.28646	0.619224	13.2182		7.66069		34.1743	10.8238	36.7841	0.343061	3.29513	3.41866	7.33779	61.852	1.9488	0.0757791		58.5289		15.3524	3.86149	7.55615	113.829	2.62991	83.712	7.3845	5.27759	6.976	32.8199		3.80791	39.5615	3.43465	129.013	0.0980865
Set7	28.8342	37.0609	26.7778	25.1889		24.675	9.06723	29.5509	0.596347	7.76692	10.4651	24.1388	4.28657	122.624	8.83842	0.949312	13.4377	19.057	3.6231		24.6218	13.5837	39.3418	0.161879	8.88847	1.59568	9.1857	52.8279	1.69213	0.0762715		58.1565	968.749	10.5822	4.5475	7.38309	56.9325	4.41749	44.0044	5.42017	6.3335	10.5737	21.7133		1.84623	42.0339	14.5109	115.833	0.0597954
Set8		47.9579	31.5998	29.0295		22.7403	20.568	59.4243	0.809784	6.76173	7.00066	42.0666	1.09506	61.1357	7.39738	1.58247	17.3775		12.8394		47.4622	7.37662	28.0919	0.343374	8.79412	1.53652	4.18257	65.7929	1.69692	0.0938656		50.8382	1957.62	21.7356	2.94688	5.92816	80.963	2.45454	83.712	8.93874	6.23473	5.08277	25.4241		2.62494	103.248	5.29887	78.9646	0.0638682
Set9	13.5976	63.5879	21.5132	22.6591		12.6016	6.55025	32.8988	0.909725	5.75378	9.14423	26.8945	1.7962	204.783	7.61139	1.02525	18.2572		2.88689	255.053	45.4495	13.2319	35.0286	0.525665	7.63952	1.27492	20.947	12.8261	1.88453	0.0704943	177.013	61.6309	1001.89	11.8518	4.99694	6.90158	83.7044	6.31477	153.415	7.66008	8.28143	16.253	24.6532	0.655106	2.49195	40.0008	6.32977	106.115	0.0669596
Set10	202.301	27.9632	36.0312	38.8047		12.6016	10.8141	38.3176	0.699234	4.70172	5.09516	14.9475	3.32321	73.018	6.72814	0.619224	25.3419	7.83154	9.31817		84.6622	5.60371	6.53016	0.328944	9.77474	1.05817	5.17095	116.533	2.49345	0.0302683		39.4658	330.587	3.91161	4.39186	8.21678	69.4658	2.87263	74.4277	7.04434	4.13934	7.94675	34.1997		3.23114	44.9492	13.6718	59.741	0.117694
Set11	38.3307	31.1338	43.2243	27.8771	5.89144	26.0246	30.1324	30.3698	1.18533	7.36374	5.98092	35.8813	1.63598	46.6388	5.80893	1.54304	14.1954		11.9146		69.422	13.3946	38.8469	0.427333	9.19309	1.58113	5.17095	15.9398	1.71255	0.118297	170.325	80.1706	1421.65	22.9431	4.36267	9.56292	62.8409	3.10801	69.5277	1.78981	5.23707	6.94418	22.7056		0.657648	26.2769	11.1986	108.62	0.0866786
Set12	50.5127	27.9119	33.6135	20.8486		26.5395	24.536	43.6874	1.28594	7.41317	4.72099	24.8708	2.77906	62.395	8.2762	0.344973	6.68966	3.42659	3.46872		84.8428	10.2255	58.264	0.674268	7.681	2.17695	5.4126	34.1873	1.12318	0.0424918		59.8827		13.3734	5.79341	7.35206	81.1715	4.73616	93.4797	6.35219	5.80275	28.7577	31.1782	0.598901	2.59281	54.4349	8.12254	78.5744	0.0844279
Set13	46.0586	17.2914	20.254	23.7834		26.5397	18.9885	68.761	1.3735	10.1057	1.33964	26.8945	1.75053	138.996	11.304	1.20324	12.706		10.1709		56.7031	9.59032	47.7203	0.779624	5.86685	1.24581	12.3717	50.0668	2.54306	0.107575	176.838	270.76	1201.12	17.0763	2.9717	10.0563	59.0861	3.45746	123.469	6.09415	5.5048	16.4696	13.4437		2.4568	59.6118	7.95271	60.1049	0.0481224
Set14	42.556	29.1373	20.8254	41.5622		16.6718	21.3185	41.4243	0.675919	5.32376	13.5	27.9692	2.48204	50.926	13.5781	1.03229	20.0659		5.64189		245.751	14.2434	37.2017	0.828947	5.89489	0.955591	3.73119	60.2983	1.6346	0.106621	172.753	85.1954		17.2704	3.21625	9.0771	39.9217	2.61903	175.105	2.84047	13.3251	13.0199	28.0585		3.30677	55.1081	4.2091	79.8429	0.145881
Set15	44.8799	28.5605	42.5147	16.5932		20.8354	30.747	29.5509	1.32988	6.76173	4.79927	26.3469	1.29945	172.269	10.1017	1.38335	17.5553		8.57271	257.24	59.3636	12.5921		0.714958	6.75166	2.37025	5.10907	50.3503	2.11308	0.057013	91.0451	57.0727	936.745	19.4943	4.5732	10.1725	49.276	4.20173	204.423	4.38266	5.98665	22.6577	19.509		1.77278	60.6395	15.4079	68.4441	0.0972562
Set16	39.9375	33.9541	32.6369	15.476		23.2586	21.0357	32.6782	0.972143	4.50558	7.90011	20.5364	1.19983	63.81	8.81016	1.05867	15.2964	16.7962	6.8397	318.464	33.2284	10.2434	38.9509	0.561499	10.1602	2.18738	6.30879	38.5505	1.66059	0.106929	34.7636	108.731		25.612	2.09584	7.32979	47.6806	3.91977	51.0149	3.7219	4.03809	6.63443	25.8518		2.37658	29.4638	7.38249	70.585	0.0946102
Set17	41.5916	20.927	30.706	30.8618		27.7548	34.715	31.9261	1.62524	8.85836	10.8134	19.3002	2.79395	50.2177	6.4713	0.960531	13.6854	6.86826	12.4136		162.572	10.4678	42.0425	1.11505	10.001	1.60729	6.78232	48.4848	2.02309	0.0543341	203.075	165.286		10.988	1.99573	9.3904	58.8993	3.84619	238.372	7.49981	7.92488	27.0658	18.2997		2.59105	43.6664	8.59996	85.3012	0.0870369
Set18	29.8674		17.7676	28.8941		20.6831	26.8034	20.6347	1.58002	8.94706	6.22149	15.1135	3.37819	56.2477	6.2446	0.910391	7.18311		7.36658		56.3474	16.6939	27.722	0.359521	5.87453	1.22394	2.93371	43.9437	1.63943	0.0734504	58.5799	69.002		8.30321	3.90414	9.36623	25.026	3.90824	42.3424	6.30508	6.67683	13.6124	16.945		2.46421	44.4937	14.2976	112.636	0.0668865
Set19	195.824	31.0025	52.2161	27.8174		28.1386	26.246	34.9716	1.22319	7.53685	8.45823	30.9686	1.3962	69.3526	4.2075	0.621195	6.2156	7.4763	10.635	383.371	48.1397	13.4072	51.9091	0.240572	4.6292	2.60317	14.9623	45.0385	2.32432	0.0350087	38.0322	66.6884		18.8479	2.35183	8.75108	111.747	4.31557	278.324	2.31345	7.65323	14.953	20.3811		2.36204	18.3609	3.97661	72.9347	0.116466
Set20	31.5075	28.5605	40.05	16.5932		23.5136	26.0828	44.8043	1.28685	3.4072	8.10514	40.2523	0.999237	39.5574	13.5401	1.06061	10.2007	5.76829	5.21378		66.2597	8.57675	46.8588	0.315005	11.8684	1.32209	5.11863	18.3857	2.55419	0.0547366	46.2578	51.4875		22.0365	5.39793	6.4158	57.9336	4.6671	96.0645	6.47997	8.39688	13.6124	28.3132		2.02031	38.4915	11.8614	77.1348	0.0972562
Set21	30.4977	35.6849	35.422	18.7568		26.3822	24.7157	26.4784	0.711886	5.49408	9.30175	50.3167	1.17614	61.724	14.3978	0.902557	9.97315		7.80936	245.303	51.2779	13.0029	45.5475	0.662478	6.91033	1.18812	5.18696	40.9495	2.05336	0.0417842	36.8715	190.708		19.7931	3.15304	7.7478	20.3087	4.42232	209.351	2.86902	7.79652	14.2768	31.4602		3.06544	66.9303	6.05725	95.922	0.0807134
Set22	47.6199	24.1522	29.2158	35.942		28.4479	12.1395	28.0615	1.41253	5.93192	8.07451	36.5639	2.00019	164.702	14.6614	0.750529	12.7298	1.20079	4.01779	59.8784	53.5496	10.4678	48.5837	0.427333	4.49299	2.34107	6.58727	71.276	2.0006	0.0697821	40.0177	157.613		18.9103	3.82799	7.88685	62.3251	4.79077	172.662	7.95833	6.45356	15.6527	23.8622		1.32948	33.9115	7.23396	34.1808	0.0810281
Set23	55.1999	20.7159	41.3132	22.4422		23.5144	24.2358	51.5944	1.03379	5.22704	8.63097	32.6534	3.18146	54.487	6.4713	0.677091	13.7778	0.937588	8.31915		65.7115	15.1663	37.2569	0.732061	7.80603	2.39417	6.58201	42.0005	1.61781	0.0537221	108.748	84.5214	1263.35	16.6875	4.35736	9.26225	68.9312	3.77702	172.372	1.51102	11.3882	13.0974	51.7411		2.08702	39.5974	3.30727	88.9734	0.132412
Set24	56.0899	24.5931	30.406	29.9496	13.8892	29.8226	16.6768	80.1523	0.862599	9.35022	9.28512	15.6688	2.29295	71.6717	5.00027	0.77568	14.5418		8.15452	412.581	106.251	16.0142	36.1153	1.04211	8.94243	0.992772	7.8061	49.5042	1.90759	0.0565236		55.1315	1850.15	19.6092	4.24932	5.9276	30.1702	5.55344	149.689	6.04742	5.63743	27.7871	14.8869		2.06596	62.8269	17.1745	70.1479	0.109511
Set25	38.9276	16.927	26.2108	36.8927		22.7552	15.3941	58.1876	1.09907	7.08763	12.4895	16.6425	1.22315	222.044	6.02599	1.04397	5.86564	1.7348	8.0554		284.654	9.299	32.3501	0.340448	5.44083	1.33264	4.23761	24.0335	1.70217	0.0397959	278.691	70.91		26.5083	4.22205	6.89405	48.0288	4.50697	322.471	2.8253	8.20835	11.4594	38.3323		3.33234	71.6677	7.321	65.1201	0.103799
Set26	123.572	29.019	55.0732	20.1766		31.5207	23.679	32.6707	1.0727	4.64842	2.1158	21.8117	1.22315	259.293	12.4472	0.83121	16.465	18.3136	9.09455	195.183	190.708	15.0864	28.791	0.559562	5.48691	1.15737	11.5317	41.0138	1.77502	0.0487082		121.429		20.1443	6.0492	6.9524	76.9154	5.18658	90.7648	1.55474	4.26136	16.2479	32.5264		2.49195	46.8925	6.49204	119.946	0.0916242
Set27	80.4816	17.4799	56.1636	27.4842		28.0919	30.9226	31.625	1.27384	10.2336	8.0107	30.9686	1.29401	152.966	8.58549	1.10732	18.6882		5.18797	239.847	347.245	15.0084	38.7839	0.219446	5.89489	3.26037	5.61221	39.7002	2.04474	0.0564433	296.537	121.426		20.7286	5.49467	7.3909	86.13	4.37791	225.304	6.8987	6.02154	6.976	17.0258		1.97862	44.8466	14.5534	92.8986	0.0583989
Set28	164.499	22.4685	24.0321	36.9982		24.5217	9.34638	45.4457	0.879448	3.46883	6.58606	21.8871	1.37654	188.184	16.5154	0.83121	17.1402		15.132		51.4254	10.6435	13.0751	0.474345	7.15152	1.18812	4.62484	55.5075	2.32139	0.0471104	205.088	88.5121	895.607	15.6466	2.81707	9.53801	22.0245	2.2881		6.99684	14.2345	20.1789	26.8816		1.17753	43.0394	5.04042	82.3084	0.0743886
Set29	130.286	22.8477	20.8254	34.7761		19.9077	29.7226	31.8582	1.24044	4.84461	8.10514	21.48	1.87169	121.017	11.9784	0.959483	15.4769		11.2144		44.0613	10.3341	36.4823	0.581606	9.05776	1.86003	16.8275	50.8672	2.05329	0.0757382	128.217	182.855		12.9275	4.93959	9.58208	147.803	3.55941	106.081	5.30568	5.49801	30.127	25.0503		4.23888	65.0793	3.99482	91.5824	0.0878502
Set30	89.566	28.5818	34.6908	9.05926		19.983	7.94552	79.6185	0.905389	7.40817	8.9942	11.4043	1.04367	44.7908	7.43418	1.35813	14.2625	1.79262	7.46469	465.583	91.1577	6.17047	66.3767	0.687783	4.85337	1.8775	4.33319	41.3443	1.72338	0.0916807	36.377	107.272		15.8147	3.98655	5.74556	63.7289	4.3005	198.111	9.17172	6.25434	13.311	35.8196		4.11569	47.5209	11.6991	76.0162	0.109511
Set31	108.875	22.1401	33.9837	26.2866		17.0411	21.01	32.6633	1.09738	5.04166	9.17475	28.9316	3.76514	91.5165	5.90574	0.934414	17.1811	2.08115	10.3619		52.9752	11.5511	33.0205	0.264251	5.06572	2.39417	11.4655	39.215	1.90333	0.0940849		156.475		17.0763	3.18651	4.84871	68.029	4.18218	47.9107	5.49207	7.0445	11.4696	19.6136	0.322031	2.05788	53.2287	11.8614	132.244	0.0645719
Set32	28.1639	28.7192	42.1093	27.9999		23.6292	26.2192	63.0551	0.980235	7.20425	11.4308	29.6332	1.48045	211.751	6.89622	1.71046	20.1618		8.89903		57.6964	10.8916	28.8646	0.724842	5.35531	1.33264	10.846	16.0376	2.4967	0.0946054		67.4368	1018	28.4753	3.83135	9.58761	27.3847	4.3005	584.693	3.01804	6.16887	15.4299	20.001	0.57708	2.2048	47.0691	6.44512	107.628	0.100718
Set33	43.3801	11.8362	26.2108	26.499		30.7339	23.6373	45.106	1.10046	6.29028	10.9004	14.763	2.26341	110.015	9.43345	0.886061	20.4744	7.29533	7.71026		257.465	11.9826	18.5851	0.856322	6.67959	1.21125	4.61378	53.6532	1.7706	0.0674243	268.999	53.2004		9.9177	5.41311	9.35506	65.5362	7.50045	163.291	1.95904	9.30656	9.47695	27.0914		1.78994	40.5667	7.65906	70.731	0.0807134
Set34	51.5224	31.2882	54.4109	31.0256		29.2419	23.5861	35.1106	0.844798	6.8049	5.19036	16.9885	3.07967	298.692	14.8637	1.29794	12.7298		12.5471		51.4254	11.9967	45.8031	0.843193	7.84483	1.32209	4.24613	15.0673	1.90175	0.0424918	216.554	229.901	1088.1	11.3705	3.85232	9.32771	72.4847	4.02778	168.295	1.62129	8.86889	11.5625	23.987		1.41602	40.6656	4.13432	79.2152	0.147655
Set35	75.1825	31.6999	38.73	34.1418		22.5066	26.371	29.9411	1.07219	5.0153	6.77792	33.5671	1.29945	46.6388	9.93756	0.940912	13.7778		8.85648	394.259	77.934	7.78599	52.6504	0.610614	5.35531	1.32589	16.6019	15.0673	1.71367	0.0424918		249.512	1098.9	24.0787	6.49923	5.87665	63.2736	3.55941	278.324	11.5525	13.5799	10.4898	34.7633	0.533907	3.62557	34.8219	11.6508	134.13	0.109511
Set36	44.6311	20.0032	39.4969	36.7325		25.1512	29.8282	78.9085	1.10593	6.75967	8.46268	19.1688	3.37261	56.2477	5.64813	1.52168	11.5956	2.08115	10.3379	242.923	46.1618	12.9183	89.6407	0.223341	10.8603	0.465192	3.64914	29.4957	2.13133	0.0413478	36.5367	84.5214	2322.53	14.3558	6.22621	7.49554	53.5943	4.37791	125.683	2.95501	12.0759	14.063	18.0812		1.32698	26.9811	14.2345	66.618	0.094974
Set37	35.02	28.8227	31.3455	28.0362		23.2566	21.0855	41.3678	1.27626	6.66988	7.06195	21.3664	1.29945	306.721	7.72322	0.701712	14.7061	9.26544	6.63919		87.6472	10.7989	46.0029	0.426124	6.09441	1.42113	8.00254	49.7623	1.42788	0.079266	36.8715	209.339		6.60145	2.64134	11.7703	44.5374	5.53142	171.258	6.74965	12.9014	23.5684	45.2107		3.12842	26.8412	8.12254	80.9763	0.0866952
Set38	45.1686	24.7072	57.1189	20.6789		18.4359	23.6363	31.7746	1.243	7.56858	6.1165	17.5325	1.50086	164.065	8.12054	1.10716	13.4962		11.6301	465.583	43.8211	10.8238	53.0883	0.468416	6.96373	0.986851	3.94101	43.7942	1.36409	0.0803711	43.3418	64.3515	1833.26	25.6793	4.39462	6.39937	66.0805	3.2797	243.84	5.0443	7.71671	8.58981	16.945	0.635622	1.42828	56.6807	4.33998	76.0162	0.0696529
Set39	25.0275	20.8102	25.4794	28.5785		29.3168	32.7227	62.4109	1.18577	7.25182	8.42393	22.4237	1.17616	60.3148	9.81237	0.43241	14.2756		8.91579	59.8784	218.145	9.55335	62.7676	0.348911	7.90426	2.42271	5.75339	56.8565	1.69155	0.0608264	235.614	50.8658		21.641	4.52135	1.93277	51.8225	3.92699	252.363	5.77255	7.11472	16.6148	23.13		1.99379	18.5626	3.62692	75.1004	0.0868758
Set40	14.7239	19.7911	22.2727	26.2494		29.6892	13.6888	37.9757	1.53495	9.13273	13.1181	26.4391	2.78905	12.2564	7.26594	1.05585	19.1133		8.03658		42.6231	9.80336	48.9889	0.37727	3.83304	1.8775	5.26649	41.0596	2.04133	0.021054	197.855	87.4695		22.6762	4.5504	9.67142	58.2818	5.15924	423.238	6.34707	3.03825	9.82076	86.9882	0.529336	2.012	16.9798	5.11259	70.002	0.134014
Set41		29.349	41.1731	13.6514		23.5401	21.0893	54.0252	1.3735	5.84822	7.13348	27.7312	3.13123	206.746	12.3956	0.561357	9.22812		3.75245		29.5526	11.3759	34.9737	0.33464	5.90622	1.26288	5.34696	12.1209	1.81154	0.0385803		450.705		12.3709	2.96506	4.92478	40.9244	5.68494	150.697	7.79658	6.99488	8.85281	31.0667	0.564986	2.60894	26.9435	4.40396	103.158	0.103384
Set42		27.2342	63.6928	36.2034		29.6971	22.6611	40.9786	1.3735	4.42886	6.36346	18.7445	1.67243	187.875	7.22734	0.779847	11.2968	8.87364	6.52823		67.5264	15.9856	35.1387	0.286159	3.41479	1.95562	5.75339	78.1881	2.07427	0.0326854	427.591	134.447	873.353	14.1326	0.465205	6.76906	71.1946	4.14527	256.522	1.90972	7.23229	12.417	21.6299		1.98078	38.8013	4.33998	92.571	0.0994185
Set43	116.942	25.1199	37.0632	23.8808		25.1866	17.8944	59.0333	0.946592	4.3733	9.06267	38.2432	1.22307	91.706	7.76553	0.955206	13.4824	13.8186	4.9585		86.6042	16.1584	44.3657	0.306775	6.38279	1.60729	9.53646	43.9437	1.92818	0.110531	43.5168	124.913		18.8479	4.51622	7.061	99.2132	4.30279	196.716	5.77255	7.33434	26.1315	36.0389	0.733063	0.97597	66.4018	8.58012	80.4464	0.0538493
Set44	139.369	23.8484	27.6013	33.8199		19.6456	8.98488	61.1947	0.998098	6.00536	5.6517	20.6248	0.786849	170.547	5.40963	0.683612	20.0775		13.6226		42.0598	10.3743	33.0205	0.257967	9.13006	1.3099	2.80603	11.8772	2.47442	0.0783817	111.234	182.429	1178.3	14.894	2.96133	9.26603	43.7408	3.89846	71.754	5.80744	6.3335	18.1928	19.2544		4.46639	26.2769	4.3324	89.6564	0.0918615
Set45	101.294	26.279	27.9446	36.8258		33.4769	30.0315	21.0987	1.00813	4.96338	8.85614	19.2444	1.23779	97.5547	4.57445	1.35813	15.6641		7.20918		50.3299	12.0014	20.2991	0.261254	8.96657	1.8775	6.42828	18.3008	2.06812	0.0757791	199.024	59.5034		19.9174	4.84513	8.44929	74.0331	4.92868	59.1088	6.40469	6.75465	12.1417	25.0503		3.2852	37.6311	7.19557	78.533	0.0652354
Set46	91.9661	58.0645	28.1609	27.1919		27.9006	9.63796	39.7544	1.4018	8.20986	7.09812	40.7133	3.06734	65.7101	7.97215	0.473742	11.771	8.7812	6.76225		60.4847	14.5844	36.9728	0.651442	7.37551	1.80567	15.5789	79.5543	1.72338	0.0302683	100.876	199.263	1644.81	20.136	3.58646	8.3559	77.4278	6.8441	125.098	7.95833	6.40112	23.8425	36.5752		1.33926	58.732	3.94658	118.58	0.0609143
Set47	175.35	28.3075	51.0388	29.5235		25.2605	23.4427	68.3186	1.10593	8.10616	2.83509	35.3974	2.00019	167.422	4.09337	0.475992	12.3064	5.56262	10.7588		235.848	8.0539	31.2095	0.295038	8.21603	1.42014	13.3684	6.4274	0.931528	0.0563828		199.263	380.901	22.4686	5.76016	9.68417	62.7916	4.23061		6.69648	6.01481	12.3139	33.7621	0.591294	1.17103	54.5767	9.77889	103.715	0.0613417
Set48	120.822	28.0038	35.6216	21.4684		27.1202	25.5786	53.0183	1.00784	10.2336	7.18005	48.3573	1.03739	166.671	10.4495	1.21627	12.8517		9.67723		31.5536	10.2108	60.8565	0.829433	7.40306	0.748717	6.90764	12.873	2.66047	0.0908763	234.291	55.2661	1421.65	21.1863	2.82478	1.87133	71.9742	3.59801	222.048	9.11175	4.47562	13.5671	7.44207		2.62279	59.3819	8.12254	108.322	0.084433
Set49	57.1285	22.0408	36.0312	25.761		29.4054	17.4486	21.0987	1.169	8.39679	9.00019	29.2052	3.02861	54.602	10.0899	0.943765	10.8153	5.77154	6.2785		53.5496	8.03575	7.4336	0.71006	7.15152	1.78223	7.74584	95.1188	1.81723	0.0350087		214.477	895.607	12.7945	2.0274	10.2855	85.9831	3.67043		8.05974	5.51173	9.4133	28.8456	0.546718	3.10233	17.3156	7.92624	85.6662	0.0668865
Set50	140.906	7.64907	57.3464	26.3774		26.4629	22.4005	38.8143	1.17756	7.19934	10.9003	19.247	3.3768	73.018	5.96859	1.7972	14.6623	6.33425	7.71183	204.83	57.2845	11.5511	6.17755	0.33162	11.2776	2.23385	5.40056	34.7901	2.63276	0.0310465		121.803	322.438	22.7216	4.02974	8.32667	54.1356	2.89757	36.2726	5.21645	5.31812	10.8707	18.2997		2.1313	78.1648	3.44005	111.329	0.142589
Set51	152.556	22.1726	34.602	19.9766		28.3784	29.471	33.1195	1.19982	4.86725	7.96775	50.9272	1.62985	72.4599	6.02599	1.25527	17.5553	14.2949	10.6607		136.551	16.7876	18.2325	0.30648	5.98411	1.51221	4.33288	34.8222	2.17905	0.0644112	217.896	99.6082		39.6622	4.82731	9.77377	47.7274	4.29948	277.924	6.7628	5.31812	10.5737	16.0336	0.803346	2.29198	47.7728	19.6111	129.667	0.0561883
Set52	35.9973	4.90718	59.2747	13.0664		31.8803	14.7918	56.7254	1.3735	4.2412	6.58606	27.9692	1.53655	68.6566	13.7437	0.95821	19.3977		4.37668		41.3618	12.0014	38.7707	0.843193	7.41162	0.914873	6.07736	32.9234	2.32084	0.050513	58.7764	50.4809		18.1418	4.51622	9.26047	81.0271	4.2995	296.467	2.07473	5.23707	17.5077	41.0288		1.63135	31.0177	9.52848	125.269	0.0552853
Set53	52.9391	15.5848	28.1609	22.8647		21.6251	30.8614	22.9543	0.982369	10.2323	3.2087	37.7122	2.63887	189.331	13.4603	1.12619	12.4786	5.45383	11.5898	333.983	89.377	9.30694	33.0641	0.932011	7.79488	2.62362	16.807	40.8588	2.67089	0.0686203	58.5799	65.6165	1071.21	8.30321	3.37754	5.99585	72.1905	4.23061	123.82	2.61924	12.0759	15.061	4.94445	0.471446	3.55272	40.6656	5.97377	97.4665	0.0637771
Set54		32.8255	31.5962	18.7325		19.2797	25.5573	56.1752	1.34202	9.98585	6.97715	15.1261	2.70291	34.7944	9.30155	1.27608	11.7464		4.69084		182.506	22.8578	27.2307	0.769714	6.99067	0.986851	19.1267	35.6791	2.43308	0.0573461	227.435	77.6019		11.8232	4.22009	7.33056	53.5497	5.28688	130.061	7.95833	7.43305	14.6351	15.2886	0.556138	1.26896	79.2022	15.6979	100.895	0.0760992
Set55	36.8207	23.6979	45.2109	31.2074		28.1683	26.246	32.3722	1.38082	4.31615	8.07451	22.6409	1.41505	31.237	6.02599	0.556156	11.2508	5.97814	8.24948		91.1577	10.1456	31.5328	0.359521	3.31656	1.20385	6.31062	26.3142	1.96649	0.112896	165.464	78.2185		19.7601	4.36928	5.23777	86.7202	3.55941	95.8802	5.9424	6.53499	14.3546	38.8176		1.99292	49.4236	16.7282	94.1471	0.0922321
Set56	42.1357	27.4078	37.1727	30.1332		24.8163	24.5702	54.316	1.36538	5.22704	11.5173	44.4583	4.29768	61.3798	10.0989	0.561357	13.8667	5.76829	8.25859		43.5072	16.1091	42.763	0.559562	8.85149	0.958979	2.99015	62.4724	2.33143	0.0783817	36.64	74.5185		13.7513	3.16552	7.2937	34.9034	5.10626	273.458	1.95904	10.2565	14.1035	17.1632		2.02031	64.7941	9.14987	70.002	0.1033
Set57	35.02	37.6268	40.2152	29.6301		26.8166	17.1402	51.5944	1.334	4.2808	6.34504	36.0543	2.25845	43.4256	15.3009	1.23959	10.4153	5.77154	7.56775		35.8486	9.91975		0.505343	8.05149	0.779988	15.3214	16.2028	2.17756	0.0368824	294.425	46.6508	2331.57	5.30989	5.59957	5.97295	74.1302	3.06058	186.754	4.82641	5.75302	10.5691	16.3898		2.35318	30.7806	6.12843	120.038	0.062248
Set58	40.0427	25.8976	41.0214	26.5945		24.3515	21.9823	91.9415	0.980235	8.40789	8.17529	29.5417	0.887503	69.3526	6.35795	0.328899	12.7234	8.51477	5.74672		188.69	13.9629	7.4336	0.443746	5.94714	0.971827	6.78232	45.6942	2.5141	0.0297006	234.546	432.443		13.7513	2.43796	9.0409	89.3029	4.015	309.623	5.10385	9.43135	11.3894	24.7387		2.18675	71.9303	20.4163	39.7615	0.162504
Set59	99.3064	26.8967	35.5144	26.4814		34.7834	23.755	28.024	1.63631	8.82786	9.06921	41.3706	3.40038	160.551	10.4495	0.616071	10.7119		3.65956		36.6463	14.2731		0.78303	7.41418	1.32589	13.1554	55.5075	2.11167	0.0645812		108.416		15.4138	4.88202	7.25427	73.7471	2.61903	400.902	6.10991	7.43305	15.1655	19.2544		4.48378	70.4295	6.05725	87.1109	0.0771374
Set60	52.9391	37.5505	26.3982	39.4081		24.5217	19.295	55.7045	1.3259	5.5309	4.63786	15.9139	3.20872	218.013	5.90574	0.70602	8.46547	6.98609	12.5868		35.5806	10.5531	20.5931	0.536585	11.6349	1.22344	5.18696	37.2525	1.19901	0.0816091	120.592	59.8827		18.0358	4.23906	1.52776	82.495	4.1362	52.5991	6.51795	5.49123	22.1068	35.8293		2.52168	47.3672	17.3905	88.4429	0.0638673
Set61	46.3685	13.8738	41.3132	27.036		19.279	29.5655	74.7186	0.927279	5.11496	9.05109	10.0666	1.17614	264.548	10.051	1.38321	18.3629		12.96		42.0486	12.5145	62.7031	0.251607	7.05232	1.15737	4.62484	15.0673	2.51712	0.0570977	374.999	174.99		16.5111	4.23906	7.57225	56.3319	3.92352	29.7308	11.272	7.17518	14.0916	4.28418	0.612236	2.7655	48.1494	10.851	86.962	0.106406
Set62	114.816	28.7985	51.4111	33.9261		16.9294	22.4072	46.8871	1.30899	5.73829	6.51919	25.462	6.85494	43.9176	8.1732	1.75903	8.99574		12.4877		44.9862	17.4548	49.509	0.343061	12.9999	1.67746	4.81809	44.4695	2.14119	0.0932912	126.832	78.1269	975.433	28.3817	3.75841	5.89242	63.7869	3.95247	172.607	1.82734	11.8332	15.5226	15.2523		1.41044	57.0121	13.6593	75.3124	0.0372176
Set63	94.7434	21.1199	18.8128	41.8186		30.4903	30.0315	25.1273	1.17793	4.08588	4.42842	25.462	1.87169	75.5672	6.62939	0.940912	13.6348	15.1358	9.63299		35.0356	19.9693		0.503166	7.65203	2.74715	6.35685	10.1616	0.815374	0.0609039	33.2289	99.4809	1978.72	26.9189	3.84608	6.86073	61.9004	3.79168	68.2913	6.25201	7.5169	12.0908	36.4216		2.35318	40.4402	3.44005	113.395	0.159485
Set64	136.152	22.0408	61.8489	31.7022		35.6072	27.3253	49.806	1.32988	8.94706	4.42842	29.9199	1.18836	65.1192	7.404	0.758282	18.874	0.841435	8.32914		160.462	15.6526	19.1354	0.335069	9.7781	1.40399	6.03557	44.9547	1.99852	0.0839334	158.757	275.272		17.757	3.04429	11.4157	54.9643	3.7748	231.049	8.86214	7.79652	14.3109	32.1951	0.683364	1.87441	12.1364	18.3949	55.2835	0.0988205
Set65	43.1095	24.0735	29.0437	36.7679		29.4359	20.5434	63.6858	0.850156	5.86878	14.1442	20.9514	3.88939	116.202	10.1399	1.36477	14.2625	7.53904	7.61372		136.279	14.8517	61.7058	0.375901	8.05864	1.12511	5.75339	67.0558	1.82556	0.0565693	54.7322	59.5216		10.8933	2.9826	7.68635	82.1285	4.373		2.71225	7.09385	17.2553	26.448		4.92944	30.6466	3.30727	119.704	0.0561883
Set66		32.3205	37.8249	27.5246		31.4625	28.7052	29.5509	1.22739	6.77419	12.6541	19.0044	1.53655	156.582	4.77327	0.561357	10.4858		12.9085		92.0066	11.7756	49.7409	0.587809	5.78547	1.77354	6.221	39.0044	2.16329	0.1079	51.1574	256.733	1276.55	11.1926	4.67186	5.33557	47.7274	4.80126	77.6936	5.0443	5.7182	11.4696	23.4099	0.334196	3.13774	44.4937	18.5566	102.628	0.0615374
Set67	26.4061	26.4787	34.2527	30.3917		29.248	16.8281	31.6339	1.23004	2.23654	8.45823	32.7165	4.66626	315.125	11.6526	1.38297	13.8334	11.4811	13.6226		73.7313	10.3665		0.791692	9.00729	0.875575	6.58201	14.8426	2.24472	0.0519606	188.111	273.627	682.503	5.85848	4.82731	8.79981	91.8406	3.26351	278.324	7.50997	6.85273	9.26967	9.1641		1.4525	43.8292	3.99482	119.324	0.109316
Set68	31.6785	28.2669	39.328	42.7144		14.0306	13.4069	45.4193	1.31854	5.0648	7.16331	16.9885	1.36245	245.804	7.05483	1.211	12.3925	16.6146	12.4285		127.079	17.9257	36.5213	0.310038	7.1802	1.80746	15.4131	51.3348	1.28388	0.0309459		58.5289	1097.13	21.4496	6.14131	6.28215	43.3818	4.2666	51.6165	4.80175	12.0454	11.3894	20.0134		5.42046	17.7553	7.27235	102.628	0.0771726
Set69	101.475	13.8752	41.2294	33.4657		30.3012	16.3538	61.8671	0.574501	5.49408	4.85971	15.4307	4.39057	31.237	15.1911	1.12402	10.0228	5.17948	8.59775		41.9927	13.5658	19.5253	1.04503	9.04467	1.8895	8.53416	43.9421	1.76668	0.0487082		180.652	754.903	21.1084	4.09286	6.46898	52.9481	2.40788	276.462	2.07473	8.06565	5.38834	5.70543	0.539064	2.40529	54.5767	15.3118	111.067	0.137044
Set70	25.6831	24.9267	31.5962	33.4798		22.0128	24.4827	101.63	1.70859	6.51178	4.16864	36.9877	1.54742	62.419	10.9182	1.44339	17.6827	11.8275	9.00473		174.286	5.60371	52.5632	0.733916	6.07367	1.23629	6.08516	58.1572	1.81664	0.0546676	124.311	68.6113	279.697	17.0763	5.34488	8.74432	33.1188	4.23061	75.2166	6.01919	13.9298	9.61248	9.3714		1.99292	59.3733	8.42097	93.7923	0.0536225
Set71	82.6579	20.9173	32.5376	31.2074		31.9859	17.3804	62.694	1.59067	6.80766	9.14423	29.9199	6.45697	132.991	6.02599	0.635891	18.2727		7.66069		80.3431	11.345	19.9806	1.08294	5.60364	1.55948	3.08956	23.8984	1.75731	0.0645812	141.208	41.6704		10.1223	3.36474	8.72127	48.8793	4.03672	106.883	3.13109	5.12127	9.87076	23.5177	0.551158	1.51162	51.462	19.8733	120.038	0.0686333
Set72	41.5916		35.2645	12.1597		27.7548	12.1395	69.5322	0.888347	7.40717	10.3435	34.7255	1.81502	181.928	7.72322	0.959483	19.4382		6.23979		23.0446	12.5284	18.2145	0.37727	8.05149	1.18061	15.4207	30.133	1.38184	0.0645812	57.6221	109.999		10.7876	3.82799	6.64893	34.7577	7.67072	278.324	6.69074	6.85658	7.5332	23.8151		1.50283	47.685	6.34924	86.0029	0.0471859
Set73	27.8253	40.9457	24.2137	33.9151		28.5866	23.0161	78.8987	1.38082	5.94591	9.18761	44.3436	1.45882	148.592	10.7445	0.537117	13.7778	7.12094	7.49163		59.8475	13.5597	43.8602	0.505343	4.6292	1.17588	4.86715	55.5496	2.07956	0.0525091	108.865	151.526		4.89969	5.67349	8.18163	56.566	6.83427	199.31	6.34707	10.7356	6.57076	42.449		2.35318	30.71	5.54563	93.6433	0.0844279
Set74	51.5671	42.5099	54.6678	33.1287		34.276	36.5486	61.4948	0.80448	4.84461	6.1165	30.0688	2.72418	57.3324	6.89622	1.2045	16.1204		10.1429		49.9933	16.7569	23.2277	0.217615	8.19046	1.27005	3.41143	63.3627	2.43757	0.0214847	111.5	84.1535	968.749	11.8518	3.3778	8.98434	98.2421	3.10692	66.4207	5.10611	14.41	16.2479	32.9752		1.63474	63.0245	3.94658	90.71	0.0858704
Set75	142.394	22.4033	18.8128	38.2092		26.821	25.492	75.0135	1.1312	3.7917	7.49444	40.1196	1.05533	53.038	9.3873	1.32264	13.2182	13.9534	7.97185		335.269	16.4744		1.08229	6.95488	3.59556	5.82217	49.6001	1.50957	0.0716007	256.953	54.3018	1298.5	24.6502	4.99694	7.25214	61.813	3.45139	77.02	3.47701	8.91433	22.9753	31.6617		1.10781	41.3945	3.94658	70.6882	0.151277
Set76	90.9562	27.0901	23.6661	15.476		23.2417	24.2409	36.7404	0.983459	8.98858	9.94696	38.2589	2.26341	308.845	14.6077	1.06234	13.2182		13.9344	211.008	33.2284	12.4835	39.4647	0.719949	4.99094	2.01711	3.25212	35.8727	1.95732	0.057013	139.995	55.2661	1001.89	21.0494	3.19422	7.85535	62.2272	4.76647	175.569	6.95923	5.51173	10.0084	17.6358		2.51295	63.1497	3.99482	97.5438	0.0844382
Set77	55.3997	26.1075	23.258	32.069		20.6939	25.6227	57.7559	0.848758	4.65646	8.82514	15.897	1.03785	171.726	13.031	0.788301	9.375		11.6021		53.2454	14.5844	33.0641	0.665147	5.98995	0.986851	2.86539	47.4049	1.59249	0.0415555	209.601	109.778		30.5607	2.53869	9.28679	43.9796	3.55941	160.4	4.82641	5.51173	5.7337	29.042		3.02855	59.2933	3.32539	52.867	0.0935791
Set78	98.9762	32.4222	35.099	30.1919		25.2885	18.6487	55.7045	1.01031	6.16073	8.51538	29.0272	1.62458	116.535	4.93923	0.616071	8.2642		12.4427		153.922	11.1001	33.0167	0.233796	7.16465	1.89984	5.04804	48.1109	2.14805	0.0221227	108.668	69.0781		12.8235	2.1466	8.16582	42.6266	3.14045	88.034	5.80077	7.481	8.78001	23.7981		3.65595	33.5778	5.79976	127.419	0.0650732
Set79	125.467	27.8958	55.6242	30.3534		21.5072	9.06723	39.828	0.949528	10.0933	6.14063	23.7059	2.65263	60.916	7.95923	0.687561	12.3389		8.05381		150.046	13.3188	33.9485	0.311269	6.19721	1.07048	4.33907	43.0789	0.641365	0.0449334	157.994	65.7681		13.3459	5.3184	8.01059		2.30657	258.48	6.3073	10.0579	12.3386	26.0217		1.09484	81.7823	16.1626	71.941	0.0778848
Set80	197.556	45.1742	44.1536	38.0778	19.4307	20.3878	18.2282	69.1629	1.10021	6.94562	3.97437	19.3403	1.18836	447.055	10.4495	0.960531	6.30266		9.49859		45.5628	10.5102	42.2869	0.277736	7.06362	1.71261	3.33259	26.6862	1.57773	0.0491137	202.878	109.493	993.743	11.5054	2.03373	8.16582	47.6806	7.13081	138.553	5.28963	6.3335	10.8606	21.8207		1.97862	42.9241	3.7306	100.133	0.0620906
Set81	43.1897	32.3766	34.9918	33.2757		27.0656	14.9564	27.1091	1.71273	7.65071	9.18761	16.729	0.935192	73.9908	5.16317	1.38394	18.3768		8.0554		29.5946	12.8422	37.7649	0.663153	8.0968	1.04068	14.8477	18.6789	2.55905	0.0564433	125.504	58.8575		19.5146	4.63117	6.84129	67.2304	5.691	252.363	1.55474	7.37458	21.4731	14.6243	0.800898	1.94559	62.8816	14.5984	93.4162	0.153604
Set82	47.2495	26.5908	59.105	29.7128		30.2075	25.2548	31.2159	1.68988	5.23569	8.07451	18.7902	1.50086	99.0954	10.6985	0.474867	16.1204	0.403382	5.72379		207.123	16.6656		0.891683	6.07123	2.31562	4.74127	14.5262	1.90303	0.0608264	111.429	109.493	1035.4	8.30321	4.38053	8.45655	40.5005	5.02957	193.897	1.92831	6.69228	8.64057	17.242		2.42537	47.3672	8.42097	108.3	0.0861442
Set83	43.2178	35.4029	46.1735	21.8325		21.1033	20.4925	71.0978	1.19785	5.75652	8.85309	27.7312	1.844	52.2912	4.77195	1.23907	12.3064		12.0077		53.7081	13.5925	35.9982	0.81257	10.2729	1.51221	4.81939	38.7094	1.8731	0.0926242	216.644	72.4418	825.237	16.9437	4.09286	10.3488	59.0861	5.67109	174.802	7.18586	4.56022	11.1345	18.2997	0.543165	1.71384	47.41	3.41593	95.1599	0.0810281
Set84	89.0555	26.6458	54.4211	38.2193		24.3853	22.4961	63.7274	0.776926	4.54252	7.02736	24.1388	1.8681	20.9766	6.32137	1.12845	17.7319		11.1348	489.219	84.6622	13.3049	33.249	0.392281	6.07367	2.16243	2.40327	47.3607	2.24786	0.0450262	278.691	55.9954		5.10427	4.73681	8.3491	40.9244	5.30201	136.132	1.95904	12.4978	26.8763	29.1789		2.22062	39.0648	10.5539	65.7405	0.0508919
Set85	122.587	34.7719	18.355	26.5945		31.0761	18.3041	28.024	1.81821	7.64838	7.04249	27.9692	1.4145	55.2275	10.4965	0.616071	19.5808		6.37385		39.9236	13.1846	30.6401	0.242805	6.952	2.69492	4.66134	43.9421	1.84424	0.0939322	226.565	128.106	1601.07	28.1401	3.03194	7.85535	77.0331	4.81105	33.2749	5.0443	7.49057	20.1372	34.7068	0.529336	2.42257	17.1496	3.50979	79.2152	0.0669596
Set86	23.7337	26.8229	31.1916	22.35		25.1182	9.06723	32.4061	1.1738	6.76605	9.21763	28.0498	1.53655	143.53	7.56743	1.38975	18.7616	5.4252	6.37275		63.0663	14.7179	40.6252	0.745174	11.6667	1.42014	11.7628	30.879	2.48114	0.0645812		50.5631	977.215	21.0022	3.56384	7.55615	49.4027	3.77702	184.894	9.00723	6.64482	8.31932	28.8425		1.60126	40.4402	15.2136	66.5581	0.0994991
Set87	96.77	22.8392	46.8617	30.2121		24.8229	16.0994	46.0037	1.8638	5.12237	10.3882	38.2132	1.87966	74.6388	9.3455	0.662775	14.0362		13.8407		30.0367	8.84583	33.9465	0.399962	9.01339	1.32589	4.96751	23.8984	2.08864	0.0385803		70.91		18.644	4.55354	10.7715	26.1862	5.691	387.952	6.08955	7.30412	12.4342	33.0542		1.853	29.4638	11.8614	71.4076	0.0608394
Set88	138.586	20.927	47.5981	40.4431		21.7865	26.0752	71.1332	0.610766	6.77419	10.9471	14.0841	2.06507	139.119	9.47193	0.616071	12.1821		9.74185	403.823	47.1115	11.9964	63.8785	0.359521	6.68632	2.88601	5.17095	15.0673	2.13626	0.0578885		53.631		30.5607	3.03783	4.30872	66.3092	5.55785	213.905	8.57751	5.7761	17.7369	6.9901		1.99292	42.8312	4.23694	99.9713	0.124875
Set89	46.9486	20.3068	31.5962	31.962		18.6967	21.0339	84.2151	0.982369	6.54031	11.7817	32.8964	2.29295	208.225	5.37679	1.17548	20.9018		4.58817		59.3636	10.6435	35.3244	1.19722	5.48691	2.75018	6.20984	60.0127	2.25247	0.0440125	130.929	186.06		8.30321	3.07539	8.74461	53.5406	3.14045	46.1452	8.26792	5.5048	25.8619	31.0667	0.353109	1.53204	100.674	3.41593	109.016	0.047023
Set90	152.556	35.4029	32.9472	27.2075		19.9479	26.3234	32.5421	1.02892	7.65071	7.9555	15.9139	4.56581	123.088	19.1455	0.77568	7.76464	20.5744	7.01706		24.235	17.7308	23.8302	1.31797	7.04465	0.826821	5.75573	43.9437	1.72407	0.0504518	86.3666	65.5508		19.3686	3.82799	6.35136	68.9128	9.12032	204.189	2.8253	5.65826	10.8694	41.0581	0.574821	0.408836	19.5128	6.05725	102.628	0.0685536
Set91	42.2681	24.1437	25.6064	37.8114		20.4738	15.649	80.7314	1.09448	5.98249	4.7527	13.1783	3.01696	41.2334	14.7748	1.37979	19.6147		5.73796		63.6716	10.7319	5.30352	0.642207	8.79412	2.12235	6.19278	53.9443	2.45837	0.0351795		120.304	1610.11	13.0656	2.9885	9.19144	80.9243	2.2881	247.479	2.73118	5.79939	14.5801	33.4851		4.59834	40.4402	19.9504	59.3693	0.126192
Set92	65.2312	23.7915	51.0267	29.4602		23.0927	27.3818	51.5944	1.42446	7.47581	8.72685	34.2381	1.53357	212.215	7.22482	0.8708	13.7778	6.09989	3.00692		61.6058	16.3721	34.6337	0.548073	6.79956	3.20971	16.6374		1.13309	0.0401847	210.696	165.849		5.30885	2.80017	6.39264	86.4606	4.76665	275.524	5.10611	6.75465	15.061	34.1673		1.76578	53.1719	4.33196	76.0382	0.0741915
Set93	162.036	48.006	17.7865	37.4996		30.9447	21.0893	64.9079	1.17317	6.20688	7.60163	17.2631	1.91993	50.2177	8.9486	1.25412	14.2625	4.12873	7.97185	368.582	27.2312	9.66854	26.7439	1.00727	7.04465	1.53652	2.07749	41.0392	1.99694	0.0948833	58.5799	56.6258	372.752	5.32589	3.80446	7.88649	39.9217	4.3005	72.3939	5.54851	5.67231	25.428	18.3094	0.645759	3.12842	24.6113	6.28747	98.1377	0.0917546
Set94	98.0197	30.6772	34.2527	33.7109		18.5365	21.0893	53.5433	1.26675	8.02581	10.3772	10.9724	2.00019	20.9766	12.3956	0.959483	15.2169	5.52255	4.66485		99.8029	15.5286	40.6252	0.946761	9.03495	1.58113	14.3016	92.1621	1.94213	0.0266369		61.3596	873.353	28.2983	5.67591	5.55966	59.0861	4.16045	89.17	7.14847	8.95977	10.383	29.1789		3.46374	16.1463	5.11135	73.058	0.127985
Set95	154.331	29.4929	32.9178	30.3085		29.4879	34.2291	54.7116	1.27087	2.68305	4.3016	15.897	1.3796	75.5672	8.71236	0.705735	14.545	13.9534	4.66485		127.813	7.05457	44.4483	0.658104	7.06362	1.27829	4.9654	53.4548	1.8731	0.0789627		99.9207	564.818	8.30321	5.31095	10.3819	47.6791	2.67336	193.885	8.14866	8.11892	8.92333	34.049	0.683364	0.646661	48.2874	6.27613	85.8345	0.0654114
Set96	53.4114	34.2833	62.457	23.494		31.4432	14.7867	36.3201	1.17484	5.14811	7.1017	15.9139	1.10426	62.0595	16.7116	0.798976	17.6732		5.81168		79.8525	8.39897	66.7846	0.392281	8.77285	0.986851	7.4794	28.4733	1.13237	0.0391862	135.466	255.249		26.395	4.46108	9.36135	58.8926	3.20346	142.266	10.1354	9.71134	10.178	31.1067	0.556138	2.02031	68.9137	4.53049	100.133	0.10335
Set97	33.7169	7.95642	49.9049	29.1851		30.9029	24.3401	51.4253	0.863257	5.0526	6.23137	38.0969	5.50922	52.4918	5.90574	0.760504	5.93981	5.57505	11.5002		57.6709	12.1198	13.0751	0.343374	6.07367	0.896963	17.1847	12.9094	2.07536	0.0363416		47.0254	938.82	21.0845	3.9105	9.56292	98.2533	2.89068	68.2913	6.41383	4.5202	9.89524	37.7764		2.47795	61.3094	12.7048	73.8052	0.0372406
Set98	100.751	20.7007	22.7318	29.9496		30.123	23.7044	50.0654	0.596347	2.77193	4.73482	42.5076	4.21981	122.624	11.5287	1.53851	9.93788	5.04103	6.2785		33.5754	7.83992	40.1587	0.76666	6.91087	3.07829	5.79787	8.50721	2.53346	0.0716007	148.252	389.442		12.3709	3.80381	4.30872	26.1862	4.57423	179.251	4.98386	8.187	27.159	26.1205		1.78157	35.3216	5.53293	116.483	0.0558137
Set99	98.3763	30.3487	41.6694	29.2204		13.4107	20.6386	56.7254	1.10593	4.73746	5.4597	15.9055	4.38694	73.9908	5.32796	0.704078	12.9326		13.9869		54.6176	10.5455	20.9104	0.484455	8.91495	0.450272	13.7404	31.1223	2.50081	0.0661742	142.152	60.7366		5.73394	5.51689	9.58957	70.8054	5.27966	72.8737	4.55075	4.64208	11.4782	14.6243	0.593088	2.95547	39.5615	10.4507	132.017	0.159112
Set100	44.8611	27.9119	52.3537	39.1409		31.681	28.4046	55.8494	0.754526	6.76173	6.1165	16.729	1.11689	71.1853	11.7728	0.502145	17.7601	5.92197	8.63065	173.083	53.3057	12.8188	53.9869	1.08519	15.6195	1.84089	7.55809	9.25117	1.69692	0.0384579		78.1269		5.30885	5.09829	5.35746	51.4744	5.02731	236.111	3.22654	7.50853	7.22371	25.6623	0.668465	3.12842	49.4188	10.8404	119.848	0.113268
Set101		59.3509	39.7052	40.6228		24.3853	7.52393	22.8257	1.10593	3.2471	4.32623	14.9574	2.87581	54.1814	11.6526	0.57883	11.6156	10.5554	4.14398		59.6479	15.3128	42.5746	0.984506	7.17543	1.40909	7.18713	71.4557	2.39095	0.0376173	104.212	70.91	1143.97	5.40775	3.03783	11.1646	27.5766	5.64368	78.3672	4.51286	4.77372	19.679	24.6915	0.547057	3.6815	50.3478	14.4333	132.165	0.139491
Set102	44.0566	28.1312	41.4712	34.7069		15.7782	6.9532	52.0956	1.58002	6.72038	7.06195	21.1412	3.17653	62.5592	7.52708	1.12845	10.3052		2.61943	318.464	45.5061	15.1819	6.75478	1.19612	8.00944	1.22394	4.62415	37.1876	0.682409	0.0671363	56.2712	59.8827		16.9437	3.28226	6.56811	61.9177	5.15924	55.1606	6.15362	5.46424	7.66865	23.402		2.92725	42.8901	6.66849	106.115	0.130916
Set103	121.946	20.0259	23.0977	25.9209	9.78623	24.6144	22.4072	74.1345	1.08785	6.97598	8.40254	55.6747	1.73162	28.381	5.74361	0.943595	12.3961		8.09333	45.6645	110.217	10.2543		0.553341	5.84386	0.941654	18.3896	36.0987	2.69822	0.0966285	135.367	56.3104	2252.95	7.92456	1.97795	8.73734	64.5835	6.42785	83.712	9.70969	7.82296	13.6185	21.6951		1.5944	16.1463	15.2016	57.3137	0.10335
Set104	67.2756	26.0007	52.355	22.4135		27.6272	12.9642	81.5066	1.15611	4.41878	9.14423	29.0272	3.17653	252.79	8.89692	0.546871	12.5314		3.31501		59.7533	17.0467	34.7702	0.238198	8.68122	0.986851	9.63967	53.6274	1.90593	0.0497949	199.024	67.9862	3390.8	21.0271	4.2947	9.3904	19.9606	4.02394	35.4316	5.03946	5.23707	7.93079	16.4931		1.29543	40.402	5.94457	55.1198	0.0844279
Set105	146.278	37.2518	55.4708	32.1133		35.8358	8.4943	75.4697	1.61985	7.53685	8.45355	15.897	5.64277	153.404	14.8637	0.902292	24.305		7.44369	170.439	45.4495	9.55932	53.0883	0.696438	8.12753	1.15528	6.90764	17.5565	1.85554	0.0353668		63.1081		13.9863	4.90247	7.8366	70.9792	4.43002	311.211	5.41868	7.33434	12.9899	34.2323	0.543165	3.19535	46.6277	3.7306	102.871	0.11402
Set106	32.83	32.3205	61.3538	25.5154		29.7178	21.0786	33.1195	1.29219	5.13144	12.1476	26.8945	1.73818	132.991	7.77977	1.68897	18.2541	2.08115	5.73796		88.0906	9.46655	26.7439	0.427333	8.79368	1.5834	4.23761	45.8004	2.23535	0.0565236	41.0037	63.0881	1147.59	14.6527	4.87682	8.81456	58.7605	3.90048	60.0823	4.36002	7.10892	6.19323	23.283	0.467665	2.98416	73.2893	11.8461	91.9625	0.0699126
Set107	164.129	33.8926	43.0671	30.1919		27.8938	10.0425	55.7045	1.41893	7.57001	7.78447	39.0864	1.17614	47.25	9.00029	0.477056	11.0666		7.59023		43.5072	8.63359	23.2251	0.845549	8.38412	2.4038	7.19512	17.3925	2.20808	0.0351096	108.748	56.8975	1298.5	23.0654	5.41435	7.10635	23.9446	4.84786	173.284	6.91152	6.53499	11.6125	16.1516		2.06243	29.4638	4.26914	59.0245	0.0755286
Set108	33.9534	22.4461	22.9414	34.8317		33.3464	18.2831	71.0978	0.429958	7.20525	7.42665	30.2942	1.19023	55.853	7.22172	0.717738	10.0176		3.6231	173.083	38.9984	14.3068	16.0821	0.776773	5.83287	1.20385	4.62415	7.35138	1.63006	0.0680104		50.8658	185.454	17.2737	2.97656	5.25482	49.4027	4.72912	168.295	4.59746	6.07515	20.9475	34.7633	0.360457	2.6528	56.807	5.11447	58.292	0.0734019
Set109	157.603	42.214	16.8403	24.6212		23.3974	28.9536	63.1921	1.33538	4.79651	12.3298	27.9692	1.40372	75.3569	3.94301	1.05513	16.6322	6.33425	8.89658		70.7865	11.1001	50.6726	0.826102	5.9569	2.19529	9.20645	7.35138	1.56354	0.0230565		229.873	393.853	16.6826	3.15283	5.86347	77.6673	4.78836	58.2886	4.36002	3.03825	10.8716	24.7023		0.734133	39.3255	5.94457	75.1519	0.0697945
Set110	38.9761	22.1261	52.3571	31.0937		35.3643	12.7583	50.3322	0.914998	7.12853	11.7913	14.0841	3.32321	170.39	7.72322	1.3355	13.7778		10.1891		160.462	6.17047		0.884155	9.30101	1.81538	1.68485	13.404	1.84007	0.0946054	259.984	54.3018		10.5822	4.13699	6.56811	62.8409	4.43002	63.8582	2.73118	6.78869	10.8694	22.5254		0.798575	51.0844	5.94457	15.6956	0.163313
Set111		19.4564	41.0214	21.8325		22.6078	16.3538	61.547	1.10675	4.50501	8.6951	16.6425	3.38481	146.189	12.2716	1.45938	16.2846		15.447		156.903	8.53106	64.8239	0.337151	5.35144	1.42014	4.23761	49.1716	2.14119	0.0823196		58.3346	1774.71	8.98974	2.90445	10.9568	47.8866	3.45746	157.365	4.85315	7.38126	25.8889	33.4887	0.494885	2.1776	40.4402	9.97195	34.1808	0.0570454
Set112		36.7605	36.0911	31.0361		22.7403	27.4616	37.4565	1.40085	7.89691	5.64579	35.1024		448.022	16.1381	1.17994	11.7812		11.8207		65.2931	12.7844	29.7681	0.43979	10.83	2.82568	3.15271	64.7018	2.25174	0.0736888	331.947	68.314	1726.11	25.8015	5.93291	11.1228	80.8632	3.2797	44.0044	6.66764	6.17589	8.3728	23.735		1.97862	28.8581	10.4274	88.4794	0.0860753
Set113	47.6199	23.5264	48.872	20.5355		20.8851	15.5474	41.7263	1.19731	4.79185	10.8134	26.5634	1.11689	167.345	7.52708	0.798041	18.6882		8.93238		39.4395	16.0565	39.3233	0.908496	8.89657	1.90715	8.00533	35.9073	1.17305	0.0757791		178.29		24.3825	3.44229	5.91974	120.549	2.66519	176.414	0.818856	7.43305	8.27935	15.0328		1.4026	26.3253	11.8378	47.7989	0.0980865
Set114	94.29	21.2802	33.9837	37.5195		30.8663	27.5409	36.3466	1.26357	3.6976	11.965	29.9199	0.991282	92.9672	11.4609	0.532283	15.8686	6.81902	5.12399	279.021	43.8211	11.4444	37.1094	1.0332	6.19721	2.62242	9.6887	47.3657	1.96446	0.0816091	105.035	241.282	989.851	18.1418	5.12967	6.80011	86.1408	2.34438	239.769	4.95869	7.63761	16.2479	23.6218		1.24457	43.8292	7.95271	95.4464	0.18445
Set115	124.629	39.5391	38.9264	29.2204		29.848	20.568	41.8818	1.71372	1.69535	3.66583	47.3488	1.90962	284.927	9.21571	1.64297	23.4082	2.32662	6.23979		91.1069	7.54041	16.0844	0.76384	4.99094	2.39215	16.5632	56.7039	1.80615	0.0996593		78.1269	2331.57	19.7826	4.70277	8.05574	65.1286	4.25405	445.282	5.10385	6.99679	13.5593	17.6861		3.10233	14.7523	5.81348	18.091	0.0864448
Set116	81.6302	24.5724	27.6013	18.1688		22.9963	12.1395	31.7888	1.37668	4.84461	9.18761	15.897	2.67538	126.776	5.64813	1.70398	12.3961	5.19822	4.15656		127.028	8.71285	50.0904	0.427333	6.42234	1.42113	6.446	38.5505	2.50298	0.0424918	160.003	66.7393	2436.36	5.72682	3.48121	9.79213	82.7815	3.49927	75.2166	5.0443	9.45028	9.67979	26.0217		1.84623	33.2552	13.913	120.038	0.0714433
Set117	14.7239	28.9795	55.1538	15.7292	13.1611	28.3181	20.6359	34.0896	1.38515	7.41236	15.0204	19.2444	1.04951	187.32	9.81499	0.406339	8.79919		7.44369	201.873	164.626	8.89959	66.0121	0.481	8.42807	1.59568	5.06538	48.4081	2.34464	0.0255438	164.106	171.489		5.947	7.21116	11.4564	43.7408	2.50764	485.256	2.64507	8.20835	26.9722	28.6997		1.53082	64.3129	5.54563	110.489	0.124691
Set118	42.2615	45.9597	43.2243	29.5415		25.7683	22.4072	60.8115	1.18961	4.84461	4.38005	43.6631	1.53655	54.4941	4.09337	0.959483	12.7298		6.79016		75.7515	12.2486	28.8831	0.251916	8.0991	1.58113	5.31606	49.3063	2.53103	0.0999776	173.427	47.053	1492.72	31.5922	3.36792	6.5256	93.338	3.45432	143.501	9.79883	5.19993	9.27178	20.2664		1.41602	50.5817	15.2016	107.644	0.0904396
Set119	46.6101	28.2448	30.9693	36.042		36.6625	21.452	32.6782	1.10046	7.33258	11.0794	21.8871	4.63882	79.7831	13.1374	1.13476	15.5966		5.9317		202.292	11.6113	37.5937	0.61405	9.17971	1.59568	5.68377	46.3541	1.72338	0.112236	43.6433	64.0798		11.8232	4.32876	8.8663	51.6647	4.78317	171.709	5.08979	9.23374	14.2768	29.1789	0.332167	1.43076	49.4236	12.9605	104.638	0.10272
Set120	39.8893	35.9792	34.2281	36.4633		35.9275	17.8944	60.7422	0.886952	9.56402	6.75007	29.2052	4.88922	384.467	5.66036	0.611552	22.3325	2.89257	6.01871		30.435	16.9858	43.1808	0.589283	7.80603	1.53451	4.02149	58.2176	1.732	0.0940849	56.2712	75.4582	1136.36	5.50664	3.41413	5.43208	49.9355	3.78735	102.635	9.66354	6.53499	14.2729	41.5782	0.713725	2.90453	44.2948	13.1218	102.628	0.0844382
Set121	145.75	22.1921	43.2243	26.4548		22.3966	22.2427	69.5082	1.20275	5.68849	6.85796	42.6176	2.95906	43.9118	10.4706	1.37834	15.2169		10.7946		169.798	10.1628	38.215	0.77725	8.12753	2.37025	2.40751	9.33546	2.16769	0.0529029	181.067	58.9046	1276.55	11.9794	5.3025	3.88781	61.0251	5.17367	445.939	2.1074	5.05771	7.30369	22.2537	0.787925	2.60783	48.9715	12.8774	97.1625	0.0708421
Set122	277.885	20.8125	48.4752	24.6017		32.1953	36.9352	63.5357	1.44868	5.59618	0.4543	16.5265	1.28007	12.2564	14.7105	0.593318	17.007		2.59049	381.555	45.1446	10.3341	13.0751	0.825793	8.17871	1.66082	5.79787	47.5996	2.27694	0.0506959	45.0403	203.648		12.8235	3.04684	3.71707	66.1534	5.15924	229.415	5.23892	6.30007	7.44762	35.9481	0.763648	2.59105	57.1088	14.3757	62.4776	0.159112
Set123	47.9418	28.2808	33.8622	29.2121		30.8459	29.1721	54.0252	0.675919	6.3974	3.6067	36.4571	1.53357	181.928	7.56743	1.55078	11.0871		7.74707		57.6709	14.6784	31.1429	0.395054	9.97667	1.33264	4.48387	41.6031	1.13237	0.0546676	37.7916	54.8165	1317.47	4.33711	4.2299	8.68957	104.519	3.24962	172.662	7.1495	9.30656	6.74989	26.8605		0.969342	70.1323	13.6984	109.648	0.0736042
Set124	180.105	36.5424	47.3727	32.0572		23.185	18.6335	61.9004	1.19608	5.38904	10.456	16.729	1.22315	708.808	11.0055	1.51836	12.9771		10.1709		61.6917	9.98472	36.2543	0.449445	7.681	2.24248	4.61374	88.9878	1.92993	0.119292	50.4991	99.4809		13.6811	5.45926	6.76906	112.386	5.92158		5.78473	7.69517	16.2479	29.5474		2.34181	30.71	11.0273	98.9488	0.0714501
Set125	41.6285	42.214	63.5337	34.8505		22.7041	26.8034	60.8925	0.946592	7.25343	7.42665	23.9028	1.59023	44.567	8.36604	1.35842	9.46049	12.2544	12.4877	360.269	37.5173	8.89227	33.249	0.480405	8.68369	3.55682	4.23407	69.2044	2.48138	0.0602982	217.896	81.3242		22.3949	4.96147	7.55615	48.6602	2.99578	176.959	2.5312	7.17518	10.8002	25.2072	0.609753	1.00505	58.0742	4.1747	60.277	0.129345
Set126	29.9159	27.7542	47.3162	38.4865		24.3853	30.6903	48.706	0.921746	6.18909	6.18468	10.0666	3.20872	269.327	5.45301	0.622825	9.22812	5.61837	4.76456		121.128	14.1681	41.4562	0.833368	7.04465	1.46743	5.79787	13.8186	1.26566	0.040011	197.855	70.2703	2420.24	17.9621	5.5599	8.94003	72.6138	5.15502	250.066	10.0405	6.10377	9.47695	38.3693		0.95049	44.1615	11.4136	88.2577	0.0980383
Set127	46.2715	26.9198	18.8128	30.1919		34.2086	20.4894	25.9691	0.65181	7.42824	10.4556	20.5364	2.25891	335.683	6.89622	0.616071	16.869	6.05679	12.4604	318.464	128.924	17.993	25.814	0.73439	6.77114	1.4879	3.16015	24.0335	2.17934	0.0909396	278.691	53.631		19.8173	5.18436	7.68635	81.1075	3.66931	160.972	5.55419	5.69039	29.5812	15.5088	0.465182	1.82353	43.9669	17.6514	38.5825	0.160432
Set128	38.0883	20.3646	41.3132	27.1919		28.9233	16.3858	75.8553	0.879448	3.51594	8.00257	13.5933	2.72418	31.237	7.56743	0.593318	7.05056	10.128	9.11707		81.6011	9.15579	42.5862	0.719078	6.46031	3.10834	6.00596	49.0544	2.44431	0.0310465	203.075	164.731	588.26	4.01804	3.05974	4.13819	74.3461	3.63013	301.319	4.87781	5.85962	26.9794	23.2189		5.18697	38.5144	6.66849	46.1398	0.129612
Set129	97.2643	29.9326	29.2158	32.8772		20.8194	11.4195	48.7991	1.01988	8.56283	3.77621	31.3975	3.01696	209.631	12.7486	0.65642	10.1951	2.59461	12.0088		152.414	10.3665	44.2229	0.443746	7.98716	1.76066	3.66506	51.4759	1.88118	0.0736888		111.444		20.5162	4.34643	8.52507	52.3103	4.10851	82.3333	1.74922	7.38159	7.78624	40.0279		1.13731	65.4422	3.9707	114.367	0.0878502
Set130	115.78	6.88856	16.6114	32.6132		28.2882	19.7728	31.625	1.17802	3.63332	7.7766	15.4307	2.64018	40.8045	5.23958	0.76128	9.65293	8.92261	10.4392	242.923	73.7542	6.08704	22.351	0.68353	4.21753	1.11831	2.86539	35.5664	1.63706	0.0385853	36.7338	64.5627		24.6953	2.13219	4.80121	40.9244	4.57022		7.59645	7.55828	13.6124	21.6299		1.58543	27.6486	4.87125	77.5327	0.0867118
Set131	48.1306	33.2415	46.4763	28.3464		32.9917	22.8327	44.8043	1.3101	6.6154	11.651	45.3444	1.15955	241.421	7.02921	0.940912	13.7778	16.9031	12.9526		65.7374	14.2394	20.3332	0.578447	13.9107	2.28402	2.52403	45.676	1.22958	0.079266	104.624	109.493	1051	37.4729	3.22091	4.41918	57.1703	4.97163	61.1858	2.75597	7.31234	7.6802	28.3544		1.91072	57.8798	5.41639	108.231	0.113706
Set132	146.859	5.15833	29.2158	40.3694		23.8564	12.1395	76.9667	1.19278	6.39056	7.79979	35.7859	1.68232	62.7522	9.06444	1.04442	13.6577	15.1358	3.1395	45.6645	41.5401	11.5511	35.3288	0.392281	8.36811	1.87168	4.49437	63.3627	0.72837	0.0424918		84.0109	387.586	16.969	2.02583	7.10635	50.2454	4.13384	31.1342	7.2384	7.37458	14.3449	20.1826		1.55027	51.7866	13.8187	103.964	0.0894672
Set133	125.172	21.0291	49.6506	25.2367		22.2091	17.0951	33.1195	0.520461	6.00134	8.46045	25.462	1.0703	39.624	14.8901	0.582309	19.468	3.06696	12.2685		75.7515	10.7319	22.6504	0.288722	8.79412	1.32589	6.77141	56.2446	1.53894	0.0718948	111.059	84.5214	1264.08	16.5416	4.41737	8.17798	76.0464	4.17817	55.2126	5.78465	6.40112	6.22109	35.8081		4.71333	47.4197	6.51278	106.115	0.0919674
Set134	94.7434	36.1251	21.454	25.1028		24.5448	15.3941	54.7116	1.38366	4.96338	6.5203	21.9362	1.362	83.1313	7.97215	0.717738	9.02645	8.03325	13.0152	202.185	68.2782	10.8084	47.6666	0.716767	6.19721	2.39417	4.7321	60.176	2.36064	0.0460822	118.875	111.127		8.63081	2.81707	11.193	70.4291	3.45746	93.4797	9.80601	16.0175	18.4569	7.52224		2.26871	46.9714	5.11135	407.408	0.0879856
Set135	93.6963	27.3239	19.2147	19.9362		23.165	15.9711	37.2726	0.946047	5.39935	17.2337	19.8628	2.21767	161.843	3.74933	0.855047	10.4738	14.5578	14.391	264.243	81.771	15.0858		0.409348	7.80603	3.61066	18.8859	52.8225	1.91196	0.0716427	177.013	78.1269	185.454	30.179	4.17687	8.98434	38.7418	5.69832	490.889	2.84459	6.18079	17.2553	16.2462	0.720307	1.53865	55.6964	7.27235	34.1808	0.0870729
Set136	42.2284	29.5385	19.1713	20.8168		27.2584	21.452	75.6442	1.32988	4.79185	8.12526	23.4413	3.54255	156.947	5.57278	1.3902	14.6716	3.12404	3.52067	245.303	54.6176	13.0579	20.3252	0.261254	9.89996	2.0639	13.8875	35.9537	1.97878	0.0494067	143.306	84.5214		6.34409	3.5187	8.78148	43.9451	4.14527	267.889	5.21921	8.06565	12.8624	29.1789		1.20088	39.0269	8.09431	88.2577	0.0821079
Set137	42.5413	13.0613	43.1457	26.499		24.2475	21.0893	44.8971	1.65362	4.84461	2.37795	45.3409	3.06734	210.096	10.4495	1.07859	15.0751		9.12056	64.501	49.7007	12.5086	35.672	0.779624	7.97886	0.848243	3.05417	40.9495	2.0075	0.0993125	139.262	90.8468		26.8129	3.892	8.16582	84.7377	5.29244	68.2913	2.75597	6.31513	10.258	36.4183		2.35915	76.2836	4.57593	104.511	0.0652524
Set138	98.6645	21.5999	52.9986	19.3186		28.0196	32.4315	63.6495	1.11838	6.64585	8.12526	19.8876	1.06611	63.81	10.8495	0.687561	17.1947		9.83715		53.5843	13.9792	57.2874	0.528898	6.31891	1.20385	14.9223	60.9725	2.17934	0.0605752		49.7092	564.818	21.4679	4.97086	8.71941	74.7773	4.14084	48.8742	7.61627	4.5202	5.53529	41.0581		2.37658	23.7553	13.7414	95.1599	0.0938941
Set139	82.5237	52.0029	28.1609	27.7336		23.1264	21.8207	19.4736	0.730982	5.20268	7.70455	36.1197	3.87804	59.4371	5.56625	0.83121	13.9702	5.82052	6.01871		35.4979	14.8517	20.9393	1.11532	10.4951	2.14553	5.10126	101.787	1.69573	0.0741295	110.275	238.98	970.322	27.7719	5.01382	8.77595	67.165	4.24861	328.248	2.47162	5.25924	11.7582	31.2897		1.51711	62.4089	5.33853	93.9705	0.10272
Set140	167.658	59.5782	48.1469	26.2384		30.659	29.5837	41.4243	1.38082	6.36474	5.09761	26.3307	3.01292	12.2564	7.22734	0.83121	8.08943	2.59002	13.5724		29.7993	15.2617	55.8368	0.277104	7.681	1.789	9.1857	65.441	2.17314	0.0570977	310.335	80.4848	1035.4	13.033	3.70794	6.05215	59.9999	2.6803	131.094	6.4311	6.57884	6.27963	6.53812		1.16318	43.8292	9.56959	108.62	0.133729
Set141	42.2268	18.1454	37.5592	10.6169		28.0919	21.5109	79.07	0.863257	3.89546	14.1406	18.0392	3.16469	37.3257	6.16341	0.788434	14.2175		7.04595	207.21	223.502	10.4616	48.2544	0.399421	19.3772	1.9591	6.08516	51.7588	2.06032	0.0624169	177.02	63.4674		9.53008	2.40582	5.9276	57.7241	2.6803	131.094	1.74922	3.61799	8.58981	19.6136		0.973743	21.8759	7.19557	82.0437	0.0744294
Set142	187.127	30.5751	44.8791	21.9005		28.5866	30.0879	25.484	1.11362	5.23871	10.7491	41.8489	6.6312		5.16317	0.531028	9.95646	4.76016	11.06		54.4486	12.5576	16.4347	0.61405	9.99756	1.93371	3.05555	40.1422	1.77639	0.102512		64.5627		22.9978	3.30728	6.38421	71.6218	4.08735	445.282	5.44836	12.0132	15.8478	35.3916		1.53865	48.313	5.88581	95.8906	0.0756075
Set143	52.1988	43.9029	31.1916	26.9977		31.1557	35.7799	61.1872	1.0825	6.97051	9.28229	30.7032	1.21215	187.371	13.6836	1.03738	11.0439		12.1307		47.1115	12.8758		1.14686	7.1802	1.22394	6.83676	54.2329	1.58344	0.055093	181.957	194.122		4.13178	4.0308	5.47743	44.0889	3.23317	223.442	5.21921	7.60119	12.074	43.2742		2.04521	34.3822	5.83816	68.9677	0.0717469
Set144	35.174	31.082	41.9061	33.0536		18.8168	13.6745	31.4423	1.27087	6.59307	10.6911	46.2332	0.960489	53.3436	7.22734	1.52133	10.7252	14.3087	13.8315	201.873	35.9837	14.1798		0.308916	8.91495	2.82878	5.08365	51.7588	1.76855	0.057013	50.6956	70.91	2842.99	24.595	3.39286	6.3951	56.5003	4.61658		1.5095	7.9542	24.8345	24.211	0.800019	1.97862	44.2186	7.27235	96.7709	0.0822817
Set145	159.632	24.9898	44.9331	37.4401		30.7339	19.6263	69.6247	1.19379	3.59171	3.94048	17.0959	3.73785	245.4	5.33561	1.12845	10.1951	6.03909	2.61943		248.75	9.47711	37.2569	0.505343	8.12251	1.75061	15.9377	13.0317	1.67417	0.0952947	160.003	124.6	387.169	35.2033	4.62835	10.4536	34.9034	3.83378	47.4708	2.13313	5.5048	8.43289	18.5922	0.609753	1.20088	27.7916	15.72	59.7137	0.0608602
Set146	150.513	19.1571	29.2158	30.1332		23.9138	7.26447	31.1146	1.64562	6.21111	9.01074	16.8155	0.831414	208.688	16.0749	0.501914	18.2411		8.01096		174.984	15.0166	33.0205	0.409348	8.91931	1.93424	8.70999	51.2456	2.54848	0.0464572	187.504	63.8936		16.8869	4.90432	8.8633	103.626	5.52142	181.444	6.04639	7.50853	9.38664	20.6942		1.41602	13.6134	4.93451	39.7615	0.0895573
Set147	36.323	15.2631	50.2117	27.1919		17.8833	34.4285	56.0868	1.07485	5.79129	6.64464	31.3643	2.2301	67.5022	9.96361	1.22138	16.3319		5.18797		45.4495	8.07434	29.7266	0.288585	6.91087	2.3313	16.2153	31.4019	2.02589	0.0570977	213.998	182.956	2401.93	15.5707	4.3343	7.28737	63.9924	4.65833	85.9234	5.02261	9.24503	19.679	21.3547		1.41899	73.4806	6.27613	26.2761	0.0778848
Set148	107.31	22.1401	43.2243	22.9765		13.4107	11.4195	56.0044	1.1007	5.80292	13.6696	29.2052	3.83869	62.395	6.89622	0.708618	21.8514		13.6294		37.681	5.8442	63.1218	0.65658	8.68369	1.35373	5.29998	9.25117	2.05711	0.0992983	44.4556	39.4382	1724.21	25.6086	2.52979	8.26076	91.3357	4.81105	150.208	2.5581	10.9409	8.58981	16.2577		2.73057	52.513	5.19862	108.322	0.0418002
Set149	119.312	17.1656	42.2591	22.8777		26.3399	14.2798	51.5944	1.18214	4.08588	8.02235	48.5136	1.04522	185.62	8.09613	0.934414	11.3868		9.63316	208.821	91.1069	11.3119	37.1369	1.14686	9.04467	2.24248	12.734	16.5748	2.50743	0.0507425	221.347	187.347	761.17	21.3732	2.90767	9.2653	65.8812	7.2229	173.767	6.90562	7.43305	14.414	24.9366	0.634012	2.18192	65.3295	3.50979	111.329	0.169512
Set150	22.2766	22.7535	24.6819	19.6872		14.2038	22.8327	54.7472	1.41201	5.12173	7.66024	15.795	1.10837	63.3425	7.97215	0.749055	15.5547	17.9703	6.76225		164.623	8.19699		0.583767	5.9757	1.86996	12.4747	27.5439	2.57381	0.0385803	155.376	41.2597	1535.48	25.1286	5.20762	7.62125	95.3473	4.76631	75.2166	6.07603	8.06565	21.3913	24.9605		0.808002	33.0158	5.94457	102.628	0.172267
Set151	196.488	29.349	31.5962	31.7547		29.5117	12.7615	53.4301	0.754526	7.94489	9.29518	22.3532	2.17701	12.2564	6.43773	1.25629	19.3606		3.418			14.8076	30.7272	0.269484	6.75812	2.20129	4.33485	39.0638	1.29696	0.0783817	202.327	69.8937		21.8729	4.72655	7.78564	71.1946	3.72147	65.382	0.848496	5.23707	11.0517	25.0503		1.38399	66.2505	6.66849	75.0225	0.0969746
Set152	114.009	27.6126	37.1104	24.1221		25.0266	27.5409	36.6621	0.647986	7.43727	9.94696	19.0477	2.46845	308.845	11.039	0.85485	12.4786	10.737	9.85726		29.9764	10.5991	24.1549	0.505343	8.81452	0.745979	4.22166	74.8813	2.0161	0.0380546	144.794	59.0748		18.7325	5.35013	2.05274	60.6189	5.55785	51.0149	3.7219	5.23707	7.5332	25.8381	0.624521	1.53865	64.7941	13.6593	102.465	0.0827332
Set153	46.2715	15.2631	25.9796	37.8114	5.28244	20.4376	28.383	31.8582	1.15611	8.39212	5.68117	18.5894	1.37135	74.1524	13.7056	0.950897	9.0781	0.937588	12.8394		151.647	17.9588	36.5204	0.392281	10.8603	1.07048	5.94151	42.6816	1.4448	0.0343468	156.069	41.6704		28.506	3.74364	9.90667	107.94	2.47898	33.2749	7.59429	4.90935	12.4191	39.9265	0.140587	1.29904	19.804	7.27235	97.9942	0.0583576
Set154	54.0879	21.2802	23.8016	20.8583		31.0611	5.31791	30.2151	0.549093	5.98398	5.25237	52.4827	5.10987	61.724	10.4495	1.28082	6.94792	5.71044	8.59775	394.259	45.4517	9.90095	59.4056	0.799113	11.6852	1.40399	2.28766	16.2028	1.46714	0.0442488	90.8665	216.264	987.058	21.3777	3.66019	9.86941	74.2438	3.81996	176.959	2.04509	5.86923	8.06724	26.1098	0.544044	0.804069	30.71	5.19862		0.1033
Set155	57.7195	34.2833	40.1213	36.7476		29.8753	28.4046	34.115	0.621409	5.49408	10.4048	32.2846	1.49295	46.9866	6.41621	1.07534	8.6891	8.3886	6.66474	391.879	46.7608	11.7864	18.1284	0.282535	5.39902	0.992772	5.98464	39.2543	2.14581	0.0565236	195.011	60.5143		26.0115	5.0975	10.366	84.2202	2.21079		6.3073	9.62554	9.47695	20.9696		3.62902	66.3359	3.44005	69.0724	0.0878502
Set156	53.4114	31.5359	59.8088	20.0169		27.9564	10.4087	30.3834	1.12926	5.46674	10.4928	22.4237	0.871525	236.282	5.40963	1.44129	5.71171		10.1237		41.7993	12.3723	22.103	0.288722	6.75812	1.37302	4.67418	54.8281	1.59579	0.0456175	101.049	49.3262	1830.44	8.98974	4.27242	5.8119	74.2272	5.02135	57.3173	1.72877	7.11472	19.5057	16.7099		2.74239	44.5331	12.8966	102.628	0.0558137
Set157	36.6311	32.0104	61.3552	25.929		21.648	21.6042	67.2495	0.774695	7.22022	15.5227	47.7811	4.99183	72.3197	13.031	0.726386	14.7203	12.2544	5.74672		57.2957	14.133	13.0751	0.374761	6.71727	0.986851	5.29998	47.4121	1.86333	0.0570977		87.1703		25.4415	4.99515	7.31937	55.1718	5.691	177.005	2.1721	7.29979	10.2325	16.7099		0.65959	40.5667	4.83925	93.7684	0.0871746
Set158	56.6809	56.5401	32.4567	33.2452		17.8833	24.5067	55.7045	0.927279	7.57977	8.40254	32.255	2.69198	29.6969	11.6526	1.69686	16.5955		5.21091		69.3154	17.9378		0.349996	9.44137	1.4879	13.807	47.9022	2.10063	0.0424918	271.05	76.4274		21.0022	4.18049	9.27614	74.141	6.79218	168.229	1.57675	5.63981	13.311	29.042		2.57436	44.9952	4.28998	102.819	0.0756075
Set159	138.312	20.7335	30.9234	27.7542		31.0761	7.94552	46.0037	0.860943	7.07526	7.66657	14.6514	3.01433	229.048	11.6526	1.50163	14.1954		6.01871		45.1796	10.3665	66.8084	0.694141	9.46924	1.33264	6.19412	40.0153	1.56593	0.143451	36.5367	63.4334		13.3734	3.84608	8.46223	42.3732	2.72223		9.41554	6.53499	12.1307	34.145		1.78422	20.9258	4.87125	105.586	0.0866786
Set160	40.1713	27.0033	20.8254	38.8541		21.2871	15.95	61.1399	0.921746	6.30434	8.03923	16.3214	2.22016	123.834	6.02599	1.48914	8.30996		8.59305		52.9752	11.8506	63.3751	0.525056	8.24486	1.07048	3.69594	51.8855	2.21099	0.0417842	197.855	127.946		7.1493	3.56136	8.98006	40.7169	4.37791	68.2913	7.49712	5.5048	11.4696	27.9116		1.92101	28.8779	3.64461	60.1049	0.0543636
Set161	46.7299	17.9936	27.9049	29.2204		25.3059	18.6335	31.5337	1.19614	9.3928	10.4556	10.5296	3.53248	148.119	10.5573	0.770147	10.6959		4.68006		195.276	13.2763	23.2658	0.296658	9.396	1.94487	5.61416	8.50721	2.55848	0.0712919	240.666	55.2661		22.8185	3.32538	7.44451	70.8424	2.82165	566.85	7.163	6.02154	10.905	9.3714	0.546002	2.27222	74.7929	15.5062	85.6521	0.0858704
Set162	42.1357	20.3229	24.2137	34.0047		11.973	18.8017	78.1515	1.34953	4.03527	4.16864	12.7015	1.22315	75.3569	7.80633	0.532283	11.021	8.28839	9.40167		45.1446	15.6617	35.6228	0.306188	7.1802	2.27022	3.28588	44.9547	2.2766	0.0440066	394.729	239.845		14.8044	5.14305	8.88338	48.676	4.01212	263.178	10.4166	6.71484	6.71829	22.6111		1.41602	54.3935	6.50784	19.0287	0.0980865
Set163	40.1084	19.0558	44.8881	34.1722		20.4376	10.103	60.3264	0.764664	5.94712	9.86742	46.8981	1.75053	32.2492	7.92137	0.934414	17.8797	8.81273	9.42173		43.4057	14.9481	30.6401	1.1442	10.8603	1.02789	4.81939	8.50721	2.11481	0.0471254	50.7671	64.5627		9.90176	4.41072	10.3974	62.481	2.87263	277.638	5.19563	6.71769	13.0962	36.0389		2.05578	40.1328	11.6592	64.6346	0.0551772
Set164	135.641	59.1775	25.0206	22.0676		18.7536	16.2234	26.2705	1.18961	6.33666	6.34029	43.0946	1.41109	270.125	7.26594	0.68855	12.9771	0.956327	8.8808		136.262	6.6395	84.6014	0.573662	6.07367	1.70477	4.93956	6.4274	1.74308	0.0645812	149.589	79.8476	1640.27	15.397	3.75841	5.90697	45.3352	3.41901	47.009	2.54507	6.11168	29.0374	13.4437		1.93322	48.1653	5.5039	286.604	0.0608602
Set165		21.6989	20.4968	23.9218		31.4792	30.6558	57.8959	1.5502	8.46523	6.75835	55.3845	1.83888	43.1236	6.19292	0.490251	23.5861		7.66069		65.4606	14.2107	40.8875	0.443746	11.7291	2.2168	5.95449	63.3201	1.93912	0.0519606	97.7469	140.734		16.188	5.58459	9.2552	22.9459	3.99451	361.995	7.44555	4.96703	7.29168	24.6996	0.559922	2.66655	24.5355	9.14987	85.3012	0.124691
Set166		13.1708	22.1673	27.144		21.3294	3.97431	31.9471	1.17756	3.4072	7.89695	13.8536	1.6052	209.684	13.0514	0.499503	8.30112	3.36951	3.395	538.441	68.6488	12.9903	47.6734	0.33734	10.9747	2.17832	5.17095	26.9762	2.08128	0.0567548	97.6382	109.493	1201.92	22.3411	5.1338	8.79981	46.2614	2.62491	74.4277	6.78227	7.43305	13.7811	23.6257	0.559922	1.47403	39.5615	14.5596	117.764	0.103035
Set167		35.4029	23.3405	40.4431		21.648	20.684	31.4423	1.17756	8.68065	7.09812	15.1051	1.09506	62.395	6.2954	0.381284	10.1951		12.9195	436.217	131.316	14.4005	78.4418	0.343276	10.001	1.13331	6.57517	53.0703	2.14608	0.133769	36.815	96.6124	2252.95	4.7342	4.82622	7.2112	43.9146	5.64276	299.482	6.86337	10.1314	17.8761	27.6173		0.973743	32.1041	13.6593	71.941	0.0664951
Set168	91.062	24.9267	41.3132	22.8647		24.675	30.2928	76.6045	1.03436	4.84461	7.34089	30.9686	3.99801	22.2528	6.02599	1.07254	12.3961	2.11309	11.4561	427.459	57.8534	13.4072	35.0286	0.281412	7.15152	2.58904	4.47456	37.8945	1.77195	0.0383585	93.6275	158.672		14.6527	5.03298	6.14796	39.9217	6.70429	242.775	1.09757	4.76004	12.1307	34.8134		4.03439	47.685	5.53293	60.128	0.149098
Set169	116.942	28.5788	41.1731	29.6136		25.1568	22.5253	31.0755	1.60788	7.50684	11.6297	44.6827	3.92093	20.9766	5.64813	1.64287	11.6191		8.15063		124.257	13.687	44.8847	0.375901	7.80603	1.14053	5.55215	18.3857	2.47584	0.0969533	130.468	58.5289		8.45715	4.61218	5.787	65.0966	4.63783	93.4797	7.3723	6.01481	9.82536	32.2777		2.41205	56.6807	7.95271	91.8302	0.119979
Set170	99.108	31.8799	36.0911	38.282		24.3926	22.3657	38.931	1.13274	5.22704	8.40254	29.7174	1.67924	121.017	6.89622	1.37979	7.3751	8.02924	10.2134		23.8133	9.01577	54.452	0.824951	6.41373	1.66082	5.95449	71.276	1.71378	0.0803711	104.427	58.1565		5.10427	4.53657	1.99422	49.276	4.55501	137.15	5.5678	6.31513	12.074	29.9265		1.99292	37.5208	5.69468	86.6496	0.0778848
Set171	43.491	37.2308	21.8531	30.1919		24.675	26.1111	23.8404	1.21857	5.71999	5.45495	37.8165	4.97288	20.9766	7.52708	0.662474	22.7297	18.4631	9.68784	380.045	29.4923	15.315	25.0226	0.813361	12.9999	2.05498	5.61416	71.9575	1.34872	0.0537378	401.772	57.2261	1774.71	19.8227	2.11181	6.09323	48.1872	4.26372	120.425	3.22654	4.72683	15.8478	24.8762		1.09067	26.5914	6.23126	119.915	0.142848
Set172	30.5462	26.5661	43.937	31.9776		26.3399	25.1276	81.245	0.982369	5.9569	4.90223	26.4391	0.907359	48.4006	5.70095	1.47886	12.4946		4.8209	358.339	75.2353	6.51072	40.2668	0.594234	8.88847	2.33446	3.64914	12.0818	1.71187	0.105558		94.6703	1607.71	32.9911	0.465205	5.60688	53.0858	4.09793	255.713	1.62129	7.79497	8.78001	24.1594		3.75842	64.4653	6.30653	110.678	0.0988205
Set173	34.5765	33.092	31.1813	39.7475		35.3643	20.173	70.8087	0.982369	5.84431	7.68719	21.8871	1.20497	139.305	12.7486	0.477056	10.0907		12.0168		396.641	6.57562	38.7707	0.193966	7.65386	1.20241	5.95449	11.6351	1.61753	0.100307	117.368	160.958		24.5879	3.85367	7.3122	85.2084	4.2666		8.61967	4.91916	23.8834	26.448		0.408836	68.049	4.28538	80.8595	0.0668865
Set174	54.45	16.7728	47.6533	26.0982		26.3925	16.1912	32.8573	2.03714	9.08744	0.4543	45.4473	0.896656	34.0547	7.26594	0.83121	5.71171	1.79262	3.6231		135.337	11.961	38.3265	0.359521	6.63042	2.57526	4.02149	40.7334	2.09558	0.0880526	165.464	109.778		11.9627	4.05265	4.0522	40.5966	5.10137	198.031	4.43987	6.10755	13.0628	29.1789		1.17753	64.2469	7.49263	90.9339	0.0810281
Set175		37.1474	39.1728	40.6228		29.3309	15.5069	46.586	1.36441	4.84461	7.86249	10.2569	1.70002	66.7139	10.3808	0.798041	22.3325		12.8899	442.368	191.366	10.8795	40.0637	0.55684	5.9569	1.16214	6.58201	55.5238	2.29086	0.074728	126.832	210.881		23.2239	6.37683	5.71713	29.2573	3.39892	217.192	6.68092	8.58331	14.2768	40.5794		1.27162	29.7781	8.58012	86.0131	0.0675172
Set176	282.186	27.2883	36.0611	25.2949		28.1511	21.0893	44.1913	1.36949	5.80292	8.99857	43.1975	2.91617	214.328	7.26594	0.53758	10.8153	4.24362	11.7222		71.9942	13.9761		0.641982	6.71166	2.06976	4.14476	16.7659	1.91044	0.0565597	38.0322	59.0748		25.236	2.75087	9.23215	23.9446	4.02394		5.80744	4.89365	5.69391	18.3094		3.78821	51.0447	3.91888	64.452	0.0725548
Set177	209.185	20.0032	31.3889	41.4035		21.4818	11.4195	80.0627	1.61049	4.84461	6.50059	21.3664	1.51007	182.853	7.94656	1.30952	12.7226	4.76016	8.01835		22.9114	11.5953	21.3292	0.332471	5.90622	2.79856	4.61589	16.7195	2.5141	0.0757791	51.1574	236.971		8.98974	4.18544	9.32354	53.5406	4.97598	279.505	10.408	5.35474	14.9806	4.94445		1.0362	63.2868	8.91313	107.644	0.100674
Set178	147.83	25.5837	25.4495	39.3556		24.711	26.0752	38.6098	1.10046	8.60975	6.8234	21.8871	7.18759	72.3197	4.53746	0.922142	20.4414	7.11373	5.59208		91.1069	12.2025	36.0987	0.359521	5.90231	1.8827	5.18696	42.3201	2.56635	0.0385853	183.303	47.4723		19.7752	3.65173	10.8397	59.6909	4.81105	91.7001	1.98247	6.07515	22.1938	16.324		1.12191	82.3911	5.69468	60.718	0.0421318
Set179		16.352	22.7628	31.2421		34.0067	17.1402	78.5287	1.16171	8.30967	8.30579	21.9585	4.41028	276.397	10.628	1.31804	12.4786		9.48932	321.313	49.6639	11.8166	32.4363	0.423923	6.20946	0.706086	3.69421	15.5869	1.84604	0.0460837		46.2677		40.1464	5.18436	4.33	62.413	3.55941	57.3173	2.35211	6.96377	11.3621	19.7306		3.58499	54.581	12.4181	64.8731	0.0870729
Set180	28.1578	37.6019	23.232	26.1116		27.7757	33.7038	38.9127	1.29045	5.89921	8.6069	19.2444	3.87893	49.5511	14.8816	0.685523	9.41078	11.8331	10.1429	326.593	64.3375	15.9856	40.1984	1.00368	8.04425	1.41613	4.64038	34.4684	1.28644	0.127314		44.8481		13.1475	3.12799	6.06234	53.822	4.79693	193.066	4.35841	6.40112	6.976	34.5256		1.94622	82.6513	12.1388	129.236	0.0670479
Set181	36.6311	24.5071	43.2243	28.5498		24.5802	18.2231	68.761	1.57167	3.42727	6.0356	23.4142	1.32351	568.768	9.68442	1.13944	19.4537		11.6778		232.098	11.6785	28.7173	0.176397	8.76925	1.81164	18.8517	57.2862	1.99415	0.0705117		79.8476	785.148	21.2315	4.72062	9.71449	20.5162	4.9788	546.922	7.3447	9.78399	11.8478	32.0121		2.80834	41.3901	5.11135	85.3012	0.0354399
Set182		24.9267	23.4868	27.5624		25.175	17.3483	75.6442	1.87524	4.4096	6.87275	34.0239	2.67686	37.3653	7.22734	1.35842	5.03823	12.7913	3.89213		29.0624	16.7876	25.832	0.255534	4.35801	2.68052	7.03501	88.7317	2.37075	0.0537753	256.331	67.2462	987.058	20.12	3.56384	8.39883	51.4438	4.79693	147.071	9.63899	7.84776	24.1336	23.8151	0.334196	2.59685	17.7553	7.95271	53.3627	0.0650732
Set183	46.9486	17.1195	36.3305	38.9081		26.3388	14.9939	91.8037	0.551283	6.64585	6.3224	20.4339	1.10845	253.726	7.01936	0.7483	17.8629	9.65357	4.01779	266.887	39.0097	10.4723	15.9546	0.717748	7.69914	1.20156	4.9654	48.0223	2.36064	0.0842744	89.6573	57.6781		14.9357	4.99224	5.8119	92.3762	5.27621	56.1405	7.18741	8.24087	9.83195	30.3774	0.386379	1.06134	100.48	6.60846	76.1732	0.0851492
Set184	47.2814	18.6085	63.6928	19.3906		29.442	18.5485	64.2806	1.14949	3.66892	13.1077	22.4237	3.41463	43.1236	12.3077	1.29453	10.497		3.395	204.83	174.704	12.0558	25.3064	0.624977	7.52419	1.27919	15.0399	46.4721	1.21635	0.0528711	143.503	151.526	1226.25	22.107	4.72448	10.4832	56.3894	3.39714	126.761	3.13109	5.02725	8.58981	20.6942		3.07968	14.7523	5.43573	61.9418	0.113359
Set185	45.5137	13.1488	18.8128	16.6342		30.947	8.5861	31.4204	1.26299	10.108	7.42665	41.7599	2.00019	47.25	5.31632	0.934414	7.56709		11.7151		31.5536	9.4641	36.7231	0.779624	6.75884	2.11393	4.9455	49.1716	1.81264	0.0946054	42.4183	49.5241		13.3937	4.29275	8.43985	55.0797	3.50141	99.3428	7.46139	6.12134	14.2729	21.5613	0.714604	3.07968	75.5818	4.57593	67.88	0.163726
Set186	39.9375	28.2669	22.9642	27.0238		31.5536	23.8943	34.0896	1.02783	5.10007	12.539	28.9446	1.2052	75.2868	9.28646	0.948566	8.02315		8.382		58.7233	10.0505		0.449445	7.18435	0.984675	3.73368	19.968	0.710268	0.0528711		65.9044	1691.78	27.5659	5.46583	10.1268	70.849	3.90179	35.4316	5.6411	6.57417	10.8707	30.3566		2.35915	51.6703	15.5635	76.0382	0.0889554
Set187	85.7218	19.7911	47.3612	25.9044		27.3537	21.6055	63.5419	0.758621	5.9507	7.36466	37.7139	3.84864	139.305	13.8033	0.955206	18.3505	5.77154	5.9317		133.682	11.3107	38.7692	0.319951	3.94005	1.42014	4.68716	23.8984	1.95618	0.105937	134.912	81.3242		45.2046	5.37206	4.41918	25.8559	4.42164	123.82	6.07603	8.00244	11.4696	26.8816		3.52746	66.3359	7.71092	65.6484	0.0656711
Set188	40.3859	27.9038	31.5962	34.0117		23.3107	22.8749	28.024	1.28643	6.84978	4.34492	33.4121	3.64007	58.9858	15.6079	1.30299	9.74475		3.89122		65.2931	14.0707	24.9557	0.439823	8.04581	2.32045	5.07564	58.0394	2.93731	0.0323073	43.5055	124.6		8.98974	5.58459	7.55615	16.7203	5.08003	282.847	3.8012	7.44185	10.258	41.676		2.85643	55.4148	6.66849	107.368	0.0851298
Set189	46.7299	32.3205	31.8699	43.3141		24.5217	24.4268	30.3511	1.53731	5.09044	9.94696	10.5296	0.960489	284.124	4.49772	0.570094	10.6959		13.2874		142.95	15.6613	44.1501	0.343061	5.44083	1.51744	5.29998	16.2704	2.50298	0.0371597		97.1583	989.851	22.7482	5.0898	6.50151	75.3992	4.3005	48.3017	5.0443	6.53499	12.9553	26.8816	0.479637	3.02855	39.9719	4.50098	103.484	0.10335
Set190	93.9535	33.9113	15.6348	26.583		25.2605	18.6487	34.0896	1.5064	6.085	4.94261	31.9433	0.898291	75.2868	12.8766	0.588314	9.52928	3.42659	11.5622			10.5475	22.397	0.393709	9.16533	2.8519	6.58201	13.0028	1.88821	0.0746153	115.51	269.557		13.9863	3.5292	9.19934	49.8502	5.2443	245.125	3.7219	7.33434	10.8488	21.6415		2.22093	45.8511	6.05725	85.5244	0.0708104
Set191	89.0555	30.9506	41.1801	31.7352		28.6856	30.6246	30.3511	1.38082	3.3752	8.80345	34.6855	5.64714	154.422	6.2446	1.56638	11.0606	6.26339	8.28966		48.6697	19.6233	30.0985	0.618535	8.88847	1.58113	2.93345	57.6631	2.69156	0.0617806		55.2661	968.749	29.5262	4.38663	7.55615	99.8358	5.68203	265.632	3.7219	11.9253	13.311	25.8625		2.6528	46.8925	7.95271	107.618	0.0709168
Set192	181.342	26.9267	59.105	27.3529		12.6016	6.55025	76.8168	1.15039	8.37829	13.2252	15.9139	3.84856	43.9176	6.4432	0.955206	14.2341	5.24027	4.88459		22.8512	19.6331	55.8621	1.23263	11.8918	0.984675	4.48387	83.9192	1.26973	0.0962391	374.999	59.6206	242.612	24.7989	4.43316	8.36945	16.396	2.84659	177.46	8.88598	6.99916	16.3882	17.242		2.5415	64.4703	13.1218	58.0988	0.10335
Set193	159.35	19.4564	49.9612	27.4769		23.8651	21.5532	63.1921	0.824264	6.74589	7.66024	29.2052	1.03739	52.2912	8.03909	1.34464	12.4786	2.02866	7.81731		74.3002	11.548	40.0926	0.641982	4.92314	2.69441	5.43013	62.9738	2.65872	0.06183		109.635		27.9281	3.5332	9.76005	57.376	3.22866	200.897	5.43166	6.75685	19.3518	23.3862		2.35915	62.5896	5.53293	82.0437	0.0402737
Set194	99.3701	23.3596	59.033	38.3843		34.1889	17.5619	34.0896	1.13196	4.84461	4.3016	26.4391	1.56716	151.935	10.6105	0.798041	23.7038		5.08417	591.62	167.936	16.5156	35.6771	0.278359	4.57772	0.626858	8.50833	16.8122	1.89213	0.0602982	194.798	163.061	1605.85	17.8053	5.31452	4.38164	73.7002	3.77702	159.792	2.1074	6.75465	11.719	28.3715		3.86008	28.7949	19.8078	79.1679	0.0868758
Set195	40.7458	13.5664	33.9837	25.8914		15.3741	26.0496	51.4782	0.890137	4.48363	7.81995	16.3573	1.53576	245.804	11.248	0.635891	7.56582	6.15238	4.14398	359.407	105.2	11.4724	37.8822	0.767663	3.74984	1.30413	3.88781	16.0376	2.3138	0.0510412	134.912	117.82		9.62897	3.11875	8.41859	66.3922	4.77831	278.793	1.54711	4.43853	9.61248	25.4433		1.48113	52.6804	4.88174	85.6662	0.070362
Set196	134.755	22.4685	23.4917	37.9012	13.8892	30.5291	23.5861	78.5208	1.21857	8.56283	10.4651	26.672	1.49295	61.1357	10.051	1.8595	15.5566	3.07613	8.01802		50.3795	9.61007	31.2095	0.402301	11.7404	0.998048	5.02198	43.9437	1.64516	0.127289	44.2591	75.0212	1027.48	21.0515	2.78914	7.92253	31.0441	4.6215	35.7002	5.57043	6.64137	7.47142	52.6483		1.6958	37.5208	12.7317	88.2577	0.0700054
Set197	43.491	28.5826	16.9284	23.8808		23.165	5.52748	33.1195	0.776926	6.0191	7.09812	27.421	3.33856	281.952	10.4846	0.947623	8.04043	2.23067	5.46641		42.6231	16.5947	37.5695	0.641982	5.67223	1.08612	4.81643	99.9585	1.38635	0.0909051	157.994	63.6797	1301.74	4.01804	0.465205	7.62336	68.8573	4.50462	205.788	8.66127	5.34215	10.857	15.3015		3.58499	40.5667	5.94457	18.091	0.119577
Set198		21.2247	44.7563	37.5903		33.7435	26.8034	33.8944	0.883514	8.56283	7.02736	30.9263	2.01045	40.3802	7.56743	0.474867	9.69566		5.03618		54.4671	9.87503	59.4056	0.803701	7.58609	2.44735	4.64038	10.0528	2.05377	0.0487082	239.181	53.631	1251.44	16.8869	4.43316	4.84871	51.3561	2.45404	171.197	5.2423	7.21201	13.6124	20.371		1.62435	30.71	4.43523	21.4241	0.0951934
Set199	222.67	16.4264	44.0322	36.0521		26.7797	28.2136	29.6387	0.754526	9.41966	11.4325	11.5735	2.25845	59.4371	10.0341	0.723985	17.5553		4.76456		91.1577	9.00367	47.107	0.255766	8.13051	1.21012	5.91573	44.0324	2.57635	0.0683904	38.4284	74.1681		21.6666	4.91867	6.03505	53.4529	4.79693	279.505	7.65687	8.187	15.6527	30.8076	0.596418	0.992183	20.1184	7.27235	100.271	0.082728
Set200		26.9198	38.9543	23.7834	7.75119	28.9494	38.906	82.9155	0.824817	4.92631	0.4543	20.5791	1.87966	348.729	9.28646	1.51215	12.1158	6.81443	11.9039		59.7533	7.7209	14.3311	0.61405	6.96373	2.80498	5.18696	19.4695	2.17934	0.10455		99.4809		16.865	3.80381	6.39937	49.4027	5.54317	168.229	2.95501	10.7779	7.30369	39.8722		1.99292	17.732	15.9854	101.414	0.125952
Set201	92.207	19.7911	31.5962	27.2075		36.8454	20.7764	37.4565	1.15651	5.36888	12.3832	15.8383	4.6742	50.6204	10.1566	1.33851	8.30996	2.32662	7.4365	57.6912	44.9359	13.0581	34.6337	0.674738	8.48169	1.0373	11.3008	16.8122	2.23041	0.102091	188.316	76.9696		22.3538	1.97795	4.0522	46.41	5.91871	203.067	10.3299	6.10755	8.06151	26.1205		2.8932	43.2352	3.32539	48.9684	0.0609143
Set202	154.331	21.1867	45.1644	28.8941		21.2344	8.21991	31.8582	0.981909	8.65254	7.77818	21.8871	0.792666	121.017	5.8304	1.20053	9.75962	5.05107	7.80314		83.1752	15.5794	60.7638	0.921801	6.35751	2.12901	4.23358	79.2607	1.60365	0.0582528		71.3389		34.1742	4.63176	5.82935	84.7371	6.87231	419.61	10.2072	3.60056	9.02068	18.0919		1.31209	69.5904	11.7295	74.2935	0.1033
Set203	100.66	32.7906	41.9308	36.7476	16.962	29.2295	17.3804	32.6782	1.43687	6.57665	9.5682	21.3664	1.20497	181.156	10.0529	1.31353	6.2156		10.1709		38.9984	11.9772	61.1501	0.907498	7.681	1.79901	3.98849	38.1178	1.92039	0.0419457	153.891	94.6703	825.237	15.5578	4.38663	7.156	59.4739	3.39892	325.223	5.10142	9.45028	19.679	18.7907		1.2558	56.6807	10.1961	96.8234	0.0734019
Set204	20.4815	16.352	22.7953	36.7325		22.2174	35.0324	54.7116	1.07071	3.28931	6.12195	35.5368	3.15372	71.1853	6.27	0.934414	15.8732		8.01096		36.635	15.431	55.8621	0.325819	5.59916	2.17621	6.77141	42.9	1.86512	0.0966285	221.876	59.6206		17.1643	4.23906	6.17151	87.7761	5.15502	206.451	18.6172	6.75465	26.9722	35.4695		3.81202	51.0447	5.81963	102.123	0.0844279
Set205	50.0692	26.5908	46.0352	39.4081		19.8044	10.1948	29.9411	1.62631	5.94591	7.33875	38.5761	6.25369	164.737	8.55466	0.460404	11.2528	3.42659	4.14398		53.3057	16.0376	39.4258	0.790066	10.8897	2.52453	5.75339	44.6335	2.20347	0.0445257	43.2955	53.855	1201.92	12.3974	3.06203	9.72832	95.0514	5.42023	232.087	6.75846	8.27823	8.12389	15.4913		3.70998	38.9744	3.32539	122.335	0.0669596
Set206	30.3403	31.581	40.2109	23.009		22.2471	22.8749	32.1677	1.23004	2.36355	4.73482	37.5399	1.05228	259.293	5.37679	1.3608	17.1811	15.1312	8.30965		91.1577	14.8288	23.2658	0.437889	8.99542	2.0659	4.06653	13.7355	1.88397	0.0440125		59.8502	1531.12	14.9527	5.62069	9.99575	12.9869	3.24934	161.976	6.0928	4.81949	14.3235	19.8919		1.34872	28.3489	15.1913	50.3804	0.15553
Set207	29.8674	26.9597	35.2645	26.0058		27.7396	17.0974	88.4835	1.09872	4.47666	5.4597	29.1252	1.13414	31.237	13.636	0.868105	15.3867	3.67206	7.36658		75.3582	12.0644		0.454316	11.8972	1.58113	7.8061	9.25117	2.24335	0.0467243	46.4983	63.4674	1490.19	10.8384	2.95045	10.7841	46.5806	4.81702	265.632	5.69099	7.33434	6.93881	27.1032		1.64346	26.1362	5.29387	38.5825	0.157915
Set208	40.4237	43.4885	36.3986	28.1123		29.5263	11.4195	32.4198	1.07925	7.18881	4.80512	27.0517	5.16723	201.851	8.56218	0.687561	18.209	1.7348	9.63299	458.193	76.8508	11.5511	21.8198	0.799766	3.38994	0.796328	5.21028	61.3753	0.890516	0.0519606	363.221		1604.9	15.3176	3.13104	11.1335	96.3147	3.55941		7.67839	7.18684	13.311	31.051		2.2159	30.8063	4.73642	96.9829	0.151277
Set209	48.633	53.3406	18.8128	43.7774		22.0682	11.5656	43.9427	1.07085	3.07731	5.68461	29.2052	2.90625	40.1829	3.77574	1.05867	13.7778	20.8766	12.8899		61.6058	6.43016	42.977	0.802856	7.15152	1.66082	6.19412	64.9055	2.09558	0.11462	227.435	99.5806		16.6407	5.72367	6.86421	53.4088	3.42516		8.406	8.19558	12.1307	32.0395		2.83638	64.7941	19.2066	120.038	0.0559251
Set210	192.191	41.6524	44.2058	40.8768		16.6718	24.1064	25.6247	0.927279	5.45162	8.64207	18.5636	2.86636	35.8468	5.83408	0.662474	19.6147		8.24948	223.035	51.3559	7.45252		0.398131	8.00944	1.86341	4.57036	34.2392	1.66059	0.0332976	155.376	60.5143		17.0763	4.59169	8.16582	27.3847	3.91465	238.779	2.93	5.57577	10.8238	24.6113		2.68324	43.0394	10.3673	100.572	0.0593596
Set211	29.4503	28.3075	38.4653	25.8914		35.3687	17.2023	32.6782	0.699137	4.32102	9.63857	45.8912	1.962	52.4098	7.56743	0.687561	9.94538	8.35711	8.79754		41.0535	12.3499	35.8956	0.352534	5.44083	1.02789	2.33857	15.5655	1.93708	0.0644207	217.362	130.408		16.4259	5.64472	7.06062	57.3743	7.99226	71.7204	6.57095	5.5168	18.8197	17.987	0.640339	1.74426	27.3987	5.50724	36.3816	0.0796002
Set212	39.5508	17.6224	48.5686	37.4305		14.377	24.4268	61.5459	0.976198	9.93921	9.39653	33.2737	1.14745	197.471	6.8746	1.5648	18.7264		9.65942	175.463	151.651	9.60367	48.9	0.331697	8.73891	1.76075	5.66208	10.0528	2.79062	0.0455384		84.5214	793.298	30.0635	3.13104	7.49554	31.0441	2.80243	415.671	6.99409	4.5202	6.976	16.324	0.364557	1.17103	39.5615	5.14227	82.0781	0.10272
Set213	143.31		38.3364	39.2762		33.608	21.1725	111.503	0.699234	6.89032	8.12526	41.2993	1.62985	157.725	7.25063	1.19089	13.0976	14.2761	8.61815		69.5286	15.9548	42.0425	0.850701	9.08137	2.33041	6.90764	33.9031	2.21787	0.0683904	182.047	78.1269		30.5607	3.99359	7.22771	84.4682	4.17729	247.038	7.95833	5.55856	5.51715	27.7712		1.4504	39.9686	5.94457	89.0684	0.128915
Set214	24.453	37.2308	31.3097	31.8963		20.0575	26.8034	55.7045	0.981909	7.7595	7.56625	22.3876	1.04951	35.8814	6.03143	0.788434	13.5306	14.3087	7.83388	57.6912	35.5806	6.11484	30.1834	0.682766	12.0749	0.811249	2.24544	9.05149	2.0633	0.0564433		61.0241	852.251	21.2315	3.11855	6.07915	65.5162	3.77702	133.605	2.25833	6.21134	26.129	29.4126		1.77707	72.1963	6.26325	98.894	0.100026
Set215	41.6285	13.8532	40.8954	25.929		22.7403	29.9006	71.8775	1.03295	4.04572	6.87275	41.6838	0.987577	151.51	5.56625	0.324024	8.30996	5.24027	7.61372	204.83	21.0312	10.726	35.6228	0.443746	8.97296	1.28876	5.94949	7.92929	1.79666	0.0824468	110.275	94.6703		27.3082	4.38663	8.96823	41.8656	3.43737	170.18	3.08974	10.6755	18.5384	6.1933	0.546002	1.48119	33.9115	16.9665	82.5729	0.103325
Set216	51.6598	22.3589	22.9642	21.4606		35.3029	20.9006	67.748	1.26208	7.22063	6.12162	17.8608	2.72418	29.7532	4.91849	1.02752	9.69566		12.1881			14.0594	45.9683	0.573662	6.07367	1.97825	5.14368	37.8945	2.00683	0.0608264		78.7248	968.749	40.24	3.40006	6.06234	62.7163	3.39892	131.464	2.58252	5.13623	8.19465	4.87275		2.59281	56.4534	7.27235	93.4605	0.0561883
Set217	46.6496	33.9327	32.0249	34.0047		31.5098	26.2366	35.7163	1.10711	7.09061	13.5	17.0639	0.935192	236.025	6.02599	0.995056	14.2625		10.5626		45.5628	11.8357	26.3665	0.385354	9.27999	2.69768	3.78256	8.50721	1.97438	0.0680009	46.4983	133.845		11.6318	5.76628	5.20186	48.1962	3.10692	206.197	9.59285	5.92861	7.28514	30.3557		2.81042	57.9633	7.27235	116.483	0.0756075
Set218	95.3604	26.6458	44.3529	24.9053		31.5536	18.601	59.8065	0.722356	3.06548	8.54641	16.729	3.92805	223.095	9.00029	1.63087	11.4469		10.2163	351.392	53.1251	8.84583	61.8885	0.224967	8.79838	1.86341	6.77141	63.9314	1.03195	0.0781585		78.1269	1226.25	20.136	3.76928	7.94745	47.8554	5.29822	310.916	3.7219	8.00892	11.6494	39.0326		2.59605	30.7187	13.7604	94.965	0.156273
Set219	46.7299	25.8976	37.3975	29.2204		14.8156	19.9249	55.7045	1.29524	4.74922	11.1723	30.5904	4.53411	52.6336	7.25828	0.886061	10.6959	6.51584	4.81883		33.4584	13.495	35.7475	0.407494	8.12753	0.635646	5.97375	24.0335	2.03113	0.0680387		55.8937		22.7586	3.88279	9.80287	67.5054	3.83378	228.748	6.10269	11.8754	8.78001	26.4957		1.1966	46.8776	8.12254	89.0495	0.0416129
Set220	164.499	35.5017	48.872	30.4407		29.509	11.3575	84.1668	1.80021	8.91163	8.40254	25.0725	0.999237	92.9672	6.02599	1.26263	20.7572		13.3837		205.442	13.1846	64.8239	0.29886	7.58048	2.02569	4.48387	39.4896	2.46422	0.0463476	41.6311	99.4809		13.4204	2.51676	9.75247	39.6185	4.42555	391.89	2.38515	8.28143	6.13289	30.5446		1.93322	17.0325	14.7111	97.3161	0.135039
Set221	199.09	37.591	54.5913	39.0222		23.2566	24.4268	94.2521	1.04091	7.17488	8.75466	10.711	4.16303	53.038	5.94637	1.40643	15.948	12.0341	8.04985			10.7319	48.7326	0.359521	7.06362	0.984675	7.42652	91.8346	2.60834	0.0602874	103.952	61.2865		21.2717	3.70794	8.83929	49.7923	2.60815		5.24112	9.91881	25.4907	32.0085	0.713725	1.80576	14.9605	13.6593	59.361	0.0770162
Set222	65.2312	22.9733	24.2137	26.507		33.0344	15.5069	72.4568	1.02348	7.51288	7.8133	37.7139	4.07658	33.4292	6.75527	0.62528	9.12822	8.43241	9.76182	231.089	76.8508	12.0014	31.9314	0.320019	8.91307	2.07078	6.78232	41.348	2.30053	0.0480381	104.427	64.5332		17.757	3.70794	8.88373	73.186	5.27966		6.15605	5.79939	14.693	20.9369	0.331288	1.30528	73.0498	4.69132	89.8574	0.0669596
Set223	32.6504	24.5647	30.138	27.961		23.169	22.8327	34.0896	1.14702	5.06409	8.12526	47.7811	4.0816	45.7105	5.8899	1.7275	21.6593		10.7588		31.0695	13.5415	63.8596	0.456927	6.42234	2.15855	1.71862	8.9921	1.79666	0.0821659	118.722	64.5627	1003.17	4.11693	3.45316	7.26868	33.1188	5.17367		8.00904	7.38292	9.62302	8.4869	0.586314	4.49433	46.8925	13.3462	119.331	0.0769501
Set224	53.4114	24.3247	20.8254	36.7476		26.6401	9.9259	22.9363	0.935903	6.2184	7.63037	30.9686	2.72418	220.604	7.72322	0.906605	18.4504	11.1324	8.3119	201.873	293.102	13.4072	68.433	0.573662	5.44083	2.60591	4.12125	39.1572	2.46392	0.129682	244.986	67.2195		6.90493	6.30823	8.09224	39.9217	3.88997	180.439	6.35692	10.0296	15.6527	25.5364	0.512803	1.46909	48.0873	4.19742	58.693	0.0625454
Set225	57.1961	26.7079	22.5195	25.9044		26.6662	24.8767	32.4061	1.49953	8.69451	4.72099	10.867	1.3385	110.015	12.2106	1.50278	11.7411		7.80827		55.7852	8.90442	30.4247	0.379476	7.06362	1.36808	4.50495	15.0673	2.64198	0.0467243	184.457	274.408		27.4289	2.7361	5.69231	48.1872	4.02394	163.305	6.24581	7.92488	16.2479	20.6942		2.91036	44.4937	6.27613	77.7067	0.14339
Set226	39.9375	12.1229	45.6178	18.7978		31.5536	23.1605	67.0735	1.23926	5.17924	10.4556	55.9389	4.04538	397.54	10.051	0.934414	13.2182	11.2634	10.1709		64.8216	11.442	33.0167	0.277736	5.03501	2.15465	2.78511	30.4667	2.38483	0.0798101		59.6206		28.5399	4.15412	8.33925	51.1487	3.30681	118.951	1.87106	6.75465	9.75717	17.242		3.19535	34.0625	3.44292	102.27	0.0807134
Set227	25.8174	28.5818	16.4017	26.9231		30.123	22.9968	25.3966	1.3735	4.96338	7.70315	15.239	1.844	29.4476	5.90829	1.12845	9.69566	0.937588	7.46469		29.9764	7.31407	61.2904	0.30786	8.91307	1.9755	10.1981	34.2073	1.72338	0.0680525	152.152	52.5538		11.9794	3.21269	7.53737	84.7371	5.32584	176.051	13.3536	6.10755	14.0172	24.5084		3.42644	45.9893	3.9822	116.931	0.0741025
Set228	35.7485	26.407	41.5144	29.6301		29.3115	16.4885	45.8783	1.56302	4.70088	8.07451	27.9692	1.30888	286.066	5.1065	1.27635	8.46547	12.8704	9.13587		285.812	8.50125	34.7435	0.317908	8.52282	0.896508	3.28588	18.7252	2.45253	0.0321913	184.654	49.8561	1381.14	5.52936	4.6497	5.74556		3.45746	70.2013	6.10269	7.14495	9.27178	36.7437	0.645759	1.46537	72.5459	5.51661	96.7328	0.0951685
Set229	45.1686	13.5145	40.0909	40.8768		24.4347	17.4486	51.7144	0.947673	5.45162	6.02095	32.7448	6.0921	55.9731	12.3956	1.03925	13.2182	8.74524	7.19095		50.0456	13.7779	34.2486	0.774358	5.54579	1.53241	14.1235	8.50721	2.3999	0.0602982	166.729	60.4386		13.033	5.37016	6.70899	70.026	3.50843	175.105	2.67008	9.77229	12.735	22.8933	0.430286	1.99292	28.6468	13.2682	48.9684	0.0810281
Set230	41.5916	33.189	31.3097	36.7325		23.6073	10.2373	43.9427	0.742347	6.72038	7.3786	50.877	3.01433	53.768	5.74361	0.677091	19.7227		8.09333		37.5714	7.30783	45.1949	0.720912	7.1802	1.40399	5.71	20.6382	1.97714	0.0555744	205.691	75.4582		32.1493	2.93263	6.35978	88.4889	5.09019	193.066	5.42017	6.90566	13.7811	32.9524		1.71384	38.8268	13.1218	81.1884	0.0778848
Set231	31.1824	28.6497	31.3845	30.0708		28.6065	26.1852	64.4788	0.898913	7.2999	10.9471	20.9514	2.1769	69.3046	8.81016	0.83121	7.97687	4.66294	13.5762		45.4517	10.7319	37.1475	0.559562	6.47201	2.12217	9.1857	52.2787	2.24891	0.0683904		130.408		31.0811	4.82731	5.15141	73.186	5.5921	196.716	1.87628	7.64073	12.9302	30.8076		3.98506	44.9913	5.07881	58.693	0.0354399
Set232	147.567	33.2415	40.6349	19.4074		27.9858	9.92078	59.0333	0.888347	7.18443	6.76083	41.9139	2.26341	59.4371	6.14125	0.475992	16.1758	4.61296	7.49225	57.4984	21.5276	12.6877		0.872016	9.70463	2.12159	5.79787	60.568	1.85313	0.0886568	50.4915	154.925	1833.26	22.6762	4.6463	1.10665	76.6226	4.84786	828.211	2.51951	5.56044	9.02268	41.9699	0.251576	1.6329	41.5775	10.5539	84.9728	0.0669596
Set233	43.3606	42.3477	47.0551	20.6085		29.248	17.1402	32.0668	0.675919	8.72542	8.26385	14.0228	1.4145	63.3224	5.16317	0.549511	14.7061		3.44907		140.11	13.3895	27.722	0.725208	6.20228	2.37025	12.3717	12.9853	2.55731	0.100104	147.997	65.0481		14.3435	2.9717	9.20501	75.3275	5.824	57.8897	0.781246	14.4111	29.5725	7.44207	0.574821	1.38101	69.8935	13.4552	107.644	0.0675841
Set234	53.4114	21.2247	51.0267	17.6785		32.3441	10.2373	51.5944	1.0994	6.44794	12.9467	30.1761	2.1769	55.2862	10.9182	1.12845	7.31936		11.3467		127.696	10.8238	37.2569	0.343061	6.42234	2.51872	8.00254	34.8222	0.774982	0.11025		58.9046		15.015	5.58459	10.0811	21.3282	5.40009	55.2126	4.37686	8.28143	6.976	29.1789		0.970438	28.8779	7.49263	97.7238	0.139008
Set235	171.176	22.0872	48.0776	27.5415		24.5401	26.2866	40.2649	1.63306	5.88804	4.66155	10.2358	1.21149	20.9766	11.0212	0.687561	13.8894		3.21321	309.288	68.3602	17.0577	22.9267	0.536585	8.81452	2.27436	5.57073	72.1636	0.963867	0.0537403		41.6704		5.50664	5.3445	10.4225	60.8225	6.45665	55.2126	8.68149	5.80275	20.7053	32.9231		4.83775	46.9586	8.24924	135.677	0.0792991
Set236	182.576	22.9733	38.0994	29.0243		26.954	29.5816	56.2464	1.22449	8.32305	9.6698	26.4391	1.4145	39.9573	10.6055	0.794067	6.5754	4.68168	8.85429	380.608	65.7374	15.0196	7.10739	0.676829	6.75812	1.59568	5.75339	16.7195	2.44374	0.0227928	135.109	136.469		11.8518	5.91861	8.5711	59.4739	2.54794	452.616	1.47184	6.31513	22.5109	30.1833		5.30021	46.8925	7.3106	88.2577	0.137016
Set237	42.2681	16.4682	18.1525	29.8817	3.64827	16.5476	27.5127	51.3138	1.44409	5.38904	4.22323	15.1261	3.22641	46.6388	7.74961	0.687561	11.4609	6.33749	10.5168		192.445	13.5121	36.1719	0.37727	7.98525	2.71646	17.6589	14.8612	2.23047	0.0417842		121.803		4.40958	3.8174	6.0804	47.5196	5.17367		6.11448	5.75385	9.27178	21.6462	0.355301	3.07968	75.1992	4.53049	347.919	0.0870729
Set238	110.332	20.213	20.58	29.1928		25.9986	19.5494	60.8925	2.299	5.38904	8.58363	10.0877	4.54298	75.3569	16.6388	0.588314	9.4319		11.1836		151.651	17.0577	14.0049	0.780842	8.24776	1.29798	3.16015	26.3142	2.03505	0.106218	202.327	206.581	1118.72	18.82	4.23906	9.31167	80.8632	5.12151	61.0176	14.4118	8.19558	18.4569	18.6641		1.76698	31.158	4.76387	55.2835	0.0773933
Set239	39.4815	26.053	36.5855	39.4081		14.8156	22.998	27.3348	0.675919	8.98858	5.7007	37.7165	2.1769	69.4448	7.25063	0.901714	4.89305	6.87151	6.95635		36.635	12.1768	19.1624	0.286965	8.70272	0.838143	5.29998	11.6945	2.16765	0.140125		171.904		7.92456	4.34643	8.75683	70.0259	5.95331	171.709	5.99662	8.06565	9.47695	32.9231		3.75842	93.9545	5.79509	65.4847	0.0807134
Set240	258.84	23.8484	19.9032	39.4081		28.9467	27.0354	59.0333	1.22421	7.17968	9.01172	29.9542	6.03854	29.4476	6.4713	1.78076	12.9771	8.87012	9.40167		47.9712	17.4868	87.6486	0.89039	6.3807	1.42113	4.02903	19.4695	1.43991	0.0645812	36.8715	63.7824	1604.9	20.9032	5.87169	4.07674	51.5778	5.08862		9.70031	6.40112	10.4844	19.446		2.33866	40.4402	5.65577	125.066	0.0809318
Set241	147.92	31.0527	71.0349	19.9362		28.7391	10.2373	31.5337	1.32841	7.40576	10.7276	21.8951	1.04679	187.146	9.22447	0.695623	8.88401		11.4466		49.6639	12.7965	37.9744	0.791692	6.93971	2.71827	6.77141	42.1394	1.34872	0.0999301	43.3084	72.6865		28.7523	4.69694	7.36001	18.1311	3.45139	153.415	4.54676	6.31513	28.4377	25.2147	0.495768	1.21457	78.7867	19.043	75.3124	0.180026
Set242	82.5237	28.7192	31.5962	19.3155		23.4507	14.4377	35.1106	1.26295	5.23871	8.65719	19.2648	2.26341	41.9749	7.52708	0.693178	13.5995	5.45383	7.53015		37.681	12.0014	28.4232	0.29309	7.17543	1.07048	14.5531	15.6949	2.44431	0.0591625	269.184	65.5508		11.5329	7.29953	7.68635	92.2147	5.64276	65.1633	7.10207	5.73953	21.4186	29.3563		0.959916	75.1992	15.2016	82.2331	0.0651718
Set243	90.0299		29.3945	35.3077		20.799	7.53824	77.912	0.722356	7.64838	10.2742	42.4714	3.37168	175.264	10.1292	1.20664	10.3239		12.8157		21.4673	13.3049	50.5716	0.439823	5.99577	0.861495	6.19412	24.0335	2.17934	0.0576619		109.609	1118.72	21.0892	3.84608	6.7938	72.8672	2.90469	77.6936	5.80744	7.37458	6.96906	37.0191	0.364557	1.60126	19.9756	13.5763	105.403	0.0608236
Set244	55.1265	12.1449	41.8815	30.2784		28.6065	8.21991	31.4423	1.46095	5.97688	8.12526	24.7447	5.01689	193.285	7.56743	0.940009	12.2883		8.97538	389.485	52.1114	14.5097	33.7076	0.269484	6.75812	2.72238	3.8129	18.6789	1.943	0.0519606		48.8554		28.1604	3.75841	9.55005	82.8307	2.72035	239.769	4.95869	5.63814	6.41694	32.0635	0.319297	3.6532	47.8558	10.3072	50.1944	0.0733301
Set245	77.5901	25.9232	57.8154	29.6301		24.6448	25.6238	68.761	0.675919	6.61367	11.7833	26.6961	4.57212	252.288	3.97134	0.922403	16.5821	2.21651	9.39215	54.8542	48.0106	13.6979	67.0991	0.33464	6.35595	1.40399	4.55054	42.4153	1.7506	0.0629112	101.934	66.9831	457.347	18.1999	4.22958	7.06705	62.9877	4.88364	171.197	5.5678	7.69177	9.40551	23.2714	0.595925	2.68324	40.0668	8.85931	135.677	0.079374
Set246	39.9375	24.8332	56.5008	27.1101		31.6643	22.2427	29.8433	1.70315	8.19834	10.5437	17.1249	2.11252	34.7944	11.8646	0.951916	13.8667		4.0309		56.1932	19.3345	17.3382	0.360957	6.62694	1.98144	5.61416	31.1639	2.25896	0.0696948	94.8525	50.8658	848.064	14.181	6.19943	6.70899	55.2019	3.06227	218.924	2.5312	5.43837	10.5737	27.6427	0.140587	1.60421	77.1594	5.30753	46.8612	0.0848398
Set247	39.3325	35.1994	40.6846	25.9178		24.7743	33.6078	60.0104	1.62837	6.61367	8.9008	25.7525	1.46953	73.018	6.4713	0.925651	10.9369		7.91505		48.6094	5.85672	28.8831	0.970445	7.21429	0.986851	4.33288	40.7807	1.71825	0.102803	47.7462	84.5214		15.9493	2.11181	5.9728	24.8185	3.06248	106.349	1.62129	5.05865	11.4696	28.0302	0.596418	3.93674	48.1494	13.1071	102.711	0.0858704
Set248		21.494	17.348	33.115		21.1084	19.7066	55.0301	1.70315	8.37829	3.3379	34.2086	0.775324	212.389	7.97215	1.59553	12.9618	2.26901	4.66485		47.4622	13.0937	21.4672	0.191254	4.58634	0.585257	4.40378	28.4083	2.36833	0.104956		77.6019		9.90176	4.15412	8.96528	87.9028	4.65809	77.02	8.52319	4.5202	8.4372	29.8077	0.520796	3.42644	46.6358	5.87596	55.8966	0.0637771
Set249	94.2023	31.6157	28.1609	32.1385		33.6048	11.7117	41.0952	0.977218	2.68305	3.67791	26.4391	3.35601	53.768	6.33697	0.228784	7.24936	9.16808	9.93695		59.3636	8.95538	22.4708	0.367949	8.70049	1.07048	4.71298	18.4506	2.32903	0.0417842		64.5332		6.15903	3.76928	4.38164	40.7392	3.14082	238.511	6.62578	14.0772	8.77885	23.8151		2.4697	38.2263	15.0427	85.3012	0.0621567
Set250	30.3403	23.706	44.4013	33.0013	9.78623	28.0477	21.452	86.8572	0.699234	6.63978	8.54641	43.2006	1.03182	57.645	7.26594	0.53758	11.771	4.99162	7.30036		236.196	15.712	28.8831	0.505343	7.21615	1.60906	10.1466	18.4533	2.00937	0.0685684	31.2826	77.6019		6.90493	5.02319	8.53787	46.2849	3.94218	143.501	1.90972	6.47607	6.63443	21.6415		1.36065	50.5872	7.19557	72.0395	0.0549422
Set251	37.9029	25.2697	20.571	20.8103		32.1634	25.9655	55.2097	0.612506	5.98249	11.5321	56.9836	1.20101	97.5039	6.19526	0.788335	9.9816	2.51448	3.03683	307.063	77.934	8.05017	26.4422	0.343374	12.3162	2.32375	5.95449	36.8543	2.02814	0.0816091	38.4284	63.0881		20.0397	2.51676	1.52776	49.7923	4.41906	361.995	6.75137	5.49123	17.1105	38.4693		2.58142	34.8219	7.72177	122.574	0.0733301
Set252	122.864	20.0998	30.0486	27.0582		17.8393	27.0514	76.8168	1.26295	7.65057	10.8134	38.7381	2.26152	59.4371	7.97215	0.955206	12.7298	3.12862	7.65045	183.629	31.3602	11.0431	22.351	0.427333	8.88847	1.82412	5.18696	31.8012	1.60507	0.0507425	166.729	188.02	668.086	25.678	2.60783	7.88685	47.886	4.38412	232.517	2.95501	7.37458	9.47695	16.8403		1.28994	47.3672	14.6665	100.186	0.156057
Set253		31.8407	35.001	29.4761		20.6939	22.4072	59.9697	1.06924	6.62394	9.91752	41.7049	1.41484	197.143	7.26594	0.562947	17.3643	0.634838	6.39517		31.6384	13.0432	55.8368	0.805225	2.54183	1.93582	4.28473	14.5727	1.76505	0.104705	112.032	59.5034	393.853	13.7513	4.0675	5.65888	112.022	4.38412	268.201	2.5388	6.46892	15.8478	15.7043		1.02087	18.0465	13.0747	59.8649	0.0637771
Set254	39.2062	22.8172	17.6417	38.8426		28.9494	21.0893	56.0044	1.59974	8.85355	13.0199	19.2444	1.22315	59.4371	13.4346	1.49399	8.30996		13.0007		45.5061	14.4008	35.6517	0.26639	9.19416	0.836523	4.50495	44.1212	1.26973	0.0421841	43.3418	192.755	1663.84	20.0343	4.03005	5.87037	74.0331	4.02394		2.73118	8.1957	15.6527	19.6136		1.93322	43.6703	4.53049	137.483	0.0862911
Set255	105.516	28.7192	71.8364	23.5756		17.7688	22.8749	92.9818	1.85184	5.46674	5.54056	15.0277	1.37135	165.525	12.0819	1.16283	19.1847	8.81696	9.20974		237.585	13.832	40.1587	1.07169	9.95154	2.32602	13.581	30.1515	1.73086	0.102016		209.339	895.697	16.9861	4.21556	9.85523	86.3948	3.89054	296.712	2.86902	10.7469	6.90163	8.9568	0.399713	2.78743	29.4861	13.6593	96.7709	0.0980865
Set256	46.062	6.63741	34.5234	30.2121		21.4978	29.7169	31.5337	1.83188	7.24024	9.90762	54.7181	2.86612	158.291	6.05971	0.513525	8.71716	1.8497	4.17057		120.519	13.7219	58.5667	0.257967	9.03857	1.94152	3.64292	13.0028	2.28235	0.0823196	158.757	62.1469		8.30321	2.37126	6.28215	21.3282	4.79693	301.114	2.02008	9.59236	20.6076	28.4687		1.5748	69.5904	4.57593	65.1201	0.1033
Set257	44.8813	37.6737	43.0671	29.9496		20.2455	18.8614	33.1195	1.31615	3.70848	9.4791	25.5462	2.79331	245.849	4.51206	0.637548	10.4805		9.57194	220.655	21.4673	10.1061	24.2479	0.824951	11.2284	1.20385	4.81939	63.7393	2.03154	0.0789738	43.6918	61.0241		9.90176	3.76928	8.00709	18.1311	3.58491	137.896	1.85413	8.51599	13.8663	32.5324		0.817671	96.9729	3.95066	64.8731	0.14081
Set258	29.4503	53.8329	48.1469	22.8647		32.1252	22.0093	41.8818	0.805352	6.30434	9.62645	19.0128	1.87169	182.546	11.5261	0.492019	10.1484		5.9306		33.2284	11.8629	50.3844	0.894008	11.369	2.2615	17.9198	55.5496	1.67417	0.0944322	127.726	171.69	676.236	13.6811	2.72222	7.52746	56.7734	3.41938	187.417	6.4916	3.99383	16.2479	33.5074		0.646661	56.3787	14.4202	84.9287	0.0846076
Set259		20.3593	47.1255	37.5903		26.496	17.4353	41.4243	1.15611	8.81325	10.6116	15.568	1.20915	43.1236	10.0388	1.01942	12.1158	7.59119	4.8209			7.11904	30.3407	0.264189	8.05149	1.05817	4.30195	26.9762	1.77599	0.0438355	97.6382	59.8502		18.5408	3.13718	6.35978	16.396	3.75958	181.677	2.75656	6.01436	6.38464	26.8816		1.70631	45.9893	7.95271	146.774	0.0870369
Set260	134.809	32.2056	55.4391	30.5785		30.9439	8.4943	78.5526	0.793034	8.55321	8.10514	16.9885	1.54299	116.202	11.533	0.934414	15.2186		11.2922		66.0543	15.1146	17.012	0.233796	7.20372	1.76849	3.64914	40.7639	1.01108	0.0573162	57.6221	67.2462		17.1431	4.90806	11.279	44.8937	5.47872	81.0396	5.00939	22.5823	11.6014	42.7314		1.53407	44.4937	11.745	94.0293	0.0508919
Set261	35.4592	18.8498	40.0769	20.2722		24.675	25.7035	41.8818	0.513153	5.45162	3.77621	30.7032	1.04522	63.81	9.28646	1.04929	12.3064	2.08115	3.12127		63.6103	19.3594	17.7758	0.374761	5.2096	2.98494	4.81939	7.35138	1.9084	0.0236425	240.242	75.2529		19.4046	3.7817	9.79827	108.342	3.48606	265.632	5.1816	5.03095	10.7228	10.0451		1.51903	46.2719	6.19951	56.5727	0.0549422
Set262	39.8826	23.6422	31.0185	38.6418		14.377	23.0097	81.0446	1.36215	7.867	13.0624	45.062	2.58805	60.134	9.06444	1.75545	8.75841		11.6635		65.8922	11.1318	40.6505	0.816394	7.681	2.54294	6.1409	59.7325	1.13237	0.0350087		61.2561		7.12511	4.13488	7.06062	65.4447	4.30426	234.524	5.75326	7.33434	24.1094	36.4499		1.38399	56.8516	3.90686	59.361	0.0713962
Set263	37.2642	56.324	50.2435	35.658		27.4805	22.998	47.8183	0.994404	4.94746	2.22498	22.5511	1.54763	280.062	7.56743	0.561357	7.74653		10.1429	427.459	32.2941	10.4164	77.7983	0.841159	7.83077	1.07498	8.00254	34.7901	2.55123	0.0351795	43.6918	55.2661		23.2688	3.83149	8.79981	99.2057	4.6917	50.4425	1.9007	5.94848	7.21148	25.8744	0.655106	2.452	43.1557	5.4014	92.8986	0.0872464
Set264	132.131	19.5196	48.161	41.0853		25.3102	28.193	32.1442	0.868992	5.0934	7.97966	25.462	1.58557	42.6372	7.72322	0.741782	12.7389		11.4448		68.9592	12.0217	23.3444	0.992495	6.35595	2.77278	7.53532	16.7195	2.00916	0.0440125	162.755	41.2597		12.7945	3.38452	10.4276	18.5929	5.40009	233.102	5.41059	5.80275	15.6527	39.9765		1.31979	47.7319	14.8701	112.636	0.0755286
Set265	51.2413	62.1065	36.0156	24.8043		24.0177	21.452	54.316	0.610766	7.07307	6.78793	26.3307	3.32321	37.7894	12.2958	1.24758	10.6191	1.37564	9.65593		209.645	14.6472	59.7182	0.569573	6.01504	1.69647	3.0584	17.1692	2.02576	0.0703356	101.002	122.768		19.6585	3.80381	7.07375	84.4988	3.77702	29.7308	5.86498	8.20835	33.8199	30.8794		2.41205	22.9265	4.53049	113.219	0.116135
Set266	102.939	13.1132	34.9197	26.499		30.123	16.3677	84.0677	1.44183	7.82363	9.49584	59.3761	4.17194	73.018	10.9033	0.532283	13.2182	7.96897	11.1391		47.7683	10.5569	17.8883	0.370484	6.38162	1.14262	15.2101	35.0047	1.71825	0.0940849	43.5055	63.8936		21.9883	5.19552	8.16582	80.8632	4.3005	172.607	9.0015	8.28278	10.178	24.4532		2.26969	48.8987	8.12254	90.5781	0.0744294
Set267	41.6358	32.7623	44.0386	29.6301		28.7905	21.8799	46.586	1.33605	7.24024	8.74623	26.1675	1.19983	31.237	10.3855	0.681747	18.4212	2.08115	7.14433		48.9209	14.5097	55.1694	0.401047	5.90622	3.42394	3.55366	23.8624	1.90333	0.0671363		60.0969		23.3304	3.63494	6.48416	57.9336	3.47345	175.105	9.30324	6.50343	13.4497	36.9754	0.544044	2.1852	41.3444	6.42697	98.2809	0.0844382
Set268	151.584	13.8218	18.8769	26.9137		25.3059	16.3351	25.2559	1.32456	7.95757	11.6738	27.691	1.64982	372.034	6.73341	0.977925	16.2507		4.41771	367.217	80.2112	10.3341	30.6401	0.392281	5.31497	1.40399	10.1917	37.7806	1.5911	0.0490811		53.631	1190.86	14.9527	2.74223	6.89316	57.4091	4.3005	70.8828	6.69074	6.53499	9.88151	18.1265		3.88048	45.6931	14.9149	86.0029	0.0733301
Set269	219.726	20.673	31.3097	41.3705		31.1159	15.7553	65.9613	1.26295	6.54031	11.4325	29.8005	4.44366	132.904	12.7486	0.576594	12.3961	5.52255	3.75716			8.97142	64.8239	0.344631	5.53231	2.12876	19.1928	28.8808	1.90639	0.0445868		58.3346	393.853	30.2711	4.2947	7.53737	21.3282	2.66522	265.278	6.5325	7.3936	14.2729	24.9112	0.445185	0.95049	102.105	6.05725	133.948	0.0844382
Set270	206.334	35.309	67.483	32.935		22.1341	24.4827	78.3444	0.899036	6.79299	10.4651	30.9686	4.32287	155.324	6.2446	0.83121	18.7264	20.9297	8.59565		41.6979	13.5658		0.392281	9.37465	1.75062	9.1857	45.59	2.17934	0.0972726	117.524	82.522	2578.61	22.5121	4.92606	9.57943	21.3282	3.08378	99.3428	5.45417	5.35065	24.348	35.9736		1.99292	33.3696	7.95271	26.2761	0.0792668
Set271	202.301	32.3744	18.8769	36.6525		20.735	17.1402	38.5816	1.17756	6.06092	11.9979	41.8489	3.01696	140.061	8.55158	0.906987	12.3064	5.06981	8.60606		59.3636	12.3009	44.8109	0.864648	3.07975	1.42014	5.17095	39.4833	2.67312	0.050217	264.095	79.1742	852.251	31.7828	2.65504	9.8251	57.5822	3.57845		2.93113	8.95977	25.7081	31.9194	0.635622	1.71594	65.4646	5.50724	114.336	0.0858704
Set272	124.763	14.1605	32.4774	31.9772		31.1557	18.2231	58.8863	1.63763	3.43016	9.05109	10.867	3.71636	348.081	5.74361	0.338479	11.2862	4.82096	12.8394		246.61	14.7317	57.4856	0.33162	7.04465	1.56281	5.04678	43.9437	1.67749	0.0385803	97.7116	238.9	1510.34	18.2806	4.38053	8.01059	22.0245	4.80802	75.2166	5.91506	9.08773	11.0517	21.6415		4.50476	53.3473	3.97661	116.483	0.0695994
Set273	40.5202	15.9154	28.1609	28.74		35.4808	35.329	73.7075	1.30259	6.05025	9.14423	44.6656	1.68627	61.724	9.19372	1.43038	16.7837		3.1395		31.0695	12.7725	23.8302	0.308916	7.31349	1.03569	6.62716	83.3718	2.05089	0.105773	183.46	60.5143	1755.82	14.3558	4.85248	5.63087	47.7274	3.81791	187.417	5.28253	4.47562	10.178	31.576		1.93322	27.3987	7.95271	98.1544	0.127313
Set274	40.3327	33.9745	20.8254	21.9925		28.1701	22.9509	71.0978	1.80021	6.47387	6.14063	20.2502	3.24749	55.9708	7.76553	1.05867	18.1272		11.5033		49.761	13.687	33.9465	0.77032	5.35531	1.11831	6.82496	40.8078	1.73699	0.0738881	58.5799	59.6206	983.583	26.8559	3.62591	6.44006	45.0928	5.07264	172.376	2.38515	14.9226	11.0517	33.4448		0.910345	14.4007	4.93808	69.0724	0.0790303
Set275	33.7169	27.4158	39.7052	36.7325		24.602	31.2578	62.2826	0.763553	5.49408	11.4624	35.6694	4.35991	161.713	5.1065	0.48847	21.798	4.61296	9.51285		63.012	8.07434	49.1531	0.836816	7.96218	1.65648	4.76619	34.7901	1.82191	0.0719376	180.551	34.4578	1421.65	22.3538	3.18402	6.7202	54.1356	4.10783	106.883	3.7219	5.48452	8.80524	32.8516		1.97862	13.2949	18.724	113.881	0.145096
Set276	50.6151	24.5931	41.3132	34.602		28.5866	22.893	30.5879	1.17617	8.07512	8.10514	51.185	0.792666	59.4371	7.07313	0.934414	9.4319	7.5203	10.8721		54.7809	10.4252	29.5213	0.343432	9.44137	1.72931	6.77141	35.2681	2.56388	0.093496	178.009	67.2462	185.454	24.1589	4.21096	9.14505	52.8201	4.2666	281.98	2.95501	14.4744	7.66865	46.9031		3.6501	50.7315	23.7201	36.5853	0.0609509
Set277	81.5375	20.4086	33.5005	39.8914		23.8794	22.6203	85.1196	0.699137	7.77579	8.75317	30.488	1.09934	341.843	9.27615	0.561357	17.7253		11.4561		51.1862	14.3524	38.0423	0.294028	6.80127	1.99075	6.19412	30.1515	2.53836	0.0736888	130.468	213.876		16.3189	4.50768	7.99568	78.1987	2.31304	29.9995	6.23302	3.99918	7.70266	28.3666		1.74426	43.335	5.94457	60.2987	0.0807134
Set278	35.4161	25.8976	24.4258	35.3276		25.7225	21.6115	67.0735	0.657674	4.04572	9.28229	21.9585	2.64018	253.726	10.7121	0.364459	14.1954		3.0186	300.113	87.8846	6.76569	91.2699	0.721408	8.62603	2.11328	17.4414	19.4695	2.02706	0.0380546	178.777	42.9809	740.068	17.0763	4.34643	8.47078	51.5361	4.57423	214.374	7.48255	8.96632	9.27178	28.0066	0.539064	0.96979	82.5307	4.1119	48.9684	0.0807134
Set279	74.6864	34.6806	31.3097	15.7292		26.1014	21.452	37.2726	1.2997	7.08375	10.8134	19.0477	1.48045	160.661	7.00709	1.23971	10.4858	1.39438	12.2236		261.115	10.3928	40.0812	0.439823	8.84865	2.34765	5.94399	51.0227	2.5409	0.0638699	135.722	49.7829		7.92456	5.59741	2.95349	76.7653	4.04019	131.464	2.5581	7.13159	24.467	32.9231		2.37658	25.3428	7.05717	69.2635	0.0650732
Set280	49.0306	26.9267	38.0994	22.8647		24.2466	11.3575	28.024	1.27384	1.99893	8.46268	48.1604	1.89614		10.4616	0.934414	12.141		11.7253			11.1318	24.2085	0.680073	10.1602	1.15737	2.93113	25.6769	2.7759	0.0927823	216.554	52.0607		20.7838	3.02211	8.79981	79.3851	3.06237	60.0823	9.13891	6.21642	21.6568	24.9866		2.62886	92.4912	5.17427	60.0919	0.0741076
Set281	160.71	30.3578	29.2158	41.6228		33.048	23.3721	22.3438	1.0363	3.76383	8.14273	21.3664	1.49295	67.2639	6.02599	1.14509	15.6928		4.17057		115.726	14.6898	33.8681	0.694491	7.90875	1.33264	4.0084	9.25117	2.50811	0.0762977	97.5256	59.4758		20.5311	4.90432	5.31408	48.676	5.43137	292.8	1.20613	11.0375	6.0412	18.2244		2.59605	54.3935	13.3752	96.9279	0.20341
Set282	253.792	13.4	37.4364	31.0361		21.5729	8.50638	49.7398	0.852363	6.60707	2.37795	16.729	3.03534	388.634	6.03143	1.515	13.8667	0.403382	12.3209		44.9359	9.46297	63.0508	1.06479	8.46997	1.42064	3.05417	64.1054	2.26762	0.0542421	58.7764	207.273		11.814	5.03253	5.58745	40.5005	5.78433	55.8719	2.84309	5.23707	25.4907	14.373		2.6574	40.4402	4.53049	100.405	0.145237
Set283	31.5075	19.6872	27.422	40.4431		21.513	11.5656	31.8203	1.19614	6.36938	7.53881	38.0969	2.04841	157.558	10.2848	0.622825	13.4377		8.91433		59.8475	7.79008	32.3066	0.455467	9.45791	0.826821	2.52539	35.885	1.90848	0.0721282	260.692	67.0967	2560.3	16.0587	1.99573	10.0547	55.492	3.55941	322.174	4.96105	7.34673	7.48617	29.7192		2.80808	42.553	6.01156	91.7394	0.0650661
Set284	87.7169	24.3069	54.8939	37.8114		25.5391	8.39377	46.0037	1.10046	5.45162	11.6297	21.6268	2.87802	50.8009	13.9628	0.788434	7.89462		3.63662		56.1345	12.1198	22.1178	1.03934	5.50434	1.20399	4.15524	9.25117	2.47659	0.0520939	104.588	58.9046	1748.94	11.8518	2.52411	8.4109	61.1707	3.93239	137.324	5.84011	7.50853	9.27191	31.4149		0.973743	41.3706	5.94457	97.6544	0.0572245
Set285		27.0997	39.328	29.5009		25.3205	24.4827	52.5185	1.3108	4.04572	10.8134	29.8005	3.77186	217.009	13.031	0.798041	26.1772		14.3781		166.742	17.4278	33.5784	1.16954	7.91552	3.09369	16.8381	35.8174	2.25073	0.0565236	143.477	60.7366	1048.39	25.6987	4.9072	3.95769	16.9277	5.5921	69.5277	6.8549	6.75465	7.93595	71.3422		4.14691	50.7655	13.7238	92.592	0.129085
Set286	23.1467	29.349	34.2281	29.9496		26.611	12.1395	65.2531	1.3735	6.06092	9.05109	39.9778	1.22315	246.278	7.72322	0.561357	11.4609		6.76067	266.887	36.635	9.96681	39.3233	0.335926	7.23691	1.36832	2.64546	32.1051	0.931528	0.0890647	135.17	118.126		10.0775	2.44258	9.99575	55.1718	2.67683	100.245	2.60694	6.72271	16.4662	34.0339	0.720307	1.11685	61.6522	4.33998	85.6662	0.0469536
Set287	81.6302	23.1311	51.8851	37.861		27.7129	29.1569	30.0058	1.32988	5.52881	6.16937	39.2636	1.2052	223.431	7.85051	0.910391	14.8948	4.76016	3.29234		38.5955	10.7319	54.0343	0.322624	7.14887	2.97043	3.38052	40.7639	2.1904	0.0608264		64.345		12.8235	4.41072	7.03366	66.6309	2.39036	407.329	1.55474	6.31513	13.6124	13.4437		2.91762	40.5667	9.93511	93.4998	0.126998
Set288	40.4803	27.5446	50.5132	18.7978		28.0518	20.7764	38.6888	1.26919	7.50684	4.90223	7.63173	0.966361	183.213	6.89622	0.549469	9.22965		8.02713		53.523	10.8238		0.754851	8.6421	1.77729	5.61416	41.8305	1.48457	0.112117	50.4915	89.5619	728.149	17.5911	6.05771	9.76281	90.0327	4.27908	142.673	3.99966	5.35065	8.07906	32.5324		1.83003	47.4197	10.5539	58.4128	0.0866786
Set289	86.6513	27.6126	36.3115	25.516		30.7339	20.7764	76.9667	0.799883	6.76796	7.94849	50.6093	2.78905	278.373	9.28646	1.51412	13.8667		15.3353		52.7754	15.0864	34.7054	0.3547	7.91761	1.07048	7.8061	12.9379	2.34531	0.0467243	237.593	96.4262		4.01804	3.78762	1.57311	61.9004	5.12151	47.4708	2.66906	5.49123	9.09666	6.3262		1.92311	52.261	15.9973	129.623	0.0701448
Set290	48.633	17.9936	29.0437	36.7325		34.3912	29.218	43.5588	0.850156	5.88353	7.148	29.9199	1.62985	340.514	9.06269	1.05261	11.5743	6.09989	11.4702		206.491	7.79008	22.4292	0.30214	8.8668	1.58113	4.33487	30.133	1.85303	0.0369112	36.8715	52.1065		24.9743	3.02291	9.94647	38.7418	4.53763	218.789	9.65959	8.26049	18.4569	26.2631	0.510877	3.51902	39.5615	17.1816	89.1335	0.124691
Set291	48.1306	31.6601	31.4852	25.2367	13.1611	25.1721	18.2386	58.1876	1.07547	6.67084	7.94175	29.9199	2.00019	161.843	6.12545	0.940912	7.97687		5.66012		80.3178	14.6344	21.7001	0.900909	6.78693	1.25273	16.0103	16.7195	1.25615	0.0528711		123.574	1272.38	21.0022	2.6633	5.55966	105.813	4.97605	174.634	2.60694	5.12127	8.92309	26.7522		1.60421	34.6996	10.1587	97.3161	0.0820714
Set292	48.888	42.0386	52.7214	27.4836	6.81507	26.0904	17.5072	55.4049	0.980235	3.98034	5.21587	29.9199	2.22878	139.305	13.3457	1.33627	15.2169		12.1407		59.8475	9.47711	30.4752	0.7942	6.67228	1.98212	11.4655	71.4014	2.24568	0.0567281	310.771	164.731	1964.3	15.2187	4.38053	9.30622	29.2963	3.00353	94.9449	10.3721	6.93468	31.0065	21.6462	0.605182	1.94622	48.2874	7.19933	53.7135	0.181045
Set293	124.942	24.5724	18.1525	23.6583		27.4833	19.573	54.7116	1.29524	8.71858	9.05109	21.8871	0.907359	197.36	6.68429	1.33584	9.94829		12.7483		125.968	17.2711	47.107	0.278359	6.35595	2.80687	2.92475	31.211	1.83771	0.12465	38.4284	133.255		15.2187	3.82799	5.94255	127.625	3.92352		6.6032	12.1218	25.1525	5.53303	0.533907	2.26969	43.1557	14.2169	51.3181	0.0851183
Set294	49.678	36.0249	57.0274	20.6085		22.25	20.5814	22.4352	0.794886	5.67789	10.6712	42.6201	0.87587	82.3085	7.33072	1.02285	11.3369	12.8451	9.95518	211.063	63.871	14.7096	54.7313	0.608616	9.34047	0.852479	2.45255	13.0028	1.65273	0.0777225	190.052	78.2185	2173.26	22.7586	3.93187	9.55282	56.5863	4.96656	42.601	6.02312	8.20835	10.1587	17.0904		4.51543	52.7132	8.58012	84.9728	0.070831
Set295	168.558	14.1605	59.7184	34.0889		31.155	36.4715	58.4225	1.1007	3.33117	6.79161	17.9434	3.24975	328.264	10.4495	0.955206	14.7748	7.89839	7.75467		47.4622	16.3657	33.0205	0.505343	5.99735	0.947769	5.27102	80.827	2.29086	0.0230382	296.537	73.6163	1266.27	13.4204	3.14513	8.32667	79.2357	3.55941	348.79	8.31863	4.05788	21.075	26.1804		0.813495	35.9462	7.19557	141.702	0.0583233
Set296	45.1686	31.5359	41.3132	15.7292		26.11	22.3809	51.0077	1.29524	5.94591	5.56436	30.2308	1.16537	160.551	7.56743	0.798041	8.40728		5.08417	480.461	36.6575	10.8385		0.393404	6.15642	1.80906	4.59414	16.3786	2.16656	0.0314	257.568	82.3795	1035.4	15.688	3.11875	9.75247	55.9842	3.55941	83.712	6.55202	15.1476	12.9226	27.7113		1.97904	67.8408	16.7975	86.8054	0.0980865
Set297	98.5165	12.1449	34.9224	28.7457		25.5578	21.0893	27.5941	1.22421	4.16899	9.18761	19.6538	1.32924	78.6325	15.5449	1.34882	18.1878		4.81883		32.9918	11.92	57.4293	0.486801	5.46263	1.4879	8.00254	60.568	2.20533	0.0351795	257.142	66.6884		16.9042	4.52313	3.95769	82.4129	3.674	181.252	4.60041	15.883	14.8362	31.7633		3.24702	56.974	7.49263	64.2365	0.0921645
Set298	25.142	34.5122	45.0102	28.3005		26.5395	18.8614	45.4329	0.927279	1.97894	4.07592	22.4035	2.81397	82.934	6.03143	0.588314	9.52928	9.26219	10.0371		44.9359	8.42779	24.9557	0.320019	7.38378	0.958979	3.61837	36.0987	2.09381	0.0511189	124.311	56.7113		26.395	2.51676	8.78699	85.7557	2.72223	268.201	6.47997	10.5801	6.86535	23.8151		4.48378	63.5754	3.75351	56.974	0.0717469
Set299	35.4592	58.0344	26.2922	34.7308		23.5301	23.7192	36.87	0.793034	6.13413	11.9979	26.4391	1.21215	87.8095	15.0022	1.95551	8.97993	5.42195	13.6864		226.174	13.4188	89.4592	0.376141	8.29645	1.8553	4.43315	47.3607	1.83799	0.0771002	36.5367	134.696		17.3484	6.0415	8.78148	89.1217	6.79828	190.089	5.16139	4.47562	18.8243	24.3072		2.90453	102.95	5.66495	77.333	0.125979
Set300	157.603	48.006	24.1935	33.3635		22.2174	20.4857	32.6782	0.850156	3.95005	2.77596	17.0639	2.25845	455.125	7.25063	1.43897	21.5375	5.17948	13.9758	398.243	45.5583	8.41138		0.556658	7.80603	1.07048	7.44965	20.6382	1.68244	0.0526263	49.5853	62.7013		7.92456	4.58445	8.73734	46.5205	4.07857	18.5327	5.38483	17.4494	8.858	37.5145		1.65405	82.5871	5.05443	122.861	0.0879856
Set301	108.719	35.0316	38.5562	38.4124		27.3537	11.3575	26.8884	0.909725	8.32234	13.1925	16.1296	1.28007	259.558	6.76461	0.57883	11.771	10.8263	9.12056	465.583	77.934	9.26099	39.3706	0.362978	9.35447	2.04934	4.5739	52.6998	1.70341	0.0528345	47.0917	55.3313		20.136	4.48828	6.70899	77.4787	4.53763	159.792	6.8109	6.10755	17.2553	47.9806	0.545154	1.34617	39.9327	8.26642	82.8714	0.0669596
Set302	80.9964	35.1778	24.8324	28.6919		28.5866	23.7044	72.8413	1.07547	9.65448	7.06195	18.2251	1.35034	82.3085	5.11731	0.609922	16.1748	5.52255	8.15118	239.847	47.4622	14.6803	56.7858	1.08894	6.28889	2.18395	4.94025	23.8984	1.81612	0.102651	352.741	65.0481	1872.43	32.1958	3.71287	9.30385	75.4961	4.96656	133.605	5.14346	7.79652	13.7618	29.4126		2.35915	43.4906	5.11259	57.281	0.062248
Set303	40.5202	31.0473	47.3892	28.9708		26.456	28.4652	31.625	0.67199	4.96338	6.97715	19.0477	2.26341	289.399	7.26594	0.450788	16.7245		10.1429		45.7026	19.0033	33.4823	0.828947	7.29495	1.15022	6.90764	96.7486	1.13237	0.126751	195.011	64.345		14.3435	3.18464	8.47407	21.3282	4.13553	46.1452	2.45233	6.31513	27.1364	52.5388	0.366131	1.98952	27.8548	6.69425	70.8496	0.0918615
Set304	25.5235	55.1737	44.4626	35.8252		28.3671	27.9828	46.0037	1.35122	7.90339	8.77818	29.7554	2.1769	185.285	7.71385	1.57279	10.3239	10.8263	8.15415		166.595	7.23262	32.4171	0.588916	7.99228	2.38373	3.29258	32.4479	1.13641	0.087451	107.385	90.2015		26.7584	6.55668	7.16313	59.0037	3.90362	148.529	7.47621	4.5003	9.61248	19.6881	0.567823	2.77631	33.9115	7.95271	116.913	0.0572245
Set305	63.3421	29.9751	50.6591	32.7438		32.5106	26.1887	51.888	1.42828	6.88255	4.38005	31.7703	2.27318	311.264	4.88611	1.49092	14.3306	5.91068	7.17073	351.392	59.4026	13.3049	38.9509	0.445591	7.04465	0.745979	6.33194	13.0028	1.40407	0.0858875	162.743	164.395	936.745	29.4612	3.55342	8.41826	80.8632	3.58377	233.102	2.43236	5.76327	11.8002	40.3495	0.523023	1.36065	76.1387	8.58012	108.322	0.0923454
Set306	114.987	30.9215	33.6591	12.7331		16.2923	5.87876	25.9691	1.26295	5.98249	7.53881	29.1964	1.74657	263.989	9.00846	1.04929	18.6882		4.51281		162.995	14.8635	49.0453	0.275287	10.1602	1.32209	4.85684	10.7516	1.65331	0.0380988	117.368	77.3735	514.505	18.8479	4.2761	7.85535	65.6805	2.43282	266.616	4.98386	10.3158	10.5737	33.7156		3.36326	39.9327	8.03763	114.734	0.0712627
Set307	50.5348	28.8227	54.6678	26.7622		11.1548	20.568	51.5944	1.77145	7.53685	1.33964	30.9686	7.61093		6.7291	0.737566	12.8161	2.08115	6.01871		45.7026	15.9357	16.4347	0.779624	8.91307	0.984675	4.98034	38.2847	2.17288	0.0430844	117.368	50.5631	1136.36	16.427	6.00436	7.03366	60.3975	2.65684	77.7575	6.24581	6.3335	22.2099	31.576		1.94622	39.5615	5.88575	125.285	0.0561883
Set308	40.0427	32.1846	19.1713	39.4081		28.5751	24.5222	56.1782	0.726398	5.55696	9.28229	16.729	1.53357	318.594	6.18852	0.677091	13.9866	5.77154	8.19349		56.2491	6.11982	36.4823	0.353191	7.29367	1.63699	3.76971	56.321	2.45898	0.0641667	93.2434	293.794		31.3547	4.17585	9.34758	72.1705	3.20076	155.735	7.55398	6.75502	13.9771	34.3504		1.12191	26.262	8.58012	25.4071	0.0521001
Set309	41.004	25.2697	29.2158	33.7356		25.3612	23.3128	72.5087	1.17756	4.15929	9.35015	20.3472	1.75805	259.425	14.9882	0.960531	9.42797		15.132		46.7752	13.1846	53.0011	0.427333	7.37566	2.19461	12.6186	20.4229	1.53894	0.0683904	43.5055	61.7737		12.2216	4.61785	9.9469	42.649	5.26781	413.899	1.70376	6.17589	10.8707	14.9027	0.446723	1.09484	78.1569	8.58012	68.4441	0.119248
Set310	49.0306	28.7192	43.0671	29.7884		14.4602	22.8749	75.7684	1.26217	9.04801	10.529	30.9686	1.04261	262.623	7.41148	0.490265	15.4896	4.24362	5.21091	192.805	192.824	16.0376	32.4171	0.581793	8.86781	0.984675	6.92046	38.364	1.92445	0.0535365		99.6294		4.2378	5.84236	7.83627	53.6163	4.23061	182.33	8.37721	8.91565	6.98221	25.6276		4.5121	17.732	13.7819	55.7886	0.0822908
Set311	14.0936	20.927	39.5938	31.2074		31.252	22.6611	52.6328	1.13365	4.65916	8.10181	22.6152	1.07053	161.217	8.68665	0.919072	6.04439	5.71844	10.9226	183.629	63.83	14.7096	33.4918	0.353191	10.5534	1.54179	4.43025	31.8012	2.43177	0.0618696	127.642	64.5627		6.34409	5.2341	9.85561	74.0331	2.45801	215.577	6.51257	11.745	11.4594	7.6024		1.05943	17.1882	15.7683	78.9646	0.0820714
Set312	91.8858	27.3602	59.2747	31.673		28.7819	14.4052	32.6782	0.981858	9.56029	13.9862	21.9331	3.94407	52.4918	12.0376	1.3751	10.4858	11.3493	7.36658		23.1048	14.6386	23.2658	0.348645	10.5534	1.66082	3.41402	43.9978	1.28637	0.121186	197.855	94.6703	185.454	18.8479	4.3153	7.01591	77.0331	4.00986	136.334	6.42039	8.55154	22.5895	5.53303		1.01613	48.7816	5.2306	68.6887	0.0942588
Set313	135.641	27.9119	31.7994	28.4033	12.5521	17.6662	26.0828	43.819	0.840801	3.51594	7.8079	33.5754	3.71636	115.516	7.39651	0.494558	10.7169		15.762		55.7852	9.57157	31.3736	0.423923	6.67959	2.15836	16.5215	16.0376	2.14035	0.0721282		164.731	1830.44	15.4718	3.38368	9.92966	91.8406	2.85808	229.764	5.0443	4.99222	17.7763	54.2289		2.66992	66.3359	14.0102	125.066	0.0695994
Set314	193.799	22.4685	67.1535	31.9928		24.9465	18.2112	88.1012	0.985052	6.07538	7.66024	27.4319	3.32321	48.0949	11.4602	0.420195	6.97614		8.15761		29.7993	8.84583	34.0597	0.472835	8.62603	2.40391	5.29998	42.3157	1.41265	0.0467243	49.281	171.69		24.6919	4.2733	2.95349	33.1188	2.16837	55.2126	2.1074	8.80479	6.20505	21.6462		3.56362	29.0861	4.13432	68.4044	0.0621567
Set315	35.9026	25.9232	48.1469	31.6914		26.6662	11.7117	55.2097	1.0422	9.26518	8.70407	41.003	3.79178	157.103	17.1225	1.28247	12.9717	6.20865	11.2102		92.0066	14.6803	36.5213	0.903023	6.75812	2.09141	4.48387	17.5565	2.16795	0.100104		63.2161		8.63081	5.99879	6.47462	68.437	3.10801	147.569	5.24112	6.2749	15.0603	24.0386	0.666701	1.44836	49.4188	6.66849	80.254	0.0733301
Set316	39.8826	23.7995	41.8975	30.1332		16.6718	27.6594	38.9127	1.56567	5.47293	4.27972	15.9139	2.26341	111.948	11.6526	1.02122	8.99574	11.8421	12.4877	398.243	49.6639	14.862		0.33162	7.15152	1.2034	22.0578	35.935	2.2995	0.0624169		55.0027		15.9939	3.76928	9.5336	70.332	3.87898	311.445	5.99531	15.064	26.1045	20.6942		2.20863	54.5553	5.56996	58.0988	0.0452454
Set317	243.194	27.3602	17.7676	35.2221		20.8354	29.3173	31.8582	0.668185	8.75541	4.45849	27.421	1.10597	268.53	9.20852	0.83121	9.14408	3.07154	4.27804		284.956	15.29	8.01083	0.789502	8.12753	1.50791	12.3717	57.6631	1.9405	0.057013	43.1206	67.7364		26.395	4.76502	8.79981	14.8476	3.77702	184.315	5.74125	7.50853	26.8301	27.7585		2.87359	80.4039	16.0665	103.302	0.0421318
Set318	49.6053	49.8882	48.3288	33.3975		21.663	9.06723	24.6729	1.07547	5.60477	6.62219	16.9689	1.17614	32.2492	7.0534	0.551168	16.5233	1.68231	8.89658		60.8405	12.2967	52.321	0.287212	6.47767	1.19066	6.94934	23.7737	0.921319	0.0716007	195.434	70.91		21.6684	3.90449	8.31515	71.1946	5.65119	62.4548	5.29172	12.6833	17.5916	32.3418	0.327187	2.22895	57.857	5.64155	133.916	0.0549422
Set319	48.1306	36.3216	30.406	28.7898		20.9661	5.80187	32.6782	1.96981	7.65071	6.8234	30.0072	4.46344	66.4498	7.22734	0.788434	11.7033		8.59775		54.4486	15.6703	34.194	0.641982	8.36284	1.42113	5.29998	57.6631	2.29086	0.0528711	176.377	56.4085	1338.43	15.4138	4.38209	5.08002	75.4135	3.35212	72.6557	8.66127	5.08996	12.1307	20.9696		1.97862	60.8769	6.05725	96.9941	0.159112
Set320	38.0883	30.9844	48.872	23.9577		28.0784	24.0891	22.9543	1.04967	7.75285	10.6273	10.867	0.825597	114.766	10.4495	0.770147	17.1569	4.70607	3.32904		36.635	8.87134	48.6505	0.464433	7.681	2.62072	6.58201	26.2255	2.28593	0.0640621	34.7636	261.3		21.7055	5.64215	10.385	74.2272	2.64693	193.066	5.99531	7.11472	7.97396	33.2139		1.53204	24.9825	15.2016	82.2639	0.0840325
Set321		28.2176	22.9746	35.0198		26.7282	23.7044	69.2873	1.23004	4.08588	9.28229	24.1388	3.01565	97.5547	11.3372	0.531028	8.2642	7.90025	3.25533		331.303	9.41075	40.0812	0.455467	9.04467	1.32589	7.8061	42.1386	2.38483	0.0225787	180.551	165.356		12.2563	4.15273	7.71241	47.6806	3.11985	308.942	2.25833	10.8488	23.3267	33.2629		3.7066	18.3609	14.0591	86.2057	0.0866786
Set322	122.623	28.4393	36.7146	26.2617		35.3223	32.7783	39.0413	1.29708	5.39461	5.69986	21.3664	1.05228	75.5672	14.0795	0.637016	13.2982		4.17057		78.4222	17.8267	42.1082	0.651678	8.57626	1.24165	5.95449	78.5155	1.73241	0.0276965	43.1047	79.3335		7.92456	3.22091	10.768	60.6189	2.64075	281.113	7.07243	8.09256	8.44622	23.4438		3.13877	27.4837	5.97377	85.4837	0.0740249
Set323	102.115	16.8783	26.535	18.113		25.8114	22.6611	54.2959	1.24834	5.23871	6.75966	36.3362	4.8247	52.8994	3.40529	0.805752	14.8804		7.65045		59.3636	12.2684	21.4672	0.334672	10.8603	1.91413	6.26748	32.3797	1.89087	0.0457661	126.832	50.8382	754.903	12.7224	3.56384	5.47743	91.8406	4.71172	171.258	2.90499	8.86889	14.3188	21.6462	0.575476	1.93389	45.6931	10.5373	54.8409	0.0838751
Set324	118.067	22.1261	43.0671	19.3906	5.89144	25.4619	30.3846	32.4061	1.29219	9.3773	5.45495	18.1001	2.32622	69.3526	6.48621	1.11804	17.6827	11.7799	5.91563		43.678	13.7943	56.255	0.294582	7.74463	1.32589	5.54892	55.0951	2.44431	0.0565693	41.4654	105.077		11.6195	5.79077	5.87037	21.6763	4.87772	187.417	5.88964	6.40112	10.5737	37.9207	0.352463	1.77278	14.4007	6.57007	87.0623	0.129406
Set325	85.7703	21.9501	15.5721	36.7325		26.421	16.9708	55.2097	1.41934	5.36056	8.87026	14.9475	1.59023	185.951	5.80893	0.958685	15.0739	6.62275	10.1115	192.996	39.0097	10.8238	78.0469	0.61405	7.65148	1.47915	4.81643	43.9437	2.19561	0.0440125	124.173	301.96		8.98974	6.11144	8.0463	52.4425	4.02394	174.702	7.19023	11.3882	5.58004	31.9892	0.53182	1.12945	98.233	9.58953	88.4964	0.0572425
Set326	48.633	30.7863	46.1101	25.5139		20.3383	25.0488	54.0872	1.3492	9.54127	9.2796	36.6686	1.12334	145.424	17.026	0.685523	15.3212		9.91144		41.6979	10.4852	28.7173	0.427333	8.18449	2.46011	4.05586	25.67	1.47369	0.0528711		171.511		5.52936	2.68476	4.79946	53.5497	4.56422	289.558	7.19201	6.53499	9.27382	16.1358		2.56148	44.8702	8.82706	86.0029	0.0549422
Set327	104.671	18.0305	46.4148	28.6324		23.7294	24.8866	39.3335	1.12828	8.68748	9.82495	21.8871	1.58624	69.3046	13.6908	0.390429	11.6518		7.66069		57.1185	6.30253		0.505343	5.02174	3.38265	5.18696	8.23832	1.943	0.0994783		89.5619		7.04179	4.84488	7.78444	28.1589	5.50751	283.353	4.75619	6.78815	8.01471	21.1606		4.13692	30.2711	21.8262	112.371	0.0558137
Set328		29.5423	29.5404	35.6779		25.6872	27.0986	56.2316	0.860943	8.85836	2.83509	40.6493		155.529	7.97215	0.639615	10.7525		10.2503		118.029	12.9417	20.7519	0.369505	7.11747	1.24581	2.9301	68.6059	1.68634	0.0452731	132.123	64.8542		9.9177	5.74238	7.7135	29.2963	5.44319		11.4099	9.78399	13.0529		0.464738	0.959916	78.4939	8.55831	73.9005	0.100026
Set329	91.8858	33.1001	36.7146	26.5945		32.8067	30.5993	27.5635	1.04091	5.45162	6.34701	29.9199	1.44324		5.64813	0.934414	13.1009	1.20079	11.5218		27.6724	14.2319	68.3739	0.367827	8.433	0.986851	3.66916	17.5565	2.32813	0.109608	185.001	363.118		21.9883	3.39286	6.65791	76.5999	4.29275	53.8092	7.00199	6.47239	25.9009	22.1653		3.05212	57.0072	4.53049	73.4646	0.10272
Set330	103.045	16.1342	21.6103	37.5619		25.368	8.27543	48.2967	1.42828	2.02792	6.82407	19.8876	3.01433	120.093	9.38298	0.788434	17.8797	3.12404	10.969		53.1964	11.2166	42.9809	0.179447	6.68632	1.3099	5.00648	39.7002	1.5934	0.0882496		54.4485		18.1999	5.6727	10.0475	45.1013	3.41901		6.43366	6.75792	19.3613	28.1874	0.366131	4.14073	17.3156	4.73642	81.4992	0.0844382
Set331		36.1643	36.0611	19.6452		29.5263	20.568	29.5509	1.23819	8.02065	11.6169	44.923	1.41869	156.187	16.5416	0.955206	24.3668	5.04103	5.72849	202.185	67.5264	15.5267	20.3621	0.713807	7.25828	2.41249	16.8328	52.6998	1.8473	0.0723378	133.811	72.5178		25.1739	4.2259	10.1725	68.9312	5.06472	68.1555	0.818856	6.33506	18.7479	19.8219	0.590415	3.10961	44.4937	7.321	80.254	0.070362
Set332	185.56		33.9837	33.1651		22.1341	8.12933	51.27	1.5103	4.89292	8.31933	15.9293	3.79112	46.9444	10.8697	1.17838	18.6292		8.54316	465.583	40.4758	12.5743	35.3288	1.17543	8.05149	1.32737	7.67956	10.755	2.1337	0.0683904	38.0322	56.3104	1533.92	28.3883	4.59437	5.74556	68.437	5.73946	161.155	8.757	7.79652	16.5751	26.7109	0.565167	3.10233	30.8217	5.02604	78.9646	0.0733111
Set333		20.9586	42.9414	32.1889		18.4737	11.3575	65.1821	1.09657	7.73789	12.6526	23.1526	4.53289	165.783	4.65552	1.12845	10.7525	7.82264	8.65945		47.8807	16.2164	29.7681	0.392281	8.58009	1.33264	4.18257	12.873	1.82783	0.0570977	91.192	69.5808	2173.26	10.5822	3.75841	9.58735	88.149	4.15732	165.566	9.70516	11.2289	23.0394	23.735		1.38101	43.6664	8.42097	81.0716	0.100026
Set334	52.9391	36.8182	19.1713	30.1874		25.0903	27.8025	35.1106	1.22815	6.47212	10.8134	30.9686	2.10536	280.062	12.7486	1.42634	18.9958		4.37668	204.83	55.3386	14.5844	35.3396	0.837351	7.04465	1.03403	3.29258	48.0415	1.66174	0.0301914	40.1056	66.8073	387.586	3.51032	4.00389	8.98605	61.1649	4.45424		10.1597	4.52739	10.7121	34.0666		3.62419	37.1758	19.1316	116.539	0.0864716
Set335	120.822	17.1195	33.1214	32.1385		29.4846	21.452	54.6065	0.558404	5.98249	4.26423	23.7059	1.48062	160.118	13.5126	0.685523	15.5239		6.48835		47.4622	10.9228	51.1991	0.721408	8.36567	2.66357	4.33288	41.9014	2.46969	0.0673415	142.743	78.7248	744.779	22.0365	6.76899	8.18163	55.0489	6.90037		10.5564	7.0866	18.6614	13.4437		2.34047	29.8043	20.3382	36.5853	0.0684508
Set336	139.484	22.6258	39.1728	33.511		27.9664	27.3663	82.4052	1.18961	10.0788	4.45627	19.8703	1.20101	75.2868	6.03143	1.4486	14.796		5.71355		62.3474	13.9792	47.5911	0.721462	5.65611	2.45005	5.10649	40.806	2.23535	0.0712177	158.757	64.5627		7.24819	3.82799	5.88177	88.9502	2.55629	95.8802	6.25429	6.12972	8.54166	35.4462		4.31087	43.8292	4.40396	100.271	0.0710294
Set337	121.397	15.5039	22.0585	41.6754		24.4133	27.5124	52.8317	1.30186	5.34579	6.26213	26.3307	1.04522	46.5097	9.3895	0.684395	19.1374		6.51352	257.24	294.861	8.40409	26.3393	0.219446	7.00419	1.13716	4.64038	155.092	2.25407	0.0432277	54.5351	67.9862		16.8869	6.26524	8.58752	53.5497	5.691	146.708	2.81808	14.1978	11.9534	26.448		1.58577	47.4197	5.04042	108.581	0.0844279
Set338		16.1665	53.8062	26.4548		24.6074	23.4454	54.5531	0.685308	7.323	9.07872	37.7139	2.98215	127.936	11.0779	0.783096	19.1133	8.7812	7.84619			11.7756	40.0188	0.726516	11.3413	1.59666	6.03557	50.9552	1.68779	0.0424918	135.367	47.053	2443.8	17.702	6.26524	6.65114	66.1534	3.61724	186.744	2.35717	6.11168	10.8707	18.7415	0.463452	1.36163	59.8853	20.3164	103.964	0.0852931
Set339	24.453	20.3933	57.1123	39.5742		29.2872	30.226	73.6847	1.71383	5.22704	10.0884	16.729	1.10837	158.291	9.08636	0.955206	10.5562	1.18778	10.5626		45.3914	10.7319	37.7649	0.299889	5.44289	2.20129	6.26928	16.8205	1.59544	0.118173	149.957	53.631		8.98974	4.30086	10.2013	78.9833	3.55007	93.4797	5.73502	8.86889	9.05202	29.5228		2.90629	23.9298	13.1218	98.3035	0.126192
Set340	40.3327	30.6015	45.5309	31.2074		18.4737	12.1395	71.0978	0.706175	6.90077	8.30579	6.15855	1.58376	318.94	6.93224	1.29499	19.4701		5.48252		23.1048	13.3049	43.5712	1.03411	5.87964	2.18686	5.48441	45.0385	1.28637	0.0544868	166.729	114.883	1450.19	5.50664	4.13065	6.88226	39.6185	3.22519	479.132	4.70305	11.9253	10.178	38.3865		2.7408	48.1494	5.94457	68.7736	0.0402737
Set341	109.698	6.43539	33.6135	31.0256		11.1548	25.6734	57.8045	1.18961	6.61367	9.94696	21.1622	2.72418	341.368	5.00343	0.703851	17.3601		10.2896		131.051	15.8426	45.5816	0.938211	10.8495	1.91689	6.09165	20.3765	2.12139	0.0476534	95.8705	58.1565		19.912	4.39543	9.06184	48.4881	3.88369	93.4797	6.71579	6.57884	8.858	28.7752	0.355301	1.8611	35.9119	15.9973	98.3638	0.124267
Set342	40.9237	23.859	58.7407	40.7716		27.7333	26.3718	41.4243	1.36108	3.28018	3.74083	49.4947	1.5614	182.853	9.93605	0.576117	12.474		7.83388		46.7608	7.83992		0.31699	6.75884	1.31174	5.42748	16.8122	2.28866	0.0993056	117.187	250.664		11.9305	4.0675	5.24721	80.0965	3.908	164.859	5.72719	8.88556	17.1757	27.6427		2.78743	84.4369	3.91888	66.6689	0.0755286
Set343	33.3789	28.4033	18.8128	16.6772		26.6662	17.6488	69.2569	1.27394	7.79821	8.84242	20.3761	2.26341	156.947	10.9129	0.588314	14.5351		2.61943	183.158	159.363	11.4321	16.9017	0.607972	5.9569	1.32263	5.71359	38.3221	1.69692	0.0750033	153.537	145.012		17.0763	3.59958	3.91518	18.0879	3.45432	255.087	1.90972	6.75465	16.5751	29.0856	0.557017	3.09837	109.251	6.50784	81.1884	0.0637771
Set344	97.942	20.3646	55.4661	24.1524		30.7339	26.6564	82.2604	1.0088	5.49408	9.18761	55.6747	3.78215	328.003	10.4495	0.798041	10.1951	7.12094	12.0231	326.593	75.7515	10.4432	29.7266	0.232165	11.5384	1.77354	4.90313	12.9379	1.83673	0.0467243	127.468	129.097	387.586	18.5242	4.13883	8.16582	57.8046	3.60114	46.7403	7.59645	13.6928	6.52569	32.2086	0.599619	3.02305	47.4197	7.95271	83.3594	0.0669596
Set345		20.0259	25.0612	26.8087		23.5136	24.5089	45.4193	1.10047	5.49022	11.6169	15.9055	0.991282	20.9766	10.0341	1.28548	7.3751	10.9612	4.18293	302.039	35.8486	10.1985	37.1475	0.343061	6.62343	2.60962	4.26848	48.7724	1.76086	0.0433933	331.947	96.6124		7.92456	2.89088	8.77098	96.1897	5.38556	53.0199	4.79157	10.4851	7.30369	19.8919	0.574597	2.01322	33.9115	13.4228	129.124	0.0703081
Set346	40.9237	20.3646	47.6799	36.7064		19.4707	11.4195	31.4423	1.58002	8.50977	11.2268	27.2215	3.60595	159.365	14.8525	0.46671	16.5233		13.1951	228.045	63.0655	9.61007	36.0987	0.357117	6.70979	1.08585	6.92042	15.0673	2.38205	0.101983	50.9361	303.529	1338.43	20.4916	4.13883	5.45845	26.1862	3.94267	282.486	4.96105	5.80275	12.3634	26.1098		1.49992	27.8548	16.0259	120.455	0.137027
Set347	140.059	27.0033	17.3855	28.74		20.9732	31.9043	62.83	1.35535	7.30229	8.30579	25.462	2.50606	44.7908	16.7339	0.420195	18.2168	11.4037	8.44596		48.5701	11.665	34.1253	0.374761	5.9569	1.42113	3.40721	24.091	2.44431	0.0544685	33.2289	51.6777	564.818	14.685	3.71916	8.95247	89.1217	4.25405	80.8855	3.33846	10.0579	15.8478	6.1933		2.37658	30.5724	7.03355	93.6674	0.109278
Set348	26.3134	35.0316	33.6829	37.5903	8.44923	23.317	14.633	45.4193	1.15611	5.98249	9.39653	50.4083	1.75307	30.9037	6.2446	0.577074	12.5629	0.937588	6.23508	333.983	151.647	16.188	48.5299	0.33162	8.37956	2.20396	6.57517	67.2817	1.59934	0.0362043	43.1206	63.4674	1833.26	20.1586	4.63124	5.23777	48.4881	2.67607	31.4029	4.74477	5.95642	12.1307	22.9227	0.690604	3.02305	34.8219	7.92286	119.07	0.109511
Set349	42.478	17.6268	33.9837	25.0517		25.3478	9.06723	39.1993	0.934643	9.15486	8.40254	16.729	2.29381	29.6969	12.1029	0.46671	11.771	7.12094	9.39879		30.8761	16.1091	37.2569	1.0405	5.45849	2.5591	5.79416	43.1587	1.49535	0.0286763	164.279	75.4582		18.195	4.72831	10.718	46.5806	5.81255	292.589	4.46588	6.01989	14.2729	31.5881		1.71384	31.2213	10.5539	127.004	0.0621674
Set350	25.2763	22.0408	45.8364	32.9263		31.4779	19.881	63.5149	1.38082	7.11428	8.75689	16.2782	0.87587	159.897	12.3901	0.62528	14.2625		8.05381		49.761	15.1819	51.2656	0.642207	8.79037	2.37025	15.8572	19.5504	2.29275	0.0301914	130.868	51.3348	1789.52	13.8078	4.21556	5.96	71.8826	3.10801		7.79658	8.20835	17.7763	21.6462		2.96834	55.636	7.5422	62.026	0.0810281
Set351	289.372	32.3874	39.1517	31.0361		23.8213	20.568	65.365	0.863335	7.04805	10.4556	43.601	1.29945	47.25	8.01235	1.56879	10.7252		8.03288		51.4254	16.5977	23.2277	0.929935	8.54345	1.63699	3.05909	16.8122	2.17831	0.0351795		65.9771	1375.53	13.5892	4.88274	6.76906	81.0159	2.40788	165.462	5.30892	6.42758	8.01872	8.2796		2.07248	72.3728	13.913	73.157	0.0608602
Set352	49.6053	20.7861	41.0214	38.8998		27.1885	23.344	52.8006	1.36465	5.57332	6.92094	17.6819	3.01433	164.506	12.9123	1.19632	14.4251	1.7348	6.48835	195.185	43.5072	13.4205	16.4347	0.343374	5.86954	1.4879	4.40378	33.9211	1.8221	0.0528711	128.933	64.0825	2551.91	17.8674	4.56149	5.86347	90.9563	2.82165	172.758	7.41166	5.90665	21.1176	33.0337		3.70693	59.7055	6.66849	89.3807	0.0844382
Set353	95.9776	14.1825	52.2161	30.8235		21.774	30.6199	41.3865	1.47241	4.82301	6.22149	26.8945	1.0703	89.6838	5.74361	0.549852	15.6769	0.956327	13.4299		248.75	10.7319		0.363461	10.8963	1.58113	5.53259	16.7195	1.57924	0.0653217	36.5195	121.426		11.8518	4.49899	7.32979	72.0924	4.14004	176.759	5.10142	9.6663	7.21741	11.1335		2.47212	16.2293	13.1218	97.7518	0.109511
Set354	145.835	23.706	44.8942	26.7723		31.8084	16.1912	36.2801	1.29524	7.62383	6.89295	37.8695	1.90338	69.4448	7.95923	0.955712	12.3064		10.0254		31.6384	15.3726	37.1094	0.669593	7.15162	0.94865	19.3719	45.676	0.762821	0.0251246	189.245	64.5332	1121.53	34.3211	4.1394	8.93059	71.4594	4.37791	120.425	7.95833	5.63981	15.6527	25.8625		3.10233	65.8649	13.2337	96.9941	0.0669596
Set355	23.7769	27.6126	17.0195	27.1919		21.0891	20.8872	57.5671	1.23195	7.22063	7.89275	19.2444	1.3385	192.409	6.4713	1.35181	8.30996	7.10099	6.76225		38.6307	8.7726	40.6252	0.559933	7.27494	2.88345	4.17741	51.9906	2.19244	0.036797	41.6405	58.5289	2842.99	18.2538	5.37016	2.95349	44.0367	6.01577	187.417	2.95501	6.57884	13.2369	14.9027		1.29523	51.7156	8.58012	58.4128	0.052938
Set356		33.2415	37.4258	24.1075	6.81507	20.6831	20.6939	23.8404	0.927279	2.35548	3.2087	30.9686	0.985465	59.5877	10.051	0.788301	18.1893		4.85979		157	6.32316	30.0985	0.877416	9.66837	2.53921	3.20686	34.2855	2.15544	0.0524915	255.728	71.8538	1748.94	12.8408	3.88237	5.8518	40.4995	2.70553	102.635	7.64614	12.4738	9.02068	39.3346	0.465182	0.969342	60.0545	9.99197	97.9942	0.0807134
Set357	82.5237	30.3578	39.4969	30.2121		18.7719	27.8675	61.7363	1.2599	7.10953	6.38214	21.6916	2.00019	173.661	7.97215	0.694565	10.8011	7.10099	8.58931		110.872	18.3839	45.5816	0.619355	9.37465	2.60494	9.1857	64.9055	2.28871	0.0629387	100.588	130.723		16.9442	3.12799	7.22849	48.7518	3.41938	166.034	10.7439	8.137	22.2671	30.0099	0.353109	1.77278	17.2326	5.53293	35.0164	0.0984535
Set358	103.627	18.0822	63.5581	21.4606		28.1739	14.8836	34.0896	0.489526	8.75541	5.55173	17.2631	1.26946	69.3526	16.4786	0.50709	11.2153	9.65032	7.30548	353.704	54.7809	13.539	35.065	0.581685	9.44137	2.42271	11.9198	39.9864	1.5934	0.05751		112.488		17.702	4.87439	8.19787	53.9047	2.6526	280.82	5.03946	8.19558	16.6466	23.3483		4.50162	49.5889	5.20523	75.4987	0.0733301
Set359	28.4772	28.5788	37.6202	42.3513		27.7396	25.9684	32.4061	0.791378	8.02801	12.139	22.4237	6.32296	132.991	7.86374	0.522574	16.0735	8.74524	4.17057		108.561	8.71285	42.6458	0.557132	5.4132	1.80746	5.28451	20.3089	1.71982	0.0671967	105.971	69.002		26.395	3.56384	10.9366	65.6287	2.81732		2.75656	8.70402	34.0571	24.5513		1.37545	51.0844	3.99482	95.5119	0.0828901
Set360	39.6337	34.2833	65.8628	32.6693		36.33	23.1669	31.625	1.63176	9.44874	7.2609	6.72593	1.48338	38.4734	6.16069	0.738429	17.3624	12.5566	8.31915		75.7515	12.0014	46.2028	0.505343	6.28218	1.59568	6.33318	16.8122	1.69267	0.0554142	87.98	179.97		15.688	3.13718	6.7202	49.4033	2.62491	178.58	2.45818	4.90097	8.53981	40.7749	0.355301	3.03304	53.2644	10.576	71.0691	0.159112
Set361	160.244	34.2833	32.6369	30.1332		25.8438	7.62447	66.6501	1.26633	4.33082	8.1152	34.9432	1.85739	207.72	6.89622	0.561357	17.8797	11.8407	5.91563		127.195	12.4528	45.9683	0.33464	9.44388	2.42111	11.9198	32.5072	2.0576	0.0524915	130.468	202.915		30.5395	2.74223	6.0804	74.3797	6.15215	171.258	5.9424	5.11214	9.65179	31.2897	0.494885	1.71594	33.9115	6.27613	53.3627	0.11404
Set362	140.986	28.2259	58.13	34.2778		32.1634	24.6742	45.7115	0.534777	6.61367	10.4556	29.2052	1.18723	43.7716	4.69654	1.28333	9.3457		12.2164		65.7374	8.28255	37.5994	0.230555	7.05013	1.27733	6.2609	30.6334	2.38483	0.030354	127.551	75.8816		10.5474	3.75342	9.49401	22.9459	5.26117	60.0823	3.12071	3.94194	10.6264	11.1335		1.39271	43.7916	8.11904	67.1515	0.0980865
Set363	52.6057	16.1342	26.2922	39.059		29.6466	23.5345	32.6633	1.61701	8.0395	10.9877	46.2332	4.71088	47.25	5.16317	1.51412	6.3852		9.21616		107.102	10.5998	50.7806	0.912369	5.86893	1.07636	1.68647	41.6596	0.953512	0.0704943	278.116	133.934		6.12391	2.85365	4.93056	86.4741	2.60815		4.90289	5.73953	15.6527	28.1874	0.350626	1.6329	51.5874	23.0568	192.269	0.0664951
Set364	41.5916	32.3382	75.6691	26.5945		24.5217	29.665	63.955	0.879448	5.7313	9.96775	23.7059	3.01433	12.2564	5.37732	1.25616	12.0965	1.16904	10.1709	394.259	70.9029	11.1422	41.1257	0.827103	5.59916	0.776787	8.00254	10.2079	1.84937	0.0301914		53.631	292.926	22.7586	1.99195	10.8397	42.6119	6.61407	267.447	4.59746	5.51991	8.14982	27.2621		2.39676	41.3071	5.63379	59.3693	0.0525055
Set365	104.42	21.9501	45.7711	26.5945		37.2572	6.39234	43.288	1.11362	6.48269	13.0199	53.6146	3.01433	275.07	5.1065	0.923794	13.7778		13.2874		86.593	15.2799	37.1831	0.502199	6.19618	1.91286	4.89192	39.4537	2.04534	0.0519606		65.6165	1874.18	20.075	4.20436	2.01107	18.0879	4.20712	296.712		8.2796	12.6575	31.3214	0.353109	0.817671	34.3842	6.05725	34.1808	0.0870369
Set366	44.8611	26.2419	47.7484	33.4053		30.0711	24.28	82.6655	1.27572	3.32422	7.49444	10.553	1.844	42.7749	5.15076	1.02617	19.541	2.59002	9.97868	208.821	56.2871	10.7319	35.3548	0.557132	8.32882	2.50377	3.05555	87.9754	2.34957	0.0607046	257.568	60.5143	1190.86	18.8479	3.58942	5.46535	40.5966	5.17367	215.024	3.7219	6.01481	13.6005	17.9192	0.383896	1.92036	41.4471	6.71959	36.5853	0.0572245
Set367	181.342		23.8016	31.2074		23.5455	15.825	50.3322	1.38515	7.89997	6.38214	25.1965	2.1769	42.6372	4.64163	1.19632	13.2182	2.09517	2.59049		65.7374	13.6959	27.2596	1.03259	5.77626	0.749294	5.61221	32.5529	1.3989	0.12716	39.5891	59.1861	1415.57	13.0415	5.41311	4.19555	39.0606	5.15502	165.462	6.80448	6.22053	6.3198	27.6173		1.53407	57.5716	3.93392	58.7735	0.14732
Set368	152.004	28.8227	42.3669	24.3781		20.2538	27.0396	77.8413	1.23004	7.60604	7.96775	20.9951	4.75133	73.9908	6.02599	0.664708	16.1475	15.7095	13.1951		76.3817	16.212	36.0712	0.313101	9.27999	1.92567	5.75339	53.3342	2.39095	0.077282	199.024	48.8554	1907.3	11.6195	6.80205	9.77377	58.8926	4.00381	108.474	4.10243	7.79652	6.976	19.1807		2.37658	48.9749	15.059	59.361	0.122895
Set369	37.6542	31.3557	54.4422	31.1502		23.6908	17.302	23.077	0.754526	6.79889	3.94048	16.6425	3.63357	67.371	9.70149	1.29762	8.40461		4.17057	410.621	49.9933	16.9826	28.9093	0.320019	7.14944	2.05271	2.4026	15.0673	2.12647	0.10254	50.2944	70.91		15.6275	5.75715	8.7658	56.0158	4.96656	123.469	3.7219	7.76067	13.0974	20.5783	0.544044	3.27286	35.1358	20.8778	76.4089	0.131452
Set370		16.1342	38.9027	27.0439		23.2566	14.2568	26.881	1.35169	6.47387	12.683	30.7979	1.844	42.1495	5.90574	0.616071	10.353	15.3214	7.08814		79.0718	13.9422	31.2095	0.756457	10.8897	2.12117	5.75339	41.6596	1.69628	0.0567548	41.9661	85.6982	2331.62	22.2414	2.80754	5.40824	47.9636	3.91465	275.524	11.2015	7.95629	7.49545	28.1874	0.465182	2.02031	53.3473	7.95271	54.8409	0.1033
Set371	138.693		36.0911	29.2204		25.5555	18.6487	71.0978	1.42828	6.47923	9.90161	22.4237	1.33319	354.054	8.11382	0.650797	13.1009	18.0987	7.98099	195.183	235.901	12.7208	32.8313	1.21969	10.9936	2.08809	4.81939	32.9716	1.55543	0.0519606	104.413	50.0979	299.611	5.10427	4.59533	10.1725	68.8573	3.08149	47.9107	11.0191	7.82003	6.976	24.0785	0.524898	2.6528	62.3114	3.93392	70.6052	0.0416129
Set372		27.2883	35.6429	29.3448		26.6467	28.6306	46.0037	1.28706	7.9843	5.66448	37.7256	2.1318	50.2177	6.63535	1.02752	14.1954		7.42837	333.983	58.7469	9.2133	38.8469	0.819903	16.3257	2.184	5.29725	43.6048	1.77826	0.0543341	110.275	109.493	1282.39	27.6861	2.59588	5.8849	31.0441	3.39892	93.4797	6.33226	5.76272	13.1185	31.6683		2.41442	45.2925	4.40396	97.3146	0.0810281
Set373	25.4854	26.2696	40.8356	32.0924		25.2605	19.8402	32.6782	1.65362	9.13601	12.0736	29.9199	1.40299	158.451	6.46382	0.687561	17.689		14.3499	310.767	194.794	15.1497	20.5931	0.713307	8.05149	0.972915	4.71298	51.2258	2.49704	0.0287937	146.575	51.4765		11.4301	4.37814	9.66449	57.8906	4.35933	352.843	3.99751	5.78112	5.23482	27.7122	0.140587	4.97019	47.7942	7.05652	67.1515	0.047023
Set374	150.513	27.9713	42.6986	37.7348		19.7061	18.2112	74.5637	1.34465	6.76173	6.7371	30.9228	1.47205	253.516	15.7191	1.08574	14.6915	4.24362	15.0618		34.8989	11.8166	37.8822	0.894008	9.08734	2.20127	9.1857	40.0774	2.1063	0.0341429	143.306	56.8975		7.46837	4.42976	9.85561	94.539	2.67336	490.889	5.52623	8.28143	6.76965	6.5335		1.17753	72.1304	15.6573	104.567	0.0743886
Set375	48.888	28.3592	37.1086	32.8448		32.4083	8.4943	42.9637	1.07547	5.74523	11.2715	26.8945	0.981332	62.5232	10.0498	0.475992	8.76818		4.66485		41.9674	11.1001	13.0751	0.78091	8.31077	1.99284	14.0358	47.2766	2.25808	0.0757791	195.434	46.8081	873.353	19.0679	4.51622	6.91915	47.9798	3.06058	217.192	6.83871	3.03825	10.8707	24.1		1.92101	46.8925	4.62592	85.3012	0.0897258
Set376	39.4815	40.9457	18.8128	20.0169		29.9373	21.3956	56.3981	0.596347	3.72627	7.78447	42.0797	1.08766	179.25	8.36604	1.27563	19.4015	0.403382	8.90179		36.042	15.5267	68.3739	0.843193	7.04465	2.46861	5.61221	8.50721	2.544	0.0400301	152.435	57.6781	816.202	11.5116	3.62591	9.99575	32.0814	6.15215	267.889	2.95501	7.43305	10.8721	28.7971		1.73913	44.358	4.06818	38.5825	0.0561883
Set377	29.0061	28.1312	48.5531	31.0361		18.4737	6.66674	80.9981	1.19394	4.12744	11.9979	21.7855	1.55854	179.198	8.90721	0.959483	19.3452		11.9591		31.4748	13.5495	34.9427	0.343011	7.21615	2.018	5.79787	37.9726	2.24062	0.0567548	46.6954	238.177		2.72722	2.41879	8.16582	88.4889	2.41162	301.114	7.12136	6.40112	10.5737	16.3898		2.01651	46.3984	13.7238	13.3459	0.0621674
Set378	39.5508	13.5664	22.7318	28.7898		26.673	29.7767	42.9637	0.766276	7.99815	8.3884	16.3573	3.19741	56.4368	7.23182	1.32651	7.56582	6.15238	8.90166	359.407	54.3397	11.7135	57.9261	0.518715	3.74984	2.60633	3.28694	12.2724	1.28637	0.0524158	131.006	178.29		31.3713	4.58445	10.5854	49.4033	4.49484	203.067	7.3723	4.90935	16.2479	18.6059		2.17305	29.8183	5.53293	73.157	0.0790303
Set379	35.7485	20.7861	69.7606	35.658	8.44923	18.0286	19.3209	64.4788	2.0128	5.45162	7.66767	19.2444	6.49488	39.7496	8.17415	0.677091	14.2625		7.72942		91.1069	10.9631	13.4277	0.320019	7.04465	1.59568	2.27921	29.5551	1.8731	0.0394628	136.057	168.646	816.202	14.9357	3.57092	9.86407	71.6981	2.72223	126.761	4.31548	5.05865	8.78001	33.1557		0.646661	30.9047	6.44749	37.3661	0.0664951
Set380	45.1686	20.3189	36.0312	33.6102		18.4065	14.9564	40.7741	1.02643	4.14874	7.78447	22.1212	2.20913	55.4248	9.28646	1.08858	12.7298	5.9594	2.61943	245.303	170.404	14.6803	34.2867	0.418649	9.8754	1.32209	19.8292	74.9479	1.82556	0.0680525	49.5853	242.25		19.8294	2.92861	7.55911	66.1534	5.691	229.415	1.23079	4.40357	10.8587	22.3187		0.969342	49.4236	12.4101	62.026	0.0873371
Set381	99.108	28.3192	31.2738	31.6614		34.4265	29.219	32.6782	1.89028	5.94591	8.45823	33.8075	0.887503	69.3526	6.24758	1.26595	19.3977		13.2874	233.276	41.3618	11.9999	45.1752	0.708885	8.85454	1.02789	20.6728	55.0951	1.54151	0.0788669	164.279	199.263	1663.84	24.6349	5.12527	8.14742	68.8948	3.77702	54.7445	9.80984	5.51173	10.2084	35.6806		1.73263	51.5044	7.49263	62.6251	0.140964
Set382	36.323	25.0225	28.1609	36.7476	9.78623	20.4738	19.4802	51.0857	1.32112	3.43016	7.6997	28.6365	2.77906	46.6388	7.52708	0.65642	12.3961	10.9186	12.8505		211.326	9.41075		0.409348	9.14551	3.32547	3.64853	22.3359	1.69503	0.0720916	179.885	59.6206		8.30321	5.21952	8.40372	70.849	3.75597	283.955	9.30324	6.69454	10.3793	36.8886		2.35318	80.195	8.62806	86.3098	0.0767223
Set383	32.6504	28.8227	26.7778	31.0361		20.6734	24.2493	54.6827	0.982369	7.17439	12.483	15.6018	1.844	158.432	14.1719	0.931972	17.0696	2.11309	7.10673	173.083	446.368	13.3895	52.615	0.318978	7.55917	1.41847	2.04372	16.684	0.849503	0.0393232	331.803	263.562	1625.44	6.74118	3.4381	6.07915	65.8812	4.00377	201.795	2.41929	7.06812	6.37571	22.7381		2.34087	57.5735	2.92735	100.49	0.12017
Set384	117.758	52.1097	51.478	27.2948		22.1512	6.55025	31.625	1.42862	9.03732	12.8788	19.7061	1.53576	190.529	6.2069	1.53851	11.021	8.7812	8.01802	211.008	36.042	13.7496		0.607972	9.78713	2.0665	5.04314	8.30128	2.72904	0.132424	180.551	52.1065		24.8883	3.9587	8.39883	76.9885	2.6803		6.01373	6.34985	14.2768	17.4548	0.555259	3.16778	33.3828	5.28981	95.1599	0.0403542
Set385	103.627	22.4784	43.6956	28.8438		24.1836	21.452	75.8812	1.21857	5.86059	6.65981	16.313	1.50086	189.099	5.74361	0.814625	20.7985		4.25666		21.4673	15.3472	62.0849	0.288585	5.78547	1.33264	4.18257	45.7591	2.37501	0.0440125	37.7916	175.67	1264.65	15.0141	3.64441	6.17994	56.4086	2.2881	55.8719	7.8092	14.0571	14.1035	32.9231		2.90453	25.5305	8.77804	108.62	0.0651898
Set386	48.2912	28.3453	52.5321	39.5594		26.5395	11.6291	71.034	1.44264	4.50518	9.02187	20.5364	2.25845	20.9766	6.03143	1.20968	8.08943		8.34408			9.65681	43.2152	0.786475	6.48492	1.20385	3.30124	24.0335	2.44431	0.0440125	193.383	51.6777	977.215	21.1133	4.43316	6.46115	54.8556	4.95468		5.23892	7.79652	10.6348	34.2323		1.41044	48.2698	4.57872	60.128	0.0870369
Set387	39.9942	27.4505	44.7058	35.658		23.5144	16.6768	84.5884	1.27422	6.27933	13.3447	21.8871	0.910272	43.1184	5.65221	0.77568	19.2303		6.01871		45.8706	18.0739		0.427333	9.50415	2.22188	4.94379	72.8287	2.34475	0.0524158	58.5799	194.231	1888.54	22.7586	4.88624	9.75247	120.727	4.08735	316.044	2.50619	5.51173	13.0862	39.0139	0.352463	1.75558	39.5615	15.5062	67.1515	0.130682
Set388	32.2069	24.5931	41.0214	23.5067		24.3193	23.8274	32.4061	1.99896	7.85448	9.90432	26.9854	1.3796	55.2862	7.22734	1.46136	9.93788		12.7254		141.865	16.229	22.6504	0.399264	7.88915	2.57316	15.259	55.9259	1.26973	0.0964583	217.896	265.377		17.0814	3.59929	2.47385	57.0304	3.87898		11.5886	6.93466	12.1307	26.3264	0.664218	2.80834	48.2604	9.58953	107.267	0.0844382
Set389	42.2268	29.5785	45.0547	30.1332	19.4307	36.2922	13.7961	80.1505	1.13666	7.60644	9.14423	16.6417	2.3499	24.5128	10.5645	0.999082	13.4708	1.68231	13.0692		24.6218	12.5658	33.4313	0.716391	20.5168	1.54665	18.6106	67.2817	2.04534	0.062553	100.884	130.408	1136.36	4.13178	3.74348	9.32253	51.665	4.53763	149.176	10.3427	10.4425	9.27178	29.8597		2.117	15.143	8.53419	89.1335	0.145485
Set390	142.349	55.1737	54.0733	25.9044		28.5866	10.0979	33.8944	1.0127	6.54738	8.30713	33.5671	2.50606	42.9723	13.3882	0.448219	15.4895		13.2326		58.0381	10.4485	20.3526	0.416111	7.15152	1.26288	3.85129	58.9253	2.44431	0.0836202	122.463	272.898	1051	24.326	5.89125	10.8738	89.9203	3.93924		2.33275	7.31163	16.4009	24.6915		3.71499	39.6578	8.83519	116.123	0.104389
Set391	44.9297	60.0344	40.8318	29.2099		22.9371	25.4037	71.6375	1.47241	5.72381	8.05831	29.9199	2.06692	179.198	7.22482	0.71166	6.35698	6.13775	9.50737	629.417	51.6191	15.1358	55.8368	0.286808	13.9872	2.24307	14.8585	34.1873	0.849503	0.056662	46.069	161.29		19.0679	4.59437	9.40198	75.6649	3.28195	140.48	2.58252	6.40112	28.373	27.6427		4.62542	48.1494	2.91829	75.305	0.160087
Set392	45.5137	27.142	58.639	40.6228		30.0012	11.3575	75.6442	1.27386	8.75911	10.4651	29.0272	6.39736	178.048	5.74361	0.760172	11.2862		7.66069		141.221	15.9432	28.8831	0.242805	4.99226	3.02959	5.36277	8.50721	1.70061	0.0623536	97.7116	52.0334	1563.98	5.12575	4.63127	4.00685	101.776	5.55785	121.091	6.06774	12.2887	15.3591	31.0667	0.255142	3.58499	44.0104	19.5396	119.015	0.0867118
Set393	37.9029	21.6989	31.5073	10.3216		27.3537	22.5618	15.547	1.17848	5.2598	7.44854	16.2951	1.03182	29.6969	5.64813	0.979073	10.6206		7.01706		110.217	12.7049	63.8956	0.393146	8.37678	2.50534	5.73267	53.0474	2.50811	0.113842	345.452	84.5214	1850.15	17.0763	4.42363	9.56292	24.8185	3.61724		3.72013	10.5801	18.4593	22.1653		2.77772	46.4487	7.321	70.6052	0.0907181
Set394		30.064	65.5625	33.2757		16.6718	30.3846	74.9028	1.16843	5.38904	9.02261	22.4237	1.44324	63.3224	7.25063	1.3076	9.75962	10.5619	7.30548		31.0695	11.9772	33.7161	0.785135	7.1802	0.7864	6.08516	60.6066	2.13428	0.0467243	234.478	84.4821	1114.07	14.4185	5.26222	8.50446	80.8632	4.74169		2.60694	7.33434	28.9264	18.0919	0.560053	1.57553	54.8471	25.3646	166.347	0.0547607
Set395	42.9445	7.34172	39.0979	29.2204		16.5588	24.7181	41.4243	1.23593	7.72135	11.7719	15.6688	2.25364	12.2564	8.14875	0.940912	8.1636		4.69084	344.529	67.5576	11.5511		0.343061	6.41695	1.40399	6.19412	37.274	2.2954	0.048747		78.1269		12.0784	4.97924	9.99151	60.6151	3.95056	193.313	6.01862	8.96304	8.77485	16.4616		3.3443	66.9057	6.66849	105.219	0.0549815
Set396	132.632	58.3376	36.5429	39.9791		22.6186	16.1398	34.0896	1.91876	9.37277	6.53145	32.2679	1.49295	161.534	13.4161	0.578781	16.3739	0.74973	4.51281		118.078	11.7277	27.638	0.641982	7.84522	1.69442	13.6212	61.0543	2.06324	0.0466239	224.69	71.8538	292.926	38.2865	4.2947	9.85561	62.2272	3.2797	186.476	1.13518	6.77844	15.8478	15.6218	0.494536	3.73107	50.8704	13.734	14.2836	0.0668865
Set397	54.7918	22.1401	37.5821	28.9708		18.5978	28.1464	63.2375	0.870549	7.2637	11.2289	21.8871	3.81377	195.604	8.4604	0.959483	8.35558		4.9585		108.561	8.79257	26.116	0.294582	7.4767	0.984675	4.98034	34.2073	2.05642	0.0861218		80.1706		7.86546	3.9587	6.42835	53.0917	5.15924	180.84	2.90499	4.82073	15.061	30.7408	0.655106	2.26969	49.8882	5.53293	118.921	0.159288
Set398	40.7315	23.3493	29.2158	35.1964		30.5824	10.3169	39.1968	0.841346	3.85395	9.18761	26.4391	1.13414	59.4371	12.8304	0.62313	8.70414	17.5822	6.23869		60.8405	12.1562	18.5487	0.27266	10.3012	1.50791	4.0084	37.2525	1.98155	0.0548276	31.2826	115.109	1003.17	6.15903	2.90445	2.95349	43.3818	3.83276	123.469	6.24581	9.32737	10.8707	24.2264		2.14756	29.4882	14.9399	102.21	0.124529
Set399	25.9101	7.95642	40.9821	22.2041		24.9853	25.1276	32.4888	1.23988	7.16733	9.60998	25.462	1.04679	73.018	12.0218	1.24386	13.7778		8.59565		82.7906	14.663		0.448053	7.41418	2.40517	9.35705	34.7901	1.73237	0.0382773		121.429		17.4247	3.91079	9.86941	68.674	4.3005	83.712	5.16139	5.94848	9.02068	39.8722		4.21559	63.2868	14.3317	85.5577	0.0915633
Set400	34.8254	22.307	39.5889	29.0286		24.9563	27.391	26.7524	1.23214	6.06092	8.07451	27.4709	7.1342	159.727	13.883	0.238427	12.7234	4.64527	11.0257		48.4405	13.4012	58.264	0.374761	8.81452	1.93203	5.46741	15.9398	1.94727	0.0543341	31.2826	51.4875		13.7513	5.54241	8.05574	19.0079	4.06058	66.0555	6.68087	7.50853	9.27178	8.40673		4.28335	44.8702	4.77688	97.3146	0.0733284
Set401	75.1825	20.7007	49.8036	19.4403		23.5144	26.1852	35.1106	0.850156	6.94355	5.20063	26.6153	2.88717	170.547	9.35089	0.959483	13.8667		10.2907		31.4145	16.6656	37.3856	0.426547	10.5909	2.17529	6.58201	71.5666	1.64516	0.0415312	127.063	161.101		16.4259	3.56384	8.64547	63.2736	5.18658		6.94299	6.06118	10.5737	29.1789		3.66784	41.3019	9.03189	86.0029	0.10335
Set402	35.9973	20.1082	43.7183	21.23		20.4738	20.7595	22.955	0.763038	6.47387	8.65164	36.1468	4.66123	75.2868	4.25589	0.960531	14.2625	7.10426	13.2562		43.8211	12.7291	33.8747	0.274112	6.07367	1.87982	4.81939	45.6942	1.9213	0.0351795		59.0969		21.0022	5.32656	12.2172	86.3948	5.15924	184.315	2.2402	5.89785	10.254	6.36571		3.02855	44.794	4.96969	73.058	0.16229
Set403	34.002	49.8882	45.607	31.3972		24.3193	31.6327	83.3215	1.19278	9.3769	11.7454	13.8536	1.66471	155.324	6.2954	1.43897	20.6059	4.24362	7.59068	310.767	47.9268	13.516	27.2699	0.779624	6.07367	0.748717	5.61221	13.7355	1.95415	0.0564433		133.748	1264.08	26.2945	3.86575	8.84422	62.481	3.06541	135.459	3.7219	12.0759	16.6148	22.2543		3.19535	57.9173	10.5539	102.794	0.10335
Set404	42.1357	24.6767	59.555	25.8055		28.9467	24.4789	55.6915	1.15506	6.6666	10.081	30.2308	7.15525	56.0504	5.74361	0.490914	11.2153	5.25901	10.5626		34.1743	17.1812	67.0333	0.290919	6.66561	1.5998	5.30863	50.7122	0.688576	0.0784559	289.787	69.6307		23.0727	5.90407	9.70201	67.4475	5.15502	178.58	5.1816	7.10892	7.47142	22.3725		1.95592	60.5585	7.321	107.644	0.0668865
Set405	159.632		54.3148	35.7904		16.6718	26.0282	30.5683	0.704404	8.0493	10.9471	36.4487	1.89295	161.217	6.17856	0.677091	7.92284		7.94841	55.3113	29.5946	11.8166	39.736	0.474345	6.84546	2.32552	5.52904	20.3089	2.38483	0.0565693		78.9873	873.353	24.1314	5.75993	8.1657	60.5146	4.3767	217.103	6.7435	4.99367	20.7072	47.8137	0.536745	3.29385	37.2064	13.7238	67.1515	0.0740249
Set406	171.717	20.9586	21.1883	34.0047		17.3519	30.9254	46.1386	1.42646	3.70194	4.82096	16.729	4.75783	67.7065	14.1719	1.20667	18.6347		8.799		84.5204	16.0337	23.5025	0.33162	5.17312	1.63699	4.67957	47.9022	2.13133	0.0363546	127.726	78.1269	2420.24	20.6565	3.50107	9.77377	107.94	2.43031	170.414	5.90386	11.3882	9.61248	20.5721	0.574597	1.32948	73.3261	7.19557	135.984	0.0669596
Set407	104.909	16.8618	62.6324	25.1327		27.4139	17.365	49.5873	0.86738	7.17849	8.12526	14.3341	1.17233	29.7532	5.32796	0.588314	10.2903	1.39438	5.98517		76.6923	10.7319	36.0092	0.343374	8.01792	1.82521	16.7486	89.9746	1.8221	0.10424	234.546	64.4084		34.3211	3.76928	8.79735	31.2076	3.41901	280.82	7.17377	13.0281	5.53529	8.2796	0.574597	2.08329	51.7866	4.19939	78.2023	0.0642333
Set408	29.316	38.4473	41.3132	25.1724		24.2432	23.1949	74.1517	1.70315	6.30434	8.07451	15.795	1.09506	34.7944	9.58609	1.35213	23.8652		11.5218		34.8422	13.9973	19.4886	0.295254	7.97605	0.896508	6.77141	23.8984	2.56291	0.0362043	39.4689	55.1315		24.9499	2.78657	8.53281	108.334	6.23512		1.82734	8.80268	9.0259	38.9986		1.77278	47.4197	3.88274	96.2373	0.0572425
Set409	23.7244	20.3068	48.4752	22.2231		20.4738	24.4827	31.625	1.47241	6.72038	8.38424	15.1261	1.48338	217.808	5.56897	0.475992	15.5518	6.4035	6.25692		43.6626	5.89823	25.0259	0.741965	10.3548	1.42113	2.4499	96.128	1.9213	0.0230565		212.495		29.4612	4.50585	9.77933	84.7533	3.39892	218.924	4.57639	12.6608	9.47695	18.412		1.30528	40.4402	7.321	91.5596	0.14469
Set410	25.8174		46.2838	30.2837		31.7972	22.4072	40.0466	1.81869	4.62127	4.79927	23.9401	2.15821	36.9902	6.92871	1.00767	14.9205		9.8029		276.348	9.33036	37.3254	0.732564	8.32546	2.73982	12.3717	41.9014	2.16318	0.0225787	58.9729	75.7937	1011.25	13.5806	2.30202	9.58735	53.4088	4.52411	296.467	6.97716	5.82813	28.9656	18.5922		3.9079	52.7132	3.99482	91.8034	0.0870729
Set411	36.8207	16.2748	27.6013	31.2074		23.5136	18.6487	77.7536	1.07085	6.30588	9.35793	21.6916	2.72418	161.026	5.00027	1.14529	20.6235	6.45599	4.15656			14.6344		0.32522	5.67352	3.1224	6.03557	15.0673	2.21035	0.0688953		212.855		17.385	1.88524	8.17315	45.0876	4.14004	266.625	7.65687	7.11472	13.0974	32.1598		0.817671	50.5011	13.1804	101.715	0.0781072
Set412	139.484	31.2963	37.2332	20.7645		29.0741	25.8162	76.6603	1.49953	5.57348	13.0466	37.9492	3.54447	30.9731	10.7246	0.519207	20.7572		14.9367		239.795	15.3726		0.294397	12.8535	1.29606	10.3616	59.9346	2.33921	0.0461132	355.085	188.657		28.2983	5.23252	8.26614	43.7251	3.45746	186.744	9.82024	7.17518	9.86435	21.8618	0.53182	0.910345	65.8649	7.27235	106.115	0.0450893
Set413			31.2542	17.8827		25.3061	17.1402	54.3965	0.986537	7.53685	4.32623	42.3098	2.42595	97.5547	6.68429	0.667579	13.7778		11.7222		43.678	12.6831	37.9026	0.716391	9.44473	2.04946	5.61221	63.3111	2.03564	0.066364		179.529		7.92456	5.12661	10.3938	60.9822	3.35212	183.279	5.88964	11.4978	7.98304	23.7981		2.06155	59.4181	8.22359	76.4592	0.0868758
Set414	139.268	24.7072	58.2677	36.6253		27.9006	14.5174	44.3537	0.875586	4.06848	1.33964	26.6578	1.58817	47.25	5.672	0.532153	14.1954		11.0257		33.4584	10.2254	18.5851	0.277736	6.79956	0.971827	15.3214	46.2132	2.5739	0.0931369	94.8525	71.9155		13.2544	5.14966	7.12571	34.9034	2.98143	144.234	3.13109	8.06565	22.1213	35.5901		0.992183	28.2888	9.80194	89.3807	0.0844382
Set415	135.641	52.7492	41.6694	33.6859		27.3537	25.6151	57.224	0.909725	6.20937	6.37991	26.8945	0.981332	69.3526	6.02599	1.20501	19.3745	10.8925	7.2824		279.691	13.3134	23.2251	0.343061	6.43876	2.7295	4.17741	41.9014	1.71965	0.0565236		146.93		18.7381	3.44631	5.92745	81.2434	2.87263	172.758	2.35717	9.64716	9.27178	5.53303		1.43076	37.3559	16.821	79.6826	0.0864716
Set416	107.882	20.3189	31.0253	25.4908		25.5851	16.4358	43.6874	1.08429	9.63785	11.6169	30.7032	2.26341	177.91	14.3393	1.20425	10.0907	5.52255	10.2302	413.449	69.3154	14.0856	13.4277	0.392281	5.10841	1.18167	3.66916	74.7571	2.36064	0.0458515	39.5891	55.2661		7.92456	5.97662	6.76906	67.183	4.60526	53.0199	5.24362	7.43305	10.2643	22.233		1.18025	30.71	26.3176	70.306	0.0703941
Set417	46.2715	37.0218	58.472	28.9708		22.9371	30.2752	62.727	0.927279	6.76173	11.0162	21.7986	1.49295	37.032	8.23775	1.50183	13.2126		12.2058		83.2166	8.7726	15.6284	0.282535	7.06362	1.07414	5.99176	25.1003	1.69692	0.129378	107.648	64.5332	1001.89	16.8869	4.42337	8.79003	84.9764	4.96656	149.957	1.20613	4.48459	14.846	21.6462		1.76863	44.1612	3.32539	85.9316	0.118498
Set418	28.1639	25.241	57.3597	19.9362		26.4255	22.8327	63.7274	1.43632	4.16899	11.6169	20.5364	1.29945	58.9858	12.1029	1.12008	11.5054	7.67389	9.15453	255.053	68.3349	13.8737	57.99	0.23668	9.01339	2.49993	3.7428	43.7942	2.45151	0.0579375	36.377	263.748		12.5951	1.6335	5.87665	77.9659	3.41901	149.761	2.90499	7.79652	27.4156	25.0417		1.64973	59.0362	13.5424	57.949	0.129345
Set419		23.3453	25.9796	37.8114		20.4738	16.0669	29.5509	0.927279	7.01579	12.9783	42.3282	2.25845	204.32	8.82625	0.909429	15.5518		8.46998		85.1148	9.90648	55.9655	0.694491	5.34908	1.77919	6.35685	20.6382	2.02622	0.0905569		88.5121		26.797	4.15412	4.45249	36.7984	4.37791	435.002	4.47657	11.9253	12.417	16.3264		1.12191	77.5043	5.60947	93.9337	0.0755286
Set420	36.323	13.1132	51.0267	38.7659		32.5663	33.6287	35.1106	1.02615	2.2822	3.6067	15.5211	1.29945	132.991	12.7486	0.477056	8.37311	11.5385	8.50498		76.3817	9.97568	44.1542	0.508911	6.77114	1.8775	9.35705	32.8383	2.13133	0.0353883	58.5799		2136.81	20.2882	2.78347	6.9524	73.98	4.70437	233.102	2.03322	7.9889	24.1885	32.3418	0.612236	2.26969	51.7866	11.8614	76.7863	0.0561883
Set421	74.5522	28.0038	31.5962	31.8579		23.9128	26.8034	32.6782	1.15	8.22008	9.35015	18.336	3.01696	12.2564	7.72322	1.48109	11.2862	2.26901	13.6852	321.313	81.2981	16.3709		0.537103	8.88847	2.47384	8.00254	52.6998	2.08365	0.0686921	204.808	75.4582		6.90493	2.74807	7.72853	65.0966	6.12392	166.268	2.60694	3.49807	8.78001	25.7089		2.13446	39.2099	3.97661	120.549	0.086139
Set422	39.6337	26.407	37.5821	25.1415		24.0835	8.4943	33.3839	1.28643	5.52881	2.1158	28.7989	1.57546	241.296	11.0779	0.695623	16.3997	12.9275	12.1307		283.248	20.8061		0.525838	4.38101	0.986851	5.55215	54.9331	1.69889	0.0350087	46.4549	46.6508		10.4413	4.51037	8.96823	91.3357	3.03961	496.193	6.14673	3.60056	16.2393	15.8772		1.09266	29.7255	7.321	71.941	0.09915
Set423	22.8511	17.5773	39.2803	32.3854		25.9548	23.8945	48.7848	1.61329	8.34593	6.7371	41.8167	1.80584	325.101	14.1324	1.4319	12.1248		7.69442		46.1052	16.7876	43.6157	0.351448	6.26776	2.5154	3.52149	40.806	1.85914	0.0602982		50.8658	779.11	12.2563	4.58302	8.79981	56.0083	4.74023	172.012	7.49712	8.31837	8.93934	8.40673		1.27588	72.2019	22.4156	56.9437	0.0834928
Set424	263.91	33.1077	48.4607	35.8183		32.3523	27.056	37.3961	0.972143	5.94591	8.60937	27.2046	5.01938	29.4476	4.59994	1.22571	7.66225		8.58563	410.621	73.6247	7.06893	31.1429	0.294582	8.42281	2.33859	3.64914	54.685	2.20832	0.0775085	155.376	44.8757		24.2295	4.36267	7.32979	65.655	3.77702	64.4802	8.93874	8.28143	16.5751	25.8518		1.93322	54.7603	4.40396	102.628	0.136623
Set425	26.4061	28.2738	24.4931	20.8994		30.7872	27.1781	32.4888	1.2055	5.13144	8.46268	10.3838	0.871525	49.5511	8.84225	1.01377	12.474	11.2634	7.59023		68.8909	13.2267	36.1153	0.299889	6.42234	1.37689	16.6648	37.8961	2.50811	0.0416672	211.761	325.454		25.4929	4.48828	7.75885	89.189	4.78317	264.784	7.11867	5.79682	11.7825	50.3481		2.12796	57.6669	6.47231	21.4241	0.0704063
Set426	40.5606	26.9267	38.6814	41.6992		24.8436	34.3546	29.7331	0.983459	9.54593	5.21587	43.511	2.24967	20.9766	9.00029	0.926799	15.2169		3.59438		192.573	12.9435	59.3794	0.455467	5.35531	1.40399	5.17896	66.0408	2.60543	0.064613		75.4582	372.752	5.82043	2.88939	10.7936	27.2235	3.49139	303.168	1.85699	8.20835	9.02068	20.4654	0.564986	4.70884	56.1631	3.75351	101.84	0.0980865
Set427	25.9101	21.494	39.3184	29.2204		29.1921	22.614	56.282	1.28773	3.62111	9.28229	20.5791	4.68199	159.365	7.25063	1.18666	16.0141	12.3011	6.23508		41.7092	14.5844	32.4363	0.343542	7.21052	1.15737	3.64914	21.0996	1.88943	0.115235	195.434	69.8937		17.2704	4.22466	8.15671	43.7953	5.17367	190.825	2.25857	5.05865	7.82821	21.4593		0.527748	39.5615	9.56959	83.3674	0.0558137
Set428	41.5916	54.9704	39.6927	30.069		16.5588	28.7764	76.9667	0.972143	5.22704	11.9697	48.8918	1.54717	63.3224	7.22734	1.74068	12.3961	5.24027	10.0786		116.156	9.58724	72.3132	0.819933	6.66561	0.971827	15.1548	60.0591	2.41497	0.058327	134.016	53.6921	632.597	26.0597	2.52979	8.28646	64.0715	3.45746	162.706	1.61686	5.67241	21.099	26.448		3.40646	72.9522	15.1262	131.532	0.0608602
Set429	86.8646	11.7842	36.0312	21.8325		28.7371	9.4576	75.8986	1.63763	6.65488	9.9991	32.255	4.69921	65.5383	5.90574	0.751135	10.0533	4.24362	8.15118		309.12	13.0982	36.7587	0.313038	6.30978	1.13716	3.69353	40.4716	1.61512	0.0507425		50.8382		20.8275	2.90445	7.52746	80.361	4.02394	260.396	6.69648	13.3268	8.01872	28.696		2.05681	15.143	11.6427	94.6326	0.182112
Set430	80.9964	16.1665	43.2243	34.1065		30.6194	9.06723	31.9396	1.05081	7.24024	13.1925	28.5444	2.29295	52.4098	5.672	1.13012	19.4427	2.59461	7.89103		51.1975	15.2549	34.5249	0.757004	8.81452	1.95643	3.70431	23.8984	1.54755	0.0537752	290.826	197.673	689.755	5.65315	5.32146	10.1725	14.8476	3.2797	62.0354	6.19217	5.49123	22.5146	28.0066		1.61886	56.2452	4.33998	80.8826	0.083695
Set431	25.5235	21.2802	44.6149	28.7898		23.2586	30.6518	60.7135	1.17848	7.02907	11.2994	41.0072	3.92805	187.275	7.56743	1.39579	11.2153		10.0256		291.141	13.0739	17.7758	0.641982	6.35595	1.49483	8.17036	45.1292	1.7506	0.0440253	224.008	113.19	2443.8	17.74	3.83149	9.85375	60.6718	5.18658	174.489	7.3782	6.12134	11.354	41.7806		1.17103	30.1166	5.25142	116.123	0.052938
Set432	48.1306	33.4449	36.0312	28.9708		33.2214	25.6151	15.547	1.17618	6.85463	8.37524	26.8945	1.19965	49.5511	6.2446	0.876343	15.0009	12.8451	8.85429		55.5934	14.5152	35.672	0.779845	11.2464	1.85642	23.5685	68.6584	1.11738	0.0663497	151.442	71.9155		5.50664	4.48973	8.61032	29.4648	5.25086	144.234	12.0807	6.01481	6.91613	7.6024		3.02855	14.7719	14.0501	69.912	0.0609509
Set433	42.556	29.1059	37.5821	28.6677		27.2159	16.1398	67.1904	1.75477	8.19834	8.22409	19.4724	1.03785	49.5247	9.19837	1.26524	9.31758		3.89122		73.134	7.02203	49.8988	0.264558	6.09947	1.34445	5.18696	56.9913	1.89687	0.0490811	104.212	78.1269	1653.84	17.8156	3.5187	6.30222	94.1951	2.29569	147.569	5.44981	5.65378	11.0517	28.065	0.523023	0.853046	28.9612	7.49263	63.5397	0.12741
Set434	165.334	26.3015	56.5057	22.0553		21.648	22.4778	53.1136	2.11139	3.91411	6.22149	22.2221	3.63739	55.9708	6.2954	0.475992	13.8667	9.55068	7.01706		163.39	8.71285	34.1651	0.304279	8.55377	1.70218	2.64546	44.9183	1.69889	0.0963211	166.107	75.7937		16.865	3.15944	6.35298	97.361	3.36174	115.109	2.95501	7.92488	16.1342	14.0681		1.33217	84.6581	5.40331	108.334	0.0739573
Set435	273.803	25.9538	49.5637	23.324		28.1968	22.8327	33.1632	1.07905	7.03409	0.4543	28.4072	2.28409	111.948	9.70149	1.43403	17.5553	6.26339	7.41791			15.9357	29.1037	0.932814	6.96373	2.36784	3.0584	16.7195	1.71982	0.048155		140.734	1068.4	28.4655	4.22156	4.78361	83.7044	5.42564	126.761	6.94299	8.29885	12.1307	17.55		2.53732	62.6281	5.75657	72.8786	0.131209
Set436	28.4772	38.6049	45.0102	35.6521		22.5382	21.0893	31.2159	0.711886	4.70088	7.33986	21.7592	3.70585	283.752	7.18854	1.44141	11.7608		8.41775		66.0543	16.3157	28.791	0.415583	5.4119	1.20385	10.8454	78.3731	1.69267	0.0608264	87.564	69.0781		21.2315	3.64917	8.73734	23.9832	4.01656	268.201	1.95904	9.78399	18.3391	17.2109		1.93322	28.3489	13.1218	103.715	0.0597166
Set437	49.7707	16.9819	35.9468	33.7287	13.1611	23.8794	22.5618	26.1097	1.17317	4.82571	2.77596	14.6303	0.898291	287.205	8.26115	0.466944	16.6277		3.77539	504.425	62.6981	10.7319	15.6284	0.328944	8.12753	1.07568	4.17741	28.0084	0.990936	0.0445257	278.116	67.2462		20.136	4.94075	6.89069	16.396	4.23061		3.13109	6.48419	8.01872	32.5391		3.36106	47.7583	5.53293	66.8589	0.11402
Set438		14.1605	48.4752	21.6387		36.4314	21.9718	67.1904	1.41934	5.68576	8.65719	24.6678	3.24749	34.7944	13.7589	1.38286	12.6322		8.00381		161.294	14.6803	39.3233	0.603108	5.83287	1.52499	15.0105	61.2675	1.9483	0.0777225	151.663	55.9954		23.1277	2.54004	5.9043	46.2614	2.6978	511.054	6.29202	6.53499	11.0517	32.2656		4.33542	44.7648	18.8142	73.6885	0.0611544
Set439		31.3221	56.6756	34.7892		20.2538	24.2409	32.6782	1.33711	6.47387	7.6997	16.1222	1.38624	61.103	10.4495	0.822269	20.4286		8.93238		184.381	13.7764	33.0205	0.440052	7.04465	1.40399	4.98034	60.6066	1.77826	0.0519606	134.107	42.9809	1874.18	23.1277	3.12629	10.8397	70.332	6.11156	219.385	8.05974	8.19558	20.6367	33.9811		4.51543	70.9588	4.42916	68.5317	0.0918615
Set440	101.294	17.1725	38.5211	35.7848		26.3434	8.37947	32.6782	1.14646	4.59506	6.76083	15.9139	4.97419	51.4432	10.051	1.43931	7.73267		3.11656	319.645	31.4145	9.3268	26.6493	0.302658	6.08319	1.89908	4.96198	28.4935	1.62383	0.0440125	47.0545	56.2786		17.2287	5.32146	2.05274	18.8621	3.30639	31.4029	2.5581	5.26039	5.69391	17.1483	0.552037	1.00505	53.2764	3.63598	45.0314	0.0637771
Set441	136.286	27.2883	53.821	32.1385		21.1608	27.5409	29.9411	1.09804	7.82151	6.12092	51.6977	2.29295	157.08	11.2233	1.21124	12.8484	2.08115	8.16694	529.563	122.15	17.7308	45.1752	0.771445	19.097	1.64891	6.11878	74.8958	2.09477	0.0674527		65.662	1045.58	17.74	2.80182	1.93277	51.8225	5.99155	64.4802	2.5581	7.57	9.4133	29.0713	0.576048	2.53082	44.2186	9.03163	118.723	0.0864716
Set442	45.421	15.4005	29.2158	15.7292		23.7859	19.7737	34.7242	0.947245	5.83461	8.10514	30.0031	3.89332	116.202	6.89622	1.25202	20.6235		9.89135		84.8428	9.93635	19.4886	0.387743	13.3924	2.00362	5.35676	16.7556	1.9566	0.112746	135.17	71.9155		16.8872	2.77325	11.7703	60.8038	4.46622	60.0823	6.44492	8.86889	15.426	34.4089		2.34529	46.9586	9.09489	117.764	0.0918615
Set443	154.075	17.9957	49.7238	27.2225		29.848	13.909	32.6782	0.927279	6.20937	8.85614	35.6405	2.51772	53.9082	8.67286	0.39464	16.2861	0.74973	7.14862		27.6724	6.24214		0.50866	6.88147	1.4516	8.63168	32.5529	2.42025	0.0314	96.781	58.5289		24.3441	5.18436	8.57363	111.747	2.64693	134.557	4.0877	8.96632	6.93881	24.9605		1.74331	103.09	9.06877	64.452	0.164852
Set444	146.775	32.7312	33.9837	19.5557		20.2538	30.4456	35.1106	1.10675	5.53927	8.5052	14.9475	2.27318	245.804	13.031	0.38924	17.4064	7.89839	3.21321		162.572	14.9481	47.6965	0.701668	13.5418	1.63699	3.48917	13.751	1.53894	0.0570977		93.6899	299.611	8.37572	4.21363	9.3904	85.9646	4.03728		7.04929	5.67231	16.5751	33.5528	0.319297	2.68601	50.7076	17.6575	39.7615	0.0372176
Set445	106.555	36.1643	29.6882	33.8982		18.4737	19.0804	41.6531	2.21821	7.09437	8.35417	17.4231	1.91993	69.3526	6.02599	0.822269	12.4786		7.7074		53.2454	10.3571	56.7747	0.427333	10.8603	2.36784	1.74583	51.4173	2.30244	0.0645812		77.6529		10.8933	5.30818	10.2732	72.0989	4.02394	159.995	4.41448	7.33434	12.6776	33.9969		1.37545	14.6693	3.97661	26.2761	0.0994185
Set446	48.1306	32.0793	45.0102	30.1919		25.1351	18.7697	69.0843	1.27384	5.89921	5.25917	30.4251		144.251	6.93142	0.940912	13.7778		9.60245		59.8475	10.8238	39.4647	0.61405	6.96373	1.18395	3.64914	48.5958	2.04376	0.0695372		57.5629		22.9978	3.48748	8.77832	85.3561	4.42884	431.807	6.36621	10.2995	11.3894	34.4083		2.50299	54.7878	7.27235	119.943	0.107463
Set447	289.565	17.1195	42.7542	25.6797		26.1333	31.1911	73.192	0.722356	3.72627	12.5648	29.4184	1.40299	121.017	6.89622	0.632375	11.2634	1.31568	11.5645		58.0585	8.42779		0.427333	6.91033	1.69544	4.18257	14.5202	1.95618	0.0645812	185.077	46.8081		6.15903	5.28081	7.71241	48.3278	3.55941	279.689	2.95501	5.05865	6.3007	26.1384		1.94622	47.4197	10.5539	48.4976	0.0613501
Set448	39.3473	27.4576	17.3784	22.718		32.2803	21.3185	67.0735	0.982369	4.82301	9.02261	39.3145	1.29401	61.724	7.00179	0.470226	19.1446	11.2478	8.67298	421.167	29.7993	19.5757	53.7961	0.603108	5.60364	1.66082	4.97352	12.6597	1.66625	0.0528711	46.069	84.5631	1820.36	25.8596	2.7325	6.36366	63.7806	2.67336		8.57751	6.53499	13.311	26.8816		3.12842	33.9115	13.7414	112.185	0.150444
Set449	48.1306	28.3095	17.7676	39.4229		20.2538	22.7724	98.922	1.61701	6.83037	6.96122	26.4391	1.61106	148.772	14.5645	0.58143	17.3954		3.89122		226.201	19.7979	42.6677	0.383521	9.70463	1.63699	15.1839	57.6631	0.641365	0.0579375		52.0305	2554.72	23.0084	4.26593	5.57388	90.7927	3.89846	174.672	2.73118	5.00571	12.4466	36.5868		1.71816	39.5615	7.321	120.455	0.164108
Set450	13.4634	17.5773	43.0671	37.4133		24.6144	14.9732	66.7935	1.41934	4.52463	6.03138	42.306	3.30053	110.015	9.28646	1.42758	16.4486		8.85429	346.315	40.4758	17.5644		0.76387	7.65934	1.26288	7.42652	59.5234	2.257	0.0440125	110.838	171.494		16.1601	3.13718	7.49554	18.4361	2.67336	148.632	5.90628	6.5072	6.75783	26.3278	0.572979	1.77707	55.3888	22.8871	122.386	0.118574
Set451	99.2663	28.7192	18.1525	31.9028		30.1568	7.52393	35.1106	2.05413	6.77644	8.98767	42.939	6.99585	168.711	9.39002	1.53851	12.7298	2.09517	4.31907			9.90095	29.2729	0.91659	5.81053	1.01138	4.72989	40.9495	1.97861	0.0545076	190.052	75.3555		14.6434	5.74471	7.55911	16.7203	3.26043		2.73118	6.14823	11.9094	8.9568		1.19373	48.4671	4.88174	26.6702	0.0733301
Set452	42.5413	37.365	33.6705	35.134		28.4164	12.5488	79.07	1.77145	6.64585	8.85614	41.5446	4.48966	114.746	5.05338	0.62528	13.0421		3.00692		76.3564	13.5837	36.7587	0.85558	5.87453	2.58595	3.05555	40.6044	1.97932	0.077282	221.347	58.5289		35.3419	2.11724	8.53763	39.8348	3.89054	179.627	10.8022	6.01481	24.1742	34.6034	0.352463	1.254	47.5209	7.19557	103.964	0.0460006
Set453	39.8826	19.2809	33.9837	25.9044	10.6924	24.5711	23.7044	53.3341	1.74193	8.10616	8.6868	20.1116	1.66471	91.706	12.3077	0.952821	9.46049	3.18112	5.45958	216.087	38.5955	13.1599	34.194	0.989128	7.1802	1.05622	3.55366	75.7255	1.45756	0.0345686	104.624	114.883	1972.45	12.8408	3.64917	8.58752	70.0932	5.08112	53.8092	6.77107	5.12854	8.88515	29.5011		2.92476	35.1358	5.70334	86.962	0.0857504
Set454	39.6337	17.1736	51.6589	40.1825		23.099	30.066	50.193	1.32988	4.79185	6.3037	16.9689	1.70002	129.03	7.97215	1.29605	15.7548		7.30548	567.657	165.673	15.5267	21.9487	1.01476	10.3548	1.2034	3.06263	54.9331	1.60316	0.077282	111.059	77.6019		33.0256	4.10426	6.32277	76.9154	4.7714	302.211	5.72719	8.95977	15.6051	39.0623		3.12842	46.8722	9.56959	50.0958	0.0723997
Set455	108.258	31.581	33.3198	29.2204		21.4978	23.3879	18.1299	0.781246	6.76173	1.75426	14.7594	1.90962	62.8587	4.74822	0.551389	29.4034		10.0482		36.635	19.6929		0.732498	4.81007	2.37258	4.96751	36.6367	2.39055	0.0546676		63.3647		22.7323	5.03563	5.20448	154.397	3.71798	72.8737	9.70969	8.80479	8.18929	42.3688		2.90453	34.8219	21.5488	77.5607	0.0914712
Set456	39.8893	25.2697	29.2817	24.0779		33.8456	24.1064	75.6201	1.33437	5.13144	5.25237	18.1165	2.85451	110.015	6.02599	1.296	13.2944	11.3165	5.71355	295.036	60.8293	12.328	37.9781	0.660671	8.52876	1.05817	14.3903	53.742	1.66872	0.0645812	127.551	421.63	1978.72	4.89969	2.91768	8.71941	49.3949	4.98501	245.125	0.818856	6.79978	9.38664	16.3898		2.6528	58.2546	5.63379	99.9713	0.0697945
Set457	41.7326	20.2226	61.0921	29.4453		28.5866	32.63	32.6782	1.2055	6.57949	7.42665	34.4268	1.30492	12.2564	13.823	1.05923	9.46049		8.00381		55.5934	10.7319		0.9047	11.5822	0.906836	6.1494	15.0673	1.9483	0.0507425	180.06	59.6206	1610.11	15.7155	4.7633	8.72016	59.3565	3.74393	65.382	2.95501	10.1242	7.66865	26.4957		3.90558	14.9605	15.9199	73.2451	0.109511
Set458	101.151	25.0744	51.9795	23.421		22.9963	27.3908	48.1679	0.715222	6.03262	8.46268	45.7986	1.18723	87.8095	5.64813	0.64064	22.2225		7.04595	230.425	86.1547	13.7779	18.5487	1.00214	6.15952	2.59206	4.47456	7.29199	1.38643	0.0704943	354.827	52.6977	1876.99	16.939	1.63269	9.12346	64.6181	3.06237	78.3672	11.8522	5.80275	11.4333	35.0581		2.80808	43.8292	7.29667	88.2577	0.0763785
Set459		27.6423	21.5897	43.6207		14.9604	24.033	38.0181	0.794886	9.09854	5.21587	19.1675	2.88144	67.2639	5.89469	1.29887	9.46049		2.88689		160.771	19.3345	37.646	0.320019	6.35694	1.17273	3.75289	47.3607	2.20215	0.0763627	40.2148	59.1861		21.6554	4.27732	5.08002	48.964	4.07393	53.8092	6.29202	5.63743	10.2818	29.8974		1.12191	37.9442	19.0564	62.1352	0.0664951
Set460	105.385	31.8754	38.5164	40.124		19.8797	22.7469	38.4962	0.699234	7.29941	0.4543	33.5671	1.81502	56.2477	9.30155	0.430571	12.1158		9.11164			12.5946	37.8822	1.09469	8.50689	2.24248	15.4225	45.8468	1.96879	0.0502527	153.753	174.235	1226.25	24.8883	3.69494	4.32158	119.563	4.45777	378.26	1.93318	6.31513	24.7239	23.463	0.140587	1.21457	35.3216	13.1161	98.3057	0.0897669
Set461	146.214	31.1661	35.465	8.47426		17.924	20.039	41.5052	0.803757	8.41345	6.1165	25.5462	3.56851	44.567	6.85067	0.571178	13.8667	10.9612	3.29234		66.2597	14.6472	22.797	0.352534	9.01339	1.58113	7.06204	32.228	2.42878	0.0803711	127.551	72.2052	585.92	18.4328	3.85367	2.01107	85.7557	2.70553		8.05974	6.96303	11.7401	26.1608		3.88273	46.1744	13.4552	98.5072	0.0988205
Set462	148.054	28.5788	51.9872	37.5195	18.299	16.2069	13.857	32.6782	1.2607	8.10561	9.69175	29.9031	2.64018	365.418	7.25063	0.765921	12.9771	4.64527	7.14433	295.036	56.2045	14.9481	25.4826	0.359521	6.02484	2.1777	5.17095	55.8629	2.15689	0.0507425	193.416	115.989	983.583	34.4988	4.21262	9.15987	39.9217	3.83068	156.103	5.85909	8.86889	21.5845	32.4641	0.56534	1.4504	43.8292	5.69468	93.4998	0.0807134
Set463	102.939	39.4586	48.5531	19.9261		24.4469	26.6663	81.1402	1.41934	6.97753	7.1016	21.7592	2.82815	157.725	7.61073	0.475992	12.4786	18.1595	7.83388	242.923	210.235	12.6967	45.2578	0.237965	8.05149	1.18812	4.0084	31.1607	2.02203	0.0940849	120.377	62.5385		14.0137	4.04626	1.57311	41.2747	3.26811	182.165	5.1816	8.86889	11.4696	17.7248	0.420909	2.60008	17.1496	17.3603	123.233	0.0694042
Set464	74.5522	35.592	19.5407	38.6319		15.8388	23.6373	50.5851	1.74193	6.73334	6.042	14.4991	1.09506	54.8225	7.26594	0.628408	16.7058		10.6416	163.436	84.6622	10.8422	29.6799	0.364063	8.81452	1.0049	4.10931	39.5218	1.55543	0.0351795	158.757	51.4765	2594.72	12.5376	4.57078	5.23777	47.8554	3.60896	108.474	1.30497	7.71987	13.8019	20.6493		0.765373	46.6569	4.53049	59.7092	0.0995111
Set465		28.2808	20.8254	30.0785		35.1942	22.4311	41.4243	1.09943	4.15929	13.1941	24.9161	1.07053	43.1236	7.22734	0.700562	16.4962		7.74728		253.968	17.3252	46.4579	0.282535	8.77285	1.63699	3.25212	84.9282	1.67151	0.0841447	41.0037	254.532		15.7542	4.68695	8.22191	46.6095	5.40009	130.061	8.60665	7.27098	26.2711	20.6493		1.93322		5.53293	38.5825	0.0455946
Set466	132.131	24.1382	36.0911	27.4954		28.4041	26.1852	34.4749	1.73524	6.82608	6.89295	24.1388	1.51937	58.3013	6.75527	0.588314	7.56709	11.4777	6.87829	307.063	34.1743	9.01577		0.242805	8.78771	1.42042	5.95449	26.9762	1.99896	0.0350087	97.6382	104.487		11.8518	3.68737	8.53763	97.4279	2.92391	388.693	4.7729	9.45028	5.69391	18.5844		2.92734	45.6245	6.93058	113.867	0.177103
Set467	45.8108	30.2241	48.218	15.7292		26.4994	19.1793	57.6754	1.23004	3.5545	5.21587	17.5707	1.50086	310.252	19.9121	1.48109	13.0866		13.2056		57.4391	9.25574	49.0453	0.551246	7.69613	2.64009	10.1917	89.4603	1.51442	0.0565693		119.468		29.4612	5.6727	9.56292	78.3486	4.13384		2.86902	9.80141	15.061	23.0657		3.05212	32.9407	3.30727	97.9942	0.0710076
Set468	91.3109	35.063	61.6428	25.9044		28.908	23.7044	82.3029	1.42828	7.09135	7.81995	30.0047	1.22315	41.9749	9.5266	1.24517	11.2153	1.7972	7.66069		72.0444	10.3418	23.5721	0.824951	9.41085	1.98765	7.4794	92.1732	1.51616	0.0660698		77.6019		16.3413	3.69494	5.08002	53.0858	3.39892	202.375	4.80051	5.76272	15.061	18.8847		2.26103	44.4937	10.5539	95.1599	0.0668865
Set469			42.119	33.5573		24.3001	14.0012	43.2849	1.25753	7.50744	8.8667	25.8145	1.35805	156.802	15.7977	0.632213	12.7401		8.08098		142.209	13.9883	17.8883	0.536585	6.70101	0.704716	7.8061	32.5529	2.40254	0.0473775	151.084	67.5568		20.2578	2.26636	6.13851	65.6287	4.45771	213.905	11.1174	7.66153	8.84306	5.56884		0.732166	68.3469	3.82362	108.322	0.186149
Set470	46.9486	28.823	33.644	20.8534		29.1905	18.0125	31.625	1.48901	7.90077	10.3309	26.2951	3.26654	288.712	6.03143	1.39389	16.2507	8.51477	8.22654		76.9077	16.1091	48.9646	0.516718	7.80603	1.26169	15.3214	20.6382	1.97469	0.079266	155.238	59.1861	2004.09	28.1242	5.0813	10.0424	48.964	4.42855	62.0354	3.99751	8.40755	6.38753	18.2244	0.465182	1.5084	62.6281	7.49263	99.5068	0.0787404
Set471	163.571	37.591	51.0267	34.3392		35.7743	25.2539	31.4902	1.13935	6.39438	7.66024	16.313	6.40743	71.1853	15.5179	1.43931	9.52928	12.1975	5.21378		63.1927	16.0376	41.6971	0.362978	5.77626	0.866696	20.4024	31.1639	2.3838	0.048155	34.8422	138.885		21.1537	1.3102	6.03766	57.3646	4.92652	130.054	5.70532	6.06731	25.4907	29.9684		2.00665	42.8312	3.70788	118.204	0.0664951
Set472	91.062	18.0305	39.7189	35.2346		29.9912	26.0718	56.1752	1.00137	6.06092	9.28229	30.9686	1.87169	91.706	10.6985	0.955206	7.60707		12.7108		370.586	15.0864	57.3742	0.68468	8.91495	1.53652	18.8642	65.441	1.14345	0.0648388		192.697		21.816	2.26578	9.41157	66.5376	5.37248	301.638	2.41929	6.75465	22.5895	19.509		1.71384	62.9425	6.73585	102.794	0.126162
Set473		22.9733	42.9923	26.1016		21.9083	11.3575	21.0987	1.32726	6.53303	7.02736	32.4957	7.44556	157.77	5.65221	0.718793	12.2652		8.85648	380.608	47.4622	6.71213	29.4419	0.533572	7.88915	1.75727	4.50502	61.5143	2.07719	0.0882496		116.778	1125.4	25.9158	3.37847	7.55615	101.541	5.30201	279.505	5.48477	6.3335	16.1342	27.6107		2.41412	43.9669	4.68226	91.8019	0.052938
Set474	26.1618	22.1261	50.1254	15.465		23.6908	10.2087	50.7196	1.59974	4.31448	6.18806	15.9055	1.51841	110.015	11.5318	0.655401	11.771	1.31568	7.30548		121.247	14.1502	22.2978	0.536585	6.89468	0.521728	5.33798	36.069	1.72918	0.0375409	99.1731	175.963	983.583	15.8742	3.44631	6.41696	60.1846	2.36296	196.192	6.23302	10.7136	12.1307	22.2543		1.71869	61.1084	5.53293	95.1599	0.0708104
Set475	44.2701	23.2807	31.3097	15.7292		28.0767	20.7618	43.9155	1.3735	6.47387	8.10514	22.9992	3.05262	59.4519	5.74361	0.46671	14.5517	13.7419	7.43759		25.6333	9.39418	41.659	0.549717	8.88847	1.18148	11.3008	31.1223	1.63679	0.0743536	290.585	56.3062	1624.16	5.65315	2.03482	9.27985	73.7776	4.26372	309.623	6.25201	7.23902	8.78001	27.0914	0.546718	1.50291	37.8809	4.7917	73.7891	0.0844279
Set476	46.6585	29.8123	31.3097	42.5939		21.3941	26.246	32.0668	0.754526	9.63865	8.30579	16.0853	1.50086	31.237	4.87075	0.946948	14.0476	11.3429	8.02817	339.366	97.9573	10.8238	34.0987	0.665147	9.99675	1.97825	2.10803	12.873	2.39682	0.0445257	252.967	56.2786		8.5803	4.47005	8.75683	53.0376	3.88369	78.3672	3.47701	8.19558	14.0173	18.507		1.71384	31.2551	8.12254	60.2987	0.0672484
Set477	36.323	15.956	39.6696	33.8175		29.248	14.9939	69.5082	1.14923	5.23871	10.7165	25.0338	1.28007	132.991	6.31371	1.13977	8.30996	11.3493	10.4578		269.756	11.8166	32.555	0.835994	5.61405	1.58275	9.35705	34.3674	1.99157	0.0685812		54.9442		20.2578	0.465205	9.3904	51.566	3.47642	146.984	4.10243	5.48452	12.1307	29.1789		1.77278	17.732	6.66849	19.0287	0.0866786
Set478		27.0997	37.2332	32.0924		33.1531	20.7764	77.2528	1.43471	6.25746	7.49444	43.9091	0.881687	182.349	9.62316	0.669511	8.56885		9.51314	381.555	54.534	11.1028	46.2028	0.23668	7.42269	2.50137	5.78118	87.6551	1.26566	0.043683	56.2712	176.707		17.757	5.36978	7.40738	81.1075	4.79693	74.159	1.20613	10.474	17.7763	36.9775		2.39676	94.973	5.43573	116.483	0.0549422
Set479	140.07	62.9181	52.8406	18.2072		21.6692	9.06723	73.7713	1.14048	6.7917	10.5963	16.2568	1.32153	110.015	6.4713	1.26783	15.9089	7.83154	7.30548	344.529	166.871	15.0857	48.5299	0.313101	9.04467	0.963167	9.35705	55.6127	1.21426	0.035236	378.544	71.2495	330.587	19.3554	4.10518	7.60724	55.9537	5.72952	50.988	7.04434	6.48419	14.2729	33.5682		1.97676	70.7052	4.57593	72.0508	0.098292
Set480	129.745	15.2527	27.422	31.3724		25.2605	17.9231	50.3322	0.675919	5.56334	11.4251	24.8004	1.09934	87.8095	5.40963	0.324024	12.7298		7.80936		211.458	13.3214	44.5473	0.360741	6.87542	2.14453	6.08516	53.0703	1.79386	0.079266	135.261	43.2959		23.2986	2.26636	7.22849	49.0768	4.09138	150.824	5.55332	5.63743	23.8834	17.4926		1.53865	32.5496	15.2016	93.9705	0.0894393
Set481		27.401	48.6736	28.9876	3.64827	30.6283	22.6203	35.1106	1.44898	4.08588	4.56153	30.7032	10.5486	61.724	9.98151	1.45963	14.9768		12.092		50.3795	12.2073	23.592	0.179447	8.91307	2.89205	4.82232	80.0298	2.83094	0.0946054		142.547	1625.44	13.1345	3.9587	8.2259	40.5966	2.6526	66.6865	1.55209	5.00571	9.98137	16.2462	0.546881	1.4504	35.3216	14.6529	68.2883	0.15553
Set482	42.2284	25.3832	65.6416	28.6553		35.1258	22.6611	43.3525	0.946047	4.56133	9.61463	33.0831	1.91993	29.7532	8.36604	0.477056	10.7333		3.00692		267.414	17.2366	27.2307	0.43923	10.8603	1.15737	3.69922	50.4025	1.95732	0.130891	269.239	53.631	1758.63	27.1767	3.37657	8.96979	150.266	6.83142	193.897	2.60694	6.01481	18.9087	32.9231		3.21545	17.732	3.44292	101.89	0.0844279
Set483	28.1578	28.9795	38.0852	27.5825		31.0552	12.1395	41.4243	1.00783	7.24654	5.49165	16.8588	2.25845	67.5022	5.8899	1.04858	15.8404	5.54009	11.5218	591.62	36.635	12.5921	40.8494	0.484455	6.35595	2.88479	2.73262	16.7556	1.48129	0.0385803	294.425	272.898		13.0026	3.95231	8.55738	165.246	4.37791	83.712	6.24581	6.53499	8.78001	24.2639		2.14756	40.4402	4.51004	146.365	0.123569
Set484	233.232	20.4823	17.0195	39.9483		29.3962	24.4827	52.691	1.10046	3.90759	9.18761	20.5364	1.91993	190.529	5.39897	1.33073	19.3977		10.5145		43.5185	14.8517	37.5937	0.505343	7.06362	1.32209	16.0901	60.5216	1.54243	0.0433303		58.6713	1373.13	18.9157	4.08686	6.83915	64.1287	4.42777	193.629	2.33275	7.10892	9.47695	26.1098		1.39271	17.7553	8.44529	78.9646	0.0988205
Set485		55.0022	47.6799	28.6553	12.5521	22.9963	24.3132	79.2387	1.67698	6.30588	6.1165	19.0044	1.50086	241.953	9.16685	0.76968	25.4128	6.0953	11.3068		54.6176	13.8799	40.9196	0.443746	10.8603	2.15913	6.82496	37.837	1.62666	0.0566031		163.575		11.9305	5.22708	9.06533	71.88	4.43851	244.133	9.11644	7.92488	16.2479	25.7492		1.57553	28.6468	3.33182	27.8025	0.0658584
Set486	127.62	29.4382	38.604	38.5262		21.0247	22.5618	35.1106	0.976198	4.86492	9.35015	17.0959	1.91993	51.8439	7.22734	0.477056	11.942		11.253		176.548	13.7702	61.2904	0.64933	6.55213	0.867784	3.69742	72.1744	2.49704	0.0612275	259.984	102.163	1640.27	10.0093	4.65752	5.45327	45.1013	3.90048	85.2499	5.10611	6.53499	13.0459	23.5408	0.664218	5.45547	25.8217	8.62806	72.0508	0.056759
Set487	100.022	25.8976	19.9032	22.8647		29.5578	26.2192	54.7116	1.0048	5.98249	7.88269	31.9245	0.97715	132.904	7.26594	0.677091	13.8667	10.8263	6.76225		46.4558	13.9807	62.7654	0.534658	7.17543	1.89162	5.17095	23.8984	2.0191	0.0562818		48.4723		6.02501	4.79911	9.75732	55.9537	3.96336	252.953	6.49294	6.74106	9.02068	15.7844		5.37906	60.0446	8.92906	65.4404	0.0812828
Set488	57.7998	47.7959	32.6534	28.74		25.1471	25.2574	44.815	0.911408	6.47387	13.0199	29.8005	0.960545	75.5672	9.00029	0.506555	16.2491		6.01871		59.2142	9.19773	20.7519	0.904764	7.681	1.01138	4.41805	35.8727	2.41969	0.102091	103.349	190.36		18.1564	3.92707	4.93321	43.7408	2.61903	55.1606	7.92769	3.23756	10.8707	17.9068	0.735546	1.59002	45.6931	3.99482	67.1515	0.0647592
Set489	214.492	26.2696	51.2478	28.9708		32.4787	7.24789	46.0037	0.927672	5.94591	8.07451	24.584	2.72418	407.11	6.14125	0.693192	12.4786	5.55757	9.41038		111.223	16.6492	40.6252	0.290919	5.93156	1.40399	23.0755	34.536	1.53894	0.0813438	50.0973	151.526		11.6318	4.40362	9.66449	79.9671	4.71172	171.258	5.0443	6.75465	13.6186	16.7601		3.42897	40.5667	6.74282	122.243	0.0755286
Set490		28.1312	43.3299	11.1754		28.6065	23.2686	46.0037	0.722356	7.10953	4.8683	21.1622	3.01696	161.103	16.7024	1.02031	13.9161	12.408	5.88258	304.683	103.04	12.3763	43.3532	0.550803	3.83304	1.0864	3.05909	20.6382	1.26973	0.0882496	39.5891	282.739	1414.05	2.5219	3.88279	8.57363	52.6356	3.55941	250.186	5.77255	6.48897	9.16317	16.324		1.46909	81.0353	6.59366	59.3693	0.0707363
Set491	28.7549	11.7842	32.2605	35.7848		18.5978	12.7036	33.1195	1.3735	4.79185	5.68461	25.462	1.12252	54.8274	7.97215	0.83121	14.0646	8.3886	3.75716		218.145	11.8242	62.7965	0.7708	9.70463	1.26001	3.64853	44.7884	2.15081	0.0565236	193.383	57.6677		14.9527	3.52557	7.18173	54.6928	2.21079	168.578	9.566	8.28143	15.8478	24.4923	0.564986	1.17753	69.4013	7.92811	66.8712	0.0708421
Set492	39.9942	30.7064	62.457	35.7681		20.6831	24.7871	59.1955	1.10593	5.36777	7.33875	33.5754	4.13956	61.103	6.28385	1.21849	17.5553		8.19349	257.24	69.31	6.6117	61.0898	0.323711	7.44045	2.38617	4.66134	11.8772	2.16378	0.0524915	124.231	78.1269		15.3498	3.50183	8.29489	59.5587	3.08984	29.9995	2.8253	8.96632	6.86535	26.2605	0.835175	2.06485	13.2423	21.1212	59.6307	0.139491
Set493	90.5259	19.689	41.8815	26.5945	8.44923	20.6284	13.8359	29.5509	0.675919	8.58159	8.7207	27.9692	1.60047	59.4371	9.60196	0.743745	13.9395		9.64024		72.0444	19.2759	17.012	0.799906	15.6456	2.33651	4.98034	54.1156	1.43991	0.0806677	146.767	75.8838	1266.27	4.89969	2.96223	9.46229	48.0288	3.95953	140.109	8.86914	12.0757	10.5737	29.1789		0.969342	31.0951	4.06818	13.3459	0.110974
Set494	82.5237		58.5478	46.6798		28.8647	32.5651	24.5323	0.980235	5.63792	11.9979	46.7465	2.87802	43.7716	6.93894	1.20648	9.69566	3.36951	13.3773		138.882	16.942	32.555	0.472835	7.30907	1.87877	16.4579	10.0014	2.22087	0.0350087	127.063	166.592		15.3498	3.03194	10.1136	83.7733	3.08681		7.8076	6.42758	26.5205	15.0718		2.42555	14.4007	6.94864	107.451	0.0647592
Set495	151.584	58.9473	43.6956	26.2866		30.4769	24.5089	71.9717	1.40742	5.98398	5.63804	14.9475	3.69596	42.6372	14.4223	1.03925	18.6882	10.0672	10.2896		49.9933	18.5927	22.1178	0.801775	10.001	1.14053	6.09711	40.7807	1.4208	0.050975		59.5034	1608.05	17.7041	2.77412	7.86225	57.636	3.45746	93.4797	7.14847	6.92408	14.2729	20.371		3.93398	74.9842	17.8661	70.002	0.070827
Set496	46.3685	31.8754	35.614	33.1813		23.5144	21.9821	31.625	1.01418	8.13534	6.86125	53.7398	1.00207	54.602	10.8517	1.14438	22.5845		13.7002		45.4495	10.1572	36.5213	0.906429	10.7429	1.18812	11.4655	15.8934	1.717	0.0486084	39.5891	57.1665		19.8227	4.2947	4.60056	77.6599	5.91871	79.4643	6.01862	7.29835	10.178	26.1098		1.41602	21.8759	10.4274	75.6092	0.0844279
Set497	72.5101	15.4299	29.0437	31.1108		28.7409	14.2488	61.8968	1.67698	4.82571	4.65522	15.2746	1.56716	160.991	5.18853	0.788335	22.0237	5.92197	11.5297		235.901	16.0376	28.2946	0.304279	12.4095	1.42113	8.53416	37.4398	2.25073	0.118238	47.5497	199.751	1167.5	9.53008	2.81707	7.7478	66.0654	2.74919	231.961	5.41243	8.78356	13.7229	31.5325		1.9802	40.2153	3.99482	93.5948	0.161545
Set498	98.7653	17.9342	44.9239	11.5337		19.2797	34.149	32.4198	1.02643	2.36355	3.97437	19.9086	1.17614	42.6372	10.3216	0.83121	7.18311	0.403382	12.45		48.9245	15.0864	63.8956	0.75539	6.30813	2.56425	8.00254	39.4968	1.26566	0.0376173	130.671	145.275		21.0494	3.64194	9.51797	61.9004	4.00493	205.919	1.89557	6.3335	11.5621	28.4448	0.505897	3.27652	33.9115	4.53049	68.4874	0.108276
Set499	37.5925	18.1553	44.7873	31.0361		29.3126	24.3687	45.4193	1.17756	5.49408	8.94112	16.729	3.95241	33.4292	6.59581	1.29512	16.7837	11.2145	8.382		65.2365	13.2559	42.9282	0.280703	5.90563	0.958979	12.8135	35.8263	2.2258	0.0647503	41.0037	75.8838	2331.62	23.9247	5.63138	9.7935	65.0966	2.72035	53.0199	9.76174	3.8565	12.1307	18.5649	0.683364	1.57553	34.8219	5.33853	24.4693	0.177626
Set500	48.4075	32.0104	29.2158	41.9865		23.6329	22.5215	68.8173	0.972143	6.25261	7.91037	22.4237	1.19983	48.4282	8.36604	1.48109	12.3961		5.21091		136.551	9.69593	42.8156	0.843193	10.5572	2.01424	5.61221	28.9557	2.08198	0.039346	111.626	62.908	265.28	14.996	4.5747	9.47666	40.9332	5.1414	198.031	2.1074	6.31513	26.8308	39.6285		1.87999	21.8759	10.5539	96.9504	0.0756075
Set501	45.5137	23.5397	57.2172	53.1441		28.6925	25.9809	75.4753	0.983459	5.45162	9.94696	22.8643	3.12674	59.785	6.45193	1.44651	12.4786	9.48197	10.1429	576.414	190.677	17.2185	35.0286	0.343432	10.1602	2.24248	10.1917	55.9066	1.77892	0.0661513		77.6019	2554.72	30.1757	3.99359	8.27141	51.4605	3.41901		6.45832	4.99855	13.0962	29.9684	0.795918	0.993564	18.8538	4.3324	73.9005	0.0810281
Set502	11.5555	29.5423	33.0174	28.0861		27.5198	15.3884	35.1106	0.520461	9.36814	12.5953	18.8921	1.58662	161.308	6.85434	0.46671	10.4153	12.0341	8.12101	358.339	59.3636	13.6197	18.1284	0.282598	6.35595	1.90517	4.43962	23.7737	2.54306	0.0675682	124.173	75.022		14.8044	3.59089	5.27435	50.5629	5.15502	387.399	2.95501	5.99207	8.78001	33.8932		1.6329	56.0806	6.05725	70.731	0.0697945
Set503	52.4721	13.1708	35.001	24.9642		24.4837	22.8066	32.4061	0.722356	3.00331	0.4543	21.8871	2.72418	277.999	10.1023	0.922837	19.5649	1.20079	14.2052		27.0172	11.2446	44.5168	0.317146	10.3548	1.45451	3.05417	30.2108	2.00465	0.0602982	142.152	53.5059		25.3483	2.07513	10.7939	28.1589	4.69492	159.995	4.88213	6.84486	12.8681	26.3465	0.564986	1.97862	47.7319	3.95066	67.3029	0.0755286
Set504	42.3071	13.5145	51.7861	34.3078		23.5136	26.2361	43.4218	1.40759	2.68305	4.69961	21.0667	1.60101	138.996	14.7897	1.55502	5.86564	6.0953	3.89122	380.045	71.8357	6.87907	32.3501	0.230555	3.72237	1.65648	3.74136	20.0356	1.04052	0.0633943	197.855	169.043		10.5822	3.56047	3.4828	80.0323	5.27621	131.464	4.45191	4.87864	7.82756	28.8271		2.4568	37.6018	15.3539	24.4693	0.0637771
Set505	242.112	35.8476	26.7778	27.1919		20.4738	12.9922	90.4633	1.19828	5.36888	6.80921	27.2215	0.807636	172.078	5.99411	0.566962	12.4093		7.30036	220.655	325.237	13.9973	52.1423	0.668877	8.81452	1.63709	14.8349	7.29199	1.96494	0.06045	235.614	268.231		8.98974	4.03005	6.30899	71.6981	4.70989	77.02	8.72127	6.40112	14.5801	33.9776		2.37728	41.263	4.7917	53.8282	0.1033
Set506	191.65	12.1229	46.8617	28.272		27.3537	17.2722	32.6782	1.2257	4.62427	4.56153	50.9272	2.00019	229.877	9.19915	0.505429	19.3062	11.3429	15.9407			10.7333	7.10739	0.611866	4.59206	2.35686	3.32604	23.8984	2.69837	0.064022	144.619	58.3427		5.40775	3.57624	4.99357	69.0842	5.49543	150.208	9.69188	4.96993	26.9443	44.4571	0.430286	2.56132	69.8631	5.86248	24.4693	0.0778193
Set507	128.193	33.5703	25.9796	12.6947		24.3193	23.3115	78.9054	0.994404	8.75022	6.7371	29.9031	1.41869	72.4599	11.6726	1.15104	9.69566	4.12873	8.32914	517.538	33.5754	17.9445	28.0919	0.548724	8.508	2.07441	5.4126	61.5143	2.3993	0.0567548		65.9771		16.599	2.9697	7.32979	91.3503	4.96656	158.407	9.82024	8.98085	10.254	17.9068		0.889779	32.9407	5.19862	109.308	0.0791783
Set508	34.7433	38.3535	23.258	27.2075		29.8391	22.3186	62.6305	1.15101	3.61216	10.0818	29.2052	1.66471	56.2477	6.81448	1.61482	11.6191	4.40636	14.4768		79.8458	11.6778		0.484455	6.96373	1.54068	4.48387	71.3882	2.43239	0.0666126	98.3336	127.265		15.9928	2.27903	9.38128	44.4404	3.39892	118.594	2.1721	6.3335	11.7698	6.3262		0.869158	70.5588	3.30727	104.135	0.0637771
Set509	30.0502	26.4193	49.862	29.9527		27.2029	22.5253	30.5717	1.11347	5.98249	12.5725	19.2444	1.87169	54.602	5.64813	0.867582	15.3451		10.6013		122.338	9.16228	41.3621	0.455467	3.94005	2.77278	2.85051	37.8961	1.78501	0.0489578	151.201	54.8691	1888.54	18.6061	0.465205	6.4267	46.313	4.78067	127.966	5.97101	14.7012	16.1342	27.0837		1.6329	57.2672	8.58012	81.7814	0.0858704
Set510	33.2734	33.4449	39.9652	29.9496		21.4978	28.639	49.1447	0.709821	6.73159	8.07451	16.3214	2.17178	362.036	6.02599	1.48914	17.1811	9.44379	8.32914		41.9927	8.71285	31.6267	0.228592	8.81452	2.23357	3.06263	15.6949	2.019	0.0546676	97.5256	55.5486		15.6473	2.92861	9.86941	87.7202	5.55265	210.83	5.02101	6.59217	9.12117	26.495		3.65722	46.9714	17.5834	70.306	0.0521001
Set511	36.5877	57.0313	36.0312	40.7716		23.994	11.5656	59.0333	1.41382	7.98417	6.34504	33.5754	2.06507	181.246	5.46619	1.06234	19.5383		7.83388		421.667	12.1244	35.3548	0.607972	9.01339	0.963167	6.19412	78.6776	1.52617	0.0768686	47.9301	115.989		13.9757	5.06758	4.61356	56.9774	2.55629		8.05974	11.6554	22.7736	19.446	0.769658	1.29904	17.3156	5.14227	60.1049	0.0925198
Set512		17.6862	43.0671	25.0517		26.2056	7.201	68.9798	1.16128	5.38757	9.87382	30.7032	2.42916	20.9766	6.2446	0.808604	10.4858	7.10426	7.37507		74.1936	13.767		0.277736	10.5534	2.38142	5.37427	41.9014	2.22541	0.0602982	274.45	77.6019		8.98974	3.88279	6.76906	66.4621	2.67336	193.629	6.24581	9.4397	11.7698	31.0667		1.66126	17.8382	7.27235	55.1198	0.0995111
Set513		24.1603	45.2933	35.658	19.4307	32.1953	28.9313	54.7116	1.07547	5.13144	4.26423	44.9532	1.13414	115.052	9.85932	1.25652	14.7748		10.9862	367.217	212.364	8.05017	31.2095	0.23668	7.24174	1.78014	3.05555	36.0987	0.990936	0.0797691	42.8993	92.0011	1282.39	19.693	3.88279	8.03871	168.596	5.40009	89.17	5.72945	4.45934	10.178	28.0585		2.70263	41.3945	5.88581	57.6789	0.0878502
Set514	36.6311	24.1302	29.8786	28.7898		24.5301	17.2722	78.9054	0.802341	6.93773	8.51745	12.2473	1.64362	22.2528	6.89622	1.86748	7.74653		4.16221		58.3888	16.7631	60.8371	0.30648	7.97227	2.26906	6.77141	51.3105	2.10792	0.0638849		77.6019	336.855	25.3483	5.96922	6.09178	58.3119	4.42164		6.35219	3.82383	8.86471	35.9481		4.08547	76.8952	4.57593	91.5824	0.141045
Set515	102.208	30.1823	48.3372	36.7325		28.5903	21.4116	32.6633	1.5851	6.30434	6.35515	22.8254	2.77906	35.8814	7.52708	1.4319	11.1096		3.75716		42.9738	6.40482	23.3322	0.409348	8.65926	0.93038	6.77141	102.445	2.28233	0.0567548		191.318	682.503	15.5128	3.64917	9.77377	52.5386	2.98143	85.2499	9.69207	6.36731	22.5099	25.5364		2.65238	62.3935	10.5539	114.383	0.049828
Set516	232.973	23.706	31.453	27.1919		22.7403	25.1276	28.024	1.12379	6.81925	10.6116	36.6215	1.09506	43.9176	4.21382	0.820137	10.4858		15.9405	173.982	46.7559	10.2277	33.2247	0.427333	7.92542	0.933652	4.38811	56.2668	2.35824	0.0406682		59.3354		19.2255	3.97219	7.55911	34.9034	4.73401	91.3265	7.02608	6.60712	11.9094	23.5438		4.28175	49.2615	7.19536	62.694	0.0570454
Set517	48.633	36.795	43.5483	29.4366		21.648	25.1276	51.5944	0.754526	3.62748	7.02736	27.0559	7.57407	164.374	7.25063	1.45133	19.6147		9.55364		46.1052	8.1678	37.1485	0.325819	7.05762	0.968418	5.40056	30.3047	2.36064	0.0383175		75.4582	970.322	13.7513	3.2699	8.70588	44.0889	3.03961	77.7575	9.82024	6.3335	9.20195	33.7156		3.62557	34.8219	3.17411	66.2433	0.119564
Set518	122.864	37.5505	33.9776	27.1919		24.2341	9.06723	69.7886	0.704404	4.15929	8.36637	38.1056	1.11689	182.853	7.56743	1.53851	21.584	0.841435	9.65942		52.9864	9.86238	7.08098	0.415114	9.12795	1.23629	5.29998	57.9074	1.66059	0.101571		77.7157		26.8559	5.37389	8.404	78.0953	3.62158	196.526	5.45667	6.47239	16.4312	24.7729	0.577959	3.00382	14.6997	4.35513	75.305	0.0756938
Set519	36.8207	35.0316	54.2304	28.8072		27.1047	23.8186	55.1808	1.3389	9.54026	2.59456	30.7032	1.03785	46.6388	4.71836	0.687561	13.5527		12.0056		69.7699	13.4716	33.4313	0.82409	10.129	1.18812	9.35705	40.9495	2.32272	0.0543341		50.5631		20.4354	5.05981	5.7504	71.4685	4.37423	206.195	4.44412	5.02725	10.1516	14.8255		2.03351	48.3492	13.1218	82.3154	0.0491245
Set520		21.3185	51.3282	37.1758		24.3193	26.1133	73.3599	1.15384	3.64753	10.4556	14.4991	1.22315	148.592	8.73985	0.65663	24.305	4.47508	7.36658		290.313	6.6623	46.8588	0.913604	8.62603	2.88601	2.28766	44.0324	1.69656	0.064592	177.013	181.997	938.82	25.1286	3.00381	10.2422	92.7373	4.20897	158.683	6.13326	5.51173	9.02068	15.8772		0.970438	48.9749	6.49204	71.185	0.0808651
Set521		36.7645	18.0613	36.891		22.8106	20.5917	57.2608	0.837038	5.96349	4.3016	7.63173	3.02861	12.2564	9.60149	1.021	12.9771		7.2964		38.9984	12.994	50.4582	0.78544	8.85246	1.36304	16.4134	35.9073	2.23325	0.107876	94.3476	65.3621		27.7134	3.82799	10.6423	73.8385	5.85018	166.034	2.09552	10.0579	28.2703	44.5194		2.65015	34.8599	5.04752	57.1613	0.0597954
Set522	46.6585	20.927	51.0267	26.7281		27.4125	24.2861	68.761	0.729802	5.09748	9.67824	15.9407	1.04522	69.3046	4.20278	0.561357	16.7837	3.42659	3.61369		45.5628	13.4072	21.3292	0.760867	9.4784	1.20385	6.38973	16.7195	2.6506	0.0757791	36.64	99.4809	3390.8	20.3257	0.954403	5.9043	30.1702	2.70553	79.9502	2.75812	4.0471	9.4133	23.2714		1.9349	13.666	5.33853	86.0029	0.0608394
Set523	46.2715	21.2247	39.328	26.6124	6.61944	27.1978	22.8327	50.3322	1.42538	5.12237	7.78582	16.1222	4.47489	156.947	7.72322	1.19632	17.1811	6.99278	2.51676	245.303	42.0486	15.712	25.832	0.569573	11.1035	0.947769	6.08997	55.0489	1.74679	0.0452448		92.5155	1381.14	21.3245	3.5187	10.1114	74.9289	2.60815	157.634	11.8861	6.03242	10.4733	37.0665		1.31209	32.2846	6.05725	102.711	0.0637771
Set524	89.6115	19.6872	34.9224	32.3557		27.8078	14.5312	46.0983	1.10675	6.77419	5.35723	37.8695	1.83888	126.103	7.97215	1.19221	22.1049		6.45488		138.798	12.2068	48.34	0.320019	6.77813	1.58113	6.35685	12.0354	2.13928	0.0602982	372.153	178.29		20.2401	3.90963	8.0948	52.3103	2.42193		10.2187	9.30626	10.178	36.1491		1.97862	86.2113	12.6933	73.7891	0.058759
Set525		24.9898	26.2922	26.6124		28.7898	14.2718	64.2806	0.878263	5.93208	3.2087	40.5943	3.3446	28.381	5.8361	0.62528	12.4786	5.7518	9.68452		32.6448	5.97215	33.4823	0.914655	7.15152	1.7271	6.58201	61.5021	2.46532	0.0565236	46.4549	99.4809	898.379	26.7875	4.9102	4.65891	75.3165	5.61676	148.646	7.22957	8.96632	26.2711	9.3714	0.510877	4.788	44.2186	6.66849	83.0284	0.131209
Set526	134.428	31.9212	38.4866	32.1385		29.8066	9.82861	31.8582	0.870549	8.47836	4.28978	32.2227	2.3872	161.539	13.0442	0.632213	10.1276		15.3094		184.416	18.4653	40.0523	1.10575	6.19721	1.82837	5.61221	12.873	2.16962	0.0869357		72.5444		21.9013	3.13718	10.8397	33.1188	5.23057	325.223	6.05905	8.68611	14.5031	23.5177		3.26244	50.0333	4.55321	142.561	0.10335
Set527		30.4646	57.3287	34.0047		33.6994	19.4715	51.1034	1.07547	5.98249	7.26239	27.4319	1.29945	173.457	20.7863	0.910391	16.6766	14.1207	7.88816		48.6697	10.85	61.7058	0.285822	7.681	2.74959	5.71	18.3008	0.699473	0.048155		158.738		22.7586	4.20165	9.85561	43.0211	2.98143	150.555	1.84664	5.02725	10.1645	26.5727		2.56108	37.4415	14.5495	77.8637	0.134583
Set528	93.3126	33.9689	27.9972	31.0361		22.3914	9.3658	32.6782	1.1631	3.53492	10.387	25.109	3.01565	150.828	9.33957	1.22962	11.771	17.5822	4.703		228.002	14.4005	22.5741	0.466338	7.06362	0.92433	14.9046	49.2365	1.80366	0.0812377	97.2852	67.7364		25.6348	5.06796	6.33668	80.9853	4.77283	99.4105	2.51951	8.90647	7.30369	23.3483		1.57553	44.2948	14.0512	27.8025	0.0566412
Set529	48.2912	16.8783	26.2164	31.1217		28.7295	23.4477	23.8404	0.675919	7.47653	4.27972	16.9885	0.898291	62.8002	7.99845	1.22515	12.7298		5.2203		31.6384	12.5921	58.0115	1.17421	5.9569	2.52986	7.4794	42.3201	1.09015	0.0490455	28.0705	94.1635		13.5806	2.78657	9.30199	79.7976	3.26351	147.972	5.62867	10.2022	14.2729	22.9227		1.60126	54.9977	11.8618	84.5092	0.0640256
Set530	160.232	32.1938	34.0251	19.9261		25.5731	23.5861	72.1821	1.66109	7.55241	7.89275	21.3664	1.29945	145.904	7.82371	0.83121	17.4011	12.8451	4.4219	333.983	61.212	16.129	25.832	0.343374	5.12162	2.51391	9.57156	25.8505	2.1261	0.0332976	38.0543	162.282	1152.46	6.02501	5.37016	9.57143	63.2736	3.61724	66.9552	3.08974	3.94194	13.0564	29.5011		3.55272	33.9115	13.7238	58.0988	0.1033
Set531	39.8893	35.4832	46.1243	32.1385		26.3399	19.8871	75.802	1.45196	5.71061	5.21587	26.4391	1.17002		6.49712	0.511695	9.69566		6.01871		62.3173	14.7479	20.3252	0.559767	4.58967	3.2428	5.88473	48.6928	2.28072	0.0998758	41.4654	61.8744		21.9883	2.52411	5.41753	53.0917	3.68621	382.245	7.79658	8.95977	26.02	22.3111		2.77772	56.1631	5.04932	102.852	0.0811564
Set532	83.6124	20.8102	44.3118	38.6319		19.9077	27.0336	53.6583	0.949528	4.95202	6.5203	16.729	4.73795	241.421	5.37679	1.32663	12.1598	8.87012	9.93981	302.039	62.6981	10.3743	47.107	0.343061	9.59687	1.50063	5.71	41.007	1.89724	0.0528711	114.772	189.172	1201.92	8.98974	5.24241	11.6662	60.0445	3.81476	184.322	2.14744	5.0125	11.8355	19.0075	0.512803	1.6329	75.1992	13.1218	64.8731	0.0918615
Set533	46.2715	20.3866	41.3132	20.8828		17.4104	23.5439	70.2625	1.25253	5.11133	10.4463	38.7526	2.85322	18.3846	7.72322	0.959483	24.4994		3.00692		35.6913	7.77341	21.2366	0.607972	9.47876	1.20385	5.44227	17.1692	1.72338	0.0350087	128.414	254.929	1114.07	19.7853	3.85367	6.9524	48.964	3.45746	293.486	5.82714	6.89109	10.3793	28.6997		1.6329	40.7394	12.1066	86.3205	0.0844279
Set534	52.9391	25.8976	24.5595	38.6319		22.6504	24.1556	46.0037	1.40462	5.57638	7.33875	15.897	3.4026	111.615	16.3183	0.805752	9.65037	7.04986	9.62886		247.96	11.8506	51.1284	0.427333	5.44083	2.29773	4.81128	83.5479	1.98911	0.05434	198.834	54.5044	1805.94	12.5178	5.12153	4.50368	81.1075	5.95836	72.3939	12.3892	5.05865	27.8958	19.7525		3.07968	56.6807	25.7298	73.7891	0.0770162
Set535	102.115	23.3035	48.0481	11.5736		26.6511	21.0893	53.5457	0.65181	3.5545	7.49444	31.4102	3.51054	31.237	21.0755	1.3355	11.2153	9.65357	7.30548		134.162	10.5898	20.3332	0.261254	6.5956	2.15357	5.71135	47.7364	2.41682	0.0683904	38.0322	46.321	1964.3	15.946	5.436	8.2403	16.7203	4.53763	81.6975	5.03946	5.5048	8.78001	35.6806	0.586314	0.533242	68.7698	8.55831	110.835	0.047023
Set536	41.7326		54.7972	42.4787		32.8888	22.7261	30.0058	1.31946	6.72038	11.6297	16.9689	2.01052	59.4371	6.68429	0.907482	18.5468		7.30548	211.008	213.305	10.3743	51.9091	0.290919	7.59943	1.22394	11.4655	57.6631	0.931528	0.0587495	166.729	159.559	1737.62	3.60813	5.34653	10.9213	62.4763	3.77702	56.1478	6.61953	8.58406	9.72194	26.448		1.05943	16.752	7.27235	35.1734	0.0807134
Set537	48.1306	30.4646	37.8594	17.006		18.4934	28.7817	45.7115	1.58002	3.2471	7.50351	28.8571	4.97419	55.853	5.37679	0.879286	17.474		9.08805		43.7608	9.47711		0.374761	8.91495	1.32589	3.93284	64.9055	1.01108	0.0586603	39.7094	60.7366		25.7472	2.94108	5.6169	81.1075	2.86646	48.3156	4.37686	8.12173	11.778	16.0336		2.73985	56.1005	13.1218	46.1398	0.0668865
Set538	84.0583	30.842	39.7189	38.245		28.1739	17.1402	45.4193	1.10593	6.8527	7.09812	43.6953	3.01433	88.6324	6.89622	0.473742	10.3943	7.89839	8.19154		51.1975	12.0014	30.4247	0.367949	5.56597	1.88662	5.3891	31.9109	2.08422	0.0608264	99.1731	39.4658		16.4691	2.68476	6.32775	78.7446	3.908	137.324	6.05905	11.0929	6.86535	17.4548	0.535465	1.20947	46.8925	8.10069	129.124	0.150287
Set539	33.9534	25.0982	45.0171	38.4241		24.6062	25.1276	73.3418	1.04179	6.77419	8.56194	15.4778	1.79384	75.2868	9.16427	1.31736	15.9382	16.7962	11.2133		80.5864	13.8301	61.1501	0.30214	8.81452	1.8553	3.66506	14.8426	1.60365	0.0431048	126.832	208.87	1272.54	13.7513	4.51622	7.72084	96.8011	5.26487	175.14	2.40735	6.42594	6.22109	21.8023		2.91465	34.8219	23.3337	73.1783	0.136378
Set540	110.239	17.1308	47.6799	36.0714		18.3394	30.0315	41.3768	0.986537	6.64585	6.97715	25.0338	3.19805	169.063	6.03143	0.677091	20.6392	6.33706	4.4219	173.083	191.602	8.42779	25.3064	0.61405	4.90497	1.15737	4.02316	39.0166	2.31993	0.0349927	155.829	135.805	1338.43	18.82	3.56384	6.9524	44.0545	4.29403	162.559	5.99531	8.29206	6.976	18.8714		1.76863	79.4809	5.29387	114.383	0.0620906
Set541	37.2108	16.2655	51.0571	25.8272		30.8016	14.6988	51.5944	1.33765	7.89541	7.8238	21.6916	1.15911	40.8045	5.74361	0.703811	15.5222		7.51652	326.593	192.573	11.0936	73.4686	0.270488	7.98525	1.53652	4.05809	76.9066	2.19312	0.0556232		182.989	457.347	6.74118	3.60211	5.76791	45.3352	5.87674	137.324	5.95509	6.53499	8.57284	36.4264		2.59105	67.5161	14.2949	63.5397	0.0794803
Set542	37.4582	24.5419	69.8384	32.1084		11.484	14.5312	73.9134	1.23358	8.17261	10.8134	33.9639	6.30912	43.7716	12.9675	0.692067	9.46049	2.32662	8.9865		290.327	12.4639	35.6771	0.228592	8.00944	2.40057	5.18696	48.4081	2.20332	0.0704943	56.2712	212.467	1004.65	10.0368	4.00648	8.763	30.6249	4.53856	272.074	7.17317	5.13588	8.96332	8.9568	0.690604	3.58499	15.275	4.7917	97.1625	0.0497475
Set543	46.5185	31.3113	25.0612	31.7054		29.1905	14.9732	36.7534	1.38082	6.6867	7.34089	19.8014	2.09167	218.187	9.84081	1.31764	19.5383		7.2824		161.774	15.9432	44.5473	0.389695	8.62617	1.89663	3.88357	37.2572	2.49345	0.054609	252.94	39.4658		16.8869	4.82436	11.297	52.2347	5.30201	115.109	1.78974	7.64663	20.6803	24.6532		0.646661	32.1041	17.9102	27.6079	0.0821358
Set544	48.633	27.9119	49.2441	34.074		31.1557	29.0472	66.7935	0.900073	5.38904	8.05246	49.4435	2.72418	173.678	9.87625	1.14259	11.8279	5.51797	9.94247		38.4854	14.5844	63.486	0.409348	7.42534	0.915629	2.24544	38.7094	1.70867	0.0564433	44.7181	264.125		33.6178	4.41824	9.1446	91.8406	2.91512	265.632	7.21488	7.92488	7.35729	34.5886		1.8611	43.8854	4.7568	102.818	0.137682
Set545	69.948	18.1454	43.2243	13.0638		28.0919	16.6185	62.0346	1.4689	6.72038	9.93957	18.3684	2.47653	58.9622	12.6153	0.788434	14.2774		8.73265		77.934	16.3416	8.33703	1.10534	5.83287	1.33249	8.28861	33.4574	2.05865	0.0314	50.9361	172.95	265.28	13.0301	4.91183	5.92745	33.1188	4.3005	323.2	7.73272	10.5801	10.6085	22.4978		0.613253	34.6478	7.39551	118.333	0.0638724
Set546	97.2643	24.5931	29.1208	35.658		29.9846	11.7117	61.3066	1.45731	7.24024	6.65981	25.462	3.60595	114.14	15.6079	0.369041	10.1951		9.37755	186.009	97.9573	10.8238	25.8966	0.833672	10.8603	2.40051	5.39959	23.8984	2.05336	0.111669	177.013	137.361	905.063	27.0551	3.68314	6.147	60.267	3.6142	158.243	6.99409	5.18839	12.339	32.2052		2.35318	46.8925	2.88527	75.305	0.063719
Set547	36.323	15.2527	43.2243	26.5945		22.7403	22.5169	81.364	1.09351	5.45162	11.9979	20.1116	2.1769	367.964	4.93923	0.471351	17.6548		7.59068		41.9408	10.8238	57.1457	0.791692	8.88847	1.37302	3.32693	43.9976	0.849503	0.0385803	270.654	61.2561		26.8522	4.36267	9.59663	52.5163	6.56982	176.759	5.17734	7.93191	13.0974	24.0386		2.26727	35.0718	7.95271	173.25	0.109511
Set548	148.175	25.2697	58.8216	30.6996		21.9528	26.1852	68.9951	1.62524	7.77264	7.21115	37.6681	0.917443	22.2528	13.7698	1.61746	12.5239		11.8804		75.6498	12.5145	65.89	0.559562	7.86364	1.23043	5.53259	36.6639	1.7568	0.0516591	127.072	191.297		15.8519	4.47969	10.2557	43.7408	2.18585	74.159	7.58784	4.5324	26.0756	35.9001	0.510702	1.94622	47.3672	8.53419	66.5581	0.0798954
Set549	94.646	28.3075	53.4597	41.4309		23.2566	11.7439	33.8869	1.04003	5.81506	8.29175	19.072	0.736576	281.004	10.1899	1.50168	15.4705		9.41364		152.414	16.1584	35.3244	0.375901	6.95488	2.59206	19.1255	34.2073	1.88561	0.0528711	97.9219	58.1565		4.52888	4.24932	9.80287	60.8038	2.18585	412.458	6.94294	7.5198	13.0529	27.7585	0.510702	0.813495	44.5331	8.26642	83.8532	0.0668865
Set550	145.835	22.5304	40.1123	33.0459		29.6854	26.6781	31.8582	1.3735	4.89629	6.88837	24.1388	2.95755	171.576	6.89622	1.41606	15.2849	5.05242	10.2194		77.4116	15.2549	7.10739	0.409348	6.42234	1.76722	10.8602	48.6195	2.61154	0.0987017	165.485	52.8687		26.395	5.6695	7.38309	92.3126	2.77132	58.2886	5.42017	6.61113	8.78001	31.5098	0.733063	4.59834	46.8925	6.03456	102.575	0.0445582
Set551	50.5127	28.6497	49.7334	19.3186		29.011	13.857	33.1195	1.47241	6.76173	7.76135	18.1212	1.72172	259.293	12.146	0.752035	17.1811		7.35575		30.8761	12.613	50.4582	0.424202	7.58048	3.03657	5.94151	40.7334	2.29546	0.0302174	41.8282	61.2561		18.1012	3.58646	5.7504	39.6185	3.70444	123.248	5.42703	5.89807	12.8614	26.8816		1.94622	35.8631	4.7568	65.022	0.0754615
Set552	42.556	26.9198	43.0671	20.1356		23.165	29.9896	70.6527	0.621409	3.70194	11.5247	21.9331	3.38239	161.539	8.50877	1.35108	16.9518		11.4478		33.5151	13.4072	37.1474	0.323879	10.22	0.663454	4.07799	45.005	1.70905	0.0565693	50.9361	42.4967	393.853	20.136	5.22114	9.85445	85.9198	3.89737	181.444	5.76626	5.51173	8.2479	17.9698		3.40989	33.2866	4.95723	76.4089	0.152897
Set553	85.982	32.0528	31.3097	34.0117		31.1793	27.4816	24.5801	0.676963	4.83932	9.21326	30.7979	0.99638	51.4432	12.3077	0.62528	14.7397	0.937588	12.8394	289.567	29.0511	11.5511	22.397	0.30365	8.88847	1.58113	5.68354	7.92929	1.8731	0.0490707	281.163	180.078		15.0708	2.89588	9.41897	43.9146	3.89054	435.676	2.90499	5.23707	5.09459	25.6276		3.62419	44.4937	4.40396	116.123	0.159938
Set554	42.9445	17.233	31.6826	31.5919	12.161	28.6111	26.8505	55.7964	1.40878	3.74993	4.73482	16.2568	4.07658	30.9037	12.1029	0.462637	8.30996	5.60355	12.9085	529.563	168.415	12.0014	51.5683	0.37727	7.91761	1.8775	7.08302	40.8588	2.00222	0.0625197	173.184	53.1728		27.3759	3.75777	8.49714	63.2736	3.95508	193.885	1.05996	7.37458	20.291	18.2244		2.90453	35.5407	10.5539	43.6195	0.0672484
Set555	14.2279	16.8783	55.7413	32.7895		26.5395	21.7596	80.0468	0.901729	5.51215	8.85614	24.4836	1.87818	34.252	6.58584	1.12702	10.9831		3.6231		69.7699	13.2631	21.6554	0.505343	7.41488	1.21125	5.61221	59.9599	2.19484	0.0562555	58.5799	89.6642		12.8133	4.66443	8.05674	68.1303	2.89757	196.716	7.12136	5.52723	11.3548	19.3881	0.601082	1.05943	35.5751	15.0328	97.5765	0.17647
Set556	55.1999	19.7391	36.0156	42.7626		21.3623	22.6611	46.0037	0.850414	7.43358	5.21587	19.9813	1.07014	163.192	6.34513	0.607336	8.46547		9.37357	171.795	34.8989	13.9958	28.791	0.306775	10.0291	1.40399	7.4794	31.1223	2.08534	0.0440125	159.44	204.312		20.9032	3.93339	6.9524	55.0489	3.83378	94.9449	4.68234	7.38159	10.178	37.3518		1.89862	36.9151	10.5373	88.7155	0.190104
Set557	108.016	24.3069	48.4752	20.9948		22.5561	15.0341	57.3819	0.706708	8.37829	4.3016	29.9199	2.22016	37.7894	12.9573	0.788434	15.8965	3.07154	6.01871		34.1743	13.0281	37.1831	0.607972	4.68116	3.64156	16.6727	50.3402	2.54912	0.0424918	104.413	53.6921		13.0288	3.84608	8.57433	56.5844	4.17729	171.197	7.69377	7.43305	12.1307	5.649		2.35915	59.6854	18.1644	75.0225	0.160238
Set558	42.2681	22.5008	40.1885	22.4135		20.6939	26.8991	70.2647	1.38411	6.73315	4.73482	21.9415	3.01433	22.2528	11.1774	0.685523	10.2007		5.74644	545.389	29.1115	13.7003	36.5213	0.472835	3.98041	1.32209	3.05417	83.8859	2.1248	0.0604182	139.995	58.5289	1258.12	24.3925	4.59084	9.16517	55.2567	4.23061	48.3017	5.69083	15.2225	9.27178	43.7073	0.634012	1.53204	30.6466	12.1066	65.7405	0.0372176
Set559	45.8108	19.7911	17.7676	29.5415		23.4046	21.0893	70.303	1.17253	5.22704	8.29397	25.3617	3.23753	73.9908	12.7486	1.74964	10.4858	16.7962	7.82838	504.425	134.162	10.4824	29.7266	0.511699	7.681	2.4173	5.11599	16.0376	1.36439	0.0511189	173.427	84.3396	1430.69	20.7838	0.465205	5.93182	52.3119	4.25328	179.251	9.55175	4.62019	26.0964	33.912		3.05212	37.2064	5.86248	135.757	0.0810281
Set560	67.3085	25.235	31.5962	31.0937		22.6222	21.3731	86.1415	0.958902	4.91616	6.77415	16.8155	1.35805	52.8994	7.26594	1.23161	10.7525	7.65515	3.44907		61.6058	8.75836	32.9871	0.211023	8.68369	1.66082	5.38229	54.7716	1.95732	0.0856835	90.8665	139.485	1027.48	16.5416	3.15466	9.75247	65.1249	5.0453	80.8855	2.1074	11.8326	9.92274	18.3576		2.54763	72.6308	7.95271	45.9691	0.0481224
Set561	107.31	28.2778	51.8851	20.6085		33.6383	17.0824	88.5305	1.6541	5.98249	10.9628	37.4766	2.85322	61.1357	5.02273	1.04277	19.3745	4.86321	4.66485		66.0543	6.65281	32.3066	0.786457	7.681	3.04472	10.1466	9.25117	1.88157	0.0688953	58.5799	51.2432		9.95516	2.52845	7.89987	57.3646	3.48921	151.318	7.07643	7.79652	10.178	24.9112		1.36163	59.8845	5.31659	112.357	0.0547607
Set562	39.9375	44.0466	48.4752	30.1854		28.5743	18.7884	65.3901	1.48663	6.27933	5.21587	19.0095	1.50086	51.4432	7.00931	1.48404	17.6786	6.99278	10.4369		261.358	8.76135	20.3252	0.82655	11.5384	1.18395	3.15271	65.2839	0.849503	0.0456614		272.488		25.6348	4.74376	7.40637	30.1702	2.99578	47.4708	8.05974	11.9288	18.3193	27.7585		2.14756	39.5615	5.69468	96.9425	0.0972562
Set563	33.7169	41.3257	31.0723	30.2121		23.3279	15.6795	37.0438	0.972143	6.47387	6.22149	16.1222	2.08919	179.25	9.12208	0.739015	16.8081		5.18797		60.6572	7.5846	34.1362	0.320019	6.01529	0.857439	7.7209	18.3008	2.5242	0.0643251	42.8993	60.5143	895.607	17.2287	4.0911	8.25917	99.7558	3.8444	93.4797	7.59429	7.70194	17.2553	19.7306		1.55378	39.5615	6.66849	51.1497	0.0599827
Set564	29.8674	26.9267	41.3132	44.1859		32.7987	22.5215	54.7116	1.10593	6.72814	6.97687	30.4336	5.64282	28.381	9.06195	0.644022	14.1652	3.36951	10.464	255.053	52.4066	11.0406	37.8822	1.0678	8.91307	2.23564	4.64038	40.0874	1.84424	0.051617	45.8725	139.555		21.3732	4.05304	5.93354	88.5513	5.15502	316.044	7.9527	8.95977	9.38738	29.7139		1.17816	39.2783	6.27613	63.5397	0.0894492
Set565	36.8207	32.7694	48.1469	34.5893		26.7341	25.1276	32.1677	1.2788	6.61367	7.70315	15.1135	3.76911	173.321	7.00028	1.17212	8.43938	3.3741	8.75691		80.2069	17.4278	18.2325	0.692257	6.43497	1.99825	2.73262	37.8667	2.16656	0.0685498	134.436	61.2561		4.52888	2.2294	6.9524	58.3564	4.32047	130.054	9.76174	12.2101	29.0446	29.7139		3.55272	38.7742	4.94557	105.491	0.0549422
Set566	114.009	20.3593	26.2922	30.1919		26.249	22.4072	46.5093	0.980013	9.16728	10.529	11.5735	1.04367	241.928	8.9486	1.00714	17.1693	5.25901	9.39578		29.9764	16.0177	37.5937	0.471306	4.68194	2.03072	3.41402	48.0415	1.78231	0.0519606	46.8332	56.6258		5.50664	3.51079	8.58944	81.7004	4.74023		6.96443	5.13772	16.1719	11.1335	0.564986	2.34609	14.6167	12.4181	63.697	0.0877773
Set567	136.286	23.6905	63.0581	25.4876		26.2613	24.1464	34.0896	1.73012	8.60681	8.09989	15.0277	2.63639	92.9672	13.6984	0.475992	18.3768		8.0511		159.65	15.0413	33.6073	0.779624	8.0991	1.52856	9.1857	30.6334	2.23454	0.103614		81.0617		54.7448	4.36267	7.59974	51.6683	7.22945	257.108	7.69377	7.92488	7.82268	26.448	0.436587	3.27652	32.9407	13.7238	91.8135	0.0563846
Set568		39.1696	26.2922	28.9876		29.0547	18.7359	66.9159	1.23422	4.01753	8.27711	33.5754	1.32924	266.353	5.64813	1.35813	10.4858	9.42726	7.32501		77.276	10.5874		0.883304	11.6324	1.32589	3.06263	41.8246	1.72918	0.094829			315.753	14.7769	3.28832	9.61106	76.5999	5.15924	229.764	7.62143	7.37458	14.6351	28.9752		1.8963	46.8196	15.5408	96.9829	0.0663227
Set569	156.176	17.5773	55.7293	30.0035	8.44923	25.8903	11.7117	29.7519	1.30309	5.71076	8.28168	18.1001	1.17614	35.8468	10.7971	1.28616	15.3169	15.4337	8.05025		57.7257	12.5284	28.2963	0.884671	8.87806	2.17198	3.48917	42.703	2.40247	0.0671363		88.8039		19.132	4.91519	7.44451	91.3357	3.91419	191.177	6.48174	7.11472	6.4688	16.0336		1.19446	69.5748	27.7433	98.4389	0.047023
Set570		29.7098	41.9588	22.2041		26.4397	3.76473	79.0345	0.794886	6.57665	8.8036	43.9091	2.36069	201.788	8.42694	1.13105	15.2169	11.8421	13.2874		84.6622	10.7372	42.763	0.232176	6.96373	2.44621	6.1677	94.5863	1.35939	0.0474301	137.918	52.6701	1384.56	12.1773	4.09	8.15671	59.6344	2.62741	115.109	5.90738	5.31812	5.74986	21.6462		2.14756	61.2728	9.56959	75.0225	0.0605957
Set571	39.5508	43.6883	31.3097	25.8019		20.1852	15.3366	32.6633	1.18961	7.89691	7.94696	39.0821	4.29054	46.9444	6.14125	0.337353	12.7389	11.1947	5.9317		74.3002	11.9929	45.4243	0.234376	6.71166	1.37112	6.35685	22.2683	2.14397	0.124916		189.578	1774.71	8.98974	4.82998	8.00709	84.1432	5.34389	321.589	6.86901	8.06565	7.30369	21.1472		1.49632	61.9051	7.27235	113.715	0.137044
Set572	41.2972	25.0852	35.6476	38.6852		21.9528	18.6487	22.3438	1.63306	9.80822	8.30579	35.1795	1.97367	148.992	6.31371	0.57883	10.1951		6.23399		62.3474	12.9732	21.5409	0.327329	8.77285	1.75268	4.0084	47.3373	1.54625	0.0511189	47.5497	422.567		22.2865	2.78377	6.46115	47.3226	6.01445	136.334	2.16277	5.35764	10.0837	21.1001		1.38195	52.5662	23.1867	84.8898	0.109511
Set573	144.525	37.591	43.2243	29.6301		27.4432	29.8395	31.5861	0.870549	6.3666	6.82587	25.2613	2.50726	190.529	10.399	1.51836	18.9831		11.1347	230.425		10.7319	15.2081	0.876745	7.83653	1.31083	1.48476	39.4569	2.17717	0.0841827	130.468	67.5568	553.929	5.30989	3.76668	7.63231	120.706	2.67683	218.924	3.72013	8.95977	22.2206	24.7431	0.701631	2.3937	83.5925	14.1767	72.8786	0.0844382
Set574	11.4212	34.5811	51.2946	22.2979		24.5217	21.452	45.4457	1.46404	5.13144	5.7007	39.8934	1.62985	42.1495	8.00022	1.48109	12.9771		3.75245		41.3618	11.2863	26.9437	0.373676	6.20946	2.56496	12.734	42.8165	2.05868	0.0511189	212.944	52.4802		16.8921	4.52164	9.85043	53.0326	3.55941	199.632	6.35692	7.96224	16.1342	18.3105		2.44631	32.0211	9.06388	101.402	0.0870729
Set575	147.007	34.2786	24.8324	32.4078		20.4738	20.4445	56.0245	1.07547	8.76467	8.45823	24.7403	0.871525	154.422	10.6979	0.365829	18.3056		7.56775		58.0585	16.5657	38.941	0.745174	5.50183	1.0049	14.7462	46.4108	2.4662	0.0431121	54.6735	208.01		17.819	3.80041	4.32158	75.8344	3.10801	165.118	2.73118	8.96632	16.253	36.541	0.787925	1.45163	51.7156	8.58012	68.3357	0.0421318
Set576	54.2009		38.8593	13.9332		33.5156	25.0225	65.2735	0.875251	7.54587	8.85614	51.2983	3.01292	395.495	6.10057	0.61466	18.9061		6.23508		53.5843	13.0579	31.1714	0.98019	7.58609	1.72182	9.35705	43.4069	1.29696	0.104635		195.049	1871.37	21.2315	4.45158	5.45845	96.6007	3.08369	36.2726	10.3576	6.05894	11.0517	29.1789		0.765373	49.4236	6.64562	78.5503	0.119285
Set577	122.998	29.1256	31.5998	25.1681		25.7718	15.5461	43.1245	1.26295	10.2487	9.94696	25.2613	1.24423	139.119	5.64813	0.788434	15.2169		6.2925	45.6645	63.8963	18.6878	22.397	0.282535	8.04466	1.0936	6.5458	54.9331	1.32928	0.0321913	50.0973	83.9673		6.15903	3.90268	6.70095	57.8906	2.6803	64.228	10.6041	6.57884	19.0742	16.7099		1.41044	56.0806	5.11259	98.15	0.0552872
Set578	231.859	17.315	41.3132	37.7642		25.4308	27.9167	58.1876	1.33173	5.49408	7.42665	22.8254	1.51937	201.794	11.0465	0.536452	15.7218	9.84277	6.68912		79.0695	17.5453	31.6267	0.692529	5.9569	1.07048	6.91812	37.9132	0.735787	0.0302174		41.2597		24.3925	3.15283	6.48416	68.8573	4.67157	68.2913	2.73155	6.10945	21.8108	29.1789		2.03351	81.408	9.66796	21.4241	0.135039
Set579	35.2688	27.9119	30.2628	33.2636		20.9645	12.1395	58.1876	0.861082	8.07379	5.71868	16.9885	3.09464	51.9856	4.73508	0.83121	11.2153	5.77154	12.4427		293.531	13.2216	31.8303	0.361951	5.9569	1.75062	14.6094	44.9374	2.27968	0.0645812	58.5799	55.8937		22.1796	5.64215	5.43208	39.8348	4.91817	83.712	5.24112	6.74326	12.1814	17.9192		1.77278	43.6415	7.0899	78.2302	0.155628
Set580	40.3859		45.6836	45.7509		38.2811	20.7764	80.4955	0.863257	4.08588	8.40254	15.9055	4.07658	37.7894	7.09726	0.456833	8.73291		11.2714	517.538	35.4979	10.2783	64.8239	0.37727	9.75301	1.64729	20.3001	55.6876	1.91714	0.0511189	133.758	59.0969		19.5146	4.51954	7.31937	28.1589	5.31046	205.523	2.81581	5.46424	9.47051	37.8839		1.4504	44.1615	12.1066	127.169	0.0664135
Set581	146.775	48.7444	33.0174	18.1475		33.6365	23.5283	90.1093	1.3224	4.87463	4.42842	35.9025	2.95906	59.4371	13.2571	1.4319	8.28142		4.17057		44.412	11.68	36.0381	0.426547	11.6324	1.63469	5.71	32.291	1.85499	0.0721282	211.245	65.9771		16.4858	3.99359	7.47877	82.9164	3.91301	275.151	4.7729	10.9191	12.4369	32.9153	0.286027	3.69834	15.2224	3.94658	100.979	0.0980865
Set582	51.8158	17.5425	21.8531	19.9362		28.1739	17.9353	51.5944	0.65181	5.48325	10.4651	19.8099	2.29295	189.806	13.9271	0.831515	9.22812		12.6502		87.6472	16.0376	42.182	0.370484	5.90622	1.16214	14.9254	47.3354	1.49452	0.086241	101.049	65.0481		21.3777	3.62754	10.801	71.1946	3.20823	223.442	2.5581	7.92488	10.8707	15.7942	0.546002	3.05212	63.9378	5.66495	58.4128	0.0818776
Set583	98.5165	6.63741	29.1208	32.0338		33.4966	18.8614	48.7661	1.02615	6.67225	3.05422	26.2261	4.48759	157.157	7.90045	0.945206	12.4786	7.96897	8.41231	207.21	27.2312	12.7521	30.2378	0.374761	6.50654	2.64255	4.17741	16.7195	2.12575	0.0452729	103.159	53.3091	1084.48	7.24819	4.79974	4.39006	43.3818	5.59076	66.6865	4.99866	8.06565	7.47142	34.0112		1.90087	64.2115	6.36287	80.025	0.0858704
Set584	48.215	31.204	64.951	28.7898		30.6708	29.4602	33.1195	1.38082	7.22063	8.45355	29.5628	2.25364	55.853	7.72322	1.37281	23.3867	2.89257	10.0742		62.709	9.01195	23.2277	0.781148	4.38101	0.986851	16.9874	36.1985	2.04151	0.0509144	57.6221	109.778		17.702	3.60225	4.52236	62.8409	3.86203	236.345	6.14673	9.09201	11.1692	23.9665		2.41205	32.8526	4.62756	100.712	0.1033
Set585	38.9761	23.3596	29.2817	45.9263		20.9097	26.5941	29.3323	1.42149	5.73829	5.30487	33.7428	4.11866	151.972	7.84768	1.1304	14.796	1.7972	10.9837	192.805	77.934	10.3743		0.43554	9.89594	0.675893	6.03557	40.4716	1.64265	0.0833415	242.524	175.25		17.702	3.90268	7.03366	91.8406	5.53977	197.399	1.74922	7.42143	10.2084	27.0271		1.93322	51.462	9.80194	89.0999	0.0811202
Set586	28.3382	33.4449	26.9293	28.2243		23.5136	16.8823	49.806	0.664071	4.96338	6.0356	49.7128	2.08371	252.292	8.83682	0.870687	15.3846	4.51687	10.1429	413.449	42.0486	12.4697		1.14384	7.92562	2.80498	10.1917	39.9014	2.3583	0.0385853	58.9729	99.8931	1783.75	17.757	4.64618	7.22096	82.1285	2.90469	47.009	4.88374	7.10892	6.49969	7.6024	0.591294	1.32948	39.8888	7.27235	117.531	0.16551
Set587	65.2312	13.1132	24.2137	44.2204		23.4524	25.9435	18.1299	1.12555	5.2167	6.22149	25.462	4.4641	53.768	10.0341	0.799827	12.4374	6.81576	3.00692		31.6384	9.27495	30.6401	0.61715	6.81175	2.4826	13.9531	37.2419	1.86107	0.0351795		149.377		12.5004	4.84006	8.26076	85.8191	4.41623	172.611	5.48593	9.12622	22.4321	48.8863		1.5884	28.3489	13.1218	85.704	0.0866786
Set588	39.907	28.576	36.0911	32.199		22.9963	17.4486	28.0615	0.838286	7.42762	3.74083	27.1769	2.91617	353.577	7.86374	0.473742	9.42797		7.90726		81.771	8.75836	16.9017	0.270488	8.62617	2.2107	6.77141	32.2743	1.9213	0.0524915	156.069	62.0917		7.33287	2.76639	9.4825	63.9186	5.13561	158.243	2.35717	7.10892	11.9094	28.3544	0.221873	2.07523	30.8217	6.22743	105.146	0.0918615
Set589	40.3859	12.8101	24.2137	25.8019		23.165	7.94552	32.6633	1.50847	8.46191	6.3224	35.3609	4.34981	347.93	4.77327	0.845028	10.6893		8.62285		54.5573	13.9146	38.7692	0.533878	9.50862	1.8775	5.47441	7.86991	2.03217	0.0621382	162.121	68.1417		9.80706	3.98495	10.1268	52.8201	3.62972	91.7001	6.28157	7.17518	11.9094	5.649	0.590415	0.527748	37.3559	12.1027	119.848	0.0980865
Set590	31.5838	7.64907	26.7778	29.9527		24.0835	10.6695	15.6876	0.997139	7.0427	9.9397	27.9692	1.04522	121.017	4.69654	0.456833	9.9583	5.50633	8.98839		50.3627	9.57984	29.7266	0.774717	9.37852	0.958979	6.82496	47.5613	2.29086	0.0641301	176.617	63.7824	457.347	23.013	2.26865	9.85018	78.7118	3.58491	65.4831	5.75326	7.0525	15.8488	25.0088		1.62624	80.5014	3.32539	71.9969	0.0866441
Set591	222.67	25.7878	35.6853	35.3852		37.5215	19.1298	67.0735	0.766276	5.49408	8.0107	28.9446	1.08766	43.9176	6.12606	0.779547	11.8279	10.5587	7.30548		69.5286	8.19699	21.9487	0.536585	6.68632	2.37916	8.53416	20.4229	2.63276	0.087228		53.3091	1048.39	5.30885	4.75521	7.51949	53.0326	3.91324	121.091	6.93755	6.40112	13.0974	23.9665		0.817671	26.3253	12.033	134.121	0.156756
Set592	123.735	25.235	17.0846	15.8059		30.3943	17.1472	42.9637	0.909981	5.11496	4.27972	10.867	0.987577	75.5672	7.77977	1.19258	12.8426	9.12365	8.98142	381.555	41.3618	12.1216	6.20696	0.869075	8.62603	1.56783	5.18696	26.2255	2.26607	0.0567548	188.987	52.1065	372.752	16.599	5.45926	7.03366	79.9763	3.24962	56.1478	5.38483	6.40112	14.6351	35.9481		1.05943	57.9825	5.63359	71.2283	0.100026
Set593	44.3298	25.011	30.1524	38.3837		30.2223	18.7202	77.8413	1.10593	8.94706	9.66062	29.2052	1.64362	166.068	6.12545	0.632213	16.4753		7.81006		45.3914	13.9047	17.7758	1.08239	9.99417	1.76475	4.50502	10.0014	1.40231	0.0579375		60.5143	2094.59	28.0729	5.6552	10.768	58.4116	5.18658	179.032	4.68234	13.5889	19.3928	27.6286	0.557017	2.26969	35.3216	15.8635	14.7579	0.0712627
Set594	29.316	27.9581	50.7555	36.4879	10.6924	25.5434	10.2373	45.4193	0.980235	3.7917	3.26329	44.9532	3.36183	45.8432	4.69654	0.576825	19.3745		7.32501		28.1564	11.8166	38.8469	0.610614	12.4095	2.92822	6.58201	51.9906	2.19061	0.110168	165.485	78.1269	1972.45	23.0419	4.32639	4.97591	29.4648	3.23317	201.122	4.80051	5.26949	16.2479	28.1542		3.45827	56.4203	13.1218	139.784	0.0601766
Set595	27.8253	16.927	21.5144	20.8103		31.9779	24.8105	50.3322	1.19785	8.72918	5.48597	41.3417	2.65364	110.015	4.74822	1.08411	12.8799		5.03618	55.3113	179.567	10.8564	39.4258	0.403537	6.54082	2.44822	5.61416	16.7195	2.51273	0.0936751	46.6954	51.3013		13.3459	5.06758	4.86334	80.8632	5.27621	231.961	4.68234	10.8767	26.488	48.8863	0.497904	5.46482	39.5615	6.66849	113.238	0.0637771
Set596	39.4427	23.3453	33.8436	25.4722		31.1198	22.8749	65.8725	1.27553	7.03934	7.49444	6.72593	3.20853	259.293	7.56743	0.626368	9.8017		8.18946	190.16	41.7993	10.4678	32.4171	0.531371	7.42313	1.40399	4.98034	34.4684	2.63276	0.0526761	114.772	59.9144	279.697	15.7155	1.4436	8.21135	71.3631	3.62972	254.414	6.606	6.75502	25.885	31.2374		1.66279	70.4235	3.95066	63.697	0.0867118
Set597	107.882	13.8532	21.6103	30.2947		29.1827	17.2023	71.0978	1.33988	6.06092	2.35927	10.8586	3.49188	233.794	14.8873	0.304831	13.1608		7.24994		29.7993	12.428	6.75478	0.641982	8.12753	1.15737	14.925	38.9541	1.98632	0.0803711		108.068	315.753	11.8518	3.5763	7.44297	26.1862	4.3005		4.82641	6.40112	10.8721	21.2885		1.44186	15.143	5.52653	78.9749	0.0857504
Set598	23.7769	20.9066	31.4852	29.6301		30.0491	23.3584	54.0872	1.62837	3.16308	7.02736	15.4204	3.06316	29.4476	5.1065	1.26212	10.6511	6.51584	11.6451		43.1138	8.71285	37.4958	0.358016	8.37678	1.12487	6.60107	71.9575	1.28637	0.0261045	160.003	70.2703		8.03393	5.09004	7.78439	41.8524	3.45139	194.55	5.64506	4.47562	6.76803	22.2543	0.541901	1.38195	70.9588	3.32539	123.64	0.0668865
Set599	51.2413	21.1867	44.6104	25.9209		28.1349	23.2686	55.7045	1.33437	8.98858	10.9471	12.1804	4.03763	160.661	8.03849	0.849413	15.1965	2.26901	8.7113		420.648	12.0014	63.6787	0.373676	8.09384	1.87495	4.98034	23.8984	2.42934	0.0463403	328.756	241.282		6.74118	2.33597	7.78444	103.322	3.95847	573.43	6.33231	8.187	11.0068	44.1651		2.07248	22.9976	4.04547	106.115	0.0433873
Set600	242.339	26.2445	45.1644	37.6677		27.9225	18.0125	34.115	1.15611	5.5573	6.03138	16.7998	1.05864	58.9622	7.37195	1.28804	22.9618		11.5218			10.3447	57.4293	0.789444	10.8897	2.08809	5.71	30.3696	1.68427	0.0307957	270.875	41.2874	1226.25	18.2538	5.59741	8.63893	81.1075	6.72885	99.3428	7.35194	13.4083	9.20871	31.0667		2.25335	54.1071	3.33182	47.7989	0.0637771
Set601	97.5375	25.3612	47.3892	32.1385		17.8833	26.5247	51.1034	1.26295	5.80292	4.60696	15.239	1.17614	135.907	12.233	0.83121	11.001	6.33706	4.76456		127.079	11.0049	20.6788	0.33885	8.96992	1.07048	5.53294	16.8122	1.90806	0.0452635	151.201	188.78		11.8518	3.28365	5.52853	42.6119	4.61723	59.1088	2.75812	6.80804	19.6576	24.8762	0.591294	1.92261	45.6775	5.84149	58.0988	0.142984
Set602	43.491	21.2802	50.544	39.3417		27.661	16.4358	60.5872	1.59974	6.07594	4.72099	28.7989	1.25269	63.3224	9.70149	0.526286	10.7525		7.37507		37.0761	10.8238	52.615	0.326248	6.07705	2.95182	4.33288	14.8426	2.04977	0.0428756	219.381	99.4809		17.5647	4.61818	10.2442	82.8307	3.45139	125.367	5.28253	5.37094	10.256	18.507		2.26969	50.556	5.94846	85.5577	0.107027
Set603	140.025	13.8218	52.8406	29.114		12.0244	21.7585	46.0037	1.00081	3.74116	5.09516	27.9692	4.42655	48.4282	7.10837	0.561357	10.7525	4.82096	12.2058		32.7984	9.89574	27.3958	0.33464	8.65486	2.41872	4.58212	27.8951	2.49497	0.085446	146.107	250.664		20.5793	2.87082	5.74556	74.2438	2.43282	123.469	4.96105	5.52103	10.178			2.92728	29.4882	4.57593	106.115	0.14137
Set604	88.9812	21.3448	52.0808	10.3626		26.9743	9.06723	59.0333	1.31689	7.81887	8.41639	18.4841	2.61536	53.768	15.9049	1.35624	18.6882		8.05025		106.096	10.8591	12.201	0.27266	10.5534	1.33264	5.71359	15.0673	2.10842	0.0494417	99.1731	170.321		6.74118	3.21209	6.64893	57.3937	2.66772	264.92	1.58368	5.66646	15.475	23.3783	0.634012	5.05898	18.3609	2.91829	112.185	0.10335
Set605	30.4977	26.1365	53.2878	40.8768		24.3193	24.877	32.4061	0.794886	5.64655	10.8254	30.9686	1.54804	288.356	7.52895	0.83121	25.4128	5.00967	10.1603		54.5573	11.1001	38.5412	0.537103	6.80127	2.24248	4.48387	34.0098	1.7706	0.0368995	178.306	69.0762	1184.68	11.8518	4.34643	7.07375	55.4675	4.169	65.4831	9.97224	6.44699	8.78001	17.0258	0.300926	3.02855	67.9415	14.8632	145.707	0.0738376
Set606		21.1199	59.4655	30.6868		23.5298	27.6761	41.3229	0.738186	8.91163	8.10514	16.9689	2.00019	39.9573	12.1874	1.11542	10.4858		9.59296		279.691	8.24675	36.5213	0.74478	7.37231	0.745979	5.44048	13.0317	2.46441	0.0716007		62.8875	1384.56	16.4386	4.17211	11.106	77.6673	2.62991	142.838	2.43202	7.79652	14.2729	23.9665	0.546881	1.24457	40.5667	5.26025	94.9206	0.112304
Set607		28.4267	48.1469	31.2074	17.571	31.7264	22.8327	45.4193	1.24649	4.84461	9.94696	21.3664	1.11689		7.97215	0.398109	18.9418	0.74973	10.0251		129.576	7.7209	30.6565	0.343374	11.3413	0.663454	6.58201	37.0783	1.73699	0.0519606		39.4658		16.3004	4.80142	8.71941	79.2259	5.72952	79.4643	2.00856	7.17518	24.6416	22.4524		1.20088	58.4385	4.40396	86.3205	0.0684209
Set608	60.1238	26.031	32.4385	25.7709		30.3692	18.197	47.5675	1.10562	5.45162	8.40254	23.8488	4.03763	24.5128	13.9688	0.532283	11.2617		7.83388	264.243	121.476	10.7708	45.8031	0.663153	7.80603	1.30413	14.1334	56.2981	1.60507	0.0267613	270.414	59.3614		16.3413	4.9102	9.85043	20.3087	4.23061	302.008	1.95904	10.5861	11.4696	32.3892		1.78422	53.9542	6.34924	116.539	0.0663227
Set609	122.587	29.8753	44.7483	30.3085		23.1759	20.8115	68.4808	0.927279	6.4909	2.37795	24.8646	0.917443	37.032	7.76553	0.943595	14.1954		11.1529	292.849		11.9881	37.6841	0.374761	9.93291	1.42014	7.4794	73.7586	0.931528	0.0543341	105.21	43.2959		28.3125	3.27617	6.38111	29.2963	5.5921		2.86902	7.79652	22.4198	21.6462		2.80834	33.1848	8.12254	62.694	0.0620906
Set610		32.4222	51.0401	35.3125		31.1557	8.4943	41.8818	1.18961	5.73736	8.12526	28.5429	6.59699	50.2177	6.47666	1.08433	7.05056	8.33544	4.29624	374.607	235.901	15.9856	37.9647	0.828947	8.96992	2.20129	9.35705	47.7597	2.44374	0.0995983		107.647		14.6527	3.57092	8.72016	27.5766	4.2666	278.324	2.32045	5.80275	7.58232	23.2026	0.284845	2.80959	56.807	10.5539	110.334	0.103707
Set611	37.6542	16.4416	31.3845	29.3665	15.3278	27.2615	29.5655	34.7215	0.695505	6.36921	8.22117	16.2568	3.3259	49.5511	8.14875	0.99353	12.1952		8.39777		67.7015	14.9481		0.343374	4.6292	1.33264	4.71298	61.5252	2.25073	0.0645812		143.838	1884.48	19.0392	5.00593	5.01858	36.5597	3.99123	443.166	6.88096	5.63981	15.8478	22.4524		2.37658	68.3469	21.0074	81.7084	0.0866786
Set612	91.2948	27.5446	52.015	25.3709	3.64827	36.2193	34.2572	40.2649	1.15612	5.26024	6.83927	36.4487	1.77895	73.018	5.1533	0.53758	13.6198	11.5385	11.5218		138.282	13.9973	40.8875	0.37727	10.3548	1.07568	7.8061	61.5729	2.29861	0.0704943	50.4991	49.7829	2006.9	12.4057	4.41072	4.65891	80.2414	6.28704	440.977	8.52319	6.75465	7.84006	13.2595	0.476426	1.12789	43.4906	16.6376	41.8924	0.145287
Set613	97.2643	20.9066	50.3456	31.3972		24.7841	24.6428	63.8479	1.27087	8.1515	12.7004	40.5628	1.62985	110.015	5.8899	0.324024	16.4092		11.1202		53.7081	10.8238	20.3993	0.323773	5.95327	1.23337	1.75238	63.3627	1.89149	0.0623556	50.7396	115.989	514.505	21.0022	3.70794	8.47327	47.5196	2.23572	248.859	5.22244	5.51173	16.2479	37.1052		2.35318	47.4197	19.0727	45.4493	0.0756938
Set614	46.2715	22.4685	26.2922	29.9496		27.2675	13.5586	80.7314	0.973395	7.64838	7.28737	16.6227	3.73785	263.111	9.66873	0.662775	21.2887	8.3886	4.0225		61.212	9.39714	28.0919	0.835994	7.91693	1.33264	4.18257	50.1761	1.34204	0.0736888	97.9219	122.094		8.03393	3.7932	6.05776	24.8185	3.43824	353.479	1.40459	8.77508	14.5801	30.3408		1.57553	44.9952	10.5539	53.8282	0.0710636
Set615	86.2309	31.581	55.4246	18.3391		18.4737	11.4195	65.0263	1.02615	7.98919	4.16864	48.6544	0.87587	184.654	9.91755	0.473742	18.3768		7.83388		46.7608	15.5989	38.7707	0.641982	6.58067	1.33264	4.16983	61.2408	1.79666	0.0735431	321.047	90.7043		20.0606	2.78657	9.15082	76.5999	4.15454	77.02	4.07777	11.2299	9.02256	17.9097		2.59105	25.8217	14.5984	59.7092	0.0808651
Set616	98.9762	32.1923	52.695	24.8043		30.1926	26.612	33.1195	1.34802	9.37862	4.8683	23.7155	1.27365		5.72928	0.959483	16.0773		11.5218		30.435	15.8425	41.7767	0.891683	8.96992	2.68497	4.05586	94.5667	1.5131	0.0261571		63.2287		14.7674	4.41894	7.57087	60.2707	4.46601	177.907	1.72877	6.67683	16.5751	21.4301		1.17103	14.6693	6.42697	62.2927	0.0664951
Set617	25.0275	27.8958	54.1752	38.6932		26.6511	24.8651	62.4977	0.907851	6.36938	11.1893	32.7908	1.7408	62.395	12.2492	1.23715	21.4192		4.66485	183.629	155.986	14.5844	30.1834	0.234376	9.396	1.92597	4.02085	31.8012	1.91573	0.0321913	187.701	64.8542		15.3191	5.58061	9.36866	81.1075	5.68123		9.74259	8.96632	23.3365	32.4254	0.545154	2.82237	17.8382	15.2016	134.488	0.131275
Set618	43.1095	38.8858	39.0439	28.7898		23.3782	13.6888	49.806	1.24404	3.72627	6.83927	31.4876	3.49862	242.292	5.74361	0.609922	9.00766	7.46729	8.23133		38.2801	16.0376	65.3611	0.814516	6.06915	1.29606	18.2557	95.9048	1.12318	0.0704943	50.6956	51.6777		28.2598	6.33434	3.52815	71.1058	5.26487	159.995	3.74831	6.31513	10.4554	42.6268		1.93322	68.0849	19.1005	16.6333	0.0866786
Set619	118.737	27.2883	30.0764	27.2075		20.0553	20.4151	57.6305	0.877297	8.91163	12.4582	18.336	1.24964	66.7139	7.61073	1.11156	19.0046		11.3648		172.138	11.4514	30.5562	0.187433	5.44289	0.986851	3.62881	8.50721	1.81646	0.0655139	104.814	69.8937	265.28	19.7931	4.15412	8.44463	52.5163	4.39462	316.044	1.87628	5.68037	9.34759	21.0707		2.34529	27.4837	10.2214	110.113	0.124691
Set620	39.7473	28.6708	17.3784	37.5195		14.377	18.8024	76.801	0.860943	8.69451	7.29745	42.4556	1.29945	61.4086	10.2782	0.683612	11.7634		2.71051		73.6247	12.3555	27.2307	0.31609	8.81452	1.18167	6.19412	44.9743	1.88097	0.0385853	158.128	65.0725	801.937	24.2796	4.6463	9.0472	47.7274	4.86307	31.4029	8.02584	6.53499	11.4696	31.5711		1.75863	32.3122	8.84606	76.8182	0.0866786
Set621	37.9029	30.6442	16.6935	28.1607		22.9371	20.9831	32.7628	1.10593	6.60459	5.58974	20.5364	1.13414	575.347	3.40529	0.537117	16.1204		5.14006	629.417	36.635	11.1839	35.4513	0.331385	8.04758	1.89577	4.62484	63.3111	2.016	0.0336441	40.3526	75.4582		16.3189	5.41311	9.15082	47.9636	3.787	164.59	3.04305	5.74008	16.5751	6.36571	0.525776	2.02031	52.0502	8.58012	85.3012	0.0980865
Set622	162.934	27.8958	27.7617	33.73		21.9083	20.6852	71.0097	0.997139	5.38904	3.3379	15.9139	3.30574	186.535	5.90574	1.02562	11.7831	18.1595	10.1651		50.3795	15.2799	42.9282	0.990801	6.31051	1.5508	3.85845	36.069	2.1743	0.0179352		67.4368		13.3937	6.42727	7.55615	50.9881	5.19138	88.6064	6.13326	5.05865	11.0166	42.1949		0.969342	48.2874	7.27235	67.1515	0.182431
Set623	57.1961	21.9929	43.0671	35.9151		28.5341	8.67791	63.2712	0.784245	5.30804	10.8134	16.2568	1.67652	110.015	7.45221	0.537117	13.7778		9.51369	225.401	220.245	10.4678		0.443746	4.21312	0.96943	6.19412	33.413	2.38852	0.113748	204.899	171.69	1201.12	24.523	5.0813	6.56811	70.4291	4.35722	179.251	6.66764	8.9616	23.7194	27.6427	0.627004	4.79461	83.4069	7.1374	79.945	0.0986411
Set624	171.314	19.0664	17.8706	37.2092		33.5142	21.452	93.4229	1.10046	7.47115	9.14423	39.3506	1.29796	44.2484	6.83416	0.575416	9.69566		7.80936		29.7993	19.3345		0.862289	6.35595	2.77278	5.75339	40.2551	1.54243	0.0622359		52.0581		12.3974	4.20235	9.23997	108.334	3.03819	81.6975	5.60648	8.28143	16.84	34.2245		0.95049	33.9115	5.63359	106.013	0.0460914
Set625	41.5916	21.2343	41.0214	40.0648		31.2151	3.76473	69.1629	0.799883	5.78249	11.5496	14.1219	1.19983	57.8424	14.3585	1.03066	5.03823		10.0251	202.185	75.5389	8.98677		1.09911	9.18296	0.93038	5.71359	11.15	2.47413	0.0688953	38.0543	74.7587		21.4623	4.4862	6.93408	54.6933	3.09466	225.428	6.12254	7.38159	8.51517	17.9192	0.420909	2.78696	56.6161	4.40396		0.167637
Set626	37.3052	13.8218	47.6799	40.7716		32.5106	20.8872	15.6876	2.06422	6.10231	8.21552	39.7747	2.45054	175.045	8.50877	1.66738	15.1914	6.81902	7.53015		78.3533	10.3689	22.397	0.399421	9.0179	0.984675	3.61906	10.1122	2.25073	0.104111		134.696		25.8596	5.85464	6.44045	30.6249	2.72223		6.75868	5.57231	8.72391	5.11686		2.35318	77.9501	4.26126	77.5327	0.132513
Set627	23.0999	28.0307	37.0632	34.0047		29.5589	18.6068	33.3678	0.750448	7.10953	13.7491	19.4724	1.9221	54.5169	8.6293	0.477056	9.46049		11.7365		234.038	17.66	15.6284	0.337151	5.87453	1.91908	2.92475	33.0365	1.9299	0.063796	101.125	58.3346		26.395	4.76283	4.90907	31.0441	3.14082	46.1452	5.28093	7.54258	13.6871	12.6709		1.53865	49.4236	4.54669	121.302	0.172356
Set628		20.4086	48.4752	35.0386		28.7409	6.08833	31.625	0.951184	8.75541	9.18761	36.8034	1.22315	161.217	6.4611	1.00537	10.4858		5.74644	233.276	222.053	14.1129	38.0423	0.484631	7.34985	1.86027	5.6112	47.7364	1.20359	0.0624799	153.753	111.756	1118.72	14.6527	2.89977	4.86334	66.1534	2.24569	83.712	5.83203	6.19649	9.25693	18.3907		1.53204	46.6277	15.9663	98.4313	0.0834562
Set629	169.181		52.5209	30.2784		32.4676	24.3266	45.4193	0.983459	8.95048	6.20337	26.4391	1.11068	43.5147	4.09337	1.11639	12.3064		8.85648		61.2704	14.371	22.1178	0.311269	7.56539	1.47883	3.4279	32.5072	1.51332	0.0757791	165.485	83.3636		12.6898	6.35802	6.46115	78.9658	4.96656		5.15036	8.99617	12.7499	20.4737		1.89023	60.0207	17.6898	94.2674	0.0858704
Set630	196.714	30.8906	40.5207	13.0254		29.7964	30.2654	64.7076	1.21397	5.97954	10.1453	18.336	1.9617	40.8045	5.59458	1.1571	23.8652		8.25749	192.805	247.12	15.1819	84.5648	0.257043	8.19046	2.39496	3.64914	38.5519	2.43378	0.0467243	245.293	114.923	372.752	26.2892	3.38043	10.7774	78.9833	5.68755	292.184	7.65687	11.5334	10.5737	26.7157	0.599619	1.7275	28.2888	9.56959	59.9235	0.1033
Set631	91.8858	22.4033	44.1717	19.225		33.4598	5.89367	61.9015	1.2055	5.98249	8.15483	15.7479	2.01052	22.2528	10.0529	0.934414	10.3076	9.65357	9.86332		45.4495	7.7209	52.9273	0.827674	6.19721	1.26038	6.78232	27.4364	1.57774	0.0471409		59.3614	1805.94	17.1804	4.41072	8.90018	64.6543	4.37791	236.971	4.50915	8.44167	7.47142	5.56884		1.55378	46.0593	4.46723	73.062	0.0818776
Set632	43.2178	22.0491	42.9282	27.5246		18.701	5.87876	35.1106	1.03802	5.94591	9.66667	14.3552	1.11689	199.249	11.6526	0.518675	9.14408		5.73686		57.7257	11.8262	58.8046	0.607972	6.75064	0.906836	5.17095	35.3766	1.73729	0.0458382	46.7195	59.1861	1805.94	22.2414	5.59741	8.25849	69.6759	4.30426	130.061	5.25821	5.07733	15.3218	14.373		2.49195	29.0861	15.0168	86.7794	0.0465272
Set633	54.8721	21.2431	43.6956	36.2531		22.9371	26.2594	52.3049	1.38973	6.76173	5.6517	34.0964	2.11874	50.04	6.10745	0.960531	19.0974	7.67389	4.81883		83.1752	9.90095	25.0259	0.320019	9.88297	2.29739	4.98034	16.0376	1.4448	0.0713089	132.344	123.676		5.73394	3.64194	10.2521	29.2963	4.79693	272.009	5.39558	6.31513	10.258	39.0623	0.322031	0.853046	33.6714	4.99694	51.3181	0.168522
Set634	44.2701	21.2247	21.6925	35.3175		26.0059	24.4827	37.2726	1.3501	5.69513	8.85614	22.4237	3.45084	54.5169	7.97215	0.809822	18.5837		9.57304		58.7786	13.7779	80.0721	0.240502	8.99542	2.66357	5.18696	17.3925	1.38184	0.082098	103.985	118.636	1338.43	10.4413	5.22579	6.5256	21.3282	4.02394	66.0555	9.70031	7.33434	11.4379	21.7133		3.11537	49.5889	15.8674	85.3012	0.0672484
Set635	64.3808	30.6015	22.5525	29.9496		28.0919	12.1395	31.2159	1.2055	7.30865	9.05109	18.2617	0.99638	40.8045	11.6526	1.13142	9.7896		11.5089		158.318	14.6803	34.9737	0.367671	10.2406	1.20385	17.3485	45.9288	2.13133	0.118022	166.107	44.0582	975.433	4.2378	3.95135	5.92816	44.4404	3.60896	192.515	10.682	5.3165	9.02068	26.495	0.640339	2.35318	49.4236	7.95271	102.925	0.0509826
Set636		25.8976	39.4969	40.1489		26.3716	19.2629	61.547	0.551283	7.64838	6.27085	44.6251	1.62985	154.164	5.90574	0.46671	13.3705	5.54009	2.71051			10.8634	59.2472	0.520691	8.68369	1.08749	6.19412	39.5218	1.71825	0.0686352	50.9361	60.5143		2.5219	2.76732	8.35769	52.3119	4.52175	83.8541	5.80077	3.94194	22.5895	32.3418		1.75558	35.3216	4.3229	27.8025	0.0791783
Set637	127.75	42.214	62.457	28.6569		24.4648	16.8058	47.145	1.29869	5.22704	8.40254	21.7685	1.56964	58.9858	7.25364	0.532283	13.7778	10.7402	8.09333		65.7374	13.5415	41.1195	0.548073	7.24174	1.15637	3.7428	63.3111	1.86607	0.0940849	190.171	54.9442		8.98974	4.0675	2.01107	60.596	6.33439	62.0354	5.06321	11.2031	28.9396	42.1838		2.80834	87.7601	8.42097	105.825	0.0669596
Set638	91.9446	19.6872	43.0671	37.8114		22.5066	26.0828	73.0434	0.870549	3.77836	8.30579	14.3552	1.32924	190.287	6.62939	0.887575	12.1952	11.3429	4.39279		195.557	10.1567	45.8464	0.771938	8.12753	2.02206	4.62415	60.0172	1.34872	0.125776	32.6972	225.594		14.2196	3.58646	10.6967	63.2736	2.67336	151.33	6.25201	6.48998	15.061	8.40673		1.93322	51.1918	8.30453	122.248	0.122411
Set639	94.646	22.8172	41.4278	27.8771		26.6511	22.8749	48.7991	1.26299	8.18274	6.75835	26.4058	0.948829	143.967	5.1065	0.561357	16.1874	5.25901	8.33738		59.3636	15.9856	48.1063	0.427072	7.14736	2.74674	6.31142	40.7807	2.11045	0.0302174	105.971	188.889		13.7513	2.64253	6.05391	74.9289	2.40788	64.4802	5.06321	11.8754	16.1342	45.5156	0.430286	2.05285	70.401	11.8614	75.4987	0.0623341
Set640	27.8738	17.6224	31.5962	32.1385		31.7686	8.67791	38.931	1.12236	5.6074	4.26423	32.4957	2.29295	59.5282	8.2762	1.20148	17.2281		6.38117	380.608	41.5969	12.9624	31.9314	0.349136	5.52429	1.35216	5.79787	18.3008	0.849503	0.0972707	139.4	104.629		8.98974	2.5064	7.93371	78.9364	4.68456	43.2777	7.73272	7.62961	10.7883	33.9294		1.92101	47.1811	13.1218	114.215	0.0664951
Set641		19.8269	46.9233	38.6319		15.978	17.0951	49.5873	1.36465	4.94746	9.14423	20.3505	0.97715	166.671	5.50612	0.677091	20.4988	5.04103	12.2586		35.6913	10.3665	36.4111	0.354445	8.00944	1.53652	8.00254	35.3312	2.14119	0.105215		63.6797		6.90493	4.35754	8.88373	65.3126	5.71176	148.294	5.48236	4.47562	9.05202	30.2343	0.769658	2.10146	51.379	3.95021	80.5614	0.0615374
Set642	147.007	32.4739	36.9864	36.7325		28.0316	25.1868	50.3322	0.910518	3.61171	3.26329	34.1587	1.01717	29.6969	4.09337	1.43585	22.2225		3.71586		48.9209	12.0014	69.1885	0.486801	7.99498	1.42014	11.4655	36.8543	2.322	0.0841364	418.75	92.6181		15.5378	2.9885	9.15082	44.3277	3.41901	62.4548	5.32439	4.91916	9.47901	23.2026	0.520796	3.11478	31.1129	13.6593	124.156	0.0972562
Set643	42.478	20.7861	39.3184	36.7476		34.8421	14.623	54.3965	1.29604	3.07731	11.9908	22.8418	4.03548	62.395	5.99411	1.23388	13.6854		7.72942		50.1867	13.4012	18.1284	0.719501	5.9569	1.78418	7.8061	38.7698	0.966024	0.0575193	41.2442	58.5289	1724.21	26.3954	5.44605	9.73922	49.4033	5.04276	35.4316	1.98247	8.80479	16.5751	36.6983		2.97207	28.8779	14.503	109.376	0.0323263
Set644	46.062	28.7192	25.9796	36.9742		27.458	24.4469	58.1876	1.0127	7.24024	11.8699	36.8446	4.1444	68.6456	9.70149	0.561357	12.9326	10.4316	11.4975		38.4854	11.391	37.9223	0.295254	9.79039	1.58113	3.71912	48.6928	1.79666	0.0416803	159.865	265.957	728.149	18.6509	3.05974	5.93354	76.7972	4.2666	193.968	1.87106	5.23707	11.4696	15.0799	0.605182	1.94622	72.3318	9.56959	102.794	0.0874615
Set645	278.745	31.6601	50.3846	41.735		20.6546	22.6611	65.2531	1.02892	6.16721	7.77595	30.0869	1.02601	170.39	9.70149	0.780389	15.5834	6.81118	8.92849		66.605	9.47711	28.7173	0.392281	7.43807	1.53652	4.55943	53.6274	1.9483	0.0565236	228.919	82.3795		4.83467	4.84488	4.04748	56.4582	3.50843	65.382	2.1074	4.76004	12.0541	23.283	0.599619	2.56646	63.7243	13.1911	68.0299	0.105882
Set646	134.471	17.1195	32.7407	24.28		28.5866	8.4943	89.7111	0.887352	7.64838	8.98767	18.6856	4.27574	47.3221	5.19438	0.798041	19.3977	9.42726	10.0254	337.139	27.2312	14.8517	69.4239	0.641982	5.67223	1.42113	4.81939	14.5262	2.37785	0.0566924	42.6588	44.0306	491.678	20.727	3.46814	9.22052	53.3331	6.14638		7.44555	8.06565	9.18051	41.7806		2.90453	19.804	11.1986	87.3189	0.0822983
Set647	139.425	21.2431	21.5897	28.9708		24.4285	28.4046	33.2764	1.00874	6.96499	8.12526	18.3966	1.10845	12.2564	6.12545	1.29351	13.8667	9.78197	9.4543		306.317	10.3665	26.0139	0.70001	9.60243	1.16416	7.41375	36.8047	1.69656	0.0735682	260.692	106.36		26.1605	3.56384	9.85637	96.943	4.28697	89.17	5.47771	6.75792	21.9483	35.8081		1.6329	75.5818	5.94457	70.1315	0.049828
Set648	44.9414	35.1007	33.644	35.3454		30.3262	16.4005	31.1146	1.62524	7.71901	10.3087	32.9374	2.1769	59.3214	6.4713	1.21118	15.8223		13.0007	66.8809	299.446	10.2146	18.2325	1.09515	5.89036	1.12348	3.05555	63.3111	2.41682	0.0318524	103.589	58.86	2842.99	16.2996	2.90767	6.59884	56.0605	3.4352	163.539	6.10991	5.29275	9.47695	39.3862		2.62886	23.9298	13.8368	102.136	0.0972562
Set649	37.9029	20.7861	15.6348	23.0717		21.4978	22.7096	45.8558	1.42828	6.88232	9.16699	33.0712	1.91993	69.3526	8.36604	1.30904	12.7298		7.66069		169.798	11.284	23.2251	0.29309	10.1602	1.85581	18.1287	32.228	2.08357	0.0618006	86.3666	129.225		13.1555	3.38303	6.33261	90.4016	5.03446	181.252	7.79658	6.01481	25.8524	23.283	0.414481	0.992183	62.462	12.1066	89.8574	0.073572
Set650	37.2642	13.1488	48.1709	16.6342		21.4978	21.7188	31.625	1.29937	6.32435	10.5692	47.3396	2.63821	43.1236	5.90829	1.48914	15.2169	10.5587	5.14006		77.934	15.3726	35.6771	0.607972	3.38994	1.53652	3.05555	70.7762	2.09959	0.0588787	117.111	44.0582		18.5723	4.48347	6.00341	26.0633	5.5921	204.622	10.5216	6.7703	14.3449	22.0283		3.70693	67.5994	9.26332	90.2729	0.0664951
Set651	219.909	25.8976	39.5889	12.7458		31.8191	23.755	22.9363	1.24425	10.0954	7.66024	15.6018	1.5614	170.587	4.12605	1.3608	11.8615	10.8925	8.02713		51.3447	12.9787	36.1153	0.641982	11.3273	1.76087	5.36543	76.9066	2.35555	0.0467243	195.359	90.2015		10.7876	4.28115	8.17798	60.0445	4.41781		5.64506	12.4781	15.3218	20.6942		1.53865	40.2153	9.67699	75.305	0.0835636
Set652	24.8932	58.6355	21.1883	33.6784		28.674	22.4072	69.6699	1.15611	9.32767	11.6169	22.8988	2.25845	135.907	10.286	1.58608	22.1657	8.56726	7.22691		41.1101	18.2291	46.2028	0.455467	9.79903	1.67933	6.19412	15.5869	1.65818	0.0661002	103.985	109.493		16.5681	3.56384	10.378	45.8515	4.94813	175.14	2.90499	5.31812	12.1307	27.1451	0.560053	2.09393	69.5068	13.03	62.026	0.119157
Set653	99.579	23.4394	52.5954	18.2062		30.0711	26.1644	67.4113	1.25897	7.22063	10.8276	16.2568	2.72418	46.0459	5.4566	1.29796	20.6235		8.31915		73.134	13.1428		0.726659	5.35531	2.69492	6.58201	44.9317	2.29134	0.04357	113.897	154.596		24.8883	4.27421	10.704	25.6604	3.45139	159.578	11.1472	6.40749	13.6124	30.8878		2.04399	34.3667	8.10069	77.7001	0.0505089
Set654	46.2715	31.6974	51.0267	19.9766		15.8926	21.7215	60.7846	0.794886	6.1894	6.0356	30.605	1.58441	146.221	11.0779	1.14169	18.0907	2.26901	7.84619		72.5335	10.7171	56.255	0.33464	7.96552	2.43636	24.5705	17.3925	1.71784	0.0465088	270.654	78.1269	879.587	7.92456	2.92861	7.78439	59.1071	5.42564	156.202	1.74922	8.06565	20.2923	20.5721	0.546881	1.69732	49.3528	15.9144	103.379	0.166124
Set655	51.5224	16.9144	43.3914	26.559		12.7389	17.1402	28.0615	0.982369	7.38014	9.35015	18.336	1.37654		6.2954	0.386122	14.2625		9.85726	55.3113	61.0898	10.9175	30.4145	1.10415	9.58381	2.95677	6.00125	33.0186	1.48129	0.048155	86.3666	69.1882		13.3734	4.8907	7.68635	74.0331	2.70553	51.2567	5.77255	6.76167	28.545	26.7109	0.300926	3.17786	18.0465	3.55262	77.8637	0.1033
Set656	23.7337	28.7985	39.6844	29.3448		32.9917	36.4327	61.0586	0.549093	5.79636	8.40166	30.8359	0.97715	34.7944	5.05338	0.361067	20.6235		5.20564	71.9051	61.212	8.60454	84.4915	0.455467	6.42234	1.12398	5.02323	20.6382	1.77127	0.0470381		121.912		12.8408	3.88279	5.96	62.702	4.73451	58.2071	10.4534	8.19143	10.8707	27.0914		2.64011	28.3556	4.57593	55.1198	0.14894
Set657	86.6513	36.9609	51.3768	37.6843		24.675	18.214	83.2643	1.29524	6.13439	11.3082	39.175	1.00625	30.9037	11.7728	1.34073	21.6946	12.436	5.74644		80.3431	9.55845		0.583767	7.80603	2.55075	12.0929	39.7002	2.25366	0.0777225		65.9044	1190.86	4.205	4.59437	8.55893	55.4675	3.77702	325.223	8.50031	5.23707	11.4696	39.8722	0.475546	5.34279	21.8759	7.49263	14.2836	0.155554
Set658	89.2927	13.8752	36.6275	31.6914		30.3006	10.0425	34.2311	1.22271	8.01826	8.85614	40.7133	2.80808	68.1929	7.72322	0.935461	17.3994	3.42659	4.51281	442.665	27.2312	14.6803	34.0987	0.443746	7.28992	1.36808	20.5631	39.6743	2.55591	0.0524915	134.912	92.0011		5.32589	3.06116	5.25482	60.6718	4.58338	357.245	6.45425	6.40112	10.178	26.8816		2.89395	39.5615	16.4065	116.483	0.0606279
Set659	91.2948	40.9457	19.1713	25.1889		24.2432	22.2018	32.6633	0.870549	6.93794	5.20905	28.0826	1.66908	22.2528	5.16317	0.616071	10.7525	14.1739	8.87609		27.2106	16.0004	27.2156	0.33162	8.68122	1.83978	7.09833	44.3817	1.77599	0.040994		109.493		14.7673	4.84638	5.8972	60.8738	5.60466	135.762	7.69377	5.68689	13.0974	18.0919		1.81078	48.1494	5.4014	114.336	0.164897
Set660	42.7268	13.8218	38.8396	31.7947		23.165	24.7623	36.7766	1.46181	4.72239	5.89802	16.4496	1.60047	263.989	5.74361	0.749353	22.9063	13.8186	12.6328	421.167	59.3636	19.2759	34.1651	0.232165	8.91307	1.48042	15.633	63.3627	2.25907	0.0343859	125.643	92.373	1533.92	17.5121	4.48745	7.51949	20.5162	2.67336	77.02	1.16482	6.79978	29.6626	44.1012		2.35318	34.6478	8.12254	77.7001	0.0756572
Set661	46.0586	25.7461	41.0214	35.658		24.6974	18.2386	80.7314	1.38082	2.76867	7.7766	19.4378	1.5322	301.86	14.6868	1.29605	12.7744		11.4466		53.5843	13.1846	40.8875	1.33396	3.95506	2.5152	2.40751	51.0949	2.17934	0.0439216	303.58	223.189	632.597	15.397	3.3582	7.60724	58.5222	4.11907	61.0176	3.99751	4.1803	23.5252	16.1516		3.62419	58.9787	13.5258	111.883	0.1033
Set662	150.216	26.053	26.2922	33.3975		31.734	25.1748	43.6874	1.38321	3.71184	9.69257	15.239	1.49295	59.124	5.64126	0.940912	18.9687	2.23067	13.4896		122.338	15.3232	37.8822	0.836816	9.74316	2.99464	6.40895	39.6743	1.28637	0.110733	58.9729	154.41	816.202	4.01804	3.84608	9.96813	88.2247	5.68123	270.392	2.91465	5.39118	11.7698	35.5847	0.634012	2.35915	25.3428	4.66667	159.72	0.0824865
Set663	51.6598	17.6188	39.3184	29.6175		26.9529	11.4195	61.547	1.40139	1.39209	4.13504	40.1405	2.02977	148.119	6.45704	0.83121	13.4429	2.51448	9.38744	458.193	64.7257	7.90013	30.4247	0.505343	7.28992	1.12398	5.84868	9.62941	1.81875	0.0903146		77.6019	879.587	13.4386	2.35213	4.00685	109.008	4.97391	53.1715	5.08979	4.58418	11.9967	29.7993		0.679663	38.3282	5.94457	102.794	0.0867118
Set664	25.4854	27.1041	43.258	31.2074		32.325	11.3575	72.8569	1.39445	2.51585	8.35726	15.6508	2.06847	52.4098	6.70359	0.532283	15.4093	5.82534	6.79016	57.6912	374.709	8.59901	40.392	0.345571	5.9569	0.965848	2.77766	89.6182	1.87248	0.0585493	41.0037	42.4967		11.6043	3.63715	4.09283	31.0441	4.13152	182.33	4.75619	6.48275	9.76489	31.2418		1.75558	38.8856	3.99482	77.7561	0.0708421
Set665	97.5368	26.2341	57.8694	34.0047		29.224	22.4072	39.0487	1.21857	8.34593	5.16506	51.2686	0.966361	45.7105	9.00029	1.07843	24.6441		7.44369	358.339	55.5934	15.4342	45.1215	0.443746	7.681	0.965848	6.35685	59.5701	1.64208	0.100104	211.761	58.1565	299.611	21.7036	5.3578	7.32979	56.0158	4.02394	72.3939	6.3195	10.6538	17.3352	31.2897		4.48378	40.1328	10.5224	77.8637	0.0669596
Set666	46.9486	19.0823	39.223	37.3907		19.7722	19.2961	57.12	0.802341	6.06234	4.7527	14.9322	1.11916	97.5547	5.56625	1.25296	17.5553	4.64527	7.65045		41.5401	15.1146		0.37727	7.41007	1.31174	12.2697	45.8004	2.29364	0.0565236	189.245	59.1861	1384.56	22.6323	2.81707	6.38421	16.9277	3.89929	147.071	7.68565	9.30656	7.15154	18.3576		3.42897	78.1934	4.53049	125.505	0.0988205
Set667	31.1591	24.5724	32.7407	27.1462		22.6186	29.0123	45.4193	1.27271	6.76173	4.85971	43.9761	1.34901	175.264	7.21165	1.05585	8.79919	1.8497	9.01486	458.193	108.131	12.2542		0.61405	10.4693	0.997405	5.87587	59.5202	1.69692	0.0350076	107.791	77.8644		12.7221	2.74223	10.8397	88.6486	5.17367	185.842	6.40604	15.8597	8.2479	26.2397	0.441743	3.24702	88.4069	15.014	96.8234	0.0668674
Set668	56.79	25.8976	49.8026	41.6992		32.2482	22.8538	49.1559	0.947673	4.84461	4.38005	16.729	3.25855	149.731	12.8065	1.80035	13.2182	11.7047	10.1336		54.3509	6.30253	52.5124	0.556658	6.80849	1.33264	6.03557	41.9746	1.7568	0.0965463	127.642	164.14	2713.08	11.8518	2.13451	9.75247	46.313	6.75008	75.2166	2.25833	6.4589	11.9094	26.1098		3.75842	50.3931	7.19557		0.12741
Set669	41.3458	20.8125	49.3749	31.2074		21.648	25.8529	59.5466	1.01319	3.67263	6.12162	26.3591	1.05445	148.592	7.84768	0.999989	13.2538		10.5626		50.3627	10.7319	22.3359	0.392281	4.88346	1.66082	3.55366	16.5748	1.96018	0.05397		149.372		9.53008	4.32801	8.63893	71.1946	3.01442	151.318	5.06259	7.79652	11.0216	37.9353		1.21457	40.5667	7.19557	67.1515	0.0547607
Set670	38.0883	22.1401	46.5506	24.3781		18.6167	20.173	18.1299	1.10046	5.52881	12.7455	29.2052	1.66847	48.7654	3.25183	1.38651	17.5553		7.83388		24.235	18.5927	41.6126	0.932814	8.34367	2.22715	6.82496	50.0668	1.69258	0.0514235	56.2712	58.8575	1133.55	10.8933	2.30805	8.8807	23.7201	3.42819	218.924	2.60694	5.46745	13.6124	33.8353		3.14443	55.1081	4.57872	110.835	0.0788842
Set671	48.1306	31.8407	27.4519	32.6188		17.7437	24.1677	71.7721	0.972143	7.09135	9.35015	27.2042	1.19965	54.602	5.37679	0.616071	13.7778	10.5619	11.9039		31.0695	19.203	44.5352	0.33464	11.851	2.45438	5.71	45.6353	2.09332	0.0752339		67.2462	1451.8	18.3863	2.9717	7.78564	156.942	3.60549	167.154	11.0739	4.76004	18.4569	28.8951		2.57238	25.5305	6.27613	113.746	0.0445582
Set672	35.9973	17.9261	31.5962	25.4233		27.3537	21.0565	70.7356	1.0601	2.57723	5.21587	26.8945	4.29054	48.0949	7.22734	1.3762	9.59542		11.8804	264.243	61.6058	9.47711	57.4293	0.702272	3.91839	1.26288	8.00254	53.9443	1.77179	0.0351795	47.2294	315.853		8.6792	3.48221	8.6204	57.8906	3.71143	186.476	5.03287	7.02176	12.074	30.7258		2.90453	66.3359	4.33998	95.1599	0.0499805
Set673	27.8738	19.0558	52.0288	38.8998		21.4978	29.0281	61.547	0.870549	5.59771	8.46268	53.3201	1.1356	49.5511	7.79669	0.960531	9.47706		3.61369		36.6575	14.6472	27.1061	0.794684	13.8483	3.51477	6.97338	67.6343	1.81092	0.0706927	97.7469	60.5143			5.87169	9.01243	83.9369	4.69492	186.136	2.02008	7.19449	8.2823	6.91477	0.366131	2.39831	47.3672	15.4251	90.9339	0.0637771
Set674	172.92	31.9272	45.8498	31.1753		23.6746	24.2754	29.6199	1.02431	6.6514	5.21587	39.9778	2.08371	59.785	15.4928	1.06327	13.8752	2.21193	6.00223		65.7374	13.136	31.6267	0.277736	9.396	1.18061	2.72907	14.9447	2.52538	0.103936	292.834	54.0207	895.697	16.939	5.63339	7.62336	47.7274	4.2666	146.708	2.95501	7.78709	26.9722	26.1608		1.75558	41.263	5.03944	85.8345	0.104309
Set675	103.491	30.3666	50.0472	38.9335		21.7539	22.3451	81.0446	1.49891	7.20285	11.9979	29.6332	1.11068	62.6028	11.0779	0.741782	5.68349		4.16221		83.1752	11.5511	26.466	0.33464	5.90622	2.00536	5.91672	49.4384	2.057	0.0966285	46.7195	55.2661		10.5822	3.02291	7.03366	53.8659	4.015	312.606	7.95833	5.46424	8.13381	28.8456		2.9337	32.3122	4.63498	59.5874	0.0767991
Set676	57.9708	27.6423	62.3425	22.4135		28.9467	11.3575	34.115	1.48025	7.24024	9.18761	38.8006	1.03739	35.8468	5.67555	0.833475	8.3218	2.11309	3.75245		176.44	8.04857	30.4247	0.409348	8.78608	1.21783	5.84868	72.0941	1.40407	0.0511189	46.6954	67.2462		5.83284	3.02861	6.30222	54.6482	2.74997	93.4797	8.33898	3.99918	34.8543	29.5474		2.38262	34.3842	11.6467	86.0029	0.0497475
Set677	100.411	15.956	20.8254	28.9708		22.4295	15.7372	56.8347	0.870549	5.98398	12.1069	33.5754	6.80014	235.542	6.24864	1.05873	9.46049		8.44596		79.0718	11.708	37.1369	0.79535	5.45189	0.969224	5.36543	13.3946	2.25073	0.0602982	198.637	103.088		14.3196	4.74285	1.152	71.4452	2.62991	48.8742	4.7849	8.80479	16.2114	32.9231		2.57436	65.1294	6.59366	91.8135	0.0858704
Set678	96.2403	20.4086	19.9983	31.0361		28.4233	9.09141	72.8638	1.27087	8.07271	5.71868	26.0779	3.44069	62.1043	6.89622	0.428154	12.5912		7.90726		25.6333	12.8902	54.3729	0.86595	4.6292	2.87866	6.28464	37.8961	2.51501	0.0377328		294.118		23.1103	6.35416	9.65391	40.9332	4.46797	142.851	6.31815	9.65062	7.98855	20.6942	0.386379	2.30864	59.2933	3.26207	97.8463	0.0870369
Set679	25.4854	27.9119	53.2514	26.1055	16.962	32.3935	24.2057	38.3176	1.09393	5.20499	14.7989	21.9331	1.7408	157.725	7.97215	0.866738	13.8539		4.14398	218.398	45.1796	15.0196	16.0844	0.920678	6.56616	1.27829	7.4794	61.5021	2.07942	0.0314	105.366	165.043		29.4712	3.80939	10.0811	56.5844	3.77702	398.338	5.26388	5.12127	12.1307	6.91477	0.441743	1.17103	53.4513	11.6892	91.776	0.0858704
Set680	175.95	41.691	60.2506	28.7898		29.1097	11.4195	42.0003	0.664071	2.79121	3.2854	19.7061	1.60101	207.487	6.73627	1.05585	10.7701	8.54631	8.05025		69.7699	16.5223	34.7054	0.720014	7.06362	1.07048	15.4103	33.0852	1.34039	0.0777225	159.478	165.286		15.3074	4.27508	9.93304	51.566	3.25346	218.924	6.95134	7.37458	28.4377	48.9178		4.31525	42.1129	6.77424	50.0296	0.0897669
Set681			53.5943	19.3251		33.1671	17.6488	41.8818	1.36454	5.49408	7.42665	29.2052	1.39457	75.3569	10.286	1.48914	20.6235	6.03909	8.76052	591.62	44.4325	18.2702		0.520964	6.19721	1.07568	3.06263	48.507	2.1405	0.0511189	41.8282	64.4084		16.8486	2.90445	7.10254	39.9217	5.06796	287.3	5.0443	6.15836	9.14702	32.1598	0.754759	1.12945	33.3302	11.3471	112.185	0.0747773
Set682	29.9159	27.5446	37.9201	44.1859		13.3161	31.4216	61.322	1.49583	3.82321	4.51821	30.7474	4.5679	64.2964	8.16909	0.940912	19.3977		7.71026	404.572	166.742	14.5844	21.2366	0.292751	7.35609	2.04217	17.1885	59.9346	1.77599	0.0465835		117.181		27.1799	6.20761	9.34243	82.4968	5.2443		5.0443	8.86889	16.2313	41.4194		3.70693	14.4007	5.62221	76.0382	0.0638724
Set683	36.323	29.8753	24.2137	31.2898		35.6882	22.0566	32.6782	1.37461	9.50573	10.245	37.4873	1.96006	267.866	13.9721	1.43931	15.2169	0.74973	5.74672		73.5054	13.4543	45.6789	0.842579	7.04465	0.795241	2.78511	14.8612	2.44422	0.0543341	193.395	56.8975	2480.89	18.3379	6.33434	7.35443	58.3564	3.87898	216.966	7.17342	5.12127	12.9523	16.3898		1.53865	55.4517	8.34112	67.88	0.0802015
Set684	86.7316	5.91884	26.2922	32.1385		19.9814	20.0075	41.3229	1.68311	3.51594	8.46045	22.1277	1.65183	43.9118	6.16692	0.556229	8.28142	4.12873	14.7289		23.8133	9.51821	35.6966	0.469796	8.34719	1.29606	5.18696	45.0371	1.64783	0.0385853	46.2578	374.462		25.8333	3.13194	6.73022	26.0633	4.41367	173.52	3.8012	4.76004	10.5737	40.4592		1.41602	63.5754	8.12254	85.3012	0.102702
Set685	98.547	31.0527	20.58	37.2912		20.2538	21.6301	39.5616	0.863257	5.80292	8.26637	23.7706	1.13414	928.259	10.2992	0.471351	13.2182		8.24948		119.068	15.5181	25.814	0.696837	8.62603	1.15737	8.00254	47.0099	1.988	0.0946054		68.6113	1317.47	21.4898	5.50219	7.68635	26.1862	3.31048		6.35341	6.23015	19.6022	30.6307		0.910345	66.3359	7.95271	150.895	0.0812988
Set686	134.294	29.7098	40.182	30.7392		22.5419	23.7044	31.625	1.15612	8.62884	4.56153	26.8945	4.37961	34.7944	5.11731	0.38445	13.8914	7.04986	4.69084	396.433	67.7015	10.4678	34.2486	0.557132	8.88847	1.32209	5.95206	15.0673	1.77127	0.077282	54.5351	59.6206	1415.57	25.2317	1.7239	9.75487	60.6151	3.03614	63.3265	3.88774	8.187	13.0974	28.8951		3.63767	17.8382	11.6621	89.1405	0.137411
Set687	31.0482	21.2674	19.1713	32.4392		28.3622	22.3914	38.2674	1.40139	7.54587	2.22498	37.4766	3.44069	32.2492	6.90602	1.4641	11.2188		6.01871		191.94	18.9277	37.1094	0.366602	8.34367	1.90765	4.28867	12.9853	2.16656	0.0515861	153.753	165.356	2094.59	26.4938	4.72736	8.7684	45.8064	3.13247	167.428	4.09815	5.63981	11.6905	42.7721		3.40646	56.4718	5.29387	120.038	0.0767906
Set688	94.8362	14.404	67.126	32.6132		27.9006	31.4148	43.1683	1.27752	5.22704	6.59776	19.3081	4.21871	60.6204	4.74822	0.456833	17.5328	11.1947	12.4668		43.5185	16.8773	65.89	0.876745	8.31028	2.27922	10.9634	43.6048	1.69692	0.0602982		108.416		27.999	5.62216	2.47385	88.8933	3.39892		7.49712	7.06812	12.1307	23.6703	0.614518	2.59105	34.0625	5.90453	71.4076	0.153404
Set689	89.2927	37.0609	15.8981	26.5945		27.9006	16.8078	69.0165	1.65741	8.10068	2.22498	29.9199	2.66966	215.858	10.5335	1.97593	8.37201		7.89103	54.8542	38.4854	16.1091	42.353	0.690573	8.76955	1.69174	5.61416	40.7639	2.2453	0.0314544	100.884	159.504	1009.85	24.7989	4.58302	7.46601	34.609	5.54317	227.781	2.71225	5.29159	11.0517	39.6118		1.60126	41.6675	5.4014	34.1808	0.151611
Set690		35.6247	43.5589	34.0047		27.4432	35.2654	68.761	1.44384	8.30967	7.33875	16.2568	1.01298	154.422	8.73544	0.761364	17.1811	7.82264	5.72379		173.454	13.2663	29.2729	0.801533	7.492	1.58113	3.73728	32.4915	2.10628	0.0690542	127.421	94.6703		24.8883	2.41879	9.84525	98.7485	5.68123	64.8096	2.33275	10.0579	6.94418	21.6462	0.523023	1.94622	45.2399	8.35133	97.3265	0.115995
Set691	41.5916	27.1937	25.4495	26.2429		29.9855	21.4744	34.0896	1.30632	7.08763	7.97966	16.1137	1.91993	42.6372	4.77195	0.555557	19.3977		10.5606	175.463	54.4671	13.9792	48.3648	0.27266	6.4159	1.66082	6.58201	51.2456	2.0565	0.0445257	148.194	99.4809		16.9891	4.34643	10.3488	42.3732	5.42564	100.245	1.19446	5.81909	12.8681	12.1949		4.28175	26.3146	11.8618	58.0988	0.0558137
Set692	46.9008	13.0613	39.8634	27.3512		29.1779	26.2048	44.412	1.30537	6.6051	10.9877	21.9331	1.962	43.9176	8.36604	1.21628	14.8949		8.8808		81.6011	9.01195		0.965629	5.61405	1.0354	5.79787	16.7659	1.86444	0.0966285		71.9155		21.0168	4.95315	8.89605	56.5863	3.63734	148.529	6.43861	5.68689	20.0171	7.12207		2.64011	33.3828	13.6401	104.886	0.147817
Set693		16.6197	28.1609	26.5945		21.7865	25.0667	90.8341	1.38999	3.31109	6.1165	21.7855	1.2613	40.9226	9.60995	0.561357	8.2642	5.50633	4.96246		77.934	8.7726	7.08098	0.559562	5.39724	1.42014	5.4126	16.0376	1.13237	0.0487082	50.0973	67.9862	1193.71	21.4496	2.88754	9.3904	79.825	5.43234	104.294	7.24735	5.31812	6.47448	21.1001		1.29904	50.8704	8.89681	78.2035	0.0763785
Set694	83.3818	24.5724	40.0909	21.271		25.9194	25.7279	29.7331	1.15298	4.79185	5.09761	29.9199	3.63357	46.6388	8.36604	0.788434	14.9241		6.76225		31.5536	16.5431	19.5253	0.586806	7.96011	3.2502	3.1473	48.4081	1.39128	0.0354285	107.648	49.8561		16.5964	4.90008	6.46554	91.5598	3.61724	184.614	1.54711	3.89703	11.7743	26.8816		1.53865	43.6415	5.5952	99.8186	0.070362
Set695		27.8712	40.182	20.6018		28.7409	4.62028	93.0071	1.1839	5.49022	7.84049	38.1675	4.83258	75.5672	10.0529	0.802753	13.8667		6.24937		75.2607	10.8084	60.5628	0.418482	8.91495	0.96705	8.53416	50.5511	2.24744	0.0965203		61.5458		25.8015	3.13104	11.142	88.2247	3.89929	140.694	9.44779	9.96372	23.3267	27.7585		3.07968	46.2906	3.99482	135.867	0.128212
Set696	36.323	13.5145	27.9446	21.3477		26.4737	32.9572	58.1803	0.796453	6.50046	7.12092	30.7032	4.97419	39.7496	8.56218	0.309769	11.7406	1.7348	8.85429		42.0598	12.3138	37.1094	0.275287	4.48382	1.5084	6.78232	49.0627	1.63942	0.0517641	46.8332	54.8165		8.62613	5.94313	8.3605	45.7237	3.28274	166.026	3.13109	6.75465	11.6777	23.6571		3.32917	54.6043	13.1218	120.154	0.0820714
Set697	38.0885	29.3086	43.8132	37.054		29.9085	17.1402	63.5419	1.19049	3.61171	4.94261	17.1165	1.1356	212.679	16.3514	1.11399	21.58		6.45488	410.621	49.5573	12.9553	35.4513	0.374074	7.88669	2.13584	10.1466	39.1506	1.6001	0.0385853	49.9815	143.47	387.169	18.3008	3.36522	9.92743	51.0957	5.15924	123.82	6.99409	5.50826	10.6932	15.8772		5.21199	45.2961	5.50424	103.715	0.0608394
Set698	92.6505	29.1349	35.0374	41.8816		31.2151	19.6263	36.1393	0.850243	7.20533	9.18761	29.4187	1.04522	59.3214	5.64813	1.12845	22.083		12.4136		45.5628	16.0063	34.1362	0.359521	8.34658	0.958979	4.31738	49.4574	2.54656	0.0736385		61.3596	1027.48	5.30885	4.36883	9.57431	75.3275	3.14187		2.51951	5.40088	9.8987	28.1642		2.80834	64.7941	3.99482	99.5619	0.103402
Set699		14.1825	33.8233	15.7675		15.8926	19.1111	42.4611	1.0166	4.31869	10.8134	39.4669	3.73678	187.146	8.63303	0.910391	8.54063		5.98517	389.234	66.8251	14.7096		0.897544	8.12753	2.64013	6.00125	39.4896	1.51616	0.0946449	43.3084	209.745		12.2491	4.04228	9.99575	63.5902	4.3005	150.824	8.26792	5.24521	28.5802	36.6401	0.574597	3.55272	52.1101	14.4333	116.539	0.129473
Set700	25.0275	35.9169	32.126	20.0169		28.9852	16.5366	45.4193	1.10185	5.29153	8.95576	42.5258	4.6381	49.5511	7.52895	0.918493	13.2182		3.89122		56.7582	15.0864	29.5861	0.230555	7.37868	2.17613	4.33319	72.2423	2.54361	0.0382545	50.4915	62.4484		20.5437	4.97924	5.7504	84.0353	3.02446	159.792	7.95833	5.31812	27.8051	31.0979		2.63805	46.4487	14.9929	96.7328	0.0652704
Set701	56.2385	16.2748	39.5881	25.3709		31.8084	22.7338	69.5082	1.26701	6.82543	9.09766	26.0267	1.5322	73.5044	6.2954	0.934414	26.0852		6.24937		44.4325	10.3665	23.592	0.556658	8.91608	2.21352	7.65278	40.7639	0.849503	0.0545291		191.46		8.64648	5.26046	9.61596	70.0903	3.4749	353.825	5.86964	8.09361	17.6691	19.8219		1.60126	43.9669	12.7317	67.1515	0.129144
Set702	173.562	20.9066	17.7676	25.9044		23.0968	18.6487	20.6534	1.27384	10.5573	4.42842	33.3287	4.38782	61.724	9.99962	1.00548	14.0743		8.62285		42.0598	13.9792	18.5851	0.37727	8.01999	1.61467	22.1817	56.1127	1.71825	0.0565693	40.1056	212.969	1610.11	29.7314	3.60211	4.84871	50.3607	5.16028	75.2166	7.37473	8.187	12.2254	23.5438		1.12191	21.8759	4.73642	87.3978	0.0608394
Set703	31.5075	21.5999	16.4017	25.1724		32.2172	10.3118	46.7464	1.49526	8.52608	6.042	33.7172	2.72418	162.857	6.02349	0.314381	19.5383		8.59652	351.392	190.608	14.8517	27.2307	0.637148	9.89442	1.08608	3.36636	60.3938	2.54306	0.102705	317.251	109.493	1051	38.7702	3.44631	9.15987	87.272	5.42745	243.563	4.7849	6.75465	11.6895	29.1946		2.59105	41.3901	4.19742	82.0781	0.114581
Set704	31.5075	15.681	27.4046	21.856		24.0904	15.8304	32.1516	1.08859	5.13144	4.26423	26.4391	3.21883	224.294	6.08634	1.08845	18.2732		10.464		31.6951	8.05017	34.9737	0.37727	9.60989	1.24801	5.18567	46.2132	1.23523	0.0483862	195.269	58.3346	1263.35	17.0763	4.42577	6.9277	74.2272	7.13081		8.3918	10.5801	12.7609	19.841	0.575476	2.5363	103.829	4.5989	110.604	0.10272
Set705	128.763	28.4393	35.465	22.2041		21.7865	15.4796	79.2926	1.29683	8.08471	8.98767	30.9686	4.47489	55.853	9.00029	0.677091	9.73975	0.403382	3.89213	228.045	49.761	12.8446		0.479536	6.19721	1.81127	6.19412	61.2002	1.74648	0.079266	139.995	327.412	1805.94	23.7565	5.308	2.95349	73.98	4.10918		5.55419	12.3583	10.8707	16.945	0.64488	2.55051	29.115	6.82773	71.2283	0.124691
Set706	38.9761	27.6126	53.6716	34.237		20.6939	18.0125	67.431	1.22164	2.02792	2.58501	26.4058	1.4969	63.3224	6.4713	0.880217	18.5174		11.2395		46.7752	5.96343	37.94	0.318821	8.1848	2.11393	4.58701	40.0874	1.90728	0.0546676	143.306	103.088	219.785	11.814	4.18789	7.54098	86.6395	5.37567	138.553	6.34257	5.5048	9.47695	26.7263		1.62624	47.1726	3.65104	67.3979	0.0703132
Set707	37.2642		17.0846	27.2075		21.2681	32.0181	41.8818	0.841346	5.94591	9.17475	43.9091	2.26341	170.547	5.81069	0.53758	12.7298		6.01871		65.704	10.3743	13.0751	0.61405	7.681	2.57478	4.64038	30.7938	2.31182	0.048155	41.8282	48.2764		7.57439	4.92174	9.06533	30.1702	2.29569	148.563	8.68328	8.44233	12.2054	31.7851	0.57708	1.53204	25.8217	6.26325	83.9893	0.1033
Set708	96.0362	28.7192	55.9002	27.9074		25.2605	22.4005	54.6827	1.02041	10.0751	4.28978	29.1964	1.41869	53.3436	12.3956	0.597835	10.8628	10.0672	12.5891		21.0312	15.315	29.2729	0.78732	9.99738	0.64955	6.90764	10.1122	2.20873	0.0627092	200.062	171.69	1014.06	7.68104	4.81689	6.83099	12.9869	2.60815	282.847	9.92059	7.38159	12.1307	25.3634		3.10233	69.8343	15.5062	96.3282	0.0868744
Set709	86.9391	36.2014	46.1721	14.7048		32.2734	15.4102	34.0896	1.41318	6.76173	11.4325	21.9362	1.18034	90.2271	11.3848	0.746162	8.62283		8.85648		70.7686	11.0916	22.1178	0.290629	9.46653	1.78228	5.49242	70.454	1.97861	0.0607046	469.39	69.7341	1178.3	11.774	2.08007	7.03366	53.1858	2.84659	275.151	8.67668	5.97663	11.4696	28.3715		3.35194	34.8219	4.3229	105.491	0.0620906
Set710	30.0502	37.9099	48.6885	33.7345		29.9373	9.63796	31.8582	0.980235	5.6974	6.05265	45.1885	4.84	192.206	7.25063	0.798041	19.0894	8.37533	3.89122		41.3618	16.5223	74.6944	0.2383	7.93185	2.20488	15.2721	55.5496	1.71039	0.072674	135.862	107.272		5.83284	4.82333	8.79981	47.9636	4.81105	95.1628	2.75597	13.1553	6.28892	16.7601		1.6329	77.2007	9.67702	58.4128	0.0862911
Set711	67.3085	24.0119	53.4615	27.2948		23.5136	26.246	28.024	0.980235	9.69772	3.3379	22.4237	1.60969	37.7894	13.2398	1.00907	9.13293	1.3569	5.63419	330.489	241.732	14.0296	27.722	1.08301	8.91307	1.87495	9.35705	17.5565	2.42025	0.0382545	38.0543	121.426	336.855	20.3257	1.80517	5.99247	55.5581	3.39892	345.69	6.42039	7.50853	21.5554	16.3264	0.557017	2.6528	19.9756	10.5373	66.5581	0.0619596
Set712		29.605	24.5595	35.8252		24.0213	21.0708	48.2967	0.972143	5.66878	6.65766	6.89514	1.54804	75.2868	10.051	1.1389	10.9839		7.75178		51.6273	20.3279	22.397	0.802856	9.08482	1.47399	4.71298	89.0053	1.78927	0.0288791	33.3339	64.5627		15.0141	5.10215	8.28646	44.4404	3.36474	172.758	5.0443	6.53499	10.8488	13.6162	0.441743	0.408836	57.5716	4.53049	177.607	0.0844279
Set713	52.9391	19.7911	44.4626	32.1385		25.5939	23.9455	37.5731	1.10593	7.1836	7.26239	23.7059	3.05458	198.61	5.89469	1.21627	8.30996	6.0953	6.24937		67.633	17.9745	23.5721	0.941495	8.88847	2.34107	12.4901	61.9847	1.8731	0.0816091	43.3418	63.2161	1820.36	16.5964	4.00387	6.49015	52.3103	5.15924	99.1727	4.72149	8.187	15.3218	27.7585	0.593088	2.16888	29.8183	13.8059	70.9124	0.0972562
Set714	35.2688	75.1832	30.6082	27.9074		22.6217	26.5552	48.7112	1.27384	6.1872	5.87933	22.7609	5.04741	57.3324	14.3603	1.74701	12.8072		8.05573	173.083	41.0423	15.315	36.5213	0.343061	6.59023	0.906836	4.05809	68.0584	2.11308	0.0467243	125.504	59.5034		27.7134	3.69494	4.92478	51.1262	5.26966	68.2913	2.04973	10.8275	17.9816	18.8847	0.551158	1.73913	48.1494	7.321	72.8815	0.175934
Set715	30.8362	30.3578	31.3097	26.901		20.197	28.1493	25.3966	0.676963	1.72466	2.58501	22.4237	1.37135	159.897	14.5988	1.00767	13.8539		4.703		142.279	5.63382	31.7244	0.393146	6.7034	1.24382	4.57888	37.646	2.17699	0.0225787	43.6918	99.4809		20.3587	7.36796	9.32354	41.2747	4.50697	289.657	5.30594	5.81746	10.5737	26.448		0.857058	32.1041	6.32651	102.757	0.0547607
Set716	170.927	22.4033	43.5142	27.9987		24.5217	8.67791	39.0413	1.16027	4.03604	7.8238	16.7787	4.27022	161.539	6.05971	0.685523	14.2625		11.5052	339.366	21.5879	10.2886	40.6252	1.10013	6.55916	1.4879	4.33839	38.4843	1.71468	0.0565236		44.0306	2173.26	21.8804	3.58214	7.35443	69.1522	2.60451	46.8984	2.1074	8.20835	7.78624	15.0799		2.35915	45.1711	11.8614	81.8242	0.0664467
Set717	37.8873	32.9029	66.0908	29.2204		16.3245	21.7437	73.2193	1.47241	9.22563	8.45823	26.5634	2.06561	170.82	11.0779	0.532283	12.3064		8.4091		61.6058	11.5511	28.0919	0.361951	6.35595	0.866415	18.7747	44.1212	2.2011	0.0749844	146.575	186.189		2.5219	3.42655	10.274	85.9646	5.55785	431.807	1.95904	7.85724	8.50507	24.6218	0.255142	1.06134	41.7449	13.7238	120.038	0.131231
Set718	11.4212	36.5585	60.3601	34.6788		28.0269	29.9507	23.077	0.949956	4.57987	8.22117	18.0691	3.94089	160.118	10.0519	0.62528	13.7778	0.822695	12.4427		137.646	11.1422	28.4232	0.343061	6.96373	1.71044	4.59842	39.0166	1.97937	0.0537694		64.0798	265.28	19.4595	5.62848	10.1915	69.8031	3.45746	170.236	9.30069	7.38159	13.2898	41.0581		2.59986	67.5994	7.321	113.841	0.145223
Set719	49.4462	20.8125	47.7197	37.4716		19.3927	24.5977	61.547	0.794886	6.42065	12.1567	11.5735	3.71636	54.487	7.23898	0.314381	8.28708	12.5599	14.0831		56.2871	17.3333	23.9217	0.783365	7.681	1.05257	5.17095	61.3184	2.25073	0.0777225	54.5351	202.962		14.996	2.91768	4.04748	49.2623	5.77676	274.745	6.75785	5.1903	9.61248	40.5495		2.68515	52.6172	16.6646	71.2283	0.0758136
Set720	46.2715	29.1373	81.182	26.0104		23.6292	21.0946	41.8818	1.34059	7.40576	11.3864	30.7032	2.95906	50.926	10.051	0.96831	16.2641		9.71809		30.435	10.7393	31.1141	0.687754	9.04467	2.652	4.23339	13.9948	1.75271	0.0567548	267.464	209.339		23.9436	4.41072	8.01059	71.963	2.6803	53.0199	8.78226	9.78399	12.8733	30.4295		3.14694	38.4915	3.91888	97.7127	0.0903697
Set721	49.7707	35.8476	52.1407	26.5945		28.5818	20.568	41.4978	1.26633	8.82079	11.9979	29.6332	2.12005	159.296	5.70095	0.686542	13.4429	6.15649	11.7443	427.459	29.4923	9.68127	39.4647	0.290919	7.48107	1.08355	5.84966	62.5139	1.53894	0.0565236		319.158	919.481	19.3686	3.58646	8.2403	28.1589	4.95141	60.0823	6.8549	6.69189	8.26333	26.8605		1.96026	14.7523	14.5159	87.2247	0.1033
Set722	42.4757	28.2727	48.1469	27.1919		22.5057	19.1752	43.288	0.927279	9.18833	8.18876	18.336	2.25845	150.182	5.92404	0.275469	10.6157		7.61166		59.3636	7.7209	25.3064	0.531371	6.23787	1.63699	2.98976	57.8013	2.49704	0.099395	44.7181	55.9954	2842.99	15.397	1.60372	8.18163	88.4583	6.54956	350.004	9.13049	8.71508	13.311	31.3214	0.539064	1.30528	43.8292	6.14635	114.336	0.0988205
Set723	85.7218	57.401	24.2137	44.5649		26.5953	20.568	56.4873	1.17756	6.11956	8.40254	15.897	3.72437	354.711	10.0052	0.874686	18.6882	8.48551	11.2782		55.6501	13.1734		0.822489	10.1602	1.91628	5.17095	9.25117	1.8556	0.103684		59.0748		15.7542	3.68314	7.6176	33.1188	4.9463	68.2913	7.79658	10.0579	12.0242	34.8772	0.510702	0.817671	40.504	11.2076	94.004	0.0421318
Set724	31.0115	15.4005	44.6149	18.7645		35.5917	8.48406	79.8221	1.59228	3.4072	12.128	39.3103	1.38776	48.7338	11.6526	0.53758	12.3064	7.29533	9.76094	218.398	36.635	10.3418	58.0115	0.794081	12.3125	2.15296	4.29997	23.9659	2.14119	0.101983		58.5289	1184.68	30.011	3.44631	9.15082	79.6339	4.89022	200.897	7.53486	9.88961	6.3007	41.9502	0.414481	1.53903	41.8257	5.69468	102.389	0.0980865
Set725	87.0867		28.7879	27.1919		31.9168	2.89987	50.3322	0.699137	6.72038	7.11145	15.239	4.07156	42.6372	5.51313	0.957345	9.33973		15.0011		69.3154	14.0526	22.3359	0.772535	8.46125	0.881588	7.55522	50.1791	2.00655	0.0432669	241.579	66.434	1310.78	5.90677	5.61045	1.9412	48.8347	3.67096	66.4207	6.55385	5.29275	21.0506	38.7813		1.34617	57.0072	4.40396	95.922	0.0855584
Set726	46.7299	31.6601	20.254	27.9667	6.61944	20.8651	27.5409	70.7356	1.2055	3.7917	3.72043	10.5296	1.87169	253.726	6.84932	0.57883	10.6959		8.92849		61.6058	8.19218	29.366	0.762065	4.59534	2.3763	6.08516	16.2704	2.26539	0.0937315	105.366	77.7157	898.379	5.85848	5.41311	8.04251	100.118	4.53763	78.3672	9.67014	4.45934	16.1342	16.3264		1.57553	40.4402	4.83925	93.7923	0.0866786
Set727	64.3808	27.6126	28.801	31.7437		29.5212	26.1133	43.288	1.07292	6.76173	2.37795	46.388	1.17614	119.353	14.1445	1.53831	17.5916	5.71044	10.3052	251.681	137.7	11.8166		0.423923	10.9401	0.8929	10.9707	13.7819	1.8731	0.101983	99.947	74.1681	1226.25	15.3074	4.88663	10.7414	47.3226	5.78433	275.151	2.90499	7.3936	6.86535	30.6112	0.319297	2.80834	32.7659	9.99197	50.3804	0.0695994
Set728	30.5462	20.3933	51.4128	38.4124		24.675	18.1008	39.828	0.596347	3.07731	7.1017	26.0267	3.01696	263.989	8.65037	0.877109	15.042	8.51018	8.15292		62.5505	9.5654	24.2479	0.418013	6.76849	2.08062	2.64546	38.7698	2.13133	0.0432277	50.0973	145.012		6.74118	4.22402	7.82	93.4912	5.691	65.9989	4.57639	14.0496	8.58981	31.7851	0.53182	2.97408	39.0648	6.17833	105.825	0.0756938
Set729	31.5838	16.2748	25.9796	32.3732		28.6856	16.5803	38.2674	1.37765	6.50046	4.21698	21.0205	1.694	65.1752	11.0131	1.21223	20.0852		4.81883	264.243	77.934	15.0383	49.2403	0.603479	5.06572	2.79856	30.0365	33.8982	1.59462	0.0528711		154.52	1724.21	13.4204	4.42067	10.1032	96.4077	3.88997	187.612	5.23892	4.3296	27.7518	22.6597		0.858539	42.1228	5.94457	78.9646	0.0980865
Set730	103.829	16.352	56.084	27.5559		25.3903	14.4287	29.3323	0.982369	7.58241	7.64369	16.6425	3.76911	34.7944	6.2954	0.846131	8.96781	10.5554	4.27804		69.0494	6.90724	65.2966	0.988621	7.58523	0.76086	5.87587	57.4487	2.39598	0.0207375	143.503	52.6701		16.6826	0.465205	8.59132	61.9111	4.29603	123.469	6.97041	10.6755	7.66865	22.7111		1.71869	17.5238	15.5356	88.2577	0.0980865
Set731	23.281	22.8392	39.8892	20.2978		34.5427	23.5372	68.761	1.38515	5.76704	7.53881	21.2481	3.35601	57.3324	8.98829	0.62528	16.3739		5.03618		72.0444	14.3364	65.2465	0.765644	7.90032	1.26288	5.61221	51.4916	2.28593	0.0675682		64.5627	1724.21	24.8883	3.84608	8.6506	70.4291	3.18381	304.541	7.14847	10.319	6.37571	7.44207	0.599619	1.71384	14.7523	2.92735	119.528	0.0862745
Set732	13.7319	26.8229	33.9837	23.494		24.7056	26.6114	88.5366	1.15449	5.38904	6.1165	19.9813	1.04522	138.996	6.38335	0.677091	11.6636		9.98229		35.5806	9.37339	42.182	0.310399	8.15057	2.52986	3.49172	59.5202	2.72904	0.0895878	198.637	371.4	1139.82	5.30989	3.04684	9.70663	36.5597	4.2666		1.82947	4.79533	14.0682	25.5364		1.93548	43.8292	7.55126	70.9124	0.0769983
Set733	13.7319	20.0779	19.9032	20.2978		17.7642	26.5248	41.5183	1.18038	6.47508	10.8343	22.4237	2.09167	121.017	6.12545	0.576594	17.7374	1.18778	7.88378		53.0622	15.687	42.9282	0.255534	4.16809	0.81369	8.00254	48.0415	0.820898	0.0567548	131.02	71.9155		13.0288	4.0675	9.15987	27.5717	2.64075	196.532	5.72945	5.28172	12.2371	11.1335		1.57553	30.71	4.53049	30.0033	0.139064
Set734	45.1123	22.307	54.0152	42.6504	6.61944	14.2038	27.3914	70.7545	1.21777	4.98663	11.1038	25.462	1.34901	368.801	8.36604	0.664708	18.6882		6.01871		53.8666	20.5444	35.3548	0.909067	9.18265	2.24248	3.19638	63.3611	2.23815	0.0823196		67.0967	2436.36	26.8442	4.21556	4.3202	43.9451	4.14527	391.99	2.64464	6.3332	15.46	14.1483		2.96838	14.6997	13.7238	91.5824	0.065356
Set735	98.9762	27.0033	21.1907	31.383		27.1057	22.7217	56.0868	1.18961	7.46072	9.14423	25.462	1.29945	164.702	11.0779	1.27563	20.3052		3.52067	368.582	45.4495	17.3415	57.0724	0.696837	8.52876	2.10127	12.6123	23.8984	2.07223	0.0567548	33.3339	53.631	1546.77	15.3191	5.16969	10.1725	57.3743	3.841	60.0823	4.23043	6.16497	9.43041	21.6462		3.11445	30.7806	6.62641	102.628	0.0599827
Set736	30.797	57.9184	49.9494	12.1597		28.1739	23.5516	50.3894	1.61027	6.27355	7.12088	14.3131	2.87057	12.2564	6.4713	1.24188	22.0878		8.45257		68.6488	8.07434	42.9282	0.794095	8.46699	2.29739	18.0439	9.05149	2.49345	0.0297006	43.3418	75.2529		15.0497	5.41685	9.75247	49.9661	4.53763	84.3482	5.0443	7.11472	7.02665	21.6299		3.72254	70.1209	12.0047	72.3487	0.12566
Set737	33.2734	32.2513	52.5209	19.812		19.983	9.06723	77.8001	0.972143	8.21547	6.09922	38.0969	3.26699	48.4006	5.96859	0.579632	10.7525		5.9306		53.4129	8.84583	34.1362	0.67779	10.9002	1.27733	4.18257	20.3553	2.12322	0.0683904	158.757	71.2495	1640.27	10.6062	4.95801	4.00685	48.1872	2.62491	218.924	5.09086	6.40112	7.24803	32.8199		1.6329	40.5667	8.12254	78.2302	0.082728
Set738	64.3808		34.0251	32.1385		26.6511	17.3701	76.47	1.38834	6.64601	10.2742	20.2174	0.910272	198.362	11.6526	1.37831	13.2182		5.4204		53.0647	11.7474	37.6841	0.81207	10.8707	1.04229	5.61416	41.348	1.79666	0.104705	58.9729	47.5046	993.743	5.65315	3.9926	6.76906	66.6727	4.02394	154.503	6.92365	7.50853	7.30369	19.1616		3.10233	48.3785	15.3687	114.688	0.0647592
Set739	43.2679	26.2445	33.9837	31.383		35.2315	10.9602	48.7991	0.983459	7.22063	7.29628	33.5671	1.50086	50.2177	16.2736	0.717136	14.2625	20.4396	14.7361	365.729	35.6913	12.7995	44.2475	0.509626	11.5384	2.5388	3.06263	15.9398	1.34039	0.0578066	46.8332	171.69		13.319	4.04626	6.86156	79.6339	4.13273	259.257	2.5388	7.10892	11.6844	24.2501		1.19373	37.6311	6.63279	102.794	0.05592
Set740	118.067	7.34172	36.0312	34.8329		25.961	11.3575	45.4193	1.23004	9.41966	4.45627	23.7059	1.85608	170.442	9.32071	1.83367	7.74653		5.73796		33.2171	11.9375	34.2612	0.587407	6.15642	2.72428	4.13343	32.228	2.13133	0.0579375	156.643	170.935		22.77	3.3761	9.74497	39.9217	3.92699	42.611	6.28157	6.3335	25.4907	38.5472		1.99691	15.7752	5.55471	100.405	0.0756938
Set741	91.8858	22.7106	41.3132	28.1123		22.2862	22.5012	47.4412	0.699234	4.16899	6.97715	39.6352	0.871525	60.3274	10.4495	1.32092	10.8153		7.59175		37.5714	11.8166	17.311	1.03941	11.0571	0.846874	18.2502	85.4113	2.5686	0.0683904	359.878	171.69		15.8889	4.74586	4.2409	61.1044	4.53763	287.3	7.66008	4.75143	8.44421	27.7585		2.50359	91.0527	5.7149	93.126	0.076784
Set742	47.6199	32.3342	60.8239	23.9002		28.9467	17.7081	80.1505	0.704404	6.03939	5.21587	27.2649	1.11689	44.567	9.20852	0.879286	11.6518		11.2073		148.727	10.914	35.0948	0.323773	8.42243	1.08443	6.45506	22.3359	2.69713	0.0736888	216.759	71.9892	1298.5	21.7808	4.03927	5.20448	95.233	6.15215	458.757	6.06774	10.9852	16.2479	34.7903		3.62419	23.5054	14.5175	105.849	0.14732
Set743	53.4114	20.7335	38.9589	25.8914		28.1606	20.7764	75.6442	1.18961	5.9642	6.18806	18.336	1.54717	173.678	15.543	0.627572	17.0378	7.82264	9.20959		150.046	13.9252	23.5721	0.769717	5.9569	2.27054	3.64914	13.0028	1.81664	0.0424918	36.5195	84.5214	1888.54	27.7829	4.38053	8.19649	79.3642	5.18658	154.476	6.7792	5.12127	18.5684	30.5446		3.07968	44.4937	14.5495	72.3487	0.0490337
Set744	99.3701	22.8477	52.2161	20.6085		16.8062	30.3303	80.7314	0.650254	5.16688	4.88802	20.5364	2.29295	205.238	7.76979	0.65663	16.7837	1.98028	14.1074	170.439	33.2171	12.3035	40.6505	1.2017	7.00992	1.2829	5.40428	65.9765	1.9107	0.0430844	111.626	59.8496		8.98974	5.29239	8.53763	74.2272	4.24245	47.9107	5.62872	6.71493	11.9094	36.1848		1.53204	39.2099	11.6621	87.2247	0.0779198
Set745	156.07	20.8125	18.355	21.9925		28.7409	18.3415	42.3561	1.48375	4.16899	7.02736	18.6856	3.86834	201.788	6.14125	0.955206	10.4153		11.4609			12.5904	42.6966	0.559562	5.97475	2.68275	4.22813	55.9259	2.16962	0.0703947	158.215	55.1315	2560.3	11.4301	2.64253	9.49401	40.4995	3.45746	130.054	5.38014	4.75199	14.2729	25.0503		3.19666	23.9298	16.4705	108.322	0.0778848
Set746	45.1686	17.9342	41.1673	42.0824		26.4316	24.3401	59.0333	1.02615	3.63867	4.65522	24.8646	4.29768	65.8738	6.59581	1.56773	16.1683	8.4168	11.8804	333.983	65.2365	8.84583	59.6598	0.43923	5.45189	2.03671	5.71	37.7856	1.53177	0.101156	152.879	67.7364		5.50664	3.58646	6.38421	93.4237	5.04242	119.289	3.72013	5.79939	13.6124	26.448		0.939844	26.262	7.03355	103.964	0.0678278
Set747	38.0883	26.8747	20.8254	23.7834		23.1615	22.3969	32.6633	0.852363	7.40576	7.42665	43.1574	1.962	55.853	8.46442	1.37435	13.3208	10.4316	6.12789	66.8809	41.7993	10.7319	34.7422	0.376204	14.9974	1.59568	10.1917	26.5974	2.26446	0.0403449	450.969	166.98		17.702	5.95252	2.95349	82.3085	4.99881	257.696	1.55209	6.50666	22.7874	31.0289	0.533907	1.75558	91.7318	3.65104	89.9654	0.0608394
Set748	46.2715	33.3645	32.0907	37.5195	19.4307	23.5136	12.1395	72.5544	1.63306	6.76173	7.46054	12.5323	1.09506	78.3269	10.0519	0.760172	12.9639		8.799	442.368	91.1069	10.1505	29.6799	0.255766	4.55258	2.24248	18.008	67.839	1.84022	0.0602042	280.864	51.4765	1495.53	4.11693	1.79198	6.75729	53.0858	5.87674	353.479	5.15805	4.5202	14.2768	15.2886		3.10749	71.8706	15.5605	88.1396	0.06201
Set749		58.7221	63.6331	36.1433		26.4907	21.8799	74.7622	0.782133	7.53685	8.42393	29.9199	1.58376	170.172	4.64163	0.797957	18.3768	10.7576	11.4466		143.632	13.9741	80.6122	0.376361	5.9569	1.0936	6.71694	40.0617	2.05431	0.0385853	33.165	107.272		16.9437	4.27732	8.67872	100.951	4.55577	62.0354	5.90738	9.30656	32.5612	28.5099		1.6329	81.7823	18.2168	105.895	0.0652354
Set750		32.7591	39.9652	33.115		28.4938	15.649	62.3729	0.946592	6.72038	8.07451	18.336	1.50086	20.9766	9.49398	1.05585	22.2225	1.8497	6.38117	365.729	147.596	13.2218	35.7621	0.853589	7.26356	2.89811	4.64038	21.1671	2.49704	0.0454864	120.85	62.908	1758.63	6.74118	2.54004	7.25365	82.3683	2.62991	491.242	3.13109	9.78399	7.38755	39.3056		2.9265	37.4085	5.18895	97.9942	0.0870369
Set751		17.024	43.4581	24.1075		31.9168	26.0239	54.316	0.870549	6.47387	9.01172	19.4378	1.44324	30.9037	11.347	1.67878	17.1407	7.53904	12.971		205.386	9.90095		0.703869	10.0119	1.53652	9.1857	53.0542	2.10104	0.0564433		56.326	1850.15	8.98974	4.87493	8.84275	53.4088	5.73828	123.469	6.97766	9.59201	13.6124	35.6588		2.09241	49.2615	6.93203	86.0029	0.0569547
Set752	97.5375	24.5724	34.9197	22.699		28.9467	15.8642	62.3559	1.85981	6.64585	6.27085	25.8376	1.04522	55.853	8.36604	1.41083	15.3864	1.98028	14.0864		59.3636	15.9011	77.7983	0.44009	8.37956	0.825152	16.0065	46.813	2.14119	0.0352763		212.423		3.91161	2.92453	9.44046	88.2247	4.07746	181.252	4.17661	7.06812	6.13289	22.233		3.02305	48.2589	6.6648	88.2577	0.135601
Set753	37.6542	22.1726	31.3097	35.658		29.509	23.7517	55.5559	1.7385	5.22704	10.5437	26.8945	1.9614	195.118	7.25063	0.934414	10.1951	11.8331	6.58891	380.608	118.135	16.5223	31.9314	0.33162	9.21076	1.49673	5.26713	47.0247	2.71637	0.077282	211.503	106.388		29.6187	3.99576	9.73935	78.997	3.39892	47.009	7.95833	3.8565	18.4569	34.166		1.97862	44.2948	9.56959	101.812	0.0538493
Set754	64.3808	25.8976	57.2336	36.0074		20.7522	30.4824	92.9818	1.02615	8.10616	9.94696	17.4247	3.52985	75.2868	7.56743	0.957481	12.7298	6.33749	11.2621		163.504	16.6891	41.659	0.277736	8.78771	1.40399	5.61416	15.6249	1.88294	0.0966892	320.602	66.9556		29.4612	5.66151	11.9857	43.9796	2.7762	179.538	6.80926	5.80275	8.76115	7.74746		2.40892	39.9327	4.63498	48.6176	0.116466
Set755	41.5946	17.5425	51.5361	28.3638		20.4013	24.8651	33.1195	1.34549	5.38904	11.5099	33.0684	0.985465	210.911	6.03143	1.25412	11.3961	0.634838	5.14006		178.291	16.1584	37.0301	0.915083	7.04465	1.15447	7.8061	53.6549	2.50811	0.0608264	95.961	59.3614		12.2563	3.12799	8.30715	20.3087	4.58855	198.978	5.0443	6.20442	6.90163	27.2621		2.32797	32.1041	4.33998	95.6242	0.0561883
Set756	44.9414	29.349	45.6878	31.1534		25.7024	11.4195	51.0921	1.02041	6.81098	8.07451	28.6365	3.26699	56.2477	6.2446	0.460404	10.7252	9.83953	2.88689		85.0235	9.93308		1.19606	8.16612	1.42113	12.3717	40.9495	1.97788	0.0623452	56.2712	65.2653		17.702	3.85522	8.78161	47.8866	3.38667	62.653	5.59542	8.95977	7.5332	33.2139		1.66353	46.8925	9.5912	80.9763	0.0844279
Set757	84.679	27.5921	26.4798	43.5058		30.4469	29.4779	26.1573	1.78184	5.11446	7.37918	32.7774	3.30466	58.7885	6.26914	0.537117	15.2169	11.596	12.7442		84.6622	17.6962	20.5931	0.61405	9.15889	2.90847	16.3016	70.7762	2.50562	0.0511189	118.875	168.21	2252.95	8.98974	3.39286	7.03366	95.275	4.27852	314.522	4.44412	11.4978	32.5239	11.1335	0.640339	1.94816	46.2719	12.1388	84.9728	0.0402737
Set758	40.4803	17.6188	56.3347	37.5374		31.304	20.7764	59.0333	1.08594	6.40705	11.3781	18.336	1.11689	55.853	8.81016	1.31397	16.2775		9.93981		203.657	9.24109	33.124	0.320019	9.96146	2.90133	3.05555	52.8279	1.86512	0.0921513		46.8357	1384.56	23.0694	6.39316	6.40455	81.1075	3.08984	138.804	5.55419	4.47562	12.1307	17.1618		0.65959	60.633	4.46723	76.1549	0.148771
Set759	37.2108	20.4086	24.2137	42.8553		20.4013	15.3033	45.4193	0.863257	6.76173	7.49444	19.2444	1.66847	158.524	16.449	0.687561	15.2169		9.00473	480.461	88.0652	17.7308	25.1861	0.922556	6.39474	1.10431	7.16458	45.8401	2.26754	0.0507425		145.012		8.62613	2.67329	7.50807	30.9731	3.39892	155.15	5.60648	8.06565	7.87981	18.6059	0.43375	1.26896	56.6807	20.9043	129.152	0.124609
Set760	121.397	25.4122	50.1254	40.4431		19.6546	25.1276	60.7422	1.01949	2.85358	6.72292	34.9695	1.8847	210.737	11.6526	0.960531	10.0977		5.59208		21.5276	7.7209	44.5473	0.854675	9.70463	3.08258	7.80215	56.9237	2.3993	0.105142	204.808	52.0607	779.11	18.4507	4.0675	7.03366	69.7204	3.41901	163.291	2.11222	6.87284	25.0958	26.1098		2.24767	71.2699	6.64562	95.1599	0.0709168
Set761	38.0883	16.4416	21.5132	28.4033		32.2734	22.4473	47.8183	0.863257	6.76173	7.49444	31.0681	3.70832	97.5547	6.14125	0.769157	8.2642	8.86553	11.7641		70.7865	7.64018	23.1096	0.587809	5.77503	1.22394	4.24388	63.3627	2.09654	0.0345686	44.7181	181.802	910.446	17.0763	6.27759	7.77886	74.9817	4.94563		7.0553	5.51173	31.2341	22.2455	0.475546	1.57111	63.2727	7.27235	62.026	0.0617043
Set762	41.5916	20.7861	28.1609	35.658		25.448	22.2172	37.252	1.58002	7.55538	11.3781	23.8425	2.51772	55.853	5.77693	1.64854	16.9258	2.11309	12.8394		38.4854	15.8823	28.9093	0.68172	10.8603	1.8775	7.4455	29.4957	2.49093	0.0424918	110.598	50.8601		16.6875	5.16967	7.31321	75.5328	2.72223	46.8984	16.199	4.55614	6.71829	49.0836	0.578321	0.864008	65.8649	14.5938	43.6195	0.0838533
Set763	43.9316	6.63741	33.9837	26.0514	12.7574	29.5263	17.8944	50.7196	0.900073	7.58241	10.6335	29.6542	1.67924	39.9573	11.0663	0.509095	12.2288	5.04103	5.74644		63.871	10.1343	37.646	0.536585	7.86402	1.26288	7.4794	31.0829	2.50563	0.0736888	49.0845	60.0969	1185.81	13.033	4.84488	8.79981	48.0968	4.61089	136.132	6.90005	8.20835	13.311	35.9641		1.09815	75.1992	18.3673	101.279	0.0638724
Set764	49.9438	29.5068	57.0699	20.6085		20.5504	17.1864	31.7416	1.11838	5.98249	10.5861	20.5636	3.23659	43.1236	6.14125	0.651185	8.73291	5.00967	7.61166			14.6803	30.6401	0.269484	8.72827	0.92848	5.14271	39.4537	2.05594	0.0302174	36.1782	46.321		24.1546	1.25001	9.01761	62.3935	3.41901	115.109	6.75785	5.34923	6.90077	6.53812		3.0558	40.0668	8.95932	64.6346	0.0848731
Set765	35.02	16.7193	37.4102	36.0911		27.4023	22.6611	50.0654	1.19518	7.61464	10.4923	17.5791	1.91993	205.968	6.79671	1.12845	16.0466	3.07613	5.20564		179.657	15.315	80.6122	0.785392	7.14944	0.747348	11.9657	56.1601	2.14119	0.0593456		135.29	1035.4	13.8717	4.90016	6.9249	75.4961	3.93239		1.4422	8.86889	16.3212	20.6942		2.59984	52.6279	2.91829	90.5524	0.0733301
Set766	38.1605	16.9225	32.5376	20.7645		27.4173	19.4431	59.0333	1.2055	2.73356	6.85796	25.1965	1.60047	47.25	13.7082	1.03204	6.94792	2.26901	9.94125		65.7115	9.89195	27.6495	0.641982	8.48962	0.92433	11.1437	62.4066	1.06645	0.0645812		293.442		18.9157	0.465205	9.77377	54.8593	4.44158	48.2859	6.21817	8.80479	6.63443	33.1227	0.353109	3.4714	70.4215	11.8614	108.921	0.0675172
Set767	39.84	28.3673	31.5439	36.9188		25.6141	24.9283	65.4435	1.70315	7.10953	9.9329	27.3697	1.19965	50.2177	6.03276	0.788301	15.2169		7.30548		168.268	15.1306	19.4886	0.611685	7.48658	1.26861	7.4794	28.4938	1.68914	0.0645812	161.518	67.2462	2252.95	20.136	4.48828	5.9043	96.1897	4.96656	179.74	5.8442	6.31513	21.4565	41.7806		1.60126	52.3083	5.69468	73.5346	0.092189
Set768	30.0017	31.9272	25.4561	39.5819		15.6297	10.1948	36.5247	1.23806	3.72627	1.33964	23.0694	3.93871	166.679	10.051	0.542835	10.7525	4.06001	7.66069		46.5125	16.3489	42.9389	0.410508	5.97734	2.12493	7.65878	7.35138	1.501	0.0399194	139.963	55.2661	666.928	18.5141	5.01382	10.0811	76.7653	5.10342	157.822	5.78465	4.94065	22.4748	19.6938	0.800019	5.28242	46.6569	12.0599	97.9942	0.140195
Set769	32.6504	27.4754	42.2591	29.888		23.3409	25.5604	33.9785	1.61701	7.24024	15.2675	29.6876	5.22286	317.217	16.5649	1.0669	18.4021		12.9932	545.389	25.6936	8.34483	30.6401	0.26639	6.33597	1.81656	3.81829	10.1616	0.832438	0.0477388		213.333	2554.72	17.385	3.80381	5.85516	61.7574	5.40009	292.083	1.74922	5.23707	9.61248	26.7109		1.0362	35.1358	3.72986	85.9316	0.0972562
Set770	46.2715	16.4264	31.2738	30.1919		24.9109	7.24789	52.2263	1.0422	7.72135	12.4035	46.8981	1.844	145.433	7.13377	0.739015	19.0309		12.2164		167.936	13.1846	15.9546	1.04424	8.91495	2.4952	4.795	77.3696	2.25696	0.0629515	149.717	50.5631		14.9719	2.73951	9.39167	54.6928	3.38414	228.742	2.49605	6.99679	21.2645	19.2752		1.41044	53.1564	14.2	97.3146	0.0669596
Set771	41.175	20.7159	57.0274	41.9711		24.5434	27.7988	31.625	0.57272	7.64838	12.8882	16.0769	1.75053	297.558	6.02599	1.23299	9.1992		5.98517		141.221	12.5921		0.753182	9.70275	0.748717	6.62294	43.9978	1.60498	0.063913	97.7469	162.958	1125.4	13.1475	4.84674	6.80067	60.8225	3.6438	68.2913	5.73007	11.3882	22.5895	7.6024		3.58499	23.7027	17.3603	132.583	0.110648
Set772	160.232	21.3185	49.0784	10.3216		26.1138	26.1852	31.6339	0.726398	5.37273	9.9328	43.6804	1.91993	61.6178	5.70388	0.723641	13.2844		6.76225			15.5148		0.779624	10.5361	2.95537	4.72989	43.027	2.17984	0.0392116	348.755	180.507	1624.16	8.30321	4.62686	7.76295	51.4605	2.84355	96.7381	6.82481	6.90566	13.8869	26.1098		2.55884	53.2158	7.95271	108.982	0.0686082
Set773	47.3299	25.011	33.4151	25.5139		18.5984	20.7764	26.6202	0.969434	10.1057	8.9856	34.4226	0.917443	263.712	13.7583	0.922775	7.56709		9.0332	59.8784	42.0598	15.5267	34.9737	0.396749	7.1802	1.99811	5.75339	40.9495	2.4929	0.0639712	54.3386	170.268	1125.4	19.7853	3.5896	6.61728	96.8703	3.68861	325.223	2.81581	5.66646	9.80106	24.487		2.50359	62.4385	4.26914	116.331	0.057062
Set774	36.323	17.6268	47.3156	28.0583		22.9963	8.48934	32.1677	1.32726	8.75541	14.1406	22.4237	3.2915	40.8045	5.1065	0.978427	16.9229	8.92261	5.2203		21.5276	13.0855	20.3252	0.255534	7.43436	1.17274	4.18106	74.9095	0.973872	0.0564433	97.1086	51.4875		22.7216	3.13718	10.1136	59.6624	3.39892	467.244	2.17808	6.10755	6.37938	30.6307		3.02855	52.1101	15.9973	122.535	0.0572425
Set775	33.7169	22.7106	24.1191	29.0403		29.7038	28.4046	32.7628	1.49953	8.49735	13.1077	30.9686	3.24124	110.015	11.5106	0.77568	21.5971	2.11309	5.0374		54.007	10.3743	39.9697	0.319951	21.6211	1.42014	6.82496	43.9437	2.21298	0.0764154	152.152	99.4809		25.1286	2.88939	7.59257	55.1718	4.43851	266.482	3.01804	7.14495	26.8763	17.6003		2.84992	43.8292	20.8816	16.6333	0.100718
Set776	50.5127	58.4424	30.138	30.1471		32.5128	19.9963	24.8774	0.868992	7.90039	7.97966	33.7237	7.17883	22.2528	11.0779	0.33901	15.3183	3.3741	8.73181	171.795	33.6583	15.9432		0.359521	8.91495	3.49291	3.79305	30.3779	2.81619	0.0543341	130.868	55.3313		5.42335	3.63293	7.57225	44.5472	5.67307	166.072	2.41929	6.40112	11.2914	26.8087		1.21457	30.71	5.378	66.0875	0.0769983
Set777	93.9535	17.4772	41.3132	32.9198		24.3239	17.2722	75.5713	0.549093	4.48249	11.7054	24.1304	1.17614	40.9226	3.0924	0.475992	20.7572	3.42659	7.31525		62.1411	14.9136	34.194	0.352534	8.22033	1.85581	21.5288	35.935	2.44081	0.0602982	108.668	219.259		18.255	2.59129	1.87133	39.0606	4.97584	165.118	0.818856	8.96632	11.1701	16.2577		2.37658	47.3672	7.00498	107.395	0.159066
Set778	37.4545	24.5419	42.3669	25.8914		24.7174	15.1273	65.8916	1.49953	3.71184	8.58363	15.0932	2.02671	34.0547	8.13312	0.561357	16.6179		5.34178		138.631	11.0237	40.1587	0.399962	6.42234	0.994672	3.73243	29.3494	1.26566	0.0567548	42.8993	135.476	1492.72	17.0763	4.23906	5.8518	38.7418	5.58938	278.577	6.88499	7.43305	15.3218	18.5649		2.07292	25.9857	3.81891	30.2284	0.181261
Set779	107.703	24.9267	29.2158	42.3221		26.3399	18.4197	25.2559	1.28652	7.22063	6.1165	34.9432	1.28007	145.771	16.1954	0.940912	13.8423	14.1207	4.17057		54.6176	11.1001	27.3958	0.781148	7.15152	3.06724	12.8492	41.1512	1.39128	0.0455122	127.063	46.8081		12.5951	3.44157	9.44946	52.8644	3.41901	143.423	5.91371	9.12245	6.63443	27.0271		0.646661	37.4085	4.33998	102.27	0.137565
Set780	47.3299	26.9615	40.5207	20.7678		21.8604	26.246	40.2649	1.25268	7.22063	6.83705	15.1051	1.30969	72.4599	9.86521	0.537117	21.2859	10.5619	7.30548		37.5007	11.897	37.5662	1.24848	7.05167	2.52986	6.03557	6.4274	2.22341	0.0513179		42.5243		22.0649	5.38417	5.22585	150.493	4.73906	182.412	8.80841	5.33353	11.4594	26.8816		1.4504	28.4385	21.7385	48.8001	0.0591344
Set781	47.5007	19.6872	47.1172	28.894		25.9795	22.8749	33.1195	0.889567	7.14051	9.69175	33.5754	4.76525	75.5672	7.96673	0.532283	11.459		6.76225		64.2659	16.1826	34.4504	0.536585	6.1551	0.951674	5.4126	45.0385	2.1333	0.0385803	96.781	72.424		7.92456	3.81162	11.0471	71.4452	2.70112	168.578	1.85699	9.45028	9.19688	24.5084		0.969342	66.3359	7.27235	136.069	0.137016
Set782	32.2069	20.0779	28.1609	37.9351		16.5588	18.3111	62.8451	0.705052	9.13273	9.24719	6.72593	3.20853	75.2868	5.74361	1.02585	9.65037	14.611	7.76814	54.8542	60.6486	19.3345	46.0029	0.525056	5.75725	1.9138	5.17095	46.2132	1.69503	0.0350076	104.192	58.9046	1190.86	17.702	4.48828	4.30872	53.0917	6.75008	189.015	6.24581	5.69854	8.22433	40.8038		6.35813	18.6456	11.3002	66.618	0.10335
Set783	25.8174	25.6941	32.7238	18.2062		21.4086	18.6487	50.3322	1.47643	3.09361	3.25202	25.5166	5.55447	29.7532	10.3098	1.12379	16.4595	12.8983	2.69315		108.404	7.15828	23.5539	0.960093	8.77285	2.37025	5.97663	30.538	1.62984	0.0670503	105.971	175.642	895.697	23.1277	5.90407	9.15082	12.9869	4.80663		4.5754	3.82383	11.0517	35.6806		2.85813	83.8043	5.30753	98.3057	0.0754615
Set784	89.8957	22.7924	44.3331	26.1016		16.3582	20.7618	28.0615	1.4644	5.63792	11.2189	26.8945	1.04522	162.895	5.00027	1.05721	14.6365		4.66485		76.9888	16.1202	37.3254	0.238198	7.25126	1.33264	8.13843	8.9921	1.96893	0.0564433	213.998	52.0581		20.8275	4.35368	2.95349	88.8933	5.78433	47.4708	10.5306	10.9735	18.2786	14.8869		1.61886	58.1593	10.3331	67.1515	0.0868577
Set785	24.9489	28.3095	44.5249	22.2231		34.4265	14.426	72.2881	0.558404	6.03262	6.1165	25.8502	1.51007	149.301	9.00029	1.1609	17.1755	5.95615	8.46998		68.6787	11.1332	32.555	1.12235	7.65604	1.63699	2.41878	20.3765	2.49345	0.0806208	141.208	53.3091		11.2915	3.92991	7.73989	70.026	3.55941	257.389	2.5312	12.0565	19.8724	7.6024	0.535465	3.15408	23.0502	9.66136	88.4964	0.0818756
Set786	24.8932	31.553	22.1673	25.8914	17.571	30.1949	20.6553	54.0913	0.888347	7.89691	7.97966	37.533	1.34763	36.9902	11.3662	0.398109	13.3111	4.51687	13.1951		43.5185	12.2734		0.239486	7.17543	1.07116	3.46166	23.8984	1.6397	0.0805741	107.514	57.1389		22.7586	5.39793	9.57329	53.0896	4.17415	458.757	7.65687	7.78481	5.46617	20.1826	0.546881	1.20947	77.5043	3.35209	75.305	0.0651898
Set787	48.633	20.673	57.857	34.6591		19.748	26.2327	80.7314	1.18961	4.08588	10.529	29.9199	3.30466	173.678	6.33697	0.788434	11.2246	9.12365	8.92849		38.4854	13.3049	39.6455	0.61405	6.70101	1.94487	5.53259	65.9765	0.849503	0.0524915	127.293	245.444		5.52936	5.31357	7.31937	65.6805	3.23317	308.682	22.3468	11.9084	7.08382	31.0667		2.36484	21.8759	18.1081	51.3181	0.153557
Set788	90.4875	30.3578	44.6861	31.8764		30.3943	15.5165	26.2705	0.754526	5.88865	8.72837	36.8646	1.52391	53.4417	9.00029	0.381161	14.476		6.97458		68.8909	15.1819	51.8595	0.443746	12.4095	2.15836	8.53416	33.0365	2.22925	0.0716007	104.588	77.8644		16.5681	4.58445	9.44323	49.0468	4.33756	266.916	2.42854	5.50148	8.51517	23.9665	0.555259	0.533242	60.6668	5.70334	62.7822	0.0950309
Set789	25.7758	23.7915	61.8911	29.6301		27.3727	25.4639	51.5944	1.30184	2.57646	8.63475	21.8871	0.831414	55.2862	6.14125	0.470226	8.99574	5.94989	12.7694		69.31	5.74129	35.51	0.303912	5.71542	2.35784	4.50856	13.776	1.31422	0.0302174	142.795	58.1565	1571.43	7.5222	4.27732	6.969	91.3357	3.45746	259.56	2.51951	10.0208	11.9094	17.2109		3.7835	57.9825	11.8708	68.9677	0.0767906
Set790	270.608	31.606	39.8924	34.2076		23.6578	23.3529	15.547	1.50093	4.96338	8.46268	36.8446	2.31133	12.2564	9.49956	1.46528	18.7971		3.53947	170.439	48.5701	12.8589	22.3359	0.367333	7.0042	1.22394	6.18994	40.8588	1.5692	0.136146	125.675	60.5143		15.015	4.13051	7.95994	88.4889	4.81105	120.156	6.44223	4.36092	9.98536	33.4887	0.336429	1.30528	17.3156	3.30727	59.5874	0.164535
Set791	86.2309	27.8958	64.9848	28.0861		24.3853	9.06723	79.7817	0.824543	7.75285	10.9819	23.4542	2.09954	380.738	6.68376	0.314381	10.1259	4.17491	6.76225		42.139	14.3118	43.2968	0.242805	5.9569	1.7171	4.0084	10.1616	1.99231	0.0514957	96.4462	99.5806		28.4655	4.02719	8.75108	57.4091	4.90177	231.932	6.80926	14.4972	18.4569	16.324		5.15134	39.6578	9.97195	112.43	0.124566
Set792	193.799	16.4682	45.309	28.74		16.6718	16.4554	31.4423	0.699137	5.38757	3.89452	14.3131	0.946107	354.15	5.16317	0.960531	15.2433	9.00205	7.43759		53.4164	8.90442	38.6028	0.456235	8.5107	1.32209	4.9809	22.2683	2.32608	0.0385803	50.0973	75.2529	307.76	15.5707	4.97924	5.77857	83.7044	4.56935	108.474	3.13109	5.63981	17.0548	14.9027		2.8014	34.3842	6.69425	98.3057	0.078879
Set793	40.3859	33.2809	40.1533	31.0361		35.3723	17.6864	37.2726	1.00081	5.21494	7.57631	15.8383	1.44324	63.3224	3.32856	0.77568	17.7004		10.1429		62.5823	13.3918	37.8822	0.359521	5.59409	1.58113	15.751	40.0874	1.82261	0.048155		62.908		23.3304	5.08679	8.50763	12.7794	4.15454	491.588	2.16277	7.29835	13.1046	33.7105		1.2782	29.115	3.72079	93.9646	0.0561883
Set794	99.108	47.9838	59.2747	30.424		23.9169	27.7777	22.3438	0.983459	8.58292	10.9917	44.7703	4.05971	52.4918	8.12546	0.910391	18.6882		9.22002		36.635	16.0822	35.4433	0.367827	11.3413	1.14262	7.41375	47.7364	2.18285	0.0512469	135.17	55.6463	858.936	8.98974	4.49636	8.16582	70.8645	6.36517	48.5843	7.03758	5.92655	7.57935	16.3207		4.42877	34.8219	5.65791	118.58	0.0870369
Set795	102.939	5.91884	59.033	42.4739		30.4595	28.4046	30.2151	0.813195	6.68102	11.2713	19.3403	3.41463	75.2868	11.526	1.32674	14.1954	7.67389	5.91563	339.366	49.6639	14.2694	48.6589	0.781305	5.35531	0.986851	4.94628	51.11	1.99022	0.0600446	185.414	123.454		20.3768	3.16845	6.76555	44.0545	3.39714	70.2013	2.90499	7.43305	15.6527	20.4737		2.6528	46.8925	3.43465	61.9418	0.0862745
Set796	35.174	79.3577	19.1713	38.8998		19.983	7.201	63.4743	1.14455	8.55567	7.89695	26.3307	2.26341	51.3575	7.52708	0.398883	13.2982		4.17057		41.5969	14.0848	33.1467	0.294582	9.02624	1.4879	4.24613	39.1572	2.18263	0.0565693		93.0863		17.9947	2.74223	7.81229	78.8688	4.27431	50.988	2.81808	6.34635	17.7763	32.5324		3.73564	22.5554	4.33998	58.0988	0.133324
Set797	108.719	21.2802	52.9844	20.8828		21.5729	23.7674	51.5944	1.18734	7.41327	8.1282	24.1388	1.1356	56.2477	10.6009	0.845006	9.72333	9.00205	6.97458		69.0494	9.50545	44.5473	0.294582	9.01339	2.64013	2.69315	55.9079	2.38332	0.0363199	152.879	213.316	1963.16	8.98974	3.68314	7.55615	53.6163	2.67336	150.555	5.09073	7.33434	14.49	15.3015	0.509999	3.22921	40.4402	4.96845	85.6662	0.0637771
Set798		17.9261	35.6476	27.4381		33.8361	18.3041	31.3291	1.47241	6.64585	3.77621	29.4283	1.26915	67.8574	10.051	0.872024	14.2625	6.98609	7.80314	374.165	41.3618	13.9792	25.4826	0.415114	5.23104	1.15022	6.19412	15.5869	1.4805	0.0683904	139.4	84.5214		20.4797	5.48101	6.39391	40.7169	4.19211	310.845	3.97465	10.5801	6.20505	4.87275		4.0399	41.5775	3.56044	110.99	0.0434678
Set799		29.802	34.4862	23.5067		29.4972	24.7062	56.8725	1.83485	4.78998	11.6169	21.7592	0.917443	101.687	5.68872	0.437051	9.9816		7.49225	57.4984	99.8029	16.4429		0.343061	8.77285	1.07048	3.06263	57.5129	1.96018	0.0997288	54.7322	142.296	861.277	21.3593	6.01472	11.1195	74.0331	2.89416	159.116	1.52245	7.67007	9.98536	38.2289		3.84709	16.0823	7.19557	137.483	0.0797691
Set800	124.942	25.5837	44.907	21.23		20.5216	21.5109	63.473	1.76327	6.2566	8.14287	19.8099	1.29945	241.296	12.6163	0.588314	17.8797		7.65045		213.188	13.7447	18.2325	0.798308	10.5361	2.72436	15.1757	11.2093	2.02935	0.0385803		75.0212	2443.8	19.6092	4.03799	10.2442	53.5406	3.52563	158.243	13.764	9.25146	14.6351	30.2829		3.43195	46.9714	5.66495	65.1201	0.0878502
Set801	25.6831	28.0038	22.9746	21.4684		21.5344	10.4087	32.1677	0.699137	4.89855	8.03923	44.1668	1.67924	199.202	7.97215	0.53758	10.3834	15.1312	9.88148		136.268	13.2695	36.2711	0.443746	10.0125	1.53652	3.69742	44.5369	2.06151	0.0302683	290.585	46.321	366.067	21.5978	3.30199	7.18173	48.0288	4.66298	178.286	2.07473	6.40112	8.617	24.4545		1.84623	22.5554	3.32539	89.7004	0.0591344
Set802	173.562	54.7332	22.3962	30.1919		32.5106	13.6633	41.6097	1.32916	10.0808	7.49444	10.6988	3.69596	43.1236	5.0624	1.37979	11.771		13.6226		170.863	16.7876		0.338771	11.6667	1.33264	4.71298	9.33546	1.94478	0.0852529	196.759	174.048		6.6167	3.86239	7.12521	52.8644	3.77702	182.379	2.5581	7.92488	7.5332	32.1064		3.19535	39.0269	14.2345	72.0508	0.091984
Set803	45.8911	6.88856	44.9467	20.2669		22.7403	9.63796	48.3122	1.43998	5.37003	8.63097	30.0031	2.59673	41.9749	9.83077	0.980576	22.2444	6.81443	7.03301	442.665	335.993	15.589	26.2492	0.799766	6.35595	1.40399	4.33288	47.0099	2.27724	0.0988629	108.865		1748.94	30.4179	3.78395	7.47877	59.0848	4.25333	148.646	8.75085	6.53499	11.7723	29.1789		1.14941	16.752	15.2016	98.8785	0.0712441
Set804	46.9486	6.63741	37.1884	42.4901		32.8888	25.6227	48.4113	1.40454	5.0141	11.4325	15.6018	0.909079	43.9118	11.8849	1.53723	16.9525		8.85648		49.1317	9.55932	28.512	0.290629	8.12753	0.986851	3.88781	24.0335	1.70039	0.0445257		87.0279		14.3693	3.00381	5.45223	76.8168	7.13081	76.0016	5.75924	7.37458	9.02068	16.3264		2.54561	37.8809	5.53293	177.996	0.0755286
Set805	25.142	27.4651	21.6925	25.8914		33.7803	26.0333	51.478	0.850156	2.76103	4.80206	39.9569	1.844	63.3224	5.57278	0.76042	6.6741		8.85429		45.4517	9.09498	42.3445	0.536585	7.1802	2.11572	5.87618	53.427	1.55061	0.109141	424.544	51.4765	1317.47	20.7609	4.5712	5.45223	26.5343	5.78433	130.054	7.3665	5.31304	30.5982	20.6942		2.80834	32.7325	14.9092	100.639	0.095341
Set806	23.641	33.9785	44.7483	35.441		25.7071	20.4857	64.7076	0.675919	7.17488	6.56868	20.5364	2.25495	219.117	14.4371	0.677091	15.7441		14.9729	309.288	79.8458	8.80475	35.6326	0.781643	9.35567	1.63699	6.77141	34.2855	2.38025	0.0474047		127.265		15.1975	3.70438	7.32979	54.9643	3.49845	42.3424	6.43861	4.55288	9.99852	16.945	0.536745	0.969342	61.8479	4.93645	58.4128	0.0460006
Set807	43.1095	26.9198	32.2605	28.9708		30.0184	3.76473	57.9999	0.851035	4.70088	7.20174	17.5325	3.41292	146.189	8.17762	1.30879	10.7525		3.00692		200.113	10.6579	22.2978	0.694233	7.15152	2.37025	5.46741	9.25117	0.779886	0.05751	278.494	196.637		13.7226	5.92079	8.18163	101.238	2.39036	243.511	6.83871	7.92488	19.3379	19.6136	0.60431	3.33422	66.879	3.94658	92.8986	0.0980865
Set808		5.93309	24.0143	38.9042		34.1673	37.318	48.8738	0.850156	5.76569	8.40254	39.716	1.46465	187.146	13.7657	1.12122	12.1805		8.14716		37.5173	8.31715	64.8239	0.27266	6.36709	1.87316	4.64038	79.2607	2.09788	0.0378963	49.281	48.0893		11.8738	4.82731	5.14164	83.6428	4.53763		6.35575	14.1822	8.54195	36.5752	0.441743	2.16888	32.0211	22.4617	142.391	0.0686333
Set809	230.571	27.8958	30.2628	33.3975		35.5581	26.2192	56.2948	0.927279	5.80292	3.05422	30.9686	2.87057	106.275	6.2446	0.832245	16.0466	5.4252	6.76225		63.0663	16.2861	25.8966	0.583334	6.80849	2.29739	5.66208	70.1089	1.74308	0.0720848	176.838	61.0241		20.1167	4.03005	8.00709	59.9999	3.41901	370.802	6.24581	5.94617	30.2695	35.3712		2.70183	29.1493	11.8085	98.1544	0.0684209
Set810	40.4237	18.0305	44.3406	39.3194		30.3767	18.7697	65.1605	1.1147	6.9999	8.98767	42.8684	2.72098	22.2528	5.4566	0.471883	8.99574		5.03618		56.3474	8.7621	35.3994	0.257043	7.12191	1.8775	14.3112	11.9761	1.21426	0.0566392		164.121		19.0245	3.56384	6.89405	60.6718	4.015	130.054	6.4157	4.24538	10.8436	39.3056	0.562503	2.7655	35.6384	15.303	58.776	0.0918615
Set811	101.201	14.5755	24.0998	28.2888		32.8888	15.3891	43.6647	1.43171	7.08705	9.18761	33.9579	1.44324	225.951	5.1065	0.716131	8.65285		8.15292			11.4833	34.7054	0.455467	8.4086	0.947769	5.79787	61.5252	2.08357	0.0608395	125.675	49.7829	1342.75	14.6434	3.36801	9.3297	51.5361	2.62991	283.858	6.99409	9.43554	8.5079	40.4519		3.28848	43.8292	6.32977	106.115	0.0608236
Set812	103.045	29.8753	26.2108	38.4791		31.4423	17.1402	29.6245	1.08634	5.66878	8.78229	25.462	0.887503	56.2477	18.9097	0.420226	16.8378	9.36646	8.85429		51.3559	9.19214	20.0095	0.275198	8.96992	2.10543	6.90764	49.6012	1.68043	0.0424918	244.986	201.79	2669.34	17.7295	3.63329	9.08474	88.5411	6.70828	143.608	7.65687	7.29406	13.9446	23.7981	0.360457	0.817671	30.71	6.82369	50.212	0.079374
Set813	107.481	22.7924	38.604	37.0995		29.8795	26.246	53.7799	1.31288	5.81352	12.8674	31.6076	1.64982	213.067	9.32717	1.41423	12.9771	7.83154	12.7108	377.341	69.5286	7.11904		0.50671	8.80851	2.05498	5.99503	20.6382	1.89687	0.0565693		64.4084		7.1493	5.18436	9.23861	53.5943	4.59046	172.947	5.75326	7.79652	9.25767	16.2462		2.6528	50.7655	5.87596	55.1198	0.0547607
Set814	69.3177	14.2268	36.0312	33.5351		23.12	30.6887	53.6771	0.809784	4.13739	7.66024	21.3664	1.27304	209.142	11.0779	0.540209	11.4931		3.91506		45.5628	14.9481	29.7681	0.891091	5.23104	0.826821	3.16015	52.4269	1.00052	0.0783817	50.4915	109.609	779.11	14.181	2.2131	9.86941	53.2763	4.96656	111.767	9.82024	6.31513	12.8614	30.9602	0.574821	5.10043	33.9115	12.2056	101.367	0.0737616
Set815	29.9462	22.3589	25.1927	29.2601		23.8038	8.48406	35.656	1.29524	6.77419	11.4325	19.0477	1.29945	73.018	7.96673	0.960531	13.2182		7.8046		197.072	22.5258	27.0701	0.217615	5.12162	1.07048	20.9759	19.5504	1.77016	0.0787164		56.4085		16.6875	4.65634	7.85535	80.9243	4.31274	150.112	7.163	7.10892	13.6124	24.211		1.65481	17.732	3.32539	142.525	0.0844279
Set816	24.9489	20.9586	28.1609	35.9766		27.7396	20.0307	33.259	0.676963	5.80292	7.35991	16.6425	1.37378	59.5282	6.4713	0.574177	13.5079		13.1147		49.1204	11.1028	34.1651	0.338771	7.14736	1.73348	10.4775	33.9196	1.71825	0.0450644	111.5	208.01	2436.36	21.2315	5.32146	4.90907	93.4237	4.34761	197.399	7.14911	5.49123	6.56741	9.3714		1.6612	33.8922	3.32539	62.2927	0.140015
Set817	30.5462	30.6644	47.0551	34.1895		35.9002	26.12	31.625	0.827511	4.96338	4.26441	15.8383	1.49295	52.4918	6.02599	0.83121	10.1951		6.76067		70.9029	4.58357	46.7368	0.617545	7.681	1.08355	14.9745	13.7355	1.25615	0.11917		193.616		4.44313	4.13883	5.24721	76.151	5.95255	100.245	6.82989	6.33131	10.178	7.12207		1.19268	14.7523	14.8548	75.4987	0.0769983
Set818	86.772	26.9198	47.3727	25.9044		17.9301	8.21991	25.2634	1.0276	8.63512	8.85614	38.7713	1.94642	58.9622	5.45301	0.549237	14.3412		10.4504	208.821	53.4129	15.9548	6.75478	0.632217	4.70259	1.5661	9.14523	57.0288	1.9806	0.0511189	236.965	56.6258	989.851	29.4612	5.31357	5.70073	48.1962	3.93344	166.026	5.86823	10.6755	6.63443	28.7655		5.21199	65.4646	6.05725	105.219	0.0870729
Set819	43.1095	25.1199	57.0274	16.5932		30.123	10.2434	23.8404	0.907458	6.70925	10.83	26.4391	4.46542	132.904	12.5329	0.462106	10.4858	1.75374	4.08027		205.442	8.71987		0.301163	6.61052	1.58113	15.5359	28.9557	2.5686	0.0607046	105.971	46.321		14.9357	4.84006	10.768	48.5988	4.47534	75.2166	7.45472	6.53499	18.4569	41.3601	0.598901	3.16228	44.9319	8.58012	106.373	0.0755286
Set820	145.962	15.7469	48.872	10.3216		22.1042	19.2063	84.1668	0.969901	4.7869	6.29045	31.5794	1.10845	167.544	4.77195	0.62528	18.6347		13.2874		47.4622	11.4687	80.6122	0.61405	5.69366	2.06638	5.79787	42.2525	2.26685	0.066131		165.356		14.6387	3.58847	6.05215	57.1131	4.76847	147.071	7.61627	7.72362	7.86008	31.7134		2.35985	72.3659	14.8139	52.6204	0.164577
Set821	33.9534	27.308	66.6992	35.9038		27.8201	9.06723	56.0044	0.982369	8.28606	6.22149	15.897	4.11578	34.7944	6.4713	1.49654	8.09732		14.0136		234.343	17.8516	30.3407	0.559767	8.4233	1.33264	4.7105	43.9976	1.49326	0.085507	58.9729	71.9155	1092.63	30.538	5.62848	8.12035	59.0848	4.09388	142.217	7.69377	8.17354	11.9449	21.6462		1.60126	41.1071	6.66849	56.1395	0.0828496
Set822	44.6311	28.3095	27.0703	22.8647		31.0954	23.6228	41.6531	0.763038	5.28048	9.18761	25.462	3.69911	184.786	7.97215	0.802221	19.493	12.0153	12.2236		44.9862	9.98015	26.1666	0.387916	8.05864	1.20385	5.62167	34.7901	1.13237	0.057013		109.493		5.85848	6.10183	6.83099	68.8573	4.0358	83.712	7.40837	3.61799	21.6318	23.4071	0.500741	3.86008	70.9444	9.56959	92.8986	0.0766035
Set823	91.9661		20.3643	29.4615		30.123	27.8559	58.0637	1.56367	6.76605	4.38824	40.5612	1.22315	35.8468	7.94656	1.27563	9.97315	0.822695	12.3527	180.971	47.1115	16.5223	8.33703	0.98085	7.24174	1.22394	7.24432	34.0774	1.96797	0.0461132	297.512	89.5619		19.9139	4.6463	6.38111		2.62491	171.197	3.16442	5.80275	15.6527	31.576		2.02031	14.6997	4.62756	50.7906	0.0516057
Set824	36.8207		26.3787	34.8644		31.1557	13.909	120.572	1.37728	2.79121	9.86102	29.2052	3.17869	272.62	10.2782	0.450788	13.2538		9.11862		24.4284	10.1343		0.779624	9.08042	1.53652	9.35705	23.8984	1.74442	0.0535113	49.8065	153.282		18.113	4.9331	5.31211	86.3825	5.5921	185.842	2.75597	5.46424	14.2729	29.6672	0.479637	3.57261	23.7553	13.7663	94.9835	0.0402737
Set825	41.5916	27.8137	26.2922	32.1385		29.5263	12.1395	65.8001	1.19979	6.95881	14.1406	46.8981	8.45983	164.838	4.73508	0.532283	25.4128		8.01835		46.7608	7.11904	52.5124	0.343374	5.45189	2.04217	18.3808	82.7755	2.432	0.0745564	58.9729	280.242		23.2655	2.76639	7.77085	84.7371	4.27505	313.271	5.0443	5.63981	9.1318	10.2524		0.864008	30.71	14.984	126.827	0.0755286
Set826	46.2715	7.1959	45.6283	28.2756		23.0864	21.5325	44.4448	1.11549	4.84405	10.7752	33.7172	1.19983	310.178	5.62162	0.57883	12.9901	8.4776	7.21147		37.0761	11.1001	28.512	0.33162	5.93156	1.42113	3.55108	37.9819	0.815374	0.0602982	46.069	71.9635		14.0303	5.37016	9.15082	91.8406	3.07062	159.578	7.29232	10.0579	12.8614	21.8207		3.12842	13.6134	5.69468	93.6433	0.0669596
Set827	21.1046	24.6156	23.0977	31.7052		25.7654	11.9429	76.5551	1.42828	6.4269	6.05265	25.2613	1.19418	121.017	8.65399	0.960531	13.1626	7.96897	7.60476	55.3113	41.9927	12.9624	21.8198	0.427333	7.15152	1.55882	15.1757	15.5869	1.5934	0.112762	158.215	156.733	514.505	14.7499	2.90445	9.34243	23.9446	3.22866	95.1628	9.43571	5.48798	14.1035	40.1415		1.30528	21.8759	10.1971	86.7382	0.134764
Set828	46.3685	32.6758	42.1228	22.4135	19.4307	24.2312	20.8947	33.2764	0.576157	5.38904	6.34504	49.2411	2.75991	151.845	11.7336	1.11756	9.46049		8.19349		21.5276	10.4874	32.9871	0.290919	7.50502	1.86341	21.5153	32.3797	1.90001	0.0906429	130.929	59.6763	1473.24	10.8384	3.76928	5.19242	50.5665	5.53686	172.947	8.02745	4.76004	12.8661	15.0799	0.632785	1.41044	30.8839	7.19557	122.677	0.130394
Set829	39.4427	15.4299	41.6594	31.1108		21.1837	28.4046	78.9801	1.4893	4.43494	6.19475	10.867	2.25845	157.252	9.24611	0.62528	9.52928	0.634838	9.49859	398.243	179.75	10.4678	22.4292	0.706204	10.8603	2.29739	3.73243	26.2255	1.54243	0.0354155	188.987	170.942		19.5369	3.13718	9.85561	37.9116	5.4535	96.0447	7.38371	8.06565	13.6587	31.902		2.59105	54.3935	3.94658	50.0958	0.0514184
Set830		32.5387	55.9162	22.35		32.6997	19.7728	35.1106	1.10593	4.70088	11.4325	48.0934	1.39038	186.75	5.31632	1.20186	17.7475		8.68284	358.339	24.235	9.47183	33.4694	0.889711	10.1556	1.40399	3.06263	75.3736	2.04826	0.026097	184.654	79.8872	1384.56	21.617	4.90806	6.86421	49.4027	5.89746	344.098	5.42244	10.6174	8.25705	59.7597		1.97862	61.2832	3.32539	78.4335	0.0561883
Set831	45.421	20.9173	36.0911	44.4094		23.165	21.8742	50.3096	0.984923	4.9391	9.75351	21.2252	3.02037	229.628	6.4713	1.44496	18.8908		11.9931		42.4898	16.6492	33.124	0.607972	2.97198	0.779988	7.4794	43.5114	2.25073	0.10148	49.281	189.2		15.2551	3.57092	6.14796	41.1467	7.59459	148.797	7.07643	6.03639	14.1035	28.1542		2.33888	61.9124	7.27235	113.715	0.0810281
Set832	23.641	16.2748	45.8966	28.9708		22.6148	26.1852	58.1876	1.19555	6.21716	3.89452	25.462	3.84918	318.94	6.14125	1.58623	11.4931		11.3661		101.144	11.5111	59.3319	0.270488	7.61398	1.17273	3.75289	63.3369	2.5739	0.0921827		178.3	938.82	15.6831	3.46505	7.47877	59.5587	3.77702	366.563	5.71409	7.1669	10.5737	5.70543		2.90453	45.6956	13.5979	82.7286	0.159112
Set833	43.1897	20.4086	36.5429	31.7654		24.3193	22.4072	28.7874	1.10046	7.56129	6.16826	16.2568	4.4791	150.058	9.20389	0.679305	11.107	4.99162	11.5622		56.1345	9.47711	18.5851	0.585952	9.04467	1.58113	3.88427	13.0028	1.96198	0.0542971	120.773	153.664		11.8518	4.56738	6.64893	22.0245	5.55785		6.3412	7.50853	13.1272	46.9031	0.331288	1.99292	17.0325	14.0866	69.2635	0.0867118
Set834	142.742	25.4122	36.6275	37.142		32.9047	18.6487	32.1516	0.729409	4.45432	7.66024	34.5852	0.775324	204.111	7.22734	0.83121	15.0751		3.58874		79.0718	12.8559	21.5257	0.257732	9.10612	2.52986	3.69147	15.6249	1.89149	0.0816091	274.253	106.36		10.8379	2.80017	9.15082	71.2363	4.3005	120.425	8.80841	7.23229	11.9094	23.402		4.91307	37.8809	14.0969	75.671	0.134516
Set835	112.084	21.1867	49.9554	28.5926		24.4347	12.9091	37.757	1.2243	8.61688	8.98767	29.2052	0.99638	288.782	9.70149	0.798041	12.0387		10.9617	394.259	36.6575	7.7209	47.107	0.327329	8.31774	2.52986	14.5099	31.2233	1.72635	0.0328103	221.347	52.0581		11.6594	3.57092	10.0816	76.5999	5.46803	91.8989	1.90972	5.57577	15.8478	35.9299		2.012	40.5667	6.30653	114.336	0.107669
Set836	35.8099	24.7072	42.1902	18.7645		31.2325	27.7922	34.0896	1.03008	5.98249	8.46268	27.9692	1.04679	46.9444	7.22482	1.27563	9.7055	4.24362	3.58874		41.9927	10.1191	20.9393	0.373193	6.09441	2.64013	3.38052	52.0043	2.27439	0.0806106	46.069	54.8691		14.9357	3.81431	6.147	80.9243	4.44993	52.5991	6.24581	7.50853	29.3493	27.1255	0.471446	1.4504	45.6931	6.07028	121.072	0.0881988
Set837	86.772	28.5605	36.0312	24.9278		20.8194	9.06723	79.425	1.37339	4.16899	11.073	19.2444	4.48277	265.735	8.97956	0.886752	9.36261	11.4811	6.883		61.6058	13.2116	35.3548	1.02831	8.79412	1.07048	3.05555	16.8122	2.38483	0.0507425	45.8725	149.931		20.2578	3.70794	5.67675	78.8537	4.79727	59.6105	6.35445	6.98022	7.53932	23.976		1.2558	42.9203	5.01733	83.2104	0.127937
Set838	48.2912	50.0219	57.0699	28.7898		25.8028	21.452	35.1106	1.02615	7.11364	8.07451	24.9161	2.66966	162.895	13.7635	1.4319	9.69566		10.1429		50.3795	11.5428	38.215	0.82409	8.05149	1.4879	4.82084	30.3779	2.17934	0.0527478	144.794	133.027		14.8044	4.17585	7.25365	55.9842	5.76109	165.696	6.43861	6.76167	9.27178	23.5862		1.71869	37.4085	5.18895	75.2741	0.151594
Set839		27.1839	31.453	43.6967		31.6368	24.192	65.7964	1.46887	8.31015	8.23842	15.897	1.40016	53.2327	12.2442	0.798041	17.5099		8.03288		38.4854	9.7539	49.3803	0.385354	7.65541	1.85642	2.99369	27.4364	1.13237	0.0940849	211.245	212.423		23.1277	3.5187	6.7938	47.8866	4.62779	83.712	5.99531	6.01481	10.8112	15.2523		4.05398	45.2399	4.80076	78.0465	0.0778848
Set840	84.3315	23.7915	16.9284	35.694		17.3569	27.6572	43.288	0.967938	5.13218	6.86635	33.108	1.5614	54.8225	4.07815	0.531028	18.9045		6.89229	591.62	79.0718	11.4744	28.4232	0.305533	8.62603	2.39417	9.1857	54.4561	2.25073	0.0966285	98.722	104.487	1604.9	20.3253	1.80517	6.36363	55.1103	5.18658	142.266	5.90855	16.6655	14.1035	61.6037	0.415482	2.35915	47.3935	3.95066	62.1091	0.0878502
Set841		51.2056	57.2312	21.8325		28.88	36.4327	28.0615	1.33576	5.38904	9.79092	21.8871	1.19725	189.331	8.3309	0.930625	21.0107		3.6231		205.51	14.685	21.1731	0.73344	8.77285	0.966222	6.35685	14.8426	1.58998	0.0207375	44.8432	135.29	380.901	27.089	3.45177	4.86128	80.0273	4.80802	353.856	5.29172	7.10892	7.47142	22.7111		1.93694	35.3216	14.1065	66.6689	0.0784863
Set842	48.2912	20.3866	19.9032	20.2669		20.2132	20.8115	30.3511	1.32518	4.62211	6.32126	18.1569	1.49295	30.9037	10.9129	0.959483	15.2899		6.95635		157.925	13.3895	7.10739	0.268693	7.90073	0.958979	4.24613	15.6924	2.08767	0.0510142	127.33	58.1565		28.1126	5.5696	7.13049	50.0577	4.81003	76.0016	3.11938	5.49801	16.1342	35.4984		2.80834	34.3667	7.5934	100.789	0.102701
Set843	86.9025	22.7924	38.16	27.3066		24.3853	5.80187	50.3322	0.980235	6.47387	5.7007	30.9686	2.82815	141.903	6.88612	1.52409	16.769	2.21651	10.1515		66.605	7.5846	38.7707	0.208485	4.03879	1.53652	16.0103	36.1268	0.815374	0.0998427	151.663	151.526		18.0083	3.22149	8.38127	70.5216	5.15502	212.082	6.91509	7.51053	16.7904	23.3714		3.10276	47.7787	6.66849	107.644	0.0733301
Set844	132.807	6.88856	19.1713	27.3471		34.5904	24.2219	58.2205	1.53268	8.41345	9.60998	25.2613	1.83888	22.2528	9.24611	0.934414	10.4586		4.68006	231.089	38.0014	16.5223	36.2543	0.445591	7.63368	2.09619	6.90764	36.698	2.05642	0.0341405	313.382	67.5422		15.6831	3.64227	7.85535	53.673	5.15502	249.717	1.80903	5.9251	18.2924	30.5533	0.445185	2.29198	46.6569	5.53293	54.9641	0.0858704
Set845	27.2739	29.7194	27.422	10.9476		36.6272	30.6518	53.6583	1.24472	5.23871	4.73482	43.7959	1.26946	43.9118	5.74361	0.687561	17.1598	11.2478	10.671		41.3618	11.616	34.1362	0.371771	8.22033	0.978868	2.04372	12.7667	1.89139	0.0312298	178.777	60.5143	952.855	26.7089	5.45068	6.57653	87.5092	4.53763	72.3939	7.77867	7.50853	22.5895	23.9665		1.9962	50.0046	5.02604	94.202	0.110702
Set846	165.334	27.2883	44.7332	34.0047		24.5217	23.9463	46.7381	1.27087	5.13144	7.96775	19.2444	1.45463	229.628	5.64813	1.03431	16.3498		8.90179		53.0622	9.47711	16.0844	0.505343	6.16428	2.31582	5.61416	6.4274	1.77892	0.079266		62.1568		16.9362	3.6472	9.85561	81.5789	5.26828	231.923	6.57095	7.1521	8.858	29.5007		2.26969	46.8925	3.72986	26.2761	0.0627493
Set847	42.1357	27.4651	48.5531	41.9508		30.7719	18.0972	50.5619	1.33164	8.21727	6.02424	24.5196	1.62985	29.4476	12.1919	0.532283	12.4786		10.2671		80.2069	13.2559	56.0972	0.471306	6.76849	2.39417	5.45355	46.6109	1.34532	0.11996	149.589	132.106	1758.63	18.275	2.61686	8.79981	44.5374	5.49162	92.7522	9.76103	8.20835	13.6124	19.8673		2.26969	14.6997	6.50784	118.047	0.0807134
Set848	44.6565	26.0015	37.3837	34.2726		32.2518	25.1868	69.0759	0.911149	7.80059	11.4175	38.8028	1.60969	373.892	5.92404	1.27563	10.8506		5.03618		306.317	11.8515	21.3292	0.455467	8.09441	0.706086	11.4655	40.8078	1.00052	0.0975819	164.279	109.493		5.50664	5.0813	5.6673	64.5252	6.13342		2.75597	13.8419	9.98137	29.9737		1.71816	53.9792	16.4566	84.5041	0.0526484
Set849	35.174	23.1311	36.4547	25.8914		29.3548	25.643	70.039	1.24649	6.09279	8.23887	16.1296	1.9451	135.158	6.79943	1.21627	16.8758	18.1595	7.34236	508.363		15.0864		0.61405	7.15152	1.14721	6.77141	16.2028	1.79666	0.0515886	120.598	47.4999	1604.9	16.171	1.71845	9.25301	81.1075	4.78067	149.957	5.93067	3.7986	9.02068	37.9692		1.84431	64.7941	5.69468	70.6882	0.0669596
Set850	29.4503	35.5784	40.7159	12.7458		20.6831	30.9847	24.1779	1.0825	6.04242	10.9877	36.4295	1.93594	170.39	18.5377	1.46904	13.2182		7.61166		183.153	7.79008	22.7232	0.828947	9.93684	1.80567	10.8945	36.3069	2.50378	0.069311	227.435	268.112	380.901	20.0731	4.49326	8.78133	64.4972	3.99755	51.0149	2.61924	7.40914	11.3894	26.448		1.30193	17.732	5.30753	35.0164	0.0807134
Set851		28.6497	43.3914	25.9178		24.5301	23.4265	33.4844	0.863257	8.51284	6.3224	41.8759	1.05533	195.604	9.70149	1.1366	9.0781	9.78197	10.464		84.6622	14.3848	27.2307	0.551246	6.96916	2.18022	5.13775	47.7364	1.53646	0.0801079	54.6735	60.5143		15.4138	6.0306	9.51402	78.3851	4.77831	281.113	5.52135	6.10755	7.55814	21.7405		3.36457	56.1537	4.57593	215.951	0.0651718
Set852	38.0885	16.2644	36.0911	35.5778		28.3785	26.8784	32.9739	1.15611	7.24024	8.99291	30.9686	1.41869	314.926	6.4713	0.57883	11.7634		5.72849		179.567	5.7614	60.2006	1.07204	7.86402	1.42014	2.66368	30.879	2.16362	0.0302174	41.6311	71.9155		22.9106	0.465205	2.00264	48.1872	5.45805	142.851	6.51257	8.28143	10.5737	31.3338		0.527748	48.2589	9.56959	112.636	0.0925617
Set853	54.0879	28.6844	47.6799	18.458		30.5769	22.4072	61.322	1.58002	4.16488	7.05686	16.2697	1.04367	150.367	10.0529	1.4319	15.1791	7.90025	9.87406		80.5864	16.3044	21.7001	0.505343	4.85337	1.58113	17.4409	8.9921	1.76166	0.0902708	127.256	190.916		22.77	3.14513	5.58094	73.261	4.26682	53.1715	2.1074	11.1164	15.3218	31.2897		1.71384	42.8312	5.23753	107.644	0.123213
Set854	27.2739	28.7362	52.2161	28.6625		16.6718	22.4072	27.5635	1.77107	9.7132	6.67125	14.4991	1.21149	54.602	6.16692	0.238427	12.0965	5.44925	3.29234		369.823	12.2053	76.2694	0.37727	7.65541	1.42113	15.4444	59.8563	2.75929	0.0415818	172.131	69.0781	910.446	15.0141	4.51622	6.93408	65.9458	4.15649	311.211	7.8242	4.5202	7.94695	23.987		1.38101	40.6393	11.6983	93.9337	0.0481224
Set855	149.115	27.8865	30.4173	33.9074		28.1358	27.689	75.3817	0.961296	2.76867	4.51821	24.6591	4.23822	200.346	14.3724	0.381161	17.1811		12.8733		427.189	12.2541	19.5253	0.323711	6.75373	1.55948	6.82496	16.8205	1.7577	0.057013	107.385	63.4334		22.9453	3.45143	10.1974	65.17	2.16837		5.41775	7.68044	13.0974	28.6997		1.97862	50.3931	10.3072	54.9641	0.0768357
Set856	35.9973	27.9119	24.1191	29.5891		19.8123	19.9212	54.7116	1.32188	3.72627	5.75845	16.2568	1.29945	43.5147	8.09613	0.948059	24.305	2.02866	9.51161	339.366	36.6575	15.3726	54.0878	0.536585	11.5384	1.75724	13.9898	61.1884	2.29861	0.128725	120.137	108.068		13.7513	4.05742	9.86941	19.0079	5.27621	204.189	5.43166	7.50853	14.2685	32.2495	0.835175	2.02031	32.6495	6.88438	88.3394	0.0549422
Set857		7.95642	22.0585	31.383		30.9155	5.69471	43.7814	1.06415	4.70088	9.28229	29.9199	4.25866	75.2868	10.0529	1.37979	12.3064	5.71044	16.6968		42.4898	10.4678	40.6252	1.09144	6.07367	0.866696	5.4126	43.2596	1.49326	0.0757791	46.069	65.2653	839.029	6.25003	3.83149	9.48207	63.2736	2.1868	100.918	11.1654	5.51991	12.5738	9.1641		0.969342	66.9057	13.7238	67.1515	0.0668674
Set858	45.1686	20.0779	17.0595	36.2611	15.3278	23.5136	20.7764	33.1632	1.26825	8.37829	5.7007	36.7188	4.45462	164.737	5.11731	0.988445	16.0349	4.61296	7.89103	337.139	41.3618	8.84583	40.1587	0.719078	7.15152	1.16355	6.78228	35.9092	2.30233	0.0266369		176.962		26.6123	2.32053	6.9524	75.3275	6.29396	200.22	1.12588	10.0604	11.7909	31.576		1.73065	40.5667	6.90861	66.1955	0.058977
Set859	164.499	29.1349	38.5895	35.3686		24.9617	20.7764	32.1677	1.76091	3.5545	7.46054	30.7032	1.82081	132.991	5.25137	1.2786	17.3362	8.81273	10.1429		142.209	19.0715	20.5931	0.323879	8.79412	1.66082	14.1562	40.9495	2.40226	0.0410688	50.0973	59.1861		23.3304	3.12629	5.82255	64.7135	2.6803	306.783	5.2423	10.5136	7.66726	21.421		3.10233	14.7719	7.321	72.597	0.134764
Set860	160.71	26.8747	27.4046	30.1332		23.5144	31.8978	67.3328	0.850156	6.0191	5.09761	38.0969	1.70644	253.726	6.98391	0.917061	15.6822		11.179		41.4834	13.3049	36.5213	0.305533	7.4411	2.23113	6.90764	64.2207	2.05411	0.0602982	132.344	61.7737		17.4167	4.64157	4.93321	59.1068	6.76114	273.458	1.70376	4.49791	15.6527	12.7835		4.70884	45.7513	4.57593	116.575	0.130916
Set861	45.1123	30.9479	31.5962	24.8439		22.7403	20.8716	32.6633	1.41934	5.8899	6.20219	6.89514	1.10426	110.015	7.22734	0.53758	23.3867	6.81576	13.2289		62.709	10.6038	38.8469	0.822535	7.4306	1.20385	2.70076	47.2766	2.15534	0.0783817		189.158	1073.8	19.4399	3.90135	9.35506	58.8993	2.67607	68.2913	8.37721	4.72683	11.2772	20.4104	0.355301	0.969342	41.4856	11.3509	46.8612	0.0554745
Set862	246.261	17.1308	29.9171	19.9759		25.7162	28.7741	61.547	1.40503	7.16656	13.4308	18.2251	1.32924	59.785	16.4786	0.877109	13.2182		10.969		77.934	9.60617	15.9546	0.359521	4.46549	2.77256	6.90764	64.9055	1.99897	0.0842079	50.6293	213.173		17.3123	5.37293	9.32354	82.922	3.89054	78.3672	2.60694	7.11472	7.10266	23.3714		2.14756	13.666	10.7155	34.1808	0.0669596
Set863			45.0102	28.7898		24.675	25.1276	62.141	1.23195	6.30434	14.9451	43.3355	1.24423	247.454	16.4668	0.506786	11.5845		8.52593		41.3618	9.47711	20.9393	0.445591	8.508	1.257	18.6374	32.5072	2.21471	0.0546676	50.7671	165.356		13.9279	3.62591	6.31966	67.2955	3.36174	62.0354	2.43202	7.40568	21.9738	22.7381		1.88759	44.5331	11.8614	65.6484	0.141341
Set864	52.9391	27.6001	25.9796	15.7292		21.648	8.67791	26.6202	1.37745	2.90981	2.17039	17.4231	1.41869	179.25	4.86156	1.00553	14.2859		7.46469	346.315	237.585	10.587	57.0444	0.694832	7.90032	1.74442	3.10767	78.2637	2.10251	0.0754618	45.0403	121.429		11.9305	4.88286	6.70899	51.3561	6.17595	283.858	2.5388	5.14786	6.976	31.6617	0.300926	2.90453	46.2574	4.28538	78.9749	0.161992
Set865	47.2495	20.3646	36.3305	22.8647		23.5136	26.4005	72.5544	1.02615	4.79731	3.2854	19.2444	2.72418	61.724	7.72322	0.57883	16.7837	4.63176	7.66069		72.0444	7.79008	34.6337	0.735464	6.35694	1.66082	3.68327	29.3494	0.998319	0.0861218	109.183	44.0306		14.4185	4.13883	9.77377	85.2039	4.31898	163.426	12.5064	7.24526	25.1335	16.3264	0.958485	2.14756	17.8382	4.57593	15.6956	0.0972562
Set866	44.3298	16.1665	48.5531	27.1919		17.8833	18.6487	54.8225	0.911408	6.57989	8.08982	17.7419	2.1769	160.991	5.96586	1.00197	11.9854		10.2302	57.4984	45.1446	11.2644	28.0919	0.77574	20.2907	1.40399	4.81939	10.7516	0.723028	0.0803711	234.478	67.2462	2594.72	16.8869	2.11724	6.39264	52.3119	5.31109	198.111	3.8012	6.40112	8.58175	26.1098		1.61952	56.609	9.62837	60.1049	0.0857504
Set867	99.3064	35.0549	35.9689	34.1277		32.9659	17.6929	39.1781	0.675919	4.23038	6.88837	19.0306	3.83319	60.5806	10.7637	1.13591	18.7216	6.99278	12.4877		54.8716	9.01195	37.1094	0.874524	9.39311	1.27919	12.1674	50.1761	2.29086	0.0524915	151.202	109.493	1018	26.9189	4.17639	8.74461	11.681	4.40212	303.692	10.7643	5.49123	11.0185	42.3708	0.598901	3.07968	56.6807	5.31659	97.3146	0.119248
Set868	109.634	14.0296	17.0195	25.1681		19.8265	22.4961	41.883	1.27235	5.94591	6.18806	34.0496	5.26715	53.2327	5.16899	0.866471	13.831		7.92316		43.1138	8.84583	57.3742	0.30214	6.37728	1.79114	4.49437	42.1708	1.99904	0.0833157	183.46	59.6206		29.4535	5.16969	11.7993	85.0847	2.04212		6.35219	5.27759	7.96115	32.3418		1.70115	55.0239	8.12254	64.2365	0.13433
Set869	28.4772	33.3178	59.105	28.6705		29.5263	26.0828	54.7116	1.23004	5.39935	9.14423	14.9475	2.34409	267.866	9.70149	0.83121	12.4786		9.66925		52.9864	17.0745	38.8469	0.777322	8.88847	1.4879	3.54873	42.7912	1.90333	0.051624	135.261	231.925		25.203	1.04935	6.31826	59.6624	4.92968	118.951	7.18732	6.43424	21.3544	29.1789		3.32103	46.2574	13.3454	66.3782	0.0743886
Set870	25.5235	25.8976	41.3132	10.3216		28.1099	6.67337	54.4124	1.2055	8.77528	14.1406	16.729	1.32924	160.508	18.6745	0.60434	7.25327		7.14433		91.1069	15.0196	19.1066	0.61405	8.95733	1.27829	3.53129	28.562	2.39377	0.0328348		48.0893		25.5633	3.75777	10.3488	42.8194	3.89458	231.961	6.24581	4.77941	15.061	35.5901		0.689089	15.143	5.31414	96.2373	0.0935791
Set871	48.633	24.9211	38.8845	27.2075		20.4738	23.4477	72.2986	1.12926	6.53927	10.9877	40.5926	1.64689	49.5511	6.76461	1.37003	10.4858		11.4466	186.009	57.8897	16.8319	21.1731	0.409348	9.89442	1.89271	10.1466	10.0528	2.25863	0.0542421	122.553	209.339		26.2299	3.05974	6.98936	56.3894	5.32095	414.501	5.50737	8.03762	24.7073	18.7415		2.01651	43.8292	7.19557	68.4044	0.0708421
Set872	108.016	26.7079	43.2243	27.1078		25.199	28.7987	46.0037	0.869515	5.22704	6.82874	17.5791	2.6377	183.411	4.57445	0.861424	16.5098	3.07613	12.5346		51.3559	18.5845	23.504	0.912102	6.1551	1.21389	4.795	68.9643	1.82752	0.0415312	43.6918	325.454		6.74118	2.05719	7.52756	21.3282	2.70553	278.793	6.42411	11.0669	5.40169	18.9139		2.48463	71.3794	13.3462	87.1109	0.0806995
Set873	138.378	29.802	23.232	15.5061		21.0583	20.4151	62.3034	0.824543	5.11496	8.70465	17.5707	1.91993	182.233	5.83978	0.959483	23.9798		8.55375		141.682	6.10363	34.6337	0.33154	9.44388	1.8775	8.53416	43.7942	1.69692	0.100141	34.7636	59.6206	553.929	5.83284	4.17585	9.04993	56.3319	5.76042	179.601	2.16277	6.99508	12.1307	41.1233		1.93694	83.8948	9.26332	71.3631	0.0870729
Set874	39.9375	24.5931	48.1469	37.2007		28.4045	18.2282	80.2482	0.977801	3.1027	8.10514	25.8502	1.694	99.0954	5.16317	0.802753	10.1951		7.18625		66.0543	13.1846	37.3254	0.342395	6.07367	2.37025	10.1466	46.6109	1.69319	0.0602982	33.2289	65.9771	754.903	13.9279	4.81001	3.94926	56.5995	3.46998	179.627	3.74831	8.80479	11.8749	18.9892	0.543165	0.969342	30.71	13.2756	88.6351	0.0593596
Set875		27.6595	54.6927	27.2075		22.7403	16.3165	74.298	1.65362	7.54587	8.77338	13.3475	1.66908	216.062	5.05338	0.94481	8.25553		6.01871		169.194	17.0745	48.1063	0.914552	8.85149	0.92848	11.9657	75.1304	1.48485	0.0956347		79.1742	1004.65	17.586	3.42233	9.66575	54.547	5.40009	546.922	6.30623	7.43305	9.61248	16.3156		2.37658	15.8582	4.7917	114.336	0.130394
Set876	144.141	19.9401	34.8376	28.74		25.6811	9.65226	87.7399	1.37932	4.41352	5.30487	27.9995	1.18799	138.123	4.77195	1.52398	17.1407		4.58817		46.7559	5.82184	35.9982	0.966465	4.77598	1.41263	5.45744	48.3961	2.20832	0.114128	159.668	79.8476		13.1555	3.62591	9.26225	58.3435	3.99451	174.702	1.12721	7.3613	18.4569	26.169	0.445844	1.05943	20.9258	6.05725	76.4592	0.0563846
Set877	91.5839	30.9479	52.2161	31.9776		15.4556	22.0353	32.0528	1.2788	5.59771	10.3913	30.9228	1.24423	193.074	8.36604	0.238427	9.69566	12.1975	8.50498		226.552	12.5436	46.455	0.949442	6.75166	1.84617	4.98034	35.6791	1.90836	0.0385803	54.3386	75.4582	746.753	25.1286	5.40006	6.76555	66.6309	5.18332	257.759	7.14184	6.98402	12.1307	40.5495	0.495768	2.59105	16.0663	17.5557	68.4441	0.0416129
Set878	30.8773	27.9713	31.6715	27.0439	12.161	28.6065	22.34	51.0077	0.650254	9.24393	6.93846	11.4354	2.25891	139.305	4.39104	1.38268	15.5862	6.70146	9.93224	304.683	83.4292	11.6736	21.9487	0.23668	7.31372	1.63699	15.6009	13.7355	0.998319	0.0321913	185.414	49.3262		6.15903	5.59741	7.32979	70.0903	5.37207	142.673	8.78699	7.11472	15.5848	20.9399	0.593088	1.59002	65.4646	9.51026	82.8714	0.0927496
Set879	22.2766	6.88856	39.1517	39.8957		27.9509	23.4427	59.0333	0.869352	8.01211	7.02736	34.144	1.11916	160.508	5.65221	1.02752	7.56709	1.7348	3.19028		41.9674	10.3743	40.8875	1.09446	5.50865	2.4648	7.08148	18.3379	2.11525	0.0543341	33.3339	49.4965	1742.52	26.9871	5.52131	9.99575	66.5293	3.92352	118.594	5.72476	5.55405	10.178	15.9139		2.26969	36.4688	7.95271	85.6662	0.0651446
Set880	36.8207	28.1277	33.9837	35.2951		23.6329	25.5604	31.625	1.44902	7.10953	7.84049	16.2568	3.03785	68.6566	6.88612	0.677091	7.05056		9.23068		36.042	12.5145	31.1429	0.837441	7.20538	1.01138	5.71	43.3073	2.684	0.0350087	424.544	65.9044	1850.15	14.9357	4.72655	6.56811	79.7976	3.53379	138.553	3.16442	4.89687	8.19345	33.1957		2.35318	33.3696	4.57593	118.779	0.0613501
Set881	48.2912	29.7954	54.0966	28.9708	12.161	17.4104	22.4965	48.1679	0.888347	5.49408	5.24043	20.5364	3.8496	229.229	5.97177	1.43897	13.7778		3.15266		69.7699	16.6492	33.0205	0.568887	10.8189	0.745979	16.0196	10.6901	1.97438	0.0433303	185.077	63.2161		24.8663	5.17697	5.94255	85.8191	4.52661		2.71225	5.79517	12.4765	17.2109		1.53082	15.275	5.92575	102.628	0.0838931
Set882	103.829	19.6872	42.5147	23.7834		31.543	11.7117	33.1195	1.20021	3.73745	7.52607	16.2697	1.20817	47.25	10.331	1.34381	19.3745	5.97489	3.53947		112.682	7.88553		0.500752	6.42234	2.56264	3.55108	38.3274	1.62228	0.0537811	103.349	64.345	1136.36	18.9157	3.87022	8.83929	79.7096	4.2666	48.3017	6.39993	7.38159	10.8707	37.0665		1.77278	39.2099	8.87473	78.2035	0.0714501
Set883	36.323	23.859	42.3585	29.8817		20.285	8.5861	35.6748	1.02615	4.3015	7.02736	26.8945	1.67675	43.4539	9.06195	0.462106	16.1204	0.634838	6.58645			14.8296	41.6126	1.04925	6.43876	2.29739	6.35685	17.1692	1.92345	0.0809901		279.024	1361.06	18.8471	5.01382	8.77788	51.5976	5.02135	155.735	2.51951	8.89466	35.1805	34.5847		2.77772	16.752	11.8614	53.3627	0.0935791
Set884	37.6542	22.6676	42.0538	22.9706		22.6392	15.5461	67.0021	0.972143	8.08847	3.19001	16.3456	0.846383	54.1814	10.5016	0.959483	9.46049		9.98229		87.6472	12.86	34.194	0.409348	8.31169	0.984675	13.8615	57.6631	2.29484	0.0470511	46.3954	126.893	1092.63	15.8889	3.44157	6.86421	40.7392	5.90334	167.017	7.63977	9.56129	8.78001	26.1941		2.14756	21.8759	4.44949	57.1613	0.122491
Set885	26.4061	17.6224	44.1679	22.8647		29.8756	22.4369	61.389	1.02615	5.18671	12.8788	19.1604	4.05279	71.1853	7.86646	1.43881	11.2528	5.44925	8.40439		37.5007	17.7308	37.2569	0.856343	4.26029	0.984675	6.20984	65.441	1.71825	0.0683904		69.6307		19.5571	4.58445	8.16582	65.1249	5.5921	130.054	6.84278	5.43837	6.40079	29.8306		1.71594	87.9828	6.05725	46.8612	0.0418002
Set886	40.4237	16.7728	27.7645	31.2045		28.7409	10.0177	68.9668	1.08668	6.64585	9.18263	21.7986	1.24964	73.9908	8.92953	1.2885	10.3239		9.47651	216.211	43.5185	13.9973	22.2978	1.11893	7.34497	2.61856	7.8061	53.742	1.49535	0.0321815	58.9729	137.255	1381.14	19.9174	4.90432	9.34752	62.8409	4.92917	35.7002	5.47303	6.58866	7.50338	19.0075	0.787925	1.43406	13.2423	5.94846	63.7696	0.176174
Set887	80.7475	24.7812	24.5595	40.4431		27.3537	20.7835	59.0333	1.63306	3.19239	5.4597	41.8489	2.59745	191.923	6.14125	0.988445	12.9771		12.9345		62.6981	16.9953	21.8198	0.443746	10.5564	1.4879	5.6828	18.3379	1.36409	0.0836293	86.3666	77.6019		24.8663	5.4646	8.63893	84.7371	6.45757	415.895	8.78226	8.95977	10.1645	17.55		3.75842	24.9825	4.5989	69.912	0.119248
Set888	173.378	27.2883	19.1713	35.5192		23.2828	18.9583	65.2737	1.00333	7.22063	8.30579	21.8871	0.960489	199.202	12.3077	0.798041	18.5325	9.26219	5.2203		139.466	14.1258		0.536585	6.83694	2.75523	21.1239	62.1517	2.4807	0.0906429		60.5143	1266.27	14.8044	6.84112	9.65592	72.1128	4.46622	340.453	2.90499	5.72523	9.02068	25.5364		3.41848	45.3404	5.53293	82.3154	0.0878502
Set889	38.9761	22.1261	35.099	30.1919		23.6031	21.452	56.0504	0.821437	5.22704	5.42566	38.7478	0.898291	110.464	8.36604	1.43897	10.0907		13.0007		131.051	17.2191	5.30352	0.729423	5.83287	1.09146	5.79787	10.7516	0.820898	0.106621	165.485	181.539	1546.77	6.15903	5.54241	9.52745	20.1681	4.81105	174.802	2.73155	7.79652	8.72391	19.446	0.557017	1.72122	34.4348	6.59366	76.1732	0.0948785
Set890	65.2312	52.259	31.5962	41.9711		19.9857	20.4303	71.0978	1.27087	9.32767	8.45823	23.1038	4.05279	166.288	13.031	1.56671	21.684		3.03683		138.798	14.5844	22.7834	0.986571	9.01339	1.58113	4.18257	13.0028	0.966024	0.027658	117.459	63.4911		23.6986	3.48251	4.60056	55.4243	5.63842	316.044	2.84309	9.33649	8.78001	11.1335	0.545154	2.26969	53.9542	5.39995	97.9942	0.0825271
Set891	39.7473	27.6126	54.4422	44.6457		31.3713	17.399	32.6633	1.55412	3.16308	8.26385	47.543	1.13418	75.2868	10.6985	0.83121	8.62997		16.2508		69.5286	7.91653	36.0416	0.744809	9.78713	1.17223	5.37325	41.3546	2.78374	0.0765989	188.111	159.504		24.3825	2.9717	7.22096	102.165	3.87185	272.212	9.70031	8.19558	16.2479	17.6358		4.62542	34.3842	7.27235	62.1091	0.1033
Set892	42.1799		48.872	32.443		29.1946	19.4355	31.8203	0.927672	4.09157	7.49444	37.3074	2.72418	37.3257	10.9218	1.03143	12.3053		10.2896	391.879	139.463	11.8166		0.360322	7.14944	1.49256	4.65163	95.1209	2.68273	0.0321913	90.8665	109.778		14.4588	3.5742	8.33615	28.1589	5.21561	266.482	2.75812	8.80479	10.1063	28.1542		0.910345	32.8526	3.35209	102.794	0.176616
Set893	50.6151	39.1385	25.2405	33.8618		22.973	18.2386	80.1505	1.45869	4.16899	4.8683	27.9692	1.8757	33.4292	4.73508	1.03278	7.18311		7.65045		56.2045	7.65031	42.763	1.21343	5.90563	1.97569	5.95449	69.0289	1.00052	0.0645706	183.598	63.0881	1251.44	15.397	4.5354	5.9043	41.8524	2.86646	175.569	10.8599	7.81003	15.9795	9.36795	0.464738	3.12373	17.3156	3.5299	133.202	0.0972562
Set894	25.2763	26.3015	55.2574	24.1461		18.0576	21.0893	68.761	0.754526	4.84461	2.37795	11.0278	4.7122	211.88	6.68992	0.808604	16.5341		8.85429		31.3602	12.2515	22.5741	0.559562	8.00944	1.50174	8.00254	55.355	1.79824	0.0491539	224.008	59.1861		14.9719	3.85367	6.11006	47.5953	5.55672	77.6936	3.57585	6.31513	10.8707	21.6462		0.910345	48.2698	12.2753	125.066	0.119732
Set895	42.1357	23.6979	36.0312	40.7716		25.4308	13.6745	34.0896	1.77432	3.00331	10.4651	18.2167	3.91817	61.4086	4.09337	1.04748	15.7218	8.4168	4.04073		251.006	16.5585	52.1423	0.238198	8.96992	3.16415	3.35235	47.6037	2.4056	0.0701051		118.955		18.7325	6.30383	11.7289	45.8618	4.48254	213.012	11.6418	7.09351	26.9325	32.6324		2.14756	67.3414	7.321	100.054	0.109511
Set896	147.451	27.0108	57.3398	31.2074		23.7969	22.4072	31.625	1.78552	6.47387	6.67125	33.9036	2.29793	164.455	12.1029	1.21668	18.6882	5.4252	8.19154		233.094	19.6676	26.3393	0.819302	5.4866	1.8775	14.1338	53.0703	2.61232	0.0523075	117.459	69.0762		11.5329	4.51622	7.68635	41.8524	4.73906		1.95904	6.72473	12.056	14.8255		2.35318	47.4197	7.95271	65.4404	0.100026
Set897	104.834	25.7026	23.0721	20.6085		28.4071	15.461	84.9482	1.23001	8.08385	9.35015	15.285	2.29295	221.622	9.70149	0.861294	8.86234	1.3569	7.66069		30.8761	10.783	23.2658	0.531575	7.99653	1.40399	15.7667	52.5231	1.77603	0.0736888	144.158	59.8502	705.322	29.3987	1.56649	8.84275	25.8559	2.82736	218.924	10.9675	8.86889	6.33495	18.7907		1.91403	65.4646	5.72766	99.537	0.0844279
Set898	112.971	28.7192	70.4723	31.3119		26.287	15.7372	28.024	0.824777	9.13273	9.79992	24.5821	1.31435	148.025	16.1481	0.918709	12.3961	10.1464	3.91506		68.2782	10.1255	15.0511	0.285864	10.001	1.18812	5.76897	34.9412	1.65441	0.0402038	43.6918	67.2462	983.583	5.30885	3.31434	6.03766	71.6218	4.03672	176.075	12.6414	7.79652	13.7388	14.9027		3.70465	44.4937	17.3812	80.0525	0.0552872
Set899	54.3611	38.6293	65.5625	43.5058		31.9168	23.0469	56.4873	0.875586	4.08588	16.0734	45.1076	5.03548	164.647	20.5102	0.746393	13.4761		7.59035		185.933	11.1872	27.2699	0.343061	5.19501	1.27005	4.8592	57.9506	1.53894	0.026097		72.4418		15.8147	4.91867	6.03766	91.8406	3.674	286.777	5.90386	15.6037	6.3007	33.2379		2.77441	44.4937	9.93511	108.62	0.100674
Set900	42.9445	31.2618	60.2506	33.3975		34.3188	21.6055	67.9164	1.31612	7.01137	8.72837	28.9316	3.01696	126.103	8.04881	1.20192	16.7775		10.5626		35.8486	15.712	50.4168	0.559562	6.77114	1.81675	8.00254	15.0673	2.37308	0.0450262	130.929	56.709		25.4728	5.40006	8.79981	64.7359	6.64744	281.113	3.13109	7.77972	13.5234	18.5922		1.41044	29.0861	13.1161	104.718	0.0918615
Set901	53.9108	20.9586	38.197	28.5494		31.7261	15.5777	26.4784	0.863257	7.18572	6.16899	28.6365	2.1769	55.9708	14.9882	0.637425	12.3961	4.82096	10.3363	255.053	47.7683	14.0535	24.3766	0.61405	7.38488	1.16416	9.04085	76.7176	2.32139	0.0497977	158.215	376.274		24.1093	3.5039	8.02796	118.317	4.8621	76.0016	3.82562	5.13919	12.54	16.6221		0.973743	43.1557	4.33998	113.076	0.172267
Set902	171.915	25.9538	37.8382	33.8263		31.7156	22.5215	93.4229	1.10675	4.70088	6.37991	33.5754	1.24423	12.2564	6.18622	1.19632	8.70414		9.65915	269.267	61.2561	15.5267	37.5662	0.294582	8.22033	2.94719	4.18257	61.5021	2.41682	0.0684936		135.589	1251.44	7.28949	2.92861	6.28215	31.0441	5.14831	172.012	6.12913	7.11472	9.27178	22.1226	0.577959	1.54903	29.4861	12.0038	100.49	0.0764894
Set903	40.5202	36.0249	23.0977	34.131		23.0426	25.6446	41.8818	1.07547	5.6074	9.62335	27.9692	2.29295	51.5515	9.24282	0.910391	9.69566		6.97458		130.424	12.2906	61.7702	0.401633	6.81895	1.87316	4.26945	56.3575	1.39128	0.0504845	160.786	75.2529	185.454	3.11877	5.03654	5.66225	71.1946	5.35035	225.428	5.65435	6.31513	16.2479	19.3346	0.640779	1.8398	43.7916	13.3698	89.8574	0.127778
Set904	46.9486	33.2503	68.36	37.5903		25.2192	21.4744	43.3525	1.10046	5.31388	11.6738	33.5754	1.15955	259.425	7.22734	1.36027	11.3369	10.4316	7.30548		51.2779	12.4381	37.8822	0.455467	7.04465	2.86826	13.4138	16.4249	1.3613	0.0402038	111.626	213.173		7.57439	4.22251	6.9524	78.7621	5.10626	130.054	8.91858	13.5136	10.254	32.9231		1.49632	41.3706	3.88274	66.8712	0.0758136
Set905	139.643	28.3095	53.0738	28.214		16.5588	18.6487	78.7994	1.26919	7.22063	12.936	16.9885	3.74593	187.32	10.7244	0.960531	17.7232		9.00239		50.3795	9.46655	29.6799	0.280703	9.396	2.48874	10.3616	24.0335	1.70091	0.0567548	120.137	113.573		12.7945	3.98495	8.14015	71.3956	6.52386	46.1452	5.0443	5.7182	8.43289	26.3278		2.59105	66.3359	5.26025	97.0447	0.0972562
Set906	23.0999	7.34172	42.1902	33.9254	7.75119	34.7126	8.48406	33.6045	1.15119	8.59674	10.9408	25.3002	2.3872	34.252	7.13589	0.960531	14.1954		6.76225		22.8512	9.87503	30.2666	0.456927	9.6985	2.20789	4.9162	72.2781	2.29086	0.0323488	42.8993	59.4997	185.454	29.9634	4.23895	9.50021	67.2304	5.40009		6.35836	5.66176	14.2768	15.9139		2.7818	40.4402	4.53049	58.4128	0.0733301
Set907	104.671	24.1382	42.9758	26.5495		30.5424	22.6611	41.8818	1.29335	8.20923	12.3741	26.0348	2.25845	167.572	11.6526	1.69323	8.73291	5.53684	12.1048	201.873	31.4748	9.15619	34.2486	0.61405	4.58634	2.07961	3.98849	35.5664	2.02605	0.063953		44.8757		20.9878	5.01382	6.17151	107.981	4.92905		5.94504	5.49123	10.258	19.9721		1.94622	61.3094	3.61262	108.62	0.0733839
Set908	33.7169	24.7495	36.3305	20.6085		27.4919	25.0514	54.0872	0.982369	5.00601	8.10514	26.4555	1.844	136.773	8.07695	0.473742	16.452		8.63412		43.5185	9.97482	27.2156	0.368395	10.1281	1.76075	5.21913	37.9132	1.75166	0.0608264	291.222	51.6777		21.3227	5.16969	8.15649	68.206	3.45746	174.802	1.4422	4.61813	15.8478	23.5862		1.65755	43.1557	9.89514	91.4643	0.129227
Set909	136.286	28.4836	45.0102	38.282		24.163	31.9877	71.0978	1.17484	7.50684	11.0355	43.2006	1.17614	31.237	10.0529	1.12845	19.1562		6.37385	357.619	87.0341	11.6411	37.0301	0.250522	8.56865	1.98297	5.17095	15.6249	2.25713	0.0519606	104.413	168.826	1136.36	23.5057	3.76928	6.9249	39.9217	3.99755	255.363	4.68962	6.61142	6.41694	4.94445		2.68951	58.9723	5.92575	107.644	0.10335
Set910	108.408	23.1531	54.4422	34.2105		20.8758	21.4563	34.6001	0.980235	6.32503	11.3286	17.8877	3.66455	201.967	8.22734	0.98312	16.233	12.8983	10.1709		216.134	8.42779	41.5434	0.282708	7.15152	1.53652	21.0502	56.9913	2.26118	0.0858875		92.4756		15.6831	4.13883	6.41145	58.3435	3.908	371.308	8.75314	6.93468	10.2868	34.1051		2.89665	46.4487	14.9149	147.793	0.108886
Set911	48.2912	17.3261	40.407	25.9044		27.638	10.2087	32.4061	1.05929	6.30434	10.4556	15.7479	0.786849	73.018	7.72322	1.17447	9.69566		2.59049	418.701	36.6575	7.33749	29.7266	0.425241	7.1802	1.52881	5.61221	33.9886	1.68331	0.0519606	41.2442	78.1269		17.6924	3.80771	8.75413	64.2053	4.1825	377.612	9.01826	6.62282	12.1307	45.3334	0.383896	2.92245	65.9002	16.8506	121.302	0.0844382
Set912		23.3596	24.0321	15.7292		20.8354	18.6487	31.4902	1.1441	4.59506	7.06195	19.6538	4.34639	253.726	18.3125	0.602193	24.5799		5.9317		158.318	11.2123	90.4364	0.536585	6.00246	2.17841	6.77975	45.6353	1.5934	0.079266	199.905	107.272	895.607	28.3883	3.41658	8.73734	74.0331	4.49525	36.004	5.31529	5.05865	7.70266	31.9351	0.381211	3.50251	65.9283	7.05004	80.9763	0.138115
Set913		21.8361	54.8934	30.1919		34.4577	11.4195	59.0333	0.838286	5.65325	7.05686	48.6585	1.87169	84.7261	6.1365	0.57883	12.2504		10.0371		171.709	8.99355	54.9311	0.301163	5.99735	2.64013	16.9874	10.755	2.59442	0.0579914	159.282	114.427		6.25003	1.80119	5.83778	59.1068	3.03961		9.34729	5.5048	12.8733	5.11686		3.32616	70.7484	6.63279	66.5862	0.075425
Set914	37.2056	22.8477	41.681	26.5831		27.0506	25.1276	71.2492	0.972143	4.68443	8.58817	22.4237	3.23659	122.624	5.90574	0.475992	7.60707	18.4631	8.45269		91.1577	14.1522	14.0049	0.337151	8.08372	1.22394	6.08516	50.1761	1.30602	0.110814		70.91		21.2164	5.12165	8.25227	67.0178	3.89112	57.3533	6.01919	9.45028	10.9727	8.9568		3.6077	62.5138	15.2771	96.3769	0.0712461
Set915	140.059	14.7339	33.9837	40.8768		14.377	19.6365	41.8818	1.70315	7.49943	9.14423	18.4185	1.49429	348.081	5.53446	0.746407	12.4786	9.93882	7.22234	389.485	49.1204	11.6219	13.0751	0.769747	4.77598	1.48803	4.49711	19.4828	1.92445	0.0745059	105.562	65.3621	632.597	15.5261	5.32656	8.33925	73.5083	4.38853		8.83401	7.43305	11.4594	29.042	0.353109	2.59105	21.8759	15.5323	63.4201	0.0778848
Set916		31.157	34.1892	23.9969		17.9844	21.3431	29.5509	1.27386	7.09078	15.4812	25.462	3.38634	272.068	7.85649	0.616071	11.9791	2.21193	8.85538	304.683	44.9862	10.1565	50.7708	0.714928	7.66294	0.958979	3.2607	18.7252	2.63276	0.0740377	160.786	158.262	1009.85	26.4867	6.03146	1.93277	51.8225	5.824	268.201	7.61627	7.10892	27.9152	26.448	0.525776	1.76863	30.7187	7.49263	102.628	0.0840505
Set917	37.5925	24.5724	26.2922	41.5154		32.08	31.5534	55.7764	1.29467	2.76867	7.63191	44.4913	2.36219	178.714	9.4361	0.561357	14.0362	9.96032	13.6226			13.1456	41.8141	0.641982	7.28992	1.15737	3.64914	58.9847	2.21521	0.0543341		109.778		24.6349	3.53475	8.55954	48.1962	2.51014		10.9675	8.20835	11.1823	28.8688	0.551158	1.57553	54.5767	13.7238	75.1004	0.0558137
Set918	22.2766	22.1818	45.6574	23.568		31.1557	17.8944	56.5707	0.699395	6.27154	5.72838	17.5325	1.844	123.348	4.26157	0.395367	9.46049	5.92197	8.85648	372.825	112.297	11.0757	45.1752	0.677672	6.19721	2.0656	4.71298	55.0951	1.00052	0.0221227	175.004	59.1861		6.15903	5.28486	7.299	16.396	3.18057	194.55	3.39676	11.3475	16.1342	21.3547		1.67296	106.284	5.94846	83.9893	0.137565
Set919	36.323	26.407	38.8396	31.3724		27.3113	22.103	37.5731	1.19806	5.80292	4.51821	33.2737	1.7962	135.775	8.29537	1.22608	5.49987	3.42659	10.6607		33.4584	12.3535	25.814	0.785128	10.83	1.33264	4.17952	94.4975	2.03113	0.0864813	128.414			17.4167	2.89588	9.75247	58.7323	2.70553	310.916	10.2157	6.57884	5.40169	21.6462	0.596418	1.82923	81.3715	5.53293	91.3079	0.178507
Set920	22.6578	35.1778	47.734	38.2782		24.3479	7.94552	69.2006	0.868992	4.45249	3.2854	17.8397	3.70585	33.4292	10.9182	0.687561	9.50835		5.63719		49.6639	13.0632	13.4277	0.511699	8.42316	1.32209	15.7387	16.8122	2.2902	0.0735833	188.316	107.647	1084.48	8.98974	4.58302	7.59881	26.1862	5.43391	163.291	10.8243	6.02046	9.37453	21.6951	0.355301	2.19193	44.9492	10.6294	85.6662	0.0815999
Set921	128.763	23.6642	31.5637	32.685		23.7077	21.0786	32.7659	1.61701	7.71047	10.8026	37.4389	2.29295	203.413	11.5242	1.1994	10.0801		6.70357		235.495	14.7096	58.0859	0.320019	9.37955	2.04493	6.58201	53.0703	2.39437	0.057013	33.1589	75.4582		28.2983	5.16986	5.14164	73.489	4.21753		6.89691	6.89109	11.7845	17.2824		1.57553	32.2833	5.51661	96.3769	0.0558137
Set922	142.349	29.4118	31.5962	22.9898		23.806	33.1934	50.3322	0.982369	6.70925	10.4556	25.2613	1.14651	177.91	6.2446	0.598075	14.1954		3.59438		42.9204	9.87503		0.33464	9.88297	1.59568	2.96747	13.8186	2.15277	0.0932924	39.6236	42.4967		27.6604	5.37016	7.85535	62.413	4.55702	310.916	9.38204	5.29159	10.1237	38.6116		1.46909	46.8722	4.93808	99.537	0.1033
Set923	85.7703	32.9404	15.5721	32.069		16.5588	23.4334	32.4888	0.701051	9.39209	8.4179	22.4237	2.06692	58.9858	6.03143	0.389055	17.966	24.9346	6.66474		69.3154	16.7876	14.3311	0.224967	4.78864	1.33264	5.75339	63.2916	2.18285	0.0467243		58.5289	336.855	17.0763	6.3973	10.733	63.7289	5.18658	53.8092	1.82947	4.70165	13.5561	8.6634		1.18325	50.7655	19.9973	116.123	0.0844279
Set924	39.9375	27.2342	48.872	29.2209		19.9186	21.3956	33.3678	1.63996	7.10953	9.94554	38.8239	1.53357	56.2477	9.93756	0.612571	13.1282	5.51797	4.15656		84.6622	3.77409	24.1549	0.730229	7.89781	2.59938	4.18131	47.9955	1.49452	0.0335522	135.457	212.513		31.3097	5.43202	9.94942	100.33	4.53763	147.569	5.13621	5.46424	10.258	32.9231	0.53182	2.41205	17.3156	4.57872	132.086	0.0838699
Set925	142.062	16.2655	20.8254	25.8461		28.9109	21.2707	33.1195	1.40875	6.00742	0.4543	37.6065	2.68777	47.25	7.52708	1.53461	7.05056		7.97185	382.232	211.895	10.0567		0.276829	4.77598	1.25273	4.17741	31.0829	2.34569	0.0546676		52.1065		20.9823	3.82253	9.01393	48.676	4.02394	180.024	9.70516	6.53499	19.679	13.9198	0.471446	2.39791	37.4415	9.56959	102.628	0.144043
Set926		27.0372	54.8948	29.9496		28.6065	24.7365	34.115	2.12242	9.37277	6.5203	5.98933	2.31133	144.627	11.0779	1.05257	12.3961	5.97489	4.76456		48.0106	10.4418	27.6495	0.86853	9.18212	2.0154	3.93948	32.228	2.04733	0.0894463		70.91		17.1944	2.21195	5.23777	94.0281	5.29333	35.7002	5.946	6.36731	14.1035	36.0461		2.05285	48.725	14.7111	91.9625	0.0821079
Set927	37.9956	24.8694	61.2647	38.6942		20.3039	27.9964	78.7232	1.28521	5.11683	5.25237	33.5754	3.73888	46.6388	12.7486	1.05923	8.2642		11.3895		59.8475	12.328		0.536585	9.17816	1.0418	3.22758	61.3184	2.12819	0.0757482	50.7671	63.4911		11.4301	4.01121	9.28679	87.5452	3.39892	115.109	6.40604	11.4478	7.81417	21.2885	0.524898	1.60126	28.3489	5.28981	96.2373	0.145048
Set928	39.2062	27.8958	48.9676	43.3026		30.43	26.2062	54.7116	1.44013	7.89691	8.85614	11.5735	1.10845	18.3846	13.4641	1.60534	9.36261		10.6788		240.697	14.6472	36.2711	0.292877	8.74911	1.36304	5.50678	83.9192	2.03217	0.0395225	117.524	122.237	1258.12	11.8518	3.64917	8.04689	81.1405	2.72223	220.166	4.09815	6.57884	8.23892	26.448		1.77278	33.9115	19.2967	65.7405	0.105701
Set929	39.2662	25.2697	20.8254	22.8777		24.2639	23.5861	41.4978	1.55593	5.98249	7.97966	20.5364	1.47955	30.9037	5.64813	0.541816	4.53215	12.875	3.19028	420.397	65.704	12.6368	48.7326	0.409348	8.12753	1.33343	5.56427	16.0376	1.67692	0.057013	120.592	121.885	1048.39	10.2421	4.58445	6.28215	34.609	3.89501	231.932	4.02703	5.72128	7.1891	17.6861		1.73574	35.3216	5.94457	102.852	0.0918615
Set930	42.2268	5.15833	25.4958	22.8647		25.5391	20.9521	71.0978	1.59067	6.32367	8.81151	22.6152	1.85332	253.726	12.7486	0.588314	14.1954	2.23525	4.96246		174.984	6.93727	40.6216	0.505343	8.90704	1.59568	3.17309	22.2766	2.08422	0.121362	36.8715	165.043	1276.55	14.0303	3.60225	8.55837	82.3683	4.42232	196.757	4.45191	4.47562	5.53529	27.7585		2.41205	60.5585	13.7238	78.4335	0.0857375
Set931	25.7723	27.6126	38.9264	30.0891		27.2201	10.2087	71.0401	1.02615	4.16899	6.1165	30.4443	4.14308	158.588	6.4713	0.687561	21.584	12.0153	8.0554		45.8706	14.6344		1.17421	6.50019	2.56423	5.79787	67.9377	2.25073	0.0721282	213.998	78.1269	910.446	9.3255	5.70671	8.05574	73.8972	5.55535	48.2859	3.05353	6.93207	22.579	25.8805		3.58499	51.5844	3.46664	120.038	0.052938
Set932	102.1	28.6497	38.16	28.9876		16.3281	17.1402	29.9598	1.70303	7.72135	6.3224	15.4223	2.2301	85.6174	6.02349	1.5924	10.3926		10.0135		36.6463	11.2799	38.215	0.455467	7.80603	2.41255	4.16983	48.3961	2.35899	0.0292111	127.072	55.2661	1298.5	13.5806	4.07055	9.1557	71.5422	2.65164	322.333	6.33226	6.41188	12.3903	34.7116		4.24342	48.6351	10.4658	71.0691	0.0800044
Set933	43.1897	25.3612	51.2336	24.6517		20.4013	12.7583	25.3248	1.80649	6.47387	8.10514	19.8512	5.91387	272.243	6.92739	1.08083	8.26193	9.11493	12.2164		91.1069	6.32316	31.2095	0.750785	5.75725	3.2392	5.53294	41.9746	1.72338	0.0579375		134.696		22.5301	3.07539	5.23777	49.3949	4.35079	102.635	5.39398	6.57417	9.4613	26.0958		1.11659	19.9756	4.1674	39.7615	0.0503711
Set934	37.9956	20.7861	40.1123	30.1997		24.3853	12.0712	28.024	1.26208	6.00742	4.45627	19.0044	3.56851	55.9731	5.83706	0.902557	13.2197	7.4763	3.89122		408.127	13.1846	15.0511	0.559562	6.19721	1.75229	5.95449	9.62941	0.868154	0.0906429	159.44	67.2462		26.395	3.29243	6.0804	45.8618	3.89054	184.322	1.85413	6.73998	7.24803	15.5088	0.360457	2.48437	23.0502	12.8966	142.391	0.0797691
Set935	30.797	57.9184	36.0911	30.1495		17.0536	13.857	45.8783	0.939487	5.02513	5.34161	20.3799	2.56726	45.8432	6.0195	0.616071	12.8188	14.1207	6.76225		153.582	10.7618	22.7232	1.00368	6.96373	1.53652	14.129	27.3477	1.56498	0.0721282	36.4188	61.0241		15.9493	5.10074	7.97727	41.8656	4.68999	65.9989	11.8175	6.27828	18.6599	36.3456		3.55272	83.5954	16.3728	128.489	0.0547607
Set936		29.1349	42.2532	33.3411		25.3383	27.82	45.4254	0.870549	5.22704	4.21698	31.0651	1.34901	49.8998	13.2837	1.57528	18.7971	5.19822	9.55364		37.5007	16.1816	19.1066	0.239486	10.001	1.63699	10.3191	44.3385	1.5934	0.153271	50.4322	298.812		19.9824	4.27732	2.01107	55.144	3.37309	222.048	2.93	6.23473	21.3	33.6369		1.73299	52.3083	5.11259	26.6702	0.0637771
Set937	124.286		51.3419	28.5498		30.7339	15.3941	31.8582	0.976189	6.39921	3.74083	30.9686	1.29945	64.2964	9.60196	0.940912	11.8437		11.7889		79.0718	13.9194	55.3787	0.343011	9.14911	1.25657	5.18696	7.35138	1.86292	0.0788699	28.0705	67.5422		16.188	4.90625	9.19662	16.9277	5.42564	185.842	5.30754	5.29105	17.37	23.4071	0.578321	3.75842	89.257	13.4643	182.999	0.16161
Set938		31.2618	48.2204	41.2636		22.8466	18.6487	41.6531	1.21091	4.16613	12.0874	36.621	0.991282	53.7751	7.08173	0.637016	16.269		8.85648	195.183	257.465	5.75305	33.8681	0.306775	8.14795	2.77784	5.95449	72.7107	1.85554	0.0764208	173.184	55.8636	913.213	25.6348	4.69193	9.75247	82.1285	5.27158		9.01826	13.6928	16.1737	18.5649		1.09067	92.5029	13.0079	65.6205	0.146495
Set939	99.108	34.2304	34.5722	37.9815		25.9455	24.7062	53.5457	0.863335	5.38305	11.5218	34.4001	6.31334	317.217	15.9773	1.0562	18.5057	7.67389	10.3307		68.3349	13.7434	28.0919	0.294582	7.80603	1.98832	4.0084	40.9495	1.13237	0.0704943	195.259	64.5627		13.3937	3.81162	5.55966	55.9842	5.16028	76.7919	6.24581	5.3165	22.1561	28.8425	0.544235	3.83672	22.9265	2.91829	71.2283	0.0597954
Set940		31.4183	26.7778	23.9205		20.4013	21.3956	43.288	0.574501	6.32435	11.2268	14.6514	1.10597	164.737	8.36604	1.4531	20.3067		5.9317		76.8427	14.9306	37.8822	0.380987	10.3548	1.15737	13.4666	51.7588	2.08585	0.0544342	114.437	48.8554	968.749	7.33287	5.20207	4.86128	69.7204	4.17722	177.701	1.53032	7.11472	14.8781	31.7851		0.969342	21.3969	24.7929	105.475	0.0862911
Set941	24.2204	24.0119	32.7018	28.555		15.3741	19.2273	78.1513	1.10046	7.62845	8.40254	54.6414	1.49295	121.017	17.5294	0.83121	17.8797		10.2107		33.6583	17.4278	20.6669	0.255766	9.0906	2.13646	19.2701	54.9331	2.17934	0.0546676	41.0037	97.0072	273.43	27.7134	4.27538	9.86941	22.0245	4.49252	155.061	8.73559	7.77258	9.58105	24.1594		2.2623	41.0549	12.9315	94.004	0.0778848
Set942	88.6163	34.4819	41.7406	34.2381		18.6264	21.0893	69.4595	1.2315	7.99716	8.98767	15.5211	2.18422		6.68567	1.14866	20.15		10.1429		60.4531	14.7096	34.194	0.866322	9.04467	1.32209	4.17741	50.7781	1.64537	0.0565693	152.152	58.1565		26.421	4.6463	8.90083	55.0797	4.52411	68.7279	10.4966	7.10892	11.3165	40.0279		2.6102	66.3359	14.2387	114.588	0.134997
Set943	39.84	27.8958	37.1884	30.1332		29.6137	19.3066	36.5247	1.42828	5.26985	9.35015	19.2444	2.3499	34.0547	9.16957	1.25139	9.94538		8.42733		258.7	16.391	39.0204	0.779624	10.83	1.58113	5.98163	75.7255	2.3669	0.0558826	204.899	46.5072		26.4859	4.11509	7.78564	79.2591	4.70765	103.59	6.15831	6.10755	16.5751	24.9112		3.60264	32.6267	4.73975	70.585	0.0925198
Set944	35.3665	22.5008	31.3097	34.968		26.6561	25.7843	55.4049	0.950408	3.66892	8.28605	26.8945	1.27619	66.6367	9.82241	0.49487	9.69566		9.51369		87.6472	12.5145	44.5473	0.343374	4.77598	1.40399	3.09054	54.8281	2.43019	0.0726032	127.293	58.5289	2684.62	13.7513	4.32796	11.8249	56.0083	2.81862		2.5581	7.93033	19.679	23.3714		2.14756	65.8649	4.33998	65.257	0.0713962
Set945	86.6513	36.7645	51.8827	28.9708		34.3188	14.1185	33.9785	1.10593	6.76173	4.8683	25.462	1.37378	59.3214	4.59994	0.518267	11.2153		10.1429		72.0444	11.8166	23.2251	0.426124	5.90622	2.18238	6.78232	40.0137	1.52878	0.124667	49.5853	132.265		3.81271	5.99994	8.7007	92.8039	4.08735	200.22	7.88174	4.5202	11.4696	8.9568		1.27162	34.8219	4.1674	14.2836	0.0894393
Set946	98.9559	17.2914	26.1359	18.2062		28.6856	19.3209	25.3966	0.970463	7.24611	8.46045	22.3059	0.892474	43.7716	12.5955	0.924605	13.7778	5.82534	9.51161		186.877	12.5145	37.7649	0.228592	4.28463	0.925787	15.5676	14.5202	1.43681	0.079266	254.095	52.8687		14.9357	2.02583	8.01985	86.13	2.10101	172	10.5355	9.53457	7.82209	33.6253		3.17312	49.6901	10.5539	110.687	0.0822266
Set947	42.1357	27.6126	20.8254	21.9925		22.7403	11.3575	48.706	1.71128	7.50684	13.0168	25.0338	1.79384	145.904	10.9182	1.31827	12.9832	5.4252	2.88689	195.183	27.0172	10.3743	33.5784	0.374761	7.38378	2.15634	4.66134	45.3518	2.46983	0.0553887	136.057	62.1568		17.1804	4.42091	9.15082	96.1363	4.44155	82.3333	5.5678	7.4098	13.6124	30.9978		0.65959	36.9151	4.99694	76.2263	0.167912
Set948	106.566	27.4754	47.6799	29.6301		22.9371	12.8078	67.431	1.96041	9.3936	7.71495	24.0037	1.844	31.237	7.56743	0.793741	17.1811		9.38082			8.68752	30.0985	0.775375	9.08042	2.02046	4.33288	23.8984	2.66076	0.0428945	181.698	332.332		17.757	6.05771	5.9043	67.3864	2.43308		5.2423	7.10892	14.5801	17.1618	0.632785	1.12191	45.6956	8.58012	107.628	0.0664135
Set949	42.7268	45.2388	51.0267	26.2866		30.3128	19.8871	54.316	0.722356	9.3936	8.7467	32.3042	1.06611	60.9628	15.7977	1.27563	16.3503	24.9346	10.5626		72.1936	11.7708	34.5838	0.719078	9.86711	2.33382	7.58887	40.8483	2.10309	0.0861218	228.571	84.5214		18.689	4.23906	8.16582	76.5999	2.1868	172.758	10.3452	5.19993	12.1408	6.89785		1.45327	66.5275	19.3472	50.0296	0.141902
Set950		39.8513	24.2137	33.5188		24.6704	21.6931	37.3961	0.824264	5.83791	14.2701	29.1321	2.50856	313.885	5.1533	1.02585	24.9676	4.64527	4.58817		47.4622	17.0745	34.1253	0.399421	7.42821	1.13493	5.78335	48.3987	1.90023	0.0494067	285.159	204.301	1644.81	12.5004	4.79974	7.46601	84.7371	3.67043	148.294	7.32708	5.88969	13.4852	39.6351		3.02305	50.255	8.51553	86.0029	0.0613867
Set951	174.511	14.1605	28.9442	25.9044		32.1153	17.0142	33.1195	1.38082	3.72156	10.083	33.8169	5.83615	20.9766	4.46038	1.12845	16.0638		8.25179	538.441		15.9357	12.201	0.581606	9.14223	1.32589	13.1554	53.0703	2.03505	0.051896	110.878	104.901	889.343	24.3813	5.59003	9.05027	44.8937	2.30407	152.88	7.6886	10.5801	29.3423	21.7405		2.31976	68.4885	13.4379	70.529	0.0701448
Set952	48.1306	6.94475	39.8634	27.1919		17.4104	10.2087	61.6114	1.17756	5.60966	5.63385	18.336	1.19725	57.3324	16.1954	0.62528	16.785		5.91563		47.1115	15.0434	26.0139	0.730967	7.17543	2.65894	5.62167	45.7072	1.8235	0.0465365	265.841	46.2677	1884.48	18.6857	4.13875	11.4445	61.7068	5.47454	253.512	2.35717	8.17068	14.5801	33.5528		4.42579	48.1653	8.12254	93.9337	0.0558137
Set953	44.9466	17.6188	43.6956	28.6677		20.4624	11.8387	36.3201	1.4834	4.42886	6.36346	38.2132	1.58557	233.794	4.49772	0.420226	11.852	6.87151	8.25859		60.1282	10.1518	21.6554	0.7905	5.90622	2.23668	4.66134	52.6279	2.08357	0.0602065	217.896	99.6082		11.2263	6.42863	11.03	77.5703	4.19211	200.22	6.12122	5.22411	7.5332	20.6493		1.73755	47.4197	5.5039	106.397	0.0708104
Set954	44.8799	25.8976	28.1609	24.8374		17.8833	29.4285	41.4978	0.972143	5.28048	2.37795	15.7494	3.50573	44.0511	11.5836	0.421159	9.40802	6.09989	10.2896	591.62	166.678	14.8517	38.8469	0.607972	6.42234	1.27733	1.68647	34.5569	2.25845	0.0295501	50.4322	109.778		7.28949	3.9587	6.06234	58.9031	2.2881	137.968	6.64646	5.52103	9.23524	19.8673		1.62624		24.7929	88.4564	0.0703132
Set955	108.258	33.0863	17.7676	15.1642	7.75119	31.828	19.118	80.1505	1.10136	6.93794	7.73705	59.7773	3.01687	154.888	7.05483	0.858382	12.3053	11.3429	7.62675			10.579	23.5539	0.816028	8.88847	2.23419	6.58201	65.8278	1.53081	0.037102	99.325	59.9144	1004.65	14.7447	4.25743	8.87315	45.0876	4.53763	277.924	7.34393	7.33434	18.5684	24.0785		4.41514	65.9283	13.1783	91.7394	0.1033
Set956	36.8207	51.2075	24.5387	35.9162		28.7017	28.6899	69.4428	1.25981	7.62101	8.48064	15.1051	3.3259	82.934	7.07219	0.736978	19.5383	5.19822	6.89229		246.683	14.1798	22.9918	0.601854	6.4159	2.36224	3.4279	8.87919	2.23535	0.0936611		42.4967	839.029	3.11877	5.99879	9.56292	54.6928	6.12627	62.0354	1.13518	5.71418	15.8478	9.3714		4.13692	42.0339	14.5594	142.922	0.100026
Set957	24.2204	27.3594	48.4752	33.8865		19.3153	13.6633	21.3981	0.922167	5.80292	9.14423	12.0781	4.40749	42.1495	12.3077	0.694565	10.4858	9.84277	2.88689		152.608	11.1001	27.0701	0.392281	6.99067	1.80745	2.85405	45.5759	1.63997	0.111517	122.463	47.9614		21.2315	4.75657	5.67675	108.342	5.56945	282.847	6.19217	7.79337	30.5577	15.7043		3.66696	46.8925	5.14227	89.7999	0.10272
Set958	122.864	27.8712	41.2684	30.1919		23.5136	5.79675	71.0199	0.703441	4.82669	7.97966	31.9245	3.16877	144.251	11.6526	0.448219	9.74077	5.00967	10.1608		57.8897	12.0014	20.7519	1.24664	6.7497	1.15737	4.81939	166.863	2.09703	0.0397293	102.537	75.4582		21.0749	3.81162	7.63434	45.8618	3.57289	65.382	5.10142	5.43844	17.7763	18.3576	0.546002	1.53204	65.4646	9.56959	88.2577	0.112804
Set959	31.5838	20.4086	40.1454	43.3299		29.9245	14.7843	54.8669	1.33803	7.35721	8.30579	20.1044	1.26915	65.6616	11.0779	1.48408	12.141		13.7725		41.6979	13.7764	38.3265	0.50671	8.40793	2.79856	12.8287	45.4425	0.815374	0.0643443	53.3813	79.8476	1607.71	6.74118	5.3213	10.8135	54.3895	2.62991	78.3672	7.69377	7.92488	9.12738	26.2631		1.02087	49.5284	6.27613	72.0395	0.0716306
Set960	85.7703	17.9261	20.8254	23.5067		23.5136	15.6635	75.6442	0.927279	10.2487	15.0068	38.0943	3.75509	42.6372	11.0663	1.61179	21.3161		6.01871		125.968	10.4678	16.9584	0.797493	11.3273	1.82837	2.4499	94.0804	1.77016	0.0369459	103.985	85.0036		11.8518	5.37016	11.3895	75.6649	4.20897	201.131	9.84911	7.27592	12.2835	24.2264	0.605182	3.84709	81.4065	4.80884	54.6243	0.0858704
Set961	137.689	27.8217	47.6799	25.8914		20.1922	18.769	60.5029	1.23004	5.19465	8.07451	16.3214	4.81407	39.624	10.9182	0.398109	18.0717	11.1324	3.61369		46.7559	18.0974		0.238198	12.8022	1.15338	3.00887	71.276	1.5934	0.0861218	41.6405	54.8415		25.236	4.18588	5.85516	80.0273	4.02394	338.439	8.57751	10.5801	10.5643	31.2897		2.48645	68.1174	4.77688	81.7084	0.0760515
Set962	108.408	83.1531	23.8557	33.4657		23.2554	26.8444	76.3658	1.11549	5.98249	4.66155	32.7249	1.40299	56.2477	8.26369	0.511695	16.4449		6.897		49.1204	16.3841	45.8031	0.574483	6.47201	2.29739	5.79787	18.3008	2.55891	0.0332976		34.4578	1121.53	20.2882	2.81707	5.55966	73.6304	2.72223	170.414	2.25833	4.99367	25.9581	33.6253		2.35318	44.4937	12.4101	97.8463	0.0810281
Set963	91.2948	53.7655	54.0093	22.2595		34.3188	3.97431	54.3819	1.33694	3.62748	5.21587	36.8374	1.85784	62.1043	9.3895	1.37478	12.4093	9.93882	4.69084		65.8958	8.1678	47.2012	0.600772	7.5913	1.04485	16.3589	42.7678	1.64569	0.0570977	538.753	55.0027		16.8036	3.36801	8.75683	21.3282	4.45777	222.048	2.81581	7.64786	11.059	38.2799	0.576048	2.54999	36.4688	14.5984	60.277	0.10272
Set964	47.1416	57.401	45.0102	22.273		26.8166	27.3931	66.3224	1.29524	4.2808	7.84837	40.7796	3.27545	78.6325	10.051	0.822082	10.3052		5.03618		53.003	12.907		0.348911	8.05149	1.55882	6.70915	45.0385	1.79666	0.0792024	50.0973	118.955	689.755	5.30989	4.57043	5.92816	53.0917	3.06227	172.012	7.95833	8.187	26.2473	39.6694	0.64488	2.58654	81.5554	19.8912	62.6266	0.0621674
Set965	42.4258	37.739	29.7353	23.498		18.7536	10.0425	59.5792	1.05024	7.22773	4.05727	27.0294	4.87989	55.9708	18.1739	0.262495	15.4277		12.4427	629.417	213.244	17.0926	43.5712	0.632217	6.42234	1.18812	3.13846	63.3111	1.64691	0.0543341	51.1358	88.8039	1027.48	13.7513	2.2294	3.88781	60.6151	4.40212	231.932	4.55985	13.4496	9.98338	17.7024	0.512803	1.60859	13.6134	7.321	92.8986	0.0608394
Set966	46.7299	47.4871	68.1611	39.1981		24.0744	25.2465	38.1587	1.17756	5.38904	8.34102	10.5296	1.46953	284.124	5.69587	0.4191	10.1065		7.87219		61.2561	13.9973		0.559562	5.44083	1.8775	12.3717	24.0335	1.63997	0.11756	211.25	107.96		19.7752	3.6266	10.1725	68.8573	2.62491	254.414	6.96974	9.64424	11.8773	31.3338		4.29054	50.7076	6.04352	83.0284	0.0972562
Set967	174.842		51.3321	25.7935		23.9128	23.8077	68.761	1.22449	7.40576	8.45823	25.5462	4.80413	169.685	8.90147	1.25773	12.3389		10.1709		130.266	12.3001	23.3444	0.294582	7.16237	0.852479	11.4655	49.6082	2.36064	0.0565236		56.709	1201.92	17.8674	2.82939	8.78148	65.6287	4.37179	145.17	8.61795	7.33434	14.2729	33.4288		1.94622	55.636	3.56044	97.1431	0.0552872
Set968	150.216	24.1976	47.3156	30.5743		20.8354	30.8861	50.5666	1.17397	6.98062	5.75364	23.2852	1.49429	34.252	9.70149	0.717738	19.3155	5.95615	4.41771	69.5251	29.1115	9.01195	37.4958	0.235997	7.14944	1.26288	5.88133	14.9447	1.5934	0.0579227	181.67	163.904	1011.25	4.2378	3.88282	8.14742	64.9471	3.39892	167.017	4.96105	5.62594	10.178	28.3715	0.680036	2.11198	39.2026	3.85561	102.794	0.0867118
Set969	42.2615	6.94475	18.4694	18.2062		19.7061	35.4215	69.6765	0.552938	3.38447	7.94729	33.5671	1.29945	170.547	14.6934	0.9739	8.88523	11.2634	7.53015		31.0695	18.9946	26.3393	0.559562	6.15642	1.42113	21.0718	31.9109	2.44041	0.0391862	181.67	80.028		14.9357	4.49186	8.86238	71.5356	4.17729	278.132	5.35977	9.69382	10.458	18.0812		2.90453	75.1992	14.7033	105.219	0.0918615
Set970	86.9391	20.3189	65.6668	40.7104		26.6023	13.7681	55.4152	0.59819	8.98858	9.45692	23.7059	1.17614	178.048	11.9976	0.448219	11.2956	3.36951	6.25434	173.982	41.7824	13.4072	21.1731	0.294582	7.49337	0.84612	5.72183	47.7364	2.57431	0.0674612	147.997	165.356		11.8518	3.80381	8.7658	30.6249	4.02394	265.632	2.5204	5.66646	11.5447	37.8543	0.640779	2.41205	60.6668	25.7454	95.922	0.0642954
Set971	39.9375	27.7201	39.3232	30.1919		28.3946	19.2629	31.4423	1.10593	3.72627	5.75845	33.5754	2.94582	12.2564	15.1796	1.49918	10.9148		8.85429	211.063	60.6572	15.6579	48.9	0.733916	8.37464	0.808414	10.1466	40.9495	2.10304	0.0554289	107.791	64.5627		19.6092	3.5187	10.8156	56.2662	5.78433	378.515	8.98701	8.96632	11.4594	36.6983		4.53922	24.221	13.1934	78.2302	0.0561883
Set972	39.2662	16.352	40.61	38.4607		30.84	13.6232	67.7215	1.16225	7.40576	11.5968	11.0278	4.04498	173.326	11.2375	1.27004	16.9454		7.21147		259.936	8.87134	26.466	1.16349	6.42234	2.51872	17.6706	13.0028	2.15006	0.078788		109.778		18.2806	1.80902	9.71913	101.776	4.8621		6.34392	6.28571	16.5751	44.0315		2.39919	45.3624	12.1275	116.483	0.128028
Set973	146.859	30.1166	38.0994	34.5719		23.165	24.1587	32.8914	1.1464	6.77229	7.89695	18.5631	1.15911	62.395	14.4596	1.4319	12.4651	3.06696	11.0719		72.0444	8.59901	60.3346	0.701668	8.12753	1.97569	4.4089	9.33546	2.12711	0.0400348	135.367	165.256		16.277	4.46472	10.3488	57.766	4.37974	40.1497	6.30265	6.72473	7.77309	6.1933		2.30586	28.3413	7.40681	86.0029	0.0929684
Set974		28.6497	38.4667	35.3276		23.887	26.1852	42.0003	0.669841	6.09602	5.74318	37.7139	1.6052	157.976	10.9182	1.03235	21.1446		7.30548		137.646	11.1001	25.0226	0.427333	9.78713	3.68443	4.96198	58.5622	2.17258	0.141812		71.9155	1004.65	16.5416	5.11698	9.76208	68.6533	6.37481	40.1497	4.70465	7.30032	8.58981	20.6493		1.46533	81.8829	4.64255	75.33	0.047023
Set975	22.2766	20.4086	24.4931	33.1298		26.9434	15.0341	32.6633	0.695616	4.84461	8.07451	26.8945	1.47205	53.3436	5.16317	1.56449	7.01699		7.4365		247.96	15.1673	29.6799	0.286159	8.47085	1.99836	16.6074	47.7364	1.68914	0.0823196	54.7322	60.5143	2420.24	16.4259	4.23906	6.50151	29.4648	3.02446	193.897	4.70465	4.91916	29.4473	26.169	0.53182	2.05788	29.5407	10.2006	116.695	0.0812828
Set976	152.894	34.4882	31.3845	18.154		28.0919	19.4355	41.8818	1.24581	8.31692	5.58974	28.2153	4.52538	192.873	16.7681	0.957869	10.4858		10.1709	591.62		22.5404	5.30352	0.607972	4.3469	1.42113	17.3892	59.4125	1.72242	0.0524491	368.304	52.1065		14.9357	3.83149	7.59974		3.674		8.406	3.8565	13.7939	19.9721	0.430286	2.35915	75.7367	5.52653	75.2311	0.0933353
Set977	23.5901	58.5725	41.9239	41.532		20.655	22.9394	41.4051	1.40564	7.78328	13.0624	32.0074	1.87169	12.2564	5.56426	0.418511	7.18311		14.7734		69.5286	10.3665	47.8732	0.254343	7.14944	2.33651	3.55108	34.9412	0.710268	0.0475761	54.5357	88.3696		5.50664	3.82799	8.32758	73.489	3.82943	292.083	5.82714	6.22012	20.6496	32.9231	0.464738	0.408836		4.80076	78.356	0.0467144
Set978	86.9025		46.5506	31.9928		26.9962	17.4619	43.288	0.886491	5.13144	7.94696	36.2927	3.36126	241.296	7.97304	0.275469	11.2968	5.82052	8.27473	380.045	166.742	16.1793	25.3064	0.359521	8.91495	0.835155	3.88781	77.2058	2.00222	0.0270844	41.8282	55.5486	1601.07	18.5408	2.64253	10.7939	79.8418	5.26908	170.18	5.42017	5.12127	6.3198	21.6462		3.19535	56.6807	7.321	102.479	0.106406
Set979	69.4519	27.3239	24.2137	38.4637		31.9363	20.9328	64.9608	0.429958	6.11165	8.66075	26.4391	2.72418	73.018	8.47209	0.5347	7.31936	1.79262	5.72379		79.0695	11.8811	16.9584	0.256646	8.79412	1.59568	6.43107	12.6134	2.11045	0.0528711	34.8422	51.8162		10.2933	5.47443	6.03505	71.88	5.22724		5.99662	5.41492	10.384	22.3769		3.47729	37.2762	11.6892	48.9684	0.0491245
Set980		16.927	39.8634	34.6146		22.8466	22.0699	31.0755	0.794886	3.24747	8.88212	27.9692	1.60969	72.7649	7.26594	1.30662	15.8753		8.01106		55.7519	12.0719	65.0584	0.294582	6.56865	1.58113	5.61318	68.5938	2.16122	0.0467243	117.459	272.078		16.8453	5.16967	5.40544	65.4447	4.19278		6.10412	6.01481	11.7582	20.0118		1.53865	43.1557	15.2398	87.2679	0.0870729
Set981	47.5396	31.6974	31.0054	24.7374		30.9439	22.5782	22.4352	1.18961	4.47912	10.7486	15.9139	1.89614	136.773	7.26594	0.571178	16.8185	5.94989	6.93035	358.339	75.5389	11.0916	38.6341	0.804285	9.396	1.19629	3.15271	49.7623	1.94921	0.0422833	143.503	59.8827	1338.43	11.3284	4.59169	8.25325	79.7976	3.49303	165.696	5.0443	7.37808	11.5757	33.2894	0.467665	2.74239	54.1071	6.27613	67.1515	0.0694422
Set982	39.0592	16.2655	44.7259	34.422		30.0529	22.5215	55.7045	0.840801	2.53649	5.15674	16.729	3.09867	143.53	8.21227	0.522574	15.709		5.74644		61.6058	7.72463	29.548	0.27266	5.44083	1.92188	4.66134	31.6697	1.38643	0.0564433	94.2305	82.3795		26.7552	4.69768	11.1982	109.657	4.45771		7.7083	7.26174	12.9942	31.2897		3.91262	64.3037	3.56044	125.066	0.0723856
Set983	247.876	33.9689	52.2161	20.8055		27.9124	24.5376	66.7827	0.981302	5.38904	5.48597	13.3475	1.44324		5.8304	1.44808	11.771	6.98609	3.19498		172.138	13.6868	43.3532	0.607972	4.38101	0.963167	19.5723	71.4014	2.36064	0.0546676		52.0581	1125.4	6.15903	3.78558	7.78564	97.4279	2.29569	231.049	2.90499	4.0471	10.6548	14.9027		2.46213	27.8548	20.4914	127.371	0.0664951
Set984	152.624	35.9792	40.8752	41.9062		27.9006	4.83917	84.1668	0.638401	5.13279	4.7527	23.3086	2.1769	168.99	4.62541	0.709762	12.2288	6.81902	12.1307		69.2845	11.7964	13.8245	0.824951	9.04467	0.729599	4.71298	36.3069	2.21693	0.11623	188.987	82.3795		22.281	5.65885	7.85535	53.5759	3.96866	47.9107	1.74922	7.48822	11.3894	31.902		0.98807	41.7449	15.2016	100.058	0.0844382
Set985	44.2701	28.5788	21.6925	31.7437		23.0027	20.895	46.9883	1.17536	6.449	10.351	26.205	2.25845	154.563	5.1065	0.677091	15.8853	2.09517	13.5724		135.273	10.784	55.7037	0.335069	6.96373	2.19611	6.19412	9.25117	2.817	0.0368799	44.4556	55.2661		31.7954	3.60092	7.83627	79.516	5.17367	48.2859	2.16277	6.33999	34.066	23.0328		3.00718	17.732	5.53293	129.236	0.0882353
Set986	27.8253	22.7535	37.2195	22.699		31.2867	17.0174	55.3139	0.828077	5.23871	7.86738	16.6425	2.25845	69.4448	6.14125	0.985476	8.99574		8.98142		105.821	17.2457		0.393709	7.06362	0.96943	3.30124	42.0005	1.89057	0.027497	196.759	59.1861	387.169	18.8479	4.05304	9.78145	53.8659	3.44576	231.932	5.70441	7.79652	16.6148	7.07026	0.578321	1.46909	25.2323	14.3501	25.2582	0.100026
Set987	45.8911	30.3578	51.0267	28.0693		22.7064	20.568	56.7048	1.5543	5.53798	11.5273	19.3403	1.962	207.487	5.23958	0.462908	14.1967	8.54631	12.641		37.5007	7.11904	49.509	0.705092	8.00944	2.5171	5.23705	29.4957	0.675817	0.0391292	127.063	48.8554	682.503	38.5093	4.24273	5.9043		2.81732	232.495	7.66008	4.79087	8.97208	31.2897	0.574821	2.12132	65.1765	8.53419	114.98	0.0848398
Set988	144.93	19.0558	44.3529	32.1997		20.872	5.5923	40.5572	1.03288	4.65022	8.68596	16.6857	1.79384	151.026	7.32421	1.34591	9.46049	10.737	3.12127		36.6575	10.2823	38.8469	0.885824	6.19998	1.26288	4.48387	42.3157	2.04024	0.0487082	32.9376	167.934	1605.85	20.6778	4.21572	6.59584	53.673	2.67336	604.337	6.34707	12.4647	9.72194	35.6806		3.65655	79.9156	11.4136	58.0988	0.0778848
Set989	47.6199	23.9886	55.1631	31.2074		24.525	19.4492	27.1091	1.62837	5.98503	12.3623	29.2052	3.37012	222.464	6.51874	0.561357	11.0871		7.88378		52.9752	6.6806	23.5025	0.559562	9.90911	1.76359	18.8707	33.0186	1.84937	0.0688953	26.4571	59.6206	571.503	13.4204	6.67071	9.50276	77.3212	5.06449	66.0555	4.99866	6.72411	16.5751	27.6427	0.327187	0.992183	14.7523	4.77688	116.123	0.0733301
Set990	32.83	20.3189	56.1288	20.3482		25.903	24.5493	44.412	1.3451	5.18606	4.73482	25.1965	1.44324	241.296	10.0529	1.64189	13.7778		11.6778		136.551	13.0272	34.2612	0.409348	3.38994	1.97584	4.41979	39.4569	1.95236	0.0912016	332.569	111.127	1068.4	15.0986	3.30903	10.2442	57.6246	3.06313	57.3533	2.38515	5.00699	28.4011	34.3098	0.575476	2.14756	46.669	18.6317	112.43	0.153433
Set991	39.0592	7.95642	26.3787	23.9722		27.7396	19.4492	80.1075	1.23004	3.5545	7.95925	34.546	2.38322	373.274	6.08362	1.14124	33.6935	16.2023	9.65306		66.8251	15.0196	40.1587	0.601357	6.29549	1.32589	12.5001	10.9522	1.13736	0.0861218		173.713	387.169	2.72722	3.35051	8.17996	54.6928	4.28913	62.4548	2.60694	5.63981	7.47142	16.4373	0.53182	1.62294	40.4402	8.34112	34.1808	0.0536225
Set992	43.2178	26.9945	38.4363	29.787		24.6889	15.95	59.0333	1.07547	6.57894	6.22149	24.584	3.92273	64.9219	6.47666	1.15615	8.96781		7.30548		138.282	17.3415		0.423923	8.40532	2.34916	6.82496	72.3567	1.53894	0.0794152	58.5799	154.41		10.7876	4.76763	10.4711	90.02	3.00637	46.1452	6.28229	7.38159	14.7621	31.2897	0.479637	2.41205	43.8704	9.92309	36.3816	0.178098
Set993	39.8572	19.0823	32.6369	53.1058		23.0206	25.4157	23.1824	1.27384	5.96469	10.4048	14.9322	3.38481	228.13	9.49956	1.40013	11.8057	2.02866	5.46429	180.971	194.794	17.4695	27.6495	0.62814	6.1276	2.0085	4.06653	13.751	2.12711	0.0644112	127.642	109.999	553.929	12.9509	3.2699	9.85561	21.6763	5.75436	220.486	5.39738	4.75567	7.53366	30.1438	0.564986	2.88936	72.7517	9.83418	73.6885	0.0972562
Set994		20.4738	41.0214	18.4261		27.6316	20.0041	15.6876	0.735402	6.77419	11.6297	39.6294	3.36915	161.217	4.69654	0.960531	8.62283	12.0153	11.4466		68.3602	9.96291	51.1991	0.260737	10.8603	0.748717	5.09873	25.6769	1.7793	0.0445047		77.6019	1121.53	13.7513	5.30307	8.84105	90.7927	5.30201	149.689	6.07948	5.02725	12.3321	30.1438	0.489754	2.07468	13.2949	9.56959	41.8924	0.0755286
Set995	25.7758	15.7469	57.0699	37.8114		25.2637	19.1217	29.6387	1.27572	6.86353	14.1925	30.9686	2.22016	59.4371	5.37583	0.910391	11.771	7.53804	12.4136		277.364	17.3252	30.4145	0.781305	8.96992	2.37025	9.77437	16.0376	2.08262	0.0543341	221.347	99.4809	1653.84	25.8596	3.78395	9.84525	31.0441	3.87595	146.708	6.13512	8.80479	16.2479	30.6218		3.70693	32.6267	8.34112	48.3646	0.092189
Set996	45.5137	6.63741	25.2045	18.2062		23.9393	11.4195	80.8247	1.77145	8.37829	8.9942	16.5469	2.26341	167.43	6.61451	0.685523	16.9363	8.56726	12.4136	489.219	52.7754	14.7096	17.7758	0.29886	7.99217	1.61489	21.4178	67.4938	1.79666	0.0524915	171.75	65.7121		15.3959	3.91099	6.83099	72.8672	4.23061	499.06	2.90499	6.58866	14.5801	35.33	0.57708	1.55027	41.3738	6.44512	111.905	0.0866786
Set997	138.586	7.95642	34.8487	42.4739		29.2492	18.8327	69.0759	1.24204	5.49022	12.432	37.499	1.58662	209.43	5.25137	0.677091	17.3119	7.5203	5.88258	251.681	54.4355	7.0881	38.941	0.308916	8.41589	2.02206	14.6782	44.5369	1.89066	0.0621068	291.047	176.962	1888.54	17.7167	1.76247	9.97091	49.9355	3.28274	60.5122	7.66008	6.75465	16.1342	47.3224	0.645759	2.80834	43.2612	16.5499	108.62	0.0923991
Set998	27.6618	19.0664	15.6348	29.7062		25.6564	21.9823	73.9025	0.754526	4.45432	5.72838	31.5879	4.04159	202.841	10.0093	0.398883	6.71788	18.8787	8.34666		120.777	14.8453	23.3444	0.939221	5.90067	2.71226	6.03557	18.4533	2.28923	0.0515861	158.757	190.514	1048.39	25.856	4.96309	9.05199	45.8064	3.6142	93.4797	7.8076	7.27182	10.258	24.5328		2.80834	92.4091	7.321	46.1398	0.0668865
Set999		16.6107	51.3738	27.003		32.6564	19.295	80.1505	2.05573	6.06092	5.11047	38.0969	1.22315	482.745	5.18853	1.25773	9.95646	12.1975	11.2144		138.618	14.6803		0.282598	8.12753	2.86194	6.08516	27.8951	2.6398	0.0610215		175.915	801.937	17.757	4.82733	9.32771	104.983	5.50372	91.7001	5.22244	5.67119	13.3556	34.7148		2.50359	47.3935	5.94965	71.8825	0.0795568
Set1000	234.738	22.6456	44.1236	18.4261		27.5198	18.8541	41.8818	0.705097	3.31109	8.98767	48.9126	1.11689	151.845	14.1448	0.542835	16.6322	11.5385	3.61369		35.8486	9.56022	30.7272	0.76535	5.75725	2.06151	4.17741	61.777	2.51111	0.0332976	39.4689	164.112		18.8479	5.20988	9.81732	91.3357	4.37791	154.476	6.95134	4.02314	20.0748	17.8585	0.544235	2.6528	27.6486	5.72766	100.979	0.0569547
[truncated: 30 more columns]

## Sheet: WGCNA-Filter2
	acetazolamide	adapin	ajmaline	allopurinol	allylalcohol	amiodarone	amitriptyline	aspirin	azathioprine	benzbromarone	benziodarone	bromobenzene	bromoethylamine	bucetin	caffeine	carboplatin	chlormezanone	chlorpheniramine	chlorpromazine	cimetidine	ciprofloxacin	clofibrate	clomipramine	colchicine	coumarin	cyclophosphamide	cyclosporinea	diazepam	diclofenac	doxorubicin	enalapril	erythromycinethylsuccinate	ethanol	ethionamide	ethionine	etoposide	furosemide	gentamicin	griseofulvin	haloperidol	hydroxyzine	ibuprofen	imipramine	indomethacin	iproniazid	isoniazid	ketoconazole	labetalol	lornoxicam
Set1	46.9486		48.1469	34.0047		32.564	30.9254	101.181	0.909725	10.1212	16.5963	78.9916	3.16927	152.309	7.72322	0.83121	13.8667		13.6958			12.5921		0.294582	11.5384	3.2397	5.71	13.0028	2.41969	0.0688953				38.5232	4.63117	28.2143		7.41184		7.69377	7.37458	37.0865	54.1732		3.75842	85.8592	25.1266	129.236	0.0844382
Set2			72.4439	50.5472		31.1198	25.6734	117.703	1.83117	8.48951	7.66024	62.9253	3.88933	110.015	16.4786	0.532283	28.5408		11.5218		72.0444	17.6944	37.1094	0.364683	14.9251	2.29739	9.35705	85.4702	2.36443	0.136912		109.778			5.43202	22.9149		8.07079			6.3335	8.858	63.5781		4.65113		36.4292		0.124691
Set3		45.4722	45.952	43.5058		28.5866	33.0846	46.0037	1.15611	2.68305	10.4651	61.1198			6.03143	0.83121	13.7778					15.5267		0.33464	5.61405	2.80687	5.73349	126.879	2.71748	0.0946449		371.4			6.5932	9.15082	90.7034	4.61658	238.372		8.19558	39.233	35.9481		4.31525	135.595	13.913	156.718	0.233764
Set4		18.3378	63.6928	45.9177		41.448	35.0033	107.729	0.909725	9.24393	13.7491	66.8558			16.449	1.91649	32.4741		13.0007	318.464		16.5223		0.894008	10.001	1.4879	12.3717	70.7762	2.39095	0.128345		71.9155		29.2564	3.5896	7.32979		3.41901	75.0663	2.1074	7.33434	6.38464			1.97862	64.7941	6.05725		0.17161
Set5		44.0466	36.0911	40.8768		31.6643	26.1852	50.3322	1.49953	8.94587	19.435	46.2332	2.25845	54.602	7.26594	1.58384	11.771	13.9534			29.7993	16.1091		0.607972	13.1693	3.48401	5.95449		2.5686	0.0716007	152.152	55.2661			4.27732	10.7331	103.322	5.55785			8.20835	17.7763			3.86008	30.71	20.0712		0.171775
Set6			86.0939	39.4524		35.7126	20.568	79.2926	1.62837	3.7917	13.1077	20.5364	7.34982	160.641	9.28646	0.83121	26.087		10.8463			10.8238		1.22951	9.95501	4.08486	12.3717	71.276	1.9488	0.0757791		58.5289			4.38053	27.5259	113.829	2.62991	83.712		14.0764	6.976	39.8722		4.31306	39.5615	28.5726	135.443	0.243964
Set7		37.0609	48.1469	38.8998		24.675	9.06723	29.5509	0.596347	8.65254	10.4651	24.1388	5.33013	122.624	9.00029	1.98252	19.1017		12.4136		24.6218	17.993	52.5124	0.894008	8.88847	1.59568	9.1857	71.6168	2.39095	0.110762		58.1565		17.757	4.84488	9.34243		5.824		7.97306	6.3335	10.5737			1.84623	42.0339	15.3761	135.413	0.0844279
Set8			60.005	35.658		22.7403	20.568	61.547	1.02615	6.76173	14.3234	44.7703	1.09506	265.735	15.1796	2.05769	22.9513		12.8394			13.4072		0.343374	8.79412	1.53652	29.7291	88.7317	1.69692	0.102091		265.377			2.94688	12.3559		4.81105	83.712	10.7548	7.43305	5.08277	50.9445		5.21199		26.6607	78.9646	0.0778848
Set9			41.3132	33.3975		12.6016	6.55025	51.5944	0.909725	6.61367	9.14423	26.8945			12.7486	1.7051	24.5799		14.2052			13.2319		1.59099	8.79412	1.32209	23.8223		2.54951	0.0704943				11.8518	5.39201	10.4711	83.7044	6.8441	310.916	7.66008	8.28143	16.253			2.49195		9.56959	106.115	0.0669596
Set10		34.2833	36.0312	49.5751		12.6016	10.8141	91.7122	0.699234	5.94591	13.6435	14.9475	4.25866	255.769	15.543	0.619224	26.3719		12.2164		84.6622	5.60371	6.53016	0.427333	11.7002	1.32589	5.17095		2.49345	0.0302683				22.7586	4.72655	12.0376	99.2132	9.00005		8.37721	11.9253	7.94675	34.1997		3.84709		13.6718		0.172267
Set11			63.4357	41.3098		33.5156	30.1324	67.748	1.59974	9.54127	12.7813	35.8813		46.6388	12.342	1.83973	14.1954		16.1596			15.712	38.8469	0.427333	9.87998	1.58113	5.17095		2.57953	0.151402				30.0169	4.36267	9.86941	84.7371	7.2229			5.23707	14.2768	46.4518		0.657648		11.1986	108.62	0.0866786
Set12		27.9119	51.5806	32.3732		26.5395	37.51	94.3113	1.62668	8.37829	9.72639	62.2047	2.77906	62.395	22.5964	0.959483	23.3867				315.362	16.7209	91.2699	0.674268	7.681	2.20129	5.4126	91.851	2.5739	0.0424918		666.843			6.18037	10.8397	204.003	4.79693	93.4797	8.05974	5.80275	30.2841			3.07968	54.5767	25.2386	121.302	0.181316
Set13			54.8934	26.5283		35.8092	38.3965	68.761	1.3735	10.1057	9.35015	37.4337	2.1769		25.6575	1.51585	35.8919		10.1709		309.12	20.5451		1.19606	10.1602	2.14553	12.3717	118.878	2.54306	0.168424		334.831		17.0763	2.9717	13.2704	103.322	6.29172	123.469	9.70969	5.5048	31.9846			4.76143	94.0771	7.95271		0.0617043
Set14		30.3578	20.8254	43.2443		16.6718	26.12	41.4243	0.675919	5.32376	13.5	27.9692		50.926	21.2526	1.12845	20.0659		5.64189			15.3726		0.828947	10.9401	3.16415	6.90764	68.5938	2.77234	0.106621				31.0811	6.15791	11.7703	39.9217	5.91871		5.97101	18.5761	18.5684			3.30677	98.233	23.1304		0.17799
Set15			75.8184	40.7104		20.8354	37.0577	29.5509	1.32988	6.76173	6.1165	49.536			22.2532	1.61179	17.5553		19.7502		59.3636	12.5921		1.52279	6.96373	2.37025	26.8803	79.0849	2.64937	0.057013					7.1027	10.9253	108.865	5.11834		13.3205	5.98665	22.6577	40.9821		1.77278	68.3469	23.0568	129.236	0.0972562
Set16			41.3132	44.1859		23.2586	28.1464	32.6782	1.07094	6.30434	15.7949	20.5364	1.32924		10.6985	1.53851	24.5939		12.8899			17.4548		1.40351	10.1602	3.71779	6.77141	103.306	2.50811	0.143451				34.3211	6.53591	7.32979		6.28681		3.7219	9.78399	6.63443	42.3254		2.37658	29.4638	19.8733		0.187447
Set17	41.5916		62.9066	45.3131		31.0761	37.7858	118.428	1.62524	8.85836	10.8134	69.3263		50.2177	24.3225	0.960531	26.3719		12.4136		234.038	10.4678		1.16954	10.001	2.75523	6.78232	89.949	2.44081	0.0543341					1.99573	9.3904		5.40009		10.0809	7.92488	27.0658	74.3066		2.59105		10.5224	85.3012	0.0870369
Set18			17.7676	43.3026		20.6831	26.8034	46.0037	1.58002	8.94706	6.22149	69.2255	7.77534		6.2446	0.910391	7.18311					17.7308		0.607972	12.8648	1.22394	13.9744		2.13133	0.0734504	58.5799			28.3883	6.46377	10.7936	25.026	4.71807			14.1978	13.6124			3.55272	44.4937	16.5965	118.58	0.0668865
Set19			52.2161	37.5903		28.7905	26.246	43.288	1.3735	7.53685	9.94696	30.9686		69.3526	25.9108	2.13063	19.3745	9.12365	18.8383			13.4072		1.55546	4.6292	2.63024	27.1821	45.0385	2.54361	0.0350087		250.664		18.8479	5.45926	12.8767		5.59076		3.13109	13.6928	30.3529			2.46213	18.3609	21.5617	97.3146	0.172267
Set20			54.4422	42.7144		23.5136	26.0828	44.8043	2.1284	8.16816	8.10514	71.9659	1.29945	122.624	26.1978	1.75903	38.0395		8.85648			17.6701		0.392281	17.8143	1.32209	25.3428	78.0119	2.8044	0.148681		70.1809		23.3304	5.39793	11.3754	96.6791	6.6704			9.30656	13.6124			2.02031		15.9973	145.75	0.126808
Set21	37.9029		36.0312	37.5903		32.1634	24.7157	80.0745	1.63763	5.49408	18.9993	51.486	1.17614	61.724	19.8142	1.98798	23.7038		19.1031			15.9357		1.2084	8.79412	1.18812	5.18696		2.78396	0.0417842		293.794		39.6622	4.9102	11.0088		4.42232			7.79652	14.2768	31.4602		3.86008		6.05725	95.922	0.1033
Set22	125.172		29.2158	36.2456		35.5397	12.1395	28.0615	1.75053	5.94591	8.07451	67.3466	2.00019	317.217	17.8152	1.96175	12.7298		20.7742			10.4678	48.5837	1.5115	9.78713	2.44735	12.3717		2.79432	0.0704943	175.004			21.2315	3.82799	13.16		4.81105		7.95833	8.06565	15.6527	27.6427		1.32948	48.1494	7.23396	116.483	0.0810281
Set23			41.3132	37.4401		23.5144	36.3723	51.5944	1.44264	5.22704	16.422	48.9965		296.942	6.4713	0.677091	13.7778		16.542			15.4457	45.9683	1.12476	7.80603	2.39417	6.58201		2.50811	0.0803711		84.5214		30.1245	5.16369	11.5246	201.033	7.13081		11.5437	16.9117	13.0974			6.54504	83.38	3.30727	108.322	0.159112
Set24	56.0899	24.5931	57.0274	29.9496		29.8226	30.6518	91.876	1.41934	9.35022	12.8882	49.1283	2.29295		19.1971	0.77568	21.1772		8.15452			19.0715		1.14686	9.04467	1.59568	11.4655	61.2843	2.73486	0.0565236				27.7829	4.24932	28.2143	76.7653	5.55344		10.3336	17.1998	36.4066			3.62419		17.1745		0.109511
Set25	139.607		43.2243	37.5195		26.6511	34.5741	58.1876	1.15611	8.69451	16.7281	16.6425		222.044	10.7637	1.38218	14.9302		10.2896			24.3588		0.82655	5.44083	1.33264	6.08516	24.0335	2.5141	0.0904183		70.91			5.2286	9.32354	90.7927	6.23512		8.57751	8.20835	11.4594	42.3708		3.58499		7.321		0.103799
Set26			70.6949	41.3705		31.5207	28.4046	55.7045	1.59067	6.30434	2.1158	44.7703	1.22315	259.293	21.4396	0.83121	28.4701		12.7694			15.0864		0.559562	8.62603	1.15737	21.5288		2.78374	0.0487082		265.377		58.2418	6.0492	11.8788	83.7044	8.1462		11.0345	7.50853	16.2479			4.70531	46.8925	25.1266	125.066	0.1033
Set27			65.1262	33.3302		28.0919	41.0303	31.625	1.27384	10.2336	14.3989	52.0732	5.73902		15.1796	1.43931	18.6882		11.8804			15.0196		1.29358	10.2759	3.83827	5.61221		2.29086	0.0564433		245.444			6.93529	10.1908	148.585	4.37791		12.0775	18.3688	6.976	64.5976		1.97862		19.7532	237.34	0.182367
Set28			43.6956	41.3705		24.5217	30.6518	113.724	1.39642	12.1226	20.9278	25.462	4.47489		19.054	0.83121	18.7971		15.132			15.5267	84.4181	1.14686	7.15152	1.18812	5.17095		2.50811	0.0570977				75.8799	2.81707	12.0376	22.0245	3.4352		10.7201	15.963	33.1103			1.44836		28.893	133.829	0.237111
Set29		34.2833	20.8254	48.8656		31.1557	42.5797	117.703	2.56379	4.84461	8.10514	29.2052	8.5701	121.017	15.543	0.959483	16.1204				53.0622	10.3341		1.28555	9.73636	3.15402	16.9874	68.0893	2.37363	0.0919269					5.4694	9.59344		3.55941		19.5715	7.47511	31.6941			4.23888		3.99482	116.539	0.0878502
Set30	166.328	37.4648	68.1611	41.5348		19.983	7.94552	88.231	1.06238	7.40817	12.8338	18.336	7.34982		10.051	1.35813	14.2625		15.7173		91.1577	13.7779		1.0405	12.4095	1.8775	4.98034	51.7588	1.72338	0.132843		272.078		27.7829	5.39793	12.1877	82.1285	4.3005		9.70969	8.86889	13.311			4.11569	71.3794	22.9069	85.3012	0.109511
Set31			33.9837	36.7325		32.1634	30.5467	32.6633	2.05028	12.4765	18.9292	77.7044	9.87632	191.418	5.90574	0.934414	17.1811		14.1385			11.5511		1.68792	8.88847	2.39417	11.4655	39.215	2.23535	0.0940849				26.395	3.39286	10.768	158.85	5.07012			8.86889	11.4696	31.576		3.12842	75.1992	11.8614		0.212828
Set32		28.7192	61.8918	39.4081		32.5318	26.2192	91.3645	1.09738	7.8011	16.8424	51.2686	3.42576	373.892	6.89622	1.71046	21.121		13.0007			13.3895		1.34754	5.35531	1.33264	21.0226	71.9575	2.77234	0.0946054		334.831		28.4753	5.61045	13.0594	76.5999	4.3005			8.20835	38.1271	50.6186		2.2048	47.3672	7.57414	116.539	0.15553
Set33	43.3801	34.2304	31.453	35.658		30.7339	30.0561	310.656	1.10046	6.47387	19.5757	65.4737	4.60818	368.801	20.1719	1.98761	20.4744					18.2291		2.12616	7.80603	2.52197	7.8061	70.9391	2.6506	0.0736888					5.41311	12.0376	145.936	8.90764		8.52319	9.30656	9.47695	63.5781		4.71333		23.7538	116.483	0.0807134
Set34		31.2882	71.4878	31.1359		31.0761	38.0207	35.1106	1.83188	11.0976	15.5671	72.4479	3.07967	298.692	16.8478	1.66809	12.7298		17.4318			18.097		0.843193	7.84483	1.32209	7.4794		2.23535	0.0424918				38.437	4.59437	10.8346	72.4847	7.2229		10.4196	11.9253	11.5625	44.1105		1.41602	62.6281	4.13432	140.98	0.250052
Set35			51.2867	44.6311		26.6662	35.2654	93.3492	1.07219	6.30434	12.762	33.5671	1.29945	46.6388	23.1752	0.940912	13.7778		37.654		396.641	7.78599		1.20902	5.35531	1.32589	22.1817	15.0673	2.51712	0.0424918		309.917		31.3205	6.49923	10.7936	63.2736	3.55941	278.324		15.6311	10.4898	40.3495		4.48378		25.1925		0.165311
Set36			85.0547	36.7325		30.4013	31.6873	94.2521	1.10593	6.76173	8.46268	33.5671	6.66234	56.2477	5.64813	1.53723	11.5956					15.9856	89.6407	1.24001	10.8603	2.86893	3.64914	64.9055	2.13133	0.164803		84.5214		38.437	6.22621	12.8767	90.7927	5.64276		7.95833	12.0759	23.8834	27.6427		5.15233		32.0014		0.1033
Set37		35.0316	61.6428	34.8469		23.2566	21.452	51.5944	1.74193	6.66988	13.1494	21.3664			7.72322	1.37678	26.9775		20.1846			14.5097		1.62595	10.5534	1.42113	8.00254		1.53894	0.079266	50.4915			21.0022	2.64134	16.0521		19.5101			14.1978	23.8834	45.5304		3.12842		8.12254	394.745	0.0866952
Set38			64.9	41.9062		36.2385	33.1966	59.0333	2.09439	8.34593	6.1165	57.0003	1.50086	287.205	11.5261	1.10716	22.3325		13.0152		58.8036	10.8238		0.468416	6.96373	0.986851	21.0307		2.5739	0.0803711	43.3418			42.7797	5.3025	9.47666	80.9243	4.41043	243.84	9.30324	7.71671	8.58981	44.2848		3.12842		4.33998		0.220041
Set39			66.0908	28.5785		35.256	32.7227	68.761	1.68827	8.41345	8.74148	22.4237		63.3224	13.031	2.06482	22.9959		10.1429			15.2799		0.928551	18.1531	2.44735	5.75339	89.6182	2.63979	0.0608264					5.97662	9.04018	90.7927	3.92699		12.1916	7.11472	16.6148	48.8863		3.02305		4.57593	91.4643	0.253619
Set40			28.1609	37.8503		31.2151	40.3464	102.749	2.09439	9.13273	13.1181	26.4391		12.2564	7.26594	1.05585	24.1502		17.5779		194.794	16.6656		0.37727	6.19721	1.8775	22.9347		2.39095	0.0777225		87.4695		27.7134	5.96922	10.1725		5.15924		7.79658	17.8391	14.6351	86.9882		4.31525	77.5043	11.8614		0.165311
Set41			57.0274	30.1332		23.5401	21.0893	93.7082	1.3735	6.30434	7.13348	27.7312	7.34982		12.3956	0.561357	18.2778		12.4877			15.7291	45.9683	0.33464	5.90622	1.26288	11.4655		2.68795	0.0385803				37.2157	2.96506	11.0107	121.514	5.68494		18.7892	8.06565	14.3449			3.02305	188.876	4.40396	156.843	0.155974
Set42		36.1251	84.049	36.2034		37.2555	22.6611	75.9146	1.3735	6.06092	16.1759	71.0694	6.94328		7.22734	1.84715	20.7572	10.9186	9.11755			15.9856	91.2699	0.875008	8.81452	2.46861	5.75339		2.67047	0.157416					4.72655	6.76906	71.1946	6.8441		1.90972	14.8984	12.417	44.8796		3.58499		4.33998	173.208	0.21651
Set43	164.499	35.0316	64.1297	31.0361		31.5207	31.9043	59.0333	1.57658	8.94706	15.5642	40.6782	1.57154		26.5745	0.955206	24.5799		11.0046			16.1584		0.306775	8.81452	3.86986	9.53646	78.5155	2.69156	0.138098		293.794		25.8596	4.51622	10.1136		7.45561			7.33434	26.1315	36.0389		3.86008		8.58012		0.0980865
Set44			36.0911	38.282		29.2945	28.5857	99.1051	1.80021	9.65214	14.7676	30.9686	3.01433		16.4298	0.685523	22.7446		13.6226		61.6058	10.3743	33.0205	1.68639	12.7047	2.75523	2.80603	70.7762	2.77234	0.0783817				56.3064	4.9102	9.86251	62.8409	7.59459		11.0345	6.3335	18.1928	25.0503		4.97019		4.3324	106.115	0.0918615
Set45		38.6049	64.1297	38.8998		33.5156	30.0315	99.6471	1.07547	4.96338	9.18761	19.2444	8.0018		10.4855	1.35813	18.7971		25.3853		292.404	12.0014	34.9737	0.33313	12.5504	1.8775	6.42828		2.63979	0.0757791		404.438		31.9696	5.32656	10.7939	74.0331	5.70538	278.793	7.79658	6.75465	15.6527			3.75842	75.1992	7.321	293.604	0.1033
Set46			28.1609	27.1919		27.9006	37.8648	113.724	2.19991	8.20986	7.09812	51.7862			7.97215	0.473742	11.771					14.5844		1.23444	13.5418	2.79856	28.9274	225.382	1.72338	0.0302683	152.152	371.4		23.3304	3.58646	10.4071		6.8441	344.098		6.40112	34.7637	44.1012		2.90453	65.4646	16.5285	118.58	0.0733301
Set47			57.0274	30.1332		25.2605	35.0033	123.99	1.10593	8.10616	2.83509	59.7514	2.00019		4.09337	0.475992	12.3064		10.7588			18.4397		1.41853	8.96992	1.42014	13.3684	93.9937	0.931528	0.129828		199.263		47.416	5.76016			4.23061		9.38221	6.01481	15.8478			2.14756	54.5767	25.5921	108.62	0.0613417
Set48			66.0908	44.1859		27.1202	26.8034	53.0183	1.63306	10.2336	7.18005	62.2047		317.217	19.8142	1.21627	22.9959					17.7308		1.28555	8.12753	0.748717	6.90764		2.72822	0.139726		55.2661		23.3304	3.81162	1.87133	91.3357	3.59801			4.47562	16.5751	7.44207		4.92362	94.4691	8.12254	116.483	0.181351
Set49			36.0312	37.5195		32.5181	22.4072	21.0987	1.41934	10.1057	13.5	29.2052		54.602	17.8152	1.43897	20.8101		12.4427		91.1069	13.3049		1.5812	7.15152	3.53793	24.6951		2.72822	0.0350087					3.39286			4.3005		10.4903	5.51173	9.4133			3.10233	39.5615		85.6662	0.0668865
Set50		28.0307	63.4357	40.6487		33.6977	26.0828	123.324	1.17756	9.26518	14.9451	59.111		73.018	16.8163	1.7972	16.9799		16.4312			11.5511		0.33162	11.3413	2.80687	16.6194	99.9585	2.74269	0.15483					5.43202	8.92555	113.829	4.53763		12.4574	5.31812	10.8707			2.25613		23.1304	111.329	0.181316
Set51			76.6267	28.7098		28.7409	36.5486	126.004	2.12479	8.56283	8.98767	50.9272	1.62985	346.244	6.02599	1.48914	17.5553		13.2874			16.7876		1.16954	12.4095	3.16404	4.33288		2.817	0.0644112				39.6622	4.82731	9.77377	81.1075	5.31046			5.31812	10.5737			5.28242	79.2022	29.5058	162.128	0.0561883
Set52		34.4929	81.7551	41.3314		36.2831	21.0893	56.7254	1.3735	6.99622	11.0172	27.9692	2.14657	68.6566	14.2489	1.97593	19.3977		13.0152		41.3618	12.0014	39.9742	0.843193	9.04467	2.79856	8.00254	65.0479	2.48741	0.050513	228.033	59.6206		34.4988	4.51622	10.8397	158.85	5.36383		9.82024	14.7012	31.0956	41.7806		4.46898		19.8733		0.10301
Set53			28.1609	22.8647		28.0919	36.6581	66.7686	0.982369	11.5042	7.79979	41.8489			26.0767	1.43897	12.4786		11.5898			11.4028		1.20477	8.62603	4.12267	24.2385		2.67089	0.13149		272.898		30.7824	5.89125	6.9524	80.9937	6.23512	233.102	8.57751	12.0759	15.061	37.4485		3.55272	40.6656	17.3409		0.130916
Set54			31.5962	33.3975		19.2797	33.2901	89.7111	1.43763	9.98585	9.05109	26.8945	3.01433		21.5283	1.57014	42.8424		10.1429			24.0554	28.0919	1.26894	8.52089	0.986851	19.1267	51.7588	2.98543	0.077282				25.1286	6.08433	7.33056		5.42564			7.43305	14.6351			2.49195	79.2022	15.6979		0.160867
Set55	36.8207		71.1575	31.2074		28.7905	26.246	89.7111	1.38082	6.72038	8.07451	24.1388	5.60188	394.57	16.8163	1.1055	15.2169		13.0152			11.5511	63.6594	0.359521	7.1802	1.20385	6.82496	56.6305	2.39095	0.112896		285.248		26.395	4.38053	11.1806	86.7202	3.55941			6.53499	15.061	38.8176		1.99292	49.4236	36.4292		0.216914
Set56			43.6956	30.1332		35.4808	34.7512	65.5812	1.65362	5.22704	12.7813	50.9272	5.80374	362.036	20.907	0.561357	13.8667				77.934	16.1091		0.559562	8.91495	0.958979	9.35705		2.6032	0.0783817				13.7513	5.6727	11.0004		6.23512	279.953	10.7387	17.0154	14.1035	50.0889		2.02031		17.444		0.1033
Set57	208.568		60.2506	29.6301		26.8166	17.1402	51.5944	1.80041	7.38637	9.35015	51.2686			15.6079	1.27563	26.7735		25.5597		46.7608	18.1516		0.505343	8.05149	3.89765	19.3967	71.276	2.55731	0.0956347					6.15722	11.7721		3.06058			8.187	33.6399	30.6307		2.35318		10.5373		0.262518
Set58			41.0214	26.5945		26.7342	37.0694	111.516	0.980235	9.3936	8.40254	70.0226	0.887503		11.6526	0.934414	27.9901		15.762			22.583		1.90822	10.1602	0.971827	6.78232	74.8813	2.5141	0.0297006		432.443		13.7513	3.44157	11.66		6.23512			15.1674	11.3894	26.8816		2.8098		20.4163	130.474	0.181316
Set59			71.0349	31.2074		34.7834	34.4285	28.024	1.69186	9.3936	11.6297	41.8489	4.25866		10.4495	0.616071	19.5383		3.65956		91.1069	17.7308		1.62876	8.41198	1.32589	24.2829	64.9055	2.36064	0.0645812		348.109			5.0813	11.7761	124.344	5.15924			14.7012	34.0571	30.6307		7.49819		6.05725	129.124	0.180895
Set60	52.9391	37.5505	63.6928	39.4081		24.5217	28.1464	116.536	1.32988	9.89338	7.42665	15.9139	3.20872		15.6079	1.48109	35.6795		13.9344			20.2135	46.2028	0.536585	11.7404	1.52049	19.542		2.20808	0.0816091				52.2999	4.23906	9.84525	82.495	4.1362		10.1546	5.49123	28.767			3.19535	77.5043	23.3337		0.1033
Set61		76.3235	41.3132	41.9062		19.279	29.5655	74.7186	0.927279	9.54598	9.05109	47.2446	1.17614		10.051	1.60425	18.7971		13.0152			12.5145		0.83141	7.34779	1.15737	25.3805	15.0673	2.51712	0.0570977				35.4086	4.23906	12.3152	209.829	5.34042		11.5525	7.17518	17.2553	29.5241		4.48378		17.5846		0.15553
Set62			58.0662	33.9261		39.631	22.4072	46.8871	1.96347	7.72135	13.7491	25.462	8.04075		21.9942	1.75903	8.99574		12.4877			17.4548		0.343061	12.9999	3.61172	22.1817		2.14119	0.165899		82.0218		34.1296	3.75841	11.6659	76.7653	4.3005			12.7693	15.8934	47.9806		4.14073	132.32	13.6593		0.232321
Set63			18.8128	42.4739		30.4903	30.0315	92.5708	2.70267	11.3923	13.5	46.8981		75.5672	7.97215	0.940912	31.101					19.9693		0.779624	12.8436	2.86893	6.35685	10.7516	0.815374	0.14503		309.917		30.5607	3.84608	11.373	165.684	5.15924	68.2913	11.4049	8.80479	12.0908			2.35318	40.4402	7.321		0.237111
Set64			61.8489	31.7022		36.2922	36.5387	108.9	1.32988	8.94706	8.30579	61.1198		362.036	22.691	1.71046	18.874		13.0007			17.3415		0.427333	9.7781	1.40399	6.03557	44.9547	2.6032	0.100036	158.757			17.757	7.25777	12.5699		6.21109	231.049	10.4235	7.79652	25.4907	33.5074		4.54673	81.5554	30.7183		0.0988205
Set65			70.6022	36.7679		34.3188	24.4268	74.8656	0.850156	10.8708	15.5671	41.8489			12.3956	1.7972	14.2625		17.4671			14.8517		1.48083	12.101	2.79856	5.75339		2.64937	0.0565693					2.9826	7.68635	82.1285	7.53714			12.0759	17.2553	26.448		5.96503		5.94457		0.0561883
Set66			81.2521	41.9508		31.4625	28.7052	29.5509	1.27087	6.77419	14.6158	65.4737	5.52022	173.678	7.22734	0.561357	10.4858				136.551	16.0376		0.607972	8.91307	2.90133	6.82496	60.6066	2.44431	0.14143		378.897		26.7275	4.67186	11.5035	74.2272	15.0621	93.4797	5.0443	7.81003	11.4696	40.3495		4.40807	44.4937	21.8262	102.628	0.0972562
Set67	222.67		73.6583	40.1876		29.248	27.1828	111.686	1.23004	5.52881	8.45823	32.7165	5.37756		20.8035	1.45923	18.3368		13.6226			10.3665		0.791692	14.6738	1.66082	6.58201		2.81619	0.0519606		394.798			4.82731	11.0016		4.02394		8.98701	11.3882	11.2914	26.8816		8.37143	64.7941	3.99482	142.732	0.180895
Set68	67.3085	45.4722	52.2161	42.7144		14.0306	19.5089	71.0978	1.87181	5.0648	7.16331	61.1198	7.51998	245.804	13.7437	1.21627	12.3925		13.0152			23.5554		1.52825	7.1802	2.97043	16.9874		1.72338	0.0608264		355.36		34.1296	6.56609	6.28215		5.68123			12.0454	11.3894	54.5422		5.42046		7.95271	102.628	0.219081
Set69			66.3909	39.3146		36.233	36.5081	92.9818	1.3735	5.49408	12.6619	26.4391	4.42524		19.9047	1.76829	13.3774		13.1951		48.5701	13.5658		1.04503	9.04467	2.88601	8.53416		2.75717	0.0487082				30.2175	4.09286	9.56292		4.79693			8.06565	15.7849	37.0665		5.09599		17.2264	111.965	0.159112
Set70		27.8265	31.5962	49.2235		32.1634	24.4827	106.106	2.06888	8.94706	8.12526	64.9151	1.54742	259.731	10.9182	1.44339	22.9959		12.3465			5.60371		1.21512	12.7714	5.00928	6.08516		2.22341	0.0546676		305.366		28.4655	5.64215	10.7939		4.79693	75.2166	11.3238	13.9298	9.61248	9.3714		1.99292		31.5696		0.0561883
Set71			54.8934	31.2074		31.9859	31.4931	94.2521	1.85947	7.72135	10.8134	51.0091			6.02599	1.84382	18.6347		7.66069			17.7308	80.6122	1.29358	10.2775	3.52857	4.98034	23.8984	2.54951	0.0645812				23.1277	4.51622	12.8767	108.566	23.5525		8.86214	5.12127	33.6399			3.12842	79.1904	19.8733	120.038	0.0844382
Set72	41.5916		68.1305	42.7626		36.4185	29.1193	91.876	0.888347	7.50684	12.7813	45.4036	7.34982		7.72322	1.87163	19.4382		13.0007		33.6583	17.3415		0.37727	17.1184	2.44735	18.8642		2.6032	0.0645812				39.6622	3.82799	6.64893		7.67072	278.324		8.19558	7.5332			3.82078	104.372	32.257	86.0029	0.0870369
Set73		40.9457	24.2137	37.4401		28.5866	26.8034	93.4229	1.38082	5.94591	13.1181	102.991		173.678	22.2532	0.537117	13.7778		10.7588			19.0715		0.505343	4.6292	2.72244	24.2895	118.878	2.69822	0.0579337				4.89969	5.87169	8.18163		6.87231		10.0782	11.7716	6.57076			2.35318	30.71	13.7238	119.509	0.1033
Set74	52.9391	51.919	61.6428	33.1287		35.7126	36.6581	80.7314	1.20409	4.84461	6.1165	57.3553	4.7122	57.3324	6.89622	1.43897	16.1204		19.8538			19.4567		0.824951	18.7973	1.53652	24.6951	63.3627	2.7129	0.142134				11.8518	4.52452	10.7331		5.27621		6.71579	17.1347	16.2479	36.0389		2.1614		25.5662	112.636	0.0858704
[truncated: 926 more rows]
[truncated: 30 more columns]

## Sheet: WGCNA-Filter3
	acetazolamide	adapin	ajmaline	allopurinol	allylalcohol	amiodarone	amitriptyline	aspirin	azathioprine	benzbromarone	benziodarone	bromobenzene	bromoethylamine	bucetin	caffeine	carboplatin	chlormezanone	chlorpheniramine	chlorpromazine	cimetidine	ciprofloxacin	clofibrate	clomipramine	colchicine	coumarin	cyclophosphamide	cyclosporinea	diazepam	diclofenac	doxorubicin	enalapril	erythromycinethylsuccinate	ethanol	ethionamide	ethionine	etoposide	furosemide	gentamicin	griseofulvin	haloperidol	hydroxyzine	ibuprofen	imipramine	indomethacin	iproniazid	isoniazid	ketoconazole	labetalol	lornoxicam
[truncated: 1,000 more rows]
[truncated: 30 more columns]

[truncated: 8 more sheets: WGCNA-Filter4, WGCNA-Filter5, WGCNA-Filter6, WGCNA-Filter7, WGCNA-Filter8, WGCNA-Filter9, WGCNA-Filter10, WGCNA-Filter11]
