# Supplementary material for: Transcriptomic point of departure determination: a comparison of distribution-based and gene set-based approaches
Source: Front Genet. 2024 May 9;15:1374791. doi: 10.3389/fgene.2024.1374791 (PMC11112360; doi:10.3389/fgene.2024.1374791)
Supplement: Supplementary file 6 [file DataSheet1.zip]

Archive with 79 entries (79 files):
- Data Sheet 1/acetazolamide_29day_Rat_Liver_rma.txt
- Data Sheet 1/adapin_29day_Rat_Liver_rma.txt
- Data Sheet 1/ajmaline_29day_Rat_Liver_rma.txt
- Data Sheet 1/allopurinol_29day_Rat_Liver_rma.txt
- Data Sheet 1/allylalcohol_29day_Rat_Liver_rma.txt
- Data Sheet 1/amiodarone_29day_Rat_Liver_rma.txt
- Data Sheet 1/amitriptyline_29day_Rat_Liver_rma.txt
- Data Sheet 1/aspirin_29day_Rat_Liver_rma.txt
- Data Sheet 1/azathioprine_29day_Rat_Liver_rma.txt
- Data Sheet 1/benzbromarone_29day_Rat_Liver_rma.txt
- Data Sheet 1/benziodarone_29day_Rat_Liver_rma.txt
- Data Sheet 1/bromobenzene_29day_Rat_Liver_rma.txt
- Data Sheet 1/bromoethylamine_29day_Rat_Liver_rma.txt
- Data Sheet 1/bucetin_29day_Rat_Liver_rma.txt
- Data Sheet 1/caffeine_29day_Rat_Liver_rma.txt
- Data Sheet 1/carboplatin_29day_Rat_Liver_rma.txt
- Data Sheet 1/chlormezanone_29day_Rat_Liver_rma.txt
- Data Sheet 1/chlorpheniramine_29day_Rat_Liver_rma.txt
- Data Sheet 1/chlorpromazine_29day_Rat_Liver_rma.txt
- Data Sheet 1/cimetidine_29day_Rat_Liver_rma.txt
- Data Sheet 1/ciprofloxacin_29day_Rat_Liver_rma.txt
- Data Sheet 1/clofibrate_29day_Rat_Liver_rma.txt
- Data Sheet 1/clomipramine_29day_Rat_Liver_rma.txt
- Data Sheet 1/colchicine_29day_Rat_Liver_rma.txt
- Data Sheet 1/coumarin_29day_Rat_Liver_rma.txt
- Data Sheet 1/cyclophosphamide_29day_Rat_Liver_rma.txt
- Data Sheet 1/cyclosporinea_29day_Rat_Liver_rma.txt
- Data Sheet 1/diazepam_29day_Rat_Liver_rma.txt
- Data Sheet 1/diclofenac_29day_Rat_Liver_rma.txt
- Data Sheet 1/doxorubicin_29day_Rat_Liver_rma.txt
- Data Sheet 1/enalapril_29day_Rat_Liver_rma.txt
- Data Sheet 1/erythromycinethylsuccinate_29day_Rat_Liver_rma.txt
- Data Sheet 1/ethanol_29day_Rat_Liver_rma.txt
- Data Sheet 1/ethionamide_29day_Rat_Liver_rma.txt
- Data Sheet 1/ethionine_29day_Rat_Liver_rma.txt
- Data Sheet 1/etoposide_29day_Rat_Liver_rma.txt
- Data Sheet 1/furosemide_29day_Rat_Liver_rma.txt
- Data Sheet 1/gentamicin_29day_Rat_Liver_rma.txt
- Data Sheet 1/griseofulvin_29day_Rat_Liver_rma.txt
- Data Sheet 1/haloperidol_29day_Rat_Liver_rma.txt
- Data Sheet 1/hydroxyzine_29day_Rat_Liver_rma.txt
- Data Sheet 1/ibuprofen_29day_Rat_Liver_rma.txt
- Data Sheet 1/imipramine_29day_Rat_Liver_rma.txt
- Data Sheet 1/indomethacin_29day_Rat_Liver_rma.txt
- Data Sheet 1/iproniazid_29day_Rat_Liver_rma.txt
- Data Sheet 1/isoniazid_29day_Rat_Liver_rma.txt
- Data Sheet 1/ketoconazole_29day_Rat_Liver_rma.txt
- Data Sheet 1/labetalol_29day_Rat_Liver_rma.txt
- Data Sheet 1/lornoxicam_29day_Rat_Liver_rma.txt
- Data Sheet 1/mefenamicacid_29day_Rat_Liver_rma.txt
- Data Sheet 1/meloxicam_29day_Rat_Liver_rma.txt
- Data Sheet 1/metformin_29day_Rat_Liver_rma.txt
- Data Sheet 1/methapyrilene_29day_Rat_Liver_rma.txt
- Data Sheet 1/methimazole_29day_Rat_Liver_rma.txt
- Data Sheet 1/methyldopa_29day_Rat_Liver_rma.txt
- Data Sheet 1/methyltestosterone_29day_Rat_Liver_rma.txt
- Data Sheet 1/mexiletine_29day_Rat_Liver_rma.txt
- Data Sheet 1/moxisylyte_29day_Rat_Liver_rma.txt
- Data Sheet 1/naphthylisothiocyanate_29day_Rat_Liver_rma.txt
- Data Sheet 1/naproxen_29day_Rat_Liver_rma.txt
- Data Sheet 1/nitrofurantoin_29day_Rat_Liver_rma.txt
- Data Sheet 1/nitrofurazone_29day_Rat_Liver_rma.txt
- Data Sheet 1/papaverine_29day_Rat_Liver_rma.txt
- Data Sheet 1/pemoline_29day_Rat_Liver_rma.txt
- Data Sheet 1/penicillamine_29day_Rat_Liver_rma.txt
- Data Sheet 1/phenacetin_29day_Rat_Liver_rma.txt
- Data Sheet 1/phenobarbital_29day_Rat_Liver_rma.txt
- Data Sheet 1/phenylanthranilicacid_29day_Rat_Liver_rma.txt
- Data Sheet 1/phenylbutazone_29day_Rat_Liver_rma.txt
- Data Sheet 1/phenytoin_29day_Rat_Liver_rma.txt
- Data Sheet 1/quinidine_29day_Rat_Liver_rma.txt
- Data Sheet 1/sulfasalazine_29day_Rat_Liver_rma.txt
- Data Sheet 1/sulindac_29day_Rat_Liver_rma.txt
- Data Sheet 1/tetracycline_29day_Rat_Liver_rma.txt
- Data Sheet 1/theophylline_29day_Rat_Liver_rma.txt
- Data Sheet 1/tolbutamide_29day_Rat_Liver_rma.txt
- Data Sheet 1/triamterene_29day_Rat_Liver_rma.txt
- Data Sheet 1/triazolam_29day_Rat_Liver_rma.txt
- Data Sheet 1/trimethadione_29day_Rat_Liver_rma.txt
