# Supplementary material for: Transcriptomic point of departure determination: a comparison of distribution-based and gene set-based approaches
Source: Front Genet. 2024 May 9;15:1374791. doi: 10.3389/fgene.2024.1374791 (PMC11112360; doi:10.3389/fgene.2024.1374791)
Supplement: Supplementary file 6 [file DataSheet1.zip › Data Sheet 1/acetazolamide_29day_Rat_Liver_rma.txt]

ProbesetID V2 V3 V4 V5 V6 V7 V8 V9 V10 V11 V12 V13
Dose 0 0 0 60 60 60 200 200 200 600 600 600
1367452_at 10.2115555 10.225296 10.182758 10.229983 10.185286 10.292962 10.261751 10.26765 10.287158 10.204233 10.298038 10.382111
1367453_at 10.084598 10.02138 10.035771 10.0842285 10.076687 10.222044 10.071181 9.989634 9.99835 10.101171 10.068388 10.036918
1367454_at 9.839919 9.912146 9.884191 10.000571 9.931166 9.898229 9.828957 9.971255 9.854824 9.905574 9.8348465 10.033749
1367455_at 11.32201 11.526591 11.374267 11.387429 11.42345 11.323626 11.338819 11.396338 11.43879 11.414446 11.3681345 11.352201
1367456_at 11.827182 11.850169 11.869966 11.840321 11.76821 11.889983 11.845021 11.905513 11.871469 11.83585 11.799247 11.928344
1367457_at 8.993625 9.012031 9.066443 9.00301 9.055525 8.935778 8.866146 9.078876 9.155408 9.038345 8.892944 8.905353
1367458_at 8.295413 8.186228 8.194494 8.24836 8.350555 8.392894 8.364728 8.398404 8.3951645 8.367997 8.40441 8.337674
1367459_at 12.117154 12.110456 12.072058 12.089689 12.0523815 12.096955 12.124299 12.101105 12.08902 12.120938 12.064891 12.119581
1367460_at 11.558249 11.409982 11.411395 11.500585 11.395297 11.419802 11.370167 11.457009 11.410815 11.464897 11.375491 11.35904
1367461_at 10.411333 10.148986 10.207009 10.321627 10.2469845 10.246196 10.125144 10.327111 10.053303 10.257666 10.306449 10.206492
1367462_at 10.41637 10.445579 10.615766 10.746382 10.571522 10.412213 10.780279 10.68662 10.780608 10.403094 10.444688 10.550717
1367463_at 11.159702 11.121883 11.205403 11.074222 11.301185 10.865057 11.234304 11.074105 10.964239 11.170703 10.839052 11.289563
1367464_at 9.654343 9.445436 9.549032 9.56772 9.654779 9.685735 9.702486 9.676464 9.556717 9.6462345 9.651991 9.674344
1367465_at 10.327803 10.216612 10.141184 10.293618 10.354982 10.302523 10.364231 10.219814 10.23705 10.261461 10.354654 10.44517
1367466_at 10.236329 10.199064 10.134151 10.170655 10.221983 10.141508 10.166897 10.22494 10.136964 10.095259 10.116024 10.046747
1367467_at 11.482651 11.477897 11.498809 11.583747 11.580403 11.360691 11.620617 11.4919615 11.455926 11.516302 11.50926 11.567039
1367468_at 9.914937 9.796939 10.053473 9.9762945 9.953487 10.000317 10.105906 9.851311 9.90817 9.879907 9.738412 9.991231
1367469_at 12.095871 11.934249 11.840607 11.95246 11.8098135 11.994063 11.7968855 11.788993 11.7500105 11.799502 11.722578 11.946438
1367470_at 10.117451 10.020391 10.079937 10.089952 10.067397 10.04989 10.08896 10.20453 10.077422 10.013063 10.080892 10.105414
1367471_at 9.024813 8.897707 9.048152 9.004118 9.165194 9.013552 9.073263 9.003995 8.943882 9.039934 9.035663 8.974965
1367472_at 9.959678 9.992326 10.017473 10.120908 10.013368 10.020599 9.941682 9.952018 10.034814 10.09319 9.937332 10.032248
1367473_at 9.931639 9.943486 9.924251 9.929804 9.991092 9.962226 9.8742 9.86738 9.9743395 9.975725 10.001347 10.126242
1367474_at 9.624965 9.673343 9.581623 9.714557 9.6650095 9.680972 9.582479 9.642121 9.682061 9.610266 9.555395 9.557455
1367475_at 10.431503 10.393253 10.363501 10.518124 10.451439 10.309381 10.578587 10.507373 10.410509 10.470518 10.357097 10.409722
1367476_at 11.06877 11.101785 11.180847 11.077777 11.032208 11.169618 11.202642 11.149213 11.021581 11.139162 11.2655735 11.148341
1367477_at 10.150998 9.94164 10.092904 10.17705 10.239055 10.175508 10.006502 10.0456705 10.085851 10.162281 10.216916 10.219293
1367478_at 7.648121 7.630478 7.8012877 7.6954675 7.8531466 7.7487173 7.753164 7.808161 7.756699 7.742974 7.657569 7.7168307
1367479_at 11.199829 11.303846 11.259132 11.356873 11.327209 11.3578205 11.427668 11.21946 11.410346 11.353716 11.302017 11.3114195
1367480_at 9.463407 9.400413 9.373532 9.390196 9.54565 9.377291 9.488653 9.657195 9.434961 9.316479 9.491367 9.512101
1367481_at 9.375614 9.288939 9.241884 9.334046 9.400872 9.313021 9.396686 9.178156 9.194192 9.431293 9.353316 9.3419895
1367482_at 9.494252 9.457282 9.538241 9.507373 9.701421 9.524124 9.610295 9.504494 9.67727 9.687798 9.45533 9.720866
1367483_at 8.760159 8.838678 8.63089 8.797434 8.774702 8.882002 8.794178 8.70692 8.728382 8.9820385 8.722401 8.755693
1367484_at 9.3135805 9.114381 9.252259 9.350648 9.276355 9.31953 9.19385 9.204908 9.078529 9.38195 9.222139 9.308866
1367485_at 9.928322 9.870827 9.951381 10.000987 9.818171 9.870804 9.942475 9.891281 9.748724 9.810688 9.956545 9.90123
1367486_at 9.584373 9.610053 9.709479 9.656109 9.58801 9.66067 9.661966 9.673173 9.409961 9.6394415 9.5051 9.473221
1367487_at 7.3683786 7.63191 7.5816593 7.3703165 7.51528 7.7154183 7.6321406 7.4801455 7.5350676 7.6359243 7.6063147 7.4038157
1367488_at 8.0992565 7.816167 7.8917294 7.800505 8.27767 8.013381 8.007355 7.8428836 7.6786113 8.046266 7.812982 8.204443
1367489_at 6.384368 6.6717324 6.54047 6.6469917 6.6021094 6.6958756 6.5069237 6.3840013 6.63793 6.693447 6.4773874 6.415691
1367490_at 7.2926126 7.365266 7.153844 7.257219 7.3687515 7.221482 7.3569403 7.132769 7.408756 7.2414665 7.224327 7.3283815
1367491_at 9.339212 9.294181 9.263426 9.347688 9.326646 9.282477 9.226721 9.261564 9.308786 9.268442 9.02197 9.357117
1367492_at 9.068047 9.063542 9.191368 9.199274 9.11905 9.046351 9.243378 9.201335 9.186835 9.226177 9.16188 9.035553
1367493_at 9.57978 9.297774 9.430457 9.393613 9.543144 9.459719 9.394761 9.513196 9.334957 9.372076 9.406166 9.565401
1367494_at 9.801315 9.781638 9.799721 9.895948 9.8255205 9.76986 10.136423 9.868625 9.794485 9.85284 10.126584 9.99498
1367495_at 7.453327 7.2755575 7.4415855 7.4080176 7.415666 7.328913 7.6502314 7.616565 7.3062944 7.677097 7.5926747 7.674853
1367496_at 11.279234 11.318133 11.336735 11.380908 11.139806 11.2445345 11.081408 11.293858 11.307042 11.203571 11.225324 11.26525
1367497_at 8.722222 8.828885 8.78606 8.776936 8.797761 8.823269 8.5842495 8.562391 8.521821 8.890405 8.5657015 8.81032
1367498_at 8.931885 8.954445 8.767686 8.707298 8.913108 8.678317 8.804653 8.631997 8.508615 8.873381 8.68559 8.8156395
1367499_at 8.201597 8.233452 8.1831 8.064745 8.235283 8.007246 8.1375885 8.111132 8.17968 8.125717 8.086664 8.173855
1367500_at 10.289005 10.298053 10.243711 10.270689 10.430568 10.49514 10.302592 10.229059 10.253865 10.387715 10.308594 10.319631
1367501_at 8.58706 8.36117 8.455551 8.707818 8.634875 8.546985 8.714403 8.6917515 8.550482 8.75362 8.702653 8.616769
1367502_at 8.387481 8.170333 8.215642 8.523699 8.556594 8.396442 8.535658 8.343653 8.506102 8.254709 8.482535 8.507148
1367503_at 10.9078245 10.9588 10.84809 10.964215 11.021899 10.992292 11.006307 10.971337 10.950412 11.081875 11.079308 10.973695
1367504_at 8.491903 8.40852 8.288672 8.459698 8.257164 8.387977 8.392426 8.27075 8.284216 8.398029 8.239714 8.316891
1367505_at 8.343529 8.271731 8.165528 8.199466 8.248344 7.992036 8.207608 8.174589 7.9843583 8.261635 8.119476 8.130367
1367506_at 9.9268465 9.892922 9.862428 9.967255 9.898708 9.957267 10.037085 9.878853 9.874191 9.896462 10.153436 10.018608
1367507_at 7.322924 7.16834 7.357962 7.366214 7.4182715 7.3091516 7.6217084 7.4533124 7.1451325 7.5149603 7.435432 7.549442
1367508_at 8.52067 8.402508 8.548779 8.66094 8.627945 8.771964 8.714298 8.669744 8.499777 8.577723 8.547934 8.658594
1367509_at 9.580095 9.479943 9.562845 9.587282 9.562683 9.591338 9.600759 9.687179 9.633539 9.655137 9.635298 9.414204
1367510_at 9.668203 9.701195 9.729681 9.761724 9.803746 9.815451 9.611143 9.664252 9.664112 9.752104 9.684242 9.591053
1367511_at 8.59458 8.503469 8.394218 8.419 8.512902 8.373752 8.372417 8.511633 8.37412 8.5332985 8.508876 8.377407
1367512_at 10.948401 10.817188 10.945066 10.97544 10.963698 10.91555 10.995623 11.006265 10.933323 10.975229 11.073592 10.853841
1367513_at 8.221762 8.239525 8.109713 8.252836 8.053532 8.005282 8.205838 7.7324386 8.142591 8.120695 7.9678993 8.270687
1367514_at 7.9625063 7.6569147 8.009942 7.774115 7.8762007 7.9600286 7.796892 7.993735 7.7130756 7.986669 7.769173 7.8785877
1367515_at 7.7366686 7.392223 7.5731826 7.500521 7.6154947 7.432213 7.54541 7.6110744 7.4115677 7.648678 7.495496 7.7663965
1367516_at 8.956368 8.936535 9.11743 9.008929 8.945039 8.882431 8.939377 8.86819 8.689573 8.953752 8.841011 8.9383745
1367517_at 7.8728056 7.9200187 8.122025 8.06231 7.6162405 7.740761 7.892914 7.89629 7.8265185 7.828017 7.8138485 7.5564065
1367518_at 8.67083 8.671177 8.650543 8.731705 8.794755 8.593934 8.578512 8.56665 8.634037 8.673753 8.606799 8.622252
1367519_at 8.537611 8.464536 8.417594 8.493573 8.47246 8.51363 8.551848 8.470041 8.603878 8.559111 8.4936495 8.528532
1367520_at 9.877338 9.838302 9.902831 9.906804 9.936905 9.946688 10.021372 9.831356 9.919022 9.904906 10.035866 10.056049
1367521_at 6.764037 6.911712 6.7920814 6.7165356 6.6783657 6.777394 7.035861 7.197899 7.031367 7.0442734 6.932554 7.1612535
1367522_at 9.215371 9.1837435 9.17811 9.21386 9.261017 9.253054 9.291301 9.302819 9.206404 9.403944 9.413881 9.34279
1367523_at 8.572451 8.469456 8.49468 8.532302 8.526373 8.498877 8.747509 8.546141 8.431727 8.633043 8.740611 8.650672
1367524_at 7.2954984 7.578546 7.30312 7.5307345 7.578352 7.5339785 7.418568 7.4660316 7.4904795 7.541043 7.3576927 7.410094
1367525_at 9.275969 8.995456 9.152764 9.156212 9.241746 9.054651 9.166988 9.291667 9.177243 9.254143 9.1703 9.193371
1367526_at 8.953968 9.018494 8.895361 9.014856 9.018913 8.910468 9.231786 9.117767 8.874503 8.780894 9.03182 9.085103
1367527_at 8.436584 8.082617 8.266727 8.489028 8.150576 8.23317 8.172772 8.1117 8.203936 8.347332 8.299909 8.281149
1367528_at 9.004856 9.101205 9.185528 9.031087 9.343755 9.043402 8.985798 9.199588 8.842928 8.763741 9.064682 8.943124
1367529_at 9.217601 9.248543 9.317593 9.260185 9.364567 9.340072 9.323608 9.257739 9.235396 9.296017 9.368847 9.223891
1367530_at 7.730274 7.772924 7.7336373 7.6345797 7.5020556 7.7069273 7.3816466 7.629283 7.564813 7.5906124 7.574664 7.6645517
1367531_at 10.790635 10.81913 10.765879 10.785914 10.83321 10.76787 10.806879 10.746683 10.695779 10.805271 10.688312 10.754748
1367532_at 11.189855 11.163764 11.202499 11.196882 11.2053995 11.093374 11.198697 11.253921 11.164499 11.17516 11.166602 11.0824
1367533_at 8.462446 8.314568 8.682167 8.573345 8.440797 8.379067 8.47279 8.528421 8.325509 8.332116 8.333607 8.546528
1367534_at 7.292589 7.353863 7.4279346 7.7051497 7.449834 7.4813504 7.4936094 7.601466 7.433911 7.6739063 7.321354 7.3630795
1367535_at 8.99021 8.940776 8.78014 8.927203 8.940793 8.83167 8.939669 8.851362 8.972318 8.898004 8.97485 8.832517
1367536_at 7.843428 7.691303 7.5400677 7.8080325 7.8697023 7.7859244 7.766332 7.637415 7.6763725 7.811268 7.893366 7.7405977
1367537_at 7.939733 7.855807 7.7424936 7.6336975 8.063943 7.85158 7.8900833 7.8631754 7.545392 7.6523247 7.734029 7.6950917
1367538_at 7.1475177 7.12512 7.080937 7.237405 7.2123084 6.736371 7.0786333 6.941801 6.859175 7.4551253 6.995243 7.0494304
1367539_at 8.6604 8.727715 8.487649 8.504279 8.348139 8.476951 8.270099 8.363229 8.4100275 8.429919 8.304902 8.4020605
1367540_at 7.768859 7.7314816 7.6096425 7.68447 7.8187466 7.5053825 7.5919127 7.5382247 7.464087 7.8496027 7.6081295 7.3021207
1367541_at 7.8939424 7.8801155 7.6633325 7.915913 7.6880407 7.8231173 8.100273 7.662462 7.816288 7.9288664 7.907009 7.7103157
1367542_at 7.9330807 8.066511 7.982611 7.967463 7.888074 8.064196 8.086238 8.078299 8.055046 8.196161 7.9907975 8.162544
1367543_at 8.570058 8.485897 8.4569435 8.348849 8.630919 8.51883 8.60476 8.562293 8.616263 8.5767765 8.62323 8.670313
1367544_at 7.252843 7.094245 6.908793 7.01661 6.7878256 6.7794104 6.9482512 6.7564554 6.6962743 7.222515 6.857597 7.0213485
1367545_at 6.886258 6.849398 6.7960067 7.0469875 6.610998 6.8200564 7.0313725 6.9800653 6.8319187 6.9697533 6.8440886 7.047254
1367546_at 10.09 10.147936 10.337517 10.247506 10.264888 10.223431 10.305809 10.222023 10.277986 10.304114 10.400867 10.270245
1367547_at 7.9810433 8.136803 7.9124665 7.903252 7.9513645 7.898481 7.794059 7.893367 7.6165605 8.00326 7.728543 7.713519
1367548_at 8.500249 8.62362 8.48658 8.493818 8.63865 8.49262 8.434842 8.568471 8.355096 8.511762 8.3810425 8.659212
1367549_a_at 10.840744 10.623278 10.68397 10.699127 10.716861 10.621988 10.683151 10.690343 10.603632 10.735462 10.610936 10.540647
1367550_a_at 8.621134 8.599692 8.417839 8.496083 8.484117 8.707773 8.602743 8.377209 8.605846 8.560794 8.365168 8.642519
1367551_a_at 9.178793 9.099798 9.0662565 9.19965 9.144811 9.000701 9.13727 9.1579275 9.189163 9.147126 9.050867 9.123612
1367552_at 4.2280316 4.4699297 4.2247143 4.4317636 4.4086146 4.3662834 4.4203424 4.4340596 4.277241 4.4259543 4.3587904 4.296504
1367553_x_at 11.711321 11.837307 11.864873 11.863288 12.104248 12.127054 11.92117 11.934469 12.175598 12.146672 12.494271 12.552476
1367554_at 4.0498934 4.205372 4.1452475 4.0761223 3.8716943 4.0800047 4.3377833 4.0899844 4.087584 4.0613446 4.142769 4.1777296
1367555_at 14.749981 14.720804 14.749981 14.707483 14.74988 14.718914 14.72809 14.733719 14.709088 14.739397 14.745149 14.708343
1367556_s_at 14.616042 14.5609865 14.5832205 14.514299 14.5832205 14.58105 14.569642 14.569711 14.535743 14.593051 14.611947 14.567668
1367557_s_at 13.001544 13.019867 13.040109 12.981736 13.046518 12.996374 12.958763 13.100121 12.922736 12.919394 13.065296 13.029407
1367558_x_at 3.2112246 3.2274191 3.1529112 3.0549238 3.2357671 3.118603 3.299115 3.0846262 3.2605097 3.1021163 3.083742 3.2705486
1367559_at 12.952476 12.965549 12.815522 12.831515 12.971786 12.982302 12.820884 12.765211 12.87458 12.954285 12.831472 12.872396
1367560_at 12.321769 12.201478 12.160563 12.243438 12.332299 12.206755 12.334701 12.131032 12.276406 12.23932 12.2563095 12.312302
1367561_at 12.674012 12.599279 12.508095 12.653753 12.72142 12.6482725 12.730606 12.5845585 12.665233 12.633279 12.599864 12.674906
1367562_at 9.151408 9.000835 8.48756 8.8691225 8.931646 9.099121 8.947392 8.794707 9.168122 9.120522 8.8151 8.673626
1367563_at 9.743649 9.521685 8.889283 8.982024 9.386576 9.262017 9.304504 9.249956 9.587889 9.477874 9.099758 9.282632
1367564_at 5.922538 6.06535 5.832813 5.9925365 6.2002697 5.968599 6.0452495 6.159438 6.2666616 5.995347 6.4376173 5.9291644
1367565_a_at 13.887717 13.868952 13.840156 13.86808 13.886787 13.824266 13.9719515 13.888257 13.947186 13.883552 13.891604 13.957412
1367566_at 4.228307 4.014884 3.994963 3.9120278 4.083353 4.13708 3.9158509 4.108141 4.118162 4.123184 4.092149 4.1850224
1367567_at 11.889208 11.882068 11.80267 11.896016 11.955146 11.939447 11.875292 11.844392 11.978822 11.861153 11.998498 12.074251
1367568_a_at 9.367991 9.356392 9.5030365 9.464735 8.769314 9.604276 9.639911 9.079355 9.348429 9.078808 8.529537 9.617522
1367569_at 11.889778 11.766424 11.723306 11.701306 12.035443 11.858689 12.013234 11.781324 11.911105 11.949488 11.819455 11.942328
1367570_at 7.0999413 6.7985005 7.283131 7.074898 7.1295786 7.0613737 7.166973 7.543825 6.979153 6.970072 6.5718355 7.286527
1367571_a_at 5.2364798 5.3182144 5.074071 5.419306 5.1973896 5.52127 5.458913 5.4266615 5.213119 5.4550323 5.46424 5.3618774
1367572_at 5.269032 5.0178695 5.116149 5.018035 5.0545826 5.1763644 5.1239896 5.1836805 4.981509 5.2172217 5.282341 5.138363
1367573_at 12.303621 12.215698 12.181127 12.26257 12.338018 12.439253 12.294719 12.298244 12.272954 12.30649 12.357186 12.352809
1367574_at 8.643262 8.312341 8.629369 8.516197 8.498273 8.668996 8.632676 8.534054 8.659933 8.620316 8.422388 8.783664
1367575_at 11.647839 11.564203 11.701758 11.681706 11.492746 11.719484 11.591207 11.713221 11.586284 11.595193 11.721792 11.419712
1367576_at 13.696826 13.659186 13.541989 13.644025 13.648969 13.569319 13.597089 13.635852 13.554597 13.6885605 13.703612 13.597057
1367577_at 7.2891955 6.7346053 7.705695 7.679413 7.672155 7.702807 7.8903303 7.9527135 7.580136 7.236691 7.1605024 8.508017
1367578_at 10.376635 10.450392 10.316022 10.461519 10.55 10.459368 10.523301 10.38336 10.514734 10.391203 10.496253 10.367122
1367579_a_at 11.234758 11.267033 11.107487 11.389628 11.348747 11.29768 11.236272 11.255405 11.312243 11.363187 11.458592 11.617813
1367580_at 11.571974 11.4374075 11.437044 11.495542 11.724626 11.635308 11.513588 11.496556 11.48335 11.503485 11.5717945 11.530236
1367581_a_at 5.9346285 5.920226 6.1338477 5.9643354 6.334086 6.3955936 5.8215156 5.616353 5.957477 6.2594304 5.6533422 6.0132666
1367582_at 11.726145 11.733518 11.567294 11.663112 11.935642 11.839686 11.828378 11.763458 11.813594 11.684205 11.800628 11.756217
1367583_at 13.38516 13.313257 13.357409 13.382768 13.377086 13.371226 13.301141 13.329741 13.411214 13.446675 13.46022 13.418938
1367584_at 8.072123 8.020646 8.087418 7.9525876 8.091091 8.403043 8.091612 8.108833 8.04 8.0672 7.892927 8.148708
1367585_a_at 11.031553 11.0510235 11.133333 11.018775 11.080651 11.333345 10.900835 11.101475 11.056927 11.002875 10.983638 11.072102
1367586_at 12.83401 12.941463 12.98034 13.029308 13.088758 13.113297 12.94472 12.991121 12.929056 12.747376 13.01812 13.023709
1367587_at 3.467816 3.6496 3.5795488 3.664795 3.6227436 3.5963013 3.4926896 3.6783724 3.5514941 3.5851316 3.5580256 3.532941
1367588_a_at 11.780641 11.583532 11.585294 11.646384 11.67685 11.659059 11.647677 11.470866 11.434716 11.529216 11.576786 11.642422
1367589_at 9.620174 9.541701 9.577759 9.694775 9.619033 9.383963 9.606906 9.540645 9.643212 9.401228 9.552305 9.62451
1367590_at 10.980112 10.86756 10.737069 10.972778 11.108963 11.136694 10.866294 10.88994 10.95044 10.9768715 11.119074 11.171638
1367591_at 10.144604 10.008349 10.018275 10.096624 10.09888 10.004975 10.217878 10.071479 10.017662 10.227685 10.097289 10.116953
1367592_at 3.4273715 3.514389 3.5091953 3.4808776 3.4880655 3.370981 3.4762921 3.397535 3.4567468 3.3029275 3.5381448 3.43939
1367593_at 8.594108 8.323769 8.175306 8.029531 8.473219 8.475839 8.511013 8.462809 8.506227 8.812697 8.831104 8.610381
1367594_at 9.44486 9.395054 9.094713 9.322439 9.290239 9.332651 9.384138 9.43082 9.48143 9.504818 9.260595 9.564314
1367595_s_at 13.649868 13.663379 13.63757 13.708829 13.718844 13.599773 13.707489 13.655146 13.64726 13.72514 13.719884 13.599304
1367596_at 12.482111 12.297783 12.309988 12.414473 12.548864 12.437305 12.42665 12.333718 12.443729 12.3520565 12.453187 12.4508915
1367597_at 12.073378 11.969885 11.934798 11.94435 12.161475 12.141966 12.139574 11.908328 12.075499 11.981754 12.008624 12.139531
1367598_at 14.15112 14.160711 14.16353 14.087055 14.066644 14.160711 14.141448 14.143937 14.108556 14.094089 14.179746 14.07621
1367599_at 12.146436 12.168862 12.231683 12.36914 12.244218 12.070333 12.221947 12.300216 12.298827 12.264291 12.392061 12.341715
1367600_at 5.7726903 5.480053 5.6322165 5.433024 5.6076207 5.7444296 5.660964 5.552487 5.763193 5.4704185 5.5513663 5.4929447
1367601_at 8.446686 9.502783 8.799091 7.9708347 8.255997 7.7930307 8.008947 8.389557 8.098291 8.413387 8.135858 8.300177
1367602_at 9.302211 10.176704 9.958239 8.971224 9.103483 8.59777 8.904932 9.356626 9.096528 9.377673 9.208435 9.215733
1367603_at 11.408939 11.338509 11.471112 11.4828 11.49613 11.408826 11.406052 11.434246 11.470947 11.461593 11.486853 11.4493475
1367604_at 11.25728 11.373187 11.398678 11.37756 11.33174 11.294961 11.48262 11.306365 11.473999 11.444931 11.421924 11.480921
1367605_at 11.019055 10.99235 10.872307 10.966703 11.046965 10.822142 10.965057 10.767038 10.94663 10.850509 10.851922 10.899045
1367606_at 12.320507 12.237586 12.227277 12.268881 12.335866 12.39254 12.29323 12.242951 12.294389 12.254989 12.314277 12.389678
1367607_at 12.630236 12.643663 12.654605 12.690888 12.775474 12.680719 12.740447 12.603003 12.732381 12.695396 12.64806 12.676361
1367608_at 5.0380874 5.1646166 5.156048 4.9087543 5.0706825 5.30079 5.0804043 5.652733 5.4527526 5.17616 5.467926 5.153148
1367609_at 11.917389 12.37498 11.516278 11.855548 12.216755 12.055886 11.930563 11.6704 11.891484 11.529475 11.9392185 12.108411
1367610_at 12.477815 12.487058 12.401904 12.481682 12.533717 12.574955 12.501777 12.441636 12.512423 12.483581 12.511579 12.580092
1367611_at 5.205396 5.12707 5.3530064 5.215595 5.3269305 5.3569994 5.1377497 5.462374 5.3465276 5.110807 5.5519853 5.322787
1367612_at 14.060972 14.097769 14.082863 14.084921 14.10728 14.114612 14.103914 14.018383 14.034665 14.065381 14.068658 14.057981
1367613_at 12.78448 12.806704 12.806175 12.858842 12.894861 12.92028 12.8962755 12.848656 12.951297 12.975064 12.986681 12.937368
1367614_at 7.715606 6.9223056 7.3312583 7.4006224 7.209075 7.501214 7.708696 7.3816314 7.435036 7.238293 6.98831 7.5931015
1367615_at 4.189497 4.348855 4.267091 4.0813055 4.3422956 4.325524 4.4049463 4.4206343 4.258876 4.2703085 4.2942038 4.3643427
1367616_at 4.2751007 4.5883136 4.672012 4.4684277 4.609215 4.5070305 4.4496574 4.558728 4.5856 4.573002 4.4102106 4.5906143
1367617_at 9.515028 9.514441 9.382205 9.4724455 9.780652 9.37704 9.68066 9.471482 9.442893 9.672242 9.660989 9.682741
1367618_a_at 11.227565 11.138033 11.079503 11.177589 11.262687 11.358455 11.168754 11.08437 11.230149 11.123851 11.244346 11.270277
1367619_at 12.985313 12.961074 12.986883 12.995086 12.904656 12.876735 12.953391 12.9017515 12.962321 12.90067 12.815466 12.927039
1367620_at 12.727562 12.707542 12.788956 12.796438 12.800253 12.770521 12.759626 12.790012 12.772451 12.75122 12.817033 12.797905
1367621_at 8.637624 8.501466 8.721923 8.707771 8.666007 8.46334 8.530427 8.573853 8.609794 8.576114 8.63283 8.725366
1367622_at 12.388326 12.400663 12.433403 12.463479 12.523617 12.473408 12.490589 12.486713 12.445667 12.43244 12.523727 12.468043
1367623_at 12.2048645 12.186925 12.118475 12.17835 12.378427 12.323566 12.283135 12.18545 12.215283 12.229678 12.273238 12.330766
1367624_at 10.783869 10.991071 10.785941 10.690226 11.13967 11.06214 11.014065 10.849584 10.880901 10.859431 11.14341 10.8822365
1367625_at 13.261002 13.237348 13.190117 13.258657 13.289536 13.378731 13.32287 13.235184 13.251756 13.257369 13.246314 13.309351
1367626_at 5.0262666 5.129072 4.9317603 5.225568 4.9607453 4.9586496 4.798442 5.0535173 5.0961456 4.807095 5.183809 5.2017636
1367627_at 8.529282 7.9683843 7.9146376 7.8382006 8.172835 8.26866 7.9167213 8.3930025 8.270641 8.120408 8.087414 8.285867
1367628_at 6.4301596 6.231528 6.3793516 6.5435767 6.2579603 6.8998213 6.885468 6.6634955 6.6627903 6.6431947 6.5379333 6.968688
1367629_at 12.25465 12.203768 12.340527 12.427896 12.397891 12.302703 12.362879 12.365371 12.291578 12.285021 12.395245 12.363143
1367630_at 12.4019785 12.322945 12.355018 12.391055 12.544215 12.475008 12.4402485 12.3698635 12.4081545 12.4868 12.393033 12.468537
1367631_at 6.4596114 5.493493 5.7290792 6.543436 6.030013 6.2301693 7.5788755 6.3668103 6.153553 6.551861 6.160713 6.461357
1367632_at 10.294422 10.428842 10.630796 10.4981575 10.440177 10.196467 10.194008 10.451102 9.710999 10.628155 10.822818 10.762576
1367633_at 9.751783 9.917235 10.256733 9.703181 10.163938 9.876779 10.037611 10.092289 9.488119 10.152176 10.420578 10.387096
1367634_at 12.469029 12.415506 12.331224 12.447548 12.6091795 12.570524 12.53128 12.420891 12.503675 12.495215 12.571606 12.556671
1367635_at 12.9522085 13.015688 12.79262 12.861688 12.89179 12.960726 12.743975 12.854321 12.879989 12.936426 12.819491 12.966917
1367636_at 7.7443814 7.7480955 7.863289 7.924825 7.9077153 7.8910546 7.882078 7.7538075 7.7871675 7.815834 7.635368 7.8796873
1367637_a_at 11.081549 11.039556 11.03007 11.067328 10.968374 10.98023 11.085499 11.021524 10.963846 11.010537 10.945022 11.025802
1367638_at 9.542767 9.628471 9.817195 9.642249 9.762858 9.680929 9.721717 9.874103 9.583829 9.67765 9.589909 9.777975
1367639_a_at 12.72218 12.683526 12.659138 12.58447 12.785233 12.702545 12.774058 12.639119 12.76894 12.79247 12.670055 12.748667
1367640_at 12.556892 12.497877 12.443226 12.427641 12.745554 12.736406 12.578717 12.436496 12.529468 12.576293 12.602013 12.65523
1367641_at 13.415407 13.450482 13.34293 13.478134 13.480369 13.504108 13.427267 13.424095 13.448329 13.471382 13.531391 13.462391
1367642_at 10.987682 10.91629 11.086597 11.124165 11.183163 11.115284 11.163493 11.034985 11.06193 11.082919 11.149711 11.114926
1367643_at 11.741081 11.786616 11.540812 11.76629 11.820462 11.523915 11.790213 11.614028 11.648702 11.859202 11.672402 11.556017
1367644_at 7.21665 7.4834166 7.1693306 7.354092 7.3402224 7.3127537 7.2622824 7.163592 7.378564 7.347596 7.3964934 7.2318587
1367645_at 12.763107 12.670123 12.685356 12.820829 12.869998 12.84281 12.810021 12.7108 12.821103 12.801712 12.846233 12.924284
1367646_at 12.148226 12.537814 12.5374155 12.224129 12.3623085 11.987058 12.363096 12.350242 12.347311 12.386886 12.077741 12.160666
1367647_at 14.254398 14.229126 14.225598 14.222052 14.198797 14.24179 14.212005 14.236513 14.249706 14.235074 14.21561 14.240497
1367648_at 6.6323295 6.5215545 6.273758 6.6313257 6.670709 6.1906123 6.586414 6.6412044 6.7196946 6.599035 6.5100956 7.044955
1367649_at 6.318452 6.1700277 6.486038 6.327148 6.507308 6.2094197 6.558253 6.3015556 6.4407263 6.3910966 6.5420017 6.4938483
1367650_at 6.712767 6.52231 6.445587 6.605478 6.425109 6.4381657 6.607301 6.6172347 6.4518757 6.522905 6.5433064 6.6660924
1367651_at 10.278456 10.266817 10.053473 10.302039 10.359851 10.266568 10.2663145 10.407818 10.522178 10.545761 10.490195 10.436779
1367652_at 9.88793 9.917716 9.617614 9.738947 9.494721 10.033551 9.872695 9.47931 10.138538 9.965057 9.748046 10.0589695
1367653_a_at 12.266427 12.330163 12.548161 12.484426 12.286823 12.320359 12.3837595 12.353346 12.243576 12.3559065 12.382023 12.374004
1367654_at 9.103788 8.843527 8.721975 8.827328 8.500555 8.903044 8.739248 8.617687 8.421715 8.796726 8.573042 8.615388
1367655_at 7.9053917 7.9878283 7.8276453 8.101491 8.169014 7.853375 7.973267 8.007525 8.12468 8.162464 7.890362 8.194052
1367656_at 10.830354 10.706854 10.751748 10.743132 10.954715 10.804271 10.829187 10.752173 10.745905 10.9127 10.826493 10.915112
1367657_at 12.444402 12.566627 12.728855 12.531486 12.309035 12.524576 12.513603 12.607583 12.498507 12.338362 12.329139 12.5468645
1367658_at 6.5933313 6.538844 6.530516 6.7870846 6.4346104 6.4781604 6.4891605 6.6156325 6.504979 6.56208 6.3713984 6.539736
1367659_s_at 10.964794 11.041498 11.208611 11.402917 11.37587 11.235653 11.576177 11.119347 11.603269 11.175267 11.210476 11.732536
1367660_at 6.2273107 6.0931053 6.311321 6.3714666 6.3394594 5.9933324 6.5634346 6.4892364 6.5291114 6.317126 6.3682814 6.5343714
1367661_at 6.788386 6.617037 6.9891367 6.9038653 6.709569 7.421684 7.095204 7.0237474 6.6608496 7.1030784 6.7436194 7.1567235
1367662_at 12.622834 12.562121 12.650818 12.66416 12.625955 12.623056 12.692685 12.632633 12.646801 12.655763 12.674948 12.6916895
1367663_at 11.555206 11.616884 11.519695 11.624701 11.823862 11.612473 11.729276 11.686876 11.6768265 11.706103 11.698206 11.616706
1367664_at 4.192127 4.136289 4.259665 4.1409826 4.285967 4.3682947 4.19167 4.3053803 4.2543993 4.2372932 4.3257504 4.0773277
1367665_at 4.178955 4.348714 4.4311476 4.3199306 4.3025675 4.257098 4.408681 4.4529943 4.373299 4.3191843 4.3280535 4.1511726
1367666_at 9.694908 9.4309435 9.402731 9.532525 9.617198 9.767079 9.428705 9.476107 9.327865 9.450155 9.560408 9.621277
1367667_at 11.926473 11.679438 11.838643 12.035362 12.116409 12.388272 12.14864 12.223118 11.895777 11.985747 12.179911 11.85538
1367668_a_at 7.1712956 6.7134004 6.7670765 7.0478444 6.9324117 6.588573 6.9373417 6.424637 6.9525642 7.3489537 6.619114 6.975723
1367669_a_at 10.0791855 9.9273405 10.212536 10.033617 10.113687 10.063641 10.255893 10.0878525 10.080414 10.13605 10.085527 10.300098
1367670_at 10.566875 10.491983 10.674332 10.673258 10.536772 10.512249 10.575357 10.727465 10.574527 10.573653 10.519504 10.527692
1367671_at 9.294157 9.259005 8.952873 9.351944 9.457195 9.257086 9.263921 9.106849 9.296313 9.433889 9.477202 9.55056
1367672_at 11.6321125 11.816253 11.759355 11.869306 11.812211 11.746198 11.815305 11.803077 11.823585 11.727878 11.710003 11.929518
1367673_at 10.89883 10.810535 10.932578 10.9767885 10.854153 10.542712 10.797403 10.860895 10.934897 10.959609 10.778561 10.786095
1367674_at 9.378817 9.300598 9.542091 9.328851 9.376759 9.431177 9.508783 9.322497 9.15824 9.3374195 9.303977 9.498825
1367675_at 9.08027 9.169157 9.073037 9.024099 9.231111 9.164343 9.140327 9.04372 8.990409 9.058891 9.248437 9.126593
1367676_at 7.40637 7.4746428 7.194615 6.6827188 7.4293685 7.026239 6.5133147 7.1471553 7.3630815 7.6082144 7.513778 7.145836
1367677_at 11.788874 11.627721 11.788393 11.985801 11.995686 12.050871 11.810998 11.960832 11.874249 11.965021 11.825039 11.808039
1367678_at 11.24723 11.228862 11.074652 11.062834 11.330095 11.12157 11.186167 11.260499 11.3392 11.207029 11.282306 11.419684
1367679_at 9.978349 9.573071 9.809708 10.0273485 10.121995 9.692516 10.231958 10.068647 10.348359 10.67917 9.95854 10.203354
1367680_at 12.157923 12.208113 12.227037 12.285985 12.084909 12.035366 12.034606 12.125632 12.102096 12.133057 12.022657 12.155104
1367681_at 10.023038 9.982479 10.080751 9.86964 10.12658 9.98491 10.06193 9.9748535 9.98742 9.962522 9.776 9.84254
1367682_at 6.618466 6.458062 6.69052 6.535887 6.4821258 6.4664106 6.721966 6.615151 6.83768 6.5743995 6.6463633 6.4662895
1367683_at 10.172277 9.898065 9.983664 9.909104 10.400564 9.965828 10.235422 10.027515 10.2711525 10.0773 10.19751 10.222918
1367684_at 3.9729362 4.1087713 4.274952 4.142214 4.1436043 4.1352572 4.3340697 4.3253098 4.0673313 4.1396155 4.3464684 4.384937
1367685_at 12.183258 12.103435 12.117283 12.112885 12.286932 12.32648 12.218517 12.095521 12.182 12.167362 12.24368 12.244983
1367686_at 11.966169 11.95481 11.948818 12.010184 11.921369 12.039138 11.855331 11.951736 11.918505 11.8324585 11.9827175 12.084564
1367687_a_at 8.519357 8.601245 8.454908 8.618966 8.534955 8.470057 8.65354 8.640135 8.574043 8.755669 8.494236 8.665481
1367688_at 8.317446 8.261076 8.157966 8.235665 8.347665 8.302944 8.299336 8.115878 8.142565 8.267617 8.312093 8.358633
1367689_a_at 7.1283364 7.269402 6.9529653 7.3825045 7.809763 7.07992 7.2665167 6.6260176 7.2545667 7.780619 7.6655235 7.5205956
1367690_at 11.662354 11.567676 11.485598 11.552943 11.704148 11.739131 11.632502 11.533907 11.650944 11.64197 11.668269 11.751496
1367691_at 11.118148 10.614089 10.740462 10.383549 10.695695 11.387977 10.958035 11.067536 10.490381 10.996995 11.205841 10.620068
1367692_at 3.6873229 3.6448138 3.9270167 3.7981343 3.7994652 3.8544803 4.044735 3.7853136 3.7719128 3.6103575 4.0301547 3.6646707
1367693_at 9.808421 9.988343 9.742311 9.864441 9.830392 10.135454 9.783892 9.81264 9.824421 9.959226 9.956181 9.9322815
1367694_at 11.121184 11.178819 11.292332 11.363927 11.382035 11.290069 11.448441 11.222912 11.405064 11.250253 11.263889 11.385399
1367695_at 12.228299 12.28788 12.26881 12.362679 12.311583 12.182131 12.33415 12.350238 12.268486 12.375512 12.316928 12.329531
1367696_at 8.235873 8.20277 7.9945893 8.259341 8.318035 8.026368 8.503973 8.222835 8.291982 8.486565 8.212059 8.51229
1367697_at 10.418847 10.485468 10.030789 10.280298 10.339536 10.39956 10.414657 10.317264 10.347664 10.282864 10.418874 10.525347
1367698_a_at 9.278124 9.204813 9.248789 9.362696 9.208182 8.924969 9.305404 9.095577 9.105937 9.358122 9.051669 9.114986
1367699_at 6.5253663 6.636697 6.495993 6.5647964 6.700727 6.3319607 6.4285307 6.6761827 6.500708 6.5098076 6.2075562 6.461921
1367700_at 4.070895 4.1434402 3.9234731 4.2364845 4.4202223 4.4004707 4.5432816 4.1041145 4.2365484 4.394333 4.1877594 4.2850943
1367701_at 6.659779 6.6605883 6.5111704 6.468827 6.5053034 6.460241 6.58079 6.7333713 6.8477216 6.5632915 6.412129 6.567851
1367702_at 12.532408 12.427153 12.662934 12.629789 12.593153 12.566239 12.579532 12.604869 12.532921 12.594437 12.448733 12.529898
1367703_at 3.7161942 3.8545568 4.177852 3.9632077 3.9266062 3.9904332 4.1651692 3.8297017 4.205987 3.7948904 4.204199 4.084199
1367704_at 8.764978 8.698649 8.641653 8.659838 8.674265 8.658598 8.655584 8.715381 8.695825 8.684924 8.812355 8.72881
1367705_at 8.723416 8.721005 8.902317 8.84467 8.675567 8.506263 8.764776 8.459922 8.893294 8.660996 8.533145 8.813573
1367706_at 10.887621 10.7843075 10.988319 10.772496 10.812469 10.715889 10.786878 10.900199 10.755288 10.827021 10.851439 10.734218
1367707_at 9.879117 9.612751 10.99079 10.264334 9.8338 9.485602 9.079374 9.378128 9.250733 8.830585 9.829482 8.293956
1367708_a_at 11.223421 10.906242 11.975513 11.350479 11.209915 10.9225025 10.520235 10.822512 10.577564 10.276276 11.221802 9.673571
1367709_at 9.914972 10.157958 9.408686 9.273262 9.974789 9.646387 9.860842 9.55554 9.679154 10.1472435 9.466741 10.108952
1367710_at 10.180579 10.246974 10.068809 10.298814 10.44031 10.1286955 10.371747 10.331146 10.174883 10.447675 10.312766 10.252709
1367711_at 11.195973 10.985121 11.087968 11.170222 11.245245 11.019224 11.314993 11.267602 11.072434 11.182294 11.276416 11.241931
1367712_at 6.6772475 6.4463024 6.355927 6.4935694 6.527044 6.9279394 6.8611383 6.530991 6.601467 6.7589946 6.351902 6.795044
1367713_at 9.201148 8.773315 9.094176 9.172063 9.285772 9.107261 9.350441 9.096392 9.0528 8.978174 9.131561 9.341999
1367714_at 7.462964 7.2696676 7.2519674 7.2539043 7.567565 7.4945807 7.434473 7.4972954 7.4814315 7.4170003 7.4039774 7.5413117
1367715_at 10.375816 10.203684 10.22014 10.274169 10.410372 10.222829 10.3282385 10.313507 10.221454 10.2868805 10.346545 10.280973
1367716_at 8.49589 8.2438135 8.258581 8.462761 8.1703 8.243752 8.284046 8.216841 8.3310375 8.106731 8.289015 8.0111885
1367717_at 12.781875 12.653286 12.550563 12.583894 12.734033 12.8199835 12.715372 12.657463 12.548822 12.667932 12.814046 12.770069
1367718_at 8.594343 8.239767 8.451459 8.32405 8.698269 8.531591 8.282573 8.329636 8.190783 8.31546 8.220479 8.429258
1367719_at 9.800712 9.876953 9.676071 9.809299 9.795246 9.741339 9.80068 9.860416 9.617376 9.862409 9.574121 9.790712
1367720_at 11.359904 11.306208 11.37092 11.42011 11.542248 11.452661 11.576595 11.446109 11.425814 11.427533 11.515202 11.590288
1367721_at 11.033687 11.325019 10.690785 11.1562605 10.8490305 10.8026705 11.014301 11.560865 10.950654 11.277734 10.933299 11.102019
1367722_at 7.045262 6.9570966 6.735343 6.9546123 7.1298065 6.8900275 7.0213013 7.235144 7.035589 7.272207 7.005342 6.9572525
1367723_a_at 7.9067106 7.9486804 7.794802 8.109373 7.8591566 7.9226403 7.812316 7.9310846 7.7595496 7.88478 7.694493 7.802801
1367724_a_at 10.427082 10.28326 10.5391865 10.398236 10.398401 10.391332 10.405883 10.442489 10.409766 10.4226675 10.367375 10.47005
1367725_at 7.902029 7.3579097 7.0825505 7.395275 7.9363074 7.818998 7.7854495 8.260456 7.8682723 8.114174 7.3013964 8.903803
1367726_at 6.7272477 6.781324 6.7034736 6.588406 6.5657835 6.7299004 6.8534226 6.71569 6.805208 6.6473103 6.6833997 6.6765428
1367727_at 8.00315 8.090626 7.9622097 7.862888 7.9922085 8.097326 8.046408 8.113485 8.005163 8.2425 8.118678 7.9558897
1367728_at 8.103344 7.9603286 8.01391 7.5322356 7.934267 7.9542727 8.154036 7.967747 8.040077 7.819539 8.014877 8.0134735
1367729_at 12.079383 12.261753 12.387443 12.51722 12.294605 11.947068 12.464037 12.578357 12.197802 12.403093 12.353871 12.301587
1367730_at 9.766897 9.703604 9.780549 9.764336 9.731153 9.745158 9.494309 9.711057 9.507313 9.64381 9.709557 9.7197275
1367731_at 8.098961 8.200379 8.251969 8.512511 8.027161 8.08845 8.058267 8.23729 8.199844 8.20426 8.079278 8.197307
1367732_at 8.810203 8.766437 8.78995 8.853141 8.872701 8.890539 8.873353 8.78518 8.816988 8.833012 8.839985 9.015435
1367733_at 6.092296 6.938213 7.521256 7.753982 7.165341 7.364026 7.0229115 8.43833 6.8335867 7.4685454 7.367471 7.009644
1367734_at 7.9525213 8.102474 7.8966274 7.8731055 8.079569 7.8967624 8.341993 7.794737 8.305607 8.23209 8.041166 8.132738
1367735_at 11.541183 11.80141 11.8476925 11.822615 11.701914 11.845402 11.755496 11.799332 11.793498 11.550306 11.515417 11.765194
1367736_at 9.59405 9.501074 9.573395 9.506477 9.452687 9.557467 9.3884945 9.606467 9.308312 9.464465 9.662164 9.567934
1367737_at 10.639124 10.771666 10.604863 10.781129 10.788973 10.808793 10.830621 10.62592 10.773188 10.767254 10.6374855 10.656075
1367738_at 6.721034 6.926723 6.681182 6.6604147 6.998406 6.8385153 7.0195503 6.8102517 7.125793 7.0103545 7.083444 7.062479
1367739_at 4.286438 4.311947 4.380636 4.377673 4.330524 4.221408 4.436333 4.272126 4.3986416 4.4937716 4.424945 4.2261896
1367740_at 6.26911 6.184704 6.620646 6.5309124 6.60863 6.199171 6.3645425 6.227293 6.358938 6.571004 6.3682814 6.5430303
1367741_at 9.676708 9.914494 9.67473 9.501047 10.22619 10.485849 10.311447 10.2734 9.875423 10.222275 10.656574 11.174765
1367742_at 5.650207 5.842546 5.3490644 5.7523327 5.8129096 5.9131784 5.482013 5.56923 5.6333494 5.421309 5.630311 5.527023
1367743_at 6.7677135 7.1465607 6.6528144 6.8641415 6.4394665 6.947938 6.875631 6.753965 6.9564304 6.8918967 6.4652095 7.256523
1367744_at 6.1971245 6.089722 5.9683857 6.145173 6.1441784 6.5861554 6.393899 6.4959702 5.9132347 6.295271 6.1009264 5.9167666
1367745_at 8.717999 8.674106 8.627546 8.67912 8.761501 8.626852 8.478239 8.583188 8.702801 8.618105 8.352338 8.775755
1367746_a_at 8.280016 8.269909 8.299939 8.464901 8.28194 8.389646 8.35853 8.365997 8.367512 8.375696 8.236322 8.27762
1367747_at 8.517616 8.334803 8.37717 8.337786 8.464962 8.592281 8.451622 8.2787075 8.47904 8.567429 8.31156 8.408056
1367748_at 9.551504 9.612132 9.643581 9.689985 9.80597 9.56441 9.600407 9.65795 9.52488 9.725664 9.72963 9.7411
1367749_at 4.743145 3.690064 4.5034804 3.6513815 3.6300623 4.7858114 4.117161 3.3593247 4.400977 3.5741775 3.5637631 3.232904
1367750_at 9.166248 9.190608 9.471102 9.331758 9.244548 9.446921 9.308312 9.3244 9.058264 9.299435 9.216413 9.245514
1367751_at 7.662299 7.996096 7.837959 8.06492 8.095967 8.040334 8.150182 7.79935 8.163335 7.8110633 8.066223 7.903094
1367752_at 8.95225 8.829752 8.664751 8.796755 9.133626 8.706843 8.714909 8.710193 8.706674 8.653973 8.925764 8.744222
1367753_at 7.6576314 7.669476 7.528061 7.700989 7.3923764 7.488447 7.4164324 7.61516 7.4426985 7.6085763 7.462839 7.5875087
1367754_s_at 10.661983 10.393892 10.631868 10.616451 10.923664 10.538373 10.588856 10.773478 10.652708 10.775746 10.54328 10.703313
1367755_at 13.392722 13.593401 13.522268 13.587523 13.539176 13.42993 13.617254 13.624671 13.535405 13.501481 13.533855 13.531014
1367756_at 9.613518 9.500674 9.546709 9.7113285 9.754026 9.461841 9.509178 9.352231 9.633585 9.636873 9.510789 9.539153
1367757_at 12.413668 12.3409195 12.368219 12.394405 12.423001 12.442385 12.462564 12.375845 12.466449 12.481622 12.4244995 12.450326
1367758_at 8.636948 8.284989 8.252463 8.317201 8.428771 8.610556 8.563641 8.398774 8.230142 8.40069 8.3570175 8.440557
1367759_at 8.652077 8.736667 8.720448 8.758898 8.757137 8.615029 8.818105 8.810939 8.904923 8.840206 8.884334 8.641861
1367760_at 8.579672 8.577383 8.571952 8.424588 8.615343 8.439004 8.471421 8.59827 8.507787 8.483007 8.496841 8.678121
1367761_at 7.689488 7.5548196 7.8800244 7.8450675 7.6972003 7.563336 7.6422176 7.49492 7.524267 7.536474 7.3881774 7.533984
1367762_at 5.1023016 5.39252 5.322912 5.1326675 5.258354 5.103585 5.257346 5.167798 5.238956 5.2225256 4.8485403 5.1613708
1367763_at 11.351654 11.186686 11.489094 11.504798 11.507929 11.47249 11.534335 11.278009 11.180588 11.287868 11.485666 11.393213
1367764_at 7.9961123 8.319939 8.721832 8.100222 7.8045735 7.926832 7.849429 7.8391914 7.8569565 8.390198 8.055407 8.178749
1367765_at 10.131934 9.960677 10.198937 10.673412 10.462548 10.372582 9.481194 10.088665 9.683168 10.787056 10.3500805 10.573972
1367766_at 10.94666 10.760681 10.74478 10.855675 11.0338125 11.037572 10.910103 10.8141 10.961634 10.772302 11.072991 11.109614
1367767_at 10.306934 10.261245 10.43922 10.359039 10.56317 10.406446 10.516292 10.383169 10.402708 10.443545 10.447547 10.575862
1367768_at 5.3899107 5.0807137 5.0851564 5.4331975 5.084183 4.9803963 5.257009 5.401771 5.2656803 5.165788 5.162774 5.345039
1367769_at 8.422707 8.544302 8.418267 8.664307 8.685829 8.492406 8.795017 8.484763 8.58163 8.654293 8.697338 8.662768
1367770_at 10.1051035 10.056414 10.124706 10.214943 10.060542 10.01411 10.303489 9.908517 10.145334 10.253309 10.171458 10.35379
1367771_at 9.69224 9.488674 9.251511 9.674929 9.983382 9.713111 9.817957 10.5816765 10.216767 10.304754 9.826854 10.749443
1367772_at 8.091029 7.9678907 8.08104 8.1497345 8.243365 8.120839 8.114807 8.181135 8.049173 7.992045 8.0397415 8.332408
1367773_at 10.357252 10.507628 10.486931 10.591947 10.533237 10.6851225 10.605088 10.633585 10.513275 10.52435 10.584169 10.415234
1367774_at 13.208683 13.206929 13.194418 13.22664 13.171221 13.160911 13.098024 13.204602 13.162466 13.283879 13.110197 13.232935
1367775_at 12.471017 12.251201 12.4903965 12.748339 11.623252 12.186381 12.587763 12.822313 12.369289 12.880163 12.575224 12.4894905
1367776_at 6.291235 6.4646997 5.6392865 5.885256 7.191506 6.196018 6.091302 6.4745846 6.725494 7.0578384 6.8121886 5.937497
1367777_at 11.074697 11.288369 11.338396 11.349435 11.606897 11.386897 11.462184 11.45947 11.458436 11.380395 11.54966 11.704731
1367778_at 9.448334 9.602465 9.261236 9.727175 9.366154 9.307365 9.435501 9.351482 9.504581 9.380102 9.345289 9.5264845
1367779_at 6.582532 6.6717324 6.6158714 6.439577 6.744341 6.619659 6.4336886 6.8200297 6.679061 6.715422 6.6462145 6.7298646
1367780_at 7.1719875 7.0877595 6.85179 7.3105483 7.618355 7.0353484 6.964376 7.2569165 7.201085 7.5413094 7.6195807 7.3168173
1367781_at 3.8242114 3.782148 3.9553826 3.8827436 3.7031188 3.7478147 3.7680278 3.9818158 4.0222254 3.8851795 3.9254634 3.8351533
1367782_at 4.5426245 4.5070047 4.4651804 4.5566096 4.539437 4.5358057 4.542607 4.4233446 4.482356 4.742397 4.506177 4.442671
1367783_at 11.895481 11.963683 11.992543 11.971398 11.787971 11.8574915 12.00408 11.932609 11.85718 12.005299 11.843141 11.891365
1367784_a_at 12.735133 12.878178 12.796014 12.92934 12.958653 12.947754 13.038344 12.767973 12.938428 12.908654 12.890522 12.98018
1367785_at 4.286299 4.529525 4.6315737 4.427122 4.5541873 4.4119635 4.362111 4.380441 4.708636 4.5051866 4.603529 4.380864
1367786_at 9.915335 10.263236 9.620172 10.529824 10.421706 10.153402 10.275126 9.94544 9.9912195 10.564078 10.091459 9.918241
1367787_at 5.616131 5.79856 5.93511 5.6781507 5.8527503 5.7261705 5.7706013 5.800125 5.676447 5.7286963 5.4618244 6.05281
1367788_at 7.7267084 7.6656394 7.7127953 7.7097073 7.716011 7.5520434 7.7467422 7.7086124 7.528653 7.7062917 7.5560446 7.765961
1367789_at 7.6181936 7.2440557 7.4942346 7.2547984 7.4847894 7.4869785 7.312921 7.3196 7.3372736 7.5116925 6.930336 7.344844
1367790_at 9.800093 9.908439 9.859148 10.039982 9.844637 9.843324 9.711501 9.788759 9.777199 9.88285 9.926962 9.847067
1367791_at 7.4349675 7.180606 7.1448417 7.244059 7.3239474 7.4081993 7.43486 7.368404 7.3065166 7.3647585 7.309715 7.726033
1367792_at 4.373148 4.043408 4.1130514 4.4414754 4.674796 4.319792 4.2745 4.246606 4.7689643 4.63731 4.5404873 4.463846
1367793_at 13.108794 13.037586 13.116652 13.219549 13.191971 13.156608 13.180029 13.179732 13.177181 13.137344 13.284567 13.282321
1367794_at 5.8015532 6.3271475 5.3552585 4.99934 6.164974 5.9691606 5.5432277 5.5052433 5.962831 4.7577953 6.140127 5.868864
1367795_at 6.891742 6.942315 6.393645 6.9144144 7.5699053 7.1287127 7.0596266 7.515544 7.332759 7.335638 7.101609 7.3539476
1367796_at 8.419775 8.435055 8.449622 8.423557 8.1994 8.411134 8.431338 8.473606 8.096319 8.410435 8.13289 8.581041
1367797_at 6.5283623 6.5744104 6.4412365 6.2401657 6.5037427 6.6638103 6.6478806 6.3541217 6.119221 6.766605 6.407234 6.311701
1367798_at 12.575137 12.6139145 12.749628 12.794233 12.38478 12.450163 12.480164 12.587834 12.651227 12.623908 12.362927 12.695594
1367799_at 5.7208886 5.6913366 5.3284044 5.55657 5.6762867 5.2805243 5.4389377 5.353857 5.578079 5.5042634 5.4642396 5.661859
1367800_at 6.852824 6.2311935 6.738798 6.6223783 6.737438 6.713854 6.7325 6.389697 6.486267 6.444683 6.3500967 6.2319446
1367801_at 9.351937 9.396838 9.521761 9.447332 9.432673 9.391161 9.348993 9.428704 9.523802 9.454071 9.385428 9.439962
1367802_at 10.702675 9.109281 9.076297 9.797627 11.33696 9.391321 8.748676 9.204119 9.951133 8.400127 8.606229 8.967104
1367803_at 6.3908954 6.29004 6.05177 5.940075 6.2302446 6.362424 6.309253 6.1589665 6.019985 6.1379323 6.2535877 6.4662895
1367804_at 12.78549 12.950917 12.83033 12.842517 12.743935 12.920811 12.868882 12.672119 12.816556 12.937057 12.794782 12.916014
1367805_at 4.811642 5.2742834 4.739109 4.8205404 4.8887672 4.9634247 4.6234245 4.9984417 4.986296 4.8658857 4.899934 4.723199
1367806_at 5.208444 5.274952 5.2905054 5.1299562 5.2643814 5.329384 5.303547 5.586047 5.402049 5.1400867 5.276135 5.524914
1367807_at 9.250717 8.945094 8.009931 9.023754 8.905881 8.971626 8.854649 8.89403 8.876551 9.089843 8.853512 8.971572
1367808_at 10.526336 10.325083 10.5998535 10.542469 10.583627 10.660325 10.593046 10.490648 10.476637 10.480636 10.540959 10.577529
1367809_at 5.065354 5.179062 4.772679 5.3314795 5.2964835 5.007864 5.0364394 5.3596716 4.825919 5.113062 4.862406 4.9149375
1367810_at 6.4404387 6.374894 6.335073 6.3050747 6.2853394 6.470215 6.327159 6.69844 6.3354764 6.3540144 6.419809 6.249837
1367811_at 5.7148156 5.554628 5.2386584 5.265378 5.40607 5.7224503 4.983614 5.8093963 5.545176 5.316342 5.2723446 5.851263
1367812_at 7.7261486 7.718113 7.527456 7.7826834 8.054581 7.6189103 7.3780704 7.658576 7.7363687 7.601546 7.615316 7.577483
1367813_at 8.175823 7.9499793 8.419944 8.15343 8.461687 8.449082 7.9769273 8.239275 8.135079 8.0249405 8.20751 8.241226
1367814_at 9.12833 8.695342 8.896835 9.132633 8.9028425 8.553718 8.528241 8.71585 8.492241 8.6138735 8.7331085 9.032917
1367815_at 8.775343 8.787556 8.909147 8.782317 8.745634 8.587427 8.849638 8.637801 8.741758 8.85376 8.682559 8.852632
1367816_at 4.9689083 5.3543425 4.974841 4.883261 5.4545217 4.819512 5.0565243 4.887139 5.141079 5.418682 4.9508996 4.900764
1367817_at 7.043963 6.958724 6.77611 6.993145 6.9307714 7.0471287 7.113469 7.0234866 6.5938387 6.901957 7.037865 7.1327553
1367818_at 9.072149 8.918546 9.05579 9.196915 9.241182 9.0709305 9.175859 9.083112 9.107313 9.059221 9.16418 9.176878
1367819_at 12.083044 12.030103 12.070459 12.052618 12.0140915 11.972056 11.948664 11.973164 12.006318 12.025271 11.976398 11.980915
1367820_at 9.506071 9.33012 9.448135 9.460369 9.486899 9.485465 9.467277 9.385081 9.604483 9.519231 9.53133 9.553166
1367821_a_at 3.9637191 4.005087 3.987422 4.0288815 4.0307026 3.9469821 3.8358815 4.066129 4.1292653 3.9694242 4.214633 4.010971
1367822_at 5.511832 5.6691437 5.6189823 5.5563164 5.707917 5.5106897 5.79036 5.406154 5.738896 5.6793337 5.6445265 5.4560466
1367823_at 5.3220854 5.354447 5.3692756 5.22213 5.242559 5.615067 5.35279 5.531813 5.5614104 5.3165274 5.6400228 5.4307303
1367824_at 8.754693 8.713888 8.7465105 8.677405 8.811187 8.810594 8.701121 8.691675 8.79818 8.778824 8.683435 8.72808
1367825_at 6.3708963 6.3032565 6.169773 6.2823067 6.5231123 6.305706 6.279339 6.3312807 6.4811935 6.3447137 6.421907 6.6129336
1367826_at 10.383103 10.125462 10.026214 9.8611765 10.257182 10.080771 9.89405 9.785871 9.521707 9.859156 9.604404 9.737618
1367827_at 9.874361 9.985013 9.903435 9.98258 9.859447 9.850981 9.924727 10.005799 9.90805 9.95606 9.95954 10.071766
1367828_at 9.384108 9.578037 9.706553 9.674792 9.621421 9.556748 9.618443 9.539447 9.523138 9.428171 9.660255 9.551682
1367829_at 11.31511 11.374485 11.423432 11.490676 11.44653 11.359474 11.518282 11.387034 11.389417 11.575562 11.4727955 11.409775
1367830_a_at 7.543293 7.4038897 7.7453737 7.6007376 7.561761 7.5758624 7.6539216 7.6587677 7.6972013 7.6417265 7.679273 7.6983733
1367831_at 8.801319 8.593952 8.55759 8.60213 8.769915 8.811342 8.722694 8.822959 8.86774 8.617642 8.734883 8.8107195
1367832_at 11.117284 11.062684 11.185894 11.057554 11.109381 11.223295 10.956558 11.007991 10.981437 11.046919 10.919973 10.985634
1367833_at 9.656748 9.571006 9.613793 9.577991 9.71898 9.58893 9.728934 9.643909 9.560047 9.5869255 9.78032 9.887674
1367834_at 7.930516 7.7318397 7.8744106 8.076792 8.009003 7.9063106 7.9210033 7.7787957 8.107153 7.7912097 8.163507 8.41647
1367835_at 5.4486227 5.774168 5.3903456 5.41317 5.3125525 5.7228765 5.533679 5.628622 5.7440963 5.528166 5.6339407 5.488554
1367836_at 9.28427 9.593324 9.462292 8.727695 9.116327 9.5621805 9.6876135 10.213004 9.360433 9.587274 9.634888 9.692236
1367837_at 9.960442 9.934494 9.858983 10.026656 10.000358 9.880693 9.996882 9.881372 9.9176655 10.022246 10.146312 10.077212
1367838_at 12.799218 12.440965 12.278556 12.26887 12.668147 12.534501 12.491574 12.548344 12.586311 12.755662 12.036217 12.341801
1367839_at 10.645146 10.662337 10.846518 10.752498 10.897596 10.743515 10.994829 11.052343 10.772925 10.714468 10.759998 10.518707
1367840_at 8.279908 8.204192 8.270475 8.136108 8.345633 8.015425 8.339051 8.102635 8.067475 8.234926 8.003164 8.304353
1367841_a_at 3.6087246 3.459678 3.6182687 3.638092 3.4479036 3.4999819 3.5706627 3.470199 3.5980449 3.409105 3.5794437 3.8153398
1367842_at 6.225769 6.255735 6.07326 6.217281 6.111062 6.166874 6.1536016 6.3204155 6.4190555 6.0814414 6.3682814 6.0790124
1367843_at 10.83639 10.771682 10.76897 10.956293 10.74839 10.720723 10.837225 10.848498 11.00915 10.633927 10.860401 10.886264
1367844_at 9.021469 8.935536 8.8289385 8.9116125 8.858801 8.888538 8.864605 9.020455 8.923931 8.970964 8.866014 8.930829
1367845_at 3.6012816 3.551444 3.543268 3.5597413 3.626132 3.6872497 3.8638165 3.6719644 3.6921043 3.8336592 4.207012 3.6792712
1367846_at 5.928123 5.734204 5.910569 5.8739324 6.0987372 6.4744396 6.20602 6.2360044 6.221635 6.154973 5.831409 6.222266
1367847_at 7.321768 8.145495 8.467104 7.696902 7.5253835 8.039024 7.404247 7.7219954 5.876786 6.605768 8.353863 7.7253094
1367848_at 7.8817587 7.6567 7.733932 7.850579 7.8421965 7.4973435 7.568651 7.6793523 7.64646 7.80856 7.6406097 7.455376
1367849_at 9.44379 9.333517 9.447342 9.368493 9.303685 10.030055 9.19385 9.385319 9.370966 9.360628 9.189205 9.506681
1367850_at 7.8132186 7.698118 7.55094 7.934469 8.046053 7.3781 7.9427743 7.8214264 7.902958 8.230356 7.7537956 7.7999496
1367851_at 4.3480673 4.1448607 4.0081067 4.127619 3.9446943 4.0497456 4.4964285 4.1055145 4.1674423 4.0973396 4.116948 4.3331337
1367852_s_at 4.5473366 4.7792244 4.6667757 4.5465765 4.9811797 4.8068085 4.9006705 4.987359 4.8389397 4.595518 4.75667 4.4963255
1367853_at 8.167559 8.085058 8.016243 8.021195 7.8675323 7.838786 7.7657633 7.8668256 7.8780603 7.8222194 7.889754 7.891861
1367854_at 11.780391 11.723538 12.225405 12.100626 11.767083 11.815872 11.284283 11.539136 11.075801 10.79825 11.902519 10.823844
1367855_at 9.208515 9.187942 9.20901 9.057461 9.5812435 9.002521 9.182239 9.155231 8.928478 9.485856 9.02973 9.687543
1367856_at 8.54821 8.965839 8.8435755 8.212073 9.142585 9.368692 8.330172 8.719738 8.365086 8.665863 9.076637 8.267225
1367857_at 12.390371 12.308109 12.042005 12.185391 12.294067 12.372641 11.884867 12.370288 12.002397 12.197139 12.15208 11.722711
1367858_at 4.0671225 4.088817 3.9919133 4.1653976 3.8960872 4.147346 3.8521028 4.0448055 4.034626 3.8807085 4.1344004 3.9243343
1367859_at 5.690881 5.1257176 5.54374 5.5697727 5.3629985 5.492673 5.5623145 5.075282 5.9055166 5.669187 5.4156604 5.4992537
1367860_a_at 10.869537 10.870484 9.979844 10.342808 9.984179 10.031715 10.436647 10.579527 10.593737 10.671555 10.309961 10.761012
1367861_at 5.616519 5.6046653 5.6962457 5.4063478 5.447812 5.3232865 5.742346 5.233269 5.6280823 5.8227925 5.5574985 5.531357
1367862_at 3.9006283 4.0901027 4.2426805 4.187622 4.297594 4.166871 4.0959764 4.0193667 3.8487928 4.031803 4.17417 4.4495034
1367863_at 8.0051775 7.8084126 7.9312253 8.072327 7.8235545 7.9499645 7.929037 7.863 7.9291396 7.912921 7.919898 7.898804
1367864_at 5.9510436 5.84339 5.8381944 5.8775725 6.0847697 6.4579067 6.0009956 6.469338 6.10847 5.7301965 5.8368683 6.1396456
1367865_at 7.0981445 7.103904 6.8316174 7.1547647 6.906057 7.3688807 7.037895 6.6688833 6.9363456 7.233978 6.7628427 6.9630075
1367866_at 6.2003365 5.783069 6.12699 6.0328417 5.9831862 5.864603 6.1175084 6.0192976 6.173646 5.8825216 5.765501 6.1466475
1367867_at 9.105219 8.89725 9.182702 9.0695095 9.2405205 9.159873 9.157678 9.050191 8.9526825 9.069994 8.951102 9.115192
1367868_at 7.8313227 7.593327 7.6661506 7.795693 7.821114 7.7634635 7.8359065 7.797687 7.9612393 7.8332114 7.874634 8.138604
1367869_at 9.87226 10.075895 10.149993 10.142136 10.072313 9.999846 10.043335 9.950952 9.861693 10.015441 9.887022 9.844693
1367870_at 9.594049 9.522147 9.703911 9.697029 9.765069 9.557479 9.5597515 9.52149 9.519382 9.5559 9.556031 9.813325
1367871_at 13.525601 13.474725 13.471071 13.716159 13.430272 13.274966 13.686854 13.486992 13.478455 13.663219 13.556019 13.780799
1367872_at 8.540011 8.573307 8.526176 8.584624 8.618254 8.468976 8.4885645 8.594652 8.721398 8.549274 8.543779 8.52135
1367873_at 9.401825 9.338473 9.4267435 9.3133135 9.37296 9.314157 9.223647 9.271693 9.319623 9.309682 9.248565 9.193412
1367874_at 6.1858215 6.3057747 6.459829 6.267558 5.986967 6.5015225 6.097455 6.0961437 6.394011 6.142106 6.063591 6.545701
1367875_at 9.120468 9.114085 9.106328 9.045588 8.985848 8.941331 8.926916 9.047172 8.987804 9.168441 8.963179 9.206221
1367876_at 6.8000927 6.8843837 6.724005 6.9163933 6.9544053 6.923483 6.70728 6.7898016 6.944443 6.8236065 6.720749 6.9454985
1367877_at 8.00708 7.917514 8.096014 7.8785844 7.91605 7.6415367 8.0469475 7.927584 7.7958007 7.8353133 8.039714 7.9063945
1367878_at 8.755671 8.671925 8.693487 8.505937 8.624995 8.66637 8.845109 8.832963 8.5875635 8.562244 8.852279 8.681419
1367879_at 7.530679 7.396434 7.480312 7.4692793 7.5736694 7.2069488 7.3864765 7.5449185 7.376294 7.590222 7.5969653 7.4337745
1367880_at 5.626338 5.287257 5.478186 5.426614 5.199611 5.3937254 5.7012024 5.032937 5.4230337 5.4326158 5.3465486 5.532883
1367881_at 7.501956 7.51259 7.679225 7.582378 7.5571256 7.6925564 7.298293 7.4807873 7.7358146 7.3775 7.6283956 7.6348224
1367882_at 6.9644423 7.0858583 7.091486 6.974813 6.896271 7.1309366 6.927262 7.045926 7.0084066 6.8370113 7.1455116 7.0607867
1367883_at 7.011723 7.022868 6.745722 6.6003265 7.2504425 6.7377195 6.979811 6.8103657 6.7841988 7.009377 7.202403 7.043673
1367884_at 11.2527275 11.1911545 11.194144 10.8451805 10.926491 10.883378 11.145695 11.145599 11.158994 10.901591 11.3514805 10.948448
1367885_at 12.003502 11.988727 11.973504 12.025964 12.092538 11.829555 12.047666 11.951051 12.001715 12.022765 12.011081 11.985884
1367886_at 7.6896544 7.7279906 7.570862 7.7381797 7.6654344 7.5319176 7.402468 7.58872 7.7524624 7.6266704 7.6190057 7.6357822
1367887_at 12.843972 12.906423 12.834998 12.806952 12.708286 12.853069 12.815789 12.80832 12.835275 12.897288 12.675076 12.754309
1367888_at 3.9438665 4.0519333 4.3588595 4.1392536 4.19246 4.191903 4.287106 3.9415193 4.2249928 4.1785307 4.2600093 4.0198464
1367889_at 8.968956 9.002348 9.032383 8.886408 9.163208 8.985489 8.846453 8.900282 8.796989 9.1449375 8.785318 9.105232
1367890_at 6.731156 6.7912188 6.5715 6.846228 6.7321396 6.4858193 6.6584725 6.338164 6.56065 6.871202 6.650696 6.5012274
1367891_a_at 5.2437906 5.2201195 5.257221 5.215595 5.3927927 5.384735 5.041202 5.276334 5.1821737 5.5481296 5.2118626 5.5397916
1367892_at 10.580002 10.446469 10.645117 10.525198 10.5688 10.485135 10.264321 10.350897 10.222588 10.618666 10.260411 10.264666
1367893_a_at 7.035799 6.810145 6.956323 7.1405997 7.0714912 6.967431 6.836854 6.9511976 6.6958942 6.839872 6.620383 6.8486705
1367894_at 11.880889 11.534378 11.548847 11.944375 12.009131 12.102705 11.502327 12.145584 11.866598 11.61681 12.195913 11.605555
1367895_at 11.047859 10.987534 10.927414 10.990087 11.047523 10.957835 11.007454 11.097741 11.016357 11.006014 10.995911 10.999572
1367896_at 13.572248 13.646008 13.575709 13.626985 13.624017 13.456631 13.529156 13.638012 13.671862 13.401227 13.617541 13.685858
1367897_at 10.664124 10.591285 10.793095 10.734801 10.68013 10.733502 10.712336 10.812241 10.748869 10.718559 10.76744 10.8163595
1367898_at 9.482693 9.549584 9.391018 9.465586 9.435983 9.45675 9.389528 9.5473585 9.402575 9.520249 9.323971 9.387901
1367899_at 7.181908 6.8878098 7.3087616 7.108411 7.044714 6.8123813 7.1822877 7.165705 7.1983423 7.193518 7.0243664 7.1210814
1367900_at 8.108013 8.317287 7.9555564 8.153405 8.048283 8.045359 8.085717 8.210301 8.150222 8.570179 8.270335 8.186457
1367901_at 8.884591 8.774548 8.748135 8.832367 8.663979 8.582729 8.845563 8.771641 8.846982 8.856969 8.7362 8.754551
1367902_at 7.6428156 7.510739 7.6131597 7.4997697 7.589789 7.48277 7.2370453 7.312407 7.3732476 7.5862346 7.4976516 7.5841327
1367903_at 9.271759 9.210455 9.447881 9.350328 9.531999 9.46418 9.500564 9.449406 9.442476 9.4207535 9.450479 9.499165
1367904_at 5.809178 5.2317424 6.301756 6.395298 6.425997 5.3465066 5.492641 6.101593 5.758521 6.229209 5.243618 6.0919404
1367905_at 10.809615 10.630263 10.846692 10.924625 10.656126 10.595651 10.695035 10.58998 10.714389 10.775277 10.60788 10.786445
1367906_at 9.879543 9.875183 10.077652 9.874499 9.851558 9.835194 9.808889 9.961556 10.013946 9.743498 9.792763 9.779602
1367907_a_at 8.948696 8.836107 8.900216 8.911202 9.071002 9.079221 9.086282 8.822062 8.902223 9.075124 9.001046 9.164936
1367908_at 11.671791 11.751297 11.813406 11.653948 11.752834 11.743348 11.720795 11.726216 11.840723 11.801862 11.761713 11.816319
1367909_at 11.951477 11.783379 11.804629 11.975114 11.916547 11.647376 11.868292 11.79967 11.87311 11.936164 11.912882 12.152292
1367910_at 7.42136 7.453264 7.446747 7.3625183 7.5157766 7.393261 7.7774234 7.4265604 7.286235 7.4670258 7.5371685 7.4674015
1367911_at 8.006706 7.769643 8.063983 7.776466 7.5666237 7.4553256 7.7030993 8.02249 7.8687506 7.8238926 7.590317 7.81518
1367912_at 6.233858 6.2504625 6.06942 6.7452626 5.7632613 6.021626 6.041701 6.375884 6.21501 6.4181423 6.032828 6.4980044
1367913_at 6.6280236 6.537893 6.775336 6.690132 6.6990366 6.782604 7.1192694 6.6418715 6.873303 6.6414547 6.7086663 6.652107
1367914_at 6.6363735 6.410943 6.539016 6.632645 6.6945906 6.5649147 6.7092853 6.513663 6.701535 6.432545 6.751616 6.8178496
1367915_at 8.907246 8.98661 8.945937 8.940963 9.077663 8.881478 8.846686 8.974346 8.901616 8.96772 8.959122 8.957032
1367916_at 5.7803326 5.6649036 5.8448024 5.5877395 5.708192 5.604685 5.6320634 5.66598 5.576406 5.7247515 5.7985697 5.9704432
1367917_at 13.572095 13.514651 13.5799055 13.540055 13.43659 13.499115 13.429674 13.441818 13.519316 13.549376 13.440068 13.550494
1367918_at 4.8007283 5.1967516 4.9820175 4.9268885 5.120074 4.906681 4.89944 5.162431 5.2257915 5.04316 4.8871193 4.978015
1367919_at 5.609445 5.458119 5.6743646 6.0273175 5.843669 5.7110715 5.772656 5.8434353 5.752412 5.843384 5.752634 5.91194
1367920_at 5.49631 5.310675 5.177969 5.1385255 5.4763155 5.5134335 5.4452386 4.9898767 5.1012883 5.3167915 5.320536 5.365435
1367921_at 7.3489137 7.1169915 7.250736 7.3992844 7.3169956 7.4573135 7.348527 7.2007856 7.093841 7.248853 7.2654185 7.4017467
1367922_at 7.6030684 7.8471603 7.591484 7.746876 7.6625185 7.5401897 7.600164 7.70652 7.5781307 7.7105293 7.7216463 7.464413
1367923_at 5.336576 5.5174203 5.8096538 5.2538843 5.5915394 5.3276567 5.5994596 5.3149595 5.5186787 5.514578 5.627108 5.31132
1367924_at 7.503025 7.5090866 7.3225026 7.635586 7.400746 7.415629 7.489386 7.3551607 7.368948 7.3816957 7.401467 7.4122934
1367925_at 7.8173213 7.8701935 7.8371387 7.88116 7.877274 7.8193727 7.8192515 7.8567233 7.8276486 7.8926396 7.605174 8.02683
1367926_at 8.506713 8.5429735 8.623073 8.506394 8.62423 8.597008 8.596138 8.47688 8.551822 8.605375 8.6098 8.619549
1367927_at 10.5377445 10.624461 10.72891 10.73442 10.797277 10.614286 10.738834 10.668545 10.706849 10.641485 10.703473 10.712859
1367928_at 3.8964372 3.7742455 4.016757 3.9910707 3.76109 3.9752984 4.061247 3.9299266 4.0727854 3.7865534 4.052039 3.87513
1367929_at 9.928656 9.725124 9.536758 9.6682415 9.564678 9.605474 10.0244465 9.35442 9.497791 9.773987 9.555092 9.572884
1367930_at 3.6763933 3.898337 3.9463224 3.7553911 3.750633 3.6534476 3.9354265 3.8399189 3.8397734 3.8118258 3.6786995 4.215817
1367931_a_at 9.5715685 9.513321 9.47713 9.342878 9.647967 9.6223755 9.447497 9.655048 9.512555 9.565981 9.399735 9.736872
1367932_at 11.924803 11.737506 11.787373 12.096143 12.012821 11.936754 12.397854 12.394307 11.936173 12.03043 11.847843 11.954117
1367933_at 7.737017 7.821326 7.958769 7.75157 7.7438936 7.83837 7.6669245 7.716228 7.687134 7.764011 7.399593 8.150219
1367934_at 5.92365 5.9156127 5.85766 5.7159615 5.9860163 5.9113436 5.8661757 5.7869425 5.8863034 5.9440236 5.7948446 5.871087
1367935_at 8.666382 8.6138525 8.77123 8.802777 8.738074 8.655314 8.71315 8.727128 8.562843 8.661048 8.780592 8.56039
1367936_at 7.2942786 7.267279 7.3225327 7.284149 7.457699 7.202091 7.1882596 7.194697 7.214778 7.4057784 7.1274905 7.2177334
1367937_at 7.9350433 7.9903603 7.8598456 8.264384 7.756688 8.216732 8.716688 8.661403 8.303931 7.947293 7.923144 7.8413982
1367938_at 10.640661 10.685943 10.880624 10.969051 10.64235 10.77052 10.666536 10.736779 10.814335 10.758212 11.034408 10.978548
1367939_at 10.58154 11.069579 10.091042 10.971701 11.259398 10.847066 11.122822 11.058677 10.623531 11.053761 10.497331 10.985435
1367940_at 6.2261057 5.3829026 6.2845864 5.4567723 6.1079564 5.9754906 6.2487235 5.870524 5.3469324 5.8328576 5.8529615 6.0044756
1367941_at 8.84739 8.904474 8.960611 8.972696 8.850111 9.008058 8.959138 8.842396 8.871524 8.930337 8.811384 9.040623
1367942_at 7.4803934 7.1471195 7.313389 7.2060065 7.536921 7.077098 7.8607416 7.2901483 7.576689 7.5459075 7.011062 7.5650516
1367943_at 7.766513 7.672247 7.754181 7.8737783 7.854244 7.6109753 7.89075 7.737151 7.8430357 7.7213745 7.722475 8.042974
1367944_at 5.5685654 5.5719953 5.811954 5.6648884 5.6514206 5.5111055 5.3250885 5.380307 5.62297 5.3863926 5.694977 5.251648
1367945_at 11.319024 11.172178 11.25608 11.364834 11.529192 11.182914 11.461398 11.425304 11.498594 11.215521 11.364222 11.419373
1367946_at 9.836627 9.34773 9.904194 9.596887 9.75454 9.611894 9.379575 9.668479 9.695195 9.636808 9.336371 9.785446
1367947_at 8.514575 8.477239 8.591654 8.651196 8.587995 8.615865 8.586463 8.606979 8.559473 8.62825 8.427125 8.573096
1367948_a_at 10.558038 10.567261 10.414909 10.477471 10.453809 10.331366 10.350421 10.436483 10.397857 10.525481 10.403586 10.436846
1367949_at 5.7992544 6.2088466 5.957576 6.2745347 6.269354 6.2671194 6.098311 6.0596633 6.2881722 6.1999207 6.3553996 6.0926094
1367950_at 7.6403527 7.4382615 7.5891914 7.6824236 7.6482506 7.4385605 7.80417 7.663958 7.9115443 7.639014 7.479747 7.7241793
1367951_at 4.640081 4.494914 4.403091 4.5913486 4.274491 4.474463 4.8352914 4.719862 4.5447083 4.35224 4.8843293 4.578973
1367952_at 6.846769 6.6131353 6.9784126 7.1126075 6.6399717 7.082245 6.5356536 6.911277 6.9689164 6.426416 6.770146 6.6100955
1367953_at 4.9732466 4.5576344 4.5400577 4.8094172 4.84167 5.0829363 5.1407957 5.111412 5.0723352 4.934285 4.720909 4.915494
1367954_at 6.912695 7.022579 6.874061 6.119826 6.846986 7.3654413 7.501202 7.5368633 6.9575624 7.4406176 7.0273275 7.362886
1367955_at 6.5290937 6.3646536 6.558144 6.3581843 6.152777 6.54105 6.4249077 6.528657 6.3892517 6.3671913 6.216481 6.131521
1367956_at 5.0722346 4.972394 5.050688 5.1176944 5.205634 5.051812 5.0853634 4.8771157 4.8817434 5.076416 5.0054116 4.980103
1367957_at 7.9388485 9.217403 8.878337 9.431428 7.8944173 9.69547 8.968283 8.882389 8.874987 9.2391815 8.548476 8.079715
1367958_at 9.557769 9.638066 9.391903 9.392475 9.343347 9.40222 9.483555 9.292414 9.366741 9.432375 9.296549 9.26561
1367959_a_at 6.1130457 6.403929 6.335073 6.211932 6.0239983 6.4475503 6.1115894 6.2626023 6.6831813 6.1271873 6.240918 6.686675
1367960_at 8.10075 7.616172 8.143126 8.04574 8.325726 8.187043 8.678457 8.861753 8.628225 8.47512 8.38329 8.865503
1367961_at 4.368729 4.2657766 4.314022 4.2798624 4.22818 4.3239393 4.4115524 4.4843826 4.2056875 4.6757307 4.2701426 4.4378157
1367962_at 4.683214 4.6764216 5.1027646 4.7663856 4.4897265 4.587186 4.7235584 4.384658 4.8872647 4.3957925 4.8613515 4.646824
1367963_at 7.0915155 7.1483645 6.9275436 7.0559583 7.21719 7.2096825 7.0064225 7.0204864 6.836399 7.082323 7.09898 7.0655384
1367964_at 4.82658 4.8684664 5.0924187 4.9817934 5.0348387 5.0042195 4.872461 5.2110972 4.865329 5.222577 5.119282 5.147464
1367965_at 6.1953325 6.357872 6.297122 6.331814 6.5376816 6.2916555 6.3311563 6.4446564 6.083155 6.3556795 6.2454734 6.1776257
1367966_at 9.688246 9.628407 9.690723 9.721325 9.650013 9.670244 9.449097 9.662455 9.71051 9.58333 9.61903 9.594131
1367967_at 7.3517003 7.2092705 7.1438746 7.1553326 7.1372833 7.0179467 6.928269 6.8294253 6.981749 7.0514784 7.0625906 7.1581144
1367968_at 3.4050357 3.7454386 3.732732 3.7095168 4.0040646 3.820048 3.6255245 4.010357 3.6525393 3.81797 3.8365972 3.6734529
1367969_at 10.865215 10.77518 10.829668 10.856852 10.7191515 10.821512 10.902944 10.8111105 11.152957 10.907793 10.860903 11.044627
1367970_at 4.517984 4.170658 4.3023148 4.1945662 4.266854 4.301359 4.322397 4.127366 4.5912514 4.248287 4.223277 4.2768927
1367971_at 10.13742 10.259966 10.111274 10.150116 10.068789 10.071492 10.122772 9.9887 9.99737 10.120308 10.0854 10.116307
1367972_at 10.041336 9.862602 9.943928 9.972687 9.921345 9.897648 9.86887 9.956928 9.745634 9.949503 9.878328 9.993351
1367973_at 4.649865 3.9330077 4.297565 4.0614977 4.3734293 4.2440186 4.1088057 4.3127346 4.4583063 4.426539 4.439143 4.336444
1367974_at 8.660887 8.9926405 8.703131 9.049806 9.5812435 8.520265 9.157304 8.686436 8.967841 9.438592 9.1123295 9.10726
1367975_at 5.3870616 5.4091444 5.488801 5.1481123 5.803286 5.2167153 5.4511037 5.2840705 5.808616 5.9587255 5.5148497 5.690028
1367976_at 7.388833 7.110577 7.3762 7.528078 7.3461337 7.0134764 7.245504 7.1476765 6.933065 7.105857 7.0766377 7.1250653
1367977_at 3.6340601 3.6682665 3.6226547 3.7917404 3.5109513 3.9346318 4.5265665 3.6764097 3.989646 3.7961035 4.102037 3.808182
1367978_at 5.730885 5.6545863 5.7460938 5.7455287 6.1409307 5.7777977 5.8690147 5.980252 6.12329 5.8286386 6.084691 5.95471
1367979_s_at 11.534057 11.276234 11.2780075 11.768162 11.639098 11.628021 11.840032 11.905192 11.375233 11.640022 11.754867 11.557581
1367980_at 8.267397 8.067421 8.087976 7.9169226 8.109055 8.273863 7.9790835 7.9587817 7.82653 8.044792 7.8969865 7.649591
1367981_at 7.485728 7.4067388 7.3726954 7.349178 7.390424 7.4341187 7.118375 7.2907915 7.0566564 7.335269 7.1471457 7.0039606
1367982_at 10.595422 10.434835 9.78318 10.701212 11.280969 10.634367 10.741574 11.02711 10.642844 11.140728 11.146359 11.844358
1367983_at 5.2885246 5.4303827 5.266211 5.409936 5.4182005 4.725183 5.0543 5.4286156 5.65803 5.393281 5.729669 5.395296
1367984_at 6.0310936 6.185792 5.81263 6.6796327 6.1251664 6.0356507 5.854621 6.0399117 5.9184623 5.9166756 6.028609 6.2749457
1367985_at 6.3276935 6.778196 6.79517 6.7088747 7.122278 7.171661 6.766448 6.7951984 7.0361466 6.9877396 7.2408853 7.626708
1367986_at 6.892035 7.1377025 6.7650476 7.101697 6.8148084 6.7073727 6.523983 7.0423427 6.7246914 7.0509467 6.721525 6.9309306
1367987_at 8.710825 8.659654 8.602448 8.567429 8.663866 8.587511 8.552271 8.671709 8.5316305 8.633715 8.657795 8.646658
1367988_at 12.888541 13.050288 12.886832 12.949823 13.050192 12.989163 13.018488 12.934655 12.943648 13.114507 12.87082 13.070623
1367989_at 4.258585 4.259494 4.32182 4.1256714 4.497617 4.300273 4.36718 4.1597548 4.3506646 4.2835474 4.2605114 3.9292402
1367990_at 4.9901414 5.4084935 5.1328745 5.2074795 5.3094783 5.1939445 5.2348614 4.9031606 5.309802 5.4181514 5.3255906 4.983454
1367991_at 9.016773 8.804883 8.951829 9.041016 8.975101 8.952799 8.993407 8.940138 8.824142 8.975714 9.052561 8.967809
1367992_at 4.521848 4.7186084 4.539492 4.652391 4.799754 4.8088818 4.9987993 4.7661333 4.676407 4.4090323 4.776312 4.4174004
1367993_at 7.2835865 7.06908 7.264061 7.288314 7.0113015 6.90871 7.12917 7.1947374 7.303717 7.2068233 7.195549 7.3501415
1367994_at 10.642963 10.572835 10.673044 10.9870825 10.508081 10.532632 10.59963 10.533973 10.729412 10.819633 10.295442 10.785404
1367995_at 13.216866 13.197965 13.14814 13.149632 13.10532 13.135683 13.063991 13.164963 13.149063 13.123971 13.042252 13.188095
1367996_a_at 6.74597 6.9027987 6.5433097 6.667337 6.6129966 6.5215864 6.6128664 6.4675484 6.4694333 6.646533 6.560035 6.6489305
1367997_at 8.05895 8.108859 8.119723 8.072327 8.071102 8.047654 7.8682785 8.010828 8.109757 7.961561 8.173786 8.150419
1367998_at 9.245642 9.105693 5.9494185 9.5491295 8.246283 8.301488 8.2702675 8.967705 6.396036 9.25309 5.8406215 8.368578
1367999_at 12.269457 12.390309 12.267471 12.401089 12.228803 12.261459 12.294092 12.294616 12.331658 12.391657 12.192931 12.233958
1368000_at 14.252137 14.327852 14.269703 14.32186 14.29073 14.303085 14.305636 14.294082 14.294082 14.328221 14.29005 14.328476
1368001_at 4.1434107 4.1409955 4.2350054 4.006758 3.8031173 4.096936 4.0841994 4.067887 4.1134086 4.152915 4.238289 4.0235977
1368002_at 7.085282 7.514095 7.0414166 7.345454 7.4227524 7.3488708 7.0475593 7.399893 7.234759 7.668714 7.1923723 7.285604
1368003_at 5.6351843 5.7857823 5.453986 5.7479677 5.586927 5.8539686 5.8393364 5.9876804 5.7974586 5.7221084 5.7627993 5.854037
1368004_at 9.851272 9.79801 9.772979 9.760488 9.939025 9.915256 9.904785 9.792302 9.873487 9.902122 9.89425 9.836517
1368005_at 5.327742 5.748055 5.5676684 5.650816 5.653078 5.740764 5.624316 5.7741804 5.814737 5.5938683 5.5597963 5.6237826
1368006_at 7.197168 7.568867 7.570249 7.490189 7.8596964 7.3364544 7.6946416 7.542454 7.7833138 8.008989 7.633949 7.577877
1368007_at 6.81984 6.6432343 6.572717 7.1203976 6.71204 7.0280137 6.779834 6.777733 6.701535 6.9023113 6.538405 6.6004353
1368008_at 5.2990494 4.944577 5.081832 5.087497 5.1487193 5.537001 5.4821267 5.40349 5.8428354 5.583899 5.457745 5.335979
1368009_at 9.222947 9.809252 9.454173 9.309948 9.634562 9.257012 9.5164385 9.356414 9.1316395 9.320745 9.211732 9.128295
1368010_at 7.5905395 7.4504895 7.5346065 7.6718817 7.776152 7.6211333 7.661508 7.615664 7.5818715 7.7959046 7.5321927 7.690162
1368011_at 7.7209277 7.5921926 7.598646 7.752069 7.786185 7.719801 7.63127 7.5230885 7.6862254 7.708753 7.750389 7.665579
1368012_at 6.6694584 6.270148 6.310374 6.154256 6.277774 6.6347556 6.3174977 6.503025 6.1575937 6.370404 6.278526 6.3117833
1368013_at 4.276748 4.3252845 4.218876 4.425151 4.257043 4.466161 4.585902 4.3468 4.2033415 4.087699 4.5733633 4.2807846
1368014_at 4.1421413 4.1738653 4.150845 4.165946 4.2103596 4.182996 4.3266582 4.1262093 4.363429 4.1289062 4.417014 4.1951866
1368015_at 6.018885 5.9922857 6.0697236 5.7170796 6.0774574 6.077379 5.7509384 6.0077477 5.9222145 5.9587255 6.1387706 6.1466475
1368016_at 12.873392 12.848429 12.932197 12.825563 12.928209 13.033173 12.895278 12.958042 12.885111 12.8722515 12.919484 12.927696
1368017_at 5.2633076 5.06516 4.8935113 5.007742 4.8974776 5.1019545 5.137705 5.096181 5.0507784 5.1438327 5.195855 5.0577765
1368018_at 8.754204 8.879919 8.895497 8.747273 8.681907 8.730428 8.8284235 8.880876 8.506894 8.879566 8.636779 8.796759
1368019_at 7.6075473 7.66627 7.7073283 7.7443748 7.47098 7.483154 7.611793 7.5690327 7.468926 7.487159 7.441129 7.601545
1368020_at 7.0270042 6.5698905 6.969952 7.1009903 7.0372066 7.0710864 7.0281487 7.3982563 6.8851075 7.01006 7.0837927 6.868584
1368021_at 13.569098 13.744658 13.687595 13.937025 13.78947 13.869746 13.763455 13.76765 13.849764 13.9816065 13.87378 13.831259
1368022_at 6.479632 6.7067866 6.852658 6.742582 6.3838344 6.678899 6.7041883 6.49388 6.5226793 6.714819 6.7790403 6.6924343
1368023_at 6.466317 6.752296 6.6951003 6.7107506 6.6155972 6.777394 6.8821363 6.7316666 6.578264 6.3288155 6.711333 6.8550873
1368024_at 6.3941035 6.2828455 6.506243 6.36067 6.680444 6.4656024 6.710596 6.4326596 6.468525 6.4408803 6.583424 6.260176
1368025_at 6.854169 6.532399 6.412761 6.7250314 7.0651546 6.636081 6.9779367 7.283931 6.9744897 6.811558 6.6973863 7.2808447
1368026_at 7.311979 7.294348 7.2406373 7.367353 7.505325 7.533726 7.352225 7.4152427 7.2868996 7.4820676 7.3087845 7.2628255
1368027_at 6.5941415 6.693814 6.649617 6.5089192 6.6368313 6.6327276 6.6414394 6.609132 6.8831215 6.771781 7.009527 6.8238907
1368028_at 4.543771 4.340261 4.6645274 4.405086 4.27396 4.3681097 4.425417 4.108141 4.378973 4.488384 4.2208195 4.3835473
1368029_at 10.535195 10.512272 10.501627 10.490509 10.496987 10.603924 10.572309 10.338194 10.331201 10.485296 10.292651 10.540698
1368030_at 8.690585 8.894245 8.964725 8.57622 8.872587 8.935394 8.902796 8.514397 8.616322 8.812009 8.584622 8.869436
1368031_at 7.2440267 7.1958065 7.4129367 7.366132 7.130425 7.3698487 7.2031603 7.3556647 7.124507 7.139173 7.35773 7.3082137
1368032_at 6.3041816 6.1809077 5.744688 6.406704 6.195322 6.094635 6.3484254 6.2360044 5.8047132 6.1504354 6.2754607 6.402272
1368033_at 6.2067404 6.2206297 6.043012 5.9843984 6.3611827 6.293001 6.2980046 6.174121 6.2605023 6.1395025 6.637173 6.3700886
1368034_at 4.07121 4.4952173 4.2466726 4.222298 4.2176213 4.2026024 4.2337713 4.121438 4.106577 4.278221 4.3017654 4.4076962
1368035_a_at 10.427787 10.569931 10.216601 10.444802 10.221485 10.101301 9.791775 9.797178 9.842848 10.307812 9.971835 10.060935
1368036_at 10.027383 10.228969 9.804821 9.971378 10.019453 10.098357 9.730033 9.738618 9.813773 10.013653 9.7859535 9.819455
1368037_at 6.744182 6.827168 7.0442076 7.019853 6.993309 7.144065 6.995206 7.021006 7.4192023 6.8824334 6.96309 7.123824
1368038_at 8.563319 8.516682 8.498246 8.624277 8.322541 8.438213 8.30206 8.3675 8.534048 8.437986 8.280021 8.424753
1368039_at 5.2808466 5.265552 4.8688755 5.4396152 5.1381288 5.6796637 5.2065787 5.431602 5.4737206 5.031412 5.1606746 5.520695
1368040_at 8.119011 8.245182 8.186064 8.323719 8.250008 8.035423 7.965114 8.156368 7.8537726 8.004063 8.233171 8.15753
1368041_at 9.664133 9.688491 9.768086 9.701152 9.7787695 9.689193 9.798525 9.716386 9.735537 9.682013 9.773604 9.728698
1368042_a_at 10.83247 10.664125 10.811695 10.851533 10.814725 10.7368145 10.711382 10.800194 10.730897 10.738195 10.739734 10.826238
1368043_at 8.001461 7.888622 7.9013333 8.017487 7.936819 7.740758 7.973266 7.880143 7.8543105 7.9588547 7.799642 7.825964
1368044_at 3.438168 3.4062936 3.4507813 3.3155131 3.2466547 3.2917733 3.4792137 3.4188108 3.3891473 3.41432 3.4953794 3.3484836
1368045_at 10.072594 10.025772 10.211011 9.966066 9.957678 9.908966 9.90217 10.004402 9.913103 9.988306 10.043082 9.864161
1368046_at 9.846802 9.892596 10.164145 9.656496 9.858305 9.98629 9.787615 9.852993 9.892425 9.94573 9.777672 9.888408
1368047_at 7.5037847 7.482993 7.112538 7.874571 7.1530523 7.6712365 7.5615544 7.7724676 7.2763953 8.276295 7.4636054 7.932166
1368048_at 14.100989 14.022955 14.020559 14.029283 14.0388775 14.075703 14.062259 14.125343 14.140858 14.054699 13.872963 14.017497
1368049_at 11.3627825 11.169995 11.251323 11.249465 11.169453 11.262715 11.169577 11.138888 11.519497 11.043408 11.239556 11.318423
1368050_at 7.490539 7.9671497 7.992841 7.927034 7.320419 7.8582788 7.4097557 7.6337476 7.334209 7.8033824 7.4117517 7.4680805
1368051_at 11.468411 11.414077 11.628803 11.632631 11.368405 11.473531 11.334746 11.440762 11.377638 11.375185 11.493644 11.484412
1368052_at 4.869437 4.7682967 4.7067695 4.4640884 4.64696 4.845971 4.9387455 4.909726 4.568777 4.763363 4.235466 5.0208116
1368053_at 5.8771114 5.8890967 5.6502595 5.6436286 5.63753 5.563507 5.608174 5.7771497 5.7318587 5.808771 5.5207963 5.938124
1368054_at 6.870052 6.7992816 6.9519653 7.1264462 6.9279814 7.0146 6.630822 6.999597 6.939136 6.9152527 6.779629 7.0022583
1368055_a_at 8.146012 8.223455 8.12538 8.380174 8.274927 8.239116 8.168533 8.218506 8.07176 8.314713 8.223947 8.160412
1368056_at 7.277429 7.3957596 7.010387 7.305958 7.2368894 7.444668 7.2277937 7.3607626 7.176012 7.279745 6.9110003 7.4174213
1368057_at 8.733748 9.5626545 9.035098 9.136065 8.731088 8.706793 8.760392 8.873396 8.459533 9.577253 9.066088 8.687435
1368058_at 7.3965507 7.453911 7.363008 7.316223 7.3646603 7.175211 7.359299 7.209137 7.2269406 7.2546253 7.200702 7.6367426
1368059_at 8.09194 8.717224 8.178717 9.279481 9.137408 8.958215 8.780447 8.952717 9.558444 8.736323 8.795709 9.642843
1368060_at 12.9750395 12.910593 12.915159 12.934052 12.828534 13.000458 12.986312 12.96412 12.875389 12.99062 12.944358 12.936354
1368061_at 5.7950654 5.692649 5.7289977 6.0726805 5.7199836 5.591617 5.705615 5.8849506 5.984957 5.52546 5.5177383 5.9580193
1368062_at 8.966433 9.062987 9.044003 9.171745 9.03911 8.931289 8.964795 9.047479 8.96355 9.018607 9.172734 9.117286
1368063_a_at 8.554521 8.498765 8.169689 8.342892 8.493381 8.377411 8.329692 8.207122 8.19805 8.329655 8.413365 8.3364105
1368064_a_at 10.475514 10.727226 10.611056 10.688161 10.828292 10.548169 10.750457 10.82402 10.380082 10.778312 10.706188 10.378845
1368065_at 7.6675596 7.557454 7.563753 7.599191 7.7472625 7.7294574 7.3761287 7.198542 7.6576247 7.736033 7.15201 7.7070136
1368066_at 5.3766656 5.471357 5.762127 5.930554 5.7201047 5.8540845 5.980905 5.6909337 5.4142666 5.7185965 5.9387145 5.652295
1368067_at 9.446644 9.300458 9.291797 9.263001 9.398417 9.165467 9.2505245 9.257266 9.35046 9.345057 9.143413 9.3706045
1368068_a_at 7.179329 7.4251027 7.4289722 7.486539 7.350881 7.1216593 7.2817397 7.2107725 7.1604605 7.323225 7.3411684 7.3597383
1368069_at 8.036791 7.8477335 7.902874 8.126363 8.062801 7.846201 7.9579473 8.103935 7.9937387 7.8770347 8.044609 8.192908
1368070_at 8.00074 8.008541 8.050495 8.056888 8.110711 8.177115 8.184828 7.9638443 8.101866 8.191876 8.200027 8.049138
1368071_at 11.7872095 11.853638 12.025153 11.966698 11.863083 11.955293 11.874988 11.95917 11.978029 12.033388 11.79706 11.953965
1368072_at 6.005732 5.901183 5.85766 6.103056 6.0030565 6.251264 5.9768524 5.9591417 5.945621 6.1421285 5.976482 6.110926
1368073_at 8.229929 8.944349 8.56803 8.569954 8.374713 7.9714365 8.253924 7.8074274 7.668374 8.643805 7.556476 8.027212
1368074_at 6.6543903 6.313092 6.8303614 6.6736407 6.7403593 6.797603 6.64555 6.8304486 6.5228505 6.528127 6.905497 6.5534916
1368075_at 10.913821 10.840134 10.872514 10.65903 10.590686 10.67713 10.82656 10.725019 10.917125 10.618308 10.771243 10.938295
1368076_at 7.158074 7.474034 7.281963 7.203023 7.323499 7.3509383 7.0999503 7.36467 7.1604605 7.2546253 7.1669135 7.010461
1368077_at 13.087812 13.1763315 13.211374 13.153692 13.184434 13.096365 13.176422 13.19635 13.13582 13.112683 13.102966 13.185853
1368078_at 4.2011604 3.8294778 4.1479087 4.255592 4.339156 4.6019077 5.72279 4.146723 4.1130066 4.07018 4.4716105 4.228548
1368079_at 9.07094 9.008174 9.278934 9.094028 8.95773 9.155823 8.991272 8.914669 8.543667 8.889127 8.970012 8.895199
1368080_at 3.6571932 3.79671 3.6432014 3.7313876 3.7461114 3.7838292 3.7643864 3.9415193 3.6744041 3.450355 3.8064358 3.4448855
1368081_at 7.1212263 7.252054 7.059172 7.0730085 7.114062 7.1354322 7.0407624 7.2140036 7.6307325 7.1616855 7.316804 7.171577
1368082_at 8.329765 8.185431 8.1551285 8.279229 8.2204485 8.273933 8.0412655 8.14928 8.042682 8.16045 8.104328 8.079953
1368083_at 9.019199 8.823512 8.919252 8.952013 8.987775 8.840366 9.096632 8.984361 8.880224 8.86624 8.922905 9.070704
1368084_at 6.1562586 5.971253 6.1068482 6.195245 5.963002 5.958735 6.1377597 6.33854 6.2483015 5.996981 6.1006126 6.1864896
1368085_at 10.605442 10.60598 10.789227 10.541629 10.446767 10.366827 10.530435 10.519711 10.562397 10.544471 10.586842 10.600619
1368086_a_at 8.271773 8.137857 7.8763175 8.326974 7.866467 8.165548 8.51278 7.6572766 8.405967 7.9833646 7.916782 8.278132
1368087_a_at 8.315399 8.109247 8.293411 8.415722 8.13522 8.095676 8.131342 7.9815235 8.05837 8.329373 7.989728 8.053989
1368088_at 6.915968 7.033214 6.900108 7.0581822 7.023426 6.924215 6.9961395 7.1004734 7.0647864 6.9918947 7.227371 7.0812507
1368089_at 8.401184 8.254702 8.32833 8.305156 8.154031 8.177126 8.206627 8.212581 8.434162 8.403519 8.39489 8.373255
1368090_at 7.159983 7.2096505 7.228201 7.327449 7.246205 7.1570725 7.0119605 7.0079536 7.1645765 7.236823 7.1531305 7.225188
1368091_at 9.056122 8.7953005 8.906342 9.153181 8.805997 8.7294035 8.940065 8.756344 9.1441965 8.997619 8.777942 9.108153
1368092_at 12.498578 12.42115 12.439713 12.517808 12.41718 12.321648 12.44064 12.5303335 12.43002 12.497845 12.3672905 12.442612
1368093_at 3.6255834 3.4920142 3.7491739 3.6648877 3.7228918 3.8574731 3.7989213 3.63538 4.0784397 3.6310632 3.8023803 3.490942
1368094_at 6.825352 6.828491 6.722578 6.8432074 6.765866 6.6346006 6.688821 6.783 6.6214786 6.609122 6.6035633 6.6741033
1368095_at 9.8015375 9.898327 9.78747 9.90191 9.80962 9.768227 9.83389 9.345695 9.731857 9.462887 9.87785 9.659231
1368096_at 9.472417 9.445538 9.6059265 9.606427 9.622196 9.544593 9.433067 9.533974 9.4818125 9.415479 9.382305 9.704387
1368097_a_at 4.530289 4.5425906 4.53746 4.182985 4.610391 4.3100314 4.3943787 4.6838446 4.5847206 4.7086277 4.7148557 4.6137323
1368098_a_at 7.7201524 7.3419447 7.3026743 7.4071436 7.399626 7.85776 6.8131595 7.6441336 7.3964205 7.400261 7.4334154 7.501471
1368099_at 7.152381 7.0481963 6.7885947 7.325047 7.03319 6.9008203 7.0921907 7.208036 7.055593 7.2679358 7.023433 6.985932
1368100_at 10.7493305 10.644285 10.8206415 10.727766 10.806145 10.825874 10.710005 10.866171 10.586779 10.722427 10.746908 10.746976
1368101_at 7.6133533 7.5169544 7.6956773 7.41319 7.7160354 7.6269884 7.816458 7.521364 7.6304617 7.589368 7.7160726 7.551308
1368102_at 8.051538 8.251289 7.479765 7.7712574 8.2409 8.328411 7.9580355 7.5490193 7.9845147 7.937279 8.246754 7.9726233
1368103_at 7.0894985 7.102203 6.8889194 7.295231 7.366623 6.869638 7.2201104 6.9566355 6.938201 7.3180876 7.0961385 7.12408
1368104_at 6.290915 6.1160316 6.159517 6.160106 6.0370765 6.21661 6.2504873 6.2434416 6.3540673 6.1089673 6.041977 6.188209
1368105_at 4.804713 5.0433183 4.9998436 4.852375 4.8770537 5.0629864 4.896944 5.013419 5.0304866 4.6258955 4.9825306 4.7474885
1368106_at 8.833043 9.933591 9.598596 8.43059 8.449079 8.670818 8.641176 7.7665496 7.942477 8.426337 8.465855 8.723219
1368107_at 3.4875202 3.8140836 3.653631 3.538789 3.5558004 3.6859725 3.662297 4.066033 3.7162702 3.8755784 3.7197113 3.5776849
1368108_at 4.772217 5.0041356 4.5891824 4.9510593 4.806939 4.7481127 5.034197 5.180456 5.0847616 4.826705 4.8454456 4.6612816
1368109_at 6.8926163 6.8657484 6.9560785 6.739892 6.8080688 6.4942765 6.9542294 6.697974 6.6585674 6.7199993 6.8776937 6.8246164
1368110_a_at 4.1586275 4.4453673 4.218398 4.050622 4.321686 4.219721 4.2058606 4.222393 4.2810073 4.237601 4.37854 4.3151336
1368111_at 7.8607306 7.868872 7.6618676 7.7607636 7.962411 7.9418325 7.6288586 7.7789845 7.911183 8.182461 8.041434 8.084274
1368112_at 5.317878 5.02388 5.4364243 5.165229 5.218598 5.3071175 5.5400763 5.149847 5.282469 5.4354634 5.26575 5.373203
1368113_at 4.1057954 4.255233 4.228567 4.229258 4.160325 4.4046164 4.5218596 4.717437 4.3053246 4.312605 4.6292505 4.4049597
1368114_at 4.119789 4.421894 4.5085964 4.375032 4.3373384 4.710446 4.4591336 4.64785 4.671109 4.2046657 4.8221655 4.1902766
1368115_at 10.311408 10.257346 10.310222 10.357582 10.807395 10.584696 10.394801 10.760836 10.543137 10.5936985 10.425694 10.929308
1368116_a_at 7.374139 7.293006 7.2130203 7.243433 7.218931 7.0615497 7.2016788 7.4353533 7.1887283 6.9677486 7.027005 7.5106683
1368117_at 9.101236 9.150631 8.936002 9.157209 8.928876 8.853961 8.962957 8.979747 8.896314 9.1255455 8.8576 9.003624
1368118_at 8.191786 8.478884 8.3837185 8.326815 8.54628 8.2119665 8.262434 8.425344 8.301016 8.566645 8.371649 8.349684
1368119_at 5.7569056 6.0313106 5.699587 5.51803 5.82542 5.881402 5.857446 5.6327868 5.9382234 5.8461404 5.7158356 5.7488775
1368120_at 4.0114994 4.5106945 4.2502556 4.256032 4.2177925 4.1590395 3.9794133 4.7580843 4.6981764 4.2053275 4.2479177 4.3846016
1368121_at 9.963444 9.864342 10.000953 10.032634 10.194385 10.059659 9.934642 10.1619625 10.306657 10.263832 10.585943 10.1195965
1368122_at 9.918025 9.820098 9.909288 9.852861 9.978462 9.679428 9.7029915 9.742596 9.658616 9.859577 9.744884 9.7177305
1368123_at 5.8446145 6.2983885 5.9871397 6.0418015 5.8688407 5.8940606 5.8902597 5.499371 6.0055056 5.817351 5.9745216 6.098872
1368124_at 7.2521677 7.6629004 7.621772 7.464047 7.0418243 7.496899 7.298504 7.1124115 7.300011 7.3865776 7.240899 7.3115225
1368125_at 6.393205 6.2775793 5.9720073 6.2990117 6.2893705 6.26982 5.9667883 6.533719 6.381271 6.3575525 6.2800856 6.177149
1368126_at 6.221209 5.8397617 6.1221805 5.995405 6.498465 6.084745 6.4393063 6.639664 6.315749 6.1672773 6.515991 5.6490207
1368127_at 6.3710856 6.3364153 6.4085956 6.484667 6.3637366 6.2379785 6.2756085 6.206241 6.6721377 6.3255334 6.625203 6.623911
1368128_at 7.1043806 6.478411 6.241181 6.916408 6.4339213 7.1317663 6.667237 6.445625 6.8744693 6.3981323 6.2307005 6.569342
1368129_at 7.2804103 7.062099 7.1298337 7.0234995 7.0856757 6.935832 7.336504 6.9652267 6.9977922 7.092922 7.2885423 7.1863866
1368130_at 4.444585 4.574502 4.65156 4.4604206 4.5981092 4.656364 4.6115355 4.689578 4.7221355 4.4265394 4.6655173 4.5394497
1368131_at 4.4105754 4.3454685 4.290044 4.2966275 4.2400265 4.3236732 4.4988666 4.408651 4.520793 4.335676 4.5906086 4.4856257
1368132_at 10.277711 10.490706 10.3005495 10.606859 10.380871 10.484847 10.135439 10.472711 10.620582 10.468364 10.021521 10.190415
1368133_at 7.4554048 7.551019 6.968655 7.5728827 7.544177 7.4015217 7.2077174 7.3553042 7.2419496 7.4253955 7.520591 7.2458386
1368134_a_at 8.844763 8.6588 8.914999 8.738128 8.668032 8.612366 8.601167 8.57608 8.751162 8.643578 8.169155 8.445769
1368135_at 6.1447124 5.896606 5.972448 6.315397 5.850016 5.61715 5.8549614 6.075515 6.035276 5.909897 6.2065945 5.8821254
1368136_at 7.9402256 7.737427 7.8898697 7.669822 7.5523596 7.266236 7.476999 7.319242 7.376294 7.4717627 7.5615807 7.832999
1368137_at 5.9844694 6.2847133 6.311376 6.22224 6.191019 6.333034 6.58625 6.276176 6.254988 6.381597 6.429812 6.2444944
1368138_at 5.4789515 5.582341 5.706385 5.754885 5.5147104 5.821382 5.7997055 5.695826 5.8882303 5.43974 5.7773576 5.4704013
1368139_s_at 5.3899107 5.4703817 5.796142 5.605806 5.508894 5.6529384 5.387746 5.4856105 5.7636585 5.571079 5.8414373 5.5686364
1368140_at 5.8925176 6.6026635 6.3391967 6.143519 6.380612 7.121952 5.897833 6.363008 5.5890093 7.0591717 6.1990094 6.361315
1368141_at 11.546571 11.54514 11.57987 11.563017 11.653983 11.55196 11.486127 11.662695 11.514518 11.500739 11.541436 11.683622
1368142_at 5.382636 5.3147483 5.2806816 5.2253075 5.171228 5.414088 5.2640333 5.151449 5.378269 5.1432686 5.357126 5.0748625
1368143_at 6.985239 7.1397552 6.4120083 6.4029865 6.8027186 7.0214806 6.909104 7.2269626 6.1881056 7.4280286 7.054842 6.7021227
1368144_at 5.6849365 5.428437 5.73372 5.7451806 5.8179817 5.53491 5.88662 5.3919187 5.4971647 5.842373 5.475675 5.6015267
1368145_at 6.022009 5.393772 5.195402 5.4479465 5.604946 5.894845 5.9902925 5.4679756 5.949235 5.890878 5.6344805 5.5488186
1368146_at 9.367193 10.91711 10.168571 10.695585 8.952531 10.6387615 10.425958 11.429767 11.432948 11.278274 8.862324 9.758652
1368147_at 7.1546516 8.773453 8.156409 8.371988 6.6312904 8.786752 8.258319 9.550728 9.55841 9.493854 6.79401 7.582981
1368148_at 4.6350493 4.8421636 4.2345066 4.3503246 4.670076 4.407057 4.7245626 4.822651 4.706398 4.3432617 4.4439187 4.5553
1368149_at 5.874835 6.128505 5.7779527 6.035551 6.0525174 5.6473756 5.8156614 5.877363 5.9471326 5.8957515 5.9476194 5.8667383
1368150_at 12.479328 12.644873 12.551873 12.6738 12.61254 12.757348 12.562974 12.431607 12.683327 12.6387205 12.493317 12.600595
1368151_at 10.2954445 10.270025 10.227961 10.342422 10.227541 10.241043 10.038436 10.291974 10.092282 10.112758 10.269422 10.195806
1368152_at 7.4705086 7.449323 7.280544 7.4302306 7.828686 7.4124107 7.5257797 7.260455 7.4420524 7.433366 7.467182 7.283547
1368153_a_at 7.316821 7.216238 6.986532 6.9112062 7.2268615 7.1479645 7.1067743 7.1721125 7.3134165 7.0320306 7.334206 7.158723
1368154_at 8.142491 7.9625587 7.9765415 8.196932 8.144069 8.097995 8.267176 8.029392 8.082476 8.167747 7.932546 8.137077
1368155_at 10.936718 10.670984 10.511593 10.629453 12.666367 12.899742 11.894228 10.591796 10.532465 10.799756 12.450735 11.73294
1368156_at 5.6148224 5.6162143 5.679106 5.3454514 5.746185 5.6306973 5.4921217 5.6800985 5.8436346 5.701658 5.7074986 5.8251395
1368157_at 5.8856783 5.9141564 5.5549984 5.857751 5.821124 6.051257 5.973402 5.9235277 6.189504 6.1656175 5.829883 5.972803
1368158_at 9.201261 8.969718 9.171114 9.173288 9.227884 9.0447235 9.050073 9.060167 8.969658 8.898524 9.149583 9.295245
1368159_at 8.4047785 8.40327 8.480931 8.649493 8.451668 8.27638 8.349747 8.366724 8.312814 8.408837 8.283903 8.476705
1368160_at 9.36561 6.050232 8.711101 9.023122 10.006013 7.9901404 9.026126 10.314718 9.846746 9.361841 10.010769 9.921519
1368161_a_at 14.057193 14.018206 14.002915 14.006831 14.000473 14.088956 14.004956 14.020002 13.999744 14.0542555 14.017948 13.979372
1368162_at 4.990013 4.7609587 4.784767 4.896797 5.2262745 4.8022776 5.03644 4.5530252 4.613762 4.732997 4.884294 4.813075
1368163_at 10.232352 10.250853 10.131841 10.255532 10.122928 10.12094 10.262606 10.118704 10.032263 10.117256 10.011413 10.096337
1368164_at 7.5716925 7.54325 7.3536344 7.481922 7.919822 7.5189595 7.6989098 7.4933767 7.548939 7.82788 7.6414547 7.7107334
1368165_at 7.737542 7.762891 7.682053 7.725827 7.616624 7.63386 7.6205425 7.6462097 7.5996146 7.605948 7.654683 8.025486
1368166_at 6.2251134 6.2519946 6.054898 6.4359097 6.430808 6.162598 6.18794 6.206113 6.3761916 6.159088 6.190177 6.0599523
1368167_at 5.58689 5.7749634 5.5945797 5.199657 5.3370085 5.359957 5.359283 5.4572716 5.5776954 5.3657575 5.580062 5.530269
1368168_at 8.263302 8.592635 8.75409 8.069493 8.988953 9.371745 8.482993 8.697146 7.876786 8.126234 7.372599 8.692162
1368169_at 6.856061 6.765347 6.8121157 6.5972414 6.782467 6.8563004 6.8786044 7.0583687 6.987791 6.8925657 6.871755 6.8393536
1368170_at 3.9293587 4.0901027 4.0414658 3.7837026 3.9591348 3.7098327 4.1651692 3.8406162 4.1711445 3.89655 4.1458607 3.9159238
1368171_at 8.963145 9.563298 10.487553 8.312939 9.003356 9.531401 9.038807 9.442824 9.791789 10.950189 8.80045 10.65239
1368172_a_at 7.1586194 7.5527644 8.642321 6.3805723 7.0662527 7.6440907 7.352185 7.500476 7.888613 9.156485 6.756058 8.555145
1368173_at 7.8409553 7.5605907 7.2101035 7.2705264 7.9959273 7.3112564 7.886032 7.275848 7.2890363 7.5023017 7.9107237 7.7446737
1368174_at 3.9519987 3.890425 4.097253 4.0483274 3.904123 4.2050242 3.6729035 4.078722 3.9935582 3.794245 3.662241 3.9507606
1368175_at 7.247677 7.039005 7.0568786 7.1950917 6.9150076 6.8874393 6.718496 7.122353 6.9039283 7.113505 6.8707094 6.9353876
1368176_at 7.7814727 7.90831 7.786671 7.7697673 7.799784 7.6219654 7.613196 7.916201 7.73187 7.809276 7.831886 7.7893996
1368177_at 7.521048 7.412564 7.442378 7.455781 7.339146 7.717212 7.2357354 7.501814 7.1279917 7.576928 7.4060774 7.405954
1368178_at 8.974705 8.770446 8.992127 9.039915 9.073166 9.0981655 9.213687 9.173703 9.180066 9.060305 8.971426 9.083138
1368179_at 7.250499 7.150416 7.170326 7.231082 7.4117665 7.4382057 7.396055 7.3623185 7.418662 7.278067 7.401668 7.2546024
1368180_s_at 13.244625 13.26028 13.491326 13.060891 13.45654 13.582405 13.565109 13.509317 13.561487 13.040538 13.413208 13.44228
1368181_at 10.942122 10.791719 11.114184 10.75875 11.031981 10.836885 10.691567 10.841149 10.847871 10.664923 10.632035 10.583993
1368182_at 4.5837426 4.366269 4.357396 4.6863904 4.5850596 4.3841085 4.5648384 4.506976 4.687896 4.5470457 4.639901 4.2872057
1368183_at 7.800083 8.071248 7.749805 7.919021 7.5444965 7.7697096 7.9014754 7.9241524 7.7938676 7.623495 7.765913 7.7063494
1368184_at 9.055297 8.900814 9.131797 9.018777 9.15041 8.789949 9.167462 9.081203 8.800955 9.0215025 9.113752 8.923635
1368185_at 5.111637 5.0454907 5.0543227 5.129594 5.246367 5.092623 5.150925 5.0619082 5.3191395 5.449437 5.187851 4.9890823
1368186_a_at 6.1484385 6.2975254 6.2607017 6.376888 6.1838074 6.176126 6.332736 6.1094055 6.3428063 6.3057294 6.2604527 6.3039627
1368187_at 7.5872893 7.8000555 7.8484535 7.298051 8.305267 7.65246 7.786916 8.251298 7.6019406 8.066168 8.109441 8.309088
1368188_at 13.806284 13.610186 13.707572 13.715368 13.735345 13.553251 13.651227 13.653175 13.628628 13.816918 13.597712 13.751465
1368189_at 10.854989 10.189877 10.54437 10.626529 10.624691 10.581262 10.872365 11.006902 10.703265 10.659832 10.767364 10.425194
1368190_at 5.3905954 5.1977077 5.304705 5.215595 5.4268923 5.2501936 5.618895 5.5618668 5.2165356 5.443619 5.3611364 5.478738
1368191_a_at 10.766976 10.895406 10.854613 10.730191 10.721989 10.986707 10.782221 10.84434 10.825264 10.795479 10.934862 10.938909
1368192_at 4.916526 4.5677166 4.7206116 4.8782535 4.7730455 4.8399506 4.9646473 4.8182 4.89734 4.8090076 4.9917026 4.679084
1368193_at 5.219575 5.193457 5.084362 5.2449093 5.1081004 5.254634 5.233408 5.1303954 5.1910353 4.980069 5.031083 5.1954546
1368194_at 4.799088 4.477894 4.453495 4.5036306 4.4230485 4.2114286 4.7257557 4.296578 4.3384314 4.6850195 4.553996 4.5736513
1368195_at 6.283399 6.1271415 6.1815186 6.303586 6.4363446 6.1939297 6.3618097 6.295883 6.3354764 6.243395 6.182789 6.5357933
1368196_at 5.045119 4.900546 4.695038 4.757858 4.899282 5.086718 4.963145 5.0695877 4.9506683 4.722471 4.7676067 4.7853417
1368197_at 4.184043 4.219454 4.1896315 4.2062826 4.301464 4.3687043 4.4015913 4.224534 4.2358885 4.0061493 4.2835083 3.8989608
1368198_at 5.167326 5.1087837 5.150083 5.2678413 5.210536 4.9351554 5.304553 5.1226845 5.350726 5.414877 5.016877 5.0768957
1368199_at 8.509586 8.332739 8.197183 8.396162 8.45572 8.029881 8.519798 8.478611 8.3385515 8.462136 8.358934 8.362675
1368200_at 5.658882 5.781278 6.063582 5.8147354 5.470936 5.719888 5.9043007 6.0277023 5.997879 5.925643 6.087552 5.489377
1368201_at 6.207674 6.254326 6.1595483 5.9068017 6.086366 6.3066077 6.271 6.164129 6.0662904 6.1745048 6.1735964 6.09824
1368202_a_at 8.724997 8.403773 8.443295 8.648022 8.435899 8.719891 8.458612 8.558914 8.62689 8.521521 8.431256 8.557526
1368203_at 5.154274 5.1843853 5.1787896 5.1241074 5.3214726 5.3021193 5.2814827 5.1202416 5.227935 5.15282 5.1526804 4.8139606
1368204_at 6.547464 6.5846033 6.425975 6.4104595 6.3506494 6.3443627 6.781261 6.419153 6.1146107 6.598826 6.279588 6.2926593
1368205_at 13.197495 13.416267 13.288512 13.317212 13.364577 13.3809805 13.320356 13.259118 13.336491 13.252772 13.398 13.294319
1368206_at 8.625535 8.572915 8.668348 8.746754 8.906433 8.730428 8.713881 8.613798 8.798221 8.852209 8.818518 8.7717705
1368207_at 5.905569 5.882009 5.8623047 6.075995 6.1675773 5.998811 5.946897 6.0150456 5.9709816 6.1337295 6.093046 6.1306553
1368208_at 5.8227706 5.9022264 5.9532785 6.3077307 6.202329 5.7851434 5.784522 5.7609572 5.9386573 6.0646653 5.9462457 6.081486
1368209_at 5.838447 5.7014985 5.8895397 5.7479677 5.7337694 5.954402 6.1166234 6.0876102 5.977325 6.18794 6.1378584 5.9208584
1368210_at 4.8403153 4.3786716 4.7572165 4.8545847 4.680396 4.8104625 4.8531322 4.793359 4.6932683 4.672092 4.9269276 4.5941668
1368211_at 12.302456 12.265271 12.329164 12.295968 12.412589 12.376791 12.415853 12.307734 12.287048 12.361074 12.348009 12.388228
1368212_at 8.474095 8.150284 8.156481 8.183344 8.391105 8.346443 8.16738 8.157726 7.9236255 8.160126 7.9260483 8.121729
1368213_at 9.672388 9.954264 10.2055 9.377157 9.65136 9.555989 9.084862 9.884243 9.940577 9.440849 9.687582 9.454133
1368214_at 7.7291584 7.791401 7.748546 7.6734324 7.6832013 7.6006474 7.6938796 7.687867 7.4197273 7.851316 7.5903263 7.6613145
1368215_at 9.796972 9.75163 9.659325 9.746292 9.690006 9.49234 9.729247 9.679307 9.765422 9.873581 9.707316 9.666365
1368216_at 9.223941 9.223149 9.351156 9.332192 9.182517 9.333026 9.270873 9.176493 9.20252 9.262728 9.306319 9.278179
1368217_at 8.477501 8.281 8.363178 8.4293785 8.175299 8.516315 8.27021 8.335458 8.23612 8.340445 8.218569 8.393074
1368218_at 5.8810153 5.533453 5.461541 5.4360228 5.310908 5.51196 5.727654 5.8952923 5.8882303 5.8435845 5.5789976 5.674407
1368219_at 6.3169866 6.3763814 6.583989 6.44006 6.1365414 6.342706 6.4151154 6.2529974 6.3675447 6.42476 6.126827 6.0673847
1368220_at 8.86989 8.81447 8.610081 8.754047 8.901959 8.672667 8.8092165 8.91277 8.753349 9.013447 8.711032 8.857782
1368221_at 10.4953985 10.109343 9.894246 10.104476 10.162919 9.909367 10.079568 9.85136 9.96084 10.050267 10.090297 9.621952
1368222_at 6.581247 6.5845594 6.401752 5.557457 6.6888523 6.366557 6.3925114 6.272377 6.064495 6.44967 6.606571 6.134177
1368223_at 7.695003 7.5448265 7.220939 7.6473985 7.94539 7.3356986 7.727463 7.6823134 7.755828 7.97142 7.791731 8.387907
1368224_at 13.2227 13.103749 13.233923 13.09544 13.346836 13.177377 13.000943 13.205495 13.400699 13.287745 13.011419 13.169856
1368225_at 7.4194217 7.4792666 7.4338937 7.339691 7.4902406 7.320753 7.2363324 7.4419055 7.4022617 7.4551253 7.460619 7.2702603
1368226_at 8.3306265 7.9882503 8.227823 8.224577 8.248295 8.18452 8.032738 8.10453 8.198836 8.198991 8.04584 8.254349
1368227_at 8.09194 8.434961 8.287746 8.7010145 8.489195 9.20857 8.725164 8.346233 8.202576 9.422182 8.64212 9.035614
1368228_at 8.431669 8.502183 8.493387 8.572216 8.120579 8.271244 8.245319 8.19865 8.055807 8.374356 8.306079 8.517319
1368229_at 6.6177983 6.7268233 6.7336407 6.752378 6.5502796 6.78487 6.592281 6.499841 6.7468596 6.610351 6.429812 6.775851
1368230_a_at 9.087316 9.031427 8.98521 9.100823 9.1971855 9.058512 9.213473 9.028359 9.119343 9.06223 9.27808 9.0814295
1368231_at 7.0545053 6.984039 7.308989 7.054093 7.0726523 7.037834 6.8689804 7.2342954 7.2053356 7.1210227 7.069467 6.890439
1368232_at 8.310627 8.113859 8.247774 8.299339 8.137784 8.34149 8.455673 8.264347 8.329325 8.369759 8.415733 8.364759
1368233_at 8.056111 8.011103 8.194903 8.114718 8.213083 8.077042 8.076704 7.9408574 7.803674 7.8860307 8.18943 8.129112
1368234_at 8.431684 8.295879 8.789538 8.469458 8.3206005 8.022215 8.119883 8.175233 8.262897 8.784182 8.3379 8.527137
1368235_at 7.6772156 7.5991898 7.670792 7.6359725 7.7471695 7.747182 7.699601 7.8015924 7.814732 7.5994916 7.635146 7.8828654
1368236_at 4.162564 4.316623 4.2709446 4.007766 4.1889586 4.002356 4.248111 3.948011 4.3703904 4.0594063 4.170428 4.1660075
1368237_at 4.7235465 4.6590176 4.58482 4.973289 4.6750836 4.429369 4.9872985 4.6608357 4.6673717 4.392199 4.655973 4.5092235
1368238_at 4.888226 4.836417 4.8484797 4.627844 4.745401 4.8350425 4.9043984 4.7844715 4.8547177 4.5461116 4.891942 4.748758
1368239_at 8.2724285 8.416975 8.399652 8.568307 8.067387 8.287702 8.323836 8.18349 8.258768 8.477892 8.10354 8.428377
1368240_a_at 4.6959834 4.8491173 4.37715 4.670955 4.720445 4.653294 4.4621367 4.3105907 4.4611883 4.7718806 4.4996605 4.833258
1368241_a_at 8.212948 8.438824 8.560984 8.476181 8.66023 8.593905 8.459702 8.420396 8.574055 8.574064 8.558343 8.633388
1368242_at 4.6440887 4.7220583 4.578165 4.453556 4.540824 4.9300523 4.718355 4.69073 4.5527573 4.733904 4.674654 4.768914
1368243_at 5.220178 5.318635 5.5000033 5.3783484 5.445701 5.580579 5.338137 5.3924284 5.488683 5.300153 5.329985 5.660931
1368244_at 10.1613455 10.301266 10.409101 10.38508 10.242417 10.124008 10.310087 10.491088 10.310574 10.192482 10.278848 10.309527
1368245_at 12.466775 11.91744 12.524133 11.705867 12.592532 12.346306 12.118361 12.251531 12.092199 12.614354 12.61168 11.240889
1368246_at 5.2953715 5.4480977 5.003487 5.4645104 5.16701 5.372595 4.99968 4.7960052 5.223497 5.58462 5.204322 4.7853417
1368247_at 6.4381065 7.061411 6.698083 7.1255403 6.2089863 6.914422 6.8559604 6.3381076 6.4562216 6.8186665 7.275537 7.9279075
1368248_at 5.7829547 5.9466715 6.130129 6.064843 6.355374 6.32592 6.3691792 6.5418706 6.097927 6.101156 6.139236 6.180346
1368249_at 9.868545 9.1446705 9.631219 9.564694 9.773488 9.019281 9.725079 9.792987 9.705091 9.641218 9.28394 10.330114
1368250_at 3.7119806 4.02488 4.18208 3.8845165 3.857394 4.0232964 4.0720873 4.080991 3.9532042 3.6277843 4.1347637 3.9778244
1368251_at 5.6753955 5.615514 5.5221047 5.8068795 5.59321 5.6986823 5.576122 5.5773344 5.87442 5.8865995 5.5287123 5.697184
1368252_at 3.423391 3.640032 3.6300766 3.464648 3.8316355 3.4436643 3.732213 3.5454202 3.682417 3.517152 3.4840915 3.6942449
1368253_at 12.421486 12.376699 12.29198 12.404038 12.393227 12.30866 12.377484 12.373256 12.350933 12.354236 12.440486 12.435153
1368254_a_at 5.173299 5.329001 5.397883 5.2969313 4.7710476 5.1861916 5.2190394 5.3005075 5.354105 5.250172 5.309131 5.2438226
1368255_at 4.252318 4.419184 4.25661 4.4007998 4.371633 4.262146 4.4458933 4.304522 4.610581 4.571526 4.2672167 4.471917
1368256_at 3.6331506 3.4340112 3.8203332 3.5084064 3.5542698 3.4964957 3.7290275 3.3841763 3.4364429 3.489629 3.575003 3.4772704
1368257_at 3.9789922 4.125985 3.9706657 3.8914526 3.8240142 4.154054 4.1172695 4.1156864 4.0836787 3.997529 4.256368 4.232723
1368258_at 5.128996 5.48354 5.571021 5.4540844 5.314889 5.51435 5.2714252 5.506625 5.3881917 5.411887 5.5325475 5.414058
1368259_at 7.259373 7.572877 7.174665 7.4377337 7.9623227 7.0879693 7.2665167 7.3331904 7.363449 7.754005 7.6679244 7.6086707
1368260_at 5.018261 5.0750847 4.567981 4.3311996 5.640603 5.1012964 5.03644 4.9640656 5.321721 5.3031445 5.1728086 4.7622905
1368261_at 4.530539 4.2741466 4.229119 4.4234204 4.4667625 4.514885 4.3667855 4.2060556 4.3443136 4.3344784 4.5470834 4.3488026
1368262_at 6.3909745 6.8027983 6.276111 6.594414 6.180452 6.315592 6.5238724 6.5484066 6.2463384 6.5458903 6.2711883 6.4933767
1368263_a_at 4.0868955 4.3572717 4.2721376 4.278002 4.2721744 4.242714 4.2819643 4.4460344 4.1175203 4.0018854 4.5283904 4.1007643
1368264_at 7.851171 7.6448708 7.710909 7.604012 7.6790895 7.6565747 7.532549 7.610992 7.6293125 7.3888307 7.61286 7.646078
1368265_at 9.048532 8.85988 8.663782 9.038469 8.690714 8.589088 8.894043 8.56241 8.870343 9.047405 8.681199 9.027776
1368266_at 13.267609 13.212694 13.329522 13.304967 13.250204 13.134886 13.184644 13.330613 13.235179 13.213386 13.174971 13.304292
1368267_at 7.6600156 7.6888103 7.592068 7.6956053 7.80437 7.600015 7.5914545 7.7316265 7.8166857 7.579711 7.757801 7.80574
1368268_at 7.6266904 7.5089264 7.6992154 7.191672 7.403431 7.6100135 7.745761 7.475713 7.3016768 7.569318 7.585422 7.224976
1368269_at 3.6525362 3.6376882 3.8481207 3.7016208 3.7223222 3.5945373 3.9523804 3.807327 3.8115678 4.015911 4.0344887 3.7566364
1368270_at 7.241414 7.4249387 7.6222258 7.340899 7.30922 7.381636 7.4933186 7.4249573 7.1505384 7.2951612 7.1690025 6.5326676
1368271_a_at 4.3474803 4.2757835 4.973878 4.143364 4.083023 4.557982 4.4835634 4.5051036 4.237366 4.341474 4.302386 4.710014
1368272_at 10.02842 9.80291 10.09623 10.472635 10.721722 9.718923 10.1653385 10.6035385 10.5041685 10.398133 10.519311 10.215081
1368273_at 9.554944 9.378826 9.539296 9.532003 9.540486 9.498509 9.369821 9.493554 9.253763 9.453472 9.304653 9.35566
1368274_at 8.221611 8.125581 8.046396 8.028522 8.424378 8.112583 8.324125 8.380329 8.160097 8.403754 8.505784 8.262193
1368275_at 10.631865 10.236446 10.395745 10.656534 10.754269 10.927317 10.940559 11.04632 10.486872 10.666166 10.616908 10.378388
1368276_at 7.328754 7.2553887 7.1083746 7.196429 7.3075447 7.190327 7.257563 7.393605 7.297036 7.2282844 7.246757 7.1942945
1368277_at 8.792891 8.281713 8.478806 8.497722 8.364139 8.249808 8.671803 8.624114 8.350301 8.634684 8.514843 8.543904
1368278_at 6.342627 6.490498 6.409162 6.594527 6.7614827 6.7631645 6.55064 6.4101806 6.7146463 6.6934996 6.4911356 6.8602977
1368279_at 5.0945954 4.46129 4.4464974 4.51733 4.6596894 4.602722 4.589645 4.6406183 4.290029 4.56474 4.811782 5.2126737
1368280_at 12.21815 12.485706 12.260975 12.329183 12.316166 12.341411 12.266181 12.222438 12.287599 12.273828 12.36927 12.188204
1368281_at 6.004757 5.6932354 5.970484 5.985289 5.9072413 6.012443 6.065096 5.829669 5.955517 5.9383616 5.7428293 6.05614
1368282_at 4.422149 4.448975 4.5453887 4.5473323 4.3294325 4.391848 4.6133494 4.3013206 4.6340604 4.526265 4.350629 4.30758
1368283_at 11.34367 11.546953 11.263065 11.355885 11.846037 11.281648 11.533682 11.625745 11.401798 11.781693 11.719558 11.550023
1368284_at 8.044826 7.759064 7.711801 8.061962 8.3461895 7.570561 7.9830265 7.8263273 7.9096637 7.932574 7.847354 7.693529
1368285_at 4.7488923 4.7928495 4.6087055 4.8124795 4.7409916 4.768606 4.9920497 4.799058 4.683236 4.646801 4.8847485 4.5336285
1368286_at 6.965188 7.129446 6.9867544 7.200186 6.8916645 7.100345 7.2001553 7.0337377 7.142268 7.2365627 7.083987 6.7072372
1368287_at 4.851423 4.43232 5.013174 4.8769684 4.8547835 4.707199 4.973531 4.637833 4.9753838 4.9784493 5.1494193 5.1952477
1368288_at 14.2364435 14.245788 14.232466 14.241018 14.224655 14.226916 14.247227 14.245492 14.224242 14.209761 14.189342 14.243753
1368289_at 10.817491 11.556749 11.598525 11.507029 10.899341 11.827614 11.880421 11.941223 11.794346 11.91892 11.851227 11.760625
1368290_at 3.6924958 3.8172343 3.6807666 3.7181156 3.8207345 4.145971 3.7386775 3.6654277 3.6193323 3.8166702 4.017947 3.7423582
1368291_at 8.596289 9.321226 8.883789 9.161925 8.797165 9.188288 8.965878 9.027305 9.147236 9.526014 9.319075 8.991102
1368292_at 7.126174 7.3729362 7.3582573 7.3651867 7.4699903 7.43533 7.5154486 7.5581827 7.5044093 7.3037143 7.406245 7.3415136
1368293_at 5.9845214 6.002113 5.931803 6.0003386 5.947507 5.9550147 5.989675 6.0228996 5.991127 6.0591674 6.0880337 6.1796656
1368294_at 10.488698 10.485644 10.39117 10.578386 10.699306 10.628199 10.825672 10.529224 10.634368 10.756496 10.613964 10.616709
1368295_at 9.405597 9.749046 9.412795 9.5952215 9.423951 9.456418 9.546547 9.702397 9.594583 9.568342 9.566278 9.094535
1368296_at 9.129177 9.386639 9.09112 8.9988365 9.0964985 9.144328 9.114395 9.362692 9.450653 9.525325 9.275703 8.827285
1368297_at 4.605345 4.8408213 4.737115 4.778963 4.651992 4.794033 4.81707 4.623065 5.0194426 4.6293144 4.9029226 4.5649395
1368298_at 5.8468804 5.5614347 5.6008387 5.560282 5.918614 5.673883 5.6740637 5.6819687 5.776023 5.843584 5.8900537 5.717972
1368299_at 4.100294 4.361305 4.162038 4.1577806 4.128767 4.04556 4.2085466 4.150691 4.330493 4.3924046 4.1278443 3.984562
1368300_at 5.994047 5.76255 5.7040396 5.899708 5.920043 5.9364805 5.7215347 5.6705847 5.742051 5.8422885 5.6950064 5.8307104
1368301_at 5.8650475 5.9509397 6.0088654 6.0194635 6.0527363 6.138337 6.0059094 6.013471 6.08111 5.882278 6.005215 5.9135714
1368302_at 5.1478066 5.117613 4.9429045 5.142842 5.347909 5.3577056 5.1450725 5.3015337 5.170334 5.123888 5.2929487 5.1738048
1368303_at 7.6490307 7.821495 7.9955087 8.075095 7.2564816 7.885884 6.718466 6.7370996 7.300541 6.6693997 6.7758875 7.1100674
1368304_at 11.820487 12.037305 11.926078 12.039875 11.337725 11.478012 11.827127 11.955971 12.0906105 12.153868 11.830809 11.957292
1368305_at 7.959302 8.063042 7.8111467 7.895991 8.287523 8.140454 8.285395 8.152773 8.034798 8.28649 8.016531 8.214943
1368306_at 5.8510733 5.8654523 6.2046223 6.1147385 5.88868 5.935312 6.218187 6.206157 6.1238103 6.093082 6.1389346 6.005837
1368307_at 6.466317 6.353796 6.3253818 6.3323655 6.2060275 6.4392514 6.4559507 6.5961447 6.6719933 6.3671446 6.6300077 6.362385
1368308_at 6.282226 8.35652 7.6633325 7.830626 7.0372066 7.158722 8.326912 8.397843 8.05896 8.014588 6.2754846 7.0785546
1368309_at 7.2248726 7.29898 7.364976 7.4554048 7.520379 7.5705447 7.6121783 7.3185763 7.229103 7.577561 7.4344263 7.279839
1368310_at 5.52649 5.6833315 5.5189266 5.5006795 5.835373 5.5791817 5.608384 5.598956 5.7499537 5.507472 5.757741 5.5026903
1368311_at 8.257948 7.8639073 8.507624 8.137342 8.392857 8.279675 8.248682 7.810414 8.445633 8.824585 8.473182 8.237033
1368312_at 5.0857844 5.1196947 4.8033404 5.0063972 5.230554 4.960251 5.0585237 4.883601 5.0659847 4.8859005 4.9044113 4.9115496
1368313_a_at 4.2271075 4.5576344 4.7343664 4.4404345 4.5420656 4.304828 4.3029156 4.380612 4.2096076 4.3201585 4.2672167 4.668838
1368314_at 10.007304 9.947295 9.783699 10.109438 10.170506 9.722787 9.576549 9.993188 10.127868 9.895628 10.037479 10.045607
1368315_at 6.9034 6.8150883 6.8594594 6.899586 6.953252 7.1468506 6.8611383 6.8730106 7.0135174 6.833538 7.020887 6.8635774
1368316_at 11.487249 10.962821 11.183996 11.334132 11.292347 10.970338 11.061087 11.145281 11.130391 11.397251 11.101722 11.141806
1368317_at 5.0401773 4.9597044 4.923831 4.9449115 5.117937 5.3437376 5.4066877 5.427087 5.2635517 5.4409566 5.494375 5.032901
1368318_at 7.4375873 7.976315 8.040207 7.848414 7.7086678 7.7043114 7.706134 8.003952 7.9236526 7.8309216 7.687524 7.7239633
1368319_a_at 5.270757 5.3868666 5.5656404 5.0594673 5.3040414 5.1911316 5.234074 5.0559473 5.4260397 5.2591114 4.9400263 5.054815
1368320_at 4.655705 4.7669177 4.6798725 4.527801 4.6283846 4.337006 4.747913 4.6316533 4.781353 4.758978 4.764552 4.5379148
1368321_at 7.018845 6.8239036 7.377543 6.6383634 6.9122057 8.27102 8.994361 7.513595 9.270895 8.261129 8.642685 8.113336
1368322_at 8.355408 8.1476345 7.7497144 8.204419 8.35132 8.090838 8.369827 8.287135 8.402185 8.486811 8.24165 8.593179
1368323_at 7.492654 7.180467 7.0402427 6.9988294 7.64943 6.915404 7.409552 7.3142915 7.3084545 7.334172 6.74447 7.341662
1368324_at 5.0787096 5.3096395 5.5095983 5.201764 5.3784637 5.558158 5.749649 5.6064672 5.488683 5.4408193 5.564107 5.4558525
1368325_at 8.567064 7.941562 8.239964 8.179629 8.011972 7.8811784 7.9619184 8.138968 8.147213 8.28377 7.6998167 7.9918365
1368326_at 6.755051 6.851426 6.6263165 6.600276 6.9408364 6.846066 6.69801 6.4605427 6.597378 6.7086306 6.8802953 6.898292
1368327_at 6.1195865 6.2362204 6.0577908 6.2255993 6.1754823 5.999484 6.090958 6.0390353 6.312609 6.3034883 6.0504575 5.908546
1368328_at 8.875755 8.742625 8.9383545 8.988885 8.929239 8.803454 8.819069 8.980043 9.089615 8.43528 8.791525 8.559756
1368329_at 5.5281925 5.556886 5.4731855 5.7575827 5.422933 5.4455614 5.4584618 5.4248047 5.431698 5.286724 5.3085327 5.71495
1368330_at 6.9021034 6.6575975 6.860989 6.659771 6.960365 6.8430395 6.5560083 6.91151 6.341505 6.4977665 6.700797 6.8433576
1368331_at 11.956736 11.827569 11.797036 11.839607 11.907669 11.873865 11.768031 11.708755 11.613495 11.898599 11.858738 11.866596
1368332_at 6.511931 6.6880264 5.7504177 6.291223 7.0320144 6.13931 6.6201067 6.4311256 6.1575937 6.9055905 6.7312794 6.5543213
1368333_at 4.3284287 4.5961843 4.6375847 4.510599 4.7705617 4.6585546 4.9311447 4.3405943 4.971544 4.4887433 4.820692 4.611672
1368334_at 7.235221 6.588321 6.9534936 7.236126 7.3169727 7.180967 7.097631 6.7759814 7.0238657 6.722887 6.9222355 7.1401854
1368335_at 13.695091 13.664636 13.5757885 13.386138 13.783383 13.702335 13.529037 13.661988 13.665916 13.506683 13.766448 13.511902
1368336_at 11.47902 11.207081 11.200813 11.181209 11.440696 11.515782 11.492983 11.543733 11.447838 11.571229 11.430515 11.60356
1368337_at 5.9050183 5.974478 5.9870896 6.116993 6.002068 6.0213795 5.8566284 6.189851 5.8972454 6.1347327 6.3240323 5.903443
1368338_at 4.396644 4.4670496 4.4420094 4.4524593 4.268196 4.251425 4.557316 4.43463 4.507274 4.3378353 4.0503883 4.6109037
1368339_at 4.431893 4.6678433 4.494675 4.499408 4.5459805 4.520797 4.2856703 4.1924076 4.395671 4.532718 4.694003 4.5106106
1368340_at 7.882729 7.6600895 7.93383 7.854409 7.8703837 7.693732 7.626729 7.5265203 7.718405 7.837766 7.930546 7.4612136
1368341_at 7.702392 7.689292 7.817611 7.608946 7.881111 7.561469 7.8666363 7.624408 7.455837 7.8226647 7.744299 7.7237415
1368342_at 4.174858 4.2974005 4.3700376 4.566454 4.061966 4.392048 4.4982243 4.2134886 4.2408867 4.133336 4.523121 4.4874754
1368343_at 5.525667 5.638805 5.2816296 5.3555827 5.3189287 5.239001 5.477535 5.421995 5.3119907 5.315744 5.333508 5.310545
1368344_at 3.7089865 3.6130562 3.480879 3.5182624 3.3917053 3.4389462 3.6406767 3.529154 3.781443 3.5550597 3.3278692 3.317014
1368345_at 4.5025225 4.6484504 4.6319175 4.4846354 4.774492 4.826697 4.7603836 4.794318 4.742116 4.53317 4.4651914 4.69419
1368346_at 6.6395884 6.476251 6.9542375 6.6814237 6.8295503 6.4640884 6.59235 6.5464406 6.508666 6.6528735 6.729287 6.6577682
1368347_at 5.2437906 5.247067 4.9465966 5.1168504 4.9425654 5.25466 5.062419 5.197629 5.1670175 5.1066365 5.619496 5.0991898
1368348_at 4.243187 4.453837 4.377573 4.5887876 4.360578 4.2782564 4.587239 4.6087065 4.461309 4.423121 4.307941 4.578105
1368349_at 5.573887 5.6766415 5.7378163 5.6125836 5.593477 5.959291 5.829776 5.625738 5.564561 5.3639464 5.7863293 5.727126
1368350_at 3.636312 3.8095574 3.3801875 3.632786 3.7595606 3.705558 3.6289606 3.6150112 3.6282194 3.7401578 3.9371583 3.7067795
1368351_at 6.2613797 6.3829756 6.3171215 6.5268846 6.326882 6.4755177 6.0916886 6.343346 6.3469067 6.2494397 6.510694 6.425773
1368352_at 4.453564 4.8144245 4.5493307 4.447941 4.4270697 4.815004 4.4578276 4.9743967 4.8291397 4.486457 4.929594 4.298724
1368353_at 5.478052 5.4566026 5.6484723 5.6555505 5.6746793 5.448597 5.752112 5.3848605 5.6244316 5.675719 5.646107 5.3865733
1368354_at 9.579395 9.967133 9.934718 10.461981 10.213883 9.721732 10.065745 10.15701 10.006375 9.97597 10.172563 10.245299
1368355_at 4.8833137 4.8284054 4.8756495 4.681166 4.747927 4.709169 4.778111 4.6707835 4.971544 5.040545 4.730897 4.7308197
1368356_a_at 9.84922 9.953007 9.677 9.917112 9.816227 9.604401 9.726918 9.678857 9.751422 9.930917 9.475848 9.734971
1368357_at 5.9073486 5.961282 6.0697236 5.9743524 5.8527503 6.048311 5.8422327 5.8667326 6.0604973 6.1156898 6.318141 6.064297
1368358_a_at 3.8400977 3.7704048 3.745187 3.8816798 3.758451 3.676833 3.8773496 3.6748338 3.6852903 3.830734 4.0144134 4.083284
1368359_a_at 4.4040914 4.529417 4.356034 4.305834 4.3668165 4.3591013 4.4539356 4.583623 4.399818 4.307725 4.4876833 4.3313236
1368360_at 13.672256 13.72913 13.640458 13.714386 13.671753 13.671083 13.701346 13.656486 13.662983 13.6700325 13.649075 13.585709
1368361_a_at 7.6593566 7.674284 7.5470223 7.6582994 7.6121325 7.419411 7.498439 7.5998864 7.3242817 7.5331106 7.5460706 7.4067893
1368362_a_at 10.523501 10.682765 10.590981 10.591796 10.499191 10.616444 10.638014 10.571251 10.642156 10.431755 10.518831 10.490779
1368363_at 3.8664768 3.7038026 4.14477 3.7944555 3.8397384 4.1253357 4.096265 4.0689135 3.9862344 3.6263635 3.8737977 3.8044837
1368364_at 4.8000755 4.8160315 4.7325916 4.785991 4.9630256 4.7593307 4.8226457 4.910308 4.865752 4.8135066 4.951394 4.8141932
1368365_at 12.118846 12.18258 12.073306 12.153939 12.129755 12.227176 12.029893 12.1079235 12.185096 12.1720915 12.03113 11.9997835
1368366_at 4.936735 5.036281 4.633651 4.904334 5.027032 5.133259 4.8646536 4.8646655 4.7033367 4.9712877 5.14617 5.3635054
1368367_at 5.6138697 5.806574 5.6916313 5.8764668 5.631201 5.8412485 5.925371 5.633041 5.915415 5.666646 5.83401 5.801611
1368368_a_at 9.897511 9.915811 9.938088 9.927171 10.021032 9.970364 9.705537 9.946449 9.83315 9.987391 10.004394 9.913208
1368369_at 4.6935935 4.6503944 4.8862457 4.5905466 4.7828245 4.609421 5.153495 4.6533585 5.0495205 4.7230597 4.605029 4.540848
1368370_at 5.326932 5.344243 5.3944993 5.6517673 5.5898294 5.509273 5.354316 5.506893 5.401706 5.409434 5.7091546 5.717002
1368371_at 5.276016 4.9518504 4.905994 5.11682 4.7652836 4.787596 4.8753357 5.2799897 5.196513 5.053335 5.100215 5.229299
1368372_at 7.443126 8.112432 7.5239305 7.716808 8.30151 7.6628237 7.4332843 6.9262333 7.609367 7.9615927 7.5721703 8.492124
1368373_at 4.439538 4.3524756 4.4701977 4.349389 4.317568 4.6013937 4.4959393 4.751446 4.454297 4.5455713 4.3947787 4.5900726
1368374_a_at 5.9405046 6.267237 6.24333 6.3229103 6.004917 6.1221867 6.21721 5.872965 5.902758 6.1017747 6.0641284 6.1519957
1368375_a_at 4.907267 5.1515517 5.117146 5.148779 5.1512437 5.1468635 4.964913 5.4062905 5.2723613 5.672778 5.4250097 5.226149
1368376_at 8.10977 5.737763 7.1675606 6.6020117 8.979132 7.583585 7.4219775 8.642124 7.4903564 7.671166 7.9973407 10.147478
1368377_at 5.4250135 5.140753 4.837743 5.494168 5.075387 5.058013 5.202719 5.169863 5.1876917 5.3515806 5.5136433 5.1285086
1368378_at 11.900802 11.940781 11.844322 12.249389 11.789481 11.742189 12.132898 12.072899 11.920166 12.240858 12.043299 12.023758
1368379_at 8.220472 8.118436 8.092607 7.796239 8.186134 7.9047356 7.825858 7.9988036 7.965516 7.998788 8.13756 7.771369
1368380_at 14.02676 14.025136 13.9980545 13.998086 14.031648 14.069615 14.047011 13.997415 14.015145 13.98255 14.011658 13.981355
1368381_at 5.1771736 5.1418724 5.4136763 5.1287727 4.7582283 5.1915503 5.072115 5.129923 5.37122 5.0586267 5.2128315 4.871952
1368382_at 5.5079556 5.33858 5.7395706 5.5670657 5.3957305 5.4919186 5.4771266 5.767271 5.7705894 5.4598217 5.396488 5.381491
1368383_at 6.3338223 6.2896476 6.5659304 6.460972 6.338423 6.4002376 6.4504685 6.4137797 6.103773 6.1949883 6.702697 6.318578
1368384_at 4.18093 4.4720235 4.3638053 4.1786137 4.362869 4.3402796 4.298889 4.230436 4.043923 4.1289062 4.3541865 4.215848
1368385_a_at 8.981371 8.939045 8.92558 8.877407 9.019728 8.848831 9.091786 9.03586 8.94011 9.060874 8.961999 9.095541
1368386_at 9.570883 9.624693 9.581368 9.710249 9.610063 9.539224 9.485524 9.767947 9.576087 9.596669 9.643616 9.645224
1368387_at 10.9901905 11.183148 11.209377 10.947125 11.334969 11.336794 11.195169 11.16862 11.07967 11.358752 11.225602 11.228859
1368388_at 5.176079 5.3239546 5.3552585 5.0389977 4.8535657 5.077198 5.719077 5.058386 4.960235 4.921456 5.3709865 5.1559753
1368389_at 9.096523 9.048388 9.068288 8.9784975 8.999409 9.0084915 8.844762 9.094381 8.87158 8.846245 8.886799 8.967238
1368390_at 9.1257 9.118558 9.232968 9.295475 9.251178 9.090312 9.128899 8.992731 9.172596 9.203467 9.09533 9.081262
1368391_at 5.0728765 5.085799 5.012394 4.905345 5.0342946 5.0655026 5.136646 5.0005674 5.099015 5.0621305 5.021024 4.8127203
1368392_at 6.584807 6.68436 6.782557 6.828786 6.595778 6.7584877 6.7660823 6.883529 6.890829 6.6331472 6.935043 6.7721424
1368393_at 6.044146 5.435677 6.116081 5.5262504 5.829072 5.8209763 5.8647184 5.638443 5.758127 5.9369025 5.9026804 5.735029
1368394_at 5.9776545 6.01446 5.898509 5.9918838 6.138546 5.9892216 6.019227 5.977092 6.149285 5.862892 6.3729696 5.9602075
1368395_at 5.4825344 5.3009396 5.397241 5.60728 5.0723667 5.2289543 5.5756235 5.67118 5.40262 5.0961494 5.2158294 5.6731644
1368396_at 5.6896014 5.5927916 5.8449287 5.5887046 5.7309103 5.699919 5.5005484 5.8711824 5.379135 5.316372 5.6878057 5.4403467
1368397_at 12.845174 12.819013 12.889316 12.781319 12.828444 12.756452 12.782792 12.77079 12.85814 12.795745 12.78787 12.9564905
1368398_at 4.3850207 4.5576344 4.6380577 4.3280134 4.6921844 4.8589525 4.378409 4.6915016 4.702263 4.401018 4.589984 4.3161135
1368399_a_at 11.733191 11.717854 11.621024 11.643428 11.536549 11.365053 11.550514 11.390854 11.529572 11.413063 11.366579 11.4244585
1368400_at 8.978343 8.768988 8.817354 9.116264 8.821568 9.103504 8.854895 8.639614 8.92376 8.913358 8.827078 9.231504
1368401_at 4.4275146 4.665428 4.750163 4.4923124 4.5437717 4.7661614 5.016647 4.5402327 4.881401 4.387581 4.641632 4.4995437
1368402_at 8.975082 8.900304 9.138036 9.006698 8.941671 8.820168 8.694 8.997738 8.789156 8.790586 8.702133 8.838298
1368403_at 8.762936 8.852889 8.823933 8.891737 8.640427 8.30142 8.735194 8.627016 8.691806 8.833881 8.513199 8.445135
1368404_at 4.6539617 4.587458 4.807534 4.836501 5.0314765 4.7318974 4.9388585 4.9631386 4.795355 4.7626 4.8391023 5.241504
1368405_at 7.4837203 7.4700246 7.5647097 7.5719333 7.5036902 7.5865498 7.671108 7.622283 7.480996 7.591102 7.588911 7.7204475
1368406_at 4.403742 4.3780975 4.400011 4.2975044 4.264919 4.249872 4.8927727 4.1509495 4.1476545 4.592368 4.6046247 4.310705
1368407_at 5.286549 5.2091613 5.2287626 5.417284 5.053743 4.8813944 5.3912187 5.572295 5.8405104 5.479424 4.7550983 5.1619344
1368408_at 4.628093 4.658796 4.6337485 4.624238 4.635154 4.592768 4.7298098 4.6666684 4.803319 4.66101 4.92546 4.6419015
1368409_at 9.721132 9.69223 10.068283 9.891697 9.614307 9.415375 9.815184 10.190758 9.7337265 9.9208355 10.034756 9.558641
1368410_at 6.707667 6.6842093 6.67333 6.7280493 6.6843452 6.6327896 7.0036488 6.53117 6.6710114 6.7017574 6.8328347 6.898292
1368411_a_at 4.1334763 4.0850916 4.1138015 4.0171056 4.0415497 3.933389 3.6925316 4.175529 4.002427 3.657542 3.9682217 3.930416
1368412_a_at 4.901042 5.0194325 5.0297976 5.083459 4.86446 4.503381 4.8740163 4.8561296 4.801531 4.5597606 4.662913 4.748612
1368413_at 5.1759396 5.0414095 5.0207243 5.422845 5.186925 5.4261456 5.254755 5.259837 5.353196 5.065214 5.6248055 5.3696346
1368414_at 5.7617874 6.069729 6.0886564 5.9313045 6.047523 6.0003967 5.905002 5.9592085 5.9829116 5.926046 6.169497 5.9885097
1368415_at 4.0170765 4.12674 3.895988 3.9400826 3.9700515 4.059149 4.051811 4.3797035 4.0606003 4.2382135 4.0324016 4.1919346
1368416_at 3.70052 3.7931135 3.8274856 4.0132513 3.8813202 3.8804672 3.9301426 4.009898 3.8742628 3.8571413 3.7818155 4.080642
1368417_at 4.702999 5.167014 5.0789175 4.9510593 4.788273 4.860531 4.759202 5.2168484 5.0050635 4.914588 5.3287926 4.9121428
1368418_a_at 12.899155 13.085492 12.9975395 12.970704 13.066834 12.9801445 12.953057 12.960982 13.034949 13.032083 12.950705 12.9198475
1368419_at 9.215415 9.403168 9.169345 9.273257 9.361099 9.308983 8.88914 8.854714 9.06808 9.156504 9.099993 9.237737
1368420_at 13.355384 13.382394 13.331468 13.290268 13.384805 13.2771635 13.247283 13.288599 13.295785 13.253552 13.294146 13.324549
1368421_at 3.866571 4.180195 4.3330975 3.790339 4.2743983 4.0989256 3.8491273 4.176391 4.3125043 3.9782417 4.1888933 4.1902604
1368422_at 5.210207 5.938891 5.6155577 7.265947 5.4476576 5.1621904 5.5671787 5.483983 5.713808 5.896822 5.6533422 5.5618763
1368423_at 5.727284 5.6966476 5.7591853 5.727786 5.8115034 5.659771 5.9583745 5.9817142 5.9353905 5.6946936 5.800706 5.6135964
1368424_at 7.562924 7.490587 7.5001874 7.3804092 7.4664493 7.430851 7.395317 7.461865 7.4044104 7.6615376 7.1599755 7.7529984
1368425_at 4.8122845 5.186805 4.721255 5.0185065 5.0859623 5.301663 4.9516716 4.9751234 5.2634306 4.914626 4.758739 4.9542294
1368426_at 11.139041 11.033168 11.256111 11.086125 11.601953 11.294722 10.982091 10.980343 11.034736 11.598911 11.3514805 11.175321
1368427_at 8.296387 8.064327 8.162023 7.927595 8.263765 8.140645 8.227633 8.018669 8.065114 8.143408 8.1488285 8.198356
1368428_at 8.944462 8.921122 8.824751 8.75496 8.402396 8.409125 8.742931 8.783639 8.755117 8.9325075 8.881144 8.826547
1368429_at 4.1203537 3.5610378 3.7844243 3.7060838 3.757298 3.75614 3.6284938 3.6266756 3.8235395 3.6218789 3.5327768 3.4216182
1368430_at 9.341248 9.453131 9.103414 9.46606 9.605834 9.303776 9.357639 9.147165 9.285071 9.642284 9.248708 9.465779
1368431_at 11.185231 11.270051 11.186831 11.16168 11.184639 11.221147 11.24505 11.154374 11.263938 11.149684 11.070119 11.127049
1368432_a_at 4.7442703 4.698644 4.847156 4.429763 4.737117 4.564852 4.7129226 4.673663 4.8114347 4.6651936 4.765062 4.8605556
1368433_at 9.882524 9.911875 9.928303 9.874306 9.90401 9.8258295 9.878755 9.902815 9.865323 9.908877 9.82857 9.763498
1368434_at 7.4510536 7.2436595 7.5418935 7.395275 7.265893 7.153434 7.09599 7.1108994 6.7091656 7.3917174 7.130468 7.369848
1368435_at 11.309532 11.080006 11.039967 11.269134 11.574737 11.2257185 11.777211 11.769517 11.54169 11.606824 11.160103 10.944972
1368436_at 9.350455 9.259006 9.394112 9.393322 9.470356 9.425383 9.475354 9.408398 9.409764 9.4226055 9.366125 9.40188
1368437_at 5.2197385 4.903454 5.24579 5.0407534 5.0182424 5.0796075 5.28334 5.3724494 5.3985963 4.7153597 5.368674 5.3796263
1368438_at 4.501006 4.7014303 4.7716413 4.7899303 4.7894325 4.7593307 4.450939 4.9521265 5.1153135 4.930803 5.1248965 4.701312
1368439_at 5.6103883 6.1339407 5.9883456 6.1311655 6.0458903 5.945701 5.582224 5.832625 5.9509683 5.811928 6.0219545 5.837301
1368440_at 6.866425 6.697261 7.36007 6.946085 7.454872 7.5079746 7.30962 7.447343 7.157031 7.31843 7.092641 7.3729334
1368441_at 6.7542725 6.6333475 6.272371 6.577632 6.1413655 6.361691 6.6006293 6.711465 6.659586 6.351525 6.2728567 6.2180405
1368442_at 13.443511 13.523018 13.4004755 13.431023 13.363253 13.379565 13.401589 13.36759 13.439826 13.33437 13.345551 13.358795
1368443_at 5.755134 5.7023945 5.796055 5.867251 5.855918 5.908013 5.951397 6.1297026 5.85691 5.7581515 5.7863293 5.9049945
1368444_at 8.127842 8.313778 8.20536 8.248736 8.278259 8.437066 8.349812 8.3979435 8.319388 8.355671 8.215368 8.3814535
1368445_at 5.780645 5.7737885 5.8674197 5.846627 6.117195 5.9172635 5.930255 5.862444 5.9360714 5.7521453 6.19608 5.790278
1368446_at 7.830474 7.3550057 7.6526537 7.3814554 7.4657946 6.4462085 7.7521615 7.634701 7.271572 7.5719323 7.321738 7.3208838
1368447_x_at 7.8392153 6.539919 7.2298555 6.727254 6.515209 6.4871445 6.54925 6.157479 7.152406 6.922782 7.079426 6.001994
1368448_at 6.609191 6.7257338 6.578146 6.671811 6.7607937 6.6747937 6.87277 6.835247 6.9591002 6.4556737 6.892853 6.96547
1368449_at 4.5949864 4.5281825 4.730755 4.631011 4.5236835 4.7873297 4.680997 4.656515 4.827318 4.6387577 4.7406797 4.4902945
1368450_at 5.366807 5.4021497 5.192803 5.257592 5.1891966 5.1632853 5.5094714 5.353857 5.579765 5.55528 5.4628386 5.520672
1368451_at 6.4959702 6.5010424 6.4874163 6.5758433 6.548057 6.6296854 6.4725156 6.802927 6.718871 6.541947 6.58207 6.4443274
1368452_at 9.51453 9.468214 9.465434 9.691781 9.503143 9.411284 9.23092 9.39193 9.4782 9.496716 9.286801 9.219214
1368453_at 10.615639 11.031152 10.583017 10.147448 10.93156 11.195785 10.357929 10.856408 10.5987 10.656822 10.899453 10.216868
1368454_at 4.2609897 4.340459 4.28239 4.098236 4.2288346 4.576116 4.663531 4.4372106 4.3636656 4.345954 4.6835203 4.153795
1368455_at 5.027841 5.2875223 5.144743 5.248909 5.159583 5.087909 5.148876 5.138148 5.0040436 5.264378 5.5132356 5.197981
1368456_at 3.737173 3.9913545 3.6769466 4.119804 4.1068134 3.994681 3.89473 4.2193775 4.2153416 3.7847586 4.1873527 4.101019
1368457_at 3.645539 4.0990677 3.6952534 4.0502367 3.737853 3.801014 3.758552 3.7205799 3.6894011 3.7611506 3.8582895 3.9403946
1368458_at 10.514264 8.18753 10.330554 9.566395 11.050984 10.161568 9.561313 11.293365 10.107393 9.442947 9.46264 10.711285
1368459_at 3.9603622 4.19524 4.133628 4.4425554 4.2037945 4.4333487 4.3275533 4.098712 4.3119745 4.5572767 4.3166504 4.516316
1368460_at 7.483439 7.7726464 8.125509 7.984293 7.4859276 8.196855 7.593428 7.7505736 7.204133 7.5443287 7.7578506 7.0219636
1368461_at 11.171855 11.300084 11.197914 11.417363 11.354449 11.460084 11.166985 11.283243 11.233359 11.182784 11.337737 11.365699
1368462_at 5.1216755 5.378399 5.306601 5.083669 5.1214423 5.486665 5.1423545 5.1726723 5.4309335 5.4517813 5.4092517 5.00425
1368463_at 6.8720846 6.9474726 6.9842796 7.0680685 6.9373927 6.998549 7.067676 6.991302 6.9392343 7.059413 6.751616 6.951198
1368464_at 5.943367 5.5926895 6.0491753 5.989055 5.7115636 5.3352346 5.794678 6.125829 5.6010585 5.7424054 5.899513 6.279432
1368465_at 3.7324724 4.141541 4.005274 3.9235134 3.853834 3.9963953 3.9404151 3.9211848 3.794108 3.7360063 4.058185 3.5922208
1368466_a_at 5.3387156 5.537369 5.3368235 5.3226523 5.460429 5.4382663 5.6095786 5.5909677 5.243526 5.599423 5.407274 5.135588
1368467_at 12.816198 12.901519 12.768139 12.784028 12.824866 12.860503 12.70198 12.684072 12.750137 12.786218 12.716433 12.807849
1368468_at 4.762649 5.0811844 4.7819076 4.6573296 4.7596326 4.9442887 5.1493816 4.8490305 4.5715976 4.779755 4.937189 5.012298
1368469_at 5.550577 5.63772 5.532567 5.751315 5.623184 5.5050044 5.630206 5.484149 5.772234 5.688727 5.8299885 5.550221
1368470_at 8.137665 8.267906 8.113628 8.29754 8.384286 8.363533 8.183543 8.046139 8.028758 8.088507 8.038165 8.416243
1368471_at 5.4250135 5.686521 5.2748823 5.6109776 5.587403 5.4116426 5.3828497 5.7165675 5.645566 5.384632 5.5659833 5.202889
1368472_at 5.0741954 5.0460625 5.118787 5.083007 4.8814125 4.9118595 4.7592015 4.668437 5.2675934 4.983755 4.803962 4.781597
1368473_at 5.0100317 5.1420116 5.3243766 5.02057 5.0420375 4.6389894 5.0161586 5.134063 5.063765 4.9617934 4.9036937 4.9753475
1368474_at 6.9118094 6.8700905 6.578009 7.0480514 6.7291255 6.649628 7.0647445 6.5473127 6.7886815 6.93913 7.014817 6.7740617
1368475_at 4.870614 4.872636 5.058314 5.1825023 4.8410964 4.9820967 4.9403095 4.726639 4.8125796 4.693329 4.950431 4.9389296
1368476_at 6.339918 6.381229 6.2607017 6.4787693 6.2924643 6.1661544 6.110214 6.02515 6.2319255 6.546206 5.974856 6.1475506
1368477_at 6.8816767 6.821703 6.95524 6.9872093 7.0831356 6.887297 6.994636 6.972771 7.1989617 6.716101 6.9070077 6.8265257
1368478_at 3.8376997 3.804017 3.9535196 3.9324145 3.8952951 3.8213327 3.5810623 3.6836112 4.359235 3.886755 3.8583007 3.7395198
1368479_at 3.7082696 3.8389213 3.590166 3.685395 3.6787357 3.603754 3.7581491 3.7760737 3.5835264 3.8641424 3.6731734 3.5605297
1368480_at 6.3971524 6.176124 6.4145403 6.484667 6.0765996 6.1084785 6.1850305 6.4237213 6.573119 6.069518 5.989632 6.194652
1368481_at 5.1916823 5.475459 5.1699 5.405071 5.3197865 5.299355 5.4865704 5.2700186 5.239524 5.164838 5.347261 5.272373
1368482_at 6.4666266 6.406435 6.3819094 6.522575 6.586095 6.53314 6.2179008 6.308516 6.3346567 6.3636575 6.5661244 6.4903836
1368483_a_at 4.4143867 4.2974 4.553385 4.1318955 4.313891 4.4046164 4.146714 4.2779956 3.883943 4.558159 4.4982805 4.603459
1368484_at 5.13179 4.8840113 4.98845 4.9330726 5.3332505 5.237762 5.1113253 5.4581804 5.1236086 5.1193957 5.0156293 4.9841423
1368485_at 5.016697 5.066965 5.403675 5.294715 4.7982483 5.075261 4.9807673 5.1108646 5.1058807 4.72884 4.860235 4.8862476
1368486_at 7.0142455 6.187408 7.096765 6.221618 7.7754436 6.4894958 6.116777 5.8170953 5.1250467 5.4521403 6.634796 5.3931046
1368487_at 3.4003117 3.384664 3.3192902 3.4943128 3.4008715 3.4303436 3.3636212 3.2392642 3.5653744 3.5629554 3.2813902 3.3546653
1368488_at 8.610417 9.108342 9.209505 9.424422 8.63143 8.890635 8.882634 8.855424 8.98913 8.8038845 8.502264 8.4844
1368489_at 5.2766614 4.9897203 5.1388974 4.822483 5.18351 4.934918 4.96395 4.867025 5.2882853 4.9245734 5.164946 5.230855
1368490_at 10.203225 10.628965 9.580878 10.9281435 10.333628 9.169528 10.098783 10.103883 9.9947195 10.636312 10.481092 10.590628
1368491_at 6.154656 6.469448 6.574902 5.996379 6.401874 6.07754 6.145589 5.891621 6.061166 6.2145967 6.4309797 6.1611524
1368492_at 6.919977 6.7842355 7.0333796 7.1443458 7.5742774 6.9349766 7.4734006 7.1027975 7.369689 7.4317465 7.2251306 7.3243284
1368493_at 4.72082 5.1092167 4.58549 4.912745 4.7323174 4.6083393 5.046711 4.9232726 4.797853 4.564452 4.9138393 4.7028403
1368494_at 3.8044307 4.030106 3.9889414 4.034873 3.6453435 4.120143 3.9426076 3.9223268 4.111593 3.960037 3.9973986 4.2595615
1368495_at 5.7887793 5.3805614 5.926115 5.6145945 5.814804 5.6495805 5.9295044 6.0077477 5.932846 5.6808386 5.74535 5.4190044
1368496_at 4.413863 4.467147 4.4235706 4.406769 4.428713 4.304779 4.179054 4.3211594 4.4034786 3.9939535 4.4686537 4.4092846
1368497_at 11.246677 10.73037 10.8361025 10.810502 10.559706 10.892681 10.762861 11.074367 10.822705 10.763344 10.975664 10.578493
1368498_a_at 3.4003117 3.2676325 3.1080422 3.1454272 3.508873 3.2165499 3.2375834 3.4552305 3.443328 3.1962032 3.2500243 3.3306105
1368499_at 3.2691512 3.5811398 3.2214847 3.2120502 3.1267276 3.301854 3.6180992 3.4541838 3.3671184 3.4509623 3.5333714 3.2900398
1368500_a_at 6.8056397 6.9077277 6.4978514 6.786508 6.766135 6.7519426 6.854112 6.607398 6.993315 6.9697695 6.971879 6.9033628
1368501_s_at 6.6508837 6.515954 6.454017 6.627404 6.1224446 6.106515 6.491535 6.300691 6.461654 7.0009403 6.3952327 6.6320257
1368502_at 4.2192335 4.1118903 4.120667 4.132897 4.093346 4.0443783 4.238879 4.2945304 4.3719826 4.288082 4.5749474 4.2286777
1368503_at 8.369122 7.794154 8.441462 8.231279 8.504061 8.163322 8.497433 8.335482 8.11298 8.390198 8.203447 8.440294
1368504_at 10.694993 10.98356 10.662888 10.898923 10.842349 10.863155 10.876248 10.835064 10.577088 11.045907 10.675325 10.571647
1368505_at 5.805508 5.189967 4.9317603 5.119361 5.054456 5.768546 5.2067194 4.996117 5.0753703 5.6543956 5.7470083 5.3342304
1368506_at 5.216714 5.007053 4.970235 5.0072036 4.8679857 5.2298956 5.0520835 4.949169 5.021847 4.9688864 5.0234237 4.994304
1368507_at 11.475242 11.322863 11.433095 11.423579 11.492833 11.434378 11.513421 11.3465805 11.307455 11.378864 11.4913845 11.548687
1368508_at 8.413898 8.131378 8.318659 8.277332 8.45967 8.063892 8.097261 8.103789 8.158226 8.371167 8.1852045 8.184922
1368509_at 5.0452204 5.32508 5.77769 5.5336213 5.622252 5.7689676 5.5361257 5.589564 5.4102473 5.0565276 5.2134147 5.7204113
1368510_at 4.576148 4.525819 4.5543633 4.4599953 4.688184 4.7990675 4.4716463 4.965472 4.9273596 4.7338324 4.6959343 4.799101
1368511_at 4.203039 4.4282265 4.290283 4.2701674 4.447633 4.2940526 4.2042694 4.428725 4.2757998 4.1200743 4.377308 4.5057006
1368512_a_at 10.147282 10.381281 10.258786 10.118509 9.843815 10.104483 9.98385 10.105052 10.127416 10.220954 9.771885 9.628286
1368513_at 5.9967537 6.2459207 6.187904 6.4007964 6.1191006 6.5161266 6.201047 6.4288483 6.3952255 6.26571 6.0685034 6.43025
1368514_at 11.360309 11.409491 11.331796 11.359721 11.347193 11.367891 11.308929 11.310146 11.439164 11.449482 11.359012 11.291352
1368515_at 4.8341885 5.1284437 5.0308437 5.123848 4.9910326 5.125079 5.0281067 5.1305847 5.159668 4.9711957 4.8891344 4.925558
1368516_at 6.5976486 6.4290514 6.4812636 6.390186 6.3671017 6.4123325 6.5105786 6.4630365 6.3304663 6.499139 6.292059 6.2937407
1368517_at 6.2817655 6.1436906 6.56723 6.44006 6.071342 6.33838 6.4709616 6.404086 6.6689534 6.324884 6.2790685 6.01517
1368518_at 7.483507 7.527231 7.338091 7.5307345 7.888401 7.2998447 7.610918 7.532217 7.692518 7.848248 7.545742 7.582521
1368519_at 5.178537 5.338149 5.200737 5.1933503 5.3539453 5.2597613 5.2609286 5.4791894 5.492489 5.335569 4.9460382 5.37648
1368520_at 13.217603 13.210329 13.195325 12.761891 13.038891 13.090546 12.855996 12.900922 13.043804 12.577939 12.866974 12.637187
1368521_at 6.2877526 6.6741037 6.2860355 6.231013 6.7238903 6.2674494 6.418856 6.439245 6.3833075 6.706589 6.4129667 6.452204
1368522_at 4.1989007 4.179304 4.2311125 4.476042 3.9951944 4.586575 4.0245094 4.048165 4.330493 4.2634387 4.0716553 4.484684
1368523_at 3.8238156 4.0577316 3.8929298 4.2457533 3.9952698 4.246358 4.1993713 3.979991 4.095063 4.3895435 4.0966415 4.184676
1368524_at 3.5469787 3.7720594 3.6584432 3.6141765 3.9503908 3.6959088 3.876566 3.2913165 3.6346881 3.831929 3.6980064 3.5806453
1368525_at 6.745812 6.596867 6.724836 6.4926662 6.7234397 6.5414624 6.793754 6.933087 6.5117984 6.520367 6.6379733 6.5631394
1368526_at 7.1949415 7.20541 6.864029 7.266517 7.2575126 7.138368 7.0359597 7.2951035 7.127767 7.1847706 7.0957866 7.010898
1368527_at 3.185158 3.2126837 3.2417357 3.175466 3.345861 3.340537 3.2792163 3.3913174 3.2666209 3.3473015 3.4483047 3.3501594
1368528_at 8.546644 8.660908 8.887028 9.0931 8.705292 8.639597 8.41855 8.594095 8.708412 8.862036 8.55532 8.605125
1368529_at 4.6410546 4.8544846 4.8710065 4.481659 4.6643734 5.0529184 4.768942 4.6922593 4.6851096 4.6620216 4.955085 4.863694
1368530_at 4.575732 4.472167 4.311785 4.358055 4.454627 4.499917 4.3751006 4.5413322 4.333611 4.2709394 4.6062107 4.4986706
1368531_at 3.576701 3.5071561 3.4957764 3.7622132 3.8049238 3.6848333 3.5208557 3.8023489 3.5236428 3.631093 3.6730504 3.661323
1368532_at 3.747363 3.8134391 3.715243 3.7799947 4.1553726 3.855143 3.797157 3.7038548 3.9180722 3.8320518 3.9174256 4.178873
1368533_at 5.1633635 5.2037334 5.448305 5.66331 5.1603823 5.498803 5.35851 5.229645 5.750762 5.4647074 5.3810873 5.5367746
1368534_at 5.7242436 5.784443 5.6767335 5.8154716 5.742917 5.8144116 5.594351 5.7131686 6.0816174 5.8825216 6.121441 5.909715
1368535_at 5.342168 5.611306 5.3531294 5.5169315 5.5170546 5.590226 5.3550386 5.685446 5.5794487 5.3860574 5.498168 5.64677
1368536_at 10.344649 10.560215 10.314295 10.410117 10.560674 9.936312 10.364643 10.345583 10.447678 10.426015 10.258148 10.328329
1368537_at 6.324406 6.0956683 6.5212493 6.037841 6.0563345 5.947422 6.1822677 6.1148443 5.9988894 6.337626 5.731404 6.093851
1368538_at 7.958926 7.7811537 7.890935 7.850761 8.044569 7.7122226 7.8625097 8.043655 7.9183125 8.001026 8.145267 7.7914944
1368539_at 3.4907417 3.3518305 3.3554096 3.4615116 3.4830976 3.445836 3.3947349 3.583526 3.5363474 3.3567731 3.5434225 3.5446646
1368540_at 4.6007833 4.296777 4.3835235 4.294352 4.2850623 4.3665943 4.708003 4.5496244 4.4793262 4.367647 4.345529 4.4722366
1368541_at 5.92365 5.7285314 5.8522153 5.941729 6.026176 5.812644 6.089647 5.9713717 6.123436 6.134082 6.040702 6.292417
1368542_at 4.8174524 4.236395 4.268984 4.9173265 4.5795546 4.8642735 5.0069623 4.6003885 4.7342267 4.94348 4.7666507 4.7720394
1368543_at 7.4784484 7.8166485 7.8518577 7.404277 7.699063 7.6756034 7.5215464 7.486226 7.740552 7.4855556 7.6130805 8.046057
1368544_a_at 4.951101 4.7455816 4.690055 4.646447 4.811851 4.7671247 4.873663 5.0118017 5.164061 4.48785 5.1771545 4.9203763
1368545_at 5.302515 5.2419925 5.295182 5.142354 5.440083 5.456062 5.345361 5.5655417 5.52694 5.092552 5.3132296 5.212803
1368546_at 5.1640177 5.007936 5.2426667 5.172263 4.9709272 5.012013 4.972192 5.0723877 5.279517 5.1075993 5.106671 4.8474607
1368547_at 4.1741505 4.2116327 4.207441 4.098685 4.179406 4.1903963 4.018228 3.9964237 4.146818 4.2477293 4.445266 4.365832
1368548_at 3.2986567 3.1202416 3.2883577 3.26338 3.3859336 3.3796809 3.3967671 3.3119848 3.3050823 3.4944508 3.4021845 3.3459318
1368549_at 8.910813 8.920603 8.895159 8.854746 9.033629 9.041711 8.871078 8.928104 8.8215275 8.95196 8.858955 8.999762
1368550_at 4.86104 4.709115 4.808136 4.8944864 4.9888096 4.7963886 5.253415 4.8185544 4.683032 4.74674 4.8637915 4.9669266
1368551_at 4.8455405 5.10445 5.0398593 4.9626107 5.001198 5.054445 5.266633 4.811135 5.107711 5.534914 5.2150817 4.676773
1368552_at 10.601856 10.751459 10.788362 10.823514 10.79857 10.65003 10.975178 10.751563 10.694803 10.922716 10.838925 10.78452
1368553_at 5.071228 4.789029 4.8099546 5.19641 5.2263927 4.969969 4.8040333 4.843693 4.9587603 4.979025 5.1193714 5.131916
1368554_at 5.46326 5.259406 5.5645194 5.352024 5.667117 5.590393 5.452037 5.7094154 5.7848186 5.401826 5.6537695 5.4053473
1368555_at 5.1891413 5.4665384 5.2205787 5.3908734 5.3668094 4.983024 5.57749 5.0035853 5.2737927 5.379163 5.3801074 5.4723206
1368556_at 4.5716205 4.4148903 4.177811 4.5048003 4.3259435 4.4522038 4.6183004 4.484632 4.6014338 4.6058764 4.5976253 4.578105
1368557_s_at 4.816781 4.7210474 4.62251 4.5977345 4.675239 4.9586496 5.002338 4.72151 4.8824644 4.3007636 4.8063025 4.8373733
1368558_s_at 7.7075047 7.766698 7.3659315 7.935316 8.360767 7.551339 8.169605 7.695147 7.8676605 8.296804 7.847549 7.868095
1368559_at 5.4677362 5.421792 5.3342404 5.4375625 5.472639 5.289236 5.289397 5.400623 5.336918 5.5901284 5.5822887 5.454198
1368560_at 5.0811543 5.298195 5.428869 4.976157 4.916456 5.126947 5.193038 5.213526 5.4393444 5.1312895 5.021078 5.2554193
1368561_at 4.089839 4.1158524 4.1345673 4.039172 3.968186 4.2362022 4.390566 3.9415193 4.819929 4.3003283 4.3954983 4.2073097
1368562_at 4.9292126 5.062417 4.88603 4.994387 4.925813 5.238223 4.8820057 5.1333275 5.086734 4.873361 5.051605 5.1177626
1368563_at 7.582059 7.076998 8.821772 7.944089 6.7309732 6.7166753 6.6032257 6.695761 6.678705 6.6934996 6.7588906 7.0806246
1368564_at 4.788416 5.1313677 5.0349903 5.0029135 4.996517 4.846727 5.2931557 4.8488665 5.3802485 4.726098 5.2635574 4.7595096
1368565_at 4.0489645 4.9587026 4.8535895 4.2284336 5.076431 5.5344677 4.30969 4.2193775 4.819637 4.164809 4.4450927 4.1399584
1368566_a_at 11.51082 11.470649 11.555091 11.503423 11.464189 11.39352 11.620987 11.438663 11.452902 11.675382 11.4774275 11.594949
1368567_at 7.6323 7.6050744 7.708012 7.5430346 7.7357335 7.386709 7.735631 7.704291 7.5424843 7.59558 7.487131 7.826605
1368568_at 5.7978597 5.789636 5.814449 5.7276664 5.8777 6.1272182 5.806545 5.8633604 5.9357595 6.003774 6.1993704 5.70644
1368569_at 4.156339 3.8455176 3.9718547 4.0846167 3.7450314 3.8789222 4.223726 3.8053527 4.159744 3.866398 4.147977 3.913642
1368570_at 7.967598 7.5314875 7.5738034 7.7872515 7.6154666 7.8087883 7.914916 7.790821 8.264818 7.928031 7.683955 8.009546
1368571_at 4.6206207 4.302558 4.4990478 4.589628 4.740775 4.5647683 5.1128807 4.5822997 4.681171 4.3270273 4.3125014 4.7987742
1368572_a_at 5.458596 5.188893 5.567636 5.3108616 5.1600747 5.336898 5.2554727 5.51385 5.3607593 5.3529344 5.4679127 5.2727213
1368573_at 8.325888 8.268557 8.0948715 8.148281 8.090767 8.117083 7.949857 8.236887 8.250769 7.965659 7.8391366 8.129232
1368574_at 10.265146 10.305824 10.04156 10.24218 10.034487 10.111902 10.142569 10.221877 10.153191 10.411526 10.17454 10.235328
1368575_at 5.2772436 5.1433277 5.2493196 5.389759 5.6069574 5.2746263 5.2911687 5.258275 5.5485396 5.125383 5.367384 5.3880353
1368576_at 4.39419 4.209723 4.0947056 4.5884066 4.259666 4.179867 4.1640563 4.4256167 4.5836596 4.2729607 4.331315 4.590552
1368577_at 3.501323 3.478072 3.3894355 3.365002 3.5150044 3.2618973 3.2706633 3.4184973 3.4615722 3.4449143 3.6550457 3.538912
1368578_at 4.929678 4.855684 5.0313826 4.388457 4.9802203 4.7781982 4.9682603 4.9647703 5.1499724 4.769401 5.129238 5.003399
1368579_at 4.6150045 4.791398 4.635886 4.8794665 4.620819 4.675095 4.654198 4.5492964 4.8351135 4.931596 4.651189 4.7022486
1368580_at 6.4555125 6.5517316 6.3381104 6.1101975 6.5470676 6.2618294 6.466162 6.456507 6.5929275 6.4219837 6.3155026 6.3591375
1368581_at 6.0688696 6.1331873 6.0527134 5.899518 6.0133147 5.95252 5.795392 6.1192074 6.1394014 5.9280143 6.066374 5.668849
1368582_at 4.0108624 4.3417864 3.9893653 4.141325 4.1514072 4.2946672 4.358713 4.2010717 4.447111 4.041727 4.4504657 3.9988523
1368583_a_at 13.776706 13.7242775 13.814245 13.978811 13.998574 13.733247 13.952186 13.902663 13.922202 13.816319 13.83235 13.979575
1368584_a_at 4.6807594 4.4946575 4.504656 4.8135214 4.3731656 4.688106 4.710555 4.9590135 5.060642 4.94023 4.8228197 4.5175543
1368585_at 6.0474195 5.9224615 6.266078 5.8204145 5.9726763 5.739351 6.194191 5.8606453 6.3078237 5.979584 6.156057 5.8242316
1368586_at 5.183894 5.1789656 5.234586 5.139441 5.058668 5.2129025 5.24302 4.8511257 4.994436 5.42196 5.4413824 5.1608524
1368587_at 13.929698 13.965561 13.964438 13.988398 13.865325 13.971044 13.932243 13.921536 13.868831 13.943662 13.92572 13.898939
1368588_at 6.3138995 6.1535387 5.8704996 5.658459 6.366979 6.0551534 6.265804 5.9353433 5.7082214 5.622836 5.9764867 6.085675
1368589_at 8.163894 8.345596 8.272961 9.221866 8.079569 9.261564 8.83373 8.940725 8.102474 9.567599 8.113432 8.060791
1368590_at 4.560671 4.245417 4.122963 3.894228 3.984128 4.0067344 4.212369 4.324852 4.5369344 4.362741 4.1138005 4.1235347
1368591_at 9.103705 9.124344 9.036366 9.242463 8.995685 9.122858 9.111536 9.066358 9.198603 9.185323 9.027586 9.275247
1368592_at 7.382263 7.0444374 7.428525 7.41712 7.415305 6.978199 7.1247873 7.1505585 6.9677534 7.4127865 7.289368 7.2748914
1368593_at 8.8155 8.52058 8.575806 8.68755 8.695379 8.41766 8.678425 8.466028 8.347527 8.888729 8.748716 8.384649
1368594_at 5.35429 5.219391 5.3235283 5.116049 5.0560727 5.2688637 5.466603 5.137216 5.516021 5.2172217 5.6358976 5.056635
1368595_at 4.349765 4.858718 4.344247 4.703241 4.4090643 4.747396 4.529178 4.824836 4.6877675 4.3094234 4.4812546 4.835707
1368596_at 7.3692665 6.9896245 6.819711 7.5622544 7.133181 7.0788126 6.7381783 7.071137 6.965728 6.7435255 6.7448144 6.813961
1368597_at 6.2047377 6.21345 6.2137966 6.2443895 6.119294 6.023212 6.1850305 6.2168255 6.5874968 6.109623 6.3603964 6.4625087
1368598_at 6.2668195 6.390075 6.595883 6.4627805 6.4108014 6.42349 6.8240385 6.7069607 6.6051044 6.7838535 6.552251 6.441936
1368599_at 5.8041153 6.1892533 6.013484 5.958772 6.0446486 6.130222 6.103298 6.151838 5.769747 6.0468397 5.9277925 5.874097
1368600_at 11.193415 10.7960615 11.161937 11.084728 10.965211 10.979117 10.867548 11.092681 10.961702 10.794709 10.893485 11.063465
1368601_at 4.6438055 5.022755 4.6898446 4.810432 4.55622 4.464987 4.8252807 5.032864 4.9089103 4.63331 4.9679236 4.480535
1368602_at 4.1894617 4.008746 4.180743 3.9145577 4.055565 4.0786386 3.935767 3.9336498 3.935972 4.123548 3.9102283 3.9988518
1368603_at 4.704973 4.496544 4.738901 4.4887667 4.826906 4.546519 4.7733827 4.744101 4.8562016 4.5001316 4.634499 4.641842
1368604_at 4.791884 4.9431276 4.8801227 4.794834 4.9894943 4.7489977 4.7790475 4.9550147 5.190077 4.741175 5.003318 4.9360485
1368605_at 4.9509387 5.000158 5.1067286 4.7345467 5.2436624 5.14789 5.151952 5.339423 5.0714626 5.009043 4.884635 4.862865
1368606_at 4.151386 4.231786 4.1211696 4.094795 4.331397 4.053935 4.3646326 4.404576 4.3705845 4.0593147 4.3280535 4.120332
1368607_at 7.5554495 6.6458855 9.997031 9.959258 6.725496 7.750505 7.975736 8.601072 9.380127 8.36495 8.310457 8.634262
1368608_at 10.026534 9.854324 9.929837 9.986016 9.910088 9.70466 9.919186 9.872384 9.937755 9.616867 9.828405 9.714463
1368609_at 12.747579 12.661382 12.720324 12.644931 12.637105 12.6348715 12.594281 12.6965 12.57905 12.623782 12.568752 12.599394
1368610_at 4.082076 3.9567828 4.0260973 3.8915174 3.8606744 4.000744 4.2699494 3.7401605 3.9868762 4.07162 3.907662 4.0537143
1368611_at 3.6952448 3.9839966 3.7980137 3.8066912 4.0319242 3.9824898 3.8740654 4.0417833 4.0461893 3.8436358 4.102914 3.904994
1368612_at 5.602895 5.4238353 5.2508354 5.459512 5.3040414 5.552182 5.267106 5.2955832 5.2953634 5.589286 5.47068 5.6998653
1368613_at 4.234688 4.31985 4.2751884 4.1385937 4.1663136 4.3388195 4.6860147 4.784782 4.247598 4.2049465 4.4110928 4.4040055
1368614_at 8.038101 7.8307834 7.823741 7.787108 7.8863273 8.217014 7.5767674 7.9352493 7.6951675 7.7230115 7.8308673 7.502842
1368615_a_at 4.679638 4.5317645 4.870576 4.6140723 4.6111073 4.78152 4.9111443 4.9031606 4.864924 4.700419 5.0016356 4.6439238
1368616_at 6.1325727 6.1230726 6.2605743 6.356545 5.95177 6.2891574 6.26185 6.2360044 6.027521 6.331403 6.155693 6.0609546
1368617_at 4.409237 4.533961 4.6455827 4.2027164 4.1573687 4.250334 4.152674 4.2510834 4.423014 4.0550933 4.0214453 4.372243
1368618_at 9.2059 9.373015 9.273916 9.491635 9.289337 9.12925 9.084782 9.4036875 9.25493 9.322438 9.1730385 9.177419
1368619_at 5.387061 5.369149 5.1767893 5.31224 5.4615436 5.1939445 5.244107 5.4713883 5.2334747 5.5425315 5.528259 5.4847045
1368620_at 5.618588 5.4402018 5.7841063 5.557866 5.6692467 5.692654 5.6770735 5.407985 5.5091476 5.362205 5.7820153 5.5775228
1368621_at 10.778658 10.987779 10.733157 10.873031 10.892763 10.641375 10.864115 10.463416 11.009363 11.0479355 10.992298 10.954503
1368622_at 4.180813 4.3752127 4.2659497 4.211275 4.448456 4.4046345 4.2891283 4.4841084 4.2991257 4.4082813 4.229703 4.3726873
1368623_at 4.4618425 4.619872 4.507957 4.364437 4.78452 4.64557 4.317667 4.564803 4.5676746 4.7777543 4.4706964 4.595277
1368624_at 3.7410583 3.7822227 3.8262944 3.881994 3.6503828 3.825487 3.984926 3.9248567 3.821405 3.7193437 4.0750427 3.80034
1368625_at 5.167202 5.1760187 5.111179 5.0966263 5.045356 5.14789 5.2684164 5.2651615 5.184347 5.023775 5.2396326 4.8971443
1368626_at 4.382624 4.1529913 4.330514 4.333912 4.2275887 4.5003476 4.4755654 4.6986766 4.353151 4.211661 4.45406 4.3704567
1368627_at 12.937971 12.915997 12.793318 12.874398 12.752526 13.060694 12.848435 12.861442 12.844019 13.028215 12.895566 12.903149
1368628_at 3.720329 3.6200612 3.8101976 3.850213 4.0452695 3.506605 3.7624202 3.8806732 3.868285 3.781699 3.9724188 3.8510578
1368629_at 4.4602304 4.670876 4.7697825 4.6717043 4.727522 4.6083393 4.5496335 4.600993 4.7947083 4.6343565 4.6643167 4.6677394
1368630_at 3.6235342 3.6201081 3.5068085 3.5648003 3.401225 3.4560208 3.5248408 3.4640684 3.3956585 3.2633498 3.388373 3.4287088
1368631_at 4.4705377 4.3403087 4.2524943 4.429964 4.325552 4.5073028 4.41686 4.2169404 4.439132 4.5567756 4.311732 4.05116
1368632_at 3.2574227 3.300387 3.2821517 3.425329 3.2986703 3.3343532 3.3477368 3.329861 3.2452881 3.3053997 3.312132 3.532724
1368633_at 3.3310046 3.5599782 3.4358299 3.435015 3.6104627 3.7974243 3.7675934 3.4436963 3.7429173 3.4107816 3.7073338 3.6116807
1368634_at 8.132006 8.062891 8.046349 8.170805 8.055279 8.127665 8.016838 8.157192 8.23189 8.0431795 8.220737 7.926562
1368635_at 4.3413515 4.41442 4.2005377 4.4527826 4.463502 4.181623 4.6185794 4.2817645 4.1362867 4.29677 4.167287 4.320961
1368636_at 5.8024244 5.7252855 5.738107 5.6445537 5.851737 5.8381476 5.849313 5.821862 5.712138 5.680142 5.7361836 5.947101
1368637_at 4.335728 4.082082 4.5176697 4.2130957 4.416274 4.426988 4.546707 4.4002714 4.520164 4.25457 4.071588 4.134203
1368638_at 5.397409 5.3397274 5.4744153 5.4246116 5.511448 5.3542395 5.438937 5.38956 5.4205084 5.602911 5.561864 5.652055
1368639_at 4.106864 4.091558 3.9694095 4.060286 4.0034037 3.8670533 4.117482 3.956574 4.053541 4.06209 3.871952 4.04791
1368640_at 5.2503223 5.3092127 5.3415136 5.4768953 5.3908944 5.143442 5.3003526 5.693309 5.1203823 5.0853977 5.1730323 5.005645
1368641_at 4.6996813 4.21676 4.559803 4.8444195 4.600321 4.533409 4.8729315 4.572869 4.4077535 4.1401825 4.5184813 4.749368
1368642_at 10.105716 9.896033 9.767845 9.930947 9.630415 9.587217 9.800527 9.756584 9.712721 9.951419 9.726623 9.972936
1368643_at 4.2656736 4.1388674 4.2660217 4.1870403 4.3579082 4.404683 4.305888 4.570957 4.123891 4.4190574 4.377404 4.3643427
1368644_at 4.585334 4.434775 4.391563 4.5015383 4.6123805 4.583603 4.3309155 4.335142 4.7805967 4.1063986 4.325718 4.3771377
1368645_at 6.0939865 5.9062996 6.216173 5.8641515 6.266595 5.8361197 5.666856 6.065966 5.9150057 6.1060185 5.8386736 5.818591
1368646_at 8.355548 8.303492 8.402349 7.417788 8.372502 8.424019 8.337126 8.454827 8.44023 8.351234 8.108273 8.372267
1368647_at 7.503135 7.580568 7.4829364 7.450587 7.331457 7.3081026 7.19455 7.3206344 7.3043194 7.445774 7.3215847 7.621729
1368648_at 4.6082077 5.0311093 4.6526937 4.4579744 4.5632744 4.5078187 4.597907 4.54131 4.971544 4.5348434 4.702103 4.7036285
1368649_at 7.8707385 7.850468 7.983639 8.0119095 7.878062 7.8350186 7.8404474 7.964813 7.6051407 7.8973713 7.8311853 7.8911853
1368650_at 7.299119 7.486023 6.680232 7.790236 7.009989 7.628045 6.8589506 6.838603 7.0442133 7.038902 7.4634886 6.679325
1368651_at 11.066436 11.102314 11.4638605 10.926345 10.907852 11.053236 10.688389 10.768198 10.702913 10.456406 10.963219 10.586386
1368652_at 6.921743 6.8843837 6.983573 6.7880487 6.820781 6.9203396 6.8981104 7.040133 7.1168566 7.084666 6.893871 6.857601
1368653_a_at 10.826883 10.864145 10.870956 10.85625 10.90432 10.859562 10.923258 10.891404 10.89392 10.942719 10.896153 10.893251
1368654_at 6.3908896 6.4171906 6.485956 6.195759 6.6179914 6.2499175 6.3772507 6.173689 6.1894045 6.4823246 6.1888127 6.5288296
1368655_at 9.106056 9.228294 9.240425 9.410214 9.430683 9.094017 9.609673 9.334965 9.5130625 9.588682 9.315162 9.376058
1368656_at 3.9955947 4.0857434 3.9455466 3.8324409 3.9757729 3.9881651 3.9020953 3.957956 3.930408 3.8379905 4.2300262 4.1248403
1368657_at 3.795124 3.5610287 3.734207 3.5948002 3.572857 3.8090546 3.93389 3.6982148 3.593754 3.758664 3.7819927 3.7505636
1368658_at 5.0872684 4.96432 5.4333835 5.2745423 5.102243 4.777932 4.299955 4.9311557 4.9444723 4.674929 5.0414443 4.884966
1368659_at 10.080306 10.470495 10.417593 10.464791 10.877152 10.825671 9.225287 10.408201 10.6827135 10.553292 10.164807 10.210206
1368660_at 4.939279 4.904003 4.9765253 4.7646995 4.7277613 4.7208276 4.5388756 5.0813456 4.744777 5.105974 4.8320055 4.6755896
1368661_at 6.758453 6.7468143 6.8901596 6.921454 6.8753743 6.8156447 6.830481 6.7244916 7.219123 7.0730047 6.930336 6.694382
1368662_at 6.996521 7.3304634 6.9761868 7.448414 7.268781 7.2820387 7.440208 7.2326484 7.6165605 7.6447277 7.1111474 6.9306326
1368663_at 3.662202 3.9516277 3.9263783 3.6885586 3.7472734 3.9980087 3.9229414 4.194247 3.96777 3.469763 3.907918 3.7880473
1368664_at 5.626338 5.5811763 5.6729755 5.617618 5.61424 5.5469503 5.5624638 5.5571814 5.666026 5.4647703 5.5553284 5.5500813
1368665_at 8.165878 8.308607 8.25444 8.226008 8.411631 8.368931 8.427673 8.347858 8.288639 8.288292 8.4261265 8.35722
1368666_a_at 4.002372 3.8932025 3.8287401 4.074623 4.074773 4.110182 3.8169665 3.8131301 4.111972 3.8854764 4.138109 3.947084
1368667_at 5.394726 5.5554256 5.503963 5.3858685 5.19202 5.754657 5.3525944 5.706325 5.712942 5.3371253 5.5728936 5.516612
1368668_at 8.817234 8.347162 8.638096 8.800188 8.566346 8.65818 8.675255 8.574797 8.308602 8.433144 8.526881 8.627427
1368669_at 7.4270115 7.6607637 7.2275677 7.461016 7.8660746 7.6703305 7.785302 7.733821 7.7354417 7.9657364 7.8606133 7.7324324
1368670_a_at 5.4071794 5.5942507 5.7706757 5.795597 5.759652 5.831681 5.9088116 5.8108273 5.77215 5.4051747 6.015407 5.5387163
1368671_at 6.4706383 6.672642 6.344468 6.2226467 6.2477655 6.3066187 6.451892 6.680963 6.447528 6.3808327 6.26583 6.613157
1368672_at 4.5169787 4.713725 4.6159487 4.5928473 4.542334 4.7337246 5.1598973 4.615116 4.754242 4.654955 4.741455 4.664981
1368673_at 3.9484608 4.4010367 3.9454145 4.0446124 4.0750833 3.911812 4.1320167 4.019957 4.2847157 4.1523833 4.0301547 4.0985136
1368674_at 11.451511 11.42664 11.633014 11.618382 11.490122 11.33768 11.426055 11.511634 11.247906 11.425381 11.451611 11.26379
1368675_at 7.1072035 7.404453 7.394306 7.1657186 6.9150076 7.1640983 7.063647 7.220066 7.4197097 7.7206106 7.325118 7.5057535
1368676_at 5.137655 5.359603 5.1991 5.4719014 5.174687 5.1206594 5.3505783 5.1777215 5.4904723 5.199656 5.3296146 5.1691065
1368677_at 3.7487557 3.9464235 3.8631759 3.790558 3.9654183 3.5952728 4.0422974 3.8612082 3.8112078 3.6860719 3.2578907 3.9267845
1368678_at 4.2958922 4.418906 4.282333 4.3674645 4.359669 4.189851 4.4002223 4.45768 4.739586 4.575014 4.459591 4.3759513
1368679_a_at 6.9582014 7.2284994 6.8443847 7.0125184 7.1864576 6.945571 6.9823008 6.951171 6.846857 7.067661 6.9986625 7.0570617
1368680_a_at 4.5310864 4.433212 4.5705366 4.4189544 4.510237 4.7272267 4.615703 4.5950427 4.6097536 4.4542947 4.5080743 4.566643
1368681_at 6.2519717 6.429853 6.142152 6.470452 6.428301 6.2289686 6.1612477 6.3676314 6.394459 6.1186957 6.362289 6.3299093
1368682_at 4.6153965 4.9495645 4.7095623 4.5466857 4.653434 4.6361356 4.725552 4.7028003 4.654824 4.7428718 4.778308 4.8564496
1368683_at 3.2970653 3.2441092 3.3437064 3.2873788 3.3638887 3.2398975 3.2207558 3.2121458 3.1937907 3.3803015 3.3637028 3.3281217
1368684_at 5.525667 5.402814 5.497327 5.379863 5.416731 5.5459776 5.681789 5.5773344 5.6298943 5.682597 5.425947 5.5890656
1368685_at 4.771875 5.3499446 5.0633364 4.800029 5.15622 4.9017887 4.6932116 4.8486266 5.203089 5.1251273 5.2951536 4.8780794
1368686_at 13.981303 13.960911 13.921829 13.93351 13.961335 13.99314 13.971087 13.940178 13.957273 13.92464 13.965848 13.940178
1368687_at 6.2853456 6.3736806 6.2412663 6.1392546 6.288692 6.430486 6.370121 6.130744 6.26619 6.2525997 6.3821645 6.335764
1368688_at 4.747236 4.663095 4.5412765 4.7537036 4.6952577 4.7051044 4.73911 4.677316 4.6788273 4.6045713 4.6151533 4.7459097
1368689_at 3.9074323 4.2905827 4.305448 4.167613 4.2799773 4.244687 4.157841 4.0523753 4.2440104 4.0546675 4.5898266 4.026368
1368690_a_at 4.3435516 4.3116117 4.5005035 4.200179 4.162401 4.452561 4.41879 4.5648036 4.5882792 4.3176503 4.3376455 4.430209
1368691_at 5.243396 5.075982 4.794784 4.694353 4.8099403 5.04065 4.9683948 5.57923 5.087545 5.113062 4.7314806 4.684236
1368692_a_at 8.487498 8.825301 8.552604 8.516575 8.443348 8.836938 8.855409 8.864942 8.271675 9.075124 8.706089 8.735376
1368693_at 7.244038 7.3007083 7.2865143 7.1638246 7.398607 6.918207 7.2254453 7.2594337 7.1161337 7.1770034 6.866631 7.382338
1368694_at 4.280362 4.392477 4.1958213 4.166711 4.2982445 4.2968826 4.365609 4.278335 4.0753765 4.22814 4.277836 4.1804504
1368695_at 12.157727 12.211876 12.273717 12.079354 12.175146 12.465144 12.294422 12.187635 12.113125 12.109701 12.2169695 12.257124
1368696_at 4.929678 5.2543635 5.185837 5.423727 5.2636943 5.435798 5.415512 5.066114 5.292784 5.1381354 5.4365325 5.3179827
1368697_at 3.7310164 3.9144838 3.83127 3.982738 3.6305726 3.5293067 3.680721 3.8022032 3.6063163 3.8744278 3.7637088 3.813928
1368698_at 6.3776627 6.2736697 6.5264907 6.4427953 6.027881 6.3654776 5.976945 6.6614976 6.061166 6.0622272 5.7537794 6.605447
1368699_at 4.082686 4.2503076 4.361809 4.154291 3.984976 4.299506 4.25883 4.3270044 4.279847 4.0699253 4.0922756 4.174682
1368700_at 4.8247175 4.405383 4.304851 5.0157776 4.4703646 4.480277 4.6373215 4.451561 4.489794 4.494055 4.453378 4.6051116
1368701_at 5.2482805 5.085799 5.211697 5.1722393 5.1260347 5.126644 5.112243 5.122463 5.2541976 5.006075 5.3285336 5.2180543
1368702_at 8.742686 9.161999 8.643647 8.777917 8.724796 8.810839 9.008724 8.784653 8.890961 9.177188 8.922664 8.853472
1368703_at 7.1712956 7.236081 7.385148 6.9622946 7.005813 6.841212 7.3900337 7.2876472 7.0589833 7.222515 7.301633 7.0380607
1368704_a_at 4.6776104 4.2983513 4.5245123 4.351296 4.3628693 4.6585846 4.485385 4.360363 4.5245533 4.582122 4.4133434 4.485715
1368705_at 4.929678 5.1760187 5.329749 5.1303873 5.417995 5.2769246 4.9260607 5.408348 5.0452514 5.2484074 5.326584 5.0787625
1368706_at 12.07244 12.209198 12.05249 12.01654 12.030828 11.943927 12.106887 12.044866 12.162777 12.015135 12.035776 12.123213
1368707_at 13.431012 13.521622 13.399427 13.436123 13.438144 13.494858 13.462035 13.487202 13.4553795 13.425615 13.517936 13.45884
1368708_a_at 4.9016104 4.9179163 4.903061 4.722248 4.6089096 4.846138 4.7945647 4.796558 5.086341 4.719244 5.1606746 4.835707
1368709_at 4.0721207 3.9932334 3.9782374 3.9771702 4.2604694 4.389541 4.0117235 3.9233928 4.16696 3.8135972 4.286051 4.102972
1368710_at 6.6545596 6.7001963 6.473212 6.7523503 6.6496644 6.484045 6.558635 6.7652955 6.508956 6.819075 6.640322 6.7466483
1368711_at 8.0552225 9.448251 9.161821 9.468622 7.7215695 8.696278 8.892552 8.758416 8.721618 8.834367 8.871442 7.776695
1368712_at 7.7775316 7.7033243 7.538528 7.581665 7.56636 7.6547756 7.3098736 7.5602045 7.016361 7.5308876 7.379219 7.290867
1368713_at 4.5550113 4.8515763 4.4539475 4.570958 4.5028734 4.7021933 4.80464 4.956889 4.9751625 4.579299 4.7748957 4.761615
1368714_at 3.6139638 3.601127 3.537014 3.4978871 3.5449305 3.7325485 3.4672775 3.5310543 3.7107837 3.3002782 3.487965 3.6099262
1368715_s_at 4.121212 4.4859905 4.525103 4.063787 3.9647708 4.1342416 4.2570295 4.254735 4.2051115 4.2928495 4.310517 4.097181
1368716_at 4.2806525 4.313359 4.25661 4.372827 4.4580636 4.25375 4.217478 4.3210707 4.0941567 4.2882204 4.4481087 4.1876583
1368717_at 10.119874 10.335935 10.404776 10.282131 10.211328 10.598167 10.201354 10.356025 10.476472 10.203908 10.262255 10.004162
1368718_at 6.476072 6.3699317 4.9125786 6.9298406 5.1640778 6.944085 7.0591483 6.9505143 5.192444 5.365812 7.7154965 7.930982
1368719_at 5.1860027 5.1159053 5.4460216 5.0219855 5.478177 5.211523 5.148014 5.097015 5.1978035 5.4634323 5.337389 5.047548
1368720_at 12.765949 12.990634 12.952122 13.0394125 12.907785 12.532807 12.882949 13.003712 12.876461 12.811771 12.846811 13.080285
1368721_at 5.942572 6.2125587 5.8485384 5.9829235 6.0850954 6.0414844 6.151507 6.195219 6.2183175 6.2325077 5.9634647 6.009651
1368722_at 3.9427764 3.8465495 3.8776138 3.9481149 3.741836 3.830818 3.9380655 3.6348195 3.7690067 3.5991473 3.6908078 3.9628892
1368723_at 4.715561 4.734931 5.198311 4.6182485 4.9814763 5.281937 5.037309 4.7388225 5.0320864 4.7836423 5.011814 4.8937855
1368724_a_at 6.0532727 6.0032353 5.9889345 5.993441 5.915808 5.947402 5.9520016 6.2408013 6.027015 5.963011 6.238412 5.9950814
1368725_at 4.922882 5.9038787 4.9022913 5.1141777 5.1992264 5.063264 4.874116 5.043977 5.036975 4.9018774 4.5282593 5.1524
1368726_a_at 5.8835483 5.7401075 6.19079 6.138147 5.8420596 5.9013157 5.842769 6.0324183 5.7922087 6.0915737 6.052095 5.9291654
1368727_at 4.113877 3.560063 3.6029167 3.7539628 3.612887 3.6513255 3.674444 3.6981695 3.5755272 3.478119 4.113916 3.6646707
1368728_at 5.271961 5.5839496 5.4400897 5.6083846 5.6247087 5.371378 5.4048014 5.463501 5.4937797 5.690411 5.5382843 5.605775
1368729_a_at 4.2350683 4.4928 4.6065264 4.3888183 4.041769 4.4038925 4.65304 4.4901543 4.848389 4.391 4.407283 4.3732166
1368730_a_at 4.4043245 4.759903 4.52039 4.430681 4.370043 4.623087 4.4381523 4.709962 4.4196367 4.806423 4.464551 4.7869005
1368731_at 13.276279 13.511173 13.667627 13.557276 13.480173 13.42353 13.631902 13.588402 13.468722 13.581013 13.520222 13.438337
1368732_at 6.339878 6.508955 6.315135 6.303785 6.45718 6.588573 6.743122 6.297998 6.572024 6.489833 6.7555103 6.212493
1368733_at 13.3782425 13.311835 13.427951 13.2362 13.374369 13.291715 13.393524 13.537 13.301448 13.379003 13.28639 13.294865
1368734_at 4.5922155 4.5942774 4.6359787 4.6643887 4.6643105 4.759428 4.8790226 4.642193 4.8085194 4.7016964 4.760954 4.7042637
1368735_a_at 4.147943 4.0888305 4.2274866 4.1629176 4.1685677 4.1830034 4.1235847 4.0676184 4.402606 4.2061806 4.339035 4.1713104
1368736_at 3.7089274 3.7064443 3.5294905 3.9263568 3.68955 3.7115204 3.8418372 3.6843154 3.8238719 3.4903307 3.9682388 3.6646707
1368737_at 5.2241364 5.025875 5.2183304 5.3962145 5.310707 5.223933 5.3755875 5.2656584 5.315856 5.1397953 5.4166956 5.2678556
1368738_at 3.7003849 3.7082145 3.8031108 3.782255 3.6536686 3.8462837 3.7644467 3.702094 3.8537662 3.70213 3.9124248 3.5513468
1368739_s_at 4.986539 4.658796 4.894349 4.882742 4.7944517 4.953456 4.8065066 4.8547244 4.975375 4.8483934 5.1649203 4.963786
1368740_at 4.0277 4.1566663 3.9953756 4.1364946 4.0452695 4.3055925 4.66695 4.445929 4.65337 4.477868 4.2360697 4.6926975
1368741_at 13.372681 13.436928 13.318249 13.382894 13.38715 13.379067 13.431467 13.390856 13.415661 13.304313 13.478277 13.274098
1368742_at 6.7787256 6.950308 6.6830916 6.727254 7.0588293 6.8488574 6.938605 7.160491 6.910811 6.993935 6.8868237 6.842293
1368743_a_at 4.231881 4.379733 4.000287 4.026799 4.3387623 4.162175 4.1355467 4.3708334 4.351451 4.0950756 4.112277 4.13871
1368744_a_at 3.9266555 3.9792972 4.392475 3.9751196 4.3710647 3.9456873 3.8473928 3.8413136 4.047952 4.1387615 4.061267 4.001943
1368745_at 6.76294 6.95251 7.092582 7.1722436 6.742474 6.9945087 6.548627 7.0766573 6.5545917 6.572557 6.6903625 7.02962
1368746_a_at 5.3130293 5.806771 5.361009 5.6781507 5.78064 5.759581 5.3527317 5.5720644 5.58765 5.531824 5.662002 5.709238
1368747_at 4.735789 4.5946336 4.9170575 4.332773 4.643682 4.85843 4.782805 5.1241965 4.6377907 4.8306127 4.396139 4.6548834
1368748_at 5.9520793 5.9157677 5.72478 5.6330657 5.749242 5.371378 5.471687 5.3569365 5.436152 5.586382 5.828287 5.720811
1368749_at 5.927347 5.981236 6.062979 5.846101 5.976313 6.0854993 5.8713307 5.922139 5.782657 5.9587255 5.817362 5.9616404
1368750_a_at 4.280141 4.3257303 4.1109233 4.0777464 4.314126 3.9694116 4.445768 4.0511265 4.1083956 4.2432995 4.3629713 4.2105694
1368751_at 3.9291008 3.8663464 4.110891 3.6924353 4.173004 3.9257843 3.6086538 4.1750755 3.8205771 3.8904755 3.9574254 3.8876753
1368752_at 4.10716 4.2345037 4.206533 3.915536 4.267095 4.1885853 4.2118607 4.276682 4.217206 3.9088104 4.159584 3.8888917
1368753_at 3.8960268 4.284438 4.2604895 4.1359835 4.182167 4.1627846 4.044628 3.9695315 4.0032544 4.079588 4.4978695 4.0788155
1368754_at 6.0570445 6.2293625 6.105031 6.490206 6.205629 6.0009604 6.157148 6.0827613 6.287027 6.2716427 6.3165507 6.3209724
1368755_at 10.538955 10.489155 10.253253 10.797317 11.055483 10.350383 10.877075 10.77913 10.850319 11.124611 10.897017 10.448427
1368756_at 5.051613 5.292822 5.252618 5.3396573 5.3405027 5.1731653 5.285729 5.0965014 4.9825144 5.0082297 5.136397 5.428499
1368757_at 3.8855066 4.011416 3.8666143 4.1737466 3.682328 3.93361 4.0976114 3.9413855 3.9877834 3.92085 4.085884 4.0745173
1368758_a_at 4.7517576 4.863383 4.938485 4.910207 5.0909424 4.958728 5.008503 4.9163113 4.994626 4.9601326 5.491243 5.180846
1368759_at 5.1534886 5.003393 5.5038576 5.056783 5.3016315 5.1265335 5.4173803 5.4799976 5.1317825 5.2080965 5.348668 5.3469973
1368760_at 4.281679 4.257906 4.319848 4.1786137 4.3042293 4.3138466 4.255836 4.0716715 3.9067972 4.040117 4.558902 4.250896
1368761_at 3.8224983 3.964379 3.8482125 3.7764308 3.9214475 3.7098327 3.99705 3.8538363 4.1202807 3.7323701 3.8018384 4.0659547
1368762_at 6.073365 9.612165 6.0534806 9.516783 10.696706 9.772639 9.668459 10.142259 10.168714 9.885064 10.574693 8.995687
1368763_at 4.950593 5.1726832 4.9917116 5.153371 5.0680265 5.1324997 4.7850833 5.002574 5.117471 5.2050114 5.0259943 4.99199
1368764_at 3.4423168 3.548551 3.5700142 3.1326296 3.3383763 3.5349975 3.30204 3.3703556 3.428712 3.315725 3.3138766 3.5006058
1368765_at 4.82152 5.130379 4.8721447 5.0170813 4.530766 4.9105015 4.6942797 5.105524 4.846604 4.744282 5.235956 4.751819
1368766_at 4.5038595 4.4592757 4.7866106 4.7220697 4.7833 4.3833094 4.5711565 4.772891 4.8251605 4.5112486 4.516095 4.614006
1368767_at 5.5370483 5.5163717 5.364378 5.595414 5.328556 5.443234 5.414936 5.631527 5.5322 5.2656155 5.6783743 5.608156
1368768_at 5.7376857 5.868059 5.9217577 5.8808365 6.1283326 5.838076 5.861214 5.746529 5.9920144 5.8804927 5.8744807 5.5779653
1368769_at 11.062879 10.981641 11.0880165 10.956739 11.0668335 10.967602 10.932938 11.025201 10.959685 11.1037855 10.780073 11.050995
1368770_at 4.1314535 4.0879383 3.8288186 4.052265 3.9423864 3.9283466 3.918205 3.916805 4.2215137 4.580207 4.121379 4.500268
1368771_at 4.888175 4.8080597 4.8033614 5.057727 4.6502247 4.5886917 4.723202 4.574126 4.921083 4.981906 4.665988 4.500579
1368772_at 5.208458 5.1760187 5.2280855 5.3057303 5.030993 5.241238 5.314395 5.0688887 5.0759773 5.229054 5.314991 5.1273203
1368773_at 3.9413724 3.98296 3.7601154 3.6810308 4.2055387 3.7941926 3.9287927 3.7530236 4.228779 3.8688257 3.9465642 3.7712026
1368774_a_at 5.5239215 5.640874 5.5845594 5.6428494 5.7647195 5.3838625 5.7375607 5.381757 5.6651907 5.606019 5.645431 5.595055
1368775_at 4.5233703 3.7774198 4.7668004 4.2129216 4.3324537 4.3931656 4.1160717 4.158288 3.9589174 3.9020586 4.207012 4.4057016
1368776_at 4.722761 4.424349 4.248291 4.3589563 4.788673 4.8647676 4.645428 4.697017 4.612817 4.521909 4.6120586 4.578105
1368777_at 4.353935 4.5091434 4.444511 4.5737014 4.684981 4.4133496 4.363288 4.4241185 4.4060607 4.3414497 4.5045934 4.4136443
1368778_at 9.100788 8.656766 8.877605 9.093748 10.272472 8.708448 8.186351 8.930359 8.854443 9.836056 8.299198 9.331974
1368779_a_at 7.712112 7.6277857 7.914406 7.828666 8.048097 7.730442 7.7280707 7.775637 7.6325502 7.5945053 7.5744023 7.4177136
1368780_at 5.169736 5.434788 5.2748823 5.3063316 5.1808705 5.28654 5.293579 5.401862 5.5111127 5.1753755 5.3557425 5.1234922
1368781_at 4.720698 4.608719 4.7539587 4.759177 4.8280525 4.8332233 5.228661 5.110865 4.9105387 5.0037866 5.002426 4.723922
1368782_at 3.6799006 3.8465495 3.828811 4.0277085 3.7405689 3.8586876 3.7911172 3.975125 3.875325 3.6199408 3.746793 3.9633932
1368783_at 4.279172 4.1071997 4.4050856 4.2618995 4.222423 4.255996 4.126423 4.647895 4.22328 4.404738 4.054389 4.032249
1368784_at 9.704726 9.962163 9.794523 8.449127 8.974523 9.751346 9.724374 9.751006 9.567526 9.781887 9.776721 9.65986
1368785_a_at 3.5370708 3.6658409 3.682293 3.826393 3.5859914 3.704536 3.911196 3.6225016 3.7004128 3.6737294 3.5206046 3.6656077
1368786_a_at 4.2516594 4.4567137 4.30652 4.327407 4.4380264 4.6158733 4.384897 4.3674088 4.6171775 4.3671417 4.4945006 4.385378
1368787_at 6.2936425 6.1493278 6.173637 5.9678955 6.205594 6.1340923 6.339219 6.232168 6.3794603 6.0720224 6.269171 5.996143
1368788_at 4.7206974 4.7495213 4.962141 4.7683096 4.9419146 4.7593307 4.913972 4.8267136 4.8605886 4.8742785 5.099366 4.5294476
1368789_at 4.9881687 5.403507 5.780534 4.6594086 5.4463844 4.7593307 5.6700287 4.9931507 5.30766 4.7603474 4.879111 4.7661266
1368790_at 11.910901 11.850608 11.762278 11.757763 11.831085 11.863939 11.863482 11.8233185 11.897779 11.736978 11.761308 11.740219
1368791_at 5.1780205 5.0935583 5.3439274 5.200227 5.2151556 5.2701807 5.170679 5.274665 5.1648808 5.3231916 5.173422 4.9093714
1368792_at 6.5067563 6.4647694 6.185461 6.028503 6.212698 6.3789577 6.561115 5.9912834 6.248301 6.495867 6.401015 6.1487994
1368793_at 4.623461 4.9673834 4.7213535 4.6693087 4.8982697 4.7761908 4.5930686 4.7852974 4.739336 4.8789225 4.8239565 4.6986504
1368794_at 11.188546 11.258476 11.270561 11.229638 11.143442 10.972717 11.293239 11.220466 11.048858 11.090634 11.133477 11.087141
1368795_at 6.636041 6.7851105 6.630452 6.7656956 6.780297 6.6948757 6.5860767 6.6471605 6.794106 6.5362887 6.5928807 6.7725916
1368796_at 6.181546 6.121896 6.0798445 5.898043 6.3032227 6.258869 6.2223015 6.186467 6.1255884 5.9985986 5.9801745 6.05614
1368797_at 7.4535484 7.7901797 7.4879994 7.9124002 6.8613405 6.95144 8.002588 7.8522444 8.025541 7.982411 7.905053 8.726559
1368798_at 3.7465863 3.7623565 3.8890436 3.656873 3.9097755 3.7497423 3.583876 3.760526 3.8717308 3.7320232 3.6151075 3.750886
1368799_at 5.2746973 5.289156 5.2688622 5.6178613 5.6372266 5.254389 5.488613 5.4805818 5.4437 5.562546 5.5366187 5.3218217
1368800_at 4.003807 4.041802 3.736085 4.18374 4.028179 4.1274424 4.088971 4.0948906 4.110104 4.013525 4.084427 4.1832366
1368801_at 4.2392564 4.1706085 4.553385 3.8673086 4.3628683 4.3031282 4.341876 4.03934 3.9481695 4.358821 4.134492 4.5899525
1368802_at 4.7424684 4.615814 4.873118 4.759799 4.899331 4.707255 4.9227953 4.734338 4.9994597 4.779755 5.005681 4.735424
1368803_at 4.5976105 4.8549128 4.8094583 4.872855 4.763787 4.453768 4.758571 4.715857 4.662488 4.716891 4.7357445 4.7259784
1368804_at 4.234579 4.242777 4.2837124 4.4172955 4.3592577 4.095293 4.300102 4.401058 4.478696 4.1289062 4.244552 4.6459503
1368805_at 4.876894 5.0462866 4.782666 5.026519 4.998 5.091322 4.947734 5.0375633 5.2878227 4.961734 4.736639 5.18124
1368806_at 13.647552 13.492175 13.593786 13.536392 13.522394 13.575048 13.483499 13.608387 13.519508 13.545332 13.508392 13.529657
1368807_at 5.65823 5.6701937 5.6804295 5.5415773 5.563528 5.464574 5.6489224 5.637265 6.0173154 5.465727 5.6328173 5.8754435
1368808_at 8.6105995 8.505379 8.475276 8.123155 8.511293 8.471935 8.459963 8.463181 8.405599 8.674835 8.547843 8.342234
1368809_at 8.8204975 8.871136 8.788118 8.756961 8.944799 8.69915 8.63782 8.836088 8.798858 9.08444 8.88724 8.858745
1368810_a_at 4.1999393 4.3816776 4.248822 4.096407 3.9569817 4.288163 4.2563543 4.1815834 4.212037 4.4734707 4.2672167 4.191552
1368811_at 5.4175034 5.370485 5.343981 5.466528 5.400675 5.2934475 5.3145885 5.070184 5.0055904 5.4562817 5.4420605 5.486354
1368812_at 4.2083344 4.6401715 4.685485 4.4119754 4.9355383 4.754536 4.7986193 4.506976 4.6822486 4.769972 4.9704103 4.630831
1368813_at 5.3650775 5.328134 5.429931 5.106053 5.666898 5.102896 5.450484 5.263181 5.5427036 5.5520616 5.4967003 5.555846
1368814_at 10.865147 11.016555 11.239328 11.057433 11.106257 10.93701 11.127534 11.128988 10.922182 11.071506 10.844685 11.07333
1368815_at 5.11322 5.3224406 5.251169 5.295622 5.192945 5.3049946 5.4372544 5.4160557 5.524616 5.161973 5.5118856 5.3995366
1368816_at 4.186077 4.10938 4.235713 4.36176 4.3147974 4.4655733 4.315519 4.0067587 4.2615194 4.4041777 4.2672167 4.0849476
1368817_at 9.5466385 9.575568 9.696678 9.691344 9.41062 9.1989975 9.462095 9.524329 9.442195 9.616247 9.33922 9.467682
1368818_at 8.308172 8.229826 8.330748 8.40467 8.236009 7.910173 8.126407 8.269711 8.11322 8.366491 8.00293 8.225508
1368819_at 10.101093 10.171514 9.994699 10.11658 9.92405 9.986145 10.045731 10.086534 10.129183 10.0602865 10.036893 10.1315155
1368820_at 7.255038 7.169845 7.134745 7.053361 7.1045475 7.0961175 7.091264 7.1879992 7.0244217 7.2149253 7.0987997 7.1054053
1368821_at 5.937866 5.586292 5.9720273 5.690304 6.2561116 5.689973 6.2356834 6.204092 5.914195 5.9467397 6.133641 6.15752
1368822_at 6.7446256 6.651523 6.825457 6.7257524 6.811312 6.97721 7.1589007 6.9606695 6.889596 7.1009283 6.7904496 6.943512
1368823_at 3.7494318 3.744574 3.7984846 3.789755 3.8804126 3.564899 4.107935 4.18249 3.6274848 3.5881684 3.7510126 3.7908123
1368824_at 10.176864 10.205666 10.120691 9.912788 10.051885 10.167498 10.275826 10.110338 9.894605 10.074065 10.259984 10.017522
1368825_at 3.4551618 3.621812 3.5121758 3.5827637 3.7456033 3.6261957 3.6223862 3.541419 3.8794696 3.6183307 3.7669463 3.5174687
1368826_at 12.879824 12.867412 12.953919 12.957857 13.46406 13.50517 13.248818 10.788052 10.465794 12.753506 11.011364 12.691813
1368827_at 6.9992194 6.5864015 6.687729 6.6365895 6.5330935 6.680364 6.5974507 6.2999125 6.1992617 6.4825034 6.429812 6.6789894
1368828_at 5.6970687 5.9810014 5.692788 5.6338925 6.002768 5.7799325 5.618077 5.83745 5.912246 5.9754105 6.0513325 5.6003666
1368829_at 6.94985 6.731901 6.646267 6.875192 6.7968254 7.0374284 7.021751 6.865495 6.8102183 6.7513022 6.3916793 6.981669
1368830_at 5.1266146 5.0216265 4.9834204 5.3561497 5.241583 5.223364 4.9487677 5.22519 5.216999 5.147853 5.349373 5.279278
1368831_at 9.327028 9.132213 9.278864 9.151505 9.171229 9.173059 8.980331 9.077548 9.077514 9.066493 9.027307 9.354267
1368832_at 7.878333 7.7569203 7.9677844 7.6150746 7.7534795 7.7821164 7.716189 7.827829 7.7397647 7.6847405 7.7465415 7.74415
1368833_at 4.890707 4.7040462 4.89434 4.7497807 5.009637 5.088385 4.787548 4.940674 5.016075 4.8354206 4.8838615 4.485569
1368834_at 5.549905 5.8934293 5.8261333 6.051852 6.105832 5.981971 5.859789 5.598067 5.6989803 5.671434 6.1037283 5.8602295
1368835_at 9.259802 9.503407 9.275969 9.535547 9.219713 9.060816 9.303171 9.261759 9.05316 9.707769 9.446344 9.193104
1368836_a_at 5.538106 5.591886 5.6276293 5.4922395 5.5115914 5.6900783 5.5469227 5.6727643 5.6644154 5.7151423 5.8878927 5.6717978
1368837_at 7.518498 7.4373665 7.1010256 7.5483837 7.4503574 7.2372785 7.3366036 6.862338 7.2553225 7.148326 7.0707192 7.278691
1368838_at 7.0439806 7.2286034 7.299457 7.1392894 7.1599135 7.3873153 7.275331 7.0479417 7.395593 7.344482 7.024491 7.3378787
1368839_at 7.1779923 7.170703 7.4157057 7.5474615 7.344732 7.380298 7.263604 7.3608136 7.3979087 7.085862 7.4957776 7.35683
1368840_at 11.901433 12.359707 12.2827215 12.072583 12.325139 12.008114 12.218846 12.22131 12.340633 12.199999 12.344057 12.260037
1368841_at 6.9171042 7.1802053 7.115307 7.1622257 7.040114 7.096454 7.0995727 7.1757097 6.9573007 7.0821314 7.183869 7.06498
1368842_at 7.7275887 7.481524 7.4174104 7.792138 7.6278586 7.6851354 7.5387073 7.536819 7.5658603 7.4914894 7.509216 7.594672
1368843_at 9.780232 9.678262 9.792105 9.649021 9.528821 9.633477 9.620261 9.606707 9.674795 9.713482 9.475593 9.723915
1368844_at 8.3871565 8.157038 8.037997 8.302054 8.221148 8.286823 8.144235 8.1462145 7.925936 8.122069 8.410372 8.479014
1368845_at 3.6501987 3.94222 4.054246 3.9241447 3.9277282 3.85269 4.2755623 3.9301627 4.3171883 3.9051716 4.077504 3.907183
1368846_at 4.9182024 4.7195134 4.930305 4.955042 4.821561 4.8254566 5.0049677 5.1398087 5.021847 4.862509 4.8660803 4.928379
1368847_at 9.169006 9.202311 9.246477 8.988029 9.281223 9.244499 9.124088 9.067007 9.012752 9.270185 9.051718 9.1614685
1368848_at 8.750917 9.030156 8.878834 8.470951 8.943948 8.778037 8.578798 8.771966 8.565498 8.896633 8.794631 8.91766
1368849_at 8.065749 8.061108 8.083845 8.0693035 8.039038 7.867978 7.807505 7.604663 7.758873 7.796563 7.9882803 8.120243
1368850_at 5.300011 5.5558457 5.381893 5.167477 5.2978735 5.379186 5.552142 5.1940284 5.459558 5.2789264 5.377335 5.406298
1368851_at 8.755671 8.771374 8.777924 8.912727 8.548767 8.651415 8.734072 8.641529 8.697868 8.684965 8.59766 8.640366
1368852_at 10.593467 10.610077 10.558905 10.6439905 10.492059 10.452058 10.582184 10.458041 10.483813 10.491624 10.564104 10.494576
1368853_at 3.3525167 3.2341437 3.4697454 3.6202173 3.4434307 3.4589374 3.4172494 3.5324328 3.7297478 3.4831233 3.4900088 3.5237389
1368854_at 3.8027666 3.602256 3.6073766 3.6715782 3.7250988 3.4635448 3.628847 3.6843154 3.9873676 3.463956 3.6232088 3.7566364
1368855_at 5.9115515 6.013679 6.013484 6.1495357 5.89608 6.058356 6.0619335 5.8440046 6.148047 6.0538244 6.114929 6.0552926
1368856_at 5.735217 5.662466 5.6356053 5.6712813 6.1140885 5.653137 5.691336 5.671278 5.5060806 6.0846586 5.878325 5.8099895
1368857_at 3.1633058 3.163421 3.343685 3.0965817 3.2926192 3.199851 3.4050243 3.2888403 3.179652 3.4589236 3.3347037 3.275608
1368858_at 3.7894065 3.6883113 3.7218242 3.7829547 3.7868152 3.97349 3.829667 3.7953098 3.5572844 3.8436358 3.965941 3.703159
1368859_at 8.617971 8.740075 8.800432 8.758837 8.615484 8.604472 8.65557 8.80479 8.777529 8.812382 8.53327 8.810547
1368860_at 4.373015 4.348855 4.3562346 4.426454 4.315128 4.094613 4.4728546 4.3147326 4.1599693 4.4869337 4.262471 4.571041
1368861_a_at 4.689332 4.789841 4.9235573 4.6328535 4.6960964 4.8662133 4.7021914 4.9392104 4.770691 4.839614 4.932987 4.6378264
1368862_at 8.055717 8.24931 8.089387 8.284424 8.122039 8.134605 8.177824 8.111045 8.087558 8.15828 7.9605494 8.30702
1368863_at 9.394106 9.374072 9.419684 9.25759 9.310756 9.396286 9.326735 9.177277 9.29399 9.328989 9.229549 9.240106
1368864_at 3.3725238 3.4752328 3.4203484 3.577562 3.6311877 3.5040078 3.765564 3.4753013 3.6901565 3.7548707 3.4598598 3.532941
1368865_at 3.4674351 3.397709 3.5342748 3.4609492 3.3871975 3.457241 3.5248408 3.327155 3.3216324 3.3837616 3.5258648 3.363377
1368866_at 6.7828217 6.8917727 6.7538896 6.5281634 6.467588 6.7798896 6.6448684 6.606227 6.8054633 6.750059 6.6025534 6.719018
1368867_at 7.132932 7.0590215 7.0470333 7.000103 6.8152337 7.041481 7.344348 6.8984795 6.9201493 7.046558 6.936981 7.0370865
1368868_at 5.357169 5.2854156 5.431629 5.4266834 5.1659145 5.3619957 5.293579 5.4144382 5.310503 5.2274866 5.3700905 5.3904753
1368869_at 6.090563 5.7744584 6.147626 5.9367285 5.521891 6.1517415 6.0989995 6.2452335 6.0722404 5.9975863 6.107776 6.281665
1368870_at 9.5780115 8.246052 8.634932 7.658805 8.782553 8.319306 8.349803 8.051174 7.6167297 7.8910966 7.7171373 7.6307163
1368871_at 8.793666 8.860079 8.838107 8.898947 8.614647 8.669317 8.47848 8.818314 8.488993 8.560054 8.1206875 8.146034
1368872_a_at 5.34917 5.285611 5.226017 5.118954 4.963142 5.237793 5.4357643 5.033145 5.2528653 5.1341376 4.9447904 5.1107025
1368873_at 4.048504 4.281432 4.022073 4.286294 4.301668 4.2520933 4.066847 4.094306 4.46681 4.0796976 4.0205617 4.1243925
1368874_a_at 5.6458387 5.886267 5.667405 5.5895267 5.51884 5.80984 5.585292 6.0547285 5.716584 5.9230046 5.8281426 5.936937
1368875_a_at 7.4117618 7.2614145 7.213224 7.413997 7.5095153 7.46253 7.6581025 7.5505033 7.652297 7.573237 7.598059 7.597606
1368876_a_at 5.2056994 5.246314 5.2548494 5.153243 5.1201887 5.3494215 5.320133 5.087328 5.049409 5.2603283 5.400896 5.189683
1368877_at 7.5771966 6.457407 6.9390316 7.3635955 8.644119 7.5069733 8.241251 9.816624 9.273573 8.785083 8.950477 10.416907
1368878_at 10.057231 9.617366 9.504131 10.109653 10.249657 9.782068 10.723773 10.464697 10.047163 10.224324 10.220232 10.225378
1368879_a_at 4.464622 4.3376904 4.3078837 4.338768 4.2437696 4.357309 4.3939896 4.3520947 4.2169065 4.191966 4.4990783 4.3493304
1368880_at 4.381268 4.503067 4.4062166 4.354388 4.653674 4.237732 4.7133837 4.5648036 4.355139 4.6496005 4.0890093 4.363621
1368881_at 8.604965 8.152372 8.3577175 8.464317 8.513345 8.574972 8.447223 8.587988 8.417335 8.565345 8.715053 8.776838
1368882_at 4.202998 4.280194 5.6521163 6.0548687 5.370266 5.162203 4.3925858 5.224837 4.3181024 4.704881 4.399189 4.395705
1368883_at 4.987142 4.855684 5.0258355 5.0917163 4.8408365 5.059452 4.873663 4.6938453 5.1488233 4.465677 4.8572927 4.6459136
1368884_at 4.827611 5.1388307 5.1763744 4.9380574 5.026625 5.109779 5.140877 5.094586 4.913323 4.750633 5.1545258 5.094497
1368885_at 5.4903865 5.7117124 5.6288104 5.7371407 5.7519536 5.330474 5.5892515 5.525875 5.6432757 5.716588 5.713351 5.860196
1368886_at 9.657007 9.810656 9.571716 9.307233 9.802555 9.87135 9.70207 9.7163105 9.674912 9.8334055 9.565389 9.731589
1368887_at 3.5729408 3.7333724 3.775288 3.8245547 3.5814662 3.6545591 3.792979 3.5177126 3.639522 3.4254754 3.6452796 3.7215948
1368888_a_at 7.473386 7.212208 7.544735 7.414955 7.9598017 8.102884 7.719122 7.034734 7.5876675 8.1202345 6.979879 7.6042824
1368889_at 6.8994823 7.0024853 7.0346117 6.8659916 6.700044 6.882119 6.870487 6.9414062 6.501124 7.011145 6.7992473 7.128861
1368890_at 7.6468434 7.606215 7.8416595 7.8754854 7.6116247 7.7430506 7.7084813 7.625272 7.953571 7.656227 7.7547326 7.7276983
1368891_at 5.9891787 5.463275 5.7658606 5.888944 5.5843244 5.6540074 5.7761025 5.474767 5.7090144 5.7398367 5.7613025 5.9925165
1368892_at 4.0715933 4.2091227 4.1674886 4.1725025 4.040283 4.191761 4.1673174 4.0179744 4.131406 4.14334 4.025327 4.2865305
1368893_at 4.382757 4.486062 4.4510365 4.403002 4.4567313 4.4942284 4.5826445 4.5182486 4.487095 4.4577513 4.539363 4.579338
1368894_at 4.5936537 4.8684726 4.942279 4.7855186 4.8304257 4.744652 4.769749 4.717638 4.9378 4.652194 4.8976545 4.5660634
1368895_at 4.5159016 4.348855 4.2215967 4.3116446 4.4326525 4.3924556 4.435399 4.335142 4.37224 4.246434 4.4546967 4.3746433
1368896_at 7.115406 6.309487 5.5297894 6.4060626 6.5279856 6.235941 6.015474 6.7105937 6.107177 6.4996266 6.097596 6.5625978
1368897_at 4.799753 4.661725 4.464658 4.5259438 4.503969 4.35843 4.2660728 4.711005 4.643363 5.0197086 4.438179 5.1033335
1368898_at 5.2250056 5.0795555 4.995708 5.08184 4.8480377 5.009169 5.182581 5.133797 5.399635 5.1031146 5.07919 5.033174
1368899_at 7.4839797 7.401713 7.845043 7.296256 7.579107 7.4360695 7.6433983 7.593723 7.377832 7.723519 7.5991983 7.6499047
1368900_at 5.0116673 4.874856 4.834179 4.750601 4.6976213 4.80893 5.177978 4.8888035 4.9613237 5.1875114 4.980509 5.1844473
1368901_at 4.8218765 4.7623534 4.8925385 5.0412016 4.931709 4.8029523 4.661065 5.003118 4.8985004 5.3629847 4.8503485 5.2051115
1368902_at 5.867662 5.901931 5.834911 5.816608 5.9842663 5.968599 6.0188217 6.048653 5.96085 5.729015 6.1263556 6.015838
1368903_at 7.4629903 7.512479 7.5978165 7.516594 7.359503 7.562109 7.364286 7.2934146 7.424593 7.3684225 7.2771645 7.504633
1368904_at 6.1235914 6.0463185 6.033643 6.040105 5.895673 6.1708474 5.9581475 6.238797 6.3457355 6.0164614 6.172963 5.8393984
1368905_at 7.8719153 7.299829 7.571325 7.8824844 7.5022707 6.977244 7.420122 7.392005 7.8234587 8.030126 7.385303 8.189211
1368906_at 3.4885395 3.4121575 3.6880844 3.4942381 3.558749 3.497987 3.463743 3.418317 3.4787397 3.4904013 3.527634 3.4768078
1368907_at 4.948306 4.7116346 4.4646096 4.8092957 5.0608354 4.7272205 4.4055066 4.6776924 4.7268586 4.3112907 4.5842724 4.5373716
1368908_at 7.9888864 7.796866 7.8512797 7.8062325 8.389795 8.004801 8.119532 8.0680275 7.8799896 8.237364 7.8940306 8.221975
1368909_a_at 6.707667 6.4240165 6.922277 6.644344 6.5499253 6.4282284 6.4088187 6.649564 6.521021 6.9170103 6.60117 6.4327226
1368910_at 5.5596666 5.479453 5.47932 5.4200573 5.3908944 5.4238653 5.509285 5.278815 5.679877 5.3652377 5.4854836 5.558166
1368911_at 6.2981663 6.3194804 6.1813874 6.5246463 6.1467695 6.724784 6.646867 6.271435 6.910811 6.5377045 6.568159 6.6050053
1368912_at 4.1727257 4.4010367 4.5267115 4.200797 4.16769 4.2113557 4.439343 4.6036344 4.3978977 4.151852 4.2548666 4.242018
1368913_at 3.6789107 3.9990597 3.83127 3.726129 4.023986 3.8063736 3.808983 3.769345 3.6104195 3.7503855 3.9395728 3.897935
1368914_at 4.497114 4.068821 4.360256 4.3592205 4.33125 4.2565327 4.420745 4.262414 4.6245155 4.5189233 4.634499 4.3349075
1368915_at 10.9270935 10.903364 10.817251 10.759627 11.013321 10.701258 10.930307 10.852857 10.878012 10.962183 10.737556 10.906562
1368916_at 10.575296 10.301092 10.585098 10.480386 10.815747 10.609806 10.639295 10.689543 10.481008 10.767067 10.418099 10.581658
1368917_at 5.1408796 5.313941 4.9613857 5.284191 5.1794972 5.35476 5.4475203 4.9525814 5.1425123 4.954953 5.4525914 4.876401
1368918_at 5.3788996 5.4021626 5.2802525 5.450839 5.4976034 5.6632795 5.676833 5.50478 5.5266714 5.337057 5.7027597 5.3234987
1368919_at 4.762649 4.8425913 4.9053254 4.702742 5.027404 5.0326595 5.102591 5.079603 4.892635 4.919251 4.870044 5.0019393
1368920_at 5.1823235 5.2547164 5.3944993 5.3303113 5.1913695 5.5044084 5.3290753 5.498463 5.3385925 5.214601 5.1398115 5.3274775
1368921_a_at 5.618255 5.823383 5.752909 5.7305193 5.728303 5.8384767 5.657876 5.6310973 5.8923917 5.6041265 5.844669 5.8007665
1368922_at 4.4425287 4.2739086 4.238609 4.4822516 4.1899986 4.3992043 4.342022 4.477687 4.631343 4.6058764 4.5298104 4.427914
1368923_at 4.7387238 4.7951465 4.6458235 5.0366397 4.620287 4.607744 4.960996 4.662885 4.85171 4.4666367 4.7085752 4.7665277
1368924_at 10.532773 10.69621 10.629854 10.233251 10.577175 10.692759 10.393245 10.324707 10.271994 10.519659 10.113456 10.1912985
1368925_a_at 4.663078 4.4914207 4.644311 4.390414 4.7323174 4.715313 4.790327 4.712787 4.879694 4.801558 4.732437 4.9135437
1368926_at 4.4270983 4.676036 4.7105155 4.2773576 4.5003076 4.4606366 4.3700027 4.438081 4.7714434 4.308682 4.6588316 4.5597277
1368927_at 6.771271 6.729066 6.9092865 6.6516924 6.7166543 6.496669 6.5780225 6.9138465 6.8810554 6.511258 6.856175 6.625896
1368928_at 6.0040064 6.2910867 6.027822 6.120535 6.06308 6.092197 6.1931615 5.8519516 6.101292 6.1841702 6.15621 6.1169453
1368929_at 7.2108665 7.0379 7.231759 6.835795 7.2561755 6.9918933 7.22715 7.162129 7.1023364 7.3049245 7.302481 7.2745247
1368930_at 4.005307 4.303426 4.033149 4.014783 4.020969 4.020011 4.1727114 4.050411 4.2096424 4.1967125 4.1158304 4.275873
1368931_at 7.729822 7.694948 7.4147115 7.5274267 7.8874393 8.160302 7.700039 7.94431 7.8714814 7.924724 7.6496983 8.004787
1368932_at 5.6023674 5.636571 5.74953 5.4962845 5.746185 5.7287035 5.486558 5.7597966 5.831836 5.639184 5.2886877 5.809147
1368933_at 7.0496273 7.2361116 7.4129367 7.1121106 6.831518 7.293427 7.1442184 7.428268 7.1028943 7.1920996 7.163522 7.227679
1368934_at 10.889802 10.847186 10.944379 10.732564 11.060651 11.075383 11.151106 10.85559 10.98675 11.274467 10.98466 11.075282
1368935_at 4.3494673 4.2250214 3.9671454 4.5094 3.9783812 3.944655 4.632163 4.163732 4.305093 4.1346498 4.2672167 3.9513752
1368936_at 10.690696 10.446729 10.557665 10.599499 10.714103 10.690638 10.702364 10.706126 10.514725 10.597712 10.8299055 10.832519
1368937_at 5.601116 5.704521 5.8232512 5.7256165 5.347909 5.6159124 5.690149 5.603353 5.702785 5.865035 5.734267 5.505449
1368938_at 5.492485 4.9735494 5.3641033 5.5022535 5.334097 5.2390904 5.2973366 5.254732 5.589985 5.214854 5.4229546 5.352636
1368939_a_at 4.474052 4.658796 4.670845 4.358719 4.6283846 4.598445 4.68225 4.681762 4.6523366 4.581754 4.5115185 4.80916
1368940_at 10.539728 9.835833 10.463992 9.744259 9.958863 10.31415 9.625777 9.894526 9.150717 9.590011 9.619898 9.96446
1368941_at 4.247603 4.131285 4.245766 4.1014385 4.055717 4.1389728 4.081705 4.1954837 4.0541573 3.9030929 4.1028957 4.0487556
1368942_at 4.5220213 4.733034 4.787406 4.8517723 4.6999702 4.8568335 5.117646 4.827202 4.6970463 4.9129543 4.878975 4.7313085
1368943_at 13.073887 13.142341 13.108708 13.072297 13.059936 13.063108 13.034058 13.174643 13.158753 13.117103 13.17601 13.141539
1368944_at 6.918492 6.867219 6.937184 6.75463 6.939725 6.944537 7.0407624 6.9675784 6.910036 6.921746 6.710393 6.771559
1368945_at 5.8752017 5.641603 5.779756 5.8945136 5.4198713 5.6707377 5.8268704 5.52594 5.6235485 5.814811 5.273867 5.309612
1368946_at 5.734704 5.503173 5.8760977 5.2394385 5.7117233 5.634166 5.79036 5.796472 5.4403014 5.6378 5.465227 5.3564186
1368947_at 6.6545596 8.689293 8.445854 8.024729 7.1095514 8.147084 8.109234 8.247089 7.5912 7.7570596 7.021412 7.0100102
1368948_at 5.7164736 6.159063 5.8885775 5.2543583 6.001208 6.043949 6.0284286 5.873211 5.696602 6.238642 5.9736943 6.040248
1368949_at 4.4537077 4.408801 4.3960776 4.303995 4.5021544 4.318119 4.4852242 4.339894 4.7562494 4.7100406 4.3502617 4.440396
1368950_a_at 5.772297 5.555463 5.560669 5.571945 5.8403745 5.908063 5.421302 5.480912 5.624365 5.6866074 5.5783367 5.721966
1368951_at 4.277027 4.2127256 4.4515486 4.3560553 4.5699644 4.4108043 4.4855433 4.30346 4.640653 4.4902134 4.372332 4.470124
1368952_at 4.353832 4.667783 4.5034804 4.8507233 4.420784 4.457309 4.5420046 4.7230105 4.6294622 4.463592 4.4927826 4.722642
1368953_at 7.883504 7.977771 7.9357395 7.6534967 7.9928303 8.0568695 7.7911806 7.8746524 7.784404 7.7335925 8.014658 7.8827744
1368954_at 4.68963 4.593378 4.589522 4.6390963 4.7313004 4.669185 4.983614 4.7797627 4.5326886 4.7046595 4.7716174 4.9360485
1368955_at 7.3247867 7.228912 7.3015895 7.0849304 7.0191817 7.2187653 6.923602 7.091985 6.985612 6.9722605 6.897078 7.173869
1368956_at 5.1363072 5.557167 5.248241 5.257592 5.293912 5.438326 5.310354 5.3346577 5.262907 5.113062 5.0333776 5.315632
1368957_at 4.888175 4.973746 4.7852 4.7956743 4.8726106 4.97149 4.7913322 5.0323825 4.9894576 4.6842732 5.130062 4.8521414
1368958_at 3.9721422 3.9664638 4.0039444 3.6562858 4.0452695 4.084262 3.8684666 3.90049 3.8433263 4.1574554 4.254404 3.8867426
1368959_at 4.6640687 4.6720543 4.6849985 4.7787056 4.6090374 4.7615137 4.6430845 4.729123 4.8835125 4.628028 4.86621 4.7689962
1368960_at 9.36772 9.290536 9.171096 9.365157 9.495482 9.412446 9.483238 9.566088 9.412856 9.373812 9.394718 9.424569
1368961_at 5.8588004 5.392928 5.7931767 5.683387 5.8356967 5.879032 5.759449 5.8335066 5.8594074 5.6049647 5.8725224 5.9929423
1368962_at 4.8818455 4.8409977 5.0549793 5.228158 4.943665 4.8661942 4.829969 4.9031606 4.887439 4.979273 4.737316 5.062966
1368963_at 6.310363 6.2799926 6.383427 6.0415516 6.2064595 6.108992 6.237325 6.3026924 6.260602 6.1347327 6.193338 6.3153496
1368964_at 4.317831 4.3571024 4.331697 4.2847276 4.0987797 4.251522 4.258641 4.208519 4.1824617 4.3091545 4.1866727 4.1983843
1368965_at 5.4287834 5.5993648 5.2592716 5.4954643 5.589472 5.4559164 5.1660023 5.363436 5.3033123 5.413705 5.48722 5.3864994
1368966_at 4.033723 4.058817 3.9662082 4.092183 4.126108 4.1940007 4.1558695 4.26501 4.0716295 4.179802 4.2526445 4.033688
1368967_at 6.5971003 6.465786 6.760667 6.7795486 6.6371017 6.4065843 6.636128 6.681047 6.4758744 6.525419 6.739783 6.5210667
1368968_at 4.113877 4.3580327 4.2498646 4.1020746 4.66407 4.5149283 4.2712483 4.103046 4.1643114 4.012905 4.39021 4.152259
1368969_at 4.2547016 4.2497883 4.2511826 4.09842 4.3333273 4.126704 4.379399 4.191307 4.3079295 4.429205 4.462067 4.4672933
1368970_at 4.9868317 4.882264 5.0689545 4.961442 4.8617315 4.9402103 4.598214 4.8799877 5.155083 4.8472385 5.232301 4.7442183
1368971_a_at 5.1051164 4.9495645 4.727792 4.734468 4.660303 4.879063 4.4642816 4.8401093 4.6386247 5.0451126 5.106671 4.9514914
1368972_at 3.6751397 3.6680143 3.6576588 3.5407348 3.7352557 3.5306668 3.7991693 3.5634995 3.9020953 3.8648398 3.7346323 3.6549213
1368973_at 7.3673496 7.5509567 7.253528 7.4426684 7.3610716 7.054286 7.3414326 7.2179637 7.217811 7.497463 7.372599 7.1310196
1368974_at 4.8031087 4.347251 4.726691 4.699751 4.680396 4.731012 4.865338 4.980633 4.664728 4.491727 4.733674 4.7331343
1368975_at 6.233606 6.2661657 5.5359054 6.2532945 6.431164 5.980122 6.0173945 6.229074 6.188851 6.6271987 6.3222365 6.4504843
1368976_at 5.3899107 5.112602 5.150083 4.942934 5.4516764 5.3295674 4.9252534 5.1196003 5.2584143 5.5107074 5.2909336 5.387793
1368977_a_at 7.9333525 8.015806 8.054247 8.209468 8.04817 8.150448 8.058861 7.646541 7.886143 7.9608526 8.028836 8.220749
1368978_at 5.507332 5.36824 5.2575407 5.3827987 5.531609 5.5002227 5.321736 5.5333443 5.1590276 5.2164297 5.6523347 5.5974784
1368979_at 5.8095717 5.95489 6.106414 6.022053 6.161056 6.0501914 6.1148686 6.1964874 6.2605257 5.89548 6.024555 5.9733405
1368980_at 5.400059 4.9127874 5.666206 5.0276847 5.2932024 4.767971 5.4646635 5.489412 5.1221147 5.2411175 4.8770742 4.911709
1368981_at 3.624501 3.539165 3.7782717 3.6806388 3.487438 3.6817443 3.7244313 3.7605555 3.5303693 3.6404572 3.7425466 3.384495
1368982_at 4.7622356 4.8372107 5.18077 4.9006057 4.6674805 4.8668017 4.884151 4.961819 4.953089 4.809195 4.94874 4.8784513
1368983_at 4.3239627 4.4323697 4.2791743 4.359324 4.118431 4.359311 4.3565173 4.3368263 4.366242 4.37134 4.366131 4.203865
1368984_at 7.3703194 7.2492766 7.5529065 6.979575 7.6386876 7.5987396 7.387979 7.5744123 7.2556906 7.4691095 7.47889 7.3152533
1368985_at 3.9653802 4.3172903 4.1714444 4.417341 4.4742403 4.305605 4.035125 4.3024693 4.0641136 4.0435414 4.461175 4.440832
1368986_at 4.6589637 5.023223 4.989932 4.967921 4.913803 4.73109 4.903512 5.036848 5.2520847 4.754906 4.9469585 5.000901
1368987_at 5.4741845 5.511278 5.5043654 5.569034 5.7064533 5.4672728 5.7082815 5.5064416 5.844461 5.4542775 5.6874475 5.648323
1368988_at 5.1475053 5.0095067 5.195592 4.9837155 5.188164 4.9448423 5.073611 5.005647 5.0240936 5.0322847 5.0488224 4.982438
1368989_at 4.564237 4.5059214 4.6874385 4.7041664 4.6973133 4.9379673 4.918424 4.680095 4.8523474 4.5414968 4.724525 4.7749825
1368990_at 5.659702 5.7001305 5.7329965 5.8403788 5.583115 6.1026106 5.5894804 5.6958942 5.839575 5.6012707 5.8071647 5.9616404
1368991_at 5.84497 5.903554 6.2229705 6.2273583 5.709551 5.968599 5.949213 6.1943707 6.1508455 6.357705 6.193627 6.234842
1368992_a_at 10.100788 9.551975 9.999822 9.898722 10.034169 9.730485 9.786547 10.1422 9.819396 9.872525 9.616711 9.809032
1368993_at 5.3972974 5.681919 4.8804383 4.6599965 4.9934177 4.8081074 5.220727 5.353857 5.490125 5.2338634 5.175111 5.7299824
1368994_a_at 5.6479626 5.727985 5.587656 5.650151 5.983578 5.5402308 5.7685266 5.635784 5.5469136 5.1661572 5.7176375 5.2725773
1368995_at 3.6606343 3.5142467 3.756085 3.5570793 3.5288312 3.640552 3.52354 3.5419283 3.7164488 3.5746222 3.6399965 3.5331616
1368996_at 4.517209 4.567317 4.564506 4.46684 4.51617 4.466541 4.5261827 4.540598 4.54306 4.2666707 4.5570836 4.59294
1368997_at 4.7270117 4.7416024 4.157203 4.698885 4.575874 4.4088826 4.2819643 4.9556236 4.4949646 4.357663 4.150284 4.702014
1368998_at 3.7033348 3.7113037 3.6584432 3.7415552 3.5687077 3.7231581 3.8315175 3.529546 3.9059148 3.7991257 3.645076 3.7390363
1368999_a_at 5.2808466 5.3047585 5.421239 5.272152 5.205333 5.2669334 5.435699 5.36232 5.6320014 5.377592 5.368606 5.3043966
1369000_at 5.3169966 5.3549976 5.249358 5.1595883 5.21118 5.4320264 5.603456 5.203599 5.401086 5.5802317 5.512325 4.928124
1369001_at 4.092371 3.729423 3.6630678 3.838946 4.018324 3.9942198 4.3494587 3.9054658 3.9452434 4.004299 4.198853 4.301861
1369002_at 4.28933 4.3973875 4.306335 4.354603 4.469884 4.391939 4.6808257 4.690549 4.697806 4.494761 4.0624332 4.4062796
1369003_at 5.3651648 5.3163986 5.38751 4.824694 5.4358215 4.641141 5.8018966 5.3796782 4.921083 4.933411 5.225697 4.8463225
1369004_at 5.051295 5.3068705 4.925849 5.1097603 5.123807 5.382419 4.873663 5.049577 5.216424 5.1458244 5.3813457 4.9952874
1369005_at 4.435648 4.623006 4.889947 4.4358344 4.3770037 4.828319 4.6079874 4.7274046 4.6750383 4.8356266 4.3963704 4.6777983
1369006_at 3.9081135 4.043213 4.2444563 4.155324 4.2005887 4.3136992 4.2758455 4.3170223 4.278924 4.0977125 4.4309716 4.084772
1369007_at 5.650882 5.4236164 5.47626 5.4406147 5.209962 5.5369654 5.2914715 5.3818126 5.292824 5.2749767 5.341274 5.1708846
1369008_a_at 4.353173 4.2372622 4.3090296 4.285605 4.1843204 4.2425723 4.618183 4.335142 4.410758 4.276721 4.829279 4.2758894
1369009_at 3.9756124 3.75715 3.662687 3.8357162 3.817691 3.7886481 4.0181284 3.6386492 3.9282107 3.6771328 3.7390964 3.6582384
1369010_at 5.032461 5.075301 4.8223343 5.1131525 4.8818026 4.8113213 5.2441063 4.8287096 4.846957 5.1395645 4.746413 5.2125664
1369011_at 12.330164 12.230561 12.201244 12.128317 12.339316 12.431462 12.47403 12.445272 12.412459 12.257917 12.581173 12.335007
1369012_at 6.046879 6.4609904 6.133829 6.168122 5.772071 6.463077 6.17894 5.5152836 5.8217587 5.9210157 5.954484 5.982352
1369013_a_at 10.157093 10.127371 10.101895 10.161533 10.255826 10.155497 10.315656 10.1972275 10.212974 10.182546 10.315486 10.348771
1369014_at 4.923415 4.8074474 4.907151 4.512576 4.6107397 5.088236 4.565179 4.7264776 4.4970884 4.622907 4.73981 4.6377745
1369015_at 4.769235 4.487789 4.6103787 4.7612057 4.713639 4.827553 4.6264706 4.4656 4.8341727 4.631245 4.6887918 5.069276
1369016_at 5.27884 5.1766706 5.2494855 5.0135884 5.157836 5.615067 5.2323856 5.1282187 5.1768446 5.026476 5.377007 5.3558836
1369017_at 4.4568386 4.442983 4.4130344 4.7048926 4.486912 4.5073028 4.433049 4.506976 4.577242 4.1424046 4.8064375 4.4906883
1369018_at 5.692624 5.322568 5.1680183 5.292661 5.6125355 5.2552342 5.2264805 5.550691 5.5010095 5.462951 5.3715177 5.5463934
1369019_at 3.527558 3.4675062 3.6257403 3.6669528 3.7615144 3.6521065 3.743615 3.5327406 3.917832 3.5653696 3.6940944 3.6166396
1369020_at 4.4698725 4.667344 4.6785145 4.631962 4.626684 4.815053 4.613929 4.6298485 4.679583 4.4058733 4.4842873 4.6494713
1369021_at 5.810685 5.7734485 5.9656963 5.8843136 5.943367 5.773746 6.0736356 6.113772 6.093908 5.723104 6.3998475 6.099896
1369022_at 6.0190296 5.935651 5.889192 5.5942616 6.0103383 6.0019426 5.99039 5.9666038 6.219346 5.5492277 5.879427 6.0765104
1369023_at 9.865992 9.781252 9.866787 9.870516 9.883349 9.833702 9.817849 9.790696 9.902001 9.851789 9.777434 9.851916
1369024_at 6.724511 6.806276 6.493524 6.9016438 6.927472 6.521822 6.9306293 6.7088604 6.678705 6.8117456 6.6828785 6.5300283
1369025_at 4.438816 4.4666724 4.5315695 4.4168234 4.4210353 4.5232453 4.3822126 4.562894 4.1054225 4.509978 4.390081 4.765117
1369026_at 5.7554708 5.7030997 5.964422 5.601805 5.7618375 5.916408 5.804726 6.002548 5.649308 5.9153857 5.894227 5.9929423
1369027_at 4.1200323 4.1710033 4.09818 4.6148067 4.4704394 4.6278234 4.5425634 4.2563057 4.701618 4.176303 4.6479883 4.2483044
1369028_at 4.7160873 4.7112126 4.7299275 4.920171 5.0113525 4.6051235 4.873663 4.8082504 4.7580733 4.8862824 4.9837365 4.7853417
1369029_at 5.363088 5.6025195 4.5702767 5.1775455 5.6632075 5.197885 5.008992 5.1224337 4.8793993 5.649214 5.054411 5.4424696
1369030_at 4.380191 4.147378 4.2520046 3.9758718 4.3896837 4.323026 4.0866776 4.2251577 4.323555 4.018751 4.2897253 4.226954
1369031_at 8.173054 8.27306 8.010271 8.137218 8.34519 8.189794 8.372637 8.205333 8.233044 8.397545 8.222399 8.094778
1369032_at 7.7274942 7.6720076 7.84882 7.431359 7.713795 7.773931 7.7153053 7.848493 7.696399 7.9113393 7.8407793 7.9126983
1369033_at 3.7504752 3.717481 3.793105 3.6633377 3.7401998 3.8968527 3.7826338 3.8539355 3.3569107 3.7032022 3.7718835 3.7783198
1369034_at 4.6498594 5.041889 4.87113 4.7981806 4.8156357 4.7658157 4.727405 4.4713 5.041073 4.4686146 5.0501328 4.7110453
1369035_a_at 3.7147706 3.541765 3.6569965 3.675569 3.7295125 3.648633 3.671857 3.5472398 3.622459 3.4300153 3.6765604 3.460137
1369036_at 3.7670426 3.584788 3.6991298 4.229258 4.018608 3.7550073 3.9094446 3.7946744 3.6171353 4.162923 3.6847334 3.943938
1369037_at 4.378559 4.6990204 4.5717754 4.443198 4.6124597 4.557982 4.730593 4.408697 4.846107 4.5488605 4.6785088 4.2075872
1369038_at 5.5289783 5.3401318 5.4917536 5.512746 5.620369 5.747716 5.5060253 5.386775 5.6555653 5.5687685 5.5596294 5.5875115
1369039_at 7.7125125 7.7488346 7.6866093 7.6528363 7.7378745 7.703524 7.7213626 7.827744 7.6038446 7.789035 7.6915145 7.851504
1369040_at 5.519933 5.2700505 5.6523786 5.4118557 5.4816604 5.610847 5.335661 5.4524117 5.5632114 5.583406 5.337185 4.975595
1369041_at 3.580914 3.5001082 3.6862974 3.7654865 3.6019528 3.681543 3.724483 3.7174225 4.0377364 3.5462363 3.5393097 3.6771164
1369042_at 6.788386 6.845685 6.964469 6.9535165 6.8529363 7.0670943 6.6114364 6.944737 6.7667646 7.002676 7.052309 7.013268
1369043_at 3.5486403 3.5215237 3.7430334 3.5655499 3.5257063 3.6395855 3.6572537 3.6528563 3.6949024 3.8471394 3.767831 3.7232878
1369044_a_at 7.196571 6.304267 7.0436425 6.33961 7.2728815 5.720377 6.8155727 6.586687 6.5549006 6.1105614 5.65263 6.2675085
1369045_at 6.6157207 6.7134004 6.911623 6.875403 6.6972165 6.789066 6.684211 6.775795 6.689205 6.9134984 6.7820015 6.635775
1369046_at 3.735421 3.9584873 4.0117073 3.9119852 3.8531547 3.925229 3.9619806 3.9828327 4.0259495 4.1558027 4.0222225 4.018338
1369047_at 3.2571065 3.2562964 3.2360764 3.24379 3.234457 3.1723645 3.1010306 3.0853212 3.1980011 3.2350202 3.0172298 3.1508975
1369048_at 4.8346086 4.778863 4.6545715 4.658305 4.7031546 4.7396426 4.783293 4.894787 5.020974 4.6409435 4.7314186 4.697828
1369049_at 3.5253499 3.6328604 3.8419366 4.0008926 3.8290856 4.1770897 3.7382035 3.9958415 4.0736256 4.050828 3.747966 4.006934
1369050_at 8.165985 8.063325 8.57832 8.413479 7.7692776 7.689865 8.04134 8.093203 7.7952366 8.034121 7.682659 8.143611
1369051_at 6.715401 6.8434467 6.910925 6.5981274 6.5612917 6.395526 6.9413104 6.8642154 6.70448 6.933663 6.7227273 6.6491423
1369052_at 5.105333 5.3134956 5.0334263 5.441921 4.7833 5.3876715 5.0782614 4.782975 5.1608586 5.1201673 5.145304 5.037613
1369053_at 4.6353593 4.5153303 4.489235 4.430621 4.726898 4.434712 4.7592015 4.7282834 4.4783516 4.503478 4.797367 4.53862
1369054_at 4.3669395 4.387606 4.2499075 4.2823877 4.261326 4.0958943 4.1755705 4.160268 4.3012433 4.0627346 4.0301547 4.129822
1369055_at 3.6251254 3.6885073 3.8663254 3.7624676 3.8266642 3.7181916 3.7652757 3.9423892 3.9087656 3.855483 3.903883 4.058403
1369056_at 3.7011492 3.5643928 3.4799173 3.5621195 3.6139474 3.5197127 3.4716125 3.3613026 3.762926 3.6256635 3.701244 3.5071504
1369057_at 7.424408 7.5921926 7.5175524 7.382982 7.5087543 7.390113 7.4640727 7.4573426 7.6064754 7.7126107 7.421742 7.473528
1369058_at 5.116972 5.149634 5.3285065 5.296853 5.0995655 5.0746036 5.1080894 5.1341324 4.997446 5.245002 5.0940595 5.188094
1369059_at 7.552662 7.4732566 7.3703465 7.371296 7.4348645 7.4836807 6.93206 7.486994 7.3762865 7.574131 7.138452 7.2676725
1369060_a_at 7.8390684 7.844184 7.8693924 7.8808236 7.908385 7.820822 8.008432 7.8337646 7.826628 7.880577 7.7044854 7.8386707
1369061_at 8.272226 8.269236 8.17885 8.43684 8.244924 7.7658854 8.048647 8.0254345 8.198673 8.125818 7.979544 8.251036
1369062_at 5.1470675 5.299279 5.150632 5.2672796 5.386504 4.9665256 5.1756763 5.1618023 5.300454 5.113062 5.2242947 5.1612864
1369063_at 9.198645 9.481829 9.504831 8.589456 10.383627 10.591756 10.508233 9.184422 9.652355 9.825625 9.780537 9.029701
1369064_a_at 3.8621662 4.2412615 3.915196 3.9293802 3.837801 3.9946196 3.9390607 3.8592966 3.7714083 3.875939 3.884884 4.052662
1369065_a_at 8.775423 8.68499 8.793177 8.9463 8.770723 8.890792 8.636957 8.834727 8.7613125 8.661386 9.006561 8.932043
1369066_at 5.6870685 6.076376 5.9434857 5.886531 5.9272113 5.820301 5.666947 5.7159925 6.060661 5.737945 5.6807137 5.8220205
1369067_at 3.675729 3.53864 3.9047513 3.6668007 3.7682207 3.8386617 3.6052666 3.8368938 3.840688 3.6364224 3.7142591 3.7419596
1369068_at 4.051996 4.2217417 4.122097 4.068256 4.029461 4.0022073 4.0755234 4.2743917 4.195284 4.128906 4.1375628 4.6749
1369069_at 7.4831 7.627704 7.564297 7.3997855 7.361091 7.430624 7.35397 7.4253626 7.4052663 7.717986 7.471568 7.601907
1369070_at 7.9767265 7.741413 7.7227607 7.9223566 7.7375326 7.422985 7.87048 7.5481143 7.696547 7.545794 7.394147 7.7024555
1369071_at 4.313547 4.0825844 4.261652 4.394842 4.18452 4.0526214 4.02149 4.130233 4.356352 3.9877694 4.1864 4.2726603
1369072_at 5.7842636 5.8288007 5.671878 6.579726 5.7620897 5.935312 5.8707 5.8465652 6.244297 7.1030784 5.969145 6.5189342
1369073_at 10.086716 9.953529 9.815508 9.701969 10.116845 9.728051 10.086231 10.015312 9.923212 9.958113 9.7910385 9.907738
1369074_at 12.398775 12.500861 12.5527725 12.483655 12.401609 12.252903 12.3535 12.464425 12.307366 12.269473 12.413588 12.418933
1369075_a_at 4.55319 4.8482256 4.900445 4.4664135 4.790725 4.546438 4.3572245 4.679391 4.733865 4.804142 4.469803 4.8277855
1369076_at 8.735074 8.571987 8.835774 9.01278 8.667132 8.692339 8.554061 8.806859 8.462312 8.862225 8.667809 8.793262
1369077_at 6.806516 6.81494 6.8305097 6.736319 6.7444367 6.803591 6.732748 6.917468 6.8073196 7.1003084 7.099906 6.780268
1369078_at 7.9214892 7.914775 7.7273393 7.684167 8.024622 7.964132 7.9657264 7.9211206 7.745539 7.9857006 7.6862803 8.132701
1369079_at 4.708884 4.7588615 4.587924 4.860851 4.76961 4.9366436 4.9224453 4.8840733 5.195939 4.963032 4.937273 4.884424
1369080_at 4.41638 4.7891083 4.493678 4.8167324 4.8585234 4.677912 4.554394 4.658261 4.6855483 4.5286055 4.8002715 4.4115696
1369081_at 7.0925603 6.783145 7.019045 6.8329725 7.78025 7.0049715 7.1654425 6.859898 7.0185385 6.7629957 7.0326257 7.4074516
1369082_at 4.9631677 5.0449686 4.8838716 5.108435 5.210714 4.9793115 5.1146345 4.9998007 4.9063735 4.6567698 4.8368945 4.5654373
1369083_at 5.402485 5.0635366 5.6438093 5.3342733 4.906529 5.031278 5.6753287 5.4973693 5.6808977 5.55917 5.535497 5.2041078
1369084_a_at 7.0853434 6.94845 7.0837364 6.8782887 7.170822 7.057849 7.050881 6.9199057 7.0762033 6.920375 7.0738935 7.0039396
1369085_s_at 5.470804 5.20191 4.9765253 5.3820024 5.3722744 6.0136123 4.565228 5.755225 5.1776915 5.577755 5.5123243 5.080756
1369086_a_at 5.515381 5.4228735 5.6208706 5.456773 5.6332817 5.3818865 5.3905716 5.569519 5.256645 5.7631807 5.3147078 5.224353
1369087_at 5.2961483 5.169526 5.4802446 5.1623583 5.0676203 5.083636 5.1085625 5.3601913 5.2941628 5.2341313 5.287953 5.2682385
1369088_at 7.302252 7.2998524 7.3966436 7.291346 7.233302 6.8734455 7.0788 7.229756 7.431072 7.436242 7.1433005 7.252271
1369089_at 4.495035 4.3555875 4.2605386 4.4102306 4.387452 4.36831 4.5914073 4.4735255 4.4666324 4.2685876 4.4088364 4.2494235
1369090_at 3.9464242 4.439046 4.1116304 4.217412 4.041429 4.2311664 4.581711 4.0418167 4.0048394 3.81727 3.8780134 4.0847473
1369091_at 4.222254 4.037963 3.8810892 4.0205307 3.787066 4.0147924 3.6267953 4.0523753 3.965453 3.876182 3.843715 4.0101166
1369092_at 7.999111 7.989901 7.941123 7.726885 8.110858 8.023597 7.8284974 8.085633 7.636979 8.012845 7.758667 7.8390117
1369093_at 7.407173 7.260271 7.1546288 7.4399166 7.163978 7.346113 7.2331796 7.195959 7.3444123 7.354337 7.1286154 7.184655
1369094_a_at 5.5925264 6.201123 6.458869 6.185972 6.042819 5.885178 5.6915307 6.4232616 5.1951933 5.950884 6.0592804 5.6432524
1369095_at 4.440906 4.653015 4.3600607 4.6263 4.628757 4.433632 4.421508 4.446954 4.5060625 4.3272877 4.503982 4.5703907
1369096_at 4.145613 4.075197 4.110891 4.129441 4.346161 4.031148 4.3049455 4.3259616 4.2098513 4.0512094 4.179616 3.965815
1369097_s_at 6.310116 5.942227 5.9979134 6.02455 6.235475 6.23636 6.088483 5.8544602 5.974142 6.119245 6.0675955 6.4373913
1369098_at 3.8823693 3.999922 4.121256 4.2316628 3.9545655 4.1110325 4.117738 4.335142 3.9762764 4.0716205 4.188721 3.8481414
1369099_at 7.414137 7.724741 7.7069163 7.1367483 7.702754 7.3927293 7.1615415 7.5203285 7.28864 7.6429625 7.3679533 7.1689067
1369100_at 4.007718 4.090102 4.1108904 4.222728 4.27446 4.095292 3.9107063 3.8719707 4.2679253 4.1725492 4.3832684 4.166847
1369101_at 8.092268 8.0517845 8.111561 7.681263 8.077213 7.967961 7.937607 7.949184 8.030165 7.994984 7.8048897 8.015371
1369102_at 3.7606895 3.8757813 3.8479335 3.8102674 3.5775132 3.7584763 3.7739468 3.718047 3.8487458 3.8676424 3.939109 3.975852
1369103_at 5.005509 4.7207603 4.8870506 4.894015 4.7443147 4.6922073 4.6371965 4.9031606 4.895469 4.737109 5.0804925 4.8959374
1369104_at 6.169902 5.3814363 5.675519 5.172577 5.59321 5.549312 5.6513453 5.5004354 5.007805 5.6452093 5.5597963 5.2109575
1369105_a_at 4.0290422 3.841993 3.468868 3.8709924 3.5938141 4.1994696 3.8277333 3.8138442 3.7884107 3.7058976 3.6873128 4.180821
1369106_at 4.307684 4.4062157 4.4102645 4.6219845 4.5551376 4.397211 4.257382 4.2143865 4.7435555 4.666607 4.9193053 4.583284
1369107_at 3.9599242 3.7344024 3.6329017 3.927911 3.8470933 3.7910194 3.6647136 4.0208683 3.829419 3.9107232 4.0452437 3.8676786
1369108_at 3.9643872 4.0133953 4.0861473 3.9176688 3.7814598 3.9743075 3.9480877 4.1102858 4.1988583 3.9552174 3.90435 3.7169976
1369109_at 3.6795557 3.470443 3.6244884 3.6445813 3.684244 3.4905899 3.6729035 3.6843154 3.8144243 3.6688159 3.747966 3.84056
1369110_x_at 9.96704 9.897523 8.95406 8.238504 9.406634 8.989347 9.258715 9.431663 10.055642 10.546597 9.977186 8.977805
1369111_at 13.977191 14.010038 13.970511 13.958943 14.047474 14.097004 13.942525 13.929117 13.97206 13.970127 14.047735 14.034643
1369112_at 4.387987 4.147215 4.406089 4.3421507 4.48489 4.4004984 4.355015 4.2967997 4.469738 4.388197 4.361719 4.3669357
1369113_at 3.3914394 3.372342 3.2088346 3.3630161 3.4830976 3.3986335 3.345718 3.351749 3.4202323 3.4513915 3.152394 3.2827795
1369114_at 3.3085659 3.3128812 3.3254802 3.349412 3.1617854 3.232798 3.3432162 3.2204955 3.414337 3.3905654 3.208023 3.2411947
1369115_at 4.8574767 4.792279 4.8241673 4.906233 4.47386 4.6758156 4.7834234 4.96906 5.144202 4.6955748 4.7880087 4.835707
1369116_a_at 5.7392325 5.788539 5.8554225 5.9991794 5.8377247 5.6994452 5.6971273 5.859772 5.8628225 5.8281584 5.6702576 5.598451
1369117_at 3.852334 4.1338196 3.9962783 4.0021424 3.950676 4.1632223 4.0516596 4.3338327 4.166354 3.9791694 4.123859 4.0490117
1369118_a_at 4.373148 4.7890325 4.6075296 4.7613997 4.598619 4.764323 4.4636955 4.4795465 4.8665724 4.5054913 4.59681 4.7035685
1369119_a_at 4.424999 4.9027824 4.745409 4.633546 4.6508656 4.5247993 4.9517345 4.816599 4.883908 4.6285954 4.84346 4.727849
1369120_a_at 7.1959214 7.282295 7.1858883 7.175876 7.192564 7.313516 7.1759896 7.47366 7.332909 7.1958094 7.3652644 7.1000032
1369121_at 4.9745936 5.207518 5.1148934 5.3515053 5.089964 5.1385317 5.1486797 5.0844254 5.150812 4.9268074 5.5746045 5.191997
1369122_at 7.503772 7.2269135 7.5333166 7.190062 7.249073 7.527167 7.3678904 7.1884522 7.4407325 7.267022 7.4013667 7.4961014
1369123_a_at 6.179699 6.253909 5.880966 5.772051 5.904643 6.0549865 5.749899 6.0434375 6.142253 5.7807164 5.9883285 6.093656
1369124_at 4.2571115 4.290865 4.1556616 4.1646147 4.203409 4.497471 4.1954765 4.437191 4.414219 4.047864 4.6134844 4.4272566
1369125_at 3.2499435 3.3357003 3.4801667 3.3387892 3.388152 3.4934425 3.4594884 3.4151978 3.2540882 3.4481301 3.292825 3.292409
1369126_at 3.9791405 3.905513 3.815196 3.8329835 3.4512467 3.5383952 3.905395 4.0453825 3.6797068 3.6012702 3.569557 3.7742577
1369127_a_at 6.4053273 6.586023 6.3997407 6.3644056 6.358716 6.605078 6.2205205 6.479942 6.3336153 6.412243 6.4586234 6.6462474
1369128_at 4.068681 4.0963955 4.181135 4.131705 4.087479 4.221407 4.2232637 4.1625433 4.3260527 3.8195121 3.9616072 4.0238333
1369129_at 3.734738 3.7994123 3.855133 3.7180989 3.9063663 4.0133405 3.6281254 3.7201078 3.8817255 4.030019 4.266285 4.0028744
1369130_at 4.647104 5.1192465 4.7542014 4.912821 4.7323174 4.615891 4.9875937 4.636487 4.722384 4.9611998 4.5854917 4.793839
1369131_at 4.110174 4.2642508 3.8874412 4.3825645 4.225474 4.3447704 4.1661425 4.0983124 4.2835546 4.2656894 4.0341067 4.079787
1369132_at 5.4770527 5.3197293 5.5686984 5.4081655 5.5520425 5.5208817 5.094077 5.4864774 5.6879473 5.50984 5.371875 5.4949675
1369133_a_at 3.8874526 3.7792602 3.8888733 3.691104 3.9076984 3.8888857 3.9398923 3.8368938 4.2110386 4.027317 3.8879395 3.849616
1369134_x_at 3.3688416 3.5306404 3.4853306 3.5392292 3.3886673 3.3482192 3.3972716 3.5881207 3.4689171 3.3886795 3.4796383 3.6242716
1369135_at 6.2712736 6.289571 6.2209 6.41791 6.4048266 6.159397 6.340477 6.646645 6.448939 6.393927 6.318178 6.3045454
1369136_at 4.1360893 4.2411394 4.1898937 4.251719 4.4520264 4.0789394 4.3613377 4.1635866 4.3849473 4.1669235 4.083252 3.959091
1369137_at 4.8824687 5.084084 5.0320277 5.133703 5.312131 4.9586496 4.951025 4.9968195 5.1799564 5.090474 4.9753704 4.9342995
1369138_a_at 3.8418252 3.9773943 3.8976955 3.7303 3.9179952 3.794884 3.759837 3.8118868 3.921584 3.922372 3.6866958 3.8435588
1369139_at 3.53626 3.7999728 3.9129689 3.5407348 3.7095306 3.750835 3.9758885 3.7583807 3.8393137 3.7352147 3.93099 3.7935588
1369140_at 3.944902 3.8866649 4.0448647 4.0784254 3.8375025 3.9816837 3.8838391 3.9237216 4.033387 4.240177 4.3530483 3.9535873
1369141_at 4.026626 3.6934283 3.6299129 3.5410216 3.6097739 3.502111 3.7340932 3.6965697 3.9068267 3.7478156 3.5148923 3.9000027
1369142_at 3.5242016 3.7699993 3.5045805 3.6077392 3.657261 3.8476636 3.7268345 3.9518569 3.6691139 3.8231726 3.7107031 3.5652168
1369143_at 3.9549458 3.9997115 4.010666 4.226448 4.0413113 4.1928034 4.2576165 4.2118015 4.1134086 3.9498625 4.0960755 3.991032
1369144_a_at 4.0081906 3.723103 4.1098337 3.8768966 3.9514606 4.2350664 4.0658445 3.904482 4.058135 4.0194397 3.8670702 3.7500277
1369145_a_at 4.720698 4.7477174 4.5860434 4.7129474 4.3685637 4.704468 4.7594237 4.784768 4.815773 4.5574846 4.6312785 4.3643427
1369146_a_at 7.508087 7.58297 7.114824 6.792336 7.204472 7.190327 7.5107336 7.755605 7.707375 7.958208 7.2324347 8.156587
1369147_at 5.1945086 4.870792 4.9776254 4.9371676 4.7183213 4.841426 4.7142134 5.007158 5.2213974 4.8748164 5.0209336 4.8180695
1369148_at 8.032511 8.089085 7.823741 8.147066 8.077486 8.037079 8.025341 8.21713 8.04512 8.105511 8.085682 7.9634333
1369149_at 5.0337334 5.2396197 5.2908063 4.909895 5.3139944 5.2454653 5.0104003 5.273763 5.3147926 5.1257124 5.106671 5.092625
1369150_at 7.766496 7.917029 8.313166 7.5307336 8.103237 8.421877 8.301853 7.908218 7.849364 7.9970074 8.569875 7.553906
1369151_at 5.0464764 5.0931726 5.129868 5.1297793 5.1405888 4.957157 5.1865125 5.310606 5.215805 5.113062 5.1569176 5.0710993
1369152_at 6.851272 7.090981 7.106568 6.297507 7.0299497 6.961979 7.119987 6.932243 6.7302904 6.8714724 6.9377074 6.8320355
1369153_at 3.8411689 3.619579 3.460524 3.5818589 3.6466167 3.6074939 3.641336 3.694856 3.5803287 3.6310632 3.6170948 3.488566
1369154_at 3.9870996 4.0308723 3.9234731 3.8388793 3.7215521 4.0781126 4.1961136 3.8462548 4.2636805 3.7365503 4.1623874 3.8953989
1369155_at 5.1186767 5.042761 5.079939 4.9076414 5.0171747 4.8006983 5.0887165 4.933003 4.979619 4.96656 4.987426 4.768036
1369156_at 6.6097865 6.404218 7.084831 6.4091487 6.458384 6.367339 6.568092 6.0334773 6.540296 6.500267 6.5677104 6.5574813
1369157_at 8.648127 8.44817 8.369425 8.376717 8.50717 8.465639 8.55035 8.455633 8.45031 8.612511 8.379816 8.458675
1369158_at 4.1999397 3.877078 4.1726623 4.2328806 4.5231524 4.2088547 4.2488422 4.3669405 4.3348317 4.1851826 4.1088076 4.3806186
1369159_at 5.2056994 5.0904565 5.0003915 4.910778 4.849888 5.399925 4.9542212 5.4313774 5.631362 5.170905 4.973551 5.4349747
1369160_a_at 5.0975094 5.317581 4.957169 4.919507 5.196761 5.044939 5.0156918 5.071101 5.1688952 5.007128 5.3406897 5.3048058
1369161_at 8.752526 8.689768 8.507641 8.756761 8.730108 8.517617 8.850081 8.716378 8.69066 8.930308 8.495584 9.3473015
1369162_at 3.9479735 3.9466395 3.9630446 4.04449 4.1109343 4.270587 3.5784247 4.0830817 4.0542674 3.9709816 4.2425814 3.8520103
1369163_at 5.071576 5.1688437 5.0173497 4.963318 4.9152493 5.325894 5.3240047 5.1886053 5.126966 5.101802 5.100749 5.0218167
1369164_a_at 4.308811 4.530145 4.306335 4.3632855 4.126853 4.3512573 4.480155 4.223323 4.4993978 4.253105 4.4100647 4.363746
1369165_at 4.3479877 4.2434826 3.9769866 4.0600853 4.2679853 4.2408333 4.206545 4.1696587 4.2953606 4.3248463 4.0890093 4.033079
1369166_at 3.9870996 4.0067463 3.9826627 4.0288815 4.0176826 4.1309853 4.3849545 3.959166 3.9987073 3.9696622 3.912513 3.9238856
1369167_at 5.7612157 5.874108 5.610408 5.7856207 5.9015274 5.878386 5.8229065 5.9707985 6.07176 5.8864183 6.0525894 5.633754
1369168_a_at 4.6540704 5.188294 4.759641 4.729981 5.2770653 4.9957085 5.360821 4.963325 5.1667137 5.14656 5.352173 5.1468964
1369169_at 9.538399 9.207196 9.537772 9.211276 9.46632 8.908064 8.73333 9.202069 9.281793 9.274451 9.249373 8.899498
1369170_at 4.120524 4.089613 4.3063345 4.2294893 3.8263576 4.582822 3.9598746 3.9238126 4.0729504 4.1710405 3.9722927 3.913286
1369171_at 11.300587 11.414842 11.34369 11.295131 11.241654 10.39517 11.221899 11.161477 11.229311 11.224288 11.208104 11.117346
1369172_at 3.8974128 3.933391 4.2253966 4.1916027 4.149754 3.9753885 4.175937 3.9676964 4.167443 4.0406637 4.191869 4.256966
1369173_at 5.304574 5.385075 4.9609904 5.2696915 5.4664865 5.30066 5.2359157 5.1992 5.2815433 5.393483 5.2675858 4.9427156
1369174_at 7.2100687 7.2196636 6.9917955 7.087414 6.9602575 7.232141 7.1627584 6.9302416 6.966722 7.2358317 6.892945 6.902662
1369175_a_at 3.9269264 3.942046 3.8955286 3.9319584 3.884481 4.0792494 3.6611893 3.8744988 3.908073 3.9261346 4.049692 3.8080444
1369176_at 6.3489494 6.513862 6.383809 6.5012164 6.5651464 6.271823 6.463981 6.4132295 6.4821067 6.579052 6.699926 6.4431868
1369177_at 7.281949 6.9896245 7.4982924 7.087166 7.4334664 7.063691 7.250537 7.2257004 6.996674 7.110207 7.16865 7.140999
1369178_a_at 4.0794125 4.1340938 4.28223 4.4050937 4.016966 4.357694 4.1330585 4.328575 4.2906866 4.082172 4.2365246 4.349381
1369179_a_at 6.08269 6.0215073 5.845923 5.9991794 6.1758013 5.9574275 5.8464394 6.466107 5.7425056 6.3855124 5.9202743 6.009634
1369180_at 5.0186367 4.749399 4.996519 4.961183 5.141343 4.93472 4.8497977 4.449137 4.878914 4.9882646 5.226615 4.754901
1369181_at 5.7717204 5.869181 5.8347816 5.551885 6.0950136 5.688093 5.9219413 6.012647 5.769844 6.3301845 5.7201567 6.1411743
1369182_at 4.0013237 3.5218997 3.7781498 3.8120112 3.8463194 3.7098327 4.1109805 4.199904 3.8957703 4.0649333 3.9425044 4.1190805
1369183_at 5.0872345 4.8194637 4.9621143 5.1678467 5.0312386 4.9064646 4.9280148 5.235121 4.912448 4.7076445 5.0619993 5.037986
1369184_at 3.9730568 4.185627 4.0876226 4.2269526 4.1585217 3.7162712 3.9959161 4.108141 4.4278736 3.7941415 4.202635 3.9102752
1369185_a_at 5.042364 4.952635 5.1962633 5.1936865 5.0928097 4.883957 4.8017645 5.3529234 5.3278556 4.92369 5.2231855 5.0610585
1369186_at 7.1175427 7.2069206 7.2401104 7.1827006 7.4048295 6.9794655 7.359974 7.412199 7.114316 7.5260253 7.252497 7.220409
1369187_a_at 7.1842513 7.1854267 6.929648 6.887469 6.9571414 7.2257485 7.322577 6.9975505 7.403955 7.2858987 7.0545335 7.0593534
1369188_at 3.9537098 4.0901027 4.1622767 3.9762197 4.0259757 4.080407 4.0311546 4.0586834 4.185506 3.808103 4.1479774 4.0105352
1369189_at 5.3585033 5.6525054 5.62087 5.283273 5.680761 5.676778 5.534458 5.235188 5.646122 5.411219 5.3916078 5.6243386
1369190_at 5.679634 5.5641623 5.4420357 5.6342835 5.5385103 5.4761124 5.48478 5.558291 5.488087 5.695861 5.74199 5.5679717
1369191_at 3.794416 3.6880105 3.6335542 3.582237 3.6789212 3.677163 3.4399285 3.6165655 3.688219 3.65104 3.5523312 3.614885
1369192_at 4.591375 4.74289 4.7476406 4.710775 4.8019257 4.7593307 4.2883434 4.4957485 4.850995 4.7230597 4.9015017 4.740676
1369193_at 5.2115774 5.2329044 5.348354 5.3736553 5.59321 5.304969 5.559079 5.5333443 5.330088 5.664002 5.76927 5.548168
1369194_a_at 3.759178 3.4609513 4.1055655 3.8065352 3.9099739 3.9547565 3.7340348 3.6772115 3.7100284 4.013525 3.9543307 3.8627565
1369195_at 5.8247633 5.724477 5.4334087 5.2850003 5.4862123 5.9851017 5.293579 5.671936 5.5510054 5.6271567 5.415397 5.7451324
1369196_at 5.499295 5.6962357 5.6666126 5.3844347 5.5896626 5.6385326 5.59601 5.7053537 5.528064 5.3658113 5.5523243 5.5599737
1369197_at 5.2136283 5.536859 5.525219 5.859031 5.087215 5.7183065 5.4474273 5.7199545 5.5204506 5.770452 5.32656 5.0386534
1369198_at 5.4023767 5.51501 5.2634354 5.249782 5.082696 5.188437 5.3325963 5.2488194 4.9891305 5.003786 5.1889424 5.182515
1369199_at 4.955058 4.481945 4.933901 4.7789283 4.9187365 4.7632146 4.5196056 5.001637 4.8913717 5.0692267 4.739235 5.1286316
1369200_at 8.963007 9.287743 9.36486 9.225519 9.110715 9.127375 9.32521 8.774225 9.1851635 9.107517 8.975649 9.231079
1369201_at 5.2437906 5.4175515 5.3167253 5.3567243 5.1212597 5.0139914 5.0539484 5.269376 5.050382 5.08517 5.162425 5.2606435
1369202_at 3.4534152 3.3701978 3.3754659 3.5932386 3.5709414 3.477946 3.6232324 3.6600657 3.854306 3.6547456 3.5961554 3.513781
1369203_at 3.8570087 3.905806 3.9697592 4.1310463 3.854079 4.1092157 4.153984 4.0523753 4.055112 3.9676538 3.905311 3.7396317
1369204_at 6.889117 7.3891454 6.560814 7.00647 7.3061833 6.7802887 7.078572 6.9540815 7.0891113 7.332777 7.2159653 7.2511606
1369205_at 5.1818843 5.2205915 5.092595 5.179999 5.4429393 5.232763 5.4763813 5.2440763 5.19504 5.02341 5.0517364 5.1301045
1369206_at 12.372095 12.478495 12.481057 12.514716 12.448795 12.601568 12.44659 12.405171 12.546605 12.689143 12.51979 12.441244
1369207_at 3.9127116 4.5697956 4.255785 4.197976 4.1913166 4.2835064 4.4249754 4.2428603 4.3721895 4.387159 4.4135704 4.061459
1369208_at 5.4756813 6.356235 5.9566636 5.7827325 5.93332 6.046564 6.1683526 5.856229 6.026019 6.656575 6.0619445 5.610285
1369209_at 6.4515457 6.408251 6.2559853 6.4481673 6.5894885 6.6076126 6.6092033 6.4471946 6.5151467 6.5381227 6.5797386 6.4028955
1369210_at 3.407747 3.5852854 3.2732518 3.3941884 3.2500737 3.4113564 3.6963987 3.4101665 3.2962773 3.296414 3.540156 3.2867374
1369211_at 6.343236 6.256993 6.3152966 6.145853 6.1957645 6.274667 6.189173 6.426021 6.421478 6.348533 6.161308 6.5352497
1369212_s_at 7.2510686 7.0717163 7.3734694 7.3551364 7.293828 6.8579535 6.7616754 7.487202 6.830193 7.3219295 7.2010837 6.9805417
1369213_at 4.863554 5.080226 4.877813 5.0319166 4.888723 4.7257195 4.882203 4.984221 5.3492393 4.6058764 5.323093 4.889678
1369214_a_at 5.946053 5.73964 5.9719634 5.837787 5.9457374 5.8781333 5.852683 6.124765 6.153819 5.780261 5.895589 5.720811
1369215_a_at 10.483101 10.826614 10.588592 10.719383 10.383111 10.209211 10.304995 10.50705 10.370972 10.609757 10.224253 10.3972
1369216_a_at 5.2640505 5.480097 5.5845594 5.449645 5.6081457 5.4541864 5.4891815 5.4978843 5.494462 5.549265 5.7863293 5.488907
1369217_at 4.3814945 4.3773932 4.5925813 4.229258 4.2468786 4.284032 4.1674757 4.3644495 4.343769 4.5438266 4.4366646 4.366804
1369218_at 7.3786364 7.557454 7.5879025 7.4543605 7.2520046 7.191131 7.168633 7.1416717 7.3768916 7.370871 7.388071 7.390355
1369219_at 6.235716 6.16552 6.164885 5.9567823 6.0862064 5.947101 6.2950974 6.1334624 6.0672107 6.2325077 6.169393 6.2014923
1369220_at 6.9879255 6.8558917 6.902093 7.013344 7.0639606 7.2208676 6.8586016 7.127773 7.161098 6.7621293 6.8586655 7.2318587
1369221_at 5.8732004 6.588748 6.903715 6.452501 6.007924 6.320507 6.189646 6.5418706 6.032669 6.2568436 5.98642 6.179573
1369222_at 5.233455 5.357197 5.372612 5.4989076 5.1812954 5.2696953 5.5315394 5.2081823 5.2153277 5.594289 5.275555 5.3204975
1369223_at 6.7338443 6.6717324 6.6188364 6.6661334 6.7218447 6.8156533 6.596161 6.683011 6.7785044 6.673654 6.888573 6.5036073
1369224_at 10.73767 10.622724 10.073576 11.292078 11.173398 9.5906105 9.472901 9.68484 10.661497 9.066071 10.265505 11.164155
1369225_at 11.912279 11.789463 11.852558 12.15779 12.158968 11.830528 12.110526 12.041529 12.025413 11.620386 11.949616 12.266876
1369226_at 7.706356 7.5136714 7.9013333 7.8667884 7.657799 7.826315 7.8607407 7.6979833 7.5944524 7.4381967 7.501441 7.77041
1369227_at 5.4994984 5.5736103 5.700028 5.3492737 5.801364 5.8561954 6.0086713 5.5621786 5.8289676 6.0018754 5.5192275 5.922481
1369228_at 5.552756 5.6756854 5.3585963 5.72411 5.618958 5.533449 5.7139626 5.5470304 5.501136 5.631695 5.6638527 5.36596
1369229_at 5.579128 5.637125 5.679735 5.611747 5.7141504 5.2575927 5.692957 5.8984437 5.8043656 5.7195396 5.992403 5.594954
1369230_at 4.5695 4.515498 4.5300713 4.436646 4.9563284 4.648118 4.8128076 4.399089 4.708378 4.724737 4.6286826 4.583481
1369231_at 4.53784 4.566533 4.6103163 4.65198 4.7080836 4.5366764 4.893134 4.780871 4.9900665 4.848938 4.66845 4.6101747
1369232_at 4.468334 4.6640186 4.8175163 4.2516065 4.747064 4.4105577 4.591534 4.5344043 4.869483 4.486457 5.052552 4.6675663
1369233_at 3.725452 3.7058153 3.6128445 4.0575247 3.8728278 3.8726578 3.7529411 3.722442 3.8375142 3.6825917 3.871384 3.490574
1369234_at 7.8670125 7.8133464 7.710233 7.1968446 7.573063 7.644078 7.5729256 7.60507 7.5416903 7.6038694 7.2984977 7.6128235
1369235_at 4.9122868 5.0826077 4.882418 4.9318867 4.8492823 4.739318 4.82992 4.9748178 4.605848 4.7695355 4.9924293 4.7582235
1369236_at 5.1146045 5.1735153 4.8723927 5.0050797 5.2505865 5.1177545 4.9772334 5.1180873 5.0159287 5.28557 5.338357 5.1295185
1369237_at 5.1499553 5.137195 5.4413724 5.3967996 5.3157563 5.2468195 5.3075175 5.061077 5.4408026 5.575902 5.4273896 5.03477
1369238_at 9.706803 9.785888 10.013437 9.510053 10.071185 10.041486 9.554467 9.7275915 9.215709 9.565326 9.96747 9.549097
1369239_at 4.1217346 3.9828138 4.258574 3.865726 3.8081994 3.95942 3.9546754 3.879453 3.8325343 4.2061334 3.8051443 3.7880583
1369240_a_at 5.8346834 5.678089 5.676117 5.728278 5.7082877 5.905834 5.5698195 5.7227073 5.684017 5.896554 5.8166933 5.6265354
1369241_at 5.2703037 5.2472806 5.3944993 5.3397026 5.15633 5.460056 5.293579 5.5094395 5.4210014 5.356711 5.6387157 5.4490657
1369242_at 3.5451672 3.536937 3.493851 3.553918 3.4002137 3.6378324 3.563815 3.4106362 3.3612204 3.657591 3.4935355 3.369535
1369243_at 4.222902 4.1495056 3.972898 3.9777925 4.0858364 4.3019247 3.9171863 4.133053 4.1800213 3.7210045 3.9003031 3.7585998
1369244_at 6.6967597 6.4785113 6.9283624 6.2024884 6.499434 6.557866 6.7489395 6.6869345 6.513264 6.567721 6.59106 6.42868
1369245_at 4.286438 4.248184 4.4097376 4.4226255 4.3244934 4.300704 4.0554633 4.1011515 4.2076516 3.9634795 4.301136 4.3098783
1369246_a_at 3.7480073 3.822162 3.6584432 3.8657267 3.6926663 3.820111 4.095186 3.6843154 3.7726784 4.1549587 4.0462704 3.7799582
1369247_at 6.5416765 6.152799 6.216389 5.8516273 6.180963 6.21445 6.4482727 6.20828 6.1594343 6.4037085 6.4085813 6.003425
1369248_a_at 8.8339 8.805641 9.212944 7.4016585 8.461815 8.833415 8.440867 8.823801 8.21455 8.704999 8.5710745 8.7509985
1369249_at 8.365021 8.250181 8.402836 8.076558 8.308109 8.5431385 8.165919 8.325172 8.155223 8.3791685 8.045472 8.51024
1369250_at 4.758012 5.124154 5.13755 4.743905 5.193374 5.0728374 5.1892524 4.970958 4.9058113 5.2794695 5.1774974 5.0867095
1369251_a_at 5.4712 5.7735662 5.7343063 5.3797626 5.5101824 5.351609 5.6546545 5.8503065 5.7186003 5.412903 5.4156303 5.576455
1369252_a_at 5.361723 5.265478 5.4209013 5.4875903 5.228657 5.1118393 4.9627223 5.2870145 5.3525395 5.3502502 5.4660015 5.1332464
1369253_at 3.887215 3.671892 3.83127 3.80487 3.8960872 3.8109453 3.791712 3.7346332 4.0327673 3.7360063 3.6548958 3.8772588
1369254_a_at 3.7730815 3.9247243 4.016757 3.808608 3.9295592 3.7333312 3.7767687 3.996292 4.3731217 3.7870097 3.900152 3.8374636
1369255_at 5.8247743 6.654674 6.5203495 5.714177 5.795681 5.9297748 6.322435 6.2950735 6.6913652 6.5593886 6.3228164 5.9294724
1369256_at 5.740997 5.5024414 5.8549733 5.3349996 5.7861376 5.4967957 5.4865704 5.885395 5.9573193 5.796377 6.1787415 5.608156
1369257_at 4.727884 4.8095355 4.8605475 5.0923567 5.0211644 4.9516964 5.0855274 5.007158 4.8044696 5.064865 5.06533 5.1033845
1369258_at 3.1694374 3.1592667 3.2115016 3.1102605 3.509934 3.2089396 3.407892 3.410457 3.1794376 3.3714168 3.3420858 3.1507068
1369259_at 6.4012384 6.9519467 7.3164806 6.3088965 6.7419705 6.697716 6.359299 7.004879 7.9860053 6.879992 7.26643 7.14248
1369260_a_at 4.100476 4.2924323 4.123101 4.3252482 4.172022 4.2333326 4.1193304 4.3069625 4.345032 4.154195 4.1572895 4.1280546
1369261_at 5.031888 5.0573645 4.885972 4.9403167 4.670142 5.0130677 5.0227222 5.1329584 5.398851 5.0534315 5.073647 4.8889103
1369262_at 6.7215242 6.735095 6.412783 6.4425087 6.2578197 6.331242 6.581413 6.554817 6.47678 6.6654296 6.4192185 6.4662895
1369263_at 3.5812962 3.4303808 3.322327 3.4563742 3.3060882 3.6129012 3.4613314 3.523617 3.251103 3.5976787 3.3143446 3.6527607
1369264_at 4.9419518 5.066972 5.1896753 5.001288 5.0740256 5.054445 5.1782146 4.846527 5.234941 4.8214307 5.2660713 5.1136208
1369265_at 6.520041 6.609675 6.65927 6.1512055 6.5295677 6.5089626 6.551267 6.51845 6.2795844 6.403341 6.4175153 6.6626534
1369266_at 5.5425043 5.7183485 5.6533113 5.5091066 5.7392397 5.300387 5.7011924 5.7215586 5.6810913 5.679633 5.01789 5.5686364
1369267_at 3.8076968 4.2306347 4.214195 3.989472 4.096359 4.066884 4.2373543 3.94972 4.121341 4.1273165 4.076179 3.924225
1369268_at 3.9095464 4.295483 3.8460717 4.256839 3.96986 4.3780518 4.068047 4.0941544 4.10408 4.004198 4.122896 3.717418
1369269_at 9.005692 9.037126 9.346439 8.750312 9.086965 9.0624695 8.815808 8.949229 8.968581 9.028772 8.97304 9.08039
1369270_at 8.726836 8.873876 8.819231 8.58045 8.805605 8.611761 8.891926 8.680933 8.908159 8.7723255 8.773874 8.933725
1369271_at 4.060605 4.206034 4.2395115 4.325472 4.410816 4.173701 4.1365185 4.1446753 4.5947924 4.486457 4.24349 4.195306
1369272_at 5.261976 5.110521 4.9160028 4.7663856 5.4405622 5.1103096 5.3332787 5.211251 5.325435 5.6429567 5.5524015 4.677842
1369273_a_at 4.425576 4.309446 4.4945965 4.038307 4.362095 4.416394 4.5457582 4.714407 4.3237896 4.667549 4.6173005 4.5357866
1369274_a_at 4.373508 4.3764453 4.442365 4.4066434 4.351878 4.3924747 4.4727974 4.1989527 4.448134 4.2025414 4.629615 4.441626
1369275_s_at 12.730452 12.731349 12.515084 12.530565 12.765969 12.404019 12.728708 12.578243 12.619691 12.711488 12.678878 12.438168
1369276_at 4.79545 4.937593 4.969364 4.7493286 5.137864 4.8763037 4.5289903 4.5968533 4.711336 4.737858 4.773125 4.973325
1369277_at 5.4357324 5.893432 5.5790873 5.4848585 5.740555 5.6568055 5.743537 5.669904 5.625273 5.502924 5.906501 5.756298
1369278_at 8.114834 8.46774 8.589402 8.058747 8.349583 8.125175 8.173548 8.387614 8.292225 8.368038 8.323982 8.156183
1369279_at 5.8911066 5.928241 5.8962255 6.002204 5.9864607 5.802158 6.1488853 5.9220257 6.225644 5.760571 6.1421304 5.7193704
1369280_at 4.0898995 4.138119 4.329031 4.231501 4.1190095 4.1978073 4.0306044 4.345093 4.244432 4.322237 4.419022 4.5592675
1369281_at 3.6074655 3.6130373 3.575117 3.4615092 3.4193368 3.6390848 3.526447 3.5419283 3.8021147 3.5643122 3.802695 3.5131192
1369282_at 3.573273 3.4121575 3.343685 3.404584 3.6441057 3.3738563 3.2743542 3.360142 3.2744884 3.1994298 3.561026 3.3040798
1369283_at 3.7184012 3.7091703 3.82568 3.728014 3.693703 4.0455594 3.963889 3.625387 3.8252387 3.7277672 3.727899 3.9868162
1369284_at 5.2042685 5.2766166 5.36106 5.2845316 5.493305 5.247444 5.2902584 5.4757032 5.50445 5.5015984 5.464406 5.344189
1369285_at 6.1224337 6.2076464 6.197174 6.2638593 6.371864 6.102913 6.0740976 6.314522 5.973439 6.123304 5.923161 6.0266256
1369286_at 12.448279 12.525145 12.400809 12.472414 12.450158 12.481497 12.590499 12.420066 12.574041 12.390287 12.328674 12.407175
1369287_at 4.713342 4.6883297 4.7747126 4.5737457 4.715871 4.8041496 5.0016484 4.9193654 4.7349625 4.392141 4.7930403 4.725109
1369288_at 4.3635435 4.387858 4.544835 4.3869243 4.230755 4.523136 4.284918 4.5792336 4.463398 4.5376387 4.7575655 4.497046
1369289_at 9.754727 9.419331 9.863493 8.723927 9.775651 9.437051 9.730399 9.370962 9.4285145 9.595895 9.544448 9.529617
1369290_at 4.547511 4.453264 4.3790836 4.5086555 4.3360023 4.373274 4.6068125 5.027651 4.997201 4.9700327 4.535409 4.6495533
1369291_at 10.3386545 10.518363 10.234009 10.033166 10.326859 10.337059 10.504793 10.399201 10.296052 10.30264 10.126494 10.364652
1369292_at 4.554435 4.33644 4.3470745 4.1610746 4.519663 4.0119343 4.341876 4.3709393 4.4526243 4.459297 4.2365932 4.196766
1369293_at 5.8041887 5.9364443 5.904664 5.9489956 5.636849 5.81503 5.9553547 5.8721914 6.0049973 5.791358 6.095314 5.831024
1369294_at 4.766571 4.807447 4.789998 4.5758123 4.5645337 4.5401692 4.5784063 4.9715405 4.745227 4.576661 4.6105113 5.0199757
1369295_at 4.5807514 4.522212 4.708543 4.57211 4.6447353 4.9586496 4.933128 4.7137175 4.8363323 4.722177 5.0977106 4.7996273
1369296_at 12.747461 12.722067 12.685304 12.714599 12.783684 12.744735 12.830211 12.804601 12.663949 12.696692 12.811996 12.7920685
1369297_at 3.894514 3.8780317 4.092374 4.0751 4.0645742 3.944655 4.1616845 4.1020074 3.9374719 3.7895977 3.853519 4.2158227
1369298_at 4.286438 4.2722607 4.202977 4.1728067 4.0881205 4.2853904 4.402064 4.428803 4.209604 4.0299544 4.2952766 4.3223405
1369299_at 4.565777 4.5589614 4.4333653 4.6273365 4.6550293 4.8101254 4.9263816 4.394432 4.976453 4.824961 4.5992365 4.6203876
1369300_at 4.0339365 4.167321 4.016757 4.280472 4.0187483 3.8846645 4.358108 4.0378766 4.1119394 4.173604 4.2509856 3.956999
1369301_at 4.582442 4.8513145 4.728535 4.688889 4.4106035 4.8095756 4.6264215 4.77125 4.769595 4.5931115 4.461821 4.747784
1369302_at 4.5886064 4.389826 4.575017 4.5170755 4.708228 4.5909433 4.446345 4.370793 4.4420123 4.2734404 4.5741324 4.4920044
1369303_at 3.6655948 3.5856805 3.7259014 3.9057732 3.685992 3.576475 4.0516596 3.520594 3.6467023 3.6070168 3.6423755 3.8494647
1369304_at 6.5774255 6.377532 6.706519 6.6029496 6.370386 6.7883773 6.439327 6.4007177 6.1277266 6.5717754 6.3682814 6.501789
1369305_at 4.661233 4.7460604 4.4861913 4.5990286 4.749014 4.4993277 4.7936296 4.4779115 4.735553 4.915882 4.7714663 4.7930574
1369306_at 4.098944 4.3690352 4.1336393 4.0719924 4.2926593 3.9381006 4.2091036 4.2038207 4.339162 4.1683416 4.17306 4.340916
1369307_at 5.126969 4.978479 5.19997 5.067362 5.0057945 5.150762 4.911755 5.2540317 5.1404824 4.9521775 5.1609106 5.0609035
1369308_at 5.3472476 5.2924466 5.089892 4.9142694 5.1107807 5.4381704 5.2295284 5.077922 5.1739144 5.2172217 5.179961 5.352315
1369309_a_at 4.6666584 4.812768 4.895653 4.650508 4.7542105 4.856032 5.0409803 5.156149 5.00855 4.7230597 4.805083 4.830226
1369310_at 4.820857 5.103731 5.0544367 4.8285527 5.0266256 5.107892 4.8512807 4.9556236 4.848301 4.958754 4.995679 5.0012884
1369311_at 3.718537 3.70763 3.596869 3.6633377 3.5802405 3.588559 3.605802 3.8024743 3.8282087 3.718505 3.7273426 3.5705104
1369312_a_at 8.67251 8.670763 8.684184 8.325964 8.719628 8.53632 8.671256 8.623056 8.481681 8.592131 8.564927 8.552547
1369313_at 4.4218416 4.5842404 4.669909 4.6164517 4.3546963 4.4592066 4.795465 4.734559 4.6954994 5.1999993 4.653148 4.648616
1369314_at 4.4088655 4.411325 4.3873997 4.462686 4.2865734 4.2889185 4.3601418 4.2132297 4.29716 4.1601243 4.1941423 4.3194733
1369315_at 4.1537933 4.1720486 4.187092 4.3794804 4.299135 4.205719 4.1039486 4.194949 4.579569 4.289569 4.207012 4.2094755
1369316_s_at 5.9495797 6.090659 6.1548977 5.73827 5.784279 6.2643743 5.8091187 5.7802596 5.7715487 6.0367217 5.9736094 6.1763153
1369317_at 3.879355 3.9151478 3.9223454 3.6392164 3.7833529 3.8476636 3.8204405 4.034851 4.280627 3.8017552 3.9583664 3.855532
1369318_at 6.08434 5.7755604 6.096728 6.0240865 5.868386 6.045738 6.1611266 5.9682217 6.1401024 5.9723673 6.027434 5.9352164
1369319_at 8.777635 8.707807 9.008011 8.394048 8.746921 8.3395605 8.90023 8.930679 8.530976 8.796992 9.001971 8.643451
1369320_at 4.3406067 4.275383 4.3224936 4.0064373 4.1851892 4.353753 4.2789907 4.204529 4.4780083 4.101798 4.4762106 4.193836
1369321_s_at 3.1631672 3.2756526 3.3868127 3.5775206 3.3219633 3.3169158 3.4769952 3.2888403 3.3156962 3.1705933 3.4631846 3.1163561
1369322_at 5.4702406 5.752044 5.349683 5.4409156 5.5205517 5.4061413 5.749899 5.5663285 5.5202184 5.249775 5.4741316 5.2769494
1369323_at 6.341857 6.5863686 6.794779 6.8095036 6.595778 6.7107625 6.751986 6.6299334 6.435682 6.946326 6.997922 6.7784657
1369324_at 3.731371 3.6046019 3.6686208 3.7802126 3.7021112 3.7077475 3.4400258 3.676961 3.6583266 3.6438656 3.708593 3.8510578
1369325_at 6.0907617 6.5445275 6.3216825 6.4250503 6.4222884 6.265258 6.2163 6.3258853 6.276586 6.437148 6.7964654 6.3197403
1369326_at 4.138295 3.7892635 3.7439876 3.8482797 3.847101 3.798998 4.0256023 3.9031644 3.9217775 4.0488453 4.0987763 3.7286956
1369327_at 4.2245054 4.0402493 4.371028 4.325844 4.517053 4.4061894 4.3582554 4.2966948 4.401929 3.8934343 4.460226 4.233449
1369328_at 6.30811 6.1166296 6.0764847 6.1264143 6.3448033 6.4742484 5.8248653 6.2076397 5.95854 5.921533 6.209165 5.511299
1369329_at 5.548979 5.549084 5.5095983 5.724016 5.6963596 5.6472406 5.7848024 5.6392984 5.6381345 5.4992156 5.604916 5.602335
1369330_at 5.123719 5.0349293 4.887234 5.28611 5.103965 4.96173 5.149625 5.1721444 5.196803 5.105895 5.1522818 5.203137
1369331_a_at 4.8338017 5.294754 4.979026 5.2509623 5.1312633 4.844447 4.8102407 5.2742906 4.8998346 4.915601 5.031245 4.7117558
1369332_a_at 3.8812609 3.6404517 3.6825283 3.8394053 3.755002 3.9160156 3.996118 3.9773412 4.0411606 4.3671417 3.8042967 3.862645
1369333_a_at 3.2006893 3.3016872 3.457098 3.3217072 3.186326 3.3741298 3.4135747 3.312356 3.1983721 3.2898207 3.2383964 3.409255
1369334_at 4.201585 3.8465495 3.8919113 4.010099 3.714935 3.7649474 4.0085316 3.932175 3.8785248 4.2030764 4.278014 3.8418634
1369335_at 3.8602378 3.6737504 3.6720974 3.5549326 3.6130624 3.6306205 3.929493 3.6059165 3.781005 3.9811947 3.8405132 3.6197927
1369336_at 5.6430097 5.4262667 5.150083 5.4139223 5.0191774 5.689973 5.7172422 5.3951426 5.7112656 5.6795363 5.4748707 5.3391004
1369337_at 4.265792 4.2494087 4.4776516 4.285001 4.4169755 4.3299484 4.187274 4.4637337 4.5876875 4.3675494 4.213996 4.2576675
1369338_at 5.926757 5.769543 5.833701 5.6803164 5.913859 5.968599 5.9198914 6.0919523 6.0861826 5.719922 5.9433737 6.0861797
1369339_at 5.688155 6.0787983 5.806904 5.847993 5.7649603 5.890935 5.8638563 5.684986 5.909942 5.786222 5.6338606 6.0237184
1369340_at 4.3703666 4.3335876 4.247327 4.2798624 4.320238 4.6807275 4.559668 4.504359 4.516629 4.3897095 4.5302505 4.7401733
1369341_a_at 4.217483 4.129265 4.180074 4.201494 4.3424244 4.1978426 4.1763725 4.2065706 4.3803377 4.3433433 4.1675386 4.2383356
1369342_at 5.646909 5.495981 5.4980736 5.766915 5.3270206 5.3559184 5.3601456 5.6018605 5.652185 5.602348 5.520678 5.3032455
1369343_at 3.2934575 3.7392864 3.3803248 3.5637898 3.6111019 3.5226138 3.5733347 3.4608316 3.532051 3.5731013 3.6148057 3.7396915
1369344_at 5.414728 5.246773 5.1467023 5.2562656 5.3717394 5.2991223 5.608708 5.69887 5.4362636 5.5242634 5.512325 5.0765405
1369345_at 3.8621666 4.237179 3.8094394 4.1390505 3.894458 4.1312113 4.302783 4.1941366 3.9619071 4.0323086 3.933489 4.034154
1369346_at 3.4600143 3.7674294 3.6584432 3.6446311 3.7885563 3.5298243 3.3829882 3.6864245 3.5846195 3.5627794 3.857498 3.538087
1369347_s_at 5.829347 5.881341 5.9408846 5.853003 6.039697 5.922868 5.776792 5.9356556 6.0252843 5.7892942 6.153671 5.8305144
1369348_at 4.3231826 4.4579163 4.476311 4.5910544 4.3476386 4.2406135 4.2588577 4.3698254 4.2736797 4.2036586 4.385377 4.4308825
1369349_a_at 3.5784025 3.6061466 3.8724496 3.4649036 3.3841422 3.6825716 3.4756033 3.4735937 3.7000737 3.5322592 3.5946379 3.3922346
1369350_at 5.4777794 5.879327 5.3278813 5.5095296 5.5289373 5.6752787 5.6513996 5.6511154 5.814154 5.648038 5.460826 5.5444117
1369351_at 4.571994 4.472541 4.5454025 4.560564 4.246398 4.43497 4.6517825 4.506976 4.5801687 4.620042 4.5149927 4.5809555
1369352_at 5.8654957 5.833942 6.277844 5.435892 5.992613 5.796899 5.48403 5.748996 5.5358024 5.843031 5.634507 5.7115083
1369353_at 4.2145905 4.658796 4.25661 4.700445 4.4704394 4.521499 4.573895 4.83252 4.279556 4.3597507 4.35511 4.4121456
1369354_at 6.6545596 6.58295 6.5424848 6.587217 6.5999846 6.623964 6.303324 6.51845 6.679817 6.6756096 6.4948225 6.6050863
1369355_at 4.580451 4.821092 4.7476406 5.257592 5.0164638 4.876554 4.9652042 4.7837734 4.9128118 4.7584953 5.025852 4.842249
1369356_at 3.9486337 4.096909 4.019014 3.9588816 4.102248 4.0459476 4.304553 4.0188046 4.2928524 3.8690157 4.431775 4.2457886
1369357_at 5.0663676 5.130284 5.250759 5.2012463 5.008965 5.215262 4.9182897 5.335739 5.4378576 5.1345687 5.650018 5.288756
1369358_a_at 6.429275 6.4289446 6.3835163 6.35866 6.412285 6.4210234 6.604194 6.3420253 6.6373916 6.2935133 6.364544 6.499518
1369359_at 4.2458806 4.1462674 4.1861343 4.2574906 3.9748712 4.356705 4.095529 4.196741 4.218339 3.9693637 4.437962 4.103492
1369360_at 5.8858867 5.914938 5.98476 5.961427 5.9589663 6.184471 5.7863226 5.9746656 6.1787953 5.990323 6.018055 6.116776
1369361_at 3.9579504 3.7994123 3.6435337 3.7060838 3.7121878 3.801014 3.606147 3.5167973 3.756916 3.7385943 3.9658318 3.6306305
1369362_at 5.0156054 5.322593 5.034439 5.1887274 5.2163386 5.2175026 5.031483 5.3762484 5.019984 5.171025 5.440848 5.169868
1369363_at 3.5965517 3.5777936 3.791179 3.613834 3.756657 3.6610522 3.808403 3.830898 3.6753762 3.4831233 3.5922654 3.8039634
1369364_at 3.5083268 3.6886814 3.5841415 3.601374 3.5303917 3.5212755 3.5847156 3.5476532 3.7167182 3.5774782 3.4345858 3.4495866
1369365_at 4.326857 4.3892846 4.6583824 4.5018673 4.7900357 4.4115644 4.724576 4.5303993 4.6907387 4.509486 4.415872 4.256966
1369366_at 4.64201 4.824467 4.733552 5.004239 5.072999 4.6656356 4.500209 4.9707828 5.089987 5.0167975 4.946382 4.9394755
1369367_at 4.490999 4.2027717 4.6477532 4.3715115 4.43081 4.545603 4.6307883 4.709453 4.510699 4.6793084 4.334037 4.477862
1369368_at 4.4768963 4.589223 4.2774754 4.4431686 4.5300655 4.4721594 4.449938 4.498309 4.465108 4.3256774 4.216303 4.3643427
1369369_at 4.898632 4.929371 5.413161 4.7917347 4.9661255 4.9647555 5.466838 4.8883348 5.292421 5.0086336 5.0795746 5.0883427
1369370_s_at 4.728863 4.8035665 4.8947954 4.72613 4.801384 5.0094585 4.816608 4.7489457 4.9673004 5.065035 4.798755 4.7347383
1369371_a_at 4.1891956 4.2376175 4.1590242 4.12087 4.230365 4.3088136 4.3153224 4.278111 4.3629155 4.1617546 4.174011 4.3254695
1369372_at 4.8421655 5.15622 5.09089 4.875267 5.079407 5.116607 5.342661 5.282984 5.147442 4.9196277 5.2816353 4.9523783
1369373_at 5.3883963 5.6456676 5.73079 5.388157 5.558747 5.4191437 5.3735356 5.551311 5.3355937 5.3166256 5.1606746 5.497983
1369374_at 3.9640672 3.7320511 4.0545955 3.6892462 3.9631417 4.1297812 4.0680256 4.0423975 4.11646 3.9387958 4.0204763 3.9418705
1369375_a_at 3.6265597 4.081788 3.9092262 3.631953 3.6944075 3.8557374 3.641 3.8763468 3.99585 3.9324977 3.806997 3.6770682
1369376_a_at 4.212785 4.232106 4.4774785 4.374859 4.3465533 4.4925156 4.4652314 4.3427515 4.370905 4.271551 4.4390492 4.3707595
1369377_at 3.4462998 3.4700024 3.607692 3.7935493 3.5178933 3.5141013 3.5841043 3.7249935 3.6384177 3.6156483 3.3574846 3.5024085
1369378_at 4.9327893 4.902424 4.88603 4.522782 4.616347 4.761371 5.1836634 5.028288 4.698664 4.566352 4.9668036 4.7853417
1369379_at 4.5425587 4.5940804 4.843889 4.731123 4.8669934 4.8095756 4.900277 4.916003 4.860835 4.8926005 4.9825816 4.817677
1369380_at 4.520219 4.301386 4.4189568 4.6092834 4.612978 4.61859 4.6376405 4.425646 4.5704546 4.8155847 4.939393 4.4087195
1369381_a_at 3.6894898 3.9436011 3.7332442 3.7184877 3.598493 3.8483956 3.6803977 4.093749 3.7100153 3.6729815 3.8544717 3.783409
1369382_at 5.5830646 5.76647 5.81009 5.6836944 5.746185 5.866484 5.4196973 5.8387647 5.9021006 5.7423816 5.723579 5.542206
1369383_a_at 4.142556 4.709116 4.9946284 4.755348 4.805851 4.744051 5.129116 5.048686 5.0857 5.0633073 4.596634 4.5945616
1369384_at 3.8265028 3.8770158 3.9097617 3.7637684 3.9613073 4.0766535 3.6535509 3.8073888 3.987533 3.9552174 3.7412565 3.9649646
1369385_at 4.59389 4.542557 4.553385 4.6078677 4.776051 4.6027436 4.5136824 4.6477623 4.657532 4.6001015 4.6043353 4.7216544
1369386_at 4.0466547 4.162299 4.0488453 4.239596 4.294491 4.322953 4.1218615 4.2543516 4.3819094 4.103961 4.370371 4.084301
1369387_at 5.5860424 5.7304573 5.541895 5.752042 5.610227 5.3876514 5.4630256 5.1592374 5.8398275 5.961111 5.34155 5.440017
1369388_at 3.9612763 4.2993455 4.0317783 4.1957436 4.0851183 3.9080532 4.263169 4.1169667 4.167443 4.1085815 4.214209 4.144553
1369389_at 4.40425 4.3409986 4.776425 4.731092 4.7432404 4.498677 4.676356 4.743565 4.8457556 4.552068 4.5124817 4.7443304
1369390_a_at 4.625635 4.925935 4.6026826 4.526288 4.4751616 4.8842964 4.3184624 4.672381 4.7689643 4.4881988 4.634499 4.7400255
1369391_at 4.0695 4.381489 4.1852117 4.243386 3.9903765 4.0455594 3.856467 4.040639 4.053255 4.0687084 4.239212 4.078155
1369392_at 5.2016473 5.16892 4.978836 5.162424 5.110774 5.1889453 5.1488924 4.807946 5.130284 5.1220074 4.9817567 4.97823
1369393_at 3.933639 4.0368314 3.8831975 4.0334597 4.055002 3.9462044 3.9052746 3.8334231 3.8072345 4.2434006 3.992025 3.9122648
1369394_at 4.580913 4.788802 4.4809465 4.628537 4.693535 4.630285 4.8809304 4.614585 4.4900537 4.721176 4.577237 4.6370354
1369395_at 3.5806093 3.522357 3.5981092 3.6348214 3.5257063 3.6226225 3.8928666 3.5881207 3.486772 3.4342043 3.795899 3.7785764
1369396_at 5.53866 5.640336 5.4429293 5.5470076 5.682589 5.9258804 5.7082767 5.6524024 5.7780924 5.719409 5.568285 5.587611
1369397_at 5.2696104 5.1229296 5.063949 5.0017056 4.7833 5.2908683 5.1608396 4.930211 4.869321 5.340521 5.0422835 4.837554
1369398_at 5.389309 5.3981857 5.6206517 5.3562436 5.466891 5.363115 5.8690147 5.5811973 5.7817645 5.515567 5.5817637 5.608156
1369399_at 3.398818 3.7415483 3.507033 3.592338 3.3996468 3.61337 3.5733347 3.7773073 3.5928516 3.4376433 3.604434 3.473514
1369400_a_at 5.3523817 5.217787 5.4180794 5.4847875 5.4844403 5.464805 5.520698 5.311032 5.326448 5.3158445 5.855085 4.7896347
1369401_at 3.4515092 3.4065201 3.343685 3.5732853 3.5146677 3.5601833 3.5247388 3.5119505 3.6200476 3.5945647 3.4244397 3.697221
1369402_at 6.98523 6.902643 7.0145974 6.7630115 6.884589 6.8105755 6.797848 6.8012967 6.5419717 7.145067 6.911615 6.829312
1369403_at 4.480376 4.564237 4.493747 4.5285225 4.57734 4.391342 4.3007565 4.512427 4.5322413 4.7114697 4.620825 4.4350414
1369404_a_at 4.518451 4.717808 4.9456997 4.558183 4.4052615 4.842676 4.4862304 4.6546764 4.5553617 4.774588 4.6207557 4.762233
1369405_a_at 4.3524675 4.2917066 4.263179 4.329747 4.262998 4.3026295 4.2555833 4.503093 4.4282007 4.3664227 4.454495 4.3643427
1369406_at 3.9041183 4.105943 3.9074943 4.1060348 3.9416544 4.193174 4.051904 3.9359148 4.167443 4.0780654 4.244675 4.063427
1369407_at 6.5223618 6.3061833 6.3111305 6.348583 6.3105383 6.437948 6.576311 6.0790873 6.735768 5.9327683 6.083738 6.204658
1369408_at 4.3301272 4.4010367 4.422805 4.4969416 4.4637365 4.4720664 4.2980833 4.5813065 4.6304784 4.0112267 4.3735085 4.3691664
1369409_at 8.49997 8.425684 8.439886 8.242841 8.269966 8.351702 8.48586 8.487294 8.295904 8.396588 8.326078 8.48247
1369410_at 7.267895 7.5653925 7.894757 7.770628 7.7737665 7.3642716 7.371906 7.7390113 6.983136 7.456978 7.2969055 7.194392
1369411_at 3.962694 4.1410484 3.8970625 3.7604911 3.8134923 3.9682496 3.8417296 3.9816477 4.026828 4.1289062 3.8583007 4.2467804
1369412_a_at 6.5531178 6.4049935 6.655199 6.3158903 6.5133166 6.6824408 6.571304 6.682928 6.5419717 6.420406 6.596683 6.60154
1369413_at 4.591375 4.660828 4.6997557 4.476042 4.5287685 4.6615124 4.855166 4.8585696 4.659097 4.6734333 4.78159 4.7133555
1369414_at 8.564577 8.507093 8.480297 8.471764 8.476709 8.503851 8.464077 8.53557 8.298122 8.55578 8.306383 8.302078
1369415_at 7.0649652 7.75106 8.115387 8.481596 7.201418 8.26753 7.4872136 8.103674 7.7426677 8.191876 8.195871 7.2375264
1369416_at 6.251289 6.261384 6.154889 6.309163 6.305677 6.520458 6.2326336 6.228126 6.426125 6.3236055 6.4134145 6.2689295
1369417_a_at 4.3205757 4.216711 4.3012543 4.263626 4.2189746 4.40642 4.175 4.4372644 4.507716 4.37536 4.456951 4.6716833
1369418_at 4.5134373 4.658796 4.512273 4.572015 4.591713 4.633565 4.4544363 4.5787134 4.509223 4.448873 4.5105934 4.731814
1369419_at 5.380542 5.435677 5.315065 5.379448 5.5016212 5.5921025 5.666856 5.641415 5.6429186 5.410905 5.563061 5.291357
1369420_at 4.501929 4.417514 4.5025163 4.509637 4.211379 4.4252787 4.4220753 4.617055 4.203873 4.403227 4.176586 4.4053674
1369421_at 6.3993006 6.481818 6.4214554 6.316068 6.430375 6.087556 6.21721 6.18775 6.0378513 6.080313 6.3682814 6.578431
1369422_at 5.190671 5.356071 5.2744846 5.523854 5.174241 5.215764 5.361656 5.3662386 5.1783624 5.250364 5.387035 5.295186
1369423_at 4.286438 4.4058394 4.3144546 4.5737457 4.404964 4.5660934 4.426827 4.3058476 4.3417344 4.4854183 4.574583 4.3573585
1369424_at 12.745733 12.755533 12.491309 12.619487 12.820803 12.489604 12.7018175 12.724137 12.680659 12.754211 12.758955 12.485954
1369425_at 4.2147284 4.1033034 4.171074 4.290353 4.2780333 4.3700595 4.2915087 4.2712517 4.37653 4.382483 4.5414643 4.2150326
1369426_at 5.030248 5.2042603 4.8699875 4.842804 5.315666 4.781745 5.2311606 4.893692 4.993203 5.1142178 5.060852 5.121669
1369427_at 8.7491045 9.279709 9.429416 8.847196 8.925095 8.981364 9.017569 8.989947 8.743752 9.496403 9.334347 9.030342
1369428_a_at 4.619523 4.460529 4.621523 4.584297 4.621554 4.9121175 4.5341587 4.5648036 4.662488 4.5002394 4.6392827 4.7170944
1369429_at 3.4978905 3.8088186 3.898344 3.5246956 3.860004 3.620953 3.7064536 3.7096813 3.6905923 3.9423113 3.6843908 3.6259282
1369430_at 9.102597 9.715999 9.746062 7.375553 9.926428 9.84061 9.116279 9.261759 9.860773 9.88031 9.146871 8.97756
1369431_at 4.4726367 4.4860024 4.57891 4.463493 4.4709167 4.4659863 4.5660057 4.626109 4.661792 4.462198 4.6361275 4.740949
1369432_at 5.2040105 5.2325306 5.289769 5.0040884 5.179013 5.0899115 5.1417313 5.2425575 5.268349 5.0550985 5.407261 5.31132
1369433_at 5.034723 5.2761383 5.1408267 5.1587224 4.7758784 5.112539 4.9614305 4.453322 5.14565 5.2417226 5.1810794 4.9459634
1369434_at 4.137208 3.8884518 3.7013042 3.99972 3.9455466 3.8864646 3.7767687 4.0589285 3.9569356 3.954922 3.813941 3.898128
1369435_at 12.182047 12.327588 12.373196 12.161467 12.245955 12.334881 12.215673 12.306972 12.25833 12.244675 12.07123 12.234546
1369436_at 4.0290847 4.133132 4.2752533 4.395445 4.09873 4.267771 4.135148 4.2208376 4.3522406 4.5657244 4.6142464 4.177657
1369437_at 4.511922 4.668659 4.5485697 4.256091 4.3663263 4.4046164 4.70627 4.6639624 4.806884 4.3245707 4.3829584 4.3404846
1369438_at 5.036324 5.1227098 5.026643 5.0171576 5.1285653 5.0530176 5.1067348 5.2182474 5.1791186 4.7514133 5.106671 4.990725
1369439_at 3.612618 3.6309376 3.5861883 3.87836 3.803668 3.9877946 3.7088065 3.994775 3.8936229 3.5352674 3.4882057 3.5954514
1369440_at 6.92681 6.207241 5.905839 6.6221347 6.7320642 5.7319465 7.2665167 7.367254 7.1798615 7.63972 6.816507 7.4974337
1369441_at 4.533324 4.684095 4.495888 4.3423104 4.5486846 4.917663 4.700779 4.816623 4.6362963 4.594722 4.758642 4.7455754
1369442_at 3.420268 3.4178512 3.3005004 3.3520923 3.597754 3.4805298 3.4769952 3.3390384 3.5027103 3.4990451 3.3739102 3.4414754
1369443_at 6.6967487 6.4989834 6.6609073 6.8938537 6.559935 6.545048 6.6453967 6.6896462 6.493982 6.642786 6.331277 6.924964
1369444_at 3.748532 3.9913545 3.8166807 3.9155102 3.7877648 3.965242 3.8997953 3.9564388 3.9663274 3.897572 3.951681 3.899555
1369445_at 5.7881236 5.982913 5.691632 5.6781507 5.725307 5.623738 5.921438 5.730474 5.7013726 5.847339 5.6533422 5.5014396
1369446_at 7.2592177 7.0100417 7.2338014 6.8950505 7.1428638 7.1921844 6.8470745 6.989864 7.210403 6.9058814 6.9623785 7.1987753
1369447_at 5.710452 5.8830338 5.76715 5.7487745 5.9569564 5.7606053 5.944673 6.2647495 5.984106 5.6364465 5.8321705 5.6841326
1369448_at 6.1089497 6.1068816 6.16798 6.0110116 6.1894884 6.304656 5.9050083 6.15776 6.219346 5.9207387 6.255324 5.8727155
1369449_at 4.9639063 5.147835 4.98676 5.2533436 5.3070164 5.005435 5.095311 5.052334 5.2451973 4.9915123 5.1066046 5.108794
1369450_at 11.174112 11.115168 11.172545 11.187712 11.111941 11.321832 11.220494 11.160309 11.071728 11.010672 11.217369 11.258741
1369451_a_at 3.4035552 3.5475416 3.5336752 3.7012124 3.64043 3.598058 3.7247317 3.411294 3.5414944 3.5310955 3.4773407 3.632224
1369452_a_at 8.04895 8.148762 8.2527275 7.711497 8.271128 8.098515 8.098574 8.146053 8.074572 8.159971 8.103167 8.128309
1369453_at 7.473167 7.5327625 7.4138207 7.6225185 7.4746804 7.523916 7.473687 7.349067 7.733664 7.5133615 7.5779643 7.637418
1369454_at 4.352846 4.1539316 4.15486 4.173742 4.0703144 4.353752 4.304493 4.029253 4.1399136 4.1477757 4.3888903 4.230833
1369455_at 7.918547 7.695302 6.688593 7.877894 7.862936 6.7526546 7.959616 7.9152365 8.347944 8.371366 7.646185 8.282237
1369456_at 3.3785136 3.3357003 3.375335 3.4638116 3.6298084 3.5285945 3.4535887 3.369115 3.4692318 3.4332957 3.503083 3.3082108
1369457_a_at 4.281469 4.752188 4.360924 4.7476625 4.5232325 4.631841 4.7732706 4.5737486 4.441019 4.1000595 4.44314 4.566145
1369458_at 4.603959 4.807447 4.671806 4.626863 4.587471 4.613693 4.588544 4.7460804 4.864705 4.7059875 4.7777553 4.6619525
1369459_at 5.9229784 6.0043354 6.0863857 5.8697157 5.894259 5.830968 6.358157 5.86051 6.234516 6.0964656 6.0355854 6.1014504
1369460_at 5.313426 5.21906 5.5247903 4.965402 5.4767766 5.133822 5.242206 5.400623 5.1985755 5.214521 5.2107162 5.0694723
1369461_at 4.0849633 3.8590665 4.001209 4.137645 4.0901923 4.15966 3.9542108 4.190306 4.013834 4.1116085 4.026665 3.7888157
1369462_at 4.049626 4.2974 4.3388605 3.722814 4.166093 4.2150426 4.0520334 4.1201177 4.2746053 3.9189615 4.0257998 4.144603
1369463_at 5.436435 5.7336016 5.3394413 5.409934 5.443334 5.2391872 5.4334974 5.381267 5.438222 5.6173124 5.697047 5.584963
1369464_at 4.3159294 4.4890223 4.4556046 4.6529703 4.3097563 4.5994396 4.570357 4.7336817 4.604851 4.6590624 5.055336 4.525695
1369465_at 12.980234 12.703943 12.910848 12.822472 12.7904005 12.7289915 12.823429 12.953907 12.916828 12.608106 12.740727 13.192997
1369466_at 3.8353655 3.71187 3.8498764 3.7746394 3.606892 3.7745566 3.9650252 3.7470858 3.8740013 3.7923186 3.64493 3.5930681
1369467_a_at 9.447919 9.788051 9.8877125 9.852093 9.408814 9.494211 9.45811 9.693737 9.666446 9.532007 10.003067 9.4746895
1369468_at 6.3673544 6.824177 6.741347 5.9879446 6.3167405 6.678016 6.837645 6.7040954 6.7042212 6.9553304 6.935528 6.396592
1369469_s_at 3.4965045 3.794209 3.6860955 3.6102877 3.5866652 3.365243 3.4103255 3.4541838 3.6046567 3.4113436 3.5369332 3.38488
1369470_at 4.4354386 4.3928623 4.3450627 4.84802 4.5311537 4.3921957 4.807739 4.550737 4.3896265 4.426539 4.4515743 4.7347383
1369471_at 4.3054233 4.595184 4.7181687 4.57978 4.5759544 4.3892894 4.8608685 4.7193604 4.759113 4.718293 4.4975176 4.4682007
1369472_a_at 6.3730116 6.4549084 6.5420027 6.2565227 6.5029917 6.4511275 6.42207 6.2898154 6.2328763 6.55332 6.403215 6.4242635
1369473_at 10.0180855 9.994789 10.114093 10.090259 9.96516 9.951025 9.856535 10.000324 10.007589 9.956524 9.943379 10.147861
1369474_a_at 3.6748593 3.7114708 3.6028914 3.6167488 3.7071393 3.7299194 3.4769952 3.701732 3.7713194 3.6703804 3.8100734 3.744656
1369475_x_at 3.8621662 4.0140634 3.9695375 4.1260066 3.9662728 4.1096187 4.1328917 4.0327964 4.230795 3.9842737 4.152254 4.123771
1369476_at 4.8343506 5.20176 5.1323953 4.8558702 4.9590216 4.958586 5.0248113 4.623065 5.182077 5.0287 5.2053795 5.0076294
1369477_at 4.2061386 4.305092 4.0189424 4.045809 4.296175 4.2590814 4.4711256 4.310567 4.2812743 4.106641 4.8901668 4.259407
1369478_at 4.3806477 4.441166 4.2708354 4.312893 4.431696 4.3252964 4.3925986 4.335142 4.235203 4.24632 4.3055077 4.3046317
1369479_at 6.5859165 6.672574 6.529995 6.779381 6.6543055 6.689649 6.586414 6.7986445 6.256532 6.6191025 6.7276726 6.6030846
1369480_at 3.6874452 3.680347 3.6554682 3.9039133 3.764497 3.8889074 3.737699 3.8205054 4.015472 3.7365572 4.094708 3.817192
1369481_at 3.7783043 3.8352206 3.7857888 3.5833778 3.958417 3.746748 3.7454195 4.165754 3.72883 3.8436358 3.8356304 3.8510578
1369482_a_at 4.0122423 4.082526 3.8800282 3.9693093 4.0255785 3.929392 4.0841694 3.9566 4.099758 3.9399292 4.0890093 3.7961664
1369483_at 6.016174 6.1375613 6.12699 6.0782533 6.3788996 5.6569686 6.2195315 5.972136 6.0725827 6.1347327 6.2082677 6.5272226
1369484_at 4.3234186 4.508362 4.345082 4.2346516 4.560815 4.396471 4.4118986 4.4719524 4.4861307 4.294051 4.358939 4.3485904
1369485_at 10.026591 10.116632 9.920863 9.884661 9.949283 9.780853 10.146248 9.854558 10.027438 10.084247 9.723037 10.0305195
1369486_at 3.5143242 3.7185733 3.5751214 3.8367906 3.6074424 3.6982405 3.4872499 3.823215 3.8563952 3.4550056 3.747966 3.5637553
1369487_a_at 3.9074662 3.8691945 3.9420464 4.0907536 3.9455462 4.310631 4.0495515 4.185508 4.136054 4.084695 3.8625073 3.9492087
1369488_at 3.945415 4.1713266 4.0272274 3.8442848 4.1996193 4.2139926 4.1397815 3.9876919 4.1918397 3.7518806 3.9179258 3.9765065
1369489_at 6.3002396 6.136076 6.096319 6.033223 6.3112407 6.207353 6.164446 6.2120485 6.091887 6.1249094 6.3425894 5.9934955
1369490_at 4.029993 4.0567064 3.808843 4.0423822 3.934268 3.912519 3.823014 3.9986641 4.3953485 4.130228 4.0939894 3.8283823
1369491_at 8.557182 8.632925 9.044339 8.328048 8.883894 9.290245 9.39274 9.0668125 8.840757 8.924683 9.032811 8.868141
1369492_at 11.105605 10.976732 10.790363 10.961091 10.714214 10.924432 10.759875 10.765799 10.696403 11.00397 10.937579 10.878116
1369493_at 7.815407 6.8195367 6.923566 7.000593 6.359147 7.342077 7.213956 6.633923 7.262964 8.771322 6.38498 7.040042
1369494_a_at 5.927724 5.897596 5.970974 6.0442424 5.8779173 6.070231 5.9893527 5.9000015 6.059834 5.8837976 6.030183 5.8625135
1369495_at 5.7868094 5.772977 5.747019 5.7619677 5.640896 5.729141 5.799799 5.883614 6.04035 5.8403645 5.988331 5.865314
1369496_at 7.1370983 7.431434 7.2985907 7.1995735 7.2945676 7.2590423 7.347924 7.337494 7.3298206 7.2535143 7.353738 7.4107323
1369497_at 4.424214 4.382647 4.385207 4.1269956 4.573431 4.2570534 4.4331794 4.4140143 4.542649 4.553503 4.4027987 4.5589604
1369498_at 4.3964524 4.658796 4.5516086 4.472701 4.526036 4.5978065 4.750147 4.623065 4.470423 4.527529 4.634499 4.2164574
1369499_at 5.228321 5.3040795 4.9325686 4.7552743 5.4500623 5.1590853 5.1154604 5.269255 5.2405186 5.3528194 5.055417 5.3671074
1369500_at 5.2797813 5.5891504 5.2425857 5.3153796 5.652027 5.2524405 5.870053 5.49754 5.3536873 5.5828166 5.3305864 5.49312
1369501_at 5.957383 5.6751647 5.662502 5.533013 5.875678 5.771251 5.7082815 5.492086 5.278079 5.741225 5.5578184 5.8031526
1369502_a_at 12.725938 12.715932 12.776044 12.327817 12.399857 12.638172 12.62409 12.753861 12.544852 12.465843 12.569007 12.218415
1369503_at 3.2606108 3.2918694 3.5880523 3.248912 3.2965283 3.3311846 3.4666448 3.5881207 3.297338 3.357492 3.3414137 3.2704177
1369504_at 5.6700954 5.2737207 5.405505 4.802599 5.258354 5.374719 5.638607 4.8108945 4.9792533 5.5504255 5.5766816 5.44481
1369505_at 5.2327294 5.8138666 5.063949 5.3527446 5.6972985 5.3276567 5.3877726 5.9353433 5.729208 5.6844726 6.0367827 5.5858884
1369506_at 4.700086 4.478336 4.535426 4.2660604 4.347282 4.4333014 4.4456587 4.513557 4.528305 4.277477 4.7683477 4.703464
1369507_at 4.378187 4.508193 4.191377 4.262003 4.2104473 4.503412 4.4854155 4.4211254 4.417496 4.4648285 4.301628 4.3019633
1369508_at 4.990368 5.0004334 4.9765253 5.1063004 5.0660524 5.123019 5.1207123 4.876378 5.1839104 5.099657 4.9549446 4.9841423
1369509_a_at 4.719802 4.347397 4.4720917 4.447365 4.3511114 4.516906 4.560871 4.3714657 4.5894985 4.694022 4.613899 4.0073223
1369510_at 6.604342 6.623279 6.4978514 6.818463 6.3587146 6.608355 6.6901546 6.73654 6.6887684 6.385005 6.9135885 6.4197
1369511_at 6.1956844 5.899858 5.7199955 5.9790025 5.3404593 6.139979 6.2950206 5.942262 6.7243333 6.1825604 6.9496455 5.9935746
1369512_at 5.2808466 5.3457737 5.415148 5.531056 5.4728937 5.491139 5.349813 5.3813515 5.4673586 5.3560677 5.4895554 5.3024583
1369513_at 4.7968016 4.686223 4.8954096 4.8345194 4.7323174 4.697517 4.983614 4.832982 4.7362905 4.6646624 4.883825 4.8250694
1369514_at 5.801836 5.9149537 5.85927 5.6791553 6.003921 5.836007 5.975822 6.041791 6.0641665 5.7865267 6.2104883 5.839109
1369515_s_at 4.171254 4.534031 4.519125 4.643024 4.6258583 4.478545 4.1961274 4.5250673 4.485711 4.6453667 4.6928596 4.466718
1369516_at 3.8803701 3.9288573 4.053766 3.9319584 4.2383385 3.9105449 4.028857 4.051235 3.9620397 4.041596 4.5377994 3.9821498
1369517_at 5.4628077 5.672373 5.5040336 4.9011683 5.503594 5.2598634 5.367342 4.987837 5.4546137 5.378995 5.262311 5.3995366
1369518_at 5.2751446 5.19455 5.1648536 5.3930826 5.1400003 4.893652 4.9175377 5.465354 5.077314 5.3667717 5.156233 5.1272745
1369519_at 4.2719326 4.195177 4.274441 4.315362 4.2800274 4.210453 4.2240644 4.526367 4.595192 4.163369 4.694334 4.791194
1369520_a_at 5.6241817 5.755423 5.5177083 5.641997 5.644013 5.379683 5.7095547 5.4071045 5.6700826 5.5320325 5.737028 5.4189005
1369521_at 3.5304964 3.6282878 3.7551143 3.6440585 3.7965584 3.7467718 3.7349937 3.6548033 3.6096668 3.593433 3.7510355 3.500786
1369522_a_at 3.3544466 3.414978 3.4149058 3.2449198 3.4528127 3.436299 3.3432162 3.5720563 3.4405098 3.2064283 3.5434225 3.3306105
1369523_at 5.56541 5.8018064 5.853553 5.5733123 5.692406 5.634319 5.5777674 5.510192 5.794169 5.7631803 5.9213715 5.5964046
1369524_at 4.6526937 4.428854 4.6369653 4.6912513 4.7323174 4.421192 4.6416287 4.466406 4.7479234 4.580857 4.517356 4.5042677
1369525_at 5.11545 5.064541 5.1955156 5.290702 5.215106 5.0576935 5.1568956 5.1963987 5.2725153 5.176707 4.937189 5.2213955
1369526_at 8.500796 8.413892 8.494953 7.9900784 8.506941 8.144454 8.473868 8.200069 8.359892 8.689533 8.177971 8.576289
1369527_at 5.5385327 5.4202485 5.600859 5.651609 5.093487 5.448405 5.4128876 5.4692874 5.664536 5.594603 5.338061 5.4553695
1369528_at 5.4726768 5.5795045 5.4990396 5.29728 5.4522843 5.5061374 5.615622 5.5095882 5.8438606 5.4135513 5.2977915 5.3687086
1369529_at 4.2864385 4.401037 4.1507607 4.2292585 4.332307 4.263364 4.38072 4.1635866 4.4416122 4.307165 4.4932837 4.2146225
1369530_at 4.598983 4.7617626 4.8405175 4.8135214 4.598877 4.9921784 5.1562266 4.6762023 5.2540655 4.662617 4.8291073 4.9139366
1369531_at 6.470522 6.2814326 6.6675377 6.876622 7.529147 5.637762 6.9917736 7.5430326 7.428029 6.481737 6.255947 6.9862447
1369532_at 4.7127066 4.9067497 4.5352745 4.7262764 4.7347746 4.6116886 5.1653204 4.758016 4.7458806 4.7230597 4.5728536 4.6833663
1369533_a_at 5.4907846 6.0814195 6.0558505 5.9921885 5.723527 5.8328843 5.52683 5.8635564 5.737601 5.867054 5.8725224 6.105753
1369534_at 5.041024 4.9549704 5.1694474 5.035878 5.222538 5.404744 5.212149 5.18898 5.22546 5.50473 5.3002357 4.9321823
1369535_at 5.0694466 4.920423 4.9798965 4.934675 5.0371165 4.911499 5.013524 5.0294013 5.4181275 5.0469584 4.8327217 4.916764
1369536_at 4.788443 4.819301 4.957684 4.3715544 4.7323174 4.632294 4.948734 4.5859017 4.6847453 4.8270006 4.8723993 4.8435445
1369537_at 5.2069006 5.1247377 5.1514034 5.212452 4.9768915 5.31472 5.171858 4.893697 5.255233 5.1949253 5.260792 5.2115946
1369538_at 4.591375 4.868186 4.663861 4.7075295 4.8778815 4.6753626 4.77986 4.556271 4.9056163 4.623303 4.7015543 4.589668
1369539_at 5.473502 5.361396 5.208971 4.946069 5.2381935 5.5194902 5.158864 4.9377985 5.1717033 5.1990757 5.139839 5.5217505
1369540_at 4.257047 4.2951846 4.308282 4.190163 4.297497 4.267049 4.225404 4.277469 4.214614 4.169241 4.400822 4.0628595
1369541_at 3.6371143 3.6034317 3.4333317 3.4999237 3.6580207 3.598023 3.568594 3.4922168 3.6188836 3.6512215 3.5471952 3.6832829
1369542_at 5.2270637 5.3075943 5.412206 5.3594465 5.2750955 5.371579 5.293579 5.3395076 5.6112013 5.217695 5.359312 5.479779
1369543_s_at 6.4717145 6.207266 6.5734096 6.775674 6.401515 6.5414624 6.4502015 6.2790685 6.1367407 6.5986023 6.3168964 6.5059834
1369544_a_at 4.42383 4.262641 4.217433 4.2600746 4.131377 4.2376575 4.286029 4.052376 4.26099 4.162301 4.2672167 3.9715867
1369545_at 5.1266336 5.2530165 5.1067286 4.9688106 5.136999 5.1137347 5.244107 5.3927774 5.532953 5.19473 5.141794 4.9971848
1369546_at 10.987886 10.896436 10.989418 10.90843 10.912585 10.782107 10.886558 10.948949 10.879761 10.93275 10.8688545 10.76657
1369547_at 4.1010237 4.3825006 4.461092 4.269504 4.390959 4.2663784 3.845032 4.072645 4.147786 4.0613165 4.3500423 4.099291
1369548_at 5.5800905 5.6039877 5.5029855 5.147048 5.465135 5.371378 5.4607115 5.534266 5.628681 5.266718 5.5810137 5.464428
1369549_at 6.618555 6.74599 6.599125 6.7807817 6.684754 6.847256 7.007543 6.7021837 7.0219016 6.875242 7.0135355 6.7918963
1369550_at 3.6086605 3.7869031 3.61987 3.8402574 3.926798 3.6949213 3.7753634 3.8160245 4.0117283 3.8141458 3.7474809 4.128539
1369551_at 4.7892437 4.8873777 4.8590207 4.6977825 4.9452763 5.016494 4.822666 4.852662 5.1402636 5.0534 4.98384 4.8626423
1369552_at 4.6684847 4.62809 4.4678397 4.503847 4.8117166 4.4556866 4.6153026 4.810649 4.868304 4.683409 4.8823047 4.706943
1369553_at 4.860426 4.6893687 4.7310038 4.8075924 4.7498527 4.714377 5.049721 4.872558 5.0364456 4.864824 4.8986497 4.8104444
1369554_at 9.631181 9.670209 9.66325 9.359202 9.603016 9.550266 9.677108 9.637751 9.640188 9.625328 9.4380865 9.624709
1369555_at 4.291544 4.30278 4.3411493 4.136733 4.266519 4.065132 4.107935 4.1884155 4.0138106 4.307725 4.4523826 4.22994
1369556_at 5.090498 5.2111177 5.3827887 5.1926045 5.3530884 5.1733446 5.1900396 5.1104813 5.229456 5.337735 5.257464 5.1578636
1369557_at 6.9178643 6.88183 6.6588974 6.5281634 6.9198236 6.657238 6.9244413 7.042443 6.7470946 6.8475475 6.841397 6.7572966
1369558_at 8.652498 8.855544 8.647015 8.345174 8.83116 9.007686 8.817426 8.678043 8.6739 8.6418705 8.774618 8.821746
1369559_a_at 9.28331 9.680226 9.538241 9.418445 9.699261 9.685002 9.710691 9.247117 9.545103 9.463908 9.37095 9.526501
1369560_at 9.738606 9.765688 9.908667 9.205568 10.114732 9.98954 9.79453 9.640501 9.658877 9.724482 9.788156 9.432052
1369561_at 3.8496642 3.873427 3.8098505 4.0882244 3.8584926 3.7857358 3.9398923 3.7795544 4.1159277 3.5505133 3.9421594 4.093933
1369562_at 5.981405 5.8243756 5.9104905 6.188156 6.1894817 5.53017 6.3229065 6.250153 6.2855787 6.6196127 5.9659834 6.33836
1369563_at 4.1902637 4.36841 4.129561 4.5259433 4.3133636 4.3509026 4.433504 4.2193775 4.379471 3.864051 4.4456 4.4000134
1369564_at 4.6271167 4.2269096 4.4642625 4.3355274 4.454812 4.4841294 4.386817 4.497943 4.4164567 4.217733 4.32577 4.426734
1369565_at 5.21418 5.173557 5.2835383 5.396259 5.363447 5.0265846 5.092674 5.0260267 5.0958753 5.0586267 5.2033124 5.057217
1369566_at 4.586647 4.772562 4.8405175 5.095975 4.889963 4.939821 4.78187 5.0787163 5.3115396 5.0492544 4.9821177 4.673745
1369567_at 4.889573 5.093461 4.9927435 4.947055 5.111728 5.283703 4.916191 4.8590355 5.14252 4.867515 4.937189 5.0140004
1369568_at 5.142848 5.039745 4.990671 4.656764 5.0046825 4.868475 4.9409266 4.8994637 4.898581 4.7797556 4.645644 4.984143
1369569_at 4.417828 4.1289024 4.348691 4.213136 4.1435437 4.439049 4.313625 4.550875 4.4295073 4.075224 4.3336487 4.100764
1369570_at 3.5425508 3.3494508 3.5092206 3.3832197 3.4868097 3.4362288 3.3943045 3.3568437 3.2881508 3.4610307 3.285711 3.5283782
1369571_at 8.447347 8.5642805 8.57774 8.255337 8.478793 8.446064 8.511257 8.489382 8.606866 8.607091 8.442723 8.530868
1369572_at 4.0729895 3.8465495 4.03684 4.0532556 4.190901 4.100913 4.190036 4.163586 4.2701716 4.4012012 4.2239933 4.021023
1369573_at 4.4260287 4.258171 4.646159 4.74373 4.412046 4.1981115 4.3708296 4.357933 4.5333424 4.0622573 4.3620777 4.37074
1369574_at 3.7680686 3.8288307 3.6612911 3.8952687 3.9562504 3.9395494 3.8838394 3.9415193 4.1821647 3.8522182 3.8460126 3.8228662
1369575_at 3.6345603 3.5374007 3.5915487 3.6108851 3.749887 3.1336398 3.6174178 3.796491 3.7261932 3.6162517 3.4742088 3.490574
1369576_at 3.7566893 3.9629395 3.9667187 3.6357136 3.6746619 3.8079221 4.0869856 3.837322 3.6787138 4.094365 3.746674 3.575918
1369577_at 7.320364 7.7418394 6.3108926 6.6524243 6.70395 7.161986 7.3902316 6.8489966 7.55794 7.588478 7.451334 7.1477222
1369578_at 4.5845556 4.227235 4.104615 4.2147617 4.2957363 4.2749896 4.382525 4.4150934 4.3855267 4.2319407 4.5531745 4.242127
1369579_at 5.8165083 5.637847 6.0296445 5.9903374 6.1150665 6.12892 6.0291758 5.9907074 6.0793633 6.169873 6.1146173 6.0184655
1369580_at 3.9896297 4.0045257 4.0013866 4.291901 4.0815988 4.1801167 3.865079 4.2396965 3.8880796 3.9574099 4.311256 4.174631
1369581_at 11.74707 11.741114 11.60076 11.589646 11.805902 11.7878275 11.630297 11.687122 11.728441 11.629148 11.638229 11.699263
1369582_at 5.969701 6.184311 5.9630814 6.1268497 6.2668247 6.1862106 6.1882324 6.10569 6.3667693 5.861468 6.2096295 6.0046096
1369583_at 4.7762184 5.037882 4.981925 5.0261607 5.0053334 5.0671554 5.0763683 5.2758193 4.9061613 5.0030093 5.210189 5.3552437
1369584_at 5.9621134 5.9019766 6.0422783 5.7386694 5.9314723 6.014576 6.235504 5.605793 6.274742 5.6888227 6.0202274 5.8481784
1369585_at 3.6253192 4.0504317 3.6916249 3.604417 3.4100637 3.9754581 4.027788 3.8041956 4.1693497 3.5626178 4.1479774 3.8066723
1369586_at 3.433857 3.3171356 3.3150501 3.2449198 3.527266 3.2427077 3.8364031 3.3411746 3.609704 3.575264 3.537595 3.2545817
1369587_at 4.3468037 4.401263 4.2774606 4.2819953 4.1825557 4.4564276 4.59167 4.236302 4.597343 4.1816883 4.4594517 4.4722366
1369588_a_at 7.916088 7.6715784 7.773161 8.014588 8.204481 7.797003 8.087685 7.8514357 7.8378534 8.131815 7.936135 8.129112
1369589_x_at 3.9061868 3.7796109 3.8189363 3.9419909 3.922887 3.801014 4.043916 3.8473966 3.8457851 3.954454 3.802695 3.960015
1369590_a_at 6.625589 6.8697047 6.805903 6.518577 6.7275033 6.975538 6.6225147 6.4797773 6.1760697 6.534712 6.7859635 6.8920903
1369591_at 3.780433 3.5505924 3.7774734 3.6980782 3.5506868 3.8631287 3.5304143 3.6230595 3.7262487 3.8188107 3.8167999 3.6767676
1369592_at 6.8887095 6.922697 6.808024 6.967662 6.616068 7.1726594 6.70096 6.959418 7.1699586 6.8188114 7.0808244 7.151014
1369593_at 3.6204822 3.5285635 3.5360024 3.5759158 3.7550008 3.4930408 3.6520574 3.3887382 3.5567973 3.6398501 3.6487954 3.7229636
1369594_at 5.7845173 5.74365 5.6772623 5.3396573 6.020158 5.7748775 5.7993374 5.847966 5.6019573 5.415906 5.753051 5.953342
1369595_at 3.6897469 3.5173588 3.8194811 3.8700864 3.8369124 3.9349177 3.7924716 3.861967 3.8231878 3.7728353 3.8757536 3.6032624
1369596_at 4.82707 4.728766 4.5786643 4.6278114 4.57685 4.4182234 4.4806986 4.5611796 4.799077 4.5421515 4.784259 4.630831
1369597_at 7.8749604 7.6236506 7.9922333 7.601316 7.7365847 7.7247777 7.81996 7.64329 7.84082 7.8643613 7.703823 7.825815
1369598_at 4.3464146 4.33901 4.5935745 4.5128326 4.3499465 4.4484634 4.62247 4.6367736 4.5226784 4.8311253 4.3336716 4.4065833
1369599_at 4.790327 4.9034147 5.119226 4.6698 4.9794617 5.04164 4.8214717 5.17314 5.058249 4.8896337 4.7980022 5.010257
1369600_at 4.263565 4.309031 4.064544 4.277838 4.2396436 4.3081 4.3418765 4.1609964 4.333011 4.350815 4.303096 4.189892
1369601_at 5.4960184 5.1200304 5.295584 4.8483033 5.2015495 5.2462683 5.1659217 5.1416054 5.0714626 5.371752 5.25032 5.2516837
1369602_at 4.277237 4.415154 4.620992 4.392798 4.332411 4.6939583 4.462504 4.2462096 4.353587 4.359598 4.6088166 4.1533394
1369603_at 3.4186115 3.4358122 3.7418473 3.695464 3.7980952 3.4964957 3.788117 3.7672772 3.4948034 3.619666 3.8039842 3.822372
1369604_at 4.5038595 4.407702 4.577551 4.530704 4.4113555 4.433446 4.6932273 4.5147004 4.5933247 4.41884 4.55603 4.604393
1369605_at 5.300299 5.4148836 5.569823 5.3181343 5.2398157 5.3461375 5.244107 5.459403 5.5322003 5.0217457 5.2533937 5.1538835
1369606_at 3.7052457 3.7468164 4.0429273 3.8099709 3.820847 3.7001913 3.845831 3.96074 3.4376903 3.718306 3.91492 3.9921367
1369607_at 5.8148055 5.979171 5.860489 5.9037046 5.9405284 6.078868 6.0589247 5.9353433 6.223742 5.8612685 5.7597213 5.7923937
1369608_at 4.103647 4.1845393 4.3484116 4.0506845 4.456149 4.310777 4.3116946 4.4855676 4.4367175 3.917849 4.4101906 4.00836
1369609_at 3.6894753 3.803201 3.873073 3.729593 3.9216554 3.994681 3.7699585 3.9359937 3.9308739 3.6310632 3.747966 3.638537
1369610_at 6.1812334 6.12662 6.364012 5.5949063 6.008439 6.064814 6.2519913 6.17578 6.210596 6.0602517 5.7591333 6.359541
1369611_at 4.971231 5.304047 5.1828203 5.17315 5.1760316 5.251996 5.002141 5.3405695 5.0512576 5.2061825 5.192579 5.0573497
1369612_at 5.0321026 4.9186954 5.0252733 4.683096 4.811248 4.9266386 4.8158436 5.0496483 4.989467 4.530466 5.1949625 5.141635
1369613_at 3.6754327 3.822083 3.8688934 3.9867182 3.9276228 3.6900651 4.056596 3.7498448 3.6546338 3.879787 3.8001816 3.7408576
1369614_at 3.9407403 4.120381 3.9234731 3.7289171 4.0558615 3.9239695 4.2490273 4.112566 4.016468 4.1289062 4.083885 4.157584
1369615_at 5.6392107 5.6829157 6.0197496 5.70595 5.893299 5.904895 5.8972936 5.729925 5.846507 5.8744683 5.747244 5.739377
1369616_at 4.4297233 4.455331 4.6522136 4.6626296 4.442725 4.4944205 4.6394444 4.6991296 4.38099 4.6099358 4.7140684 4.5050106
1369617_at 7.6254506 7.22847 6.9596777 7.011554 7.257269 7.2057443 7.854723 7.0759516 7.1978893 7.1876583 7.307216 7.3159018
1369618_at 4.422735 4.7460947 4.4860973 4.4651275 4.5478687 4.84721 4.548796 4.520142 4.5676513 4.501696 4.5524435 4.7347383
1369619_at 5.0883355 5.16322 4.8877563 4.7495403 4.9207273 4.7432566 4.9435916 5.1122274 5.1600018 5.048118 5.4710274 4.900773
1369620_at 3.9912052 3.8579314 3.963096 3.906826 3.8162806 4.0574884 4.0914087 4.0072184 4.046459 3.967215 4.110936 3.9587445
1369621_s_at 9.49979 9.405495 9.492209 9.327326 9.5107565 9.536654 9.571398 9.427172 9.495644 9.47592 9.471253 9.433513
1369622_at 4.361102 4.4537086 4.5009875 4.3261275 4.370034 4.341336 4.153963 4.4985576 4.4275284 4.1583767 4.3347664 4.087041
1369623_at 4.5806446 4.8252563 4.7947845 4.853982 4.74907 4.7579045 5.2106276 4.8720627 4.9142065 4.5735025 4.894644 4.802904
1369624_at 5.624641 5.8724017 5.963179 5.926176 5.6708236 5.831681 5.790666 6.114232 5.771303 5.865641 6.0712814 5.9866796
1369625_at 6.344075 5.9629135 6.4937387 6.028503 6.644614 6.5338993 6.6114364 6.548077 5.820707 6.5923786 6.6412764 6.3142176
1369626_at 8.549238 8.556822 8.610473 8.51741 8.588562 8.454821 8.599111 8.484288 8.419637 8.621277 8.649211 8.600585
1369627_at 3.6759434 3.7597501 3.879221 4.0465446 3.6191268 3.8904464 3.8206856 3.785213 3.9072518 4.1289062 3.814915 3.6579735
1369628_at 9.293853 9.194304 9.327494 9.118697 9.387965 9.408346 9.117108 9.219731 9.260915 9.260599 9.149247 8.521515
1369629_at 11.402277 11.565633 11.732833 11.702621 11.447712 11.448484 11.517295 11.491127 11.469716 11.51409 11.353897 11.558791
1369630_at 12.564729 12.760148 12.775995 12.795923 12.610356 12.618603 12.690037 12.642436 12.712497 12.661938 12.631857 12.70727
1369631_at 8.026504 7.91752 7.9447927 7.880665 7.8810673 8.081031 7.9186068 7.8896627 8.014926 8.061129 7.8831053 8.048045
1369632_a_at 6.085828 6.168129 6.247503 6.2038765 6.295893 6.514202 6.059612 5.9791393 6.0328045 6.0763707 5.8401475 5.951104
1369633_at 10.86399 10.522128 10.63199 10.801441 10.946995 11.00296 11.067493 10.978813 10.91655 10.781769 10.645325 10.8168
1369634_at 6.5589857 6.484209 6.4978824 6.582995 6.251636 6.7466583 6.3344407 6.822919 6.6094027 6.682235 6.649995 6.9008636
1369635_at 11.951107 12.011844 11.940133 12.006881 11.900416 11.88011 12.055329 11.993466 12.027511 12.217439 12.1001005 12.088909
1369636_at 12.520345 12.615867 12.454444 12.582614 12.388732 12.360272 12.571279 12.560628 12.595024 12.681636 12.566965 12.608839
1369637_at 4.871921 4.996928 4.631591 4.800247 5.0001044 5.054445 4.8983765 5.00091 5.021847 4.6348195 4.986147 4.9624605
1369638_at 5.9320006 5.9344597 5.7438083 5.804722 5.5638947 5.946596 5.2666564 5.4244075 5.5988827 5.680142 5.551393 5.6843967
1369639_at 3.7782717 3.6380677 3.66074 3.8957143 3.8516092 3.7378469 3.707 3.926695 4.077116 3.5192776 3.827138 3.5617166
1369640_at 5.107703 5.1233025 5.542003 5.016041 5.2366595 5.374441 5.6466823 5.1413407 5.4864707 5.5793114 5.5476403 5.610616
1369641_at 8.013775 7.7463536 7.9201717 7.488175 7.7765923 7.872164 7.8653426 7.803871 7.649194 7.9577613 7.8816595 7.873118
1369642_at 7.488677 7.445713 7.311148 7.0451274 7.3359385 7.231684 7.344348 7.044181 7.1505785 7.6620784 7.3606334 7.4264455
1369643_a_at 7.390372 7.6596155 7.5083637 7.337237 7.3430543 7.377979 7.242096 7.2002187 7.2239084 7.413976 7.3346424 7.503954
1369644_at 9.069301 9.221443 8.85901 9.031913 8.915282 8.917538 9.039037 8.830342 8.849093 8.8277 9.050562 9.112183
1369645_at 4.00076 4.127161 3.9234731 3.931959 3.9520688 4.1459713 4.2403708 4.1796894 4.3239856 3.9564178 4.207983 4.1298103
1369646_at 3.8490996 3.899037 3.8774712 3.897585 3.8725972 3.9054027 4.078583 3.8462427 3.8782766 3.819477 3.8031964 3.6727672
1369647_at 6.1484876 6.058845 6.3353243 5.931682 6.4360323 6.387833 6.699779 6.3070607 6.027015 6.5330734 6.3276367 6.4851966
1369648_at 6.2765207 6.4719687 6.3523283 6.174101 6.144023 6.410574 6.5713854 6.497603 6.4632087 6.579725 6.455501 6.555937
1369649_at 5.026096 4.9901857 5.134777 5.381529 5.1955214 5.137266 5.3085823 5.1663823 5.237685 5.031019 5.029348 5.1897326
1369650_at 6.9901943 7.1959906 7.243849 6.9678564 7.053125 7.0003858 6.992031 6.959873 6.821107 7.240548 7.1628532 7.1669984
1369651_at 5.2437906 4.9027824 4.9584126 4.9832344 4.677499 5.0615096 4.9554586 4.7802687 4.9932218 5.0092034 5.0137753 4.981188
1369652_at 3.7424426 3.8691618 4.0001326 3.6749535 4.1575494 3.681704 4.100392 3.9426696 3.7107837 3.8880043 3.6830163 3.7610118
1369653_at 7.287103 7.351653 7.374861 7.0416975 7.2460337 7.096454 7.2528048 7.1805754 7.24542 7.368726 7.186412 7.2172985
1369654_at 11.020911 11.316093 11.005131 10.757661 10.768817 10.771156 11.083083 11.175798 11.202355 11.098993 11.21366 10.879912
1369655_at 8.151879 7.526305 8.431526 7.5763783 8.945736 8.459616 7.7767973 8.718439 8.352537 7.865546 7.3863597 7.4580646
1369656_at 7.181715 7.065907 7.1004686 6.4735155 6.5737157 7.0586476 7.1031957 6.8739285 6.6603537 7.0821733 6.832941 6.7138553
1369657_at 4.1626635 4.2456465 4.3716626 4.10826 4.362869 4.2248416 4.261486 4.50895 4.3855267 4.5461116 4.7417636 4.441177
1369658_at 8.613556 9.002441 8.661385 8.483335 8.831596 8.940967 8.916991 8.83984 8.752604 8.763541 9.023326 8.607416
1369659_at 5.6768274 5.6556826 5.946985 5.8803477 5.9015346 5.862939 5.839334 5.8100677 5.9491143 5.6707773 5.5668187 5.8623056
1369660_at 4.3622346 4.4975214 4.486863 4.4541497 4.1122503 4.6668177 4.189083 4.753942 4.498581 4.6651936 4.686417 4.6367846
1369661_at 8.049143 7.9955583 7.9282956 8.121896 7.963965 8.010765 7.891666 8.137803 7.919186 7.8654485 7.993758 7.9336104
1369662_at 3.5888577 3.6150415 3.4453669 3.324426 3.627388 3.4068735 3.498293 3.6436102 3.671378 3.5924504 3.4964168 3.5709195
1369663_at 9.978244 8.998126 9.304574 8.747793 5.9327364 9.455513 5.8622775 10.205017 6.084365 9.303754 9.936692 10.06776
1369664_at 10.626738 10.545639 10.47448 10.27746 10.735696 10.626054 10.38322 10.777492 10.3358 10.768981 10.542932 10.975034
1369665_a_at 7.5788846 7.4276533 7.296577 7.765894 7.7793503 7.2144685 7.527232 7.505922 7.609814 7.985646 7.6851115 7.780651
1369666_at 6.1823826 5.7297006 5.8281097 6.1639585 6.277774 5.716438 6.263693 6.590519 5.8379717 5.7325583 6.036329 6.0547953
1369667_at 6.707667 6.623148 6.70482 6.964497 6.7022996 6.6057353 6.6072135 6.676803 6.608434 6.7167006 6.6965685 6.8170414
1369668_x_at 3.7523956 4.0120306 3.7478285 3.8418176 4.069131 3.966462 4.102046 3.8539982 3.7601657 4.0347023 3.9899147 3.7713633
1369669_at 8.033957 8.1161 8.275445 8.172514 8.005285 7.878513 7.917295 7.747429 7.663482 8.048755 7.7725945 8.03175
1369670_at 4.8456473 4.9425774 4.924607 4.7155266 4.931709 4.970452 4.8857503 4.8464413 4.751854 5.01453 4.523029 4.9935603
1369671_at 12.138421 12.429347 12.284641 12.360569 12.3407955 12.17027 12.278607 12.332166 12.229297 12.357258 12.340774 12.29858
1369672_at 6.5618467 6.3855925 6.574501 6.409922 6.5999637 6.6697836 6.7402678 6.354559 6.662814 6.697254 6.487725 6.707237
1369673_at 4.634227 4.5633307 4.3778286 4.121966 4.0179005 4.2115927 4.1555476 4.1883774 4.038076 4.0716205 3.885114 3.9812958
1369674_at 4.7027173 4.142924 3.83127 3.7238467 3.5116332 3.884669 3.6729035 3.7178864 3.6581452 3.6796386 3.6301696 3.8814547
1369675_at 6.475335 6.8560266 6.7391257 6.7258244 6.8097396 6.6386576 6.5257373 6.6640806 6.4393215 6.433898 6.499559 6.3712945
1369676_at 7.2346764 7.4568095 7.201642 7.368856 7.1573405 7.107873 7.292348 7.2555423 7.305852 7.193397 7.117417 7.178096
1369677_at 3.52485 3.619579 3.4931064 3.5142007 3.297397 3.7163496 3.724483 3.631148 3.6588411 3.636965 3.5858564 3.308845
1369678_a_at 7.2965055 7.818132 7.555716 7.7937393 7.6054153 7.392653 7.415338 7.400377 7.4876666 7.5925703 7.258284 7.6533337
1369679_a_at 9.316883 9.540091 9.291763 9.50321 9.37854 9.345123 9.429797 9.066364 9.395757 9.338773 9.280729 9.229246
1369680_at 4.8876705 5.2120485 4.823761 5.081411 4.9212155 5.031666 5.238284 4.9516854 4.980965 4.855206 5.056663 5.109608
1369681_at 4.557938 4.4616747 4.4827614 4.591429 4.4474354 4.486426 4.492876 4.267731 4.848824 4.5703425 4.788305 4.4182224
1369682_at 6.847835 6.8615813 6.7510414 6.7261286 6.898867 6.8343496 6.8249025 6.721636 6.7336802 6.6218996 6.7395062 6.6260996
1369683_at 6.8241754 6.9245725 7.2766066 6.760863 7.14911 6.817462 7.0190806 7.031729 6.854966 6.93568 6.855408 6.8356133
1369684_at 5.1731267 5.153769 4.9765253 5.0917864 4.9997263 4.998979 5.2225127 4.738885 4.994856 5.081503 5.234273 4.8088064
1369685_at 3.7003849 3.8940532 4.081339 3.9450176 4.03787 3.8628833 4.1651692 4.1575475 4.2072153 4.302061 4.275012 3.9262474
1369686_at 4.06637 4.117279 3.9971094 4.1391253 4.3001204 4.1982474 4.1440964 4.052995 4.033861 4.1614046 4.1002235 4.112502
1369687_at 4.2048173 4.4093738 4.286662 4.526175 4.332601 4.5513945 4.4031224 4.4407444 4.3042502 4.1672115 4.4664617 4.2752237
1369688_s_at 5.2526217 5.1760187 4.9852104 5.010684 5.2771387 4.7935514 4.8814626 5.1706047 5.1451283 4.9710207 5.0517364 4.8130875
1369689_at 6.672554 6.511812 6.6666393 6.472026 6.734054 6.6175466 6.4753394 6.819785 6.675284 6.6327577 6.625203 6.6197743
1369690_at 6.9495797 6.9001346 6.813518 6.9750724 6.63931 6.5173507 6.8619123 6.6369042 6.3665743 7.049125 6.571295 6.71391
1369691_at 4.5473366 4.645123 4.6242447 4.5881824 4.5006866 4.6083393 4.6484003 4.395129 4.555599 4.481165 4.720108 4.5474854
1369692_at 3.7768514 3.9703581 3.840201 3.75746 3.9288836 4.0410185 4.0614243 4.069082 4.040552 3.9614673 3.902969 4.0885773
1369693_a_at 5.330946 5.316107 5.4399896 5.604407 5.4872746 5.2956114 5.650198 5.506611 5.2634306 5.6658435 5.896844 5.9616404
1369694_at 3.5479212 3.7402942 3.593104 3.563859 3.7791443 3.7075405 3.6396723 3.5685544 3.9980593 3.7445924 3.60975 3.6980011
1369695_at 4.40893 4.348855 4.5112143 4.085169 4.330014 4.3019247 4.581711 4.241291 4.2655325 4.3671417 4.0528 4.5082946
1369696_at 3.6504283 3.7761416 4.0230675 3.6880906 3.9455466 3.8651922 3.5015898 3.9846685 3.871263 3.8998773 3.7213476 3.7974567
1369697_at 3.7898355 4.0645666 4.019041 4.0288815 3.897843 3.994681 3.9976723 3.879187 4.4505982 3.9708984 4.2736154 4.059042
1369698_at 4.406208 4.6913533 4.960794 4.463521 4.863086 4.84117 5.0364394 4.9556236 4.603182 4.8915977 4.927606 4.8549156
1369699_at 4.745937 4.4826097 4.4201612 4.7052855 4.715617 5.018224 4.5819216 4.6018124 5.036666 4.7551055 4.797364 4.7220078
1369700_at 5.981928 5.9460974 6.037579 5.716082 5.927853 5.855329 5.732677 5.9110136 6.025148 6.072715 5.9582253 5.7928166
1369701_at 12.3410845 12.480964 12.373442 12.191218 12.304535 12.514604 12.2905445 12.123559 12.373071 12.337473 12.308053 12.120945
1369702_at 7.241478 7.2721 7.100962 6.891104 7.1188893 7.182091 7.1463165 7.0690646 7.074492 7.0301886 7.0962543 7.0811753
1369703_at 7.1671786 7.377238 7.235476 6.894175 7.3336806 7.2662125 7.5777264 7.2345233 7.2944894 7.3018117 7.334681 7.247251
1369704_at 6.500644 6.4170036 6.4101434 6.7596307 6.6155863 6.342282 6.6872106 6.38328 6.6403704 6.3389587 6.536678 6.45662
1369705_at 5.146735 5.24553 5.0834084 5.457409 5.176586 5.210139 5.263921 5.1218233 5.4804964 5.350045 5.37564 4.997945
1369706_at 3.9505556 3.7956598 3.8334916 3.8383586 4.0721674 3.7985055 3.9570339 3.6056237 3.9167476 3.9088333 3.735585 3.8333797
1369707_at 4.5839906 4.438494 4.7711463 4.896851 4.5716004 4.4885273 4.885718 4.534208 4.5787163 4.5987554 4.791722 5.110021
1369708_a_at 5.7406287 5.703305 5.3377037 5.319521 5.7402244 5.5342655 5.507684 5.467263 5.446573 5.571732 5.8463597 5.6792536
1369709_at 4.2106953 3.8949194 4.357511 4.429508 4.218507 4.4608355 4.199649 4.3055134 4.5113564 3.9854283 4.2932377 4.310705
1369710_a_at 3.6817122 3.7389143 3.785687 3.625846 3.7167945 3.801805 3.8512883 3.7504187 3.7068665 3.923665 3.745298 3.865685
1369711_at 4.4612494 4.694908 4.4825473 4.7674413 4.696443 4.675396 4.700779 4.962757 4.7391334 4.223909 4.8639965 4.605865
1369712_at 7.5479608 7.341152 7.4129367 7.354758 7.3484154 7.126001 7.2819457 7.3296475 6.921227 7.5532374 7.1129384 7.2155113
1369713_at 5.6089587 5.59197 5.587629 5.5448065 5.6309 5.2312136 5.976166 5.2537045 6.0499725 5.4733477 5.587271 5.4919724
1369714_at 7.0475965 7.1008973 6.8826556 6.955384 6.971843 6.917488 6.9274335 6.86476 6.7572093 6.8642583 6.794029 6.951509
1369715_at 4.196186 4.254083 4.0509043 4.208722 4.149754 4.2407274 4.6341057 4.0235734 4.6077914 4.187482 4.2677546 4.153795
1369716_s_at 9.54653 9.773532 9.798919 9.966095 9.624837 9.662028 9.723748 9.765786 9.7234335 10.016371 9.964673 9.634717
1369717_at 4.32333 4.2974 4.4961195 4.532701 4.235136 4.383701 4.7979255 4.392182 4.336438 4.268982 4.615475 4.4782143
1369718_at 8.243278 8.292548 8.324672 7.6736526 7.6323595 8.003409 8.532537 8.191761 8.086141 8.166401 8.780291 8.472069
1369719_at 3.4738252 3.3370898 3.462241 3.5407348 3.1742096 3.335344 3.384927 3.4017425 3.2026038 3.2899323 3.3967106 3.3076277
1369720_at 9.3018465 9.584125 9.511732 9.427682 9.091578 9.165578 9.297251 9.323062 9.329987 9.560914 9.294498 9.449563
1369721_at 4.904095 4.9796696 5.150083 4.880929 4.836714 5.1960607 4.933385 4.929499 5.1203823 4.929475 5.171817 5.3018136
1369722_a_at 8.269937 8.365552 8.283209 8.363547 8.163586 8.284159 8.253924 8.17514 8.326057 8.343092 8.138375 8.217266
1369723_at 7.463584 7.557454 7.420581 7.390226 7.562897 7.4626803 7.2584395 7.3582325 7.3030443 7.3971443 7.190557 7.324333
1369724_at 5.2281075 5.351538 5.1268215 5.3584623 5.3908944 5.532872 5.5234027 5.7102065 5.492893 4.9976764 5.291231 5.07253
1369725_at 8.2868595 8.500613 7.9788604 8.240109 8.336491 8.212663 8.352329 8.034916 8.154772 8.059306 8.3859825 8.126724
1369726_at 8.658374 8.716343 8.591749 8.616287 8.750496 8.448258 8.705241 8.529292 8.57478 8.727565 8.710278 8.460269
1369727_at 13.923421 13.893014 13.807807 13.884122 13.803136 13.931501 13.938416 13.877192 13.828439 13.777949 13.976134 13.814718
1369728_at 5.2699656 5.064582 5.1778183 5.299041 5.0721426 5.308341 4.8802137 4.82077 5.0166407 5.4644227 5.1279697 5.2342434
1369729_at 8.058584 8.582342 8.635612 8.245886 8.350281 8.333284 8.435294 8.090997 8.486395 8.310865 8.410297 8.369257
1369730_a_at 4.704241 5.032649 4.9705763 4.9373302 5.00944 4.8095756 5.0567255 4.9677124 4.9791903 4.9063683 5.0808163 4.6310797
1369731_at 3.4706883 3.3994834 3.2743416 3.6228023 3.3810954 3.5315075 3.5466595 3.279661 3.4439387 3.472858 3.3139923 3.5345786
1369732_a_at 4.6966524 4.8103514 4.550297 4.726354 4.4595747 4.553838 4.873663 4.4979 4.588152 4.445694 4.5584517 4.8584146
1369733_at 8.652498 8.674556 8.637998 8.614203 8.658441 8.431262 8.595083 8.639321 8.5034275 8.612917 8.522383 8.667366
1369734_at 9.231048 9.120835 9.226659 8.933721 9.227024 9.034641 8.852331 9.200308 9.018555 9.042752 8.827078 8.972771
1369735_at 6.108086 6.0453534 6.0796876 6.179363 5.9145737 5.631857 5.9522066 6.079622 6.093908 6.049724 5.6642013 5.9182367
1369736_at 5.0212197 4.986898 5.120082 4.860851 4.9948645 4.8728337 4.820674 5.0868235 5.2512064 4.880641 5.0191426 5.093133
1369737_at 9.162413 8.92324 9.186907 9.071555 9.385701 9.165117 9.046814 9.019445 8.943515 9.101453 9.253185 9.06847
1369738_s_at 9.623343 9.561222 9.780967 9.709331 10.128242 9.819319 9.87887 9.809053 9.687029 9.750502 9.943708 9.831259
1369739_at 4.1759553 4.198649 4.334788 4.526198 3.9817362 4.0934052 4.413516 4.118989 3.9568424 4.5031757 4.174352 4.314103
1369740_at 4.928886 5.219152 4.9881563 4.8354096 4.686536 4.896526 4.6779895 4.9050813 4.959133 5.0381756 4.9215417 5.004513
1369741_at 5.7818546 5.749239 5.4402533 5.4450307 5.6505547 5.510897 5.5705547 5.9213233 5.8417187 5.6788774 5.6457944 5.5942225
1369742_at 5.018606 4.5551014 4.800425 4.913735 4.890915 4.686837 4.570366 4.794318 4.9969945 4.9090476 4.9512396 4.940758
1369743_a_at 8.614 8.301986 8.1728945 8.265668 8.306582 8.287731 8.131239 8.224247 8.268147 8.053583 8.660559 8.717175
1369744_at 4.1630583 4.1217194 4.0479093 4.3069572 4.0106554 4.105718 4.047384 4.39242 4.2215137 4.0190477 4.1479774 4.4868293
1369745_at 6.378809 6.3757477 6.3588066 6.0057354 6.4087753 6.077825 6.1751738 6.1753826 6.4951234 6.166859 6.358802 6.297472
1369746_a_at 12.632807 12.5315075 12.391372 12.168341 12.256326 12.378044 12.534874 12.511762 12.497371 12.654824 12.242331 12.298699
1369747_at 6.317574 7.0117817 6.815473 6.898323 6.3481894 6.490417 6.5219307 6.059572 6.649821 6.61598 6.7431507 6.3961143
1369748_at 3.6459055 3.6048784 3.8094962 3.5550873 3.5161154 3.6087801 3.787649 3.4819672 3.6463647 3.8129737 3.9171326 3.7852366
1369749_a_at 3.9383895 3.9567282 4.342388 4.3078327 4.224498 4.31915 4.318393 4.0135846 4.307645 4.010882 3.9480917 4.327963
1369750_at 3.7003849 3.9325447 3.6264303 3.8764355 3.6783907 3.7515821 3.8403773 3.9124026 3.8873022 3.9254599 3.6423755 3.577131
1369751_at 4.1869884 3.9616868 3.9510765 4.0760345 3.878125 4.2767196 4.245843 3.9488182 4.4384522 3.7577116 3.8712366 4.192415
1369752_a_at 4.8649936 5.086795 4.830579 4.9231253 4.959248 5.061758 4.9600945 4.7989564 5.1203823 4.991829 5.0655766 4.8977714
1369753_at 4.179628 3.8403788 4.004577 3.900828 3.8153322 4.127256 4.037902 4.028377 4.1134086 3.8038342 4.0090303 4.225264
1369754_a_at 8.058582 8.02298 7.972891 7.724778 8.021378 7.97654 7.925325 7.95872 7.6679244 8.006665 7.6042347 7.93355
1369755_at 3.5396028 3.716684 3.866256 3.4204133 3.6777399 3.6206388 3.652511 3.7466757 3.9412756 3.5468774 3.839393 3.783252
1369756_a_at 7.738931 7.6742935 7.8482065 7.5728827 6.8581214 7.246199 7.890149 7.7942414 7.7935457 7.732256 7.7346334 7.8480816
1369757_at 5.736116 5.915796 5.848862 5.8264494 5.9182057 5.850565 6.1218257 5.6717005 5.7173195 5.8108597 5.6757917 5.95695
1369758_at 8.260899 8.441258 8.274976 7.8054066 7.99203 7.9349346 8.040869 8.184397 8.057345 8.419778 7.950845 7.9026666
1369759_at 5.2457 5.3304358 5.803323 5.561561 5.2412496 5.534908 5.5225415 5.655948 5.335514 5.270342 5.481847 5.3978357
1369760_a_at 3.6480916 3.8845086 3.967139 3.7522254 3.9286096 3.6931152 3.6518695 4.0488367 3.7987673 3.469564 3.8269844 3.8948452
1369761_at 3.90524 3.9403372 3.900186 3.7055259 4.0209618 4.041989 4.1441355 4.184061 3.9500735 3.898759 4.160865 3.8855078
1369762_at 4.0901904 4.1910663 4.2691336 3.9513166 4.0679626 4.1255484 3.8477318 4.538177 3.9387326 3.9689314 4.0438013 4.1791086
1369763_at 4.2780213 3.9800754 4.231984 4.0746365 4.276578 4.3161793 3.991085 4.206216 4.330493 4.265382 4.171394 4.0925136
1369764_at 13.021391 13.191312 13.146193 13.107918 13.120961 13.224963 13.180273 13.1280575 13.220761 13.154366 13.158046 13.068637
1369765_at 3.628278 3.6808195 3.9234731 3.6353812 3.783869 3.6108954 3.5977302 3.7851293 3.6609128 3.5931675 3.6623044 3.663769
1369766_at 5.2716584 5.267063 5.2743998 5.5372066 5.380151 5.4760838 5.279276 5.345332 5.339016 5.196005 5.6484776 5.496276
1369767_a_at 3.8226163 3.7895555 3.9312444 3.8800566 3.9935296 3.9711347 4.022396 4.1346664 4.193923 3.8121402 4.148114 3.908942
1369768_at 6.3359103 6.504732 6.4705753 6.405579 6.3657694 6.429394 6.398293 6.326242 6.558928 6.316794 6.584372 6.4520683
1369769_at 4.6643877 4.5839 4.474803 4.575492 4.6276865 4.7593307 4.4290495 4.4405527 4.6054807 4.7080274 4.732776 4.377467
1369770_at 4.2094183 4.0661697 4.1117783 4.152964 4.2866497 4.2500925 4.4442077 3.9783883 4.1157947 4.055196 4.1118984 4.080667
1369771_at 5.199471 5.114233 4.779666 5.072793 5.0871916 4.896386 5.087676 5.21319 4.9136505 5.2510624 5.145323 4.9853115
1369772_at 7.0944734 7.612399 7.5899024 7.34765 7.2088013 7.250278 7.112295 7.019246 7.2588887 6.937527 7.14303 7.2594566
1369773_at 3.8621662 3.993503 4.00286 3.6324587 4.148649 4.0276604 4.093987 3.9369357 4.2275977 4.0251675 4.129982 3.8510578
1369774_at 4.4168644 4.4537086 4.402411 4.229258 4.455537 4.310912 4.1884766 4.4484873 4.6628346 4.3463044 4.3814416 4.110316
1369775_at 8.448434 8.627905 8.477301 8.307857 8.507923 8.402396 8.493426 8.433147 8.50456 8.265626 8.448848 8.55675
1369776_a_at 6.679973 6.644793 6.5453515 6.5591083 6.5897408 6.774982 6.7997456 6.7352443 6.887594 6.558544 6.867868 6.818929
1369777_a_at 7.982402 7.7836657 7.7968597 8.005847 7.7710104 7.7241507 7.665759 7.456812 7.913224 7.899072 7.5126686 7.841483
1369778_at 3.7894523 3.8538685 3.8333616 3.8703673 3.8129551 3.835818 3.87065 3.8368938 4.222001 3.8011181 3.9173648 4.0293884
1369779_at 5.83657 5.8323298 5.9079 5.846627 5.925272 5.9115987 5.682733 5.758312 6.0784745 6.1347394 5.599146 5.924115
1369780_at 6.1718774 6.135788 6.3000617 6.152591 6.1234527 6.2024364 6.048678 6.1444564 6.319818 5.8244925 6.212925 6.2149534
1369781_at 3.945563 3.8483124 3.8923838 3.788318 3.8354588 4.0549183 3.985486 3.6696181 3.8734345 4.0891647 4.0683813 3.948763
1369782_a_at 5.962969 6.2526455 6.0069923 5.993814 6.0470057 5.9353113 6.055273 5.670535 5.992014 5.7180805 6.0011106 6.0418606
1369783_a_at 5.0885754 4.9519653 4.650276 4.595249 5.005331 4.656055 4.7901278 4.695244 5.073784 4.843383 4.654255 4.827029
1369784_at 3.7220795 3.9270198 3.6595514 3.8259199 3.6239843 3.738006 3.958204 3.8140347 3.8566566 3.8231328 3.651946 3.7457604
1369785_at 8.101524 7.7627726 8.193951 8.064745 8.1431675 7.840613 8.01716 8.217733 7.9182115 8.172351 7.724234 8.2641325
1369786_at 5.938843 6.000078 5.7263613 5.793915 5.949602 5.908281 6.1073647 6.156018 6.1866007 5.620387 6.191552 5.649593
1369787_at 3.6811926 3.6913757 3.7742858 3.7828083 4.0723743 3.7756996 3.7411582 4.000927 3.903875 3.8703883 4.1273565 3.5823321
1369788_s_at 7.358914 8.09627 7.679287 7.9842076 7.3059454 8.026701 7.770897 7.9610505 7.6165605 7.4357862 7.3266296 7.46881
1369789_at 3.3965628 3.3985546 3.446225 3.430946 3.3459795 3.2628226 3.4676964 3.410071 3.379769 3.4031394 3.503341 3.4870958
1369790_at 11.814828 10.826083 11.554906 11.289537 11.828296 10.978202 11.236112 11.766427 11.5075 11.221907 10.93833 11.810926
1369791_at 7.962105 8.075004 8.315359 7.5998554 8.015649 7.893558 7.876196 8.0283985 7.8806686 8.050739 7.90796 8.047304
1369792_at 5.8790765 6.07284 6.013484 5.9568515 6.144992 6.332119 5.9808197 6.1508875 6.111871 6.2214413 6.176744 6.1644063
1369793_a_at 4.0907493 4.1845064 4.0634375 4.0630054 4.1796093 4.069563 4.352416 4.338003 4.1134086 4.2011347 4.132951 4.024357
1369794_a_at 4.6718373 5.0035 4.721625 4.909881 4.5926075 4.5832763 5.000387 5.056038 4.971544 4.606721 4.882908 4.9401293
1369795_at 4.4170184 4.5902424 4.4496737 4.3437815 4.3889313 4.235141 4.286666 4.359562 4.235996 4.589823 4.573032 4.357879
1369796_at 4.43269 4.823926 4.8917418 4.9510593 4.7697906 4.579202 4.876054 4.789734 4.843113 4.638075 4.764867 4.6090236
1369797_at 4.0452924 4.0642357 4.1685953 4.240626 4.3176694 4.3568697 4.308955 4.09169 4.3495293 4.0894485 4.3846636 4.0394135
1369798_at 4.627791 4.6584415 4.471545 4.766385 4.569904 4.7834806 4.4938316 4.6900167 4.715747 4.8457937 4.593068 4.67819
1369799_at 10.537287 10.413464 10.563164 10.530994 10.473996 10.469222 10.522342 10.425325 10.382828 10.490709 10.481975 10.379056
1369800_at 3.7394402 3.5932744 3.8607893 4.0306273 3.8926265 4.060619 3.7565863 3.6992674 3.7239134 3.9918737 3.8053973 3.8430936
1369801_at 4.4337626 4.736064 4.561793 4.5827765 4.2535353 4.8320146 4.811661 4.757237 4.582819 4.4155035 4.4324565 4.525439
1369802_at 3.70745 4.203006 3.936775 3.9632506 3.72676 3.9825964 3.9088912 3.9809265 3.758378 3.887853 3.8839684 3.882125
1369803_at 4.525907 5.0022616 4.4256086 4.6921225 4.5891485 4.537858 4.686838 4.271169 4.565543 4.5308075 4.6062536 4.4945955
1369804_a_at 4.566041 4.7135983 4.9430847 4.986119 4.6762743 4.7737865 4.962219 4.7898498 4.750581 4.860489 4.727685 4.9893684
1369805_at 3.8516126 3.895007 3.907359 3.7511575 3.85295 4.152487 4.139482 4.1542854 4.1817684 3.83326 3.9516382 3.9572499
1369806_at 5.2437906 5.1780376 5.1314335 5.230435 5.2071886 5.492687 5.560029 5.2696495 5.2634306 4.9783926 5.1975546 4.938408
1369807_at 4.609355 4.5834646 4.441733 4.6360545 4.7165747 4.4320354 4.4530573 4.644455 4.4617124 4.5847855 4.434042 4.366774
1369808_at 4.7910023 4.448058 4.4886856 4.3979177 4.5759544 4.755563 4.751218 4.479473 4.624543 4.198395 4.594847 4.683597
1369809_at 4.7336454 5.037449 4.9300447 5.044487 5.0979433 5.0534263 5.2282352 4.9979954 4.7897916 5.113062 5.157522 5.4033074
1369810_at 6.4081917 6.470196 6.644472 6.154055 6.6702213 6.415907 6.3588867 6.669668 6.50132 6.6459455 6.5362544 6.493137
1369811_at 4.838592 4.6317368 4.935631 4.956709 4.8755293 4.8176336 4.9445076 4.84875 4.8364067 4.7860947 4.984576 4.9531555
1369812_at 5.7700434 5.6359587 5.820536 5.7217712 5.9735003 5.9983563 5.9311676 5.9713717 5.7221394 5.778267 5.7500267 5.9860325
1369813_at 6.8630686 6.927668 7.1459527 6.5591364 7.061563 6.81832 7.2340217 6.7656803 6.946716 6.8643165 6.9498024 6.8943987
1369814_at 4.4332814 4.6337366 4.3615246 4.565319 4.2034097 4.2500925 4.3659396 4.6295586 4.5084996 4.6651936 4.658562 4.6523476
1369815_at 5.393468 5.7292175 5.332404 5.586521 5.6034355 5.7140203 5.4201274 5.5337367 5.6589513 5.724467 5.6923833 5.676135
1369816_at 4.752204 4.7044353 4.7462397 4.582682 4.904637 4.5190406 5.1926312 4.960769 4.65466 4.541361 5.0061574 4.7392497
1369817_at 4.153424 4.222332 4.081363 3.8849573 4.1959963 4.3331017 4.5621586 4.52561 4.4301906 4.2438526 4.2325315 4.4053836
1369818_at 4.7151647 4.5413527 4.6645722 4.996323 4.862936 4.7032485 4.851979 4.718342 4.7520227 4.9853764 4.814005 4.77402
1369819_at 4.667589 4.7470694 5.0393596 4.6395245 4.931709 4.7564473 4.7371926 4.929916 4.892193 4.7468305 4.8748984 5.0726542
1369820_at 3.9449022 3.94222 4.289224 4.307969 4.523248 4.1442165 4.52087 4.108141 4.2436757 4.4657507 4.2256455 4.2520723
1369821_a_at 4.6781893 4.547769 4.9765253 4.633209 4.9279947 4.7035947 4.8141966 4.7304897 4.860381 4.6651936 4.995679 4.677208
1369822_at 4.236137 4.504053 4.453946 4.402006 4.2854204 4.335785 4.4389806 4.463888 4.441019 4.5751953 4.517184 4.4227962
1369823_at 4.88793 4.863722 4.5116262 4.719239 4.4834185 4.7879925 4.7611637 4.5619564 4.838628 4.6247463 5.0675306 4.870965
1369824_at 4.449051 4.809656 4.5560894 4.759058 4.5559034 4.8498154 4.628312 4.44314 4.933631 4.819871 4.7341614 4.525695
1369825_at 4.7679734 4.786073 4.852762 4.58285 4.777335 5.144367 4.9655247 5.173064 5.1203823 5.057885 4.8533616 4.823797
1369826_at 5.8437185 6.327121 5.902164 5.6533175 5.624185 5.71754 5.7245846 5.6881485 5.756015 5.756628 6.0295157 5.7438684
1369827_at 5.5932236 5.551342 5.3992395 5.3273773 5.640752 5.5249987 5.392437 5.5298166 5.742648 5.7240996 5.6673775 5.7426767
1369828_at 5.518477 6.1079445 5.637064 5.768509 5.67918 5.7988043 5.671623 5.806843 5.89352 5.722108 5.694647 5.5133305
1369829_at 4.8154173 5.0664635 5.020724 5.0438714 4.7836776 4.920196 4.8872757 4.903845 4.979546 4.6039248 4.858184 4.966002
1369830_at 4.496905 4.455577 4.7922683 4.8038774 4.8462076 4.428732 4.5953155 4.4810395 4.518411 4.9360423 4.476508 4.4775276
1369831_at 5.5175753 5.4137497 5.5117245 5.706609 5.4158716 5.676134 5.5346317 5.4062653 5.307392 5.376145 5.6303663 5.450164
1369832_at 5.644779 5.6720686 5.196003 5.6260276 5.455956 5.504865 5.258634 5.7719474 5.798415 5.619023 5.6299615 5.6518197
1369833_at 4.1765103 4.657861 4.1893673 4.5136833 4.278201 4.578937 4.479513 4.457764 4.736433 4.5450783 4.4514475 4.2183266
1369834_at 7.722374 7.764504 7.4880776 7.8400574 7.2347045 7.269454 7.5031676 7.405498 7.8362284 7.5670524 7.20773 7.286237
1369835_at 6.2063084 6.486563 6.368318 6.08671 6.355904 6.2983217 6.284674 6.5007844 6.5476604 6.350022 6.378243 6.041447
1369836_at 6.2685943 7.112272 6.4050865 7.3820143 6.3765607 6.260013 6.78369 6.683682 6.993797 7.314518 6.6978087 6.4875655
1369837_at 12.556757 12.570516 12.577704 12.429405 12.318706 12.550289 12.396828 12.562112 12.42379 12.686831 12.491064 12.374493
1369838_at 4.2228045 4.2276735 4.2144365 4.2202806 4.2182593 4.272953 4.1095243 4.1123857 4.275625 4.1540384 4.0603848 4.157508
1369839_at 4.5035105 4.6587963 4.735299 4.5345726 4.444728 4.599535 4.8676662 4.432472 4.9156 4.6987677 4.6424456 4.281724
1369840_at 9.379749 8.894833 7.823741 8.2407055 8.884837 9.482554 9.3265915 8.599352 9.416409 9.655407 8.971058 9.253387
1369841_at 3.6217241 3.711601 3.8041399 3.8145916 3.64038 3.7843313 3.8926585 3.617003 3.7796354 3.4667242 3.7000055 3.6952522
1369842_at 3.8400066 3.913713 3.9765048 3.758865 3.9319935 4.04364 3.8837643 4.0295925 3.758378 3.9796011 3.9984126 3.718222
1369843_at 4.262835 4.3581753 4.403474 4.180255 4.547079 4.376079 4.701031 4.226244 4.4970884 4.169153 4.632369 4.197342
1369844_at 4.1106076 3.8578222 4.1930523 4.0492764 4.240696 4.464138 4.2890177 4.2478776 4.345785 4.292816 4.4365177 4.152279
1369845_at 5.463266 5.530475 5.4486003 5.695198 5.6042585 5.7261705 5.829776 5.6649866 5.8520737 5.526441 5.720253 5.3156114
1369846_at 3.4542742 3.6023927 3.8647668 3.5407348 3.6329575 3.5383952 3.6652567 3.513591 3.5773292 3.574344 3.4908037 3.529362
1369847_at 5.494302 5.4011927 5.316741 5.3846374 5.5829825 5.569571 5.4335093 5.3646693 5.499091 5.3267107 5.5447235 5.5144186
1369848_at 3.769174 3.8009663 3.616327 3.59644 3.824231 3.6814623 3.663507 3.8881772 3.731146 3.5486624 3.7799141 3.6066947
1369849_at 5.234402 5.1760187 5.2265024 5.0753613 4.9821033 5.283327 5.390228 4.992264 5.0638666 5.2823725 5.1444297 5.0203643
1369850_at 5.450554 5.5272975 5.939292 5.9132366 5.3722525 5.9013157 5.395995 5.4515295 5.2961583 5.751745 5.3993216 6.1635594
1369851_at 7.220443 7.393924 7.173988 7.1280885 7.5955973 7.3001366 7.3898573 7.220456 7.2992024 7.122065 7.314392 7.1042223
1369852_at 12.229701 12.287892 12.194404 12.267296 12.257793 12.28514 12.196168 12.223065 12.237687 12.179003 12.181791 12.135133
1369853_at 4.7078767 5.0790324 4.8591146 4.7166553 4.931709 4.896313 4.8640795 4.826748 5.061021 5.087703 4.926426 4.9662147
1369854_a_at 8.4357605 8.726078 8.666804 8.380397 8.570526 8.413832 8.671827 8.7295475 8.700161 8.489006 8.404401 8.715449
1369855_at 3.6229737 3.7337909 3.7060962 3.7655697 3.7594151 3.994681 3.8089871 3.63538 3.8357372 3.6813946 3.7871258 3.540752
1369856_at 4.4906316 4.366753 4.4153833 4.533085 4.411949 4.557982 4.500697 4.5141993 4.662445 4.340472 4.549055 4.5196314
1369857_a_at 5.734184 5.6760926 5.7811246 5.593919 5.918614 5.739807 5.720917 5.7840805 5.9246917 5.9393883 5.935546 5.8508024
1369858_at 4.3883953 4.3119817 4.207441 4.2538433 4.4390464 4.4380207 4.392193 4.4561696 4.419432 4.31593 4.354491 4.3090477
1369859_at 4.397631 4.7105 4.6870193 4.4267373 4.3911557 4.3949914 4.441743 4.3475914 4.383238 4.4655776 4.2066984 4.384512
1369860_a_at 4.828869 4.758544 4.722084 4.721245 4.680396 5.0938053 4.8542137 4.851125 5.134099 4.7210617 5.054508 4.9868393
1369861_at 4.243187 4.4768143 4.4675097 4.661984 4.5759544 4.8917212 4.402064 4.484881 4.6040077 4.486457 4.5247173 4.582102
1369862_at 4.4438653 4.555621 4.6182113 4.604654 4.4437165 4.7568607 4.386051 4.4581676 4.7689643 4.5780215 4.7252316 4.5406346
1369863_at 8.737492 8.97988 8.221447 7.997938 9.196322 8.143567 8.695112 8.830203 9.192615 9.307599 8.650571 8.864107
1369864_a_at 9.501828 9.520253 9.909362 10.16503 10.509343 8.283279 9.301196 10.475846 10.778317 10.209364 9.756636 8.872271
1369865_at 4.18303 4.2062187 4.3967147 4.46091 4.2238455 4.4390497 4.312203 4.278941 4.590281 4.2828693 4.5509434 4.5640736
1369866_at 4.4049497 4.4010367 4.4049006 4.538191 4.6569366 4.401989 4.6416287 4.651619 4.609415 4.3949986 4.5920506 4.641548
1369867_at 5.459413 5.5854006 5.908068 5.3374333 5.8176394 5.8234315 5.3006973 5.790357 5.6162605 5.419179 6.7235928 5.355897
1369868_at 9.26408 9.418359 9.432536 9.339347 9.811133 10.072074 9.383094 9.324168 9.830354 9.613773 10.027993 9.862813
1369869_at 3.540256 3.6121836 3.5564508 3.7189105 3.7020493 3.7843497 3.9402664 3.9185205 3.7379465 3.7798123 4.1563063 3.7063024
1369870_at 7.149789 6.878665 7.0055194 6.8081546 7.0564985 7.0045123 6.9929357 7.190854 7.1941705 7.254882 6.821691 7.281788
1369871_at 3.5391645 3.6641264 3.7099888 3.8849201 3.7880745 3.8476636 3.7766922 3.828545 3.9159985 3.8722482 3.7556558 3.7393296
1369872_a_at 4.693499 4.3914456 4.5996723 4.5453124 4.5352488 4.4570045 4.4098315 4.427049 4.554216 4.205348 4.405711 4.610405
1369873_at 4.5974226 4.709364 4.753926 4.4913793 4.5759544 4.9070625 4.9815655 4.754594 4.628006 4.601938 4.9865093 4.46892
1369874_at 4.7155905 4.6699734 4.598366 4.7406216 4.7334766 4.647811 4.7731705 4.6825185 4.794029 4.693499 4.9350777 4.652866
1369875_at 4.720113 5.0224266 4.801937 4.805978 5.2544756 4.9846916 5.068143 4.7460985 5.265833 4.858967 4.9049597 4.631315
1369876_at 3.828145 3.8865583 3.9125547 4.087017 4.013873 3.9212117 4.038258 4.008993 3.9581985 3.9504094 3.8706431 3.8808417
1369877_at 4.8823686 4.729373 4.696546 4.6279173 4.719986 4.7751284 4.744685 4.645832 4.6825542 4.736292 4.8653507 4.728737
1369878_at 3.8706288 4.3729925 4.0296326 4.066206 4.0421386 4.21402 4.07251 4.142332 4.097601 4.0215154 4.1872845 4.289622
1369879_a_at 12.786637 12.84906 12.825516 12.732003 12.799115 12.865226 12.7971945 12.868408 12.764567 12.798651 12.784492 12.752817
1369880_at 4.10921 4.424461 4.1393914 4.1973314 4.2558503 4.2596717 4.024505 4.39242 4.072542 4.1535287 4.4234133 4.115841
1369881_at 4.394165 4.7895813 4.716235 4.414978 4.5180445 4.602293 4.3839064 4.4952173 4.436679 4.6125135 4.7829905 4.53617
1369882_at 4.613223 4.428712 4.5110745 4.737706 4.3038087 4.616039 4.617853 4.576639 4.3612432 4.614159 4.770447 4.4859056
1369883_at 3.490124 3.5924995 3.4957764 3.6506264 3.5683415 3.4172335 3.6838858 3.5354178 3.6188836 3.3966455 3.66867 3.3227055
1369884_at 4.711425 5.0669456 4.668091 4.9345202 5.080156 4.958677 4.9672117 5.014358 5.2616973 4.8285503 4.9068065 4.835707
1369885_at 5.2122817 5.328779 4.969371 5.312391 5.332436 5.281291 5.5800247 5.689658 5.628585 5.165788 5.5963917 5.041958
1369886_a_at 6.0510383 6.1436453 5.9642015 6.072152 6.0048437 6.1318727 6.0963373 6.02509 6.219346 5.792057 5.860917 6.287676
1369887_at 4.413305 4.608719 4.583294 4.635358 4.5363016 4.57399 4.6358137 4.4842153 4.658384 4.5586977 4.8267517 4.5937157
1369888_at 4.1354036 3.8647573 4.0170064 4.293852 3.9964747 4.0589905 4.1376386 4.4708567 4.202009 3.919804 4.2206564 3.9645736
1369889_at 4.080579 4.4276915 4.2214556 4.2280073 4.354042 4.1419215 4.1780386 4.1089516 4.2572813 3.9974587 4.1838427 4.3923664
1369890_at 3.1598086 3.3162549 3.3371537 3.3139749 3.2430782 3.2464008 3.187305 3.3269458 3.079061 3.3825898 3.2673287 3.2225919
1369891_at 5.204415 5.413409 5.417853 5.2013674 5.1984735 5.101296 5.3696284 5.3856387 5.4625335 5.0970435 5.2234187 5.3798776
1369892_at 3.5294714 3.894813 3.8475583 3.6702435 3.9849687 3.6357205 3.9072301 3.6526067 3.7407203 4.05385 3.727604 3.6832025
1369893_at 4.508451 4.4932375 4.6875224 4.390245 4.705449 4.615261 4.5494113 4.826469 4.6895733 4.7361164 4.389034 4.7091064
1369894_at 3.4882846 3.2277267 3.2240198 3.1743033 3.2948422 3.3796809 3.4074967 3.3133826 3.20213 3.1313627 3.2383 3.233327
1369895_s_at 6.0433683 6.1300592 6.013484 6.0296 6.317947 6.376247 5.8778853 6.115957 6.2894487 5.937985 6.267411 6.0227504
1369896_s_at 7.309672 7.3215585 7.340331 7.4310613 7.332151 7.077044 7.193739 7.2847433 7.1936784 7.366376 7.3530874 7.097687
1369897_s_at 11.898315 12.058016 11.737164 11.8999815 11.832247 11.892118 11.870529 11.833571 11.975585 11.7868 11.840644 11.941872
1369898_a_at 4.7624702 4.855684 5.0323963 4.7558904 5.169627 4.95857 5.219103 4.8687124 5.2030377 4.766328 4.963254 4.9038353
1369899_s_at 5.9665427 5.67625 5.8965883 6.194593 5.989118 5.851873 5.9933796 6.0933466 5.8081417 5.7960625 6.243793 6.0329204
1369900_at 3.6772027 4.015784 3.8060465 3.9319584 3.8104239 3.895123 4.107935 3.9758065 3.8532991 3.9612288 4.0048447 4.143017
1369901_at 4.444008 4.399473 4.25661 4.3988876 4.239638 4.658641 4.609702 4.385707 4.2713656 4.440399 4.5251884 4.3119855
1369902_at 7.471827 7.189189 7.465507 7.418733 7.18138 7.292584 7.1609826 7.407641 7.268322 7.410468 7.1398926 6.8247256
1369903_at 4.351305 4.1015596 4.1289554 4.111945 4.495926 4.07723 4.211383 4.0778303 4.3586383 3.9029663 4.3468647 4.3641844
1369904_at 4.4405527 4.6511946 4.7889643 4.631773 4.757898 4.7091684 4.684329 4.6321096 4.7995663 4.7710247 4.866503 4.580594
1369905_at 3.5815992 3.6143694 3.900668 3.6335506 3.3611162 3.623007 3.7204337 3.5729792 3.6936617 3.8637028 3.6863236 3.4801142
1369906_s_at 12.14021 11.969394 11.985157 12.055545 12.047483 12.034631 11.936269 12.078763 11.955622 12.028643 12.035021 12.056384
1369907_at 5.8724427 5.7664676 5.819476 5.5650716 6.0970573 5.976471 5.7771406 5.9594636 5.7431507 5.580751 5.745595 5.89942
1369908_at 3.302005 3.7112412 3.4271715 3.76182 3.5342495 3.7893038 3.5950432 3.7281492 3.567243 3.5244029 3.5928214 4.064822
1369909_s_at 11.066846 11.141359 11.0652485 11.287466 10.98212 11.132397 11.0421715 11.01581 11.436721 11.030419 11.011507 11.135864
1369910_at 3.830535 3.7973318 3.8140717 3.9319584 4.1405387 4.0952926 3.7312813 4.2478776 4.0058517 3.970644 3.8935807 3.94374
1369911_at 5.060645 4.9703517 5.1707473 5.0595684 5.3066998 4.973409 5.2184353 5.0036974 5.102352 5.034951 5.2618012 5.0091944
1369912_at 6.111798 6.0026793 6.2912 5.695857 6.2356133 6.2028403 6.0768943 6.1192427 6.217192 6.121807 5.983013 6.243474
1369913_at 4.3245955 4.474066 4.458247 4.425233 4.3168116 4.4974155 4.4915695 4.243759 4.729729 4.711864 4.417624 4.296456
1369914_at 3.804543 3.8021226 3.8506522 3.6261473 3.848976 3.8959637 3.7822604 3.888774 3.6828878 3.6903298 4.0301547 3.746249
1369915_at 6.5333195 6.9495993 6.6220818 6.568994 6.7218447 6.7246666 6.7751045 6.772572 6.454768 6.492971 6.73707 6.7718897
1369916_at 5.2056994 5.172122 5.389871 5.1238537 5.1316376 5.1804075 5.272847 5.146685 5.1964154 5.4160275 5.354577 5.367388
1369917_at 4.9898386 5.2888713 5.2611656 5.179565 5.273185 5.012871 5.132115 5.0649204 5.2628727 5.404813 5.318464 5.065377
1369918_at 4.1299057 3.9495506 4.1076765 4.00836 3.9799755 4.1830273 3.8737507 4.150364 3.9970372 4.1205044 4.2272215 4.1421356
1369919_at 5.0146847 4.891248 5.0137825 4.87365 4.8335767 5.054491 4.700779 4.586279 4.879422 4.7900524 4.9822006 4.76881
1369920_at 4.5282087 4.766159 4.552765 4.730941 4.797095 4.8580027 4.9296036 4.6658406 4.7484713 4.654865 4.8817167 4.990978
1369921_at 5.947535 5.9156475 6.1548977 6.0952697 6.611498 6.836586 6.3596473 6.224816 5.668729 5.825775 6.2439775 6.3652387
1369922_at 8.6106 8.693975 8.485728 8.588438 8.584276 8.65734 8.561094 8.596155 8.649571 8.728955 8.528877 8.550528
1369923_at 5.561946 5.5752387 5.98563 5.8103256 6.0990357 5.8850307 6.0989947 5.749949 5.7355146 5.980386 5.988289 5.7257366
1369924_at 5.7725453 5.7487082 5.700844 6.0343156 5.523307 5.411262 5.7293844 5.86051 5.4029007 5.6457944 5.78459 5.8352532
1369925_at 4.0629225 4.0973988 4.17206 4.169817 4.033153 3.7297533 4.116166 4.117824 4.0883794 4.0716205 4.270729 4.1846895
1369926_at 7.866829 7.481025 7.7177405 7.807482 7.954801 8.133561 7.861244 7.952937 7.8722525 7.6882524 7.6730905 8.024321
1369927_at 11.356194 11.320751 11.506901 11.438249 11.60393 11.450986 11.360495 11.498605 11.583676 11.368473 11.457039 11.450113
1369928_at 3.4940982 3.6633704 3.4940445 3.4437506 3.496475 3.7817874 3.4769952 3.4392 3.658629 3.7814229 3.587307 3.625179
1369929_at 11.030782 11.068723 11.148352 10.964987 11.175891 11.100266 11.344503 10.974341 11.037685 11.244622 11.273672 10.963975
1369930_at 11.773713 11.768008 11.692345 11.874011 11.877878 11.810973 11.937263 11.898445 11.896807 11.798164 11.985231 12.063121
1369931_at 7.0717926 7.4168715 7.332516 7.077892 7.4073086 6.9158144 7.4883885 7.158913 7.274448 7.3401794 7.2245097 7.322393
1369932_a_at 10.101708 10.0510435 10.139194 10.072823 10.073016 10.048388 9.898742 10.0306425 9.947905 9.890263 9.9021 9.966532
1369933_at 11.2472105 11.1267395 11.082678 11.169794 11.2798815 11.192017 11.200407 11.217617 11.135609 11.121685 11.235972 11.211025
1369934_at 11.998254 12.018906 11.855656 11.983554 12.076916 12.109567 11.939693 11.928424 12.016839 11.901514 12.159263 12.160857
1369935_at 7.7749023 7.8647585 7.711128 7.6522474 7.8261647 7.7848406 7.761966 7.800001 7.7958007 7.7718906 7.86455 7.9685793
1369936_at 10.715723 10.709604 10.663763 10.626836 10.681286 10.768702 10.708851 10.735638 10.720968 10.786803 10.837838 10.885378
1369937_at 10.773794 10.672909 10.8079605 10.767233 10.979899 10.934774 10.853854 10.8549385 10.828014 10.879225 10.973081 11.043547
1369938_at 7.1715245 7.2096505 7.2928877 7.4310613 7.449024 7.2462153 7.2883573 7.266492 7.1030855 7.2714868 7.2625265 7.227354
1369939_at 12.1185465 11.924475 12.05946 12.282301 12.100325 12.043253 12.041466 12.075771 12.031499 12.074072 12.171863 12.060977
1369940_at 10.158507 10.248463 10.336037 10.446324 10.26155 10.294316 10.393138 10.238555 10.347095 10.365952 10.233636 10.286389
1369941_at 10.611071 10.722434 10.351493 10.502352 10.671607 10.394755 10.678819 10.561578 10.672529 10.860117 10.663368 10.659745
1369942_at 8.620999 8.705948 8.606447 8.809762 8.537163 8.586966 8.75444 8.615655 8.629816 8.571693 8.368547 8.760778
1369943_at 9.9261 10.15555 9.862721 10.233461 10.033518 10.232836 9.924775 10.299436 10.314711 10.142432 10.158272 10.22495
1369944_at 8.783485 8.703568 8.501054 8.702113 8.7037735 8.730425 8.847669 8.64799 8.7966 8.605699 8.785318 8.964987
1369945_at 4.80872 4.8031864 4.702197 4.643113 4.8832636 4.8605304 4.7592015 4.7328234 5.065208 4.8171034 4.79506 4.820484
1369946_at 6.4035974 5.9927135 6.2649317 6.243017 6.4570413 6.5414624 6.0857396 6.2884846 6.4420705 6.4059587 6.458808 6.345747
1369947_at 5.6540904 5.629738 5.6361566 5.781814 5.640367 5.653854 5.522036 5.7179327 5.5097694 5.6620793 5.850515 5.6970086
1369948_at 7.7540464 7.795723 7.394015 7.442504 7.927864 8.008263 7.6206055 7.6929765 7.7317805 7.751352 7.710379 7.6554556
1369949_at 7.2349787 7.2662854 7.235201 7.199112 7.168193 7.307893 7.0877485 6.9450006 7.3313885 7.078104 7.042886 7.0713053
1369950_at 9.443508 9.39893 9.355672 9.493838 9.397666 9.445607 9.515296 9.272919 9.389582 9.438366 9.375095 9.611032
1369951_at 4.084725 3.94222 4.1054316 4.018279 4.1537714 4.2977443 3.962636 4.106969 4.039455 4.1017747 4.366857 4.058789
1369952_at 11.747059 11.871518 11.670254 11.732172 11.72851 11.705733 11.774393 11.811072 11.854003 11.821281 11.665023 11.822777
1369953_a_at 4.3281355 4.7401967 4.607245 4.480469 4.39131 4.366683 4.742283 4.3609657 4.5806713 4.6979384 4.485234 4.823439
1369954_at 12.722426 12.791871 12.602209 12.707528 12.6666 12.725935 12.72988 12.730006 12.664915 12.824246 12.684802 12.660424
1369955_at 6.515723 6.5037036 6.373403 6.495211 6.212757 6.3706474 6.5725985 6.314352 6.573875 6.204852 6.462566 6.6324697
1369956_at 9.151461 9.291335 8.967291 9.254979 9.175198 9.021911 9.219435 9.146119 9.339798 9.368818 9.123396 9.132805
1369957_at 5.9726562 5.4133205 5.433673 5.1356974 5.7562914 5.7446594 6.112561 5.692407 6.226838 5.9330993 6.2202983 5.590407
1369958_at 7.8085065 7.766573 7.7364035 7.72047 7.950101 8.8174305 7.90782 8.219301 7.7305336 7.9448123 7.388924 8.212591
1369959_at 11.990371 12.087643 12.058317 12.298665 11.77325 12.087674 11.931601 12.049177 11.959485 12.10647 11.950227 11.895955
1369960_at 9.958569 9.96602 9.98857 10.044177 10.117065 9.94884 10.134298 9.731316 10.033047 10.066273 10.097395 10.119767
1369961_at 8.689543 8.943347 8.830949 8.706032 8.880221 8.824125 8.949928 8.802742 8.822738 8.987302 9.102856 9.064647
1369962_at 8.415928 8.160752 8.225899 8.226729 8.184954 8.402194 8.254354 8.246058 8.354842 8.459926 8.3200245 8.505297
1369963_at 5.1267023 5.272998 5.2351713 5.0086746 5.420966 5.1499786 5.1814384 5.0481634 4.8696365 5.3591137 5.127716 4.9572887
1369964_at 6.550343 6.6872497 6.5739083 6.420638 6.8876724 6.546214 6.721719 6.3546634 6.4989476 6.802409 6.5639915 6.6560497
1369965_at 8.407057 7.9023337 7.866574 7.971563 7.8194017 7.783404 7.3456364 7.7729163 8.07541 8.148964 7.201285 7.339606
1369966_a_at 12.182195 12.083361 12.111407 12.109748 12.38616 12.350725 12.265708 12.173726 12.199208 12.20732 12.260423 12.285297
1369967_at 8.592187 8.553651 8.633957 8.61381 8.6169615 8.584854 8.522179 8.594231 8.447237 8.594847 8.623361 8.551155
1369968_at 6.2047386 5.927452 5.9780493 6.3311176 6.4648037 5.8011146 6.4419904 6.0980577 5.9626703 5.8420167 5.6314354 6.120368
1369969_at 9.4072 9.030565 9.203787 9.273255 9.139644 9.180012 9.245691 9.254082 9.204974 9.164235 9.187667 9.250937
1369970_at 10.456168 10.383386 10.420626 10.533481 10.746545 10.471041 10.555955 10.629553 10.593398 10.646599 10.549516 10.572865
1369971_a_at 8.58514 8.259368 8.548921 8.347605 8.4781 8.41037 8.603366 8.468916 8.404959 8.456538 8.297961 8.365253
1369972_at 6.5255976 6.5269866 6.9017367 7.0359106 6.4587708 6.5580277 6.523835 6.8478956 6.253351 6.657961 6.685415 6.562144
1369973_at 11.207703 11.236698 11.096386 11.318232 11.373269 10.875987 11.287532 11.344766 11.131885 11.399244 11.357393 11.14702
1369974_at 6.8435597 6.813658 6.6539593 7.0440426 6.5280485 6.872198 6.584836 6.7582936 6.7519526 6.813518 6.5372987 6.9215794
1369975_at 8.547456 8.546291 8.481336 8.562723 8.515503 8.519303 8.618943 8.592968 8.441099 8.618415 8.645957 8.555714
1369976_at 10.334293 10.116486 9.957499 10.482122 10.350977 10.18732 10.337876 9.997237 10.431289 10.24643 10.5747795 10.668534
1369977_at 4.225668 4.314922 4.0531425 4.4211717 4.2233043 4.2222652 4.419116 4.3666945 4.291097 4.360178 4.1050277 4.172846
1369978_at 7.7404466 7.4298773 7.72992 7.6034636 7.592534 7.447137 7.3160243 7.5351124 7.3213687 7.4341807 7.3470416 7.296798
1369979_at 8.385893 8.460377 8.582033 8.463688 8.553825 8.517185 8.6425 8.343073 8.486786 8.833971 8.747688 8.658726
1369980_s_at 9.390593 9.3175335 9.204487 9.370426 9.140507 9.116774 9.075977 9.150593 9.140154 9.337197 8.951597 9.184454
1369981_at 8.46161 8.410416 8.254769 8.402327 8.188086 8.464391 8.208456 8.1680975 8.139833 8.256578 8.1277895 8.1122875
1369982_at 9.324597 9.39077 9.449826 9.596476 9.42017 9.477439 9.351092 9.585343 9.7616005 9.54549 9.630412 9.679762
1369983_at 7.2907424 7.6336775 7.451396 7.7423997 7.6189194 7.0849214 8.067049 7.5744677 7.9730353 8.198396 7.8356886 7.9999895
1369984_at 9.461179 9.29819 9.467443 9.475402 9.618269 9.646214 9.517939 9.457066 9.575478 9.615999 9.636751 9.610939
1369985_at 5.9525213 6.1767693 6.2607017 6.265821 6.044741 5.8854012 6.039171 6.110631 6.3434 5.865903 6.37716 5.959
1369986_at 11.775959 11.822183 11.833567 11.87061 11.873557 11.992442 11.863062 11.86861 11.90191 11.759556 11.815744 12.017084
1369987_at 4.986041 5.0919676 4.995612 4.947521 4.994405 4.9906664 5.1330786 4.916385 5.1591673 5.038409 5.300062 5.022567
1369988_at 5.9499116 5.6938467 5.871156 5.8611984 6.087047 5.917126 6.0813727 5.9587736 5.9599223 5.9194984 6.153408 5.9880652
1369989_at 9.561785 9.430226 9.733553 9.740816 9.539371 9.591834 9.566381 9.396216 9.522942 9.406679 9.398041 9.603392
1369990_at 10.555765 10.516444 10.550069 10.621018 10.634452 10.611865 10.674245 10.610742 10.546928 10.633437 10.635615 10.653735
1369991_at 9.874064 9.803445 9.737887 9.922659 9.992515 9.992346 9.85394 9.793899 9.821477 10.010401 9.928797 10.008293
1369992_at 8.653388 8.672115 8.466362 8.736723 8.6632595 8.766748 8.63782 8.630398 8.482547 8.562484 8.718632 8.860181
1369993_at 6.3046575 6.5631185 6.2076125 6.4775248 6.5173264 6.608887 6.1800265 6.508144 6.3112597 6.396012 6.3400626 6.2442193
1369994_at 7.5817256 7.227111 7.5619154 7.5090404 7.39261 7.322482 7.428495 7.379605 7.4009557 7.35922 7.2514477 7.295439
1369995_at 8.649935 8.457761 8.551412 8.766746 8.553119 8.551834 8.676479 8.537238 8.550216 8.5202 8.502844 8.610807
1369996_at 8.358879 8.509839 8.2744255 8.565397 8.385097 8.444796 8.543048 8.295682 8.392085 8.578283 8.417088 8.525373
1369997_at 8.777746 8.681299 8.701376 8.847983 8.756237 8.78358 8.689986 8.718323 8.605538 8.74004 8.641108 8.760298
1369998_at 9.046482 8.978396 8.964607 8.671506 8.98 8.807139 9.014322 8.841048 8.849994 8.706425 8.774656 8.97103
1369999_a_at 4.309302 4.193652 4.120322 4.118498 4.0266237 4.2331724 4.4458585 4.2996783 4.301899 4.272832 4.170785 4.10438
1370000_at 9.705276 9.435928 9.305514 9.74118 9.484013 9.68516 9.441271 9.490717 9.547575 9.800627 9.590898 10.035942
1370001_at 9.3775835 9.358508 9.375981 9.433534 9.312725 9.079998 9.339027 9.271478 9.412292 9.26481 9.318198 9.36604
1370002_at 8.142656 8.133507 7.902936 8.307399 7.961768 8.162537 7.9692707 8.015326 7.980522 8.17024 8.055783 8.128485
1370003_at 12.015898 12.014822 11.8854475 12.007658 11.974522 12.047178 11.814433 11.84871 11.96568 11.996654 11.816178 12.014977
1370004_at 9.22417 8.984703 9.356659 9.526773 9.242654 9.08639 8.882645 9.314722 8.886095 9.095205 9.127182 9.379366
1370005_at 9.757087 9.8236685 9.845094 9.817457 10.0034075 9.823576 10.054486 9.894487 9.705759 9.674368 10.12209 9.778294
1370006_at 11.166283 11.186695 11.240566 11.221206 11.375001 11.371527 11.448613 11.257529 11.350866 11.333005 11.30371 11.387435
1370007_at 11.495294 11.5413685 11.731569 11.502704 11.46525 11.623255 11.467473 11.575688 11.498176 11.252554 11.923089 11.753945
1370008_at 5.406768 5.568756 5.4121003 5.702402 5.7054596 5.533727 5.79036 5.758067 5.5743465 5.5531263 5.829883 5.6857185
1370009_at 14.231079 14.24499 14.227238 14.218658 14.225142 14.247642 14.235952 14.187345 14.19285 14.225906 14.192632 14.262151
1370010_at 12.212664 12.125679 12.08512 12.098027 12.086263 12.220957 12.071426 12.052845 12.12544 12.087105 11.847923 12.098693
1370011_at 5.844697 5.9914193 6.096535 6.0322676 5.890001 6.067599 6.284363 6.035903 6.257599 5.900955 5.9143906 5.9300146
1370012_at 7.2440267 7.0520005 6.5652404 6.409571 6.3417754 6.2883005 6.7525477 6.812369 6.739208 7.043477 6.885095 7.008392
1370013_at 3.5605009 3.5192642 3.3050447 3.5679848 3.73784 3.575751 3.6729035 3.5947552 3.628426 3.488901 3.848153 3.5894313
1370014_at 8.182127 8.072436 8.17031 8.114822 8.300341 8.3733 8.1415825 8.205324 8.2036085 8.264945 8.066223 8.15991
1370015_at 8.16811 8.210417 8.255344 8.331271 8.2595625 8.0328245 8.34823 8.367545 8.399363 8.02993 8.540572 8.317428
1370016_at 3.8989804 3.606547 3.6230528 3.8280113 3.688465 3.7333286 3.5942874 3.8488128 3.6942217 3.6655002 3.7518637 3.692768
1370017_at 7.9516335 7.8225164 7.774558 7.9142995 7.831387 7.7767706 7.9424167 7.928833 7.9235573 7.8067746 7.8810143 7.987977
1370018_at 4.633544 4.5645494 4.7491226 4.502517 4.6295805 4.525327 4.643058 4.7230988 4.769588 4.724836 4.715207 4.601177
1370019_at 13.141717 13.102682 13.387882 13.375537 13.058995 12.829589 13.257033 13.246985 13.256423 13.257063 13.179024 13.216199
1370020_at 10.511724 10.427492 10.406351 10.254702 10.509083 10.48404 10.460047 10.2002945 10.512046 10.40597 10.107217 10.239199
1370021_at 3.7515562 3.851067 3.7130177 3.897995 3.68481 3.6786485 3.817341 3.8053527 3.4211848 3.8413858 3.7652798 3.9532318
1370022_at 4.1999393 4.2370415 4.356034 4.100664 4.2881193 4.485649 4.2020164 4.3585477 4.340644 4.457911 4.1520023 4.1656218
1370023_at 6.4025965 6.48292 6.1226063 6.6714416 6.776245 6.2742567 6.6983714 6.7256937 7.020219 6.9864163 6.846068 6.872459
1370024_at 10.455293 10.57544 11.043687 10.894744 10.705448 10.649829 10.820814 9.918444 10.670039 10.820414 11.47401 11.037754
1370025_at 7.5174794 7.555396 7.605791 7.543111 7.5359955 7.540222 7.4351 7.6086116 7.404723 7.6040187 7.479537 7.480859
1370026_at 7.119574 6.403515 6.6341095 7.0503416 6.969107 6.8489375 7.0849986 6.753381 6.927683 7.1194525 7.0067353 7.3098316
1370027_a_at 14.211111 14.257586 14.201955 14.165919 14.234444 14.261507 14.185786 14.151057 14.16398 14.0247135 14.166636 14.060835
1370028_at 4.7817183 4.488139 4.728609 4.5415635 4.865938 4.7549353 4.9824343 4.7848835 4.716394 4.843107 4.990657 4.71154
1370029_at 9.41786 9.431629 9.429176 9.418427 9.454315 9.434349 9.475928 9.328797 9.463909 9.397625 9.383964 9.494181
1370030_at 10.568248 10.479108 10.254106 10.313647 10.32956 10.608094 10.158872 10.2531185 10.086921 10.631367 10.280433 10.696482
1370031_at 7.7796946 7.5495725 7.839867 7.723541 7.8937817 7.8687716 7.8401327 7.867458 7.8114047 7.8541727 7.8842225 7.8668365
1370032_at 8.058215 8.12146 8.069589 7.7597394 8.240356 7.5637174 7.8113637 8.1056795 7.851 8.193401 8.128459 7.9423547
1370033_at 4.0168514 3.9955409 3.956869 3.8247473 4.02736 4.1124845 4.070472 4.2285776 4.224225 3.9552174 4.0396414 4.0362053
1370034_at 4.8729362 4.9240837 4.735077 4.9876857 5.1558313 4.693738 5.002507 4.9540052 5.4787426 5.5198207 4.8847194 5.4847045
1370035_at 8.692167 8.66298 8.618226 8.62275 8.555965 8.734285 8.567254 8.752299 8.742972 8.637874 8.682616 8.567287
1370036_at 9.987066 9.783294 9.941479 10.015759 9.903161 9.814203 9.886366 9.741202 9.860414 9.941609 9.800784 9.904637
1370037_at 4.1557965 3.9399195 3.8399947 3.9260402 3.8281755 3.7579923 4.0694594 3.731155 3.9225605 3.926144 3.8312545 3.874977
1370038_at 6.3894634 6.722973 6.531024 6.68217 6.5746827 6.414497 6.566871 6.66648 6.4701715 6.337818 6.3084 6.5908947
1370039_at 6.782079 6.7306137 6.734227 6.517175 6.5792403 6.5141244 6.3819203 6.34511 6.6340847 6.805938 6.751616 6.4903836
1370040_at 7.146219 7.150416 7.334458 6.9780936 7.5020556 7.217627 7.4705553 7.118477 7.2672653 7.240072 6.84728 7.0906477
1370041_at 3.8660464 3.8549168 3.5131292 3.7085977 3.7031188 3.5405493 3.5324998 3.614114 3.8939435 3.5866 4.0738955 3.7343087
1370042_at 4.076844 3.8465495 3.5627744 4.0229235 4.1547694 3.976156 3.9914467 3.965074 4.0717535 3.8886425 3.8779948 3.9098356
1370043_at 9.894428 9.889926 9.739791 9.725799 9.453277 9.875278 9.7236 9.753116 9.462716 9.624741 9.607418 9.497771
1370044_at 6.696809 6.5176044 6.8462 6.6128154 6.7102304 6.5229144 6.279339 6.5538397 6.365465 7.1331205 6.6971784 6.8212852
1370045_at 8.731666 8.806048 8.563193 8.445665 8.913491 8.621501 8.609945 8.893293 8.73628 8.553852 8.373743 8.50312
1370046_at 6.5042706 6.4589562 6.504041 6.188635 6.5527854 6.4535975 6.321208 6.3963823 6.630746 6.3291664 6.3647485 6.2608943
1370047_at 10.06344 10.214381 10.191686 10.020541 9.552252 9.9728775 10.0649605 9.97251 9.706649 10.069987 10.053799 10.054299
1370048_at 4.286438 4.6741486 4.547464 4.352899 4.666916 4.3963413 4.6789265 4.601652 4.596571 4.2525063 4.316833 4.617734
1370049_at 6.0653896 6.191653 5.980696 5.9850535 5.8192654 5.7324123 6.086103 6.0764165 5.813603 5.995347 5.831316 6.1078544
1370050_at 8.897381 8.8482065 8.786036 8.890604 8.727479 8.668059 8.742337 8.666064 8.724509 8.703875 8.639271 8.842966
1370051_at 4.827647 4.7860594 4.5793815 4.8476553 5.025152 4.542592 5.014768 4.7131214 5.021847 4.6356397 5.1637473 4.8864913
1370052_at 5.092575 5.143026 5.167425 4.9210815 5.3590846 5.2351785 5.1388245 4.938703 5.2835226 4.9910736 5.156971 5.493862
1370053_at 3.7546103 3.5729403 3.7250211 3.7179024 3.76245 3.8092186 3.9794505 3.457966 4.063344 3.6874397 3.8351715 3.8696618
1370054_at 7.6964784 7.460285 7.2904415 7.640117 7.7614155 7.6528325 7.740831 7.916408 7.830945 8.048939 8.095709 7.5524435
1370055_at 6.391387 6.522094 6.4256177 6.396743 6.258239 6.550619 6.4606624 6.280319 6.3145003 6.4589276 6.384753 6.2777834
1370056_at 6.7725883 7.3930793 6.7423754 6.7367415 6.870854 6.447838 6.5181894 6.4748945 6.1575937 7.2814927 7.2985015 6.598348
1370057_at 10.712723 10.135077 10.272183 9.884669 10.703223 10.492627 10.287645 10.393833 10.003546 10.251676 10.444531 9.99335
1370058_at 3.5164819 3.4982574 3.5419626 3.5407348 3.605503 3.5232496 3.5749211 3.5040917 3.6017332 3.734697 3.6238198 3.41262
1370059_at 3.435153 3.774218 3.774118 3.5523136 3.5633605 3.7930286 3.6985776 3.471338 3.6775918 3.5461245 3.8806078 3.5884328
1370060_at 9.888415 9.65883 9.676045 9.697785 9.881233 9.7468605 9.817849 9.787212 9.857372 9.814405 9.685745 9.798935
1370061_at 5.753257 5.733292 5.51453 5.6064076 5.8401537 5.906242 5.861407 5.7299047 5.73332 5.920732 5.7863293 5.677036
1370062_at 10.603424 10.356096 10.668487 10.5945425 10.758339 10.647892 10.596324 10.592343 10.531978 10.526194 10.616068 10.605353
1370063_at 8.266853 8.292669 8.156675 7.98353 7.850913 7.7754307 8.297991 8.056958 8.196053 7.9497027 8.06472 8.173098
1370064_at 7.796919 7.5554185 7.854281 7.806397 7.634569 7.4523287 7.6528673 7.524964 7.5536776 7.8837066 7.194912 7.5791
1370065_at 13.820829 13.821897 13.812389 13.816778 13.821286 13.872874 13.792449 13.805785 13.784357 13.8057575 13.81627 13.812389
1370066_at 8.418502 8.29396 8.200583 8.448188 8.495361 8.355767 8.413173 8.537605 8.172638 8.468474 8.382997 8.26979
1370067_at 8.795522 8.719458 9.466836 8.909533 9.225823 9.107261 8.252835 9.678709 8.77368 8.448359 9.557565 8.63063
1370068_at 4.314136 4.5360866 4.455021 4.6435094 4.642719 4.6711664 4.7633915 4.6680117 4.7524886 4.510615 4.742211 4.5128026
1370069_at 5.1559243 5.349535 4.9227943 4.9943514 5.0057926 5.248848 5.155717 5.273978 5.2961216 5.146414 5.3607044 5.209874
1370070_at 6.804024 7.0869894 6.9032564 6.8695145 7.0189953 6.997744 6.776609 6.7979 7.1177363 6.716094 6.906226 6.5147824
1370071_at 6.5521955 6.311032 6.1841702 6.4937944 6.4638715 6.24999 6.2847853 6.315818 6.399877 6.492971 6.4999795 6.3045635
1370072_at 4.953067 4.112416 4.1930847 4.875976 4.915308 4.322641 4.4413424 4.7538443 4.886746 4.0093927 4.6017723 4.653802
1370073_at 11.004467 11.258181 11.135009 11.195422 11.139009 11.410871 11.255382 11.001692 11.140607 11.233978 11.343779 11.349427
1370074_at 5.994483 6.020931 6.007018 6.009151 5.7032123 5.8090777 5.8735094 6.1228123 5.9304576 5.983945 5.57896 6.034706
1370075_at 9.729044 9.320244 9.624096 9.591466 9.350887 9.528297 9.606319 9.526085 9.370182 9.483062 9.264042 9.263771
1370076_at 3.6200635 3.7813756 3.8093164 3.89733 3.8627727 3.9604518 3.5733347 3.74192 3.8315156 3.6850924 3.8583007 4.036909
1370077_at 5.8113503 5.6576724 5.9532785 5.549988 5.686391 5.5189385 5.9747834 5.840764 5.8755198 5.848352 5.695504 5.9255323
1370078_at 5.872549 6.16552 5.9655476 6.070545 6.004429 5.9438586 5.79185 5.909457 6.0371814 6.154774 6.073986 5.904043
1370079_at 4.72316 4.782305 4.794784 4.4386153 4.8083224 5.0172887 4.8263826 5.110865 5.021847 4.8355923 4.7068424 4.8016024
1370080_at 7.9987698 8.059819 7.648042 8.305152 8.398385 8.19545 8.165584 7.97907 8.5001135 8.590141 8.205414 8.246294
1370081_a_at 7.9398446 8.114218 8.020299 7.917763 7.680503 8.068832 7.747899 7.9653068 7.922681 7.9457197 7.998207 7.80219
1370082_at 6.368046 6.3109884 6.03936 6.4158316 6.3418827 6.318474 6.2302675 6.065428 6.236455 6.2686243 6.487962 6.3302245
1370083_at 4.4339557 4.6451783 4.7664285 4.5055556 4.5089903 4.6057606 4.3987913 4.567948 4.8636446 4.708713 4.361438 4.6310163
1370084_at 5.8931775 6.495135 5.409742 5.66687 5.7616334 6.1357865 5.875913 6.138913 6.6119385 7.2705784 5.954789 5.9537444
1370085_at 7.0465927 6.9809937 6.8977475 6.854852 6.743195 6.961204 6.828505 6.775795 6.8091283 7.0812244 6.651304 6.8036737
1370086_at 13.937419 13.961963 13.987285 13.918993 13.990633 13.98093 13.952004 13.96612 13.933577 13.949841 13.9074335 13.92269
1370087_at 10.242792 10.225163 10.331387 10.190607 10.244383 10.312798 10.219903 10.272873 10.226652 10.321214 10.082231 10.275907
1370088_at 6.948219 6.7641616 7.1172867 7.0220246 7.119795 7.086632 6.935469 6.98856 6.8544264 6.938853 6.7280226 7.1590652
1370089_at 3.5953486 3.94222 3.6609066 3.9357955 3.7224905 3.944655 3.9953485 3.996292 3.9303524 3.7337692 4.071124 3.6678503
1370090_at 5.188525 5.5617614 5.391947 5.3049593 5.3110113 5.1110992 5.1426992 5.2499833 5.6162605 5.5611053 5.106671 5.3629346
1370091_at 4.779356 5.1303883 4.990784 4.9686446 5.078459 5.239962 5.175139 5.123208 5.4664216 5.436297 4.938588 5.401602
1370092_at 4.313038 4.5807333 4.518578 4.5734897 4.4834867 4.615189 4.5628667 4.39242 4.580901 4.179512 4.7325983 4.4864264
1370093_at 3.9329872 4.1154284 3.9525633 4.1237307 4.153373 4.1915855 3.9398923 4.093277 3.7787826 3.9051633 4.120777 4.0072327
1370094_at 4.160904 4.068735 4.0856 4.170067 4.401375 4.161169 4.1528883 4.146488 4.213665 4.395773 4.5371256 4.0697823
1370095_at 6.080933 5.857123 6.0306716 6.18736 6.207343 6.0978656 6.309253 6.1535573 5.866588 5.9972463 6.2075562 6.0032277
1370096_at 4.6469812 4.86185 4.5789137 4.74484 4.823682 4.8654294 4.582972 4.748977 4.821193 5.092776 4.9274983 4.8400526
1370097_a_at 4.115503 4.2093415 4.276371 4.0777464 4.554169 4.2919197 4.0248075 3.982672 4.0618277 4.2516565 4.1655684 3.9988518
1370098_at 10.285795 10.481691 10.411444 10.1554985 10.1971 10.049999 10.314842 10.143445 10.32553 10.0376425 10.187109 10.093516
1370099_at 7.397303 7.3493385 7.3882008 7.1494703 7.3572617 7.541227 7.3705196 7.441765 7.53198 7.37896 7.3284945 7.430665
1370100_at 6.687457 6.62477 6.5086055 6.5565557 6.643531 6.596352 6.4984636 6.92383 6.407874 6.6455956 6.383167 6.603406
1370101_at 3.487325 3.6533403 3.5820692 3.7516537 3.643362 3.6593118 3.3804228 3.6841123 3.573289 3.3932517 3.5922654 3.7061152
1370102_at 7.0428114 6.9178815 7.1041174 7.1937823 6.8182235 7.0145454 6.882292 7.004811 7.001567 6.972834 6.9502635 6.782442
1370103_at 4.6412506 4.7061324 4.8051496 4.844199 4.93099 4.830437 4.963226 4.9396963 5.0846186 4.704614 4.854979 4.983905
1370104_at 4.4524565 4.6595564 4.659996 4.500573 4.555016 4.607645 4.6183085 4.7327547 5.016115 4.6509924 5.05688 4.54884
1370105_at 5.2910504 5.1768994 5.201895 5.0022097 5.06286 5.289984 4.997742 5.2034035 5.4441895 5.120564 5.2128315 5.1738048
1370106_at 4.0437813 3.8555067 3.8057487 3.8158112 3.9210649 4.0300756 3.8665364 3.742749 3.857076 3.9694889 3.8868186 3.9726925
1370107_at 5.325392 5.5192204 5.255074 5.0704756 5.4632545 5.3371425 5.21806 5.3557463 5.462041 5.3127255 5.2003508 5.532298
1370108_a_at 8.071768 8.381793 8.200312 7.7261677 8.029203 8.082594 8.506746 8.083372 8.009205 8.201315 8.520966 8.289497
1370109_s_at 13.070728 12.998599 12.990975 13.053582 13.0456505 13.019298 12.891361 12.981987 12.914031 13.083838 12.879288 13.030508
1370110_at 4.650834 4.4097147 4.408942 4.633181 4.3275003 4.9586496 4.60941 4.6354475 4.531268 4.5461116 4.5363994 4.5243516
1370111_at 7.382601 7.0791163 7.0357585 7.228644 5.925868 6.696624 7.1800213 6.0779853 6.33279 7.110124 6.2919474 7.4829464
1370112_at 9.192952 9.27996 9.316252 9.132005 9.1096115 9.155703 9.158528 9.179974 9.03285 9.252446 9.182932 9.317703
1370113_at 6.1118374 6.2775793 6.110741 6.3957224 6.3063965 6.632341 6.242614 6.265721 6.1894045 6.4207926 6.067156 6.05614
1370114_a_at 8.198271 9.1015625 6.769041 6.261445 5.9831862 8.1435375 8.259448 7.0558777 6.756044 8.790474 8.562897 8.397282
1370115_at 4.574094 4.5650406 4.4711385 4.5575995 4.526184 4.4901323 4.7683597 4.794318 4.816281 4.784005 4.6917176 4.5829263
1370116_at 3.9515104 3.8737166 3.796838 3.857699 3.9455466 4.2241116 3.776769 3.9079154 3.9713056 3.9656491 3.915098 4.1279316
1370117_at 3.5129917 3.659076 3.539578 3.7349162 3.5257063 3.6414514 3.9964118 3.6840098 3.4837325 3.494601 3.6031754 3.777351
1370118_at 6.267494 6.3904376 6.502824 6.237346 6.6030707 6.2957077 6.729614 6.2267566 6.513153 6.1010647 6.4156313 6.1348724
1370119_at 7.782467 7.91405 7.583364 7.8828177 8.063478 7.9284763 8.109503 8.108861 8.06056 8.089878 7.996376 7.888075
1370120_at 4.0569525 3.9883041 3.7554798 4.1255074 3.7530751 3.944655 3.9712253 4.0940523 3.8827693 4.20881 4.0527573 3.9371371
1370121_at 7.5131207 7.7113943 7.835664 7.5707707 7.5925784 7.5520434 7.369926 7.4533124 7.3767533 7.604683 7.5189843 7.66036
1370122_at 4.1509285 4.140354 3.704405 3.753909 4.1349483 3.9742308 3.8343763 4.2826977 4.024371 3.9568172 4.323989 4.0634184
1370123_a_at 6.9762025 6.630159 6.9793024 6.6452794 7.021153 6.8912673 7.098374 7.035036 6.653111 7.0246053 6.906543 6.965535
1370124_at 6.6721735 6.64541 6.673385 6.7437057 6.709159 6.6476707 6.894763 6.916405 6.9174066 6.890391 6.7886057 6.637535
1370125_at 4.5590777 4.6207676 4.5236244 4.476634 4.625091 4.910342 4.467496 4.818602 4.5634246 4.605368 4.3781967 4.531493
1370126_at 3.7225482 3.619579 3.7177858 3.4437246 3.7074788 3.6421728 3.6341877 3.4926186 3.669646 3.7424347 3.5436637 3.666234
1370127_at 5.9484506 6.1941857 5.7253914 6.312228 6.1079564 6.2271314 6.210307 6.067673 6.215631 5.9147673 6.2947783 6.467798
1370128_at 6.4186106 6.692749 6.5405307 6.7035375 6.7559857 6.6235886 6.484662 6.5890317 6.948739 6.5967827 6.515285 6.8182178
1370129_at 6.970728 6.832536 7.118011 6.9286532 6.8004775 6.955356 6.8087606 6.9231277 6.857034 6.9550605 6.904239 6.9437323
1370130_at 9.287308 9.341981 9.532888 8.901579 9.63327 9.712025 9.934871 9.155399 9.416692 9.427066 9.719922 9.116838
1370131_at 5.18149 4.8247538 5.5015373 4.9605503 5.381178 5.289581 5.3617597 4.684061 5.2417903 5.317353 4.977427 5.355897
1370132_at 4.17117 3.8099554 3.908429 4.0004225 4.1574736 3.8399994 4.163864 4.0507946 4.0659447 4.2502084 4.104578 4.212969
1370133_at 6.0162907 6.1121964 5.9921956 5.802692 6.217859 6.0156937 5.9878454 5.8131084 5.9071884 5.8053355 5.97574 6.059787
1370134_at 9.828412 9.939792 9.959545 9.820576 9.897115 9.917193 9.791735 9.818445 9.719543 9.90708 9.940072 9.928808
1370135_at 5.081042 5.8098435 6.406039 5.252039 6.1316075 6.9716215 6.0433426 6.0704703 5.6905994 5.659288 5.4253845 6.1925983
1370136_at 6.416413 6.4195952 6.411576 6.657111 6.651091 6.3700852 6.4822674 6.6429563 6.527702 6.615819 6.739377 6.508462
1370137_at 4.929678 5.124685 5.1677256 4.9338098 4.8343782 4.950316 5.113596 4.891565 5.111238 4.995635 5.044416 4.9442196
1370138_at 4.5331573 4.6674185 4.7112703 4.5645113 4.562394 4.7995634 4.9035845 4.6827707 4.6014814 4.707554 5.019823 4.742363
1370139_a_at 3.5546582 3.783145 3.9022682 3.5317001 3.7295268 3.793801 3.5548997 3.734394 3.7641275 3.880073 3.970133 3.6963062
1370140_a_at 4.41638 4.7537556 4.7590075 4.537969 4.9648986 4.7780337 4.873663 5.0103307 4.657092 4.510335 4.8195505 4.75696
1370141_at 8.536467 8.527831 8.548932 8.342697 8.815021 8.764762 8.536684 8.575106 8.834762 8.904776 8.608312 8.480095
1370142_at 5.3554974 5.609295 5.55214 5.4386563 5.596359 5.616494 5.658305 5.972198 5.8929954 5.6178923 5.846966 5.317609
1370143_at 5.428353 5.2185044 5.4720283 5.404219 5.4023914 5.1890855 5.4718556 5.3965836 5.3992734 5.0746474 5.562118 5.5253377
1370144_at 8.065942 7.9139266 7.7236323 7.6261735 8.062393 7.343783 7.9405856 7.5082784 7.7670407 7.7047486 7.753533 7.785872
1370145_at 4.3004284 4.1415405 4.461076 4.215667 4.2629805 4.416191 4.253378 4.352314 4.3521185 4.2151375 4.147977 4.284297
1370146_at 3.545825 3.524126 3.5358858 3.4939117 3.4264853 3.3649654 3.7104099 3.5046403 3.7017605 3.292352 3.5141535 3.398275
1370147_at 7.5593066 6.830886 7.7657347 7.60977 7.5568943 7.09632 7.8202305 7.7648096 7.410104 7.7751493 7.2966886 8.447041
1370148_at 14.207942 14.191187 14.236942 14.210687 14.218132 14.213477 14.238191 14.24115 14.22838 14.26896 14.220787 14.2207155
1370149_at 11.027733 11.081256 11.085399 11.167916 10.989081 11.023474 10.988137 10.906494 10.901251 10.928471 10.896838 11.054048
1370150_a_at 12.981893 12.582481 13.463906 12.6648 12.86747 12.968534 12.746226 12.85559 12.689498 12.244156 13.132708 12.312395
1370151_at 13.094711 13.106882 13.189433 13.240691 13.078318 13.082454 13.024425 13.133742 13.056852 13.138272 13.016464 13.096572
1370152_at 4.377136 4.52355 4.354417 4.3429728 4.5031137 4.619396 4.7361774 4.6402655 4.7774734 4.5511646 4.4923162 4.5397635
1370153_at 5.6075797 5.380562 5.674124 5.515991 5.84206 6.3694334 6.0173945 5.569876 5.6561985 5.9334707 5.6876903 5.841936
1370154_at 10.604362 10.657155 10.796004 9.222426 10.363571 10.306842 10.152672 10.784142 10.677803 10.111943 10.820627 10.527081
1370155_at 7.6878166 7.4582615 7.442509 7.535565 7.4410586 7.837754 7.649626 7.1717963 7.6229258 7.510851 6.88108 7.7815423
1370156_at 7.226696 7.814359 7.2775726 7.2168674 7.6481543 8.430646 7.7227373 8.453188 7.1347895 7.7781267 7.346965 7.731653
1370157_at 4.0765347 3.878562 3.8051107 3.7377436 4.1321025 3.814629 3.7532294 3.9183004 3.8502653 4.0196705 4.0294666 3.9294589
1370158_at 6.4527435 6.2893896 6.2579546 6.555901 6.2632613 6.3560243 6.339219 6.0705066 6.493982 6.1803226 6.3682814 6.513526
1370159_at 7.0895534 6.9194 6.9104156 7.2037745 7.132405 6.857224 7.002126 6.9137006 6.930891 7.0551434 6.6838126 6.8740053
1370160_at 8.786574 8.658144 8.7685995 8.744891 8.7688055 8.683634 8.663804 8.641528 8.695412 8.576344 8.791929 8.717031
1370161_at 9.415892 9.258083 8.994681 9.349386 9.307287 9.211418 9.210972 9.267321 9.241629 9.463083 9.364935 9.428242
1370162_at 7.3239417 7.209854 7.2829065 7.056938 7.064438 7.0732813 7.113469 7.0256777 6.7546434 7.1544433 6.782477 7.147471
1370163_at 9.431699 9.009682 9.339062 9.364391 9.403484 9.4109335 9.215333 9.216582 9.267146 9.105116 9.343802 9.474963
1370164_at 10.877879 10.955957 11.013317 10.993044 11.017454 10.909442 11.009176 10.886555 10.942079 10.969715 10.909994 11.066156
1370165_at 3.965645 3.8736358 3.9491172 3.738098 3.763478 3.8253658 3.787859 3.7845151 3.9219728 3.9845395 3.7562377 4.0335016
1370166_at 12.061154 12.140226 12.0467205 12.072827 12.012851 11.991637 11.937289 11.985182 12.068487 11.997088 11.943076 11.835604
1370167_at 12.37342 12.5019455 12.37708 12.392643 12.372161 12.427813 12.468367 12.321319 12.446338 12.430425 12.378259 12.384813
1370168_at 9.574436 9.337425 9.50513 9.458956 9.600427 9.312475 9.740561 9.861168 9.527116 9.9354 9.671126 9.846695
1370169_at 9.3209505 9.142847 9.252236 9.489753 9.160073 9.123138 9.159742 9.231207 9.160444 9.329733 9.036268 9.38105
1370170_at 10.486205 10.481078 10.397724 10.393981 10.419577 10.256831 10.431653 10.38905 10.313134 10.473178 10.378178 10.3786545
1370171_at 8.564379 8.565161 8.584791 8.778379 8.539095 8.504522 8.420259 8.460981 8.508751 8.376164 8.37968 8.379239
1370172_at 10.645319 10.72268 10.752919 10.863728 10.758529 10.554872 10.784029 10.640407 10.664042 10.735984 10.82213 10.978668
1370173_at 7.9822736 7.8545446 8.069582 8.086326 7.7306867 7.573231 7.8509073 7.742357 7.696547 7.9400315 7.728573 8.0324335
1370174_at 5.9538984 6.326481 6.0271835 6.0424056 6.220406 6.3440137 6.2936406 6.532443 6.3394895 6.3468513 6.1743145 6.12557
1370175_a_at 8.245148 8.204924 8.127137 8.163841 8.340708 8.170626 8.096172 8.154931 8.205802 8.145899 8.1184025 8.287426
1370176_at 6.9820786 7.0916557 7.7046404 6.9008436 8.415148 7.0503125 7.1651397 7.9381084 7.8337107 7.8928328 6.71751 6.889325
1370177_at 5.2829046 5.4516907 5.4249563 5.5440006 5.565632 5.294385 5.3789597 5.477747 5.4430547 5.272234 5.282529 5.395344
1370178_at 4.787058 4.5535955 4.7744784 4.6322646 4.6156607 4.7958927 4.2884607 4.6146975 4.785678 4.6817145 4.5645447 4.768206
1370179_at 10.08212 10.087793 10.10132 10.095863 10.242234 10.114237 10.251712 10.203956 10.183326 10.279108 10.19833 10.151481
1370180_at 11.033912 11.308207 11.063448 11.242597 10.9114065 11.154073 11.230145 11.332267 11.397998 11.446421 11.248102 11.417652
1370181_at 6.9433813 7.0356746 7.294138 7.22269 7.04195 7.2903643 7.115494 7.0004673 6.948739 7.1868 7.1887565 7.2718267
1370182_at 4.928902 5.257866 4.874118 5.254923 5.0494704 4.7452335 4.7223396 5.3753376 5.1538363 5.164201 5.157402 5.452985
1370183_at 7.299523 7.572527 7.308144 7.262107 7.452168 7.257802 7.5196667 7.1103415 7.243597 7.342521 7.2077985 7.356403
1370184_at 10.067688 10.143541 10.059859 10.140547 10.085036 10.020465 10.1200285 10.061089 10.088904 10.21039 10.136729 10.219419
1370185_at 4.889752 5.0251904 4.708031 4.877765 4.797108 4.8735437 4.841103 4.6609626 5.0741034 4.8757377 4.9047523 4.9268456
1370186_at 9.8311615 9.922774 9.232667 9.690735 10.549766 9.59851 9.977692 10.011883 9.810682 10.566182 10.075082 9.657453
1370187_at 10.78284 10.779072 10.651718 10.76614 10.807495 10.674267 10.790405 10.64627 10.609726 10.820462 10.593265 10.726588
1370188_at 10.103628 9.929921 9.66528 9.933728 10.07824 10.148346 10.054122 9.843063 10.031409 10.038302 10.011307 10.105777
1370189_at 10.101762 9.876617 9.758728 9.979507 10.140206 9.922693 10.073179 9.964095 10.024071 10.017823 9.99081 10.018829
1370190_at 11.723452 11.650391 11.660192 11.610833 11.591306 11.59642 11.586713 11.723313 11.660167 11.648776 11.5979595 11.416883
1370191_at 8.1340475 8.134592 7.9669003 8.082903 8.1028805 8.286825 7.8396316 8.004059 8.121738 7.9286504 8.20038 8.080727
1370192_at 8.132623 7.8878417 7.9857826 7.95222 8.065637 7.910616 8.07332 8.061835 8.035727 8.233964 7.950348 7.943172
1370193_at 11.301485 11.180952 10.790543 11.239177 10.230905 11.274185 11.037224 10.899908 10.7413435 10.810764 11.168694 11.1213665
1370194_at 7.7821593 7.6575975 7.669684 7.73891 8.0289 7.8171163 7.8989525 7.6137595 7.5792375 7.829708 7.7843456 7.747062
1370195_at 7.927895 7.8013215 7.807504 7.4768643 7.314985 7.6662774 7.6559515 8.007854 7.5793977 7.910284 7.751032 7.849362
1370196_at 6.9170885 6.865292 7.01923 7.0945787 6.7331038 6.8708973 6.828309 6.6900644 6.8702283 6.871352 6.572048 6.7330265
1370197_a_at 6.307914 6.059341 6.055326 6.4889803 6.092897 5.7398024 6.088369 6.096852 6.0289693 6.4480844 5.7674503 6.3819833
1370198_at 3.4105587 3.3037295 3.3204236 3.5422022 3.5138052 3.2905061 3.3307037 3.3453488 3.3429482 3.404605 3.4543076 3.3150625
1370199_at 10.297983 10.376613 10.045634 10.09334 10.2984085 10.104054 10.165268 10.024577 10.183405 10.308563 10.053728 10.118653
1370200_at 11.994155 12.117535 12.01273 12.183903 11.715548 11.982794 11.899225 12.059887 12.084781 12.039748 11.885129 12.31556
1370201_at 3.9388406 3.656238 3.9027472 3.750243 3.959934 3.7642066 3.8194253 3.7602334 3.857076 3.7914758 3.997087 3.899555
1370202_at 9.699553 9.741774 8.887157 9.587848 9.445534 9.211126 9.483978 8.951235 9.301684 10.077062 9.325108 9.526482
1370203_at 7.5242515 7.5334044 7.490154 7.3955793 7.8168116 7.3917146 7.4138255 7.686112 7.675569 7.601546 7.4217772 7.4430704
1370204_at 9.075248 9.047216 8.730473 8.934547 9.261665 9.046476 8.962179 8.95439 8.993809 9.212301 8.888127 9.090304
1370205_at 3.9036164 4.2589345 4.1288247 3.9645517 3.8612616 3.801014 3.685282 4.0019035 3.6677709 3.898759 3.9710426 3.7136507
1370206_at 4.572169 4.429531 4.4464016 4.425906 4.566197 4.5719213 4.5705376 4.3096323 4.7002935 4.4709024 4.375515 4.477886
1370207_at 11.332428 11.436864 11.322652 11.324512 11.442862 11.237987 11.537748 11.404958 11.500456 11.376347 11.508155 11.475235
1370208_at 8.161032 8.256561 8.020233 8.019149 8.267767 7.936663 8.274189 8.281202 8.003624 8.198091 8.107106 8.224986
1370209_at 8.814108 9.812567 9.243557 9.9228945 9.287185 9.461982 9.970083 10.232359 10.26684 9.989029 9.883818 9.670783
1370210_at 5.359277 5.49948 5.3870325 5.287956 5.3633847 5.5873866 5.4049306 5.4026203 5.4437 5.2598457 5.277921 5.315747
1370211_at 6.288633 6.1861215 6.2317314 6.4469876 6.2706046 6.244148 6.263288 6.6731668 6.496556 6.2325077 6.452408 6.445496
1370212_at 5.297859 5.480798 5.089237 4.9716644 5.329198 5.420191 5.14802 5.303359 5.69854 4.98699 5.2128315 5.1844196
1370213_at 11.820025 11.948001 11.804123 11.873847 11.82359 11.865026 11.9537325 11.8287945 11.896212 11.824161 11.883568 11.845668
1370214_at 4.695215 4.829011 4.7408876 4.822968 4.751075 4.9028125 4.947878 4.9233837 4.8813276 5.05062 4.758801 4.97101
1370215_at 9.680202 9.889288 9.685564 9.787857 10.165116 9.672888 10.005866 9.910099 9.9984665 10.348191 10.029598 9.915417
1370216_at 4.6454015 4.360101 4.4554763 4.438077 4.7557745 4.401019 4.2962847 4.6477075 4.552849 4.2412796 4.27134 4.4598465
1370217_at 5.5037255 5.5102925 5.52371 5.702081 5.6157355 5.60392 5.52 5.885699 5.7216425 5.1888905 5.6068764 5.420267
1370218_at 6.1349425 6.3296247 6.0689445 6.0903563 5.828272 5.8768373 5.6488166 5.838844 6.4408183 6.390476 5.6926575 6.5350795
1370219_at 8.028385 8.214494 7.8922434 8.037678 8.447663 8.106749 8.447396 8.091182 8.259304 8.495259 8.354629 8.32421
1370220_at 10.042806 10.477299 9.830013 10.199547 10.433139 9.724165 10.468422 10.042966 10.496246 9.305072 9.909849 10.342197
1370221_at 4.7449594 4.854332 4.6225295 4.8600965 4.730765 4.5053205 4.5806565 4.7385087 4.8358636 4.671933 4.708644 4.4722366
1370222_at 4.9396772 4.806697 4.639644 4.756366 4.804452 4.90248 4.672378 4.8260403 4.995743 4.6369753 5.2571893 5.0626493
1370223_at 7.7018576 7.4013076 7.5458097 7.6369495 7.833948 7.6945877 7.7038426 7.6379805 7.6086197 7.878462 7.8708982 7.6419663
1370224_at 9.578988 10.311559 10.016554 9.7459955 9.298698 9.644707 10.1291065 10.128218 9.967367 10.211347 9.811303 9.561167
1370225_at 5.0621824 4.981377 5.106784 5.0291443 4.975347 4.858588 4.9034266 5.0588794 5.1694884 5.115719 4.965249 4.8523717
1370226_at 9.995708 9.945915 9.932163 9.983862 10.079683 9.951178 10.158911 10.069805 9.82375 10.130373 9.997139 9.779814
1370227_at 3.2439997 3.3026903 3.5377922 3.3890193 3.1576192 3.2942355 3.3878896 3.19669 3.4497044 3.6071706 3.2725646 3.316885
1370228_at 14.45748 14.43846 14.463511 14.442398 14.429518 14.466598 14.45571 14.44959 14.43846 14.466768 14.443752 14.421726
1370229_at 4.9653893 5.33195 5.263257 5.1778464 5.300208 5.409033 5.401591 5.2646475 5.5032053 5.2767944 5.546115 5.3593397
1370230_at 11.128571 11.198726 11.252018 11.222042 11.31725 11.230245 11.276746 11.243842 11.311685 11.241965 11.2675705 11.315303
1370231_at 7.40657 7.389025 7.3093734 7.281795 7.215368 7.330212 7.2500386 7.2239027 7.2737627 7.4924035 7.3005714 7.236615
1370232_at 10.346065 10.373417 11.143509 10.536967 11.083252 10.164854 10.301524 10.35412 10.762683 10.934424 10.642052 10.869382
1370233_at 5.05705 5.1486363 5.0344543 5.085361 4.988208 4.897539 5.2545185 4.9670115 5.0147943 4.949564 5.4180155 5.057574
1370234_at 12.952914 12.913512 12.973832 12.907896 12.87051 12.932246 12.740982 12.923075 12.855553 12.785567 12.828503 12.829965
1370235_at 12.682482 12.8353615 12.687306 12.653109 12.917288 12.982791 12.721438 12.771084 12.634541 12.690247 12.943047 12.388571
1370236_at 8.737962 8.689863 8.59721 8.852087 8.70997 8.52725 8.448408 8.665401 8.882912 9.005737 8.818911 8.8195
1370237_at 11.914937 12.081261 12.116016 12.059025 12.062481 12.078058 12.051715 12.102082 12.014737 11.950221 11.884974 12.12179
1370238_at 11.754983 11.764337 11.890032 11.839958 11.910937 11.908632 11.857242 11.873227 11.866018 11.879754 11.977182 11.887857
1370239_at 12.758557 12.981633 12.958407 12.88844 13.246383 13.197615 13.095674 13.007477 13.180318 13.146897 13.391189 13.529847
1370240_x_at 12.7603445 12.9656725 12.833729 12.875575 13.157747 13.222874 12.967148 12.962552 13.19044 13.168747 13.453266 13.522767
1370241_at 13.941665 13.9382105 13.860782 13.916198 13.767687 13.901425 13.852855 13.790485 13.878873 13.94916 13.839558 13.849975
1370242_at 12.573458 12.518291 12.469389 12.494993 12.69229 12.702148 12.611204 12.531319 12.623269 12.619365 12.705999 12.699112
1370243_a_at 10.459977 10.167361 10.073998 10.2247505 10.292641 10.737222 10.068689 10.104754 10.408825 10.393033 10.455376 10.53
1370244_at 12.291728 12.184663 12.115273 12.211635 12.1352215 12.15032 12.225822 12.117473 12.220587 12.3519535 12.080928 12.314612
1370245_at 10.437687 10.307574 10.062846 10.183048 10.279556 10.211716 10.344674 10.394183 10.362505 10.513938 10.271123 10.378127
1370246_at 11.7142725 11.783247 11.649364 11.701886 11.856318 11.894014 11.671501 11.691552 11.583474 11.80064 11.833421 11.706175
1370247_a_at 6.3825364 6.232095 6.2897096 6.359668 6.2325864 6.006164 6.5281286 6.2288404 6.420907 6.2687073 6.2859836 6.429757
1370248_at 6.417579 6.159697 5.9561877 6.0766525 6.3602076 6.19198 6.0453835 6.0782213 6.5046554 6.3528824 6.2075562 6.1498814
1370249_at 6.9433813 6.920863 7.011995 7.508199 7.7423716 7.2509537 7.6116424 7.787269 6.694501 7.523986 7.2004905 6.788909
1370250_at 9.301758 9.1837435 9.047996 8.941083 9.30824 9.022489 9.263871 9.009391 9.044482 8.999855 9.091373 9.137871
1370251_at 6.1921926 5.833271 6.1280794 5.703449 6.2839036 6.2614512 6.322215 6.2222013 6.0977025 6.330513 6.036794 6.123972
1370252_at 8.117206 8.016732 8.228305 8.09119 8.60965 8.146721 8.552144 8.243639 7.990095 7.9050045 8.30053 7.9891086
1370253_at 11.7077055 11.663179 11.580998 11.641278 11.785249 11.693317 11.709931 11.640612 11.674181 11.638344 11.799139 11.769025
1370254_at 3.6243908 3.7069244 3.5485234 3.7882786 3.8525858 3.6329033 3.8380892 3.5419283 3.9838529 3.5869565 3.6423755 3.9926124
1370255_at 4.445936 4.3845463 4.6243134 4.570798 4.5564766 4.409541 4.777546 4.7998753 4.6196613 4.2747765 4.9685926 4.6739273
1370256_at 8.117703 9.356392 9.365471 9.076999 7.870403 9.112842 9.049914 8.242756 9.675307 9.3011875 8.821144 7.768186
1370257_at 4.2768836 4.292396 4.4905233 4.1149664 4.7341967 4.328576 4.4621363 4.5882006 4.309434 4.4041786 4.32375 4.322324
1370258_at 5.1810994 5.282707 5.104437 5.287874 5.661309 5.2092957 5.242585 5.242803 5.208748 5.3398886 5.214636 5.4366636
1370259_a_at 7.694546 7.5298195 7.669008 7.774606 7.3909636 7.729322 7.9623847 7.6738076 7.5068936 7.667481 7.549143 7.7807894
1370260_at 6.801669 6.9398637 6.7913604 6.8579335 6.8251357 6.8683267 6.966514 6.7847195 6.8229733 6.963213 6.487725 6.8595877
1370261_at 8.177305 8.38526 8.091251 8.119783 8.436096 8.194577 7.910263 8.22894 7.942239 8.026611 7.720152 8.065626
1370262_at 9.247416 9.234985 8.986656 9.103048 9.213173 9.216694 9.215572 9.253965 9.081768 8.972801 9.130056 9.189726
1370263_at 5.981906 5.922443 5.96494 5.9303946 5.9107494 5.9492044 5.9881244 5.779835 5.977415 5.9567146 5.820095 5.797746
1370264_at 7.573533 7.904815 7.5262303 7.8363633 7.170047 7.590096 7.3977723 7.6365485 7.505792 7.6462426 7.4197755 7.2473254
1370265_at 5.9297748 6.3179517 5.9815845 6.1621265 6.082024 5.559206 5.92587 6.0779853 6.07393 6.2038984 6.0503736 6.1033363
1370266_at 6.6106772 6.94867 6.9542747 6.72352 6.8179197 6.860044 6.7801967 6.854088 6.8570476 6.9781904 6.911595 6.79232
1370267_at 6.358104 6.6156297 6.386465 6.3580966 6.40123 6.376484 6.283368 6.4919324 6.186721 6.2352552 6.2609797 6.4025545
1370268_at 4.239701 4.352165 4.1962695 4.271971 4.383605 4.3178673 4.472548 4.5085096 4.299614 4.2474766 4.3960857 4.1952806
1370269_at 4.9186897 5.110979 4.8397837 5.0360603 5.3493843 4.9586496 5.447347 5.14027 5.599545 5.095815 5.2065425 4.9773345
1370270_at 3.9761305 3.99658 3.9048994 3.9043453 3.8709612 4.1525974 3.9917681 4.40349 4.1134086 3.9161205 3.777082 3.8385243
1370271_a_at 7.0106497 7.1822457 7.245683 7.1978874 7.1286077 7.1714997 7.1592417 7.3615766 7.319838 7.16213 7.3831177 7.1489024
1370272_x_at 5.9836783 6.1941857 6.05418 6.1369567 6.0315533 5.945833 6.0605187 6.3257065 6.1966276 5.987362 6.077383 6.15551
1370273_at 3.6810284 3.6140108 3.5360024 3.4590735 3.5463874 3.4772937 3.3432162 3.5997925 3.624537 3.4853573 3.4880378 3.5264943
1370274_at 12.799817 12.633428 12.808587 12.789095 12.6443 12.709824 12.7423725 12.796774 12.686719 12.817757 12.727082 12.725194
1370275_at 12.873717 12.964527 12.952597 12.99056 12.89216 12.936887 12.947597 12.923899 12.941218 12.981083 12.894532 12.937859
1370276_at 11.878204 11.795981 11.950041 11.939062 11.9808655 11.843061 11.920317 11.955444 11.840489 11.855284 11.955787 11.789966
1370277_at 11.909305 11.869287 12.003159 11.974911 11.913528 12.003115 11.980783 11.925316 11.959933 12.000441 11.981958 12.017596
1370278_at 11.412719 11.342159 11.431681 11.504676 11.491623 11.3775015 11.476582 11.455303 11.465078 11.358538 11.460488 11.461828
1370279_at 5.418972 5.7047405 5.5141807 5.4210534 5.7049646 5.577697 5.79036 5.788787 5.7927203 5.8825216 5.69596 5.699582
1370280_at 10.416567 10.351641 10.538555 10.574852 10.5522375 10.359067 10.507265 10.3496895 10.388965 10.565798 10.529127 10.658037
1370281_at 10.865343 10.981433 10.677252 9.948439 10.669789 11.26509 10.186357 10.2879095 10.711973 10.03534 10.582092 9.643234
1370282_at 6.3459067 6.7034955 6.2212715 6.3714666 6.6720014 6.737401 6.6378894 6.5737514 6.7670584 6.9599237 7.0731 7.096392
1370283_at 12.46248 12.388161 12.570042 12.506575 12.446084 12.632828 12.407722 12.440544 12.383074 12.342251 12.674693 12.455049
1370284_at 12.077623 12.126341 12.148252 12.220744 12.218357 12.143266 12.295945 12.173771 12.176222 12.118902 12.188135 12.138544
1370285_at 6.3619933 6.250895 5.8716254 6.3920646 6.2795105 6.395526 6.0868754 6.3991094 6.5972114 6.6188817 6.2616186 6.3407784
1370286_at 8.586945 9.535413 9.087259 9.034141 8.72354 8.919596 9.168858 9.864572 9.776476 9.447587 8.621147 9.296314
1370287_a_at 9.176566 9.155615 9.270557 9.077439 9.069638 9.408028 9.11169 9.070079 9.075498 9.208155 9.083003 9.323327
1370288_a_at 8.134628 8.188093 8.419151 7.983091 8.07424 8.318291 8.172424 8.136587 8.097088 8.108767 8.197371 8.422356
1370289_x_at 3.5287783 3.581479 3.4598823 3.6104648 3.656941 3.8098903 3.4573352 3.6843154 3.7310157 3.8944433 3.5057895 3.4983985
1370290_at 8.516242 8.708231 8.246974 8.531759 8.442253 8.358705 8.323978 8.43035 8.625306 8.923871 8.595343 8.890053
1370291_at 5.408559 5.34437 5.5624585 5.368122 5.473034 5.309274 5.478544 5.473726 5.480386 5.388983 5.4959207 5.5844083
1370292_a_at 4.0514326 4.047995 3.848589 3.8906252 3.7527115 4.024035 4.007495 4.2492914 3.8978577 4.0136423 4.1015015 3.833559
1370293_at 5.32769 5.6467066 5.5811195 5.472089 5.4887743 5.651736 5.545537 5.5649967 5.832816 5.5768714 5.855123 5.3985534
1370294_a_at 6.769886 6.6236973 6.0156174 6.797118 7.5028806 7.0399046 6.4166355 7.037674 7.251202 7.3712893 7.2055874 6.7015924
1370295_at 8.412087 8.266564 8.310786 8.380246 8.583691 8.437173 8.342256 8.341004 8.465138 8.516179 8.492002 8.484277
1370296_at 13.262808 13.474802 13.47333 13.42885 13.371399 13.436029 13.441818 13.489598 13.394544 13.482849 13.460587 13.407656
1370297_at 6.305571 6.233426 6.589343 6.2985754 6.6067986 6.376446 6.411716 6.509645 6.6413703 6.585191 6.625203 6.3859777
1370298_at 10.096177 9.725941 9.793583 9.718769 9.894915 9.936239 9.984197 9.666156 9.849592 9.836238 9.846976 9.69296
1370299_at 13.696907 13.6898985 13.795809 13.724271 13.708293 13.676938 13.697062 13.662583 13.663351 13.703175 13.700854 13.685089
1370300_at 8.085042 8.018567 8.145779 8.165837 8.24435 8.216251 8.0383215 8.097438 8.009888 7.9812717 8.146318 8.160288
1370301_at 7.3788514 7.0815053 7.1220284 7.2572594 7.1843047 7.397739 7.404404 6.7341924 6.967498 7.0390725 6.993363 7.2409124
1370302_at 8.041468 8.260346 7.9319286 8.227505 7.8747745 8.167188 8.033315 8.047065 8.024631 8.142248 7.921417 8.162077
1370303_at 6.543192 6.648974 6.6263165 6.5478053 6.660213 6.3713884 6.6190524 6.4023643 6.721772 6.6795483 6.658311 6.7481093
1370304_at 8.747768 8.591186 8.871761 8.7160015 8.997269 8.823456 8.827626 8.901413 8.748527 8.761676 8.913485 8.913172
1370305_at 9.540429 9.56398 9.507145 9.411867 9.585762 9.729512 9.664351 9.666518 9.61653 9.581213 9.641826 9.726382
1370306_at 8.893979 8.870072 8.873241 8.924882 8.896949 8.799816 8.88742 8.893337 8.865569 8.933792 8.921042 8.979415
1370307_at 7.302885 7.325359 6.8791785 7.27536 6.944886 7.228913 6.908388 6.8415112 6.802134 7.0239625 6.8981066 7.0500484
1370308_at 7.6463337 7.7428937 7.500556 7.659993 7.941117 7.8351774 7.492825 7.3264813 7.9095755 7.9153824 7.4903574 7.9237623
1370309_a_at 11.143336 10.925283 10.9568205 11.038678 11.087488 11.05278 11.149092 11.12443 11.017021 10.939679 11.080401 11.298013
1370310_at 12.881485 12.870983 12.791796 12.932172 12.841355 12.916252 12.905817 12.870116 12.850405 12.703515 12.746541 12.939729
1370311_at 8.1989155 7.888244 7.9744673 8.097143 8.185451 8.162734 8.374121 7.967317 7.835595 8.184586 8.113789 8.19735
1370312_at 4.0838623 4.147436 4.148429 4.127619 3.9580946 4.110235 3.9083185 4.1923423 3.8731394 4.4256873 4.063021 4.2909484
1370313_at 8.907136 8.864547 9.069126 8.995557 8.988061 8.984863 9.073939 8.994762 9.026172 9.028639 9.060036 9.2452755
1370314_at 7.8655496 7.6513996 7.9351063 7.777307 7.716565 7.636845 7.55178 7.754556 7.696547 7.666547 7.888612 7.6338787
1370315_a_at 5.7986174 6.013679 5.7902904 5.877932 5.930263 5.87292 5.7082815 5.86051 5.758241 5.9210157 6.1141715 5.975359
1370316_at 8.0980835 7.8761864 7.863725 7.8694096 7.99473 7.967508 7.967357 7.8755236 8.047306 8.013897 8.004533 8.08266
1370317_at 6.788386 6.8382106 6.7500544 6.7452626 6.8124847 6.6906533 6.484846 6.4759007 6.5905333 6.687324 6.6027126 6.5133395
1370318_at 7.389393 7.413487 7.2775726 7.466968 7.251337 7.0416822 7.203024 7.205033 7.4578757 7.664084 7.3934073 7.299731
1370319_at 9.746094 9.366023 9.701331 9.929327 9.898814 9.235346 9.77486 9.622319 9.590469 9.576761 9.619508 9.730753
1370320_at 10.59968 10.487399 10.651216 10.877781 10.83043 10.149243 10.536297 10.791422 10.622508 10.577443 10.450535 10.961126
1370321_at 10.23642 10.175363 10.1814575 10.3284 10.193619 10.202657 10.095174 10.178851 10.201833 10.285336 10.209622 10.267993
1370322_at 9.744091 9.686887 9.610387 9.5734825 9.738235 9.671851 9.80068 9.627299 9.61267 9.610938 9.736057 9.8669195
1370323_at 6.0291185 6.0664053 6.0574036 6.057412 6.297548 6.1514893 5.8173842 6.048131 6.0892534 6.0626817 6.030183 6.05614
1370324_at 7.489045 7.6236506 7.4572854 7.480921 7.407949 7.5282207 7.5792375 7.412199 7.466113 7.487086 7.493209 7.506223
1370325_at 9.790355 9.8383665 9.849793 9.864818 9.710313 9.744654 9.902258 9.737503 9.806417 9.726271 9.839242 9.948504
1370326_at 7.1213617 7.085922 7.143583 7.2145786 6.9711537 7.1850176 7.23627 7.1649456 6.956007 7.13121 7.0515018 7.2360525
1370327_at 7.8543763 7.795797 7.847808 7.762331 7.9441605 7.664136 7.739482 7.7817793 7.8388853 7.8692484 7.8059325 7.9905815
1370328_at 5.6022506 5.6987376 5.9402204 5.755096 5.7315564 5.899833 5.8016915 5.9424224 5.822449 5.449921 5.693202 5.7800264
1370329_at 9.441956 9.275298 9.550873 9.433313 9.191759 9.135563 9.438773 9.353617 9.440097 9.214351 9.257772 9.266725
1370330_at 7.1214347 7.025876 7.1895423 7.190268 7.0238037 7.004929 7.1069245 7.0447183 7.0908833 7.19914 7.1111474 7.2040353
1370331_at 7.6657467 7.9332323 7.5563984 7.77747 8.128147 8.020306 7.8899302 7.685098 7.740144 7.8769507 7.629584 7.851971
1370332_at 5.3540173 5.342387 5.1565557 5.256488 5.449355 5.278874 5.319537 5.230116 5.412819 5.321409 5.44845 5.356689
1370333_a_at 13.224328 13.212413 13.102201 13.023035 13.162977 13.268777 13.166271 13.078049 13.09203 12.981984 13.134382 13.052681
1370334_at 8.801098 8.764854 8.8793335 9.0780735 9.288491 8.64946 9.154308 9.742132 9.1817 8.929266 9.116055 8.771318
1370335_at 7.7273827 8.036425 7.887705 8.2247715 8.021635 8.08906 8.0442505 8.078623 8.067692 8.03278 7.50991 8.077686
1370336_at 10.957443 10.222611 10.820744 11.113302 10.86767 11.31212 10.936332 10.024711 11.072312 10.689675 11.040813 10.5989685
1370337_at 7.969241 7.862876 7.841094 7.884261 7.892415 7.7592077 7.5910587 7.7406225 7.7517424 7.82319 7.6115503 7.752027
1370338_at 3.2520432 3.57613 3.4567144 3.5356774 3.602039 3.462287 3.724483 3.2714643 3.6572983 3.5742717 3.2933953 3.6144001
1370339_at 10.214316 10.182644 10.054581 10.179878 10.190161 9.969696 10.164708 10.144516 10.136051 10.168081 10.235038 10.227277
1370340_x_at 9.057545 9.189216 9.111146 9.026608 9.218933 8.940181 9.134249 9.2318325 9.1009445 9.24506 9.18731 9.075102
1370341_at 3.630208 3.704832 3.5768304 3.8012526 3.7538052 3.5029955 3.6134448 3.6563294 3.6756225 3.538156 3.757258 3.8042066
1370342_at 3.5835931 3.6240933 3.535462 3.575252 3.5373652 3.45234 3.397074 3.7441561 3.5240164 3.3318684 3.7120423 3.5362031
1370343_at 6.9815297 6.7623725 6.891788 6.8964114 6.740748 6.515153 6.9368234 6.711111 6.9075365 6.745033 6.6228895 6.8781185
1370344_at 7.946303 7.705046 7.769565 7.697725 7.7696204 7.714017 7.897338 7.521364 7.854601 7.789951 7.819245 7.5273314
1370345_at 6.1408415 5.762883 5.373184 5.456773 7.0635676 5.9264183 5.7463617 6.3258853 6.3797255 6.962263 6.4509687 5.648899
1370346_at 5.596994 5.7474284 5.106981 5.371943 6.527368 4.8102922 5.1069517 5.8495235 6.1010118 6.275971 6.185333 5.6226068
1370347_at 5.5679536 5.3578286 5.4102345 5.7046304 5.9916525 5.385 5.87472 5.5333443 5.3359785 5.9425707 5.566822 5.75671
1370348_at 10.710544 10.651339 10.7084875 10.674674 10.751291 10.684578 10.600826 10.670503 10.65032 10.677483 10.665424 10.813839
1370349_a_at 14.105255 14.068036 14.088626 14.037283 14.032802 14.088306 14.011658 14.067945 14.009035 14.082353 14.028298 14.065444
1370350_x_at 9.530611 11.120168 11.166729 10.838412 9.853602 11.7566595 10.814918 10.5235815 10.801006 9.673632 10.432574 8.992035
1370351_at 8.568062 8.6729965 8.70579 8.713266 8.557629 8.658728 8.414036 8.661656 8.23469 8.62443 8.592344 8.456352
1370352_at 11.533931 11.710481 11.54551 11.66473 11.521669 11.78386 11.542933 11.653071 11.783657 11.532797 11.599741 11.5911875
1370353_at 7.7607813 7.555373 7.424533 7.482331 7.6136484 7.5696154 7.693865 7.6302915 7.576534 7.571505 7.8872333 7.3771644
1370354_at 7.993551 7.8256717 7.8337917 8.048689 7.8050666 7.6556735 7.584803 7.916103 7.6621146 7.7191734 7.658816 7.8898563
1370355_at 12.554114 12.867378 12.909928 12.201066 12.315687 12.529889 11.642676 12.308139 11.453436 11.305335 12.489374 10.46634
1370356_at 7.4698234 7.3060327 7.2912397 7.360232 7.390569 7.293439 7.381945 7.44642 7.2522316 7.216731 7.133059 7.431618
1370357_at 8.123403 7.890366 7.9005103 8.094936 7.9486294 7.9468827 7.796772 8.039995 7.9483075 8.149537 7.929578 7.9494276
1370358_at 8.962379 8.799157 8.713415 9.013197 8.867416 8.692095 8.835418 8.874733 8.868294 8.845266 8.782893 8.718718
1370359_at 12.534089 12.506747 12.658004 12.520313 12.262628 12.584849 12.428816 12.577066 12.341384 12.366337 12.372839 12.454887
1370360_at 8.358182 8.69355 8.813579 8.766678 8.575657 8.6625805 8.636463 8.277773 8.433942 8.865521 8.611257 8.761596
1370361_at 4.62234 4.634304 5.0415297 4.7261453 4.741946 4.7861404 4.8987374 4.7937 5.171979 4.531234 4.616496 4.860319
1370362_at 7.302975 7.401084 7.351459 7.2301555 7.568535 7.070607 7.4993663 7.5631347 7.595115 7.4095855 7.3399987 7.0918837
1370363_at 12.645096 11.842325 12.207817 12.29019 12.306252 12.0908 12.219693 12.166168 12.360445 12.479946 12.524631 12.448463
1370364_at 7.5381765 7.4356575 7.571009 7.3989043 7.5758142 7.5238624 7.537373 7.473203 7.3761497 7.4848843 7.6196213 7.6744494
1370365_at 8.788256 8.594095 8.640399 8.583016 8.650068 8.633108 8.692313 8.497148 8.708401 8.638561 8.549765 8.7147455
1370366_at 10.053071 9.92579 10.079483 9.9488325 10.223478 10.002369 10.228719 9.97573 10.190922 10.065522 10.089197 10.01861
1370367_at 4.7519703 4.843744 4.6892796 4.608381 4.832811 4.7593307 4.6416287 4.7582083 4.9023666 4.5698557 4.766618 4.551935
1370368_at 6.991867 7.0855165 6.95933 7.1947722 6.960146 7.047778 6.8345127 6.7340555 6.9632826 6.915319 6.9723206 6.7310643
1370369_at 6.0034356 6.2087774 6.224788 6.270745 6.616002 6.1610427 6.3399067 6.3412185 6.4436545 6.3608017 6.2772827 6.318801
1370370_at 7.9155054 8.097023 7.7652655 8.003034 8.110858 7.9326887 7.9824834 7.949582 7.908629 8.231727 7.9603662 8.150007
1370371_a_at 8.42794 8.584415 8.711475 7.975025 8.58468 8.50188 8.443065 8.670409 8.425007 8.657928 8.309551 8.613673
1370372_at 4.3188887 4.8428016 4.6755714 4.846734 4.8283176 4.494946 4.502343 4.651783 4.8008127 4.637113 4.971773 4.4722366
1370373_at 6.2918015 6.0804515 6.0402207 6.2446923 6.1897273 6.2614994 6.3027887 6.401781 6.2415133 6.0619693 6.4829845 6.050276
1370374_at 8.290148 8.506122 8.402748 8.304501 8.376099 8.368981 8.090397 8.2929 8.225337 8.689065 8.0814 8.237003
1370375_at 11.848458 11.718976 12.0667925 12.063386 11.94738 11.468713 11.803064 12.056107 11.839054 11.88444 11.743476 11.926975
1370376_a_at 8.389317 8.407093 8.30065 8.435871 8.358776 8.514214 8.448008 8.306551 8.38401 8.498196 8.42976 8.636477
1370377_at 13.116105 13.009059 13.101853 12.772538 12.725851 13.091235 12.852112 12.783502 12.979225 13.043208 12.973501 13.11202
1370378_at 12.205524 12.174537 12.295343 12.271666 12.271705 12.265686 12.315523 12.299503 12.302959 12.226501 12.242728 12.270085
1370379_at 6.051893 6.106386 6.147577 6.0605826 5.976633 5.9916353 5.958054 6.1092796 6.0242653 5.951751 5.9288926 6.222278
1370380_s_at 7.3429904 7.364962 7.4075866 7.1822925 7.4062066 7.4671545 7.479586 7.275726 7.445569 7.583907 7.154061 7.4144893
1370381_at 11.09303 10.651707 10.772518 11.042652 10.688982 10.980644 10.728257 10.882781 10.726672 10.7091875 10.50833 10.845243
1370382_at 3.4432616 3.3739693 3.4456458 4.73705 3.472307 3.8768463 4.156209 3.5322475 3.4301364 3.569315 3.5717804 3.6537063
1370383_s_at 8.043185 7.7800646 8.175815 8.856004 8.183499 7.9473352 8.795343 8.052066 8.360459 8.69627 7.860411 8.408698
1370384_a_at 6.0853376 5.253626 4.842271 5.7904935 5.179203 5.883391 5.1924562 5.098233 6.3196344 7.983071 5.3509903 5.5131645
1370385_at 5.532515 5.677894 5.315065 5.4564867 5.449871 5.46111 5.753528 5.5554214 5.5056686 5.3799887 5.274437 5.6805754
1370386_at 7.354143 7.362791 7.4681954 7.4049463 7.559897 7.4957914 7.3902316 7.1985555 7.3370504 7.39832 7.4137034 7.4459047
1370387_at 11.226306 11.011195 11.111851 11.098325 11.17441 11.478945 11.406293 10.837371 11.457845 11.372458 11.185852 11.162402
1370388_at 4.3103943 4.4246893 4.444069 4.2798624 4.443987 4.5846334 4.2605944 4.538698 4.7101564 4.286306 4.464795 4.4110613
1370389_at 3.8466868 3.7996843 3.9165895 3.7702003 3.568957 3.9049613 3.7451763 3.720172 3.758378 3.8138807 3.6470947 3.6585243
1370390_at 4.9278803 5.36999 5.13488 5.078901 4.7464395 4.572524 5.27806 5.3025565 5.0167065 4.944878 5.0351396 5.3192487
1370391_at 5.1760345 5.1428013 5.1346226 5.2054625 5.6399164 5.298057 5.448783 5.460375 5.4434958 5.3369083 5.498612 5.306232
1370392_at 5.1456666 5.262779 5.3726325 5.217759 5.289687 5.2749343 5.780941 5.1152816 5.534979 5.284529 5.5652843 5.099515
1370393_at 5.3065844 5.162229 5.176377 5.061085 5.484426 5.0877714 5.114562 4.838602 4.994908 5.1433697 5.0289893 4.9894705
1370394_at 5.936621 7.1846714 5.6964664 5.667353 5.6874614 6.681935 5.745603 6.7212214 6.5575466 5.076195 6.053978 5.8090234
1370395_at 6.8865395 7.055486 7.0503993 6.8718867 6.921338 6.9609175 6.9159074 7.0076704 7.2234473 7.016017 7.0243897 7.0419884
1370396_x_at 14.141336 14.122973 14.107279 14.122973 14.101384 14.161447 14.143847 14.12641 14.132913 14.110259 14.132765 14.125738
1370397_at 11.828906 12.1500435 11.217063 11.328151 12.062519 11.633405 12.087747 11.875689 11.728241 12.197689 11.587135 12.311525
1370398_at 5.8617134 6.0168576 5.791442 6.013265 5.7232 5.848674 5.707055 5.6903467 6.068766 6.33785 5.99108 6.14727
1370399_at 7.190721 7.6236506 7.3330607 7.609451 7.405551 7.3412175 7.754473 7.400136 7.5219417 7.5468855 7.4323177 7.362808
1370400_at 5.346902 5.5026493 5.1327887 5.308984 5.4384937 5.054445 5.067697 5.3783693 5.2038584 5.9587255 5.3970823 5.372034
1370401_at 4.02452 4.053152 3.9897475 4.209356 3.9407616 3.8932555 4.0876136 3.9218352 4.136838 4.30723 4.0301547 4.0338287
1370402_at 7.6452494 7.4745007 7.771133 7.5202036 7.541779 7.5520434 7.8607416 7.6579266 7.786066 7.651781 7.5453777 7.5565057
1370403_at 4.933963 5.066792 4.90539 5.210576 5.218528 5.3654118 4.851384 4.7988925 5.0758367 4.794084 4.9028444 5.081334
1370404_at 3.9142966 4.082213 3.9327087 3.754009 3.8619366 4.04098 3.838714 3.9301782 4.2123075 4.1289062 4.0361743 3.9322515
1370405_at 3.5955632 3.5284042 3.5394356 3.7794192 3.8423035 3.499128 3.9179308 3.6843154 3.5235772 3.7850568 3.766564 3.6544821
1370406_a_at 3.8331273 3.806177 3.7229872 3.7287145 4.076195 3.8782601 3.987319 3.5540204 3.832789 4.0277967 3.9715679 3.8054218
1370407_at 8.696096 8.509878 8.457077 8.439137 8.365091 8.538288 8.1415825 8.179994 8.33762 8.377648 8.167211 8.332582
1370408_at 4.5288715 4.6794696 4.476443 4.578736 4.4523983 4.3687296 4.663664 4.6228046 4.7863107 4.5852585 4.2664595 4.9970527
1370409_at 4.791404 4.810433 4.6710424 4.779376 4.8369765 5.00799 4.7946835 4.8403416 4.8406143 4.9253464 4.915448 4.9360485
1370410_at 4.2579145 4.1430345 4.366151 4.4424872 4.099269 4.3142695 4.3238144 4.4980307 4.543605 4.078421 4.187615 4.36148
1370411_at 5.7410283 6.0671425 5.904259 6.0867014 6.023718 6.2029147 6.2487235 6.2061644 5.696353 5.745318 5.8177714 6.1072454
1370412_at 3.7953074 4.011279 3.9083452 3.8786352 3.995796 3.8546355 3.8939009 3.8865056 3.9480066 4.017215 3.7395072 4.2488637
1370413_at 6.635341 6.296295 6.4123864 6.335958 6.578232 6.373456 6.6451955 6.6167774 6.3147807 6.1913843 6.0655384 6.407643
1370414_at 8.837693 9.079879 9.122803 9.173191 8.656919 9.157791 9.26297 9.058838 8.721476 9.333478 9.039889 8.937587
1370415_at 5.8481708 5.990065 5.953099 5.9234166 5.9380236 6.004095 5.8806796 5.930307 6.017934 6.2697177 5.78776 5.8637133
1370416_at 4.6801596 4.7091155 4.7025046 4.5298815 4.7929792 5.046084 4.824073 4.6694813 4.927692 4.8133364 4.694619 4.8467965
1370417_at 4.348723 4.341196 4.282359 4.3532534 4.24081 4.3657675 4.4224596 4.6274486 4.659227 4.312881 4.390081 4.250052
1370418_s_at 5.563512 5.351538 5.62789 5.465495 5.7148547 5.603195 5.7935195 5.6601005 5.7579145 5.5477166 5.4803214 5.626992
1370419_a_at 5.741088 5.732589 5.5923367 5.767865 5.628955 5.671633 5.624316 5.72079 5.8387394 5.2315416 5.3043528 5.7928653
1370420_at 12.49828 12.673306 11.830602 12.252132 12.067636 11.963367 12.001219 12.062431 11.9248 12.746789 11.94311 11.898375
1370421_a_at 6.1785765 6.407418 6.326458 6.2990117 6.2122536 6.362231 6.0993195 6.543706 6.5627327 6.039975 6.508731 6.3389316
1370422_at 6.1926947 6.419804 6.3588066 6.3334627 6.7673197 6.474266 6.290396 6.487459 6.362977 6.594065 6.59128 6.548377
1370423_at 5.4890075 5.648525 5.2633843 5.697106 5.683137 5.866484 5.855169 5.9354267 6.156073 5.8507323 5.8829575 5.9062243
1370424_at 4.063362 4.0697403 4.0185204 4.169368 4.1257744 3.918758 4.0140305 3.7853136 3.7779057 4.1348257 3.8825514 3.899555
1370425_at 12.24381 12.366066 12.621242 12.574056 12.241559 12.5171385 12.533863 12.608375 12.549943 12.563239 12.490394 12.336579
1370426_a_at 11.108688 11.100919 11.061016 11.0384245 10.952912 10.933231 10.940469 11.096406 10.931368 10.781444 11.059007 11.061888
1370427_at 4.9663815 4.950835 5.1074038 4.906233 5.1575937 4.9586496 4.9352894 4.8962665 4.923231 4.8628597 5.0298977 5.005171
1370428_x_at 12.015986 11.991773 11.52899 4.093271 12.064762 10.73429 11.229713 11.799076 11.935786 12.366371 11.988926 11.703669
1370429_at 9.639714 9.4492655 9.1292305 7.093866 9.776672 8.638325 8.934279 9.34391 9.700856 9.910057 9.642226 9.465581
1370430_at 5.3432612 4.9873877 4.891637 5.0758986 5.255993 4.7702 5.039176 4.786059 4.9174433 4.8806105 5.3297815 5.2331014
1370431_at 4.2251534 4.262147 4.472637 4.252536 4.3971815 4.3852015 4.350329 4.2590103 4.716394 4.31159 4.8776426 4.1582355
1370432_at 3.7274356 3.5200975 3.343685 3.8263824 3.7642365 3.488431 3.6653726 3.7346332 3.5520935 3.6871753 3.5921474 3.490574
1370433_at 10.573158 10.015429 10.123198 10.160525 10.031859 10.292053 10.40859 10.152825 10.464723 10.18926 9.340923 10.150031
1370434_a_at 3.395381 3.4477825 3.397776 3.3461154 3.629558 3.4502096 3.4640462 3.5419283 3.4502554 3.5134842 3.357226 3.5236914
1370435_a_at 6.851272 6.577483 6.818311 6.9031663 7.045916 6.7178197 6.875442 6.8218865 7.176012 7.018299 6.789065 7.0376062
1370436_at 7.422729 5.6318784 6.2425036 6.226704 6.9331994 7.108822 8.186038 7.1012897 6.5419717 7.6465054 7.3551 5.8664694
1370437_at 5.998339 6.322417 5.9162955 5.8129883 5.83191 6.1221867 6.35094 5.9724345 5.9581842 6.2929544 6.511635 6.4841056
1370438_at 5.934683 5.5498953 6.20307 5.910333 5.7823596 6.2117424 5.3415394 5.8968735 5.7407846 5.7365813 5.9461455 5.69758
1370439_a_at 3.3077867 3.5255814 3.3256378 3.3729448 3.434018 3.518829 3.3482947 3.3643415 3.2948024 3.7089458 3.4160564 3.523841
1370440_at 7.4076276 7.329873 7.4096313 7.2994113 7.336738 7.259463 7.2993584 7.362949 7.1148853 7.4168963 7.2781305 7.4804654
1370441_at 4.0100145 3.941264 3.8705544 3.87431 3.7470963 3.9894984 3.643405 3.5944395 4.2225676 3.995285 4.1614227 4.0401073
1370442_at 3.4123266 3.1668565 3.2851322 3.5256653 3.3379295 3.4558537 3.3010576 3.4002333 3.1956162 3.5313032 3.357226 3.230248
1370443_at 7.5689707 7.343366 7.384321 7.383919 7.518272 7.5520782 7.6818504 7.289324 7.6284437 7.497463 7.490032 7.5097647
1370444_at 4.70701 4.979675 4.88603 4.650725 5.04051 4.6693764 4.6969414 4.7648335 4.953199 5.051075 4.884883 4.7261806
1370445_at 6.7171764 6.3960443 6.1246524 6.303535 6.3174076 6.1036634 6.321493 6.0500784 6.3780766 6.8790107 6.1101403 6.8357334
1370446_at 6.41781 6.30595 6.267859 6.5039196 6.529494 6.061751 6.5356536 6.445817 6.0949674 6.44859 6.1189823 6.4442496
1370447_at 4.8956823 5.0496216 5.2203054 4.9454346 4.9588137 4.8524475 5.040761 5.0964117 5.0135775 5.036174 5.101425 4.987632
1370448_at 4.5779386 4.331518 4.452958 4.1786137 4.5023203 4.603905 4.7815933 4.6141424 4.814454 4.503641 4.5205183 4.403856
1370449_at 7.7868047 7.5180316 7.6440916 7.6837444 7.8215375 7.638745 7.868052 7.573691 7.647646 7.861637 7.726117 7.784362
1370450_at 4.42591 4.270289 4.6950407 4.6152864 4.47058 4.6585846 4.4164553 4.353379 4.512476 4.405102 4.6053963 4.358338
1370451_a_at 5.1984963 5.3937726 5.2570696 5.0920897 5.2528424 5.1134477 5.338581 4.9512873 5.094295 5.015654 5.030135 5.2326903
1370452_at 4.0119376 3.6888673 4.0230985 3.8317862 3.6132846 3.815413 3.902749 3.788063 3.9622571 3.9405484 3.98896 4.1241274
1370453_at 4.9455037 4.9495645 5.0191684 5.1211944 4.854491 5.057141 4.8995647 5.093212 4.930067 4.8224673 4.972527 4.902383
1370454_at 5.0158033 4.9571342 5.4141583 5.207218 4.7833 5.098321 4.6800947 5.25561 4.883465 4.909029 5.2084894 5.107024
1370455_a_at 3.3048964 3.2112412 3.3323963 3.1727383 3.2194543 3.3476212 3.1601675 3.3053298 3.085539 3.2779753 3.4706268 3.5135746
1370456_at 3.8219337 3.8244917 3.8204522 3.826135 3.5701816 3.622787 3.5480351 3.63538 3.8074846 3.7940137 3.8331845 3.9093878
1370457_at 4.113877 4.1026545 3.970014 4.127619 4.2526298 3.9188676 4.076117 4.1542764 4.2764683 4.070509 4.1193714 3.9988518
1370458_at 4.392065 4.3803577 4.207441 4.260762 4.356635 4.333363 4.3509817 4.284177 4.473188 4.2411046 4.1186547 4.143885
1370459_at 4.302035 4.2924833 4.308083 4.34325 3.993774 4.3542414 4.4496727 4.147118 4.1134086 4.350482 4.3932443 4.4382954
1370460_at 7.3253484 7.2327137 7.339734 7.1545906 7.2878494 7.103223 7.2340217 7.162451 6.7564774 7.296219 7.1134067 7.372321
1370461_at 5.064942 4.9317527 4.9690266 4.9354 5.455905 5.1303215 5.0865707 5.2162423 5.4637327 5.5492277 5.476684 5.263887
1370462_at 5.239627 5.145695 4.671864 4.716168 5.554119 4.872261 4.6677485 5.2922063 5.5332503 5.831213 5.106671 4.74966
1370463_x_at 5.806999 5.4347267 5.8885083 7.979262 5.990173 6.7219644 7.191142 5.7241273 5.3073373 5.5611887 5.0517364 5.6095743
1370464_at 5.319839 4.91817 4.613129 5.095098 4.7923436 4.8212147 4.809318 4.8164926 4.845664 4.873382 4.3943014 4.8899555
1370465_at 5.3559895 5.230435 4.586213 5.1523695 5.2258716 4.982459 4.9699993 4.676579 4.971544 5.365811 5.4392567 5.117556
1370466_at 3.9559422 4.2177496 3.8458474 4.128107 3.876256 4.1779757 3.8542485 4.0355034 4.073797 3.7664201 4.1983385 4.0617514
1370467_at 4.4557233 4.592758 4.825479 4.5444746 4.5066104 4.5728464 4.5994096 4.7618604 4.810055 4.8336124 4.800135 4.752179
1370468_at 3.4144242 3.40939 3.5490577 3.3579214 3.3514864 3.2084045 3.3559136 3.3099935 3.1879508 3.4861822 3.306713 3.3904064
1370469_at 5.5029144 5.6153574 5.4945507 5.698883 5.776491 5.811745 6.0330415 5.784955 5.6471124 6.031506 5.689514 5.5768757
1370470_at 3.9821603 3.9684012 3.9234731 3.8782365 4.061701 4.119418 3.9959164 3.9145203 3.9917789 4.077525 3.8967683 3.9487472
1370471_at 4.178794 3.967065 3.8547647 3.978183 4.004507 4.0225983 4.155549 3.9810495 4.020767 3.9090352 4.005725 3.7728336
1370472_a_at 4.81343 4.812817 4.560641 4.7105284 4.620167 5.048717 5.0164967 4.8330064 4.8925076 4.7797537 4.837372 4.9374766
1370473_a_at 6.6535797 6.420979 6.242452 6.2362313 6.405681 6.223983 6.252065 6.2469444 6.125632 6.330072 6.220898 6.104735
1370474_at 4.8998704 5.367998 5.356043 5.597818 5.245959 5.323888 4.9156737 5.2485776 5.5175767 5.572268 4.9810796 4.947896
1370475_at 13.349592 13.30862 13.24872 13.301927 13.220151 13.372955 13.328396 13.289757 13.421962 13.319288 13.326018 13.410524
1370476_at 7.146219 7.192747 7.1489267 7.1782885 7.1697173 7.1443768 7.2340217 7.3571525 7.1498256 7.3183184 7.1175528 6.8784504
1370477_at 3.6052506 3.5529914 3.9597857 3.7126336 3.9019725 3.4381843 3.9496317 3.6144435 3.73131 3.6975944 3.8853676 3.6453674
1370478_at 5.5405936 5.7792945 5.56431 5.5729747 5.632819 6.031946 5.9301987 5.714233 5.9786644 5.441048 6.1207914 5.9433103
1370479_x_at 13.291221 13.057843 13.42683 13.247556 13.001475 13.259941 13.222177 13.290601 13.355179 13.224603 13.084957 12.944323
1370480_at 4.0926456 3.884548 4.027836 4.1083455 4.060893 4.144144 4.172489 4.1230373 4.0575705 3.9552174 4.1057405 3.898281
1370481_at 5.3129206 5.3750486 5.570431 5.347844 5.5916724 5.274588 5.5658135 5.6401744 5.50307 5.365811 5.05026 5.7130027
1370482_at 5.469779 5.7792945 5.4241877 5.1516867 5.7628527 5.4237704 5.768573 5.5860176 5.6904726 5.266491 5.490738 5.285389
1370483_at 3.8844483 3.7380052 3.6984868 4.0288815 3.9887273 3.8236618 3.6595469 3.791815 3.9417384 4.1419287 3.8603308 3.7295094
1370484_at 4.9960423 5.3528104 5.35343 5.1450415 5.446313 5.064961 5.2725 5.15754 5.3210196 5.1872315 5.152855 5.2032013
1370485_a_at 4.959041 5.002737 5.086014 4.9306617 4.675909 4.8091235 5.2481136 4.8221745 5.171417 5.36088 5.093266 5.4112744
1370486_a_at 5.346065 5.5932283 5.691632 5.6212926 5.890388 5.516305 5.701171 5.489412 5.739966 5.581929 5.8577375 5.228323
1370487_a_at 6.3629303 6.2648745 6.4302588 6.1726174 6.2908545 6.3863025 6.4296603 6.281658 5.9578214 6.0542517 6.365176 6.0877085
1370488_a_at 6.1775694 6.4595695 6.4090915 6.0482383 6.0765996 5.985409 6.029447 5.906522 6.253507 6.1303787 6.2075562 5.9625325
1370489_a_at 3.8557472 4.034769 4.0476646 3.7239227 3.9060607 3.8982286 3.9456758 4.066749 3.7912529 3.948258 3.943079 4.029033
1370490_at 4.0459146 4.0268006 3.954196 4.0685167 4.2486506 4.4994636 4.0901957 3.8926697 4.4018097 4.284128 4.232682 4.096168
1370491_a_at 5.483849 5.6511507 5.509598 5.041652 5.6051254 5.8830566 5.6492205 5.6566706 5.7369823 5.4593782 5.598099 5.714979
1370492_a_at 4.677264 4.6756973 4.6026826 4.3539762 4.5232325 4.674966 4.4830904 4.4904284 4.504554 4.42863 4.5576286 4.551984
1370493_a_at 3.5099766 3.7213624 3.6330228 3.7029688 3.4406466 3.539742 3.5815532 3.3675036 3.8371704 3.8445575 3.3845112 3.528746
1370494_at 4.63536 4.4521503 4.4643793 4.5024147 4.555171 4.687684 4.6805315 4.717766 4.698159 4.4257736 4.7527523 4.542385
1370495_s_at 13.361363 13.304279 13.325776 13.219046 13.283556 13.366259 13.377228 13.186848 13.251792 13.347693 13.369081 13.306251
1370496_at 12.73938 12.70262 12.833442 12.750641 12.844055 12.7328205 12.945286 12.838095 12.7198 12.688805 12.770218 12.755869
1370497_at 4.303317 4.147006 4.328352 4.242552 4.367486 4.1459703 4.0846977 4.2425566 4.4726725 4.1653156 4.2083755 4.0230265
1370498_at 3.408968 3.4007308 3.4675589 3.2583454 3.0670877 3.3122566 3.3294997 3.472152 3.453671 3.2814298 3.1526127 3.172513
1370499_at 3.9713838 4.1318917 4.1590242 4.183984 4.0815163 3.8275595 4.1412554 3.9807684 4.4162283 4.240197 4.229112 4.118083
1370500_a_at 3.9863837 3.954869 4.075205 3.9745321 3.753022 4.041054 3.8225734 3.888774 3.795956 3.7878911 3.9152074 3.8974307
1370501_at 9.509987 9.560697 9.334636 9.293907 9.403177 9.416235 9.263587 9.355414 9.343492 9.49094 9.351325 9.395239
1370502_at 4.032878 4.0027275 3.9675872 3.6366286 4.081864 4.076402 4.124501 4.1326094 4.038862 4.490225 4.1259623 4.256966
1370503_s_at 4.0770664 4.211748 4.5349336 4.436429 4.764456 4.298726 4.2448487 4.3149543 4.4332457 4.369626 4.4195285 4.512097
1370504_a_at 6.040347 6.119107 6.291018 6.1027303 6.277774 6.2145634 6.1591506 5.857061 6.1975956 6.1062236 5.912436 5.883929
1370505_at 6.1178646 6.2316904 6.1124086 6.332318 6.0379777 6.1661277 6.331823 6.226678 6.362977 6.122031 5.9776583 6.524576
1370506_at 6.6924267 6.588873 6.802695 6.783521 6.6132812 6.900124 6.5727773 6.4697 6.5270786 6.6860104 6.415492 6.63464
1370507_at 5.845306 5.8945208 5.8193097 5.7021422 6.0453634 5.465921 5.906363 5.504893 5.720417 5.716697 5.589337 5.4295144
1370508_a_at 4.978752 5.0737796 5.1386423 4.8893337 4.900666 5.1720595 5.152647 5.061102 5.309802 4.820728 5.172392 5.089099
1370509_at 7.571348 7.514028 7.600797 7.537703 7.2740607 7.2244716 7.1895967 7.5082784 7.216105 7.145732 7.2410226 6.6551557
1370510_a_at 7.9262958 7.7558446 7.746041 7.721286 7.830536 7.6355276 7.7300806 7.601891 7.6129785 7.5907764 7.6197658 7.8466754
1370511_at 13.847386 13.786129 13.810775 13.825029 13.825344 13.7178 13.784717 13.752538 13.791896 13.809313 13.700203 13.770099
1370512_at 7.856587 8.035664 8.006124 8.185361 7.701382 8.095915 7.990482 8.036596 8.015121 8.062191 7.6943765 7.888429
1370513_at 3.631034 3.6150293 3.5384152 3.647599 3.5687077 3.7837431 3.4969714 3.5881207 3.5740988 3.5310955 3.747966 3.8879337
1370514_a_at 3.6709576 4.0725474 3.761632 3.7647042 3.5718079 3.719657 3.6915452 3.5881207 3.7208838 3.5219297 3.7750072 3.5841563
1370515_x_at 4.1420155 4.30162 4.3447795 4.3292537 4.390117 4.4556866 4.420346 4.39242 4.4357224 3.9964015 4.4433837 4.161001
1370516_at 6.034166 6.184447 6.1163435 6.345554 6.338024 6.197881 6.131715 6.241313 6.269075 6.35982 6.399046 6.3690844
1370517_at 3.706025 3.82341 3.948301 3.7130418 3.6130624 3.5528488 3.648154 3.7574146 3.8571885 3.7274997 3.9464366 3.9193463
1370518_a_at 3.856732 4.2456465 3.7831767 3.9511 3.973247 3.9353158 4.332408 3.888774 3.9126363 3.8131015 4.079606 3.9545832
1370519_at 4.466401 4.25803 4.923626 4.6976924 4.645667 4.558572 4.375198 4.5136046 4.3849 4.5802445 4.6289244 4.5482597
1370520_at 4.298883 4.1277075 4.262693 4.762073 4.343133 4.3148637 4.136236 4.3417954 4.4332304 4.3614573 3.9621546 4.223716
1370521_at 6.486012 6.480895 6.501 6.461826 6.659675 6.5457664 6.5797334 6.428037 6.4556956 6.540728 6.6746097 6.6275945
1370522_at 9.055712 9.1826935 9.038388 9.066274 8.838466 9.098661 9.155752 8.999988 8.882768 8.944271 9.035341 8.803366
1370523_a_at 8.210339 7.8724747 7.937377 7.69571 7.957854 7.98809 7.8800154 7.723397 7.771282 7.86932 7.5354657 7.972764
1370524_at 9.319377 9.135599 9.069678 9.11052 9.101942 9.137116 9.177 9.096308 8.948175 8.998085 9.016683 9.264407
1370525_at 8.112644 8.188513 8.089008 8.154495 8.202593 8.304628 8.193653 8.156326 8.05488 8.228289 8.216045 8.179686
1370526_at 7.520685 7.131394 6.5081844 6.403974 6.015016 6.177366 6.029842 5.6170464 5.6471257 6.3012743 5.8116817 6.1996264
1370527_a_at 8.678204 8.592145 8.775295 8.626362 8.747456 8.381535 8.581139 8.78594 8.749191 8.76509 8.6581 8.972099
1370528_at 6.3828278 6.400509 6.5648866 6.3076763 6.582466 6.5021515 6.4524965 6.50568 6.2773304 6.3460107 6.41846 5.9592795
1370529_a_at 7.7467027 7.6136703 7.759926 7.4218926 7.653402 7.036073 7.219478 7.1379237 7.799104 7.6380033 7.535151 7.568593
1370530_a_at 8.267698 8.382174 8.302555 8.27484 8.369494 7.923346 8.172582 7.7433267 8.33638 8.304485 7.9048033 8.152894
1370531_a_at 5.6548543 5.7402353 5.736787 5.7275705 5.554119 5.271283 5.7727127 5.0895095 5.514262 5.4858246 5.304283 5.639574
1370532_at 5.7036924 5.7070136 5.811965 5.6672473 5.564475 5.4701552 5.624316 5.9585204 5.8538547 5.707296 5.9688215 5.8693233
1370533_at 4.2420626 4.4386716 4.3826227 4.393637 4.4315786 4.43411 4.388073 4.4294357 4.400477 4.14491 4.5135546 4.4029436
1370534_at 7.3255963 8.184955 7.7372885 7.767573 7.3619857 7.8491726 7.708654 7.60402 7.7958007 7.883272 7.614074 7.502619
1370535_at 4.0570517 3.8354743 3.9778998 4.0667734 3.8895924 4.083473 3.9831598 3.8652847 4.132765 4.2647963 3.9376714 4.1537943
1370536_at 5.1208487 4.960804 5.2750015 5.1450806 5.208823 5.0939445 5.0161514 5.1081142 4.7276897 4.6359243 4.951171 5.0869055
1370537_at 6.7775307 6.7768455 6.6983657 6.9554553 7.201376 6.926501 7.0252366 6.5642242 6.9490204 6.9228773 6.846608 6.5813074
1370538_at 7.8230844 7.6425476 8.019701 7.960114 7.831757 8.272228 7.87048 7.645103 8.167307 7.652242 7.779956 7.835969
1370539_at 7.2846284 7.04374 7.223993 7.221603 7.357746 7.0240912 7.199076 6.914254 6.83896 7.075993 7.018439 7.0510426
1370540_at 4.1441317 4.2401075 4.0345345 4.1425214 3.6778374 4.0289807 4.2641172 4.4478135 4.2100754 4.3122516 3.6839736 4.0446053
1370541_at 6.195887 6.356235 6.097937 5.6752806 5.872198 5.8040376 5.954366 6.294003 6.051082 6.4540443 5.8621936 6.175368
1370542_a_at 6.331351 6.9584737 6.6468406 6.743527 6.670665 6.7030663 6.881615 6.719712 6.708676 6.89764 6.8765483 6.2201786
1370543_at 6.6545596 6.653694 6.9205527 6.5745597 6.7282014 6.9070177 6.549313 6.881292 6.617308 6.9332104 6.716401 6.781557
1370544_at 5.6196613 5.237606 5.4339333 5.363269 5.507443 5.6116023 5.6307273 5.57279 5.8140373 5.4161797 5.9780507 5.6250205
1370545_at 5.0116673 4.915069 4.8764663 4.658705 5.1459346 5.341983 5.1263256 5.161442 5.0778136 4.875876 5.340586 4.769609
1370546_at 4.1989684 4.1170526 4.169934 4.174764 4.125574 4.059181 4.051278 4.2639194 4.177104 3.8436358 3.973985 3.8896158
1370547_at 13.903337 14.015648 13.872699 13.895751 13.963885 14.017265 13.933743 13.872796 13.929785 13.936011 13.885511 13.904889
1370548_at 7.498681 7.852732 7.170651 7.8545523 7.262308 6.2727914 7.448545 7.309207 7.3457465 7.5345325 7.7267675 7.695037
1370549_at 5.760311 5.847824 5.7891474 5.6244693 5.6682367 5.7744064 5.4783683 6.033225 5.717368 5.7468977 5.86215 5.5213733
1370550_at 5.758221 5.86593 5.7636085 5.978373 5.6308904 5.9013157 5.875489 5.725838 5.799275 5.8577847 5.699792 5.898771
1370551_a_at 7.0195804 7.0325 6.9014297 7.094124 7.12859 6.9010496 7.0069146 7.0066667 7.0608845 6.969879 6.970211 6.9763846
1370552_at 5.376501 5.3108215 5.585932 5.2114515 5.2122765 5.5304375 5.660679 5.3755207 5.178437 5.0385084 5.332406 5.3772717
1370553_at 6.8403788 7.494879 7.019045 6.9596534 6.9268126 7.0584574 6.6564913 6.879912 6.7608924 7.1477976 6.7272687 6.6793103
1370554_at 9.087724 8.855152 8.84199 8.887473 8.992145 9.108625 8.878717 8.797326 8.7497835 9.016064 8.9715185 8.949823
1370555_at 4.148535 4.1415415 4.3441725 4.1786137 3.9366837 4.2501135 4.0146112 4.207802 4.4581614 3.887596 4.4210606 4.2027516
1370556_at 4.5992775 4.8017592 4.997463 4.666494 4.6532254 4.8096232 4.5887065 4.711748 4.830022 4.76511 4.6972876 4.6088147
1370557_a_at 3.6806831 3.997771 3.9116933 3.7309167 3.840367 3.9906065 3.7588127 3.7045279 3.9477224 3.768861 3.977996 3.975766
1370558_a_at 3.29191 3.3286936 3.4087064 3.2449198 3.4084105 3.261028 3.0919542 3.2101307 3.213115 3.2780523 3.3227165 3.226032
1370559_at 3.9798107 3.7635345 3.7866888 3.7060838 3.7685375 3.742012 3.9205062 3.8555503 3.8634813 3.8544903 4.083426 3.7252808
1370560_at 4.396318 4.3667974 4.111495 4.4267373 4.1471643 4.522403 4.591408 4.5648036 4.7092886 4.307725 4.2498918 4.46159
1370561_at 4.0295997 4.1491866 4.0666223 3.9932225 4.0799894 4.0324674 4.018354 4.2461443 4.1797104 3.735177 3.9139364 3.9626274
1370562_at 4.4005604 4.823017 4.5264506 4.652283 4.618215 4.695473 4.5002337 4.7492266 4.6865687 4.4512267 4.640405 4.5550823
1370563_at 11.729033 11.64755 11.684359 11.493413 11.5558405 11.549202 11.590772 11.7116585 11.609853 11.782022 11.528137 11.748388
1370564_at 4.028121 4.522763 4.2647233 4.2798624 4.390301 4.239505 4.2404175 4.281391 4.516085 4.6461143 4.5451384 4.0318723
1370565_at 4.2446313 4.352768 4.270349 4.1786137 4.2665825 4.232465 4.4074717 4.348778 4.339589 4.059322 4.398871 4.453445
1370566_at 10.155755 10.72241 11.332252 10.873 10.623613 10.3422785 10.896135 10.808888 10.948723 10.4031 10.684226 10.057823
1370567_at 7.000193 7.0209484 6.845908 7.1401873 6.936343 7.0163326 6.94419 7.079769 7.295033 7.1207647 7.034983 6.959947
1370568_at 5.5742145 5.564742 5.687892 5.776812 5.8652315 5.7482734 5.588737 5.5570984 5.7174034 5.745729 5.582559 5.87296
1370569_at 5.1657777 5.0554967 5.003116 4.756724 5.0031853 5.180341 5.0470986 5.0666113 5.149737 5.1531 5.2128315 4.9610825
1370570_at 7.541832 7.531197 7.3115134 7.691789 7.4312043 7.59739 7.592481 7.7148633 7.510987 7.660271 7.372599 7.5782113
1370571_at 5.0143905 5.259685 5.284593 5.0798674 5.026625 5.0587945 5.2444305 5.3516073 4.8706284 5.002275 5.2499566 5.299447
1370572_at 3.688925 3.753943 3.767606 3.7060838 3.9880607 3.8634086 3.740644 3.72467 4.0695467 3.624453 3.8527412 3.707153
1370573_at 9.749462 9.717251 9.918955 9.618142 9.67982 9.14491 9.603904 9.647677 9.636424 9.980544 9.326537 9.351754
1370574_a_at 6.5628915 6.7890887 6.672038 6.639955 6.7862763 6.6325293 6.806472 6.601592 6.793605 6.4740653 6.7992473 6.6540904
1370575_a_at 8.580552 8.572353 8.473805 8.419159 8.324108 8.54427 8.328581 8.528249 8.447687 8.4387455 8.459842 8.413713
1370576_at 5.6762543 5.5213795 5.594249 5.578506 5.6379323 5.394212 5.327828 5.661747 5.890079 5.24625 5.9549365 5.3333387
1370577_at 6.088351 6.3492155 6.24414 6.0835047 6.153176 6.3286486 6.204552 5.865337 5.88384 6.042813 6.1037283 6.0107226
1370578_at 6.885467 6.9733167 6.897402 6.8461967 6.966904 6.807558 6.902858 7.091985 7.0173697 6.9425516 6.4640126 6.8277206
1370579_at 9.084522 8.958792 8.92412 9.03241 9.117022 8.969437 9.079155 9.004858 8.981371 9.005827 8.762661 8.959087
1370580_a_at 13.347303 13.171317 13.388688 13.271283 13.087304 13.117839 13.343487 13.411516 13.365309 13.374888 13.31465 13.349772
1370581_at 3.9695337 3.8764632 3.9568214 4.1917524 3.946525 4.0797424 4.1233726 4.108141 4.1579247 4.130542 3.9724188 4.189411
1370582_a_at 3.2228246 3.1228669 3.4116237 3.440353 3.3424134 3.0652611 3.2430272 3.4541838 3.2905664 3.113545 3.2721965 3.406632
1370583_s_at 6.03626 5.842975 6.010971 5.824278 6.1377916 5.546126 5.58276 5.704702 5.726087 6.0239186 5.909047 6.08084
1370584_a_at 5.902094 5.6764054 5.8028445 5.605806 5.318401 6.40892 5.7855663 5.4101152 5.4852424 5.965628 5.415123 6.0367126
1370585_a_at 6.3948307 6.13316 6.0700583 6.274632 6.5357265 6.175919 6.355871 6.1544485 6.248301 6.627932 6.0160613 6.3491387
1370586_a_at 5.9097214 5.8760705 5.8494987 5.8719945 5.8094997 5.777603 5.7504644 5.818143 5.826405 5.843584 5.7688484 5.92353
1370587_at 5.010253 5.077714 5.170888 5.0033026 5.0751867 4.910342 5.0408955 5.312316 4.831352 4.8133774 5.1592073 5.2708683
1370588_a_at 4.0515957 4.188951 4.038402 4.1364536 4.0452695 4.284899 4.212992 3.9320443 3.8592596 4.2032237 4.038005 3.918169
1370589_at 4.8780885 4.8575754 5.181628 5.290947 5.0740256 5.1083765 5.068134 4.872933 4.727814 4.9351244 5.0894647 5.4460416
1370590_at 7.4280024 7.347871 7.3269157 7.4071436 7.391217 7.4671535 7.3143487 7.272071 7.5477357 7.4232244 7.538262 7.433177
1370591_at 7.4359236 7.611024 7.617926 7.162482 7.456796 7.5464854 7.4261446 7.6738358 7.5390286 7.4754386 7.482273 7.5156617
1370592_at 6.012461 5.9409294 6.573873 6.270029 5.8435593 5.445539 6.0552373 5.5567946 6.0753765 6.409947 5.8037415 6.3304467
1370593_at 13.369989 13.524424 13.175754 13.308836 13.580881 12.195635 13.475637 13.319397 13.3359 13.417427 13.441535 13.577878
1370594_at 4.7598133 5.003273 4.5429525 4.8382683 5.004941 5.049823 4.8185844 5.055068 5.211707 4.646657 5.122732 4.6598587
1370595_a_at 3.6586902 3.5914426 3.8006861 3.7407696 3.6532228 3.5805874 3.7094321 3.8368938 4.0606008 3.576612 3.8983545 3.7696116
1370596_a_at 4.286438 4.254927 4.291091 4.3900523 4.3605857 4.4046164 4.0209193 4.0943303 4.541878 4.335803 4.199199 4.3019576
1370597_at 5.930891 5.846681 5.8982143 5.724729 5.765561 5.9038715 6.026099 6.1999726 5.4267654 5.9897265 4.937908 5.9181066
1370598_a_at 4.4843745 4.4900384 4.4030647 4.70866 4.5364532 4.424177 4.195904 4.392025 4.389209 4.3671417 4.360606 4.470848
1370599_a_at 7.366482 7.620009 7.4331837 7.4689646 7.0690746 6.9773655 6.8871355 6.8133984 7.0019455 7.235764 6.891303 7.252062
1370600_at 5.567614 5.5072002 5.560656 5.0079565 5.2903523 5.1708846 5.342414 5.218227 5.155131 5.306183 5.376238 5.166004
1370601_a_at 4.4602304 4.4313674 4.6124363 4.185414 4.586444 4.339179 4.526796 4.7640476 4.7064724 4.196751 4.6822557 4.8239994
1370602_at 4.228796 4.50166 4.560381 4.516549 4.4937296 4.5826807 4.702127 4.535463 4.6867266 4.777831 4.7201385 4.6143837
1370603_a_at 5.345139 5.765824 5.8807197 5.7369957 5.657115 5.5790157 5.4643693 5.8447437 5.5136585 5.7710934 5.589456 5.6080766
1370604_at 3.927273 3.879137 3.8536832 3.742955 3.895709 3.9260457 3.8066757 3.9881325 3.7246723 3.9768722 3.8048499 3.6661644
1370605_s_at 6.1780376 6.4216747 5.941245 5.8438644 6.4889193 6.1188393 5.98816 6.439245 5.242144 5.428355 5.867528 5.96622
1370606_at 6.021723 6.1635275 6.1771007 5.8436975 5.745023 6.1145506 5.656566 6.0151434 5.7874365 5.951957 5.5637507 6.037431
1370607_a_at 4.768093 4.246397 4.8207445 4.5780144 4.570049 4.260702 4.2297945 4.5472364 4.333573 4.2871113 4.1983614 4.7064204
1370608_at 4.012021 3.7671978 3.8765137 4.114483 3.9411957 3.8701603 3.8429217 3.9196446 4.144288 3.7838016 4.144841 3.596482
1370609_a_at 9.872895 9.983977 10.077574 10.119678 9.968841 9.969103 10.026317 9.891508 9.884261 10.164496 10.041281 10.1996
1370610_at 4.447628 4.52021 4.864022 4.5804725 4.5574484 4.649256 4.629808 4.513832 4.73561 4.516251 4.5917354 4.6034904
1370611_at 6.2479734 6.3653517 6.4289074 6.1874843 6.3472376 6.3939247 6.2431073 6.4285626 6.2927594 5.986394 6.37852 6.2419257
1370612_at 5.701777 5.8785467 5.8318806 5.8156695 5.8862967 5.922756 5.793043 5.838397 5.817425 5.744929 5.7859406 5.7937317
1370613_s_at 12.648265 12.667765 12.71111 12.722059 12.831966 12.525463 12.867381 12.821906 12.750803 12.734028 12.817702 12.754225
1370614_s_at 5.492211 5.6511307 6.056895 5.4592357 5.844953 5.81656 5.522361 5.5612316 5.611785 5.577475 5.696526 5.694267
1370615_at 5.1268587 4.7900143 4.905761 5.0346537 4.8135347 4.8357296 4.884492 4.8327036 4.9619308 4.955595 4.895603 5.0558567
1370616_at 5.063574 5.3079233 5.030719 4.970533 4.936714 5.4111357 5.194369 5.216219 5.3041525 5.03726 5.292199 5.032813
1370617_at 5.064674 4.8619614 4.9320784 4.996683 4.9059763 5.329605 4.638982 5.3239927 5.0831413 5.1657887 5.105481 5.0852404
1370618_at 7.9218235 7.851539 8.075823 7.572513 8.084137 7.798259 7.902178 7.7827816 7.742158 7.9744425 7.934532 7.910613
1370619_at 5.16911 4.9468346 4.9765253 5.139308 5.126232 5.35458 5.134408 5.0068536 5.2119565 5.075361 5.222651 5.046504
1370620_at 4.7213893 4.462824 4.6474447 4.364642 4.8512893 4.8525443 4.6991887 4.726844 4.8096013 4.571457 4.829497 4.4385386
1370621_at 4.894335 5.041109 4.9333754 4.9174623 5.0506735 5.4118047 5.1830797 4.943555 5.007512 5.165788 5.312578 4.9573665
1370622_at 4.543741 4.525846 4.1730123 4.337153 4.5899425 4.1950893 4.690198 4.256089 4.6548905 4.027513 4.4728956 4.2135835
1370623_at 6.6699657 6.6315765 6.5428967 6.3962445 6.6530843 6.6011977 6.5703316 6.5399265 6.7250657 6.8278947 6.570237 6.5817857
1370624_at 4.691002 4.4837875 4.38498 4.5127306 4.6298184 4.666047 4.6157775 4.5841045 4.694975 4.184804 4.6130753 4.3385344
1370625_at 3.8178675 4.141541 3.9847524 3.811813 3.7224128 3.994681 3.9697359 3.7853136 3.8877714 3.8436358 4.326291 4.0179076
1370626_at 3.5175667 3.2532256 3.4136474 3.4962752 3.568539 3.5545743 3.2207558 3.5784936 3.5633667 3.405175 3.441597 3.5041318
1370627_at 4.618244 4.543462 4.581203 4.738328 4.6025834 4.6155953 4.4890103 4.522464 4.5992637 4.5772343 4.6906147 4.615631
1370628_at 4.6105413 4.846835 4.875844 5.0680265 4.9138794 5.013892 4.908472 4.7011786 4.9996943 4.8541555 4.8552814 5.2394357
1370629_at 3.4880793 3.8223224 3.7483726 3.709697 3.993865 3.659222 3.78359 3.7317467 3.600716 3.60705 3.8976593 3.8002102
1370630_a_at 6.7940836 6.682639 6.8602347 6.3203983 6.7268724 6.921012 6.820902 6.7295923 6.7729683 6.657975 6.633349 6.798259
1370631_at 3.985915 4.1879883 3.83127 4.281612 4.0196385 3.9963791 4.0654883 4.2709513 4.218468 3.9158964 4.0514116 4.0230527
1370632_at 4.348632 4.48085 4.035134 4.351015 4.249242 4.095292 4.5036764 4.2484026 4.4819136 4.1973715 4.435774 4.2325134
1370633_at 4.827623 4.8836193 4.976517 5.1141095 5.055853 4.8765707 4.93035 5.1907496 4.8126664 5.0219183 5.080449 4.8392057
1370634_x_at 6.63894 6.631306 6.599521 6.6083922 6.8884516 6.822978 6.7247734 6.4053645 6.749279 6.7192783 6.8533096 6.4593163
1370635_at 4.846773 4.855684 5.1127224 4.740897 4.9125195 5.201334 5.1667633 5.327057 5.15097 5.014847 4.904436 5.0756073
1370636_at 4.502445 4.5080147 4.4365277 4.530119 4.5823526 4.633216 4.500832 4.4724946 4.6820517 4.569664 4.542244 4.6845646
1370637_at 4.0344553 3.9312491 4.023396 4.237701 4.4263086 4.263807 4.216447 4.1742697 4.393561 4.323944 4.3120093 4.153795
1370638_at 5.2426424 5.1984625 5.3026285 5.2539043 5.1463203 5.1657553 5.001541 4.7551327 5.053196 4.566691 5.0292716 5.043826
1370639_at 7.6816854 7.853464 7.8156815 7.6079984 7.5724554 7.9138007 7.825742 7.8659644 7.8286757 7.858512 7.734053 7.688819
1370640_a_at 5.2057 5.372283 5.3062115 5.1907253 5.3127785 5.4268103 5.5280046 5.44244 5.253994 5.2695303 5.5827227 5.5272827
1370641_s_at 6.615863 6.7650056 6.6082172 6.624422 6.598334 6.6385546 6.6013193 6.5075564 6.6984463 6.437148 6.764768 6.576466
1370642_s_at 7.1454315 7.125955 7.0361013 7.060034 7.099395 6.9824133 7.046316 7.190834 7.2059526 7.1244254 6.625203 7.0674725
1370643_a_at 5.095425 5.2531033 5.150723 4.9510593 5.0861197 4.9653535 5.424472 5.129735 5.3597317 5.2447615 5.357084 5.103835
1370644_at 3.6984437 3.5939205 3.4957764 3.838946 3.799591 3.5438774 3.5520592 3.8696964 3.950187 3.6671317 3.765721 3.9988518
1370645_at 4.4728365 4.425725 4.766857 4.2654104 4.136181 4.4955525 4.4750876 4.3231673 4.335844 4.41468 4.513259 4.3976536
1370646_at 6.462709 6.6015944 6.377079 6.308228 6.4325094 6.4217167 6.2856383 6.3909154 6.219346 6.4974184 6.486408 6.525192
1370647_at 4.591375 4.462108 4.547968 4.401167 4.722626 4.6247435 4.3412275 4.6236453 4.6839066 4.6848907 4.4932885 4.635374
1370648_a_at 5.1534257 4.86073 5.1067286 5.1303706 4.905375 5.252871 5.1932416 5.122185 5.2124934 4.920993 5.0860257 4.9360485
[truncated: 3,479,845 more chars]
