# Supplementary material for: Transcriptomic point of departure determination: a comparison of distribution-based and gene set-based approaches
Source: Front Genet. 2024 May 9;15:1374791. doi: 10.3389/fgene.2024.1374791 (PMC11112360; doi:10.3389/fgene.2024.1374791)
Supplement: Supplementary file 6 [file DataSheet1.zip › Data Sheet 1/adapin_29day_Rat_Liver_rma.txt]

ProbesetID V2 V3 V4 V5 V6 V7 V8 V9 V10 V11 V12 V13
Dose 0 0 0 10 10 10 30 30 30 100 100 100
1367452_at 10.140661 10.331104 10.196319 10.088896 10.241325 10.126651 10.119068 10.254219 10.177258 10.168662 10.279138 10.006538
1367453_at 10.004663 10.000722 9.904766 9.795713 9.850382 9.908967 10.007716 9.86124 9.930362 9.902801 10.041999 9.9070015
1367454_at 9.942287 10.021047 10.028472 10.016228 9.917132 9.861029 9.895503 9.959805 10.028951 10.003326 10.031279 10.01165
1367455_at 11.332338 11.387704 11.260105 11.332727 11.254259 11.291191 11.25534 11.292469 11.346022 11.268112 11.236593 11.276636
1367456_at 11.882119 11.909466 11.906076 11.948848 11.897765 11.78485 11.854432 11.905802 11.860152 11.890936 11.812666 11.94191
1367457_at 9.010587 9.165312 9.089365 8.983532 9.1484375 8.96222 9.065671 9.093707 9.133506 9.110399 9.036829 8.978994
1367458_at 8.295378 8.262759 8.265738 8.359291 8.19236 8.287186 8.496804 8.31967 8.238008 8.327805 8.432036 8.269841
1367459_at 12.090816 12.172172 12.154598 12.135697 12.09515 12.036329 12.054854 12.152404 12.190565 12.099495 12.099276 12.161907
1367460_at 11.331159 11.421624 11.3987055 11.410423 11.36037 11.38473 11.282278 11.426486 11.412022 11.292107 11.293905 11.348844
1367461_at 10.344588 10.4203415 10.277992 10.400173 10.248859 10.19077 10.242901 10.366685 10.316675 10.22733 10.12132 10.333301
1367462_at 10.448656 10.312138 10.45152 10.360378 10.108142 10.502849 10.060953 10.10426 10.393664 9.913728 10.334795 9.847048
1367463_at 11.122351 11.213182 11.281093 11.118214 10.85314 10.84337 11.049626 11.096534 11.150634 11.171369 10.859179 10.798658
1367464_at 9.510842 9.518875 9.406735 9.404503 9.271549 9.571811 9.3794775 9.299698 9.559646 9.370623 9.411711 9.351146
1367465_at 10.104319 10.309226 10.171894 10.022372 10.173373 10.288421 10.0768385 10.330144 10.282254 10.243404 10.538389 10.223163
1367466_at 10.157545 10.089438 10.076118 10.231375 10.041363 10.172786 10.084888 10.025489 10.157778 10.1438465 10.033783 10.120793
1367467_at 11.421916 11.41077 11.386677 11.263609 11.321521 11.354324 11.173853 11.531278 11.578924 11.48167 11.549274 11.4876585
1367468_at 9.779308 9.830414 9.628237 9.776867 9.608269 9.771624 9.707133 9.874446 9.868991 9.7052555 9.912503 9.556116
1367469_at 11.906504 11.896147 11.914441 11.880798 11.841331 11.715754 11.765718 11.860918 11.740949 11.811375 11.740071 11.755369
1367470_at 10.26252 10.208613 10.052287 10.222214 9.928844 9.995119 10.060789 10.1386175 9.984104 9.965762 10.085784 10.075464
1367471_at 8.914315 9.061998 8.850427 8.725531 8.817597 8.897428 8.8516245 8.840935 8.92457 8.804504 9.133804 8.901304
1367472_at 10.050131 10.062159 9.841786 9.982496 10.044322 10.079795 10.061371 9.961121 10.011292 10.026861 9.909363 9.846977
1367473_at 9.821581 9.825923 9.948573 9.822906 9.782437 9.744107 9.855019 9.749697 9.83587 9.861058 9.782894 9.9624405
1367474_at 9.539923 9.359367 9.529347 9.510022 9.353182 9.630505 9.448937 9.515046 9.283842 9.482519 9.326875 9.400521
1367475_at 10.618687 10.677865 10.661454 10.587073 10.547486 10.62583 10.5132885 10.61663 10.627465 10.504793 10.508726 10.597731
1367476_at 11.102073 11.082601 10.930865 11.064801 10.862221 10.97897 10.986122 11.128838 11.217264 11.067079 11.10491 11.301051
1367477_at 10.011755 9.9506 9.923797 9.858124 9.843742 9.953978 9.897365 9.929101 10.167601 9.964639 9.997365 9.862572
1367478_at 7.7752542 7.8009753 7.851764 7.857384 7.918331 8.009148 7.7147408 7.811212 7.673491 7.7719994 7.8129587 7.8771424
1367479_at 11.095535 11.246431 11.272986 11.150478 11.114358 11.137805 11.116726 11.193114 11.228199 11.046284 11.411861 11.204641
1367480_at 9.444733 9.411226 9.383224 9.39491 9.292085 9.25679 9.239316 9.40999 9.356251 9.304055 9.31296 9.201426
1367481_at 9.184696 9.324115 9.177854 9.135283 9.130696 9.124299 8.954357 9.1782255 9.259301 9.172011 9.280121 9.181036
1367482_at 9.406628 9.5995655 9.362072 9.245282 9.489446 9.425145 9.507843 9.290245 9.504458 9.25865 9.568936 9.0878725
1367483_at 8.696672 8.89585 8.732347 8.628824 8.437544 8.8811 8.778346 8.836065 8.794165 8.815567 8.951946 8.576775
1367484_at 9.2386675 9.187078 9.2309 9.214261 9.191222 9.200434 9.022766 9.17236 9.1246805 9.160015 9.174674 9.257575
1367485_at 10.239687 10.1657295 10.116534 10.107624 10.0408 9.949149 9.87107 10.113419 10.214833 10.127313 10.019048 10.141597
1367486_at 9.72508 9.689605 9.552979 9.683768 9.512243 9.469423 9.58599 9.647559 9.550201 9.680625 9.57702 9.54694
1367487_at 7.5490675 7.6156616 7.6161294 7.596473 7.6334023 7.5361104 7.5330577 7.52654 7.3627872 7.577535 7.522711 7.4118633
1367488_at 7.8506966 7.738572 7.8031306 7.788085 7.9595857 8.085861 8.001627 7.7614303 7.769412 7.8323 7.7083044 7.7743816
1367489_at 6.3844094 6.40065 6.649018 6.52201 6.4801354 6.5444694 6.497036 6.6422057 6.239405 6.439434 6.5776486 6.6953425
1367490_at 7.1054506 7.2022824 6.9274383 7.115278 6.9811997 7.160293 7.0214825 6.846652 6.899034 6.981739 7.205288 7.0216393
1367491_at 9.442802 9.433189 9.347109 9.261711 9.185674 9.167391 9.211081 9.504202 9.376152 9.464991 9.245407 9.364217
1367492_at 9.085262 9.101698 8.951843 9.013405 9.020498 9.055349 9.066843 9.045479 9.147964 9.119673 9.207797 9.073256
1367493_at 9.557284 9.466587 9.513094 9.547243 9.374374 9.343958 9.388696 9.361441 9.502111 9.422082 9.434244 9.299167
1367494_at 9.924622 9.878343 9.762807 9.890874 9.741025 9.528373 9.83016 9.683761 9.887463 9.828081 9.913159 9.811914
1367495_at 7.191861 7.3984785 7.3288813 7.2153063 7.01183 7.368058 7.049728 7.2811623 7.2394342 7.0230045 7.464863 6.882629
1367496_at 11.295897 11.385132 11.298242 11.356217 11.429494 11.404587 11.264479 11.348528 11.325091 11.40447 11.359391 11.373989
1367497_at 8.747042 8.673181 8.326376 8.705236 8.592058 8.640835 8.575473 8.770107 8.657736 8.564335 8.632912 8.604867
1367498_at 8.502597 8.492023 8.498259 8.593393 8.659872 8.591155 8.5008545 8.772225 8.4046 8.248089 8.471731 8.419226
1367499_at 8.0811405 8.153667 8.138552 8.224232 7.9712677 8.167137 8.140924 8.037834 8.10807 8.039221 7.9286437 8.136082
1367500_at 10.030763 10.165016 10.0658 10.000338 9.970384 10.09447 10.006212 10.083045 10.004924 10.022755 10.15785 9.969781
1367501_at 8.430501 8.43564 8.342331 8.482254 8.379381 8.395907 8.321464 8.437678 8.436062 8.338048 8.452071 8.380792
1367502_at 8.364148 8.486904 8.438686 8.448747 8.308461 8.365073 8.072314 8.228865 8.657057 8.509315 8.496204 8.5318985
1367503_at 10.798172 10.953177 10.904878 10.779431 10.934505 10.929279 10.8834305 10.890623 10.867867 11.020599 11.073796 10.901627
1367504_at 8.183897 8.01219 8.006823 8.248095 8.121363 8.153585 8.007107 8.29273 7.9911985 8.218035 7.9425917 8.246513
1367505_at 8.153434 8.270228 8.269291 8.22785 7.980318 8.259545 7.9120665 8.053097 8.026686 7.9193864 8.009169 8.158827
1367506_at 9.827797 9.863442 9.671489 9.770466 9.721978 9.807106 9.93505 9.881506 9.921791 9.909461 9.824931 9.810525
1367507_at 7.163777 7.2711525 7.180068 7.0112524 7.0208755 7.1001463 6.8120546 7.0876837 7.0832644 7.007702 7.1358213 7.2668295
1367508_at 8.705075 8.658987 8.591074 8.43272 8.395285 8.492834 8.327492 8.663502 8.528357 8.539298 8.520198 8.4318
1367509_at 9.471048 9.603177 9.551488 9.443306 9.271828 9.685681 9.443149 9.577081 9.631429 9.419742 9.709522 9.513919
1367510_at 9.703743 9.649752 9.578756 9.696253 9.633283 9.847913 9.641188 9.655675 9.732964 9.694057 9.705274 9.571633
1367511_at 8.295468 8.418419 8.378263 8.411335 8.3238735 8.455148 8.324168 8.454053 8.602259 8.4808235 8.5058155 8.532718
1367512_at 11.082789 11.13624 11.101836 11.111821 11.112565 11.041052 10.960934 11.10014 11.179283 11.169514 11.105356 11.065689
1367513_at 7.8934298 7.892726 8.092593 8.118776 8.1282015 8.358759 8.1682 8.250944 8.175497 8.080201 8.034182 8.217831
1367514_at 7.8985415 7.755189 7.7865267 7.744513 7.711193 7.751707 7.8534813 7.816393 7.7829585 7.8179455 7.6429887 7.76246
1367515_at 7.4715247 7.596901 8.058331 7.5641837 7.8014007 7.5837317 7.217314 7.7123218 7.4260125 7.682611 7.562467 7.415122
1367516_at 8.939528 8.967964 8.956797 8.925812 8.998651 8.808268 8.840945 8.871611 8.88653 8.931891 8.903653 8.978747
1367517_at 7.73999 7.651439 7.522643 7.728282 7.6392775 7.69734 7.6076202 7.505786 7.6955957 7.375819 7.4740105 7.518964
1367518_at 8.708502 8.7054615 8.470501 8.672814 8.476221 8.666277 8.57969 8.655603 8.677693 8.506838 8.518715 8.630978
1367519_at 8.443397 8.56253 8.433703 8.488539 8.405584 8.564316 8.46963 8.466696 8.447288 8.369336 8.513746 8.471239
1367520_at 9.825384 9.966983 9.817247 9.658414 9.688034 9.908297 9.772552 9.895667 9.705552 9.930327 9.983481 9.920172
1367521_at 6.678218 7.103968 7.1033845 6.776369 6.8272448 7.329582 6.874266 7.267089 7.284971 6.6364264 7.1348543 7.36437
1367522_at 9.143463 9.308975 9.238711 9.243724 9.359661 9.21366 9.265011 9.176606 9.27295 9.185875 9.381516 9.062685
1367523_at 8.3689 8.419624 8.3561945 8.331882 8.248839 8.339283 8.391542 8.308453 8.446713 8.500974 8.6195 8.292165
1367524_at 7.3871927 7.552282 7.465772 7.2395844 7.6434093 7.397407 7.535602 7.3034825 7.4080906 7.2707872 7.34479 7.433897
1367525_at 9.164505 9.310283 9.2138 9.1124115 9.096675 8.992959 9.116531 9.16936 9.213519 8.976862 9.0592375 9.082346
1367526_at 8.903991 9.054496 8.861753 8.761969 8.813554 8.831888 9.038892 8.886032 8.846824 8.9190035 9.001745 8.76886
1367527_at 8.2314415 8.369748 8.192231 8.230674 8.037804 8.376587 7.9998302 8.311729 8.132756 8.326344 8.004038 8.140314
1367528_at 8.964493 8.891075 8.715575 8.91285 8.8343315 8.915622 8.716482 8.846849 9.015897 9.018159 8.736601 9.029957
1367529_at 9.244027 9.413179 9.273136 9.326792 9.219563 9.195745 9.111941 9.329594 9.389967 9.162482 9.175035 9.177392
1367530_at 7.467876 7.560714 7.8231254 7.661135 7.432975 7.4437256 7.5878 7.761133 7.6641436 7.56056 7.84576 7.623475
1367531_at 10.821693 10.721553 10.63936 10.808387 10.546883 10.745315 10.809618 10.751186 10.619564 10.704924 10.736211 10.721496
1367532_at 11.20251 11.333697 11.1979265 11.148711 11.198224 11.196101 11.20559 11.161109 11.243644 11.287225 11.293182 11.167681
1367533_at 8.703633 8.563876 8.317446 8.619227 8.269523 8.460374 8.52204 8.646555 8.3778 8.354949 8.433462 8.369012
1367534_at 7.338435 7.4855633 7.4457383 7.4810286 7.430111 7.661137 7.370719 7.512707 7.500486 7.437469 7.478351 7.5349956
1367535_at 8.82624 8.961873 8.864074 8.759382 9.042107 8.865276 8.953451 8.800781 8.905885 8.938305 8.884447 8.908646
1367536_at 7.63546 7.717936 7.636292 7.6521697 7.5618625 7.827811 7.559451 7.700166 7.7303224 7.8052316 7.8581653 7.958112
1367537_at 7.55903 7.6725445 7.6271086 7.6160073 7.550066 7.5435586 7.5602865 7.8803105 7.554173 7.5964074 7.6832952 7.5595264
1367538_at 6.953403 7.2448106 7.112716 7.0179343 7.2166295 7.151154 6.9183545 7.1874495 6.990455 6.8789873 6.9714875 6.9619803
1367539_at 8.564646 8.4432955 8.546328 8.527695 8.572346 8.544182 8.198093 8.530043 8.369206 8.315312 8.426687 8.351273
1367540_at 7.420718 7.398617 7.2633357 7.4236465 7.5171146 7.7036896 7.6033154 7.473523 7.251047 7.4875565 7.3763905 7.325634
1367541_at 7.6127396 7.6814175 7.7851925 7.4169617 7.6270432 7.5882964 7.331199 7.786412 7.4183297 7.690158 7.4807887 7.777395
1367542_at 8.091158 8.245375 8.079481 8.005718 8.216508 8.084169 8.160807 8.063076 8.163067 8.157581 8.157064 8.127821
1367543_at 8.556348 8.644716 8.584097 8.561453 8.6682625 8.715261 8.643813 8.559215 8.677375 8.612454 8.842901 8.671699
1367544_at 6.680716 6.797166 6.7895813 6.6630387 6.8320465 6.672946 6.58681 6.9241915 6.502812 6.691519 6.802291 6.7275367
1367545_at 7.040672 7.2001452 7.2930355 7.303759 7.368041 7.2762246 7.0139823 7.463101 7.216533 7.320542 7.241358 7.1388855
1367546_at 10.485441 10.561678 10.451212 10.500959 10.328973 10.085802 10.628808 10.66008 10.108814 10.393487 10.511399 10.030026
1367547_at 7.9803023 7.9215283 7.7313375 7.89161 7.862997 7.8323417 7.7900076 7.958114 7.7513494 7.7405553 7.881987 7.710407
1367548_at 8.576302 8.556863 8.433483 8.528355 8.468656 8.510575 8.336247 8.623908 8.508288 8.475844 8.462961 8.534318
1367549_a_at 10.716742 10.676403 10.68066 10.772862 10.667473 10.686325 10.573603 10.76449 10.615215 10.634416 10.316771 10.585469
1367550_a_at 8.524757 8.295084 8.340417 8.491811 8.200775 8.651157 8.480824 8.4266815 8.460971 8.587202 8.497531 8.473751
1367551_a_at 8.821833 9.087606 9.140235 9.117546 8.988571 9.0627 8.9728155 9.081839 9.134091 9.15693 9.024059 9.036606
1367552_at 4.358508 4.227746 4.5144405 4.502859 4.493927 4.296882 4.346458 4.332735 4.5462255 4.407671 4.4311414 4.704518
1367553_x_at 12.611207 12.360579 12.477959 12.415479 11.953334 12.763536 12.332746 12.178439 12.749934 12.372513 11.9311285 12.341887
1367554_at 4.3097486 4.0593624 4.0696387 4.016302 4.3852377 4.110832 4.12818 4.340099 4.3572626 4.1319036 4.2545013 4.2229867
1367555_at 14.754609 14.728162 14.763247 14.718914 14.741823 14.721688 14.750815 14.733453 14.763247 14.72518 14.73272 14.755784
1367556_s_at 14.515395 14.506373 14.543697 14.559159 14.559159 14.581292 14.559159 14.515582 14.537607 14.549312 14.497391 14.570789
1367557_s_at 13.036014 12.914767 12.992304 12.963717 13.000635 13.092951 12.921879 13.13114 13.038961 13.063754 13.013424 13.133378
1367558_x_at 3.146934 3.0602612 3.2190363 3.0342405 3.0572686 3.1145446 3.1579459 3.1031806 3.1188517 3.0332937 3.1068263 3.2505927
1367559_at 12.975253 12.84767 12.933216 12.896552 13.009975 13.001497 12.990296 12.969068 12.895594 13.053271 12.978986 12.920946
1367560_at 12.151813 12.178906 12.188586 12.099911 12.177368 12.148919 12.278334 12.0850115 12.153864 12.148708 12.295529 12.207874
1367561_at 12.413926 12.540078 12.549841 12.431018 12.524624 12.532743 12.640626 12.368123 12.513805 12.458261 12.553972 12.432275
1367562_at 8.680333 8.445903 8.092171 8.78909 8.368027 8.798025 8.134721 8.605084 8.105152 8.5311 8.066713 8.496419
1367563_at 8.931571 8.627066 8.580364 9.019254 8.594555 8.67174 8.583032 8.771431 8.61544 8.587202 8.631865 8.643834
1367564_at 6.0626345 5.9579 6.066592 6.157053 6.0146885 5.967165 5.999202 6.1056037 5.906435 6.1179957 6.1491084 6.1717997
1367565_a_at 13.825031 13.80035 13.849185 13.759746 13.7983885 13.80665 13.761051 13.772943 13.826593 13.810097 13.887717 13.810951
1367566_at 4.178998 4.2493505 4.091687 4.367934 4.1478224 4.2273836 4.3424892 4.059418 4.164216 4.40464 4.0476665 4.1251974
1367567_at 12.018092 12.069253 12.132207 12.030769 12.070495 11.947266 12.0189495 12.002075 12.09166 12.066544 12.132125 12.021104
1367568_a_at 8.980459 9.160048 8.972494 9.328426 9.162594 9.15893 8.548297 9.085583 9.064929 9.356628 9.568646 9.250758
1367569_at 11.675212 11.979261 11.785037 11.83041 11.882458 11.857195 11.863967 11.692439 11.827197 11.915176 11.909523 11.8148155
1367570_at 6.783271 7.1841145 6.7495766 6.8636413 7.553282 6.8165693 6.462849 6.833711 6.9668217 6.914646 6.616756 6.6857452
1367571_a_at 5.4355364 5.464467 5.6010723 5.396433 5.2326546 5.5769234 5.810704 5.6928377 5.4860697 5.2214403 5.5456114 5.7413797
1367572_at 5.161223 5.0457788 5.2310467 5.24146 5.3597083 5.2285566 5.36585 4.926473 5.2869787 5.2023516 5.0291414 5.357864
1367573_at 12.28633 12.443983 12.365721 12.338512 12.385226 12.358228 12.427321 12.312299 12.338024 12.377728 12.45059 12.409241
1367574_at 8.2718525 8.536873 8.191939 8.465769 8.593854 8.484089 8.490571 8.642775 8.3391485 8.415626 8.149169 8.463482
1367575_at 11.80616 11.56776 11.488695 11.559241 11.490579 11.476151 11.508144 11.654375 11.634803 11.477473 11.590259 11.724906
1367576_at 13.702858 13.777731 13.729176 13.554057 13.566373 13.625934 13.606869 13.784838 13.629742 13.845325 13.64907 13.871825
1367577_at 6.9318204 6.6945148 6.766364 6.858004 8.028356 7.46164 7.4221106 6.4734592 7.544778 7.563272 8.351479 6.542502
1367578_at 10.214906 10.313169 10.319364 10.270892 10.34659 10.339512 10.279619 10.286194 10.398831 10.4593725 10.437176 10.351413
1367579_a_at 11.265641 11.125736 11.208069 11.252768 11.193301 11.092717 11.395903 11.204017 11.290505 11.116902 11.172726 11.116851
1367580_at 11.33594 11.361476 11.493035 11.430664 11.369137 11.534966 11.498055 11.41312 11.510829 11.445118 11.474431 11.528022
1367581_a_at 6.5418615 6.140727 6.121681 6.0837092 6.48974 5.9639587 6.078296 6.0016313 6.4801726 5.7937346 5.9758873 6.1696796
1367582_at 11.593847 11.689388 11.685504 11.644609 11.65142 11.747036 11.71096 11.641974 11.671141 11.72117 11.73136 11.748345
1367583_at 13.417833 13.297418 13.524414 13.279827 13.265184 13.411987 13.422357 13.354451 13.3513 13.453641 13.346627 13.392393
1367584_at 8.001276 8.060833 8.199175 8.088063 8.124132 8.246299 8.096779 8.094859 8.018256 8.031391 7.7711453 7.951234
1367585_a_at 10.778569 11.101099 10.823492 10.93751 11.041454 11.273546 11.103128 10.781766 11.1622305 10.976731 11.12154 10.877769
1367586_at 12.994088 12.840086 12.906435 13.0250025 12.950235 12.911733 12.818879 12.948875 13.008279 12.782364 12.866077 12.720965
1367587_at 3.5256433 3.4008658 3.4980717 3.6094408 3.557271 3.5175242 3.730684 3.349352 3.545618 3.5054317 3.5187936 3.596301
1367588_a_at 11.517196 11.540474 11.630008 11.558169 11.507425 11.471939 11.650111 11.523891 11.443264 11.616548 11.598285 11.594174
1367589_at 9.764689 9.544383 9.383999 9.692395 9.415498 9.46219 9.341491 9.6216545 9.689149 9.572106 9.63546 9.747118
1367590_at 10.8963995 11.006138 10.9611435 10.787711 10.986096 10.977656 10.939449 10.967661 11.0656 11.123017 10.904839 10.970603
1367591_at 10.013458 10.028853 10.019899 9.950309 9.795896 9.947245 9.845983 10.019084 10.08554 10.0195465 10.113373 10.086514
1367592_at 3.457754 3.5108802 3.3610847 3.675295 3.4741213 3.5396142 3.52305 3.4996343 3.3918538 3.5098453 3.6223342 3.601406
1367593_at 8.222566 8.986952 8.292352 7.91762 8.355338 8.718919 9.202321 8.527119 8.572021 8.794938 8.536882 8.403454
1367594_at 9.233648 9.088846 8.901939 9.311495 9.24058 9.445961 9.236731 9.165693 9.121233 9.153599 9.1263485 9.050089
1367595_s_at 13.724555 13.678255 13.676081 13.644066 13.713298 13.715053 13.678087 13.721849 13.639525 13.628539 13.677845 13.682771
1367596_at 12.210434 12.3625555 12.416782 12.314459 12.348388 12.375097 12.362956 12.291903 12.294321 12.323439 12.446301 12.356989
1367597_at 11.942777 12.015777 12.005623 12.031863 11.943005 11.9960985 12.0349865 12.001868 11.9510355 11.961787 12.082648 11.950457
1367598_at 14.120633 14.101621 14.117482 14.12007 14.156255 14.155782 14.171246 14.071937 14.0952215 14.13692 14.127141 14.129457
1367599_at 12.440753 12.361092 12.351608 12.277171 12.35241 11.975894 12.2978735 12.50235 12.477712 12.185051 12.316397 12.485896
1367600_at 5.633598 5.5457172 5.785518 5.5832205 5.805115 5.5878005 5.4127502 5.598255 5.747265 6.038059 5.4898796 5.7032413
1367601_at 8.041305 7.7249875 7.4590073 7.8032675 7.484372 8.330019 8.037094 7.4063425 8.385618 7.682899 7.8623 8.112465
1367602_at 9.549455 9.003386 8.86768 9.235431 9.092207 9.40788 9.426144 8.829297 9.845152 9.074417 9.479277 9.505019
1367603_at 11.36908 11.440081 11.3743925 11.243762 11.30116 11.254338 11.388746 11.440469 11.485432 11.498024 11.357594 11.386315
1367604_at 11.179612 11.364665 11.085104 11.204261 11.2845545 11.256537 11.460702 11.26945 11.201732 11.085559 11.396119 11.076476
1367605_at 11.106447 11.040962 10.9795265 10.77817 11.035642 10.957365 11.016279 10.961748 11.073922 10.783157 10.887848 10.89134
1367606_at 12.232755 12.329289 12.33232 12.29822 12.253155 12.176415 12.291386 12.267431 12.230708 12.365697 12.35611 12.332973
1367607_at 12.690422 12.674878 12.651629 12.599946 12.598119 12.599704 12.629895 12.6254635 12.700672 12.693513 12.752444 12.622373
1367608_at 5.124219 5.171894 5.1722784 5.1127768 5.2113433 5.0138044 5.266917 5.0836687 5.2931576 5.185497 5.0946913 5.140973
1367609_at 11.452969 11.683257 11.298408 11.16654 11.414138 11.732163 12.044325 11.468408 11.598193 11.768441 11.442068 12.09826
1367610_at 12.284348 12.428482 12.455765 12.387421 12.321102 12.408481 12.465817 12.296082 12.299606 12.406009 12.496768 12.422136
1367611_at 5.4158883 5.3671217 5.205834 5.4335976 5.619981 5.443987 5.4134216 5.2136745 5.2500143 5.263926 5.1135793 5.638922
1367612_at 14.0826025 14.07899 14.142629 14.046914 14.079936 14.108149 14.088486 14.087948 14.072863 14.128753 14.090107 14.118489
1367613_at 12.963089 12.981033 12.963331 12.731689 12.958986 12.873294 12.902403 12.898066 12.900927 12.94257 12.925501 12.80131
1367614_at 7.428975 7.4169664 7.272673 7.4218583 7.471088 7.3331366 7.11608 7.692764 7.5923305 7.352003 7.4191036 7.400734
1367615_at 4.257729 4.36107 4.4438825 4.2084417 4.4663615 4.275399 4.547479 4.150735 3.9720037 4.094641 4.2778063 4.216839
1367616_at 4.5203753 4.7387934 4.619805 4.4898167 4.6869526 4.696272 4.8526306 4.7359333 4.4651747 4.626238 4.718173 4.6587577
1367617_at 9.485997 9.297539 9.471404 9.5959635 9.554473 9.482275 9.614568 9.456665 9.543293 9.436061 9.437937 9.378756
1367618_a_at 11.009025 11.1808815 11.116661 11.129733 11.087617 11.122829 11.226874 11.136255 11.097269 11.083726 10.715589 11.11851
1367619_at 13.075211 12.817813 12.987465 12.887455 12.917127 12.937383 12.961108 12.953536 12.861043 12.878424 13.001833 12.887846
1367620_at 12.7341385 12.7416 12.733139 12.782394 12.800157 12.70101 12.703752 12.7963705 12.868435 12.700494 12.663161 12.730574
1367621_at 8.494766 8.538345 8.464736 8.452982 8.293306 8.552321 8.46403 8.456642 8.465926 8.513791 8.484389 8.443173
1367622_at 12.420424 12.329392 12.351269 12.322535 12.31263 12.338873 12.298202 12.411514 12.413245 12.336416 12.387221 12.421557
1367623_at 12.148847 12.245722 12.151446 12.054786 12.188603 12.197164 12.252964 12.069991 12.167803 12.219996 12.255981 12.119678
1367624_at 10.692243 10.822092 10.663757 10.624448 10.973017 10.603273 10.682187 10.995293 10.245328 10.615922 10.879321 10.71305
1367625_at 13.250204 13.358959 13.349593 13.271105 13.296454 13.287984 13.345104 13.296812 13.225309 13.316117 13.375633 13.318807
1367626_at 4.8240757 5.101959 5.2504196 5.043164 5.2944455 4.905411 5.2226806 4.8713264 5.1249905 4.9035344 5.3556046 5.039111
1367627_at 8.362875 7.8531456 8.199097 8.212977 8.191725 8.196571 7.958929 8.349569 8.093264 8.299911 8.299303 7.994838
1367628_at 6.0980334 6.3505397 6.010426 6.2855916 6.576249 6.459571 5.795318 6.5597806 6.5237594 6.1759515 6.2126217 5.958909
1367629_at 12.246266 12.21956 12.2057 12.180901 12.161403 12.1363735 12.202294 12.1665745 12.2632885 12.180368 12.247772 12.256737
1367630_at 12.168288 12.378744 12.348104 12.324295 12.301856 12.322064 12.327544 12.301462 12.376109 12.313751 12.463245 12.333866
1367631_at 6.3171225 5.648081 5.8001356 6.354808 7.383051 6.2551312 5.781366 6.1266975 7.278791 5.6090097 6.507474 7.496478
1367632_at 10.654416 10.033188 10.180249 10.3659315 10.195843 10.930407 10.516919 10.590742 10.635876 9.977167 10.148801 10.201392
1367633_at 10.306498 9.727323 9.431027 9.860364 9.7037735 10.402514 10.129821 10.090814 10.3869705 9.555978 10.019824 9.785492
1367634_at 12.2767515 12.415056 12.403199 12.428282 12.262134 12.496148 12.4362 12.281515 12.382501 12.408446 12.474567 12.343667
1367635_at 12.935218 12.929866 12.929799 12.934441 12.906595 13.086014 12.923341 13.085529 12.905207 12.999844 13.017843 13.078377
1367636_at 7.7965364 7.599022 7.746262 7.947233 7.636364 7.7447577 7.7591467 7.6891003 7.8178635 7.736725 7.8517804 7.777078
1367637_a_at 11.0162525 10.98835 11.077265 11.041554 10.976517 10.906687 10.908096 11.043906 10.952333 10.948299 10.828755 10.994222
1367638_at 9.7645035 9.581107 9.54519 9.554254 9.449932 9.638517 9.580285 9.612231 9.646484 9.673718 9.542372 9.493472
1367639_a_at 12.64114 12.856896 12.821096 12.709612 12.79198 12.704832 12.750996 12.75318 12.762885 12.780908 12.930268 12.8015785
1367640_at 12.450775 12.600121 12.574436 12.479055 12.411756 12.515682 12.581719 12.452326 12.495705 12.549175 12.676959 12.470333
1367641_at 13.365477 13.460413 13.422994 13.387091 13.437029 13.405666 13.397869 13.399429 13.369411 13.505254 13.447302 13.445788
1367642_at 11.060098 10.966647 10.994995 10.923118 10.882382 11.069028 10.876666 11.064173 11.044651 11.149741 10.931169 11.020677
1367643_at 11.739222 11.675545 11.658085 11.511981 11.594423 11.715956 11.7189455 11.721994 11.674093 11.571346 11.7508 11.640214
1367644_at 7.19324 7.1949363 7.0617313 7.3975353 6.936744 7.5893173 7.4095955 7.315863 7.1175528 7.1982765 7.238476 7.1374226
1367645_at 12.617509 12.786021 12.826282 12.679227 12.676927 12.748615 12.722073 12.688795 12.7269335 12.769264 12.883939 12.792168
1367646_at 12.367434 12.483844 12.119096 12.384177 12.425493 12.271536 12.343866 12.578347 12.484007 12.2803 12.415237 12.5787945
1367647_at 14.161637 14.198146 14.222795 14.20566 14.22271 14.21689 14.214583 14.220394 14.220392 14.182476 14.2199545 14.175015
1367648_at 6.619657 6.1776485 6.5450716 6.471992 6.224502 6.9627132 6.677838 6.2668757 6.8066735 6.5048227 6.791619 6.3916483
1367649_at 6.3753233 6.2065325 6.309673 6.418373 6.3383846 6.3818426 6.6248302 6.176259 6.297889 6.3682995 6.313622 6.107719
1367650_at 6.4955072 6.4356327 6.304662 6.307141 6.5140085 6.464497 6.1492753 6.5612745 6.6496058 6.6007175 6.659397 6.5752673
1367651_at 9.951874 10.164928 9.842775 10.210103 10.152896 10.358377 10.180925 10.167247 10.16697 10.265752 10.388843 10.411497
1367652_at 9.784282 9.298627 9.456427 9.984436 9.578788 9.728966 9.507056 9.872979 9.370813 9.428768 9.608851 9.513923
1367653_a_at 12.448079 12.389199 12.340606 12.289951 12.321735 12.318276 12.274635 12.546351 12.553288 12.308421 12.377078 12.587132
1367654_at 8.671065 8.64405 8.437436 8.674992 8.550339 8.684828 8.498735 8.457479 8.481506 8.632261 8.481164 8.3930645
1367655_at 8.254229 7.8183556 7.9026937 7.8949165 8.178784 8.06509 7.8676076 8.041341 8.069722 7.983612 7.8347626 7.9132714
1367656_at 10.790427 10.873187 10.825951 10.70451 10.760534 10.76311 10.791627 10.841369 10.8906355 10.841618 10.734029 10.783805
1367657_at 12.511739 12.587096 12.423604 12.5616455 12.6522665 12.486359 12.383661 12.644231 12.719719 12.665578 12.582465 12.560172
1367658_at 6.189818 6.172741 6.341637 6.5059404 6.183498 6.550306 6.2728696 6.639949 6.1971107 6.221751 6.6084194 6.3431754
1367659_s_at 11.03392 10.873963 11.047605 10.821951 10.717736 10.684079 10.912725 10.842564 10.864945 11.663987 10.977261 10.891576
1367660_at 6.2978597 6.173507 6.2559576 6.3335214 6.431522 6.270506 6.0843167 6.2337766 6.3246274 6.440245 6.2496285 6.4263554
1367661_at 6.5398874 6.834603 6.727254 6.5564904 6.8377886 6.6226444 6.41575 7.1158257 6.847007 6.954421 6.6124315 6.9199815
1367662_at 12.637728 12.615297 12.43049 12.477564 12.543023 12.48064 12.533047 12.477326 12.677036 12.451469 12.672231 12.454058
1367663_at 11.607615 11.651227 11.582403 11.501344 11.657335 11.595243 11.667514 11.580161 11.588918 11.559362 11.731699 11.561554
1367664_at 4.2642484 4.266205 4.2865863 4.26388 4.219386 4.245218 4.2211013 4.110806 4.5211535 4.387523 4.2791157 4.3063283
1367665_at 4.824945 4.384941 4.5033975 4.4535646 4.3662057 4.306435 4.6933084 4.331891 4.3137817 4.428989 4.3574224 4.787171
1367666_at 9.366868 9.519894 9.512692 9.703088 9.559923 9.418718 9.153335 9.601529 9.324585 9.379925 9.183573 9.445202
1367667_at 11.848226 11.76507 11.689034 12.078353 11.951073 12.027657 11.9374075 11.89669 11.67772 12.590042 12.101868 11.95743
1367668_a_at 7.1072803 6.3993487 6.1312766 6.7655373 6.7661242 7.082759 6.8984413 6.9138947 6.3583417 7.202469 6.6333613 6.7435727
1367669_a_at 9.908532 9.823587 9.751446 9.778533 9.893496 10.013774 9.949758 9.899757 10.270715 9.853112 10.29945 10.196949
1367670_at 10.686793 10.540375 10.447873 10.719182 10.51931 10.189312 10.699068 10.539757 10.680374 10.712224 10.5468235 10.538834
1367671_at 9.240451 9.302643 9.075052 9.15338 9.22656 9.339596 9.057019 9.259804 9.374973 9.245371 9.359014 9.382444
1367672_at 11.99578 11.7636795 11.813245 11.768993 11.724261 11.73509 11.844552 11.827153 11.755286 11.901339 11.950127 11.88306
1367673_at 10.919646 10.852706 10.575036 10.779888 10.553527 10.811937 10.7849655 10.836103 10.771039 10.85112 10.966631 10.873245
1367674_at 9.330576 9.386452 9.292341 9.504787 9.241871 9.158929 9.367028 9.299164 9.253283 9.409088 9.352152 9.341864
1367675_at 8.970114 8.961532 8.947708 8.82451 9.000845 8.841414 8.800212 8.970281 9.009733 9.005124 9.149104 8.8994
1367676_at 7.1824865 7.339607 7.494716 7.0530596 7.0060406 7.6666713 7.29147 7.4386687 7.070352 7.4510655 6.993345 7.036273
1367677_at 11.659923 11.569775 11.7442 11.714755 11.274001 11.6030245 11.84827 11.63039 11.9101305 11.611588 11.938978 11.531084
1367678_at 11.438265 11.429696 10.997806 11.398116 11.118959 11.195025 11.105003 11.444905 11.295992 11.147905 11.246945 11.295979
1367679_at 10.316512 10.136314 9.997754 10.09143 10.026096 10.414094 10.261382 10.0711155 10.637194 10.243477 9.964911 10.344929
1367680_at 12.291835 12.181025 12.161925 11.985398 12.098199 12.117461 12.140011 12.09197 12.079522 12.203445 12.180353 11.992183
1367681_at 9.816219 9.892486 9.787261 9.785659 9.848055 9.80404 9.87973 10.059774 9.822926 9.999331 9.890841 9.743498
1367682_at 6.718923 6.8590755 6.7821374 6.8551674 6.688946 6.7452364 6.9373846 6.39791 6.519585 6.6299424 6.8143063 6.6562715
1367683_at 10.030288 9.871975 10.380251 9.762526 10.219666 9.710934 9.98586 9.943491 10.224246 9.848115 9.880906 10.07482
1367684_at 4.2910433 4.2220187 4.138707 3.9406776 3.8728092 4.3414903 4.778981 4.250525 3.9245756 4.2860293 4.5824447 4.4194684
1367685_at 12.008226 12.125074 12.084962 12.037072 12.121613 12.040962 12.070922 11.980508 11.956664 12.181713 12.211271 12.019349
1367686_at 12.055262 12.127319 12.162044 12.133218 12.166147 12.058613 11.893469 12.201561 12.160923 12.0144615 12.092193 12.0515
1367687_a_at 8.4800825 8.280374 8.171655 8.432834 8.191931 8.555078 8.386732 8.440826 8.302551 8.358715 8.317598 8.402453
1367688_at 8.168186 8.248931 8.127837 8.124248 8.280219 8.404429 8.341585 8.263136 8.213563 8.034203 8.390707 8.0484915
1367689_a_at 7.7194934 7.8034167 7.7351985 7.7720757 7.3256507 7.627878 7.1040854 8.12281 7.7148113 8.754461 8.048357 8.9344635
1367690_at 11.321076 11.4669485 11.577816 11.427151 11.552958 11.555226 11.548911 11.481238 11.48573 11.469084 11.847243 11.492619
1367691_at 11.108782 11.029187 10.93621 10.869904 10.692739 10.664962 10.849085 11.326977 10.70256 11.13632 10.511142 11.1227865
1367692_at 3.701572 3.8203342 3.863867 3.531805 3.6801512 3.671801 3.7583477 3.6975324 3.8019612 3.73546 3.758217 3.6650639
1367693_at 9.811305 10.043863 9.885388 9.766354 9.944554 9.960192 9.8541765 9.833565 9.966688 9.973105 9.980121 9.836389
1367694_at 11.324206 11.023833 11.173674 11.131901 10.936311 11.074178 10.963554 11.143624 11.133684 11.343245 11.152179 11.072622
1367695_at 12.2023325 12.369497 12.216864 12.102352 12.202788 12.122658 12.233147 12.254021 12.384434 12.39534 12.357659 12.32977
1367696_at 8.273558 8.058485 7.9926577 7.896688 8.061879 8.024468 8.035421 8.013263 8.096664 7.9914284 8.012192 7.914812
1367697_at 10.203266 10.118429 10.155057 10.1538925 10.390909 10.341692 10.271131 10.114147 9.743936 10.068033 10.107994 10.254475
1367698_a_at 9.295864 8.821097 8.675412 9.051935 8.828133 9.117735 9.003511 9.070566 8.799341 9.01401 8.9673395 8.894905
1367699_at 6.530747 6.4943347 6.369246 6.618255 6.6074824 6.674417 6.702618 6.5682487 6.718123 6.5739913 6.7503257 6.4603953
1367700_at 4.2443485 4.1119027 4.2549653 4.060236 4.214079 4.0913124 4.159266 4.153311 4.239876 3.9671848 4.297473 4.3288484
1367701_at 6.639026 6.64763 6.402773 6.57478 6.3415346 6.6560903 6.158338 6.603655 6.5580206 6.5022473 6.3628745 6.331861
1367702_at 12.53647 12.534379 12.470008 12.401118 12.366617 12.45289 12.388572 12.464296 12.53942 12.46245 12.388092 12.254723
1367703_at 4.0231943 4.03701 4.060749 3.971495 3.9693902 3.8044713 3.9077497 3.8388677 4.104583 3.9382932 3.996254 4.022962
1367704_at 8.775692 8.728058 8.710313 8.873242 8.620043 8.687525 8.672525 8.736306 8.762489 8.698198 8.64872 8.6478405
1367705_at 8.800659 8.707687 8.628044 8.487898 8.665593 8.586032 8.582909 8.552744 8.888449 9.032805 8.951195 8.897774
1367706_at 10.939376 10.915149 10.7808275 10.846858 10.7705145 10.877808 10.920819 10.938425 10.956257 10.961848 10.871296 10.8988695
1367707_at 10.017322 9.397331 9.138707 9.449148 9.295238 9.828293 8.539411 10.858824 9.210725 9.635078 9.493068 11.074432
1367708_a_at 11.265898 10.845451 10.682793 10.977793 10.791338 11.284777 10.172506 12.024721 10.5776005 11.202473 10.797775 12.061511
1367709_at 9.239992 9.931197 9.659515 9.207965 9.444336 9.519892 9.779794 9.186668 9.128989 9.120099 9.711686 8.998966
1367710_at 10.15081 10.318582 10.2223 10.065791 10.241307 10.192705 10.309891 10.285706 10.349525 10.133741 10.241709 10.234298
1367711_at 11.242775 11.2216015 11.207364 11.2112055 11.00776 10.981329 11.07459 11.101005 11.039494 11.184124 10.941488 10.987011
1367712_at 6.6205816 6.0857067 6.1888013 6.5366945 6.048121 6.656384 6.091485 6.6589603 6.393907 6.528434 6.593239 6.5028286
1367713_at 9.113937 9.105874 9.2361765 9.148749 8.955699 8.936124 8.96935 9.152044 9.04526 9.0849695 9.037426 9.124291
1367714_at 7.379379 7.4781666 7.3619146 7.4517174 7.1828494 7.27126 7.3894024 7.0990496 7.439353 7.3296785 7.5433903 7.2028017
1367715_at 10.394152 10.07779 10.247052 10.313633 10.082237 10.12388 10.407485 10.060581 9.973495 10.140192 10.090209 10.063204
1367716_at 8.279665 8.123043 8.117514 8.339666 8.091236 8.420818 8.047403 8.31839 8.401733 8.259205 8.236356 8.383987
1367717_at 12.53409 12.61361 12.608074 12.619768 12.646299 12.6746855 12.679554 12.524473 12.649963 12.571099 12.660998 12.605478
1367718_at 8.436647 8.412132 8.439863 8.474228 8.2553625 8.473191 8.282217 8.419809 8.456638 8.44876 8.468281 8.297505
1367719_at 9.716613 9.794569 9.662916 9.675108 9.625908 9.7079935 9.72488 9.715752 9.531668 9.756667 9.582502 9.497489
1367720_at 11.433793 11.2642765 11.1230545 11.280623 11.187555 11.309559 11.296909 11.250883 11.316841 11.2279825 11.300189 11.252057
1367721_at 11.055093 11.444437 11.380056 11.202948 11.628191 11.40412 11.099209 11.080806 11.922707 11.245749 11.541117 11.285843
1367722_at 7.197072 6.9583807 6.634456 7.0620947 7.1364584 7.0603523 6.974629 7.0174794 6.858221 6.60873 7.084003 6.953669
1367723_a_at 7.9351163 7.960499 7.69546 7.8207417 7.8418374 8.067119 7.9897733 8.113594 8.003896 7.9082117 7.8803797 7.945178
1367724_a_at 10.3795 10.325982 10.2170515 10.258098 10.337985 10.404557 10.220362 10.306645 10.528911 10.42054 10.670256 10.612501
1367725_at 7.1290708 8.055548 8.264784 7.6775846 8.323244 8.316088 8.080154 7.4810452 8.518304 7.487664 7.9916687 8.393009
1367726_at 6.60275 6.765526 6.8754687 6.856243 6.7377005 6.7040625 6.7388916 6.8251433 6.7883215 6.6788673 6.841933 6.8039145
1367727_at 7.803396 7.9693174 8.050936 7.873082 7.844538 7.8418903 7.900867 8.061153 7.850852 7.880755 8.078878 7.892067
1367728_at 7.6920357 7.8275495 7.736562 7.7326226 7.6096377 7.682584 7.613616 7.904692 7.611044 7.9853587 7.767234 7.7013526
1367729_at 12.091888 12.26229 11.551024 12.009003 12.019887 12.044034 12.091908 12.223519 12.292024 12.148502 11.967947 11.669961
1367730_at 9.798103 9.920716 9.79161 9.896756 9.752128 9.823961 9.518018 9.862101 9.865267 9.649267 9.679241 9.746703
1367731_at 8.013595 8.297154 7.969826 8.02378 8.009943 8.017836 7.88775 7.960618 8.051484 7.9935474 8.214632 7.978157
1367732_at 9.039363 8.925167 8.863562 8.762032 8.878214 8.972904 8.666321 8.820303 8.876364 8.788254 8.840025 8.878523
1367733_at 6.6085663 7.0339475 6.573979 6.274203 6.203298 7.176061 6.321205 6.1410484 7.9163365 7.863788 6.5660057 7.967673
1367734_at 8.095856 7.8445497 7.77023 7.9282765 7.965329 7.9917083 7.8928885 8.022955 8.0225315 7.8837004 8.088863 7.8994265
1367735_at 11.873213 11.770831 11.844128 11.903288 11.664053 11.904894 11.720518 11.829989 11.536732 12.0013 11.712853 11.712558
1367736_at 9.508564 9.465332 9.686853 9.59739 9.481033 9.467353 9.407423 9.4700775 9.636553 9.324519 9.513429 9.287157
1367737_at 10.533756 10.664427 10.649388 10.64346 10.710504 10.8072195 10.758775 10.710791 10.727565 10.72365 10.892638 10.833466
1367738_at 6.913907 6.828133 6.6365733 6.8315864 7.0811324 6.5905886 7.098482 6.985699 6.849367 6.9201765 6.9106297 6.545651
1367739_at 4.4010296 4.3366637 4.090919 4.4957223 4.3510404 4.485489 4.5275908 4.2991543 4.7096844 4.503383 4.458534 4.662277
1367740_at 6.5228677 6.4246635 6.385496 6.3445644 6.381028 6.4536567 6.3962307 6.278159 6.385347 6.4421625 6.288977 6.038585
1367741_at 9.985881 10.351687 10.348856 9.96826 10.737597 10.956337 10.225162 9.773651 11.12852 9.750427 10.210125 10.638195
1367742_at 5.246959 5.5796647 5.554726 5.6311626 5.415999 5.36969 5.3975763 5.5607977 5.4123564 5.3695145 5.436513 5.4430404
1367743_at 6.6145015 6.7776666 6.2841716 6.4870014 6.30609 7.0543013 7.0062666 6.6283092 6.60552 6.8111877 6.6096983 6.621472
1367744_at 5.796766 6.1247644 6.0728936 5.919785 6.2015467 5.91167 6.4306517 6.029483 5.683235 5.769866 6.0307837 5.869847
1367745_at 8.520178 8.2561865 8.189905 8.525483 8.394634 8.519011 8.505228 8.542204 8.450003 8.537155 8.416878 8.526271
1367746_a_at 8.390979 8.233367 8.302891 8.319136 8.180216 8.410007 8.341457 8.303261 8.248573 8.439468 8.378058 8.308668
1367747_at 8.328609 8.448826 8.4205265 8.374561 8.328001 8.237873 8.570299 8.232693 8.3406105 8.228909 8.333736 8.148008
1367748_at 9.5277195 9.4521 9.469199 9.260879 9.44436 9.381007 9.42902 9.520832 9.569004 9.253109 9.534227 9.570944
1367749_at 3.4836168 3.4165447 3.1601079 3.422866 3.426654 3.8757308 3.4509592 3.7535388 3.5215535 4.22132 4.0524087 3.3495796
1367750_at 9.131967 9.204031 9.030853 9.122652 9.069414 8.973238 9.016203 9.190759 9.205309 8.945354 9.072293 9.050431
1367751_at 7.8482065 7.7557516 7.9090376 7.878264 7.7021575 7.6458054 7.779703 7.979948 8.038082 7.957532 7.992403 7.941661
1367752_at 8.515595 8.417141 8.379891 8.434481 8.695946 8.625827 8.744456 8.534999 8.322875 8.386717 8.420991 8.433502
1367753_at 7.4079113 7.164345 7.1548166 7.4128747 6.9977083 7.5320215 7.314668 7.225839 7.000827 7.17692 7.015982 7.514661
1367754_s_at 10.406185 10.457361 10.336561 10.552446 10.499612 10.470628 10.587438 10.473272 10.770825 10.655396 10.419778 10.5259
1367755_at 13.385355 13.476478 13.439682 13.440434 13.495205 13.405288 13.517254 13.411189 13.675315 13.315198 13.519733 13.525207
1367756_at 9.538612 9.638583 9.450129 9.66669 9.411059 9.640958 9.424543 9.652127 9.67718 9.479765 9.408676 9.322733
1367757_at 12.213945 12.339658 12.23123 12.219566 12.248212 12.171266 12.196361 12.280546 12.253962 12.284427 12.244277 12.208656
1367758_at 8.170371 8.387732 8.324726 8.096287 8.199265 8.267687 8.323341 8.0943575 8.289216 7.647826 7.909046 7.9284945
1367759_at 8.541082 8.742661 8.612293 8.619262 8.554193 8.835689 9.141774 8.623624 8.511121 8.48522 8.808005 8.255283
1367760_at 8.511177 8.518907 8.419256 8.4916315 8.465977 8.358462 8.387135 8.562682 8.491534 8.537739 8.570755 8.514331
1367761_at 7.869399 7.6192017 7.297599 7.5425177 7.532607 7.532935 7.6101737 7.4496803 7.7768083 7.732054 7.6543336 7.324192
1367762_at 4.8412876 5.048603 4.9860277 4.970481 5.488742 4.9662933 5.257322 5.096387 5.161315 5.087508 5.3283653 5.110572
1367763_at 11.536027 11.450308 11.475434 11.248607 11.16187 11.462995 11.157568 11.281723 11.224534 11.141862 11.459777 11.191743
1367764_at 8.003461 7.9919834 8.184241 7.969575 8.063928 8.095396 7.408496 8.33156 8.236083 8.055389 7.942414 8.403506
1367765_at 9.820015 10.421383 10.138458 9.809731 9.956752 10.439249 10.637891 10.030681 10.576106 9.8943205 10.572522 9.977959
1367766_at 10.927307 10.719141 10.851688 10.762307 10.90968 10.898527 10.78293 10.899283 10.91661 11.0070915 11.065019 11.001806
1367767_at 10.2536545 10.345427 10.322044 10.309515 10.087527 10.373701 10.239628 10.353371 10.379537 10.23502 10.420368 10.285485
1367768_at 5.129615 5.191583 5.0355873 5.297155 5.3553534 5.357078 5.3923106 5.2739134 5.267345 5.26946 5.1821184 5.372227
1367769_at 8.58827 8.480946 8.384138 8.55533 8.345793 8.520866 8.306442 8.516708 8.591047 8.61166 8.697777 8.51085
1367770_at 10.023373 10.034548 10.01226 9.876505 10.067726 10.140719 10.071867 10.06748 10.028432 10.131103 10.270351 10.442353
1367771_at 9.653666 10.783216 10.594296 10.023771 10.925937 10.835175 10.105806 10.291626 11.4214525 9.880275 11.092053 11.422036
1367772_at 7.9376245 8.031869 8.061305 7.855702 7.7870417 7.748537 7.8991995 7.9485908 8.05188 7.9295697 7.9829826 8.017286
1367773_at 10.364329 10.46366 10.493294 10.378023 10.203593 10.663718 10.338064 10.489676 10.280634 10.56671 10.43235 10.370205
1367774_at 13.222382 13.106261 13.336549 13.1095085 13.187346 13.203178 13.113919 13.280388 13.192708 13.399491 13.181076 13.4135685
1367775_at 12.584497 12.383862 12.491017 12.5421915 12.428142 12.302271 12.113138 12.5337305 12.047878 12.385407 12.710789 11.769548
1367776_at 5.881517 6.1127076 6.423377 5.3970623 6.0273547 6.539802 6.5973005 6.015971 5.5261717 6.0325727 6.0301814 5.7207003
1367777_at 11.079613 10.796382 11.0109 11.388022 11.025377 11.27169 11.086295 10.873089 11.004042 11.578113 11.353513 11.279446
1367778_at 9.207485 9.205557 9.068129 9.175529 9.004463 9.3955555 9.322718 9.084359 9.14846 9.167461 9.3230095 9.104609
1367779_at 6.987968 6.638146 6.915828 6.709925 6.7807794 6.659285 6.88838 6.69752 6.5709753 6.95453 6.754355 6.5356536
1367780_at 7.107113 7.0070953 7.441 7.060935 7.2549586 7.514818 7.335763 6.9776263 7.2765727 7.196707 7.212166 7.100978
1367781_at 3.796689 3.803063 4.029312 3.8075252 3.9449136 3.821351 4.105298 3.8195891 3.9401019 3.6746373 3.6996677 3.8538222
1367782_at 4.443244 4.3853703 4.431823 4.3211575 4.6335144 4.4034514 4.1495953 4.431491 4.255082 4.553629 4.342887 4.6319776
1367783_at 12.04615 11.982536 11.831695 11.897391 11.901818 11.834324 11.842155 11.906946 11.994491 11.827859 11.948708 11.896117
1367784_a_at 12.857203 12.664853 12.787789 12.763413 12.743905 12.841696 12.863318 12.709621 12.759067 12.715876 13.009711 12.727026
1367785_at 4.223661 4.534106 4.341799 4.6785064 4.3975043 4.334772 4.562704 4.236204 4.581854 4.581138 4.693454 4.4689474
1367786_at 10.1646385 10.476594 10.114865 9.892269 10.388097 10.159374 10.269456 10.346376 10.497536 9.879301 9.632715 9.9667845
1367787_at 6.088859 5.340161 5.8251076 5.771424 5.827858 5.9813085 5.7378087 5.714533 5.997065 5.5164533 6.00935 5.923192
1367788_at 7.439682 7.559898 7.3762045 7.4234724 7.375844 7.5527906 7.4960303 7.5452495 7.538153 7.429554 7.6465535 7.564924
1367789_at 7.4147096 7.4477663 7.1804085 7.4259963 7.2853494 7.4279947 7.24523 7.3987746 7.2526317 7.4375725 7.534129 7.3377514
1367790_at 9.877496 9.953415 9.798198 9.759709 9.717575 9.881306 9.759887 9.897335 9.890197 9.622223 9.726512 9.79121
1367791_at 7.2048025 7.261518 7.1154194 7.169093 7.181709 7.440081 6.973244 7.291156 7.401772 7.1858473 7.2127385 7.2305255
1367792_at 4.4492035 4.360829 4.673422 4.56017 4.666129 4.655546 4.360447 4.430764 4.451617 4.5216784 4.572711 4.478009
1367793_at 13.168775 13.206625 13.019547 12.993723 12.959113 13.117115 13.149902 13.082493 13.078511 13.126577 13.12468 12.970712
1367794_at 6.2671595 5.872616 6.164171 6.6523314 5.9647107 7.038426 6.026935 6.298072 5.2508864 5.886508 6.47288 5.894845
1367795_at 7.1927176 7.511304 7.6465206 7.601834 7.9797935 7.600138 7.12212 7.848235 7.983729 7.063625 8.000494 8.128588
1367796_at 8.493756 8.380793 8.368458 8.170713 8.255973 8.338011 8.43544 8.175473 8.228573 8.4308 8.177382 8.0904875
1367797_at 6.5550704 6.4086466 6.3723216 6.5824447 6.409869 6.375078 6.6157503 6.308467 6.740035 6.488432 6.4372544 6.4853253
1367798_at 12.444836 12.540557 12.374443 12.353952 12.519328 12.491971 12.578782 12.457359 12.639191 12.512505 12.674832 12.670407
1367799_at 5.903352 5.774186 5.977547 5.5719776 5.8156166 5.629161 6.0141935 5.523243 5.5749245 5.8754873 5.8421707 5.6369677
1367800_at 6.98281 6.737077 6.9488277 6.788172 6.6611314 6.512728 6.77629 6.923651 6.3510695 6.6935587 6.5047855 6.412152
1367801_at 9.263414 9.21283 9.139385 9.229852 9.152487 9.273614 9.441034 9.250011 9.483861 9.236967 9.381777 9.336076
1367802_at 9.897463 8.626152 9.299092 9.787596 9.507077 8.967333 9.131036 8.95522 8.564099 8.498332 8.892976 9.5243435
1367803_at 6.113717 6.2729015 6.138107 6.049529 6.2285523 6.032179 6.076081 6.4077635 5.842247 5.8380895 6.065054 5.807853
1367804_at 12.7728815 13.0117655 12.953545 12.897263 12.797875 12.78127 12.920937 12.737795 12.80421 12.8983965 12.756783 12.929401
1367805_at 5.083281 4.922986 4.8842697 5.0468726 5.1656146 4.809634 4.761828 4.934366 5.0994215 4.9085374 4.9723554 4.9235406
1367806_at 5.527532 5.354386 5.5499225 5.508163 5.3817415 5.141778 5.580964 5.263129 5.6198473 5.361817 5.303526 5.4542456
1367807_at 8.9112 8.860335 8.660627 8.8755665 7.914192 8.032619 8.94811 8.828762 9.010199 9.178153 9.100769 8.983647
1367808_at 10.396485 10.4133625 10.296133 10.276315 10.213056 10.179749 10.20949 10.380736 10.385937 10.36991 10.448633 10.254021
1367809_at 4.8628817 5.400324 4.9428935 5.490575 4.8687096 4.816449 5.0787487 5.2035575 5.3864856 5.017615 5.1831923 5.254373
1367810_at 6.1707945 6.3797984 6.4415216 6.524939 6.555085 6.619451 6.630533 6.5206437 6.494661 6.64956 6.6476555 6.4388156
1367811_at 5.3587904 4.971491 5.2768965 5.2426577 5.3143086 5.6716733 6.1050963 5.142157 5.4281244 5.249026 5.551926 5.4387455
1367812_at 7.588359 7.1664815 7.522643 7.641648 7.022453 7.6810684 7.600165 7.263213 7.0923553 7.135345 7.3346443 7.2599516
1367813_at 8.466383 8.045404 7.7786193 7.8893065 7.9830494 8.24728 8.214235 8.036104 8.013962 7.9694176 8.147205 8.026242
1367814_at 8.52193 8.772637 8.434831 8.844944 8.771734 8.717651 8.895198 8.834934 9.498383 9.111034 8.526849 8.925141
1367815_at 8.725525 8.614181 8.62381 8.57135 8.613773 8.761262 8.423845 8.594913 8.641942 8.823901 8.872758 8.769341
1367816_at 5.555907 5.1724043 5.2424126 5.5556645 5.349826 5.2356157 4.8884835 5.791573 5.6006823 5.080728 5.083195 5.1528697
1367817_at 7.0548444 7.0370493 6.848187 6.8187103 6.6825585 7.050792 6.783359 7.1586933 7.057797 7.0588374 6.669772 6.8902287
1367818_at 9.106973 9.118509 8.989818 9.089484 8.756494 9.102368 8.760036 9.052401 9.035854 9.182306 8.976875 8.991946
1367819_at 12.055455 11.981169 11.863339 11.960748 11.823184 11.935418 11.837297 12.034682 11.982161 11.769631 11.777769 11.860305
1367820_at 9.361684 9.391608 9.293897 9.2849045 9.232098 9.412666 9.229211 9.366051 9.431489 9.320983 9.531449 9.305298
1367821_a_at 3.9554148 4.1370287 3.9614418 4.108737 3.8493192 4.119158 4.135584 4.3993464 3.896284 3.8765116 4.2927475 4.084016
1367822_at 5.368096 5.7290773 5.783658 5.671837 5.7160645 5.727644 5.815852 5.6413784 5.6538815 5.4958 5.6229305 5.686134
1367823_at 5.5540376 5.3138814 5.1896462 5.4878316 5.3845534 5.4976845 5.181072 5.5894036 5.5938497 5.416217 5.492603 5.5046315
1367824_at 8.62765 8.654033 8.756478 8.8142605 8.594179 8.708424 8.571246 8.751448 8.655117 8.666226 8.690345 8.624821
1367825_at 6.3946767 6.3091407 6.4080844 6.3174186 6.464679 6.3164234 6.7304564 6.4813232 6.5231886 6.2524796 6.2671833 6.321118
1367826_at 9.936738 9.650982 9.803789 10.0510845 9.690135 9.492198 10.031619 9.599128 8.933811 10.10224 9.608061 9.196323
1367827_at 9.90217 9.995423 9.938613 9.906221 9.878723 9.887456 9.895385 9.967568 9.950759 9.921933 9.905266 9.817866
1367828_at 9.557526 9.525089 9.516593 9.400246 9.362056 9.521821 9.63874 9.514784 9.545145 9.519754 9.503866 9.476346
1367829_at 11.347142 11.327762 11.269007 11.18404 11.2720995 11.307851 11.318316 11.344192 11.337374 11.290905 11.460125 11.325876
1367830_a_at 7.6865106 7.647278 7.5675416 7.6047015 7.570962 7.47051 7.7899423 7.4139833 7.5277767 7.3775363 7.5152254 7.544625
1367831_at 8.850813 8.840439 8.7867565 8.837367 8.602081 8.839118 8.870508 8.724882 8.56313 8.813795 8.497207 8.591181
1367832_at 11.210663 11.17087 11.357396 11.033453 11.126674 11.232885 10.990798 11.330056 11.121791 11.2483 11.057685 11.235096
1367833_at 9.641258 9.624566 9.513884 9.606898 9.570011 9.570931 9.457266 9.735543 9.68834 9.6574745 9.5273075 9.603006
1367834_at 7.949698 7.943004 7.9024076 7.8717356 7.701123 7.801649 7.521548 7.9673853 7.8668656 7.723125 8.004892 8.002491
1367835_at 5.425631 5.3808417 5.610312 5.70693 5.4908323 5.364571 5.7231364 5.381434 5.796624 5.2991567 5.7049937 5.6212826
1367836_at 9.781559 8.765347 8.925925 9.523824 9.479292 9.682828 9.665695 9.162453 9.278888 9.42376 9.038057 8.843496
1367837_at 9.806094 9.925618 9.893795 9.849709 9.699477 9.76055 9.606375 9.895492 9.875997 9.725513 9.688404 9.687023
1367838_at 12.57528 12.457788 12.569613 12.431329 12.541453 12.743747 12.710493 12.696964 12.523727 12.714094 12.360119 12.497556
1367839_at 10.973744 10.458103 10.215751 10.770869 10.4697075 10.651483 10.680374 10.690019 10.589695 11.189495 10.985421 10.884838
1367840_at 7.985435 8.063278 8.183687 8.2041645 8.014787 8.003987 8.044821 8.144881 7.843684 8.100337 7.954112 8.025058
1367841_a_at 3.5390058 3.6457095 3.610621 3.4977252 3.7220175 3.5253837 3.6163106 3.588353 3.6996133 3.6872668 3.8233762 3.7010481
1367842_at 6.363965 6.3830714 6.29044 6.1849995 6.2452774 6.2580543 6.484349 6.15214 6.242085 6.2131314 6.2672405 6.327488
1367843_at 10.681527 10.467462 10.461258 10.62782 10.554167 10.680829 10.558443 10.525344 10.649712 10.681604 10.787847 10.858757
1367844_at 9.128383 9.117374 8.930472 9.224339 9.211338 9.506083 9.158148 9.185566 9.10077 9.147988 9.155202 9.043108
1367845_at 3.4990306 3.7513385 3.4429593 3.6175394 3.4638767 3.6910675 3.7648735 3.5827959 3.6846445 3.6386054 3.9705229 3.7389286
1367846_at 6.151397 5.933866 6.178861 6.149838 6.2390733 5.9029913 5.937739 6.287416 6.116448 6.1971865 5.93966 6.220182
1367847_at 7.868068 8.265806 8.139684 7.6700215 8.256842 8.37071 7.951825 8.199756 7.932434 8.265723 8.900241 9.17024
1367848_at 7.835088 7.685076 7.6808743 7.7372203 7.6008296 7.938872 7.82086 7.6341367 7.5825515 7.6532583 7.6276307 7.6781473
1367849_at 9.607038 9.804205 9.829563 9.2934885 9.328532 9.649752 9.4666 9.356621 9.545248 9.79696 9.371572 9.467816
1367850_at 7.830698 7.875871 7.549611 7.8776135 8.094954 7.7919636 8.022468 7.831092 7.946183 7.8590016 7.5960407 7.8590665
1367851_at 4.396694 4.008251 4.067322 4.021264 3.8266284 4.07051 4.1425214 3.9019427 4.113636 3.9851284 4.066045 3.7064998
1367852_s_at 4.9155846 4.756924 4.7924647 4.695557 4.7982883 4.754204 4.858469 4.724746 4.9987164 4.7278905 4.9186964 4.9368076
1367853_at 7.9066625 8.05055 7.792745 8.079239 8.080183 7.869232 7.97086 8.013567 7.980355 8.092014 7.999335 7.938215
1367854_at 11.851512 11.675828 11.651378 11.956188 11.65339 11.812831 11.073076 12.237682 11.420202 11.988716 11.518662 12.406619
1367855_at 9.198697 8.94472 8.9458885 8.768657 8.987626 9.249538 8.891906 8.9731 9.187476 9.127053 8.811891 9.003734
1367856_at 8.612784 8.807684 8.719287 9.0553 9.206811 9.576479 8.688278 9.531964 9.082643 9.637957 8.346045 9.70444
1367857_at 11.918116 12.140932 12.390917 12.298383 12.389465 12.343745 12.463394 12.280592 11.987917 12.35811 12.113096 11.799655
1367858_at 3.9168823 4.03977 3.9822276 3.8946824 4.0798063 4.0710917 4.079863 3.9113595 4.082786 3.9567053 3.9660997 3.8961153
1367859_at 5.4729548 5.6206403 5.1519604 5.626603 5.8205533 5.44684 5.4232965 5.585629 5.4615526 5.371479 5.7038064 5.452736
1367860_a_at 10.040646 10.636133 10.675976 10.6297 10.596353 9.798389 10.642925 9.843934 10.256821 10.58334 9.327321 10.0577345
1367861_at 5.8857017 5.5925145 5.339974 5.882292 5.875208 5.739467 5.748441 5.589128 5.615353 5.5157437 5.4217234 5.6208787
1367862_at 4.154793 4.342906 4.095739 4.1842203 3.956572 4.0303955 4.2771974 4.315358 4.055934 4.120377 4.2284603 4.137475
1367863_at 7.9362984 7.8707294 8.091866 8.102751 7.8281555 7.8865247 7.9777336 7.9558873 7.980218 7.8629875 7.9024124 7.876302
1367864_at 5.8305674 6.094562 6.1698294 5.7983694 6.1067615 6.297585 6.4155326 5.664894 5.872198 5.8394995 6.100056 5.9487243
1367865_at 7.14821 7.350516 6.876178 6.8292894 7.1100993 7.0803137 7.062531 6.922739 6.9710155 6.935169 7.1373296 6.72185
1367866_at 6.106569 5.872403 6.205067 5.8382907 5.9607863 5.901611 5.8719115 6.0137997 6.252691 6.094188 5.846307 6.3248944
1367867_at 8.914221 8.949682 8.983193 8.8452015 8.810811 8.9813175 8.994324 9.0014305 8.978028 9.174992 8.999631 8.915317
1367868_at 7.728068 7.6266656 7.516173 7.7696466 7.481614 7.8368034 7.613383 7.686631 7.5409846 7.420138 7.5240364 7.5422807
1367869_at 9.698893 9.713264 9.636818 9.846628 9.691265 9.691637 9.4884615 9.785921 9.832684 9.56795 9.70175 9.694722
1367870_at 9.624569 9.390142 9.5188265 9.46845 9.556365 9.510788 9.477885 9.613576 9.6243925 9.579474 9.47423 9.563701
1367871_at 13.403065 13.599603 13.249048 13.313876 13.360085 13.472125 13.591325 13.516726 13.644569 13.476942 13.594667 13.558945
1367872_at 8.586468 8.548633 8.390045 8.617661 8.404341 8.420978 8.480824 8.5911255 8.536714 8.646727 8.540106 8.513293
1367873_at 9.329348 9.462853 9.242727 9.354476 9.415441 9.37499 9.325755 9.309878 9.406608 9.468806 9.403579 9.246134
1367874_at 6.270971 6.1084995 6.1413975 5.900978 6.065242 6.00501 6.0844107 6.2795672 5.871411 6.2428317 6.3186073 6.0305667
1367875_at 9.011409 9.102559 9.016243 8.992136 8.903495 8.9967985 8.9560795 8.982965 9.0176 9.0006 8.987274 8.8491335
1367876_at 6.786024 6.5036235 6.571676 6.5722346 6.622489 6.588208 6.7492747 6.7963476 6.5877175 6.5657444 6.48967 6.592824
1367877_at 7.8597913 7.919719 7.6691527 7.9612412 7.6571655 7.8040156 7.7699146 7.9370427 7.860558 7.994458 7.867083 7.8452096
1367878_at 8.484884 8.671936 8.486635 8.729224 8.494139 8.4888735 8.731455 8.579594 8.623818 8.331084 8.675646 8.6269245
1367879_at 7.118432 7.5163627 7.2968574 7.339671 7.1301446 7.1149063 6.9923015 7.4312005 7.483896 7.088088 7.609078 7.431546
1367880_at 5.3376365 5.237095 5.1137238 5.505506 5.1836233 5.164161 5.179783 5.263818 5.265544 5.483509 5.246647 5.2238
1367881_at 7.5404243 7.4291854 7.6585855 7.8061414 7.550348 7.616226 7.6451535 7.4877477 7.556271 7.597384 7.5680337 7.5097814
1367882_at 7.0616364 7.055737 7.1582665 7.0159183 7.0874486 7.0313563 7.151722 7.084349 7.1171284 6.883049 7.1293263 7.023992
1367883_at 6.7510085 7.0322833 6.723732 6.7601385 6.527893 6.973256 6.670489 6.9340706 6.5064626 6.539558 6.668153 6.8259606
1367884_at 11.132645 11.102924 11.162038 11.36044 10.990435 11.187846 11.129259 11.040823 11.180332 11.097452 10.839825 11.077542
1367885_at 11.954578 11.888392 11.892995 11.960651 11.766837 11.8671 11.938978 12.015487 12.055281 11.841814 11.943591 11.777288
1367886_at 7.7416697 7.736002 7.6021957 7.745185 7.582897 7.6681457 7.5276704 7.5796227 7.688693 7.875711 7.6134024 7.631569
1367887_at 12.800149 12.770796 12.786319 12.8588085 12.802104 12.807347 12.788908 12.764804 12.744868 12.720121 12.652037 12.717282
1367888_at 3.9303398 3.9864268 4.1078644 4.01116 4.192958 3.8643463 4.386685 3.9222906 4.207114 4.038082 3.9844975 3.8900325
1367889_at 8.77179 8.996744 8.853188 8.614141 9.042362 8.784261 9.179781 8.976683 8.812256 9.041389 8.929211 9.036257
1367890_at 6.927388 6.8398266 6.649018 6.729818 6.3634796 6.624094 6.8101993 6.749272 6.739979 6.7008953 6.8251767 6.4266243
1367891_a_at 5.6948686 5.7169037 5.723735 5.436085 5.58522 5.541252 5.5309486 5.7769823 5.4337564 5.664085 5.4146786 5.60798
1367892_at 10.51167 10.521502 10.010808 10.266468 10.24399 10.718246 10.411512 10.491387 10.526754 10.452075 10.378399 10.6514635
1367893_a_at 7.0428686 7.203342 6.789472 6.927088 6.6585555 6.9228873 6.8959394 6.927135 6.9543653 7.03999 7.1163206 6.97205
1367894_at 11.821338 12.305512 11.917833 11.789265 12.708193 12.772175 12.023969 12.758177 12.767794 12.417478 12.095308 12.753129
1367895_at 11.10304 11.185061 11.171968 11.039124 11.099399 11.055136 10.983482 11.108155 11.076281 11.070694 10.994667 10.991782
1367896_at 13.499437 13.492532 13.321389 13.625406 13.740752 13.631719 13.54651 13.119567 13.572197 12.658774 13.542633 12.843405
1367897_at 10.73551 10.70701 10.608812 10.642158 10.470605 10.6094055 10.612761 10.458405 10.672253 10.6280365 10.613101 10.504849
1367898_at 9.579504 9.593868 9.455536 9.410342 9.545261 9.595601 9.39001 9.337273 9.493385 9.39825 9.7285795 9.548672
1367899_at 7.660565 7.458341 6.8297524 7.384086 7.27424 7.319204 6.648712 7.49809 7.4230886 7.0501404 7.0335984 7.455591
1367900_at 8.225641 8.363162 8.343161 7.985342 8.056338 8.084179 7.6952825 8.569635 7.6523404 8.298484 8.038068 8.374835
1367901_at 8.6519165 8.762697 8.636387 8.732017 8.526665 8.930359 8.744789 8.807163 8.598764 8.872091 8.993615 9.022873
1367902_at 7.638727 7.4042473 7.137324 7.565843 7.490635 7.4679203 7.3516874 7.3873715 7.293326 7.320454 7.325448 7.580599
1367903_at 9.453662 9.408266 9.396786 9.475376 9.2927065 9.159104 9.279234 9.396941 9.165733 9.2208805 9.44182 9.362849
1367904_at 6.173378 5.294517 5.875989 5.8572235 5.968352 5.962484 6.0043917 5.9262853 6.6731715 6.5916343 6.344069 6.644214
1367905_at 10.764751 10.615274 10.662295 10.6203375 10.825628 10.811995 10.905781 10.653387 11.0067005 11.004744 11.017549 10.938268
1367906_at 9.842098 9.704199 9.695937 9.840906 9.830436 9.979112 9.733261 9.907027 10.079735 10.110791 10.150964 9.987383
1367907_a_at 8.898409 8.809462 8.877536 8.821457 8.922586 8.9256115 8.955592 8.920763 9.007091 8.936698 8.995803 8.949728
1367908_at 11.564959 11.721021 11.648081 11.62314 11.548684 11.582358 11.640674 11.682761 11.581667 11.691767 11.650835 11.67216
1367909_at 11.775814 12.010319 11.682612 11.535067 11.7112875 11.732717 11.853709 11.671462 11.871 11.806377 11.973217 12.037075
1367910_at 7.5495763 7.468199 7.7350206 7.50051 7.366513 7.551564 7.495353 7.5329933 7.5139737 7.6232967 7.540559 7.812227
1367911_at 7.9259443 7.664596 7.5596375 7.704165 7.6204348 7.524876 7.431491 7.5248594 7.715791 7.5274453 7.403845 7.6766467
1367912_at 6.0261784 5.888102 5.98363 6.2096505 6.1525326 6.206584 5.5575027 6.233927 5.9473095 6.1197586 6.2935824 5.874959
1367913_at 6.7804956 6.6859264 6.8401623 6.962021 6.5306296 6.5825224 6.8078465 6.8727946 6.724865 6.8519235 6.578097 6.807108
1367914_at 6.630027 6.360213 6.5896053 6.619402 7.1588645 6.2318416 6.8253317 6.6645074 6.556657 6.535888 6.712019 6.4422917
1367915_at 8.845482 9.011205 8.665611 8.935907 8.883071 9.077349 8.746638 8.864339 8.906646 9.0524645 9.077657 9.005872
1367916_at 5.7145357 5.754572 5.563784 5.756085 5.832952 5.739712 6.085071 5.5095363 5.5537715 5.891009 5.826502 5.979022
1367917_at 13.492731 13.490257 13.510376 13.469462 13.521178 13.4449 13.498541 13.495504 13.438732 13.582694 13.566918 13.393801
1367918_at 5.140559 5.1600895 5.098677 5.126901 5.291326 5.011711 5.485837 4.975304 5.397911 5.112683 5.1242065 5.0584536
1367919_at 6.0925636 5.7014003 5.6042867 5.958856 5.3614545 6.1798067 5.870765 5.8324428 5.7025394 5.4434924 5.861444 5.56612
1367920_at 5.1708736 5.3287706 4.9151473 4.937846 5.3136477 5.234751 5.1756105 5.475412 4.650081 4.826402 5.1355395 4.882179
1367921_at 7.552451 7.298545 7.310732 7.2491407 7.3428273 7.285227 7.176808 7.144782 7.208823 7.3684225 7.308657 7.095894
1367922_at 7.7117352 7.470054 7.4793377 7.7387714 7.600191 7.4772053 7.5612364 7.5553436 7.7190056 7.5403047 7.4612293 7.5193496
1367923_at 5.3608613 5.2789564 5.4379 5.293322 5.622119 5.2438593 5.6943183 5.6798635 5.6469316 5.554121 5.6016674 5.3949347
1367924_at 7.008134 7.3554635 7.5623035 7.0760636 7.562394 7.411024 7.5293984 7.608023 7.313034 7.40421 7.3957767 7.490166
1367925_at 7.9069414 7.920954 7.8887115 7.715836 7.813006 7.737926 7.898171 7.9642653 7.960203 7.789809 7.6735673 7.7282414
1367926_at 8.583276 8.412 8.410031 8.611513 8.389145 8.4299555 8.317715 8.462312 8.64877 8.474391 8.415246 8.547125
1367927_at 10.677891 10.641101 10.6604185 10.538363 10.602447 10.578152 10.519186 10.6713705 10.693163 10.6793375 10.699829 10.802318
1367928_at 3.6856418 3.8418303 3.905235 3.8497446 3.6927977 3.6550994 4.1339417 3.6359923 3.9383857 3.7698865 3.6986332 3.7377453
1367929_at 9.454 9.743294 9.705433 9.638657 9.4476185 9.685009 9.702858 9.707348 9.476156 9.735559 10.003235 9.691345
1367930_at 3.7939987 3.9153361 3.9201465 3.4440048 3.975274 3.8000011 3.8231413 3.9197295 3.604192 3.9747992 4.014572 3.8854568
1367931_a_at 9.494498 9.47754 9.512389 9.667995 9.232489 9.453916 9.289874 9.495722 9.324041 9.218434 9.161932 9.357808
1367932_at 12.1156645 11.713468 11.931238 12.188219 11.6697035 11.938245 12.191367 11.907419 11.398309 12.744555 12.115614 11.600067
1367933_at 7.655041 7.732388 7.7455277 7.6594725 7.4981017 7.5528803 7.593268 7.6982236 7.775243 8.171088 7.563194 8.301638
1367934_at 5.494732 5.642272 5.780502 5.8071613 5.7685175 5.9996676 5.7845793 5.660099 5.6802597 5.6590424 5.762396 6.0379815
1367935_at 8.622096 8.584359 8.444361 8.690032 8.356116 8.499809 8.389149 8.634105 8.516996 8.481523 8.513746 8.526678
1367936_at 7.591481 7.455331 7.113668 7.6116066 7.4246674 7.3815765 7.583739 7.576725 7.4242654 7.263244 7.069049 7.260912
1367937_at 7.6829395 8.410399 7.682041 8.263177 8.27823 8.445097 7.954575 8.390901 8.804436 8.4530115 8.273426 7.922054
1367938_at 11.016867 10.9220295 10.830157 10.757192 10.756657 10.81355 10.719302 10.837203 10.75874 10.763582 10.876222 10.894024
1367939_at 11.073437 10.3846655 10.745914 10.623249 10.169118 11.0925455 10.714542 11.0884075 10.371823 10.390686 10.9451065 11.4594555
1367940_at 6.2026095 5.599912 5.9813104 5.546853 5.957829 5.6917443 5.693418 5.945119 5.68956 5.807376 6.022201 5.0512247
1367941_at 8.8004675 8.961152 8.738436 8.71479 8.674275 8.742247 8.732714 8.741732 8.849321 8.949784 8.98694 8.694279
1367942_at 7.567806 7.676318 7.1747704 7.4700456 7.6894517 7.4930115 7.1529503 7.2528243 7.863792 8.031134 7.5112066 7.4551687
1367943_at 7.8280716 7.753728 7.7125278 7.7253127 7.75354 7.7097826 7.6074743 7.765608 7.819432 7.716952 7.8148847 7.7679677
1367944_at 5.7159405 5.5003967 6.095816 5.5783167 5.7638845 5.699604 5.8712587 5.7014174 5.7213907 5.569761 5.6415696 5.7762012
1367945_at 11.292758 11.083755 11.097055 10.911552 11.13168 11.131515 11.492947 11.246578 11.421238 11.052227 11.419814 11.226783
1367946_at 9.496761 9.614762 9.641626 9.353364 9.637326 9.576669 9.57785 9.488065 9.461186 9.633501 9.676209 9.459711
1367947_at 8.589598 8.697022 8.453446 8.477651 8.437592 8.518675 8.541051 8.601736 8.53433 8.525247 8.511919 8.445948
1367948_a_at 10.388448 10.334366 10.195525 10.210572 10.367173 10.275953 10.33797 10.321932 10.184502 10.207279 10.267586 10.006857
1367949_at 6.246068 6.270649 6.466503 6.3388376 6.1230297 6.144745 6.304087 6.4041357 6.1322045 6.1301656 6.2974014 6.2864
1367950_at 7.414188 7.4556217 7.577041 7.2686725 7.4722514 7.2883697 7.205863 7.434968 7.258612 7.6005306 7.490932 7.6303
1367951_at 4.524746 4.647194 4.912482 4.709876 4.674674 4.793351 4.6157713 4.6696763 4.841424 4.7615767 4.6189017 4.8300705
1367952_at 6.3336916 6.3595943 6.2699094 6.573811 6.4077315 6.4404716 6.4033804 6.562783 6.597574 6.8644686 6.3020406 6.4141836
1367953_at 4.6276894 4.670151 4.615626 4.7060738 4.7009315 4.764139 4.695994 4.9099526 4.3687716 4.6576543 4.6983967 4.981705
1367954_at 7.126986 6.07191 6.5511537 6.6429935 6.9738774 7.319728 7.531033 6.4116554 6.6916213 5.9025865 7.138012 6.527724
1367955_at 6.3589187 6.3035216 6.376576 6.1826153 6.4286723 6.368821 6.232309 6.2485867 6.375294 6.5195384 6.313487 6.4776917
1367956_at 5.435388 5.0245743 4.9924135 5.2462583 5.1094246 5.0238223 5.263473 4.947037 4.849373 4.7269406 5.228794 5.173924
1367957_at 9.489814 9.092337 8.631674 9.539145 8.139176 7.972737 8.687157 8.406041 7.2180552 8.457385 8.16783 7.3002753
1367958_at 9.046164 8.996119 8.991777 9.238274 8.99296 9.134912 9.024559 8.981542 8.878488 9.016996 8.938574 9.129811
1367959_a_at 6.162081 6.1145825 6.3349876 6.2661905 6.0322866 6.668833 6.401811 5.9800663 6.210933 6.3141127 6.495758 6.070224
1367960_at 8.0809 8.257291 8.542482 8.075586 8.526486 8.495929 7.949203 8.432823 9.075826 7.712861 8.733505 8.604558
1367961_at 4.236701 4.1520796 4.2254896 4.345955 4.343546 4.245185 4.619514 4.0882244 4.086137 4.2293644 4.3885965 4.3667116
1367962_at 4.9442983 4.7358046 4.7586465 4.701024 4.79985 4.6195536 4.8183823 4.620892 4.522591 4.8279996 4.872204 4.8234215
1367963_at 7.2521834 7.2754617 7.3754573 7.124907 7.1637516 7.288108 7.2725024 7.2448773 7.1804004 7.2192283 7.1968493 6.425108
1367964_at 5.117839 4.9361906 5.229061 4.9267054 4.8412647 5.039032 4.9281607 5.1110697 5.0737457 4.908312 5.1204405 4.9799037
1367965_at 6.053146 6.0679364 6.1398597 6.416079 6.122194 6.0946627 6.208917 6.1214213 5.9533515 6.0717187 5.986199 6.24099
1367966_at 9.549063 9.691185 9.481028 9.575102 9.512711 9.6831 9.56974 9.515272 9.439132 9.721405 9.547211 9.324768
1367967_at 6.89183 6.842177 6.851727 6.986899 6.977329 7.217606 7.274174 6.883318 7.261757 6.9081364 7.3661113 6.992935
1367968_at 3.862558 3.7784364 3.858013 3.7464185 3.7685995 3.7701252 3.632208 3.6809828 3.7499201 3.665984 3.6666925 3.5983546
1367969_at 10.764761 10.711965 10.6552725 10.639335 10.645462 10.69127 10.672145 10.678385 10.874522 10.978657 10.948304 10.924319
1367970_at 4.0948353 4.384941 4.360753 4.175119 4.58383 4.458949 4.389375 4.347922 4.4656434 4.4334064 4.3323054 4.2822266
1367971_at 9.959963 9.949629 9.899554 9.95544 9.962575 10.01505 10.029909 9.9718 9.905564 9.906643 9.929994 9.893253
1367972_at 9.920616 9.85907 9.947529 9.961912 9.716667 9.8946495 9.736616 9.925161 9.77234 9.80422 9.655945 9.835405
1367973_at 4.1843433 4.4019284 4.6098366 4.2836385 4.390342 4.1085234 4.12818 4.536788 4.276374 4.5652966 4.21041 4.24616
1367974_at 9.12244 9.059566 8.689267 9.13653 9.5177965 9.051295 9.239429 9.077328 9.520496 9.107987 8.907024 9.33798
1367975_at 5.1078444 5.620982 4.798447 5.1147265 5.992587 5.535986 5.554843 5.365808 5.7435856 5.5831685 5.7781096 5.9396462
1367976_at 7.266699 7.0974846 7.154213 7.4153476 6.792501 6.6023326 6.6252685 7.207316 6.710891 6.9654975 6.8971763 7.0205755
1367977_at 3.8296003 4.003319 3.9918938 4.0830946 3.8306255 4.011667 3.9727643 3.7157738 3.9386141 3.738544 4.218833 4.094689
1367978_at 5.780046 5.753655 5.8830657 5.9343224 5.999114 5.9083557 5.828771 6.018013 5.766513 6.109045 5.8494177 5.8404436
1367979_s_at 11.356908 11.367956 11.360388 11.657081 11.431219 11.484035 11.477385 11.576882 11.203348 12.421244 11.931495 11.544109
1367980_at 8.129641 8.071859 8.057026 8.100395 7.884895 8.2637615 8.150377 8.161854 8.008047 8.384987 7.978616 8.039484
1367981_at 7.4375343 7.394595 7.122869 7.143454 7.26049 7.723741 7.538214 7.3878527 7.3661118 7.5276523 7.37651 7.1804843
1367982_at 10.279387 11.007561 10.540011 10.076117 11.361581 11.039634 11.088125 11.035721 11.461117 10.691465 11.4167385 11.525514
1367983_at 5.132534 5.391002 5.1512394 5.6203847 5.5318985 5.3806705 5.184487 5.476203 5.1437316 5.195716 5.3907604 5.3257523
1367984_at 5.9602933 5.7271347 5.880909 6.102477 5.5008287 5.9135947 5.8628454 5.7994013 5.266739 5.8385744 5.8179936 5.6157837
1367985_at 7.7232847 7.4899735 7.4261165 7.566823 6.576249 8.087598 7.181352 7.076438 7.804078 7.3193145 7.037753 7.4633555
1367986_at 6.9467688 7.2211165 7.123882 6.937983 6.575803 7.131653 6.882503 7.229994 6.68428 6.9407053 7.003055 7.15521
1367987_at 8.765347 8.732764 8.656215 8.807071 8.723936 8.898243 8.847565 8.752376 8.644357 8.836441 8.676005 8.800799
1367988_at 12.872934 13.222612 13.131097 13.050443 13.067068 13.114575 13.075318 13.166118 13.063301 13.095247 12.989491 12.988026
1367989_at 4.4444733 4.455905 4.0874195 4.5394835 4.364149 4.306629 4.2572784 4.4044995 4.332813 4.226555 4.3450994 4.084016
1367990_at 4.9629855 5.3286524 5.4395623 5.396094 5.379057 4.6509438 5.3664513 5.264797 5.4467697 5.20502 5.3932867 5.2520533
1367991_at 9.006071 8.914963 8.755856 9.001799 8.859913 9.081214 8.878481 8.82834 8.945225 8.909958 9.0155115 8.901304
1367992_at 4.827795 5.0298786 4.592455 4.6925573 4.8774076 4.5095015 4.758103 4.763866 5.0673914 4.602372 4.8384743 4.7083483
1367993_at 7.3177767 7.025218 6.997846 6.915011 7.2518597 7.2977114 6.9797473 7.046249 7.2004747 7.27582 7.162692 7.102362
1367994_at 10.501543 10.624097 10.650867 10.601927 10.2871895 10.229757 10.473426 10.499055 10.503629 10.41462 10.462558 10.808132
1367995_at 13.170478 13.138443 13.290685 13.154267 13.159276 13.193943 13.2117815 13.171014 13.030128 13.167046 13.057242 13.126459
1367996_a_at 6.5321035 6.5814095 6.430432 6.6512957 6.6027017 6.6149063 6.742532 6.67898 6.2473693 6.51546 6.203451 6.2962403
1367997_at 7.9649863 8.078591 7.7882338 7.8886495 7.743813 8.00763 7.9637165 7.968868 8.007629 7.8418016 8.09396 7.835101
1367998_at 8.638743 9.161735 8.496441 8.663252 9.120356 8.647264 6.1957192 6.148411 9.2386465 9.156608 8.130797 8.484872
1367999_at 12.190885 12.318009 12.026286 12.135461 12.17589 12.310171 12.3468 12.169626 11.9055605 12.09358 12.230397 11.99352
1368000_at 14.245556 14.281013 14.304537 14.257904 14.263163 14.297847 14.27466 14.2517395 14.190162 14.256752 14.281619 14.222251
1368001_at 4.042293 4.0532527 4.081059 3.9438913 3.9108472 4.1792674 4.1155863 4.052688 4.082658 4.158113 4.312832 4.2247543
1368002_at 7.496806 7.387443 7.1032696 7.245625 7.214921 7.4976897 6.7242017 7.4361815 7.360795 7.41073 7.459439 7.3981943
1368003_at 5.6814895 5.692955 5.735184 5.740424 5.844004 5.972617 5.7090874 5.7057242 5.773092 5.908992 5.5764165 5.926393
1368004_at 9.596888 9.6034 9.6863575 9.596103 9.467275 9.680657 9.580587 9.595959 9.669914 9.664719 9.769494 9.695029
1368005_at 5.6103253 5.8050723 5.5208645 5.750698 5.526206 5.57627 5.7072062 5.753098 5.4052863 5.8922143 5.562963 5.403428
1368006_at 7.655178 7.6895905 7.55451 7.7594643 7.6901355 7.8201637 7.8234215 7.5931983 7.8240514 7.3730454 7.540838 7.576463
1368007_at 7.0204186 6.633586 6.2118425 6.4796777 6.902477 6.614721 6.802022 6.6396656 7.1278524 6.3450923 6.6263094 6.6777587
1368008_at 5.368801 5.387767 5.3709726 5.1244802 5.595094 5.5280685 5.657803 5.381722 5.3747416 5.7553477 5.3887644 5.4750586
1368009_at 9.408505 8.992898 8.91464 9.485618 9.305962 9.300983 9.546702 9.381637 8.891887 9.116877 9.408333 9.207494
1368010_at 7.609914 7.671368 7.4686027 7.883872 7.4850273 7.5125346 7.651215 7.589326 7.721124 7.6308546 7.508139 7.5766783
1368011_at 7.5262566 7.7451973 7.716321 7.4447384 7.56178 7.437648 7.6975374 7.601176 7.7144446 7.6238093 7.840229 7.421793
1368012_at 6.4058633 6.426252 6.084685 6.533523 6.592245 6.2770915 6.633053 6.4808316 6.102419 6.203271 6.170313 6.551375
1368013_at 4.0988398 4.321004 4.392645 4.2572684 4.6820555 4.487588 4.440771 4.486127 4.6952744 4.5001493 4.5283556 4.3805137
1368014_at 4.634178 4.304756 4.3521376 4.498189 4.358917 4.47517 4.1902637 4.2573566 4.511094 4.304847 4.4178877 4.273428
1368015_at 5.711274 6.0476108 5.9545493 6.105652 6.1368117 5.9965844 6.0093164 6.0100307 6.271436 5.985421 6.1901803 6.1751194
1368016_at 12.873822 12.874536 12.918701 12.87204 12.8259945 12.796643 12.837736 12.790581 12.799692 12.875965 12.836181 12.789059
1368017_at 5.055778 5.219445 5.3079276 4.857929 5.121075 5.011908 5.1283817 4.817417 5.2023087 5.2134867 5.0406103 5.1599636
1368018_at 8.9073515 8.811652 8.685864 8.737455 8.696904 8.632793 8.622413 8.900383 8.713394 8.924157 8.805071 8.840046
1368019_at 7.6055098 7.3708496 7.3932548 7.556574 7.4990325 7.578714 7.4271927 7.59191 7.4371495 7.6541004 7.526452 7.691713
1368020_at 6.909412 6.7864127 6.6922984 7.018018 6.475009 6.8048377 7.0389504 6.7343097 6.2607827 7.7107673 7.033803 6.7031007
1368021_at 13.9335785 13.730759 13.74227 13.733981 13.785114 13.847307 13.859866 13.889336 13.7585745 14.026672 13.8436165 13.997804
1368022_at 6.7859235 6.86883 6.5118356 6.685962 6.7094293 6.8335137 6.8287644 6.563131 6.660154 6.6316304 6.524191 6.5809617
1368023_at 6.856972 6.766796 6.728434 6.6259007 6.748603 6.699747 6.6312866 6.7542906 6.979606 6.8754916 6.9270525 6.8076134
1368024_at 6.664383 6.490623 6.8188624 6.517916 6.7046413 6.496368 6.643771 6.3283825 6.539991 6.6187763 6.4228806 6.7353153
1368025_at 6.5454774 6.6634307 6.8902683 6.452489 7.2314744 7.0427747 6.609155 6.81403 7.1806126 6.567233 7.302028 7.1527724
1368026_at 7.213 7.3697863 7.2695193 7.4068065 7.155841 7.2554226 7.0903087 7.0307097 7.132991 7.2198944 7.276852 7.018209
1368027_at 6.5829916 6.875236 6.869638 6.8412843 6.8058114 6.7919173 6.9102025 6.972862 6.8640304 6.846624 6.7027993 6.7878017
1368028_at 4.562659 4.3621874 4.5591555 4.590243 4.468541 4.408 4.677932 4.570959 4.5851035 4.3423753 4.818938 4.2145314
1368029_at 10.5142355 10.708854 10.508451 10.595064 10.551682 10.561338 10.460238 10.624268 10.578072 10.7161 10.657196 10.6691885
1368030_at 8.9154825 9.129945 8.94196 8.991343 8.863735 8.989347 8.917341 9.049177 8.963806 9.24073 9.045454 9.198739
1368031_at 7.3444586 7.258831 7.3802195 7.347416 7.1436234 6.8795652 7.0827684 7.2036524 7.1674576 7.1280537 7.079749 7.1743836
1368032_at 6.288045 5.723233 6.028142 6.219245 6.0857596 6.015422 5.6947913 5.8330684 6.140696 6.162202 5.8815136 6.009406
1368033_at 5.9219885 6.1451597 6.09088 6.052804 6.0752254 5.888423 6.174917 5.994906 6.07376 6.288507 5.8334646 6.1034756
1368034_at 4.2871413 4.3458376 4.3043776 4.5252953 4.8215113 4.353842 4.374465 4.322342 4.6811867 4.3895006 4.5122128 4.5963182
1368035_a_at 10.125779 10.096383 9.9973 10.078208 9.657996 10.200343 10.14408 10.311205 10.0270605 10.075358 9.742308 9.594031
1368036_at 10.025381 10.166958 9.895623 10.029345 9.780441 10.400621 10.054552 10.143038 10.007054 10.015588 9.804903 9.873019
1368037_at 6.942609 6.9437466 6.703671 6.937897 6.645483 7.083487 7.088321 6.9036345 6.9244914 6.6630797 7.0821443 6.9270678
1368038_at 8.634393 8.369608 8.318555 8.262601 8.280612 8.416253 8.407528 8.310571 8.354815 8.50583 8.445124 8.110313
1368039_at 5.590029 5.249894 5.2023716 5.2008076 5.2688437 5.4120603 5.553665 5.278537 5.4876647 5.4348984 5.571474 5.0727773
1368040_at 8.229881 8.007454 7.972148 8.319105 8.045498 8.059942 7.7849565 8.006117 8.02824 8.045967 8.089649 8.089298
1368041_at 9.559463 9.695822 9.665658 9.697256 9.582044 9.597855 9.491787 9.752215 9.704002 9.614784 9.815746 9.719112
1368042_a_at 10.958982 10.943485 11.069772 10.875921 11.013518 10.995012 10.961601 11.011023 10.992026 10.923861 10.838091 10.892778
1368043_at 8.003257 7.996817 7.937643 7.9385157 7.6602798 7.976818 7.7451487 7.867168 7.820628 7.8532195 7.738162 7.7702327
1368044_at 3.4339426 3.3672636 3.350725 3.281344 3.4477684 3.4472415 3.3670802 3.4538302 3.256444 3.58908 3.197931 3.587273
1368045_at 10.162197 10.202353 9.995567 9.94991 10.086598 9.964026 10.025627 10.107647 10.129473 10.093653 10.201416 10.199115
1368046_at 10.017268 10.0737915 9.888514 10.04913 9.928469 9.976937 9.910772 10.052868 10.011611 10.113995 10.149395 10.14803
1368047_at 6.9889984 7.1324654 7.060601 7.317564 6.9402146 7.6681232 7.3451304 7.2862363 7.392605 7.0515966 7.112841 6.719603
1368048_at 13.917563 14.028574 14.026048 14.113008 14.004902 14.068588 14.097481 14.003844 13.857918 14.066438 14.048411 14.033164
1368049_at 11.1001835 11.242398 11.16636 11.088692 11.030827 10.843779 10.990718 10.976151 11.102218 10.916016 10.978213 10.860421
1368050_at 7.595377 7.795623 7.7482066 7.780968 7.7890964 7.4221907 7.2502666 7.876109 7.4338365 7.492264 7.155857 7.4967327
1368051_at 11.497453 11.5260935 11.434573 11.386071 11.606969 11.522943 11.377135 11.646971 11.5260315 11.335656 11.511152 11.413984
1368052_at 4.7415648 4.778752 4.5853586 4.758994 4.6940126 4.57332 4.48402 4.444689 4.974715 4.604872 4.6029196 4.6629953
1368053_at 5.87267 5.7329235 5.5218554 5.5915914 5.870717 5.829577 6.0075974 5.8161435 5.287613 5.6820974 5.8292775 5.8777347
1368054_at 6.560872 6.498259 6.44637 6.632548 6.211756 6.5648613 6.550002 6.457901 6.347375 6.6224437 6.396318 6.3815904
1368055_a_at 8.099004 8.020578 7.8670754 7.9867153 7.646819 7.976373 8.112762 7.929183 7.7826533 8.008034 7.782379 7.6430254
1368056_at 7.159088 7.31041 7.1042547 7.031991 7.1610093 7.267457 7.28372 7.3966713 7.117178 7.080042 7.2093325 7.2096505
1368057_at 8.487616 8.9126425 8.662406 9.601408 8.393186 8.487972 8.6571 8.409715 8.58709 8.463018 8.5372715 8.503538
1368058_at 7.163777 7.320113 7.35128 7.2516594 7.3620496 7.350515 6.9444113 7.1214433 7.2263603 7.0118504 7.188557 7.18738
1368059_at 9.451334 9.244615 7.160428 8.871437 8.680122 8.635158 9.130141 8.702467 8.637007 7.630728 8.816055 7.6504817
1368060_at 13.073116 13.009659 12.952336 12.944431 12.932142 12.785329 13.005559 12.950274 12.991075 12.9049425 12.96674 12.9003935
1368061_at 5.9688087 6.006449 5.8248606 5.862046 6.0889482 6.032179 5.986209 5.6987553 6.1650753 5.551461 5.7554307 5.6018424
1368062_at 9.117875 9.216663 9.126718 9.101975 8.846999 9.073525 8.85824 8.93841 9.114344 8.984073 9.070906 9.147359
1368063_a_at 8.580182 8.394134 8.349178 8.57332 8.462548 8.526936 8.376571 8.423302 8.057452 8.313477 8.389291 8.422495
1368064_a_at 10.653202 10.871843 10.824492 10.765092 10.775775 10.507262 10.917613 10.8580475 10.80611 11.007449 11.087577 10.990358
1368065_at 7.030102 7.4649434 7.396712 7.1031747 7.096656 7.1515436 7.2725253 7.2477865 7.2517943 7.208754 7.5190473 7.2529035
1368066_at 5.685706 5.9401464 5.767453 5.7652197 5.744318 6.0491405 5.907456 5.80969 5.642646 6.0798173 6.020612 5.897087
1368067_at 8.831947 8.731536 8.726835 8.686152 8.59041 8.809806 8.59739 8.678502 8.729057 8.649711 8.837197 8.666236
1368068_a_at 7.5311456 7.528804 7.324571 7.2764063 7.2958117 7.5573554 7.142172 7.2325344 7.4452047 7.5961757 7.3416348 7.546184
1368069_at 8.016741 8.070593 7.811063 7.852992 7.8248053 7.963084 8.180012 8.041238 8.330103 7.8133154 8.216656 8.165136
1368070_at 8.032545 8.070757 8.066675 8.023926 7.8631177 7.898147 7.8468614 8.011521 7.959485 7.857463 8.075478 8.0442915
1368071_at 11.919702 11.693777 11.700161 11.839334 11.664166 11.832495 11.95382 11.872447 11.782541 11.889616 11.815838 11.696713
1368072_at 6.2699356 5.856382 5.9272137 5.839577 6.446049 5.996717 6.3856235 6.039999 6.137267 6.1668625 6.058329 6.235987
1368073_at 8.479664 7.8159566 7.7819295 8.102751 7.8387537 7.589441 8.411344 7.9612985 7.6361384 8.045344 7.3792725 7.545031
1368074_at 6.5972757 6.625928 6.4947405 6.652608 6.628958 6.5701966 6.427109 6.6632013 6.683586 6.997827 6.7203255 6.5458975
1368075_at 10.816547 10.886526 10.695411 10.846332 10.648793 10.765789 10.942802 10.726696 10.641768 11.069061 10.535001 10.882939
1368076_at 7.2057433 7.3206835 7.148111 7.1293287 7.0776362 7.069677 7.169113 7.2960725 7.298377 7.0417686 7.327142 7.115605
1368077_at 13.198418 13.177516 13.148229 13.035727 13.115932 12.973638 13.063969 13.273218 13.16879 13.0255575 12.979419 13.144588
1368078_at 4.4136014 4.344431 3.7431612 4.3112297 3.9467514 3.9651291 3.9792755 4.434277 4.12528 5.350527 4.8861275 5.5338774
1368079_at 8.865622 8.861516 8.760209 8.925073 8.4380045 8.907152 8.2815275 9.364862 8.759198 9.088491 8.862791 9.663656
1368080_at 3.9307687 3.7881165 3.945454 3.5056365 3.793552 3.664541 3.816198 3.8130887 3.8515525 3.719419 3.6300142 3.813447
1368081_at 7.35958 7.3131933 7.076575 7.040964 7.0634184 7.1222396 7.464703 7.1762037 7.340819 6.968708 7.2633476 7.319331
1368082_at 8.099898 8.095068 7.603404 8.058225 7.852553 8.141596 8.260483 8.140661 7.910064 7.9118485 7.9993834 7.9295197
1368083_at 8.744813 8.938056 8.907032 8.89833 8.809736 8.7739725 8.807756 8.926705 8.856906 8.879825 8.973024 8.947581
1368084_at 6.155368 5.963561 6.1919556 6.1599526 6.3742895 6.335104 6.038809 6.099285 6.1715484 6.1197586 6.041481 6.2496014
1368085_at 10.62215 10.472062 10.391139 10.348851 10.171374 10.534874 10.552182 10.307284 10.448473 10.1231365 10.367093 10.485756
1368086_a_at 7.0317645 8.192301 7.7654386 7.4058943 7.4781957 8.483118 8.595045 7.410912 7.85289 9.157017 7.4560266 8.41656
1368087_a_at 8.206282 7.850424 7.804675 8.225736 7.8907027 7.7634597 7.770317 7.9047184 7.645313 7.951999 7.6694074 7.9677773
1368088_at 7.1208386 6.9924912 6.9118395 6.895196 6.85359 6.9430556 6.853112 6.730335 6.7410073 6.92661 7.081949 6.8529053
1368089_at 8.38582 8.294582 8.1125345 8.307428 8.26888 8.277899 8.150449 8.368105 8.35191 8.286899 8.459804 8.315086
1368090_at 7.3096776 7.0322833 7.331066 7.041051 7.456468 7.1157184 7.052364 7.381892 7.1799536 7.2645 6.9629354 7.3014183
1368091_at 8.735057 8.597732 8.416106 8.524778 8.369679 8.554589 8.558887 8.488015 8.549099 8.696373 8.648434 8.415717
1368092_at 12.356708 12.440614 12.37407 12.3798685 12.382261 12.3558035 12.386925 12.496354 12.433284 12.422816 12.449378 12.429689
1368093_at 3.7367678 3.596251 3.5563953 3.7739406 3.4884846 3.917055 3.713771 3.6491988 3.6681147 3.6940033 3.5120542 3.6927898
1368094_at 6.7908807 6.7550244 6.7501616 6.5790544 6.6663527 7.0123816 6.2655163 6.6854525 6.6650877 6.8577733 7.0049 6.8856716
1368095_at 9.513681 9.415178 9.131165 9.685507 9.549667 9.449438 9.714457 9.47063 9.796539 9.710114 9.598904 9.946921
1368096_at 9.508408 9.542804 9.512588 9.613332 9.5019655 9.428913 9.589849 9.5268955 9.363352 9.419083 9.541547 9.442613
1368097_a_at 4.344068 4.3020806 4.4065137 4.284633 4.7338324 4.470584 4.310067 4.8337617 4.627572 4.6262383 4.436941 4.5719666
1368098_a_at 7.8577127 7.719731 7.480051 7.490581 7.640538 7.525735 7.1632767 7.685038 7.4063873 6.9599934 7.2566977 7.364802
1368099_at 7.343909 7.208812 7.132963 7.172172 6.8106985 7.3986497 6.936954 7.2451997 7.2302027 7.113832 7.319176 7.1179643
1368100_at 10.510192 10.663199 10.556397 10.698909 10.63186 10.7000675 10.59556 10.706374 10.506665 10.775097 10.636744 10.539363
1368101_at 7.510258 7.5313344 7.322773 7.365467 7.3075533 7.516449 7.497224 7.5423613 7.5966325 7.5746202 7.7960877 7.6081705
1368102_at 8.479784 8.454843 8.289959 8.343452 8.222204 8.397437 8.040157 8.468571 7.9737473 9.138813 7.951697 8.361599
1368103_at 7.3808155 7.1204696 6.715369 7.2593837 7.1872845 7.2524905 7.411456 7.2992773 7.172731 7.3127785 7.068582 7.1320505
1368104_at 6.4585676 6.3136683 6.1742964 6.5122833 6.4526935 6.284521 6.4111795 6.0434275 6.194321 6.1584215 6.083697 6.165823
1368105_at 5.005418 4.578848 4.905636 4.753375 4.8711658 4.7568803 5.1104116 4.754098 4.7626643 4.718093 4.4928637 5.0341754
1368106_at 8.949127 8.044954 8.335934 8.713954 8.6250925 8.279343 8.357217 8.265053 7.6381645 8.661961 8.214712 8.309144
1368107_at 3.4950213 3.4740534 3.6463954 3.6626883 3.7217069 3.6214042 3.6870046 3.4926255 3.7320826 3.6536028 3.72837 3.6382654
1368108_at 4.8976183 4.8882365 4.932406 4.944356 4.9634295 5.0090103 5.0389967 4.679759 4.91366 5.1027975 4.939326 5.237038
1368109_at 7.013069 6.853364 6.8140235 7.0246973 6.9147415 6.9060664 6.8642426 7.077715 7.010868 6.9306517 6.953964 6.6434674
1368110_a_at 4.275256 3.9660802 4.5217614 4.0898714 4.210479 4.1391826 4.2956443 4.3634324 4.277689 4.1875463 4.2626276 4.2727
1368111_at 7.6178675 7.7929225 7.730408 7.8353963 8.249043 7.908424 7.3965774 7.7763214 7.3370934 7.7633367 7.7279854 7.87661
1368112_at 5.345951 5.2072716 5.4065924 5.3959084 5.23813 5.3296123 5.445033 5.4394827 5.5742636 5.395548 5.3515873 5.499405
1368113_at 4.416746 4.491454 4.5682054 4.3095374 4.411031 4.394081 4.5466104 4.502011 4.5713425 4.4312987 4.225971 4.075119
1368114_at 4.5598545 4.268993 4.4756985 4.3417273 4.4314137 4.234345 4.6732473 4.3591666 4.476535 4.373372 4.528618 4.556198
1368115_at 10.215794 10.619111 10.522514 10.370275 10.6191 10.670898 10.633712 10.143009 11.119753 10.073403 10.774518 10.726878
1368116_a_at 7.1438594 7.5605164 7.293813 7.4114947 7.426425 7.2289004 7.3505483 7.5568447 7.2900004 7.4077315 7.2629104 7.1759925
1368117_at 9.045008 8.977484 8.904173 9.057882 8.850916 8.954993 8.78135 9.125523 8.894199 8.912593 8.832034 9.036257
1368118_at 8.304283 8.559111 8.507918 8.390794 8.297356 8.437679 7.963385 8.474344 8.414148 7.9862976 8.338306 8.294695
1368119_at 6.070275 5.9547467 5.7931705 5.771424 5.8411274 5.852299 5.776963 5.6851935 5.924448 5.940817 6.030842 5.894845
1368120_at 4.10567 4.422847 4.188263 4.1741753 4.220454 4.255 4.510289 4.320258 4.2672324 3.971774 4.2613506 4.19119
1368121_at 10.33513 9.747633 9.778274 9.706974 10.068882 10.207069 10.213155 9.904436 9.959229 10.524256 10.628479 10.127807
1368122_at 9.984095 9.903684 9.872735 9.853468 9.77696 9.684807 9.799802 9.931587 9.690712 9.55654 9.563549 9.595023
1368123_at 6.155399 6.1823997 6.0605655 6.111957 6.095575 6.3032513 6.3395805 6.243564 6.02544 5.789452 6.032828 6.195981
1368124_at 7.1658034 7.1549754 7.438465 7.040268 7.407071 7.206103 7.250059 7.161632 6.9793396 7.158557 7.0970273 6.9031854
1368125_at 6.2858443 6.143157 6.2247295 6.243296 5.871055 6.261645 6.3390155 6.1423464 6.240797 6.3770566 6.465626 6.0064664
1368126_at 5.781544 6.071176 5.8114038 6.337433 6.074397 6.0592427 6.603606 5.9455037 5.8113937 7.070786 6.007122 6.0817885
1368127_at 6.473924 6.5278854 6.2391534 6.483662 6.5435567 6.6411843 6.6246357 6.4217787 6.354634 7.0530024 6.51964 6.86878
1368128_at 6.264278 6.242744 6.463495 5.8488326 6.4486613 6.137737 6.2640214 6.3984466 7.5501966 6.8501263 6.713207 5.832056
1368129_at 7.123456 6.9762015 7.1166773 6.9822865 6.904809 7.227595 6.6495395 7.0310993 6.812313 6.853016 6.985241 6.9269156
1368130_at 4.4319563 4.645808 4.9897757 4.5787096 4.8798037 4.6800184 4.5582747 4.516181 4.677535 4.739634 4.631192 4.7083454
1368131_at 4.663503 4.368247 4.3703966 4.217479 4.358662 4.287834 4.3605185 4.2695894 4.7345467 4.241768 4.523317 4.2489276
1368132_at 10.409443 10.460524 10.7028055 10.545497 10.375387 10.34425 10.61253 11.027319 10.693942 10.302776 10.712532 10.750516
1368133_at 7.245863 7.5478244 7.2328053 7.405879 7.4380693 7.3759947 7.3953133 7.49726 7.5928936 7.9608154 7.0669565 7.4863167
1368134_a_at 8.396917 8.4036875 8.221951 8.54817 8.326683 8.450254 8.819518 8.333363 8.03003 8.49253 8.3675 8.248117
1368135_at 6.1498017 6.090489 5.898987 6.087087 5.858082 5.884973 5.850117 6.1215286 5.9478025 5.7937346 5.9723196 6.193605
1368136_at 7.927585 7.9114833 7.522065 7.792416 7.567655 7.6536794 7.493441 7.7588053 7.327729 7.9828987 7.6202836 7.5903807
1368137_at 6.126168 6.1514254 6.1988025 5.998597 6.294629 5.9686656 6.1319494 6.1275992 6.153499 6.2612147 6.2149706 6.213284
1368138_at 5.8021216 5.4967227 5.6746435 5.740857 5.922582 5.7900586 5.9168663 5.4978037 5.8024454 5.5091467 5.75945 5.8267555
1368139_s_at 5.556367 5.3288693 5.52398 5.470345 5.4511847 5.739712 5.401857 5.3140593 5.838183 5.3430686 5.5110874 5.841221
1368140_at 6.0009217 5.865019 6.171735 6.172297 6.221503 6.459571 6.396484 6.043836 6.227059 6.403765 6.235461 6.2226768
1368141_at 11.577927 11.489911 11.545286 11.407922 11.508984 11.429152 11.457991 11.567142 11.372959 11.557669 11.573873 11.408694
1368142_at 5.3545923 5.0403843 5.396662 5.288078 5.5265894 5.362838 5.2439713 5.189769 5.446102 5.57073 5.3890567 5.662821
1368143_at 7.037652 6.734731 6.475622 6.983741 7.0941467 6.7031846 6.8602643 7.0845475 6.910252 7.064519 7.015613 7.2598715
1368144_at 5.6809773 5.8796167 5.537551 5.76307 5.676444 5.57652 5.421708 5.662848 5.500565 5.585358 5.6839113 5.5520387
1368145_at 5.767823 5.5779943 5.56392 5.920515 5.3990383 5.691515 6.0787296 5.3182983 5.6215315 5.6398582 5.5150003 5.6822157
1368146_at 9.730889 11.190882 10.97627 11.051811 10.224425 9.929935 10.34141 9.611955 10.524844 9.275516 10.538616 10.133327
1368147_at 7.5282373 9.089378 8.7573185 9.259774 7.7341995 7.6160493 8.260586 7.5260468 8.50326 7.0650554 8.459862 8.0024605
1368148_at 4.4811945 4.5366817 4.362015 4.868931 4.587991 4.715971 4.473588 4.754263 4.800853 4.2500257 4.7956185 4.259625
1368149_at 6.02812 5.9696913 6.06144 6.07238 6.1659365 5.9298344 6.1409345 5.828701 6.17138 5.898438 6.0282855 6.003215
1368150_at 12.786462 12.73821 12.590302 12.816882 12.565472 12.890294 12.780051 12.719903 12.59021 12.897236 12.745493 12.753083
1368151_at 10.417557 10.419748 10.380457 10.43271 10.343326 10.29046 10.219615 10.467891 10.208006 10.202963 10.282716 10.28738
1368152_at 7.484842 7.5558467 7.1436424 7.382141 7.4000335 7.4803467 7.5186205 7.433031 7.2431 7.3564506 7.140133 7.3098006
1368153_a_at 7.110833 7.1583095 7.3784504 7.3173513 7.3838515 7.183736 7.2689533 7.1590996 7.159579 7.1730247 7.0526094 7.3349123
1368154_at 7.9378433 7.914618 7.6915803 7.9796877 7.687996 7.9825664 7.7252803 7.870493 7.9591055 7.854058 7.9162445 7.9994936
1368155_at 11.786292 9.056085 10.099071 12.836074 11.890546 12.263911 12.596519 12.383787 11.889687 10.2339325 11.484171 11.600114
1368156_at 5.676465 5.6639156 5.4886017 5.717167 5.7035117 5.5122066 5.508573 5.706753 5.525518 5.3081245 5.6197486 5.555964
1368157_at 6.214329 6.006902 6.1054506 5.862046 5.6443777 5.6569815 5.911724 5.951213 6.040376 5.7237663 5.846052 6.092246
1368158_at 9.000278 9.222307 9.210528 9.078251 8.970906 8.956048 9.06381 9.129602 9.094805 9.050177 9.016694 8.986664
1368159_at 8.235849 8.146244 7.964259 7.9860806 8.099087 8.37224 8.094867 8.134473 8.093627 8.181908 8.420335 8.268487
1368160_at 9.914235 8.451021 8.088315 9.628833 7.5164137 10.340563 9.465452 7.3544736 10.482144 9.354193 10.50736 9.444924
1368161_a_at 13.969275 13.976385 13.988368 14.022403 13.988059 13.998145 13.969677 13.998145 13.939272 13.93718 13.981258 13.982779
1368162_at 4.7729654 4.759363 4.876137 4.797674 4.836767 4.748226 4.792266 4.685866 4.9838533 4.64217 4.8709755 5.078885
1368163_at 10.0807495 10.160254 10.129205 10.157564 9.9529915 10.261008 10.072359 10.216438 10.0366 10.415648 10.246162 10.4941635
1368164_at 7.582701 7.7749987 7.2997513 7.4153337 7.502231 7.3834987 7.7541366 7.673642 7.6947885 7.467231 7.466092 7.750533
1368165_at 7.8044405 7.8290377 7.671514 7.7383313 7.6979103 7.7587357 7.868098 7.789076 7.8573437 7.7874646 7.6373363 7.586398
1368166_at 6.260597 6.3002644 6.38916 6.2031403 5.9783363 6.532269 6.584212 6.24714 6.1014934 5.930422 6.6718707 6.423765
1368167_at 5.8023653 5.513719 5.267218 5.593781 5.7865477 5.732392 5.5316205 5.7748218 5.558427 5.7837768 5.660197 5.6317234
1368168_at 9.451099 9.205994 9.139664 9.672066 8.510075 8.869957 9.143402 8.725913 8.114717 9.293042 6.947925 7.689166
1368169_at 6.81128 6.6809406 6.941069 6.9410386 6.6663527 6.7811055 6.962158 6.947683 6.815578 6.874831 6.9155064 6.8382797
1368170_at 3.928983 4.088432 3.9036582 3.8976104 4.0504165 4.0867167 4.0820956 4.093608 3.6738262 4.0551395 4.048226 4.0253487
1368171_at 9.816308 9.483623 9.597839 7.5841327 9.493234 9.716636 10.196852 9.502291 5.637246 5.845701 7.7652526 5.7218046
1368172_a_at 7.325199 7.0426264 7.4515295 5.4828873 7.2104683 6.9045343 7.7367873 7.392714 3.9591968 4.296996 5.738222 3.4675896
1368173_at 7.780363 7.647817 7.9677305 7.955628 8.108711 7.8206587 7.8859143 7.950088 7.452926 7.4060745 7.4720073 7.7831483
1368174_at 4.3393173 4.2344327 4.116456 4.064564 4.0987334 4.305739 4.0276165 3.9243999 4.109213 3.8665228 3.9196262 3.9862492
1368175_at 7.1299176 7.136873 7.245673 7.1242456 6.833583 7.009004 6.9574647 7.0516114 7.1119413 6.905718 6.994877 6.976142
1368176_at 7.776028 7.6802683 7.79546 7.7941985 7.7534404 7.8522186 7.8433843 7.692892 7.8147373 7.75734 7.8196774 7.741942
1368177_at 7.220984 7.4765763 7.405964 7.4362245 7.8235106 7.8730955 7.693516 7.670363 7.5481133 8.159646 7.6711793 7.344541
1368178_at 9.006966 9.1555195 8.926357 8.998229 8.694612 8.933148 9.144517 9.104685 9.1497345 9.466364 9.092985 8.990021
1368179_at 7.319479 7.3692656 7.258531 7.367104 7.3822927 7.5731306 7.479952 7.3793035 7.256727 7.416692 7.403554 7.6102304
1368180_s_at 13.256821 13.350128 12.735779 13.241208 12.869479 13.282118 13.492442 13.122285 12.986289 13.307413 13.477102 13.617215
1368181_at 11.10454 10.76764 10.674833 10.522712 10.846338 10.707252 10.885291 11.062189 10.850502 10.724916 10.443523 10.61239
1368182_at 4.4676046 4.264141 4.4043183 4.4467454 4.370313 4.3760157 4.535638 4.289034 4.334839 4.2442408 4.4593935 4.392289
1368183_at 7.891903 7.8036847 7.977348 7.619946 7.5842257 7.6813087 7.8384476 7.643922 7.760371 7.7192974 7.7012978 7.6437807
1368184_at 8.94649 8.958105 8.6160755 8.521039 8.629084 8.809345 8.80102 9.048243 8.957158 8.9679165 9.07565 9.041444
1368185_at 5.1531086 5.082554 5.2487884 5.166008 5.501287 5.0860624 5.0420246 5.2668056 5.323383 5.2635565 5.0610394 5.227346
1368186_a_at 6.2944455 6.1662774 6.0641384 6.5629115 6.2609425 6.3359194 6.5621276 6.491564 6.303237 6.291318 6.2820816 6.239024
1368187_at 8.29981 8.093784 6.834142 8.078629 7.798609 8.018551 7.981388 8.096321 7.5501957 8.279758 8.245062 8.337511
1368188_at 13.679863 13.7858 13.646002 13.608887 13.573524 13.629555 13.708495 13.729403 13.750682 13.707014 13.841459 13.7919035
1368189_at 10.562512 10.3521185 10.350744 10.765938 10.493086 10.709918 10.6920395 10.615813 10.542223 11.064895 10.976163 11.219922
1368190_at 5.6396117 5.3068495 5.6099515 4.916565 5.513868 5.0853634 5.1235485 5.3317866 5.391308 5.471149 5.4850492 5.6911445
1368191_a_at 10.612327 10.5460205 10.390667 10.598045 10.518393 10.66359 10.602388 10.49898 10.530093 10.729104 10.762735 10.630879
1368192_at 4.9150977 5.0275493 5.041136 5.258419 5.0740776 5.0848436 4.949371 5.032466 5.094363 4.9675083 4.9015117 4.9740567
1368193_at 5.1829195 5.1069455 5.346192 5.1624923 5.040509 4.9494677 5.335122 5.0727816 5.392367 5.3956203 5.255126 5.237038
1368194_at 4.338227 4.701419 4.833668 4.3636737 4.640004 4.513971 4.768898 4.7748604 4.6197753 4.3818126 4.548131 4.52123
1368195_at 6.282316 6.4223723 6.2101626 6.219245 6.129216 6.3152704 6.2938504 6.242168 6.440167 6.289279 6.1721087 6.076929
1368196_at 4.805527 4.8193827 4.860329 4.7124577 5.064185 4.6971893 4.8040833 4.8034425 5.14905 4.9576855 4.6940107 4.9119496
1368197_at 4.3300257 4.178962 4.320607 4.273346 4.2561684 4.3605914 4.1619945 4.2665606 4.355054 4.1582074 4.0062695 4.2227907
1368198_at 5.0905037 5.043358 5.062087 5.371274 5.316925 5.412255 5.6478734 5.2027617 5.4597898 5.473455 5.2615395 5.5374775
1368199_at 8.199643 8.2878 8.387161 8.383528 8.190295 8.318207 8.265172 8.360214 8.321238 8.003146 8.1871 7.9651976
1368200_at 6.156347 5.93778 5.925834 5.864545 6.1126704 5.986769 5.986232 5.7247076 5.578122 5.817728 6.0781817 6.1608562
1368201_at 6.1098366 6.1453295 6.21413 6.182235 6.2423387 6.109003 6.1148877 5.999197 6.1352983 6.1197586 6.2416816 5.9962597
1368202_a_at 8.556257 8.251392 8.337807 8.461971 8.156708 8.232223 7.8835745 8.3686905 8.207939 8.426204 8.084276 8.051577
1368203_at 4.8582163 4.9473543 5.1267724 5.161438 5.1830797 5.154625 5.224128 5.209181 5.150031 5.2540216 5.1362157 5.3001566
1368204_at 6.6322727 6.530486 6.4877853 6.4072495 6.5020905 6.4347224 6.3899684 6.4949894 6.2361403 6.4115167 6.486215 6.50629
1368205_at 13.313997 13.459984 13.440894 13.463818 13.45534 13.422933 13.50591 13.332219 13.367149 13.438932 13.322369 13.401788
1368206_at 8.677129 8.728406 8.532085 8.531783 8.490035 8.680027 8.684121 8.653419 8.676683 8.524073 8.621176 8.755023
1368207_at 6.11993 6.0439773 5.531668 6.015055 6.039234 6.195977 5.8290935 6.1168575 6.2090826 6.1644607 6.017157 6.1339746
1368208_at 5.961237 5.817686 5.8486066 5.960746 5.7443757 5.797538 5.8331885 5.8826575 6.130458 5.659921 5.7369776 5.7999964
1368209_at 5.800206 5.8455896 5.9901896 5.733927 5.9792676 5.7518682 6.0121727 5.470397 6.0799036 5.799784 6.1317215 6.101175
1368210_at 4.800061 4.7048736 4.809118 4.841206 4.8995705 4.8471537 4.8520074 4.4718633 4.868336 4.850326 4.7545524 4.862367
1368211_at 12.287597 12.328452 12.315104 12.177432 12.222281 12.274713 12.287398 12.282376 12.228462 12.386671 12.405908 12.303441
1368212_at 8.296045 8.252522 8.226258 8.323045 8.1478195 8.345735 8.378165 8.353747 8.050133 8.233493 8.04417 8.058826
1368213_at 9.260359 9.357475 9.02456 9.656484 9.671582 9.911099 9.555786 9.737833 9.84386 10.084257 10.084461 10.219831
1368214_at 7.613804 7.5739307 7.5675216 7.465371 7.3788323 7.6257143 7.6279736 7.4103284 7.5172324 7.483234 7.597368 7.5421615
1368215_at 9.709794 9.824364 9.656453 9.786188 9.740146 9.862362 9.782328 9.817365 9.7307205 9.770056 9.868038 9.832575
1368216_at 9.395871 9.33791 9.277909 9.433818 9.2601385 9.38088 9.195455 9.413736 9.427832 9.259493 9.283979 9.389291
1368217_at 8.321163 8.416874 8.179436 8.27531 8.23399 8.395269 8.153038 8.4563675 8.4493265 8.214521 8.24427 8.230045
1368218_at 5.503578 5.427022 5.5513763 5.490212 5.1741886 5.356817 5.608266 5.1610823 5.3689585 5.7219734 5.7301064 5.288657
1368219_at 6.3092337 6.430034 6.1522994 6.2678576 6.3323097 6.141217 6.3132105 6.4259434 6.343498 6.263462 6.3198237 6.092123
1368220_at 8.905773 8.731821 8.74024 8.796998 8.569767 8.824514 8.647749 8.646257 8.792434 8.731148 8.847149 8.688879
1368221_at 9.906709 9.936892 9.9123 10.014448 10.253504 9.898458 9.976395 10.008054 9.379549 9.444787 9.723748 9.75779
1368222_at 6.730652 6.5917454 6.330646 6.7049685 6.746091 6.3967676 6.4400005 6.3575525 6.314512 6.091612 6.5410786 6.290866
1368223_at 7.3238497 7.3049674 7.612846 7.6109796 8.171207 7.9289265 7.4619665 7.6498785 7.6401305 7.589507 7.4841704 7.956812
1368224_at 13.19149 13.155829 13.095652 13.238381 13.151189 13.212164 13.13773 13.195241 13.461305 13.052769 13.414035 13.209736
1368225_at 7.3555536 7.3952317 7.330987 7.310054 7.114201 7.251356 7.3177323 7.4019585 7.4486933 7.376453 7.4058213 7.2985325
1368226_at 8.189618 8.141691 7.913043 7.8603125 7.8918905 8.079812 7.9004893 8.127799 8.050799 7.9253154 8.021029 8.220319
1368227_at 8.480341 8.379115 8.59114 8.486003 8.532099 8.156243 8.617548 8.705634 8.873846 8.315316 7.8283134 9.15687
1368228_at 8.315702 8.384951 8.277096 8.536922 8.26814 8.153422 7.897746 8.449228 8.123414 8.477621 8.357446 8.354514
1368229_at 6.7010384 6.6398396 6.5361834 6.7615256 6.358824 6.6524663 6.284664 6.5911813 6.743048 6.492698 6.8136992 6.552111
1368230_a_at 8.953564 9.097915 8.873405 9.031489 8.740013 9.080228 8.861897 9.054411 9.027802 9.009507 9.025401 9.062141
1368231_at 7.0779767 6.8924937 7.050048 6.9476957 6.592555 6.841741 6.96635 6.9101396 7.0542974 6.9951468 6.888536 6.884643
1368232_at 7.9490166 8.093785 7.871138 8.218406 7.9912796 8.215388 8.294157 8.15847 7.9978046 8.686693 8.317717 8.100762
1368233_at 8.077633 7.809533 7.9195 7.917278 7.8982563 7.9567895 7.9462233 7.949195 7.941197 8.054898 7.8902626 8.072569
1368234_at 8.37119 8.59663 8.587516 8.347947 8.268869 8.170494 8.394218 8.587523 8.251118 8.289164 8.320179 8.175011
1368235_at 7.4145746 7.5872912 7.528898 7.497008 7.6900434 7.757878 7.5229573 7.6389794 7.51357 7.545965 7.656268 7.521051
1368236_at 3.9110084 4.1549582 4.2839174 4.1791625 4.1365314 4.008916 4.226467 3.9346714 4.1192384 4.204117 4.1017327 4.028855
1368237_at 4.6161046 4.6725364 4.788167 4.7946963 4.8234644 4.9303775 4.884349 4.7243066 4.732556 4.627919 4.8218536 4.783009
1368238_at 4.8130984 4.7454195 4.6584034 4.8074455 4.881579 4.715643 4.7757077 4.858795 4.8866215 4.808604 4.919801 4.793537
1368239_at 8.518464 8.634436 8.444999 8.305147 8.538387 8.618332 8.625929 8.5216 8.300459 8.515421 8.580195 8.570892
1368240_a_at 4.4736667 4.5282464 4.1348705 4.5382175 4.2464004 4.716955 4.374615 4.5202217 4.26018 4.354831 4.495586 4.501113
1368241_a_at 8.263306 8.539227 8.297327 8.319632 8.298731 8.513525 8.749199 8.192684 8.395118 8.4035 8.619862 8.374733
1368242_at 4.7125635 4.518135 4.8091183 4.987877 4.7480392 4.7070827 4.764041 4.6324635 4.837742 4.8119125 4.8789644 4.928581
1368243_at 5.293035 5.345735 5.207018 5.393187 5.236499 5.3709064 5.470313 5.3525047 5.5186863 5.399772 5.4802933 5.245541
1368244_at 10.292842 10.172701 10.203073 10.41461 10.256422 10.06592 10.209334 10.263165 10.197357 10.131017 10.419521 10.210109
1368245_at 12.175057 12.217742 12.522808 12.517124 12.171591 12.492276 12.189579 12.576705 12.185037 12.344739 12.4990425 12.052433
1368246_at 4.9437947 4.7941337 5.0152583 4.757196 5.121075 5.110087 5.224983 5.1561556 5.068748 5.0041766 4.9157166 5.261847
1368247_at 6.4846992 7.6954966 7.063725 6.170719 6.60639 6.3022246 6.0650477 6.646751 7.046659 6.179552 6.4589744 6.803612
1368248_at 6.091698 5.399016 5.313663 6.0466075 5.9860954 6.252891 6.328753 5.745674 6.1649714 6.0999274 6.5324097 5.692171
1368249_at 9.769666 9.761568 9.773056 9.523816 9.806206 10.186673 9.817436 9.84269 10.477222 9.758985 9.945687 10.423669
1368250_at 4.088146 4.2466164 4.194275 4.1928983 4.5082235 3.8418918 4.1985807 4.060896 4.16152 4.2412066 4.2418337 3.9792585
1368251_at 5.4675374 5.5788703 5.650644 5.780862 5.571184 5.7931814 5.7193513 5.8281074 5.732795 5.6674104 5.7376595 5.4002485
1368252_at 3.6547022 3.6345973 3.5324783 3.5799825 3.5147414 3.6239872 3.6600986 3.694204 3.5734704 3.5951893 3.6439915 3.603511
1368253_at 12.306117 12.176918 12.166681 12.264348 12.106433 12.386436 12.224721 12.366623 12.2047615 12.306117 12.350681 12.384311
1368254_a_at 4.9434996 4.89905 5.47476 5.2568893 4.976482 4.85838 5.272594 5.0311875 5.235845 5.2791452 5.227651 4.903509
1368255_at 4.253126 4.45903 4.4065137 4.4647965 4.3539886 4.440293 4.494786 4.314817 4.5121055 4.4738293 4.398968 4.3757887
1368256_at 3.5952902 3.6143239 3.6319585 3.865148 3.5992334 3.598386 3.5237598 3.4158936 3.7328107 3.6109254 3.7330356 3.6876774
1368257_at 4.1788635 4.133789 4.204791 4.2655263 4.2072744 4.121531 4.31527 4.2931347 4.2061777 4.278546 4.1261077 4.367949
1368258_at 5.439354 5.4636955 5.2751613 5.4766083 5.191851 5.3595886 5.377263 5.7416906 5.475443 5.3469887 5.5583477 5.4530277
1368259_at 7.6279116 7.5019484 7.183327 7.5344253 7.68419 7.771124 7.7676597 7.721558 7.715224 7.5342298 7.303792 7.4550414
1368260_at 4.9663057 4.9995766 5.0195217 4.8460903 5.0539837 5.2074347 5.4383554 4.969905 4.7469664 5.130023 5.0444975 4.960204
1368261_at 4.1314673 4.1086535 4.410899 4.2017875 4.4672365 4.266779 4.6564913 4.2649245 4.4998755 4.4170594 4.499405 4.4581194
1368262_at 6.6235623 6.535413 5.98809 6.247445 6.242426 6.798234 6.106484 6.6062937 6.3313293 6.295581 6.677397 6.540291
1368263_a_at 4.240304 4.318506 4.3913984 4.5623884 4.287457 4.089 4.343958 4.1079283 4.1793475 4.398448 4.262688 4.404723
1368264_at 7.428195 7.550758 7.2819753 7.2326636 6.989306 7.781018 7.3553452 7.3064365 6.998907 7.4884763 7.3016315 7.5914083
1368265_at 8.942505 9.0114765 8.912018 8.625096 8.630757 8.691902 8.718687 8.983381 8.570843 8.448288 8.552113 8.343336
1368266_at 13.375169 13.2355175 13.262435 13.28237 13.407243 13.2744055 13.31162 13.239907 13.4110775 13.263652 13.21944 13.378571
1368267_at 7.59715 7.579466 7.5851855 7.7482877 7.4733596 7.774421 7.7295103 7.827576 7.7665844 7.703699 7.741053 7.9204154
1368268_at 7.183431 7.2053447 7.2338247 7.24827 7.4277077 7.2300944 7.343181 7.3601594 7.3795147 7.3997955 7.35611 7.3606586
1368269_at 3.9863405 3.9478195 3.841085 3.8663068 3.962098 3.5927942 4.243167 3.680845 4.0415 3.9482703 3.7651691 3.9627447
1368270_at 7.3009224 7.442783 7.116398 7.4354334 7.266274 7.5950985 7.0680547 7.5049334 7.0843153 7.4860225 7.3954515 7.3416004
1368271_a_at 4.350076 4.5484095 4.6248503 4.2507844 4.195737 4.342584 3.9692 4.7918525 4.632485 4.4984994 4.486374 5.5773015
1368272_at 10.118923 10.821495 10.312388 10.500376 10.875587 10.301477 10.192671 11.280843 11.425218 9.900474 10.545492 11.183669
1368273_at 9.624783 9.521459 9.421239 9.428715 9.638278 9.514802 9.399512 9.545597 9.570686 9.464139 9.308725 9.562548
1368274_at 8.409501 8.34381 8.189015 8.1952715 8.070558 8.177617 8.252471 8.406013 8.170721 8.198058 8.067514 8.074709
1368275_at 10.671118 10.427232 10.2288065 10.848609 10.139929 10.502235 10.573911 10.375281 10.021525 11.700245 11.028575 10.751793
1368276_at 7.411063 7.3508887 7.4174914 7.338832 7.5324945 7.3926597 7.5875945 7.4710507 7.50313 7.5915446 7.28843 7.454621
1368277_at 8.634357 8.434939 8.659584 8.55636 8.311832 8.512806 8.389037 8.430922 8.67294 8.468894 8.265125 8.384178
1368278_at 6.498902 6.3157535 6.116371 6.0065374 6.4320006 6.514505 6.4934483 5.663024 6.4882073 6.720974 5.911668 5.881451
1368279_at 4.595294 4.1965175 4.678721 4.856315 4.696468 4.782008 4.717142 4.520122 4.0254645 4.7257533 4.2383018 4.5531173
1368280_at 12.122915 12.369335 12.339271 12.293839 12.4442425 12.314319 12.338626 12.068725 12.523877 12.384007 12.355341 12.268701
1368281_at 5.813655 5.709524 6.1970377 5.913037 5.873477 5.9490366 6.0095215 5.974966 5.872198 5.8921366 5.860401 5.874117
1368282_at 4.2301874 4.315419 4.353695 4.212309 4.3541613 4.1285095 4.3311534 4.487233 4.443952 4.267244 4.0551987 4.026515
1368283_at 11.389337 11.102152 11.287243 11.0743685 10.951037 11.6413555 11.446893 11.430847 11.373759 11.667097 11.097166 11.560305
1368284_at 8.2904625 8.04755 7.6006255 8.314951 8.154012 7.9606786 8.312166 7.8178916 8.39654 7.893431 7.803017 7.937161
1368285_at 4.6779537 4.615526 4.9189053 5.236043 4.9359093 4.753923 4.967615 4.6678724 4.9973106 4.675767 4.737281 4.7945538
1368286_at 7.0085053 7.0681796 6.829638 6.769901 6.5922422 6.7738976 6.917284 6.7926965 6.9619403 6.778261 6.9930854 6.866582
1368287_at 4.863041 4.968595 4.666621 4.537407 5.2215166 5.2940764 5.0906687 5.0513067 4.8720803 4.9692326 4.8759336 5.514163
1368288_at 14.215161 14.245998 14.282121 14.236864 14.250471 14.201999 14.256359 14.226916 14.201116 14.183335 14.285913 14.219851
1368289_at 11.9659395 11.468054 11.777205 11.457883 11.5501375 11.762078 12.028219 11.886116 11.504528 11.172064 11.369899 11.28149
1368290_at 3.8359156 3.7456837 3.9290743 3.9851913 4.0789413 4.044592 3.95451 3.9374106 4.063236 3.6653998 3.839755 3.6720629
1368291_at 8.675169 9.213423 9.152206 8.813625 9.172484 8.808967 8.514871 8.940612 8.223384 8.357537 9.2563305 8.570982
1368292_at 7.2415915 7.296267 7.3485265 7.170946 7.364901 7.0260625 7.507965 7.363155 7.308979 7.144386 7.1883388 7.277595
1368293_at 6.012371 6.0006065 6.095444 6.1420307 6.0514565 6.112412 6.0417204 6.4104533 5.8960557 5.897408 6.218886 5.7762012
1368294_at 10.653804 10.5093355 10.547771 10.640326 10.610708 10.574871 10.600097 10.485002 10.761837 10.531111 10.630162 10.390196
1368295_at 9.470707 9.17295 9.3715925 9.473286 9.17943 9.353091 9.520122 9.4810095 9.371826 9.449811 9.805252 9.328441
1368296_at 9.095411 8.8727045 9.051034 9.127655 9.010641 9.004113 9.143992 9.184737 9.246968 9.2428255 9.604904 9.187855
1368297_at 5.11207 4.809556 4.672518 5.006543 4.8349543 4.8760805 4.4932375 4.531434 4.591794 4.7669907 4.728203 4.7272186
1368298_at 5.5584726 5.583218 5.916462 5.7394266 5.693838 5.338119 5.8257136 5.8294587 5.70909 5.505659 5.5992637 5.472397
1368299_at 4.290462 4.2597613 4.158313 4.1729517 4.123128 4.05933 4.382373 4.0423646 4.3908863 4.1551 4.513176 4.139022
1368300_at 5.5770354 5.8428493 5.5084453 5.4665966 5.8141155 5.703861 5.7795815 5.883758 5.688386 5.774994 5.7814965 5.8370733
1368301_at 6.037677 5.9465933 5.8847322 6.231031 5.9414015 6.117803 6.0442333 5.831008 6.0323596 5.9718194 5.986199 6.206063
1368302_at 5.0679054 5.200642 5.299427 5.4447074 5.1458125 5.057227 5.4524746 5.312036 5.3465986 5.1366925 5.2289557 5.22747
1368303_at 7.9511857 8.077259 7.282519 7.8486023 7.5747676 7.3656626 7.7883143 7.4884543 7.110472 8.504354 7.0475283 7.6100955
1368304_at 11.913736 12.086737 12.046159 11.876324 11.900665 11.941609 11.498026 12.065617 12.134247 11.492301 11.995847 12.11126
1368305_at 7.9510226 8.294284 8.122488 8.09605 8.0830555 8.212009 8.433794 8.147529 8.287963 8.095101 8.047777 7.9520965
1368306_at 6.045202 6.082568 6.3339 6.208928 6.314744 5.7519813 6.3395805 6.1166635 6.1178603 5.994479 6.218606 6.00727
1368307_at 6.335769 6.4824486 6.5905514 6.48552 6.4124584 6.5031853 6.182586 6.289614 6.585898 6.587242 6.396318 6.560908
1368308_at 8.582353 7.1341305 6.7430096 8.866127 6.595939 7.0848775 8.274397 5.986951 6.343515 7.064471 7.6246376 7.0102377
1368309_at 7.3088346 7.2548733 7.3159432 7.314072 7.054098 7.0066166 7.3600492 7.361877 7.3171973 7.4135823 7.398635 7.2955084
1368310_at 5.526497 5.725621 5.5938396 5.623789 5.7555027 5.8571315 5.8711443 5.4847403 5.872198 5.860068 5.8495283 5.848762
1368311_at 8.092541 8.114325 8.015098 7.7686515 8.352584 8.08712 7.863523 7.8611097 7.9002666 8.236992 7.9364743 8.158027
1368312_at 5.1876125 5.006535 4.857584 5.2062745 5.1538696 5.1209893 5.3886323 5.1278076 5.1814675 5.31433 5.150999 5.513214
1368313_a_at 4.479241 4.3108115 4.541917 4.37526 4.4612465 4.309491 4.437446 4.518132 4.239935 4.3026648 4.5470343 4.546182
1368314_at 9.867831 9.748634 9.864329 10.047388 9.970929 10.245171 9.962538 9.979461 9.936193 10.154769 10.248591 10.204163
1368315_at 6.893732 7.0210814 7.0200634 6.8443303 7.1209803 7.0236993 7.1061807 7.04632 7.0295033 7.1815176 6.988676 6.916644
1368316_at 11.114694 11.023452 10.884595 10.916904 10.875763 11.230938 11.545993 10.956785 11.426699 11.355204 11.061085 11.055192
1368317_at 5.049547 4.927626 5.021812 5.097149 5.40565 5.247242 5.4580383 4.992934 5.0709805 5.0997987 4.9242954 5.293196
1368318_at 7.8432612 7.487386 7.1746764 7.9705 7.467456 7.470336 7.4918647 7.3704305 8.118452 7.807645 7.554088 7.2565618
1368319_a_at 5.514842 5.431968 5.177908 5.308056 5.409339 5.2672553 5.028575 5.375436 5.7504716 5.3918676 5.1411524 5.080742
1368320_at 4.333421 4.685603 4.417671 4.820801 4.612288 4.547312 4.897767 4.360861 4.0988646 4.6262383 4.400664 4.505927
1368321_at 6.4412723 5.87515 7.2151556 7.4959826 7.0560822 7.3667436 7.321025 5.9729095 6.686808 7.0164404 6.454127 6.514621
1368322_at 8.219845 8.060833 7.8674645 8.153792 7.8503675 8.30508 8.078904 8.051154 8.026099 8.219418 8.018543 7.9883738
1368323_at 7.0582395 7.4909663 7.3322363 7.2935524 7.1637373 6.9748273 7.0764832 7.1662354 7.2058806 7.1243653 7.282789 7.084438
1368324_at 5.4901834 5.39439 5.554423 5.5243907 5.5271034 5.064735 5.3596077 5.2562695 5.6939106 5.43172 5.3504467 5.3240237
1368325_at 8.248572 8.12779 7.9759846 8.1678295 7.7751837 7.9451985 8.020815 8.309903 8.211954 7.940276 8.025976 8.163614
1368326_at 6.4281716 6.8290615 7.066696 6.8458815 6.792711 6.9790235 6.858487 6.8378463 6.7308373 6.3900576 6.477531 6.5551333
1368327_at 6.15165 6.2604566 6.209741 6.2839646 6.4173203 6.312031 6.4145675 6.311185 6.415508 6.321002 6.2695775 6.4176755
1368328_at 8.740258 8.684035 8.474773 8.661881 8.667528 8.629457 8.792751 8.9620075 9.117254 8.7117605 8.926223 8.663951
1368329_at 5.4768467 5.5754976 5.474145 5.4704237 5.798604 5.548931 5.1315646 5.5179667 5.468254 5.3798757 5.5057983 5.311157
1368330_at 6.803278 6.7801332 6.7173667 6.803592 6.298262 6.6933784 6.397445 6.652527 6.7056017 6.7670984 6.7471447 6.8483315
1368331_at 11.8141 11.910668 11.863137 11.9012575 11.805099 11.918391 11.877081 11.906511 11.823362 11.827071 11.906111 11.866038
1368332_at 6.857076 6.4148765 6.37727 6.7393184 6.859202 6.3702874 6.811388 7.0686884 6.953153 6.4102864 6.069235 6.2633944
1368333_at 4.8655243 4.8578196 4.962276 4.698597 4.641814 4.9126973 4.8787866 4.605426 4.642774 4.768938 4.7221627 4.84774
1368334_at 6.977725 7.058365 7.0153065 6.88591 6.8375196 6.9836955 7.1936193 6.922433 7.0694866 7.339971 7.0435576 6.8637204
1368335_at 13.579663 13.428106 13.581317 13.768274 13.761306 13.790072 13.7841835 13.4715 13.470678 13.733608 13.562491 13.54965
1368336_at 11.520546 11.530582 11.679092 11.502278 11.012613 11.269429 11.472636 11.469631 11.361427 11.787963 11.11079 11.546405
1368337_at 5.905886 6.1655293 6.184921 5.981059 6.026393 6.079625 6.235396 5.8840756 5.977215 5.930832 5.845567 5.9680486
1368338_at 4.3421693 4.4517117 4.3187594 4.428469 4.0484495 4.402568 4.3282056 4.600625 4.61475 4.3656387 4.353886 4.1977015
1368339_at 4.53738 4.522909 4.3917933 4.7055135 4.5182905 4.5063124 4.7244225 4.429413 4.645397 4.6396046 4.301813 4.5031147
1368340_at 7.80445 7.733499 7.6714387 7.745868 7.646819 7.82502 7.65834 7.983362 7.7641277 7.787602 7.789877 7.7875485
1368341_at 7.6120152 7.630126 7.5812 7.5624514 7.3912225 7.6239605 7.4653788 7.648412 7.5441546 7.742074 7.581899 7.5605974
1368342_at 4.2913723 4.48024 4.5151405 4.364621 4.1789865 4.362959 4.083474 4.17091 4.6284246 4.5570545 4.700905 4.476447
1368343_at 5.5274296 5.423725 5.386418 5.4648376 5.2451687 5.2723775 5.4004164 5.081905 5.5509577 5.1596355 5.298917 5.2893667
1368344_at 3.5645523 3.5959904 3.3411636 3.5983338 3.372517 3.446573 3.609758 3.6009417 3.5216699 3.6289964 3.6926086 3.309395
1368345_at 4.6613517 4.640737 4.802363 4.732713 4.7407165 4.6159616 4.400943 4.712066 4.6855254 4.8319187 4.7723017 4.676654
1368346_at 6.56881 6.5980372 6.441934 6.6557546 6.5691314 6.718074 6.7414756 6.888026 6.468088 6.8869824 6.7139397 6.7455783
1368347_at 5.185421 5.4085317 5.3524437 5.1559525 5.140046 5.3142323 5.600341 5.1026855 5.2552643 5.2179823 5.057807 5.4150953
1368348_at 4.3528733 4.3909874 4.546911 4.345841 4.6259985 4.580658 4.758558 4.3962994 4.5785694 4.338958 4.358106 4.5742006
1368349_at 5.89392 5.768809 5.818993 5.5776553 5.8369417 5.8304114 5.865641 5.6843605 5.569208 5.7909675 5.964442 5.6197248
1368350_at 3.5259032 3.5866077 3.681683 3.6993294 3.785976 3.358229 3.7367644 3.86008 3.5329068 3.6143172 3.6581693 3.6226208
1368351_at 6.4862347 6.434466 6.600303 6.498965 6.5074816 6.2008724 6.496534 6.419304 6.493982 6.5714936 6.4645243 6.464819
1368352_at 4.502326 4.514498 4.650169 4.5558543 4.5400276 4.253274 4.641138 4.805922 4.565918 4.6386666 4.3853636 4.7537975
1368353_at 5.6263294 5.570099 5.551376 5.8775373 5.62105 5.52818 5.445033 5.435208 5.494414 5.286893 5.5833864 5.3879433
1368354_at 9.643446 9.7388935 9.637817 9.551774 10.266658 9.866179 10.3519745 9.997798 9.936449 10.500198 10.2792 10.655212
1368355_at 4.9687405 4.7216945 4.433514 4.7793922 4.8778286 5.0392118 4.6979656 4.6918135 4.411302 5.0975547 4.609771 4.826757
1368356_a_at 9.721247 10.035754 9.909684 9.724349 10.029335 9.937718 9.975639 9.992609 9.808974 9.881898 9.792191 9.931288
1368357_at 5.934124 6.001102 6.1256094 6.0028467 5.8502436 5.913615 5.988157 5.7705355 6.1869054 5.9872727 5.8688064 5.838809
1368358_a_at 3.9436555 4.001368 3.9815814 3.9447289 3.9595351 4.372733 4.049115 3.975952 3.7526119 4.0772333 4.316741 4.084016
1368359_a_at 4.335109 4.6657925 4.4607534 4.6080284 4.261426 4.7024264 4.7292433 4.387863 4.569211 4.4177766 4.659128 4.356186
1368360_at 13.607601 13.673943 13.562212 13.660179 13.629016 13.667274 13.64507 13.621226 13.598516 13.562212 13.635059 13.553407
1368361_a_at 7.504064 7.755433 7.5947104 7.7497625 7.8172965 7.7218394 7.3824377 7.7999544 7.484346 7.4760294 7.5639353 7.6812024
1368362_a_at 10.592375 10.724132 10.551344 10.735106 10.652902 10.709822 10.830349 10.542228 10.600678 10.681241 10.798998 10.6616955
1368363_at 3.9876502 4.016508 3.8365045 4.070092 3.9937694 3.9664078 4.106473 3.8157196 4.0335526 4.0007315 3.7455719 3.835099
1368364_at 4.9850597 4.713104 4.946127 4.821634 4.9173913 4.905428 5.251215 5.0229754 4.800764 4.872184 4.9443645 4.9217625
1368365_at 12.152883 12.120655 12.067219 12.13991 11.996122 12.095983 12.062961 12.040273 11.991145 12.227188 11.9504385 12.171574
1368366_at 4.9728527 4.951617 4.8401046 4.9872313 4.972883 5.0620565 5.1721363 5.155058 4.983183 5.031658 5.301536 5.0877943
1368367_at 5.7451386 5.798168 5.5513754 5.832624 5.911954 5.66327 5.876984 5.647225 5.86624 5.748906 5.876125 5.971965
1368368_a_at 9.872256 9.783784 9.843705 9.8561735 9.797354 10.033768 9.89188 9.757634 10.016672 10.008881 9.688907 9.706726
1368369_at 4.7297163 4.693075 4.908497 4.8942366 4.678935 4.785657 4.877241 5.175702 4.8089037 4.8364344 4.7901015 4.738099
1368370_at 5.3157735 5.207111 5.2022014 5.3700423 5.4468184 5.4597745 5.357595 5.593938 5.0234184 5.345639 5.548556 4.93212
1368371_at 5.028141 4.7753983 5.0012794 5.1433406 5.068576 4.9862385 5.066596 5.05269 4.8604116 4.994486 5.005563 4.976104
1368372_at 7.946789 7.887026 6.922798 8.075216 7.1800356 7.1261973 7.475056 6.8475347 7.1850986 6.4348063 7.200671 7.6594267
1368373_at 4.765174 4.6243773 4.759142 4.46286 4.444083 4.4171476 4.5376716 4.643405 4.673209 4.796069 4.8072767 4.36784
1368374_a_at 6.576939 6.1297374 6.1227555 6.087774 6.2157025 5.91535 6.3310957 5.8768435 6.3782344 6.1472282 6.1660604 6.2146397
1368375_a_at 5.13885 5.2305384 5.02985 5.3188057 5.132909 5.423516 4.872037 5.269997 5.0276017 5.307447 5.373774 5.427524
1368376_at 6.9504285 8.473259 8.30293 6.440591 10.384786 10.082869 8.059225 8.765377 9.634832 8.470836 8.931203 9.493431
1368377_at 5.1347146 5.330063 5.0280423 5.131114 5.2126136 5.21158 5.049158 4.8873177 5.285816 5.12301 5.379198 5.2865963
1368378_at 12.147263 11.732824 11.779651 11.770681 11.631895 11.828175 11.770847 12.135185 11.941341 12.02418 11.941394 12.221174
1368379_at 7.5692286 8.044959 7.870875 7.912448 7.802775 8.028242 8.023852 7.857275 8.005677 8.092186 8.183067 7.929797
1368380_at 13.997119 13.981188 14.020463 14.030533 14.038696 13.951202 14.005169 13.983643 13.998814 13.953887 14.013649 13.954109
1368381_at 5.2718797 5.2724657 5.332378 5.102085 5.3767996 4.720163 5.416446 5.105037 5.0781784 5.0178127 5.2763195 5.03149
1368382_at 5.52859 5.4672594 5.6670895 5.5797744 5.7031426 5.4172273 5.7602324 5.393378 5.4253564 5.7175226 5.4941645 5.828065
1368383_at 6.3355327 6.411989 6.505011 6.2946515 6.1748085 6.447844 6.5269594 6.3777385 6.3150744 6.51527 6.1972594 6.7201967
1368384_at 4.0364103 4.2263756 4.330662 4.289745 4.4666 4.15542 4.400298 4.4110527 4.358537 4.452182 4.2306485 4.1933966
1368385_a_at 9.010695 9.228722 8.908221 9.062373 9.085822 9.100872 9.026644 9.080882 9.143526 9.137954 9.033312 9.04973
1368386_at 9.789408 9.72337 9.609664 9.653451 9.76048 9.714728 9.689711 9.567665 9.695067 9.648118 9.533061 9.576364
1368387_at 11.280064 11.259832 11.341678 11.317729 10.982657 11.211492 11.140588 11.185876 10.982667 11.388026 11.17178 10.904626
1368388_at 5.1833277 5.003863 4.9615936 5.22024 5.207677 5.066099 4.9283323 5.358974 4.9166965 5.5696177 5.0323915 5.3345833
1368389_at 8.94176 8.709677 8.555597 8.964055 8.564457 9.117735 8.953409 8.921578 8.632387 8.642714 8.8477125 8.691591
1368390_at 9.159013 9.123149 9.001371 9.1158 9.004635 9.114981 9.1614065 9.327979 9.087831 9.09086 8.999446 9.246914
1368391_at 5.0677457 4.8427515 5.1850247 4.994109 5.2562227 5.0155544 5.0014243 4.8722105 4.9536266 5.0004697 4.9279804 5.138597
1368392_at 6.698327 6.7917085 6.8467393 6.6213274 6.8496532 6.9047318 6.98924 6.8244324 6.9002824 6.717804 6.9772015 6.8607464
1368393_at 5.710237 5.866966 5.37144 5.9754415 5.058224 5.6853933 5.1113434 5.7817693 5.634933 5.916887 5.399118 5.8288546
1368394_at 5.875355 5.92891 6.0020447 6.143956 6.047141 5.95597 6.391385 5.9367166 5.9551516 5.9848633 5.9607854 6.1739383
1368395_at 5.7095723 5.5729237 5.2919397 5.3899918 5.588875 5.8554707 4.9692535 5.628235 5.6531487 5.196847 5.3146687 5.5217166
1368396_at 5.7037716 5.6093316 5.3880577 5.5367336 5.5280666 5.365918 5.839187 5.71778 5.8543057 5.520977 5.860401 5.713934
1368397_at 12.927036 12.821806 12.799246 12.810052 12.874787 12.804261 13.014501 12.938086 12.901282 13.083239 13.006164 12.901263
1368398_at 4.7257023 4.753296 4.6790013 4.577733 4.7107925 4.773019 4.71692 4.664266 4.8588076 4.4703884 5.028296 4.6793633
1368399_a_at 11.570713 11.567274 11.479884 11.52783 11.572018 11.621381 11.483173 11.423052 11.506782 11.280384 11.605729 11.508833
1368400_at 8.6391 8.830113 8.825241 8.628782 8.618408 8.65084 8.672672 8.906022 8.862519 8.909683 9.107109 8.672946
1368401_at 4.5902557 4.513919 4.515608 4.6134076 4.596894 4.498723 4.9244223 4.5187945 4.579407 4.5562906 4.69133 4.653387
1368402_at 8.949127 8.93519 8.87188 8.998461 8.908371 8.688321 8.706745 8.950869 8.7477045 8.987879 8.88368 9.04318
1368403_at 8.824157 8.72328 8.788915 8.8184805 8.656809 8.734909 8.679098 8.830628 8.952163 8.687071 8.813699 8.653668
1368404_at 4.825155 5.13308 4.6510324 4.839475 4.812341 4.80061 5.103825 4.96745 5.1666965 4.751914 5.0466385 4.577662
1368405_at 7.309684 7.4175153 7.5306997 7.311268 7.3801994 7.5772943 7.1233144 7.5803037 7.5595922 7.506716 7.510227 7.333537
1368406_at 4.382469 4.202382 4.5785704 4.537425 4.6397834 4.520089 4.349372 4.4044075 4.5361958 4.3367405 4.373048 4.462986
1368407_at 5.717136 5.2678647 5.100022 5.383532 5.308964 5.3354197 5.0415006 4.919047 5.255652 5.232064 5.07564 5.3791337
1368408_at 4.850409 4.7255955 4.5041194 4.701024 4.4749894 4.622496 4.5273204 4.7057247 4.773864 4.579072 4.7394447 4.8137035
1368409_at 10.129141 9.923666 10.105221 9.839838 9.802509 9.91461 9.513159 9.848448 9.712992 9.894676 10.006811 9.783543
1368410_at 6.7919803 6.7359405 6.4287953 6.5985556 6.3731523 6.594788 6.4377875 6.56491 6.5532904 6.4341846 6.8178444 6.5917325
1368411_a_at 4.035959 3.9690583 4.2264366 3.900047 4.2847486 4.0203013 4.12818 4.155897 4.029279 4.0025134 3.955441 3.9404318
1368412_a_at 4.777548 4.917986 4.5035887 4.6636524 4.792012 5.1343517 4.7974515 4.756702 5.0285344 4.967208 5.1077175 4.7589827
1368413_at 5.2237244 5.317666 5.3118277 5.0959845 5.340317 5.051856 5.5828657 5.2018127 5.383005 5.00959 5.465516 5.3126297
1368414_at 6.0823207 5.945811 6.0370717 6.171534 6.25615 5.8009195 6.350853 6.054041 6.1489654 6.2110143 6.1304455 6.126945
1368415_at 4.1462917 4.13014 4.397751 4.0144567 4.0091114 4.2460814 4.3030806 4.241694 4.111125 3.9717736 4.1150236 4.146403
1368416_at 4.2760525 3.8520787 3.829638 3.8149343 3.8261492 3.9695632 3.8935864 3.8939397 3.9099035 3.5736816 3.766959 3.8101575
1368417_at 5.189349 5.076763 4.972307 4.7808423 4.718939 4.8119984 4.932374 4.787484 5.2823496 4.913841 4.95212 5.0533867
1368418_a_at 13.041405 13.131259 13.125914 13.191655 13.066448 13.251756 13.197661 13.12453 13.11066 13.259279 13.143762 13.16946
1368419_at 9.018786 9.070602 9.019859 8.730158 9.090803 9.017318 9.112161 8.881602 9.120531 9.066348 9.252178 9.130405
1368420_at 13.227586 13.3365965 13.435874 13.41953 13.343336 13.419363 13.35828 13.364916 13.252984 13.416749 13.323152 13.370571
1368421_at 4.2913723 4.139027 4.1469674 3.805336 4.3755193 3.9968274 4.1917734 4.105362 4.2888603 4.20975 4.250752 4.1198864
1368422_at 6.0854845 5.8763 6.0525627 5.659421 5.3962855 6.4403524 5.2029314 5.9480267 6.5930095 6.7491007 7.330409 6.311263
1368423_at 5.953664 6.040339 5.955229 6.0464544 5.8635 5.959238 6.081727 5.867941 5.944 5.8745623 5.967161 5.8168764
1368424_at 7.3459764 7.25384 7.325892 7.289129 7.182412 7.260974 7.1789913 7.364385 7.0713263 7.2148485 7.4235153 7.5162416
1368425_at 5.1577196 4.9549346 5.21868 5.0492034 4.971357 4.9261484 5.311368 4.6561265 5.2440596 5.090208 4.7035594 4.8865404
1368426_at 11.676497 11.297109 11.228218 11.511925 11.569271 10.851379 11.114856 11.678399 11.109631 11.557274 10.901049 11.465433
1368427_at 8.252641 8.182697 8.033732 8.2368145 8.3063135 8.1249485 8.13579 8.120228 8.125563 8.162367 8.034472 7.9529023
1368428_at 8.594551 9.190414 8.813104 8.614854 8.466885 8.860951 8.652235 9.165909 8.760921 9.168636 8.68234 9.035088
1368429_at 3.6256921 3.7959282 3.7357259 3.7953675 3.514321 3.644614 3.747471 3.6053207 3.582002 3.6469443 3.569905 3.5312183
1368430_at 9.552425 9.362707 9.041004 9.570241 9.226864 9.421196 9.4857235 9.335405 9.490353 9.432252 9.293178 9.180489
1368431_at 10.967862 11.103603 11.011287 11.0190525 11.0369 11.253794 11.175543 11.028716 11.002374 11.090126 11.209249 11.079939
1368432_a_at 4.6905675 4.595442 4.601826 4.7447224 5.0178957 4.6022673 4.7767744 4.5879536 4.4768887 4.3833165 4.869689 4.665359
1368433_at 9.850745 9.759667 9.6569395 9.882514 9.696713 9.698038 9.798382 9.809537 9.737988 9.756504 9.835416 9.800177
1368434_at 7.2852373 7.0947905 7.2378664 7.541923 7.293983 6.76947 7.1916327 7.04423 7.3193293 6.894241 7.0069537 6.918268
1368435_at 11.03295 11.396482 11.303054 11.292319 10.675404 11.001211 11.781722 11.442989 11.279506 11.600874 11.248026 10.772385
1368436_at 9.2785635 9.323064 9.165736 9.2752695 9.154373 9.283139 9.28023 9.2718 9.383572 9.443754 9.296205 9.290875
1368437_at 5.098785 5.3946958 5.36596 5.2304296 5.3046155 5.2143283 5.1896324 5.1016965 5.211046 5.00301 5.391972 5.3048253
1368438_at 5.0070047 4.790807 4.9835043 4.9054213 4.946185 4.85838 4.8974915 4.7693696 4.8767686 4.8358135 4.750933 4.571431
1368439_at 6.2157674 6.153287 5.9294515 6.160175 6.177736 6.2614884 6.277537 5.8817496 6.259669 6.0304933 6.1569543 6.0292544
1368440_at 7.5342145 7.407998 7.3740497 7.7173023 7.306326 7.0835752 7.207646 7.3792562 7.374239 7.463732 7.142088 7.348201
1368441_at 6.295416 6.360213 6.1707864 6.221283 6.3634887 6.445185 5.908762 6.3029213 6.3023777 6.158127 6.192421 5.962873
1368442_at 13.40964 13.473695 13.388907 13.406236 13.410302 13.458974 13.437908 13.337342 13.272336 13.383484 13.321545 13.400514
1368443_at 5.7606316 5.7628303 5.8433 5.687763 5.7108526 5.8988056 6.0251822 5.896508 5.914371 5.7234783 5.865461 5.923854
1368444_at 8.362399 8.259688 8.158948 8.161579 8.002849 8.237879 8.131797 8.137325 8.092172 8.15542 8.119778 8.002158
1368445_at 5.9848104 5.8793535 5.880909 5.8908167 6.1453123 6.1557083 5.8695188 6.049856 5.8616743 5.97447 5.8761744 6.0233917
1368446_at 7.873624 6.673146 7.204835 7.1974125 7.2193365 7.0603523 6.2637386 7.373413 7.7675605 7.00015 7.801634 7.5902467
1368447_x_at 7.0612645 5.8531775 6.2776413 6.0583854 6.2566385 6.0310345 5.3778076 6.069482 6.8547587 6.41786 6.4257917 6.937291
1368448_at 6.900288 6.8012557 6.9431705 6.901375 6.735305 7.028926 6.959787 6.7696457 6.949518 6.8208427 6.868279 6.7043276
1368449_at 4.60248 4.8465843 4.719021 4.5403547 4.83098 4.6477995 4.766528 4.892788 4.663166 4.724889 4.6682997 4.9288836
1368450_at 5.478611 5.409248 5.3695035 5.5050435 5.37462 5.484494 5.2788734 5.717323 5.4281197 5.438532 5.2910423 5.1962337
1368451_at 6.678486 6.658809 6.8242164 6.66857 6.826622 6.7225513 6.845493 6.602795 6.5593452 6.699006 6.452011 6.7108083
1368452_at 9.526576 9.503604 9.372895 9.448972 9.220969 9.3211975 9.246338 9.465221 9.278672 9.081538 9.251583 9.118043
1368453_at 10.666991 10.5838585 10.546558 11.054406 10.714563 11.440854 10.682612 10.961863 10.5753565 11.467669 10.145821 10.685117
1368454_at 4.4427075 4.3458376 4.2879558 4.2662125 4.223982 4.229027 4.742954 4.3852897 4.458879 4.255719 4.394778 4.0124626
1368455_at 5.3511176 5.3887205 5.090204 5.4262886 5.437888 5.1711364 5.6327696 5.352299 5.2960463 5.199651 5.1890035 5.236062
1368456_at 4.3321743 4.1726713 4.344843 3.8921466 4.060142 3.9275343 4.1767383 3.9821107 4.2559805 4.119114 3.9865062 3.7921305
1368457_at 3.8338351 3.8808813 3.8977897 3.645604 3.9532862 3.921577 4.0021515 3.8948145 3.8011596 3.5789537 3.631312 3.6312537
1368458_at 9.759953 9.458367 9.097715 10.544609 9.702309 10.957106 10.968145 10.161426 11.42141 11.352526 9.815042 10.168375
1368459_at 4.1051073 4.4917984 4.236695 4.2553635 4.104391 4.156342 4.469257 4.0743732 4.269918 4.005205 4.137716 4.427573
1368460_at 7.9958878 7.8297873 7.59245 7.9433985 7.4298344 7.476719 7.775238 8.3316765 7.696008 8.101742 7.969182 8.371637
1368461_at 11.369491 11.0903635 11.054593 11.409449 11.474906 11.127475 11.274114 10.501068 11.1068735 9.147759 11.058028 8.868694
1368462_at 5.502453 5.6677456 5.4679694 5.473183 5.3029776 5.2254944 5.5583205 5.631146 5.392177 5.4499154 5.5417843 5.353587
1368463_at 7.2523603 7.207579 7.120499 7.3287168 7.0160093 6.929666 7.1359997 7.187198 7.060095 6.8752174 7.1644716 6.8502793
1368464_at 6.0637393 5.755073 5.9608884 5.9236927 5.8470964 5.944742 5.926558 5.772301 6.09828 5.8161273 6.082543 6.412923
1368465_at 4.151525 3.7688758 4.168614 3.915746 3.8045664 4.0437913 4.005945 3.8085217 3.7198875 3.7846994 3.7820787 3.6751459
1368466_a_at 5.334101 5.2664065 5.550837 4.8911867 5.355006 5.3619013 5.5722876 5.2704096 5.3766747 5.3899484 5.2046847 5.253073
1368467_at 12.768655 12.912861 12.81838 12.849273 12.795161 12.886106 12.894476 12.824385 12.785254 12.778202 12.711968 12.720075
1368468_at 4.8991966 4.6051316 5.2600393 4.8037996 4.8895006 5.00757 5.357361 4.986366 4.9166965 4.934593 5.0263567 4.7591295
1368469_at 5.5417185 5.3880095 5.656137 5.630465 5.78287 5.8305984 5.401719 5.52843 5.656893 5.713972 5.5734587 5.5399723
1368470_at 8.335178 8.288599 8.383794 8.12215 8.5098095 8.394456 8.498446 8.222109 8.312098 8.221755 8.226381 8.23787
1368471_at 5.6268053 5.4915643 5.5880933 5.7611213 5.5659204 5.5461693 5.503383 5.4969864 5.68456 5.524141 5.6203613 5.6127033
1368472_at 5.0253596 5.1306567 5.0378556 5.095321 5.05052 5.130179 4.9173594 5.193622 4.9343314 4.9966254 5.0266294 5.207332
1368473_at 5.1171584 4.873623 4.9523797 5.284507 5.273098 5.072931 5.0979476 5.064877 5.2301 5.3249617 5.148215 5.2117457
1368474_at 7.0081067 6.988167 6.5452547 7.064601 7.205176 7.214905 6.2278895 6.6947303 7.51212 6.8260274 6.70239 7.408172
1368475_at 4.936967 5.006048 5.2022686 5.198242 5.139511 5.1278105 5.186093 5.232013 5.0610166 5.1883006 5.1107993 5.193114
1368476_at 6.3413014 6.286385 6.2483125 6.237248 6.541428 6.245219 5.9093843 6.3830166 6.012847 6.2874317 6.2459426 6.3992066
1368477_at 7.1844363 6.926609 6.709773 7.1226373 6.829575 7.0971603 7.154959 7.0575247 7.1732755 6.907926 6.85066 6.8939643
1368478_at 3.9332676 3.918857 4.0990043 3.6834106 3.9384007 3.663447 3.9980185 3.7119417 3.7850194 3.870558 3.6045744 3.9295838
1368479_at 3.5671294 3.7775412 3.6053965 3.7776303 3.763039 4.0157514 4.01752 3.6991146 3.8316607 3.710146 3.7821145 3.8110213
1368480_at 6.177877 6.4650755 6.2050595 6.0138707 6.0850186 6.0621085 6.178877 5.6882315 6.391326 6.0969453 6.2847037 6.0560884
1368481_at 5.316437 5.330063 5.3894463 5.380418 5.2815037 5.3911185 5.458665 5.3998218 5.451688 5.305998 5.4925146 5.275257
1368482_at 6.4853067 6.426542 6.2222733 6.4491167 6.961961 6.0875797 6.553839 6.8007345 6.4961505 6.5488787 6.276889 5.9817986
1368483_a_at 4.2515464 4.3802314 4.3570232 4.353951 4.1478662 4.4068336 4.325883 4.3362026 4.4935474 4.301332 4.3160987 3.9108734
1368484_at 5.1531086 4.709385 4.761206 5.1353197 4.686104 5.060309 5.2396626 4.816118 5.057328 5.649066 4.893802 5.065063
1368485_at 4.948085 4.9894085 4.7531567 4.875575 4.7882395 5.1761093 4.9582605 4.7734637 4.840497 4.970483 5.148181 5.0135727
1368486_at 6.519777 6.2992954 5.681077 6.3986454 5.928476 6.890023 6.6495395 6.90427 5.7047434 7.277854 5.656271 6.671814
1368487_at 3.4318342 3.4681067 3.3849337 3.419382 3.2292213 3.4756637 3.41873 3.3467724 3.2581663 3.2451901 3.4118304 3.227872
1368488_at 9.140912 8.819047 8.6449175 9.005616 8.088084 8.46977 9.100185 8.856615 7.885946 9.041482 8.807566 8.666706
1368489_at 5.2898736 5.3006687 5.1983204 5.4117584 5.273466 5.113864 5.3192964 5.2219834 5.2007384 5.2142286 5.3335567 5.2077804
1368490_at 10.196147 10.009901 9.703815 10.04463 9.085202 9.723675 9.76393 10.286079 10.463917 10.318253 11.002326 10.605111
1368491_at 6.065705 6.579647 5.85693 6.036137 6.4132576 6.411097 7.2524886 6.1648064 6.3683953 6.0701876 5.7723684 5.9444537
1368492_at 7.4233766 7.2586803 6.8133845 7.3604655 7.4685597 7.2309585 7.7146297 7.2236805 7.7912917 7.2441516 7.1194034 7.343436
1368493_at 5.034967 4.911387 5.2737837 4.6880093 5.245185 4.8856344 5.254567 5.058964 5.1016817 4.8795195 5.1125293 5.341948
1368494_at 4.11712 4.3911185 4.3985915 4.103757 4.161515 4.218376 4.362419 4.1991973 4.082715 3.974854 4.297983 4.2136345
1368495_at 5.8736506 5.7652516 5.8661385 5.8248005 5.8783984 5.530451 5.8405294 5.7188754 5.926002 5.8892846 5.73137 6.0592823
1368496_at 4.71154 4.471262 4.596464 4.39995 4.396757 4.465651 4.6160517 4.5283194 4.627572 4.4409842 4.5337543 4.442667
1368497_at 10.676813 10.486626 10.791623 10.800326 10.4515705 10.656541 11.016234 10.629465 10.276759 10.806761 10.71291 10.642205
1368498_a_at 3.3254097 3.382453 3.284041 3.3914852 3.2788382 3.2962453 3.396753 3.2520049 3.217382 3.3205633 3.3191104 3.1584785
1368499_at 3.5175588 3.2036288 3.155819 3.0863383 3.6103237 3.348966 3.4166186 3.2845886 3.4147084 3.3443725 3.2882664 3.2101662
1368500_a_at 6.6466756 6.825747 7.0036297 6.8107896 6.9208245 6.77855 7.1011753 6.796936 6.9500475 6.853673 6.8816175 6.7575164
1368501_s_at 6.667571 6.244161 6.524998 6.113983 6.22549 6.3413906 6.276189 6.4895086 5.9141564 6.5933757 6.3385143 6.2635546
1368502_at 4.3859816 4.245429 4.5786366 4.3737326 4.3930573 4.103068 4.2132473 4.1761646 4.781608 4.2779465 4.329612 4.164744
1368503_at 8.326183 7.981765 7.826 8.061026 7.9202814 7.767032 8.100562 8.250517 8.111727 7.872997 8.346631 8.245085
1368504_at 10.923836 10.781346 10.708081 10.88366 10.813657 10.890922 10.914527 10.946743 10.900434 10.803541 11.060905 10.927019
1368505_at 5.3579936 5.1372566 5.151952 5.343156 5.314176 4.977952 5.378566 5.0182014 5.1928244 5.2315817 5.018136 5.5397778
1368506_at 4.68976 4.9355187 4.6792564 4.7948008 4.6861563 4.54375 5.0590825 4.9058356 4.87902 4.8050966 4.8967514 5.171379
1368507_at 11.405402 11.321988 11.291155 11.367729 11.363212 11.281056 11.285858 11.33509 11.409569 11.3753 11.214834 11.293683
1368508_at 8.321604 8.15393 8.260835 8.365533 8.357316 8.29554 8.0218525 8.488588 8.284817 8.080863 7.9795504 8.192993
1368509_at 5.819717 5.172219 5.2466884 5.1322556 5.1682367 5.699611 5.563058 5.0703635 5.27853 5.523092 5.9887195 5.282893
1368510_at 4.8760386 4.654112 4.984375 4.6573515 4.983307 4.698679 5.0102673 5.0290613 4.8497343 4.87658 4.821513 4.8340454
1368511_at 4.270895 4.2754307 4.1796513 4.222841 4.4314275 4.500567 4.78184 4.506675 4.4339046 4.5520983 4.3811045 4.3757887
1368512_a_at 10.379151 10.724378 10.395025 10.234338 10.217525 10.403423 10.075668 10.663262 10.239817 10.028247 10.258995 10.235375
1368513_at 6.3986607 6.487263 6.331828 6.5097446 5.954969 6.354207 6.1924396 6.2579837 6.008745 6.358557 6.30769 6.13424
1368514_at 11.540672 11.484065 11.488454 11.416841 11.510185 11.411987 11.491606 11.452774 11.591755 11.450726 11.447299 11.347871
1368515_at 5.497202 5.058607 5.047187 5.2053585 5.724438 5.3458357 5.7091923 5.2257447 5.4784594 4.986945 5.4389105 4.8400054
1368516_at 6.3661857 6.380599 6.262981 6.3172545 6.1891284 6.318312 6.3494697 6.403913 6.2988734 6.3178205 6.2938714 6.1652393
1368517_at 6.41743 6.4775276 6.3593545 6.3102603 6.4347906 6.459571 6.3732266 6.4390903 6.0250626 6.4804344 6.3385143 6.1119504
1368518_at 8.037964 7.971611 7.4437804 8.136115 7.9565735 7.977539 7.9138002 7.926798 8.123492 7.7937784 7.714994 7.7018094
1368519_at 5.2649574 5.2537775 5.3440886 5.623757 5.3614545 5.1420307 5.154284 5.429973 5.328685 5.41992 5.4217234 5.352555
1368520_at 13.43619 13.052172 13.065579 13.275254 13.045726 12.855156 12.865184 13.218059 12.90657 12.362327 12.97655 13.167861
1368521_at 6.7497177 6.5144014 6.395748 6.4709716 6.579216 6.695729 6.6618686 6.671055 6.823977 6.363098 6.367645 6.693587
1368522_at 4.392676 4.234643 4.227639 4.296398 4.2933326 4.376016 4.498913 4.3634825 4.230303 4.4434686 4.349935 4.3774233
1368523_at 4.195692 4.120686 4.088402 3.984666 4.1111298 4.170601 4.1887884 4.2275724 4.290569 4.20975 4.1358867 4.2114153
1368524_at 3.8477292 3.8201969 3.907586 3.741711 3.9993393 4.172044 3.9825203 3.7078688 3.7996635 3.794837 3.4902437 3.5148985
1368525_at 6.4585624 6.410916 6.372729 6.6527534 6.5358806 6.2785997 6.1066566 6.4895315 6.887717 6.644456 6.6129284 6.6772614
1368526_at 7.1288385 7.261727 7.0327477 7.305151 7.0862575 7.217328 6.9742026 7.3054857 7.0816636 7.271218 7.4082613 7.2546277
1368527_at 3.4721475 3.512633 3.1740348 3.2844286 3.312235 3.2974422 3.290387 3.2781005 3.2070746 3.3201501 3.46301 3.270514
1368528_at 8.891388 8.537803 8.54184 8.637953 8.666523 8.710514 8.611097 8.823858 8.66898 9.102228 8.571899 8.90804
1368529_at 4.6795588 4.368188 4.6248503 4.5774574 4.7107954 4.7120094 4.7405906 4.6203537 4.7478986 4.996486 4.5852456 5.1572766
1368530_at 4.3482175 4.574628 4.51407 4.5651455 4.5208626 4.381308 4.64754 4.439034 4.4169726 4.62867 4.2739987 4.713188
1368531_at 3.466871 3.6604984 3.6207573 3.448438 3.8499994 3.5673563 3.6633883 3.7587867 3.6130428 3.5093455 3.8349624 3.6361516
1368532_at 3.9785001 3.9488578 4.013061 4.052049 4.026271 3.9959354 3.8814785 4.0074997 3.9252846 4.0914917 3.8349624 3.8456748
1368533_at 5.8403435 5.5628386 5.3472233 5.4660263 5.402879 5.3005133 5.6358385 5.568514 5.335443 6.0452404 5.547399 5.8216705
1368534_at 5.493265 5.9010744 6.120727 5.832624 6.264062 5.7569327 6.052667 5.630629 6.073434 5.690261 6.0805926 5.988153
1368535_at 5.4753385 5.473842 5.3798304 5.581376 5.7628403 5.612458 5.565869 5.4747443 6.0655637 5.5330153 5.8164062 5.722673
1368536_at 10.158017 10.204852 10.172416 10.312484 10.572846 10.581898 10.371159 10.244948 10.471264 10.210581 10.131943 9.945831
1368537_at 6.3675494 6.091942 6.2115126 6.253508 6.467403 6.516412 6.307621 6.387586 6.1811533 6.42018 6.249705 6.2690187
1368538_at 7.9617667 7.869227 7.777787 7.7440934 7.8252063 8.008593 7.945308 7.7068434 7.7426653 7.810114 7.809823 7.730708
1368539_at 3.261996 3.4130235 3.477395 3.3657846 3.7481382 3.431791 3.5360403 3.6000566 3.3562508 3.665984 3.398175 3.6337173
1368540_at 4.4841566 4.5472956 3.9907115 4.0733194 3.9231334 4.399603 4.190358 4.1059036 4.3376093 4.1367674 4.158131 4.583259
1368541_at 6.370713 5.965288 6.250731 6.159675 6.161147 6.061503 6.501586 5.882365 6.3027725 5.8326807 5.7566195 5.5382814
1368542_at 4.753251 4.658151 4.846896 4.518347 4.640085 4.5512924 4.7748637 4.6787214 4.5851393 4.676866 4.8717957 4.2699623
1368543_at 7.49834 7.171529 7.206893 7.484508 7.401016 7.3444405 7.282729 6.8992634 7.5709734 6.059744 8.205729 6.462754
1368544_a_at 4.9220896 4.756924 4.5810156 4.6883154 4.645738 4.7702274 4.546603 4.6993685 5.0266175 4.5679297 4.6722174 4.637087
1368545_at 5.774474 5.8351064 5.657624 5.444692 5.276621 5.570925 5.6635394 5.648054 5.5611305 5.3985953 5.547198 5.360577
1368546_at 4.872044 4.8020606 5.012436 4.7769427 5.0148516 5.0379314 5.065523 5.0288696 4.9375224 4.8628373 5.0555563 4.709708
1368547_at 4.189896 4.1236463 4.1836534 4.222841 4.2424016 3.7874146 4.1791067 4.170584 4.202993 4.158051 4.0301604 4.0056453
1368548_at 3.3580217 3.4212532 3.290858 3.4016445 3.2283854 3.3328452 3.4456177 3.421026 3.4306762 3.3358846 3.2344086 3.2757092
1368549_at 8.985587 9.178179 9.036809 8.8873625 8.852539 9.09567 8.92753 9.077638 8.923047 8.863418 9.09894 8.826541
1368550_at 5.0845666 5.1321106 5.2837563 4.906524 5.2252665 5.011711 5.2724447 4.9075413 5.119096 4.9491005 4.915164 5.270812
1368551_at 4.9376297 5.051694 5.03903 4.628672 4.9089956 4.9435606 5.207431 4.918583 4.9062257 4.834933 4.860702 4.875944
1368552_at 10.764223 10.831972 10.73457 10.581146 10.611551 10.648621 10.706839 10.915405 10.809379 10.721174 10.755806 10.733319
1368553_at 5.4166746 5.2245893 5.0816393 5.0388384 5.1665955 5.011711 5.1780024 5.0005713 5.0155487 4.785692 4.978792 5.011162
1368554_at 5.355925 5.778753 5.42062 5.252767 5.6765547 5.525114 5.5099144 5.4347677 5.4673824 5.5439997 5.6567116 5.3484354
1368555_at 5.6439357 5.251897 5.2780714 5.4808717 5.57544 5.4633923 5.666096 5.565218 5.881107 5.5519505 5.478351 5.6889386
1368556_at 4.52808 4.5660014 4.4795804 4.4013586 4.647224 4.4503584 5.0385046 4.408331 4.832908 4.5278273 4.780883 4.319646
1368557_s_at 5.160639 4.684116 4.826647 4.875496 5.0313554 5.020299 5.290576 4.707022 4.7795663 5.018227 5.0441313 5.215372
1368558_s_at 8.042463 7.9932966 7.4823747 7.8275394 8.172966 7.8073783 7.955722 7.7839184 8.2317 7.888455 7.2919583 7.518557
1368559_at 5.388696 5.602483 5.5573893 5.3971443 5.628109 5.308578 5.540206 5.4308653 5.266454 5.3758173 5.5786066 5.561745
1368560_at 5.1529684 5.0343485 5.2119026 5.180297 5.346042 5.189211 5.3270893 5.2327585 5.609435 5.174976 5.54992 5.410943
1368561_at 4.2284317 3.9593236 4.2429886 4.0400057 4.178796 4.2956963 4.301979 4.224041 4.450712 4.0577483 4.2334094 4.36281
1368562_at 5.028141 4.8055825 5.016858 4.854353 5.187869 4.8630023 5.0244055 4.8898654 5.165819 5.177821 4.9719257 4.9900646
1368563_at 7.509006 6.825256 8.2880535 7.344469 6.145945 8.058815 7.5911727 7.411948 6.8196054 7.805349 7.410573 8.181168
1368564_at 4.919898 4.9214325 4.995329 4.840813 4.9071155 5.0150924 4.9754786 4.756048 4.955928 4.914175 4.9513764 4.9991045
1368565_at 4.307745 4.9817777 4.777341 4.3661685 4.381957 5.012538 4.1275973 4.0233555 4.843474 4.484818 5.70276 4.9814606
1368566_a_at 11.228812 11.4003525 11.463414 11.308188 11.250071 11.277061 11.38174 11.365538 11.22327 11.182464 11.54534 11.298133
1368567_at 7.803701 7.137682 7.007881 7.413246 7.268392 7.1777525 7.2984533 7.4104815 7.7602253 7.5290594 7.2728424 7.586329
1368568_at 6.1960616 5.9675336 5.951816 5.8579483 5.9810324 5.94142 5.9790816 5.684374 5.99698 5.801664 6.080337 5.8375397
1368569_at 3.9775398 4.512723 4.050367 4.4240594 4.182948 3.7884564 4.213247 4.2223763 3.975149 7.6956677 3.9176247 4.358738
1368570_at 7.860154 7.535489 7.7819295 7.4558096 7.3407 7.7691674 7.174116 7.743507 7.5228553 7.6566887 7.551939 7.7509875
1368571_at 4.0768943 4.3063965 4.2920747 4.2887864 4.248666 4.344193 4.552682 4.4926295 4.375368 4.4811277 4.2794337 4.548304
1368572_a_at 5.550677 5.5763583 5.7390447 5.53949 5.447037 5.4820313 5.512595 5.3080006 5.6208506 5.325364 5.503465 5.585155
1368573_at 8.203726 8.067021 7.8004136 7.899034 8.069397 8.107342 8.021899 7.978499 8.043731 8.104004 8.001411 8.001761
1368574_at 9.990404 10.359882 9.983246 10.078906 10.0570755 10.0515995 10.172275 10.189451 9.840616 10.447189 10.159798 10.369647
1368575_at 5.4728184 5.3502903 5.5206156 5.3345804 5.7041473 5.352446 5.4058404 5.527879 5.54294 5.4799695 5.7251506 5.798488
1368576_at 4.525188 4.194903 4.410598 4.3887367 4.279032 4.3351574 4.560225 4.4185143 4.338996 4.511877 4.57861 4.467896
1368577_at 3.40945 3.491593 3.31453 3.356962 3.4065955 3.5092428 3.4929879 3.1865385 3.4410508 3.4270325 3.3008795 3.4992542
1368578_at 4.740966 4.6632414 4.8915534 4.916565 4.7112293 5.0025024 5.2681584 4.7459474 4.873487 4.933905 4.9657507 4.921747
1368579_at 4.6571064 4.7839575 4.8913574 4.8627076 4.5783434 4.8685193 5.074943 4.600763 4.824757 4.820217 4.719031 4.8417
1368580_at 6.427194 6.2996254 6.5712457 6.455059 6.3194466 6.3751755 6.3994646 6.4671984 6.295812 6.5312934 6.267147 6.5586195
1368581_at 5.9682293 5.8347616 5.932107 6.121941 6.0341687 6.1029005 6.030095 5.745674 6.153524 6.027735 6.034434 6.0855227
1368582_at 4.2351713 4.2184906 4.3090973 4.4316874 4.39196 4.247615 3.9135697 4.3521366 4.452606 3.9816773 4.124535 4.244891
1368583_a_at 13.779557 13.689714 13.688763 13.764601 13.9166155 13.749992 13.764443 13.707321 13.96191 14.080353 13.853889 14.052315
1368584_a_at 4.454067 4.567948 4.6812434 4.657669 4.5224433 4.3363333 4.7702785 4.342522 4.6313596 4.92117 4.6657753 4.6513786
1368585_at 5.8435116 5.871401 6.0216465 6.052313 5.9821243 5.9297376 6.0791025 5.8946867 6.1279006 5.946981 5.775558 5.967929
1368586_at 5.3053617 5.2290144 5.422348 5.153409 5.2827287 5.191945 5.3325725 5.193899 5.240286 5.2432694 5.4044876 5.305953
1368587_at 13.9634695 13.882257 13.901576 13.869855 13.904279 13.8385725 13.881802 13.868202 13.864468 13.828555 13.8279705 13.783233
1368588_at 5.92624 5.7769675 6.046866 5.6708846 6.3342333 5.8499446 5.7795815 6.0801497 5.4449606 5.7717967 5.7669435 5.972338
1368589_at 8.933281 8.548441 8.149088 8.738205 8.931996 8.414015 8.863028 8.745314 9.38982 8.909325 8.296379 8.290136
1368590_at 4.4812965 4.3609085 4.155518 4.2125406 4.085082 3.9685802 4.1896787 4.257661 4.3944016 4.2199903 4.0715547 4.474798
1368591_at 9.141819 9.258496 9.284949 9.198976 9.334537 9.192919 9.319372 9.101041 9.191169 9.211414 9.16045 9.197855
1368592_at 7.2028294 6.894186 7.0002313 7.312619 7.1125894 6.896502 7.0417933 6.989675 6.8139772 6.9770308 7.097094 6.7799993
1368593_at 8.554298 8.614943 8.201052 8.841373 8.323475 8.661068 8.265978 8.7177105 8.523928 8.730726 8.606543 8.808897
1368594_at 5.3874803 5.2970004 5.1065283 5.396412 5.628731 5.378998 5.465635 5.277315 5.390073 5.400471 5.403039 5.459534
1368595_at 4.5277543 4.6364145 4.348498 4.665837 4.7444305 4.3478165 4.8316565 4.3062196 4.4721737 4.55638 4.5889263 4.8777046
1368596_at 7.294858 6.970465 7.016177 7.0183635 7.214004 7.3539066 7.522717 6.9173994 7.376071 7.290106 7.3453617 7.1417193
1368597_at 6.171239 6.2204165 6.106339 6.2811832 6.6354513 6.459457 6.4915314 6.1827693 6.368329 6.4557114 6.1996703 6.06506
1368598_at 6.7409124 6.63194 6.5772734 6.563783 6.710637 6.8303304 6.6446314 6.6266937 6.649417 6.6045446 6.587416 6.867814
1368599_at 6.3267207 6.206363 6.031887 6.141333 6.0591598 6.104069 5.8905993 5.909205 6.0126286 5.6975493 6.0602903 5.9237165
1368600_at 11.063047 10.834697 10.871475 10.982412 10.637141 10.894032 10.849443 10.916731 10.856002 10.834962 10.866671 10.82496
1368601_at 5.019852 4.694482 4.886473 4.7015715 4.8753405 4.9181466 4.913652 4.5722036 4.9294057 4.6398754 4.6638136 4.904528
1368602_at 3.7034352 3.9969032 4.163717 3.956037 4.1445394 3.7704747 3.9903195 4.224741 3.8936307 3.9640815 3.980298 4.0410814
1368603_at 4.632465 4.677108 4.722544 4.5943046 4.7961054 4.6536674 4.8725123 4.666028 4.659218 4.5260496 4.674287 4.6532836
1368604_at 4.935222 5.0654435 5.1655736 4.82008 4.8625116 5.04301 5.065523 4.793416 4.8702707 5.084778 5.09178 5.16085
1368605_at 4.8530383 5.1087165 4.7598166 5.069391 4.816541 4.9173594 4.8648996 4.879308 4.8040767 5.051937 5.2916946 4.9682326
1368606_at 4.151212 4.4439306 3.9808326 4.5230417 4.1907167 4.2484927 4.493685 4.5452394 4.515361 4.4861746 4.202686 4.0834312
1368607_at 6.754541 7.265789 8.376921 6.895196 8.24947 7.5255785 7.2820582 6.5374346 8.652908 8.024633 9.521735 8.350149
1368608_at 9.769021 9.9121895 9.835244 9.793901 9.7378435 9.651395 9.817264 9.815719 9.96777 9.771626 9.97414 9.808573
1368609_at 12.667314 12.528474 12.614231 12.668691 12.597892 12.683849 12.636807 12.643544 12.628295 12.664666 12.668914 12.710877
1368610_at 3.9148288 4.058345 4.0044537 3.8859046 4.0387135 4.082452 4.3260365 3.89363 3.917532 4.0374794 4.0138254 3.9208326
1368611_at 3.9487906 4.1563387 3.9733074 4.110361 3.929154 4.2684183 4.160763 3.9292803 4.0947776 3.8816478 4.1645665 4.0811787
1368612_at 5.0909114 5.5122547 5.233394 5.2108746 5.4834385 5.1282434 5.547385 5.2947755 5.13707 5.2989864 5.2432556 5.579359
1368613_at 4.211781 4.387332 4.3825746 4.235174 4.564837 4.2684836 4.64956 3.8942132 4.3584003 3.967099 4.2445602 4.669979
1368614_at 7.5879893 7.8982034 7.74182 7.981781 7.5695586 7.776439 7.2586694 7.609755 7.466212 7.6683617 7.571606 7.730841
1368615_a_at 5.085177 5.104506 4.78395 4.95497 5.0718646 4.937281 5.1486096 4.866326 5.030927 4.9839964 4.9218144 4.8827605
1368616_at 6.035446 6.2197104 6.078835 6.308116 6.1277103 6.2370424 6.1289916 6.140379 5.8211718 6.256699 6.1325774 6.383504
1368617_at 4.416937 4.4643044 4.421596 4.468125 4.308952 4.5509267 4.5789375 4.350072 4.0624995 4.2259893 4.140299 4.068402
1368618_at 9.212326 8.933204 8.897492 9.169211 8.855808 8.977929 9.179357 9.118532 9.196132 8.907254 8.991119 9.022275
1368619_at 5.232772 5.3713093 5.419552 5.5138416 5.567708 5.535548 5.4344683 5.359209 5.394196 5.650081 5.310802 5.579055
1368620_at 5.77997 5.880718 6.095182 5.7173986 5.9979024 6.032179 6.0311775 5.5152235 5.873686 5.7993903 5.9509697 5.838951
1368621_at 10.793017 10.9355345 10.660381 10.837024 10.643189 10.632107 10.607401 10.861673 10.6419935 10.717738 10.62239 10.821735
1368622_at 4.278536 4.321174 4.342661 4.234995 4.4739428 4.2086954 4.6615515 4.317329 4.5695496 4.2897496 4.492493 4.2607636
1368623_at 4.6290855 4.7916584 4.8418293 4.832576 4.594077 4.4510894 4.824568 4.5437164 4.721078 4.703539 4.6622887 4.600912
1368624_at 3.8988814 3.796854 3.792111 3.9682617 3.790639 3.655296 3.9921813 3.7925274 3.7497628 3.7484708 3.9415991 3.8687942
1368625_at 5.4318304 5.0769453 5.5229225 5.457866 5.2705646 5.1093903 5.5730233 5.4019837 5.2839184 5.114562 5.390999 5.2491145
1368626_at 4.362472 4.5454736 4.490927 4.5264206 4.2728252 4.2707734 4.3825507 4.271514 4.3797174 4.5574093 4.6192193 4.6467404
1368627_at 12.672843 12.951001 13.023519 12.83773 12.902386 12.813631 12.859649 12.881432 12.771274 12.687302 12.778083 12.439531
1368628_at 3.9566264 3.8201091 3.907586 3.9788537 3.783114 3.7100513 3.72087 3.7823956 3.9078612 3.9655185 3.8487778 3.8835332
1368629_at 4.9389424 4.7499385 4.552284 4.9659286 4.720567 4.6079364 4.755268 4.7642164 4.53045 4.995485 4.5109453 4.5806684
1368630_at 3.3900378 3.514663 3.7011275 3.2832282 3.5139785 3.428999 3.5253637 3.517899 3.8089898 3.4705386 3.5542054 3.4863436
1368631_at 4.080038 4.1985645 4.191512 4.375465 4.443151 4.673742 4.1902857 4.367214 4.56433 4.2781 4.386766 4.2847986
1368632_at 3.3650005 3.5395834 3.31634 3.4595487 3.2819886 3.3562882 3.4522696 3.5847974 3.3911095 3.344042 3.2652006 3.3897812
1368633_at 3.659484 3.6125357 3.6328847 3.7098105 3.6856835 3.6318755 3.597562 3.3707623 3.6937222 3.4209423 3.5694878 3.6650639
1368634_at 7.9468184 8.019709 8.202175 7.9950123 8.192463 8.089325 8.234022 7.999964 8.24275 8.147057 8.082266 8.108833
1368635_at 4.5378103 4.1175284 4.5126915 4.441059 4.4168577 4.1939573 4.039444 4.3696327 4.563366 4.21887 4.0516443 4.183749
1368636_at 5.927662 5.7915235 5.9428263 6.1206884 5.9178324 5.792173 6.249282 5.729236 6.1448164 6.076332 5.969382 6.2978497
1368637_at 4.5304623 4.551689 4.309125 4.385688 4.063753 4.225357 4.344621 4.5095277 4.294976 4.46854 4.3055115 4.41816
1368638_at 5.4742427 5.543764 5.6843596 5.6747003 5.7247477 5.63043 5.4689455 5.484265 5.57723 5.7844186 5.458252 5.39764
1368639_at 4.206156 3.9850976 4.211189 4.008868 4.209748 4.0418353 4.089465 4.050467 4.1873155 4.2577176 4.2611628 4.0392027
1368640_at 5.507272 5.3083296 5.487084 5.3855624 5.4413366 5.203989 5.423959 5.6909924 5.7127514 5.5478587 5.444666 5.568527
1368641_at 4.117589 4.091812 4.1726766 4.0158453 4.232305 4.37647 4.430619 4.172557 4.3957005 4.5917354 4.4775157 4.662306
1368642_at 9.6364 9.696986 9.705003 9.571818 9.561133 9.610864 9.525518 9.588035 9.454905 9.654692 9.503418 9.53054
1368643_at 4.715625 4.4206886 4.264963 4.558756 4.186709 4.428693 4.4306192 4.611188 4.1538277 4.288125 4.3872232 4.568022
1368644_at 5.052519 4.598463 4.565338 4.36132 4.4639015 5.052189 4.7552485 4.4735947 4.64086 4.6693716 4.6462264 4.5189843
1368645_at 6.0584464 5.9253855 5.889813 6.28605 6.035918 5.8912525 6.132433 6.0656676 6.210012 5.7515435 5.752534 6.037385
1368646_at 8.631906 8.360839 8.433409 8.347604 8.3781185 8.591141 8.355789 8.493078 8.309584 8.57961 8.25449 8.23406
1368647_at 7.3136487 7.392751 7.2759542 7.2350225 7.3246346 7.2779255 7.6548095 7.4224405 7.4657784 7.472158 7.433897 7.330027
1368648_at 4.8384423 4.460303 4.4303036 4.701024 4.613905 4.839895 4.727215 4.534445 4.607461 4.5926485 4.7559986 4.6185684
1368649_at 7.8435483 7.912333 7.8540773 8.045694 7.64058 7.9196396 7.7452126 7.8339224 7.7547255 7.6319942 7.7203436 7.5945644
1368650_at 6.214463 7.9867163 7.777896 6.377789 7.3543763 7.415882 7.0382166 8.410114 7.113943 6.8234324 6.376622 7.2589297
1368651_at 11.481151 11.101211 11.082403 11.091538 10.816481 11.110504 10.673646 11.625816 10.976166 10.65585 10.754822 11.440586
1368652_at 6.8922434 6.890708 6.911984 6.9321136 6.9877377 6.9451437 7.015434 7.0435233 7.0792136 6.9609966 7.1548953 6.881402
1368653_a_at 10.679962 10.725244 10.660813 10.741024 10.761781 10.761265 10.617679 10.754003 10.808161 10.566939 10.80085 10.712288
1368654_at 6.3743377 6.090095 6.272824 6.2858276 6.458556 6.464421 5.9368505 6.235419 6.4114184 6.1811876 6.051902 6.0119157
1368655_at 9.61175 9.451086 9.282395 9.465885 9.523997 9.582242 9.382591 9.396202 9.37879 9.390831 9.268696 9.516211
1368656_at 3.9634929 4.1982784 3.9010804 3.9371102 3.9646924 4.1749387 4.1809015 3.986048 4.2578564 3.8398783 4.019844 3.9958076
1368657_at 3.8314717 3.6470995 3.894986 3.8140676 3.8768559 3.8024046 3.8490582 3.863083 3.751758 3.6516113 3.7675285 3.8118007
1368658_at 4.5521355 4.5380297 4.794576 5.007825 4.527379 4.7193823 4.609827 4.578721 4.6291394 4.899222 4.590572 5.056157
1368659_at 9.464551 11.1 10.72255 9.35749 10.156454 10.347091 10.792747 9.573418 10.761976 10.221679 10.520404 11.175061
1368660_at 5.028141 4.77466 4.7093077 4.968893 4.8480935 5.0456448 4.925068 4.7223945 5.0512094 4.940997 4.9055347 4.816761
1368661_at 6.830963 6.879823 6.609682 6.5554037 6.892583 6.7999 7.1010256 6.8017473 7.035541 7.0085597 7.0256896 7.5191226
1368662_at 7.0578985 7.375449 7.1467276 7.09117 7.2017927 7.174806 7.373218 7.125934 6.8924975 7.2769814 7.278958 6.8534884
1368663_at 4.2519693 3.9129088 3.9287705 4.279988 3.8224337 3.937353 4.1499424 3.8305757 3.8052413 3.8765116 3.8236415 4.080139
1368664_at 5.7760057 5.796343 5.7776237 6.0669026 5.968938 5.63723 6.0801134 5.6191664 5.6630077 5.8602133 5.7929173 5.90833
1368665_at 8.26556 8.3553295 8.221798 8.353441 8.092569 8.286768 8.00374 8.333097 8.369965 8.252396 8.199323 8.46006
1368666_a_at 3.9559054 4.1237087 4.030501 3.6940563 3.9395354 3.758591 3.9455125 3.919393 4.1348534 4.0860577 4.089177 3.7435296
1368667_at 5.4280443 5.373511 5.5190716 5.6016617 5.6165495 5.7977386 5.6024094 5.852315 5.510099 5.4457083 5.480861 5.6469703
1368668_at 8.877153 8.927357 8.8851595 8.81976 8.774903 8.458839 8.319357 8.955164 8.822938 8.666327 8.570094 8.698701
1368669_at 7.9090343 7.329225 7.50785 7.761306 7.5848675 8.196666 7.923676 7.697369 7.854156 7.508103 7.675897 7.499818
1368670_a_at 5.6652145 5.3911295 5.6316724 5.6264396 5.4697986 5.371384 5.8085175 5.7394733 5.845675 5.3600492 5.6452603 5.6380587
1368671_at 6.399097 6.622027 6.496159 6.429411 6.3382316 6.4193025 6.615598 6.150691 6.396759 6.412059 6.405329 6.185797
1368672_at 4.7894545 4.7724004 4.675164 4.4668016 4.607151 4.8279057 4.5089636 4.519127 4.688012 4.4512296 4.597495 4.5642385
1368673_at 4.132138 4.1469584 3.9212043 4.164423 4.249373 4.087123 4.380998 4.2106657 4.164216 4.206125 4.326372 4.251107
1368674_at 11.470359 11.413518 11.308903 11.377977 11.196075 11.393981 11.280091 11.580279 11.452394 11.072797 11.244572 11.46237
1368675_at 7.0808764 7.426923 7.204835 7.23818 7.1811543 7.3900104 6.9558926 7.4428005 7.1974044 7.392926 7.5878773 7.399021
1368676_at 4.9323945 5.0980415 5.3640757 5.285379 5.3874207 5.365918 5.3284593 5.4656897 5.2694793 5.456692 5.5245695 5.600282
1368677_at 3.6364493 3.9539342 3.9411483 4.013415 3.8721628 3.6162393 3.771436 3.6491988 4.0017138 3.9800415 3.7502248 3.8366795
1368678_at 4.4457054 4.512292 4.4549656 4.456103 4.456641 4.4219794 4.597404 4.246768 4.4143887 4.2613187 4.2743225 4.3867245
1368679_a_at 7.105834 7.209758 7.078979 7.044847 7.0056376 7.106578 7.1360493 7.0306234 7.3434424 7.24161 7.2266574 7.460482
1368680_a_at 4.434976 4.4076633 4.7890086 4.5690675 4.635382 4.5602665 4.6887903 4.4416537 4.5792193 4.5625477 4.783001 4.6467395
1368681_at 6.407994 6.421091 6.44313 6.533288 6.463738 6.5014844 6.537615 6.210935 6.6024156 6.540183 6.549186 6.619313
1368682_at 4.7000337 4.6883307 4.756402 4.7269225 4.343968 4.741865 4.7194214 4.565432 4.9171867 4.5519753 4.6222544 4.800065
1368683_at 3.6683578 3.4891582 3.4327626 3.5810385 3.2673945 3.6532524 3.3040702 3.4888937 3.2415235 3.2988994 3.4400988 3.3461578
1368684_at 5.830101 5.7594194 5.719268 5.485121 5.825441 5.8545823 5.8408823 5.961326 5.856386 6.0215607 5.9314346 6.0743046
1368685_at 4.9726925 5.164855 5.222607 5.130281 5.1578293 5.20231 5.1685915 5.11557 5.170488 5.047509 5.3297143 4.6637487
1368686_at 13.924975 13.92918 13.918848 13.930299 13.936412 13.945089 13.96674 13.914394 13.865325 13.887393 13.919156 13.942706
1368687_at 6.322047 6.0914736 6.2145853 6.0296235 6.1584764 6.2073336 6.0622544 6.459236 6.3046513 6.2808375 6.262938 6.300345
1368688_at 4.6936088 4.7717857 4.957305 4.7005186 5.058224 4.828217 4.999407 4.829017 4.9900093 5.20502 4.8777905 4.712223
1368689_at 4.1360307 3.985518 4.2857037 4.1154394 4.2678328 3.9480412 4.4353304 4.092773 4.2955585 4.10212 4.107101 4.354628
1368690_a_at 4.2753134 4.4641123 4.4035373 4.1363416 4.4477615 4.406424 4.454276 4.185028 4.543363 4.606918 4.3148165 4.573598
1368691_at 4.724718 5.3993726 5.042349 4.9843864 4.98417 4.8440104 4.7313967 4.931304 4.9519577 4.892328 4.8744907 4.4607205
1368692_a_at 8.550507 9.0871725 8.668722 8.557761 8.964651 8.667315 8.588282 8.93488 7.762684 8.296843 8.1721 7.844849
1368693_at 7.392361 7.188461 6.943347 7.2293983 7.1589627 7.1123104 7.3384075 7.0623026 6.9157953 6.5552907 7.206899 6.702101
1368694_at 4.47295 4.312671 4.057735 4.0774794 4.2584124 4.295203 4.2504478 4.189968 4.4092646 4.184821 4.4352107 4.3647466
1368695_at 12.088937 12.494692 12.373633 12.157418 12.397608 12.183763 12.25513 12.228683 12.143119 12.269388 12.124043 12.009859
1368696_at 5.1072884 5.322911 5.2404876 5.143865 5.488818 5.275876 5.514548 5.2505937 5.2610164 5.2338095 5.229682 5.2789683
1368697_at 3.72914 3.7019808 3.8082333 3.60511 3.6359644 3.7550905 3.7519085 3.7089908 3.8442957 3.8381386 3.7839282 3.8295717
1368698_at 6.357767 6.7308598 6.437563 6.219245 6.3341513 6.079967 6.3406463 6.3949876 6.2195787 6.1482406 6.1529007 6.1433845
1368699_at 4.252884 4.34717 4.347604 4.121067 4.2621593 4.557641 4.5206137 4.3966665 4.289947 4.214382 4.3788023 4.319074
1368700_at 4.425831 4.5481586 4.6380873 4.452374 4.3999367 4.602085 4.3503594 4.4850707 4.5273333 4.5217066 4.4867973 4.6527023
1368701_at 5.1310472 4.994509 5.491614 5.3439097 5.2748976 5.3625712 5.2402415 5.401327 5.347505 5.1822305 5.1392727 5.5349264
1368702_at 8.729765 9.130487 9.254686 8.796403 9.289402 9.150475 8.603648 9.464182 8.810155 8.61005 8.762991 9.000535
1368703_at 7.092023 7.3633857 7.2291093 7.1447496 7.108827 7.2008653 7.1197915 7.267089 7.210803 7.326723 7.230782 7.083807
1368704_a_at 4.558675 4.247366 4.4915113 4.490862 4.4595046 4.625078 4.5825357 4.6285214 4.8856516 4.699213 4.7470655 4.631057
1368705_at 5.1164217 5.2009134 5.171665 5.1595693 5.0718226 5.1717267 5.1539335 5.415176 5.2566266 5.2081766 4.8494077 5.3031735
1368706_at 12.160322 12.175654 12.147074 12.09438 12.244378 12.153302 12.124958 12.107263 12.179306 12.361945 12.086251 12.131966
1368707_at 13.411524 13.486928 13.531236 13.501553 13.47565 13.462072 13.46013 13.429603 13.330613 13.579126 13.5065 13.514094
1368708_a_at 5.2655582 4.926891 4.8720813 5.007087 5.078174 5.173792 5.117865 4.939563 4.959028 4.983885 5.0710316 5.065681
1368709_at 4.046913 4.3520813 3.8196914 4.0522327 4.0117273 4.094022 4.216099 3.8897293 4.240034 3.9875343 4.1261077 4.2689047
1368710_at 6.664383 6.3258967 6.1482787 6.557856 5.906049 6.1241035 5.794074 6.5892615 6.042106 6.288507 6.1882696 6.5781264
1368711_at 8.960263 8.704231 8.425518 9.381107 8.374593 8.275647 8.637501 8.718292 7.388496 9.077594 8.891247 8.237346
1368712_at 7.2281747 7.555909 7.38866 7.655953 7.041575 7.480074 6.837216 7.571579 7.230302 7.3726425 7.293961 7.407116
1368713_at 4.6599555 4.694347 4.8064537 4.4043326 4.7073226 4.6278524 4.5113764 4.807687 4.856323 4.738474 4.401161 4.5099916
1368714_at 3.5465114 3.603134 3.6176147 3.7697988 3.520448 3.607873 3.5147378 3.428288 3.563982 3.743798 3.6597962 3.5500405
1368715_s_at 4.3428926 4.088432 4.609051 4.1612816 4.2902703 4.4100866 4.2829866 4.180046 4.3962445 4.274411 4.3585114 4.3397865
1368716_at 4.274065 4.352825 4.3460636 4.3259454 4.3524055 4.470152 4.646797 4.4982595 4.594036 4.4036283 4.086479 4.226056
1368717_at 10.121699 10.547813 10.122585 10.058545 10.288757 10.360096 10.066665 10.279622 10.174921 10.619874 10.178453 10.331932
1368718_at 6.8353157 7.1145616 8.445716 5.1575522 6.0486073 8.985574 5.8922625 8.627102 5.6589375 11.90468 3.573604 11.597457
1368719_at 5.1435766 5.227973 5.4231596 5.302409 5.3123703 5.4667826 5.014393 5.609643 5.572906 5.17906 5.259355 5.3146095
1368720_at 12.902926 12.944375 12.881676 12.878273 13.214867 13.185578 12.867536 12.9586 13.455691 12.862578 13.226462 13.259535
1368721_at 5.9441123 6.0839105 5.93125 6.1405406 5.91259 5.8235817 6.1901126 5.9580994 6.1297197 5.854559 6.159659 5.93925
1368722_at 4.105049 3.966873 3.9020693 3.8859015 3.8255858 3.9928036 3.9218187 3.8903992 3.8349042 3.8340197 3.8350751 3.904025
1368723_at 5.0493956 5.0496144 5.2255273 5.1562243 4.7340693 4.9341626 5.0750155 4.6720896 4.582824 4.8818717 4.776129 4.8672204
1368724_a_at 6.1161013 5.8260703 6.13847 6.0864654 6.2812467 6.2541375 6.040354 6.0267625 6.2670517 6.1508045 6.0400777 6.1450734
1368725_at 5.037819 4.9402184 4.9669523 5.0950623 5.17974 4.936162 4.8725963 5.0482187 4.771311 4.8866587 5.0256977 4.8416157
1368726_a_at 5.9592695 5.916904 6.088004 6.056932 5.837098 5.9636617 5.762842 6.278164 5.997262 5.9583845 5.958693 5.9918303
1368727_at 3.6512835 3.913962 3.8058386 3.6897004 3.716362 3.7605176 3.6343336 3.6240704 3.662346 3.5433757 3.8587165 3.8956254
1368728_at 5.626512 5.5646167 5.5469794 5.3336153 5.593184 5.1364527 5.3651853 5.4439697 5.622411 5.520991 5.6289444 5.413657
1368729_a_at 4.360406 4.2735925 4.3060846 4.4836 4.227956 4.3440537 4.519079 4.192796 4.49531 4.082945 4.576869 4.5916853
1368730_a_at 4.832903 4.802101 4.787558 4.856325 4.5911303 4.5417333 4.5173645 4.763866 4.8110003 4.4234796 4.6095667 4.675441
1368731_at 13.415907 13.259796 13.339687 13.23856 13.387388 12.981267 13.114716 13.601812 13.719093 13.375199 13.668447 13.565593
1368732_at 6.9927073 7.168508 6.9487286 6.516493 6.886638 6.988614 7.1198177 6.984644 7.152931 6.9623938 7.094768 6.525251
1368733_at 13.446904 13.017096 13.251787 13.387637 13.316431 13.18713 13.34282 13.260137 13.3665085 13.087092 12.877384 13.04617
1368734_at 4.8195505 4.8800154 4.9805794 4.8012457 5.023778 4.6246977 4.953623 4.804637 4.8973007 4.5751934 4.8687677 4.9143267
1368735_a_at 4.214611 4.088432 4.353424 4.0005794 4.061286 3.9324942 4.5363417 4.2389326 4.17321 4.2233925 4.3071613 4.278022
1368736_at 3.8888717 3.7175286 3.8530188 3.9920523 3.6750972 3.9113271 3.7311883 3.5284307 3.715246 5.3728065 3.8063884 3.9592001
1368737_at 5.5000916 5.523161 5.5218554 5.2853794 5.419077 5.5560627 5.7219267 5.478856 5.6716423 5.4850492 5.443362 5.3445625
1368738_at 3.8452938 3.5936449 3.7418723 3.7949479 3.6513073 3.7298212 3.818332 3.6583211 3.7862153 3.738588 3.8710938 4.017705
1368739_s_at 4.7843137 4.814997 4.9263005 4.80723 4.8296623 5.0847764 4.6801524 4.8360825 5.283056 5.2338095 4.654007 5.0801234
1368740_at 4.3770647 4.357544 4.560195 4.384572 4.538883 4.305139 4.488742 4.332398 4.5875297 4.3804812 4.2847958 4.295991
1368741_at 13.157709 13.26205 13.3423605 13.407301 13.364977 13.278313 13.350879 13.3316145 13.27846 13.317027 13.287087 13.245655
1368742_at 7.107587 6.9208455 6.7449374 6.984134 7.149032 6.787654 7.0287275 6.848086 7.055058 6.874831 7.0027957 6.9756527
1368743_a_at 4.044368 4.063019 4.115557 4.2101717 3.9907758 4.1539707 4.376214 3.924069 4.257725 4.02427 4.0834317 4.4647055
1368744_a_at 4.283225 4.1783404 4.1200724 4.1068454 4.2232723 4.0989413 4.072469 3.896264 4.2061777 3.9109147 3.936449 4.0329447
1368745_at 6.9407573 6.1748295 6.756988 7.031991 6.751144 6.3848925 6.3523436 5.909573 6.4714155 5.642485 7.016907 6.1782007
1368746_a_at 5.685706 5.3972564 5.987355 5.765197 5.612366 5.6896605 5.896538 5.2930555 5.7146115 5.7374234 5.714256 5.685604
1368747_at 4.8982744 4.9362984 4.7368135 4.9867654 4.7144065 5.240028 4.7875705 4.891491 4.6989336 4.766161 4.8202367 4.66741
1368748_at 5.815714 5.5179906 5.233394 5.6061563 5.72646 5.7332945 5.261096 5.7922087 6.1858873 5.6727757 5.847622 5.6174817
1368749_at 5.7657576 6.0903716 6.190447 6.1214266 6.214406 5.9111166 6.302569 5.9693184 5.9660697 6.0529237 6.2296534 6.1518426
1368750_a_at 4.2381916 4.099545 4.208314 4.2030916 4.385555 4.2470202 4.13202 4.165546 4.0196247 4.2130632 4.5621786 4.375739
1368751_at 4.101945 4.1239367 3.752367 3.6612904 3.780354 4.088871 3.7969835 3.8010876 3.6047597 3.9776647 3.9245033 3.731998
1368752_at 4.0732536 4.117066 4.0838623 4.2179055 3.937349 4.2549996 4.0712814 3.8782692 3.8764088 4.217541 4.153658 3.9219346
1368753_at 4.1358485 3.878401 4.2857523 4.437642 4.205668 4.2471156 4.034567 4.3108473 4.1279163 4.363678 4.352257 3.9425309
1368754_at 6.111563 6.2955685 6.3673644 6.433581 6.309675 6.377785 6.4600205 6.216026 6.5331783 6.472239 6.4221663 6.277084
1368755_at 10.965524 10.964945 10.487323 10.861525 11.070555 10.981724 10.934571 10.858156 10.78527 10.571798 10.765524 10.702069
1368756_at 5.367488 5.3292503 5.7373476 5.402232 5.4469776 5.258124 5.4739156 5.346985 5.563455 5.3791437 5.3556046 5.085309
1368757_at 3.9494176 3.8880696 4.0408254 3.9480116 4.144211 4.180673 4.146871 4.2219696 3.757272 4.140402 4.202711 4.0210085
1368758_a_at 4.885573 4.9920635 5.1408863 5.0081654 5.062748 4.8472033 4.9048195 4.8996716 5.0653687 4.710368 4.9497995 4.709017
1368759_at 5.2464533 5.760289 5.292729 4.948565 5.3349476 5.396631 5.500723 4.8555965 5.349523 5.21744 5.4937263 5.395219
1368760_at 4.1575913 4.2029533 4.2741613 4.151065 4.391157 4.2037563 4.6424727 4.2831726 3.9435647 4.217594 4.026284 4.16701
1368761_at 3.635251 4.069028 3.9270911 3.6782336 3.7024305 3.8570697 3.9196284 3.8752923 4.0643873 3.91359 3.894866 3.9742048
1368762_at 9.864765 10.2029085 5.971142 9.653714 10.391805 10.765904 9.208231 10.407491 9.464191 10.141924 5.4537864 6.181677
1368763_at 5.0609117 5.084111 5.0428686 5.1350856 5.505126 5.0060782 5.0038524 4.9341583 5.414331 4.958486 4.8783684 5.4178824
1368764_at 3.3203185 3.2044997 3.4460893 3.439279 3.5302014 3.4354572 3.5015385 3.367619 3.435213 3.3936033 3.4299228 3.384966
1368765_at 4.668068 5.0349855 5.0650735 4.560361 4.616163 4.8655424 5.048337 5.173892 5.019067 4.774799 4.8733597 4.920463
1368766_at 5.085385 4.6992474 4.9928923 5.0627623 4.5787745 4.984025 4.9966674 4.768361 4.976956 4.821436 4.714618 4.762435
1368767_at 6.0209703 5.8630133 5.721688 5.586873 5.5254946 5.5831785 5.5552573 5.485895 5.7881217 5.4719734 6.0516415 5.632989
1368768_at 5.856694 5.758773 5.8582435 5.9772534 5.7037444 5.98755 6.1178136 5.7729692 5.7864776 6.1389556 5.966534 5.9607205
1368769_at 11.315421 10.941512 10.932486 11.138373 10.770969 11.111402 10.987167 11.281359 11.046758 11.178258 11.297067 11.018427
1368770_at 4.146264 4.28306 4.190939 4.225727 4.0107613 4.7202005 4.420573 4.1553373 4.288122 4.3065767 4.1163025 4.363657
1368771_at 4.8113194 4.758238 4.838029 4.7425647 4.871964 4.52228 4.791081 4.551269 4.7394257 4.958899 4.5645556 4.68925
1368772_at 5.2576656 5.3031964 5.512543 5.151712 5.595405 5.2951393 5.4348054 5.3510737 5.3836813 5.4333444 5.342592 5.1967936
1368773_at 3.972197 3.949859 3.8444018 3.6948388 3.964917 4.087294 3.9199595 3.7176723 3.7628632 4.1081843 3.7728605 4.30342
1368774_a_at 5.649648 5.62157 5.7838073 5.636352 5.8471007 5.5550427 5.6075435 5.4441977 5.725431 5.631245 5.7091136 5.6023936
1368775_at 4.164056 4.248572 3.7895093 3.7757301 4.254601 3.8605475 4.0428343 4.1973686 4.308711 4.2108173 3.8716395 3.6650639
1368776_at 4.6861706 4.534106 4.6779194 4.4936447 4.7508383 4.6593533 4.603764 4.5978556 4.5939894 4.6942368 4.375313 4.6340604
1368777_at 4.358508 4.5631857 4.6582966 4.4748025 4.505061 4.335158 4.603764 4.595999 4.1947846 4.5153165 4.3374987 4.221099
1368778_at 9.663921 8.244143 9.00353 9.545075 8.192541 9.351391 9.501188 9.522495 9.970322 6.6306567 8.6051445 7.8449693
1368779_a_at 8.051264 7.4161277 7.5314827 7.9550033 7.223805 7.360682 7.610012 7.5500975 7.757643 7.3960614 7.617235 7.4863167
1368780_at 5.4215207 5.3590307 5.24184 5.4241123 5.218919 5.5068493 5.2346144 5.145526 5.5807476 5.446347 5.428878 5.3981743
1368781_at 4.73453 4.737816 4.983241 4.974651 5.27366 4.8972793 5.096781 5.028644 4.9463468 5.2287235 5.014843 5.1220684
1368782_at 3.9876502 3.8475473 4.0249987 4.032921 3.8517885 4.2627482 4.0433283 4.280441 3.9580238 4.023674 3.9159842 3.9520907
1368783_at 4.3351316 4.09406 3.7765312 4.293603 4.2174034 4.1186624 4.299515 4.3736134 4.085863 4.0962424 4.1505976 4.333673
1368784_at 10.051322 10.342632 10.138619 9.86889 10.234129 10.286039 10.140123 10.077258 10.122686 10.289656 10.250412 10.198368
1368785_a_at 3.5421574 3.6426713 3.806355 3.799683 3.606439 3.5238082 3.6717381 3.7084086 3.5756602 3.7271502 3.6755211 3.6339762
1368786_a_at 4.4412737 4.546386 4.557111 4.553735 4.481242 4.5695524 4.6415987 4.591016 4.748768 4.3765793 4.6063185 4.7579427
1368787_at 6.007239 6.1566315 6.0962114 6.2678075 6.330462 6.2107673 6.0121727 6.229413 6.305032 6.1899962 6.31719 6.2941885
1368788_at 4.851959 4.9355183 4.8220177 4.916565 4.666129 4.897279 4.930972 4.5337663 5.0474396 4.757907 4.5403976 5.0138626
1368789_at 5.215325 4.94334 4.7102647 5.1816854 5.281711 4.937253 5.2730246 5.328826 5.49203 4.253858 5.5322766 4.898955
1368790_at 11.748998 11.8562565 11.881103 11.838995 12.022452 11.937776 12.00716 11.6965685 11.800734 12.044351 11.963218 11.987314
1368791_at 5.3450737 5.4231396 5.1693535 5.245675 5.2611475 5.2090473 5.3550916 5.190363 5.2802715 5.305511 5.3186016 5.1622496
1368792_at 6.2678986 6.2901087 6.500097 6.0224934 6.751076 6.0923786 6.4523296 6.2566633 6.1496615 6.3440514 6.6951723 6.3933387
1368793_at 4.5825367 4.5055733 4.8760185 4.7236357 4.4549766 4.5962057 4.602935 4.263773 4.6416225 4.7649546 4.773506 4.826022
1368794_at 11.235562 11.016656 10.933351 10.975193 10.894304 10.971568 10.99378 11.120473 11.079849 11.041677 11.17422 11.29718
1368795_at 6.6360044 6.795675 6.934193 6.797413 6.8066278 6.635629 6.955107 6.7374797 6.9255424 6.9241886 6.9597397 6.7185
1368796_at 6.2295127 6.1406393 6.1991496 6.209025 6.2338276 6.1010838 6.3715873 6.2123427 6.0223494 6.3929334 6.2763577 6.2853694
1368797_at 7.8295107 7.4931865 7.099039 7.4702973 7.6340375 7.822487 6.9777393 7.4986043 8.469761 7.5273423 8.077748 7.4199395
1368798_at 3.6505914 3.6864145 3.85531 3.6093838 3.8383687 3.5904086 3.8424337 3.8334086 3.9361453 3.7149758 3.9256623 3.5983546
1368799_at 5.3838973 5.358754 5.4315896 5.4486427 5.608795 5.646214 5.4051995 5.3867054 5.2525883 5.473201 5.1755824 5.375064
1368800_at 4.1556816 4.062565 4.2796407 4.0425396 4.0071926 4.0692353 4.0174766 4.0054893 4.1690774 4.06186 3.9808705 4.348261
1368801_at 4.0864754 4.466524 4.3005037 4.1863184 4.285166 4.2971516 4.324956 4.090187 3.8418286 4.425701 4.0583367 4.2969255
1368802_at 4.6633935 4.715765 4.9745398 4.921568 4.9299974 4.9736233 4.9859414 4.822236 4.800914 4.7952437 4.733717 4.7821383
1368803_at 4.358508 4.647881 4.763504 4.6085863 4.8626533 4.7624516 5.2006016 4.957748 4.8356476 4.7278905 4.8432565 4.778037
1368804_at 4.547406 4.3593063 4.385643 4.3169603 4.4795685 3.997031 4.5946875 4.2414446 4.714674 4.249952 4.274105 4.192466
1368805_at 5.3062334 5.139084 5.1735754 5.02923 5.0557556 4.9176884 5.028369 4.9880457 5.197933 5.046805 5.042451 5.0993004
1368806_at 13.486726 13.477665 13.686641 13.554409 13.62789 13.588466 13.53778 13.545648 13.556174 13.557392 13.508068 13.545457
1368807_at 5.3110304 5.799536 5.793808 5.6589527 5.73625 5.563756 6.110613 5.5893927 5.8822846 5.680148 5.487815 5.850089
1368808_at 8.717604 8.646633 8.542669 8.575739 8.504784 8.553093 8.531105 8.609507 8.682459 8.564915 8.504553 8.566235
1368809_at 8.960316 9.06416 8.945307 8.908247 8.747934 8.831165 8.728335 8.8980465 8.990758 9.04139 8.645676 8.934813
1368810_a_at 4.2514133 4.1181784 4.377345 4.3887486 4.203957 4.1665936 4.5215216 4.238549 4.3899965 4.093516 4.085091 4.3563814
1368811_at 5.6010547 5.613359 5.472195 5.4242187 5.544464 5.3274784 5.62077 5.4372983 5.476385 5.487717 5.766221 5.5236216
1368812_at 4.6027813 4.587237 4.6471086 4.5630074 4.540517 4.8300543 4.867913 4.629471 4.54082 4.559331 4.699259 4.6969495
1368813_at 5.3656664 5.285605 5.320166 5.594114 5.658284 5.6839647 5.5377245 5.29127 5.7827067 4.911541 5.8939347 5.6163826
1368814_at 11.462783 11.469631 11.450064 11.431415 11.46063 11.221189 11.478441 11.478951 11.472208 11.653209 11.580203 11.448878
1368815_at 5.3736463 5.599634 5.4614854 5.4415913 5.4819527 5.502216 5.5485716 5.2818594 5.435564 5.174976 5.389963 5.6743603
1368816_at 4.3439074 4.2810907 4.3033943 4.3323936 4.122059 4.4298058 4.529787 4.1584816 4.5893164 4.4005804 4.5359697 4.4066086
1368817_at 9.562104 9.56384 9.533373 9.601654 9.568152 9.523931 9.475322 9.674434 9.727808 9.59841 9.356463 9.377889
1368818_at 8.641523 8.44341 8.38147 8.450755 8.232776 8.360268 8.128744 8.532047 8.528795 8.298184 8.05403 8.434897
1368819_at 10.068142 10.22367 10.126924 10.028012 10.190356 10.2452965 9.982666 10.163826 10.097141 10.26152 10.057126 10.083031
1368820_at 7.362892 7.264876 7.28923 7.317699 7.1797185 7.2803106 7.15846 7.2599864 7.28746 7.2292795 7.4870286 7.197582
1368821_at 6.049808 6.058421 6.101351 5.744723 5.9921746 5.9880824 5.872533 5.902062 6.04191 6.1780562 5.8212614 6.0519986
1368822_at 7.074261 7.021674 6.8887553 6.898835 6.7115307 7.005834 6.6920004 6.8450985 6.7586327 7.0380287 6.8726144 6.9887233
1368823_at 3.906321 3.933929 4.0415916 4.040902 3.902406 3.834839 3.736944 3.896264 3.8993368 3.8277981 4.002986 4.010807
1368824_at 9.981596 10.258902 10.171124 10.231035 10.065536 10.011457 9.998654 10.075589 10.157801 10.069602 9.949276 9.927141
1368825_at 3.4655004 3.5807009 3.7130535 3.4934828 3.5709999 3.6235414 3.7163463 3.5279605 3.743619 3.6331635 3.8049035 3.522105
1368826_at 12.81907 12.8825245 12.826607 13.30971 12.852013 11.860937 13.32898 12.93771 13.2821455 13.016464 11.371646 12.942659
1368827_at 6.432219 6.299113 6.1361523 6.4622626 6.330398 6.362231 6.6657643 6.078257 6.239673 6.472107 6.337363 6.2486534
1368828_at 6.015476 5.508345 5.7708125 5.583105 5.74263 5.6990194 6.1179485 5.773981 5.847491 5.6446342 5.888 5.634011
1368829_at 6.790862 6.744802 6.538443 6.959172 6.713381 6.78954 6.312634 6.7324333 6.531358 6.575262 6.0658693 6.2546806
1368830_at 5.1686554 5.1259055 5.188963 5.221566 5.3083467 5.134591 5.4046307 5.494555 5.3811827 5.1437616 5.5317764 5.2367
1368831_at 9.072498 8.890827 8.951676 9.070098 8.90293 8.840495 8.913391 8.924649 8.782191 8.826979 8.84698 8.757066
1368832_at 7.616291 7.7580805 7.614668 7.6471114 7.53304 7.800284 7.515396 7.744966 7.7766395 7.5935745 7.5224156 7.6741557
1368833_at 4.6481166 4.7820272 4.790756 5.161306 5.2918596 4.7788424 4.9687185 5.0747848 4.989279 4.7991204 4.8512807 4.8093047
1368834_at 5.9851847 6.1189537 5.558321 5.8876934 5.9957314 5.8044686 5.837125 5.726447 6.193081 5.8660583 5.77894 5.987617
1368835_at 9.505175 9.354845 9.192535 9.506445 9.505997 9.274698 9.372801 9.599693 9.502132 9.473881 9.340252 9.367928
1368836_a_at 5.8959746 5.830604 5.812023 5.729466 5.7759986 5.793342 5.9665895 5.889408 6.037 5.74373 5.940818 5.8254766
1368837_at 7.3256416 7.2890906 7.3092847 6.8985662 7.3388033 7.206103 7.252791 7.35239 6.4599214 7.0939474 7.4220033 7.0045137
1368838_at 7.2229953 7.349167 7.63464 7.2451763 7.2676516 7.1186547 7.4403086 7.5054135 7.36956 7.213039 7.1021576 7.218701
1368839_at 7.2412786 7.3911595 7.171971 7.5478816 7.224241 7.3476586 6.926968 7.2051005 7.417051 7.2200174 7.4877105 7.623791
1368840_at 12.412786 11.752597 11.944483 12.133767 11.94849 12.035424 11.995494 12.044773 12.396267 12.068153 12.422625 12.039868
1368841_at 7.170199 7.1130223 6.6952477 7.1151433 6.917458 6.9154396 7.1067123 6.9063706 7.259205 6.700435 6.922453 7.258992
1368842_at 7.426457 7.1999516 7.099039 7.6313605 7.2568946 7.3185062 7.188 7.458179 7.419952 7.401315 7.360538 7.0727468
1368843_at 9.5475645 9.604891 9.714459 9.479792 9.71074 9.647946 9.495475 9.642129 9.65534 9.688788 9.676422 9.584183
1368844_at 7.8389397 7.841703 7.7193294 7.5671453 7.504357 7.4207726 7.266068 7.820259 7.9375396 7.668753 7.547841 7.6977177
1368845_at 4.016651 3.973443 3.755423 4.0517073 3.7466316 3.7168243 3.9332614 3.8888628 4.0412874 4.0963125 3.9468234 3.788297
1368846_at 4.7371874 4.837078 4.9609065 4.6726236 4.9045925 4.6775055 4.8453255 5.026742 5.007984 4.834861 4.8382044 4.9703364
1368847_at 9.180219 9.242173 9.310263 9.149939 9.02825 9.09081 8.902677 9.269881 9.297462 9.012049 9.002257 9.103755
1368848_at 9.116904 8.956592 8.729332 9.066657 8.741366 8.9266815 8.942867 9.066958 9.205309 9.132826 9.160806 9.126561
1368849_at 7.9281344 7.8784876 7.8116603 7.9664545 7.8012333 7.7055817 7.6696043 7.8423014 7.758435 7.8055587 7.8156586 7.892336
1368850_at 5.5110865 5.437674 5.415477 5.455397 5.530184 5.4069686 5.3949976 5.209181 5.7352 5.485562 5.3314476 5.3186836
1368851_at 8.847261 8.694983 8.693245 8.885736 8.770727 8.704958 8.729763 8.747433 8.59844 8.779741 8.779157 8.707315
1368852_at 10.554487 10.506998 10.443005 10.500469 10.21723 10.166385 10.394024 10.250072 10.314761 10.380718 10.274608 10.3962965
1368853_at 3.5165272 3.4250765 3.419528 3.4326262 3.5501392 3.5056705 3.449051 3.3576174 3.4008954 3.3845172 3.4967234 3.5899458
1368854_at 3.6576643 3.5473676 3.6388636 3.727945 3.4853542 3.55502 3.5647612 3.6266043 3.693713 3.6131399 3.786655 3.7276847
1368855_at 5.5199366 6.045264 5.7610035 5.5946755 5.740465 5.8648734 5.835727 5.5346146 5.6502995 5.840985 6.0326986 5.773661
1368856_at 5.9853783 5.949672 5.5604916 5.763553 6.071194 5.851621 5.7420635 6.011058 6.054394 5.742746 6.0476947 5.8940105
1368857_at 3.1636345 3.2120254 3.2056723 3.239532 3.4053948 3.179995 3.222518 3.368242 3.174634 3.3205633 3.3218021 3.3888998
1368858_at 3.6865232 3.649652 3.7432396 3.8092737 3.9035807 3.7105887 3.8433156 3.6551108 4.2722034 3.867529 3.993847 3.8060582
1368859_at 8.814213 8.786101 8.762362 8.577747 8.605403 8.812022 8.778346 8.57408 8.755362 8.702383 8.840052 8.676891
1368860_at 4.482879 4.444972 4.47958 4.212288 4.527379 4.1411505 4.2060404 4.290703 4.5423307 4.342199 4.5679326 4.226223
1368861_a_at 4.5923624 4.9218216 4.823839 4.5847106 4.915605 4.541308 5.2104154 4.7565665 5.065096 5.0463 4.9464207 4.98734
1368862_at 8.45057 8.249476 7.947433 7.9294925 7.944005 8.037917 8.137777 8.325325 8.0242195 7.9835067 8.107053 8.079652
1368863_at 9.3434 9.305113 9.23201 9.062373 9.054992 9.204133 9.217538 9.260963 9.006522 9.253713 9.507729 8.942669
1368864_at 3.620708 3.4077144 3.433118 3.7916794 3.6385634 3.7644 3.7329028 3.64987 3.4774942 3.4475722 3.5444365 3.6811333
1368865_at 3.3154309 3.5520008 3.474514 3.4145439 3.5305383 3.723924 3.7660906 3.3484614 3.8029623 3.4366188 3.5383325 3.4927452
1368866_at 6.4099545 6.473444 6.6994004 6.3208942 6.590227 6.3149734 6.393129 6.700048 6.551714 6.449963 6.3091307 6.546677
1368867_at 6.3891487 6.621726 6.686681 6.542879 6.8205047 6.6816125 6.3978233 6.8126173 6.670436 6.426909 6.8018765 6.608738
1368868_at 5.5192213 5.396489 5.2399006 5.3939824 5.425028 5.3218813 5.332814 5.4038477 5.390836 5.5180492 5.572754 5.555752
1368869_at 6.20009 5.8874154 5.948873 5.904054 5.680543 6.1113772 5.7262545 6.2012415 6.1657815 6.1670566 6.1286693 6.3521185
1368870_at 8.540799 8.656011 8.419547 8.595554 8.916534 7.9632907 9.2836685 8.5186405 7.7519207 8.789315 7.869838 8.641255
1368871_at 8.795018 8.466424 8.240379 8.544084 8.107073 8.310064 8.980424 8.104968 8.06974 8.564026 8.335736 7.8212323
1368872_a_at 5.024725 5.3552427 5.3140235 5.138898 5.0247526 5.1761436 5.2812076 5.1998425 5.356472 5.2659297 4.837096 5.0862455
1368873_at 4.392676 4.185875 4.1974683 4.0728636 3.8582106 4.125576 4.0779676 4.1751094 4.289752 4.1914654 4.061459 4.0640936
1368874_a_at 5.8222256 5.8181124 5.751006 5.674549 5.6332603 5.7799997 5.4052615 5.61195 5.775538 5.833461 5.697476 5.5449276
1368875_a_at 7.455537 7.518154 7.49767 7.411585 7.3123603 7.523445 7.4553294 7.4404035 7.6120977 7.308173 7.496648 7.080787
1368876_a_at 5.043228 5.2646475 5.1624327 5.3009825 5.4452667 5.103025 5.081677 5.2425537 5.3334627 5.328383 5.3020167 4.964773
1368877_at 7.426678 9.276965 9.437946 8.116479 10.750748 10.475238 8.496197 9.472385 10.897529 7.9039793 9.633492 10.316902
1368878_at 9.663031 9.422218 9.402642 9.893275 9.257811 9.474739 9.968891 9.456929 8.961997 10.854744 9.973616 9.651463
1368879_a_at 4.534528 4.4229803 4.3596034 4.5023694 4.2741575 4.3577566 4.4572167 4.308196 4.4997044 4.4136143 4.6040535 4.4914
1368880_at 4.343834 4.513023 4.588755 4.322458 4.298279 4.4137607 4.700242 4.476926 4.4751964 4.588942 4.539476 4.754324
1368881_at 8.366522 8.426918 8.5303545 8.441341 8.009876 8.446157 8.267275 8.416393 8.354717 8.372722 8.160882 8.45752
1368882_at 5.245881 5.0617876 4.1630826 5.3988934 5.4490285 5.4744344 4.4235644 5.6311455 4.7402296 4.7731256 4.3181 5.1242633
1368883_at 4.7036457 5.0774903 5.0077267 4.9870505 5.0893893 4.7853065 4.9929624 4.677015 4.950998 4.8636804 4.898177 4.7813096
1368884_at 5.2754416 4.9634194 4.8043437 5.285379 5.2521777 4.8460326 5.2977896 4.967035 5.2590876 5.2642713 5.2209387 5.2239056
1368885_at 5.978816 5.605133 5.619388 6.122883 5.605952 6.0156574 5.9962664 5.458206 5.7504716 5.5346875 5.867116 5.6141076
1368886_at 9.737321 9.55906 9.492269 9.7195215 9.70774 9.4699745 9.527702 9.664913 9.6416025 9.446586 9.577092 9.583842
1368887_at 3.800706 3.931973 3.693353 3.6076257 3.84265 3.673008 3.8717127 4.1091595 3.5701761 4.0442467 3.7405407 3.7921743
1368888_a_at 7.0107226 8.101496 8.238365 7.5909576 7.368604 7.6745853 7.4270844 8.1864195 7.413539 8.762031 7.559771 8.117617
1368889_at 6.9278197 7.093351 6.824002 6.7882915 6.770892 6.972206 6.7943177 6.762567 6.9514313 6.936616 6.918762 6.8555655
1368890_at 7.7297325 7.6767306 7.520912 7.6515465 7.3913116 7.816664 7.6953583 7.6378055 7.5834684 7.5599537 7.932334 7.829066
1368891_at 5.6698284 5.827905 5.551376 5.7394266 5.4306183 5.850653 5.38015 5.7705836 5.6208506 5.5424724 5.4188094 5.957209
1368892_at 4.2182384 4.125352 4.2001905 4.1654496 4.411147 4.2295365 4.3630667 4.1646767 4.250653 4.1079288 4.1261077 4.1898136
1368893_at 4.5172596 4.6758246 4.588755 4.5091715 4.412656 4.5796204 4.6190615 4.444689 4.5761805 4.5891542 4.3410587 4.556567
1368894_at 4.932666 4.778275 4.962421 4.6850796 4.8937883 4.9942646 4.8943906 5.0985456 4.9503345 5.201225 4.9353986 5.0149736
1368895_at 4.58772 4.4857454 4.406768 4.4811277 4.4351773 4.1007156 4.6812353 4.3539352 4.585042 4.5813236 4.5506496 4.2741747
1368896_at 5.781423 6.4951878 6.7830343 6.087774 6.6890645 6.492229 6.9136343 6.608575 6.167382 6.389749 6.447233 6.546314
1368897_at 4.181288 4.7487583 4.792451 4.703598 4.6690493 5.3500595 5.045677 4.4288063 4.4052887 4.861061 4.839567 4.582885
1368898_at 5.165262 5.205831 5.233394 5.275781 5.098125 5.2722807 5.3054986 5.118565 5.22969 5.0038176 5.296715 5.2326355
1368899_at 7.361369 7.373552 7.5470257 7.302121 7.537325 7.360442 7.4671745 7.414196 7.574154 7.564315 7.4750648 7.4856668
1368900_at 5.0279465 5.1063623 4.8008575 4.8500023 4.5778713 4.9905186 4.969553 4.8350706 5.3782387 5.1404314 5.142543 5.112942
1368901_at 4.977389 4.7692184 4.5172067 4.813572 4.95067 5.080533 4.847684 4.4908204 4.690254 4.840209 4.9720325 4.974418
1368902_at 6.005936 6.1127615 6.049557 5.988205 6.0680556 6.062983 6.030016 5.7989964 6.341801 6.0322156 6.010363 6.1515837
1368903_at 7.3901653 7.6442575 7.505385 7.5361524 7.481908 7.580936 7.5196176 7.681772 7.5258894 7.6005306 7.6985126 7.6453085
1368904_at 5.9992337 6.2912326 6.191053 6.06395 6.040602 6.0779543 6.3648653 5.879755 6.018404 6.03722 5.9041786 5.894845
1368905_at 7.332256 7.4464045 7.4301257 7.0556555 7.201002 7.410894 7.365408 7.4179597 8.578464 8.720604 9.803982 8.44582
1368906_at 3.2382858 3.392316 3.3599353 3.3774872 3.320464 3.4769611 3.339788 3.5346205 3.4880836 3.5493333 3.4481359 3.3179107
1368907_at 4.5682435 4.3232074 4.5164595 4.4391017 4.6389265 4.7129545 4.319023 4.8028555 4.718818 4.557912 4.7872047 4.9742365
1368908_at 8.008506 8.05056 7.9479713 7.936191 8.001732 8.260413 8.044912 8.181578 8.327433 8.195433 8.156488 8.083199
1368909_a_at 6.523194 6.6222863 6.661468 6.5740147 6.5244093 6.4423723 6.335907 6.5715213 6.8401957 6.8699617 6.29743 6.456129
1368910_at 5.3898706 5.4322753 5.4022975 5.2989483 5.2354593 5.4897027 5.2297964 5.2407823 5.5246615 5.177714 5.2026935 5.3126693
1368911_at 6.499999 6.2031755 6.1047754 6.1547694 6.110081 6.2460804 6.2659655 6.313914 6.1635003 5.989351 6.4489822 6.4853253
1368912_at 4.4822974 4.497291 4.305532 4.468321 4.223245 4.409355 4.646797 4.2327585 4.658552 4.307814 3.9395616 4.2092133
1368913_at 3.8647873 4.0900993 3.8968961 3.7988067 4.037415 3.6485393 3.8424337 3.5935113 3.6822593 3.7635927 3.8637533 3.9778812
1368914_at 4.29147 4.2506456 4.2594028 4.455805 4.4003587 4.2549996 4.412079 4.255558 4.321579 4.260476 4.223068 4.2036767
1368915_at 10.907072 11.024366 10.737358 10.891 10.706412 10.695223 10.882784 10.751202 10.860153 10.976128 10.799028 10.7503
1368916_at 10.297401 10.42934 10.258748 10.402193 10.429311 10.3358 10.554407 10.493103 10.6734295 10.618734 10.266037 10.4124775
1368917_at 5.129012 5.360989 5.1071634 4.9343634 5.121075 4.8975487 5.182862 5.260715 5.040162 5.237061 5.5491004 5.1438384
1368918_at 5.5224953 5.6654005 5.6938477 5.383337 5.4866066 5.4969635 5.694108 5.5997133 5.6742268 5.4239855 5.608369 5.6820755
1368919_at 4.8094053 5.0088916 5.2451797 5.103363 4.9064755 4.988136 5.161406 4.9621973 4.94573 5.0081654 4.9666553 4.7924013
1368920_at 5.3128076 5.4038105 5.631433 5.4747376 5.396188 5.3896966 5.449051 5.2802477 5.3540273 5.0779743 5.4149127 5.281399
1368921_a_at 5.9323 5.954415 5.7679863 5.6415415 5.5789814 5.7534175 5.8646016 5.8754454 5.789389 5.974453 5.6263275 5.9827375
1368922_at 4.5809956 4.5881658 4.8927116 4.3835297 4.5626507 4.6167946 4.741914 4.3573627 4.461233 4.533391 4.5691605 4.355538
1368923_at 4.99682 4.992737 4.697887 4.9475 4.83346 4.885509 4.780123 4.7142925 5.0594745 4.861061 4.712032 4.89793
1368924_at 10.568186 10.4865055 10.725503 10.473195 10.6048355 10.730692 10.475767 10.660303 10.56906 10.956948 10.401934 10.658117
1368925_a_at 4.324942 4.7217155 4.8186603 4.3649836 4.624646 4.7639503 4.437889 4.7715964 4.5565624 4.5905075 4.6179624 4.5608163
1368926_at 4.6341395 4.500685 4.5689282 4.314994 4.6470995 4.4079905 4.6141267 4.5768614 4.28441 4.6927705 4.7663937 4.5515323
1368927_at 7.0633287 6.7187366 6.911475 6.875122 6.9550595 6.979138 7.288365 7.1997833 7.012899 6.882191 7.1989927 6.8660994
1368928_at 6.1278167 6.0526342 6.229919 5.9854956 6.0535865 6.3211403 6.0683074 6.38294 6.030504 5.8136587 6.252887 5.8764815
1368929_at 7.3538637 7.3135304 7.3384323 7.0784903 7.190334 7.2024255 7.069223 7.325304 7.408967 7.1589046 7.1616244 7.3243275
1368930_at 4.1694546 4.358764 4.433321 4.0879097 4.338798 3.986709 4.1112037 4.0095077 4.2444887 4.3372536 4.241023 4.242772
1368931_at 7.2323246 7.7756505 7.6974273 7.708076 7.700311 7.532482 7.55935 7.6353216 7.340819 7.7682176 7.2523475 7.346187
1368932_at 5.2679415 5.537021 5.421381 5.606926 5.332747 5.471628 5.041828 5.5438385 5.54122 5.6893234 5.6573257 5.2518086
1368933_at 7.1089835 7.1276326 7.2232866 7.1174183 7.2752743 6.927259 7.103345 6.9779954 6.908705 7.101474 7.172189 7.1320925
1368934_at 10.43873 10.719369 10.759534 10.472506 10.43084 10.66127 10.327924 10.961516 10.696856 11.499032 10.28185 10.741362
1368935_at 4.103096 4.1578207 4.12552 4.3536043 4.448399 4.4390454 4.2346554 4.412415 4.0828204 4.185674 4.3831773 4.4042754
1368936_at 10.693506 10.622673 10.576929 10.632205 10.536207 10.662969 10.442876 10.782434 10.635922 10.645469 10.509451 10.656414
1368937_at 5.7045493 5.8445153 5.7866626 5.7893424 5.88967 5.780674 6.022954 5.8244843 5.5468388 5.6807814 5.929483 6.031521
1368938_at 5.371001 5.354324 5.4535856 5.1706696 5.4177947 5.5264792 5.703067 5.312695 5.41795 5.5059805 5.3328753 5.378939
1368939_a_at 4.614715 4.655247 4.4474335 4.7037597 4.4394407 4.585104 4.725585 4.3987756 4.6356173 4.6118145 4.7051516 4.781178
1368940_at 10.29785 9.904343 9.874096 9.999678 9.659929 9.85375 9.967084 9.980799 9.938258 10.499924 9.775743 10.182475
1368941_at 4.501631 4.1761966 4.331068 4.2056885 4.604457 4.276044 4.413211 4.164271 4.0748796 4.189101 4.38706 4.0790334
1368942_at 4.7532578 5.0291696 4.9461007 4.8398185 4.8576455 4.666275 4.7487893 4.6848717 4.8130364 4.8106484 4.7384324 4.9011726
1368943_at 13.111905 13.168727 12.893763 13.108637 13.171823 13.068935 13.182308 13.0444145 13.105208 13.099683 13.267098 13.03662
1368944_at 6.997991 6.7794094 6.7937045 6.841316 6.5872045 6.900505 6.40549 6.6903434 6.876337 7.043926 6.9551897 6.991237
1368945_at 5.543523 5.426887 5.2720547 5.657784 5.556043 5.535045 5.480992 5.793849 5.2382007 5.7313876 5.6176085 5.135622
1368946_at 5.6626663 5.8556185 5.33018 5.532241 5.5237575 5.7434196 5.5986576 5.7069917 5.241061 5.6525946 5.7460957 5.5239725
1368947_at 7.4577823 7.241542 6.8480177 7.7071347 7.349899 7.1967425 7.5620565 6.1947823 6.8813305 7.3082323 7.1644654 7.3807483
1368948_at 5.979645 5.802049 5.6972117 6.1026893 6.2047315 6.2804527 5.9987216 6.092798 6.1366906 6.082291 5.723115 5.4148464
1368949_at 4.3640685 4.6626415 4.362631 4.5482874 4.4896 4.407413 4.73749 4.4553266 4.8765 4.8683434 4.7354965 4.456523
1368950_a_at 5.8518763 5.7480917 5.91996 5.6732645 5.805598 5.660861 5.6233425 5.5687656 5.8596296 6.0804577 5.812104 6.125276
1368951_at 4.3234363 4.273856 4.5164394 4.3125696 4.338598 4.367365 4.2551737 4.4110813 4.5169253 4.3192506 4.3387384 4.3547764
1368952_at 4.8085833 4.57092 4.8691416 4.5989695 4.83346 4.6585097 4.556364 4.4225464 5.2711706 4.6853023 4.652853 4.6608677
1368953_at 7.590031 7.9968657 7.87264 7.716536 7.934998 8.205447 7.8951507 8.12204 7.8951073 8.100269 8.028641 8.258715
1368954_at 4.800061 4.629006 4.930228 5.112875 4.794678 5.1218777 4.859937 4.8549633 4.834728 4.7922153 4.9052434 4.984546
1368955_at 7.119523 7.2501903 7.1814075 6.8916388 6.9726253 7.2814546 7.154967 6.8254395 7.09491 6.86561 7.0308404 6.8444824
1368956_at 5.5331206 5.5087376 5.744086 5.6330857 5.5218725 5.4429245 5.6224103 5.42316 5.4688764 5.6899023 5.573276 5.7942467
1368957_at 4.90365 4.911806 4.7896442 4.7319136 4.976779 4.915193 5.2375755 4.804505 4.9779425 4.7794905 4.9879236 4.7581663
1368958_at 3.9758265 3.882799 3.8612459 4.291745 3.8736653 3.903744 3.8636467 3.8603528 4.004103 4.003823 3.9614508 4.0129204
1368959_at 4.9490833 4.777204 4.679655 4.9103584 4.809873 4.8972793 4.9430923 4.8337393 4.8650165 4.718116 4.835841 4.68363
1368960_at 9.630933 9.374352 9.376934 9.590496 9.255926 9.195129 9.324455 9.403252 9.417703 9.362184 9.549368 9.25074
1368961_at 5.789344 5.9152145 5.88092 5.830087 5.7606993 5.629803 5.741981 6.100426 5.883635 5.9369345 5.712917 5.9514103
1368962_at 4.99682 5.2255154 5.205097 5.066187 4.820796 5.0087647 4.5638056 4.843427 5.2197657 5.040838 5.055765 5.018038
1368963_at 6.511119 6.282698 6.137546 6.453335 6.213682 6.3915977 6.5724974 6.262914 6.5402517 6.5119805 6.569868 6.526818
1368964_at 4.031922 4.4238157 3.6207573 4.2429547 3.9900951 4.6095753 3.9435697 4.183058 3.8894362 4.191509 4.2156305 4.1988115
1368965_at 5.5059595 5.5503473 5.426894 5.436168 5.447033 5.301243 5.6990542 5.3474092 5.6355314 5.2338095 5.533351 5.4879684
1368966_at 4.0930243 4.088432 4.3384533 4.395426 4.212715 4.10905 4.256694 4.167145 4.207013 3.9777915 4.202686 4.3624744
1368967_at 6.836053 6.5456653 6.5544333 6.820342 6.200327 6.2383895 6.3378735 6.683295 6.536413 6.4424 6.5264363 6.5368495
1368968_at 4.3369045 4.2743416 4.5233502 4.3115196 4.228386 4.243798 4.344529 4.4363008 4.465596 4.339283 4.2079067 4.395875
1368969_at 4.292834 4.355264 4.4795804 4.335946 4.0536013 4.2279863 4.3837066 4.280325 4.6268196 3.9717739 4.075687 4.4855328
1368970_at 4.9323945 5.0493107 5.2323937 5.005473 4.79985 5.1927805 4.850608 5.0657988 5.0479116 5.107096 5.19545 5.214937
1368971_a_at 4.562264 5.3243527 5.059937 4.642152 4.944911 4.5668077 4.9025774 4.9968834 4.7708287 5.1106243 4.7457943 4.8579564
1368972_at 3.7405171 3.7860546 3.8087733 3.700674 3.9646924 3.6743076 3.8814785 3.7013366 3.8054304 3.7665782 3.8285902 4.0018253
1368973_at 7.32164 7.2013726 6.94597 7.139631 7.282297 7.266796 7.1644077 7.254051 7.042936 7.146133 7.265747 7.2980437
1368974_at 4.988546 4.8341546 4.801177 4.959511 4.87949 4.9001565 4.799483 4.8401456 4.724163 4.8590326 4.7460957 4.967344
1368975_at 6.8284025 6.2856283 5.8399944 6.2721734 6.5961556 6.5687075 6.429662 6.652306 6.8610754 6.3699393 6.0528765 6.0305667
1368976_at 5.6207566 5.5325427 5.3118367 5.045833 5.4443555 5.6978827 5.6495395 5.935157 5.597845 5.597533 5.6393604 4.9848876
1368977_a_at 8.019993 7.94099 7.823181 7.8266945 7.7426605 7.7772784 7.8414173 7.852464 7.969281 7.9217567 8.199799 7.946565
1368978_at 5.454911 5.4790096 5.8441 5.5247903 5.546997 5.6366553 5.552768 5.525895 5.5608025 5.41538 5.665818 5.673082
1368979_at 6.2160068 6.091769 6.294938 6.3769183 6.096492 6.001984 6.503233 6.253135 6.1991725 6.321935 6.169602 6.114459
1368980_at 5.5663023 4.748212 5.034603 5.1464605 4.7305603 4.841548 4.9427586 5.028644 5.173476 5.514808 4.8339157 4.5376687
1368981_at 3.6745565 3.6763754 3.8122017 3.6976326 3.7340033 3.6365964 3.7354007 3.6908622 3.858869 3.7372947 3.7180154 3.6476467
1368982_at 4.4319487 4.9234767 4.9924135 5.05392 4.7932615 4.5102577 5.210065 4.902024 4.999146 4.9680643 4.90815 4.683018
1368983_at 4.3312 4.2957234 4.128389 4.251855 4.307344 4.3873553 4.316386 4.3634825 4.658698 4.2981434 4.521877 4.4114437
1368984_at 7.6677027 7.676245 7.717955 7.858326 7.606464 7.6366587 7.7902594 7.7897553 7.6026917 7.6697917 7.79279 7.6919494
1368985_at 4.4422035 4.407299 4.1989107 4.3292117 4.3732567 4.304778 4.299515 4.5937386 4.310342 4.356531 4.26095 4.612057
1368986_at 4.761888 4.9473996 4.6967144 4.7766256 4.9197135 4.584811 4.8827696 4.6351995 4.979642 4.8019743 4.678031 4.697567
1368987_at 5.9324255 5.7876563 5.724608 5.937551 6.0551405 5.603384 5.891666 5.8014617 5.8014507 5.817163 5.728484 5.846818
1368988_at 5.1244044 5.3547516 5.3350487 5.2128115 5.3403797 5.176724 5.3364162 4.949631 5.1254144 5.295714 5.2862225 5.623892
1368989_at 4.815493 4.916856 4.839959 5.016366 4.912958 4.89622 5.093032 4.8417497 4.9809546 4.781538 4.93397 4.994843
1368990_at 5.7339177 5.7721367 5.9306316 5.780898 5.937023 5.6906743 5.874706 5.723376 5.6211085 5.904444 5.6929255 5.846459
1368991_at 6.0447893 6.06949 5.8766546 5.5700154 5.8530183 6.0703754 5.6993856 5.9488235 6.036097 5.7780476 6.3235993 5.779144
1368992_a_at 10.140645 9.779482 10.031611 10.032461 10.263343 9.689572 9.997531 9.95363 9.7106695 9.986148 10.003035 9.532892
1368993_at 5.0839043 5.0254254 4.9242597 5.273082 4.8258953 4.935618 5.2977896 4.498706 5.1588316 4.935417 4.9353495 5.044615
1368994_a_at 5.9940953 5.618724 5.7910266 5.983747 5.799527 5.852378 5.716186 5.755069 5.8797393 5.8720784 5.5895433 5.633399
1368995_at 3.5975275 3.7302225 3.5614111 3.5210824 3.5170033 3.675994 3.735508 3.5188713 3.5375664 3.4778879 3.699612 3.6650639
1368996_at 4.800061 4.6638203 4.51451 4.7097535 4.6115212 4.7374277 4.480632 4.8868456 4.587255 4.779978 4.7180157 4.8106966
1368997_at 4.5968857 4.497291 4.2801604 4.498866 4.372032 4.46303 4.5167847 4.1722546 4.5702934 4.602802 4.3721733 4.4446325
1368998_at 3.589067 3.7095406 3.729847 4.0155973 3.7133656 3.727014 3.8733442 3.676882 3.8925374 3.7263236 3.895278 3.8854568
1368999_a_at 5.2908106 5.352605 5.428186 4.9779773 5.26219 5.2207127 5.2474604 5.3471375 5.520045 5.37377 5.371918 5.363303
1369000_at 5.346207 5.492203 5.3639474 5.2701006 5.6185546 4.9623556 5.6840796 5.4750404 5.735371 5.6194854 5.540959 5.529464
1369001_at 3.846182 4.184661 4.0727334 3.844663 4.108815 4.1851454 4.213646 4.265414 3.978104 4.2113366 4.3015213 3.99424
1369002_at 4.4826903 4.639629 4.496528 4.6577272 4.5607886 4.5731835 4.7727613 4.418929 4.705357 4.5611734 4.3958344 4.2570243
1369003_at 6.2799907 6.236926 6.420627 6.0336714 6.235844 6.3978324 6.2042336 6.339508 6.020236 6.0591474 6.266806 6.150771
1369004_at 5.2830048 5.0935955 5.2261686 5.1528773 5.350012 5.4602985 5.3247714 5.2365084 5.472753 5.0296154 5.03173 5.183342
1369005_at 4.6699977 4.4709797 4.809118 4.3449516 4.5678334 4.6662583 4.53958 4.579078 4.5679936 4.499581 4.685133 4.6480274
1369006_at 4.41369 4.1814575 4.0767117 4.2662125 4.0809774 3.9452348 4.435078 4.2178793 4.164216 4.140812 4.337198 4.100999
1369007_at 5.010768 5.4319735 5.515503 5.4168105 5.4326487 5.0267553 5.1798277 5.3536158 5.3334064 5.0660634 4.9719257 5.4095516
1369008_a_at 4.421368 4.663088 4.6297855 4.3335786 4.384145 4.707402 4.342786 4.44773 4.542331 4.5583844 4.5101333 4.7434916
1369009_at 3.9882078 3.95495 3.8087733 4.078961 3.9093266 4.016797 3.7367 3.698276 3.9239016 3.9431047 3.8698335 3.9755723
1369010_at 4.9384613 5.0273767 5.017593 4.787217 5.2607956 5.0794973 5.178914 5.0894985 5.114755 4.940303 5.2009974 5.057164
1369011_at 12.34929 12.34978 12.332903 12.616359 12.289217 12.2734375 12.598756 12.339255 12.104011 12.4334955 12.499301 12.427433
1369012_at 6.202391 6.134132 6.1143827 6.3287554 6.18227 6.2130055 6.0979166 6.0230627 6.0289617 6.2513156 6.212862 6.311917
1369013_a_at 10.235856 10.280573 10.141903 10.112328 10.048419 10.068516 10.097442 10.204347 10.31576 10.093835 10.265402 10.166146
1369014_at 4.735321 4.702615 4.846896 4.394249 4.720435 4.616954 4.548031 4.3874655 4.722452 4.642049 4.8281326 4.7144156
1369015_at 4.785817 5.0390625 4.7113104 4.5070834 4.722449 4.748126 4.8395605 4.610835 4.919282 4.618551 4.792244 4.7576017
1369016_at 5.335511 5.3070283 5.3083563 5.4029045 5.2806005 5.1702003 5.5801096 5.235112 5.093855 5.249292 5.196992 5.4896774
1369017_at 4.408196 4.346423 4.5480576 4.45115 4.5329075 4.483932 4.8889246 4.379845 4.7010765 4.5744653 4.3232803 4.4774747
1369018_at 5.256167 5.543163 5.695203 5.276512 5.51268 5.3088026 5.791226 5.1613984 5.468043 5.432509 5.522461 5.373959
1369019_at 3.6382692 3.7655432 3.682802 3.8232644 3.8740551 3.7285154 3.6284082 3.855859 3.5682867 3.9404373 3.912004 3.7864547
1369020_at 4.6792827 4.4972916 4.7810416 4.7998104 4.8525076 4.811389 5.105604 4.593846 4.918515 4.8475947 4.9952793 4.8959103
1369021_at 5.830443 5.7452703 5.9176397 5.891616 6.150703 5.974565 5.989442 5.8717613 6.1491303 5.894094 6.143998 5.942525
1369022_at 5.8828716 5.9704237 6.09453 5.7394266 6.1630645 5.805998 6.35744 5.75927 6.077893 5.930832 5.7381773 6.125614
1369023_at 9.87218 9.703937 9.629456 9.665794 9.50292 9.706574 9.509732 9.739421 9.808525 9.8761835 9.704328 9.864005
1369024_at 6.418607 6.430034 6.79493 6.5122833 5.9814396 6.828696 6.60739 6.669935 6.375294 6.655761 6.779856 6.463233
1369025_at 4.3580995 4.4696703 4.325492 4.5264206 4.355297 4.364822 4.548316 4.3800006 4.7096844 4.4583664 4.513175 4.41816
1369026_at 5.9773717 5.88457 5.9294515 5.870007 5.9569726 6.3018365 5.9311004 5.9973426 6.2714067 5.928939 5.944389 6.1228113
1369027_at 4.350196 4.418132 4.385568 4.3525167 4.394948 4.205834 4.43653 4.4526157 4.341366 4.3173757 4.208273 4.0040264
1369028_at 4.822332 4.821419 5.0993557 4.786403 4.8092985 4.589899 4.8150015 4.775503 4.919142 4.8561954 5.059903 5.0121245
1369029_at 5.7579737 5.2063513 4.6781273 5.726184 5.743411 5.6199126 5.54884 5.648443 5.755445 5.4424834 5.146968 5.4247174
1369030_at 4.279986 4.246229 4.354581 4.2857013 4.3103867 4.573742 4.330828 4.4310236 4.3781233 4.2701254 4.0094233 4.292349
1369031_at 8.272807 8.4155655 8.265738 8.129688 8.225906 7.8442745 8.312666 8.315277 8.264972 8.053892 7.998695 8.027206
1369032_at 7.8568215 7.791535 7.872045 7.8504543 7.9497943 7.8488426 7.901335 7.591749 7.7820263 7.7551875 7.8883295 7.762945
1369033_at 3.6910453 3.7594771 3.6266363 3.5567863 3.5520024 3.5994713 3.439238 3.6748765 3.6172595 3.708541 3.8212276 3.6939034
1369034_at 4.625189 4.74798 4.893383 4.748851 4.8236055 4.6404 5.0627117 4.718296 4.7563877 4.929782 4.7328577 4.845852
1369035_a_at 3.8793511 4.1030035 3.7765312 3.6612904 3.9085062 3.834839 3.7813203 3.7623258 4.0722523 3.8334968 4.223441 3.6170208
1369036_at 3.6372068 3.6971362 3.7328627 3.7737875 3.6376243 3.8452215 3.9053817 3.5157626 3.7039113 3.758854 3.6453502 3.823813
1369037_at 4.4834647 4.7314157 4.778057 4.5841665 4.596894 4.390461 4.597353 4.6581254 4.9093866 4.6249323 4.8549595 4.758256
1369038_at 5.4705343 5.4557934 5.581051 5.4805517 5.631894 5.4258537 5.6222715 5.548868 5.508357 5.612301 5.6185007 5.620081
1369039_at 7.7533007 7.817474 7.761416 7.849438 7.96151 7.836449 7.8467736 7.60797 7.7709255 7.824779 7.5993514 7.5444126
1369040_at 5.39848 5.7296996 5.372612 5.6176677 5.3921633 5.4333134 5.451082 5.648891 5.578336 5.363298 5.6286645 5.429841
1369041_at 3.6515079 3.7595272 3.9412804 3.503951 3.5662599 3.6018372 3.8424337 3.709446 3.7755227 3.5852096 3.5391123 3.643535
1369042_at 7.0831084 6.808362 6.944272 7.260585 7.1418242 7.2712893 6.866276 7.1997833 7.1460004 6.622626 7.0435576 6.899238
1369043_at 3.7600482 3.615123 3.681683 3.8725626 3.6933553 3.6065722 3.7055323 3.830957 3.8038938 3.4569283 3.617916 3.8283472
1369044_a_at 5.997905 5.8018637 6.1122336 6.3941727 5.4894953 5.499159 6.8465447 5.8704576 6.4912353 6.4144697 6.337638 6.2779555
1369045_at 6.6263466 6.785645 6.79902 6.911109 6.8487263 6.9163485 6.9268003 6.9195876 6.9006658 6.9640727 6.8853617 6.9610934
1369046_at 3.9771779 4.062622 3.997089 4.1662474 4.0727205 4.1413565 4.008086 4.0864344 3.8418288 4.013253 3.862473 4.125331
1369047_at 3.1974037 3.301854 3.2200584 3.1735766 3.2498665 3.2057765 3.2870617 3.1531663 3.243933 3.4088056 3.2456331 3.2692657
1369048_at 4.6311674 4.7972984 4.9454875 4.853524 4.956396 4.5565414 4.8851256 4.727263 4.611145 4.795361 4.830518 4.754311
1369049_at 3.8610902 3.7187734 3.7996664 3.693284 3.7186778 3.6245668 3.7820976 3.910407 3.9079618 3.8318126 4.1081896 3.6670458
1369050_at 8.2039 7.9292493 7.7050633 7.7930517 7.722045 7.822504 7.9175777 7.8400974 8.341732 7.335931 7.9708786 7.926916
1369051_at 6.9653425 6.8045897 6.194065 6.7782526 6.776489 7.0223827 6.808734 6.674804 6.9106593 6.939902 6.9842114 6.5853868
1369052_at 5.1399026 5.1868973 5.254644 5.253937 4.869316 4.947739 5.2765126 5.2811584 4.9573536 4.8063555 4.858668 5.160877
1369053_at 4.6155066 4.7379284 4.7325344 4.435573 4.6362305 4.6912665 4.7750044 4.673729 4.744048 4.5594916 4.513175 4.629528
1369054_at 4.6160326 4.3510165 4.541297 4.161219 4.4414883 4.2549996 4.435383 4.4139843 4.627572 4.417449 4.32714 4.626623
1369055_at 3.804299 3.7939057 3.6184893 3.748626 3.6964402 3.6619585 3.9261832 3.752851 3.7425816 3.6938207 3.666613 3.6655436
1369056_at 3.7747746 3.543981 3.4394808 3.6184442 3.6801598 3.498253 3.7060406 3.4096832 3.4754484 3.585702 3.399165 3.6432097
1369057_at 7.576322 7.5507455 7.49902 7.464765 7.5228724 7.5219297 7.77065 7.6356564 7.4924574 7.474067 7.524107 7.4142985
1369058_at 4.828196 5.040368 5.1249514 4.959511 5.186036 5.041237 5.406518 5.087421 5.008537 5.1498427 5.0848618 5.1741123
1369059_at 7.5271406 7.556587 7.7054067 7.5870733 7.595699 7.5093136 7.5746665 7.62936 7.5026693 7.532018 7.8595576 7.4760437
1369060_a_at 7.7974553 7.910817 7.893189 7.6217256 7.7459526 7.925469 7.8501034 7.89572 7.696519 7.932457 7.9994035 7.98293
1369061_at 8.486962 8.425339 8.406679 8.124701 8.407246 8.429827 8.493872 8.46257 8.54027 8.57184 8.735952 8.48278
1369062_at 5.1799726 5.2918234 5.513938 5.066517 5.247999 5.1146436 5.432809 5.3471375 5.1674595 5.2429113 5.285142 5.413306
1369063_at 8.815425 8.794701 8.858217 10.012617 8.701624 8.95624 8.706148 8.8537445 8.77738 9.075124 8.623811 9.451851
1369064_a_at 3.8668258 3.9062595 3.9075904 3.6723926 3.7499757 3.9901953 3.9760659 4.143713 4.0483103 3.8981218 3.9002616 3.785908
1369065_a_at 8.790032 8.723846 8.504906 8.837145 8.45894 8.511087 8.30973 8.628146 8.683278 8.576236 8.2912035 8.596947
1369066_at 5.7678666 5.8754683 5.824471 5.988544 6.0289593 6.051829 5.776553 5.8594136 5.789735 6.106674 5.925398 5.8665733
1369067_at 3.9290056 3.9601789 3.6018755 3.8286612 3.6567528 4.018135 3.933842 3.9513667 3.693713 3.6377635 3.7035074 3.512639
1369068_at 4.1205254 3.905768 4.3094893 4.1671896 4.1433544 4.135297 4.074032 4.2816133 4.4481506 4.313119 4.201556 4.246581
1369069_at 7.580695 7.426761 7.239369 7.408322 7.3208847 7.485742 7.379886 7.386342 7.035068 7.183689 7.2233076 7.145973
1369070_at 7.577926 7.580696 7.700062 7.5339255 7.498597 7.488624 7.607398 7.691778 7.6383743 7.649827 7.587815 7.7243
1369071_at 4.123867 4.1051617 4.3208084 4.101116 4.262018 4.0434914 4.090619 4.0986404 4.602501 4.0418105 4.2480474 4.1861744
1369072_at 5.93936 5.728514 6.198859 5.653082 5.6777163 5.7451715 5.796557 6.2750025 6.355075 6.446004 6.0643187 6.154156
1369073_at 9.658061 9.862634 9.818794 9.502424 10.098116 9.681482 10.023002 9.657902 9.363232 9.714731 9.736916 10.005617
1369074_at 12.397588 12.550837 12.510379 12.551304 12.683726 12.48932 12.53184 12.5290365 12.726811 12.504382 12.557293 12.526256
1369075_a_at 4.5543003 4.6659923 4.772198 4.5632753 4.6321316 4.431435 4.6692224 4.798785 4.5863338 4.6604486 4.8865714 4.7533617
1369076_at 8.614201 8.836992 8.95837 8.726931 8.920058 8.818337 8.554778 9.077023 8.835107 8.894966 8.879725 8.781854
1369077_at 7.0564303 6.8196273 6.615721 6.7637324 6.9075794 7.0505176 7.027132 7.0810714 7.182342 7.2298694 7.0815654 7.0521483
1369078_at 7.918021 8.109696 7.884925 8.029898 7.787872 8.100935 7.762486 7.8934574 7.884106 7.951381 7.9003706 7.7884116
1369079_at 5.0680428 4.8463397 5.0623274 5.0014305 4.8672233 4.951121 4.8628044 4.8417497 4.892816 4.748419 4.9719257 4.9173675
1369080_at 4.6495814 4.552434 4.8199205 4.5172462 4.5573063 4.8972793 4.7708855 4.599066 4.888246 4.641423 4.849368 4.894847
1369081_at 7.010828 7.108421 6.869126 6.949656 6.981139 7.1105595 6.9746222 7.0714273 7.263967 6.9631996 7.1158233 7.269561
1369082_at 4.9149866 5.0139756 5.085127 5.120838 5.068318 5.1014295 4.917818 5.0518208 4.8540797 5.080619 4.909611 5.1593375
1369083_at 5.633598 5.825126 5.5104814 5.269602 5.69253 5.8245163 5.3755326 5.297015 5.8715305 5.442881 5.574496 5.5063066
1369084_a_at 6.8990717 7.0677314 7.0910306 7.0960956 7.2391224 6.8836484 7.1284585 7.1053257 7.246977 7.2290134 7.3152866 7.078209
1369085_s_at 6.167658 5.577157 5.3130054 5.5877085 5.494847 5.412901 4.682824 6.1102967 5.639349 5.0743957 5.404644 5.132187
1369086_a_at 5.617346 5.416044 5.406722 5.256957 5.64715 5.3448043 5.731607 5.8533807 5.4326506 5.424244 5.402462 5.4155455
1369087_at 5.347252 5.1063623 5.001254 5.1545587 5.0975323 5.1574674 4.981586 5.151688 5.1713595 5.0094223 5.0881248 5.279474
1369088_at 7.2971125 7.249983 7.0127006 7.2351313 7.096656 7.4590263 7.3946505 7.093023 7.227271 7.253903 7.5827885 7.101887
1369089_at 4.589876 4.4572577 4.2338295 4.22549 4.4762025 4.417148 4.4319344 4.2302 4.2365513 4.472465 4.5140734 4.3402557
1369090_at 4.0373187 4.2256117 3.9985068 4.1791625 3.9501119 3.9399695 4.082844 4.0826826 4.051879 3.9044654 4.013826 4.195756
1369091_at 4.0190897 3.7116127 3.9477675 3.9911423 3.990387 4.072714 4.342786 4.0428095 4.1571846 4.073392 4.322347 4.1042676
1369092_at 7.8944383 8.096221 8.050131 7.6682525 7.910809 7.7792044 7.895732 7.9932656 7.9164586 7.8798265 7.9755263 7.8532243
1369093_at 6.9201097 7.0007114 6.508568 7.232825 6.762979 7.0295467 6.593802 6.901959 6.6817493 7.140741 6.799747 7.0921125
1369094_a_at 5.9054575 6.3924227 6.702466 6.746338 6.417925 6.222215 6.4072723 6.2376103 6.4313364 6.3738766 6.5714803 6.492061
1369095_at 4.4430685 4.6991177 4.5286264 4.701024 4.6578894 4.944252 4.7351923 4.517683 4.66891 4.4391785 4.4166594 4.6448135
1369096_at 4.361121 4.2510433 4.3161616 4.353951 4.35277 4.518389 4.506574 4.038987 4.0876064 4.4380484 4.1826015 4.1886654
1369097_s_at 6.033175 6.032692 5.886533 5.976338 5.8796115 6.063322 5.8623877 6.0109696 5.8177357 6.1280856 6.0915856 6.3278046
1369098_at 4.206423 4.271308 3.972442 4.082388 4.251701 4.17837 4.0769835 4.012841 4.225286 3.8520691 4.3500147 4.1568317
1369099_at 7.3380575 7.5701237 7.2180505 7.080668 7.494991 7.615012 7.4482007 7.634846 7.31908 7.566503 7.56803 7.290313
1369100_at 4.0531893 4.5254307 4.158572 4.000182 4.0601416 4.1752496 4.1388474 4.081597 4.1841717 4.269023 4.2171755 4.5254583
1369101_at 7.845877 7.6634994 7.8213053 7.7841063 7.892383 8.056679 8.023888 7.7359123 7.866961 7.854328 7.6911874 7.8028846
1369102_at 3.8610902 4.1077766 3.7689931 3.7495725 3.8728092 3.8510177 3.9718964 3.5075507 4.098561 3.853489 3.7976866 4.128688
1369103_at 5.2436495 4.671438 4.9720054 4.7438264 5.2110543 4.702427 4.865536 4.7293615 5.1948366 4.837592 4.6417003 4.9237003
1369104_at 5.53844 5.9363966 5.2705574 5.44701 5.4300723 5.7995753 5.2613134 5.3318663 5.604576 5.4748716 5.4907303 5.695962
1369105_a_at 3.4590487 3.5959904 3.4594338 3.7839088 3.8417406 4.4202986 4.343688 3.4742036 4.1564045 3.8383121 4.251291 3.4926958
1369106_at 4.420579 4.8226767 4.571176 4.4587607 4.496404 4.51399 4.538133 4.3198934 4.587216 4.5846424 4.428023 4.4846954
1369107_at 3.8548117 3.7893422 3.723901 3.6468782 3.9580379 3.9434166 3.9651935 3.9932082 3.7694166 4.0474486 3.9502835 3.7053475
1369108_at 4.1239767 4.1936603 4.063615 4.161415 3.887383 4.102171 4.0821667 4.070325 4.180786 3.8420362 4.047495 4.008728
1369109_at 3.799101 3.7519457 3.6806443 3.8805437 3.7253137 3.6958692 3.9142623 3.5321896 3.722898 3.5764496 3.7002778 3.9427521
1369110_x_at 10.415737 10.50897 10.203808 9.387035 10.344219 10.455884 10.080474 9.870378 9.634098 10.013483 8.883925 9.72894
1369111_at 13.937689 14.033745 13.958602 13.980566 13.947286 14.010061 13.941771 13.941382 13.857681 14.078395 13.85329 13.87091
1369112_at 4.2225256 4.079178 4.500105 4.2594147 4.3328915 4.397253 4.5040646 4.323904 4.341117 4.366627 4.5865 4.1175184
1369113_at 3.4436166 3.3006127 3.5699625 3.4397345 3.4748857 3.382857 3.7159078 3.3776264 3.3889549 3.3685887 3.2780852 3.3101301
1369114_at 3.5038528 3.226858 2.99247 3.378383 3.230338 3.8642771 3.6482043 3.1914082 3.5162847 3.3792834 3.440569 3.1989536
1369115_at 4.7252755 4.6458077 4.515608 5.0609527 4.986317 5.1574674 4.971131 4.8833323 5.4366403 4.726091 5.008537 5.3496017
1369116_a_at 5.8670335 5.811442 6.0148764 5.918266 5.9923716 5.8030634 5.9846015 5.841692 5.933065 5.9868364 5.9661536 5.945747
1369117_at 3.969163 3.9266887 4.1707096 4.104759 3.8086414 4.1145663 4.2185698 3.8765788 3.782972 4.204868 4.0975056 3.9726253
1369118_a_at 4.99282 4.873736 4.6610146 4.8873777 4.596669 4.59337 4.646797 4.6155205 4.879234 4.7658887 5.044187 4.6027913
1369119_a_at 4.6215124 4.6652107 4.91949 4.8296328 4.8281503 4.8076324 4.948605 4.7737904 4.618164 4.495084 4.893381 4.810221
1369120_a_at 7.376905 7.129945 7.3866334 7.2733912 7.422112 7.2838635 7.228783 7.2433724 7.1981025 7.364192 7.2188516 7.192327
1369121_at 5.2113175 5.319341 5.452558 5.332244 5.341282 5.213004 5.540325 5.205578 5.059075 5.3632584 5.150152 5.1623
1369122_at 7.4681644 7.325004 7.25415 7.326187 7.3560104 7.2384324 7.341573 7.4765906 7.289323 7.294667 7.176121 7.1329455
1369123_a_at 6.1672134 6.119002 6.174039 6.0985694 5.916625 5.977845 6.1507306 6.001896 6.2863374 6.077924 6.0571656 6.10642
1369124_at 4.4374466 4.276677 4.2847366 4.506116 4.3206825 4.6016006 4.6680946 4.2072353 4.539332 4.607815 4.5201263 4.51525
1369125_at 3.4247558 3.3984818 3.4333801 3.391707 3.401101 3.3962817 3.427779 3.4083414 3.5931654 3.3465688 3.4721756 3.5929255
1369126_at 3.8206785 4.1745586 4.454019 3.9660919 3.8002126 4.1165633 3.7092469 3.6757164 4.38974 4.097685 3.8354535 3.867577
1369127_a_at 6.604801 6.5408664 6.494755 6.7438807 6.6527267 6.3362036 6.6934133 6.658424 6.5201445 6.981739 6.2270427 6.5657344
1369128_at 3.9364548 4.1593275 3.9829817 4.42591 4.283552 4.0670977 4.168566 4.05921 4.0831766 4.1991167 4.030323 3.8928037
1369129_at 4.0742292 3.9274347 3.8409204 3.9203665 3.9339328 3.9623675 4.1190586 4.114985 4.0727663 4.1129017 4.091218 4.2712154
1369130_at 5.0175576 5.045308 4.643906 4.873547 4.8350534 5.350396 5.005966 4.8308034 4.9036984 4.733485 4.727188 5.0046186
1369131_at 4.3985863 4.3904963 4.387659 4.1402936 4.449122 4.2952027 3.9723535 4.5102844 4.0985065 4.2607694 4.303552 4.506501
1369132_at 5.5389028 5.536297 5.5957246 5.485204 5.6362095 5.556501 5.68995 5.23312 5.652524 5.3866363 5.6737895 5.6160197
1369133_a_at 3.8343852 4.115793 3.7768013 3.8174052 3.8849244 4.0784187 4.022538 4.056899 4.050519 3.9349473 4.031 4.1310205
1369134_x_at 3.5483086 3.3957748 3.5305493 3.569796 3.4785244 3.55404 3.5857925 3.5326738 3.62505 3.6238997 3.5053425 3.3574982
1369135_at 6.278866 6.4636364 6.5067205 6.4018755 6.370997 6.4571376 6.430185 6.0948534 6.6370683 6.408511 6.4778194 6.305419
1369136_at 4.2769184 4.0200467 4.205016 4.223408 4.1254673 4.1425943 3.996701 3.7962353 4.0692186 4.097063 4.0599804 4.496789
1369137_at 4.863185 4.955766 5.008189 4.8380766 5.2609386 4.9693775 5.458372 4.7663393 4.8292637 5.1954174 5.2024975 5.0760794
1369138_a_at 4.037712 4.0860653 4.231632 4.2072434 3.9353817 4.0230207 3.9518552 4.0790706 4.039879 3.8352742 3.9250674 3.7620022
1369139_at 3.621446 3.6227489 3.8070953 3.5689795 3.7647421 3.7846322 3.752036 3.6881583 3.7954054 3.6038759 3.510007 3.9044876
1369140_at 4.234466 4.101371 4.186426 4.228838 4.381174 4.160858 4.064761 3.9649265 4.273756 4.193633 4.1217413 4.088932
1369141_at 3.7711747 3.5762615 3.6426604 3.7938044 3.7167854 3.806309 3.6920562 3.5639145 3.7234962 3.7251043 3.6654525 3.616553
1369142_at 3.8412235 3.6926258 3.8087733 3.697455 3.7999663 3.6085913 3.8858817 3.6562788 3.7978988 3.5484767 3.6694906 3.873949
1369143_at 4.1882787 4.1940928 4.4385576 4.3458185 4.2346516 4.3899946 4.1088486 4.272879 4.212219 4.2551627 4.08825 3.9339235
1369144_a_at 4.3284016 4.045621 4.1491737 4.1525116 4.170517 4.2132645 4.2132473 3.9493341 4.1089478 4.000765 4.1704807 4.0186567
1369145_a_at 4.6652417 4.8634706 4.8315454 4.849898 4.6349306 4.6094427 4.6485095 4.9338236 4.7307 4.830901 4.838813 4.732405
1369146_a_at 6.933624 7.064301 7.035255 7.455548 7.193749 7.659692 7.256854 7.23264 8.361329 7.843537 7.563652 7.794703
1369147_at 4.8043222 5.076745 4.868143 4.995763 4.978074 4.6405315 5.033226 4.6173224 4.7251725 4.7952437 5.038795 4.9642563
1369148_at 7.8701196 7.9176927 8.048523 7.810638 7.9107714 8.181513 8.167347 7.88193 7.7677803 7.93796 7.928274 7.9360623
1369149_at 4.812287 5.057976 4.966636 5.034605 5.1203995 5.1574674 5.0679946 5.2020397 5.255008 5.1893716 4.916003 5.0926704
1369150_at 8.277416 8.25367 7.927899 8.190663 7.526 8.08621 8.03521 8.232055 7.4825215 8.592197 8.168432 7.9280615
1369151_at 5.0573196 5.008507 5.165903 4.9926453 5.2862005 5.226735 5.3868394 5.013324 5.2692127 5.153842 5.1061172 5.4607058
1369152_at 7.138647 7.0915594 6.802676 7.1587276 6.9239845 6.8346925 6.55312 7.143617 7.1079416 7.180895 7.068582 7.141717
1369153_at 3.5983138 3.6350672 3.7925897 3.8509853 3.6984189 3.528801 3.8814785 3.5850935 3.810413 3.6384563 3.4849699 3.6664038
1369154_at 3.825084 3.8929622 3.8891203 3.9819095 4.0346622 3.9247916 4.1699653 4.1888914 4.3133616 4.0858917 3.9308107 4.096858
1369155_at 5.162267 5.0674105 5.035601 4.8463564 5.150481 4.9283338 5.2958207 4.8028555 5.2618136 4.8147807 4.9548616 5.078233
1369156_at 6.641654 6.3336554 6.348029 6.915983 6.321417 6.266214 6.3164825 6.9120164 6.6312966 6.4950485 6.8963585 6.5847526
1369157_at 8.474592 8.63431 8.432709 8.565815 8.496386 8.256275 8.431969 8.46455 8.439892 8.691782 8.546856 8.389589
1369158_at 4.2900352 4.270316 4.3478155 4.1718326 4.649784 4.10163 4.2915926 3.7966163 4.4588795 4.1864862 4.3836 4.3757887
1369159_at 5.0648837 5.2029643 5.3976364 4.9704666 5.3768334 5.011711 5.308065 5.32708 5.4077744 5.2024446 5.153949 5.2004256
1369160_a_at 5.113296 5.0673995 5.138201 5.0455937 4.690536 4.7258153 5.2953877 4.9550548 5.020829 5.1106186 5.0796685 4.9808116
1369161_at 8.726125 8.485503 8.472712 8.68833 8.578996 8.789182 8.868665 8.300318 8.551205 8.71468 8.713458 8.189949
1369162_at 4.2230067 4.0509996 4.3333397 4.1747055 4.101282 3.834839 4.3032556 4.0034976 4.2426662 3.9452157 4.1861315 4.111918
1369163_at 5.216906 5.4519434 5.1713066 5.3390913 5.2441835 4.779247 5.514003 4.918018 5.5163603 5.239846 5.132791 5.406914
1369164_a_at 4.2287974 4.535204 4.4390135 4.301112 4.727735 4.473297 4.7306237 4.2824135 4.7105684 4.356739 4.4199696 4.536831
1369165_at 4.2216787 4.2706413 4.2899837 4.5751934 4.117568 4.556019 4.2080917 4.02701 4.323039 4.3864107 4.280024 4.146274
1369166_at 4.0527215 4.334916 4.046019 4.1644306 4.2567472 3.7610636 4.1957736 4.23356 3.9658546 4.20975 4.3029933 4.000306
1369167_at 6.0347595 5.6221404 6.090544 5.8284836 6.158084 5.8128223 6.017678 5.553707 6.1623983 5.846765 5.8307877 5.838065
1369168_a_at 5.1034594 4.943616 5.375639 5.6873007 5.3722725 5.0932794 5.3913846 5.064877 5.4043126 5.2884464 5.2504673 5.293676
1369169_at 9.312115 9.271839 9.296545 9.326748 8.969558 9.354636 9.178144 9.396083 9.445075 9.471314 9.346247 9.395662
1369170_at 4.327321 4.1234293 3.9498737 4.0148187 4.0635166 4.1578074 3.9219382 4.1226187 4.3459253 3.9069805 4.143965 3.9525023
1369171_at 11.062864 11.184064 11.180608 11.211346 11.195394 11.117609 11.151168 11.06033 11.153662 11.089763 11.222134 11.066384
1369172_at 4.174753 4.160685 4.0379486 4.0826154 4.110324 4.2992163 3.9087656 4.123663 4.4144316 4.2481527 4.0370564 4.2480364
1369173_at 5.2019114 5.160937 5.263776 5.2902308 5.295982 5.0922766 5.30993 5.315291 5.3174825 5.220005 5.3092976 5.173057
1369174_at 6.9923596 7.115853 6.803628 6.943282 7.1718545 6.96119 7.045153 7.0664735 6.7811885 6.9148307 7.218117 6.764246
1369175_a_at 3.8361397 4.0947056 3.8681757 4.0522327 4.0221996 4.0065813 4.0676575 4.0312223 4.12035 4.073612 3.8774273 4.0804787
1369176_at 6.461026 6.6227555 6.717642 6.5414033 6.8466034 6.7834334 6.2711244 6.4830766 6.798475 6.4959702 6.7033453 6.541691
1369177_at 7.142066 6.897456 6.92635 7.215648 7.020247 7.0848775 6.9107766 7.0032954 6.9802246 6.8627605 7.1903586 6.828854
1369178_a_at 4.3172297 4.5337143 4.498209 4.1593523 4.3675637 4.408659 4.4667153 4.074306 4.101824 4.324001 4.484598 4.429454
1369179_a_at 6.0167565 6.0403614 6.267753 5.9472213 6.0621595 6.672055 6.002911 6.2004566 5.8985214 6.0591474 6.425736 6.008592
1369180_at 4.8866506 4.9184465 4.941778 4.9593067 5.041389 4.672904 4.995853 4.7409606 4.8935704 4.823476 4.9882307 4.937479
1369181_at 5.4647717 5.747765 5.915796 5.7392335 5.7199664 5.467375 5.299554 5.660122 5.84783 5.45696 5.4720373 6.4021974
1369182_at 3.7041945 4.011216 3.950663 3.916634 3.9646924 3.894946 4.0363107 3.957119 4.255357 3.9727173 3.9447048 4.2173934
1369183_at 5.18921 4.6946173 4.988762 5.082615 5.151119 5.148073 4.9871793 4.783863 5.1948366 4.9236646 4.920022 5.1078844
1369184_at 3.9119384 3.6562145 4.302291 4.4821568 4.182148 3.9985962 4.215763 4.040127 4.152238 4.319433 3.9464624 4.11217
1369185_a_at 5.263911 5.1684036 5.2746367 5.1244802 5.362093 5.151265 5.2748766 5.0628195 4.9933567 5.2458525 5.1087484 5.240163
1369186_at 7.4126186 7.044708 6.969236 7.343563 7.406802 7.300205 7.2560916 7.442336 7.457218 7.20748 7.179744 7.4540796
1369187_a_at 7.0867715 7.1498065 7.175685 6.9933705 7.2102103 7.046174 7.3322945 6.8941164 7.0971475 7.366895 7.004579 7.08257
1369188_at 4.1376195 4.1321836 3.944812 3.9026856 4.032765 4.1487894 4.074435 3.78783 4.3546352 4.1084523 4.0859227 3.9575536
1369189_at 5.567205 5.6118217 5.7089214 5.7186046 5.880729 5.502902 5.7217937 5.533041 5.68367 5.676629 5.767386 5.367421
1369190_at 5.8730335 5.639649 5.7275805 5.762933 5.536981 5.865079 5.6299267 5.5587597 5.890623 5.6659374 5.638975 5.8066688
1369191_at 4.089263 3.7175286 3.7658958 3.6851745 3.6179838 3.7636287 3.6591315 3.4505975 3.8124557 3.5250905 3.597487 3.6755998
1369192_at 4.625838 4.608815 4.7399783 4.7532086 4.6397676 4.828628 4.6350417 4.5875454 4.9166965 4.858121 4.6299357 4.9083986
1369193_at 5.4430685 5.52977 5.5616436 5.452015 5.535683 5.479048 5.680952 5.352947 5.399617 5.7924533 5.5456114 5.6777
1369194_a_at 3.597799 3.6963902 3.7414324 3.8759215 3.8525643 3.447218 4.0433283 3.669367 3.784899 3.820599 3.7669525 4.013235
1369195_at 5.332609 5.685654 5.9287124 5.8012767 5.553745 5.571144 5.4768815 5.807041 5.942984 6.2156963 5.216016 5.4408965
1369196_at 5.3737164 5.5034714 5.609559 5.4773884 5.585577 5.4266844 5.5873756 5.6683083 5.7857776 5.561364 5.5679436 5.8216286
1369197_at 5.485195 5.748753 5.4056745 5.6219964 5.4336443 5.664714 5.5966034 5.58123 5.3589807 5.305853 5.606289 5.3416643
1369198_at 5.085042 5.1921654 5.3736243 5.2858324 5.32546 5.0529413 5.4450326 5.0286436 5.3298464 4.9942064 5.234885 5.452179
1369199_at 4.9146886 5.036977 4.857195 4.970111 4.901144 4.85838 4.9593 5.0585356 5.029129 5.0454206 4.850459 4.9818363
1369200_at 8.756395 8.767886 8.782597 9.084907 8.7134495 8.721014 8.968688 8.659655 8.768475 8.837644 8.8523655 8.66811
1369201_at 5.121349 5.1563106 5.2680845 5.0340295 5.337258 5.211403 5.3273034 5.0598707 5.2889757 4.8826127 5.2032394 5.3414893
1369202_at 3.6368718 3.5691655 3.499561 3.6504343 3.469867 3.5835137 3.5329535 3.5883195 3.4980989 3.6561909 3.6414292 6.4916344
1369203_at 4.168927 4.0194206 4.116456 3.833379 4.062111 4.183878 4.0519133 3.8820305 4.1035175 4.017578 4.136046 4.0016546
1369204_at 7.2362685 7.2416973 6.5618176 7.177772 7.205846 7.060708 7.2221932 7.150437 7.5066333 6.948399 6.83262 7.157037
1369205_at 5.1531086 5.2305336 5.222562 4.9795747 5.3697753 5.2357163 5.1738176 5.1365333 5.133524 5.520973 5.3556046 5.49863
1369206_at 12.511821 12.544524 12.749408 12.508076 12.534501 12.549996 12.605178 12.534134 12.594112 12.642988 12.55352 12.555727
1369207_at 4.0316906 4.697532 4.4298844 4.3764133 4.401327 4.180199 4.299515 4.2115726 4.304525 4.3391333 4.0680456 4.2005153
1369208_at 5.772663 6.073801 6.054373 6.0352325 6.1965423 5.8235817 5.993857 5.852064 5.909643 6.0581737 5.919197 5.873502
1369209_at 6.1518545 6.377931 6.0501757 6.120488 6.164807 6.117677 6.1371636 5.9333696 6.1630497 6.193682 5.5804224 6.2935724
1369210_at 3.5118906 3.6255057 3.4081476 3.669733 3.394607 3.3891604 3.4286897 3.4666972 3.3006225 3.2954931 3.7576256 3.4815776
1369211_at 6.2048497 6.4559393 6.3128014 6.1780005 6.2587123 6.6160984 6.3145213 6.0410714 6.066997 6.2820287 6.3726864 5.9515066
1369212_s_at 7.0189347 7.3154893 7.092801 6.5886297 6.936749 7.2303014 7.443339 7.190717 7.066433 6.2892 7.2324615 6.863778
1369213_at 5.1301155 4.981346 4.970748 5.014397 5.1694865 4.9197435 4.9859414 4.799963 5.210246 4.8353887 5.0190663 4.8581157
1369214_a_at 6.1057343 5.804419 5.8531036 5.956391 5.945775 5.797329 6.1371226 5.807372 5.9752636 6.048647 5.911291 5.8536935
1369215_a_at 10.060231 10.354676 10.153066 10.032091 10.330665 10.410479 10.221925 10.2171 10.039706 10.191119 10.38536 9.876099
1369216_a_at 5.3376083 5.3370256 5.4086485 5.4159827 5.4486933 5.095415 5.5675683 5.283675 5.3916197 5.373665 5.3562355 5.47827
1369217_at 4.2259903 4.2590017 4.4414153 4.4431076 4.527379 4.3968945 4.2550383 4.2684097 4.315187 4.521609 4.3674927 4.4146223
1369218_at 7.3727503 7.3877892 7.522643 7.3025985 7.363739 7.562552 7.3689117 7.392367 7.321618 7.79496 7.783566 7.664918
1369219_at 6.250178 6.1840353 6.3685026 6.1937404 6.2159443 6.1244345 6.1475563 6.118055 6.305552 6.2334146 6.1492825 6.0504327
1369220_at 7.0485973 7.2495284 7.134375 7.173563 6.955776 7.1338305 7.079252 7.1643267 7.3186936 7.206757 7.2500186 7.2150574
1369221_at 6.282316 6.1397414 6.4104323 7.389954 6.467305 6.615507 6.4615593 6.3746104 6.8931527 6.488222 6.1048255 6.902763
1369222_at 5.2421803 5.4216485 5.609559 5.308551 5.465296 5.422126 5.5615797 5.2669706 5.539231 5.280834 5.360312 5.3836403
1369223_at 6.776107 6.527228 6.8193984 6.7080665 7.024964 6.7805233 6.9204087 6.894794 6.8932395 6.57812 6.7104363 6.8633447
1369224_at 10.068463 8.111408 7.483178 10.304384 10.821235 11.243551 10.5699415 9.706992 8.765696 9.546941 11.668363 6.4981327
1369225_at 11.865803 11.792121 11.966678 12.088106 12.308246 11.6196785 11.941339 11.7084055 12.195113 12.437366 12.038951 12.329981
1369226_at 7.849953 7.550149 7.508482 8.234093 7.9347854 7.440315 7.704735 7.6564617 8.0643635 7.893843 7.602326 7.329623
1369227_at 5.9602485 6.040566 6.181917 5.8447733 5.659647 5.701105 5.9664884 6.134236 5.9174743 5.898604 5.8138475 5.581841
1369228_at 5.9058466 5.8093085 5.751006 5.7652483 5.8699293 5.810652 5.611857 5.682771 5.6906905 5.8543515 5.375218 6.1566076
1369229_at 5.987545 5.866409 5.706648 5.923045 5.6894193 6.2069297 6.017762 5.877504 5.782239 5.872215 6.276889 6.229212
1369230_at 4.493841 4.3866987 4.448478 4.436971 4.7240105 4.8252215 4.6022463 4.6251287 4.840354 4.6048856 4.783717 4.5703373
1369231_at 4.658565 4.959595 4.877082 4.8071733 4.865279 4.7396784 4.8314214 4.7735763 4.8938723 4.5642414 4.6173677 4.767583
1369232_at 4.426014 4.7208323 4.769263 4.840301 4.865595 4.6473093 4.6852474 4.564409 4.633876 4.861061 4.6749616 4.553992
1369233_at 3.7022796 3.616994 3.7146974 3.7856407 3.6184022 3.809605 3.8799863 3.6017838 3.9501927 3.562373 4.0568943 3.7088664
1369234_at 7.6422567 7.738779 7.514811 7.676779 7.5900197 7.7914953 7.7926626 7.7557154 7.738687 7.6376534 7.4890566 7.610134
1369235_at 4.935449 4.988025 5.1956 5.063829 4.757259 4.770068 5.0008397 5.142055 4.9943876 4.775096 4.956354 4.61984
1369236_at 4.827384 5.2530184 5.2341366 5.058837 4.8523693 5.1962914 5.107214 5.2368374 5.0178432 4.833842 5.130717 4.8618884
1369237_at 4.9682117 5.0844536 5.6061935 5.2688537 5.6773057 5.388799 5.1540413 5.446448 5.02228 5.2898903 5.2564936 5.2531695
1369238_at 9.771317 9.580563 10.07575 9.489873 9.776084 9.58721 9.494547 9.839838 9.2560215 9.675803 9.227154 9.657664
1369239_at 4.0619707 4.2335944 3.994353 4.19219 3.969324 4.2528143 4.1699653 3.9128094 4.3326283 4.2578526 4.193932 4.12099
1369240_a_at 5.646064 5.753655 5.8343086 5.6859474 5.5862584 5.6132803 5.8384876 5.7277527 5.876204 5.8895683 5.6663632 5.5389943
1369241_at 5.068122 5.3112445 5.455868 5.4608994 5.3574433 5.479217 5.6520395 5.2678556 5.118334 5.552405 5.258828 5.1712804
1369242_at 3.4763124 3.484002 3.8330767 3.6606328 3.683373 3.7262697 3.5664876 3.394427 3.7422686 3.4994376 3.6706033 3.537871
1369243_at 4.1903634 4.119934 4.0814385 4.149062 3.9524825 4.296797 4.265997 4.201851 4.0204964 3.9087377 4.0698094 3.9498818
1369244_at 7.1599674 7.032155 6.6018834 6.76295 6.7229557 7.028772 6.831063 6.9590116 6.9094567 7.0651197 7.081104 7.144515
1369245_at 4.1208506 4.448209 4.4458046 4.278913 4.558499 4.3743925 4.35364 4.5680246 4.328026 4.4941773 4.3797445 4.2266297
1369246_a_at 4.0124187 3.581695 3.8360293 3.5556521 3.862801 3.7242892 3.8258865 4.0300293 3.7811635 3.6484551 3.9681175 3.8136368
1369247_at 6.463646 6.367993 6.2966123 6.252834 6.0362215 6.4239316 6.065265 6.205562 6.0181746 6.158902 6.3132243 6.1945214
1369248_a_at 9.2312 8.904649 8.988195 9.260936 8.349045 8.455929 9.086377 8.554779 8.549595 8.628357 8.103724 8.038141
1369249_at 8.533731 8.304921 8.374021 8.1665535 7.819317 8.319265 8.032244 8.706225 8.1481695 7.8387413 8.006426 8.03998
1369250_at 4.9429464 4.856968 5.2258034 4.925068 5.1341877 4.606335 5.0751195 5.3030353 5.0454106 4.956006 4.9885178 5.274965
1369251_a_at 5.688979 5.639369 5.822152 5.2679806 5.75331 5.6807966 5.469631 5.5297565 5.723636 5.8745804 5.9657626 5.5875006
1369252_a_at 5.1779346 5.302041 5.58026 5.3295593 5.3805075 5.412364 5.908845 5.268013 5.2864423 5.445456 5.551734 5.573725
1369253_at 3.7816446 3.7443209 3.8715036 3.7549193 4.1880975 3.8733997 3.8897047 3.7935996 3.9044595 3.5635226 3.64972 3.7169464
1369254_a_at 3.8597758 3.711422 3.7618084 3.7726586 3.7841167 3.7852476 3.884957 3.8194335 3.958991 3.8799279 3.617474 3.6163561
1369255_at 6.469316 6.4194927 6.516181 6.7403827 6.761691 6.5373707 6.481507 6.6495442 6.6115336 6.689642 6.5761013 6.5505834
1369256_at 5.7223263 5.819803 5.841648 5.9918094 5.9140835 5.874188 5.7525387 5.745674 5.9320054 5.7455153 5.7529464 5.7789216
1369257_at 4.8840647 4.925823 5.0922055 4.9289603 4.9604235 4.942148 4.9186363 5.033862 5.041699 5.049448 4.839083 5.1147857
1369258_at 3.4324515 3.142181 3.2470243 3.1941612 3.2597945 3.0175447 3.2123744 3.1938276 3.1542754 3.0922208 3.3728652 3.311712
1369259_at 6.962719 5.665976 5.751006 7.1031747 6.84756 6.854444 6.427431 6.9587917 7.085677 6.177804 6.786811 6.3646164
1369260_a_at 4.434656 4.1797576 4.1912365 4.3399973 4.4179516 4.294751 4.1741743 4.2609997 4.3250194 4.166691 4.1079173 4.316913
1369261_at 4.80272 4.9022603 4.7484 5.2710733 4.8714476 5.1256685 4.9100037 4.9021087 5.0059876 5.1577024 4.960575 4.8792915
1369262_at 6.6555805 6.88172 6.689864 6.538499 6.573789 7.01825 6.7639008 6.563952 6.5495415 6.807926 6.7855306 6.3971057
1369263_at 3.499837 3.5959904 3.444777 3.4822776 3.4660819 3.2974052 3.4895582 3.4960513 3.3944705 3.3297102 3.4124753 3.7286818
1369264_at 4.8733444 5.406513 5.1399937 5.042224 5.5245275 4.7780914 5.0816545 4.976885 4.98042 5.023286 5.065155 5.0438848
1369265_at 6.613984 6.2874994 6.458815 6.602764 6.4817195 6.2347193 6.4609456 6.461783 6.484996 6.5817986 6.402482 6.384068
1369266_at 5.663804 5.7018013 5.847993 5.671436 5.8158865 5.984251 5.847897 5.6882315 5.1948366 5.5218883 5.409153 4.8416157
1369267_at 3.9088495 4.1818566 4.4507904 4.0293856 4.2238092 4.2975802 4.304361 4.089265 4.151515 4.1708026 4.227704 4.1635046
1369268_at 4.2434464 4.321246 4.336978 4.174692 4.394741 3.9285305 4.2320704 4.070827 4.151287 4.0681477 4.022681 3.864577
1369269_at 9.23618 9.218885 9.26884 9.267223 9.292396 9.330358 9.1424675 9.333489 9.311014 9.476338 9.398086 9.30532
1369270_at 8.889505 8.884294 8.792826 8.96236 8.92336 8.941375 8.736055 8.972979 9.011352 8.89689 8.68389 8.977553
1369271_at 4.2660074 4.3130136 4.3324413 4.3512363 4.162261 4.0949955 4.3379574 4.47863 4.542331 4.4287376 4.2106676 4.3741713
1369272_at 5.4010296 5.3677325 4.64307 5.159502 5.5912223 5.131673 5.531586 5.386346 5.5336905 5.229922 5.042201 5.0812593
1369273_a_at 4.392251 4.1697893 4.5491667 4.64336 4.6948857 4.3622684 4.517082 4.519167 4.4871006 4.2242155 4.5360484 4.553842
1369274_a_at 4.319312 4.628212 4.3024697 4.3137383 4.390342 4.5235395 4.43629 4.3432155 4.421075 4.50149 4.6048536 4.4694386
1369275_s_at 12.8194895 12.733581 12.595014 12.8002405 12.469476 12.777323 12.72776 12.811282 12.780305 12.874256 12.818922 12.931223
1369276_at 5.000863 4.6941924 4.8419633 4.5095444 5.1763287 4.8955383 5.004749 4.711932 4.7691936 4.80278 4.9452753 4.6891785
1369277_at 5.8455877 5.7352757 5.717233 5.6810956 5.616058 5.627238 5.714667 5.5812745 5.633989 5.5313673 5.5878153 5.554538
1369278_at 8.132429 7.9452543 7.933808 8.009542 8.110936 8.108988 8.074272 8.138682 8.065359 8.299675 8.353462 8.463829
1369279_at 6.023749 5.7966104 6.0939684 5.970426 6.303759 5.578339 6.144049 5.9136243 6.1780214 5.8523026 5.927393 5.7912054
1369280_at 4.4587474 4.5508595 4.2787533 4.604731 4.527379 4.1761637 4.736728 4.3083615 4.4169726 4.3162913 4.4682083 4.4187145
1369281_at 3.5660365 3.5879912 3.498869 3.475718 3.5059953 3.6107047 3.7648735 3.6740289 3.5959852 3.4369557 3.8123765 3.6312537
1369282_at 3.1705837 3.3996584 3.410754 3.3291461 3.3743894 3.4552581 3.6272616 3.285573 3.3044968 3.5221975 3.3949435 3.4675896
1369283_at 3.6785865 3.7087612 3.7912679 3.4875498 3.9290106 3.8762815 4.0602093 3.742828 3.912497 3.7629101 3.7645106 3.6784422
1369284_at 5.357881 5.66922 5.4325027 5.4024057 5.6026745 5.430925 5.62481 5.512602 5.4521465 5.494434 5.4932013 5.4457493
1369285_at 6.410862 6.330345 6.3134427 6.3825774 5.8428574 6.322807 5.7482324 6.5622334 6.246098 5.962658 5.987985 5.7133594
1369286_at 12.426634 12.421518 12.23013 12.440815 12.366843 12.394769 12.427909 12.132133 12.320364 12.350279 12.43681 12.292747
1369287_at 4.5916753 4.7479453 5.0636683 4.7471285 4.791806 4.855945 5.145339 4.85814 4.9111934 4.954315 4.808138 5.044412
1369288_at 4.682387 4.4633927 4.6978216 4.284876 4.534728 4.63829 4.4723725 4.5521 4.659496 4.354697 4.7260704 4.5237694
1369289_at 10.099327 9.792629 9.744156 9.856079 9.886481 9.91006 10.081948 9.695008 9.751798 9.808237 9.655108 9.603622
1369290_at 4.5133247 4.607604 4.1526346 4.3748274 4.813654 4.547862 4.3187275 4.3895226 4.259201 4.449483 4.744465 4.650481
1369291_at 10.222453 10.159943 10.308951 10.380444 10.104258 10.306169 10.528894 10.092143 10.234755 10.206695 10.130477 10.137818
1369292_at 4.414819 4.160495 4.6856146 4.4590836 4.488619 4.355645 4.6280537 4.489687 4.6155596 4.515539 4.3940144 4.540019
1369293_at 6.0696893 6.0746493 5.9775457 5.9245005 5.9439178 5.6837916 5.938255 5.8849382 6.1482105 5.6958995 5.9572287 5.8600397
1369294_at 4.6261935 4.831832 4.8840322 5.222094 5.01078 4.7182465 4.8532867 4.7120543 5.026754 5.0860767 4.943945 4.857435
1369295_at 4.793781 4.55219 4.689927 4.7119017 4.920254 4.7821646 4.7757077 4.7115946 4.7268233 4.6862183 4.9546084 5.0093346
1369296_at 12.673189 12.823592 12.784048 12.874494 12.756023 12.621826 12.612223 12.830001 12.514729 12.237446 12.69889 12.592422
1369297_at 4.017411 4.0394154 3.9926026 3.794334 4.3232255 4.099491 4.06244 3.969411 3.8092966 4.1026764 4.067471 3.8963258
1369298_at 4.301894 4.294769 4.3333397 4.0185065 4.317223 4.198496 4.1455455 4.368139 4.2364025 4.3623133 4.207232 4.175482
1369299_at 4.82678 4.6131997 4.6099963 4.8370643 4.893472 4.9406843 4.691983 4.639589 4.82584 4.893324 4.5170727 4.8838463
1369300_at 3.8654513 4.009111 4.0982275 4.221185 4.3182535 4.1150455 4.3474174 4.1164746 4.1912384 4.0853786 4.1555986 4.1700478
1369301_at 4.596063 4.770449 4.977765 4.6979074 4.895077 4.6525865 4.934637 4.7461925 4.9379315 4.782723 4.6935368 4.8969755
1369302_at 4.5930214 4.733377 4.376328 4.577634 4.4810395 4.441022 4.3940043 4.534663 4.4958405 4.5646863 4.3757315 4.6266418
1369303_at 3.68323 3.5627139 3.842625 3.936704 3.833647 3.6680117 3.5536387 3.7484114 3.7690527 3.6433444 3.7238138 3.8438284
1369304_at 6.387437 6.4029417 6.373623 6.5675545 6.2998962 6.669503 6.121722 6.894832 6.5896544 6.8074274 7.045356 6.637537
1369305_at 4.5798492 4.7618866 4.529766 4.731309 4.527379 4.6629925 4.605734 4.645992 4.8286495 4.594969 4.7028008 4.739894
1369306_at 4.2481766 4.2814455 4.251396 4.25325 4.000873 4.2138314 4.495265 3.823605 4.349083 4.1295147 4.1495523 4.1688614
1369307_at 4.920125 5.052558 4.9994564 5.216409 4.975317 4.7865696 5.1374598 5.007519 5.0597134 5.0335236 5.136588 4.871603
1369308_at 5.335358 5.3704977 5.3143263 5.2906475 5.206452 5.205701 5.2856884 5.3301797 5.193402 5.2886143 5.266881 5.582971
1369309_a_at 4.881811 4.8122683 4.8400745 4.837899 5.105599 4.8150144 4.8183823 4.729772 5.027337 4.9515676 4.9837976 5.0046186
1369310_at 5.068426 4.9836016 4.9562025 4.9244623 5.141985 5.2635374 5.09103 5.0482774 5.3093004 5.1895876 5.224916 5.1406555
1369311_at 3.634353 3.7185037 3.5708308 3.8304775 3.613778 3.6363118 3.6672325 3.7859123 3.7296443 3.4841769 3.65797 3.618975
1369312_a_at 8.871451 8.754542 8.733296 8.686292 8.534297 8.712429 8.428776 8.47925 8.545775 8.773059 8.54034 8.485745
1369313_at 4.817671 4.6870055 4.588755 4.490804 4.6089573 4.424677 5.0028715 4.5451703 4.7594867 4.7207217 4.5414205 4.423597
1369314_at 4.0343037 4.396105 4.246047 4.425288 4.4197183 4.1480203 4.310172 4.387392 4.137142 4.341096 4.1997175 4.3909574
1369315_at 4.2258697 4.155241 4.119956 4.468198 4.261636 4.1779547 4.569194 4.2878723 4.2144117 4.056195 4.476512 4.3336725
1369316_s_at 6.08919 6.0814896 5.9278307 6.194317 5.9047318 6.2960825 6.229411 6.0698752 6.1917996 6.263062 6.0571656 6.0243096
1369317_at 4.0219965 3.9822483 3.8817372 4.195056 4.125467 3.7506928 4.091463 3.92061 4.1229386 4.1414557 4.2340584 4.1124334
1369318_at 5.9771566 6.2286873 6.092464 5.771424 5.6199937 6.0637918 5.831896 6.1558695 5.9268303 5.8485246 6.233814 6.189748
1369319_at 8.974615 8.980789 8.80195 8.688557 8.853933 8.751702 8.831985 8.993965 9.010807 8.784978 8.893595 8.931143
1369320_at 4.413204 4.5164156 4.3126974 4.3434825 4.323226 4.348004 4.6056795 4.4036913 4.3643312 4.360617 4.614856 4.542757
1369321_s_at 3.254056 3.144588 3.2167063 3.2554617 3.095491 3.4264154 3.2559576 3.3915825 3.3535712 3.3076122 3.3257585 3.317272
1369322_at 5.6402183 5.6480584 5.9339795 5.500691 5.6883936 5.52818 5.4476914 5.827599 5.7936516 5.591275 5.6306405 5.534506
1369323_at 6.8280616 6.7326617 6.707608 6.638699 6.799321 6.769918 6.485782 6.7800093 6.754097 6.7815657 6.879327 6.898949
1369324_at 3.5803733 3.6170554 3.6623378 3.5893323 3.6525521 3.6563184 3.9583538 3.7132413 3.8162448 3.6405907 3.829979 3.7365263
1369325_at 6.3943567 6.483097 6.180984 6.096673 6.576249 6.190132 6.465155 6.602795 6.555517 5.930832 6.43273 5.9514103
1369326_at 3.796852 4.268915 3.8472855 3.5282648 3.9650507 3.732199 3.844329 3.7542763 3.8721192 3.7855785 4.013397 3.891592
1369327_at 4.1160073 4.2970743 4.1444855 4.4348583 4.4150267 4.4757566 4.5755863 4.0458994 4.309496 4.49821 4.5522566 4.4686966
1369328_at 5.4650598 6.0600853 5.551376 5.9933915 5.8985896 6.4392514 5.8967094 5.9307265 5.6215987 6.745392 5.869491 6.2433925
1369329_at 5.79961 5.642525 5.58026 5.534382 5.673368 5.5824313 5.6733146 5.4913545 5.5123076 5.494316 5.610653 5.699447
1369330_at 5.0490413 4.9355187 5.1050177 5.0846252 5.555545 5.084995 5.4386516 5.1016965 5.117802 5.3055277 5.2698 5.3717947
1369331_a_at 5.240503 5.2839856 5.5768886 4.952004 5.208107 5.055978 5.0756807 5.4567223 5.186787 4.955823 5.53378 5.141313
1369332_a_at 3.777082 3.6829064 3.9788046 3.8646393 3.8655088 3.834839 4.137552 4.0863705 4.0764265 3.7681804 3.869499 3.9335878
1369333_a_at 3.284385 3.2561252 3.440408 3.5649562 3.400231 3.3191895 3.3848672 3.1836758 3.2590313 3.2973478 3.2162545 3.260388
1369334_at 4.0864754 3.8413112 3.975699 3.9205804 3.9437444 3.953217 4.0281954 4.0769815 4.164216 3.8541276 4.08825 4.2807627
1369335_at 3.9952152 3.5480912 3.6764057 3.8841376 3.7812014 3.7303717 3.820522 3.7455926 3.7024732 3.7513595 3.6741107 3.5360878
1369336_at 5.6971807 5.6581945 5.572689 5.352757 5.447164 5.749223 5.8685184 5.421565 5.6240964 5.5336795 5.5962276 5.830137
1369337_at 4.5071955 4.503336 4.44966 4.463347 4.384155 4.3742146 4.5244713 4.3651304 4.6777983 4.491623 4.5458717 4.6363044
1369338_at 5.965486 5.87719 6.1725116 5.7865467 5.755985 6.11141 5.814582 5.833615 6.079026 5.6659465 5.871099 5.9821367
1369339_at 6.111045 5.8639183 5.873122 5.959582 5.7398615 5.9640307 5.985888 5.544692 6.071822 5.9157004 6.0396914 5.833314
1369340_at 4.4459596 4.352275 4.7436056 4.668358 4.6674857 4.6415815 4.619031 4.489533 4.7660437 4.539136 4.674635 4.742334
1369341_a_at 4.2388964 4.154044 4.2379785 4.059309 4.3353176 4.012927 4.1672044 4.272954 4.0558605 4.2544065 4.2222357 4.2141066
1369342_at 6.094315 5.640089 5.881256 5.7744975 5.4376144 5.6647105 5.55776 5.5913625 5.3420143 5.863488 5.9070473 5.285642
1369343_at 3.5666347 3.532577 3.392637 3.4957771 3.6063695 3.434422 3.4238453 3.366903 3.590833 3.2892945 3.71757 3.615551
1369344_at 5.40213 5.5464134 5.314385 5.404595 5.3637795 5.4738564 5.660374 5.4830575 5.2854114 5.23968 5.3515387 5.4333444
1369345_at 3.952646 3.9145904 3.694785 4.101096 4.0842037 4.251416 4.1265917 4.2395906 4.164216 3.9785905 4.069506 4.17118
1369346_at 3.9920108 3.7349634 3.8361194 3.639375 3.648341 3.7442646 3.5834804 3.746219 3.5225954 3.6310036 3.6613872 3.649861
1369347_s_at 5.9695086 5.6186805 5.9927053 5.8421717 6.0500355 5.8431444 5.9362307 5.703305 5.9609075 5.771187 5.853664 5.7393303
1369348_at 4.22479 4.263588 4.336256 4.574231 4.7147455 4.511542 4.3050957 4.383544 4.497431 4.3335238 4.386307 4.4471397
1369349_a_at 3.691747 3.582913 3.4631457 3.5670714 3.5183873 3.452967 3.8836136 3.4850981 3.661792 3.5425694 3.5320878 3.518957
1369350_at 5.49681 5.7035503 5.810255 5.6593256 5.837065 5.6062174 5.8367147 5.6560535 5.8372035 5.4659348 5.8350554 5.696507
1369351_at 4.8238554 4.5296335 4.7090015 4.5718737 4.6311154 4.820737 4.832694 4.3299026 4.575269 4.6497455 4.57191 4.514767
1369352_at 6.3374333 6.3046746 6.4055257 5.942751 6.2969384 6.499208 6.37974 6.035351 6.4075303 6.3661866 6.2864246 6.2521257
1369353_at 4.994965 4.5994287 4.2440863 4.7950435 4.308757 4.8731217 4.4554024 4.4979124 4.462897 4.6086135 4.8004518 4.929319
1369354_at 6.595975 6.6377435 6.649018 6.7032795 6.8266635 6.710185 6.606514 6.690224 6.8121653 6.7855554 6.657288 6.771346
1369355_at 4.945581 4.7844296 5.015192 4.877848 4.896941 4.737065 4.774253 4.8557496 4.5975313 4.8088026 4.9384336 4.7250266
1369356_at 3.9532151 4.1139817 3.9519 3.989604 4.220346 3.9685106 4.0751624 3.9221919 4.019223 4.0301905 4.013826 4.1258082
1369357_at 4.964854 5.059763 5.2923694 4.987257 5.3067913 5.0377674 5.4014134 5.1202817 5.1442366 5.162563 5.025554 5.221666
1369358_a_at 6.45637 6.5149603 6.5172176 6.5042653 6.667263 6.4877234 6.673718 6.425741 6.696913 6.6224437 6.453135 6.5574183
1369359_at 4.416276 4.0983734 4.2962003 4.0816746 4.507915 4.113313 4.7194304 4.0458994 4.4538693 4.4628725 4.1622195 4.2371545
1369360_at 6.0676675 6.268063 6.0591745 5.9023294 6.1540656 6.0335813 6.307111 6.0273247 5.9152894 5.860385 5.901126 6.182107
1369361_at 3.6503494 3.7175286 3.7813778 3.7527752 3.749957 3.6409457 3.5768566 3.7282028 3.5926225 3.606398 3.6808875 3.705738
1369362_at 5.0708694 5.091027 5.4227567 5.370109 5.154085 5.204283 5.3272557 5.07952 5.129726 4.9846525 5.2291827 5.4325457
1369363_at 3.7645228 3.8194492 3.5386896 3.6211998 3.6253517 3.6316376 3.7648735 3.5407774 3.4872358 3.541541 3.833461 3.5755644
1369364_at 3.598284 3.6750057 3.7615314 3.7413516 3.690482 3.5102649 3.730178 3.8017008 3.595943 3.6697392 3.5929694 3.5707116
1369365_at 4.4330425 4.541232 4.598555 4.14955 4.39991 4.3082976 4.473588 4.4044995 4.3158174 4.3833165 4.8518653 4.5442653
1369366_at 4.446936 5.0079937 4.805344 4.699585 4.9166937 4.988222 4.5471005 4.903991 4.8400526 4.8842516 5.0426173 5.0137415
1369367_at 4.432329 4.5297427 4.7022743 4.63527 4.704452 4.5204353 4.66147 4.186236 4.6595764 4.4565983 4.5438423 4.6033387
1369368_at 4.461396 4.5518327 4.702168 4.428878 4.6064014 4.4326105 4.514061 4.4687414 4.6843967 4.174985 4.473933 4.5234513
1369369_at 5.2762446 4.774727 5.418212 5.08312 5.732894 4.987019 5.544998 5.181929 5.1120934 5.162722 5.2335854 5.238992
1369370_s_at 4.7551613 4.9204364 5.067933 4.8221006 5.0495024 4.8377447 5.1510706 5.0917087 4.774517 4.950565 4.8675 4.9642563
1369371_a_at 4.3053064 4.235403 4.6339927 4.366813 4.3031325 4.5134706 4.6285925 4.466622 4.525278 4.313975 4.4943876 4.096878
1369372_at 5.3713903 5.1729083 5.3568397 4.980247 5.215309 5.290911 5.3938937 4.926301 5.212753 5.1451526 5.119715 5.1622972
1369373_at 5.801259 5.5472007 5.5001144 5.4544497 5.49968 5.52818 5.220425 5.277315 5.3836813 5.424484 5.8008013 5.1412525
1369374_at 3.9770586 3.9797044 3.9436162 4.132256 3.968795 3.8685374 4.1257257 3.7070806 3.9181833 3.891975 4.1755753 4.1083455
1369375_a_at 3.5580468 3.7156422 4.0728893 3.9709575 3.773104 3.9823418 4.0014687 4.3925753 4.2236633 3.8686547 3.792478 3.788736
1369376_a_at 4.3001256 4.3332644 4.2594028 4.4330897 4.3322706 4.359028 4.4150376 4.194075 4.508735 4.3701563 4.202686 4.3143735
1369377_at 3.7962577 3.6365528 3.6239502 3.9293222 3.8728092 3.8884637 3.8288066 3.7973394 3.9115129 3.641726 3.745401 3.9384623
1369378_at 4.9465275 4.9710503 4.806922 5.189503 4.9732013 4.6964316 5.1300583 4.5493064 4.8708096 4.688366 4.8024044 4.6754165
1369379_at 4.8606005 4.7251997 4.8204527 5.007281 4.934272 4.6377115 4.7857914 5.1155744 4.866101 5.1029415 4.951366 5.032178
1369380_at 4.5706406 4.6056376 4.7273703 4.671466 4.4890394 4.576071 4.824238 4.447074 4.542331 4.2891865 4.8283477 4.5708275
1369381_a_at 3.8584442 3.6864514 3.9665992 3.9336562 3.8845756 3.7634528 4.0677376 3.817348 4.023245 3.6697447 3.9917243 3.8730748
1369382_at 5.8771143 5.598471 5.877806 5.8587756 5.9113493 6.206569 6.163267 6.0399218 5.881085 5.9864383 5.943571 5.972274
1369383_a_at 4.953829 5.1403265 4.8564405 5.034616 5.2035217 4.7944574 4.732807 4.9282074 5.0940146 5.1104803 4.7685905 5.0571346
1369384_at 4.0038815 3.9039865 3.7201157 3.9343746 3.9339328 3.8315337 3.9269943 3.8598583 3.8463187 3.8261535 3.9056356 3.889881
1369385_at 4.7097735 4.603556 4.566958 4.747706 4.79985 4.5417333 4.732546 4.689625 4.810748 4.774591 4.765629 4.711379
1369386_at 4.1386766 4.1785607 3.895649 4.1365266 4.0753613 4.1739626 4.218663 4.2140675 4.164216 4.10487 4.0858374 4.1223407
1369387_at 5.6535707 5.591963 5.8008566 5.842149 6.011647 5.7592406 5.7732944 5.660099 5.9743896 5.4394293 5.7555337 5.418259
1369388_at 4.339587 4.157696 4.0061235 4.076742 4.026393 3.9530115 4.325739 4.310885 4.295657 4.1144285 4.3365574 4.6369314
1369389_at 4.652775 4.7110753 4.894618 4.648701 4.66276 4.9546413 4.5115156 4.382252 4.595638 4.834833 4.9109187 5.1235948
1369390_a_at 4.626916 4.497291 4.644985 4.4636726 4.6922 4.792239 4.6546125 4.162183 4.633321 4.0540047 4.4579797 4.256684
1369391_at 4.2128925 4.1606936 4.2665577 4.1363416 4.2902703 4.2729664 4.364795 4.065481 4.004765 3.9866683 4.107142 4.3685985
1369392_at 5.1890974 5.265966 5.390559 5.1369085 5.157216 4.905632 5.3813725 4.99213 5.407695 5.0377703 5.1793904 5.249487
1369393_at 3.7196398 3.8820474 3.9232428 3.99523 4.0285335 3.715904 4.134882 4.018552 3.92996 4.1693144 3.9708428 3.7729304
1369394_at 4.4200406 4.6569905 4.6383686 4.3840814 4.714413 4.559092 4.6332083 4.5123253 4.5068398 4.8759947 4.63241 4.431093
1369395_at 3.768816 3.8225648 3.715043 3.6286983 3.6398776 3.6348689 3.8634603 3.896264 3.8554816 3.6518552 3.8659384 3.7413552
1369396_at 5.7147837 5.7925854 5.775386 5.734995 5.781473 5.523737 5.779581 5.5585957 5.665758 5.571416 5.665818 5.7110815
1369397_at 4.9900236 5.129972 5.2416725 5.1286855 5.3781023 5.05247 5.424509 5.315392 5.3092947 5.025854 5.150013 5.178054
1369398_at 5.6484613 5.499737 5.8102145 5.637385 5.679225 5.3992586 5.6391373 5.510961 5.484982 5.650771 5.547794 5.4701023
1369399_at 3.601886 3.6622958 3.6354392 3.5330389 3.8001971 3.816119 3.9620936 3.486412 3.7179258 3.50888 3.6670914 3.4855187
1369400_a_at 5.3624325 5.285429 5.6338897 5.297463 5.4224024 5.2162986 5.189499 5.1401978 5.5280814 5.2941017 5.496251 5.4336047
1369401_at 3.415356 3.3879719 3.521232 3.3639882 3.4453366 3.4136052 3.6615388 3.6717308 3.322871 3.388501 3.456786 3.4368012
1369402_at 6.823096 7.086998 6.860515 6.926452 6.8854127 7.2115574 6.979406 6.9623036 6.957221 7.0007524 7.1251826 6.6792645
1369403_at 4.630147 4.4767103 4.9246173 4.5486703 4.7330585 4.596649 4.914394 4.883574 4.8338695 4.893324 4.8134255 4.7680745
1369404_a_at 4.684932 4.54235 4.6371675 4.6219387 4.808202 4.3912897 4.564885 4.732497 4.7579246 4.718936 4.7197485 4.584689
1369405_a_at 4.554273 4.60847 4.4015336 4.527842 4.339883 4.7139487 4.7105474 4.3363285 4.4634485 4.575369 4.723056 4.593724
1369406_at 4.034241 4.386301 4.3167024 4.060403 4.2990546 4.332671 3.790418 4.1229277 4.0619154 4.0003257 4.461197 4.2753434
1369407_at 6.373977 6.2702565 6.0964546 6.5400133 6.755632 5.7960377 6.0252414 6.2273307 6.576355 6.0822606 6.3182864 5.7896953
1369408_at 4.3355083 4.3076873 4.463183 4.5001345 4.8334618 4.2768064 4.7075896 4.4795165 4.2061777 4.675661 4.585405 5.069644
1369409_at 8.199011 8.343245 8.340258 8.227926 8.388155 8.306262 8.14514 8.473532 8.452766 8.520491 8.213304 8.418885
1369410_at 8.234908 8.552813 8.671702 8.373552 8.437326 8.000682 8.384674 8.122102 8.339398 8.358383 8.383879 8.241778
1369411_at 4.2928133 4.1164937 4.22374 4.069316 3.9611099 4.1713247 4.376656 4.276078 4.4750347 4.179103 4.1108227 4.4614067
1369412_a_at 6.5613246 6.5161853 6.5392 6.6596923 6.4555774 6.575856 6.608281 6.6848974 6.651623 6.563248 6.6396704 6.820017
1369413_at 4.789247 4.8932147 4.805154 4.8253717 4.7821674 4.8193603 4.7757077 4.7683873 4.7374034 4.92804 4.691097 4.757069
1369414_at 8.623266 8.575922 8.494179 8.568468 8.358095 8.6143875 8.231443 8.683464 8.612873 8.540363 8.563423 8.592325
1369415_at 7.9857564 9.083082 7.81137 7.8742476 8.544942 7.5785904 7.986415 8.678764 7.641827 7.1650496 8.367821 8.164274
1369416_at 6.469978 6.5221863 6.7347083 6.64593 6.4302096 6.496368 6.37957 6.257425 6.406488 6.4117184 6.6755967 6.602421
1369417_a_at 4.354816 4.3913965 4.5132813 4.410489 4.3669114 4.3210373 4.5990896 4.303888 4.719993 4.207988 4.490008 4.668071
1369418_at 4.343214 4.618396 4.7746987 4.6911945 4.4855437 4.701277 4.4403906 4.371892 4.470797 4.4998264 4.6992536 4.25751
1369419_at 5.278703 5.231305 5.499757 5.395983 5.401057 5.252295 5.218455 5.317581 5.32824 5.255807 5.2939396 5.323802
1369420_at 4.326869 4.3458376 4.545331 4.4398184 4.390342 4.601098 4.7328067 4.514946 4.562454 4.181115 4.584936 4.512176
1369421_at 6.106538 5.9273677 6.0858593 6.098443 5.915264 5.8967967 6.007528 5.98047 6.0654697 6.1288266 6.0214324 5.9223537
1369422_at 5.47647 5.505932 5.241541 5.323015 5.550186 5.6219473 5.5461464 5.3423643 5.4488277 5.149823 5.8350554 5.682013
1369423_at 4.529496 4.373554 4.202217 3.994712 4.454467 4.5889645 4.49643 4.4612703 4.294474 4.4275146 4.599398 4.387839
1369424_at 12.719556 12.67143 12.597939 12.867191 12.519894 12.71774 12.641567 12.856311 12.769083 12.793903 12.84318 12.932377
1369425_at 4.0687284 4.1548724 4.249029 4.438031 4.237994 4.0623083 4.248252 4.228751 4.2133684 4.1218224 4.158266 4.185569
1369426_at 4.933704 5.0376234 5.2144017 5.0220165 5.2115407 5.1574674 5.454981 5.1266994 5.0943933 4.9911995 5.155491 5.0264897
1369427_at 9.457981 9.061711 9.26804 9.491247 9.998449 9.558405 9.633315 9.392889 9.985541 9.156844 9.787811 9.394155
1369428_a_at 4.4121017 4.50959 4.4795804 4.519478 4.5464163 4.4682536 4.7025766 4.2593737 4.774781 4.717007 4.7975082 4.464391
1369429_at 3.802312 3.8559294 3.8840537 3.966618 3.7982075 3.8509984 3.9065595 3.7192302 3.7112072 3.754461 3.779438 3.9766018
1369430_at 8.884061 9.551251 9.601332 8.9901495 9.387083 9.665787 9.757819 8.933903 9.610634 9.051025 8.757992 8.955861
1369431_at 4.8062744 4.8444595 4.9386 4.5639896 4.915717 4.7767935 4.642849 4.701062 4.627572 4.71839 4.835013 4.8702116
1369432_at 5.3477893 5.140586 5.1998873 5.323815 5.1721444 5.099347 5.2603154 5.32453 5.264729 5.0105095 5.0272436 5.1160493
1369433_at 5.093016 5.124685 4.780337 5.0004134 5.027845 5.158227 4.9172463 5.248429 5.233148 5.15594 5.141352 5.256488
1369434_at 3.7115102 3.8281093 3.8353293 3.9178119 3.962557 3.9576237 3.989955 4.0098343 3.8916483 3.808144 3.746649 3.970367
1369435_at 12.078736 12.315711 12.444867 12.070574 12.399769 12.311494 12.235242 12.185278 12.31302 12.451491 12.361672 12.3087225
1369436_at 4.3821545 4.446726 4.28716 4.3619013 4.2831783 4.21212 4.4005985 4.135626 4.5599937 4.3370743 4.730548 4.3812904
1369437_at 4.8493776 4.5985575 4.801681 4.77422 4.275321 4.7647567 4.829463 4.8452163 5.0124483 4.5595016 4.4816732 4.852376
1369438_at 4.941856 4.791659 5.161391 4.960843 5.011825 5.0304723 5.167775 4.8159323 5.0781784 4.9267497 4.876615 5.149817
1369439_at 3.763543 3.8508859 3.712062 3.8499722 3.8088639 3.6777961 3.7097328 3.6665525 3.7579126 3.7583632 3.6354237 3.6399598
1369440_at 6.8507223 5.8034844 6.167107 6.6615243 5.9083176 6.2753634 8.225014 5.8917856 5.4721947 5.995653 6.2017565 5.2981596
1369441_at 4.4889526 4.4597836 4.5821114 4.476561 4.750407 4.817905 4.614367 4.6425834 4.8311353 4.510604 4.586889 4.7153754
1369442_at 3.4118447 3.730742 3.7087274 3.565829 3.358 3.635608 3.5106764 3.542562 3.7627435 3.481113 3.620145 3.5499246
1369443_at 6.667886 6.466017 6.3941946 6.6445174 6.7023983 6.710844 6.3769546 6.636898 6.72665 6.455101 6.6954017 6.6828766
1369444_at 4.143414 4.0225224 4.081059 4.0622983 3.9255729 3.9042983 3.946687 4.1765237 4.052546 4.203021 4.0563784 4.1677504
1369445_at 5.8247848 5.7804937 5.856268 5.855081 5.6214247 5.9706035 5.716186 5.8689127 5.676203 5.825783 5.9662833 5.6093774
1369446_at 7.3712945 7.187819 7.146531 7.1974664 7.2570534 7.024556 7.335673 7.2774625 7.125628 7.680914 7.093323 7.3251505
1369447_at 6.007239 5.738136 5.895607 5.920515 5.834612 5.8260183 6.1430626 5.739941 5.892427 6.0561357 5.916098 5.8780127
1369448_at 6.2271304 6.1767306 6.2345133 6.1724954 6.073425 6.322807 6.020452 6.114308 6.2029896 6.291625 6.311129 6.165624
1369449_at 5.2966022 5.2739773 5.2371025 5.5353537 5.2327776 5.3543997 5.513119 5.3080406 5.2119074 5.05029 5.4002457 5.600626
1369450_at 11.082333 10.966294 10.924852 11.074063 11.186898 11.087601 11.091876 10.778514 11.28472 10.255051 11.251607 10.657813
1369451_a_at 3.657664 3.644444 3.6653242 3.6135616 3.666737 3.5797873 3.6410801 3.5970566 3.4790971 3.5685568 3.6493816 3.6971667
1369452_a_at 8.380211 8.099512 8.02684 8.259054 8.1378765 8.16497 8.0543995 8.044615 8.231312 8.106468 8.2465725 8.150833
1369453_at 7.311961 7.3727736 7.4272223 7.4277973 7.231504 7.5876856 7.471256 7.3696256 7.322799 7.48317 7.356293 7.480596
1369454_at 4.358508 4.3161554 4.2610264 4.224369 4.15501 4.467411 4.512162 4.5853176 4.466463 4.223215 4.257395 4.300463
1369455_at 8.108061 6.876659 7.0217566 7.797323 6.586863 7.2420616 8.843507 6.652233 6.669549 6.822709 7.195481 5.487838
1369456_at 3.3248136 3.467105 3.4977446 3.4221294 3.4490776 3.4463995 3.5637305 3.2849817 3.8126686 3.4488924 3.479832 3.4675896
1369457_a_at 4.492534 4.59027 4.22374 4.4771295 4.448449 4.48841 4.6602645 4.1865926 4.541511 4.3358097 4.5386825 4.3975654
1369458_at 4.546819 4.63012 4.805101 4.6859765 4.963599 4.5506554 4.981463 4.5465746 4.51933 4.7952437 4.665506 4.765829
1369459_at 6.2386956 6.171141 5.9615164 6.114508 5.7933187 6.121866 5.831953 6.0621276 5.946481 6.346709 5.9961286 6.0247316
1369460_at 5.55824 5.5161095 5.491614 5.366966 5.744594 5.6219473 5.3877964 5.8261538 6.0373645 5.590596 5.7762136 5.8336334
1369461_at 3.9142609 4.148872 4.1958466 3.9690256 4.320088 3.8949466 4.4728894 4.0139794 4.0073967 4.2673364 4.182823 4.238234
1369462_at 4.337459 4.231184 4.3382726 4.3188276 4.119599 4.367854 4.604012 4.1284533 4.404483 4.2406397 4.5985236 4.4363112
1369463_at 5.619726 5.5853653 5.6669855 5.7897067 5.7744694 5.283454 5.3266325 5.4382567 5.68044 5.531136 5.5943966 5.505012
1369464_at 4.523144 4.44394 4.817994 4.747426 4.4455185 4.6224957 4.647997 4.5153284 4.580287 4.5059276 4.4150677 4.734438
1369465_at 12.775609 12.852732 13.006218 12.814833 12.903193 12.754146 12.789227 12.781796 12.998115 12.445138 12.965217 12.765909
1369466_at 3.7618165 3.9510043 3.8623674 3.786751 3.8795962 4.1349998 4.077222 3.7432816 3.7036226 3.7336683 3.9891007 3.8095915
1369467_a_at 9.594375 10.006974 9.752173 9.958043 9.954157 10.165287 9.111691 10.000052 10.088409 9.005928 9.642547 10.017475
1369468_at 6.866731 6.703946 7.080298 6.9004145 6.262636 6.7334337 6.7548833 6.5387135 6.9343114 7.013241 6.3379145 6.7562323
1369469_s_at 3.757185 3.4294014 3.5727792 3.5597816 3.6028433 3.5446959 3.6970878 3.7579381 3.4490886 3.676864 3.7002778 3.6987762
1369470_at 5.0010114 5.010077 4.5776186 4.7258873 5.0003057 4.5339065 4.701455 4.7361794 4.460806 4.4010935 4.5293427 4.7265854
1369471_at 4.4274497 4.8818235 4.625576 4.7549458 4.605174 5.221419 4.646797 4.8630943 5.0219765 4.8698077 4.859403 4.561891
1369472_a_at 6.878845 6.814239 6.772803 6.832162 6.912779 6.8290772 6.591291 6.747798 6.782455 6.7923503 6.5708423 6.8131986
1369473_at 9.857742 9.843065 9.77593 9.617551 9.699421 9.649752 9.691789 9.903006 9.8205 9.970006 9.920204 9.955791
1369474_a_at 3.6236725 3.7575092 3.752228 3.7561238 3.9348922 3.6263392 3.923054 3.6491988 3.9376543 3.5966873 3.7650647 3.8043764
1369475_x_at 3.8943453 4.088432 4.168295 3.805604 4.1363244 4.0354614 4.027727 3.9707565 4.1100254 4.3227243 4.204343 4.0375285
1369476_at 5.0595703 4.8995724 4.898117 4.8577046 5.0061035 5.145017 5.5191984 5.101715 5.093365 5.000515 5.332569 5.3637266
1369477_at 4.5528884 4.38367 4.2234597 4.035449 4.4136934 4.2596507 4.383425 4.270894 4.4259615 4.377266 4.16307 4.6136603
1369478_at 4.1984844 4.450982 4.7361913 4.5831976 4.7722607 4.3644085 4.694089 4.6282597 4.477767 4.4981213 4.5537167 4.6228147
1369479_at 6.682185 6.465383 6.5852547 6.742114 6.3296204 6.3726573 6.6065717 6.3757124 6.787702 6.567039 6.5310984 6.562613
1369480_at 3.6311092 3.791946 3.681683 3.5930448 3.6615024 3.6218584 4.0021515 3.6485503 3.7309651 3.7076411 3.764292 3.7889113
1369481_at 4.1248765 3.8093483 4.121854 3.9943147 3.666737 4.135863 4.405981 3.7201433 3.9478455 3.6804569 3.7190628 4.013204
1369482_a_at 3.969474 3.9205904 4.039757 3.9760447 3.8614318 3.738889 3.9379098 3.9322844 4.0761013 3.8614507 4.014228 3.77859
1369483_at 6.4174995 6.226647 6.3030295 6.2225447 6.165688 6.44686 6.337128 6.207493 6.2874203 6.1947017 6.1557174 6.251936
1369484_at 4.5162387 4.4358687 4.4152555 4.6517363 4.698866 4.4796057 4.465186 4.281614 4.3746758 4.5942783 4.486643 4.648843
1369485_at 9.869005 9.921222 9.657123 9.867489 10.095668 10.003139 9.884833 9.78087 10.118205 9.925119 10.268007 9.996188
1369486_at 3.7350795 3.7177427 3.6695182 3.7051742 3.8087196 3.8802419 3.7074785 3.6425974 3.876531 3.7742932 3.597393 3.9399061
1369487_a_at 3.977227 3.9842026 3.9679449 4.093313 3.9019024 4.149514 3.9444637 3.9415286 4.0441804 3.9717736 4.1553373 4.129431
1369488_at 3.8535461 4.0086937 3.9517107 4.0522327 4.171812 4.1651382 3.9909832 3.9573174 4.1553035 4.004795 4.1191177 4.263118
1369489_at 6.2305965 6.2007904 6.103941 6.061062 6.2234755 6.015948 6.2075377 6.1684895 6.511607 6.215173 6.0745716 6.1849
1369490_at 3.8889658 3.6668625 3.9761527 3.8563898 4.288209 3.6832852 3.861423 3.9723635 4.007823 3.949462 3.811097 3.9826622
1369491_at 9.33774 8.747805 8.855691 9.071872 9.019537 8.871419 9.356081 9.178803 9.255752 8.710186 8.716785 8.279168
1369492_at 10.718521 10.893935 10.977078 10.885653 10.849086 10.971018 10.998459 10.937341 11.051908 11.087493 10.747949 11.018122
1369493_at 7.123636 8.727828 8.455794 7.425906 6.8461294 7.992878 8.043963 8.934872 6.843067 10.290916 6.507474 9.863477
1369494_a_at 6.002233 5.9167604 5.974192 5.997647 5.998385 5.9946795 6.0909815 6.056637 5.789888 6.030787 5.887285 6.2588344
1369495_at 5.8552427 5.659238 5.746976 5.8024206 5.841809 6.059598 5.8781757 5.8121166 5.8116474 5.759301 5.9949703 5.848566
1369496_at 7.201285 7.1461115 7.339343 7.395059 7.345654 7.4676423 7.101345 7.301978 7.4053955 7.150377 7.4809637 7.391189
1369497_at 4.6716814 4.2871447 4.4184914 4.834324 4.610841 4.57845 4.490618 4.5000854 4.28505 4.591384 4.5291343 4.4548316
1369498_at 4.6298685 4.582293 4.646373 4.56508 4.6619873 4.406028 4.617378 4.653929 4.3550673 4.595703 4.7478623 4.6343055
1369499_at 5.030014 5.4232273 5.3843927 5.1497073 5.086376 5.6205187 5.196053 5.29986 5.1769013 5.448551 5.5251703 5.43097
1369500_at 5.7827206 5.6034355 5.589597 5.688216 5.261862 5.5520415 5.9355717 5.7011976 5.639101 5.8488636 5.740843 5.571314
1369501_at 5.4789824 5.8290095 5.609559 5.738982 5.734082 5.8880615 5.932787 5.831346 5.4400177 5.7306347 5.8837347 5.795109
1369502_a_at 12.618418 12.710115 12.609402 12.635396 12.742688 12.661915 12.561888 12.584267 12.600541 12.720055 12.682503 12.68007
1369503_at 3.3519773 3.3991458 3.3255246 3.502974 3.3840215 3.6024094 3.4346457 3.285882 3.400432 3.3875191 3.2440531 3.62114
1369504_at 5.7211633 5.750624 5.800667 5.611002 6.079652 5.853803 5.651275 5.8899465 5.590411 5.673568 5.6775365 5.8942013
1369505_at 5.356785 6.0509152 5.7907853 5.3022413 5.963812 6.030343 6.2147417 5.5137935 6.1250343 5.930832 6.040345 5.6584015
1369506_at 4.7424235 4.8201914 4.5459356 4.624381 4.5175953 4.3537264 4.9378867 4.6857142 4.5686255 4.434952 4.573998 4.5734305
1369507_at 4.3675756 4.265831 4.4588604 4.2268157 4.3680916 4.404681 4.4656487 4.3001175 4.501238 4.14194 4.496799 4.2483187
1369508_at 5.4565043 5.192482 5.2216873 4.8052125 5.132923 4.8652363 5.0074086 5.5645957 5.1476355 5.008868 5.0912824 5.3614016
1369509_a_at 4.4191484 4.9017963 5.2586517 4.3355007 4.2761545 4.381402 4.5782967 5.0598125 4.6918616 6.265382 4.4615707 4.7482424
1369510_at 6.5038767 6.446137 6.8408527 6.444061 6.774143 6.386955 6.5236874 6.556874 6.6309433 6.335327 6.5609226 6.815888
1369511_at 6.4501996 6.799485 6.7472043 6.326431 7.363765 6.064825 5.8621516 7.0810714 6.300416 5.964165 5.9025903 6.684775
1369512_at 5.619588 5.6489897 5.493951 5.1962605 5.4417486 5.3554106 5.7598743 5.358575 5.639386 5.3448787 5.576416 5.5979023
1369513_at 4.7616034 4.7312794 5.059647 4.880003 4.867062 4.7966194 5.0144672 4.9961762 4.7776613 4.877033 4.8218536 5.0319147
1369514_at 5.9468503 6.007644 6.307561 6.200622 6.0385456 6.0036187 6.2140927 6.054142 6.235341 6.234576 6.063035 5.886448
1369515_s_at 4.2351427 4.49883 4.4284396 4.3033237 4.626395 4.469385 4.5721035 4.559064 4.4732804 4.20975 4.502153 4.30128
1369516_at 4.2813525 4.394174 4.0276604 4.0432615 4.1213593 4.3786 4.218396 3.9585125 3.9921377 4.184162 4.199307 4.066
1369517_at 5.742283 5.3056464 5.5600886 5.456785 5.3614545 5.2584333 5.4083457 5.3028274 5.6283383 5.3697433 5.532522 5.4865503
1369518_at 5.233252 5.0139785 5.3595405 5.02997 5.08955 5.2033615 5.3384795 5.064919 5.237037 5.1884093 5.087649 5.1086497
1369519_at 4.720084 4.707511 4.6010547 4.290584 4.4246416 4.4446883 4.627619 4.270338 4.4166965 4.4406514 4.323219 4.41243
1369520_a_at 5.676561 5.6528344 5.401012 5.597323 5.553378 5.335408 5.6840796 5.8005185 5.4903007 5.710613 5.531027 5.5720377
1369521_at 3.5432558 3.6266394 3.5062482 3.7294588 3.494303 3.509832 4.12818 3.6669257 3.6399212 3.3960772 3.4035494 3.6885333
1369522_a_at 3.5657713 3.4250765 3.3234372 3.415141 3.5269215 3.2685556 3.456638 3.4210417 3.5473118 3.3205633 3.3920937 3.5041893
1369523_at 5.8103685 5.789156 5.8665447 6.0878816 5.8796887 5.7572947 5.76154 5.8322887 5.726985 5.6483665 6.098405 5.952541
1369524_at 4.7512465 4.6915526 4.834742 4.6852684 4.835335 4.507963 4.960213 4.883617 4.8232713 4.6984844 4.8236217 4.951404
1369525_at 5.1833277 5.3964005 5.1292944 4.845132 5.4688253 5.1372747 5.081708 5.5027766 5.040242 5.1425095 4.899659 5.335659
1369526_at 8.734984 8.644513 8.662375 8.651202 8.471628 8.874955 8.869952 8.47848 8.692419 8.722669 8.921794 8.599573
1369527_at 5.5594707 5.717115 5.773212 5.5246773 5.8320684 5.6592035 5.8284507 5.667519 5.6050897 5.64798 5.6981177 5.765344
1369528_at 5.5799193 5.5039406 5.0960455 5.285955 5.1888022 5.1574674 5.691173 5.2825093 5.2793055 5.4606357 5.444315 5.2235346
1369529_at 4.40736 4.2971263 4.041931 4.482001 4.434778 4.313925 4.6933417 4.56617 4.205185 4.267409 4.5111556 4.41477
1369530_at 4.81275 4.827614 4.8192124 4.7960105 5.146936 4.7779374 5.065523 4.844828 4.8561287 4.849758 4.9439454 4.564151
1369531_at 7.7630353 5.845084 6.222044 6.8292894 7.4445076 5.967508 8.150759 6.74606 6.4826155 5.756797 8.020695 6.8320155
1369532_at 4.8894367 4.7383842 4.731011 4.8212047 4.877575 4.8763337 4.927801 4.675622 4.8780346 4.9732156 4.859379 4.926736
1369533_a_at 5.7398453 5.825841 6.3967505 5.794932 5.909652 5.9273014 6.003677 5.968372 6.1497245 5.8488135 6.041567 5.967961
1369534_at 5.057184 4.922617 5.1312046 5.110141 5.1413336 5.2273617 5.4596343 4.8370886 5.3809657 5.222063 5.2356253 5.0046186
1369535_at 4.933692 4.827614 5.0100074 5.130106 5.1052494 5.1386976 5.0407486 5.0481324 5.1664925 5.053259 5.13688 5.1091347
1369536_at 4.735235 4.7607965 4.746725 4.657669 4.9099083 4.6066446 4.841158 4.825551 4.818361 4.6841116 4.8796215 4.5464787
1369537_at 5.3532124 5.28389 5.3196154 5.3148518 5.217846 5.1574674 5.3888025 5.1281214 5.3588448 5.341771 5.4364567 5.3945637
1369538_at 4.944539 4.697263 4.6985455 4.5636706 4.700152 4.7701383 4.817801 4.654855 4.7455163 4.783399 4.8577523 5.029054
1369539_at 5.611402 5.548278 5.0271606 5.6607018 5.390093 5.6617594 5.49115 5.4272337 5.147336 5.6547933 5.3469334 5.5997276
1369540_at 4.1028614 4.2538157 4.3986535 4.2212934 4.316119 4.29601 4.1159863 4.1106224 4.2010965 4.15819 4.1816707 4.079889
1369541_at 3.7666373 3.654389 3.7929423 3.4377716 3.7055328 3.582693 3.6879983 3.7202919 3.7954211 3.494601 3.752727 3.7892094
1369542_at 5.2964473 5.4954553 5.3969398 5.550025 5.3515553 5.497001 5.3353686 5.357872 5.5131955 5.4037123 5.7052445 5.4408236
1369543_s_at 6.4052 6.269735 6.514097 6.4186087 6.3488736 6.069019 6.112544 6.2883697 6.489303 6.2465596 6.221771 6.1992183
1369544_a_at 4.1681895 4.304683 4.197527 3.8420944 4.291518 4.1548414 4.254381 4.0743575 4.3842716 4.408719 4.0373526 4.0775623
1369545_at 5.3574233 5.1915984 5.3550944 5.3750753 5.221801 5.0664115 5.230722 5.0246267 5.2832265 5.174989 5.29071 5.0387206
1369546_at 11.053784 11.014732 10.951251 10.903598 10.871836 10.744797 10.699262 11.18122 11.177903 11.023551 10.955497 11.235639
1369547_at 3.9215896 4.111288 4.1637115 4.179162 4.1200457 4.3049088 4.114131 4.2521973 4.2275324 4.3269534 4.215708 4.2037044
1369548_at 5.5811725 5.4608383 5.454437 5.428995 5.313818 5.506555 5.715044 5.192582 5.544491 5.7522573 5.559252 5.444646
1369549_at 7.0763006 6.960856 6.8096247 6.9605637 7.044635 7.032203 6.885792 6.957129 7.0132394 6.900916 6.977426 6.9467826
1369550_at 3.9469292 3.8041444 3.7076774 3.7321188 3.8201416 4.135863 3.9052808 3.896264 3.6787076 3.6856177 3.8409903 4.084016
1369551_at 4.610073 4.970044 4.7158065 5.092203 5.248524 4.9093895 5.064807 4.8608694 4.9129725 4.9584856 4.837903 4.980114
1369552_at 5.03599 4.6854644 4.638255 4.802456 4.794967 4.6351395 4.995338 4.672801 4.635774 4.7375584 4.37568 4.546998
1369553_at 4.773741 4.833027 4.994369 4.9463606 4.8672233 4.6775045 5.2791467 4.5714054 4.832625 4.958251 5.0796685 4.8566294
1369554_at 9.533364 9.559271 9.502757 9.545087 9.586241 9.738004 9.500261 9.541833 9.721254 9.708843 9.960419 9.784273
1369555_at 4.461385 4.249306 4.5348716 4.694278 4.4731035 4.233563 4.365168 4.148502 4.535509 4.3833165 4.224103 4.336179
1369556_at 5.2883606 5.2320676 5.404046 5.477318 5.4470377 5.191678 5.3848314 5.0713005 5.505295 5.473048 5.303335 5.5747585
1369557_at 7.026158 7.025424 6.9253545 6.8545914 6.7802105 7.032671 7.0211015 7.1152654 6.9177976 6.80651 6.8438954 6.866063
1369558_at 8.498901 8.696523 8.781534 8.781008 8.717395 8.701169 8.709563 8.440573 8.564099 8.50882 8.391349 8.296146
1369559_a_at 9.276476 9.691133 9.487137 9.414888 9.69026 9.631363 9.552641 9.586818 9.593428 9.567822 9.833333 9.416063
1369560_at 9.845239 9.663091 9.658026 9.796205 9.450343 9.775281 9.679108 9.930391 9.647308 9.92634 9.595651 9.967429
1369561_at 4.0325713 3.858121 3.953947 3.8085496 3.9087474 4.067873 3.9164398 3.816169 3.9591968 3.8603725 3.9305105 4.1613054
1369562_at 6.4263396 6.250435 6.0826864 6.230389 6.2431617 6.200652 6.4051285 6.211696 6.3035107 6.1197586 6.3617506 6.323424
1369563_at 4.433249 4.5003057 4.375115 4.2672853 4.4226956 4.3617115 4.5171013 4.319809 4.5460825 4.255099 4.3931823 4.264436
1369564_at 4.392676 4.567997 4.650114 4.6419277 4.641205 4.500567 4.634409 4.6092873 4.6290536 4.4875746 4.5729675 4.4928484
1369565_at 5.3291597 5.301773 5.297901 5.3054934 5.5275364 4.880183 5.5258546 5.246537 5.124197 5.2691708 5.427277 5.287626
1369566_at 4.9376593 4.8679442 4.939348 5.0444174 4.910221 4.8565006 4.926695 4.9384584 5.076841 4.7544203 4.770001 5.0840755
1369567_at 4.8991966 4.929328 5.2859993 5.073071 5.211688 5.0570583 5.2042747 5.218799 5.185061 5.2038174 5.1087008 4.9221106
1369568_at 4.8138905 4.93812 4.9300537 4.8676414 4.83819 4.9107685 4.9284344 4.9671493 4.4730706 4.704138 4.8051486 4.9434695
1369569_at 4.4761305 4.212371 4.1235456 4.175476 4.3440466 4.5005665 4.4262404 4.241444 4.042651 4.3303285 4.2956266 4.6261716
1369570_at 3.4339426 3.2509842 3.5043206 3.2590218 3.5305383 3.2528458 3.319031 3.314033 3.3189993 3.3705933 3.1986325 3.4219642
1369571_at 8.792554 8.809145 8.781821 8.718368 8.757966 8.74924 8.724874 8.797466 8.883151 8.861252 8.798102 8.764471
1369572_at 4.0085564 4.0804396 4.1532574 4.30369 4.2955985 4.045534 4.1491213 4.0608163 4.2487307 4.321377 4.341853 4.16701
1369573_at 4.4371567 4.170175 4.3688025 4.3622036 4.3003507 4.3347397 4.3277464 4.0817366 4.5964284 4.133209 4.319934 4.531515
1369574_at 3.8381133 4.017451 4.0709977 3.9186666 3.863583 3.8110747 3.977981 3.8979497 3.837235 3.9320831 3.8581803 3.8290043
1369575_at 3.5957303 3.6255057 3.685284 3.8631134 3.4957576 3.791679 3.7268815 3.814541 3.8910408 3.7659953 3.8698335 3.5916967
1369576_at 4.0184565 3.8431783 3.7072227 3.6903727 3.7678638 4.0025225 3.707043 3.825575 4.070759 3.8667705 3.7681408 3.9809346
1369577_at 7.086221 7.619528 8.109678 7.4939423 7.5578084 7.435449 7.4678135 7.859437 5.7042127 5.3384666 7.200029 6.329426
1369578_at 4.522069 4.205742 4.5208845 4.274335 4.231777 4.4373293 4.342786 4.2477074 4.513957 4.401118 4.581151 4.3525057
1369579_at 6.119002 6.2251062 6.414432 6.0400577 6.015299 6.0789022 6.0275035 6.0023293 6.159548 6.105683 6.2207437 6.0516214
1369580_at 3.8703537 4.3076873 4.3202314 4.0563354 4.1196923 4.0303173 4.1111927 3.9086986 4.2193804 4.0292444 3.9801593 4.073935
1369581_at 11.472202 11.560656 11.531533 11.526875 11.552054 11.676681 11.661105 11.547806 11.577796 11.586911 11.537067 11.462603
1369582_at 6.0344415 6.0821714 6.239287 6.004301 6.3000994 6.240431 6.349477 5.9612317 6.120635 5.99858 6.103099 6.0913
1369583_at 5.051204 5.130141 5.2376842 5.2815638 5.338069 5.234007 5.238069 4.8718047 5.152573 5.0406013 5.10876 5.127646
1369584_at 5.8046846 5.933691 6.030514 6.03929 6.114709 5.9236164 6.270186 6.016323 6.0486298 6.114667 6.479551 6.032311
1369585_at 3.7465887 3.794321 3.7266188 3.6577928 3.8150995 3.5994713 3.8233685 3.9415035 3.7254593 3.627689 3.9772604 3.614804
1369586_at 3.2364664 3.4094412 3.5266607 3.710954 3.3297184 3.3401504 3.49037 3.3854764 3.3879828 3.5383074 3.2830842 3.2875068
1369587_at 4.383733 4.3941474 4.512539 4.421997 4.7522616 4.2861867 4.848355 4.5343676 4.209602 4.55638 4.3018947 4.1960983
1369588_a_at 7.9599686 7.972328 7.8184104 7.659564 7.8322806 7.8503385 8.101399 7.9038343 7.961654 7.9069695 8.155515 7.935131
1369589_x_at 3.8658173 3.8221824 3.9823797 3.9000611 4.0395966 3.7942178 4.271243 3.9904158 3.7197497 3.755294 4.1220694 4.0307503
1369590_a_at 6.6018276 7.224274 6.683474 6.362933 6.5140085 6.381462 6.5397854 6.795441 6.8638854 6.7373104 6.6307917 6.413635
1369591_at 3.8945825 3.8245883 3.7765312 3.8891344 3.9668984 4.1326013 3.872614 3.832502 3.9412158 3.7049532 4.1059656 3.8975499
1369592_at 7.0949535 7.1279316 6.947569 6.9602423 7.0035458 7.1931186 7.127987 6.785454 7.0441527 6.854063 6.9465113 7.1524453
1369593_at 3.5719695 3.6805105 3.5516996 3.5548105 3.6709394 3.7656345 3.5839279 3.7319937 3.5012197 3.5203023 3.5014322 3.4521568
1369594_at 5.879381 5.7674747 5.8008957 6.047011 6.032593 5.831835 6.2031584 5.72862 5.9317484 5.786099 5.5456114 5.20321
1369595_at 3.7389722 3.6518903 3.88963 3.3992274 3.8736753 4.1125736 3.801476 3.8308578 3.8433132 3.8057706 3.6910138 3.9433856
1369596_at 4.9749165 4.8036194 4.874112 4.798807 4.5660906 4.9950733 4.855926 4.7638655 5.052906 4.6505384 4.579892 5.0837717
1369597_at 7.7091064 7.713283 7.6581535 7.6852837 7.61541 7.9294486 7.63535 7.643641 7.880438 7.82042 7.7608857 7.86814
1369598_at 4.3696613 4.3256836 4.41204 4.396781 4.5761175 4.3934283 4.2968836 4.3218036 4.43561 4.5678678 4.578388 4.164593
1369599_at 5.131103 5.130575 5.232406 5.058639 5.058259 4.9653144 5.1865416 5.040694 4.959278 5.1464896 5.030595 5.0934267
1369600_at 4.562659 4.278718 4.3148956 4.3127418 4.308109 4.2549996 4.239835 4.2877316 4.533879 4.1698995 4.3777075 4.2504354
1369601_at 5.1436696 5.2599697 4.919638 5.082706 4.9566894 5.432321 4.9859776 5.3289833 4.932309 5.0294614 5.0266395 5.37803
1369602_at 4.5750217 4.471808 4.626363 4.440361 4.520649 4.5226564 4.7177415 4.344017 4.70957 4.614515 4.7709317 4.6027126
1369603_at 3.4604492 3.515348 3.6814275 3.7475739 3.7421384 3.8621137 3.620803 3.5496926 3.814887 3.5250905 3.6879458 3.6038623
1369604_at 4.831402 4.7089806 4.751787 4.6254363 4.5843263 4.506982 4.655883 4.597985 4.6687226 4.6604276 4.8441496 5.004928
1369605_at 5.209617 5.213852 5.569394 5.174877 5.4459414 5.267791 5.2705793 5.2296877 5.4080253 5.2934613 5.3286314 5.130057
1369606_at 3.7126267 3.8634286 4.021142 3.7179186 3.8156185 3.7808542 3.7625961 3.6919346 3.7973657 3.671024 3.8016996 3.6669683
1369607_at 6.0296307 5.877079 5.8891277 5.9685326 6.2887044 5.911342 6.0997057 5.7877636 6.145566 6.038148 6.056085 6.2179713
1369608_at 4.358508 4.4323487 4.3711886 4.575958 4.3232255 4.4656987 4.637841 4.296688 4.4097285 4.2637444 4.3608236 4.49315
1369609_at 3.7380416 3.6943672 3.8199537 3.9065876 3.9260387 4.0682497 3.7791333 3.7526834 3.8251896 3.9474537 3.922053 3.7946682
1369610_at 6.482875 6.6145086 6.456102 6.6206675 6.768775 6.5251474 6.6161795 6.606932 6.710194 6.5362287 6.538394 6.635419
1369611_at 5.2288823 5.2660694 5.182349 5.3588576 4.750874 5.283089 4.8282275 5.1016965 5.2005935 4.947568 5.064513 5.0630465
1369612_at 4.777802 5.1297474 5.109651 4.8429484 5.075474 4.928046 4.9396324 4.9172645 5.114643 5.0509825 4.966995 4.937748
1369613_at 3.693661 3.6663132 3.8767474 3.9056818 3.719069 3.7644 4.0021515 3.756158 3.7513967 3.5487056 3.8125463 3.774828
1369614_at 4.3924007 4.3198624 4.2594028 4.304823 4.0086985 3.836733 4.158406 4.1631546 4.083099 3.9628022 4.0824122 4.24826
1369615_at 5.946163 5.9536686 5.6048617 5.6172304 5.8723674 5.626075 5.9580054 5.678419 5.8366504 5.705065 5.8960934 5.766456
1369616_at 4.6951723 4.563346 4.656499 4.445609 4.4638934 4.4208584 4.6901603 4.6296234 4.5662374 4.495045 4.3100224 4.512385
1369617_at 7.30513 7.340521 6.9572635 6.889686 6.687365 7.0954566 7.3263764 6.9715486 7.191806 7.0427227 6.814929 6.8521295
1369618_at 4.4422274 4.362557 4.700803 4.403426 4.336722 4.4029474 4.3266864 4.416825 4.3746758 4.3548155 4.352736 4.394213
1369619_at 4.9861684 5.070184 4.9260364 4.975725 5.0965457 4.9674664 5.2466865 4.9328995 4.938004 4.9601846 5.002517 5.2511964
1369620_at 3.8610902 4.019888 4.015506 3.982601 3.944936 3.9727986 4.0429125 3.8711803 3.8802059 3.8234723 3.8101401 3.9627447
1369621_s_at 9.513516 9.701113 9.561244 9.584899 9.451222 9.69693 9.652737 9.653784 9.491336 9.519335 9.662201 9.657764
1369622_at 4.3946333 4.5457997 4.5612125 4.3115582 4.356303 4.2704883 4.2994256 4.3885875 4.582409 4.7915435 4.460461 4.288786
1369623_at 4.7503853 4.7963963 4.908456 5.0064125 4.83346 4.7488623 4.7357492 4.5654325 4.6586123 4.7323103 4.9335847 4.729474
1369624_at 6.079615 5.882965 6.0110097 6.0724874 5.8028007 5.857583 6.078612 5.820036 6.0540953 5.7928047 6.0953803 5.806223
1369625_at 6.883298 6.7439046 5.8715715 6.860178 5.681539 6.304124 6.395957 6.657258 5.6893954 6.3770285 6.795452 6.3815904
1369626_at 8.628135 8.594 8.525582 8.528052 8.491095 8.544182 8.468782 8.418787 8.554169 8.674318 8.539141 8.536059
1369627_at 3.9755268 3.931461 3.7588332 3.9682617 3.9233887 3.882426 3.789512 3.6523852 3.8802059 3.8380308 4.025736 3.8300061
1369628_at 8.794818 8.899658 9.111448 9.417956 8.898261 8.998554 8.164249 8.893594 8.708656 8.462934 8.793786 8.645149
1369629_at 11.709426 11.658496 11.538758 11.536903 11.695826 11.572007 11.706989 11.625561 11.762307 11.659276 11.871916 11.672857
1369630_at 12.741911 12.761904 12.685147 12.708582 12.767727 12.618556 12.844051 12.704639 12.809407 12.734132 12.872916 12.709837
1369631_at 7.8394012 7.9648924 7.791051 7.8672843 7.8528814 7.9897823 8.01333 7.8964906 7.821897 7.9473553 7.9844546 7.754623
1369632_a_at 6.2820206 6.2654076 6.3336062 5.906539 6.319257 6.3406763 6.2176356 6.433194 6.319395 6.1771355 6.20426 6.451888
1369633_at 10.944428 10.793208 10.791674 10.943722 10.317467 10.743312 10.846917 10.840537 10.466138 11.120547 10.717887 10.937084
1369634_at 6.428621 6.5958967 6.4014225 6.561331 6.5241327 6.6375575 6.6495395 6.3444414 6.623667 6.362159 6.558641 6.318528
1369635_at 11.963815 11.916385 11.700131 11.755698 11.747433 11.724126 11.942678 11.927903 11.870062 12.114814 11.923289 11.850816
1369636_at 12.517953 12.537972 12.218545 12.302288 12.28352 12.211787 12.459288 12.449868 12.4917345 12.585734 12.491677 12.4718075
1369637_at 5.067355 4.694466 4.987505 4.707591 4.951529 4.7421775 5.0104003 4.9107847 5.0137243 4.6370387 4.9733267 4.5930734
1369638_at 5.4133277 5.2881684 5.4508076 5.558409 5.1836233 5.6789927 5.433991 5.251523 5.098553 5.605544 5.2321157 5.3331966
1369639_at 4.0045815 3.6410077 3.7134335 3.7457893 3.6959026 4.119495 3.994057 3.77131 3.9018433 4.0467944 3.8335855 4.186945
1369640_at 5.5274296 5.720458 5.6942143 5.7085404 5.6300936 5.755396 5.9450703 5.795823 5.6538815 5.9265237 5.5888686 5.5221667
1369641_at 7.843401 7.806188 7.886216 7.823862 7.832551 7.7087774 7.81257 7.7586946 7.4239054 7.6146026 7.665985 7.713603
1369642_at 7.1882114 7.4461875 7.3583894 7.3071733 7.336817 7.302216 7.062204 7.290589 6.908051 7.2645326 7.2431107 6.9968567
1369643_a_at 7.4851265 7.407483 7.3612585 7.2192497 7.250023 7.3080854 7.5159426 7.337291 7.129658 7.4028764 7.4464555 7.3136406
1369644_at 9.037183 9.0873165 9.109906 9.049351 8.997972 8.930493 9.235962 9.097882 8.794625 9.01424 9.129703 9.094881
1369645_at 4.036867 4.1166167 4.121624 4.1369467 4.178462 3.9290073 3.962094 4.1296835 4.139057 3.8705525 4.0206265 4.020098
1369646_at 3.8817675 3.8742774 3.925486 3.916673 4.0394416 4.064018 4.1699653 3.933033 3.7296443 3.732885 3.8905804 3.6677468
1369647_at 6.5938387 6.701366 6.49628 6.694913 6.5140038 6.568514 6.5934734 6.1721544 6.6086626 6.7374754 6.4634185 6.711195
1369648_at 6.562183 6.504509 6.3708143 6.4423895 6.443166 6.46436 6.5242243 6.368606 6.3701878 6.649195 6.659397 6.576973
1369649_at 4.9150624 4.89905 5.3854213 4.9602814 5.1815796 4.8240914 5.476608 4.9443054 5.1804433 4.9634237 4.9354534 5.0604916
1369650_at 7.396464 7.24444 7.247078 7.3831005 7.2411385 6.9954495 7.0097065 7.245297 7.198953 7.158001 7.058633 7.425241
1369651_at 4.721451 5.054246 5.1169553 4.817627 4.9210835 4.8723474 5.0239773 4.8809967 5.1635313 4.784641 4.976417 5.170475
1369652_at 3.6218424 3.868994 3.9280467 3.9660578 3.5808454 3.799255 3.6044586 3.8717628 4.1790857 3.6839826 3.7002778 3.8348498
1369653_at 7.4096313 7.2761216 7.187766 7.398843 7.027893 7.313766 7.2868843 7.0871263 7.4577017 7.1823354 7.333991 7.3041477
1369654_at 10.7977085 10.897526 10.884451 10.911036 10.816932 10.797548 10.732688 10.922618 10.717665 10.561243 10.9164295 10.889886
1369655_at 7.6686044 8.018712 8.362001 7.704672 8.27634 7.635908 7.599322 7.7138367 7.76382 7.2683516 7.2146053 6.9418597
1369656_at 6.8182664 7.170835 6.9767685 6.927822 6.826364 6.8988957 6.700325 6.8701406 6.7086754 6.9536433 6.5047617 7.0152416
1369657_at 4.359274 4.2874417 4.4355617 4.373823 4.3387938 4.222064 4.4825473 4.322153 4.253559 4.140402 4.2507105 4.5031147
1369658_at 8.838723 8.592444 8.680004 8.612729 8.517289 8.743013 8.844746 8.613989 8.795295 8.234484 8.423962 8.472004
1369659_at 5.542595 5.7274213 6.057461 5.850943 6.173201 5.6219473 5.7885723 5.6882315 5.9840674 5.7605968 5.6707067 5.952078
1369660_at 4.804739 4.6333933 4.4779387 4.583578 4.4231625 4.309676 4.487501 4.5405507 4.6699643 4.6157513 4.665311 4.580639
1369661_at 7.934309 7.898584 7.8578186 7.917166 7.9875555 7.944499 8.032961 7.847878 7.991629 7.9883513 7.9099436 7.8591986
1369662_at 3.6003234 3.6614656 3.5772815 3.4379232 3.544281 3.7182608 3.7781513 3.5574253 3.5552034 3.4646862 3.5408053 3.487326
1369663_at 6.4880586 9.841444 6.1536546 8.741304 8.915233 6.50199 8.914606 5.8613048 9.147016 6.45864 10.140295 8.688642
1369664_at 10.549475 11.321209 10.874867 10.87055 10.80267 11.139057 10.824259 11.254126 11.411755 11.00958 10.817635 11.105113
1369665_a_at 7.7014146 7.792247 7.126506 7.707727 7.728039 7.5714846 7.6274304 7.80787 7.8760886 7.5999665 7.5563984 7.803611
1369666_at 6.0268064 5.68989 5.959825 6.12731 5.941099 5.8275495 6.117966 5.740633 5.8077254 5.970905 5.951439 5.932197
1369667_at 6.5969696 6.569965 6.5839643 6.67596 6.6065187 6.5088005 6.700073 6.5504894 6.652939 6.5933757 6.726375 6.579589
1369668_x_at 3.9396775 3.8349786 3.9496844 3.7337182 3.8564856 3.8105285 4.0021515 3.8838673 3.843446 3.996167 3.9139268 3.6725788
1369669_at 8.097694 8.029789 8.044407 7.7988586 7.982949 7.690271 7.579927 8.132893 8.093994 7.8601327 7.9437437 8.007341
1369670_at 5.1580734 4.9647026 5.232951 5.0613766 4.9027743 4.899597 4.9231844 5.0836697 4.9545364 5.0026636 4.8497057 4.784229
1369671_at 12.411603 12.442741 12.388436 12.268997 12.368395 12.370555 12.388819 12.381683 12.317952 12.271465 12.348805 12.341393
1369672_at 6.5155077 6.4921227 6.32934 6.5122833 6.4600396 6.57674 6.5610824 6.7107835 6.80842 6.4374847 6.5739565 6.7323422
1369673_at 4.634183 4.2865815 3.9773555 4.5485544 4.1532807 4.057527 4.172398 4.6156487 4.147144 4.0719676 3.979136 4.283348
1369674_at 4.6172194 3.7001297 3.632245 4.3033724 3.7458694 3.6159487 3.7269592 4.6726556 3.629179 3.719236 3.9024749 4.3712907
1369675_at 6.802848 6.543478 6.565175 6.7876415 6.481391 6.7692943 6.712151 6.535013 6.598351 6.781129 6.511656 6.5592327
1369676_at 7.5094547 7.3975387 7.375958 7.3707256 7.407498 7.279584 7.322646 7.35239 7.2792826 7.397674 7.3823333 7.343395
1369677_at 3.7268112 3.8321977 3.5381606 3.4717822 3.766452 3.596148 3.507096 3.4707997 3.7104752 3.4836922 3.4989574 3.378899
1369678_a_at 7.605187 7.7689824 7.5296626 7.2867136 7.420715 7.4842105 7.2976923 7.490954 7.596735 7.431622 7.3720503 7.5274997
1369679_a_at 9.450145 9.527981 9.584233 9.567154 9.336835 9.266215 9.122374 9.621158 9.36544 9.238166 9.410383 9.309772
1369680_at 5.048458 5.19943 5.37451 4.9789557 5.0109553 5.344029 5.2557096 5.044914 5.0780683 5.159949 5.122139 5.411863
1369681_at 4.6459684 4.519203 4.48034 4.709507 4.5545874 4.6629925 4.553589 4.311748 4.627538 4.694974 4.5673785 4.7285204
1369682_at 6.7110415 6.567402 6.468883 6.7271614 6.5519667 6.476189 7.0133023 6.5929427 6.547888 6.392136 6.736243 6.206062
1369683_at 6.910469 6.7662253 6.7271447 7.1786537 6.698633 6.7389793 7.152159 6.8506274 6.942183 7.076466 7.193138 7.0251317
1369684_at 5.046265 4.8851013 5.0012207 4.936903 4.884967 4.643758 5.2610545 4.8801794 4.69579 4.958486 5.0796685 4.911239
1369685_at 4.143633 4.2111187 4.047707 3.9903157 4.045439 3.780876 4.306585 4.162183 4.2553773 4.2107077 4.202686 4.161278
1369686_at 4.0630207 4.4637995 4.0423994 4.1141863 4.219802 4.2692337 4.1644306 4.016748 4.1574535 4.174985 4.078356 4.157563
1369687_at 4.38032 4.2222996 4.563017 4.4387646 4.3370724 4.5650587 4.5773335 4.3005996 4.6689105 4.466042 4.530224 4.292349
1369688_s_at 4.8070226 4.896515 5.0340843 5.197319 4.9858356 5.21882 4.9312744 5.064877 5.1276736 5.0729256 4.909806 5.22948
1369689_at 6.4832106 6.6893115 6.5296273 6.5576496 6.3394003 6.5161247 6.5296845 6.555308 6.805289 6.5797544 6.73658 6.759484
1369690_at 6.7636313 6.863286 6.623448 6.8292894 6.5424237 6.902591 6.8006268 6.8486786 6.803088 6.680717 6.984611 6.9139214
1369691_at 4.706644 4.384941 4.7679186 4.533393 4.9136047 4.74951 4.8183823 4.5548706 4.7924395 5.1211596 4.5317163 4.944832
1369692_at 4.147015 3.81691 4.087188 4.210248 3.9828653 4.10255 4.0321636 3.983072 4.2054634 4.182747 3.8926542 4.1277695
1369693_a_at 5.258189 5.2750907 5.052987 4.999785 5.5904584 5.762663 5.2201314 5.3624244 6.0773163 5.461943 5.895739 5.4633317
1369694_at 3.6099997 3.7505693 3.801394 3.6273022 3.8163671 3.8104742 3.8602238 3.5706844 3.7236474 3.920003 3.663295 4.035635
1369695_at 4.630147 4.534052 4.439765 4.5000896 4.50947 4.614349 4.755361 4.172161 4.3317637 4.2059474 4.599681 4.5367355
1369696_at 3.7296917 3.7064154 3.726411 3.7602193 3.8195853 3.7308383 4.0717564 3.8247817 3.67853 3.6901317 3.4988859 3.7510495
1369697_at 4.0039825 4.2353506 4.070139 4.2631464 3.9687204 3.8902528 3.8982508 3.854599 3.7913666 4.039838 4.3033624 4.063307
1369698_at 4.915947 4.932262 4.84219 4.916565 4.8672233 5.0070925 4.847892 4.9083805 4.8341484 6.375833 5.387216 5.923192
1369699_at 4.7747345 4.605859 4.7184577 4.996882 4.8988643 4.921816 4.787039 4.7611504 4.769346 4.7656436 4.6837587 5.1151185
1369700_at 6.0359964 5.889314 5.8140206 5.876527 5.766978 6.090454 6.1041183 5.8826575 5.889366 5.964444 5.788957 6.0552864
1369701_at 12.3242035 12.408006 12.170307 12.377139 12.297037 12.402054 12.354918 12.359566 12.209099 12.252441 12.046866 12.1539
1369702_at 7.1837144 7.160515 7.136121 7.05697 7.324285 7.1276064 7.0470166 7.2015224 7.2062545 7.275851 7.2306666 7.033307
1369703_at 7.380217 7.2539673 7.2718983 7.3358197 7.538984 7.503473 7.292069 7.246272 7.483896 7.3302255 7.3213096 7.420631
1369704_at 6.6777477 6.6671352 6.48608 6.689876 6.661841 6.5546627 6.66785 6.6686454 6.6917086 6.6290326 6.6289496 6.8059397
1369705_at 5.2501745 5.33533 5.3528914 5.090538 5.577185 5.3517704 5.309885 5.3239245 5.3349133 5.1872864 5.2844176 5.200779
1369706_at 3.8974385 3.930537 3.632176 3.7570302 3.737139 3.837222 3.7732754 3.6927204 3.9704509 3.7370963 3.5129719 3.9388962
1369707_at 4.7362156 4.8693714 4.7295165 4.873547 4.650363 4.7328043 4.9742403 4.690239 4.9819527 4.7881136 5.0223703 4.8588085
1369708_a_at 5.776988 5.5204177 5.554188 5.7467093 5.4209375 5.507488 5.4885554 5.3303785 5.4912815 5.5164533 5.5557494 5.607355
1369709_at 4.461396 4.336809 4.1995535 4.237765 4.331753 4.378004 4.763656 4.111581 4.393345 4.038738 4.1754375 4.333673
1369710_a_at 3.6569467 3.7350821 3.5848045 3.8456273 3.7379212 3.8367655 4.0235386 3.8011265 3.8819811 3.7809434 3.8645973 3.923768
1369711_at 4.8590856 4.7637377 4.880745 4.6740093 4.827496 4.7421775 5.0612507 4.9799175 4.7073627 4.819006 4.863467 5.0377026
1369712_at 7.1798368 7.147718 7.2670236 7.420726 7.0826564 7.265373 7.096245 7.3730106 7.348677 7.3964934 7.0037436 7.3679433
1369713_at 5.799612 5.745693 5.609559 5.650642 5.647887 5.7744617 5.7470374 5.5273547 5.7546473 5.8607 5.8338785 5.7585125
1369714_at 6.7544193 6.7539277 6.2687745 6.811848 6.858804 6.7191696 6.66785 6.688488 6.644876 6.8231792 6.8081484 6.6106772
1369715_at 4.086828 4.1536565 4.346786 4.1998787 4.3084955 4.179674 4.386878 4.0991488 4.4298553 4.0139475 4.1358213 4.1446514
1369716_s_at 9.988478 9.897845 9.527341 9.822445 9.950033 9.869365 9.567397 9.978944 10.048215 9.564959 10.129551 10.134761
1369717_at 4.4018416 4.4408894 4.464692 4.4482164 4.390342 4.500567 4.638894 4.3968153 4.4430547 4.4854875 4.4739327 4.685004
1369718_at 8.828354 9.1852455 8.842299 8.687123 9.154404 8.883101 8.897194 9.1008005 9.127359 8.730523 9.024118 8.8217
1369719_at 3.2776346 3.4877417 3.3251522 3.4964583 3.3510156 3.3616037 3.3803005 3.486556 3.3479908 3.273932 3.3044777 3.2060325
1369720_at 9.615028 9.56896 9.37619 9.525629 9.465081 9.472891 9.528867 9.466616 9.740317 9.259263 9.399143 9.347765
1369721_at 5.3527336 4.960894 5.0434613 4.8854275 5.1817865 5.0636444 5.2237744 4.7693987 5.326926 5.341748 5.0723405 5.1762033
1369722_a_at 8.322303 8.2633915 7.9872856 8.279209 7.983158 8.176863 8.333311 8.055888 8.207247 8.200753 8.4296 8.108788
1369723_at 7.281209 7.0699406 7.1313076 6.936136 6.8980665 7.4757237 7.214966 6.6590533 7.1932316 7.1869636 7.411054 7.041212
1369724_at 6.1242857 5.559957 5.514798 5.3360796 5.2984257 5.6090784 5.839114 5.296709 5.656635 5.442345 5.623788 5.552943
1369725_at 8.144502 7.989896 7.781893 7.819896 7.9650044 7.691073 7.8777857 7.893753 7.286787 7.629278 7.748905 7.8129635
1369726_at 8.654054 8.695046 8.438103 8.7042055 8.8141575 8.69574 8.596029 8.770891 8.847042 8.6849575 8.804094 8.836097
1369727_at 13.871039 13.856479 13.701877 13.790579 13.881623 13.800745 13.738047 13.9211 13.899354 13.959666 13.8843355 13.949522
1369728_at 4.9094043 5.4648285 4.8934784 5.1027255 5.1846867 5.15244 5.2419047 5.3178988 5.264538 5.487481 5.2752256 5.044412
1369729_at 8.457193 8.77944 8.708096 8.296179 8.561373 8.735851 8.488905 8.348068 8.553057 8.771246 8.6938 8.595156
1369730_a_at 4.8476543 4.8634706 4.8215528 4.8877716 5.0548735 5.0211763 4.9486027 4.790941 4.747699 4.719256 4.913871 4.684028
1369731_at 3.3979275 3.4220605 3.4729729 3.5138907 3.4672718 3.428846 3.4118383 3.4349465 3.8254786 3.5127783 3.4299037 3.4992542
1369732_a_at 4.7139215 4.6579924 4.9519215 5.0368924 4.527379 4.6460705 4.830844 4.8028555 4.915865 4.731534 4.4489346 4.7914295
1369733_at 8.915707 9.047882 8.945044 8.676409 8.871972 8.863588 8.985281 8.8430805 8.97807 9.054149 8.775102 8.807514
1369734_at 9.020309 8.951783 9.0069685 8.946871 8.891904 8.9684925 8.965973 9.101742 8.940011 9.105813 8.9593525 9.036257
1369735_at 5.7681284 6.122211 6.062684 5.9354978 6.1060147 6.146151 5.6776543 5.9350348 5.8567266 6.114187 5.9517927 5.712581
1369736_at 5.035364 4.9084706 4.750391 5.030641 5.0612493 4.833251 4.731699 4.935605 5.0668707 5.024148 5.1245513 4.920701
1369737_at 8.985235 8.90238 8.994521 9.167408 9.301479 8.6917305 8.681997 9.266489 8.586834 8.296279 8.917884 8.676512
1369738_s_at 9.815366 9.799945 9.738164 9.868376 10.021921 9.509522 9.636521 10.052936 9.680755 9.206696 9.805119 9.492629
1369739_at 4.4145665 3.9538774 4.658065 4.3350744 4.222007 4.6967 4.086302 4.372341 4.159093 4.669257 4.375279 4.5566406
1369740_at 5.1698494 5.287241 4.9924135 5.482544 5.168254 5.2085485 4.9893904 5.1622496 5.2596693 5.2169847 5.094 5.1248813
1369741_at 5.948075 5.5087376 5.744959 5.7212334 5.700894 5.7437906 5.8314295 5.7836013 5.842245 5.7937346 5.64818 5.7557726
1369742_at 4.71591 4.7800236 4.803275 4.9924765 4.784992 4.8490133 4.7042875 4.4293404 5.055191 4.8473964 5.0478373 5.0989866
1369743_a_at 8.637729 8.703784 8.539736 8.676664 8.207399 8.097482 8.290207 8.118455 8.956626 8.645592 8.500118 8.60407
1369744_at 4.215485 4.2528377 4.5826554 4.6222315 4.532163 4.2549458 4.5605707 4.0307393 4.039689 4.426795 4.226025 4.302946
1369745_at 6.027365 6.3239355 6.3279476 6.1303806 6.3478727 6.07278 6.2056656 6.234248 6.32174 6.230529 6.152644 6.28281
1369746_a_at 12.030768 12.2087145 12.152312 12.213972 12.03781 11.847542 11.82866 12.074 12.141166 12.060234 12.058361 11.993916
1369747_at 6.5368285 6.478484 6.464986 6.6857796 6.674511 6.4404464 6.707824 6.6719346 6.309521 6.325491 6.616052 6.6520653
1369748_at 3.4995027 3.7809134 3.90846 3.551541 3.7253137 3.9070902 3.660134 3.561598 3.8418288 3.7948656 3.7735512 3.7221394
1369749_a_at 3.8191285 4.144583 4.203781 4.3644238 4.1180134 4.335556 4.363014 3.966606 4.1872787 4.135063 4.39783 4.152096
1369750_at 4.0571537 3.825046 3.7240756 3.8499722 3.7989569 3.8116453 4.2615833 3.7987437 3.8774645 3.6861806 3.8818285 3.978559
1369751_at 4.354146 4.337614 3.9138896 4.0680337 4.183258 4.384139 4.256998 4.002103 4.1946282 4.123378 3.98017 4.322761
1369752_a_at 4.8255434 4.9422626 5.1588817 4.9875636 5.1813035 4.9071217 5.0895214 4.9573946 4.961022 4.9534535 5.0944576 4.8756614
1369753_at 4.027953 4.044116 3.984736 4.098445 4.082591 3.8813553 3.953144 3.8273735 4.039689 4.148672 4.0232964 3.981268
1369754_a_at 8.160959 8.182299 8.220676 8.024172 7.9913774 8.136401 8.06415 8.131054 8.157968 8.119872 7.959033 8.176957
1369755_at 3.836859 3.6312652 3.8138132 3.7348192 3.938029 3.7886953 3.8768826 3.6552591 3.9457095 3.8620877 3.8732271 3.6914718
1369756_a_at 7.6761 7.6536207 7.3223214 7.4199133 7.095705 7.719137 7.2302623 7.6800785 7.3457484 7.6209903 7.7701883 7.740655
1369757_at 5.90381 5.681418 5.9477773 5.835506 5.7581 5.9285717 5.972729 5.64154 6.146587 5.849103 5.906309 5.753096
1369758_at 7.9670486 8.430819 7.873211 7.879574 7.7957134 8.281952 7.6733556 8.468527 8.131195 8.79771 7.9600844 8.787934
1369759_at 5.420761 5.6827025 5.432283 5.398612 5.683941 5.418252 5.417655 5.6693964 5.8237042 5.742613 5.703804 5.6898775
1369760_a_at 3.6778886 3.8688052 4.135762 3.8026395 3.783114 3.799255 3.7591782 3.6627364 3.8713963 3.9062839 3.751001 3.7876132
1369761_at 3.9992733 3.8895755 4.130178 4.1591644 4.0158076 3.8849928 3.9218187 3.9792078 4.0581565 3.9980555 4.2129555 4.2733865
1369762_at 4.189896 4.1755314 4.390678 3.9385889 4.2877665 4.1767497 4.2984858 4.2008185 4.1507616 4.3083353 4.8714952 4.056879
1369763_at 3.9226565 4.1234293 3.963031 4.093983 4.078036 4.057527 4.1761723 4.0839734 3.9690833 4.0053644 4.0894165 4.0674424
1369764_at 13.025039 13.178806 13.201961 13.181296 13.199027 13.1454735 13.158568 13.063565 13.122196 13.01918 13.133071 13.007326
1369765_at 3.9031422 3.714606 3.6070254 3.3341238 3.9528248 3.4178216 3.4811795 3.8704371 3.761301 3.608474 3.466273 3.6784668
1369766_at 5.495926 5.4901485 5.4972 5.606975 5.6657906 5.9125695 5.7482324 5.3628497 5.7914133 5.4308987 5.295311 5.6080384
1369767_a_at 3.771344 3.7485085 3.8006577 3.8108494 4.1594315 4.0224895 4.069808 3.8102322 3.9517877 3.8280876 3.6288776 3.810952
1369768_at 6.3994055 6.564553 6.4210296 6.5807567 6.4535627 6.6699824 6.5943227 6.4100127 6.506299 6.4860835 6.502221 6.525012
1369769_at 4.6132503 4.6262665 4.552284 4.5058165 4.672017 4.7897606 4.571561 4.2735653 4.6863546 4.771888 4.5780773 4.5464787
1369770_at 4.0442653 4.1085544 4.0408688 4.1607466 4.1646204 4.052754 4.103693 4.295183 3.9749873 4.038082 4.176565 3.903499
1369771_at 5.5806046 5.2662306 5.095623 5.187332 4.9436407 5.3639145 5.34577 5.0648775 5.5081773 5.3556557 5.120722 5.1726074
1369772_at 7.006028 6.7077236 7.0269103 6.8330116 7.149373 7.166574 6.9048944 6.752695 6.9278913 7.1340513 7.325448 7.0386314
1369773_at 4.260326 4.2301936 4.6208963 4.319811 4.325158 4.136395 4.433121 4.1932425 4.1831427 4.086255 4.1925826 4.1748915
1369774_at 4.073533 4.3194265 4.434514 4.097056 4.5667543 4.458409 4.804153 4.4036856 4.1847916 4.4868374 4.521157 4.411025
1369775_at 8.384508 8.442587 8.4022255 8.542664 8.359831 8.385635 8.329689 8.3412 8.542763 8.42888 8.282133 8.545215
1369776_a_at 6.709189 6.849685 7.02851 6.816093 7.0628986 6.6877103 6.6982627 6.6553187 6.8178554 6.823293 7.1757913 6.9243965
1369777_a_at 7.984952 7.6212926 7.5332274 7.5606794 7.784212 7.904901 7.823572 7.6396804 7.4204555 7.624366 7.640105 7.7619753
1369778_at 3.785247 3.7007189 3.9955325 3.816385 3.8521595 3.8712919 3.9352775 3.9383826 3.774037 3.734771 3.7429576 4.3386307
1369779_at 5.7520537 5.7027307 5.634468 5.691156 5.8273273 5.926567 5.799583 5.8915253 5.5778303 6.005262 5.830871 5.5995016
1369780_at 6.264078 6.2378416 6.1346335 6.142629 6.276649 6.331912 6.4682565 6.2461133 6.26898 6.1525507 6.313734 6.355123
1369781_at 4.1465206 3.91459 3.7190022 3.6880083 3.9646924 3.8504336 4.0158963 3.8863652 3.9444995 3.9435697 4.1879883 4.002313
1369782_a_at 5.7700577 6.1615105 6.125476 5.997597 6.2163506 5.8469734 6.1777906 6.1828003 6.2753386 6.055354 6.133233 6.069561
1369783_a_at 4.8991966 5.0037794 4.8910575 4.832193 4.791106 4.8028693 5.215277 4.820691 5.2796226 4.9036937 4.8118105 4.8723
1369784_at 3.9221406 3.9761834 4.1068764 3.9774225 3.9171655 3.7617905 4.314052 3.8440454 3.9144824 3.7811599 3.7795014 3.9078698
1369785_at 8.402798 8.087011 8.133182 8.309717 7.860134 7.8706794 8.130328 8.157708 8.05919 8.192655 7.926476 7.9560885
1369786_at 5.7482057 5.65935 5.885955 5.90363 6.0633383 6.0719543 5.989999 5.6158533 6.0541 5.996236 5.8385353 5.952863
1369787_at 3.9554148 3.9420466 3.9167907 4.0051823 4.226636 4.096734 3.88213 3.9199524 4.1229386 3.8883536 3.8654315 3.7959166
1369788_s_at 7.743754 7.578651 7.442851 7.914544 7.9646287 7.507519 7.7205267 7.3575397 7.355977 7.567282 7.646062 6.967825
1369789_at 3.3320735 3.4059522 3.4724133 3.4318776 3.5136843 3.3728948 3.3478317 3.503505 3.5885386 3.4257975 3.4225512 3.4162076
1369790_at 11.861958 11.667161 11.565398 11.970097 12.008931 12.196407 12.055653 11.954768 12.526899 11.88239 12.158343 12.281706
1369791_at 8.022856 8.026299 7.9144883 8.029419 7.7799797 8.032262 7.8296146 8.134974 8.229708 8.171041 8.149441 8.257044
1369792_at 6.343152 5.9744353 6.327706 5.9485373 6.2631536 6.0904984 6.0659566 6.08266 6.116448 5.8965874 6.1063285 5.909103
1369793_a_at 4.258916 3.983452 4.0689926 4.1183705 4.158228 4.1304874 3.8044963 4.1256943 4.1087885 4.124338 4.235034 4.184293
1369794_a_at 4.88499 4.8747005 4.931486 4.6322346 4.705058 4.8890147 5.138581 4.4850707 5.1404176 4.6734815 4.748494 4.9237003
1369795_at 4.667384 4.3740025 4.430235 4.2993593 4.3747845 4.3420305 4.4752264 4.4881687 4.370816 4.542432 4.265626 4.60183
1369796_at 4.659115 4.719295 4.9776144 4.711911 4.8855314 4.647656 4.9445395 4.7378893 4.8244095 4.828687 4.9581404 4.6686726
1369797_at 4.124284 4.037923 4.3118906 4.2396097 4.3174405 4.066762 4.478467 4.1695485 4.1653986 4.158498 4.2075377 4.4054556
1369798_at 5.0050535 4.6774387 4.7455025 4.759881 4.876852 4.6121373 4.7439194 4.977231 4.810623 4.895608 4.851346 4.591999
1369799_at 10.518279 10.2948065 10.382139 10.37525 10.159257 10.258103 10.292445 10.377199 10.601 10.494305 10.413159 10.4109
1369800_at 3.989448 3.941123 3.9252563 3.6880379 4.161825 3.8971117 3.8601089 3.8245158 4.2735186 3.9584787 3.8739786 3.983346
1369801_at 4.650128 4.5579553 4.6912026 4.7294755 4.3561788 4.7701864 4.5886097 4.8004627 4.4677124 4.4158807 4.6632266 4.7099
1369802_at 3.741552 3.7495499 3.8661356 3.8434212 4.146407 3.9077396 4.0117426 3.82479 4.2154145 3.8348367 3.8146794 3.8062818
1369803_at 4.7416244 4.4812202 4.552284 4.819283 4.8672233 4.82072 4.921282 4.484021 5.084343 4.578143 4.8954153 4.759293
1369804_a_at 4.92974 4.676118 4.60055 4.510987 4.7188754 4.85838 4.8612757 4.945582 5.05537 4.772491 4.753242 4.8568187
1369805_at 4.2207155 4.1411624 4.1324196 4.3095374 4.125467 3.9763994 4.0760427 4.098913 4.0807667 4.040284 4.3205748 4.0919814
1369806_at 5.2481174 5.335945 5.488949 5.4421797 5.4395933 5.2488394 5.276338 5.239464 5.2366886 5.224312 5.4850492 5.241994
1369807_at 4.523199 4.4464064 4.4062047 4.5256753 4.4115314 4.6196537 4.828057 4.4094296 4.803319 4.53551 4.6757746 4.7042246
1369808_at 4.635279 4.7394323 4.9557905 4.482902 4.7192197 5.069688 4.952123 4.7874517 4.8843412 4.9018044 4.80545 4.733083
1369809_at 5.1703286 5.0333257 5.1462874 5.1406317 5.596364 5.2976904 5.369489 5.129334 5.2808466 5.3584185 5.0909867 5.314167
1369810_at 6.970801 6.6425157 6.7688727 6.652608 6.5717597 6.5362597 6.3930407 6.4701447 6.8078074 6.8295565 6.4253855 6.914388
1369811_at 4.5446925 4.919779 4.9924135 4.7944536 4.9955444 4.7579355 4.940181 4.612666 5.0216656 4.8916645 5.098091 4.800065
1369812_at 5.8089247 5.8529177 5.9773374 5.954727 5.854026 5.6826277 6.0607796 5.788776 6.1767645 5.854354 6.197608 5.765273
1369813_at 6.8609767 6.807332 6.5807853 6.7467475 6.600032 6.722704 6.861801 6.880188 6.720063 6.6279683 7.075014 6.672683
1369814_at 4.448194 4.5986853 4.674848 4.701024 4.6620045 4.7967443 4.4532013 4.670055 4.9016104 4.73705 4.9009995 4.8015347
1369815_at 5.7058964 5.63416 5.414061 5.7394266 5.906239 5.541289 5.87954 5.704754 5.7920055 5.789302 5.959324 5.66658
1369816_at 4.496826 4.7134943 4.727351 4.4325438 4.8681707 4.776261 4.9754224 4.630113 4.8709607 4.633974 4.7140956 4.6287394
1369817_at 4.356851 4.4070945 3.9694335 4.2260056 4.225948 4.6142654 4.3528485 4.4948854 4.676086 4.340035 4.682288 4.543742
1369818_at 4.82856 4.796545 5.0388565 4.5703473 5.1994224 4.9123774 5.0020275 4.8251233 4.5851035 4.936161 5.0631146 5.0699005
1369819_at 4.9360795 5.052857 5.0415354 4.8726416 4.8796864 4.9883294 5.184487 5.193441 5.1356483 4.84208 5.1644373 4.7646823
1369820_at 4.1438026 4.0388746 4.1238384 4.4151306 4.504105 4.458949 4.4430285 4.2414446 4.375732 4.216921 4.1599293 4.243079
1369821_a_at 4.8408856 4.575406 4.7044363 4.7722473 4.675847 4.9443464 4.737604 5.121499 5.038866 4.628329 4.8592405 4.6830826
1369822_at 4.2348313 4.327922 4.335999 4.2955437 4.4297686 4.410428 4.359586 4.2979445 4.402355 4.4829025 4.569659 4.164873
1369823_at 4.9648542 4.898239 4.7064486 4.8367815 4.861126 4.760348 5.0244217 4.7636204 5.0267973 5.0544786 4.877308 5.1793976
1369824_at 4.6167445 4.5413303 4.917369 4.6920505 4.709764 4.5027256 4.9352484 4.6721373 4.8189545 4.7237444 5.035675 4.488098
1369825_at 5.0103025 5.005866 4.9679585 4.928606 4.9874415 4.856407 5.0327716 4.779255 4.9591837 4.8251104 4.8781776 5.1233473
1369826_at 6.2458615 6.225953 6.155228 6.1469827 6.129936 6.247137 6.1569576 5.9379244 6.3447 6.328501 6.235363 6.1276402
1369827_at 5.6615562 5.660181 5.7811546 5.5006275 5.287344 5.5976763 5.786463 5.543703 5.653882 5.7710195 5.4992266 5.620082
1369828_at 5.801326 5.675495 5.7818165 5.857586 5.801671 5.923463 5.802812 5.657612 5.810771 5.6624365 5.812886 5.7793474
1369829_at 5.023403 4.870611 4.735701 5.098922 4.9842663 5.0972857 5.0958776 5.0007577 5.114218 4.867438 4.8233347 5.2972364
1369830_at 4.697009 4.6101947 4.561572 4.5030217 4.4462748 4.5918336 4.536619 4.6850643 4.633279 4.7615767 4.5695386 4.717177
1369831_at 5.4577885 5.640093 5.7054977 5.6606407 5.5608273 5.5911846 5.7659664 5.392247 5.718444 5.485673 5.725235 5.7163124
1369832_at 5.4853053 5.5391417 5.606035 5.6869674 5.5661564 5.432357 5.942462 5.577255 5.5518594 5.8127356 5.661235 5.854201
1369833_at 4.45245 4.4736714 4.5737467 4.328598 4.313593 4.160304 4.490809 4.267694 4.4474134 4.1503515 4.4404516 4.8206625
1369834_at 7.4686494 7.4406085 7.3563056 7.515475 7.134321 7.5018907 7.2358184 7.596653 7.002936 7.4730487 7.5590806 7.42257
1369835_at 6.2549353 6.361753 6.3854523 6.321701 6.5764623 6.192807 6.565049 6.3673425 6.5984674 6.1736546 6.5353503 6.398502
1369836_at 5.899467 6.295013 6.8835583 6.849925 7.499264 6.6727877 6.2932696 6.1575246 6.60981 6.1389556 6.966619 6.309283
1369837_at 12.376083 12.40372 12.026184 12.378337 12.355915 12.227434 12.382921 12.4608555 12.241331 12.016428 12.37449 11.924332
1369838_at 4.166936 4.1711164 4.2021437 4.143592 4.2626553 4.039197 4.295892 4.3364964 4.1812954 4.357296 4.08825 4.219534
1369839_at 4.5626593 4.886256 4.8610134 4.6378384 4.83346 4.5417337 4.792594 4.6055956 4.559144 4.7090616 4.6537924 4.668893
1369840_at 9.409349 10.042255 9.989174 9.847172 8.4833975 9.768447 9.822307 9.718298 8.955083 10.68134 7.706232 10.2314005
1369841_at 3.8538275 3.6880674 3.9101129 3.515792 3.5305383 3.632797 3.9148047 3.5834005 3.6763499 3.7536066 3.7120965 3.6316805
1369842_at 3.9854925 4.1815596 4.2578545 3.9029274 4.0780096 3.799255 3.8424337 3.8554816 4.1031036 4.0586653 4.3958344 4.0420184
1369843_at 4.241352 4.7896757 4.6073947 4.4529014 4.6011477 4.5010858 4.7095747 4.260749 4.2674093 4.4298887 4.3113427 4.502618
1369844_at 4.155508 4.261429 4.297987 4.1016326 4.2567472 4.4827366 4.210301 4.2997303 4.2746706 4.3039684 3.949307 4.158717
1369845_at 5.6618977 5.4478335 5.7978907 5.7228384 5.8613467 5.561099 5.8199034 5.569703 5.9293404 5.538558 5.4085183 5.7551155
1369846_at 3.249692 3.3981123 3.5591502 3.5539436 3.4826121 3.4734905 3.5598137 3.4371114 3.5255442 3.5051267 3.302933 3.294188
1369847_at 5.446958 5.5885663 5.6568494 5.656698 5.447037 5.4338584 5.7519875 5.3471375 5.6935325 5.5686064 5.484995 5.664395
1369848_at 3.7270803 3.8132 3.8630698 3.7700148 3.75427 3.645555 3.6777203 3.797196 3.78021 3.6616497 3.6719813 3.7311258
1369849_at 5.207648 5.110779 5.11448 5.2575035 4.9659643 5.2376423 5.293976 4.9979687 5.3042545 4.988699 5.1685143 5.059637
1369850_at 5.7957034 5.7286444 5.9806347 5.4563284 5.5954223 5.625248 5.9700565 6.1622276 5.762435 6.0713086 6.3539114 6.0424943
1369851_at 7.2012405 7.193122 7.4845557 7.3353457 7.360499 7.200247 7.4315453 7.299277 7.495808 7.41575 7.3919168 7.2977357
1369852_at 12.117629 12.107975 11.986218 12.294028 12.076608 12.099329 12.11324 12.109247 12.091373 12.273663 12.226294 12.318718
1369853_at 4.809237 4.971085 4.966935 4.9487615 5.0712504 4.842299 5.1004663 4.738679 5.0503716 4.8940616 4.9787545 5.021633
1369854_a_at 8.916241 8.858444 8.696716 8.799742 8.807763 8.887287 8.896668 8.87532 9.190502 9.028511 9.172727 9.067003
1369855_at 3.709985 3.892777 3.8484144 3.6093874 3.7097442 3.508348 3.841722 3.86008 3.938316 3.9717739 3.7737918 3.9481318
1369856_at 4.6352262 4.794922 4.842555 4.377462 4.872345 4.635871 4.739068 4.7150407 4.5099797 4.6503067 4.693705 4.7252126
1369857_a_at 5.8623347 5.9460897 5.943741 5.7969007 5.7903004 5.6411157 6.002645 5.8335414 5.982854 5.868069 5.8691316 5.94556
1369858_at 4.404663 4.800157 4.6127014 4.3266644 4.191265 4.1328545 4.469578 4.5774403 4.4602056 4.380328 4.6291156 4.623814
1369859_at 4.6102505 4.1719265 4.7092953 4.5593696 4.5166945 4.731153 4.3508825 4.6779523 4.347014 4.4759398 4.3681583 4.3029213
1369860_a_at 4.8885937 4.7569237 5.00021 4.9841948 4.9885235 5.120989 5.0542297 4.9652596 5.03053 5.1347427 5.11302 5.087717
1369861_at 4.9278016 4.983055 4.9250174 4.635954 4.804715 4.5180364 4.713108 4.763866 4.7085037 4.9045324 4.8395653 4.756243
1369862_at 4.6501336 4.579695 4.378481 4.58901 4.7338324 4.6478057 4.739715 4.448385 4.7127757 4.446267 4.735721 4.670766
1369863_at 9.4133415 8.308071 8.31362 8.681062 8.607214 9.413242 8.725497 9.202335 8.953639 9.472135 9.350206 9.427579
1369864_a_at 10.140618 10.78949 10.202627 11.004095 11.10386 10.23175 10.53384 11.575769 11.801176 8.568245 10.541655 11.187285
1369865_at 4.4955063 4.3490524 4.350259 4.4398184 4.1582274 4.40198 4.303358 4.3636694 4.517411 4.20975 4.114292 4.466002
1369866_at 4.679194 4.8335295 4.681871 4.562027 4.6539593 4.458949 4.9859414 4.5318174 4.6818085 4.5564837 4.501254 4.6513343
1369867_at 6.562967 5.7769866 5.3292174 6.7957783 6.192553 5.8012924 6.3233585 6.0605173 6.039188 6.4407697 5.036838 4.75158
1369868_at 9.476599 9.882184 9.617153 9.264478 9.792734 9.741732 9.62772 9.836705 9.847714 9.517867 9.680071 9.657984
1369869_at 3.7591465 4.0306273 3.771244 3.8873425 3.7765348 3.6329699 3.6526873 3.5705233 4.1091385 3.6661422 3.7052093 3.7013073
1369870_at 7.023003 7.0786214 6.665068 7.011257 7.009667 7.0041814 7.2129326 6.9760265 7.1053524 6.899752 7.230667 7.0316043
1369871_at 3.8548088 3.6476746 4.081059 3.6249568 3.8535368 3.8466418 3.7238846 3.9672782 3.6960027 3.8576 3.8114042 3.8685286
1369872_a_at 4.660403 4.392466 4.39251 4.4835157 4.710967 4.5345683 4.6973686 4.6438427 4.432747 4.4195695 4.564398 4.557083
1369873_at 4.5897236 4.4487047 4.791563 4.7134323 4.7424374 4.4071 4.871768 4.748619 4.6907616 4.4956384 4.6851873 4.8993673
1369874_at 4.794417 4.8764277 5.1028605 4.783299 4.8222756 4.89802 4.935478 4.8609004 5.0881314 4.87651 5.091305 4.7913656
1369875_at 4.8516626 4.7411213 5.1593504 5.085903 4.968361 4.9876366 4.9794884 4.9311237 5.2869577 4.9559565 5.1974134 5.1385593
1369876_at 3.6277785 3.7646346 4.046715 3.7429235 4.011938 3.9576242 4.007139 3.9585576 3.7962666 3.805113 3.9772604 4.0553317
1369877_at 5.202641 4.9420323 4.6071477 4.536844 4.900179 4.6746545 5.0334716 4.9006996 4.522243 4.7662787 4.7335243 4.562882
1369878_at 4.4895153 4.549138 4.38814 4.457809 4.397741 4.2952027 4.145008 4.0999618 4.4518785 4.2555118 4.14252 4.5458627
1369879_a_at 12.849478 12.802205 12.830644 12.82752 12.855145 12.910353 12.837301 12.850813 12.748836 12.810776 12.907518 12.826147
1369880_at 4.4261823 4.1753893 4.2604275 4.323226 4.385103 4.11444 4.3075485 4.296401 4.3022704 4.2243633 4.055745 4.2222676
1369881_at 4.6005363 4.4434233 4.5442047 4.6168203 4.6664743 4.870057 4.4643517 4.786585 4.380483 4.6260233 4.803363 4.6846724
1369882_at 4.401105 4.57092 4.7958617 4.422268 4.8725443 4.3880672 4.5469847 4.3885694 4.4575696 4.5582824 4.6207156 4.515795
1369883_at 3.7261617 3.662102 3.5075758 3.5893323 3.4381034 3.3299003 3.5924208 3.6914356 3.5357137 3.5616438 3.980995 3.5762823
1369884_at 4.6596694 4.951887 4.5473094 4.9454503 4.8268423 4.715474 4.9364204 5.005913 4.965647 4.8974495 4.7197313 4.884273
1369885_at 5.200485 5.263321 5.5881696 5.3299546 5.6073236 5.318545 5.7014685 5.1583786 5.3189325 5.2581177 5.3525634 5.047818
1369886_a_at 6.010156 6.1527586 5.686944 5.68296 5.970369 6.1147785 6.235503 6.0339117 5.9673696 5.735655 6.3974457 5.891753
1369887_at 4.4500465 4.5272355 4.4147973 4.4940767 4.6321583 4.8765826 4.5102677 4.8028555 4.3851438 4.693532 4.49789 4.7609615
1369888_at 4.2769766 4.5042605 4.1403723 4.162839 4.2714777 4.300331 4.473113 4.2497725 4.2563996 4.4264565 4.2704134 4.1142693
1369889_at 4.38465 4.426339 4.421674 4.345685 4.288519 4.284503 4.1792994 4.376895 4.4092207 4.3091545 4.2118473 4.286021
1369890_at 3.1641595 3.1951714 3.200878 3.1845753 3.1909108 3.2057765 3.2343721 3.1527145 3.3050282 3.0816693 3.2691374 3.1626158
1369891_at 5.234859 5.3661647 5.3467803 5.39898 5.2913957 5.336717 5.4602714 5.1849313 5.3515596 5.3312507 5.4540496 5.318844
1369892_at 3.7683976 3.7876406 3.779527 3.6441028 4.028598 3.5875208 3.9992115 3.74993 3.7887335 3.6001961 3.638011 3.7113276
1369893_at 4.651208 4.5656714 4.8147354 4.7438264 4.8194566 4.74619 4.888689 4.6503625 4.9222555 4.836233 4.904168 4.760673
1369894_at 3.0941427 3.3500881 3.3459623 3.4401474 3.5156655 3.2808638 3.4088092 3.213289 3.2891345 3.4359481 3.1920033 3.5230494
1369895_s_at 6.333693 6.334515 6.2228312 6.110754 6.291854 6.4009624 6.09158 6.143194 6.2012305 6.387541 6.235077 6.3842893
1369896_s_at 7.2915163 7.4030194 7.397624 7.1750712 7.4114656 7.3261995 7.2532897 7.4913144 7.3082333 7.3179455 7.2975907 7.17616
1369897_s_at 11.888553 11.970823 11.882628 11.95294 11.876434 12.158438 11.921269 11.854527 11.743261 11.67801 11.868304 11.707444
1369898_a_at 4.847314 4.951135 5.0919104 4.959511 5.121075 5.0093074 5.1719894 5.168109 4.692067 5.218663 4.9404516 5.024954
1369899_s_at 6.151397 5.924725 5.722209 6.1496973 6.1451554 5.8133883 5.903337 5.729133 5.8908 5.9377704 6.2835617 6.0457754
1369900_at 4.0864754 3.9868739 4.0259943 4.2280865 4.0129433 3.8608737 4.2362084 4.0679026 3.9440281 4.0175967 4.0710983 4.002313
1369901_at 4.4889617 4.475667 4.700369 4.5239887 4.41397 4.426787 4.6305747 4.5027113 4.7760673 4.7061863 4.536034 4.519374
1369902_at 7.2818465 6.991101 7.0210457 7.033617 7.034646 6.823742 7.404299 7.1382527 7.067713 7.1419244 7.0567403 6.936021
1369903_at 4.416511 4.173398 4.4316187 4.353951 4.191265 4.440977 4.5747876 4.1582174 4.2487307 4.18398 4.4472976 4.1041408
1369904_at 4.746375 4.765147 4.759739 4.791333 4.767227 4.606429 4.6985416 4.6440763 4.6720505 4.7396994 4.877954 4.676697
1369905_at 3.5744152 3.5552788 3.814065 3.4932833 3.5999367 3.5482988 3.7999523 3.696774 3.626894 3.5947063 3.5424442 3.5107217
1369906_s_at 12.010132 12.085716 11.937814 12.052972 12.221518 12.150868 12.106806 12.015093 12.190935 12.115508 12.136208 12.044311
1369907_at 5.58212 5.8603396 6.0640755 5.606975 5.7558722 5.698978 5.7388473 5.785589 5.931887 5.934841 6.0735817 5.989833
1369908_at 3.6349516 3.7182746 3.7673602 3.7433124 3.5183773 3.755887 3.736007 3.4603882 3.72808 3.7094173 3.7388704 3.729517
1369909_s_at 10.994929 10.761739 10.759029 10.926942 11.027149 11.029189 11.0476465 10.591359 10.801288 10.812552 11.094382 10.721117
1369910_at 4.000764 4.070742 4.007639 4.099871 3.9731731 3.942294 4.0312767 4.2206326 4.298465 3.749372 4.136614 4.197197
1369911_at 5.1875906 5.1793303 5.2265162 4.936873 5.1730013 4.8639107 5.5768547 5.24211 5.0728774 5.005055 5.1221294 5.2681336
1369912_at 6.2942863 6.2919965 6.185287 6.1001525 6.213304 6.1392646 6.439444 6.1643114 6.351088 6.211611 6.0571656 6.2851176
1369913_at 4.3419404 4.417325 4.690341 4.3498554 4.5771646 4.4761477 4.042533 3.9586112 4.74686 4.3281417 4.7054205 4.494385
1369914_at 3.7782753 3.6601424 3.7091327 3.9682617 3.6296554 3.9268055 3.7703974 3.88709 4.000083 3.8357062 3.994738 4.086199
1369915_at 6.974204 7.024027 6.7156873 6.8310227 7.051028 6.7670655 6.8762484 7.01606 6.7812324 6.718517 6.91654 6.9574428
1369916_at 5.5274296 5.39778 5.2706137 5.2093134 5.6444983 5.135825 5.347776 5.222933 5.2175474 5.3690557 5.3402042 5.6156487
1369917_at 5.461144 5.5427117 5.446188 5.5477495 5.3141437 5.360933 5.538275 5.4501343 5.180355 5.46652 5.431129 5.413227
1369918_at 4.3320456 4.0995417 4.369897 3.9345117 4.4586153 4.1325316 3.994709 3.9183135 4.10151 4.0400314 4.0504255 4.1550117
1369919_at 4.853013 4.871089 4.780837 5.0559635 4.9943967 4.9525046 5.0676775 4.957382 4.9319396 5.114954 4.790334 5.1968884
1369920_at 4.508896 4.7208323 4.896766 4.660651 4.894323 4.720501 4.6920843 4.71279 4.6794252 4.4854836 4.56994 4.6533747
1369921_at 6.605179 6.1473703 6.331446 6.6865664 6.5629115 6.669114 6.4832025 6.7075896 6.611897 6.9116697 7.5788016 6.71748
1369922_at 8.345081 8.357067 8.135905 8.307089 8.200892 8.565478 8.529024 8.289314 8.306473 8.484718 8.429161 8.403631
1369923_at 6.1588454 5.96295 6.026604 6.3731427 5.875209 6.0453324 6.5619993 6.204153 5.878444 5.7219734 5.968371 5.620082
1369924_at 5.823963 5.594569 5.6684422 5.7137566 5.94549 5.507903 5.7292404 5.9864664 5.964597 5.78316 5.3517156 5.9369173
1369925_at 4.1987944 4.024916 4.0108376 4.364772 4.096467 4.1322603 3.8620656 4.092045 4.3317637 4.4146113 4.111219 4.449891
1369926_at 7.7446966 7.605162 7.6042714 7.7055893 7.7125673 7.493776 7.849904 7.7688394 7.654673 7.511077 7.6088266 7.694153
1369927_at 11.369621 11.452758 11.369902 11.566662 11.295135 11.470693 11.485997 11.456068 11.455575 11.4782505 11.289492 11.3403845
1369928_at 3.555407 3.655358 3.6510706 3.54726 3.6731937 3.6375968 3.5162723 3.486556 3.790102 3.663205 3.545012 3.5436506
1369929_at 11.162418 11.278269 11.135842 11.201339 11.22563 11.304912 11.268489 11.163429 11.301458 11.229401 11.269544 11.182656
1369930_at 11.748489 11.722816 11.773306 11.773992 11.792629 11.664058 11.655701 11.738336 11.894408 11.706905 11.760892 11.807777
1369931_at 7.281708 7.283326 6.997343 6.8133664 7.2983227 6.954915 7.151479 7.371274 7.1745424 7.11821 6.970358 7.046513
1369932_a_at 10.04017 10.002115 10.002181 9.9638605 9.923741 9.740471 9.946965 9.86338 9.926393 10.0291195 10.156205 9.920158
1369933_at 11.176824 11.228985 10.961922 11.197245 10.987396 11.146042 11.056791 11.07139 11.151112 11.181269 11.081853 11.121301
1369934_at 11.965177 12.144958 12.098766 11.971403 12.136204 12.122591 12.062178 12.021417 12.070087 12.022036 12.160596 11.924748
1369935_at 7.6154413 7.754735 7.7593117 7.68879 7.7151284 7.4590387 7.7532206 7.73176 7.8411694 7.696908 7.6818953 7.5453963
1369936_at 10.628077 10.687895 10.896894 10.7531805 10.744715 10.938979 10.745088 10.682872 10.826761 10.617875 10.691501 10.627893
1369937_at 10.636883 10.83318 10.774894 10.517919 10.684653 10.692111 10.578711 10.580588 10.707434 10.5637 10.757447 10.401932
1369938_at 7.320922 7.354565 7.112507 7.309644 7.274953 7.255051 7.109634 7.2042475 7.3554206 7.1734643 7.2151866 7.217763
1369939_at 11.99496 12.00661 12.059476 12.025237 12.061931 11.948157 12.060802 12.109657 12.232969 11.933444 11.960881 12.019829
1369940_at 10.213257 10.198511 10.045647 10.092957 10.063872 10.179589 10.101066 10.196366 10.307213 10.092727 10.233571 10.310998
1369941_at 10.227275 10.563961 10.475537 10.437398 10.720964 10.714774 10.921454 10.443888 10.397352 10.620384 10.697193 10.556938
1369942_at 8.74869 8.841245 8.960149 8.872225 8.739462 8.960652 8.945938 8.886229 8.947031 8.909127 8.943979 8.889171
1369943_at 9.871 9.885424 9.9971895 10.015871 9.98697 10.014047 9.919464 9.812747 9.828759 10.138024 9.892076 9.662743
1369944_at 8.722407 8.45731 8.601703 8.622852 8.583978 8.713238 8.496174 8.594027 8.56225 8.591416 8.510636 8.605135
1369945_at 4.866663 4.89905 4.668764 4.8100924 4.614369 4.3862634 5.010669 4.7606606 5.113701 4.989274 4.5828853 4.8781643
1369946_at 6.3120155 6.2951317 6.024512 6.20932 6.0390778 6.1506405 6.1686254 6.3861775 6.375294 6.1350813 6.5585155 6.4144135
1369947_at 5.7456274 5.4793835 5.734 5.820992 5.507469 5.78094 5.722083 5.6399717 5.8265877 5.6708927 5.9686966 5.702401
1369948_at 7.613516 7.5889173 7.619236 7.616786 7.4753847 7.6159544 7.843235 7.5946727 7.2905335 7.7616367 7.4766164 7.584657
1369949_at 7.334895 7.302408 7.143502 7.1503057 7.0912194 7.2547436 7.4204197 7.236982 7.0844193 7.2965813 6.9425683 6.880249
1369950_at 9.511408 9.541681 9.432411 9.296284 9.372182 9.443004 9.265484 9.493408 9.273649 9.514463 9.315541 9.42072
1369951_at 4.0435977 4.2013493 4.3027015 4.4688497 4.3499265 4.1364055 4.2362 4.3609557 4.4720645 4.103779 4.3434305 4.3002925
1369952_at 11.9791155 11.96133 11.965546 12.044671 11.942392 12.010672 12.030536 12.01217 11.849688 11.859591 11.941525 12.0299425
1369953_a_at 4.203128 4.419556 4.1711583 4.4082074 4.5858874 4.2952027 4.4033957 3.8825119 3.9459698 4.472816 4.353982 4.2092133
1369954_at 12.777238 12.892101 12.876887 12.840526 12.822454 12.810602 12.78385 12.785079 12.824889 13.03908 12.803928 12.851294
1369955_at 6.16124 6.128314 6.265877 5.8761945 6.4420114 6.3125725 6.2556267 5.9504027 6.261524 6.13785 6.32569 6.1705685
1369956_at 9.262988 9.176963 8.967804 9.137695 9.204732 9.267373 9.175705 9.165697 9.361881 9.046643 9.024976 9.201041
1369957_at 5.6066093 5.5773644 5.0402765 5.737996 5.708885 5.509047 5.9036627 5.7961254 5.8525405 6.11201 5.9417267 5.925989
1369958_at 7.8827214 8.127136 8.180662 7.9648685 8.714869 8.553095 8.243155 7.8103466 8.246643 7.882503 8.209803 8.072094
1369959_at 12.291318 12.403967 12.152639 12.225066 11.93671 12.063224 12.412955 12.162045 11.921516 12.371828 12.172207 11.811393
1369960_at 9.955944 9.727221 9.823877 9.740501 9.788849 9.809154 9.773478 9.664398 10.091561 9.675857 9.950504 9.676549
1369961_at 8.918648 8.983912 8.844917 8.934198 9.06403 9.18787 8.836335 8.910273 9.03032 8.790288 9.048132 9.04618
1369962_at 8.233911 8.413722 8.11682 8.235643 8.157019 8.133318 8.305506 8.202864 8.263611 8.34069 8.155353 8.308551
1369963_at 5.2660475 5.2385178 4.790207 5.198266 4.890317 5.011711 4.9267673 4.7379665 4.8341484 5.1111994 5.318283 5.305272
1369964_at 7.0497775 6.702574 6.153366 6.546049 6.548551 6.623042 7.011709 6.911269 6.7588506 6.6195707 6.5410795 6.419001
1369965_at 7.644696 7.740311 8.081364 8.242816 7.653918 8.24763 7.7702456 7.650407 7.9156 8.384879 7.8136053 7.9432187
1369966_a_at 12.032046 12.125092 12.113923 12.116856 12.050265 12.191122 12.201219 12.016905 12.08688 12.159802 12.241385 12.111329
1369967_at 8.512292 8.436706 8.375767 8.339413 8.250454 8.388459 8.274197 8.414678 8.476339 8.449099 8.4125805 8.394557
1369968_at 5.987931 6.026192 5.80637 5.771425 6.1039085 6.1374073 5.857524 5.9597373 5.9563923 6.1031656 6.1461225 6.2614336
1369969_at 9.357546 9.241576 9.037242 9.279958 8.705448 9.212334 8.832565 9.322437 9.227453 9.151108 9.399661 9.35789
1369970_at 10.463318 10.275436 10.418148 10.299566 10.394911 10.4658575 10.521654 10.329514 10.428115 10.491531 10.627534 10.505952
1369971_a_at 8.715955 8.292025 8.264853 8.4873085 8.398841 8.460158 8.534742 8.335088 8.185841 8.4211445 8.110433 7.905317
1369972_at 6.709534 6.763186 6.6851115 6.643935 6.6156344 6.459571 6.3842835 6.575582 6.33687 6.578988 6.4279013 6.5353208
1369973_at 11.221524 11.120555 11.203177 11.121616 11.0194 10.879249 11.082407 11.217756 11.291424 11.215169 11.198406 11.326791
1369974_at 6.7267084 6.812185 6.8426433 6.9796543 6.9552193 6.9688177 6.956244 6.7930665 6.825223 6.9343004 6.912343 6.80104
1369975_at 8.341101 8.2615795 8.320753 8.331963 8.468021 8.373253 8.252447 8.487076 8.36296 8.313341 8.439377 8.382414
1369976_at 9.991466 10.178592 10.1079 10.027342 9.857785 9.78485 9.793285 10.138633 10.064591 9.899518 10.039191 9.920625
1369977_at 4.14556 4.348533 4.42362 4.229936 4.488107 4.2947774 4.1941786 4.2480564 4.3206215 4.244241 4.261653 4.5998297
1369978_at 7.3018117 7.4787893 7.270529 7.3991847 7.3468094 7.39944 7.4006386 7.4769025 7.2697034 7.5289664 7.51708 7.271693
1369979_at 8.657936 8.601316 8.450218 8.36813 8.551451 8.427457 8.552509 8.685663 8.764387 8.433509 8.7024 8.4825325
1369980_s_at 9.124935 9.133074 9.032944 9.061782 8.982358 9.1424885 8.898842 9.034269 8.984648 9.109677 8.975717 9.039851
1369981_at 8.379315 8.588468 8.450368 8.500829 8.350815 8.424094 8.199773 8.54364 8.259579 8.521295 8.386292 8.607778
1369982_at 9.25289 9.460201 9.152193 9.409591 9.14018 9.758466 9.203668 9.405979 9.624868 9.398827 9.7071295 9.745669
1369983_at 8.007412 8.144208 7.69822 7.8093166 7.960018 8.011757 8.086799 7.9196634 8.031465 7.6938314 7.7634764 7.4926944
1369984_at 9.459259 9.446636 9.392232 9.463778 9.612385 9.581466 9.439922 9.4104185 9.6148615 9.55982 9.558014 9.523034
1369985_at 6.189818 6.2856283 6.3394265 6.2766623 6.3147225 6.0105176 6.2425838 6.5708876 6.5286574 6.106685 6.3736095 6.322211
1369986_at 11.905239 11.953946 11.774263 11.81904 11.798999 11.752568 11.795016 11.746374 11.714897 11.765186 11.719163 11.758621
1369987_at 4.9818316 5.0204477 4.915989 4.97589 5.2144547 5.2020626 5.3702745 4.955237 5.143508 5.2846594 5.1040354 5.084366
1369988_at 6.0160503 5.9466248 6.251265 6.0397005 6.0922337 5.9677854 6.3279753 5.8549724 6.2240396 6.154483 6.052319 6.1115437
1369989_at 9.600995 9.439129 9.3729925 9.504568 9.396669 9.605116 9.486303 9.500381 9.639071 9.535584 9.569923 9.48878
1369990_at 10.475462 10.503593 10.474996 10.579775 10.416488 10.502086 10.490635 10.539639 10.507435 10.38196 10.678168 10.514924
1369991_at 9.950174 9.910815 9.866571 9.751321 9.837056 9.910425 9.727193 9.915167 9.688974 9.806472 9.862282 9.649
1369992_at 8.597586 8.47068 8.524193 8.635208 8.385381 8.609222 8.406786 8.63938 8.612946 8.479254 8.514566 8.495644
1369993_at 6.3044376 6.2576914 6.366638 6.128617 6.182537 6.297408 6.551342 6.4697437 6.177144 6.174615 6.1825123 6.182107
1369994_at 7.319902 7.373688 7.574827 7.4703345 7.6264253 7.412186 7.654994 7.7166433 7.323967 7.7354836 7.7166834 7.593054
1369995_at 8.50676 8.466614 8.500706 8.493319 8.279634 8.410198 8.309727 8.331707 8.711097 8.340152 8.377652 8.26238
1369996_at 8.153292 8.426622 8.119661 8.023779 8.271301 8.379408 8.146772 8.309903 8.446936 8.299767 8.456357 8.151429
1369997_at 8.632834 8.705273 8.565029 8.803682 8.536208 8.779434 8.798673 8.715402 8.51681 8.70568 8.653416 8.790433
1369998_at 9.0322075 8.905057 8.989054 9.058936 8.983785 8.97689 8.937822 9.10451 8.984639 9.134956 8.947304 8.910588
1369999_a_at 4.3327 4.3828077 4.4161515 4.250599 4.282158 4.3558183 4.3370667 4.0855556 4.039689 4.3133297 4.36933 4.2225437
1370000_at 9.865523 9.44017 9.416473 9.724041 9.646488 9.941044 9.7253685 9.703161 9.851448 9.4779005 9.617332 9.47085
1370001_at 9.519419 9.4445505 9.306487 9.30629 9.373356 9.157167 9.200542 9.316671 9.397444 9.28551 9.398921 9.476452
1370002_at 8.168156 7.969841 8.085298 8.31048 8.039373 8.109318 8.219352 8.0828905 8.03632 8.105223 7.952965 7.966288
1370003_at 11.82119 11.8931055 11.772161 11.935011 11.790241 11.979506 11.912157 11.825992 11.673775 11.798991 11.801546 11.765121
1370004_at 9.261858 9.384202 9.041563 8.796135 9.127912 9.222126 9.1614895 9.12388 9.113775 9.17274 9.112679 8.782816
1370005_at 9.739062 9.842567 9.730069 9.830547 9.620923 9.77654 9.830697 9.916054 9.839793 10.47859 9.847439 9.967429
1370006_at 11.051618 11.050708 11.004581 10.996667 11.052694 11.051312 11.052903 10.998381 11.065584 11.076721 11.160366 11.068261
1370007_at 11.64038 11.94131 11.660913 11.528357 11.777634 11.652936 11.557804 11.588076 11.599279 11.79676 11.655034 11.743639
1370008_at 5.467463 5.6956577 5.6697125 5.249325 5.666089 5.58721 5.471386 5.4130473 5.58629 5.564047 5.586969 5.7181454
1370009_at 14.252875 14.256493 14.271397 14.188552 14.205313 14.201955 14.162449 14.219207 14.211398 14.149344 14.214239 14.204297
1370010_at 12.2159195 12.2674265 12.3818865 12.396546 12.3724165 12.403166 12.358438 12.303471 12.298775 12.317987 12.355123 12.415343
1370011_at 6.0015426 5.811516 6.27445 6.0423164 6.2836246 5.817606 6.332187 5.8346806 5.9012103 6.020265 5.972639 5.9548764
1370012_at 6.354219 6.432267 6.8337903 6.57951 6.987675 6.3632083 6.7162123 6.8806934 6.457228 6.958565 6.42662 6.9691668
1370013_at 3.6737077 3.6393843 3.6327176 3.4822702 3.6097937 3.6635122 3.6991386 3.710494 3.7115269 3.5246413 3.569354 3.6647308
1370014_at 8.231243 8.311424 8.144619 8.299037 8.24291 8.130478 8.240575 8.107898 7.999081 8.087121 8.163521 8.057638
1370015_at 8.231258 8.235739 8.366212 8.312225 8.39489 8.175564 8.196432 8.258518 8.133728 7.9725666 8.257143 8.194803
1370016_at 3.7909517 3.9880118 4.1973734 3.7560966 3.9489968 3.8810337 3.9534442 3.8435183 3.8050356 3.8172596 3.9972637 4.0313616
1370017_at 7.8435483 8.021615 7.925583 8.143635 7.8986526 7.8073783 7.715206 7.823567 7.9577155 7.783532 7.8491807 8.02566
1370018_at 4.5849495 4.497291 4.5395 4.447374 4.614454 4.5375514 4.353141 4.7874722 4.5703897 4.404323 4.542738 4.6133523
1370019_at 13.322939 13.122897 13.059183 13.136584 13.16658 13.107912 13.163609 13.229563 13.445274 13.017009 13.219164 13.156647
1370020_at 10.060948 10.202241 9.92612 9.83672 9.571604 10.1280575 10.00448 9.766612 9.914314 10.508472 10.417842 10.51866
1370021_at 3.5877748 3.7512496 3.7446666 3.9044173 4.0226116 3.9557729 3.9081697 3.6803186 3.8505683 3.7190495 3.9056356 3.9627447
1370022_at 4.060486 4.187521 4.2026367 4.267984 4.1382823 4.049191 4.468219 4.402997 4.4941587 4.2316833 4.333584 4.457231
1370023_at 6.426858 6.392223 6.751201 6.337632 6.80275 6.8828373 6.4257402 6.842657 6.883173 6.6480026 6.785347 7.0615354
1370024_at 9.763343 10.437306 9.389048 11.222124 10.150264 10.533548 10.417352 9.638036 10.164323 10.202113 11.265809 9.2246
1370025_at 7.5172167 7.7083154 7.640958 7.5328684 7.481756 7.423423 7.499126 7.553527 7.4601326 7.583268 7.5990086 7.361921
1370026_at 6.6521378 6.951111 6.8585835 6.7530723 7.152835 6.793945 7.0338464 6.746661 6.9594326 7.041649 7.2978916 6.627899
1370027_a_at 14.287895 14.243444 14.2939 14.26267 14.255949 14.28198 14.264087 14.249989 14.140661 14.245653 14.227332 14.237958
1370028_at 4.5958924 4.9483213 4.7404394 4.482902 4.9330406 4.4269285 4.8757763 4.565432 4.7688866 4.559251 4.609419 4.4839134
1370029_at 9.326366 9.21544 9.222474 9.418353 9.239249 9.319805 9.405618 9.194289 9.155783 9.206918 9.184837 9.25518
1370030_at 10.140152 10.058992 10.19402 9.992311 10.151577 10.092109 10.233688 10.230277 9.918281 10.164771 10.250399 10.127908
1370031_at 7.8064017 7.824763 7.766793 7.746344 7.6672335 7.792877 7.524637 7.6949673 7.7670383 7.826358 7.8007975 7.7479324
1370032_at 8.1551285 8.299843 7.659659 8.049601 8.113187 8.305619 8.18847 8.122917 8.394308 8.156777 8.483109 8.130153
1370033_at 3.9544125 4.01248 3.9812174 4.0173836 4.335756 4.004319 4.2609158 4.2471085 3.8766327 3.9712243 4.145149 4.044381
1370034_at 5.4280396 5.09813 5.1054773 5.1576424 4.620706 5.705353 5.303821 4.7230067 5.4763494 5.257421 5.046146 5.1625586
1370035_at 8.205173 8.472297 8.11086 8.127283 8.348433 8.186568 7.950258 8.356446 8.05744 7.9253955 8.068317 7.920201
1370036_at 9.939835 9.930569 9.818263 9.741672 9.739026 9.952878 9.767796 10.024682 9.88709 9.918457 9.8609 9.700728
1370037_at 3.9686153 3.8869183 4.034756 3.992536 3.9339328 3.888782 4.197295 4.010764 4.0569353 4.158862 4.1199293 4.21826
1370038_at 6.6329494 6.6939163 6.5298433 6.460981 6.5376644 6.459399 6.677493 6.4516597 6.57912 6.533802 6.7499666 6.42503
1370039_at 6.7664137 6.8227906 6.8274875 6.652608 6.6074824 6.790567 6.6474066 6.4206696 6.691943 6.6408124 6.686353 6.7495046
1370040_at 6.9409685 7.146926 7.038302 6.962576 7.2505517 6.983295 7.0529933 7.2117634 7.323533 7.2238793 7.2433553 6.963942
1370041_at 3.8222978 3.6814816 3.9459755 3.8193784 3.783114 3.4768414 3.957527 3.7406166 3.8360128 3.6515827 3.7533498 3.8284345
1370042_at 3.9103706 4.0671425 4.1658306 3.8891878 4.04453 4.2149897 4.2719545 3.9345727 4.254367 3.9989586 4.051137 3.9796844
1370043_at 9.434661 9.730794 9.5750885 9.583642 9.411364 9.539719 9.589622 9.28189 9.355723 9.525155 9.049131 9.164762
1370044_at 6.4186606 6.8679743 6.6909423 6.5350375 6.319803 6.8304925 6.5854783 6.341836 6.3703713 6.4082723 6.6640806 6.339662
1370045_at 8.463501 8.533414 8.665461 8.639666 8.609041 8.9144125 8.528523 8.290081 8.65959 8.533259 8.578846 8.372002
1370046_at 6.416771 6.4656167 6.423328 6.4470553 6.511626 6.630624 6.4695125 6.4245687 6.466072 6.283315 6.492902 6.3213167
1370047_at 9.831505 9.648485 9.358667 9.934 9.565464 9.720628 9.871379 9.804815 9.807438 9.740949 9.964979 9.713153
1370048_at 4.665818 4.739147 4.46836 4.3095374 4.644933 4.4869776 4.671049 4.5108624 4.4978905 4.134309 4.7290406 4.41816
1370049_at 5.7756224 5.832046 5.4659023 5.935139 5.9624453 5.885259 5.9575553 5.8570547 6.007623 5.9089694 5.7228827 5.4444427
1370050_at 8.41786 8.799284 8.642124 8.696447 8.578457 8.508621 8.369373 8.534999 8.650293 8.506084 8.430826 8.5545845
1370051_at 4.45148 4.888564 5.207148 4.77778 5.1268578 4.716198 5.277571 4.677009 5.0345263 4.7559247 4.7627525 4.7323217
1370052_at 4.4660983 4.400303 4.7009034 4.6805344 4.7952547 4.6614094 4.603764 4.594411 4.4884396 4.743393 4.4041653 4.043317
1370053_at 3.6530948 3.7983804 3.8774798 3.9185648 3.8970628 3.552844 3.798662 3.5358975 3.8949952 3.9182498 3.6854782 3.5408146
1370054_at 7.592866 7.7374215 7.803416 7.4453754 7.683106 7.6167936 7.69501 7.4923677 7.56538 7.6156297 7.294782 7.654904
1370055_at 6.586303 6.5068836 6.3515444 6.433903 6.4501824 6.5716605 6.7067213 6.1978965 6.517087 6.498197 6.5407887 6.5796814
1370056_at 7.2981915 7.0201917 6.872126 6.7826567 7.8975463 6.853005 7.0921407 7.492173 7.493216 6.6599565 7.1029596 7.094702
1370057_at 10.404868 10.148576 10.221354 10.176332 9.931538 9.835571 10.286736 10.468936 10.3996315 9.444769 9.669421 9.210873
1370058_at 3.59432 3.591303 3.4440129 3.537842 3.4520698 3.5056705 3.6870186 3.654021 3.7137246 3.4163804 3.5920513 3.6335926
1370059_at 3.5323932 3.5776594 3.710999 3.4500005 3.7901487 3.655258 3.5986385 3.5890114 3.6887474 3.4722989 3.754162 3.777532
1370060_at 9.919773 9.686149 9.647733 9.6758 9.655157 9.7890215 9.672845 9.800012 9.639121 9.817502 9.747358 9.768441
1370061_at 5.6752205 5.8388796 5.9053416 5.9091125 6.1276054 5.739712 5.9556327 5.641582 5.6538815 6.0269804 5.793639 5.708867
1370062_at 10.312792 10.254192 10.2386875 10.200102 10.25981 10.27972 10.330918 10.239987 10.456112 10.538454 10.38763 10.434108
1370063_at 8.258104 7.7449627 7.968733 8.092562 7.980906 8.148502 8.2651205 7.822541 8.08242 8.184684 8.1057625 7.8903728
1370064_at 8.041463 7.750685 7.6097326 7.302121 7.553628 7.879044 7.871147 7.8288045 7.7701106 7.8412867 7.801895 7.499482
1370065_at 13.849337 13.829046 13.864658 13.853065 13.891087 13.825099 13.900372 13.852786 13.800872 13.896729 13.83803 13.812369
1370066_at 8.238694 8.217439 8.396431 8.254631 8.033635 8.26932 8.320487 8.260865 8.127814 8.338718 8.178267 8.413451
1370067_at 8.969249 8.317385 8.512305 9.451268 8.7065735 9.486303 8.378757 9.533594 8.19774 9.925124 9.196825 10.292314
1370068_at 4.5310593 4.614219 4.733545 4.774 4.646155 4.6231546 4.8013706 4.7102704 4.6068387 4.6331773 4.3840303 4.783758
1370069_at 5.242488 5.278185 5.2671757 5.5429115 5.390093 5.100597 5.293212 5.5083256 4.816784 5.6284714 5.211116 5.668189
1370070_at 6.8721685 6.9032726 6.554733 6.7795033 6.9050827 6.7213573 7.079432 6.997153 6.7110586 6.7709427 6.969846 6.8476048
1370071_at 6.376598 6.6193843 6.5911727 6.6056223 6.526323 6.496368 6.5554357 6.497253 6.5594845 6.5284595 6.8035936 6.294639
1370072_at 5.0594234 4.27375 4.0046496 5.1485367 4.1482916 5.0408945 4.5495214 4.42708 4.9577665 5.0703864 4.3181005 4.3915315
1370073_at 10.959628 11.271123 11.26498 11.136051 11.346503 11.1877775 11.165911 11.131258 10.966137 11.185868 11.262189 11.150962
1370074_at 6.063009 5.9693027 6.041896 5.949951 6.0157886 6.136735 5.9650717 5.9328847 5.9951363 6.027429 5.8872104 5.7915373
1370075_at 9.117267 9.507831 9.621433 9.134492 9.405519 9.875433 9.59447 9.292888 9.101607 9.356337 9.610277 9.332906
1370076_at 4.04743 3.846095 3.9632452 3.954644 3.8667123 3.8903573 4.1413827 3.634172 4.2061777 4.02423 3.5801907 3.9924657
1370077_at 5.7576694 5.97067 5.8469462 5.729162 6.177736 5.793137 6.0721383 5.600443 5.9012103 6.0342093 6.071153 5.676061
1370078_at 5.999916 6.0934534 6.4185457 6.397472 6.272772 6.02464 6.3949566 5.9453125 6.3646603 6.365551 6.064822 6.173804
1370079_at 4.7206593 4.8303566 4.760297 4.9118304 5.00832 4.870433 4.860091 4.8919983 4.852595 4.9349976 4.93256 4.714941
1370080_at 8.052273 8.001646 7.981106 8.461866 8.148245 8.063431 8.171625 8.1241045 8.299503 8.388401 8.049938 8.217081
1370081_a_at 7.7063665 8.068947 7.8363814 8.139445 7.746203 7.894579 7.762008 7.946986 7.5489006 7.9176993 8.012887 7.8360505
1370082_at 6.5280952 6.270198 6.343416 6.316329 6.292221 6.41692 6.440607 6.337645 6.4474945 6.18061 6.1312814 6.3624086
1370083_at 4.481254 4.433906 5.052522 4.269511 4.4233766 4.7868013 5.031958 4.7921925 5.059327 4.752645 4.695168 4.5199766
1370084_at 6.7333803 6.2477646 6.092661 6.0282464 6.1213865 5.690665 6.074038 6.5182953 6.0239415 5.8684525 6.1679797 5.7440677
1370085_at 6.698645 6.85881 6.6276436 6.6365833 6.676496 6.798433 6.5971403 6.678156 6.619076 6.599215 6.7419276 6.596617
1370086_at 13.921969 13.974311 14.015389 13.993029 13.968834 13.948697 13.977026 13.964984 13.961745 13.954428 13.917218 13.914039
1370087_at 10.201261 10.224158 10.121818 10.253152 10.214444 10.215204 10.134042 10.198723 10.261226 10.220431 10.31463 10.2832575
1370088_at 7.0808353 7.0644164 6.7667384 7.2750635 6.9542494 7.259385 6.429662 6.8398347 6.7637634 6.8473773 7.1295433 7.0250034
1370089_at 3.9075944 3.91459 4.025551 4.0915804 3.9265351 4.096871 3.8082516 3.9026675 4.298127 3.6668286 3.8912852 4.058879
1370090_at 5.483281 5.4188256 4.9502864 5.598368 5.232876 5.409212 5.072273 5.501259 5.4593396 5.30293 4.777533 4.9541864
1370091_at 5.157223 5.25272 5.1197634 5.2079525 5.1100235 4.958631 5.2029676 5.161478 5.1498184 5.1894183 5.085437 4.9411054
1370092_at 4.6115327 4.4890003 4.552284 4.4398184 4.5426326 4.6579456 4.55782 4.4771214 4.690199 4.7615767 4.510187 4.333673
1370093_at 4.089592 3.8680556 4.0132637 4.1343355 4.001713 4.260249 4.2997265 4.0228386 4.15604 3.9063528 3.9410915 4.1818914
1370094_at 4.364785 4.326688 4.5634108 4.1788387 4.488716 4.4255023 4.4206457 4.1775656 4.291628 4.415209 4.276014 4.2032595
1370095_at 5.8030343 6.007676 6.0880556 6.08334 6.1553645 5.904444 6.368259 5.9703755 6.2647686 6.0948257 6.0628347 6.0124087
1370096_at 5.0873313 5.071977 4.9593816 5.0138326 5.177682 5.0025463 5.1850395 4.949576 5.0201473 4.580029 5.1012177 4.800065
1370097_a_at 4.437935 4.270316 4.2587733 4.3889775 3.9512062 3.993266 4.4390817 4.0002427 4.5105195 4.017906 3.9145632 4.395797
1370098_at 9.972469 10.2295065 9.83063 9.934195 10.09144 10.103387 10.038276 10.052355 10.210879 9.848968 10.196352 9.888869
1370099_at 7.338059 7.3542857 7.431434 6.8956676 7.175411 7.34302 7.2781677 7.363074 7.5365295 7.220929 7.4044924 7.319595
1370100_at 6.6404643 6.62737 6.4044867 6.609329 6.310829 6.5845857 6.6723394 6.359262 6.249605 6.2172356 6.541641 6.1077194
1370101_at 3.704551 3.7272575 3.5423222 3.5582888 3.6384192 3.881085 3.431286 3.6592221 3.497419 3.754461 3.8000045 3.722409
1370102_at 7.0311937 6.940882 7.0613723 6.942936 6.9332266 7.1390843 7.178211 6.864572 7.188732 7.1507936 7.2564373 7.0712743
1370103_at 4.7626553 4.827614 5.1271634 4.8838167 4.850264 4.8794217 5.155419 4.977593 5.030193 4.9907374 4.9326425 5.2004256
1370104_at 4.5311537 4.5721183 4.765442 4.6612577 4.76591 4.6192303 4.858119 4.752406 4.672941 4.6867623 4.812521 4.5899086
1370105_at 5.358088 5.250925 5.121059 5.036613 5.1836233 5.384043 5.3968573 5.2017097 5.470469 5.1471744 5.2886596 5.257878
1370106_at 3.845608 3.9709551 3.8564599 4.062166 3.8853567 4.1385517 4.079507 3.9034317 3.9878955 3.7668052 4.033547 3.677095
1370107_at 5.312444 5.596379 5.4089694 5.3807254 5.4615865 5.321908 5.54884 5.262318 5.373792 5.4172406 5.619128 5.471787
1370108_a_at 7.740896 7.9648886 7.954791 7.3257647 7.770896 7.520815 7.9837317 7.7422886 7.689878 7.2776885 7.8330226 7.4971604
1370109_s_at 13.088438 13.038568 13.16087 12.978377 13.115218 13.0134535 13.010672 13.076328 12.973178 13.195155 13.0888815 13.007047
1370110_at 4.664327 4.4787345 4.9364405 4.7100716 4.6969485 4.5319643 4.8969307 4.605426 4.5964355 4.4174967 4.7460957 4.5464787
1370111_at 6.4953 7.720186 7.0735564 6.267648 6.420652 6.719034 6.530814 7.3103333 6.2096515 6.762715 6.9263377 7.85415
1370112_at 9.373246 9.556487 9.374293 9.225605 9.372254 9.385386 9.289398 9.474631 9.506366 9.610133 9.380528 9.551976
1370113_at 6.4021153 6.0184274 6.184921 6.5093265 6.2348156 6.462127 6.3177776 6.511087 6.1663837 5.882987 6.2142305 6.4791446
1370114_a_at 8.277348 7.2006936 8.645016 7.196667 8.89905 8.56089 6.8392797 7.104229 7.031544 7.9574943 7.0435576 7.7018676
1370115_at 4.571417 4.7009397 4.927211 4.6348147 4.7977414 4.6313715 4.646797 4.6062512 4.618491 4.700477 4.723079 4.389352
1370116_at 3.9025521 3.9884725 4.106292 4.145959 4.055765 4.094496 4.2111435 3.789924 4.121686 3.846384 4.088851 3.913018
1370117_at 3.632534 3.7386706 3.894626 3.8261733 3.8353071 3.9113533 3.950891 3.6335094 4.039645 3.8000233 3.7284367 3.8095915
1370118_at 6.623405 6.226096 6.4444175 6.337776 6.5476656 6.307955 6.639484 6.3705 6.379545 6.4583106 6.5820713 6.48376
1370119_at 8.0916395 8.058795 7.754577 8.075151 8.055555 7.9789753 8.04278 7.9158673 8.174806 7.985368 7.6925764 7.811758
1370120_at 3.9760518 4.1593275 4.2581654 4.054833 4.3303537 4.3773003 3.9835985 4.0225153 4.0520153 4.0719676 3.964598 3.9673865
1370121_at 7.7441773 7.6643744 7.494529 7.476593 7.5228724 7.783704 7.7176766 7.374613 7.6506543 7.5590563 7.7902694 7.58465
1370122_at 4.1356463 4.0699754 4.1789193 4.181018 4.223982 4.0093803 4.1713715 3.9185824 4.1283274 4.2259574 4.1607156 4.1133537
1370123_a_at 6.961295 7.1579957 6.930647 6.9762363 6.553598 6.9019904 6.703936 7.000423 6.890345 6.8352137 6.900882 6.9113607
1370124_at 6.6645327 6.8108296 6.858784 6.821683 6.7153273 6.7999 6.966904 6.7504125 6.8417163 6.6935587 6.6307325 6.7041755
1370125_at 4.665161 4.756924 4.757802 4.7176113 4.676611 4.588171 5.1053915 4.7938695 4.687256 5.005402 4.7216935 4.6033463
1370126_at 3.5599132 3.6577728 3.7352057 3.5893323 3.6422248 3.5637732 3.7526243 3.5950587 3.704739 3.7310054 3.5658278 3.5724761
1370127_at 6.0856915 5.9819503 6.1668878 6.0081477 6.1984854 6.2247224 6.014441 6.1970067 5.9061475 6.383119 6.2677755 6.180886
1370128_at 6.707695 6.858277 6.8046784 6.675197 6.8532925 6.6694493 6.7177663 6.732278 6.597414 6.804063 6.647807 6.784234
1370129_at 7.1992087 7.326709 7.0796223 7.3337383 7.2602873 7.2145915 7.036404 7.091534 7.149922 7.13868 7.1687617 7.15227
1370130_at 9.593665 9.477071 9.379393 9.737682 9.281712 9.683963 9.479651 9.710558 9.438485 9.686486 9.379317 9.581971
1370131_at 4.73453 5.10984 5.243079 4.701024 5.4842896 4.642905 4.8827457 5.3286166 5.3534055 5.174976 4.9961886 5.0163927
1370132_at 4.0273895 4.05421 4.0486517 4.0808377 4.114523 3.9823418 4.1466055 4.02322 4.03467 4.0750513 4.08825 3.8724673
1370133_at 6.111563 6.18269 6.0248446 6.1698027 6.2568645 6.142998 6.09158 6.154498 6.135728 6.196528 6.1430836 6.088957
1370134_at 9.991957 10.155805 10.070928 10.036715 9.841353 9.935001 9.86487 10.049327 10.077546 9.685408 9.967169 10.049141
1370135_at 6.611002 6.181005 6.363777 7.182971 6.3056426 6.6304092 7.397006 6.3083367 5.88908 6.4841537 6.397766 5.944932
1370136_at 6.5375853 6.490028 6.5832744 6.408149 6.699038 6.528269 6.823266 6.472646 6.7280493 6.456137 6.7080545 6.5271673
1370137_at 5.0365686 4.8845506 4.9210825 5.3028874 4.8821144 5.24925 5.0032377 5.167844 5.0046644 5.502876 5.0435295 5.019213
1370138_at 4.6550875 4.762499 4.7591825 4.8296328 4.622568 4.5251513 4.7689857 4.3359184 4.660746 4.5914755 4.4852324 4.8915834
1370139_a_at 3.887835 3.6928022 3.5220582 3.6453087 3.7096624 3.8278964 3.8943903 3.4916294 3.6571932 3.7706838 3.8349624 3.5558197
1370140_a_at 4.6652417 4.779625 4.93258 4.730102 4.924896 4.870945 5.0825586 4.6514807 4.92199 4.952796 4.8907847 4.903727
1370141_at 8.622505 8.565446 8.606845 8.495603 8.545172 8.633062 8.440267 8.642214 8.385107 8.318495 8.525972 8.66497
1370142_at 5.6415815 5.719981 5.7802687 5.800363 5.6038523 6.2742877 5.6664863 5.568765 5.66721 5.716795 5.4706483 5.7453346
1370143_at 5.301091 5.324778 5.1989346 5.2440114 5.3546596 5.3177066 5.541706 5.3014627 5.321221 5.3129416 5.47279 5.032227
1370144_at 7.865245 7.5842576 7.6808386 7.7723446 8.007025 7.6750493 7.9429917 7.6574326 7.43666 7.5587316 7.711202 7.648542
1370145_at 4.28221 4.0403748 4.035511 4.2532635 4.3409243 4.541733 4.554962 4.204919 4.229765 4.4188595 4.481428 4.256879
1370146_at 3.6754766 3.2428272 3.6039748 3.516593 3.6424546 3.5734937 3.7019746 3.2399085 3.6760845 3.5560904 3.4311447 3.5150006
1370147_at 8.120493 7.6429267 7.7437887 6.8602324 7.792995 7.3752437 7.4859805 7.75207 8.911034 7.8307056 8.195754 8.189465
1370148_at 14.179296 14.184502 14.185297 14.198087 14.247659 14.183696 14.218197 14.165953 14.259961 14.168031 14.196996 14.211563
1370149_at 10.943523 10.979588 10.757807 10.835928 10.844121 10.779856 10.818181 10.841369 10.823886 10.690531 11.100165 10.765243
1370150_a_at 12.862567 12.673943 12.754854 12.938325 13.151338 12.827938 12.680732 13.12626 13.072898 13.049427 12.903998 13.563664
1370151_at 13.1707535 13.315363 13.149713 13.231535 13.309872 13.273014 13.362642 13.23888 13.390892 13.254766 13.18284 13.195223
1370152_at 4.5900908 4.806179 4.85501 4.844097 4.492182 4.6657133 4.6823463 4.5654325 4.9128537 4.665702 4.5898 4.6209993
1370153_at 5.7549047 6.0885606 5.7559633 5.536762 6.1359158 5.799504 5.7463217 5.5614877 5.8221908 5.791177 5.6202545 6.2753544
1370154_at 10.647989 10.424448 9.593486 10.588486 10.747034 10.757681 10.176525 10.6262665 11.047525 10.290115 10.96381 10.6495075
1370155_at 7.37265 7.472662 7.224425 7.7553277 7.4693975 7.441126 7.345348 7.60351 7.3833113 7.431354 7.0732536 7.638897
1370156_at 7.0445523 8.287031 6.833585 7.0706463 7.677128 7.504168 8.371279 7.2406163 7.4508743 7.4677377 7.743023 8.063173
1370157_at 3.699423 3.7964337 4.1267147 3.547057 3.8555362 3.7653816 3.8726764 3.8611095 3.8590894 3.8850472 3.765985 3.7296624
1370158_at 6.264604 6.4000287 6.2064714 6.395359 6.1853886 6.6945906 6.173834 6.1366673 6.3367043 6.4146 6.439775 6.368567
1370159_at 7.022899 7.244082 6.99856 6.8900747 6.943157 7.205047 6.791588 6.9814425 7.2113266 6.911653 7.026777 6.7319584
1370160_at 8.77714 8.965548 8.788577 8.648914 8.575626 8.642052 8.571941 8.642121 8.784593 8.741338 8.700458 8.864918
1370161_at 9.36982 9.365648 9.188351 9.461578 9.190823 9.331051 9.075369 9.349757 9.061478 8.9584255 8.971973 9.20079
1370162_at 7.2352576 6.9451976 7.13482 7.2303433 6.97973 7.2336087 7.3459663 7.163514 6.9808936 7.325232 7.055463 7.000179
1370163_at 9.547958 9.281675 9.285005 9.38627 9.197974 9.227832 8.865948 9.324026 9.365768 9.347986 9.178591 9.468461
1370164_at 10.974468 10.830018 10.797171 10.857072 10.734056 10.841705 10.739722 10.8446045 10.822472 10.951902 10.879967 10.781591
1370165_at 3.8895874 3.9743123 3.951505 4.1362762 4.2431893 3.9296353 3.7654157 4.030383 4.164216 3.927809 4.0528584 4.382981
1370166_at 12.002591 12.091824 12.121706 12.038381 12.054341 12.063538 12.123589 12.0261135 11.936576 11.936834 12.070858 12.005109
1370167_at 12.310316 12.401202 12.387103 12.378781 12.400977 12.339499 12.412541 12.29996 12.320824 12.306925 12.528887 12.380727
1370168_at 9.570798 9.576333 9.5980425 9.702339 9.619218 9.784414 9.495723 9.7200985 9.796703 9.694702 9.901617 9.353096
1370169_at 8.857998 9.117788 8.986525 8.95767 8.940623 9.021787 8.837061 9.064566 9.028486 8.912659 9.119118 8.878823
1370170_at 10.195824 10.363717 10.426789 10.441411 10.39426 10.128812 10.246188 10.277259 10.1294155 10.217137 10.140112 10.100668
1370171_at 8.632582 8.489383 8.755819 8.872874 8.513933 8.529614 8.476702 8.667718 8.455626 8.57152 8.29785 8.564583
1370172_at 10.621177 10.674313 10.567831 10.56282 10.729902 10.547864 10.655148 10.607446 10.605636 10.726683 10.711598 10.697375
1370173_at 8.350307 7.9452276 7.749531 7.873733 7.903723 7.6077876 7.8322287 8.116634 8.101334 8.205269 7.9523854 8.163493
1370174_at 5.939534 6.279313 6.095444 6.2303543 6.4781666 6.2057524 6.133791 6.1056037 6.3117294 5.9664855 6.3828855 6.269722
1370175_a_at 8.030996 8.219075 8.145023 8.120317 7.99241 8.320259 7.930501 8.149069 7.9655747 7.8794246 8.183485 8.014346
1370176_at 7.0750237 6.954472 6.966083 6.9989476 6.9812016 7.1084633 6.914386 6.9600477 7.7212787 7.105252 6.9224043 6.898777
1370177_at 5.3626947 5.3944607 5.2543793 5.1901436 5.6128674 5.289797 5.325801 5.7786565 5.7881413 5.3718348 5.7389135 5.6102457
1370178_at 4.780174 4.711268 4.7509456 5.170378 4.708756 4.756134 4.8494735 4.5257015 4.8407063 4.8431745 4.927771 4.589956
1370179_at 10.070815 10.181952 10.091555 10.036077 10.045965 10.060387 9.948395 10.170743 10.238284 10.04573 10.199885 10.151195
1370180_at 11.378518 11.434965 11.2801485 11.205513 11.335839 11.585888 11.250719 11.328071 11.313902 11.091853 11.1425085 11.2821865
1370181_at 6.9137673 7.0563617 6.732887 6.6382966 6.8256593 6.828465 6.8109193 6.964418 6.883124 6.961279 7.1016836 6.756515
1370182_at 5.215561 5.1378984 5.2539377 5.379616 5.141761 5.3130875 5.1502895 5.17155 4.956356 5.201625 5.216132 5.2701197
1370183_at 7.4295416 7.4258595 7.3512387 7.125855 7.1864033 7.4228687 7.240875 7.223174 6.76405 7.2982516 7.5306864 7.3377576
1370184_at 10.213547 10.41553 10.218858 10.104012 10.34711 10.413929 10.366868 10.339099 10.43253 10.275745 10.351144 10.124137
1370185_at 4.805566 4.8216853 4.7242537 4.913176 5.030315 4.9736233 4.850195 4.7734838 5.097185 4.7697563 5.051942 4.96141
1370186_at 10.303353 10.286357 9.998006 9.947601 10.111945 10.059533 10.046471 10.48833 9.972889 9.643668 9.216742 9.381811
1370187_at 10.719434 10.848909 10.691909 10.603748 10.677334 10.709708 10.775501 10.61285 10.617833 10.629366 10.809573 10.679016
1370188_at 9.628447 10.002025 9.8523655 9.972136 9.808738 9.970092 9.820794 9.801653 9.628449 9.85632 9.6318245 9.744173
1370189_at 9.839721 10.012748 10.123923 10.050349 9.840868 10.003136 10.040358 9.905372 9.764586 9.866054 9.662924 10.01551
1370190_at 11.726173 11.597177 11.67791 11.6947155 11.674584 11.654542 11.645306 11.645342 11.465329 11.524023 11.442309 11.476676
1370191_at 8.09915 8.098729 8.123144 8.121872 7.839644 7.9715962 7.949241 8.258249 8.159431 8.250723 7.8952255 8.155217
1370192_at 7.97621 7.9505644 7.91022 7.937661 8.061855 7.8809266 7.7863812 7.923533 7.9930706 8.1095705 7.9899244 7.917987
1370193_at 11.309805 11.13594 11.302482 11.3472185 11.158218 11.253747 11.16385 11.23394 11.077891 10.821268 11.260866 11.041742
1370194_at 7.876825 7.8665943 8.026876 7.8937273 7.8944173 7.7069125 7.9375544 8.005165 8.065783 8.291182 7.871435 7.820723
1370195_at 7.763178 7.8031526 7.3759756 7.713434 7.6344714 7.8629613 7.2306113 7.499181 7.4472504 7.497998 7.669708 7.8910365
1370196_at 6.8225536 6.7198443 6.958066 6.77578 6.188882 6.782966 6.646025 6.825658 6.849298 6.6332626 6.646587 6.793563
1370197_a_at 5.7573237 6.3391795 6.385452 6.2015033 6.41298 6.28469 6.242918 6.57658 6.383137 6.5384345 6.116639 6.740937
1370198_at 3.3628104 3.4291892 3.5611765 3.383226 3.437409 3.558146 3.6350682 3.482437 3.2574663 3.6410508 3.3808858 3.6312537
1370199_at 10.090328 10.219233 9.999482 9.973233 10.083225 10.286223 10.1917305 10.1691 10.113853 9.972066 10.149832 10.042265
1370200_at 11.938137 11.90174 11.694215 11.923575 11.823797 11.992423 11.9036255 11.904946 11.925451 11.672025 11.726124 11.900805
1370201_at 3.768816 3.8999977 3.9291098 3.8315501 3.6455603 3.8005042 4.0433283 3.7718034 3.8684306 3.742997 3.9083714 4.082165
1370202_at 8.839665 9.933534 9.646087 8.810082 9.096141 9.588369 9.90953 9.677225 9.558307 10.114889 9.090565 9.864388
1370203_at 7.435663 7.753397 7.5901556 7.735385 7.5267253 7.8680816 7.753702 7.720079 7.503947 7.6017265 7.5823083 7.63855
1370204_at 8.736164 8.833716 8.641574 8.83471 8.537539 8.94824 8.778346 8.767277 8.126375 8.530599 8.784002 8.79055
1370205_at 4.1529517 3.971585 3.968826 3.9258356 3.9189794 4.057527 3.9581094 4.0215015 4.064905 3.9244645 3.8894877 3.8881404
1370206_at 4.699351 4.643627 4.7057114 4.649851 4.7180614 4.621022 4.595758 4.629403 4.6525373 4.6401196 4.7180443 4.781413
1370207_at 11.129116 11.311047 11.190366 11.185132 11.0522375 11.279813 11.225477 11.250698 11.24772 11.228421 11.374357 11.187324
1370208_at 8.005048 8.037909 7.8695593 7.890187 7.8328695 7.9113927 7.880771 7.9211407 7.870041 7.7380733 7.980844 7.7665668
1370209_at 8.861454 9.563196 9.47972 9.429147 9.549372 9.578901 8.956339 9.662425 9.663491 8.561509 9.4668 9.526062
1370210_at 5.324907 5.5316124 5.3969398 5.275679 5.5944414 5.3830013 5.557127 5.2759705 5.344079 5.40487 5.3543267 5.34892
1370211_at 6.5776644 6.5303445 6.6110454 6.613405 6.6346874 6.474235 6.5795045 6.5791545 6.5593834 6.6505184 6.6126494 6.6475916
1370212_at 5.112074 5.1956162 4.923374 4.9740767 5.167233 5.3764896 5.3098483 5.295207 5.2692175 4.8829923 4.953602 5.191139
1370213_at 11.86209 11.851311 11.849251 11.909041 11.908533 11.982641 11.83317 11.8269415 11.782216 11.912303 11.935065 11.842938
1370214_at 4.7295876 5.06468 5.029331 4.8761406 5.118311 4.71408 4.9142213 4.837512 4.8932943 4.730547 4.782237 4.9200196
1370215_at 10.157385 9.988394 9.700422 9.906929 10.231567 9.984415 10.235828 10.079445 10.15479 9.775252 9.89996 9.864869
1370216_at 4.3057404 4.6506405 4.566028 5.1723566 4.4812126 4.6858687 4.7362576 5.1317368 4.5349946 4.5136604 4.218648 4.898335
1370217_at 5.518778 5.472021 5.6223445 7.1058974 5.616607 5.5092506 5.528402 6.77443 5.668883 5.585503 5.2782283 5.8870006
1370218_at 5.9408846 5.780261 6.424539 5.69241 6.453748 6.6291027 6.345207 6.068914 5.8159075 6.1584215 5.9141984 6.157628
1370219_at 8.318595 8.2830715 7.8658204 8.048122 8.240004 8.155759 8.113695 8.244648 8.513888 8.156326 8.107124 8.162144
1370220_at 10.201393 8.967412 9.778203 10.027754 9.5959215 9.899837 10.12544 9.071112 10.452226 10.082579 10.620035 9.567876
1370221_at 4.7882814 4.8130856 4.639124 4.762541 4.6298003 4.9736233 4.884465 4.8153467 4.9770365 4.6942368 4.685575 4.9157305
1370222_at 5.254339 5.4566917 5.1004424 5.0240655 4.774662 4.7421775 5.075574 4.825742 4.942808 4.998012 5.2740297 5.16168
1370223_at 7.6442523 7.70642 7.511083 7.452356 7.549896 7.5804358 7.4479995 7.503252 7.5705876 7.762755 7.6017857 7.5456624
1370224_at 9.338848 9.855906 10.063322 9.878951 10.091713 9.992071 9.729496 9.943729 10.226608 9.60111 10.054745 9.929849
1370225_at 4.54594 4.9425344 4.941779 5.0726466 5.2305984 5.067843 5.3713546 4.841391 5.33823 4.7656116 5.19676 4.958944
1370226_at 9.853043 9.999577 9.740746 9.760378 9.896248 9.840553 9.874426 9.839277 9.788116 9.891893 9.947836 9.766941
1370227_at 3.3828056 3.1214993 3.237194 3.340445 3.2364483 3.3729103 3.4172537 3.132688 3.377836 3.2120233 3.5888608 3.3837352
1370228_at 14.424588 14.412785 14.425604 14.43846 14.444339 14.420876 14.436101 14.489601 14.432855 14.396665 14.428284 14.420876
1370229_at 5.281618 5.394765 5.333151 5.084262 5.2509794 5.058832 5.4116898 5.1801224 5.1989064 5.061225 5.0289106 5.095771
1370230_at 10.98815 11.111498 11.083772 11.057964 11.023523 11.062766 11.12292 11.086226 11.151126 10.996128 11.180074 11.033162
1370231_at 7.078372 7.41361 7.1749988 7.266745 7.1787972 7.27392 7.30662 6.859769 7.015627 7.0537333 7.213368 7.3392415
1370232_at 10.837734 10.573512 10.235734 10.642564 10.7176895 9.752675 9.730885 10.413865 9.891336 10.601387 10.546014 10.69311
1370233_at 5.085616 5.2004566 5.182809 5.0256424 5.106862 5.03259 5.3439627 5.1016965 5.235088 5.1605167 4.9583826 5.213747
1370234_at 12.789128 12.868018 12.912971 12.969835 12.919492 12.886043 12.863322 12.865078 12.817934 12.697633 12.739429 12.772059
1370235_at 12.807339 12.727331 12.734237 12.805042 12.823896 13.043118 12.616599 12.955921 12.750119 13.162711 12.657663 12.914231
1370236_at 8.570027 8.663303 8.490721 8.765541 8.400734 8.71941 8.607297 8.439151 8.747335 8.674946 8.461037 8.674297
1370237_at 12.04496 12.057995 11.980409 11.914399 11.961034 11.96633 11.920828 12.034883 11.986079 12.023664 12.046597 11.890987
1370238_at 11.394466 11.414569 11.442547 11.47935 11.441627 11.414084 11.457181 11.46871 11.52945 11.383448 11.5787735 11.469003
1370239_at 13.587566 13.411005 13.388009 13.47867 13.027929 13.723214 13.43297 13.191687 13.634318 13.375354 12.906101 13.337111
1370240_x_at 13.559377 13.406658 13.428844 13.497543 12.942567 13.76966 13.400913 13.18151 13.650179 13.339656 12.880507 13.369654
1370241_at 13.996508 13.976017 14.053603 13.949638 13.908236 13.937329 13.87299 14.096669 13.891637 14.077163 13.821131 14.093835
1370242_at 12.3861065 12.612628 12.528492 12.552042 12.546566 12.58451 12.57349 12.520798 12.426541 12.555775 12.557043 12.509174
1370243_a_at 10.513566 10.537918 10.361744 10.343609 10.216912 9.942527 10.457502 10.4595175 10.230591 9.878401 10.295287 9.967429
1370244_at 12.267453 12.271394 12.219335 12.28614 12.1708555 12.307477 12.273938 12.262066 12.364471 12.174481 12.43031 12.250333
1370245_at 10.476237 10.475962 10.491094 10.6097355 10.215154 10.784678 10.543933 10.522909 10.663836 10.203368 10.540983 10.318949
1370246_at 11.7574 11.642542 11.623569 11.846382 11.738573 11.833766 11.790218 11.795747 11.707726 11.794278 11.687874 11.932511
1370247_a_at 6.6602793 6.430034 6.170114 6.525813 6.20261 6.006892 6.1596355 6.2488766 6.1203055 6.3362403 6.086197 6.215565
1370248_at 6.473043 6.030144 6.085275 6.1210036 6.4426365 6.3939476 5.9561787 6.60526 5.7021074 6.279444 6.2474685 6.11142
1370249_at 6.9117503 7.699919 6.755873 6.9041457 6.880897 7.6430526 7.274521 7.200247 7.542371 6.4502587 7.195549 6.922665
1370250_at 9.0778475 9.0270405 9.028561 8.927268 9.197372 9.06403 9.155984 9.005753 8.7762 8.920311 9.116502 8.928727
1370251_at 5.955548 5.9961643 6.2205973 6.1887274 5.9981847 6.1228137 5.983107 6.176974 6.3301764 6.142901 6.3180814 6.1639695
1370252_at 7.9933105 7.910734 7.953737 8.363106 8.142726 8.126192 8.144561 8.177929 8.253346 8.030562 8.677012 8.05833
1370253_at 11.45589 11.627176 11.567697 11.593909 11.425431 11.6705065 11.703704 11.591537 11.553423 11.664788 11.713196 11.681075
1370254_at 4.0531893 3.5695357 3.6940665 3.7726586 3.8564138 3.9792225 3.65722 3.729868 3.6521683 3.695033 3.8410335 3.6520479
1370255_at 4.782982 4.6332855 4.4855604 4.811627 4.817624 4.54531 4.918373 4.483494 4.685707 4.84302 4.7338133 4.889189
1370256_at 8.113979 8.815961 8.9861355 8.171118 7.570226 8.963025 9.13965 7.7854605 8.505469 8.051511 8.997389 8.270797
1370257_at 4.240479 4.518532 4.5451336 4.206334 4.5248423 4.4130974 4.451255 4.26326 4.250106 4.5571847 4.4685307 4.571473
1370258_at 5.116222 5.4521136 4.945007 4.8885417 5.3011084 5.471791 5.4057546 5.489269 5.052815 5.0532618 5.269256 5.388453
1370259_a_at 7.4721146 7.4835367 7.126643 7.3027687 7.3913116 7.58577 7.467978 7.419179 7.5468216 7.0421762 7.6930094 7.5262127
1370260_at 7.076288 6.67223 6.852681 6.770377 6.621348 7.0782633 7.0988345 6.889561 6.790078 6.77304 6.9921756 6.7173676
1370261_at 7.9204917 7.71414 7.8865767 7.9275265 7.8166466 7.809957 8.037329 7.8598027 7.5958424 8.009716 7.6338215 7.639463
1370262_at 8.747768 8.704773 8.668762 8.68322 8.565794 8.98699 8.605047 8.874735 8.763277 8.897312 8.585966 8.78088
1370263_at 5.8055587 5.6460457 5.9932437 5.946081 5.8301735 5.9058266 5.710519 5.933145 5.924178 5.9400544 5.85229 5.953321
1370264_at 7.1563597 7.5163403 7.049764 7.354287 7.618297 7.7093654 7.3598175 7.397474 7.7155523 7.200791 7.704552 7.360768
1370265_at 6.067403 6.0987506 5.804408 5.9282417 6.13694 6.224026 6.146319 6.1913037 6.0116644 5.9480195 5.9229207 5.8329597
1370266_at 6.5808825 6.5349994 6.8097315 6.5175743 6.873062 6.82552 6.946468 6.6558022 6.6370683 6.980223 6.8527565 6.8124046
1370267_at 5.9652042 6.4476047 6.1470213 6.3711715 6.251048 6.155284 6.198204 6.3740835 5.8651624 6.2080235 6.020074 6.3192225
1370268_at 4.639931 4.526212 4.397501 4.3973355 4.492734 4.4841495 4.5608835 4.583761 4.199561 4.410676 4.6291156 4.4607205
1370269_at 5.250674 5.276914 5.278256 5.4935017 5.076795 5.3320217 5.1016035 5.3275027 5.051224 6.1198916 5.848193 6.353305
1370270_at 4.070568 4.1387806 3.999021 4.031881 4.070504 3.9463487 4.169385 3.840568 3.8802059 4.142576 4.1645665 4.247853
1370271_a_at 7.4432125 7.3054886 7.4855375 7.3383036 7.4101596 7.18122 7.4997215 7.209839 7.398499 7.322604 7.479478 7.504126
1370272_x_at 6.044872 5.883004 6.1660676 6.0757337 6.0337057 5.7959256 6.0940795 6.0474877 5.982131 5.8885293 6.138131 6.0376887
1370273_at 3.5180242 3.4510977 3.451118 3.6675076 3.5576599 3.591013 3.7496824 3.419964 3.5574963 3.4616406 3.577009 3.6867878
1370274_at 12.870462 12.92161 12.887982 12.778723 12.764822 12.69553 12.593238 12.809091 12.878345 12.756344 12.623178 12.774454
1370275_at 12.856667 12.940041 12.897925 12.881502 12.851329 12.950061 12.82593 12.883828 12.904536 12.830983 12.841688 12.907507
1370276_at 11.768818 11.647158 11.658597 11.792603 11.600473 11.665561 11.735978 11.839298 11.894601 11.816922 11.825326 11.894464
1370277_at 11.927128 11.92771 11.882461 11.939564 11.840933 11.802824 11.818513 11.931029 11.975506 11.828955 11.921314 11.9272
1370278_at 11.324703 11.298161 11.29057 11.323047 11.20254 11.409515 11.38917 11.393576 11.391411 11.2305565 11.4257965 11.442039
1370279_at 5.5640283 5.6107454 5.7856565 5.871435 5.6134667 5.6515665 5.864711 5.5176272 5.8426805 5.7633038 5.7310343 5.755185
1370280_at 10.639147 10.404008 10.3090925 10.5302925 10.319402 10.394626 10.4545145 10.503293 10.543982 10.624289 10.611226 10.76541
1370281_at 10.071985 10.602276 10.790144 10.721759 10.752358 11.297945 10.585252 11.167586 10.430244 10.515478 9.883537 11.148921
1370282_at 5.3738017 6.1165066 6.1945124 5.718739 6.425319 6.8463883 6.746193 5.9487267 5.9568563 6.8197155 6.2262096 6.326277
1370283_at 12.345928 12.6467495 12.623555 12.545546 12.551958 12.333048 12.251418 12.476307 12.338399 12.452218 12.199826 12.4095955
1370284_at 11.922377 11.885225 11.930542 11.855616 11.888664 11.863962 11.912956 11.859299 11.960816 11.772037 11.991176 11.805544
1370285_at 6.364018 6.4893146 6.2497826 6.384772 6.2412233 6.7679925 6.534677 6.450155 6.4356003 6.306272 6.48967 6.4328513
1370286_at 8.997321 9.192713 9.094151 9.321274 9.574772 8.885298 8.803964 9.521781 10.003992 8.854346 9.582356 10.002036
1370287_a_at 9.3103895 9.03902 9.219576 9.20331 9.092107 9.373099 9.085026 9.247344 9.0002165 9.432162 9.142641 9.366641
1370288_a_at 8.483931 8.358509 8.3399105 8.210588 8.23992 8.516924 8.079569 8.405437 8.409197 8.540188 8.202978 8.287083
1370289_x_at 3.5276709 3.8703864 3.7068703 3.6499803 3.7537534 3.6726265 3.7034354 3.5562532 3.7702448 3.8324847 3.7507517 3.6198545
1370290_at 8.445361 8.607938 8.580388 8.450756 8.373467 8.751596 8.62348 8.666662 8.506095 8.63176 8.465127 8.368108
1370291_at 5.454566 5.4819393 5.5658436 5.4950027 5.5597935 5.4297338 5.6228476 5.5886497 5.47046 5.7209473 5.401184 5.1327868
1370292_a_at 3.7244387 3.7811255 4.0522494 3.7118084 3.935032 3.8616662 3.826154 4.0310726 4.0636864 4.049377 3.976781 4.139005
1370293_at 5.5419846 5.3945007 5.581585 5.471313 5.7185144 5.606336 5.680557 5.5067286 5.343427 5.6295404 5.635819 5.3042107
1370294_a_at 6.2625155 7.010166 7.120267 6.6586123 6.8262496 6.880592 6.706148 6.8521976 6.5730677 6.810931 6.4956026 6.153123
1370295_at 7.938208 8.236449 8.167849 8.07259 8.104417 8.208863 8.097035 8.225153 8.218984 8.311805 8.339365 8.184996
1370296_at 13.411297 13.524142 13.401261 13.389108 13.410287 13.367295 13.398867 13.452629 13.44675 13.455088 13.43916 13.375075
1370297_at 6.2738867 6.4539647 6.406735 6.4709716 6.566923 6.538629 6.5613046 6.5203223 6.225854 6.4476504 6.459495 6.429664
1370298_at 9.6814785 9.905907 9.97962 9.5425005 9.652107 10.004511 9.822259 10.033991 10.018014 9.670812 9.918157 9.769832
1370299_at 13.788711 13.690147 13.720613 13.776602 13.670305 13.697729 13.659152 13.781193 13.771418 13.6912155 13.652383 13.765633
1370300_at 8.2446785 8.149894 8.1294985 8.140257 8.147988 8.146276 8.0669365 7.995368 7.9375496 7.9482675 7.9120073 7.82818
1370301_at 7.153802 6.9892144 6.676438 7.0179343 6.731073 7.070685 6.867868 6.8044806 6.773944 6.8421345 6.966619 6.902682
1370302_at 8.281159 8.099876 8.054667 8.2927065 7.759801 8.152675 8.035421 8.068948 8.188423 8.148827 8.044803 7.902068
1370303_at 6.525741 6.472999 6.2928433 6.459214 6.448844 6.481543 6.431787 6.6225815 6.3660374 6.2234344 6.4222035 6.646936
1370304_at 8.747394 8.683798 8.55674 8.750933 8.56164 8.527397 8.511214 8.60489 8.650984 8.597275 8.660703 8.660994
1370305_at 9.48841 9.57448 9.471219 9.462984 9.349282 9.491571 9.398256 9.517446 9.460206 9.428137 9.528075 9.459534
1370306_at 8.84954 8.653137 8.715147 8.808028 8.774626 8.870569 8.820592 8.874132 8.874561 8.97801 8.912366 9.096591
1370307_at 6.7616224 6.8595605 6.787406 7.1052403 6.762704 6.702684 6.536167 6.9147434 6.880654 7.0018463 6.9896536 6.9891467
1370308_at 7.4228415 7.590332 7.7867208 7.020382 7.3963175 7.7305894 7.627775 7.5971394 7.4728737 7.4887543 7.6814485 7.4510374
1370309_a_at 11.090618 10.922267 10.983541 10.9348755 10.873114 10.736281 10.80392 10.930711 10.887669 10.891856 10.776135 10.746249
1370310_at 12.973571 12.856792 12.842275 12.859371 12.714294 12.872933 12.765003 12.737835 12.9045515 12.693011 12.895385 12.792386
1370311_at 8.063682 7.903212 7.902864 8.130158 7.675525 7.8595095 7.662882 8.010139 8.013807 7.833398 7.828951 8.036907
1370312_at 4.0734158 4.3784857 4.1005454 4.2243295 3.988049 4.2147493 4.155401 4.0905776 4.452996 4.1479177 4.195386 4.1663814
1370313_at 8.996809 9.0139265 8.921448 8.905194 8.849686 8.889416 8.880166 8.960517 9.022443 9.236138 9.080459 9.029682
1370314_at 8.006727 7.699817 7.612846 7.8160763 7.6162996 7.7880626 7.7317805 8.139682 7.665333 7.876395 7.701044 7.9449716
1370315_a_at 5.990828 5.907928 6.0676374 5.893236 6.1539116 5.6133785 6.269349 5.802453 5.718444 5.6986275 6.0064335 6.044383
1370316_at 7.75752 7.9269485 7.82444 7.6997705 7.8337226 7.941755 7.8990464 7.697139 7.8054705 7.9403367 7.8552504 7.8368406
1370317_at 6.5531473 6.716174 6.6991653 6.6930323 6.3903875 6.716954 6.255254 6.6971865 6.57734 6.631516 6.7674885 6.655661
1370318_at 7.404237 7.298009 7.0401936 7.2159643 7.3971343 7.468558 7.1699696 7.3553424 7.128626 7.1379657 7.411486 7.3733034
1370319_at 9.739346 9.520104 9.16514 9.4196615 9.499035 9.138691 9.210924 9.741749 9.627258 9.392644 9.490556 9.722165
1370320_at 10.59689 10.745857 10.431186 10.411457 10.401897 10.783806 11.014892 10.366638 10.580646 10.755489 10.84612 10.861314
1370321_at 10.101486 10.191066 10.170866 10.12972 10.0827265 10.220129 10.00814 10.16944 10.141824 10.15811 9.985631 10.147116
1370322_at 9.7437315 9.845879 9.545421 9.695026 9.760521 9.659273 9.613991 9.683148 9.728837 9.602768 9.64149 9.529516
1370323_at 5.7234244 5.9634304 5.856098 5.862046 5.914939 6.030683 6.228403 5.929725 6.021703 5.77761 5.9849296 6.0325084
1370324_at 7.361369 7.6185026 7.616122 7.588695 7.605844 7.4424706 7.6434174 7.5946164 7.1952624 7.4951878 7.41328 7.133277
1370325_at 9.994452 9.86706 9.805645 9.870353 9.616272 9.695483 9.8012705 9.835951 9.656567 9.759153 9.723428 9.741107
1370326_at 7.1438594 7.0492268 7.0605097 7.031581 7.097531 6.966814 7.156992 7.174925 7.0593424 7.233946 7.042641 7.1174207
1370327_at 7.576171 7.88194 7.711809 7.796787 7.7235556 7.8271704 7.8179383 7.8283935 7.6047754 7.813776 7.82335 7.8536506
1370328_at 5.750097 5.6544294 6.0879636 5.9772534 6.2348156 5.808543 5.9556327 6.012137 5.841582 5.942659 5.8859124 5.9175673
1370329_at 9.240718 9.147721 8.979825 9.065793 9.298165 9.106734 9.27983 8.92356 9.232315 8.935799 9.3407 9.065525
1370330_at 7.1895194 7.059845 7.1137347 7.186444 7.199848 7.2783484 7.230598 7.1257772 7.1855245 6.879497 7.21228 7.1573815
1370331_at 7.8467016 7.5420623 7.207093 7.6051702 7.604668 7.916027 7.307157 7.6713347 7.7911544 7.5564313 7.5982738 7.677861
1370332_at 5.3679576 5.3930407 5.5298123 5.327807 5.6774917 5.6252704 5.456026 5.551279 5.427474 5.611221 5.3274574 5.4008336
1370333_a_at 13.0656185 13.283114 13.3107605 13.186594 13.185391 13.05941 13.133503 13.218666 13.0083 13.144084 12.959639 12.9851265
1370334_at 9.089513 7.811918 8.128223 9.250757 8.714712 8.907699 9.383019 8.283264 8.850357 8.669828 9.348221 8.098656
1370335_at 8.005274 7.8114533 7.498812 7.5945935 7.970468 8.133017 8.162563 7.811147 7.6493087 7.9156337 7.841457 7.647784
1370336_at 10.911531 9.657449 9.974736 10.651459 10.090418 10.24311 10.929725 10.790312 8.654585 11.076136 10.723777 9.0148325
1370337_at 7.6695685 7.7674623 7.7667675 7.798426 7.519393 7.8031945 7.716094 7.813703 7.7781305 7.7005863 7.648901 7.5889435
1370338_at 3.5422823 3.4556024 3.4802587 3.2996838 3.306351 3.4690547 3.6312141 3.4722364 3.2546024 3.4516969 3.62555 3.616205
1370339_at 10.55738 10.39873 10.3062315 10.3755865 10.328533 10.3822975 10.377352 10.416153 10.398984 10.338995 10.155078 10.196581
1370340_x_at 9.537437 9.450595 9.316854 9.374393 9.37986 9.361736 9.355316 9.420189 9.406231 9.454882 9.189798 9.265914
1370341_at 3.9084227 3.687707 3.6737792 3.595525 3.7964096 3.6248112 3.8884833 3.619303 3.8089802 3.9242375 4.106997 3.8719816
1370342_at 3.4437523 3.8040116 3.7765312 3.4550204 3.4631004 3.5800405 3.6698356 3.7397554 3.7762995 3.4613466 3.642747 3.581812
1370343_at 6.8488708 6.6441007 6.6796474 6.724349 6.5431356 6.782102 6.9149404 6.6036296 6.5821915 6.931804 6.7473545 6.680664
1370344_at 7.8319144 7.71738 7.535997 7.9363246 7.3846226 7.5529585 7.5893455 7.538522 7.772319 7.646556 7.3803415 7.6669106
1370345_at 5.5846114 6.1433563 6.3381734 5.3484926 5.871676 6.384124 6.489288 5.9411764 6.0186195 5.908366 5.5874386 5.7543945
1370346_at 5.616729 5.4800205 6.0782404 5.1334124 5.3614545 5.580003 6.0233083 5.668638 5.54804 5.386506 5.630746 5.2172356
1370347_at 5.5640445 5.3317056 5.536587 5.4966207 5.3864503 5.6164227 5.629728 5.4300685 5.5765147 5.3978643 5.2390494 5.227829
1370348_at 10.676943 10.631262 10.614222 10.667377 10.527345 10.571226 10.723952 10.604325 10.614813 10.616025 10.579775 10.663632
1370349_a_at 14.026274 14.017289 14.1591215 14.032251 14.096878 14.070756 14.028351 14.068036 14.027216 14.063444 14.021669 14.036419
1370350_x_at 11.149287 10.545279 10.710583 11.937314 9.879805 9.683579 10.483596 10.778511 9.183832 10.332736 10.380524 9.26766
1370351_at 8.654079 8.481499 8.497431 8.617925 8.586124 8.445097 8.408079 8.552042 8.596636 8.564335 8.446173 8.738843
1370352_at 11.578574 11.657414 11.23841 11.482394 11.581441 11.461015 11.573274 11.370782 11.501398 11.098309 11.55752 11.300332
1370353_at 7.6325536 7.579542 7.3833656 7.3119283 7.3913116 7.3800116 7.4612026 7.4432592 7.78707 7.52595 7.4917893 7.223058
1370354_at 8.132193 8.08983 7.9246807 7.779596 7.713473 7.867368 7.782677 7.9246535 7.859241 7.906118 7.843212 7.815055
1370355_at 12.960922 12.39841 12.88426 12.491778 12.5242 13.087605 11.448501 13.303258 12.602026 11.971756 11.522171 13.124099
1370356_at 7.3493867 7.154052 7.2450504 7.197976 7.0579023 7.1705346 7.0732183 6.990445 7.1159816 7.1536374 6.979843 7.031775
1370357_at 8.043865 8.036444 8.02453 8.080272 7.876609 7.9931326 8.159125 8.070899 8.041431 7.9857016 7.7607975 8.249271
1370358_at 8.826075 8.845114 8.648938 8.677962 8.61099 8.65205 8.797352 8.726232 8.695847 8.502695 8.589735 8.561257
1370359_at 12.43568 12.547102 12.48104 12.456702 12.643993 12.5887985 12.428679 12.464349 12.478892 12.626905 12.598976 12.518624
1370360_at 8.602317 8.654008 8.745748 8.502522 8.6882 8.450146 8.709563 8.457823 8.510591 8.801599 8.676699 8.350128
1370361_at 4.632335 4.9355187 4.893562 5.1150217 4.7674723 4.9886703 4.8436375 4.5890775 4.6560135 4.780467 4.6612225 4.463273
1370362_at 7.684848 7.564364 7.327122 7.515693 7.429857 7.611647 7.5352836 7.7038927 7.3670163 7.6416836 7.3805676 7.6651
1370363_at 11.993216 11.64432 11.997647 12.284545 11.82204 12.12718 12.267958 11.586125 12.044849 12.181259 12.496547 11.9482355
1370364_at 7.4645643 7.550023 7.6292048 7.514656 7.2759356 7.522193 7.500387 7.52088 7.5047073 7.373296 7.4003515 7.284737
1370365_at 8.814188 8.573475 8.607892 8.6747055 8.406216 8.791731 8.484742 8.780943 8.670577 8.855728 8.638869 8.865914
1370366_at 10.06422 10.04588 9.916669 9.910657 9.751752 9.784695 9.706708 10.084975 9.783923 9.999154 9.877876 9.877684
1370367_at 4.9840994 4.8092165 4.809118 4.695845 4.8551087 4.525845 4.78725 4.8801794 4.868376 4.584783 4.6044993 4.688424
1370368_at 6.94459 7.0747676 6.914945 7.015464 7.106765 6.9946747 7.1094403 6.9760265 6.835732 7.0487885 6.771669 6.8917313
1370369_at 6.2369785 6.464788 6.442621 6.53269 6.591911 6.2514014 6.554486 6.4145193 6.466392 6.5571523 6.453135 6.6730466
1370370_at 7.968849 8.135004 8.078849 8.066724 8.045664 8.139465 8.047886 8.246737 8.44848 7.784615 8.20909 7.9920845
1370371_a_at 8.648779 8.722237 8.557572 8.7703495 8.624351 8.790393 8.909113 8.872691 9.007998 8.908673 8.967532 8.92023
1370372_at 4.8084 5.001805 4.6248503 5.007967 4.711116 4.516828 4.912661 5.301959 4.946121 4.9666777 4.917025 4.781165
1370373_at 6.4428444 6.2475877 6.178712 6.2288585 6.5176215 6.2920113 6.499797 6.434105 5.817876 6.2087393 6.3455324 6.4188375
1370374_at 8.939856 8.562294 8.484801 8.499569 8.542913 8.979164 8.715983 8.649662 8.594072 8.283029 8.236128 7.9413524
1370375_at 11.761291 11.727226 11.545696 11.6271305 11.627992 11.338244 11.529119 11.74359 11.766322 11.546442 11.566364 11.654852
1370376_a_at 8.408419 8.420795 8.309322 8.344345 8.15543 8.893824 8.548935 8.476812 8.692219 8.52142 8.38936 8.489178
1370377_at 13.101618 12.796162 13.015218 12.949675 12.729505 12.80038 12.81549 12.951954 12.893994 13.052273 12.871553 12.758498
1370378_at 12.274015 12.197573 12.185092 12.320241 12.109511 12.101001 12.161543 12.210121 12.272892 12.167881 12.241307 12.241581
1370379_at 6.110673 6.074654 6.3208528 5.851095 5.9545183 6.072283 6.1908417 6.1232767 5.9482503 6.0861406 6.036818 6.121415
1370380_s_at 6.860801 7.1695094 7.1412406 6.97512 7.0172687 7.2195907 7.199853 7.1649027 7.20294 6.9466615 7.273767 7.1227784
1370381_at 10.73987 10.690176 10.887465 10.901813 10.732785 10.933973 10.7491 10.631485 10.468798 11.018034 10.706304 10.7073555
1370382_at 3.6806302 3.4828093 3.5035534 3.5156796 3.3948226 3.3460424 3.5479996 3.4439285 4.700507 3.4569294 3.3685596 3.527895
1370383_s_at 8.288799 8.314434 8.076747 8.291643 8.236891 8.379409 8.379013 8.108523 9.136898 8.336139 8.322216 8.639596
1370384_a_at 5.524551 7.62429 7.6910634 5.2491617 5.006503 5.868802 6.4724584 7.469957 5.3755555 9.124135 4.5754533 8.706469
1370385_at 5.37194 5.512414 5.363855 5.6504335 5.554981 5.7787094 5.3788133 5.501366 5.588689 5.4755135 5.8350554 5.650566
1370386_at 7.3778048 7.3946986 7.331679 7.18487 7.1242113 7.2649446 7.3507023 7.1502566 7.2345614 7.4408836 7.362668 7.2567334
1370387_at 11.329652 11.479711 10.781262 10.811839 10.311577 10.618662 11.248851 11.775205 11.369699 10.96491 11.476555 10.929336
1370388_at 4.388688 4.2786264 4.4464626 4.5525866 4.6458073 4.283923 4.386685 4.547147 4.5743723 4.332419 4.320239 4.386112
1370389_at 3.6889136 3.9634013 3.7902198 3.71339 3.9016857 3.8334599 3.885162 3.5693579 3.6724129 3.665984 3.7789598 3.7335773
1370390_at 5.1663084 5.409009 5.2002544 4.897612 5.2451687 4.8603554 5.21772 4.698468 4.949332 5.3241563 4.9904647 5.0167274
1370391_at 5.159211 5.1836 5.178625 5.3139467 5.127407 5.218337 5.5254726 5.4651165 5.336439 5.440176 5.377356 5.2054057
1370392_at 4.844153 5.353252 5.2826657 5.3641624 5.2811103 5.0826244 5.4052806 5.0446844 5.2280188 5.173114 5.142315 5.407118
1370393_at 4.884654 4.827614 4.856941 4.683896 4.6356792 4.7420254 4.7757077 4.973803 4.990247 4.9261885 4.959351 4.986705
1370394_at 8.023306 7.8238964 6.905581 8.277111 7.2110834 6.6692553 6.2250524 7.833357 7.378857 5.637594 6.8915906 5.638596
1370395_at 7.0491595 7.0779433 6.8605776 7.0799074 7.01685 6.9323673 7.0838704 7.0134325 6.979736 7.0416727 6.995984 7.1289463
1370396_x_at 14.148726 14.105305 14.11976 14.082056 14.137815 14.076146 14.088228 14.100362 14.090366 14.046354 14.103115 14.007178
1370397_at 12.4845 11.919539 12.061937 12.133196 11.265936 11.962916 11.656311 12.15515 11.646874 11.898791 11.368069 11.959032
1370398_at 5.8199177 6.225898 5.803838 5.7802377 5.968352 6.032179 5.7181897 6.1031814 5.657349 5.756892 5.922827 5.779672
1370399_at 7.490045 7.325451 7.099039 7.198521 7.5638313 7.520889 7.3074 7.4363804 7.491849 7.2652373 7.4865065 7.733897
1370400_at 5.4485507 5.0797434 4.9296837 5.281 5.3861237 5.37091 5.2977896 5.1435847 5.3004637 4.9896708 5.435921 5.3832335
1370401_at 4.026763 4.0469146 4.3734016 4.07305 4.0107193 4.07043 4.213067 3.85861 4.2061777 4.027112 4.235669 4.110759
1370402_at 7.7855997 7.6832714 7.7029047 7.713182 7.794368 7.6286407 7.721129 7.7172804 7.7401137 7.7803135 7.797294 7.5262127
1370403_at 4.964854 4.9757395 5.032427 4.959511 4.972355 4.811596 4.96653 5.1255646 5.0373383 5.0782704 5.1248407 4.95681
1370404_at 3.8199723 3.963721 4.0388136 3.9780154 4.123488 3.8651545 4.166323 3.9727187 3.9182856 3.819287 4.00465 4.002306
1370405_at 3.725528 3.9391005 3.6831594 3.742997 3.7533066 3.78544 4.0187187 3.6254294 3.7422035 3.7340593 3.757193 4.5186524
1370406_a_at 3.8911927 3.853102 3.8409204 3.7611783 3.8163412 3.8258755 3.9244335 3.6799805 3.7813468 3.665696 3.7170978 4.071081
1370407_at 8.263637 8.40325 8.608514 8.512844 8.752305 8.5841465 8.510466 8.616961 8.282129 8.611672 8.651825 8.560728
1370408_at 5.058175 4.466798 4.376028 4.912986 4.8610344 4.5430117 4.646797 4.9757223 4.7078676 4.640246 4.902328 4.852386
1370409_at 5.1378736 4.9484563 4.8279138 4.888392 4.9228625 4.8367786 4.9314065 5.004402 4.765601 4.898936 4.765973 4.809233
1370410_at 4.3031216 4.2953525 4.364969 4.579564 4.318351 4.4117613 4.290093 4.1785307 4.4519844 4.253241 3.8740413 4.800065
1370411_at 5.906783 6.1101093 6.0851088 6.174259 6.059649 5.9486694 5.979907 5.648647 6.0123916 5.9667044 5.9559045 6.0246816
1370412_at 3.8785627 4.0730753 4.0402594 3.8938065 4.110917 3.871643 4.1094923 3.7266586 3.9133432 4.0252123 3.935039 4.0002766
1370413_at 6.2492557 6.5073476 6.423328 6.563603 6.386443 6.4153724 6.181302 6.3922086 6.1866474 6.1389556 5.9643927 6.157318
1370414_at 9.052697 9.250277 9.081918 8.945608 8.765757 8.704402 8.893162 9.213565 8.856994 9.143853 8.874435 9.184551
1370415_at 6.1864424 5.93711 5.78112 5.9883676 6.1627183 6.095394 6.379249 5.955967 5.8679175 5.806123 5.969839 5.747857
1370416_at 4.7572927 4.8365626 5.0014224 4.589857 4.535134 5.06763 4.968068 4.6334906 4.737477 4.8469086 4.4555435 4.7576017
1370417_at 4.231094 4.338382 4.581691 4.379542 4.5102262 4.5425725 4.1559114 4.4666877 4.3919153 4.340089 4.149069 4.173359
1370418_s_at 5.80672 5.5806293 5.8028913 5.649563 5.8376684 5.657609 5.8094516 5.457586 5.9873695 5.7262487 5.69936 5.4878287
1370419_a_at 5.8497944 5.8852587 5.5577974 5.6409597 5.4991636 5.8235817 5.9457808 5.4626236 5.882852 5.8453465 5.8438025 5.620738
1370420_at 12.160058 12.894708 12.717798 12.270178 11.810932 12.2131605 12.157518 12.856351 12.245797 12.640602 11.511691 12.607785
1370421_a_at 6.4091797 6.360213 6.225941 6.650677 6.4153686 6.2906437 6.630533 6.4124246 6.6704683 6.3415523 6.227503 6.459456
1370422_at 6.6924887 6.8012686 6.380771 6.727137 6.6070766 6.7291274 6.729263 6.8061066 6.702797 6.327095 6.5839305 6.2622366
1370423_at 5.6220946 5.7496924 5.5319605 5.6492057 5.6684737 5.743786 5.782173 5.7372947 6.0861545 5.752757 5.6582184 5.886338
1370424_at 4.1026297 3.6766376 3.873927 4.112624 3.9133048 3.7937033 4.1295557 4.0264554 4.1253834 4.112772 3.8989065 4.053959
1370425_at 12.486884 12.422858 12.355169 12.085378 12.495183 12.12128 12.246109 12.096135 12.288307 11.560132 12.644692 11.789719
1370426_a_at 10.87398 10.9831 10.916559 11.059684 11.011049 10.833029 10.675581 10.857796 11.018957 10.808006 10.617773 10.878101
1370427_at 5.092252 4.8305006 5.1403875 5.0923595 4.916588 5.192507 5.404644 5.277315 4.8457537 4.8700314 4.9976482 4.763624
1370428_x_at 12.230454 12.075641 11.973741 11.715598 12.299532 12.2350855 12.114418 11.891022 11.256275 11.855223 11.554525 11.781809
1370429_at 9.647791 9.705886 9.432347 9.068096 9.639582 9.767405 9.711127 9.244417 9.01678 9.449994 9.298668 9.3940935
1370430_at 5.073992 4.7440248 5.0652957 4.8655467 5.1400795 4.8972793 5.412471 5.1491346 4.822899 5.084778 4.959112 5.233237
1370431_at 4.5236626 4.263171 4.4636064 4.569541 4.492734 4.4178047 4.5317364 4.334894 4.268462 4.3973303 4.178214 4.36019
1370432_at 3.6659422 3.6263502 3.5657203 3.830293 3.5809243 3.9322295 3.9693701 3.4639318 3.6351905 3.4882154 3.7953494 3.5519652
1370433_at 9.413922 10.377014 9.82724 9.788622 10.250229 9.873446 10.058864 9.983649 9.311968 8.837538 10.160485 10.100343
1370434_a_at 3.6806302 3.853521 3.6734245 3.714977 3.5842443 3.5471697 3.5492957 3.6811345 3.665607 3.524743 3.3834624 3.52883
1370435_a_at 6.855445 7.055382 6.9254394 6.7532144 6.7038116 6.945527 6.547448 6.8189836 6.8509455 6.92198 6.9263377 6.902672
1370436_at 4.799771 5.4216485 6.71374 4.701024 5.553916 6.3932643 5.708509 6.261934 6.978674 8.100099 6.263719 7.3240223
1370437_at 6.3792787 6.141801 6.2782507 6.048164 6.144001 6.530817 5.8825164 6.3698134 6.062259 6.172226 5.9808707 6.375641
1370438_at 5.9643145 5.9961643 5.8010573 6.1540275 5.8054996 5.719998 6.1266365 5.860596 5.6861334 5.727025 5.8093653 5.9835896
1370439_a_at 3.246259 3.3739605 3.2161171 3.3528602 3.2169106 3.227425 3.555639 3.5808737 3.4877465 3.3537202 3.352032 3.3293097
1370440_at 7.1532264 7.3677964 7.130272 7.2714834 7.3495436 7.2928658 7.298918 7.363223 7.430744 7.4277525 7.4681473 7.4451737
1370441_at 3.8212345 3.812368 3.80463 3.8021383 3.795425 3.780312 3.7916021 3.9023745 3.9634376 3.9326577 3.9302356 3.892786
1370442_at 3.270442 3.340126 3.2198853 3.5125933 3.219034 3.2602954 3.3525379 3.3291895 3.4348438 3.535748 3.353871 3.242675
1370443_at 7.3706775 7.365701 7.208431 7.338832 7.512015 7.512637 7.833291 7.3457985 7.3222094 7.325472 7.466797 7.2203155
1370444_at 4.702091 4.7208323 4.900909 4.940181 4.9364014 4.789575 4.932744 4.792629 4.941769 4.921391 4.712786 5.0988975
1370445_at 6.382896 6.3952107 6.2864823 6.160433 6.188155 6.413695 6.675743 5.909205 6.384139 6.3576565 6.4056168 6.483077
1370446_at 6.6066785 6.769956 6.5595326 6.5355077 6.3810277 6.613668 6.8600693 6.4646626 6.844438 6.517388 6.5219774 6.529083
1370447_at 4.880376 4.776662 5.144574 4.96935 5.08892 4.979762 5.022215 4.770646 4.9141245 4.999358 4.8816013 5.084076
1370448_at 4.349087 4.535461 4.514579 4.3734016 4.3912945 4.178982 4.6728516 4.287937 4.5990505 4.6907797 4.481044 4.6607857
1370449_at 7.642133 7.718301 7.4714403 7.586288 7.9207573 7.7590246 7.392088 7.678403 7.811234 7.8073325 7.6583395 7.677645
1370450_at 4.6916957 4.5958104 4.5097213 4.518946 4.3534813 4.4700093 4.4927535 4.6387005 4.6689105 4.559635 4.576764 4.494443
1370451_a_at 5.0253315 5.252453 5.097496 5.218918 5.23677 5.038294 5.260995 5.1527796 5.1366906 4.852859 4.991059 4.9062543
1370452_at 3.6657164 3.8907886 3.8592818 3.844886 3.9730196 3.738166 3.8560348 3.8203382 4.0807667 3.8340948 3.9515467 3.663908
1370453_at 4.8513947 5.012941 4.992163 4.920526 5.2107224 4.7323923 5.1507745 5.0314016 5.0442986 5.0157228 5.223013 5.1155753
1370454_at 4.7172346 5.1485853 4.9351234 4.8141613 4.8502383 4.5602756 4.697343 4.836998 4.7979183 4.7607694 4.644519 4.61257
1370455_a_at 3.5411549 3.171398 3.3078518 3.109519 3.2479537 3.46532 3.326394 3.30055 3.3625672 3.1757064 3.324793 3.361982
1370456_at 3.7814317 3.9110615 3.9348893 3.707004 3.8908591 3.974063 3.720818 3.8581545 4.042761 3.7863069 3.8486357 4.0674753
1370457_at 3.8845928 3.855361 3.7369108 3.9487247 4.1046877 3.9755385 3.995085 3.8968506 4.115274 4.075108 3.9415991 3.950794
1370458_at 4.411607 4.1910996 4.372204 4.39446 4.2609134 4.33722 4.5372663 4.5378966 4.4619884 4.1326146 4.1682115 4.13009
1370459_at 4.399011 3.887825 4.092591 4.151601 4.2838755 4.22108 4.215732 4.2599063 4.2061777 4.3566027 4.2145243 4.5123
1370460_at 7.3863063 7.213363 7.214615 7.2900386 7.299616 7.1762652 7.115781 7.4358087 7.376288 7.302249 7.425499 7.3095174
1370461_at 5.078358 5.2176886 5.2355857 5.0832415 5.090568 5.5942454 5.5500965 5.433202 4.9532895 5.258543 5.2918687 5.3297644
1370462_at 4.9123673 5.02834 5.453547 4.6998186 5.021841 5.4798584 5.43467 5.11476 4.641611 5.058823 5.2563605 4.8875914
1370463_x_at 5.4297996 5.419721 5.6487446 7.0770206 5.5833225 5.251519 5.3447757 7.705963 7.142523 5.4699936 5.72551 5.554538
1370464_at 4.9034963 4.5659766 4.206695 4.9213247 4.331911 4.6870766 5.254251 4.9840326 4.6515646 5.5466146 5.0056305 5.2822328
1370465_at 5.3623857 4.6714673 4.580821 5.2259254 4.7338324 4.6495132 5.5192285 4.8801794 4.592384 5.371681 4.911725 5.6015005
1370466_at 3.8641195 4.2888327 3.9818506 4.091341 4.0263615 3.6769807 4.207637 4.0874224 4.073654 4.0361733 3.9616053 3.9211802
1370467_at 4.4663486 4.7034473 4.5231 4.757404 4.80804 4.6766357 4.6802425 4.8155327 4.7676473 4.8458443 4.9497204 4.926133
1370468_at 3.3805113 3.445896 3.1931746 3.4034076 3.4678736 3.244438 3.3531563 3.176617 3.5568104 3.1753342 3.5091934 3.243156
1370469_at 5.5608177 5.537021 5.6967554 5.863449 5.7662454 5.505648 5.718551 5.563591 5.749132 5.7853284 5.76699 5.798224
1370470_at 4.000566 4.2278514 4.1924024 3.937352 4.323608 4.072865 3.973951 3.945931 3.9665246 3.913842 4.3726993 4.115725
1370471_at 3.9570553 4.212326 3.9703965 3.9387667 3.860953 3.8657057 4.267519 3.9707565 3.9591968 3.7951515 4.0567093 3.923768
1370472_a_at 4.969738 4.996588 5.1101713 4.770011 4.919409 4.928915 4.671851 4.7967167 4.898594 4.757165 4.983595 4.830082
1370473_a_at 6.302627 6.3744035 6.4758744 6.34982 6.252097 6.374108 6.2799807 6.2924533 6.274265 6.178634 6.061198 6.390892
1370474_at 4.8922496 5.429952 4.730277 5.0099735 5.075449 5.332245 4.8893576 5.2007723 4.9453945 5.03525 5.2102513 5.0756226
1370475_at 13.301101 13.351106 13.271868 13.3152 13.322045 13.392216 13.366185 13.2848 13.288842 13.24404 13.2428665 13.1854315
1370476_at 7.02866 7.0887966 7.1596513 7.1031747 6.901017 7.297788 6.9732313 7.04423 7.1365027 7.060399 7.2019105 7.217874
1370477_at 3.5118906 3.7415805 3.8087733 3.5791907 3.7818863 3.571388 3.9465303 3.6132195 3.6578772 3.5679798 3.7109122 3.5528271
1370478_at 5.6629596 5.739055 5.6978483 5.6600137 5.7398787 5.767816 5.754058 5.589446 5.798373 5.6890063 5.746542 5.8029156
1370479_x_at 13.126152 12.89591 12.897039 12.918398 13.247556 13.086878 12.967278 12.934445 13.050068 12.485851 13.291292 12.63856
1370480_at 4.154457 4.0414567 4.138571 4.06929 4.1397657 3.904629 3.9620936 4.2122803 3.9129777 4.1283703 4.106756 3.9627447
1370481_at 5.782803 5.520535 5.6318407 5.335085 5.662029 5.346141 6.0313663 5.37379 5.6132064 5.2338095 5.611183 5.6008472
1370482_at 5.510154 5.6755495 5.5170193 5.650423 5.7329254 5.80849 5.6078415 5.3400116 5.533152 5.4373045 5.860401 5.431093
1370483_at 3.7449102 3.6802058 3.7449596 3.8645031 3.9344883 3.8251054 3.598512 3.6974537 4.0701394 3.7214613 3.8227947 3.537791
1370484_at 5.2986155 5.0437193 5.271229 5.56913 5.2231255 5.040474 5.0824485 5.2241044 5.1639876 5.194662 5.1086955 5.421983
1370485_a_at 4.392676 4.1021457 5.039644 4.742898 5.0419254 5.1193147 4.650879 4.816096 4.9770036 4.7658796 4.7841325 4.9024544
1370486_a_at 5.6255507 5.5604286 5.5720177 5.5495315 5.485012 5.4508104 5.6477923 5.537634 5.7276382 5.288128 5.2886596 5.6256475
1370487_a_at 6.5334716 6.535523 6.043613 6.4125085 6.4751883 6.410403 6.353657 6.2714796 6.4705257 6.451152 6.294611 6.0132613
1370488_a_at 6.0748873 5.865672 5.758347 5.714497 5.6707754 5.7580566 5.6840796 6.315174 5.8658824 5.8468885 5.863575 5.894845
1370489_a_at 4.0390654 4.096446 4.1440396 4.072155 4.0987506 3.9677718 4.1433706 4.00158 4.1015253 4.149702 4.331474 4.118881
1370490_at 4.136809 3.9810605 3.8558688 3.773653 4.080929 3.9276958 4.2330565 3.896264 4.2560205 4.2630863 3.9428937 4.200245
1370491_a_at 5.5697813 5.526755 5.5683517 5.491701 5.550551 6.139711 5.7551436 5.802779 5.460657 6.0941324 5.45837 5.8071322
1370492_a_at 4.3968425 4.3535347 4.6152773 4.553506 4.840803 4.55559 4.521796 4.489025 4.60943 4.4855175 4.4435964 4.410858
1370493_a_at 3.5778217 3.6953251 3.4668274 3.5210824 3.6390896 3.526523 3.729071 3.5751355 3.732418 3.685839 3.53277 3.6078055
1370494_at 4.661132 4.672016 4.370397 4.6151857 4.7414036 4.589672 4.759138 4.4010468 4.897831 4.7230854 4.650696 4.495082
1370495_s_at 13.256339 13.3628645 13.369871 13.251021 13.439591 13.301951 13.37667 13.31407 13.288615 13.251303 13.340623 13.188311
1370496_at 12.699143 12.711942 12.622787 12.653478 12.615111 12.776036 12.674547 12.651158 12.545704 12.802149 12.816392 12.686853
1370497_at 4.1190357 4.179787 4.2248297 4.261776 4.482912 4.230419 4.3300295 4.3441067 4.318967 4.551837 4.3762703 4.330923
1370498_at 3.23524 3.3648868 3.187435 3.310349 3.2075663 3.1114695 3.2536035 3.1921883 3.2044017 3.3537939 3.3217757 3.1897275
1370499_at 4.509352 4.143177 4.156313 3.9990697 4.2902703 3.972487 4.0681396 4.318716 4.0807667 4.2890916 3.9861884 4.243634
1370500_a_at 4.1499996 3.9902046 4.026702 3.955957 4.043561 4.0470023 3.7476192 4.053341 3.9591968 4.0267115 3.9267356 4.108082
1370501_at 9.4161005 9.271611 9.359294 9.369069 9.176526 9.361286 9.161505 9.399841 9.398674 9.371674 9.257536 9.337542
1370502_at 3.923758 4.1117525 3.9111638 4.0802307 4.1327124 4.17744 4.26739 4.0900955 4.290406 3.9889078 4.0550947 4.086008
1370503_s_at 4.519876 4.2934446 4.455034 4.497705 4.375729 4.2549996 4.9541845 4.3587213 4.392723 4.523608 4.2854404 4.2542872
1370504_a_at 6.2736077 6.163713 6.3125453 6.3132415 6.238399 6.201813 6.2476654 6.132195 6.156715 6.3555417 6.3673096 6.267316
1370505_at 6.1400943 6.4513535 5.9986897 6.0643926 6.07122 6.2783356 6.240552 5.977074 6.236235 6.342068 6.1294904 6.3998857
1370506_at 6.63632 6.643713 6.452482 6.4035015 6.5117927 6.636266 6.4174204 6.7228866 6.4810295 6.6560683 6.476642 6.4148107
1370507_at 5.2746634 5.7672634 5.476591 5.523284 5.3392134 5.60117 5.308237 5.682201 5.066637 5.344419 5.304877 5.48463
1370508_a_at 5.352383 5.084067 5.364976 5.211795 5.375697 5.055208 5.55793 4.9464436 5.3251224 4.9404235 5.102398 5.3579903
1370509_at 6.986533 6.4914956 6.625554 6.97235 6.9575267 6.5394588 7.0495305 6.898588 6.21697 7.1751924 6.639284 7.2859135
1370510_a_at 7.7227497 7.6904573 7.699357 7.86523 7.6691947 7.442838 7.784582 7.5517087 7.6506543 7.8156476 7.798465 7.5203447
1370511_at 13.862279 13.943364 13.882546 13.926884 13.89766 13.846626 13.9116335 13.826451 13.857682 13.850229 13.930728 13.747552
1370512_at 7.8348837 8.120783 7.9228997 7.9360976 7.689671 7.888486 7.721459 8.040144 7.945074 7.924597 7.825673 7.8761926
1370513_at 3.8637385 3.8060873 3.6941128 3.814949 3.7373745 3.8019075 3.777855 3.6101305 3.9316025 3.7720401 3.7266624 3.8674815
1370514_a_at 3.678875 3.5589645 3.901064 3.6249568 3.7291903 3.8324249 3.9218187 3.6085427 3.659329 3.7453318 4.0475626 3.7002316
1370515_x_at 4.7697363 4.2346725 4.5262313 4.566135 4.3600645 4.3768206 4.6075673 4.1153226 4.6006565 4.466447 4.3181186 4.3024735
1370516_at 6.236586 6.397405 5.676892 6.155186 6.393447 6.2986326 6.1395116 6.0830603 6.4192333 6.4354525 6.154225 6.059182
1370517_at 3.9518697 3.6282413 3.8725207 3.7927613 3.9532452 3.6838174 3.5973418 3.7240953 4.031274 3.8162994 4.015083 3.9146733
1370518_a_at 3.716724 3.7230818 4.1620426 3.985295 4.115719 3.8548863 4.231981 4.0316505 3.9514606 3.8829029 3.9375293 3.9353156
1370519_at 4.524966 4.4231787 4.359093 4.68249 4.7720156 4.733688 4.220854 4.6247344 4.789211 4.5507154 4.5355287 4.477251
1370520_at 4.630147 4.3851633 4.2536173 4.7473345 4.4282565 5.036973 4.2647862 4.495505 4.476609 4.5203943 4.222821 4.7772093
1370521_at 6.3132706 6.719276 6.8085556 6.6127005 6.517357 6.5294623 6.7461543 6.7088575 6.5850625 6.6105046 6.35756 6.569436
1370522_at 8.678366 8.953641 8.97069 8.774679 8.436681 8.984271 8.853102 8.971755 8.838561 8.919088 9.104858 8.996
1370523_a_at 7.9122496 7.741564 8.034194 8.003671 8.024056 8.001389 7.8380847 7.9754705 7.7811236 7.8780746 7.6459656 7.856667
1370524_at 9.140304 9.092665 9.069344 9.145159 9.056432 9.105886 9.114112 9.057911 8.952363 9.013895 8.907069 9.163557
1370525_at 8.275677 8.23016 8.060976 8.142639 7.8424983 8.172958 7.969068 8.003603 8.026518 8.090952 8.188221 8.21077
1370526_at 7.117747 6.166658 5.941193 6.9170747 6.300872 5.865144 5.7071085 7.6657076 5.9849653 6.4610014 6.3589964 7.748004
1370527_a_at 8.9825115 8.84054 8.698448 8.702445 9.005052 9.137423 8.796814 8.9289665 9.395875 8.736861 8.699467 8.990226
1370528_at 6.5340734 6.626287 6.847988 6.784851 6.7668734 6.6226444 6.4570117 6.663327 6.6811495 6.7015944 6.748094 6.4097233
1370529_a_at 7.7313347 7.402564 7.6454997 7.699503 7.480938 7.7593756 7.4828477 7.2097707 7.483896 7.440438 7.7647634 7.5845857
1370530_a_at 8.308708 7.936136 8.123255 8.381557 8.05648 8.19369 7.798456 7.5531707 8.007036 7.789961 8.22361 7.942856
1370531_a_at 5.436487 5.5035353 5.816437 5.764349 5.4867535 5.475086 5.3026714 5.4992104 5.5200443 5.2754993 5.527047 5.3862047
1370532_at 5.7399287 5.9637885 5.610244 5.7562957 5.871881 5.903086 5.8933544 5.7609096 5.8798823 5.79694 5.6121874 5.7181187
1370533_at 4.2443414 4.5602846 4.4792747 4.231874 4.4039583 4.1085243 4.523969 4.357192 4.561524 4.375346 4.378215 4.4973974
1370534_at 7.7863355 7.944506 7.800842 7.6802964 7.6204123 7.79927 7.2051954 8.051107 7.5602927 7.8066874 7.6971316 7.6718893
1370535_at 4.1402087 4.3927174 3.9963164 4.0811024 4.2091694 4.272004 4.051839 4.037462 4.0385485 4.2324114 4.2651205 4.3018093
1370536_at 4.948985 5.2564383 5.090021 5.3216534 5.095322 5.0751286 5.095829 5.386115 5.4950247 5.06252 5.2329006 5.092448
1370537_at 7.033418 6.9112515 6.530273 6.795513 6.4618998 6.975277 7.024988 6.9437385 6.7435737 6.780864 6.743587 6.781824
1370538_at 7.995256 7.7689824 7.355815 7.981982 7.974676 7.7518134 8.004549 7.5675035 7.807565 8.466245 7.8499017 7.9913335
1370539_at 6.5633926 6.571847 6.225338 6.0540404 6.094424 6.4168487 6.186045 6.363749 6.4287024 6.1511836 6.4626813 6.1591163
1370540_at 4.1479344 3.8346632 3.975699 3.9494767 3.8464534 3.8787074 4.3136287 4.3008394 4.1297855 3.8547838 4.2927823 3.8854568
1370541_at 6.041074 5.4420924 5.9739137 5.758404 5.4204354 5.708321 5.582865 5.7655716 5.812391 5.4002132 5.829838 5.6663804
1370542_a_at 6.715116 6.6241093 6.989258 6.6872387 6.498515 6.495151 6.434157 6.757104 6.4938507 6.5502315 6.8492723 6.655661
1370543_at 7.0706434 7.0635605 6.883551 7.013122 6.980318 6.9185658 6.866345 6.9132066 7.0082774 6.912016 6.9956098 7.081726
1370544_at 5.3302407 5.717584 5.76563 5.5243206 5.8135104 6.024621 5.5199847 5.478386 5.3817406 5.4864564 5.3680015 5.8168917
1370545_at 4.995909 5.0378675 5.210011 5.1261883 5.3391232 4.993758 5.405039 5.0131154 5.0406394 5.1776342 5.0292797 5.290824
1370546_at 4.263287 4.2271137 4.1703606 4.2778077 4.028598 3.8754363 4.1699653 4.0469375 3.957886 4.003696 3.8775432 4.034423
1370547_at 13.920921 13.950146 13.93327 14.0031395 13.919064 13.926946 13.995658 13.81054 13.826761 13.8405695 13.870758 13.838106
1370548_at 6.986547 7.6466713 7.0410542 7.0938077 7.60154 7.1870337 7.2175417 7.4625688 7.8560514 7.480269 7.611061 7.906491
1370549_at 5.7455955 5.8720684 5.8954873 5.573257 5.401406 5.4399753 5.12149 5.7428064 5.781137 5.7630405 5.4254007 5.6722207
1370550_at 5.7925606 6.0458465 5.836491 6.0158706 5.875208 5.9557624 5.9883294 5.9718037 6.003461 5.9382405 5.8672156 5.8782864
1370551_a_at 7.092482 7.0166388 7.1328435 7.1259527 7.203413 7.3285775 7.3154664 7.0745826 7.254387 7.294385 7.126392 7.2708864
1370552_at 5.0589666 5.377741 5.508795 5.3156147 5.37856 5.430168 5.5050144 5.274578 5.079119 5.1594377 5.5456114 5.6255975
1370553_at 7.019807 7.224628 6.9553823 6.972131 7.19703 7.3554277 7.038637 7.266583 6.8611293 7.421301 7.357198 7.236287
1370554_at 8.85053 8.888827 8.88565 8.787473 8.872367 8.738321 8.7591915 8.898336 8.824453 8.77864 8.817605 8.790233
1370555_at 4.0707426 4.1097517 4.2904043 4.0713167 4.155511 3.9712741 4.246421 4.0862055 4.206415 4.054305 3.979531 4.195195
1370556_at 4.7277017 4.7284737 5.1538906 4.8814497 4.995761 4.94852 4.998884 4.8763676 4.7852397 4.971797 4.8051972 4.8154182
1370557_a_at 3.9528694 3.9132307 3.9098501 3.93382 3.8336647 3.9639184 3.9950857 3.967714 4.0484705 3.9407504 3.8194754 4.1632824
1370558_a_at 3.3574054 3.2472484 3.3747518 3.477369 3.3858972 3.2961986 3.4748073 3.321543 3.2679548 3.4115157 3.2883928 3.4693055
1370559_at 3.7528055 3.8914292 3.8528044 3.9725475 3.9963946 3.8079638 4.0859942 3.9386544 3.964823 3.8449228 3.9982247 3.9787738
1370560_at 4.2531767 4.30891 4.330756 4.327269 4.44446 4.1332903 4.1443424 4.1752152 4.182851 4.017132 4.1670823 4.2018194
1370561_at 3.9336157 4.1647034 4.2123723 4.093507 4.1474824 4.309453 4.0059547 4.030779 4.327216 3.962617 4.013826 4.1355124
1370562_at 4.6479006 4.59681 4.805189 4.2124615 4.6832714 4.5417333 4.7328067 4.5599656 4.697679 4.51178 4.515013 4.7789106
1370563_at 11.554525 11.775449 11.641631 11.580677 11.472843 11.58003 11.58401 11.538833 11.702069 11.903437 11.486492 11.746421
1370564_at 4.465093 4.4390206 4.5179586 4.254638 4.468372 4.464653 4.3784313 4.5038323 4.340919 4.481715 4.4595304 4.41816
1370565_at 4.847358 4.3876157 4.393715 4.4288383 4.556898 4.3227096 4.2571945 4.4850707 4.483433 4.4128556 4.3743124 4.5076547
1370566_at 9.620814 9.863017 10.184517 9.340559 10.37356 10.639082 10.306775 9.386805 11.084773 8.109077 10.525482 8.871739
1370567_at 7.0204816 7.117107 7.085222 7.1096487 7.0594945 6.983132 7.217718 6.9722514 7.115302 7.0519743 7.191687 6.935441
1370568_at 5.7846556 5.668044 5.5546665 5.5970654 5.702842 5.5826125 5.6314664 5.4506116 5.9077954 5.6931987 5.754562 5.7537274
1370569_at 5.2248993 5.023831 5.2055645 5.3067555 5.3879976 4.9170814 5.330904 4.877587 5.1591196 4.995599 5.6041574 5.1770988
1370570_at 7.365849 7.1189127 7.079906 7.172172 7.0677166 7.020239 7.102292 7.2398124 7.2195387 7.3387823 7.3946986 7.1782703
1370571_at 4.904518 4.951005 5.3969398 5.235559 5.058224 5.1827536 5.0840907 5.234427 4.9166965 5.8859763 4.8572216 5.395944
1370572_at 3.7796707 3.8748214 3.7390652 3.6858628 3.8365316 4.013462 3.597909 4.03639 3.7425623 3.6244352 3.9183123 3.8912382
1370573_at 9.592294 9.498077 9.407801 9.47822 9.296026 9.808497 9.380709 9.644209 9.250365 9.388437 9.449016 9.603254
1370574_a_at 6.6801777 6.666491 6.808958 6.7561398 6.5294986 6.528873 6.8680434 6.4793487 6.7973714 6.7193437 6.644791 6.7202744
1370575_a_at 8.453804 8.729939 8.633972 8.49903 8.491299 8.427525 8.321474 8.840728 8.503358 8.644514 8.35483 8.723752
1370576_at 5.4649596 5.757531 5.880287 5.67002 5.4320936 5.915196 5.729558 5.7390823 5.7043386 5.710438 5.8273196 5.815503
1370577_at 6.389354 6.417731 6.165522 6.066718 6.0643306 6.231812 6.188791 6.1285686 5.8188725 6.157059 6.1578135 6.3093424
1370578_at 7.010983 6.9088855 7.0781693 7.0404916 6.851875 6.9008856 6.8448677 6.9356165 7.1340566 7.017117 7.1505775 6.99575
1370579_at 9.149958 9.042625 8.854555 9.080709 9.167028 9.00539 9.034611 8.970402 9.119192 9.120981 9.106558 8.975004
1370580_a_at 13.522424 13.37748 13.425043 13.318829 13.382676 13.4923315 13.325975 13.543534 13.447027 13.753156 13.6369915 13.638157
1370581_at 4.0180273 4.1264715 4.22374 3.9988127 3.944041 3.990882 4.242077 3.9562023 4.321227 3.9558177 4.078704 4.045262
1370582_a_at 3.428187 3.320394 3.3200345 3.3348808 3.4330711 3.3705916 3.3961892 3.3937798 3.5772643 3.3791556 3.342682 3.2410855
1370583_s_at 5.956986 5.8384504 5.175803 5.4452934 5.852545 5.3743153 6.2509346 6.059552 5.68445 6.1505632 5.78726 6.1300583
1370584_a_at 5.831471 5.8394513 5.6783857 5.771424 5.215309 5.739848 5.8655634 5.6343956 5.9930706 5.5629153 5.153544 5.869006
1370585_a_at 6.5779443 6.29345 5.723031 6.554933 6.576249 6.5120025 6.537812 6.465368 6.4926724 6.245032 5.497989 6.093324
1370586_a_at 5.6006007 5.7975464 5.7947984 5.705949 6.1397443 5.9119854 5.8170176 5.8561387 5.9986377 5.826246 6.0527916 5.977279
1370587_at 4.7129498 5.1591387 5.219491 5.064597 5.1396265 4.7679133 5.1800013 5.0350866 5.031007 4.7416754 5.1744194 4.9642563
1370588_a_at 3.942902 3.9822483 4.241629 4.131958 4.385074 4.174263 4.2953925 4.175939 4.27227 4.386314 4.148454 4.2722178
1370589_at 4.9629416 5.0450654 5.157032 4.819409 5.122959 4.9885573 4.8107514 4.9632344 5.1642447 4.949297 4.9449267 4.9237003
1370590_at 7.4121985 7.5025167 7.6838136 7.407301 7.329174 7.527193 7.6245246 7.3331165 7.544215 7.488346 7.377555 7.5850315
1370591_at 7.3659883 7.7410398 7.621954 7.455191 7.510798 7.5720778 7.6077027 7.332729 7.478617 7.6451173 7.535373 7.232942
1370592_at 6.151397 6.523908 5.499458 6.0899935 5.9044614 5.3823214 6.157163 6.2684326 6.1580863 6.424544 6.1819534 5.919558
1370593_at 13.58139 13.402436 13.391193 13.641471 13.533412 13.445513 13.463724 13.518118 13.622997 13.527112 13.610897 13.508702
1370594_at 4.8010874 4.6051445 4.91848 4.927061 4.5968933 4.783308 4.903965 4.7449875 4.6769266 4.6886263 4.6628504 4.4940157
1370595_a_at 4.0294914 3.7274654 3.5875165 3.7354999 3.6828551 3.9421554 4.015274 3.8198113 3.9236484 3.8765116 3.8939712 3.9218376
1370596_a_at 4.063182 4.197431 4.1430783 4.3800454 4.381292 4.032973 4.4189177 4.3260903 4.1138115 4.4613953 4.150263 4.402539
1370597_at 6.017245 5.739533 5.751006 5.9739413 5.0712543 6.2691555 5.815065 6.189731 5.6911974 6.3483524 6.054989 6.0391445
1370598_a_at 4.430068 4.547879 4.5482707 4.523303 4.242487 4.744167 4.4477034 4.8291016 4.769596 4.452182 4.4920416 4.5969925
1370599_a_at 7.4076624 7.0922356 6.942837 6.841825 6.904686 7.1001077 6.7731795 7.424003 6.9324155 6.87657 7.022891 6.9458833
1370600_at 5.9596 5.6703186 5.756129 5.776663 5.3849754 6.150173 5.6701474 5.400375 5.6925592 5.620269 5.7252874 5.8878503
1370601_a_at 4.6871123 4.8009787 4.8067923 4.8296328 4.809832 4.851979 4.9019947 4.508498 4.843263 4.6348476 5.1578064 4.929308
1370602_at 4.3868866 4.445242 4.7330427 4.6402135 4.4903126 4.5821686 4.650712 4.5115576 4.878786 4.5244646 4.5547867 4.4451513
1370603_a_at 5.974666 5.9080176 5.6828227 5.8261614 5.887654 5.7289243 6.080649 5.9650908 5.9409337 6.065369 5.3547325 5.5161314
1370604_at 3.7958183 3.7292447 3.6295614 4.10439 3.7692344 4.1167755 3.6537323 4.0434403 3.7151115 3.607283 4.1907625 3.6046445
1370605_s_at 5.9246063 6.15237 5.7087803 6.4041557 5.5663424 6.294628 6.043045 6.1994653 6.0639467 5.1198597 6.0695043 5.842133
1370606_at 6.3000555 6.123562 6.5068083 6.3773184 6.105077 6.0106597 6.0390015 5.8207664 6.0556397 6.271648 6.0843673 6.0562143
1370607_a_at 4.4058104 4.4294934 4.40149 4.453166 4.435032 4.6061635 4.552157 4.565099 4.2676725 4.5907974 4.4872637 4.2444234
1370608_at 3.9545515 3.7817562 3.8150313 3.9082706 3.93798 3.8125098 3.9569132 4.0433035 3.864383 3.754461 4.045043 4.1547403
1370609_a_at 9.783877 9.983616 9.897012 9.866908 9.9560175 9.895408 10.077923 9.995319 9.94292 10.151581 10.246833 10.134749
1370610_at 4.6474743 4.9178944 4.909833 4.6522174 4.79985 5.1048026 4.507592 4.838349 5.130298 4.8168535 4.727917 4.699731
1370611_at 6.139762 6.4286776 6.582221 6.3048277 6.491407 6.1510158 6.373688 6.1285686 6.446206 6.494484 6.435294 6.330204
1370612_at 5.921596 6.093811 5.872881 5.9997354 5.897317 5.941519 5.9812093 5.973308 6.061068 5.953821 6.139928 5.98787
1370613_s_at 12.715746 12.430139 12.448146 12.723155 12.701059 12.811061 12.847873 12.792364 12.50923 12.714425 13.022533 12.890251
1370614_s_at 5.7101116 5.6641192 5.8711896 5.632707 5.8709407 5.6580358 5.875691 5.763558 5.902447 5.955159 5.8169556 5.7117515
1370615_at 5.1579514 4.9374065 5.1418095 4.8352222 5.128006 5.00893 5.4249973 5.097485 4.8757963 5.2674646 5.0023594 5.2686276
1370616_at 4.87001 5.1866517 5.2042108 5.0001683 5.2111664 5.1739306 5.2802763 4.988121 5.1336203 5.114562 5.185679 5.150514
1370617_at 5.064646 4.9922085 5.052307 5.1761217 5.0818396 5.030943 5.3029003 4.910739 4.8084717 4.76993 5.1742887 4.9873023
1370618_at 8.026379 7.9304204 7.86149 7.979261 7.981516 7.965166 7.907808 8.023268 7.7445254 7.9145412 7.9553404 7.832267
1370619_at 5.1504745 5.0656033 5.2055826 5.1367793 5.036072 4.8634357 5.291404 5.046732 4.8475084 5.0813413 4.8778176 5.300194
1370620_at 4.8643646 4.5849805 4.707134 4.6481295 4.91708 4.5263305 4.8155403 4.3482246 4.9171176 4.8675504 4.536188 4.8815413
1370621_at 5.4331465 5.3375125 5.1646733 5.492151 4.9409313 5.372858 5.2899227 4.9810295 5.2811365 5.1855755 5.3319063 5.155839
1370622_at 4.5235786 4.559043 4.6388383 4.6111946 4.596782 4.491394 4.7053113 4.596484 4.536385 4.5644364 4.4507756 4.6961985
1370623_at 7.0425563 6.826479 6.9268136 6.8270783 7.0821705 7.0127516 6.99589 7.1340585 7.124534 6.82659 6.826693 6.9992247
1370624_at 4.529496 4.288581 4.809118 4.397598 4.531193 4.441484 4.529562 4.5341644 4.6579103 4.3907075 4.531697 4.7008586
1370625_at 3.799873 3.9575698 4.0548334 4.1474047 4.1007957 3.8890707 3.9718587 3.9801192 3.8115828 3.9776666 4.338476 4.292349
1370626_at 3.5340972 3.3469954 3.3954322 3.3874853 3.500617 3.4303157 3.6566122 3.4284527 3.5553267 3.5689712 3.6684122 3.4161205
1370627_at 4.795621 4.946497 4.8061247 4.6570373 4.8237243 4.7202344 5.1429753 4.8633184 4.881542 4.9458513 4.887807 4.933912
1370628_at 5.1833277 5.006048 5.150571 5.1046395 5.159196 5.411328 5.184487 5.1413574 5.1684494 5.277839 5.122736 5.0515656
1370629_at 3.7474082 3.8755314 3.7130535 3.7348192 3.650376 3.8442025 3.9144542 3.695308 3.7915528 3.7769322 3.628787 3.8014038
1370630_a_at 6.6451807 6.842177 6.931339 7.115245 6.8689566 6.7683463 6.609877 6.6810575 7.1288447 6.826896 6.616929 6.770875
1370631_at 4.190522 4.2299757 4.2707157 4.181811 4.3249607 4.5415726 4.5331926 4.3546457 4.2124424 4.2134385 4.2970257 4.272069
1370632_at 4.3461285 4.504018 4.4119825 4.312868 4.4629183 4.356368 4.38081 4.3909893 4.551115 4.282255 4.3494434 4.29865
1370633_at 5.023646 4.913558 4.9557905 5.029833 5.0041237 4.9924526 4.930086 4.997394 5.1872053 5.0018215 5.0762825 5.1347575
1370634_x_at 6.5908837 6.775681 6.857301 6.573833 7.055601 6.565474 6.913169 6.556068 6.6067767 6.690346 6.8885217 6.781435
1370635_at 5.195187 5.0662494 5.3729205 4.9420667 5.152356 5.131623 5.2237744 5.04884 4.7547793 4.8802614 5.1797104 5.1153855
1370636_at 4.7749166 4.6743336 4.629554 4.6092224 4.5631967 4.5050726 4.665263 4.545252 4.6502037 4.8156614 4.838167 4.3910923
1370637_at 4.4279976 4.498501 4.046019 4.264668 4.106365 4.470781 4.4375925 4.1608324 4.7288365 4.27985 4.5303316 4.2566147
1370638_at 5.0811076 5.292302 5.219447 5.0069904 5.115456 5.243163 5.0337086 5.1349177 4.778362 5.0158205 4.8957963 4.946576
1370639_at 7.6303396 7.594931 7.7866817 7.6556907 7.770896 7.660522 7.848786 7.6318574 7.7739496 7.696653 7.716253 7.7043014
1370640_a_at 5.3475366 5.5557795 5.3311644 5.549144 5.688139 5.1570406 5.3451815 5.358223 5.1701155 5.430229 5.437441 5.4849176
1370641_s_at 6.738473 6.8404765 6.6253986 6.751828 6.7202463 7.0381656 6.6272826 6.853089 6.883446 6.751761 7.0561295 7.063915
1370642_s_at 6.8768544 6.70643 6.855555 6.7765994 6.7483826 6.703122 6.944317 6.761075 6.7317305 6.737541 6.678804 6.2749815
1370643_a_at 5.3706284 5.2560797 5.02649 5.4202795 5.215309 5.500116 5.309576 5.277315 5.438763 5.4522905 5.1839395 5.4336205
1370644_at 3.7874198 3.8029995 3.6557245 3.653657 3.7800508 3.9716327 3.8601344 4.024206 3.8724322 3.8925352 3.7302408 3.7095523
1370645_at 4.522865 4.1699123 4.309554 4.2999234 4.1496277 4.288573 4.3058624 4.336991 4.4979973 4.291044 4.394573 4.4059114
1370646_at 6.5082273 6.7335 6.424229 6.5467596 6.5345945 6.6318555 6.827901 6.330577 6.7291384 6.3842435 6.2087197 6.5013623
1370647_at 4.568972 4.534106 4.4309955 4.283867 4.7171044 4.410168 4.7241087 4.878974 4.3809953 4.4513173 4.6827154 4.646478
1370648_a_at 5.1240892 5.1558247 5.227259 5.187903 5.3249793 4.97417 5.165906 5.1489434 5.2151885 5.083953 5.190597 5.089223
1370649_at 5.959255 5.801373 5.861285 6.1008444 5.9636555 6.0969853 6.0190845 5.6431766 5.575662 5.807147 5.59271 5.6704493
[truncated: 3,478,670 more chars]
