# Supplementary material for: Transcriptomic point of departure determination: a comparison of distribution-based and gene set-based approaches
Source: Front Genet. 2024 May 9;15:1374791. doi: 10.3389/fgene.2024.1374791 (PMC11112360; doi:10.3389/fgene.2024.1374791)
Supplement: Supplementary file 6 [file DataSheet1.zip › Data Sheet 1/ajmaline_29day_Rat_Liver_rma.txt]

ProbesetID V2 V3 V4 V5 V6 V7 V8 V9 V10 V11 V12 V13
Dose 0 0 0 30 30 30 100 100 100 300 300 300
1367452_at 10.491519 10.40957 10.392681 10.503672 10.463037 10.334851 10.274764 10.347783 10.296698 10.395202 10.397964 10.334876
1367453_at 9.707638 9.585011 9.577942 9.723125 9.576986 9.590374 9.739689 9.742719 9.672241 9.732337 9.592681 9.605627
1367454_at 10.180475 10.146095 10.108579 10.143226 10.266742 10.158099 10.234498 10.28797 10.235474 10.2571125 10.244577 10.396041
1367455_at 11.7292185 11.645703 11.604753 11.520123 11.513011 11.571902 11.473937 11.646144 11.526134 11.660344 11.534338 11.581891
1367456_at 12.039512 11.995923 11.946277 12.025203 11.945211 11.947805 11.974047 12.00288 11.94347 12.039689 11.99928 11.943188
1367457_at 9.37907 9.222884 9.302074 9.257528 9.240081 9.142872 9.320838 9.355067 9.36156 9.340072 9.286656 9.361856
1367458_at 8.340232 8.237765 8.259939 8.270716 8.25798 8.32174 8.264636 8.204627 8.16283 8.2979 8.267879 8.266301
1367459_at 12.110089 12.163506 12.034859 12.1611395 12.199702 12.121909 12.085966 12.101162 12.081481 12.165852 12.184258 12.188907
1367460_at 11.497162 11.584284 11.514367 11.59706 11.474863 11.498033 11.566112 11.578032 11.62507 11.638511 11.678132 11.599799
1367461_at 10.529496 10.6287365 10.502617 10.600067 10.500783 10.512655 10.389324 10.506133 10.41039 10.585329 10.655149 10.683912
1367462_at 10.885893 10.348153 10.551225 10.540108 10.262881 10.472857 10.641954 10.770317 10.656981 10.401952 10.873761 10.556131
1367463_at 10.976724 10.953071 11.005697 10.967968 11.251301 10.940998 11.208614 11.004874 11.3169 10.9552965 10.985883 10.931399
1367464_at 9.710562 9.58451 9.584724 9.553192 9.529643 9.634016 9.684535 9.66047 9.621821 9.739712 9.64009 9.668796
1367465_at 10.273275 10.23483 10.13774 10.246278 10.367732 10.266552 10.061374 10.139721 10.303573 10.24078 10.23165 10.2900715
1367466_at 10.40627 10.369949 10.288255 10.41329 10.507788 10.450534 10.313209 10.353904 10.367898 10.379677 10.413768 10.406288
1367467_at 11.502177 11.61312 11.573975 11.709258 11.560146 11.511643 11.695024 11.697078 11.682585 11.63365 11.62957 11.621366
1367468_at 9.872308 9.649267 10.003767 9.833539 9.97965 9.767893 9.943076 9.963764 9.984794 10.181026 10.051464 9.837334
1367469_at 12.174184 11.918135 12.124448 12.103041 12.05727 12.095656 12.06387 11.839691 11.919872 12.15186 12.177422 12.114328
1367470_at 10.33092 10.546791 10.453101 10.298481 10.348624 10.436987 10.217944 10.299881 10.192439 10.413471 10.396004 10.413399
1367471_at 8.921535 8.887966 8.9974375 8.931882 8.968742 8.93532 8.937092 8.89392 8.9836645 9.004017 9.032141 8.974125
1367472_at 10.469944 10.270111 10.321923 10.327325 10.379251 10.304107 10.390877 10.301552 10.308028 10.315495 10.333934 10.284244
1367473_at 10.069992 9.996086 10.216057 10.11322 9.901032 9.981054 10.003764 9.993153 9.981325 10.086449 10.058423 9.905027
1367474_at 10.021314 10.071166 9.903933 9.973632 9.868553 10.115229 9.963966 9.988395 10.015947 10.090418 10.108839 9.983525
1367475_at 10.67388 10.573106 10.652546 10.659864 10.630084 10.638588 10.5976305 10.743986 10.638458 10.665926 10.680179 10.608164
1367476_at 11.121634 11.196461 11.171563 11.196889 11.318028 11.184638 11.203566 11.272132 11.259099 11.2544365 11.370678 11.2776985
1367477_at 10.2438 10.167569 10.310371 10.2376175 10.365336 10.384169 10.281828 10.157046 10.395733 10.347149 10.347961 10.254714
1367478_at 8.206816 8.170143 8.266863 8.063272 8.174124 8.201569 8.283791 8.05522 8.222425 8.2048435 8.374878 8.340746
1367479_at 11.230073 11.141657 11.239273 11.3956785 11.311888 11.323194 11.266766 11.27672 11.385427 11.406004 11.341501 11.297097
1367480_at 9.7719965 9.756617 9.734616 9.698449 9.655491 9.727052 9.640396 9.6899 9.694512 9.898112 9.837866 9.819738
1367481_at 9.555585 9.438991 9.361749 9.61895 9.561652 9.534193 9.583623 9.58027 9.653579 9.639519 9.669897 9.490381
1367482_at 9.549313 9.49918 9.697889 9.474567 9.467879 9.450484 9.556492 9.543872 9.486699 9.439043 9.322826 9.43296
1367483_at 9.062075 8.962864 8.898008 9.085827 9.077858 8.996775 8.866268 9.147156 9.093531 8.987244 9.013569 8.862486
1367484_at 9.4925 9.517337 9.405908 9.450412 9.320574 9.397477 9.5138 9.416566 9.407335 9.49144 9.479627 9.507107
1367485_at 10.321648 10.117431 10.238718 10.227753 10.101175 10.165277 10.1264715 10.11731 10.058972 10.09958 10.089972 10.062574
1367486_at 9.8778305 9.6494665 9.624095 9.8673115 9.797899 9.859182 9.624584 9.64658 9.680829 9.762432 9.844978 9.629715
1367487_at 7.4801617 7.4397035 7.605706 7.476472 7.5541887 7.5252304 7.500389 7.3102174 7.3164797 7.334959 7.572698 7.458417
1367488_at 8.357641 8.727941 8.63831 8.174199 8.200813 8.513684 8.372404 8.592974 8.588818 8.388124 8.825881 8.5644
1367489_at 6.678074 6.6601367 6.733495 6.566928 6.6733947 6.346272 6.715105 6.7480483 6.5572357 6.5638638 6.211485 6.722528
1367490_at 7.476235 7.669589 7.5936217 7.509625 7.4424696 7.612666 7.6568108 7.499591 7.8121233 7.7726846 7.6958942 7.5746503
1367491_at 9.669229 9.506925 9.610096 9.536274 9.45852 9.496583 9.556358 9.493255 9.442211 9.540777 9.56117 9.540831
1367492_at 9.145284 9.126654 8.946282 9.196632 9.191495 9.092066 9.216441 9.085888 9.1867285 9.241203 9.238364 9.227495
1367493_at 9.618298 9.635742 9.633172 9.611907 9.545149 9.560381 9.596215 9.539178 9.481753 9.628167 9.655548 9.53879
1367494_at 10.039024 10.130463 10.226895 10.204441 10.104133 10.093318 10.117288 10.259362 10.177908 10.383278 10.407831 10.140358
1367495_at 7.788592 7.9348125 7.9171867 7.706429 7.7442713 7.7024946 7.673218 7.7349925 7.820095 7.7698154 7.994674 7.6712317
1367496_at 11.345049 11.317307 11.428946 11.245114 11.250718 11.286273 11.436729 11.403189 11.392094 11.463471 11.42916 11.481075
1367497_at 8.852661 8.780563 8.95258 8.651242 8.893656 8.7830715 8.7908745 8.9057 8.889364 8.641063 8.5414295 8.72711
1367498_at 8.985952 9.569697 9.387153 9.1549015 9.142954 9.213833 9.067684 9.169864 9.159191 9.004972 9.284954 9.109316
1367499_at 8.172434 8.26359 8.189171 8.086014 7.934653 8.400606 8.083193 7.961566 8.169617 8.307125 8.307621 8.141153
1367500_at 10.2509365 10.118666 10.221596 10.245353 10.289943 10.1741495 10.307766 10.25966 10.294561 10.3154745 10.299752 10.353416
1367501_at 8.980045 8.939871 8.79142 8.883925 8.78578 8.845692 9.024539 8.950823 8.94763 8.878953 8.943612 9.125996
1367502_at 8.550474 8.472612 8.558446 8.81134 8.455042 8.499731 8.581146 8.675613 8.620506 8.696934 8.577033 8.64097
1367503_at 11.059223 11.048704 11.067674 11.133315 10.992288 11.041617 10.965431 11.061335 11.035676 10.993164 11.036772 11.088281
1367504_at 8.052395 8.284887 8.19137 8.179436 8.13323 8.206621 8.177242 8.2181225 8.280289 8.2154045 8.450958 8.050413
1367505_at 8.380225 8.264331 8.304215 8.3636875 8.255314 8.369051 8.3637495 8.296428 8.317041 8.33206 8.304601 8.257325
1367506_at 9.981863 9.90104 9.930304 10.065152 10.131912 9.986116 10.018553 9.957623 10.165847 10.17843 10.087452 10.280158
1367507_at 7.599959 7.4142823 7.44135 7.5603147 7.4692 7.368772 7.367494 7.435055 7.450609 7.4923773 7.3721266 7.3723955
1367508_at 9.076025 9.199878 9.150717 9.135952 9.0929165 9.027577 9.0782385 9.047841 9.021679 9.092072 9.179985 9.088936
1367509_at 9.510153 9.490866 9.505565 9.53053 9.643443 9.545535 9.477306 9.546414 9.673782 9.568308 9.6068125 9.529744
1367510_at 9.961491 9.872334 9.991481 9.853272 9.8681965 9.874731 9.7933035 9.997169 9.897861 9.825304 9.665541 9.7989025
1367511_at 8.615212 8.547464 8.683997 8.6952505 8.589904 8.566024 8.670661 8.669484 8.762452 8.769881 8.672647 8.634291
1367512_at 10.961507 11.046011 10.983564 11.060132 11.004931 11.032555 11.049898 11.03318 11.089522 10.986179 11.099391 11.09219
1367513_at 8.051823 8.261454 8.089319 8.014254 7.893516 8.117632 8.218328 8.182345 8.117834 8.058964 7.9676485 7.792364
1367514_at 8.088466 8.222559 7.9599857 8.066028 8.008724 8.024851 8.093139 8.211118 8.147443 8.268248 8.097331 8.071279
1367515_at 7.918461 8.112316 7.9697 7.6776357 7.883821 7.928149 7.8909183 7.9973364 7.9239583 7.9980855 7.882496 7.9310317
1367516_at 9.345444 9.046545 9.164823 9.223662 9.015244 8.981671 9.159944 9.158218 8.949613 8.969716 8.923291 8.989375
1367517_at 8.40427 8.188307 8.107543 8.269985 8.286014 8.054109 8.144356 8.113665 7.9667997 8.204187 8.170688 8.143574
1367518_at 8.988774 8.792644 8.741304 8.718834 8.9318 8.882112 8.906881 8.799283 8.85869 8.58576 8.551367 8.702822
1367519_at 8.767657 8.886438 8.813018 8.579225 8.6907215 8.599891 8.635878 8.786705 8.702674 8.59422 8.651121 8.559407
1367520_at 9.860585 9.921973 9.913168 10.017699 10.030159 9.869692 10.053953 9.912998 10.045417 9.995633 9.995009 9.955763
1367521_at 7.183083 7.237534 7.110212 6.588184 6.8789244 6.759068 6.8899093 7.343415 7.267606 7.4522915 6.824545 7.1232038
1367522_at 9.440057 9.177827 9.232508 9.317579 8.98103 9.156615 9.216799 9.261048 9.083908 9.310416 9.109772 9.225243
1367523_at 8.621704 8.745154 8.636268 8.776047 8.864072 8.655446 8.763259 8.689608 8.897699 9.031564 8.888159 8.660873
1367524_at 7.4207816 7.519114 7.57564 7.5102286 7.5246997 7.4872055 7.302148 7.5694475 7.1444287 7.4479775 7.6346717 7.215569
1367525_at 9.322588 9.295987 9.44988 9.345824 9.432863 9.471583 9.34561 9.307111 9.49038 9.406314 9.498432 9.374311
1367526_at 9.099317 9.046653 9.108893 9.133044 9.175963 9.154456 9.080045 9.005861 9.1296425 9.199468 9.087619 9.321833
1367527_at 8.547642 8.502937 8.367985 8.357037 8.251567 8.427977 8.367027 8.359473 8.3942995 8.154937 8.230597 8.252123
1367528_at 8.900524 8.901489 8.883122 8.922023 8.797575 9.089632 8.894627 8.956166 8.967594 9.05756 9.109177 9.05269
1367529_at 9.335923 9.421994 9.152407 9.242744 9.193284 9.369093 9.265045 9.306165 9.30784 9.20229 9.350715 9.36775
1367530_at 7.8785243 7.975805 7.820449 7.970434 7.902268 8.022537 8.172689 8.2266865 7.9241843 8.066256 7.9688497 7.9915204
1367531_at 10.942699 10.789688 10.857095 10.841997 10.850913 10.806947 10.822825 10.763271 10.821242 10.903737 10.884736 10.850589
1367532_at 11.37884 11.342487 11.297771 11.221225 11.28552 11.297182 11.250898 11.354597 11.331977 11.272772 11.3004265 11.290856
1367533_at 8.745911 8.7095175 8.675226 8.801178 8.759092 8.793164 8.6242 8.682358 8.853265 8.859488 8.897914 8.871667
1367534_at 7.782721 7.764674 7.7887673 7.87917 7.836875 7.640737 7.647779 8.080556 7.6223593 7.484784 7.7492347 7.8382545
1367535_at 8.773345 8.780786 8.955328 8.690406 8.778715 8.805191 8.772142 8.661959 8.641699 8.715735 8.713602 8.647091
1367536_at 7.740936 7.806935 7.787137 7.9423213 7.9020524 7.733769 7.8391247 7.864344 8.042974 8.063196 7.9628434 7.9090843
1367537_at 8.046186 8.307851 8.209105 7.981885 8.13835 8.194721 8.078912 8.248896 8.0949 8.124041 8.385643 8.204771
1367538_at 7.3355517 7.618387 7.694655 7.2587824 7.368563 7.3911586 7.4723034 7.5466495 7.568027 7.5313716 7.7639127 7.5782986
1367539_at 8.710336 9.084128 8.629539 8.695978 8.694729 8.732131 8.792397 8.606398 8.530378 8.455679 8.751134 8.582841
1367540_at 7.740936 7.859213 7.94048 7.6467767 7.5453 7.9856806 7.7868185 7.84497 8.019536 8.083432 7.9786863 7.8311205
1367541_at 7.82691 7.9753995 7.9636827 7.8580866 7.975482 7.8035216 8.009331 7.9009132 7.9631753 8.060084 7.7053742 8.020447
1367542_at 8.218946 8.24213 8.319189 8.047722 8.069993 7.991304 8.279869 8.11932 7.8591247 8.011957 8.29003 8.127941
1367543_at 8.702293 8.822585 8.718399 8.726249 8.774668 8.674715 8.546833 8.790605 8.825529 9.082033 8.950918 8.980219
1367544_at 7.040723 7.228624 7.2332497 7.096725 7.011771 6.9513116 7.1548476 7.264413 7.1130257 6.95565 7.287961 6.717217
1367545_at 7.423594 7.38718 7.519051 7.3740664 7.207647 7.325959 7.494605 7.7102814 7.4354587 7.247868 7.286679 7.2552624
1367546_at 10.679211 10.228347 10.464963 10.484343 10.190794 10.149778 10.332154 10.137137 10.464492 10.323404 10.514291 10.597253
1367547_at 8.213045 8.019968 8.388992 8.197599 8.158501 8.243113 8.277105 8.245787 8.250851 8.0563965 8.1954975 8.057568
1367548_at 8.79161 8.659024 8.821875 8.860123 8.629284 8.642499 8.733822 8.837644 8.642711 8.841139 8.909265 8.897702
1367549_a_at 10.834892 10.917828 10.8765955 10.704356 10.743618 10.6883335 10.717952 10.870773 10.704607 10.866899 10.800268 10.89831
1367550_a_at 8.83938 8.855586 8.773504 8.67363 8.715102 8.710657 8.849363 8.904156 8.682759 8.765757 8.737901 8.895666
1367551_a_at 9.505656 9.499433 9.443186 9.507143 9.366075 9.44892 9.499005 9.542487 9.636585 9.642427 9.477623 9.5260725
1367552_at 4.326483 4.2542353 4.46679 4.157881 4.095311 4.322996 4.335595 4.1782284 4.255107 4.2323513 4.1721296 4.1865015
1367553_x_at 11.958578 12.573775 12.994414 11.828734 12.842343 13.41888 11.713261 11.687081 11.848097 12.595317 11.715268 12.748547
1367554_at 3.8511474 4.0609984 4.0622497 4.0255527 4.1076713 4.0665913 4.0305824 4.0325475 3.9228513 4.327033 3.8210154 4.1586704
1367555_at 14.692379 14.696352 14.7148 14.696714 14.703031 14.696177 14.728162 14.708343 14.703031 14.708343 14.696352 14.696714
1367556_s_at 14.569711 14.53617 14.559159 14.546019 14.568548 14.569642 14.529364 14.559159 14.524895 14.561999 14.524895 14.5548725
1367557_s_at 13.096315 12.980806 12.879031 13.208247 13.012141 13.026109 13.054045 13.073637 13.045891 13.026945 12.999778 12.96412
1367558_x_at 3.1902063 3.2653284 3.2640457 3.2460387 3.2005994 3.2910721 3.0955544 3.0771277 3.0741735 3.1344202 3.2163548 3.1933804
1367559_at 12.90626 12.947878 13.013988 13.061343 12.862125 12.891818 12.97973 12.961258 12.959358 13.155459 13.258334 13.103006
1367560_at 12.218506 12.221226 12.178349 12.310635 12.347692 12.237688 12.229632 12.203216 12.297511 12.502518 12.487824 12.328526
1367561_at 12.513959 12.414475 12.490769 12.561633 12.55864 12.565563 12.568851 12.436126 12.584149 12.749495 12.66763 12.574901
1367562_at 9.169924 8.723835 8.821445 8.144571 8.702494 8.494943 8.769209 9.064674 8.276688 9.104393 8.563682 8.875715
1367563_at 9.272835 8.989513 9.192021 9.120639 9.274132 9.111821 9.0866 9.271 9.096588 9.194446 9.05045 9.019232
1367564_at 5.8896856 5.7625523 5.595077 5.685087 5.934973 5.91799 5.730869 5.7850018 5.6773458 5.882375 5.9175572 5.7644873
1367565_a_at 13.863472 13.809372 13.79107 13.826486 13.807837 13.7965555 13.858923 13.800146 13.861774 13.858802 13.83805 13.826133
1367566_at 3.8209646 4.2206993 3.945173 4.004076 4.059431 3.944053 3.9417846 4.0173664 4.3468647 4.0136433 4.0135746 4.262266
1367567_at 12.12042 12.201568 12.195149 12.314712 12.104554 12.127599 12.05248 12.1184435 12.155729 12.387372 12.260233 12.129767
1367568_a_at 9.292769 8.787257 9.265318 8.923096 9.183723 9.187393 9.063053 9.497007 9.320243 9.301207 9.128334 9.227012
1367569_at 11.822738 11.847255 11.887798 11.9787855 11.892438 11.859538 11.874264 11.856741 11.913799 12.038682 12.155306 12.017791
1367570_at 7.735828 6.468309 6.811054 6.857678 7.008323 7.1643386 6.8051515 7.3637047 6.9462986 7.2424345 7.224221 7.0697117
1367571_a_at 5.209507 5.13118 4.851735 5.1835394 4.969858 5.7233 4.955641 5.331023 5.309558 5.1424046 5.3603077 5.1630993
1367572_at 5.004366 4.833429 4.827543 5.17003 5.1137967 5.0930514 4.9257975 4.978089 5.0430884 4.946446 4.8165455 5.051017
1367573_at 12.457757 12.396801 12.4790325 12.539826 12.524313 12.476267 12.400079 12.358465 12.412803 12.6590605 12.649583 12.515107
1367574_at 8.568748 8.077911 8.455838 8.567499 8.424645 8.41487 8.636208 8.771835 8.607688 8.402884 8.493046 8.238807
1367575_at 11.421407 11.333574 11.163322 11.212568 11.022066 11.005591 11.42866 11.3362875 11.278698 11.307697 11.18425 11.02865
1367576_at 13.683717 13.680223 13.723871 13.752439 13.655261 13.609621 13.743468 13.623658 13.631287 13.658251 13.577623 13.515625
1367577_at 8.02577 6.900191 6.7711315 7.779799 6.890527 6.8156915 7.1871123 7.493498 7.260871 7.927199 8.536932 8.410906
1367578_at 10.377959 10.384211 10.420943 10.487239 10.524478 10.517245 10.427247 10.452529 10.52461 10.699369 10.646695 10.54228
1367579_a_at 11.444653 11.202191 11.344945 11.548316 11.334586 11.467632 11.184493 11.210458 11.084767 11.740019 11.668152 11.460771
1367580_at 11.530239 11.497534 11.472671 11.583701 11.565596 11.611528 11.447003 11.500928 11.630577 11.674269 11.697591 11.416623
1367581_a_at 6.689189 5.842746 5.7845607 6.3420763 6.354898 6.659376 6.195356 6.0180817 6.6582246 6.2645183 7.020968 6.0265274
1367582_at 11.771859 11.726263 11.758934 11.905714 11.870321 11.857007 11.799262 11.700551 11.889489 12.088721 12.050406 11.860463
1367583_at 13.307708 13.351626 13.246261 13.2307825 13.282018 13.2364855 13.212278 13.19351 13.176924 13.233353 13.1889515 13.158783
1367584_at 8.236487 8.19981 8.084187 8.566933 8.331078 8.080669 8.393952 8.461293 8.26181 9.221661 9.429178 9.000734
1367585_a_at 11.515346 11.338538 11.188614 11.222155 11.337144 11.320089 11.224081 11.067109 11.316935 11.193658 11.151766 11.309541
1367586_at 13.162164 13.023052 13.188674 13.277318 13.06684 13.145596 13.035117 13.11378 13.050601 13.174806 13.255576 13.323939
1367587_at 3.3137424 3.311058 3.4889908 3.3478603 3.5307822 3.3756328 3.4753323 3.4616516 3.3997464 3.615641 3.30084 3.4214783
1367588_a_at 11.509265 11.510105 11.460379 11.541295 11.5816 11.596337 11.533731 11.430213 11.5417 11.649268 11.658224 11.400214
1367589_at 9.882378 9.960876 9.779576 9.830964 9.706622 9.622822 9.836617 9.864302 9.768022 9.748056 9.972858 9.804905
1367590_at 11.078284 10.973719 11.064526 11.22274 11.215227 11.024067 11.016532 11.039609 11.090008 11.464769 11.309433 11.229577
1367591_at 10.287647 10.332771 10.204907 10.245319 10.312932 10.351132 10.455201 10.368655 10.36534 10.360783 10.488229 10.439701
1367592_at 3.5208151 3.572621 3.329752 3.5028677 3.408421 3.33975 3.5389953 3.4018893 3.3516145 3.4990764 3.6900904 3.5932028
1367593_at 8.258726 8.220753 8.38398 8.449991 8.45759 8.330555 8.467085 8.340577 8.743383 8.720051 8.535407 8.454176
1367594_at 9.216328 8.952454 9.104666 9.020367 9.024811 9.002056 9.130981 9.202124 9.234274 9.160328 9.235584 9.049133
1367595_s_at 13.669427 13.700038 13.75102 13.705575 13.688503 13.673563 13.7744465 13.780561 13.789205 13.742192 13.816213 13.688472
1367596_at 12.379825 12.320203 12.345097 12.433689 12.367099 12.438685 12.298929 12.282351 12.408909 12.550667 12.529163 12.293146
1367597_at 12.2335415 12.124106 12.164382 12.20411 12.243484 12.267173 12.137414 12.03551 12.059517 12.304478 12.322798 12.223936
1367598_at 14.161923 14.144104 14.135505 14.083706 14.135823 14.122541 14.097651 14.136979 14.14226 14.217595 14.165325 14.219522
1367599_at 12.101384 12.245482 12.087469 12.232407 12.248103 12.050991 12.110348 12.231222 12.235244 11.974716 12.078362 12.077512
1367600_at 5.4899306 5.3997583 5.1570206 5.5659485 5.3353863 5.6176157 5.395303 5.426239 5.417694 5.42508 5.5409875 5.469691
1367601_at 8.663593 8.615925 8.597364 8.341831 8.8408375 8.776053 9.653599 8.119648 8.645697 7.8380184 8.402979 8.178587
1367602_at 9.709467 9.540199 9.593103 9.418716 9.833142 9.774103 10.644519 9.174765 9.7215805 8.91282 9.530222 9.316635
1367603_at 11.440305 11.270444 11.243293 11.465344 11.341184 11.224472 11.343702 11.26315 11.365507 11.335825 11.299677 11.295457
1367604_at 11.19882 11.216835 11.377775 11.381263 11.427168 11.306515 11.435551 11.396474 11.265684 11.280294 11.21591 11.339525
1367605_at 10.9938345 10.775202 10.897126 11.034992 11.132404 10.870527 11.108397 11.022446 10.925761 10.948681 11.033045 10.987795
1367606_at 12.447005 12.3838625 12.419617 12.4739 12.500089 12.462867 12.380642 12.314507 12.396314 12.552987 12.550578 12.430995
1367607_at 12.7290125 12.65242 12.659853 12.696025 12.750749 12.609396 12.696025 12.632531 12.701838 12.668914 12.74664 12.696295
1367608_at 5.043066 4.77361 5.00128 4.904009 5.0823545 5.078679 5.0024633 4.8565044 4.7975216 4.987731 4.851077 4.8627253
1367609_at 11.715102 11.801369 11.811192 12.070667 11.48058 11.562892 12.07887 12.528766 11.802795 12.111743 11.918968 11.8134775
1367610_at 12.59241 12.491298 12.5388365 12.545677 12.501985 12.548813 12.607436 12.516444 12.619384 12.960099 12.93314 12.764341
1367611_at 5.2487173 5.292467 5.353901 5.348827 5.017207 5.0188365 5.0162663 5.223622 5.0018053 4.8975368 5.2130747 5.139547
1367612_at 14.045078 14.049507 14.041985 14.10001 14.086398 14.101774 14.077542 14.053334 14.049507 14.053016 14.091008 14.087798
1367613_at 12.989079 12.9155445 12.968854 12.980557 12.932644 12.889735 13.001463 12.978336 12.951938 13.032594 13.085063 13.09418
1367614_at 7.8856516 7.3234816 7.598693 7.675204 7.4801826 7.3576813 8.041682 7.9212313 7.647375 7.7681074 7.6030474 7.3897943
1367615_at 3.6099844 4.1359653 4.053606 4.112361 4.143159 4.0910053 4.338669 4.0434976 4.159992 4.317193 3.982097 4.1629114
1367616_at 4.356204 4.5157533 4.302387 4.297653 4.4762993 4.3160543 4.432619 4.1876383 4.3653955 4.3333054 4.196229 4.3869677
1367617_at 9.446469 9.400276 9.52878 9.383426 9.491379 9.400076 9.268295 9.367071 9.516428 9.461386 9.636566 9.440092
1367618_a_at 11.365951 11.281487 11.381963 11.436036 11.421 11.338694 11.324466 11.174029 11.334876 11.551096 11.496269 11.319027
1367619_at 12.873452 12.885985 12.874724 12.88784 12.841311 12.849571 12.993126 12.994122 13.00011 12.941221 13.003607 12.903777
1367620_at 12.790583 12.773222 12.737195 12.753909 12.782985 12.817586 12.817915 12.826397 12.773984 12.790365 12.853044 12.935221
1367621_at 8.631314 8.701435 8.6568985 8.711231 8.62781 8.650926 8.560706 8.515266 8.760963 8.84151 8.814272 8.773737
1367622_at 12.394545 12.346198 12.305184 12.434752 12.335997 12.324041 12.344993 12.391066 12.383645 12.409507 12.49421 12.376648
1367623_at 12.088418 12.1090355 12.183782 12.217745 12.153345 12.130372 12.064319 12.045468 12.103517 12.288502 12.192247 12.0875435
1367624_at 10.901137 11.377631 11.245551 11.207087 11.125567 11.126797 11.083096 11.251625 10.753084 10.874805 11.333176 10.834247
1367625_at 13.244207 13.230911 13.18794 13.282813 13.303761 13.243186 13.2512045 13.152607 13.244312 13.295855 13.234537 13.170366
1367626_at 4.6570973 4.6614323 4.577913 4.799998 4.847236 4.947035 4.8331494 4.656976 4.868122 4.6755714 4.875181 4.6441164
1367627_at 8.445175 8.27089 8.5465145 8.146294 8.432093 8.387808 8.491994 8.522507 8.37061 8.272486 8.403594 8.319414
1367628_at 6.1403956 6.003568 5.9684997 6.4496465 6.6311955 5.8539834 6.6161237 6.6554694 6.4169073 6.1351666 6.4199753 6.322002
1367629_at 12.239858 12.310038 12.185696 12.23054 12.235972 12.13409 12.2362385 12.211818 12.273648 12.352365 12.29534 12.242519
1367630_at 12.457337 12.51484 12.464784 12.623467 12.537186 12.499156 12.406752 12.360843 12.542003 12.66683 12.573399 12.392073
1367631_at 7.1392965 5.721086 5.7482214 5.781726 5.4141397 5.028056 6.3833966 6.289308 5.649825 5.8315277 5.727336 6.3322806
1367632_at 10.494983 10.135666 10.284366 10.017716 10.727918 10.5216465 10.473941 10.187287 10.560043 10.243962 10.044357 10.38394
1367633_at 10.048115 9.59744 9.5869875 9.514049 10.095219 9.777815 9.907349 9.5399 9.805137 9.613018 9.396884 9.658025
1367634_at 12.5806 12.466588 12.509305 12.6226635 12.59149 12.610937 12.533082 12.391453 12.549808 12.7386875 12.746238 12.615724
1367635_at 12.8684845 12.920575 12.780418 12.902431 12.938039 12.887985 12.922143 12.917381 12.912775 12.79156 12.8833685 12.921035
1367636_at 8.113585 7.8648386 8.190377 8.150772 8.171917 7.9475045 8.293949 8.116319 7.927803 8.156696 8.1764965 8.080107
1367637_a_at 11.224098 11.08012 11.314053 11.051078 11.057334 11.135481 11.127934 11.165522 11.152249 11.255559 11.147202 11.151747
1367638_at 9.830982 9.832392 9.712274 9.722128 9.711441 9.709693 9.779072 9.703248 9.7263975 9.790077 9.745842 9.903138
1367639_a_at 12.575354 12.686842 12.586928 12.691274 12.665892 12.570487 12.598852 12.557136 12.683693 12.614438 12.635931 12.479219
1367640_at 12.611676 12.579396 12.663085 12.7508 12.726091 12.692003 12.522424 12.478853 12.598552 12.822943 12.77948 12.570388
1367641_at 13.457133 13.45567 13.488508 13.493288 13.45531 13.450676 13.440513 13.446147 13.467877 13.56182 13.542446 13.516143
1367642_at 11.072676 11.057973 11.055586 11.027983 11.085017 10.978563 11.167542 11.141282 11.074953 11.04646 11.138053 11.184313
1367643_at 11.198503 11.022875 11.079643 11.16853 11.202812 11.029844 11.487323 11.422653 11.387916 11.45239 11.574442 11.444595
1367644_at 7.6209784 7.7924504 8.07296 7.535931 7.6731296 7.647803 7.8500967 8.164096 7.871587 7.98816 8.284746 8.106168
1367645_at 12.836586 12.804398 12.8205 12.96918 12.863209 12.8162985 12.762253 12.69173 12.820837 12.963061 12.933115 12.67205
1367646_at 12.198049 12.391342 12.151868 12.352735 12.249613 12.19174 12.408282 12.387338 12.316689 12.417896 12.472006 12.43868
1367647_at 14.146039 14.173808 14.141169 14.159328 14.159328 14.166473 14.145715 14.107487 14.160794 14.099074 14.1644 14.154893
1367648_at 6.2114005 5.928008 5.9540777 6.010467 6.180082 6.5692697 6.347696 6.3824005 6.3063364 6.632641 6.8437667 6.4162683
1367649_at 6.3543725 6.098659 6.299692 6.4555354 6.377158 6.522901 6.103334 5.856314 6.4053674 6.3179555 6.2338104 6.062522
1367650_at 6.42522 6.5996704 6.422576 6.724574 6.408041 6.589985 6.819833 6.7174587 6.5971456 6.4548616 6.406719 6.5052853
1367651_at 10.258472 10.066117 10.203749 10.062334 10.108595 10.088203 10.123141 10.403909 10.166056 10.269125 10.324875 10.318338
1367652_at 9.754295 9.642899 9.703713 9.475109 9.531385 9.4118395 9.605893 9.465895 9.633073 9.472386 9.427504 9.099373
1367653_a_at 12.381363 12.419958 12.142286 12.308172 12.415402 12.30379 12.36206 12.402284 12.409727 12.211323 12.106961 12.281215
1367654_at 8.954701 8.973667 9.314895 9.339201 9.148546 9.179297 9.137645 9.025675 8.531492 9.039117 9.760149 9.125518
1367655_at 8.098097 7.9634085 8.129607 8.066759 8.190358 7.7524676 8.302039 8.177819 8.149015 8.4361515 8.5509205 8.0872555
1367656_at 10.834462 10.718133 10.731183 10.851935 10.764295 10.724787 10.780869 10.889526 10.818457 10.856097 10.852236 10.888992
1367657_at 12.545291 12.457284 12.443134 12.52737 12.299365 12.408881 12.4328785 12.222713 12.353623 12.161761 12.151411 12.378673
1367658_at 6.6512218 6.485165 6.4896917 6.781676 6.7997556 6.476767 6.9857335 6.879022 6.668755 6.880309 6.9333696 6.7346935
1367659_s_at 11.277108 11.212972 11.356944 11.421617 11.240308 10.812047 11.266024 11.359071 11.176801 11.163688 11.066557 11.281641
1367660_at 6.488674 6.24597 6.0922203 6.472964 6.210453 6.405782 6.1399813 6.302237 6.1243653 6.3630342 6.1891065 6.3405757
1367661_at 7.1228576 6.238082 6.6464243 7.3362417 7.025479 6.9731603 7.4473915 7.4038033 7.024981 7.0405912 7.4819827 6.9570704
1367662_at 12.507971 12.534294 12.46403 12.54591 12.4935465 12.46151 12.397375 12.4811535 12.524537 12.306008 12.467985 12.37049
1367663_at 11.717217 11.707247 11.813996 11.696993 11.755886 11.664118 11.730828 11.848885 11.78234 11.904089 11.943123 11.753765
1367664_at 4.4494085 4.1208563 4.3596454 4.0556564 4.1452737 4.1151543 4.4141655 4.3315864 4.3499837 4.134592 4.1778173 4.044671
1367665_at 4.363782 4.0773997 4.117153 4.044034 4.3066325 4.275073 4.03854 4.1213083 4.007458 4.4616437 4.391283 4.1255097
1367666_at 10.072934 10.431179 10.347224 10.140837 10.148004 10.23449 10.223416 10.211243 10.19241 10.317507 10.380675 10.198619
1367667_at 11.978281 12.080508 11.282606 11.29651 12.2239485 12.140547 11.649114 11.84024 12.038721 12.254157 11.894082 11.862308
1367668_a_at 7.1554804 7.03084 6.798894 7.157453 7.146067 6.695705 7.3140535 7.283422 7.1828604 6.690053 7.0278335 6.4021244
1367669_a_at 10.251593 10.097583 10.001947 10.098608 10.06564 10.0379305 10.18096 10.274167 10.319642 10.194397 10.178746 10.346962
1367670_at 10.953196 10.772331 10.794415 10.80338 10.9250145 10.86781 10.872419 10.664366 10.677007 10.683071 10.606005 10.683725
1367671_at 9.309899 9.412064 9.652113 9.556988 9.471025 9.388609 9.357337 9.544002 9.366495 9.5054865 9.706578 9.582044
1367672_at 12.030118 12.017945 12.065391 12.099108 11.930973 12.020587 12.054743 12.008223 11.9609375 11.733888 11.920136 11.789091
1367673_at 11.122209 11.163728 11.047074 10.992526 11.09581 10.934316 11.148267 11.244924 11.16582 10.980856 11.2395935 11.001752
1367674_at 9.773106 9.705817 9.757145 9.641645 9.537776 9.689886 9.64626 9.604101 9.37539 9.524528 9.619588 9.471843
1367675_at 9.326363 9.194553 9.4167185 9.476712 9.348337 9.230054 9.342188 9.252914 9.381329 9.428279 9.321329 9.339674
1367676_at 7.363301 7.695017 8.240847 7.31574 7.7337275 7.643019 7.4308205 7.6424613 7.6647596 8.201639 8.224447 7.992397
1367677_at 11.956948 11.529895 11.712843 11.666343 11.377796 11.712358 11.935038 11.658231 11.732417 11.581515 11.939373 11.79002
1367678_at 11.579072 11.291454 11.425753 11.34386 11.549074 11.381452 11.366959 11.423335 11.422508 11.288321 11.426458 11.271265
1367679_at 10.333688 10.124137 10.615727 9.99657 10.141883 9.5511465 10.037765 10.380689 10.165515 10.077406 10.222216 9.831595
1367680_at 12.360168 12.325198 12.30683 12.343005 12.108257 12.208731 12.313984 12.387807 12.201955 12.16251 12.291045 12.248054
1367681_at 9.802162 9.953321 9.791164 10.007481 9.984358 9.930925 10.134628 10.080969 10.097724 9.992517 10.129513 10.120017
1367682_at 6.502476 6.334446 6.699333 6.44719 6.5424476 6.7518997 6.439186 6.710608 6.42939 6.5762672 6.5623007 6.5284243
1367683_at 10.085294 10.230751 10.357303 10.298342 10.041286 10.124263 9.968135 9.9002495 9.949467 10.350075 10.476821 10.302952
1367684_at 4.082746 3.9539685 3.6432195 4.002606 4.0031576 4.033234 3.8211036 3.9466267 4.213901 3.9927578 3.8403964 4.202041
1367685_at 12.278161 12.298417 12.316889 12.331509 12.254719 12.328719 12.20663 12.174709 12.249096 12.395773 12.396617 12.244032
1367686_at 12.139702 12.3040085 12.144687 12.146151 12.052917 12.22281 12.0709095 12.067671 12.131294 12.125017 12.073857 12.209265
1367687_a_at 8.881685 8.757887 8.85618 8.68251 8.673809 8.765484 8.633847 8.86788 8.776663 8.616275 8.757874 8.739224
1367688_at 8.306002 8.273237 8.218655 8.234297 8.288739 8.126787 8.211394 8.178025 8.282052 8.280731 8.094696 8.325586
1367689_a_at 7.7559943 7.6136065 8.445213 7.4557357 8.008888 7.6210513 7.708833 7.724822 7.655961 7.921149 7.7454944 7.576313
1367690_at 11.592043 11.633114 11.56248 11.609324 11.683658 11.602249 11.58953 11.571035 11.623255 11.737787 11.5926075 11.638729
1367691_at 11.031688 11.018545 10.517679 10.580925 11.148638 10.846621 10.355266 10.405397 10.8055105 10.58489 10.380071 10.599701
1367692_at 3.7769485 3.6524115 3.579377 3.6672075 3.8077803 3.717462 3.509212 3.6093204 3.7092006 3.5873778 3.5443537 3.6379468
1367693_at 10.019237 9.999436 10.172007 10.197194 9.916663 10.029698 9.962141 10.054447 9.925108 10.30732 10.250094 10.260364
1367694_at 11.336933 11.280236 11.271537 11.27132 11.273159 11.1797085 11.323133 11.403947 11.31715 11.337295 11.484196 11.447113
1367695_at 12.266165 12.272829 12.177192 12.261389 12.2249565 12.238478 12.235328 12.259131 12.267449 12.1044445 12.230728 12.190587
1367696_at 8.292327 8.04294 8.153702 8.20653 8.39619 7.9114785 8.101054 8.229795 8.301602 7.991654 8.153915 8.152577
1367697_at 10.205131 10.814519 10.566711 10.36393 10.393899 10.655946 10.340569 10.512282 10.3658905 10.384403 10.759409 10.364884
1367698_a_at 9.368851 9.258504 9.165028 9.394003 9.464886 9.260457 9.649244 9.421805 9.466026 9.347463 9.458159 9.329001
1367699_at 6.4822936 6.651597 6.4930887 6.3950653 6.4856606 6.4477897 6.448591 6.539543 6.54967 6.6426687 6.6756873 6.552878
1367700_at 4.0028744 4.1147656 4.100225 4.0249095 4.1305103 4.155979 3.8856966 4.164885 3.9638548 4.085464 4.0554476 3.7576244
1367701_at 7.0815396 6.889776 6.914518 6.7924976 7.0952597 6.9352436 6.7190847 7.139037 6.901515 6.926536 6.7037945 6.8570065
1367702_at 12.624365 12.750766 12.749574 12.770469 12.73207 12.705151 12.688508 12.626407 12.722971 12.740432 12.853936 12.810281
1367703_at 3.9481778 3.707035 3.4912148 3.7805164 3.965967 3.73243 3.4036164 3.6594455 3.6770418 3.6586704 3.8207173 3.7119076
1367704_at 9.014375 8.959495 8.914042 8.911976 8.715835 8.9248085 8.696712 9.022086 8.843897 8.889924 8.83603 8.894722
1367705_at 9.089655 8.875665 8.950796 9.035537 8.986734 8.621105 8.952091 9.1077585 9.069577 8.808244 8.549964 8.766197
1367706_at 10.9314 11.119214 10.893123 11.066652 11.0452 10.945382 11.079806 11.162603 11.076077 11.178254 11.156384 11.044789
1367707_at 9.937092 9.982559 9.243043 10.137793 9.038015 9.880518 10.029353 9.262192 9.4961195 9.515448 9.52897 9.022588
1367708_a_at 11.037338 11.143888 10.602428 11.217581 10.743902 11.1658325 11.189138 10.636837 10.837969 11.066713 10.944593 10.667894
1367709_at 9.999112 9.4758 9.597738 10.047525 9.950988 10.018334 9.553643 9.365768 9.616253 8.981198 10.155346 10.258898
1367710_at 10.343428 10.405004 10.495269 10.515141 10.447913 10.460841 10.395783 10.45114 10.515082 10.591669 10.705851 10.425784
1367711_at 11.33808 11.269592 11.217681 11.2595005 11.242274 11.275265 11.119694 11.195744 11.239407 11.503001 11.410823 11.433329
1367712_at 6.7515764 6.374367 6.1885376 6.7121315 6.466027 6.274314 6.5450497 6.826524 6.4803047 6.6498404 6.833077 6.105318
1367713_at 9.407543 9.67727 9.532877 9.520834 9.507764 9.519758 9.317052 9.303247 9.420422 9.741391 9.816038 9.542606
1367714_at 7.5920186 7.6756034 7.368878 7.568177 7.444288 7.2781405 7.414325 7.5654273 7.50698 7.5315137 7.514294 7.568886
1367715_at 10.403501 10.319737 10.339397 10.346721 10.333792 10.494865 10.369667 10.245607 10.2235155 10.422728 10.581565 10.35769
1367716_at 8.514116 8.56521 8.53035 8.392649 8.326494 8.391394 8.64621 8.579174 8.673401 8.592264 8.528095 8.550371
1367717_at 12.578932 12.463623 12.550427 12.562854 12.555943 12.593078 12.376199 12.409721 12.47159 12.545841 12.551649 12.35145
1367718_at 9.098109 9.104038 9.195045 9.176688 9.107648 9.293795 9.235465 9.432619 9.210874 9.470518 9.406914 9.356542
1367719_at 10.040588 10.011056 10.07516 9.974877 10.010657 9.950031 10.020852 10.095608 9.991946 10.188322 10.048281 10.0751705
1367720_at 11.482341 11.376476 11.335367 11.493204 11.500913 11.45615 11.597413 11.457039 11.418134 11.53272 11.53245 11.463308
1367721_at 11.347302 11.56107 11.150199 11.155963 10.962184 10.925139 11.1325655 11.09399 11.325736 11.27802 11.070088 11.500288
1367722_at 7.1180167 7.18411 7.317627 7.034181 7.4093304 6.907407 7.2981253 7.4517756 7.354824 7.228372 7.2242494 7.2536373
1367723_a_at 8.234139 8.049844 8.249285 7.973782 8.309604 8.038452 8.1201 8.181845 8.159889 7.897712 8.064851 8.046785
1367724_a_at 10.447042 10.598811 10.459605 10.5651045 10.597567 10.38619 10.335064 10.462554 10.573882 10.533419 10.538875 10.677176
1367725_at 7.8150697 7.86552 7.8190517 7.6849837 6.970552 8.173061 7.5300913 7.8823657 8.013721 7.808763 7.5842586 7.705772
1367726_at 6.680815 6.6796155 6.4763417 6.6626015 6.6449437 6.7272816 6.7308 6.5286164 6.8070893 6.311939 6.6567063 6.5182276
1367727_at 7.980502 8.292022 8.039113 8.040243 8.125055 7.8799257 8.111873 8.1422615 8.229185 8.195899 8.180172 8.11285
1367728_at 7.7973685 7.718161 8.012847 7.8215613 7.9868064 7.740709 7.8710356 7.6472373 7.683433 7.782955 7.9011927 7.845
1367729_at 12.404041 11.851971 11.814032 11.67681 11.947107 12.74904 11.956117 11.781722 11.647361 11.216327 11.308528 11.474527
1367730_at 9.9660845 10.24212 10.048971 10.15226 10.057543 10.125439 9.971985 10.095035 10.012974 10.024627 10.165165 10.167213
1367731_at 8.62001 8.449314 8.468943 8.572128 8.464701 8.484512 8.510927 8.436767 8.583662 8.450942 8.423969 8.377621
1367732_at 9.022279 8.904899 8.799782 9.119441 9.06156 8.834961 8.947673 8.886379 9.047807 9.032341 9.093008 8.999868
1367733_at 7.5906963 6.7164426 6.4352145 8.404219 7.1643977 7.130399 6.888123 7.558376 7.7160025 7.958898 8.029288 7.9556837
1367734_at 7.888086 7.628477 7.8816266 7.8124294 8.137209 7.815455 7.884089 8.091677 8.17461 7.7892475 7.9609184 7.7061553
1367735_at 12.097673 12.053403 12.117592 11.913782 12.028822 11.800867 11.885877 11.889892 11.944503 12.055981 11.989103 12.101219
1367736_at 9.897852 9.972042 9.974534 9.753369 9.722921 10.0254135 9.805079 9.554546 9.782416 9.716643 9.919423 9.907532
1367737_at 10.815387 10.753088 10.781743 10.8530035 10.984594 10.747051 10.926207 10.93779 10.9198675 11.008914 10.817592 10.985122
1367738_at 7.116123 6.9933524 7.170255 6.8822265 7.170455 7.105812 7.0022397 7.148126 6.9575143 7.1060257 6.861017 7.0077715
1367739_at 4.3958135 4.47167 4.3333216 4.08881 4.188418 4.1943793 4.186576 4.1640816 4.2954254 4.11869 4.2666283 4.298226
1367740_at 6.2426634 5.9921203 6.2282095 5.958794 6.203059 6.135401 6.263771 6.276392 5.9801793 5.976967 6.2032413 6.0960755
1367741_at 10.199265 11.2272415 10.577521 9.924659 9.77554 10.136164 9.970215 10.477851 10.444004 10.610127 10.29604 10.800756
1367742_at 5.2523246 5.366057 5.536828 5.4340234 5.6997814 5.3489814 5.5109043 5.784958 5.460415 5.3537745 5.3699045 5.5414085
1367743_at 7.0613394 6.399769 6.9010777 6.8741245 6.540259 6.7299633 6.9256535 6.848405 6.7990804 6.903284 7.052788 6.9417067
1367744_at 6.6796236 6.129953 6.355713 6.143359 6.470923 6.39893 6.341764 6.5191374 6.4778385 6.6352167 6.8253145 6.6919703
1367745_at 8.937482 8.823832 8.814498 8.822767 8.938826 8.857063 9.018618 8.974409 9.044752 8.96555 8.958727 8.811431
1367746_a_at 8.581913 8.39612 8.626482 8.564482 8.497791 8.4730625 8.526669 8.798229 8.461912 8.479612 8.66238 8.510062
1367747_at 8.614424 8.40123 8.374327 8.498371 8.569353 8.581396 8.583296 8.392328 8.409504 8.5121155 8.416969 8.657695
1367748_at 9.686645 9.515858 9.416728 9.777979 9.538707 9.618772 9.681335 9.474138 9.587561 9.396511 9.4959755 9.3560705
1367749_at 3.7176247 4.034158 4.336711 3.544378 3.4900572 3.4946861 4.7400384 3.3196511 3.8433688 3.4978945 3.3368046 3.6858218
1367750_at 9.5979395 9.442213 9.180729 9.359507 9.326778 9.32693 9.411025 9.311542 9.423347 9.360561 9.218216 9.25701
1367751_at 7.954105 7.9650874 7.9587054 7.9212513 8.323033 7.8341646 7.8151894 7.930856 8.21808 8.095851 7.952315 7.983674
1367752_at 9.078201 8.899142 9.146246 8.997201 8.887428 9.049255 8.855618 8.872176 9.101818 9.021456 8.9313 8.647473
1367753_at 7.8052154 7.838703 7.627139 7.781572 7.4699335 7.7980614 8.061202 7.7620416 7.8117566 7.71095 7.7402 7.8780575
1367754_s_at 10.645681 10.705973 10.555637 10.562859 10.547475 10.756721 10.691356 10.641527 10.550257 10.721181 10.693459 10.593744
1367755_at 13.664576 13.39595 13.51435 13.455274 13.392413 13.500809 13.482612 13.398736 13.500053 13.410998 13.215257 13.429321
1367756_at 9.925275 10.0680275 10.057226 9.956288 10.14139 10.060508 10.192774 10.201234 10.128352 9.913079 9.983001 10.23106
1367757_at 12.300572 12.396909 12.287505 12.197582 12.346657 12.308294 12.218946 12.377539 12.327323 12.255946 12.339403 12.377481
1367758_at 8.415291 8.233288 8.182557 8.394925 8.688816 8.58119 8.6228 8.185685 8.690602 8.657187 8.353258 8.558142
1367759_at 8.744348 8.903323 8.556633 8.759607 9.012766 9.118868 8.73835 8.165169 8.817373 8.892052 8.827458 8.845327
1367760_at 8.843225 8.66629 8.703234 8.706819 8.677168 8.719011 8.671025 8.64379 8.594153 8.808584 8.769492 8.74799
1367761_at 7.856962 7.6413527 7.6376834 8.008337 7.8429413 7.7193966 8.0070305 7.9323044 7.836531 7.841899 7.808305 7.6148405
1367762_at 5.1900034 5.130605 5.0264053 5.1246424 5.0703955 5.134657 4.8963137 4.952085 4.99541 4.9553194 5.11662 4.9735994
1367763_at 11.463082 11.490109 11.456069 11.5441 11.317061 11.420793 11.486494 11.448292 11.093976 11.663714 11.657478 11.664828
1367764_at 8.460515 8.320718 8.448593 8.237072 8.056607 8.158032 8.471423 8.036381 8.468213 9.443365 9.328948 9.251006
1367765_at 9.96894 9.253691 9.503908 9.12238 10.479603 9.992572 10.516975 10.466105 10.099846 10.20705 10.088725 10.045855
1367766_at 10.888659 10.965905 10.76895 10.961556 11.025863 10.908591 10.9729595 10.940037 10.97392 10.893508 10.979068 10.923215
1367767_at 10.440618 10.406734 10.495467 10.531125 10.50227 10.456836 10.631137 10.614816 10.444606 10.724034 10.725728 10.681345
1367768_at 4.973011 4.98992 5.0774274 5.080315 5.102893 5.0419855 4.919748 5.1769114 4.955858 4.86881 5.0566707 4.9545956
1367769_at 8.73664 8.942057 8.898754 8.831757 8.901007 8.840824 8.73329 8.840242 8.884838 8.765818 8.964865 8.824949
1367770_at 10.342802 10.19632 10.418109 10.2892 10.249784 10.143001 10.332153 10.137111 10.177547 10.174225 9.945499 10.177198
1367771_at 9.63994 9.832169 9.36298 9.120131 9.276692 8.667598 9.253826 9.029325 9.983038 9.448929 8.397768 9.140467
1367772_at 8.255344 8.402786 8.295565 8.40891 8.131611 8.293961 8.258394 8.33927 8.342091 8.38105 8.368366 8.113256
1367773_at 10.630306 10.52642 10.489415 10.480085 10.503833 10.574435 10.378212 10.471359 10.495616 10.532415 10.471865 10.500294
1367774_at 13.037302 13.06896 13.012218 13.087816 13.005888 13.005592 13.198177 13.133708 13.087164 13.186843 13.229755 13.097557
1367775_at 12.059359 12.196247 12.360339 12.322226 12.178351 12.52076 12.590411 12.409412 12.666635 11.926461 11.839957 12.267249
1367776_at 5.715885 6.763543 7.085807 6.853135 6.360003 6.376789 5.771827 6.0359597 6.248009 7.0904207 7.18471 7.001266
1367777_at 11.378128 11.441262 11.614882 11.626147 11.487967 11.411473 11.316916 11.566822 11.388723 11.388421 11.19373 11.414257
1367778_at 9.558453 9.611954 9.684334 9.518021 9.570459 9.616236 9.70879 9.759943 9.738422 9.60001 9.589789 9.580357
1367779_at 6.8664308 6.804475 6.889903 6.7335844 6.6578693 6.782843 6.7181935 6.768611 6.7901635 6.654294 6.5859685 6.511183
1367780_at 6.502274 7.293295 7.4567757 7.2630982 7.2160516 7.1545434 6.978872 6.8804884 6.9380937 7.322382 7.38513 7.4688015
1367781_at 3.7482917 3.5202115 3.5755844 3.5323248 3.6533785 3.576954 3.5688536 3.7722538 3.549729 3.5576222 3.6464994 3.7319713
1367782_at 4.220371 4.250187 4.1691294 4.1159363 4.1261883 4.2914395 4.0036435 4.450157 4.300575 4.2735753 4.3667793 4.4832277
1367783_at 11.821793 11.965335 11.80278 11.885334 11.88743 11.982549 11.86352 12.077363 11.927772 11.686003 11.914791 11.952378
1367784_a_at 12.846022 12.862407 12.995995 12.992029 12.895192 12.972901 13.073798 12.95033 12.95979 13.01607 13.101473 12.986542
1367785_at 4.458808 4.4487724 4.3633485 4.6378093 4.313259 4.383296 4.314997 4.5385294 4.305915 4.441251 4.374385 4.4369535
1367786_at 10.435946 10.229279 10.389965 9.902971 10.389321 10.009829 10.646261 10.382623 10.233577 10.5116005 10.653462 10.120443
1367787_at 5.199204 5.206894 5.607382 5.4253035 5.8726964 5.681698 5.7405305 5.3893013 5.962424 5.838873 5.649416 5.8069286
1367788_at 8.065231 8.086969 8.083362 8.042944 8.101969 8.120599 8.063332 8.306211 8.230457 8.2872095 8.227551 7.941392
1367789_at 7.5305715 7.6572585 7.631603 7.4783134 7.188019 7.469265 7.5684314 7.745966 7.689638 7.5794377 7.5893254 7.5020742
1367790_at 10.1230135 9.967132 9.911171 10.11795 10.0465145 9.999651 10.078822 10.054515 10.01187 9.716647 9.522622 9.755719
1367791_at 7.1191688 7.1426845 7.1717534 7.335007 7.280867 6.9801974 7.231601 7.242351 7.3683815 7.1871104 7.242517 7.18641
1367792_at 3.9120908 3.8730927 4.0995817 3.9635162 4.0706716 4.1103563 4.221083 4.00455 3.788617 4.086085 4.059069 4.057977
1367793_at 13.142015 13.055117 13.005845 13.042915 13.049661 13.107311 13.122462 12.946177 13.108368 13.114365 13.218351 13.127279
1367794_at 6.575287 6.0031347 7.285452 6.6052504 6.296493 7.4393587 6.182421 5.9229345 6.519794 5.9049644 5.9104075 6.232213
1367795_at 7.880924 8.715891 7.9901896 8.253972 7.9542623 7.704771 8.196271 8.238674 7.981547 8.564193 8.736614 8.180593
1367796_at 8.662055 8.452929 8.584527 8.505241 8.325073 8.717615 8.646517 8.56637 8.503534 8.584149 8.561727 8.40575
1367797_at 6.97319 6.8582053 6.8893924 6.7587867 6.504585 6.7858615 6.70543 7.034754 6.986529 6.8351545 6.907181 6.693487
1367798_at 12.462776 12.470165 12.453392 12.515353 12.423573 12.35472 12.5091715 12.5207205 12.455209 12.371495 12.300306 12.502401
1367799_at 5.2991967 5.3893805 5.407155 5.37876 5.438612 5.493223 5.3919787 5.531771 5.4052677 5.2973313 5.4398804 5.3982267
1367800_at 6.6905756 6.4785123 6.7226434 6.69238 6.5360274 6.3769474 6.4337425 6.5496907 6.2801414 6.22633 6.6226606 6.7371807
1367801_at 9.697815 9.506926 9.383079 9.455383 9.501051 9.601386 9.570025 9.392641 9.499706 9.418537 9.509575 9.486748
1367802_at 9.786995 10.5874195 10.713251 9.753757 11.181836 10.18983 10.693767 9.75165 10.666248 9.979906 10.099549 9.7870245
1367803_at 6.542648 7.0360684 6.815462 6.7863984 6.6190386 6.7209287 6.7586803 6.633767 6.915893 6.7355843 7.0369143 6.6379695
1367804_at 12.8968 12.711634 12.990079 12.882122 12.858177 12.940251 12.960706 12.978471 12.7992735 12.917416 12.775866 12.766663
1367805_at 4.7899594 4.5977774 4.7947607 4.7686534 4.8995852 4.772834 4.815258 4.6602206 4.795578 5.010741 4.744346 4.728411
1367806_at 5.4585314 4.9595456 5.2500725 5.064973 5.089312 5.4234095 5.2078195 5.1384144 5.326578 5.497524 5.105388 5.3204727
1367807_at 8.588509 9.242943 9.397887 9.272982 9.307077 9.111005 9.194271 9.281596 9.220629 9.155726 9.067417 8.427001
1367808_at 10.566622 10.548398 10.494747 10.599746 10.558571 10.483012 10.555026 10.443489 10.559949 10.841206 10.706943 10.611431
1367809_at 4.7637143 4.8764076 4.9000735 4.9288154 4.888086 4.527279 4.670393 4.6571646 4.4832726 4.650173 4.5193195 5.021642
1367810_at 6.6129923 6.304656 6.075286 6.261397 6.562956 6.2393346 6.368557 6.3594484 6.154823 6.3460712 6.5363584 6.315884
1367811_at 5.5140824 5.4488115 5.3071613 5.1093006 5.553504 5.4525785 5.4051476 5.183343 5.3289504 5.525429 5.42282 5.5145245
1367812_at 7.892958 7.6347785 7.9752226 7.6661816 7.5983834 7.759437 7.8862753 7.9413857 7.663595 8.289306 8.156076 8.268459
1367813_at 8.691301 8.443309 8.136322 8.417168 8.423608 8.157895 8.51737 8.146606 8.363811 8.462064 8.554816 8.456748
1367814_at 9.113944 8.8950615 8.985245 9.230092 8.765075 8.733568 9.047119 8.6682625 8.593233 8.646164 8.838956 8.748687
1367815_at 8.738097 8.711252 8.570639 8.752308 8.475897 8.489502 8.798522 8.744465 8.594696 8.855419 8.883605 8.834784
1367816_at 5.2555075 5.1187286 5.5709143 5.041243 5.7670045 5.5037055 5.444901 5.524766 5.476784 5.3507195 5.449882 4.8547077
1367817_at 8.301786 7.963138 8.019634 8.045605 7.884272 8.044959 7.99621 8.129906 8.010038 8.143915 7.975 8.149433
1367818_at 9.175029 9.263496 9.214374 9.148582 9.312326 9.256652 9.132744 9.187105 9.305414 9.457079 9.44064 9.435742
1367819_at 12.125805 12.221117 12.152954 12.239031 12.225842 12.159754 12.20152 12.289777 12.286713 12.142729 12.228991 12.172484
1367820_at 9.291361 9.177524 9.1317215 9.4535475 9.321306 9.239484 9.347636 9.252424 9.3652315 9.357931 9.394332 9.291134
1367821_a_at 3.6443691 3.6755805 4.0498166 3.7184768 3.6646745 3.6694498 3.6515102 3.736498 3.7568772 3.6295881 3.5469303 3.8605995
1367822_at 5.503577 5.5283117 5.4446344 5.5300336 5.5295663 5.425968 5.392134 5.435777 5.40329 5.3896084 5.352996 5.502823
1367823_at 5.0852056 5.098413 5.0584254 5.110823 5.2669673 5.203786 5.2094245 5.0334854 4.9461284 4.862638 5.0218782 5.3144016
1367824_at 9.0596075 9.125669 9.042023 9.070179 8.99971 9.072524 8.92715 8.88325 8.979488 8.984293 8.982067 8.7452965
1367825_at 6.132274 6.1885705 6.1015415 6.321913 6.335326 6.4002314 6.3329096 6.271907 6.355639 6.213503 6.1426764 6.206122
1367826_at 10.324094 10.364313 10.600802 10.458957 10.281049 10.874519 10.515875 10.308801 9.691149 10.685551 11.356398 10.497328
1367827_at 10.222671 10.02372 10.214811 10.224025 9.989696 10.139493 10.0015545 10.073598 9.99232 10.1404705 10.287601 10.191496
1367828_at 9.681254 9.860745 9.750396 9.74224 9.897943 9.734465 9.812413 9.956909 9.905066 9.832169 9.844716 9.816429
1367829_at 11.444986 11.482777 11.466641 11.390907 11.37839 11.454297 11.429992 11.536749 11.544013 11.37025 11.4434 11.452259
1367830_a_at 7.9989934 7.647711 7.7554674 7.833878 7.8855305 7.8484597 7.7186418 7.532092 7.7923336 8.011975 7.890494 7.901558
1367831_at 8.898815 8.826529 8.932586 8.905329 8.788686 8.999403 8.817482 8.762306 8.819778 9.108897 9.155755 9.077377
1367832_at 11.149867 11.108328 11.111047 11.131519 11.168607 11.064654 11.203492 10.9829855 11.049146 11.051863 10.985293 10.990418
1367833_at 9.723346 9.605704 9.697547 9.586821 9.5140705 9.62734 9.437487 9.624153 9.533129 9.820217 9.698638 9.798827
1367834_at 8.026829 8.294323 8.190424 8.170057 7.9697814 7.953648 8.107367 8.094042 7.9767065 8.3846655 8.349989 8.153605
1367835_at 5.554828 5.6308994 5.630073 5.81167 5.439659 5.5998554 5.423478 5.5009627 5.3276453 5.467169 5.478709 5.551246
1367836_at 9.6411085 9.772878 10.03555 8.971102 9.387576 9.647843 9.456037 9.982353 10.058332 10.391158 9.99937 11.13339
1367837_at 10.079144 9.959725 9.91507 10.018621 9.922073 9.975348 9.873978 9.969824 9.987954 10.268576 10.1143 10.157342
1367838_at 12.580364 12.787282 12.590189 12.558378 12.695783 12.686323 12.38738 12.63222 12.659237 12.399576 12.556539 12.585261
1367839_at 10.675899 10.870221 10.215242 10.3556595 10.9518175 10.9554 10.930459 11.071977 10.902844 11.042469 11.05521 10.812437
1367840_at 8.202148 8.44393 8.339863 8.19613 8.184605 8.266447 8.234591 8.283617 8.227039 8.445523 8.422582 8.280253
1367841_a_at 3.3336277 3.4005272 3.4470086 3.6185663 3.4336076 3.6898146 3.5066776 3.4819708 3.435902 3.362246 3.4557865 3.503986
1367842_at 6.1492124 6.0257835 6.120877 6.169709 6.1907964 6.149109 6.214989 5.897087 6.2698426 6.0561986 6.017455 6.089014
1367843_at 10.6995325 10.442057 10.603134 10.887619 10.601411 10.604615 10.860038 10.664845 10.860651 10.907367 10.914915 10.8731985
1367844_at 8.583422 8.493297 8.53829 8.548126 8.726122 8.543596 8.472353 8.638724 8.613018 8.4706135 8.586834 8.589466
1367845_at 3.7303588 3.6579494 3.4934173 3.4861388 3.385946 3.857015 3.514838 3.5513046 3.464634 3.552674 3.7663362 3.406045
1367846_at 6.0765715 5.7500176 5.7754693 6.2150865 6.1672015 6.3024397 6.90505 6.2782116 6.04584 5.939327 6.3934383 5.8178606
1367847_at 8.266218 8.275778 8.566369 8.704571 8.682298 8.3573475 7.9899797 7.9856586 7.61557 6.5058217 7.3621693 7.680652
1367848_at 7.8746343 7.720536 7.7526464 7.985974 7.719212 7.8147244 7.9243536 7.836801 7.9968085 7.984481 8.10169 8.316505
1367849_at 9.798172 9.63532 9.563796 9.65833 9.656606 9.53733 9.847709 9.467029 9.56188 9.847399 9.885313 9.951362
1367850_at 8.139342 8.007592 8.205569 8.105071 8.566163 8.216225 8.086872 8.496835 8.208739 8.019845 7.9642305 7.9401736
1367851_at 4.0498333 3.9776838 4.0591116 3.8998199 3.9012895 3.9724667 3.6908603 3.942234 4.0021462 3.8466263 3.8328714 3.7508328
1367852_s_at 4.394122 4.4781303 4.7055206 4.643881 4.8586607 4.8105955 4.90602 4.572216 4.6154933 4.349818 4.776801 4.7580132
1367853_at 8.083269 7.753135 8.203495 8.1532955 7.874336 7.9043355 8.042532 7.9877706 8.068697 8.041117 7.4743314 7.7485223
1367854_at 12.102981 11.784998 11.392092 11.809017 11.975906 12.044839 11.665623 11.418503 11.794511 11.744631 11.890807 11.488578
1367855_at 9.057624 8.812669 8.91426 9.085371 8.987913 8.734928 9.299816 9.425397 9.214675 9.003971 9.167479 9.250736
1367856_at 9.386904 9.265955 8.574821 8.678836 9.121727 9.198457 8.40232 8.424863 8.654182 8.621736 8.652081 8.653861
1367857_at 12.324569 12.092978 12.081166 11.589525 12.085431 12.340475 12.1096 12.090936 12.063187 12.433375 12.436286 12.3470545
1367858_at 3.8542874 3.706072 3.7793021 3.8296874 3.925202 3.9381673 3.84337 3.71065 3.9455688 3.9000044 3.4821992 3.9771605
1367859_at 5.0554547 5.2267356 5.0399036 5.4195123 4.7567487 5.074486 4.8410425 5.1283574 5.175113 5.121895 5.2330837 5.050787
1367860_a_at 10.523982 10.572771 10.395701 10.436571 9.874127 10.65155 10.41866 10.350225 10.012516 9.972355 9.92045 10.3486595
1367861_at 5.536056 5.6598067 5.7278576 5.375389 6.051871 5.5373225 5.4926825 6.026963 5.665727 5.577849 5.945754 5.558242
1367862_at 4.178649 4.2086935 4.0597267 4.4889755 4.3926935 4.2249165 3.9295192 4.221159 4.350116 3.9668872 4.1435833 4.126781
1367863_at 7.6902895 7.9356103 7.8574376 7.969693 7.8134513 7.9103518 7.8561373 7.5673018 7.9512854 7.802601 7.854438 7.900241
1367864_at 6.1474543 5.763866 5.764267 5.6707516 5.8631206 5.8170476 5.9868646 5.8946304 5.8098717 5.8817534 5.7399 6.4280014
1367865_at 7.940051 8.255032 8.145578 7.9880247 7.962313 8.045076 8.192425 8.094818 8.1341305 7.993219 7.917713 8.120726
1367866_at 5.9478884 6.0540347 5.978736 6.1684957 5.828611 5.8160706 5.917393 6.4205503 6.1614575 6.1714425 6.3277273 6.1805162
1367867_at 9.280383 9.314741 9.466707 9.347631 9.104047 9.302686 9.083075 9.244042 9.26157 9.269934 9.118101 8.980861
1367868_at 7.7955785 7.5027905 7.4596925 7.4389787 7.5145445 7.5991607 7.838671 7.674341 7.4299235 7.768068 7.7246656 7.9544563
1367869_at 10.371808 10.233927 10.412543 10.323258 10.149336 10.288088 10.294692 10.33566 10.039083 10.148375 10.142371 10.175579
1367870_at 9.68141 9.578197 9.6538515 9.834194 9.609056 9.654342 9.842839 9.584689 9.730552 10.119868 10.184557 9.97998
1367871_at 13.499462 13.323486 13.445513 13.413343 13.303436 13.426105 13.586807 13.577199 13.335056 13.360776 13.453314 13.528706
1367872_at 8.69202 8.593616 8.642767 8.6208315 8.636234 8.750595 8.727572 8.591309 8.7021265 8.643697 8.594483 8.613689
1367873_at 9.616179 9.588709 9.570488 9.541895 9.515474 9.436218 9.429218 9.479313 9.524583 9.585726 9.480514 9.535653
1367874_at 6.8979845 6.792632 6.681462 6.8079844 6.736678 6.6048756 6.8989005 6.3686113 6.530489 6.3482633 6.517887 6.399918
1367875_at 9.282996 9.109194 9.232097 9.152991 9.132599 9.073945 9.213861 9.307469 9.256283 9.322418 9.084403 9.2095
1367876_at 7.081398 6.645455 6.860322 6.989654 6.7218814 7.06459 6.8543444 6.868272 6.761071 7.0920863 7.0181894 6.793963
1367877_at 8.350721 8.081064 8.04944 8.063608 8.09808 8.126514 8.135523 8.1728325 8.444366 8.125259 8.060213 8.070318
1367878_at 8.940834 9.288509 8.894861 8.958242 8.801762 8.904824 8.855103 9.0093155 8.8952465 9.010754 9.049452 9.074188
1367879_at 7.5104446 7.401458 7.138035 7.493622 7.546952 7.693596 7.695259 7.639884 7.693506 7.41074 7.7489867 7.1450467
1367880_at 5.526727 5.756545 5.501258 5.4938555 5.306097 5.587468 5.6264443 5.647809 5.6004286 5.4775314 5.1982923 5.360506
1367881_at 7.6233215 7.6295342 7.644059 7.38376 7.8278475 7.6821074 7.4648566 7.57347 7.6888494 7.8282256 8.127861 7.897823
1367882_at 6.551937 6.4879556 6.5149546 6.609292 6.798099 6.5453568 6.500539 6.4497766 6.5214434 6.72285 6.51019 6.7725763
1367883_at 7.300539 7.754872 7.265019 7.254548 7.265151 7.3737507 6.98878 7.4704103 7.2092357 7.3247113 7.6678567 7.3127112
1367884_at 10.841176 10.282026 10.559126 10.731793 10.606102 10.734175 10.601529 10.566627 10.520297 10.651896 10.701246 10.606752
1367885_at 11.912107 11.934495 11.884887 11.82925 11.967897 11.921198 11.821432 11.92545 11.92142 11.685911 11.762396 11.724108
1367886_at 7.6910357 7.598178 7.8768544 7.723412 7.5578375 7.7707353 7.751648 7.603718 7.6985793 7.940466 7.8173594 7.8148317
1367887_at 12.872163 12.853899 12.878938 12.785288 12.843809 12.813965 12.868077 13.003023 12.895581 13.07481 13.0219755 13.061151
1367888_at 4.0264974 3.7100937 3.7399085 3.951229 3.7313662 3.67258 3.7363358 3.9142704 3.9784038 3.6857677 3.814074 4.0354896
1367889_at 9.086985 9.026308 8.970942 9.196901 9.140083 8.884878 9.050499 8.95773 9.08187 9.077948 8.853346 8.949665
1367890_at 7.2040043 7.1068864 7.1785264 7.041966 7.0056453 6.814582 7.1079416 7.3103395 7.072592 7.092504 6.99806 6.8442826
1367891_a_at 5.6370697 5.611515 5.5052185 5.4551353 5.544107 5.307055 5.547049 5.451713 5.1539097 5.306672 5.4593515 5.394722
1367892_at 10.878467 10.549279 10.407082 10.562096 10.384746 10.545326 10.82027 10.807687 10.648249 10.6339445 10.647163 10.5366335
1367893_a_at 7.461995 7.441203 6.99595 7.084399 7.196277 7.2089605 7.201957 7.3386946 7.3670087 7.2081995 7.300217 7.3088574
1367894_at 12.010681 12.292397 11.7066765 11.577543 11.870321 11.860985 11.5437765 12.39664 12.380852 11.932965 11.2826 11.937758
1367895_at 11.21428 11.118702 11.112749 11.050046 11.079067 11.117057 11.047938 11.039727 11.123061 11.106369 11.1405 11.063627
1367896_at 13.812984 13.52673 13.742377 13.815274 13.803859 13.855397 13.84769 13.570415 13.724199 13.726342 13.632618 13.639773
1367897_at 10.834267 10.809878 10.760082 10.685419 10.704915 10.739695 10.791177 10.887409 10.848608 10.773271 10.798385 10.878307
1367898_at 9.998316 9.894929 10.128917 9.988565 9.8091345 9.991379 9.914308 10.055248 9.879683 9.948769 9.921289 10.029086
1367899_at 7.599106 6.977081 7.1748257 7.535931 7.560314 6.8385606 7.0745354 7.274771 7.447002 7.293349 7.4424872 7.2620397
1367900_at 8.21259 8.554208 8.366287 8.443598 8.375582 8.318729 8.364841 8.866303 8.519656 8.615546 8.122855 8.008593
1367901_at 8.86636 8.856839 8.965999 8.852203 8.787112 8.76846 9.024371 9.187364 9.107845 8.976783 9.091405 9.136635
1367902_at 7.212977 7.519708 7.5027943 7.4352565 7.449575 7.446439 7.335043 7.374035 7.6149654 7.5404315 7.231014 7.2653437
1367903_at 9.52192 9.495851 9.608068 9.612151 9.566128 9.39904 9.484106 9.42314 9.486149 9.607756 9.387674 9.607891
1367904_at 5.843062 6.0780196 6.282591 5.7539244 5.7638803 6.8989697 6.460016 5.845554 5.9991193 6.055753 6.363303 5.6243405
1367905_at 10.828775 10.569776 10.639174 11.020796 10.678417 10.910037 10.893998 10.712928 10.662801 10.346315 10.633755 10.428591
1367906_at 10.253222 10.07585 9.946636 10.063987 10.056056 10.116197 9.976609 9.855672 10.159318 9.762281 9.792933 9.971073
1367907_a_at 8.958816 8.843836 9.045548 8.995444 8.84568 8.955704 8.907666 9.011132 8.949758 9.187236 9.14508 9.183679
1367908_at 11.757144 11.671769 11.715287 11.654928 11.634397 11.643214 11.643912 11.68051 11.693512 11.65049 11.558968 11.608726
1367909_at 11.711867 11.768715 11.649488 11.898122 11.659335 11.568416 11.8644905 11.757763 11.800707 11.584256 11.286066 11.536826
1367910_at 8.040007 8.022727 8.071908 8.047169 7.849504 7.9812922 8.202323 8.079507 7.972954 8.076293 7.9956937 8.09779
1367911_at 8.095546 7.9440136 7.6206064 8.022116 7.9411097 7.796772 8.268496 8.25401 7.7933073 7.9733467 8.054155 8.003883
1367912_at 6.738697 6.3847237 6.3989167 6.0908012 6.08653 6.206447 6.37415 6.3424196 6.2683516 6.3346457 6.4407268 6.0940814
1367913_at 6.8069634 6.9307685 6.638078 6.8602567 6.7676487 6.9571724 6.73547 6.5612373 6.687598 6.8678856 6.7950788 6.8322206
1367914_at 6.5294333 6.549223 6.4566526 6.6365685 6.594025 6.5858893 6.7576866 6.6642337 6.581042 6.312337 6.486194 6.55564
1367915_at 9.193922 8.956305 9.200309 9.178057 8.93173 9.175915 9.211335 9.3888645 8.976467 9.046546 9.19982 9.214745
1367916_at 5.3556623 5.26287 5.4851637 5.5784206 5.6951637 5.692634 5.9202976 5.713301 5.637534 5.845532 5.7143955 5.5381866
1367917_at 13.4194145 13.489543 13.415479 13.476107 13.421974 13.442598 13.4331255 13.531786 13.499115 13.394667 13.456531 13.460071
1367918_at 5.058184 5.160686 4.9364834 5.151186 4.9559073 4.791829 4.9798055 5.37534 5.1875124 4.8044558 5.075007 4.8329997
1367919_at 5.8243313 5.833833 5.891571 5.8073287 6.062061 5.9885716 6.2917576 6.092719 5.6432366 6.558605 6.271575 6.2733355
1367920_at 4.4105463 5.2841043 4.876034 5.3745885 5.609405 5.121188 4.975686 5.031496 4.8964114 4.737055 5.7230496 4.548691
1367921_at 7.7622895 7.7450466 7.8841534 7.7664666 7.651947 7.771249 7.492783 7.7030625 7.6732965 7.8009224 7.738165 7.7417955
1367922_at 8.054715 7.8791747 8.077084 7.9230328 7.836875 7.8933187 7.7271414 7.965423 7.9222784 7.817671 7.923463 7.9360027
1367923_at 5.460479 5.2078443 5.1579094 5.259496 5.1590676 5.410256 5.157833 5.269182 5.500964 5.335733 5.2697964 5.232409
1367924_at 6.9039664 7.0766735 7.218759 7.198431 7.145499 7.2450156 7.2361274 6.9965615 7.151128 7.188194 7.1493325 7.2086725
1367925_at 7.811425 7.607723 7.852495 7.7313337 7.6227694 7.5993457 7.7962823 7.76174 7.785421 7.6329985 7.5991383 7.4384108
1367926_at 8.4041395 8.482656 8.456047 8.454712 8.459225 8.396021 8.475745 8.590567 8.565629 8.440009 8.400416 8.326663
1367927_at 10.264664 10.340397 10.277513 10.358747 10.278243 10.12672 10.404703 10.430939 10.28044 10.4127445 10.522299 10.252135
1367928_at 3.7800548 3.903731 3.6044116 3.8363152 3.8510783 3.799136 3.8211036 3.6604683 3.7963774 3.756398 3.5365167 3.6076465
1367929_at 10.25643 10.41811 10.1861725 10.024473 10.240551 10.09059 10.490345 10.341446 10.132376 10.46497 10.441618 10.205389
1367930_at 3.293173 3.542926 3.5007205 3.7090979 3.582672 3.6682844 3.6308203 3.4565535 3.6893091 3.500699 3.7789764 3.8090138
1367931_a_at 9.595093 9.824326 9.634911 9.535691 9.470751 9.72581 9.648537 9.80693 9.564777 9.894873 9.785191 9.587262
1367932_at 11.754881 12.3408575 11.615114 11.273748 12.325102 12.148103 11.803894 12.322835 12.211548 12.33944 12.131224 12.211928
1367933_at 8.427479 8.337182 8.20973 8.27075 7.5100207 7.9875684 8.018608 7.814313 7.7500143 7.698915 7.909727 7.636887
1367934_at 5.7008867 5.772224 5.729141 5.802182 5.7041836 5.857426 5.797333 5.790204 5.786154 6.102487 5.847072 6.341498
1367935_at 9.036212 9.058113 9.050669 8.874206 8.833485 8.884849 8.9311905 9.056489 9.0248165 9.123717 9.089275 8.978049
1367936_at 7.464697 7.394936 7.588694 7.41832 7.768665 7.2489605 7.5817876 7.6649027 7.503715 7.5144444 7.4957614 7.6776996
1367937_at 8.560017 8.3552475 7.687882 7.76194 8.652271 7.4828353 8.810728 8.802599 9.061947 8.7786 8.42124 7.6891985
1367938_at 11.09721 11.042855 10.9807005 11.325555 11.004638 11.045018 11.006269 11.093085 11.150647 11.352291 11.319938 11.22789
1367939_at 11.331968 10.985961 11.310155 10.704951 11.211611 11.29765 10.87953 10.671597 10.670463 11.260232 10.888216 10.40203
1367940_at 6.584925 6.0316577 5.8547997 5.8390365 6.061489 5.56059 5.929533 6.431556 5.723802 6.01804 6.2238164 5.5578575
1367941_at 9.325339 9.255743 9.280036 9.262695 9.191637 9.206527 9.14712 9.161056 9.117381 9.075247 9.063393 9.28772
1367942_at 7.4804664 7.5308013 7.931402 7.8224926 7.86059 7.6758356 7.5444427 7.481964 7.4935412 7.5333147 7.6413345 7.318618
1367943_at 8.006065 7.964065 7.605822 8.279518 7.7980194 7.913637 7.7232003 7.5480804 7.734587 7.7843366 7.564008 7.602528
1367944_at 5.5635433 5.163396 5.464333 5.349966 5.5794725 5.4274335 5.4215875 5.2561083 5.2087355 5.313233 5.37699 5.346237
1367945_at 11.258639 11.139608 11.221058 11.51185 11.413048 11.258405 11.286706 11.458505 11.536312 11.223971 11.463785 11.343878
1367946_at 9.9672575 9.800958 9.72932 10.149248 9.795207 9.615688 10.149274 9.557629 9.585 9.912445 9.812499 9.780312
1367947_at 8.734807 8.681569 8.801959 8.795913 8.7352915 8.604316 8.535248 8.602392 8.804361 8.762618 8.749379 8.736773
1367948_a_at 10.526857 10.581389 10.504376 10.331661 10.457579 10.537907 10.57263 10.415289 10.400562 10.30991 10.275049 10.400107
1367949_at 5.8598857 5.8047557 5.732639 5.898014 5.8149014 5.8751545 6.027125 5.598853 5.532013 5.910725 5.6544323 5.9998636
1367950_at 7.2495456 7.418247 7.561858 7.166617 6.958188 7.256709 7.288474 7.1999493 7.1422772 7.2038608 7.0529127 7.7779083
1367951_at 4.4660826 4.5835433 4.5079503 4.6659145 4.5729423 4.504647 4.537783 4.315613 4.1279745 4.1671653 4.4447727 4.5786557
1367952_at 7.107139 7.0945883 6.616665 6.9359694 6.7728696 6.975576 7.234216 6.7432775 6.7448115 6.7308474 6.5622544 6.761876
1367953_at 5.319246 4.6143236 4.7286286 4.7683835 5.0084624 4.7624297 5.1236672 5.40829 5.0556326 5.230421 5.264721 5.3592734
1367954_at 7.300279 6.73139 7.280404 7.298736 7.0605373 6.9937015 6.5911736 6.728778 6.949761 6.1150246 6.4509697 6.422758
1367955_at 6.0702906 6.136866 6.140131 5.934109 6.192772 6.2111955 5.9207354 5.985836 6.12447 6.22332 6.0837812 6.330681
1367956_at 5.4796944 5.3810115 5.7257247 5.39748 5.3290815 5.1359735 5.2654653 5.4246044 5.311713 5.3780494 5.798949 5.3505573
1367957_at 9.7772045 7.8728476 8.485817 9.054015 9.494034 8.054686 9.430251 8.563804 7.8860884 9.084509 9.101927 7.9121265
1367958_at 8.935807 9.011908 9.024167 8.954975 8.96714 8.976613 9.066562 8.935614 8.998674 9.016169 9.174802 9.021885
1367959_a_at 6.2539315 5.991812 5.873345 5.900623 6.037823 5.9714704 6.539046 5.9317064 5.9496546 5.794491 6.1198807 6.245056
1367960_at 8.355732 8.287079 8.113013 8.193377 8.030057 8.159415 7.9029694 8.124998 8.222207 8.3880825 8.1435795 8.263009
1367961_at 4.342393 4.3941746 4.3161736 4.3466454 4.4272213 4.3201294 4.2624264 4.3672132 4.2309017 4.3358016 4.519703 4.5514984
1367962_at 4.5919476 4.5206227 4.303001 4.703187 4.5264435 4.8036556 4.7241945 4.3314333 4.6571307 4.809935 4.359025 4.797231
1367963_at 7.0985136 7.117355 7.1427417 7.2200413 7.152212 7.2566915 7.2301974 7.155376 7.126085 7.092504 7.1493325 7.308973
1367964_at 4.660669 4.866916 4.7961555 4.819088 4.726326 4.8026276 4.9350433 4.6720047 4.867135 4.775683 4.8223515 4.660712
1367965_at 6.235703 6.2369757 6.611347 6.494966 6.455351 6.35212 6.356073 6.6667714 6.449103 6.3498816 6.529778 6.5154467
1367966_at 9.7267 9.684208 9.731115 9.637061 9.728085 9.759758 9.65456 9.606827 9.693306 9.599592 9.540102 9.648737
1367967_at 6.8373513 6.8586445 7.2586255 7.196919 7.057022 6.7062163 6.9771905 7.026325 7.2219043 7.222723 6.950482 6.8607945
1367968_at 3.5307426 3.734107 3.737003 3.5995357 3.604903 3.5234919 3.4900515 3.4600859 3.744616 3.6260085 3.7854922 3.5726736
1367969_at 10.666745 10.740514 10.597102 10.894121 10.719163 10.829793 10.783723 10.800769 10.662624 10.516097 10.684492 10.670716
1367970_at 4.125748 4.303129 4.517463 4.2635474 4.304235 4.064027 4.133695 4.28826 4.0187564 4.1226654 4.4314857 4.7127495
1367971_at 10.494246 10.3798895 10.47504 10.362533 10.2603655 10.346989 10.270546 10.502931 10.225231 10.444157 10.363787 10.316919
1367972_at 10.294622 10.2312565 10.214825 10.150806 10.058516 10.13147 9.998221 10.087746 9.989518 10.335625 10.280029 10.25724
1367973_at 4.4382734 4.013111 4.39939 4.7741413 4.3882685 4.0738544 5.0037546 4.544398 3.8433688 4.5833483 4.5698757 4.513031
1367974_at 9.302903 9.12486 9.489223 8.935957 9.501822 9.251642 9.118457 9.705521 9.22896 9.15422 9.342544 9.245597
1367975_at 5.7254367 5.715533 5.580837 5.297723 6.1907964 6.088507 5.780544 6.785301 5.6293507 5.6799912 5.736794 5.7529006
1367976_at 7.6286173 8.094131 7.7072887 7.76604 7.527539 7.743195 7.6683536 7.5152154 7.659818 7.693034 7.9725256 7.6996455
1367977_at 3.7850914 3.6689572 3.9576182 3.6357305 3.71532 4.2033405 3.7213268 3.649038 3.777398 3.7670856 3.6917365 3.8122675
1367978_at 5.540502 5.481101 5.6759357 5.6560755 5.4918585 5.666291 5.457131 5.617401 5.477348 5.6128516 5.859859 5.5478716
1367979_s_at 11.342561 11.602738 10.969957 10.539484 11.473915 11.616059 11.196474 11.757219 11.573959 11.822152 11.472896 11.469073
1367980_at 8.432056 8.222525 8.153555 8.252451 8.388197 8.389381 8.203049 8.219412 8.240955 8.192867 8.230078 8.015579
1367981_at 7.67027 7.7864428 7.649822 7.730078 7.861312 7.743411 7.7910457 7.653171 7.814476 7.5682697 7.501831 7.3585014
1367982_at 10.751155 11.076477 10.888225 10.508418 11.140893 10.351846 10.780937 10.747737 11.099412 10.883154 11.43435 11.314008
1367983_at 5.5758376 5.910104 5.7025833 5.640418 5.569429 5.450966 5.247899 5.3662395 5.409155 5.3554745 5.742584 5.913649
1367984_at 6.230131 6.6582346 6.658338 6.660637 6.726591 6.3560214 6.4394197 6.6171846 6.23416 6.3931847 6.5310755 6.668786
1367985_at 6.8511257 7.7597013 8.433476 6.510415 7.9406304 9.333986 6.5009437 6.328706 6.7268453 7.5852785 6.267169 7.9885974
1367986_at 7.009514 7.3188133 7.231226 7.1537213 6.9947124 7.2631087 7.362837 7.6667113 7.3162966 7.6354747 7.4499617 7.6106315
1367987_at 8.846063 8.662016 8.754129 8.683382 8.796339 8.690361 8.8950205 8.903337 8.921024 8.927576 8.895215 8.895159
1367988_at 12.86409 13.024017 13.062841 13.07815 12.940805 13.011899 12.980913 12.976042 12.900066 12.916135 12.821741 12.855055
1367989_at 4.088768 3.8799314 3.9331396 4.1884103 4.1517525 4.1404204 4.0835238 3.9100537 4.0246763 4.019269 4.042756 4.351899
1367990_at 4.9687257 4.8330355 5.1177998 5.218491 5.0284605 5.2622848 5.3589125 5.0356426 4.983647 4.9026837 4.9249473 5.0718436
1367991_at 9.332016 9.36558 9.24938 9.248952 9.179282 9.249018 9.330528 9.221894 9.172155 9.395945 9.389051 9.3600445
1367992_at 4.4429874 4.5811396 4.4976916 4.375166 4.59074 4.45527 4.234109 4.3361464 4.572672 4.705318 4.479384 4.4760685
1367993_at 7.4028654 7.42771 7.2983775 7.60897 7.3796306 7.324287 7.6967397 7.6336055 7.382029 7.7286735 7.6632757 7.880207
1367994_at 10.701125 10.904282 10.542308 10.668023 10.474179 10.35227 10.675273 10.742826 10.580535 9.275688 9.058937 9.401061
1367995_at 13.098961 13.050344 13.049681 13.064256 13.029232 13.048519 13.067881 13.00627 13.058333 12.997832 12.942897 13.005544
1367996_a_at 7.195625 6.872289 7.366879 7.1961193 7.278691 7.0066504 7.393094 7.31091 7.194472 7.136255 6.9901323 6.757394
1367997_at 8.279116 8.310236 8.218559 8.500532 8.351677 8.23635 8.196777 8.066889 8.198741 7.7716684 7.9496784 7.8475018
1367998_at 9.034421 9.243692 8.904089 8.412993 9.65864 8.062377 9.673083 9.205969 8.50115 8.728266 5.766987 8.08404
1367999_at 12.517961 12.458349 12.620549 12.456226 12.3921795 12.587819 12.54804 12.47346 12.394522 12.311954 12.351273 12.43459
1368000_at 14.326924 14.358537 14.353236 14.363823 14.348195 14.373029 14.314052 14.394212 14.353292 14.3202715 14.351891 14.335161
1368001_at 3.9682236 3.9349735 4.011119 4.2528267 4.16814 3.8911877 4.008355 4.064044 3.8854508 4.0273294 4.1425743 3.9827542
1368002_at 7.6284175 7.586114 7.4999213 7.445875 7.441727 7.4612617 7.767984 7.636002 7.953414 7.6426525 7.6734786 7.829767
1368003_at 5.40968 5.1368885 5.1382 5.24613 5.477303 5.526613 5.115622 5.308061 5.313225 5.4561276 5.4214883 5.3523054
1368004_at 9.59478 9.537859 9.517117 9.658811 9.650383 9.651826 9.780222 9.736232 9.835964 9.867315 9.714489 9.684712
1368005_at 5.502483 5.5079775 5.339823 5.5735726 5.430708 5.794417 5.260692 5.567004 5.2351747 5.567104 5.3733196 5.6173625
1368006_at 7.828154 7.5786686 7.671473 7.45352 7.8287168 7.4641724 7.324535 7.798661 7.5098233 7.6001954 7.446117 7.4730086
1368007_at 6.8669868 6.554846 6.542614 7.338274 6.726843 7.7206883 7.3006105 6.8776035 7.670418 6.897512 7.725218 8.1403475
1368008_at 5.1134634 5.3460608 5.0100236 5.172718 5.6479526 5.5782757 5.0876675 5.135606 5.1801577 5.2270823 5.6538434 5.5851855
1368009_at 9.425031 10.030394 9.874607 9.891195 9.504027 9.965625 9.635857 9.7165985 9.743915 9.965916 9.855074 9.487589
1368010_at 7.62724 7.8084645 7.869833 7.6209097 7.788524 7.887043 7.7736373 8.03348 7.90842 7.8143125 7.863612 7.5506907
1368011_at 7.648834 7.5562325 7.6620493 7.7407618 7.437064 7.4627147 7.5440645 7.5076365 7.5744085 7.7015553 7.6231766 7.692529
1368012_at 6.516081 6.5384617 6.777891 6.815345 7.132091 6.502541 6.8003507 7.0564723 6.7118945 6.9555516 6.9784827 6.8728337
1368013_at 4.363043 4.2960377 4.0240593 4.243187 4.3787584 4.1592674 4.353244 4.284354 4.253566 4.476343 4.3300543 4.389656
1368014_at 3.9689956 4.0426016 4.0361524 4.0722246 4.05566 4.265929 3.8817089 3.9118965 4.2435513 4.1318464 4.0135508 4.1622915
1368015_at 5.6817346 5.71558 5.6485367 5.7460446 5.8006063 5.720186 5.889492 5.4959445 5.7982445 5.8040595 5.605152 5.8426
1368016_at 12.9241905 12.946989 12.917683 12.971117 12.898066 12.883384 12.914231 12.894029 12.881776 12.944695 12.8738985 12.946386
1368017_at 4.9234776 4.6966734 4.7946105 4.943376 4.9811487 4.8910265 4.9192038 4.797816 5.2407084 4.806928 5.1402674 5.0648646
1368018_at 9.289984 8.967746 8.861708 9.007127 8.944227 8.993349 9.083896 9.018404 8.887593 9.047019 9.206575 9.004906
1368019_at 7.878506 7.8042574 7.718785 7.82876 7.758036 7.853763 7.9958916 7.856215 7.990796 7.7565503 7.863432 7.851163
1368020_at 6.653814 6.939015 6.509561 6.296353 7.0234075 7.1075635 6.393179 6.569306 6.9764495 6.9893303 6.7994723 6.6432185
1368021_at 13.829651 13.815626 13.76323 13.773727 13.859866 13.69672 13.77802 13.760537 13.947902 13.979812 13.6799 13.72615
1368022_at 7.072132 6.8626595 6.6967444 6.9554806 7.154106 6.8636646 6.9998612 7.02753 6.864639 6.7762938 7.00172 7.049066
1368023_at 6.520769 6.3926 6.4509153 6.6763835 6.5840745 6.7295895 6.441256 6.6967854 6.1025376 6.137922 6.110696 6.227153
1368024_at 6.298161 6.012585 6.2917004 6.0591035 6.406877 6.57159 6.2152567 6.2407584 6.0063787 6.040259 5.8844852 6.0552616
1368025_at 6.4166484 7.049797 6.426326 6.69642 6.253263 7.3650613 6.2558002 7.317405 7.015928 6.7547092 7.3055058 6.761586
1368026_at 7.464654 7.5375724 7.350426 7.3975897 7.3967805 7.256245 7.151432 7.325359 7.513514 7.5478444 7.60184 7.500997
1368027_at 6.483787 6.4401116 6.592304 6.5835724 6.7025704 6.4863744 6.5280576 6.742583 6.934972 6.598079 6.6393585 6.392518
1368028_at 4.143075 4.4650598 4.434279 4.0571613 4.2378573 4.383296 4.094764 4.1749687 4.089696 4.2992487 3.968609 4.419807
1368029_at 10.737685 10.69806 10.675866 10.76465 10.635643 10.543438 10.598998 10.549401 10.5442295 10.553468 10.664433 10.58755
1368030_at 9.366759 9.313298 9.144415 9.263062 9.226103 9.061756 9.28786 9.087043 9.15736 9.078774 9.124401 9.098396
1368031_at 7.6663814 7.687631 7.6270466 7.427863 7.2454157 7.467346 7.3043356 7.157437 7.3201923 7.6004586 7.736279 7.378947
1368032_at 6.6377993 7.36425 7.0582705 6.9288754 6.549823 7.0062194 6.5675364 6.6714163 6.491748 7.118833 7.4345465 6.961285
1368033_at 6.41782 6.7058635 6.2939863 6.1397433 6.3778048 6.4097376 6.2501826 6.059088 6.39915 6.486649 6.4041557 6.1445637
1368034_at 4.316039 4.2865696 4.12433 4.1143723 4.1804276 4.237416 4.195559 4.4635878 4.3367405 4.052597 4.141136 4.0626287
1368035_a_at 10.764125 10.6315975 10.633159 10.65569 10.879635 10.577999 10.500861 10.90382 10.748725 10.77722 10.769711 10.573073
1368036_at 10.559629 10.341829 10.315324 10.285155 10.540547 10.372889 10.634858 10.686702 10.491433 10.528969 10.554367 10.637562
1368037_at 6.987093 7.1715117 6.8947654 6.919758 7.125881 7.0222306 7.243695 7.107789 7.1439943 7.260243 7.337178 7.380296
1368038_at 8.736685 8.628245 8.699062 8.710354 8.346325 8.593983 8.505928 8.50402 8.574634 8.144025 8.268617 8.333109
1368039_at 6.0756855 5.9013076 5.812575 5.882249 5.291037 5.712064 6.132489 5.877615 5.921828 5.5745482 5.5840106 5.551025
1368040_at 8.296902 8.350876 8.275679 8.381031 8.208406 8.378748 8.401407 8.436981 8.275665 8.262138 8.372917 8.136229
1368041_at 9.770539 9.922354 9.846346 10.100189 10.126292 9.942695 10.067385 10.221751 10.077382 10.09282 10.232479 10.009736
1368042_a_at 10.522436 10.510501 10.843763 10.764361 10.684938 10.717962 10.754913 10.849365 10.831884 10.972743 10.863012 10.835402
1368043_at 8.053825 8.065627 8.011129 7.9741592 7.8898687 8.144524 8.108728 8.047991 8.029507 8.017828 8.085552 8.01024
1368044_at 3.2834406 3.2420676 3.2370374 3.337729 3.1989427 3.1615138 3.3466442 3.167195 3.2422795 3.4224083 3.3376772 3.3324008
1368045_at 10.3002205 10.30401 10.063987 10.247815 10.153064 10.152116 10.326332 10.39765 10.206239 10.125308 10.190115 10.110394
1368046_at 10.40328 10.379439 10.229854 10.289038 10.19956 10.22967 10.382324 10.335246 10.291585 10.163182 10.023572 10.252944
1368047_at 7.3903375 6.814198 7.198521 7.0661454 7.5803 7.37286 7.759205 7.326699 7.241841 7.7376304 7.338112 7.273744
1368048_at 13.950394 14.008622 14.027323 13.988293 14.034668 13.885788 14.034893 14.007648 13.9919195 13.915226 13.83918 14.041795
1368049_at 11.201431 11.181933 11.347604 11.359013 11.185364 11.080725 11.09132 10.978084 11.069299 11.372545 11.295523 11.272951
1368050_at 9.164727 8.804728 8.876705 9.02894 8.861815 8.836939 9.0007715 8.975658 8.739384 8.842045 8.862641 8.72306
1368051_at 11.44366 11.475133 11.509005 11.494812 11.547445 11.471853 11.399473 11.496855 11.46879 11.330323 11.18964 11.380344
1368052_at 5.0133348 4.5700316 5.0357866 4.9764853 4.8880863 5.4393063 5.161353 5.2997932 4.912569 5.0447454 5.6533976 5.297255
1368053_at 6.303865 6.2143607 6.65014 6.4510684 6.086817 5.938671 6.1936316 6.5664797 6.3595667 6.049167 6.2456703 6.282415
1368054_at 7.051425 6.955874 6.8558154 6.9025836 6.977629 6.8604603 7.038489 6.771165 6.8744216 7.034403 7.093517 6.7823772
1368055_a_at 8.399377 8.2881775 8.252772 8.295734 8.254322 8.342869 8.380759 8.192572 8.186367 8.580135 8.623433 8.247467
1368056_at 7.570778 7.5377803 7.5437055 7.6853476 7.5856476 7.3929067 7.720079 7.481964 7.661007 7.598886 7.531169 7.4935794
1368057_at 9.134452 8.886346 8.702468 8.780293 8.489017 8.546221 9.1572 8.379277 8.864077 8.419008 8.561302 9.299514
1368058_at 7.6580405 7.998096 7.6821775 7.4865417 7.554198 7.561088 7.504821 7.63409 7.433086 7.696724 7.794844 7.3627934
1368059_at 9.596545 9.43744 9.512841 9.078126 9.154229 8.215943 9.707905 9.252866 9.551889 8.940492 8.505289 9.702181
1368060_at 12.9898 13.094171 13.053208 13.038996 12.965373 13.024094 12.884161 13.15404 13.143631 12.967545 12.982085 12.866014
1368061_at 5.3910346 5.052642 5.1512213 5.455637 5.5309854 5.231291 5.674743 5.2602487 5.8725996 5.5269012 5.506958 5.8133354
1368062_at 9.252585 9.343382 9.206641 9.312698 9.272573 9.214573 9.072763 9.188852 9.308033 9.23751 9.27167 9.30839
1368063_a_at 8.81826 9.1653385 9.006184 8.777709 8.90065 9.00631 9.010624 8.813863 8.900437 8.828731 8.995042 8.809127
1368064_a_at 10.644455 10.582556 10.671443 10.790327 10.772866 10.918199 10.519415 10.7045355 10.550638 10.555784 10.610734 10.431918
1368065_at 7.502801 7.3170447 7.580678 7.2549043 7.334674 7.5004573 7.4816713 7.165042 7.342668 7.6858983 7.4734426 7.3823586
1368066_at 5.7597733 5.526159 5.742233 5.6946454 5.937863 5.619792 5.9764667 6.038434 5.9365196 5.5907 5.779581 5.8753805
1368067_at 8.943601 8.950611 8.911751 8.861145 8.813482 8.789827 8.815551 8.792711 8.9023485 8.740165 8.976417 8.728964
1368068_a_at 7.678887 7.4721813 7.5767264 7.548201 7.426198 7.316027 7.589739 7.562105 7.601707 7.6982975 7.7796464 7.6018276
1368069_at 7.973095 7.9929104 8.004064 7.915297 7.937046 7.901373 7.8829017 8.059116 7.988157 8.038404 7.854851 7.934381
1368070_at 8.155683 8.075739 8.014857 8.094757 7.994274 8.017293 8.090939 8.105452 8.154045 7.715673 7.4849906 7.5469923
1368071_at 11.957578 11.916934 11.848535 11.80898 11.843724 11.807797 12.051497 12.051337 12.010104 11.652178 11.873319 12.05601
1368072_at 6.0519586 5.9573894 6.1509266 6.0628324 6.0816703 6.159752 6.0266957 6.2359056 5.6622214 6.8515224 7.0787096 6.4354186
1368073_at 8.621606 8.342665 8.739855 8.476824 8.259879 8.9547825 8.7827835 8.880419 8.476684 8.685966 8.766824 8.541701
1368074_at 6.861149 6.626257 6.4898205 6.4877024 6.7742286 6.7775908 6.6378336 6.548474 6.779382 6.9260387 6.692049 6.896845
1368075_at 10.920264 10.492979 10.814151 10.61493 10.701105 10.809756 10.57682 10.376751 10.57612 10.670885 10.468088 10.575446
1368076_at 7.2136064 7.2401605 7.6356683 7.345141 7.1879163 7.4626355 7.3878775 7.4943867 7.1510725 7.2221475 7.344297 7.2103443
1368077_at 13.242038 13.302775 13.126086 13.321367 13.2029915 13.108222 13.26364 13.342168 13.209675 13.065112 13.144202 13.285641
1368078_at 5.160892 4.244141 4.674494 4.3324194 4.5832753 4.021039 3.9538429 4.312107 5.2851815 4.9355664 5.2826853 6.09986
1368079_at 9.248855 9.294629 8.95455 9.353331 9.006185 9.0331545 9.313831 9.264345 9.176925 8.945619 8.975608 9.011531
1368080_at 4.0840626 3.5224771 3.5190952 3.769824 3.7078373 3.5366035 3.8068538 3.6261287 3.7274876 3.630745 3.408613 3.5902984
1368081_at 7.152931 7.4956717 7.3419657 7.2528477 7.488116 7.2775764 7.517219 7.456313 7.2092 7.4599957 7.239248 7.6715674
1368082_at 8.579996 8.57916 8.553701 8.262412 8.464369 8.451977 8.3914795 8.6211815 8.4620695 8.6154995 8.537128 8.513004
1368083_at 9.149695 9.183051 9.140779 9.166349 8.973265 9.06403 9.088328 9.013678 9.132756 9.222328 9.157773 8.990077
1368084_at 5.7612453 5.834327 5.6302004 5.9309726 5.9252977 5.904058 6.0093102 5.609477 5.941097 5.881509 5.7941 6.0265274
1368085_at 10.632216 10.573264 10.370428 10.592279 10.481262 10.545931 10.711941 10.670023 10.544475 10.714556 10.554648 10.43027
1368086_a_at 8.207042 8.032595 7.8003554 7.344075 7.966166 8.367395 8.000605 8.396298 8.065346 8.066364 7.1540847 7.9408846
1368087_a_at 8.611559 8.612686 8.682393 8.488891 8.320852 8.670128 8.795136 8.482313 8.209791 8.255501 8.736168 8.53196
1368088_at 7.2279134 7.307536 7.187825 7.2572455 7.226718 6.887685 7.3105407 7.3236513 7.4170036 7.237487 7.293758 7.2460513
1368089_at 8.367401 8.420602 8.573206 8.276963 8.525286 8.404429 8.350027 8.478442 8.496933 8.226897 8.185513 8.484193
1368090_at 7.0239267 6.9355817 7.1238146 7.246805 7.0989966 6.8844604 6.8875213 6.8622303 7.0995193 7.1055284 6.96505 6.9777083
1368091_at 8.874521 8.928812 8.829618 8.858474 8.88979 8.745831 8.895115 8.88925 8.841629 8.405288 8.550508 8.488062
1368092_at 12.325536 12.296136 12.269982 12.300057 12.340048 12.297407 12.357691 12.368204 12.389734 12.257787 12.3261385 12.2934675
1368093_at 3.374367 3.5306683 3.2636113 3.683392 3.5225148 3.7282925 3.5648468 3.663863 3.5911329 3.6374476 3.6233153 3.664873
1368094_at 7.1517596 7.503984 7.5187354 7.3668013 7.0729294 7.225556 7.1034203 7.081737 7.3058743 7.397966 7.2696257 7.1713023
1368095_at 9.840963 10.091204 10.130337 10.139564 10.12532 10.081335 10.341529 10.013624 10.2988405 10.281559 9.938941 10.264552
1368096_at 9.775923 9.699209 9.7528715 9.769832 9.915804 9.765761 9.777181 9.813272 9.892789 10.005778 9.90201 9.829946
1368097_a_at 4.2668157 4.4826803 4.405654 4.214694 4.2676086 4.331229 4.201715 4.1416154 4.5917892 4.3623343 4.3142385 4.802389
1368098_a_at 7.3277383 7.2435813 7.080662 7.2480187 7.783637 7.789261 7.5411325 7.0349813 7.696504 7.6954155 7.702364 7.662842
1368099_at 7.434219 7.434404 7.2009935 7.214659 7.31494 7.3242793 7.209939 7.3417506 7.4297 7.2468867 7.5900407 7.1969557
1368100_at 10.746684 10.6779995 10.740505 10.661016 10.658269 10.65844 10.646315 10.717202 10.69123 10.807819 10.561977 10.557643
1368101_at 7.632728 7.6382976 7.305167 7.7112274 7.4720216 7.497754 7.537026 7.674062 7.693845 7.6558213 7.766263 7.634362
1368102_at 8.179176 8.396386 8.325073 7.9199224 8.099657 7.761024 8.200615 8.190672 7.8154488 8.340254 7.9050126 8.001869
1368103_at 7.018804 6.995978 7.170982 7.1266465 7.302867 6.7972894 6.7833867 7.0733767 6.8561487 6.812655 7.215389 6.8652935
1368104_at 6.3877454 5.9725513 5.9160647 6.041008 5.9897175 6.0415206 5.8953457 6.052961 5.889282 6.0473886 6.0974393 6.071108
1368105_at 4.7338114 4.5263696 4.265109 4.78068 4.491583 4.6818795 4.650359 4.5134215 4.5020647 4.6913433 4.5213013 4.892524
1368106_at 9.500367 9.186629 9.470615 9.051468 8.868841 9.09117 9.300326 8.895644 8.851641 9.278961 9.188532 9.159242
1368107_at 3.548837 3.505976 3.6066804 3.6799316 3.7153535 3.6404755 3.4900515 3.6053765 3.7621377 3.535734 3.495762 3.628044
1368108_at 4.5371923 4.737897 4.666188 4.742977 4.877619 4.5287666 4.4754286 4.500231 4.774181 4.8048944 4.6153955 4.9038553
1368109_at 7.035025 6.8490825 6.98311 6.8623986 7.0863833 6.7264047 6.8631167 6.8388515 6.748325 6.983951 7.0184298 6.892468
1368110_a_at 3.9154086 4.13382 3.969505 4.001735 3.951525 3.9394026 3.9744754 4.0543194 4.025144 4.0888796 3.8704543 4.1136355
1368111_at 7.4502664 8.327438 7.9224973 8.07148 7.7775383 7.936416 7.8069596 7.9217725 7.6036963 7.7999306 8.041168 7.3971934
1368112_at 5.1139207 5.047049 4.8083973 5.253675 5.3604636 5.269163 4.9014616 5.222647 5.0513577 4.9954476 5.13673 5.316967
1368113_at 4.227631 4.158245 4.241405 4.2527657 4.2373376 4.2065444 4.229357 3.9505587 4.090269 4.463958 4.333886 4.1328096
1368114_at 4.3512726 4.226445 4.0931435 4.1268063 4.228208 4.3392735 4.292166 4.277443 4.345097 4.347628 4.063168 4.1258783
1368115_at 10.025122 9.841392 9.77223 10.064674 9.972483 9.990981 10.059522 9.655264 10.368668 10.244966 10.035954 10.203196
1368116_a_at 7.867272 7.8864813 7.7786446 7.6890545 7.540366 7.6710687 7.875024 7.869201 7.793533 7.904963 7.8123364 7.7417583
1368117_at 9.32456 9.289658 9.242804 9.141845 9.066372 9.167701 9.30237 9.498836 9.197274 8.896134 8.762798 8.813378
1368118_at 8.67211 8.727306 8.53377 8.634821 8.648999 8.681999 8.515131 8.872267 8.4557705 8.400638 8.718237 8.463306
1368119_at 5.5861893 5.642233 5.875145 5.6773396 5.7897954 5.5892243 5.575955 5.470229 5.5571346 5.5794926 5.5721183 5.5596557
1368120_at 4.1154275 4.291642 4.0909023 4.122655 3.9874442 4.060153 4.006542 4.0635033 4.0434656 4.079439 3.9471111 4.19121
1368121_at 10.348098 10.327147 10.748728 11.2380905 9.893969 10.17783 10.776852 10.646456 10.819676 11.826083 12.140176 11.7746725
1368122_at 9.982498 10.267956 10.269027 10.196767 10.212506 10.146989 10.185519 10.393405 10.217873 10.064024 10.386108 10.231468
1368123_at 5.551045 5.834113 5.974271 5.522715 5.5457864 5.715321 5.5926485 5.429479 5.5387993 5.6610804 5.3458376 5.58821
1368124_at 7.2107897 7.2503 7.7756405 7.8085647 7.3781877 7.859581 7.8186436 7.5980096 7.5028167 7.363335 7.960094 7.662727
1368125_at 6.4128566 6.0279446 6.1615105 6.093035 5.9405065 6.060524 6.0462475 6.2096086 6.3283815 6.20279 6.175254 6.145047
1368126_at 5.882432 6.217814 5.740713 5.407536 5.854754 6.0521603 5.887444 5.5082054 5.8769693 6.0117726 5.5994606 5.5596557
1368127_at 6.182107 6.346697 6.1836567 6.30585 6.351321 6.2562046 6.498295 6.216321 5.990587 6.6487226 6.2781725 6.497427
1368128_at 5.874605 6.490393 6.0385604 5.8719883 6.902553 6.0738416 5.608877 5.9989324 5.5527277 7.6206264 5.6469207 6.0218954
1368129_at 7.305715 7.338207 7.4968257 7.2063694 7.403805 7.0925684 7.2574663 7.817172 7.5053887 7.632896 7.693159 7.6722584
1368130_at 4.4935465 4.6609445 4.6400967 4.5631022 4.560672 4.535735 4.434271 4.4214773 4.5436287 4.450797 4.520643 4.5834265
1368131_at 4.522992 4.18445 4.2167606 4.1657815 4.1673293 4.3392735 4.023485 4.2423267 4.110672 4.4181957 3.9292037 4.2007437
1368132_at 10.103731 10.313227 10.452446 10.598575 10.144527 10.466532 10.584368 10.89068 10.555859 10.446276 10.757916 10.331056
1368133_at 8.046076 7.3138676 7.83607 7.3938913 7.89398 7.7214694 7.6304555 7.5961056 8.097029 7.7123933 7.6085095 7.7944036
1368134_a_at 8.769598 8.497122 8.786455 8.682783 8.700369 8.697111 8.953483 8.757981 8.77054 8.662894 8.57151 8.744825
1368135_at 5.5402923 5.6728354 5.810925 6.2426553 5.763772 5.8945384 5.850856 5.806093 5.6086836 5.7298455 5.7048435 5.6654506
1368136_at 8.026221 8.137356 8.083843 7.824766 7.8746376 7.675443 7.9726825 7.9314423 7.7799573 7.797088 8.203265 7.822014
1368137_at 6.2590003 5.9365606 5.897539 6.0775394 6.1968837 6.417529 5.926926 6.2634377 5.747281 6.1540422 6.19138 5.820043
1368138_at 5.3128943 5.387989 4.930872 5.4484105 5.498207 5.35378 4.99673 5.208381 5.373558 5.152712 5.300735 5.5171576
1368139_s_at 5.482246 5.490685 5.427245 5.92236 5.8264728 5.557598 5.8239202 5.3777213 5.6086836 5.4088182 5.7123013 5.9355617
1368140_at 5.6441355 5.7186046 5.09689 5.149259 5.519102 5.2899237 5.427418 5.8267417 5.7491946 5.3318944 5.5949044 5.5800757
1368141_at 11.707352 11.712959 11.742801 11.765278 11.6698 11.733387 11.737948 11.819833 11.642181 11.721719 11.759688 11.817285
1368142_at 5.2857833 5.2870307 5.2425895 5.414053 5.2065787 5.305867 5.345024 5.322863 5.317899 5.400033 5.439675 5.268287
1368143_at 7.3695707 6.905123 6.9099994 7.4391117 6.711356 7.197553 7.344917 7.698758 7.3991485 8.19161 8.099113 7.9510474
1368144_at 6.0624433 5.71558 6.0661774 5.408068 5.939318 5.716722 5.1562653 5.602024 5.625202 5.7625427 5.722067 5.424441
1368145_at 5.6036396 5.398036 5.1318235 5.3247404 5.5846014 5.407262 5.456835 5.4684143 5.444704 5.9986 5.2034807 5.477688
1368146_at 9.949871 9.20404 9.782569 11.315167 9.835262 9.904318 10.583794 9.736723 9.013362 9.30628 9.646404 7.854412
1368147_at 7.237015 6.820319 7.042319 8.920523 7.4866557 7.2408667 8.380686 7.50812 6.539489 6.934664 7.25408 5.983719
1368148_at 4.22035 4.430624 4.4884067 4.44303 4.3327003 4.4038386 4.3746033 4.3315864 4.54572 4.6599026 4.5737877 4.423415
1368149_at 6.0907354 5.980348 5.939071 5.9885583 5.8883405 5.9730563 5.6952963 5.9323173 6.0332346 5.846618 5.849615 5.9591107
1368150_at 12.90501 12.9731 13.055602 12.909007 12.830219 12.721812 12.922376 12.891986 12.850787 12.965613 12.809947 12.890658
1368151_at 10.607626 10.5426655 10.512083 10.568054 10.456269 10.580086 10.497026 10.404718 10.460207 10.629482 10.6464615 10.534372
1368152_at 7.626508 7.7598453 7.7598095 7.4972887 7.763277 7.6889176 7.556394 7.6939983 7.724884 7.51151 7.6556063 7.5660825
1368153_a_at 7.0697684 7.1263466 6.935281 6.9515834 7.161542 7.142111 7.068434 7.255452 7.2764125 7.74625 7.2711725 7.353859
1368154_at 8.402526 8.023422 8.03878 8.1595 8.1958275 8.204379 8.082775 8.143301 8.222795 8.137934 8.287927 8.16233
1368155_at 11.920914 12.522391 12.055702 12.573718 12.867512 12.6043005 12.434254 12.726723 12.970931 12.60858 12.545135 12.649023
1368156_at 5.5364614 5.2837505 5.361228 5.288831 5.4745502 5.321526 5.3074374 5.485856 5.2016506 5.3880744 5.4740286 5.2117634
1368157_at 5.5929837 5.6909614 5.752193 5.944163 5.8863096 5.76788 6.179987 6.1797013 5.858167 5.901978 6.1843324 6.328274
1368158_at 9.492831 9.675495 9.349795 9.49595 9.448661 9.567478 9.416906 9.393262 9.523866 9.742231 9.601858 9.507442
1368159_at 8.54043 8.3609 8.393219 8.384672 8.410842 8.385672 8.740513 8.707682 8.612477 8.768259 8.704147 8.889879
1368160_at 7.569441 5.6033306 5.8801365 7.4986835 6.7512436 7.698394 9.470307 8.156611 8.205978 6.5058217 8.102582 8.464958
1368161_a_at 13.907396 13.956386 13.961704 13.905301 13.937748 13.984127 13.914204 13.950611 13.931756 13.995236 14.012804 13.954763
1368162_at 4.755187 4.530525 4.746318 4.763611 4.5126934 4.608432 4.895382 4.561592 5.0058317 4.716708 4.679492 4.6461725
1368163_at 10.371743 10.489963 10.468661 10.425191 10.30015 10.369217 10.366872 10.370437 10.372884 10.220104 10.040478 10.329591
1368164_at 7.477111 7.746498 7.8811984 7.687233 7.7351303 7.768374 7.7749815 8.031842 7.86077 7.678482 7.8183174 7.612149
1368165_at 7.947969 7.759627 7.741701 7.7156096 7.661599 7.8637834 7.652723 7.6051965 7.7885747 7.9496155 7.776452 7.849721
1368166_at 6.116518 6.1009254 5.88442 5.9512053 5.924697 6.2781353 6.232471 6.1491632 6.180635 6.1098685 6.059357 5.9229574
1368167_at 5.8755226 5.484458 5.6441665 5.3902206 5.8086843 5.5919385 5.741101 5.5966673 5.5683784 5.63255 5.503426 5.3773584
1368168_at 9.639917 9.09562 9.143685 9.826885 9.220694 9.66194 9.459621 8.508366 7.6951613 9.155671 9.275193 8.495455
1368169_at 6.9084215 6.8406672 6.706786 6.796254 7.038471 6.892094 6.8984523 6.7708154 6.9900293 7.133496 7.011637 6.9078937
1368170_at 3.8446772 3.8320625 3.8044963 3.773777 3.9072995 3.7019968 3.9875731 3.7567103 4.0644655 3.902357 3.8619196 3.9337368
1368171_at 9.320321 8.681701 8.808959 9.686291 9.594806 10.092432 9.425791 9.195473 9.850909 8.656954 8.532475 7.9948997
1368172_a_at 7.0487714 6.1658354 6.3884354 7.4456987 7.1790376 7.650917 7.0533524 6.7570844 7.4319425 6.353391 6.343901 5.7515516
1368173_at 8.202449 9.160364 8.97106 8.330516 8.317429 8.7006445 8.254528 8.23984 8.521518 8.704577 9.249796 8.548955
1368174_at 3.8832593 4.1359787 3.8079345 3.8126369 3.9044487 3.810668 3.9893475 3.8892522 3.7568772 3.875136 3.9478023 4.219391
1368175_at 7.425316 7.540471 7.3355937 7.048763 7.2511873 7.3569527 7.2185473 7.3812037 7.1573105 7.164351 7.2719955 7.0555854
1368176_at 7.6949573 7.402006 7.672618 7.6658063 7.6599994 7.683726 7.5859427 7.862801 7.6828227 7.727522 7.591641 7.885415
1368177_at 7.689878 7.822576 8.041255 7.5569763 7.9655957 7.8214192 7.6920505 8.072658 8.006903 8.422356 8.419288 8.361351
1368178_at 8.915909 8.8492775 8.940552 8.877767 9.039811 8.952806 8.775293 8.840631 9.008851 9.005198 8.846535 9.216126
1368179_at 7.2443995 7.32047 7.1886215 7.1406026 7.3769755 7.109528 7.143362 7.378043 7.545873 7.261866 7.3463964 7.5020742
1368180_s_at 12.959598 13.29505 12.974679 13.399289 13.237769 13.245213 13.367212 13.349261 13.1483965 13.190583 13.20273 13.528553
1368181_at 10.794402 11.080298 11.013079 11.10197 10.958171 11.195832 11.113282 11.172252 11.093377 11.245167 11.32056 11.321908
1368182_at 4.341232 4.2924623 3.8302608 4.362892 4.1732855 4.014168 4.233563 3.8918908 4.067589 4.2182016 3.931603 4.022559
1368183_at 8.107016 7.8832498 7.9823794 7.9143195 7.743932 7.82117 8.018314 7.9907675 8.156018 8.080377 7.9084954 7.907075
1368184_at 9.068263 9.063326 8.909573 8.987427 8.99325 9.065845 8.792472 8.897323 9.074961 8.847904 8.960455 9.01529
1368185_at 4.861028 4.777208 4.7489424 5.0115156 4.923452 4.807748 4.813585 4.7292333 4.764907 5.0952544 4.944828 4.8412347
1368186_a_at 6.066895 5.9827576 6.191669 6.160924 6.0106416 6.145925 5.8903775 6.146878 5.970611 6.06636 6.1084294 5.914412
1368187_at 7.3384824 7.936045 7.730992 8.672701 8.862986 7.596797 8.254976 8.385216 9.070079 8.148098 8.13048 8.02002
1368188_at 13.549534 13.634677 13.37216 13.460928 13.610897 13.556399 13.526856 13.478289 13.543904 13.328533 13.403751 13.306305
1368189_at 10.650636 10.607636 10.261455 10.206718 10.553213 10.51001 10.258072 10.211053 10.481021 10.400101 10.197945 10.380128
1368190_at 5.6512923 4.9648037 4.850925 5.0679007 5.43703 5.18441 5.516523 4.932722 5.190444 5.06376 5.4046607 5.260108
1368191_a_at 10.903323 10.695201 10.890101 11.061851 10.860285 10.789053 10.892722 10.717607 10.721818 10.835293 10.757534 10.854491
1368192_at 4.5481563 4.963585 4.827048 4.6070633 4.8600693 4.6493735 4.904022 5.0096583 4.545136 4.513317 4.794841 4.70187
1368193_at 4.952216 4.795628 5.098651 5.0588017 4.952007 5.1001086 5.192975 4.782367 5.0691733 4.9662175 4.9584846 4.8743076
1368194_at 4.555828 4.6158776 4.4662046 4.3111377 4.5650043 4.3669057 4.474374 4.3657265 4.7790537 4.3170652 4.5679164 4.6611004
1368195_at 6.5537558 6.4007573 6.240878 6.2791686 6.5628495 6.342177 6.365814 6.2148075 6.361633 6.3916 6.5264373 6.328037
1368196_at 4.6359634 4.5700316 4.8344193 4.9791646 4.924346 4.6415896 4.849534 4.6355734 4.9424715 4.5225577 4.6238046 4.7112217
1368197_at 4.0431685 3.7728403 3.9805315 3.9285312 4.046899 3.9639087 3.8382041 4.036702 3.8899188 3.8550117 3.892577 3.9678402
1368198_at 4.8306093 4.716615 4.8009076 4.607652 4.876194 4.537514 4.6894717 4.707898 4.99261 4.777343 4.8958864 5.011652
1368199_at 8.725643 8.909564 8.825359 8.738367 8.688358 8.730882 8.874481 8.897474 8.890876 8.826961 8.965194 8.827108
1368200_at 5.8449283 5.005607 5.6169305 5.4380026 5.6157513 5.2656145 5.228409 5.7664113 5.610983 5.5371785 5.875843 5.5402884
1368201_at 5.9939194 6.2346144 6.4043713 6.451552 6.2813025 6.383597 6.163486 6.402188 6.0148606 6.0720224 6.028205 6.0534377
1368202_a_at 8.324291 8.471689 8.534398 8.364773 8.234079 8.324558 8.396089 8.423601 8.223113 8.291809 8.401585 8.39093
1368203_at 5.08121 4.744358 4.9703693 4.800704 4.9476385 4.8490944 5.065727 4.8533936 4.638299 4.754608 4.7240095 4.994402
1368204_at 6.4383845 6.5986567 6.7271214 6.6860785 6.6541657 6.702734 6.699307 6.759135 6.0614853 6.71769 6.4627976 6.451034
1368205_at 13.525848 13.523521 13.677587 13.481533 13.504194 13.567322 13.469564 13.58771 13.503057 13.585152 13.589466 13.587747
1368206_at 8.433594 8.695874 8.682121 8.631883 8.720195 8.591452 8.821199 8.611376 8.906596 8.6169815 8.790615 8.808794
1368207_at 5.786217 6.1254354 5.857134 6.079027 6.241796 5.7727504 5.9110446 6.2148075 5.996611 5.9438214 6.2167873 5.933312
1368208_at 6.051831 5.858451 5.7943034 6.0724936 5.8887863 6.100439 6.262164 6.362718 6.0384903 5.9145727 5.815285 5.8632455
1368209_at 5.8367057 5.6097984 5.7352247 5.560111 6.018919 5.6255217 5.5277815 5.529523 5.3874397 5.578621 5.66181 5.4881496
1368210_at 4.188043 4.3252864 4.246614 4.343326 4.399413 4.44245 4.353559 4.756137 4.249289 4.463958 4.2492275 4.4946156
1368211_at 12.237769 12.246782 12.266884 12.386446 12.43283 12.327442 12.233243 12.225812 12.312561 12.446371 12.425371 12.284284
1368212_at 8.69932 8.966854 8.76333 8.621855 8.967924 9.0099745 8.855677 8.791004 8.836402 8.817033 9.031762 9.059585
1368213_at 8.504497 8.290796 8.532281 7.962876 8.602417 8.131536 8.603084 8.46605 8.631706 8.696934 7.9410686 8.817361
1368214_at 7.8778825 7.9598894 8.0060625 8.019226 7.931856 7.8520803 7.917138 8.05002 7.9271913 7.799805 8.170183 7.741204
1368215_at 9.977573 9.879036 10.051271 9.872201 9.790728 9.941339 9.881708 10.023736 9.944413 9.829631 9.850054 9.914341
1368216_at 9.461453 9.472385 9.392502 9.172769 9.412271 9.258503 9.331794 9.266825 9.31739 9.403229 9.27782 9.379506
1368217_at 8.827219 8.901844 8.697466 8.624201 8.627291 8.5783615 8.680157 8.668461 8.706293 8.667437 8.727341 8.808905
1368218_at 5.6547794 5.943589 5.7371273 5.97684 5.850074 5.7271852 5.9118595 5.753655 5.7180443 5.9315414 5.732366 5.4919763
1368219_at 6.8857064 6.6587467 6.802187 6.3249173 6.7145066 6.6634088 6.7167873 7.112541 6.958738 6.722463 6.901237 6.641037
1368220_at 8.976132 8.925663 9.093355 8.840798 8.899326 8.975759 9.059616 9.090971 8.961397 9.13777 9.081593 9.193386
1368221_at 9.790189 10.623565 10.27156 9.940348 10.301626 10.336039 10.177343 9.8092165 10.261439 9.616549 10.198281 9.532295
1368222_at 6.5351267 7.909525 6.9785557 6.9865475 7.2749424 7.249442 7.3175483 6.744245 7.278041 6.1881413 7.2240124 6.263771
1368223_at 7.5241785 8.043356 7.5721393 7.4076657 7.019398 6.9213996 7.1289697 7.3394165 7.214669 7.3152742 7.2758856 7.1400847
1368224_at 13.340211 13.1640835 13.270061 13.248734 13.317663 13.191963 13.17979 13.214488 13.42115 13.132362 13.290512 13.319439
1368225_at 7.507506 7.4124613 7.5006413 7.4830637 7.4782095 7.3613467 7.4328585 7.5418506 7.564416 7.412202 7.1198707 7.173271
1368226_at 8.003046 7.966054 7.7254 8.464657 8.015174 7.922137 8.222719 8.047692 8.339567 8.308368 8.192839 8.05101
1368227_at 8.561823 8.974052 8.064313 9.186093 9.140064 9.188244 9.199099 8.781064 9.093371 8.256478 8.356074 9.01125
1368228_at 9.230873 9.343515 9.501519 9.285429 9.115341 9.19812 9.112582 9.362469 9.087973 9.200655 9.332428 9.261303
1368229_at 7.0330215 7.2231393 7.1035466 7.015917 6.8993597 7.002147 7.158864 6.9788985 7.0866795 6.9466124 7.1175785 7.0064416
1368230_a_at 9.063413 9.293449 9.143361 9.229876 9.148854 9.115309 9.165275 9.136532 9.206095 9.280175 9.419542 9.367098
1368231_at 7.001841 6.6084685 6.7514753 6.74401 6.8014703 6.8451777 6.8500967 6.578077 6.826669 6.966834 7.0296235 6.8128552
1368232_at 8.202111 8.190119 7.7950406 7.8407435 8.365441 8.372015 8.204765 8.3156185 8.258215 8.438607 8.142428 8.28094
1368233_at 8.06602 7.8905573 7.9508076 8.032311 7.962487 7.951321 8.026152 7.9307756 8.129859 8.636208 7.9826784 7.9223304
1368234_at 8.890567 8.483213 8.661898 8.893225 8.427038 8.679454 8.825155 8.405152 8.860633 8.538586 8.558821 8.494677
1368235_at 8.105644 8.03527 8.030386 7.9373145 7.902268 7.81527 7.9896502 8.251509 8.085898 7.860847 8.007005 7.8219204
1368236_at 3.9024634 3.744901 3.6379704 4.151945 4.0366864 4.0835185 4.007371 3.5778625 3.9974914 3.7123885 3.8873537 4.0760484
1368237_at 4.4341307 4.312933 4.656997 4.4593205 4.6573653 4.4394 4.373514 4.2676096 4.3146396 4.107356 4.180563 4.378449
1368238_at 4.3499794 4.3271723 4.518975 4.5161047 4.728755 4.6123624 4.3105807 4.5671353 4.4144354 4.2831974 4.5117164 4.6137657
1368239_at 8.412453 8.458839 8.451605 8.303463 8.249941 8.267045 8.393681 8.419313 8.539703 8.443809 8.174929 8.146929
1368240_a_at 4.59243 4.3664556 4.6609206 4.5209436 4.6268725 4.6547046 4.380953 4.580194 4.579314 4.74885 4.3510294 4.2666693
1368241_a_at 8.725099 8.534719 8.657996 8.714285 8.796536 8.477019 8.662717 8.498118 8.372649 8.734101 8.731637 8.516487
1368242_at 4.6339455 4.489233 4.711008 4.575715 4.7151957 4.79338 4.54294 4.6402345 4.5182905 4.621375 4.819746 4.550948
1368243_at 5.3995337 5.041178 5.461908 5.4967823 5.3548923 5.179539 5.5114646 4.6900487 5.573787 5.297554 4.8650827 5.2158723
1368244_at 10.440288 10.415086 10.604871 10.481306 10.273043 10.341692 10.459847 10.645715 10.663908 10.52393 10.454435 10.673036
1368245_at 12.2278385 12.280355 12.146684 12.568488 12.314299 12.277479 12.26224 12.679096 12.229858 12.488123 12.141112 12.152478
1368246_at 5.1241817 5.132319 4.9446583 5.1487575 5.4034743 5.1587777 5.014544 5.0868373 5.2799115 5.244015 5.5787115 5.286344
1368247_at 6.354012 6.4646497 6.5363264 6.6994047 5.6882563 5.40972 6.3410053 6.3435097 5.9635835 6.169927 6.0798545 5.787097
1368248_at 7.1264586 6.511958 6.681109 6.528699 6.7997556 6.47899 6.42107 7.0242047 6.519627 7.4429126 7.401969 7.247547
1368249_at 10.088481 10.14753 9.852032 9.564201 9.190451 9.671408 9.742045 10.199233 10.168889 9.765219 9.031665 9.553068
1368250_at 4.0543804 4.1077995 4.06758 4.051569 4.0492034 4.0083985 4.2464843 3.9658651 3.93496 3.8743496 3.756791 3.9525633
1368251_at 5.5119452 5.29325 5.406222 5.4114127 5.702751 5.768794 5.831106 5.7992916 5.574609 5.614608 5.7270293 5.491558
1368252_at 3.4550035 3.542926 3.5317974 3.7926416 3.442236 3.315942 3.4198668 3.3585148 3.6996806 3.5978997 3.4371197 3.427692
1368253_at 12.273232 12.210793 12.165447 12.271607 12.241991 12.205561 12.381948 12.289976 12.227284 12.174703 12.27898 12.160552
1368254_a_at 4.928121 4.7725787 4.8314166 5.1026998 4.779904 4.8434463 4.5352793 4.706824 4.760692 4.753508 4.7925296 4.9137764
1368255_at 4.3227553 4.2524214 4.3470116 4.304553 4.3143578 4.4480543 4.2347755 4.329868 4.24129 4.247319 4.4275885 4.263471
1368256_at 3.3846223 3.6234155 3.2964237 3.589304 3.6410818 3.4634237 3.5601661 3.5375326 3.377707 3.446588 3.5618098 3.5194788
1368257_at 4.0184975 3.8982162 3.9731178 4.046968 4.087137 3.779832 4.0817423 4.0565243 3.8433688 4.072656 4.178581 4.1195226
1368258_at 5.209507 4.7430162 5.1258507 5.084755 4.842657 5.0938683 4.8361034 4.8931227 5.039561 5.128991 4.9825487 5.3786006
1368259_at 7.7110815 7.6864796 7.9301143 7.4733305 8.244717 7.7206883 7.5444427 8.099859 7.62038 7.5401244 7.6200347 7.5028553
1368260_at 4.858795 5.4401383 5.4502563 5.441304 5.1695013 4.988408 4.6646485 4.7918625 5.0176754 5.3507195 5.4243164 5.5464473
1368261_at 4.299904 3.9066076 4.1286883 3.9540398 4.2425027 4.0808587 4.142656 4.1014886 4.166249 4.0559373 3.764724 4.141545
1368262_at 6.7160864 7.111989 7.27579 6.857671 6.6180873 6.6625214 6.901368 7.257135 7.0903654 6.883792 6.880355 6.8402095
1368263_a_at 3.83911 3.8893814 4.141301 4.0525618 4.0055285 3.99974 3.8636112 3.8152666 4.0855427 3.9426527 3.9719982 4.1013565
1368264_at 7.495784 7.312741 7.3747206 7.2548842 7.341596 7.33162 7.3236732 7.6764407 7.611796 7.596578 7.697922 7.6343393
1368265_at 8.785341 8.967621 8.693739 8.62647 9.020949 8.749867 9.01495 9.292592 9.067081 8.204652 8.501149 8.507074
1368266_at 13.339787 13.3656645 13.315573 13.26492 13.154685 13.207909 13.226728 13.264342 13.301385 13.274521 13.213594 13.402908
1368267_at 7.801994 7.748465 7.839459 7.7759295 7.8715725 7.703428 7.9258657 7.8548045 7.9405217 8.024363 7.833532 7.881677
1368268_at 7.6852355 8.070532 7.7473164 7.58225 7.6491566 7.6988864 7.7455907 7.617475 7.891041 7.997826 7.7113676 8.101374
1368269_at 3.6776967 3.6810598 3.6287093 3.677275 3.5328898 3.5014126 3.4521968 3.5900629 3.5154753 3.6002276 3.4396203 3.6887112
1368270_at 7.726787 7.5210915 7.568304 7.6447277 7.8559647 7.738193 7.6436276 7.9183254 7.8681974 7.7021093 7.3486423 7.4691744
1368271_a_at 4.6619782 5.0575805 4.564185 4.545588 4.744805 4.562841 4.218502 4.6355734 5.327293 4.6090884 5.2009854 4.919102
1368272_at 10.557177 11.26455 10.675126 10.563224 10.718861 10.526653 11.075292 11.208709 11.267785 10.588883 10.9023695 10.877485
1368273_at 9.765758 9.997791 9.756423 9.759225 9.875569 9.765761 9.7046995 9.790949 9.8079 9.633708 10.019693 9.831133
1368274_at 8.212981 8.072268 8.025883 8.047586 8.268439 7.982802 8.139269 8.127605 7.97999 8.362761 8.317289 8.036227
1368275_at 10.557626 10.942849 9.930642 9.562945 10.966446 10.830903 10.242507 10.703467 10.84229 10.823935 10.474506 10.237298
1368276_at 6.9665427 6.9102645 6.9404044 6.9437637 7.092489 6.970385 6.861567 6.8361287 6.9254613 7.0444274 6.8638067 7.1533933
1368277_at 8.933754 9.246248 9.168019 8.794946 8.829499 9.171643 8.832688 8.979715 8.849775 9.114929 8.873309 8.863432
1368278_at 6.6808977 6.265837 6.237349 6.5035343 6.475827 6.398972 6.4438453 6.2534604 6.577135 6.4794765 7.030784 7.113699
1368279_at 4.713571 5.5616455 5.659546 5.262292 5.1662645 5.025664 4.916506 5.758812 5.66635 4.949069 5.5994606 5.048652
1368280_at 12.41327 12.351198 12.585575 12.552348 12.379502 12.480751 12.518772 12.570704 12.523824 12.684333 12.643376 12.574414
1368281_at 5.6108904 5.4888945 5.4756117 5.5619745 5.577073 5.271185 5.521058 5.825939 5.6458664 5.7262115 5.661809 5.6025248
1368282_at 4.453465 4.2683973 4.17618 4.269399 4.162587 4.0579524 3.9741607 4.291739 4.3083577 4.2882547 4.306164 4.303861
1368283_at 11.424224 11.943508 11.443752 11.619594 11.24553 11.235063 11.981276 11.499987 11.791202 11.23578 12.096416 11.315542
1368284_at 7.9386964 7.4384065 7.980429 7.7236814 7.8966184 7.481585 7.8667126 8.336369 7.9704223 7.565323 8.013973 7.606553
1368285_at 5.0592313 4.6755133 4.5534453 4.603957 4.6761804 4.802061 4.797148 4.674277 4.5096474 4.4605875 4.7823367 4.876172
1368286_at 6.9062624 6.7145004 6.938931 7.0070057 6.8700123 6.9184885 7.220336 7.2269773 7.130352 6.857951 7.157521 7.0310993
1368287_at 4.7183337 4.4613557 4.660446 4.6264114 4.6049175 4.713996 4.3010902 4.826122 4.381529 4.8251047 4.8546696 4.976099
1368288_at 14.198258 14.212607 14.226051 14.275667 14.216719 14.20505 14.222601 14.22819 14.236703 14.172024 14.206769 14.161229
1368289_at 12.009758 12.066227 10.95258 11.582784 11.429519 11.743523 11.697963 11.991911 12.118035 11.952583 11.927083 10.801162
1368290_at 3.7261648 3.6043468 3.7869232 3.8891048 3.726444 3.5972373 3.8387892 3.822336 3.9103992 3.8950107 3.671313 3.890844
1368291_at 9.034501 9.418733 9.156457 9.582664 9.595538 9.237799 9.423762 9.26712 8.849846 9.161547 9.662205 8.827278
1368292_at 6.97369 6.6643176 6.856588 6.8382664 7.0544147 7.2240777 6.8965044 6.749873 6.917124 6.7970843 6.9428115 7.045411
1368293_at 5.675299 5.691362 5.6078215 5.7630944 5.974688 5.8730354 5.9720287 5.904057 6.0801597 5.820699 6.0774264 5.6302686
1368294_at 10.585785 10.488045 10.6955 10.290459 10.60148 10.463535 10.614263 10.635661 10.693329 10.457511 10.65789 10.60556
1368295_at 9.579304 9.699041 9.874174 9.721886 9.54195 9.487168 9.742969 9.580927 9.644985 9.314177 9.358556 9.530952
1368296_at 8.834179 9.0875225 9.161865 9.1535225 8.724187 8.636333 9.26705 8.881754 9.023649 8.485486 8.664505 8.847847
1368297_at 4.9171677 4.5741673 4.6400957 4.8471603 4.557502 4.441844 4.8321705 4.806527 4.465187 4.579694 4.5230756 4.901085
1368298_at 5.2029777 5.5033345 5.63568 5.3242755 5.669475 5.606403 5.4672227 5.409877 5.511736 5.569995 5.311751 5.53675
1368299_at 4.1068764 4.1653976 4.0090747 3.9681835 4.036564 4.1036205 3.9891913 4.1202497 4.141453 3.9786701 3.8919938 4.03188
1368300_at 5.7418823 5.271031 5.4209876 5.581822 5.38089 5.6259694 5.163513 5.440839 5.5223594 5.5869675 5.6537743 5.37733
1368301_at 5.9246535 5.607042 5.8406324 5.9278927 5.757993 5.6285305 5.7092204 5.7907324 5.9226823 5.8475204 5.7039623 5.67386
1368302_at 4.7856774 4.7576547 4.8893533 5.036962 5.0606537 5.1677213 5.078122 4.7935047 4.977814 4.9178634 4.984493 4.9734592
1368303_at 8.231078 7.6270733 7.475167 8.279415 7.9755893 7.309272 8.048874 7.01518 7.4576893 7.519618 7.2687325 7.224205
1368304_at 11.802364 12.083274 12.192213 12.033216 11.757964 11.649573 11.791526 12.137048 12.124584 11.612922 11.956869 11.874489
1368305_at 8.373904 8.45322 8.575668 8.477658 8.375265 8.487003 8.398622 8.697138 8.457883 8.732096 8.717525 8.573828
1368306_at 5.8204627 5.4771295 5.732943 5.593457 5.6629457 5.6109405 5.677917 5.483143 5.6432366 5.7852235 5.596087 5.623461
1368307_at 6.2649345 6.1028585 6.1329618 6.2617984 6.0412984 5.9780593 6.015131 6.055876 5.8896303 6.135587 5.890194 6.1350884
1368308_at 7.9881825 6.252118 5.987604 7.5185475 7.122698 6.295797 8.458107 5.9834943 5.750717 7.963054 8.149778 6.1905713
1368309_at 7.8036685 7.815129 7.611107 7.6731977 7.609356 7.705181 8.000429 7.7951403 7.6468806 7.6296263 7.61403 7.5706162
1368310_at 5.444607 5.4183464 5.3824606 5.305542 5.4633856 5.5405827 5.2943535 5.506942 5.440075 5.4143972 5.427743 5.4978275
1368311_at 8.071439 8.432259 8.765844 8.551822 8.32978 7.9208565 9.172387 8.614584 8.651705 10.088649 10.322279 9.893224
1368312_at 4.567177 4.8117504 4.9052153 4.882515 4.9146533 4.842264 4.7487307 4.655465 5.263999 4.749011 4.491275 4.886015
1368313_a_at 4.3747563 4.3130255 4.4165916 4.4074035 4.4570146 3.9973102 4.2595806 4.0099573 4.4454613 4.060773 4.4167447 4.5048594
1368314_at 10.1804905 10.388645 10.366157 10.451308 10.142743 10.245608 10.325918 10.120352 9.987548 10.051482 10.246641 10.214718
1368315_at 6.43457 6.468131 6.4382577 6.6294394 6.4277396 6.5652246 6.40912 6.382731 6.543042 6.6545644 6.452513 6.620133
1368316_at 10.84347 10.883119 10.591237 11.058038 10.688015 11.057408 10.674684 10.980867 10.789338 11.107242 11.181752 10.958868
1368317_at 4.817579 4.3886323 4.5555506 4.602068 4.827861 4.906959 4.807066 4.9224725 5.0504327 5.477975 5.508293 5.682123
1368318_at 7.956556 7.648437 7.6418605 7.881614 7.7202997 7.4614377 8.000862 7.6496344 7.8180914 7.7206326 7.7109513 8.019219
1368319_a_at 5.555264 4.9187727 5.4000463 5.2200527 5.4439454 5.078039 5.720836 5.454571 5.1037703 5.4696627 5.4589705 5.559835
1368320_at 4.4281187 4.4379196 4.307005 4.5821323 4.3822336 4.284117 4.5246844 4.607247 4.56359 4.284634 4.3211417 4.3648825
1368321_at 6.3544316 6.428157 6.8083596 6.238472 6.6662135 6.469978 7.5552735 7.296088 7.1005754 7.7612185 6.198565 6.93137
1368322_at 8.155213 7.8837295 8.099948 8.092436 7.902926 8.100351 8.005082 8.009509 8.135199 8.129736 8.249268 8.082106
1368323_at 7.5111213 7.540099 7.6238136 7.450262 7.6842976 7.310379 7.726048 7.857667 7.688703 7.4874444 7.450324 7.5020742
1368324_at 5.3619347 5.4968834 5.1458173 5.350716 4.994944 5.1986084 5.0598564 5.4642344 4.8877935 5.334255 5.2329044 4.958733
1368325_at 8.3665285 8.149181 8.13382 8.13909 8.126199 8.559021 8.904783 8.601265 8.6358185 7.797134 7.752774 7.8593993
1368326_at 7.08403 8.1977 7.4734454 7.0702295 7.2751184 7.3500757 7.209671 7.5418506 7.3319507 7.3098297 7.6354685 7.59207
1368327_at 5.766665 5.7772713 5.6562214 5.807421 5.8468466 5.928358 5.735902 5.8921957 5.6815786 5.833555 5.9643536 6.012531
1368328_at 8.996868 9.132054 9.037608 8.944518 9.452705 9.070688 9.359395 9.108096 9.292841 8.586758 9.142955 8.51678
1368329_at 5.6359572 5.3397455 5.3682218 5.435092 5.2982726 5.116545 5.598906 5.234829 5.3725505 5.1507397 5.274971 5.450488
1368330_at 7.3161483 7.1994505 7.3041983 7.188156 7.126502 6.966044 7.04897 7.391166 7.2376037 7.3496337 7.217887 7.0910616
1368331_at 11.624478 11.761843 11.754614 11.767262 11.81041 11.643165 11.954198 11.7932205 11.725696 11.864862 11.936731 11.800199
1368332_at 7.103668 6.408487 7.0617375 6.931674 7.102114 6.568172 6.9022865 7.7421293 7.13661 6.3780713 6.510232 6.3926816
1368333_at 4.552197 4.2138577 4.2302747 4.37815 4.5802402 4.394409 4.4766097 4.4094143 4.2274675 4.394026 4.322897 4.2915087
1368334_at 7.394074 6.874166 7.028444 7.4732385 7.006503 7.1992426 7.147214 7.422065 7.4572906 7.4363446 7.0889425 7.1930294
1368335_at 13.631419 13.436997 13.915922 13.527258 13.621027 13.769407 13.667816 13.837385 13.722681 14.101572 14.090457 14.057839
1368336_at 11.433141 11.503578 11.216962 11.150092 11.426454 11.404641 11.206667 11.167072 11.292297 11.76138 11.146053 11.265663
1368337_at 5.5181503 5.705139 5.8934045 5.655254 5.7255297 5.811991 5.654451 5.6120744 5.7410483 5.547283 5.4734125 5.7480106
1368338_at 4.3065434 4.6139274 4.6397557 4.364063 4.483638 4.779608 4.361966 4.056758 4.036772 4.442782 4.260635 4.268262
1368339_at 4.6127386 4.4401546 4.492056 4.70254 4.402752 4.9073687 4.669899 4.6676865 4.727722 4.551386 5.0286913 4.488407
1368340_at 8.092546 8.01239 8.212122 7.9848323 8.12418 7.772078 8.02232 7.8556204 8.082697 7.745018 7.910489 7.7145495
1368341_at 7.708048 8.006878 7.7175846 8.1334915 8.01342 7.8698936 8.276478 7.9581685 7.777005 8.07587 8.473356 7.833164
1368342_at 4.202574 4.245524 4.244996 3.9732165 4.214531 4.3145766 4.585927 4.3243737 3.97426 4.3495293 4.5189033 4.2605543
1368343_at 5.1985087 5.135253 4.867414 5.0682135 5.0924444 5.2379303 4.948381 5.0095053 4.949149 5.0577917 4.958933 5.233202
1368344_at 3.5375848 3.7133877 3.4201481 3.4686995 3.5384638 3.6788578 3.3940682 3.4431508 3.5400748 3.4795077 3.4946523 3.516868
1368345_at 4.4301205 4.3922176 4.2769985 4.478464 4.1349683 4.4942217 4.1385846 4.334699 4.3741736 4.2071404 4.361095 4.624179
1368346_at 6.5857763 6.5455236 6.818459 6.789715 6.6420965 6.727455 6.469248 6.7441 6.681493 7.0621057 6.738821 6.6292076
1368347_at 4.7172437 4.5424047 4.856028 4.855857 5.0385475 5.043491 4.4766636 4.867671 4.7134333 4.809608 5.0138507 5.0789967
1368348_at 4.125748 4.2222414 4.2318344 4.329959 4.2405887 4.294899 4.229145 4.1898575 4.2497697 4.2768164 4.0554476 4.4655313
1368349_at 5.4623513 5.5559535 5.6060104 5.3498707 5.554145 5.469332 5.551081 5.496993 5.589678 5.536928 5.392929 5.4298153
1368350_at 3.5834298 3.3845043 3.5270407 3.5530763 3.6319613 3.5472088 3.6221473 3.447114 3.550106 3.4526541 3.4237704 3.617438
1368351_at 6.1102786 6.0437746 5.9660573 6.145107 5.977725 5.981227 6.0192313 5.848136 5.992002 6.059633 5.850661 6.2193623
1368352_at 4.608829 4.4050145 4.4493804 4.4922514 4.4307957 4.66599 4.592834 4.244855 4.3578477 4.3537116 4.6441774 4.864742
1368353_at 5.019345 5.309185 5.196392 5.324738 4.9226136 5.3393693 5.1037397 5.137372 5.142086 5.0092983 5.1537175 5.1576514
1368354_at 10.009098 10.724197 11.002506 10.314735 9.9704685 9.952015 10.387224 10.289476 10.166964 10.307522 10.343797 10.17528
1368355_at 5.212383 5.2877097 5.1881 5.303497 5.3705935 5.169316 5.2569184 5.4296765 5.371606 5.5231595 5.8414226 5.540361
1368356_a_at 9.585398 10.008634 9.895496 9.845706 9.850583 9.850825 9.815018 9.747719 9.784242 9.774876 9.746597 9.757335
1368357_at 5.7120714 5.3721604 5.48807 5.5777726 5.467041 5.7933984 5.3946977 5.597058 5.651797 5.6719885 5.62 5.963159
1368358_a_at 3.3947077 3.9480844 3.5407944 3.8833148 3.965967 3.8101704 3.9023817 3.7109647 3.6360555 3.6861444 3.9267066 3.8518584
1368359_a_at 4.1302834 4.43189 4.4471364 4.2795234 4.115592 4.1068687 4.0990314 4.300214 4.2450376 4.4487734 4.294748 4.151688
1368360_at 13.699893 13.755689 13.735267 13.745779 13.771219 13.7864895 13.708119 13.736986 13.717876 13.680213 13.715368 13.699779
1368361_a_at 7.610702 8.073599 7.992746 7.847366 7.8754077 7.932494 7.8253174 8.240133 7.850335 7.9464393 8.278622 7.997546
1368362_a_at 10.887411 10.904911 10.951321 10.85506 10.98297 11.056291 11.047858 11.080365 11.033431 11.022963 11.006821 11.079174
1368363_at 3.835649 4.0774 3.7893372 3.598944 3.8833256 3.7852032 3.9257069 3.851471 3.796579 3.9621294 3.842185 4.2169228
1368364_at 4.520092 4.4215927 4.7660894 4.5821323 4.823341 4.8570323 4.7676554 4.726159 4.5684967 4.7536573 4.6947255 4.479189
1368365_at 12.326213 12.348807 12.202972 12.198849 12.201792 12.171738 12.229316 12.277089 12.298152 12.271716 12.326569 12.319557
1368366_at 4.628001 4.8330355 4.83716 5.018864 5.0121717 4.7314224 5.0645256 4.7622986 4.9319077 5.150153 4.697709 4.8293304
1368367_at 5.571601 5.4568872 5.492819 5.5771585 5.459755 5.3995504 5.4907227 5.236527 5.509556 5.6192617 5.5046334 5.555688
1368368_a_at 10.260354 10.025986 10.179316 10.35853 10.159084 9.984762 10.109453 9.926481 9.964633 10.022706 10.01776 9.771867
1368369_at 4.5776873 4.3441477 4.3893795 4.612172 4.629961 4.643524 4.691429 4.5269547 4.5259743 4.5907736 4.5127134 4.5677223
1368370_at 5.87217 5.5049505 5.7589498 5.4671364 5.8458285 5.8177924 5.6315565 5.8617954 5.6420674 5.4313416 5.725328 5.672622
1368371_at 5.0945005 5.008566 4.9253707 4.6566186 4.921248 4.8496437 4.7269115 4.597882 4.949439 4.8053675 4.8379307 4.9335384
1368372_at 7.761237 7.84293 7.7752285 7.942461 7.683711 8.179432 8.286528 8.375431 7.850815 7.352842 7.374525 7.5224104
1368373_at 4.523301 4.1653976 4.3988676 4.380993 4.2995462 4.4603453 4.1806126 4.2672653 4.153076 4.63712 4.479857 4.7338037
1368374_a_at 5.966181 5.759641 5.714631 5.751689 5.9302225 5.9943852 5.914513 5.6289754 5.732736 5.9564395 5.7553716 6.2113366
1368375_a_at 5.3601704 4.8064685 5.1823153 5.592487 5.7586417 5.361014 5.7219133 5.729997 5.382086 5.437828 5.298237 5.4930277
1368376_at 7.811969 8.6033325 9.6999445 9.196665 8.474568 9.237799 7.302913 10.950401 9.460966 9.031683 9.036753 9.557592
1368377_at 4.955213 4.83502 4.9822235 5.2270494 4.903251 4.9490414 4.948595 5.0977774 5.2054486 4.8208423 4.989276 4.86729
1368378_at 11.841313 12.032446 11.607738 11.893264 11.902079 11.882658 12.194106 12.35895 12.082892 11.84736 12.08907 11.902692
1368379_at 8.047286 8.201433 8.431802 8.43703 8.285411 8.2883005 8.158486 8.452278 8.300028 8.544216 8.660087 8.732695
1368380_at 14.003987 13.960421 14.003356 14.021756 14.017596 14.03103 13.992079 14.064708 14.021215 14.037945 14.085587 13.918882
1368381_at 4.862566 5.0170946 4.7941904 4.841597 4.9275193 5.1933894 5.068862 5.024918 4.943174 5.0184975 4.7917175 4.804053
1368382_at 5.0177097 5.0185375 5.0945005 5.362703 5.347138 5.210309 5.115653 5.0053916 5.1632404 5.2909775 4.855937 5.1921053
1368383_at 5.9511437 6.1637316 6.303675 6.1933045 6.386554 6.2097073 6.137917 5.977828 6.0961347 6.198637 6.0502267 6.1653557
1368384_at 3.964878 4.077243 4.155796 4.0974584 4.102049 4.1760907 4.1364317 3.9102092 3.9927995 4.1333127 3.9790695 4.1702952
1368385_a_at 9.1513195 9.133351 9.120892 9.057768 9.126579 9.101785 8.960528 9.1536455 9.151379 9.159363 9.1484375 9.122546
1368386_at 9.766876 9.646467 9.647102 9.55555 9.565618 9.752095 9.51589 9.697223 9.707552 9.519965 9.579506 9.684412
1368387_at 11.251743 11.513202 11.581906 11.301175 11.326727 11.386699 11.483783 11.617537 11.445708 11.530766 11.627389 11.391733
1368388_at 5.2828712 5.053762 4.9659915 5.013735 5.0217433 5.0608172 5.293933 5.103411 4.9438667 5.256271 5.011642 4.9339294
1368389_at 9.153428 8.963227 9.027271 8.988723 8.842793 8.960149 8.848228 8.869115 9.143096 8.909823 8.87111 8.990605
1368390_at 8.955947 9.088285 8.876528 8.954295 9.06509 9.062654 9.351784 9.234732 9.192717 9.09471 8.928261 8.900431
1368391_at 4.867272 4.625123 4.6587486 4.77711 4.615425 4.5706034 4.7623854 4.603537 4.8054824 4.7973995 4.931157 5.1205163
1368392_at 6.209594 6.408198 6.3260193 6.44026 6.40835 6.380425 6.326626 6.471015 6.190969 6.4422884 6.460441 6.4876857
1368393_at 6.3150053 6.193776 5.8529315 5.555035 5.861032 5.96961 5.947218 6.6201158 6.4074645 6.5604286 5.725429 6.0169353
1368394_at 5.736843 5.6925607 5.784335 5.802532 5.7885914 5.713301 5.477493 5.552535 5.719579 5.9046288 5.5792627 5.798814
1368395_at 5.267672 5.3874297 4.797524 5.3766594 5.1635027 5.4940023 5.233207 5.5973 4.9269447 5.085979 4.8436832 5.613418
1368396_at 5.272561 5.2167177 5.539125 5.494924 5.4275465 5.42548 5.175289 5.3550262 5.195012 5.373821 5.074151 5.5215807
1368397_at 12.870337 12.91986 12.803659 12.911619 12.86218 12.884405 12.888701 12.779503 12.9018345 12.935255 12.829912 12.900698
1368398_at 4.6353307 4.521528 4.443563 4.6959968 4.6118574 4.576423 4.8597064 4.7091312 4.39925 4.6075196 4.79322 4.4375544
1368399_a_at 11.798669 11.566667 11.718501 11.6477165 11.595258 11.684067 11.528254 11.488188 11.627397 10.796149 10.729961 10.967403
1368400_at 8.886768 8.904778 8.880288 8.947498 9.043385 8.78266 8.730789 8.643683 9.050892 9.032916 8.879147 8.8046
1368401_at 4.4520097 4.5567365 4.4408097 4.0172305 4.4790883 4.411462 4.141529 4.5306377 4.5642138 4.3441267 4.4580855 4.5302796
1368402_at 9.558558 9.500191 9.363418 9.33949 9.196988 9.384421 9.227537 9.283335 9.314321 9.45483 9.415294 9.2599
1368403_at 8.7916765 8.87517 8.890367 8.680161 8.5965395 8.720348 8.723146 8.9217 8.865932 8.678764 8.483605 8.609689
1368404_at 4.637365 4.666467 4.3853703 4.6240463 4.6623635 4.7637224 4.732915 4.3331165 4.80688 4.5122547 4.73804 4.539169
1368405_at 7.824559 7.579216 7.623685 7.89548 7.6685276 7.5982437 7.742085 7.8778195 7.683369 7.830276 7.779223 7.8370934
1368406_at 4.277178 4.409831 4.44048 4.31015 4.125185 4.122283 4.3520317 4.1700344 4.345346 4.0700884 4.0634146 4.3659925
1368407_at 5.797333 6.093045 5.7669897 5.1819024 5.239174 5.6690497 5.416328 5.9374065 5.1445255 5.9059305 5.1698127 5.305795
1368408_at 4.7439957 4.7073603 4.8377323 4.954946 4.6124067 4.5214477 4.9030924 4.8937507 4.775404 4.6186156 4.7855206 4.6086197
1368409_at 10.138256 9.67078 10.184532 10.189356 10.225185 10.347935 10.128437 9.874777 9.990549 10.203306 10.647715 10.24659
1368410_at 6.605524 6.7426343 6.8574324 6.7639537 6.580757 6.511996 6.8072124 6.89274 6.9867897 6.956607 6.855619 6.5839944
1368411_a_at 3.9270213 3.7265255 3.7121625 3.8784342 3.921576 4.075664 3.8236184 3.7709851 3.9887464 4.093535 3.8492932 3.674315
1368412_a_at 4.652282 5.0159683 4.909499 5.1540275 5.0630617 4.7214007 4.6819715 5.4476576 4.8570094 4.980356 5.143301 4.9838667
1368413_at 5.0684805 4.8764076 5.0269804 5.520097 5.0646267 5.419241 5.3314505 5.297879 5.161887 5.629833 5.551526 5.8226647
1368414_at 5.9459357 5.5528135 5.6238337 5.5684977 5.9390182 5.4323473 5.670932 5.7989206 5.782174 5.6832128 5.636527 5.900985
1368415_at 3.89235 3.6157303 3.928318 3.6966395 3.9267104 3.6761692 3.8211036 3.6258726 3.7973292 3.769591 3.8485909 4.0789146
1368416_at 3.7567456 3.782158 3.7886841 3.9284415 3.7541153 3.899308 3.9354584 3.71125 3.7617886 3.6738434 3.5347784 3.898555
1368417_at 4.9649143 4.5722637 4.531258 4.6852074 4.76538 4.781309 4.655017 4.5207796 4.5730276 4.92628 4.442216 4.7758656
1368418_a_at 13.253478 13.321364 13.250034 13.174941 13.117685 13.210918 13.140396 13.148591 13.102755 13.16764 13.20187 13.308444
1368419_at 9.504088 9.40491 9.667163 9.40008 9.311947 9.326812 9.687168 9.2805 9.2709255 9.703154 9.490922 9.728971
1368420_at 13.368286 13.405861 13.326342 13.28006 13.286043 13.292899 13.27628 13.274154 13.293438 13.296678 13.334169 13.368713
1368421_at 3.9029922 3.946903 3.9884877 4.0906267 3.892221 3.9778862 4.045624 3.9459884 4.0761824 4.0136433 3.7605438 3.7478848
1368422_at 7.4180727 5.5634575 6.7091346 7.718948 6.325116 6.5025854 6.9196925 7.7361846 6.288516 6.1738544 6.5897236 6.1702375
1368423_at 5.4588947 5.526201 5.473298 5.5569773 5.592861 5.5646715 5.3358154 5.3541975 5.305546 5.4945064 5.4372225 5.7077913
1368424_at 7.682121 7.642445 7.751767 7.502128 7.719882 7.35345 7.799272 7.8377724 7.5467925 7.632896 7.6978273 7.1463647
1368425_at 5.118907 4.8468113 4.865272 4.3296566 5.177322 4.869955 4.8211603 5.0010495 4.8821864 4.8997974 4.647532 5.2172217
1368426_at 11.258964 11.369826 11.654122 11.623414 11.98956 11.715875 11.228094 11.191302 10.973259 11.100971 10.756808 10.483762
1368427_at 8.372214 8.540437 8.307838 8.259421 8.31396 8.2304535 8.248834 8.31746 8.3603 8.272501 8.407052 8.377
1368428_at 9.015523 8.765682 8.864773 8.888642 8.401039 8.721137 9.075948 8.649029 8.643364 8.660366 8.254903 8.379376
1368429_at 3.850328 3.729552 3.687858 3.5594025 3.965967 3.9022608 3.914643 4.030551 3.9946544 4.231311 3.9174328 4.2137966
1368430_at 9.829242 9.692642 9.966978 9.548578 10.168532 9.716386 9.583403 9.875846 9.711379 9.421092 9.7498455 9.761328
1368431_at 11.279974 11.24674 11.185653 11.222236 11.249522 11.23051 11.30512 11.249419 11.284868 11.238988 11.225491 11.179499
1368432_a_at 4.1289616 4.291412 4.223505 4.3935432 4.334665 4.465019 4.3177443 4.4863205 4.3840995 4.4055405 4.1542788 4.306197
1368433_at 10.111922 10.102956 10.093688 9.980344 10.081918 10.066468 10.04843 10.104524 10.072672 9.912005 10.018183 9.9805155
1368434_at 7.3858423 7.70989 7.3011026 7.97247 7.700512 7.8966947 7.56957 7.678534 7.5865703 7.604173 8.063646 7.465792
1368435_at 11.527618 11.567373 10.436871 10.407539 11.489405 11.194556 11.360905 11.375087 11.846019 11.917517 11.614144 11.8922205
1368436_at 9.463151 9.324778 9.2863455 9.308524 9.170017 9.294538 9.197499 9.315857 9.17036 9.2983885 9.15818 9.327503
1368437_at 4.817579 5.001129 4.8719 4.561844 4.656541 4.8355603 4.722051 5.0753016 5.021517 4.922501 5.0349865 4.8898554
1368438_at 4.483696 4.25105 4.2279186 4.5931873 4.6690054 4.5789 4.609292 4.4959793 4.383826 4.5200043 4.469121 4.688728
1368439_at 5.637635 5.5040994 5.618118 5.843899 5.8338213 5.799713 5.660115 5.406847 5.7594585 5.785934 5.848783 5.7361507
1368440_at 7.061989 6.861994 6.789671 6.7127757 6.9575214 7.0146194 6.76077 6.9627004 7.1112556 6.790466 6.953509 6.621193
1368441_at 6.161185 5.9036713 6.5245843 5.6941667 6.230774 6.067678 5.578512 6.213 5.8764334 6.060701 6.0703177 6.186242
1368442_at 13.289041 13.29063 13.395998 13.2963085 13.28842 13.323114 13.323793 13.303258 13.266093 13.257073 13.305574 13.297291
1368443_at 5.437694 5.347381 5.562422 5.5441093 5.326686 5.460333 5.422069 5.514949 5.420101 5.338211 5.57053 5.5598145
1368444_at 8.582996 8.430965 8.300293 8.415076 8.223058 8.393805 8.443483 8.396069 8.495698 8.38021 8.368508 8.362625
1368445_at 5.540122 5.4185314 5.707469 5.374488 5.6143956 5.63212 5.840949 5.8163466 5.54288 5.5290546 5.451398 5.861942
1368446_at 8.294552 7.8258324 8.078843 8.041751 7.717198 7.9172845 8.251098 8.434755 8.625542 6.8720922 6.6096663 7.6820025
1368447_x_at 7.4318414 6.057886 6.059092 7.6113014 7.015238 6.4650636 6.8280234 7.753302 8.487589 6.976792 7.538347 7.1263933
1368448_at 6.422745 6.1892247 6.3962383 6.5062275 6.503563 6.567271 6.34609 6.342449 6.5498166 6.542704 6.358341 6.573421
1368449_at 4.6437545 4.4939966 4.5925455 4.3602467 4.747669 4.6045523 4.647887 4.6186876 4.639859 4.457346 4.722677 4.580846
1368450_at 4.999962 4.808686 5.281826 5.147941 5.3456182 5.262795 4.8913474 5.4013996 4.9443455 5.3200583 5.112922 4.782892
1368451_at 6.1462955 6.1236315 6.144015 6.277871 6.2277985 6.3593287 6.0327315 6.3614573 6.2606196 6.279879 6.1646295 6.360872
1368452_at 9.863712 9.865357 9.768331 9.746989 9.820858 9.897249 9.968418 9.930415 9.878641 9.681498 9.638429 9.731066
1368453_at 11.021557 11.011302 11.2823305 10.535743 10.813199 10.89793 10.882551 11.081606 10.492586 11.128185 11.240092 11.119893
1368454_at 4.018077 4.1768675 4.2555494 4.134204 4.215127 4.2609224 3.739316 4.0580983 4.155396 4.1671076 3.977487 3.9108918
1368455_at 4.9131064 4.969714 5.175462 5.048445 5.1422133 5.2732773 4.953251 5.3131285 5.007432 5.110435 5.0148473 5.149469
1368456_at 3.9567068 3.8729558 3.9517217 3.76653 3.912334 3.7267864 3.8695724 3.8080387 3.6322873 3.8728404 3.8084528 4.082097
1368457_at 3.6477003 3.7411177 3.5717993 3.903805 3.6505525 3.7498875 3.8113408 3.6908572 3.964768 3.8048332 3.7863593 3.8503008
1368458_at 10.08856 10.637699 8.014786 7.482055 9.148047 9.751165 9.321613 7.2956753 10.014107 10.038831 8.629752 9.315621
1368459_at 4.120879 4.0189257 4.0538993 4.3983917 4.0651755 4.2149563 4.3518744 4.266508 4.259851 4.126253 4.029091 4.256562
1368460_at 7.730709 7.8010135 7.45726 7.674518 7.419764 7.077507 8.064634 7.9456906 8.287635 7.31554 7.0349255 7.1265106
1368461_at 11.345163 11.386484 11.286216 11.260571 11.567073 11.521361 11.433858 11.332264 11.359079 10.786552 11.106248 10.947118
1368462_at 5.226298 5.095577 4.98789 5.0813303 5.2938166 4.9390163 5.3549523 5.3926272 5.2813787 5.887858 5.665966 5.5026126
1368463_at 7.668766 7.33253 7.622425 7.662483 7.53881 7.4806876 7.6877327 7.6418476 7.319269 7.6707096 7.6143727 7.4152784
1368464_at 6.0082674 5.860547 6.341431 5.8490167 5.7246165 6.0620046 5.919668 6.069213 5.8616433 5.775648 5.9075203 5.980569
1368465_at 3.5754054 3.597807 3.721884 3.776089 3.8497672 3.6100662 3.775883 3.6703482 3.5102987 3.6526065 3.5532932 3.5030427
1368466_a_at 5.585147 5.3270535 5.4246607 5.1715713 5.385167 5.4953837 5.379699 5.5506454 5.2516146 5.4981976 5.5681286 5.418536
1368467_at 12.9087715 12.900791 12.964891 12.984798 12.940537 12.869791 12.970828 13.006389 12.969439 12.993859 12.971151 12.960084
1368468_at 5.067622 4.359089 4.3848877 4.849903 4.5934496 4.7109013 4.813585 4.5269403 4.309512 4.481506 4.599359 4.6938343
1368469_at 5.3799434 5.210481 5.4031897 5.382895 5.3792467 5.481262 5.6649485 5.662794 5.4245777 5.4200597 5.5808682 5.955432
1368470_at 8.862941 8.5287695 8.879483 8.768657 8.800418 8.56193 8.6287 8.664447 8.714095 8.68457 8.595456 8.579887
1368471_at 5.185626 5.366734 5.1378155 5.2548532 5.364114 5.1022654 5.2936993 4.8430533 5.426471 5.3217425 5.182398 5.3150816
1368472_at 4.677077 4.495859 4.4949737 4.8957243 5.0637136 4.6666594 4.591305 4.6426725 4.8484526 4.480622 4.616811 5.1322904
1368473_at 4.98963 4.7044187 4.8706584 5.02322 4.9906406 5.003899 4.90695 5.047781 4.8337135 5.112028 4.9638696 4.9029517
1368474_at 6.7561088 6.7248855 7.3838754 7.088838 6.789629 6.4041758 6.7467027 7.3147645 7.428607 6.5852904 6.751384 6.8614535
1368475_at 4.827695 4.6612267 4.7019763 4.594733 4.698572 4.582668 4.579584 4.7214813 4.7262564 4.7808275 4.723235 4.9119153
1368476_at 6.315547 6.520552 6.610577 6.4949965 6.5479393 6.356019 6.654114 6.7458777 6.8642564 6.653947 6.8704295 6.5097623
1368477_at 6.721266 6.7114944 6.6411595 6.5803185 6.9605274 6.8874764 6.6947713 6.7279935 6.7374735 6.701971 6.6901574 6.8224945
1368478_at 3.965064 3.7084901 3.7099895 3.639049 3.7889292 3.9681127 3.5051055 3.7952733 3.6547558 3.8075974 3.7012124 3.7597373
1368479_at 3.4796445 3.55199 3.5637379 3.6955028 3.7840319 3.5836482 3.528783 3.5541751 3.8489552 3.4990764 3.5515687 3.8608847
1368480_at 5.998065 6.1473265 6.392931 6.0942497 6.560424 6.145089 6.062012 6.311092 6.3000903 5.9713097 5.9288197 6.3591123
1368481_at 5.0672894 4.984725 4.5815325 5.0183897 5.1823325 4.7020335 5.0158076 4.8384056 5.1008997 4.9381466 5.060349 5.061095
1368482_at 6.3391533 6.6268477 6.434835 6.558276 6.8192196 6.293584 6.5569615 6.7775183 6.693544 6.2151284 6.7407002 6.405307
1368483_a_at 4.271234 4.195596 4.3342695 4.167774 4.185476 4.332206 4.3813896 4.389383 4.201925 4.3088455 4.2973995 4.1158376
1368484_at 4.8110385 4.5263696 4.5679464 4.6353116 4.8902736 4.6940904 4.705645 4.46073 5.21429 5.0420527 4.6857085 4.774184
1368485_at 4.3388443 4.6395903 5.0239544 5.060116 5.023267 4.574011 4.9796133 4.790283 5.064271 4.9261627 5.0265656 4.83512
1368486_at 6.768876 6.693644 6.3628325 5.7673354 6.6090207 7.537168 5.971748 6.4098635 6.4374185 5.956285 5.6481876 5.945061
1368487_at 3.3960168 3.3689873 3.2148693 3.2835207 3.298803 3.335138 3.325647 3.4172518 3.37951 3.414603 3.20021 3.241644
1368488_at 9.153759 8.834401 8.7569275 9.161295 9.057723 9.034749 9.45668 8.92905 8.614241 8.5705185 9.095084 8.45072
1368489_at 4.879673 4.5920773 4.9682474 5.037879 4.9993315 4.7461953 4.6628637 4.793051 4.758266 4.8597336 4.750368 4.7009125
1368490_at 10.821658 8.961618 10.199818 10.476745 9.820197 10.351325 10.475608 10.207741 9.611884 9.402464 9.488055 10.312073
1368491_at 5.7132306 7.192509 6.9582915 5.607441 6.6127014 6.508419 5.9969153 6.2569313 5.8257394 6.470875 6.1141195 6.3037343
1368492_at 7.1392965 7.3284407 7.5031915 7.12729 7.9285517 6.9181128 7.084113 7.4205093 7.358931 7.350314 7.3742514 7.248647
1368493_at 4.6220584 5.017674 4.7810764 4.970782 4.8187613 4.60286 4.428218 4.737665 5.061116 4.9520273 4.6088595 4.870859
1368494_at 3.9198625 3.9354327 4.150323 3.9419813 4.101921 4.621831 4.6313734 4.0140066 3.9775116 4.3934135 4.1253433 4.236191
1368495_at 5.4854107 5.2843018 5.057587 5.452254 5.487568 5.4731894 5.3833356 5.2000875 5.2799115 5.514146 5.0011816 5.441279
1368496_at 4.2657714 4.169303 4.544403 4.3935957 4.3193817 4.346777 4.42653 4.3588886 4.1583586 4.568308 4.2892523 4.450449
1368497_at 11.088686 11.087955 10.88527 10.902888 11.001383 11.032575 10.9552355 11.270838 11.192976 11.441132 11.832709 11.252515
1368498_a_at 3.374367 3.2447474 3.3230977 3.1861877 3.4001803 3.2456837 3.1521826 3.2219415 3.189606 3.4461257 3.1640983 3.480376
1368499_at 3.3362436 3.3873985 3.200437 3.4096758 3.511521 3.3566675 3.179231 3.109437 3.3465278 3.3458276 3.220233 3.4508033
1368500_a_at 6.627937 6.5242534 6.4288836 6.6711493 6.6350384 6.615715 6.4713383 6.464411 6.5376873 6.5343266 6.463773 6.4865417
1368501_s_at 6.2644563 6.6215496 6.136471 6.383424 6.8212304 6.679351 6.444666 6.526048 7.270499 6.5070796 6.0898886 6.2424207
1368502_at 4.0434227 3.9286952 4.115346 4.224514 4.2042923 4.1664286 4.1979113 4.040704 4.117423 4.234042 4.1360087 4.203533
1368503_at 8.448175 8.556478 8.460491 8.59137 8.46456 8.600048 8.601526 8.810125 8.325314 8.548092 8.856529 8.515532
1368504_at 11.117504 11.087822 11.234106 11.121533 10.965323 11.095979 11.28888 11.288467 11.217131 11.248913 11.264328 11.139038
1368505_at 5.024638 5.2208347 4.774566 5.2276316 5.0294337 5.17378 4.8333845 5.013667 5.1780543 4.8096824 4.836875 4.802535
1368506_at 4.6869864 4.649211 4.7198544 4.855845 4.719093 4.6003194 4.5246844 4.7315226 4.59553 4.703693 4.771233 4.6823845
1368507_at 11.369017 11.298431 11.269545 11.349131 11.116042 11.26134 11.249635 11.34003 11.216635 11.461899 11.4363985 11.4877405
1368508_at 8.187231 8.817318 8.692661 8.411161 8.522983 8.471346 8.451359 8.398323 8.492648 8.469431 8.658915 8.5273285
1368509_at 6.1809535 6.00572 5.896418 6.1469436 5.8671813 5.5935793 6.1154532 6.534966 6.1118817 6.5762134 6.0113654 6.2191563
1368510_at 4.56374 4.4003115 4.675261 4.342175 4.2548666 4.663369 4.4793453 4.5332994 4.6459846 4.3059473 4.4080753 4.3721786
1368511_at 3.965064 4.4038763 4.2623034 3.868359 4.185203 4.0305915 4.149954 4.4710474 4.253566 4.161822 4.2107964 4.198538
1368512_a_at 10.53985 10.606969 10.382542 10.7500305 10.700439 10.322589 10.793109 10.641188 10.285035 10.177694 10.311226 10.301176
1368513_at 6.583599 6.7736874 6.3272233 6.6120806 6.5500994 6.332945 6.70156 6.4383054 6.1184006 6.3405066 6.0895014 6.2288575
1368514_at 11.646416 11.519409 11.538301 11.627241 11.404218 11.580309 11.630324 11.652506 11.563931 11.615444 11.646623 11.589279
1368515_at 5.0149755 5.1016474 5.21803 5.1786566 5.184607 5.341748 4.9379454 5.004031 5.3472137 4.994503 4.8478537 5.116603
1368516_at 6.5679913 6.418863 6.6894703 6.645304 6.588041 6.420502 6.5092735 6.545355 6.647999 6.422269 6.2973857 6.362626
1368517_at 7.059765 6.999934 6.520619 6.774859 6.7332335 6.734712 6.886348 6.5347943 6.519627 7.009798 6.8271513 6.898819
1368518_at 8.031434 8.168269 8.288422 8.085927 8.459221 7.990002 7.9475565 8.266627 7.9796214 7.959689 8.118535 7.9474077
1368519_at 5.252795 5.3113155 5.2217484 5.1011763 5.2749267 5.3074064 5.186215 5.173799 5.325738 5.121054 5.2002697 5.2500544
1368520_at 13.167102 13.079456 12.797601 12.897663 12.889012 12.655069 12.844257 12.628701 13.009736 11.814275 11.741481 11.879962
1368521_at 6.663232 6.2036743 6.7703714 6.381298 6.542139 6.3426685 6.548195 6.453379 6.622663 6.3863516 6.308799 6.456561
1368522_at 4.5663743 4.4301596 4.7436514 4.727718 4.749588 4.6180797 5.0011506 4.372158 4.681057 4.6973543 4.781348 5.1452456
1368523_at 4.242185 3.9143963 4.356978 4.081575 4.0939713 3.8587308 4.315815 3.8736768 3.923606 4.097884 3.9260135 3.9535103
1368524_at 3.8354394 3.5570815 3.728822 3.784144 3.6643088 3.794953 3.7135181 3.707056 3.59396 3.6639676 3.6281006 3.7488801
1368525_at 6.966493 6.856398 7.028343 6.9617558 6.902553 6.9245195 7.106248 7.1056085 7.3186226 6.765161 7.4122653 7.199502
1368526_at 7.421775 7.4540143 7.4495387 7.3041863 7.4438686 7.4634457 7.5482173 7.499331 7.459327 7.4427867 7.5067797 7.5218763
1368527_at 3.3114357 3.3187187 3.1052296 3.228224 3.2966464 3.3637245 3.2891278 3.2670171 3.2008135 3.3777335 3.2742782 3.3521872
1368528_at 8.865282 9.095045 8.882583 8.844862 8.859455 8.729271 8.7919655 8.916735 8.383377 8.629202 8.565802 8.702379
1368529_at 4.75043 5.001932 4.48664 4.80531 4.867144 4.8323116 5.0247397 4.9330006 4.3028665 4.6090565 4.5726414 4.4120383
1368530_at 4.4532814 4.0813 4.125078 4.2789464 4.5622654 4.4718504 4.534115 4.277455 4.3927116 4.3513193 4.830912 4.622392
1368531_at 3.7091155 3.60702 3.511846 3.4746325 3.560568 3.478888 3.4589038 3.642055 3.6001542 3.6022108 3.5381427 3.649337
1368532_at 3.9102037 4.062724 3.9416077 3.9029436 4.0434847 3.8532422 3.7473736 3.9929378 3.691839 4.202627 4.0200486 3.8155665
1368533_at 5.0871353 5.3113155 5.5307846 5.5061045 5.452506 5.1508636 5.6336823 5.393028 5.4942036 5.0766573 5.2037888 5.5247517
1368534_at 5.5730643 5.35315 5.2871366 5.5655937 5.7576323 5.6050067 5.5625777 5.343595 5.6148696 5.664064 5.357821 5.6047244
1368535_at 5.350881 5.2093277 5.1100664 5.218545 5.2498484 5.168851 5.349661 5.216481 5.3705397 5.1561193 5.3278475 5.561281
1368536_at 10.766683 10.76017 11.031731 10.950704 10.764582 10.743388 11.028483 11.209536 11.151462 11.1195 10.997262 11.065645
1368537_at 6.5068393 6.6569233 6.5690684 6.2686615 6.526373 6.4548926 6.5884504 6.916392 6.659518 6.2949257 6.9422755 6.5784154
1368538_at 8.158766 8.143656 8.148504 8.339294 8.204361 8.073384 8.26476 8.224302 8.227279 8.421463 8.413506 8.278599
1368539_at 3.429742 3.4476345 3.5741045 3.4588687 3.2262673 3.534791 3.3528001 3.3857079 3.3065853 3.4445078 3.3820364 3.431543
1368540_at 4.196496 4.0742354 4.2418876 4.5101366 4.3626966 4.1592674 4.2734966 4.3076463 4.6943636 4.48253 4.1415205 4.3925138
1368541_at 6.0835505 6.098659 6.124668 5.8046536 6.3744054 6.37731 5.5613575 5.9442854 6.0254784 6.2599864 5.779597 6.0166492
1368542_at 5.03689 4.833428 4.8632326 4.7395716 4.9456515 4.83675 4.978254 4.769614 4.675722 5.040295 4.722695 4.8067265
1368543_at 8.44993 8.118349 8.332264 7.9694457 7.8082027 7.9887094 8.309406 8.08964 8.258516 6.78054 6.8609962 7.0125113
1368544_a_at 4.819139 4.596818 4.519148 4.6263475 4.4961076 4.420546 4.9256644 4.8008437 4.7522316 5.0621243 5.1713743 5.183553
1368545_at 5.3331776 5.588151 5.31542 5.9137206 5.5820107 5.6259694 5.405236 5.413179 5.6068063 5.3797045 5.5380955 5.502224
1368546_at 5.0175424 4.6333556 4.9139442 4.746916 4.9297056 4.83648 4.790935 4.582126 4.7156534 4.911696 4.6974583 4.6091566
1368547_at 4.066139 3.7777426 3.9271257 3.9938834 3.9118915 3.991096 3.711058 3.9486356 4.0005884 3.9045568 3.8850348 4.119212
1368548_at 3.3792574 3.2858272 3.311745 3.404029 3.358665 3.102036 3.2533548 3.210352 3.196847 3.255934 3.3762388 3.3030283
1368549_at 9.1741495 9.35791 9.335721 9.285938 9.195856 9.262544 9.131122 9.478148 9.267134 9.36401 9.295102 9.324433
1368550_at 4.8757057 4.6152153 4.839469 5.0347795 5.0453734 4.749973 5.069433 5.139509 5.050661 4.9348125 4.8701363 4.9633636
1368551_at 5.10291 4.9160867 4.715632 4.899245 5.0489645 4.8986216 4.774575 4.559171 4.5344033 4.8700013 5.005694 4.9076853
1368552_at 10.735237 10.762407 10.622426 10.724172 10.660948 10.533318 10.793786 10.759318 10.722186 10.719763 10.778141 10.742316
1368553_at 5.002598 4.9296856 5.0279403 5.0259876 5.363364 5.22011 5.2955675 5.2141113 4.9743433 4.8440228 5.225116 5.0099325
1368554_at 5.255018 5.3061976 5.555787 5.336852 5.4056664 5.468487 5.4494753 5.386794 5.542106 5.437653 5.4399376 5.6836863
1368555_at 5.449278 5.8660336 5.503678 5.3164444 5.5207257 5.4397116 5.244135 5.4203863 5.132099 5.3381243 5.3127985 5.349719
1368556_at 4.340029 4.1272154 4.3477955 4.3312364 4.417112 4.495624 4.2674236 4.391528 4.3706656 4.598085 4.333104 4.4814672
1368557_s_at 4.44362 4.4090767 4.530568 4.226843 4.5334816 4.3025923 4.4990816 4.6656957 4.3842635 4.4631596 4.4481096 4.309477
1368558_s_at 7.9401584 8.001606 8.510376 7.631353 8.195276 7.90919 7.7522554 8.442484 8.293638 7.8182073 7.969848 7.6291595
1368559_at 5.1450033 5.251572 5.3922753 5.253294 5.454635 5.503346 5.394148 5.394463 5.198488 5.158935 5.318861 5.547903
1368560_at 4.853434 4.8798046 4.871285 4.864149 4.735052 5.1985674 4.722245 4.824875 4.8952427 4.673362 5.0124598 5.1056437
1368561_at 3.911402 4.14517 4.039936 3.854442 3.9621947 4.081833 3.807243 3.791011 4.219779 3.916651 3.7883725 4.0632706
1368562_at 4.6569133 4.9023232 4.959064 4.661702 5.0760245 4.7953553 4.7483473 4.657465 4.768782 4.7145023 4.5001855 4.925501
1368563_at 7.3715477 6.6446667 7.3180137 8.586941 6.714246 7.680007 7.759205 6.6368337 7.8998327 7.317493 7.7946787 7.7421594
1368564_at 4.8488398 4.497641 4.674098 4.597758 4.634614 4.676427 4.6966896 4.7292533 4.718051 4.8523397 4.583816 4.609255
1368565_at 5.9161215 5.3775945 4.612857 4.2302938 4.201551 4.272303 4.308075 4.3886733 4.362442 4.372665 4.915303 4.0589747
1368566_a_at 11.402616 11.383018 11.208458 11.402019 11.416045 11.209377 11.512056 11.358767 11.450826 11.455834 11.232557 11.411155
1368567_at 7.8542686 7.486651 7.9736648 7.6786304 7.3934584 7.5755014 7.583296 7.433407 7.4042826 7.4975877 7.5636344 7.442764
1368568_at 5.553788 5.7474475 5.552798 5.665431 5.704822 5.58001 5.334332 5.5162444 5.4440527 5.481517 5.608615 5.6653004
1368569_at 3.8667734 3.9150956 3.9984536 3.864562 3.6469722 3.8109143 3.7730482 3.7825456 3.6253924 3.671672 3.5787895 3.639587
1368570_at 8.147634 8.099807 7.8785515 8.001732 7.7742333 7.861822 7.9784794 8.091784 7.985231 8.0178175 7.9104156 7.9109964
1368571_at 4.5313096 4.7510486 4.6596255 4.474206 4.958374 4.550289 4.6943283 4.8714046 4.856773 4.8536034 4.846733 4.7406173
1368572_a_at 5.184923 4.9895825 5.135194 5.060116 5.2682815 5.2419114 5.115239 5.0508094 5.031635 5.1857405 5.0689936 5.1659245
1368573_at 8.623621 8.4106 8.435935 8.357363 8.213475 8.369402 8.540231 8.360007 8.406464 8.177257 8.237681 8.34149
1368574_at 10.254108 10.369734 10.100089 9.988546 10.250902 10.083619 10.227002 10.085804 10.183744 9.765235 9.743151 9.69097
1368575_at 5.269557 5.2925425 5.239789 5.270304 5.341225 5.6758866 5.284937 5.2358656 5.2470517 5.153281 5.1127357 5.242413
1368576_at 3.866299 3.7715507 4.19225 3.93738 3.9252017 4.1335545 4.0361724 3.9155984 4.019647 3.8258443 3.9375682 4.0534
1368577_at 3.4254372 3.295524 3.5636442 3.4085805 3.417068 3.405822 3.4530494 3.2578573 3.5140073 3.2980566 3.348175 3.5258393
1368578_at 4.8739057 4.666563 4.7627034 4.4924016 4.778326 4.8719015 4.34809 4.5923862 4.7571898 4.555559 4.7081666 4.91087
1368579_at 4.623371 4.452414 4.3683805 4.326722 4.527466 4.547656 4.4603186 4.3335633 4.538357 4.257554 4.136114 4.518008
1368580_at 6.0143213 5.6950493 5.788933 5.9749165 6.2775183 5.9752173 6.0198708 6.098729 5.993854 5.9339952 5.7787747 5.922207
1368581_at 5.5841722 5.4897175 5.4284453 5.434782 5.7676153 5.463626 5.5988326 5.409735 5.247518 5.5551543 5.5700235 5.693841
1368582_at 3.9841497 4.0061646 4.1560287 3.9789498 4.1199913 4.1834745 4.2128572 3.969248 4.101115 3.732146 3.5083904 4.033806
1368583_a_at 13.757565 13.913036 13.900743 14.027523 13.989707 13.769154 13.988596 13.751047 13.960412 13.964973 13.916206 13.891059
1368584_a_at 4.119158 4.0795784 4.2884264 4.114556 4.4968863 4.424244 4.749605 4.0267677 4.412704 4.261169 4.468062 4.688728
1368585_at 6.10939 5.5900106 6.0222883 5.908313 5.8032775 5.7402124 5.602046 5.6937747 5.7066984 5.79323 5.623519 5.915444
1368586_at 5.1184464 4.791428 4.920388 4.8913493 4.975671 4.9918046 4.7828684 4.7529144 4.9218426 5.0130672 4.7431326 5.052681
1368587_at 13.838302 13.890089 13.889091 13.878572 13.887614 13.861676 13.948174 13.765929 13.887991 13.746612 13.839174 13.795796
1368588_at 6.0268087 7.220766 6.68539 6.1806483 6.585082 6.667895 6.423339 6.310052 6.6111784 6.6482553 6.8634253 6.3117085
1368589_at 8.386852 8.808004 8.4920845 9.1604595 9.048637 8.733568 8.174288 8.749505 8.765659 8.762586 8.912423 8.5648365
1368590_at 4.2011766 4.3057084 4.3133492 4.367807 4.361287 3.9983366 3.975091 4.27187 4.1158457 4.085842 4.0501366 4.005624
1368591_at 8.799011 8.826689 8.850879 8.9650135 8.919329 8.865579 8.750071 8.802599 8.709818 8.816429 8.865339 8.911441
1368592_at 8.135097 7.992546 8.061681 7.9833374 8.283366 7.728888 7.955422 8.059776 7.847351 7.711761 7.6688094 7.4676127
1368593_at 8.607756 8.846996 8.604492 8.462231 8.398203 8.482233 8.916237 9.1790695 8.870901 9.075624 9.081156 8.73576
1368594_at 5.105979 4.8817616 5.133951 4.994443 4.8634233 4.853315 4.961915 4.8296223 4.902008 4.92816 5.0349865 5.0474186
1368595_at 4.4616866 4.331391 4.7754784 4.1802597 4.2208395 4.280852 4.473612 4.39363 4.5393486 4.772989 4.280048 4.519069
1368596_at 6.753659 7.003558 6.985757 6.9909744 6.6677504 7.270813 6.844526 7.3126884 6.887521 7.164897 7.3633194 6.8160157
1368597_at 5.7502723 5.820701 6.241005 5.850505 5.856265 6.1880307 5.993868 6.269234 5.7285395 5.9133563 6.296194 5.9471736
1368598_at 6.582406 6.1745005 6.3586297 6.4059577 6.3806586 6.457586 6.4595013 6.382312 6.4066734 6.3347716 6.31147 6.4621396
1368599_at 5.6402273 5.2380447 5.5288615 5.5090995 5.6855316 5.674598 5.4942904 5.415904 5.406427 5.4078655 5.525002 5.4657793
1368600_at 11.117651 11.062095 10.945151 10.876807 10.590277 10.9642725 10.952108 10.82039 10.992683 10.9964 10.75429 10.875719
1368601_at 4.5997543 4.255051 4.2894015 4.34873 4.5413795 4.5561347 4.3572106 4.386129 4.4039764 4.404801 4.456111 4.5836987
1368602_at 3.9240496 3.3654766 3.7552094 3.634032 3.9299047 3.8907728 3.751107 3.4638526 3.540606 3.7368293 3.6705225 3.7878776
1368603_at 4.647342 4.481799 4.4624166 4.6081257 4.65923 4.73526 4.373451 4.4997497 4.1401963 4.5551744 4.2375536 4.771252
1368604_at 4.712978 4.6605425 4.597293 4.7356005 4.7593274 4.997222 4.980625 4.81633 4.773714 4.9512644 4.79322 4.877929
1368605_at 4.8428736 4.5356083 4.920388 4.744481 4.8162456 4.5794425 4.887181 4.64268 4.8415494 5.057074 4.910042 4.495852
1368606_at 4.1644764 4.0635304 4.4986815 4.084014 4.1512814 4.0947866 4.123595 4.0546417 4.3010573 4.2427874 3.8430622 4.2770166
1368607_at 7.899271 8.602308 7.273026 8.993219 7.552324 7.9837103 7.1656604 6.672862 7.6899605 6.07096 4.798052 6.302707
1368608_at 10.357809 10.356637 10.1289625 10.284884 10.310099 10.348613 10.111332 10.086524 10.262867 9.899412 9.82711 10.122646
1368609_at 12.63838 12.573038 12.619139 12.587973 12.527868 12.647043 12.78288 12.71695 12.690997 12.5919075 12.561191 12.671108
1368610_at 4.0119405 3.6826222 3.9807544 3.8638313 3.9106824 3.8283727 3.947343 3.8180652 3.669617 3.969655 3.727577 3.962739
1368611_at 3.9855886 3.8743532 3.579316 3.9039807 3.845265 3.811366 3.8788693 3.72984 3.783981 3.763858 4.0303364 3.8893251
1368612_at 5.4465733 5.3680058 5.3300853 5.3960485 5.2111125 5.2217765 5.390115 5.37818 5.2708063 5.6445837 5.3875756 5.155763
1368613_at 4.1114683 3.9290843 4.2040787 3.9284563 3.8552344 4.2217402 4.3093557 4.1127534 4.3077545 4.1205635 4.1663427 4.246827
1368614_at 8.427906 8.822052 8.177875 8.520325 8.402664 8.302334 8.767126 8.365973 8.690483 8.666428 8.573445 8.398749
1368615_a_at 4.4392176 4.70001 4.646939 4.4680786 4.6014223 4.570689 4.8425264 4.839481 4.604542 4.555668 4.297095 4.773405
1368616_at 5.6105504 5.9987035 5.936729 6.062653 5.91447 5.99033 5.8752604 5.6499033 5.8933268 5.978613 6.064399 6.1315393
1368617_at 4.7530746 4.4919133 5.2198725 4.032883 4.4565315 4.2910085 4.5270414 4.679494 4.1108217 4.5510654 4.8035884 4.8743796
1368618_at 9.586208 9.065364 9.30045 9.23828 9.392142 9.299282 9.3267 9.385908 9.362349 9.204034 9.187027 9.431996
1368619_at 4.9353724 5.002672 4.964917 5.06007 5.296486 5.120109 4.9508038 5.122097 5.140473 5.0288334 5.186269 5.1727705
1368620_at 5.306279 5.6759734 5.460296 5.2265196 5.766879 5.7005663 5.642382 5.61967 5.606208 5.5362654 5.6718054 5.619588
1368621_at 10.635508 10.4852295 10.724815 10.682478 10.659049 10.821943 10.885803 10.836245 10.773548 10.683543 10.48991 10.644624
1368622_at 4.1453342 4.122346 4.1645503 4.2181344 3.9807975 4.166443 4.133499 3.822336 4.05041 4.0826664 4.085101 3.9711823
1368623_at 4.488883 4.347234 4.2304325 4.4899845 4.3113384 4.4435143 4.2322836 4.2414646 4.4969378 4.5907173 4.260543 4.4093485
1368624_at 3.6329823 3.647901 3.655846 3.7444885 3.7277827 3.793508 3.538881 3.5430706 3.6628067 3.642519 3.6631598 3.505344
1368625_at 4.8125515 4.9156656 4.857252 5.0855017 5.1178074 4.9775934 5.054727 4.924576 4.91323 5.0720463 4.8397303 4.768379
1368626_at 4.2662315 4.2006974 4.1581955 4.330942 4.2697215 4.1745095 4.3951635 4.1538363 4.248084 4.1350513 4.165614 4.238507
1368627_at 12.8386135 12.652586 12.777927 12.56048 12.7007675 12.684151 12.727621 12.820994 12.846853 12.87419 12.667418 12.745088
1368628_at 3.7731988 3.725528 3.8352196 3.7014716 3.9409711 3.6680772 3.8190422 3.918193 3.8932652 3.8250341 3.7225444 3.73946
1368629_at 4.334747 4.3497963 4.360591 4.750745 4.5120564 4.5136766 4.293685 4.188741 4.3789654 4.493064 4.5779123 4.378135
1368630_at 3.5375848 3.5358815 3.2345617 3.5404708 3.476761 3.5247602 3.4217362 3.4166582 3.6841958 3.501495 3.4174755 3.2793572
1368631_at 4.5927544 4.364105 4.3788347 4.081575 4.5521336 4.1689553 4.132223 4.3285036 4.1929264 4.32453 4.119031 4.2666693
1368632_at 3.4340432 3.4077878 3.3313575 3.3440585 3.2003317 3.352621 3.2961318 3.164065 3.2748234 3.2431126 3.3927574 3.160313
1368633_at 3.6683042 3.434471 3.5609145 3.4290316 3.4053578 3.4468095 3.5556293 3.281288 3.325902 3.3547437 3.370018 3.550092
1368634_at 7.6007676 7.561345 7.6049695 7.789903 7.7218566 7.7737975 7.7089195 7.548362 7.656603 7.7151937 7.510962 7.507624
1368635_at 4.1782446 4.015321 3.891514 4.120759 4.299103 4.2020764 3.8656569 4.1754503 4.0716753 4.0645084 4.01355 4.030576
1368636_at 5.4555707 5.4897175 5.3105187 5.5890126 5.7962418 5.712756 5.837134 5.3573923 5.4045067 5.4793873 5.447933 5.460205
1368637_at 4.045377 4.0376263 4.4537263 4.2641726 4.2193556 4.253224 4.247411 4.2877316 4.3022723 4.296537 4.143175 3.9672914
1368638_at 5.364422 5.2469645 5.0952873 5.2047462 5.3425503 5.159957 5.257513 5.2975492 5.4231243 5.2772923 5.350013 5.3322926
1368639_at 3.8980658 3.8810194 3.8451865 3.6556942 3.7651105 3.8432689 3.7717047 3.942326 3.8502722 3.7539482 3.903549 3.7590303
1368640_at 4.594142 4.855816 5.2217484 4.961119 5.2232556 5.3436537 4.782207 5.096099 5.165651 5.156442 5.035688 4.995847
1368641_at 4.407663 4.23042 4.2978783 4.1911387 3.9858758 4.102291 4.2766933 4.356711 4.427715 4.165656 4.139939 4.724389
1368642_at 9.380709 9.469126 9.515094 9.161165 9.336946 9.367154 9.48277 9.540064 9.491362 9.426278 9.476192 9.171221
1368643_at 4.4779673 4.308652 4.4153376 4.491971 4.5144987 4.2518163 4.585347 4.497938 4.4859467 4.459035 4.6140766 4.4264336
1368644_at 4.3958135 4.219397 4.1204066 4.484094 4.420032 4.2756557 4.3452077 4.38783 4.4436417 4.1488085 4.396222 4.350224
1368645_at 6.4429817 6.2359056 6.4010386 6.1443176 6.3547935 6.230261 6.334625 6.350611 6.4429226 6.334795 6.3956814 6.229273
1368646_at 9.09877 8.838039 8.883623 8.842373 8.864219 8.926217 9.193867 9.079166 8.849849 8.760955 8.932527 8.522406
1368647_at 7.615034 7.470845 7.665706 7.407484 7.528394 7.4920597 7.359827 7.6052136 7.4261436 7.2252803 7.531876 7.3474784
1368648_at 4.2465982 4.145486 4.350941 4.426711 4.3447328 4.5150332 4.251788 4.5451236 4.4907103 4.6538315 4.3678756 4.390874
1368649_at 8.191528 8.289086 8.242561 7.943162 7.918151 8.180704 8.260649 8.135441 8.202385 8.127614 8.365379 7.8966465
1368650_at 7.3968163 7.6410446 8.527691 8.292577 7.514745 7.6573205 7.2192764 8.392263 7.758112 8.551339 8.271072 8.291624
1368651_at 10.954669 10.991286 10.639366 11.147967 10.57316 10.727445 11.129421 11.0899105 10.899086 10.65175 11.076688 10.575012
1368652_at 6.8547564 6.7388153 6.7008224 6.535176 6.6630497 6.7482195 6.8426657 6.800776 6.6498404 6.72285 6.78053 6.8313265
1368653_a_at 10.806014 10.848986 10.769578 10.989499 10.929078 10.783484 10.889851 10.943193 10.807475 10.979911 11.056332 11.032765
1368654_at 6.3991256 7.0113287 6.8810086 6.364039 6.506907 6.510045 6.471256 6.546857 6.539489 6.5736957 6.4678288 6.3411937
1368655_at 9.3398485 9.585567 9.444437 9.267011 9.675187 9.48336 9.27951 9.452128 9.314129 9.23492 9.399389 9.4491625
1368656_at 4.2499585 4.033516 3.8584142 3.9889877 3.8286161 3.589865 3.977634 4.087764 3.961669 3.9517617 4.0918365 3.9198003
1368657_at 3.7472353 3.4110498 3.7206004 3.710292 3.6360466 3.6354096 3.9755754 3.5379493 3.585853 3.4683123 3.8000867 3.648735
1368658_at 5.3226876 5.2287097 5.416259 5.2294893 4.9474187 4.834681 4.728501 4.9163985 4.598433 4.258019 4.310926 4.5282464
1368659_at 10.97995 10.609258 9.627896 9.4477215 10.519841 10.41877 10.825941 10.448297 10.740618 10.583627 10.617176 9.576719
1368660_at 4.8069406 4.720845 4.477992 4.7000675 4.742257 4.885093 4.693219 5.018676 4.679786 4.54129 4.8707047 4.77827
1368661_at 6.689906 6.610671 6.6311345 6.8251457 6.449329 6.7781796 6.5778174 6.273029 6.3502116 6.264478 6.3716908 6.377825
1368662_at 7.5234723 7.2625675 7.6687675 7.9116526 7.3918223 7.482196 7.726744 7.774609 7.3611712 7.1984878 7.4906106 7.4310317
1368663_at 3.7121155 3.6275764 3.5900385 4.0286446 3.5364375 4.017913 3.628815 3.691752 3.5550632 3.5861204 3.644053 3.762642
1368664_at 5.507153 5.3252726 5.5300665 5.2317286 5.362966 5.296446 5.3079557 5.4395747 4.9868727 5.328435 5.4797277 5.8227487
1368665_at 8.422998 8.4965515 8.435825 8.332184 8.359905 8.381209 8.286032 8.547134 8.339867 8.414114 8.37595 8.35807
1368666_a_at 3.965064 3.9071643 3.4894595 3.9096506 3.8779495 3.7903883 3.8230045 3.6659565 3.808803 3.8909261 3.9712558 3.7588756
1368667_at 5.0917554 5.23661 5.0588884 5.131797 5.1135755 4.8967686 5.2403016 5.1035247 5.1477656 5.0355268 5.1584826 5.2748084
1368668_at 9.195092 9.501368 9.1572 9.19593 8.973017 9.251252 8.97045 9.126291 8.920022 9.242924 9.253111 9.325927
1368669_at 7.802932 7.642581 8.151249 7.6611423 7.945136 8.056829 7.7828336 7.6776056 7.820864 7.703955 7.624091 7.860765
1368670_a_at 5.6651177 5.7138457 5.636416 5.574088 5.4497433 5.494219 5.334332 5.4465237 5.8808985 6.049167 5.706105 5.8358927
1368671_at 6.064628 5.954223 6.2664485 6.19119 6.438695 6.3770933 6.24774 6.271203 6.130963 6.232557 6.064664 6.299462
1368672_at 4.2472024 4.6435714 4.270808 4.5680494 4.454678 4.4023976 4.577319 4.2628264 4.4206038 4.437543 4.254681 4.171874
1368673_at 4.1762805 3.9331799 3.6710618 3.951229 4.1756783 3.970443 3.7945297 4.176841 3.9404004 4.0145984 3.9257874 4.0703416
1368674_at 11.651817 11.548025 11.654714 11.67039 11.581225 11.696924 11.718773 11.641727 11.597074 11.3513155 11.730528 11.662218
1368675_at 7.8052154 7.9714346 7.6926403 7.699744 7.7680264 7.471394 7.817043 7.7916374 7.43424 7.3715396 7.7492347 7.6296782
1368676_at 5.041329 5.4101496 5.098825 5.488035 5.5622597 5.138797 5.3220687 5.357292 5.1697164 5.2997174 5.1152844 5.2172217
1368677_at 4.0492134 3.755755 3.8406858 3.8864348 3.9280596 4.0203557 3.8138955 3.6784155 3.6474931 3.6646633 3.7346883 3.799103
1368678_at 4.543185 4.15778 4.2606425 4.294802 4.2811747 4.2882357 4.365971 4.056709 4.2023735 4.1243668 4.2092514 4.346653
1368679_a_at 7.4988046 7.383808 7.4915276 7.5042386 7.368657 7.1189075 7.236457 7.385751 7.2776217 6.906001 7.1959953 6.8167
1368680_a_at 4.125748 4.1611543 4.429145 4.2814364 4.4675827 4.174783 4.1176143 4.267593 4.3073487 4.159274 4.0717416 3.9803905
1368681_at 5.912339 6.0305586 5.9978156 6.3293543 6.1920342 6.2883763 6.059124 6.169329 6.119218 6.2126894 6.2171364 6.226412
1368682_at 4.330642 4.3006997 4.515716 4.33095 4.520889 4.2918086 4.497231 4.52971 4.583992 4.3461933 4.423392 4.2864547
1368683_at 3.3213234 3.3267465 3.3436484 3.356098 3.4825833 3.2565408 3.4734132 3.2364151 3.2395968 3.2922783 3.1159494 3.3317704
1368684_at 5.409151 5.5368423 5.3738766 5.8864026 5.4507256 5.615201 5.7104473 5.6448846 5.7621 5.5479803 5.521143 5.729686
1368685_at 5.1450577 5.0517683 4.902335 4.7388763 5.065304 4.846453 4.6380544 4.893613 4.832262 4.956725 4.801693 4.782222
1368686_at 13.947076 13.997421 14.029125 14.007418 13.944728 13.9786 13.953282 13.991788 13.938653 13.96144 13.945677 13.91531
1368687_at 6.0981812 6.2417803 6.3339953 6.2862406 6.022402 6.0482516 6.24277 6.505025 6.345001 6.259115 6.3664374 5.997557
1368688_at 4.6057625 4.737052 4.6432104 4.6101313 4.7908154 4.6883698 4.670123 4.6145372 4.651621 4.753545 4.4279733 4.485947
1368689_at 4.450682 4.1087103 3.95637 4.3358545 3.994763 4.208432 3.955268 3.9470327 4.0425663 3.9711576 4.0071135 4.143322
1368690_a_at 3.979954 4.0083523 4.000747 4.1620235 4.489373 3.9899373 4.140858 4.4134345 4.2096553 4.100509 4.011931 3.9890904
1368691_at 4.5878024 4.8330355 4.742458 4.592538 4.6603093 4.920586 4.781492 4.903189 5.173289 5.1453714 5.551734 5.5650716
1368692_a_at 8.751856 9.254455 9.362283 8.991954 9.065018 8.916874 8.756203 9.184494 8.702355 9.246168 9.854112 9.30197
1368693_at 6.971802 6.9038715 6.654202 6.805899 7.0647345 7.009914 7.4929743 6.830349 6.742785 7.0771275 7.411063 7.1598744
1368694_at 3.8619998 3.9769027 3.9482703 4.1656795 4.080823 4.12959 4.1406813 3.9523656 4.2392397 4.3658705 4.103119 4.349918
1368695_at 12.46837 12.414388 12.252192 12.217297 12.549981 12.462878 12.297817 12.189284 12.37401 12.393164 12.286218 12.329165
1368696_at 4.7321997 5.0674057 4.782531 5.0221534 5.1642866 4.8422194 4.973119 5.139764 4.9995723 5.084098 4.841707 5.140316
1368697_at 3.8577728 3.8992884 3.9235675 3.7159941 3.8545523 3.8961537 3.8916976 3.90878 3.7429957 3.7646387 3.8059874 3.7424638
1368698_at 6.843159 6.6555037 6.011801 7.067097 6.863903 6.3378935 6.7683234 6.1343555 6.3039403 6.7338667 6.2569275 6.3122587
1368699_at 3.9734364 4.028123 4.1334314 4.2206697 4.1941743 4.176323 4.101597 4.040822 4.2134166 4.0491295 3.8751636 3.9902468
1368700_at 4.4092455 4.7440896 4.649475 4.518675 4.1960335 4.301316 4.5094376 4.4503784 4.7533717 4.3324413 4.4724264 4.6435685
1368701_at 5.019345 4.883198 5.030536 5.181658 5.1390133 5.257234 4.9089904 5.072754 5.1179776 4.946913 5.097106 4.782222
1368702_at 8.930135 9.300566 9.28339 9.225227 9.107118 8.962026 9.036382 9.460637 9.201403 9.192683 9.563919 8.919785
1368703_at 7.5179415 7.1756763 7.348807 7.242912 7.2420506 7.3244953 7.5008883 7.5716386 7.171248 7.3968196 7.168701 7.415002
1368704_a_at 4.2783356 4.4974957 4.282136 4.2997913 4.4500055 4.476781 4.2452583 4.481529 4.158798 4.274325 4.078416 4.3692923
1368705_at 5.2183228 5.0768294 5.2045045 5.081248 5.1689053 5.2067804 4.9766803 5.0868373 5.1841884 4.988085 4.685441 4.8777156
1368706_at 11.993588 11.903835 11.894875 11.872758 12.001117 11.9441 11.987934 12.071556 11.776027 11.954658 11.872144 12.029332
1368707_at 13.537566 13.557446 13.605117 13.553171 13.627959 13.556552 13.560016 13.547808 13.472086 13.492681 13.541424 13.496651
1368708_a_at 4.8683305 4.568863 4.296256 4.6155386 4.71778 4.7317743 4.649632 4.5071497 4.425001 4.7237306 4.560391 4.5873218
1368709_at 3.790261 3.8068855 3.9216704 3.8240821 3.8833969 4.0066633 3.8569865 3.9158406 3.7176895 3.687826 4.091255 3.9688747
1368710_at 6.9279027 7.159741 7.2295747 7.2288594 6.994415 7.0914454 7.2225423 7.2210307 7.082071 7.0802174 7.1578345 7.028086
1368711_at 9.627717 8.853328 9.289696 9.676492 9.902771 9.17138 9.94133 9.068048 8.731535 9.383232 9.64695 8.708092
1368712_at 8.950839 9.296492 8.962482 8.915586 8.91771 9.1510315 8.873251 9.073173 9.125614 9.089487 9.118752 9.098135
1368713_at 4.468747 4.5192494 4.414669 4.4006743 4.422519 4.3759604 4.4734783 4.323472 4.4213924 4.4200463 4.345439 4.558835
1368714_at 3.2235708 3.5036912 3.4787145 3.3558002 3.2916424 3.5713344 3.3706315 3.3424275 3.6501365 3.389807 3.3627107 3.5666282
1368715_s_at 4.3565483 4.070081 4.0981355 4.102654 4.118879 4.2774878 4.069079 4.188959 4.1108217 4.002332 4.0402203 4.5246778
1368716_at 4.235143 4.205249 4.2483587 4.110544 4.380609 4.326231 4.1129 4.342771 4.3177166 4.0660734 4.3718286 4.4532433
1368717_at 10.358553 10.2810955 10.09778 10.195837 10.300091 10.329032 10.28729 10.228464 10.143643 9.799107 9.798653 10.047826
1368718_at 6.884695 5.4016733 8.127237 7.693208 7.5633965 7.9591484 4.459453 8.748841 7.115448 9.472208 10.215845 9.877518
1368719_at 4.873725 4.990387 5.0300975 4.8697205 5.0660048 4.841463 5.0214653 4.983984 5.0327806 5.1197147 5.07457 5.1030393
1368720_at 13.042975 13.124931 12.872453 13.120712 12.9109125 12.906335 13.005156 13.01467 13.20886 12.942538 13.025141 13.1975155
1368721_at 5.923008 5.676757 5.7847233 5.7984734 6.0587907 5.821237 5.894432 5.774725 5.850166 5.939863 5.689354 6.03314
1368722_at 3.6032057 3.45557 3.7725315 3.7766063 3.525127 3.6254086 3.5763981 3.5107734 3.4050486 3.7343993 3.7086587 3.5422838
1368723_at 4.9696317 4.770791 5.0255656 4.7523327 5.044391 4.9728737 4.8563633 5.0438614 4.5901384 4.7255754 4.9985576 4.7643375
1368724_a_at 5.9747977 5.8233066 5.809088 5.950648 5.973912 5.946219 5.853964 5.801334 5.728138 6.078404 5.704145 6.1721525
1368725_at 4.995756 4.7745237 4.910487 4.721175 4.6804686 4.7815256 5.2322226 4.75243 4.693153 4.590022 4.4653025 4.657521
1368726_a_at 6.228803 6.5921383 6.2969837 6.276972 6.4733515 6.3964763 6.3874846 6.431529 6.376236 6.3461204 6.343007 6.1917305
1368727_at 3.4137764 3.7005913 3.5974917 3.740929 3.574824 3.7956676 3.510895 3.8436694 3.6326823 3.6893103 3.6478176 3.6689782
1368728_at 5.2232227 5.5898433 5.1148343 5.4088163 5.3680987 5.3077226 5.460041 5.2449374 5.481572 5.6818957 5.170187 5.363786
1368729_a_at 4.4450054 4.300997 4.1259155 4.391259 4.530254 4.3039436 4.459878 4.353744 4.4008627 4.359243 4.1393356 4.272584
1368730_a_at 4.294342 4.537118 4.3811965 4.3983917 4.3759875 4.7393274 4.2127333 4.164701 4.3971157 4.394723 4.5803323 4.487212
1368731_at 13.484517 13.589096 12.9738 13.570906 13.439147 13.405584 13.486894 13.4480915 13.600798 13.314235 13.531323 13.426894
1368732_at 7.22952 7.314278 7.100548 6.8666596 7.069547 7.155868 7.4204116 7.124479 7.1836348 7.3861346 7.5396705 7.2227817
1368733_at 13.315769 13.220341 12.9681 12.688945 13.359485 13.167505 13.218641 13.1071 13.390825 13.2869625 13.20564 13.102377
1368734_at 4.6684656 4.773527 4.2969904 4.6505237 4.523239 4.83683 4.7180176 4.822707 4.478863 4.5688505 4.571045 4.6202755
1368735_a_at 3.9126782 3.9493175 3.9510448 4.2329693 4.24131 3.9423466 4.079093 4.0367146 4.057748 4.100509 3.9295082 4.135076
1368736_at 3.3265164 3.4078565 3.4163206 3.480202 3.4234316 3.589659 3.5657985 3.6342435 3.527661 3.7796862 3.5387301 3.6567392
1368737_at 5.526963 4.9189844 5.3154798 5.2006984 5.084758 5.291214 5.106818 5.138878 5.1901646 5.1617775 4.91395 5.044562
1368738_at 3.4827373 3.4350097 3.6311214 3.6527574 3.413729 3.5767136 3.4387038 3.4219072 3.5220501 3.458667 3.482411 3.6808987
1368739_s_at 4.416346 4.6476755 4.5206647 4.6705565 4.7367024 4.5660963 4.4666367 4.4488125 4.5044956 4.6398315 4.5089293 4.5989347
1368740_at 4.0864353 3.974512 3.9866376 4.2482715 4.1208863 3.9549186 4.2745404 4.072425 4.04301 4.1162596 4.1155715 4.1791167
1368741_at 13.320125 13.303615 13.505308 13.433924 13.249714 13.426894 13.356203 13.287774 13.353478 13.332965 13.413017 13.337976
1368742_at 6.9617295 6.9570847 6.939181 6.73744 7.3470974 6.9213996 6.6091094 6.987943 6.678008 6.955649 6.707253 6.952968
1368743_a_at 3.81188 3.6376247 3.7948751 3.7769718 3.921525 3.81017 3.7833695 3.7495193 3.7879689 3.954823 3.9326565 4.002507
1368744_a_at 4.0920353 4.0370903 4.1357565 3.985574 3.9595618 3.9393637 3.763791 4.114649 3.7923079 4.1575565 4.070468 4.1195827
1368745_at 6.6495543 6.9838066 6.5539794 7.4178915 6.9878993 7.3023405 6.8935056 6.787288 7.020386 7.056975 7.2818966 6.867648
1368746_a_at 5.2910585 5.2547965 5.072383 5.377863 5.555698 5.239049 5.5296216 5.1220202 5.17945 5.3507195 5.281777 5.4180613
1368747_at 5.0200768 5.0752144 4.8876567 4.8215394 5.0337605 5.352459 5.313863 4.9264135 5.0451145 5.4139957 4.8725457 5.3362517
1368748_at 6.0191216 6.2202625 6.521385 5.575105 5.7372026 6.1188326 5.762411 6.1450796 6.309751 6.247137 5.927599 6.015642
1368749_at 6.2173653 5.644816 5.6927643 5.6579585 5.8034797 5.7196603 5.7318006 5.818121 5.79128 5.7358766 5.7058344 6.0810657
1368750_a_at 4.322194 4.2110343 4.2508583 4.2648096 4.026685 4.4683294 4.2345686 4.6875687 4.240981 3.905108 4.2921076 4.2086115
1368751_at 3.728717 3.7583466 4.1301804 3.79984 3.965967 3.784575 3.6607003 3.7697568 3.71702 3.6679864 3.905387 3.9336426
1368752_at 4.0486507 3.6953878 3.904434 3.9490435 4.109767 3.8716776 3.9825776 3.9689689 3.9742775 4.1225824 3.8524532 3.901456
1368753_at 4.3013153 4.2284403 4.068418 4.082528 4.208811 4.071143 4.1130095 4.0068655 4.1070156 4.0167556 4.170108 4.018594
1368754_at 6.019387 6.1612053 6.1505995 6.0655985 6.281915 6.0307126 6.0581417 5.9597063 6.1303954 6.022121 6.031684 6.06113
1368755_at 10.926025 10.953473 11.206023 10.763041 11.289947 10.618909 10.731423 11.320597 10.846231 11.048166 10.803826 11.028987
1368756_at 5.0573597 5.0654163 5.093671 5.34328 5.2415752 5.5159693 5.1874914 5.191687 5.1377254 5.0719986 5.422613 5.057661
1368757_at 3.7629774 3.6301987 3.7121625 3.81946 3.8098292 3.7724411 3.7331817 3.6956835 4.0834455 3.6861444 3.6691966 3.8597848
1368758_a_at 4.7260275 4.910745 4.6024833 4.880052 4.8308105 4.723494 4.643444 4.568534 4.970701 4.796708 4.851987 4.693573
1368759_at 5.1274815 4.839235 4.886454 5.137321 5.0506845 5.0232263 4.621666 4.684474 4.866047 5.157996 4.79322 5.194406
1368760_at 3.6709285 3.9484093 3.9621317 4.0232124 3.965967 4.0598364 3.7434716 3.8813188 4.0566854 3.962224 4.148563 3.8844917
1368761_at 3.8789425 3.6056447 3.647138 3.8056734 3.7817867 3.8102343 3.8194234 3.7560337 3.8937495 3.8249612 3.746331 3.893724
1368762_at 9.594673 10.299276 10.925674 9.596543 5.8573728 9.603103 10.436326 9.800452 9.380885 8.861628 10.608453 9.124519
1368763_at 4.9185934 4.6305294 5.0559664 4.834305 4.7641735 5.1073856 4.769281 4.5367174 4.8185368 4.8251047 4.857962 5.064662
1368764_at 3.3998597 3.371119 3.5911636 3.4683318 3.8456078 3.4019904 3.4410973 3.3719363 3.464737 3.4367383 3.3894398 3.3646073
1368765_at 4.641859 4.8152537 4.428506 4.685096 4.904147 4.6515255 4.770537 4.620021 4.753704 4.540996 4.7558575 4.828929
1368766_at 4.4990826 4.481435 4.6355424 4.6375422 4.5482163 4.66281 4.5375032 4.140275 4.5845165 4.632477 4.148555 4.8607316
1368767_at 5.1466436 5.0659504 5.1875153 5.4010267 5.3329144 5.5663595 5.178706 5.228428 5.399432 5.4970045 5.551303 5.561523
1368768_at 5.641985 5.4113874 5.3208537 5.687393 5.6740236 5.692634 5.6978083 5.538719 5.7423134 5.1350985 5.3756638 5.511412
1368769_at 11.271834 11.393504 11.501092 11.381954 11.304113 11.521097 11.4921 11.45346 11.291468 11.038384 11.298991 11.337739
1368770_at 4.046529 4.0052404 4.1715326 3.957908 3.9359248 4.109973 4.231044 4.382078 4.162552 4.112279 3.9197233 3.7511692
1368771_at 4.408047 4.395271 4.4561925 4.5867205 4.657761 4.6498203 4.528113 4.5669765 4.8109503 4.5269694 4.3783216 4.479399
1368772_at 4.7636366 5.060086 5.145209 5.146773 5.148026 5.293266 5.110702 4.8222723 5.0193477 5.040967 5.3805847 4.983397
1368773_at 3.5073018 3.7198455 3.687383 3.9309764 3.5901334 3.5636132 3.576468 3.556926 3.7503903 3.7208319 3.7663362 3.8605866
1368774_a_at 5.474997 5.2571197 5.3264136 5.4458523 5.282559 5.410795 5.124063 5.3030305 5.1189837 5.4719696 5.435557 5.3849525
1368775_at 4.3428693 5.5707955 4.718471 4.617364 4.370746 4.4697857 4.223895 5.3798995 4.4615436 5.076658 4.267691 4.363074
1368776_at 4.4097533 4.4121113 4.481064 4.3803515 4.3998275 4.5897136 4.3406687 4.382335 4.3131685 4.307305 4.7202315 4.4450545
1368777_at 4.182162 4.436109 4.208124 4.1907845 4.374114 4.371896 4.4978714 4.380863 4.3163934 4.1100082 4.352378 4.328092
1368778_at 8.991343 7.9843116 8.560001 8.606146 8.879957 9.407137 8.819704 9.632187 9.454256 9.86293 9.236328 8.979202
1368779_a_at 8.270521 7.929738 7.7254395 8.0069 8.333757 8.194354 8.461431 8.042554 8.386402 8.344481 8.443838 8.171066
1368780_at 5.2816787 4.966842 5.260415 5.3458266 5.280486 5.3815656 5.0324287 5.0993934 4.9350896 5.0890584 5.20395 4.919492
1368781_at 4.661832 4.5931582 4.607133 4.8628263 4.6563416 4.802407 4.61938 4.72452 4.6619205 4.5368876 4.311187 4.7654076
1368782_at 3.735307 3.8205745 3.7249293 4.09192 3.98798 3.8101704 3.7887375 3.9198833 4.024949 3.898285 4.035571 3.7735426
1368783_at 4.125748 4.105737 4.3077435 4.125219 4.1553783 4.5167956 4.120387 4.100565 4.019381 4.221697 4.044406 4.1271863
1368784_at 8.755233 8.758315 8.500009 9.019405 9.124961 8.677112 8.911374 9.03911 8.612775 8.797679 8.630582 8.752981
1368785_a_at 3.4177728 3.360786 3.5900385 3.477237 3.6547449 3.616529 3.6588902 3.6842315 3.5389483 3.522855 3.5294232 3.769126
1368786_a_at 4.1966577 4.2976284 4.230922 4.2956295 4.3742437 4.2011194 4.0775647 4.1636314 4.133122 4.19371 4.0645146 4.2998514
1368787_at 5.8317423 5.888722 5.945716 6.1546655 6.1157246 5.878933 6.0074663 5.873029 5.9694366 6.1770883 5.8905487 5.853135
1368788_at 4.5667133 4.4640255 4.5355964 4.50105 4.8532457 4.715105 4.5010686 4.5215607 4.4411144 4.714244 4.501311 4.3216786
1368789_at 5.01943 5.083248 5.180412 4.640819 5.347939 5.2741184 5.5524883 5.494777 5.9133983 5.8228498 5.3325315 5.4501147
1368790_at 11.952852 11.956894 12.095995 12.058895 12.011615 11.848929 12.011315 11.963365 11.991827 12.323125 12.06628 11.999508
1368791_at 5.3288965 5.1904926 5.2147856 5.2604885 5.072425 4.9905987 4.9151187 4.9691 5.1512012 5.1295652 4.879633 4.817191
1368792_at 6.6311145 6.2477446 6.1985717 6.4189434 6.4993477 6.1932416 6.5271163 6.225581 6.3076982 6.47997 6.173858 6.59163
1368793_at 4.5486603 4.585166 4.7477684 4.6583214 4.678524 4.4073668 4.2482405 4.505271 4.6457443 4.646924 4.4564285 4.7973976
1368794_at 11.250976 11.241579 10.990357 11.210233 11.161866 11.008108 11.303887 11.249104 11.178557 10.9173975 11.025841 11.111065
1368795_at 6.254526 6.2515163 6.2560077 6.3747745 6.487989 6.56514 6.3427434 6.2979064 6.36247 6.3862333 6.2505097 6.49531
1368796_at 5.737685 5.7312813 5.678072 5.976283 5.9460454 5.845639 5.7942195 5.749406 5.966807 5.977057 5.847309 6.0022817
1368797_at 8.035543 7.6065774 8.310173 7.890873 7.849263 7.6487865 7.8927546 7.825346 8.0742035 7.605368 8.142511 8.41778
1368798_at 3.7637 3.8692117 3.663117 3.713737 3.6547449 3.8426085 3.7143712 3.8608181 3.742173 3.81295 3.7162926 3.7388103
1368799_at 5.0061383 5.074086 5.2273183 5.3648286 5.273452 5.074486 5.3498445 5.0814734 5.24857 5.5786557 5.3351817 5.3658247
1368800_at 4.037194 4.039918 3.8393145 3.9189353 4.0227747 3.958431 4.232563 3.9228005 3.7802174 3.8006122 4.1130505 3.7735426
1368801_at 4.116026 4.052088 3.8978646 3.9985147 4.124531 4.2039003 4.0705805 4.0272083 3.9009318 4.036969 4.0879936 4.093085
1368802_at 4.3032956 4.258292 4.2948155 4.5684614 4.749323 4.5581713 4.2829323 4.4299784 4.3744 4.5415144 4.5779123 4.4647017
1368803_at 4.3424244 4.475976 4.2056847 4.61718 4.677297 4.4659824 4.4622455 4.4196677 4.3671446 4.671771 4.393525 4.5514984
1368804_at 3.9915338 3.9940276 4.1143246 4.239496 3.9928422 4.1592674 4.171034 3.9918516 3.9616413 3.8854048 3.8282056 4.0887117
1368805_at 4.8299284 4.727354 4.855876 4.8148804 4.9475203 4.711979 4.505128 4.6355734 5.0165834 4.776661 4.6800866 5.017462
1368806_at 13.492629 13.487414 13.537084 13.443773 13.451788 13.462874 13.479149 13.535947 13.503654 13.49503 13.449573 13.44854
1368807_at 5.6157603 5.018509 5.250779 5.534705 5.193184 5.5236998 5.699046 5.2146387 5.5329876 5.313013 5.195715 5.574355
1368808_at 8.7821865 8.736502 8.686981 8.705227 8.638527 8.800726 8.818928 8.70253 8.672258 8.7519245 8.690752 8.731711
1368809_at 9.128804 9.15975 9.105212 9.158011 9.0015545 9.179128 9.301075 9.052239 9.097878 9.184775 9.099288 9.171524
1368810_a_at 4.104973 3.8660896 4.054999 3.871733 3.966109 3.9989498 3.9651232 4.25923 3.8819525 3.8676968 4.094509 4.0534816
1368811_at 5.5111146 5.38052 5.773193 5.6626744 5.5850554 5.5684905 6.1120152 5.501453 5.6472454 6.0667257 5.537228 5.445923
1368812_at 4.416422 4.5905395 4.808392 5.023896 4.3920197 4.4271665 4.4615808 4.235061 4.540599 4.327033 4.518939 4.4287605
1368813_at 5.4073343 5.280886 5.1301208 5.3153777 5.244485 5.1624513 5.5171146 5.3501797 5.1613593 5.187843 5.14211 5.305212
1368814_at 11.597134 11.671155 11.436064 11.649119 11.521228 11.32275 11.635736 11.819025 11.700002 11.399902 11.481111 11.456181
1368815_at 5.027504 5.211279 5.3263435 5.2491107 5.4163647 5.2033324 5.3518353 5.225465 5.2420545 5.375154 5.3347588 5.375842
1368816_at 4.052329 4.164897 3.9500039 4.035816 3.6547444 4.0463886 3.9846222 3.978831 4.187375 4.034547 4.2721567 3.8744736
1368817_at 9.758999 9.545475 9.71409 9.708917 8.803805 9.626891 9.524279 9.91076 9.624171 9.830607 9.562726 9.859659
1368818_at 8.40865 8.425051 8.475459 8.317685 7.3677807 8.388124 8.275269 8.414255 8.461358 8.359978 8.200849 8.538465
1368819_at 10.057388 9.913388 10.128646 10.106558 10.083169 9.988398 10.004612 10.194826 10.026823 10.108029 10.167558 10.168283
1368820_at 7.5646367 7.539181 7.4600286 7.4380503 7.518504 7.3911967 7.3537345 7.4506316 7.521564 7.2824173 7.5421143 7.2698293
1368821_at 5.994751 5.817779 5.864139 6.0048814 5.854754 5.73437 5.9241495 5.82197 6.117765 5.958217 5.6551137 5.9398217
1368822_at 7.0899296 7.170755 7.091274 7.1452622 6.727589 6.8918376 6.8824162 7.143777 7.016909 7.133939 7.006164 7.0021043
1368823_at 3.7008247 3.9331884 3.5311003 3.7492256 3.5575113 3.6531935 4.2592163 3.5999246 3.5294116 3.597596 3.6245081 3.6272864
1368824_at 10.151873 10.046976 10.02588 10.154867 10.032215 10.10646 10.0104 10.114563 9.971257 10.073869 10.0568905 9.925621
1368825_at 3.8325229 3.7011347 3.670704 3.480153 3.5617185 3.7462583 3.4319775 3.7028227 3.3345523 3.6796846 3.5597699 3.6057348
1368826_at 12.875178 12.776232 12.616938 10.428165 10.276258 13.342171 13.228464 13.057644 12.851237 13.18888 12.728065 12.668033
1368827_at 6.712598 6.771826 7.3755317 6.822315 6.7025704 7.030285 7.09216 6.847097 6.8349915 7.0384603 6.973006 7.028473
1368828_at 5.6985707 5.49199 5.276087 5.5970783 5.7341576 5.7708015 5.507512 5.6433086 5.4494243 5.4923754 5.5525737 5.4968114
1368829_at 7.198837 6.801791 6.996676 7.0013547 7.1643977 6.851912 7.272838 7.0750847 7.1005754 6.758653 6.9445453 7.093982
1368830_at 5.0707436 5.001932 5.0789804 4.9701757 4.8352056 5.022189 5.1671443 4.8795786 5.124649 5.1711335 4.834795 5.1853285
1368831_at 9.274651 9.195239 9.22617 9.053263 9.09295 9.10894 9.144374 9.42317 9.314245 9.306311 9.381787 9.410504
1368832_at 7.867769 7.802597 7.598491 7.716516 7.7179847 7.706451 7.6767826 7.7467723 7.657182 7.8503942 7.547965 7.695645
1368833_at 4.6459756 4.896687 4.9533734 4.7658525 4.540967 4.6000366 4.487643 4.7206354 4.339232 4.551843 4.5124183 4.589838
1368834_at 6.359617 6.243649 6.461579 6.136001 6.521388 6.0835414 5.8743854 6.3711143 6.0143633 5.935506 6.06867 6.056485
1368835_at 9.397224 9.505716 9.62808 9.635721 9.647886 9.416727 9.406443 9.746099 9.70134 9.257011 9.63299 9.201469
1368836_a_at 5.0925307 5.389843 5.162246 5.453932 5.152268 5.187382 5.2434244 4.9714885 5.540196 5.3558393 5.344582 5.401182
1368837_at 7.698068 7.9861774 7.850811 7.8349605 7.883541 7.7590013 7.8849 8.022781 7.8445835 7.463801 8.132242 7.7155247
1368838_at 7.446142 7.0506797 7.1800528 7.392274 7.461847 7.134255 7.561466 7.0257735 7.1140804 7.060928 7.5370393 7.223794
1368839_at 7.5917516 7.8648386 7.3708634 7.2549744 7.3167334 7.581331 7.303459 7.5536075 7.527176 7.293099 7.2378325 7.666422
1368840_at 11.84577 12.08503 11.9267845 12.369017 12.231031 12.1687355 12.122652 12.371397 12.376224 12.188838 12.23555 12.064451
1368841_at 7.3779964 6.7722635 7.2017384 7.0403614 7.3041596 7.1044903 7.2636833 6.992023 7.324935 7.10412 7.0424576 7.1185846
1368842_at 7.6481233 7.427738 7.8299923 7.4994025 7.582849 7.5450015 7.767858 7.7191463 7.72309 7.3127484 7.471319 7.5854
1368843_at 9.84803 9.80981 9.764441 9.629676 9.677218 9.680794 9.751993 9.724679 9.775153 9.756384 9.714138 9.672551
1368844_at 8.739034 9.470884 8.81377 8.783347 8.745758 8.714684 8.656389 8.886141 8.77066 9.02835 8.837939 9.1282015
1368845_at 3.9209852 3.8592384 3.9202342 4.1689844 3.829591 4.0699377 3.6630914 3.7420588 3.7823572 3.949196 3.923367 3.8153625
1368846_at 4.67775 4.474983 4.616442 4.505656 4.8309546 4.680561 4.798293 4.486079 4.618511 4.6492834 4.6843367 4.826668
1368847_at 9.240146 9.380437 9.337112 9.481949 9.360509 9.308184 9.444572 9.45108 9.340842 9.3047495 9.317654 9.320602
1368848_at 9.239141 9.332698 8.947417 9.158011 8.918491 9.110048 9.215836 9.148747 9.147305 9.158453 9.256894 9.251511
1368849_at 7.783147 7.6363635 7.3094664 7.8832498 7.9128737 7.6175776 7.6542053 7.5560355 7.4176373 7.8276258 7.6075788 7.830931
1368850_at 5.5000644 5.3446574 5.397168 5.5508676 5.244013 5.391453 5.1776333 5.3658686 5.070255 5.0766854 5.2615457 5.3300247
1368851_at 8.948734 8.731644 8.923035 8.780155 8.93708 8.742987 8.957617 8.863564 8.832218 8.800615 8.937328 8.806372
1368852_at 10.662148 10.620676 10.71438 10.569048 10.479084 10.640362 10.749767 10.415154 10.55592 10.324773 10.545925 10.489496
1368853_at 3.3543162 3.396423 3.3536806 3.5073154 3.3784623 3.4580648 3.4551024 3.212549 3.3343267 3.304907 3.1442447 3.2281096
1368854_at 3.489274 3.6971562 3.3969543 3.4669871 3.5417805 3.331275 3.5096743 3.5320463 3.6689496 3.4303858 3.279365 3.5007503
1368855_at 6.200955 6.091039 6.268388 6.1989136 5.7488976 5.9914947 5.965163 6.240381 6.1693025 6.2323484 6.201486 6.2993875
1368856_at 6.359617 6.044219 6.169909 5.905824 6.2067704 6.1852045 6.1462584 6.4831557 6.072458 5.8513465 6.0659146 5.9794283
1368857_at 3.0475538 3.2712169 3.3982632 3.1802685 3.2460158 3.170165 3.0923073 3.1596467 3.1795998 3.2415626 3.1927092 3.2354085
1368858_at 3.768873 3.6589575 3.526331 3.8930216 3.729526 3.657731 3.7186313 3.6023731 3.6954916 3.6805203 3.626424 3.5422838
1368859_at 9.184816 8.853584 8.8896 9.158279 9.103344 9.057644 9.034519 9.094366 8.971572 8.906804 9.014767 9.008984
1368860_at 4.186882 4.417792 4.2428055 4.3217535 4.479088 4.1592674 4.1926756 4.1618557 4.449626 4.2886477 4.1380663 4.3695507
1368861_a_at 4.3546314 4.382975 5.0551796 4.6061954 4.5358233 4.595194 4.501061 4.3452024 4.2554264 4.4195533 4.2864127 4.7572894
1368862_at 7.893134 7.9735003 7.9809265 7.9594903 7.9940853 7.77739 8.297334 7.9782815 7.951867 7.8926725 8.091072 8.0679035
1368863_at 9.462529 9.570838 9.429718 9.382538 9.384133 9.46479 9.551727 9.626384 9.479025 9.468422 9.537405 9.666646
1368864_at 3.5697882 3.4970667 3.3685577 3.5653598 3.6887457 3.5530512 3.6643066 3.451605 3.354126 3.5544896 3.4400942 3.5527499
1368865_at 3.441457 3.4935594 3.3639708 3.4098828 3.3484378 3.4304454 3.3738933 3.442435 3.4735632 3.242913 3.4065547 3.7671158
1368866_at 6.535409 6.3732677 6.8969216 6.597617 6.468299 6.4043727 6.1916738 6.464312 6.325795 6.2371655 6.369553 6.1093535
1368867_at 6.407071 6.8350286 6.9260607 6.691686 6.4387918 6.444931 6.4502773 6.7883286 6.4460144 6.205449 6.640494 6.531681
1368868_at 5.3537836 5.122206 5.17727 5.039754 5.5345736 5.2840214 5.0026054 5.208091 5.3292704 5.250928 5.353608 5.08347
1368869_at 6.5670433 6.122286 6.551951 6.2258987 6.4103756 6.5677905 6.2421393 6.0936246 6.3828373 6.1406446 6.3004866 6.301232
1368870_at 8.2663145 9.106334 9.505238 8.355831 8.5039425 8.740239 8.537178 8.821415 8.598146 8.707645 8.7314 9.43134
1368871_at 8.160994 7.629216 8.194586 8.235121 7.9626174 8.497492 8.321823 8.031903 7.8399687 7.9155016 8.590891 8.258553
1368872_a_at 4.976835 5.424858 5.0117235 4.878918 4.645782 4.8426366 5.155476 5.0263886 5.047391 5.2463164 4.6079907 4.6685615
1368873_at 3.889884 3.74796 4.061965 4.1788545 3.9346611 3.8455746 4.0401864 3.8459597 3.7317202 3.8922787 4.0960655 3.8826253
1368874_a_at 5.6806273 5.997012 5.6614585 5.8175526 5.640205 5.6255736 5.7606707 6.123122 5.7726727 6.032122 5.5055575 5.7233877
1368875_a_at 7.380312 7.276922 7.1494207 7.255556 7.3624687 7.3718767 7.1924057 7.3694744 7.1953855 7.18961 7.1493325 7.3045573
1368876_a_at 5.0049047 4.9006557 4.933447 4.9740505 5.085252 5.1174383 4.9045405 5.002838 5.045545 5.0638213 5.217333 4.7635684
1368877_at 9.001589 10.335848 8.193521 7.7405677 7.095014 7.269959 7.726021 8.312759 10.023395 9.104118 7.0843315 8.775082
1368878_at 9.881669 10.3769045 9.475341 8.734202 10.166164 10.2955065 9.730269 10.258031 10.352714 10.585054 9.963179 9.865284
1368879_a_at 4.1409917 4.2669296 4.0809383 4.1845703 4.229194 4.2602015 4.3329496 4.157408 4.10963 4.2555747 4.0241213 4.1692605
1368880_at 4.533758 4.368498 4.1486135 4.4339724 4.312721 4.248969 4.3520045 4.1315393 4.2116647 4.2617593 4.1275005 4.314329
1368881_at 8.774633 8.976177 8.6251335 8.793328 8.736009 8.795826 8.883835 8.751889 9.036149 9.071167 8.930469 8.903684
1368882_at 4.2902107 4.345254 5.347336 4.183871 5.6478143 4.205553 5.190579 4.0546637 4.6373262 4.2519975 4.0981417 4.381051
1368883_at 4.922855 4.4591155 4.7476683 5.0134478 4.6670814 4.907186 4.5809236 4.7983675 4.4221525 4.5959935 4.8970475 4.745588
1368884_at 5.0174055 4.992168 4.723897 4.9345913 4.9203963 4.779104 4.8607154 4.9554396 4.813331 4.7810116 4.7352695 4.8272305
1368885_at 5.6198435 5.6914763 5.9442863 5.3321705 5.8070374 5.830782 5.9244537 5.46544 5.8882847 5.4429593 5.7787747 5.7607737
1368886_at 9.021886 8.767009 9.014848 8.816825 8.632508 8.815775 8.76278 8.984438 8.843167 8.63731 8.69234 8.679114
1368887_at 3.7992797 3.5069757 3.6302598 3.5979943 3.637364 3.5908518 3.75423 3.7604718 3.5344622 3.4990764 3.705414 3.6939614
1368888_a_at 7.7253513 8.14387 8.225099 7.630652 7.8928213 8.009164 7.5522857 8.3516445 7.7719884 8.323412 8.170213 8.042925
1368889_at 7.132472 7.090448 7.1192527 7.1307445 7.0584664 6.9926186 7.1024046 7.020896 7.0298676 6.744782 6.5085897 6.6446295
1368890_at 7.993116 8.108628 7.850834 7.952184 7.9620104 7.9647737 8.073843 8.16183 8.160772 8.218168 8.236167 8.088029
1368891_at 5.7219167 5.8130045 5.8917236 6.0365458 5.9256153 5.8954496 5.995984 5.7711525 5.7504606 6.036414 5.9223514 5.9374766
1368892_at 3.7868557 3.8136213 3.7619286 3.8003893 3.8995762 3.775114 3.6678097 3.7669287 3.9965563 3.78294 3.780243 4.07379
1368893_at 4.2720594 4.2110343 4.2555494 4.2265787 4.278387 4.3771133 4.356845 4.1689453 4.0938363 4.3302784 4.249343 4.3268423
1368894_at 4.6010456 4.7430205 4.654269 4.9789686 4.7334633 4.923707 4.5261364 4.8445835 4.6368833 4.4834304 4.8051534 4.862664
1368895_at 4.14178 3.8758519 4.01458 3.987524 4.1996107 4.11084 3.9408028 3.99476 3.9364407 3.9708972 3.9045894 4.0499563
1368896_at 6.770308 7.2305894 7.4719625 7.0806975 6.4041 7.116475 6.418527 7.779204 7.1451373 7.4655313 7.633256 7.9132442
1368897_at 4.791189 5.0611715 5.8296304 5.4003544 4.7366667 5.212435 4.661442 6.3705063 5.2010813 5.2945976 5.819851 5.523713
1368898_at 5.009842 4.7044187 4.873908 5.031817 4.956908 5.0602474 5.2995076 4.974465 4.9217668 5.0325484 4.9111423 5.1261654
1368899_at 7.5988684 7.4200506 7.42154 7.512552 7.410704 7.6633744 7.448485 7.484656 7.4783506 7.4600425 7.8893466 7.6188416
1368900_at 4.787281 4.6296062 4.566489 4.7956314 4.9977856 4.8532715 5.059005 4.8991528 4.784511 4.9972363 4.9292336 4.8743076
1368901_at 4.9523892 4.9229374 4.717197 4.768488 4.917334 4.730809 4.617732 5.0929255 5.003083 4.9218535 5.1358624 4.866534
1368902_at 5.7376475 5.7687807 5.682121 5.6714272 5.8425827 5.751517 5.680715 5.5482817 5.5696955 5.668539 5.4057255 5.557435
1368903_at 7.208294 7.103775 7.5576963 7.447628 7.511185 7.3603125 7.674796 7.364207 7.6440463 7.6039734 7.3275347 7.421036
1368904_at 5.891936 6.190111 6.1218185 5.934062 6.012321 6.125227 5.816577 6.2469673 6.0893774 6.053489 6.2854047 6.0715027
1368905_at 7.647834 7.4805264 7.663639 7.7179036 7.078786 7.770539 8.153133 8.198896 7.8772388 8.4899645 8.984755 8.810661
1368906_at 3.4025786 3.3502588 3.3578055 3.532643 3.3515337 3.3982208 3.3889112 3.5456982 3.3673227 3.3229723 3.4577322 3.3888888
1368907_at 4.6535816 4.957163 4.5070105 4.4736156 4.540282 4.6376243 5.060783 5.2862496 4.8363376 5.2747917 5.2412353 4.8081813
1368908_at 7.8652587 7.945643 7.854458 8.219581 7.95437 7.8566875 8.092243 8.37501 8.195165 8.054401 8.364328 8.039143
1368909_a_at 6.981351 6.7005653 6.9707513 7.2224474 7.047338 7.1845613 6.794954 6.908146 7.170257 6.7866116 6.998344 6.955353
1368910_at 5.6702714 6.023382 5.792427 5.594622 5.901341 5.7189956 5.6565247 5.7864814 5.7936773 5.3332214 5.5054617 5.4716372
1368911_at 6.8505635 6.3183184 6.5924253 6.780205 6.5105004 6.608828 7.0288744 6.437257 6.722736 6.032997 6.830509 6.2188554
1368912_at 4.499962 4.0773997 4.029971 4.3720274 3.8186822 4.2841363 3.909021 4.371271 4.3080564 4.016989 4.3533 4.102335
1368913_at 3.6504912 3.654455 3.8723474 3.6064029 3.7679665 3.7678747 3.5801384 3.5896766 3.6185122 3.927521 3.6900904 3.6414137
1368914_at 4.497237 4.4243846 4.09813 4.1284976 4.523239 4.324518 4.3195286 4.0962415 4.2064757 4.325942 4.608212 4.425898
1368915_at 11.050095 11.010278 11.063319 10.883753 11.013172 10.862839 11.096821 10.87934 10.819713 10.488941 10.432619 10.499558
1368916_at 10.627801 10.540864 10.367221 10.335252 10.420772 10.633077 10.594176 10.434033 10.489462 10.568707 10.511002 10.4480715
1368917_at 4.853626 5.0339737 5.247606 5.051713 5.182851 5.062637 5.0540657 5.4346714 5.3402953 5.3645654 5.1953516 5.246414
1368918_at 5.106865 5.0700893 5.3038225 5.618788 5.2755976 5.294115 4.997587 5.276055 5.2478023 5.0753913 5.0796905 5.44563
1368919_at 4.85898 4.480425 4.7882404 4.826042 4.9000974 4.8922734 4.7277765 4.628251 4.826346 4.7795024 4.678281 4.662115
1368920_at 5.596709 4.9698105 4.91787 4.899388 5.20727 4.9656134 5.25713 5.254615 5.3586507 5.2314124 4.8433475 5.1661243
1368921_a_at 5.5316386 5.3904715 5.5591574 5.6265907 5.803802 5.453831 5.81441 5.589951 5.6064806 5.592193 5.599259 5.678935
1368922_at 4.643894 4.2402124 4.118742 4.3192177 4.559926 4.442207 4.380383 4.2007217 4.253566 4.227621 4.3047 4.3288007
1368923_at 4.5372343 4.4623947 4.1991186 4.647705 4.4456587 4.7068324 4.2905183 4.2360296 4.5311904 4.4360285 4.3544993 4.7874207
1368924_at 10.690829 10.876917 10.629397 10.727791 10.774985 10.788858 10.918809 10.68946 10.691962 10.888829 10.865106 10.697331
1368925_a_at 4.5676985 4.538868 4.3339133 4.3668237 4.3977146 4.7897053 4.503044 4.8748617 4.210321 4.4348936 4.4622207 4.258269
1368926_at 4.4922724 4.252722 4.2911572 4.3786926 4.4952946 4.198021 4.092087 4.6406965 4.238657 4.4773927 4.413992 4.3572755
1368927_at 6.533098 6.542464 6.7399535 6.590106 6.547216 6.9163394 6.7202544 6.939839 6.97319 6.730323 6.731278 6.780809
1368928_at 6.1689563 6.3884826 6.6282945 6.493471 6.534371 6.6733484 6.272768 6.581269 6.4301243 6.4577994 6.7635016 6.53256
1368929_at 7.4866533 7.4942274 7.2666187 7.0265427 6.8794155 7.268633 7.3034935 7.36929 7.233852 7.192518 7.37067 7.3178144
1368930_at 4.008593 3.9957974 4.3064895 4.0162783 4.095883 4.249655 4.007313 4.344654 4.131347 4.2456093 4.194236 3.833477
1368931_at 8.005133 7.7593727 8.130082 7.7844048 7.725415 7.624692 7.7106586 8.144255 7.8634105 7.761491 7.2993817 7.5911145
1368932_at 5.5140824 5.71558 5.4585047 5.8901334 5.7510166 5.758247 5.7733545 5.842762 5.950587 6.1297636 6.0602202 5.68928
1368933_at 7.0394416 6.883089 6.780408 6.884239 6.8975315 6.849813 6.961063 6.958725 6.8339734 6.708028 6.927525 6.8553734
1368934_at 10.491173 11.354298 10.751651 10.86643 10.701563 10.565939 10.344417 10.692209 10.446215 10.255317 9.888535 10.108155
1368935_at 3.9909732 4.2716527 4.272015 4.0079894 3.98433 4.1743326 4.096323 4.20031 4.276551 4.14628 4.1614594 3.8582962
1368936_at 10.803273 10.788434 10.716585 10.7893715 10.641681 10.769931 10.622501 10.736609 10.664213 10.832877 10.810111 10.867649
1368937_at 6.0405693 6.0744033 6.112014 5.5671096 5.6654744 5.676567 6.1512637 5.7931504 5.931402 5.604015 5.835861 5.7567673
1368938_at 5.457938 5.691484 6.193927 5.3745885 5.8487077 5.932238 5.501421 5.757412 5.7847605 5.3880744 6.2319803 5.919255
1368939_a_at 4.276977 4.611057 4.4757147 4.526447 4.530415 4.3856754 4.2829323 4.621847 4.3939075 4.354924 4.287015 4.5040345
1368940_at 10.428269 10.313848 9.517193 10.066801 10.373883 10.229662 9.882337 9.666124 10.118894 9.785384 9.939399 9.774338
1368941_at 4.006094 3.948474 4.129707 4.267019 4.1325207 4.3699603 4.2465687 4.183934 4.4282126 4.328643 3.792862 4.310367
1368942_at 4.920373 4.7217546 4.7425613 4.9151845 4.867842 4.841239 4.6382113 4.73526 4.9860797 4.748958 4.7205715 4.8961053
1368943_at 13.189221 13.169191 13.273456 13.214088 13.081467 13.307892 13.242924 13.317189 13.301577 13.096738 13.206327 13.167484
1368944_at 7.161935 7.322714 7.2100167 7.29009 7.206781 7.0255537 7.263639 7.364113 7.2442374 7.335929 7.527651 7.4723268
1368945_at 5.847657 5.6540775 5.846299 5.609206 5.9747066 5.5767426 5.631668 5.7596564 5.6093163 5.6447077 5.613998 5.710306
1368946_at 5.5221343 5.917766 5.458304 5.698396 5.6170278 5.64822 5.490069 5.3515263 5.3616467 5.366385 5.5994606 5.590943
1368947_at 8.37162 7.435662 7.5011477 8.076124 7.890608 7.7275343 8.237873 7.473285 7.4294324 8.627475 8.390272 7.6565733
1368948_at 5.991711 5.763803 5.9609027 5.871155 6.043615 5.8720217 5.9022884 6.1192403 5.656489 5.718997 5.7563815 5.7476788
1368949_at 4.1931257 4.2832665 4.295943 4.1793985 4.7113633 4.295075 4.3968534 4.018204 3.910011 4.5151176 4.2501874 4.3240285
1368950_a_at 5.723715 5.5784206 5.8270664 5.89401 5.8484893 5.5829887 5.7198315 5.7163115 5.9388676 5.621518 5.568778 5.5941563
1368951_at 4.1156588 4.2596893 4.17135 4.1513596 4.222604 4.1843486 4.2656136 4.243725 4.24158 4.033492 4.275758 4.1730914
1368952_at 4.667893 4.581236 4.316942 4.7599897 4.3500123 4.528758 4.570703 4.5083604 4.4324822 4.573047 4.5607696 4.61264
1368953_at 8.027217 8.084207 7.8350472 8.002195 7.940877 7.9557056 8.094446 7.817955 8.140318 8.138456 7.9396763 7.968116
1368954_at 4.6431537 4.4188967 4.733102 4.407707 4.6909904 4.559006 4.44071 4.653769 4.829319 4.5893965 4.2736845 4.758135
1368955_at 7.681457 7.241531 7.710322 7.2775736 7.3146553 7.2718625 7.351459 7.571993 7.441992 6.9102697 6.952747 7.197229
1368956_at 4.953781 4.8643327 4.9555755 5.116952 4.95385 5.0233526 5.2535157 5.0035653 4.893782 4.7465973 4.957808 5.079446
1368957_at 4.360881 4.3106365 4.3568544 4.606147 4.700276 4.4333353 4.349033 4.3359413 4.499789 4.466005 4.426735 4.586302
1368958_at 3.7098773 3.8521738 3.8693101 3.7562568 4.007793 3.7485697 3.9410305 3.8913488 4.098009 3.8674912 4.027341 3.9904406
1368959_at 4.0554833 4.4324284 4.26857 4.5472794 4.4816093 4.7070794 4.4898596 4.378743 4.44342 4.5078287 4.2721567 4.4746256
1368960_at 9.864283 9.879504 9.796231 9.816572 9.62788 9.697373 9.8652315 9.966726 9.80734 10.118846 10.13404 10.119125
1368961_at 5.75613 5.3897905 5.4192367 5.942013 5.5352097 5.382454 5.563045 5.569398 5.495409 5.711631 5.4270415 5.724211
1368962_at 4.777654 4.9069004 4.5267687 4.8177757 4.6327925 4.8911233 4.7333183 4.8990784 4.5744104 4.735692 4.6310563 4.687091
1368963_at 6.340009 6.459453 6.4303565 6.2419405 6.396749 6.2024937 6.649143 6.545979 6.336066 6.6030326 6.5327096 6.5185757
1368964_at 4.1823087 4.255051 4.3044305 4.6653914 4.262898 4.160697 4.2233815 4.339566 4.3684664 4.1824374 4.1926346 3.811853
1368965_at 5.3227634 4.9189844 5.154293 5.560422 5.326844 4.941262 4.9073515 5.0868373 5.126006 5.196148 5.265644 5.1493053
1368966_at 4.0388265 3.9500532 3.9828398 3.9353373 3.9126675 3.9358604 4.0639114 3.8965826 3.760592 4.0246415 3.8072872 3.8866155
1368967_at 6.771869 6.8936005 6.7745914 7.0169396 6.344971 6.796454 6.677138 6.479706 6.8048735 6.938232 7.2430367 7.0330276
1368968_at 4.414847 4.154838 4.1418867 4.5821323 4.3066325 4.383296 4.397954 4.4196677 4.193448 4.022721 4.184971 4.1623874
1368969_at 4.1889567 4.3723702 4.4350224 4.3416967 4.493768 4.1060915 3.9262996 4.17972 4.4296913 4.047353 4.141715 4.2888975
1368970_at 4.61845 5.0243034 4.662757 4.7268267 4.721821 4.6137724 4.60462 4.919919 4.833514 4.6215963 4.6051607 5.050542
1368971_a_at 4.960793 4.722956 4.859678 4.866136 4.8873434 4.8262644 5.3459096 5.019366 4.717671 5.414988 5.1793485 4.9481297
1368972_at 3.4407508 3.648269 3.686385 3.3508406 3.581926 3.378944 3.4705799 3.5526552 3.6367743 3.3815053 3.533277 3.7213593
1368973_at 7.2618513 7.676159 7.3644896 7.3500633 7.336824 7.713309 7.5494027 7.850529 7.6255713 7.474901 7.676846 7.5634604
1368974_at 4.564621 4.25292 4.2501354 4.5748796 4.5421886 4.602948 4.5399055 4.4635873 4.4757233 4.5081854 4.314561 4.347569
1368975_at 6.6641297 6.672644 6.55418 6.388119 6.4996786 6.4202123 6.4713674 6.8350544 6.51325 6.396821 6.451883 6.488226
1368976_at 5.4079356 5.29795 5.2756157 5.729869 5.167843 5.5263467 5.552327 5.7365336 5.7708836 5.076658 5.317164 5.182145
1368977_a_at 8.141571 8.020716 8.443607 8.547949 8.288703 8.22532 8.089069 8.167294 8.30158 8.1494665 8.071974 7.978327
1368978_at 5.1624827 5.2950177 5.103907 5.310301 5.237927 5.171819 4.9564767 5.119323 5.1566615 5.2123404 5.0384803 5.369347
1368979_at 5.862686 5.7385607 6.0416784 5.9865055 6.151025 5.7799606 5.757848 5.5493083 5.98927 5.8403416 5.7227936 5.7984533
1368980_at 5.9603257 6.462891 5.9727883 5.6877413 5.4155617 5.874257 5.964886 6.196556 6.2471466 5.4095216 5.9562716 6.0800495
1368981_at 3.3194518 3.4432838 3.4650812 3.3631394 3.6103134 3.488723 3.5738266 3.461991 3.5141683 3.5297318 3.5734828 3.6046693
1368982_at 4.7965975 4.5492673 5.0191736 4.4453735 4.7961287 4.74293 4.6629453 4.5923862 4.9151587 4.602899 4.4971733 4.804915
1368983_at 4.2991943 4.0985765 4.156956 4.3058887 4.1664667 4.149 4.204611 4.1842995 4.253566 4.2431707 4.1737623 4.245474
1368984_at 7.940492 7.969092 7.937012 7.90419 7.964107 7.8593864 7.8887925 7.8572707 7.956801 8.015181 7.867792 7.8588433
1368985_at 4.371566 4.5262375 4.358053 4.461648 4.1330323 4.214192 4.2426414 4.378315 4.2373686 4.3290644 4.4931097 4.5470533
1368986_at 4.884241 4.5813665 4.785396 4.6748056 4.853427 4.75086 4.811597 4.8462296 4.586343 4.646926 4.7325335 4.7749233
1368987_at 5.5136943 5.3113155 5.3628707 5.3095713 5.3664575 5.40495 5.3526144 5.25511 5.4453063 5.356186 5.443063 5.3297224
1368988_at 4.845546 4.813653 4.9224114 5.13186 4.831504 5.025085 5.0920944 4.9701934 5.0335875 4.973846 4.8729105 5.0364447
1368989_at 4.5107713 4.387551 4.376419 4.662935 4.6087346 4.385841 4.320981 4.478234 4.28708 4.5943522 4.5052786 4.4819756
1368990_at 5.3291078 5.6625376 5.438203 5.5102367 5.5749984 5.5240808 5.405363 5.517578 5.743657 5.7269754 5.4822598 5.5697927
1368991_at 5.8995757 5.896332 5.7106137 5.9111414 5.8962526 6.163241 5.9613333 5.657874 5.677011 5.5874295 5.8305535 5.890247
1368992_a_at 10.513953 10.610985 10.455406 10.684828 10.816407 10.657604 10.509741 10.551444 10.53842 10.513062 10.601976 10.574332
1368993_at 5.122395 4.524645 5.044957 5.2252846 4.9419017 4.9705667 5.1648154 4.4641623 4.587596 4.6384263 4.4066324 4.6156
1368994_a_at 6.0485306 6.005948 5.590032 5.8025 5.9253387 5.924558 5.698041 5.9552283 5.7875223 6.104703 5.9048157 5.8452888
1368995_at 3.3632143 3.5375073 3.4582126 3.4122574 3.5374055 3.5939791 3.3600097 3.3938003 3.5054793 3.53971 3.5132194 3.4146223
1368996_at 4.2442083 4.4346385 4.5917087 4.484549 4.350587 4.3125763 4.2644243 4.406853 4.4767175 4.4933887 4.557886 4.3706656
1368997_at 4.4488435 4.736727 4.783932 4.9421096 4.3415937 4.61195 4.905511 4.746175 4.5510845 4.463958 4.778131 4.9808674
1368998_at 3.7637 3.542926 3.6209488 3.6123161 3.7198374 3.579927 3.6382327 3.678886 3.435998 3.6101978 3.6878495 3.7497795
1368999_a_at 4.750612 4.7444177 4.7355595 4.8221254 4.962268 4.811691 4.8841705 4.7588425 4.833022 4.671342 4.7058573 5.0014596
1369000_at 5.317704 5.4897175 5.1910987 5.067145 5.2177725 5.2661333 5.411323 5.0173483 5.110957 5.1119304 4.9163847 5.192226
1369001_at 3.8254628 3.9904652 4.0388365 3.8608632 3.9046872 3.8412285 4.008274 3.8978572 3.9300337 3.8341608 3.9561493 4.183003
1369002_at 4.180879 4.6668077 4.2656484 4.5114417 4.421134 4.351321 4.234705 4.227817 4.614062 4.5323987 4.1299953 4.200448
1369003_at 5.255018 5.308678 5.697675 6.1108093 5.491597 5.860156 5.773721 5.8530836 5.6246724 5.6932974 5.8064904 5.137665
1369004_at 5.255018 5.095137 5.200107 4.9292417 5.2723684 4.928796 4.939627 5.219166 5.154578 5.096732 4.80008 4.9559975
1369005_at 4.399905 4.3544393 4.1993895 4.1819954 4.392327 4.4027386 4.3166037 4.602964 4.336416 4.273876 4.3465157 4.331738
1369006_at 3.9880643 3.879519 3.6705735 3.908971 3.8763568 3.7724607 3.8026273 3.6258726 3.764186 3.7946322 3.8053138 3.8920395
1369007_at 5.131764 5.2978296 5.659198 5.3567514 5.4398565 5.3585167 5.4066315 5.4177265 5.6639256 5.3757715 5.504389 5.4092913
1369008_a_at 4.036043 4.4505844 4.405508 4.23688 4.437893 3.9912856 4.1188283 4.042781 4.288508 4.2113857 4.2225204 4.1733866
1369009_at 3.9199119 3.9251742 3.8755314 4.125219 4.2326493 3.7748072 3.627973 3.5974095 3.9249234 3.8948262 3.672003 3.6615958
1369010_at 4.8363647 4.8440943 5.002022 4.934819 4.6830406 4.45477 4.8417797 4.885886 4.960062 4.9549837 5.0820208 5.1017694
1369011_at 12.233816 12.40257 12.487222 12.12087 12.286759 12.108526 12.15281 12.437235 12.2080965 12.500965 12.442126 12.550848
1369012_at 6.1193004 5.8459263 6.0394926 6.3784122 6.1448355 6.043281 6.125656 5.9978447 5.8520627 5.877385 5.8879786 5.8123655
1369013_a_at 10.349623 10.3537245 10.283081 10.42734 10.475865 10.269605 10.370547 10.31204 10.375241 10.484196 10.527676 10.427491
1369014_at 4.537531 4.5347705 4.355815 4.568756 4.4963655 4.4715757 4.1774387 4.213852 4.381446 4.372939 4.660774 4.5671616
1369015_at 4.3825293 4.4064093 4.398868 4.79051 4.8103223 4.3392735 4.6306553 4.3661966 4.6042047 4.6406927 4.5418625 4.743992
1369016_at 4.502605 5.1340837 4.743002 5.1708336 5.120019 5.0669374 4.952165 4.9665623 4.953992 4.8940763 5.019912 5.230023
1369017_at 4.3777986 4.0855656 4.4614167 4.1981115 4.234783 4.302272 4.565215 4.125201 4.253566 3.9875867 4.064089 4.4089966
1369018_at 5.1116357 5.3609047 5.4750433 5.1383314 5.3342023 5.2085676 5.3297386 5.228396 5.0493526 5.4498453 5.433997 5.482941
1369019_at 3.4847145 3.8210073 3.4299839 3.627073 3.5871086 3.6228034 3.5004544 3.4795988 3.9647598 3.4715452 3.3080907 3.7678406
1369020_at 4.3143864 4.3917656 4.4269524 4.4704437 4.4528913 4.571243 4.4833755 4.3727894 4.5105515 4.291027 4.801667 4.6926136
1369021_at 5.38686 5.618673 5.550265 5.6101117 5.60957 5.5991716 5.6689844 5.3734384 5.730615 5.517833 5.537088 5.67302
1369022_at 5.7966094 5.603571 5.2488213 5.6875343 5.553119 5.614188 5.3507442 5.762973 5.4376216 5.676854 5.662667 5.5596557
1369023_at 10.041014 10.116883 9.890089 9.967196 10.015846 9.930434 10.137949 10.179551 10.226738 10.2192135 10.232849 10.179461
1369024_at 6.8453107 6.8243947 6.8279204 6.624969 6.77967 6.5352793 6.5543833 6.911616 6.694863 6.357339 6.7002172 6.1929355
1369025_at 4.1351523 4.2751646 4.5287023 4.24026 4.3926935 4.7442527 4.343361 4.522747 4.3379855 4.1182756 4.124171 4.126781
1369026_at 6.2797956 6.4636335 6.1374555 5.738954 5.8565373 5.971759 6.0421386 6.167394 5.923637 6.217882 6.2462463 5.9081635
1369027_at 4.334961 4.2944403 4.0484214 4.2659965 4.567683 4.194068 4.1951194 4.1423864 4.198479 4.2459946 4.1304626 3.95456
1369028_at 4.682745 4.724887 4.6345253 4.8389874 4.820643 4.7323933 4.7585964 4.703148 4.669401 4.683437 4.742054 4.7802243
1369029_at 5.356807 5.702697 5.887074 5.017026 5.644393 6.010346 5.825894 5.994131 5.704691 5.820186 6.067409 5.3311486
1369030_at 4.290445 4.009405 4.2617526 4.1329207 4.2937307 4.11642 4.1655483 3.904057 4.152383 3.964392 4.0553412 4.060159
1369031_at 8.074355 7.8953314 8.210411 7.6696625 8.267191 8.025932 7.956843 8.27886 8.148546 8.248383 8.309977 7.9418354
1369032_at 7.795496 7.748465 7.6721687 7.51854 7.644225 7.519396 7.6611214 7.5333786 7.6210175 7.7376103 7.5970407 7.712076
1369033_at 3.4800208 3.44167 3.510184 3.7195344 3.6291032 3.4789252 3.458736 3.6631734 3.6097052 3.5142791 3.4201188 3.3992257
1369034_at 4.6300898 4.5657616 4.5925455 4.6062613 4.303993 4.5563164 4.2779584 4.444874 4.5061455 4.4818935 4.6422453 4.590111
1369035_a_at 3.6750631 3.6162665 3.6654224 3.8671978 3.737006 3.7783725 3.7137024 3.6477888 3.878747 3.6736922 3.9318595 4.1021833
1369036_at 3.526488 3.556913 3.742211 3.7083964 3.6353974 3.6368308 3.7529924 3.5561647 3.6678214 3.6439478 3.7275774 3.709189
1369037_at 4.2835603 4.3420954 4.0210176 4.495655 4.466385 4.2387457 4.635224 4.5411506 4.4451046 4.386392 4.316165 4.5048594
1369038_at 5.372159 5.4375386 5.406819 5.339402 5.4627914 5.473652 5.2519197 5.268955 5.280601 5.4059715 5.275666 5.3202915
1369039_at 8.179783 8.079277 8.083033 8.261168 7.7809253 7.8989677 8.026489 8.124529 7.928577 7.9805183 8.203234 7.809851
1369040_at 5.220021 5.402989 5.634663 5.2423186 5.4676013 5.5220695 5.4501233 5.4496503 5.4411197 5.507627 5.474538 5.4553494
1369041_at 3.423132 3.5647025 3.374681 3.5586843 3.5647235 3.5256584 3.4377747 3.529377 3.3997464 3.535734 3.3194668 3.401204
1369042_at 7.322076 7.8554115 7.5290537 7.4458294 7.2286124 7.5402246 7.2943263 7.323197 7.328254 7.185018 7.483596 7.2961445
1369043_at 3.7015073 3.5171268 3.2994232 3.522239 3.5145926 3.6067345 3.5720012 3.606632 3.4699175 3.4566493 3.4546537 3.4620755
1369044_a_at 6.5024343 6.507115 6.4443445 6.264986 6.119489 6.20194 6.795081 7.0664525 6.8977947 5.570392 6.13271 5.7425394
1369045_at 6.487434 6.5929303 6.272771 6.481431 6.439008 6.4348497 6.424352 6.4772816 6.5622077 6.49319 6.35514 6.5154467
1369046_at 3.9971159 3.8253458 3.6911886 3.7441845 4.0067825 4.0697126 3.6031783 3.8713734 4.0420294 3.984661 3.846772 3.9540958
1369047_at 3.31195 3.090084 3.247792 3.1003666 3.2033243 3.201121 3.3746827 3.0454423 3.1847887 3.0758588 3.0480723 3.1204607
1369048_at 4.5243206 4.485603 4.308137 4.5373373 4.4300284 4.5824547 4.631851 4.263198 4.336458 4.2481556 4.3738394 4.558693
1369049_at 4.1292334 4.2757044 4.1501575 4.7035713 4.227175 4.1446524 4.251856 4.0478373 4.1108217 4.3714623 4.572112 3.9551697
1369050_at 8.083056 8.213502 7.878774 7.916526 7.974792 8.082084 8.130843 8.470673 8.45884 6.9597087 6.9025273 7.118581
1369051_at 6.893673 7.0251822 6.678136 6.5613856 6.7558603 6.8673744 6.9592113 7.040381 6.746633 6.8856425 6.8680716 6.9789457
1369052_at 5.2588406 5.569551 5.5640483 5.3302255 5.455062 5.377124 5.288005 5.0793858 5.256288 5.1758757 5.102262 5.050542
1369053_at 4.125748 4.2396197 4.4768634 4.144556 4.2596173 4.0999556 4.092087 4.0346117 4.2014055 4.3760033 3.8754137 4.3351336
1369054_at 4.319571 4.422847 4.549206 4.4658794 4.1880164 4.0246625 4.46845 4.282757 4.229754 4.3613653 4.4831076 4.372941
1369055_at 3.9589982 4.0109596 3.7121625 3.747289 3.7979796 3.7477086 3.9340446 3.7374732 3.4708056 3.465077 3.8074944 3.7614756
1369056_at 3.3238778 3.3686016 3.1314101 3.4515474 3.4723082 3.7140496 3.3310745 3.4589484 3.4380753 3.4410203 3.2687993 3.2654927
1369057_at 7.61293 7.457945 7.4234166 7.535931 7.619138 7.5369415 7.455943 7.4573946 7.6228 7.5253844 7.452098 7.5484924
1369058_at 5.1109495 5.1222405 5.15833 5.3944197 5.377223 5.218336 5.2278275 5.399854 5.1070313 5.134799 5.1266947 5.314593
1369059_at 7.961341 8.023071 8.143488 8.131699 7.9137087 8.095892 8.084282 8.222092 7.8749685 7.6959114 8.089026 7.8982
1369060_a_at 8.25383 8.184807 8.196801 8.064285 8.038658 8.1017 8.262867 8.315444 8.20109 8.179655 8.312357 8.164551
1369061_at 8.229618 8.041073 8.272431 8.451679 8.03496 8.163076 8.347084 8.539227 8.48028 8.468052 8.660229 8.430566
1369062_at 5.014447 4.9095707 4.781081 5.0508003 4.950881 5.1320124 5.1973486 5.1248493 4.93324 4.9536953 4.992017 5.149447
1369063_at 9.2894945 9.507411 9.119109 9.635024 9.262071 9.4200115 9.469837 9.575088 9.320635 9.147582 9.382716 9.20857
1369064_a_at 3.9319034 3.830885 3.832996 3.898897 4.0459604 3.8762102 3.7091038 3.713505 4.044292 3.8340595 3.707604 4.0638576
1369065_a_at 9.230777 9.566616 9.237329 9.2285185 8.968434 9.277272 9.006328 9.252883 9.13808 8.867072 8.968184 8.999684
1369066_at 5.912047 5.8559785 6.08457 5.7276134 5.7409277 5.7855005 5.960901 5.928563 5.4175353 5.6205745 5.423842 5.6481724
1369067_at 3.8152442 3.6375864 3.6291263 3.5884202 3.599057 3.603273 3.5280259 3.7420588 3.7807603 3.7688804 3.6897109 3.7331471
1369068_at 4.018497 4.28454 4.227768 4.0632415 4.5541563 4.2270727 4.165217 4.7304254 4.6958704 4.052543 4.7932196 4.0809135
1369069_at 7.734074 8.059771 8.0303 7.89724 7.5582385 7.808704 7.967174 8.021202 7.7872095 8.025319 7.8936014 7.9516916
1369070_at 7.992581 8.22483 7.831666 7.88043 7.7774096 8.113407 8.073843 7.8763494 7.924476 7.8699555 7.9362187 7.8205156
1369071_at 4.2904835 4.036338 3.9389024 4.1113415 3.884827 4.169366 4.164691 4.036345 4.008192 3.8951924 3.9903445 4.1057625
1369072_at 5.579342 5.9917464 5.9160647 5.832163 6.1738214 5.592725 6.1887503 5.944048 6.8447843 6.7326407 5.4792614 5.157901
1369073_at 10.0259905 10.033555 10.065016 9.878607 9.998272 10.110377 10.231881 10.321839 10.347752 10.078925 10.418931 10.253099
1369074_at 12.501516 12.4815855 12.421188 12.442673 12.486016 12.477902 12.575096 12.651499 12.527816 12.602106 12.749687 12.648142
1369075_a_at 4.3149104 4.3797164 4.366931 4.3123007 4.472513 4.4629836 4.2588882 4.5902395 4.3505044 4.3546553 4.3203907 4.196914
1369076_at 8.385792 8.412445 8.459153 8.703144 8.137257 8.373159 8.675499 8.51353 8.607082 8.6930685 8.531034 8.437213
1369077_at 7.28718 7.2041326 7.1556373 7.142632 7.2470613 7.0365524 7.164827 7.142941 7.4185014 7.423916 7.52292 7.173739
1369078_at 8.219724 8.166563 8.126816 8.255358 8.12009 8.235014 8.116662 8.179818 8.061551 8.240694 8.25598 8.27033
1369079_at 4.666228 4.692889 4.775219 4.4716682 4.7632656 4.451233 4.6473236 4.5790796 4.5454054 4.423006 4.466792 4.6805644
1369080_at 4.394171 4.287135 4.3049364 4.363268 4.567683 4.633808 4.491219 4.746547 4.3217564 4.4181957 4.572691 4.729233
1369081_at 7.112999 6.939417 7.0030913 7.230571 7.2924643 6.789572 7.0584354 6.8869677 7.0223975 6.7245693 6.8635798 6.7346935
1369082_at 4.775594 4.9241247 4.8953624 5.2201552 4.997394 4.9408813 5.13262 5.0467205 5.048143 4.9821725 4.994799 4.737236
1369083_at 6.0580635 5.822849 5.477823 5.5200963 5.7607107 5.72549 5.7112923 6.028573 5.726339 5.7107234 5.703873 5.7826214
1369084_a_at 6.9617295 6.753279 6.7955284 7.055096 7.0496354 6.9447412 6.8288574 6.8568015 6.889876 6.8770533 6.580824 6.9202604
1369085_s_at 5.631572 5.3362055 5.1241226 5.1380625 5.96455 5.474703 5.859572 5.232499 6.0154343 5.8471437 6.227465 5.4970407
1369086_a_at 5.8388996 5.38866 5.3192024 5.361925 5.618925 5.4189816 5.723948 5.707569 5.524684 5.2196007 5.273934 5.6189604
1369087_at 5.351989 4.878265 4.977505 4.8639565 4.953804 5.090409 4.954332 5.036872 5.208787 4.94978 5.1130366 4.8529253
1369088_at 7.4588614 7.4746747 7.533978 7.5756674 7.275847 7.121761 7.5300074 7.7755084 7.3457527 7.3816667 7.4645514 7.6988235
1369089_at 4.058881 3.7158654 4.042971 3.956518 4.087393 4.1074195 3.882247 3.9452946 4.063426 3.9725244 3.9767246 4.0077887
1369090_at 3.8195355 3.782158 3.9096987 3.821957 3.8755994 3.8070643 3.8281288 3.7570276 3.8370457 3.887518 3.6819103 3.865238
1369091_at 3.9203372 3.8905349 3.6945744 3.7355938 3.8995054 3.9830687 3.8198173 4.0884113 4.042549 3.7380753 3.892047 4.1438665
1369092_at 8.272557 8.265728 8.22028 8.371798 8.304323 8.171989 8.386976 8.435284 8.08496 8.132486 8.355949 8.281727
1369093_at 7.5421352 7.3029146 7.6001925 7.221135 7.191502 7.1848235 7.263103 7.2238665 7.3948245 7.386827 7.2652087 7.1234927
1369094_a_at 5.459203 5.520264 6.1552687 5.848925 5.4130797 5.495271 6.0921516 5.5716047 6.2121763 6.1268067 5.8618736 5.405962
1369095_at 4.4521856 4.3700314 4.3292465 4.678685 4.479088 4.4323635 4.271124 4.441584 4.2402887 4.6817837 4.492426 4.522201
1369096_at 3.802302 4.0533853 3.771665 4.0981545 3.9563584 3.9156458 3.9891186 4.143651 3.8870125 3.8954885 4.011406 4.0544624
1369097_s_at 6.7058473 6.1957006 6.392931 6.4506164 6.294965 6.442517 6.503762 6.4591675 6.6123633 6.3184643 6.404268 6.2092376
1369098_at 4.145128 3.8078487 4.208124 3.9991112 4.255953 4.272533 4.5246572 4.072449 4.2487035 3.9801643 3.9821715 3.7038362
1369099_at 7.940051 8.2357 8.307032 8.001715 7.8843136 8.159678 8.253045 8.184132 8.203968 7.8005147 8.150781 8.103335
1369100_at 3.5673714 3.773192 3.7072735 4.107373 3.6722572 3.557498 3.9392247 3.827558 3.9291284 3.827923 3.896679 4.078334
1369101_at 7.73378 7.8439455 7.74645 7.6401405 7.616756 7.8200107 7.890454 7.584911 7.565864 7.7717934 7.624459 7.6678953
1369102_at 4.072738 3.6589575 3.827595 3.9731228 4.0455503 3.5713463 4.199113 3.997102 3.7615006 3.8566403 3.7379026 3.8457859
1369103_at 4.490415 4.8593364 4.8341227 4.6792555 5.053145 4.894444 4.8355093 5.0315413 4.9662313 4.732423 5.1037903 4.640369
1369104_at 5.606833 5.813708 5.7208652 6.436316 6.0664167 5.461096 5.632156 6.1358523 5.703647 5.999299 6.121151 6.3431444
1369105_a_at 3.6307435 3.5538197 4.5092545 3.7916572 3.4370842 4.066985 4.512594 3.3923385 3.7103944 5.2611284 4.7030954 5.3612413
1369106_at 4.462247 4.661033 4.1431274 4.2928824 4.3531322 4.595497 4.422481 4.380664 4.3002753 4.735096 4.3956017 4.2981944
1369107_at 3.807117 3.5182397 3.9645042 3.857634 3.7190852 3.736969 3.6564443 3.8186584 3.7124088 3.7403364 4.124657 3.816861
1369108_at 3.724729 3.6736028 3.9385881 3.9063444 3.7925775 3.8961537 3.6869478 3.791306 4.007903 4.1142235 3.9278708 4.044199
1369109_at 3.7099974 3.5438762 3.4486814 3.4836981 3.507798 3.6250253 3.7598155 3.7396295 3.3647878 3.4321923 3.5886688 3.6845343
1369110_x_at 7.614517 10.202976 10.369072 9.20586 9.524713 9.979111 7.9274297 10.818227 10.29072 7.742179 10.536552 10.020558
1369111_at 13.968078 13.976726 13.979585 13.941823 13.989549 13.979123 13.916941 13.917198 13.95014 13.963806 13.875022 13.93818
1369112_at 4.472207 4.4633517 4.144372 4.107601 4.2604923 4.3449535 4.271497 4.455332 4.0711265 4.2598295 4.1091666 4.169512
1369113_at 3.1062725 3.2920933 3.4274633 3.255676 3.3338096 3.23263 3.5877628 3.4182284 3.184762 3.3473608 3.3421543 3.4285996
1369114_at 3.1087484 3.061812 3.3628943 3.177703 3.3173466 3.140095 3.105952 3.2219415 3.3873482 3.1753266 3.251486 3.2968764
1369115_at 4.9764614 4.6591096 4.682248 4.737018 4.813829 4.805661 4.629386 4.6671124 4.792009 4.712091 4.79674 4.397232
1369116_a_at 5.42146 5.7682123 5.596668 5.5575137 5.6564403 5.5484147 5.6954904 5.548909 5.571618 5.790795 5.569896 5.717743
1369117_at 3.837982 3.952867 4.2318583 3.8396583 3.965967 3.6747396 3.8146908 3.822336 3.7684755 4.0679684 3.8801484 3.9438896
1369118_a_at 4.2617016 4.5156746 4.140568 4.499744 4.523239 4.1556697 4.4481287 4.0976205 4.1574974 4.1403127 4.31928 4.5074353
1369119_a_at 4.614994 4.465458 4.541507 4.3828783 4.743409 4.814912 4.614106 4.7152348 4.3971157 4.417734 4.5225124 4.6802053
1369120_a_at 6.841081 6.92681 6.8852706 7.182311 7.153813 7.066099 7.0264544 6.8543468 6.851984 6.9227076 6.901647 6.955506
1369121_at 4.682012 4.9550495 4.803767 4.9926066 5.035092 4.8689327 4.781693 4.830831 4.795245 4.8860145 4.750368 4.898992
1369122_at 7.6979504 7.494551 7.633307 7.7602367 7.5513997 7.6516504 7.5364695 7.480547 7.5175433 8.196722 8.294123 8.05645
1369123_a_at 5.760453 5.8764706 5.7429595 5.920195 5.8622394 5.7482557 5.6619377 5.933128 5.922118 5.799073 5.7988133 6.1066504
1369124_at 3.8567386 4.153153 4.1123514 4.032339 4.350012 4.1592674 3.9537916 4.110331 4.254244 4.4177103 4.221668 4.052309
1369125_at 3.2676551 3.395233 3.2692547 3.4657462 3.2360582 3.213197 3.2566419 3.1934357 3.339834 3.286674 3.385658 3.2571468
1369126_at 4.7533636 3.7533498 3.846844 4.3440895 4.0176964 3.6282382 4.2875795 3.8193061 3.6076305 3.7846577 3.661681 3.9526875
1369127_a_at 6.4978967 6.2398953 6.4167633 6.341973 6.1994805 6.6572104 6.0576344 6.406749 5.920501 6.1859345 6.0816813 6.2079897
1369128_at 4.2874603 4.0783606 3.6368828 4.070757 4.157436 4.23808 4.1331644 4.2073894 3.978016 3.99737 4.0060835 4.046337
1369129_at 4.006423 3.7788568 3.868267 3.7658122 3.88331 4.0707173 3.6129122 4.032735 4.1261377 3.845123 4.0135503 3.8649342
1369130_at 4.8058653 4.430868 4.4989448 4.511482 4.7019544 4.904535 4.6812325 4.8137407 4.587596 4.506538 4.6190753 4.687204
1369131_at 4.2146845 4.2104726 3.6851094 3.980762 3.9366288 4.2029285 4.0725393 3.822336 4.081557 3.7190828 3.9060383 4.0137863
1369132_at 4.9000573 5.1835246 4.963857 5.184801 5.151389 5.3701596 5.023946 5.084699 4.9800406 5.116711 5.013983 5.122673
1369133_a_at 3.8749475 3.5715122 3.679551 3.7910771 3.8076122 3.9790528 3.8700569 3.5640419 3.5826228 3.65153 3.7842522 3.7415926
1369134_x_at 3.4246905 3.499148 3.589865 3.4847643 3.5042472 3.4390683 3.3760366 3.3875866 3.406335 3.4840672 3.3368046 3.4177654
1369135_at 6.142564 5.874341 5.9500403 6.0410123 6.1150346 6.1820602 6.0038137 5.747745 6.001949 5.9306846 5.9827375 6.4454875
1369136_at 3.9503574 3.9047875 4.1667366 4.063343 4.1561556 4.1030054 4.050828 4.1549826 3.8914995 3.9515376 3.7518685 3.9586194
1369137_at 4.986211 5.0140705 4.917257 5.0303597 4.8863 4.8316436 5.1055512 5.0868373 5.122438 5.260165 4.89441 4.9529953
1369138_a_at 3.7613506 3.9398682 3.918946 3.7433927 3.6321304 3.8035924 3.557947 4.1419325 3.612666 3.552263 3.3047726 3.867455
1369139_at 3.544089 3.4553385 3.6201959 3.6818848 3.8145063 3.6648774 3.8334613 3.4683232 3.7829154 3.4802003 3.6278484 3.6555789
1369140_at 3.851875 3.8511329 4.0213623 3.8671975 3.9839187 3.713845 3.970819 3.9271855 3.7849262 4.025461 3.851638 4.021864
1369141_at 3.5375848 3.4101844 3.4942183 3.3309944 3.4079409 3.5014126 3.3932598 3.7340093 3.8105075 3.5380175 3.3404822 3.569497
1369142_at 3.9346783 3.717549 3.9392283 3.7232053 3.6829534 3.5957 3.7051764 3.7939084 3.6107028 3.6008554 3.4371197 3.9383137
1369143_at 4.1339827 4.0773997 3.8406858 4.207843 4.0372343 4.0253863 4.134267 4.1495447 4.1676435 3.9697018 3.9748359 4.007732
1369144_a_at 3.7975342 3.885591 4.1018534 3.9968197 3.8869798 3.656351 4.0059795 3.934326 3.9922645 3.4629483 3.8875759 3.7921174
1369145_a_at 4.485101 4.518107 4.4910746 4.4378786 4.46117 4.576806 4.3017945 4.5207157 4.693367 4.421212 4.53974 4.5973816
1369146_a_at 7.4676237 7.229217 7.316016 6.745014 6.657101 6.832687 7.032886 6.88905 7.4673324 7.2599697 6.5271006 7.3858824
1369147_at 4.4862957 4.6211286 4.8358417 4.7201786 4.6092825 4.9137077 4.5017834 4.426566 4.5315104 4.105714 4.5675893 4.6706233
1369148_at 7.9609766 8.084194 8.027973 7.927084 8.031107 7.9858527 8.090821 7.8091145 8.110454 7.9863605 7.958865 7.936196
1369149_at 4.856219 4.773131 4.5844655 4.7239594 4.979023 4.927502 4.8494153 4.8042364 4.8954706 5.074538 4.9991097 4.8626885
1369150_at 8.587107 8.280573 8.038375 8.565426 8.775398 8.410883 8.87043 8.51876 8.172852 8.421049 8.994956 8.265072
1369151_at 4.8682666 5.127942 4.9195757 5.336852 5.089272 4.893941 5.3450665 5.3648214 4.9933248 5.0258727 5.197639 5.12731
1369152_at 7.507506 7.748465 7.4838023 7.545345 7.458143 7.440939 7.4092593 7.3933477 7.294517 7.314329 7.3747563 7.205615
1369153_at 3.7041097 3.6416063 3.5547686 3.9199674 3.417371 3.5234919 3.5566576 3.824405 3.6759124 3.5269463 3.5658555 3.7583117
1369154_at 3.82353 3.953602 3.8390856 4.0054045 3.6727974 3.789747 3.8647146 3.758946 3.9632506 3.8048332 3.8317044 3.8275013
1369155_at 4.8150344 4.597524 4.4584208 4.724494 4.6599855 4.6436305 4.6623287 4.6836276 4.7527647 4.6779733 4.482405 4.767317
1369156_at 6.9742303 6.8048882 7.0436673 6.8788567 6.523531 7.0115952 6.911031 6.8318286 7.001451 6.774679 6.753672 6.78676
1369157_at 8.670038 8.584694 8.755007 8.932917 8.66308 8.846901 8.90806 8.65859 8.539233 8.7543125 8.981609 8.665537
1369158_at 3.8001695 4.2648196 4.137965 4.0957747 4.0612903 3.9408083 3.8498976 4.2481384 4.271059 4.4573545 4.2179604 4.3782434
1369159_at 5.063103 4.6870785 4.8750505 4.837379 5.0363755 5.010691 4.8334827 5.01982 4.7736864 5.183848 4.8890295 5.0368648
1369160_a_at 4.5352945 4.762727 4.6706 4.8299985 4.7150536 4.5442815 4.736553 4.875736 4.842066 4.5835733 4.7864914 4.5069423
1369161_at 8.938984 8.729766 9.285487 9.063394 8.762384 9.014421 9.095454 9.622641 8.95974 9.456778 9.176829 9.733562
1369162_at 3.9525406 3.721157 3.7271326 3.9436288 4.007793 3.8152604 3.686646 3.822336 3.7568772 3.7661529 3.7235777 3.9235263
1369163_at 5.0136447 4.9519954 5.0066776 5.093127 4.9670353 4.895099 5.053854 5.057861 4.7150345 5.1210527 5.0838537 5.2575264
1369164_a_at 4.4050164 4.184339 4.2021904 4.391955 4.380334 4.1665235 4.186326 4.149887 4.442458 4.427385 4.336789 4.2590475
1369165_at 3.8114588 4.038041 4.1581135 4.2206907 4.389596 4.318924 4.1798916 4.256568 4.269818 4.12889 3.9898784 3.9824626
1369166_at 4.0928717 4.3374453 4.0158167 4.1967463 4.221754 3.9851403 4.172846 3.9091392 4.1108217 4.034721 4.27717 4.145006
1369167_at 5.786217 5.596486 5.545413 5.569485 5.711395 5.5919385 5.582042 5.4662447 5.490311 5.418561 5.329633 5.7175136
1369168_a_at 5.241206 5.413558 5.262369 5.102219 5.039148 5.469055 5.463574 5.197305 5.036869 5.11379 5.3032937 5.0457277
1369169_at 9.652454 9.432081 9.487575 9.312724 9.495162 9.510031 9.808623 9.469306 9.628177 9.622938 9.736266 9.538498
1369170_at 4.2777085 3.904854 3.707612 3.9816883 4.0768757 4.0231285 4.0453453 3.7689602 4.0246115 4.2398405 4.0017223 3.9403782
1369171_at 11.415698 11.275581 11.444613 10.618854 11.459092 11.352824 10.578583 11.33637 11.318449 11.301393 11.3521595 11.330083
1369172_at 4.2686806 3.9841774 4.081719 4.1794047 4.2314196 4.0904856 3.9588094 4.205512 4.2629356 4.255344 4.011853 4.1499863
1369173_at 5.294534 5.0613146 4.9555545 5.1787477 5.1885886 5.13228 5.1381626 4.850641 5.105216 5.175089 4.9277616 4.981094
1369174_at 7.4369664 7.684008 7.5183945 7.4686494 7.577372 7.6091866 7.778745 7.7061076 7.471733 7.4321413 8.0068 7.420115
1369175_a_at 3.8518322 3.601179 3.651268 3.8668015 3.639082 3.745728 3.5697563 3.5700252 3.6924765 3.6991103 3.504612 3.8586602
1369176_at 6.2122846 6.378584 6.230661 6.436768 6.4277396 6.53209 6.40056 6.023556 6.2364707 6.375776 6.2813087 6.3468304
1369177_at 6.958755 7.147837 6.9843597 6.8978586 7.0497394 7.1458797 6.8598065 6.9403744 6.833075 6.970981 6.885433 6.5833516
1369178_a_at 4.293491 4.0178814 4.0425224 4.4144816 4.315798 4.2460384 4.295652 4.274357 4.1478143 4.209174 3.9749146 4.2798605
1369179_a_at 6.2370567 5.895835 6.3978696 6.545837 6.563838 5.8644032 6.429745 6.4940076 6.274721 6.641264 6.411031 6.0768
1369180_at 4.590892 4.713914 4.8006005 4.8438163 4.8584595 4.708588 4.9158397 4.7996864 5.0032363 5.251839 4.5966988 4.929098
1369181_at 6.981645 6.439181 6.757989 6.4304085 7.0381346 6.0169325 6.294398 7.3899016 6.366318 6.1164427 6.232405 6.8187666
1369182_at 3.9542801 4.245097 3.8680103 4.0384245 4.103883 4.030888 3.77865 3.7888954 4.100387 4.1898603 4.068014 4.487389
1369183_at 4.7642775 4.962414 4.873908 4.881957 4.9902353 4.7115555 4.6715465 4.916667 4.685956 4.8144073 4.870431 4.976181
1369184_at 3.5861557 3.8409677 3.9571676 4.0510197 3.8423567 4.242049 3.9538426 3.7925477 3.8334374 3.9472134 3.8786793 3.8267636
1369185_a_at 4.9149256 5.1943684 4.9503 5.08056 4.9752083 4.9692607 5.0104804 4.8633704 4.9325824 4.833345 4.901148 4.7839575
1369186_at 7.405919 7.290598 7.3972306 7.298214 7.5591383 7.02819 7.44467 7.5194373 7.4552603 7.3380003 7.214377 7.159867
1369187_a_at 7.3641143 7.137218 7.150359 7.522976 7.4954104 6.913555 7.016352 7.104502 7.477521 6.7339306 7.000202 7.0003743
1369188_at 4.5783033 4.1358285 3.881617 4.1286926 4.1210923 3.8892386 3.8694177 4.114649 4.148722 3.8048332 4.1415205 4.089797
1369189_at 5.228084 5.3598266 5.3380756 5.1552563 5.5090137 5.424063 5.372243 5.271008 5.4327755 5.172381 5.00073 5.4229956
1369190_at 5.149752 5.3341084 5.4026337 5.435426 5.6431627 5.489654 5.438334 5.2849174 5.272683 5.3919177 5.467047 5.5809665
1369191_at 3.374367 3.4005272 3.419521 3.4294758 3.4716153 3.762729 3.6051657 3.4872746 3.7354498 3.799687 3.5013902 3.505344
1369192_at 5.038865 4.7180595 4.774194 4.7088885 4.834209 4.6528697 4.6322 4.7643747 4.648913 4.646414 4.473683 4.688728
1369193_at 5.25599 5.234889 5.1858654 5.4411592 5.4131637 5.4338074 5.5332727 5.30888 5.2786174 5.4677696 5.361964 5.08795
1369194_a_at 3.9305277 3.6471672 3.7339458 3.6891665 3.7679665 3.6006618 3.7317982 3.6602535 3.7994823 3.8157818 3.7863703 3.8687594
1369195_at 5.817273 5.3129735 5.8000903 5.6996627 5.536975 5.6500835 5.757149 6.0652866 5.5576506 7.013721 6.6691 6.6185164
1369196_at 5.4513006 5.0980577 5.2483587 5.343317 5.474642 5.4693556 5.4789047 5.144623 5.1795635 5.3134613 5.180586 5.3937006
1369197_at 5.810746 6.044777 5.8972554 5.7780538 5.8007174 5.595051 5.766611 6.070854 6.0873837 5.765342 5.996037 5.869581
1369198_at 5.139533 4.901216 5.2063637 5.1067696 5.259045 4.837881 4.9697704 5.274002 5.0078382 4.988808 4.8751807 5.114256
1369199_at 4.6456366 4.8043723 4.6401553 4.9870853 4.629669 4.4807396 4.3793826 4.549152 4.3316965 4.4335833 4.5020843 4.646813
1369200_at 10.016559 9.659523 10.072796 9.77243 9.521434 9.828832 10.084728 9.833671 10.013277 9.928232 10.043181 9.749848
1369201_at 4.7393684 4.8764076 4.642436 4.786147 4.8915873 5.0438457 5.132359 4.821756 4.7037773 5.001314 4.845571 4.978602
1369202_at 3.522683 3.4266171 3.2827098 3.337543 3.4088914 3.469649 3.4003704 3.442435 3.4737527 3.4915817 3.3644612 3.2318728
1369203_at 4.1063933 4.036207 3.834865 3.7085514 3.6779401 3.9466572 3.7990592 4.059105 3.9263122 3.8018835 3.739936 3.841935
1369204_at 7.3590064 7.243058 7.577424 7.31546 7.7270064 7.221104 7.11028 7.6757913 7.446607 7.275342 7.4815516 7.180836
1369205_at 4.920386 5.1231685 5.1012855 4.9108963 4.6312428 4.9849157 4.8923526 5.2171187 4.884126 4.923519 4.7878647 5.043636
1369206_at 12.544507 12.655107 12.713374 12.572079 12.678937 12.578779 12.530063 12.657474 12.539868 12.5089655 12.557113 12.480694
1369207_at 4.1235514 4.3400407 4.686401 4.5659485 4.6278925 4.525362 4.3932323 4.3184776 5.0691166 4.4566007 4.722348 4.3440847
1369208_at 5.888775 5.37112 6.2460995 6.796254 6.4763126 6.1052623 5.8046303 6.145622 6.564297 5.5068865 6.270416 5.5824966
1369209_at 6.756546 6.716304 6.5576415 6.4939156 6.6464496 6.6219606 6.623147 6.583075 6.577857 6.6866155 6.494907 6.692891
1369210_at 3.45425 3.1087687 3.1883698 3.5139515 3.2072704 3.2927485 3.2853272 3.4333327 3.340797 3.3532321 3.322541 3.1461818
1369211_at 5.89179 5.8214736 5.7643266 5.8410916 5.752336 5.8622246 5.7764134 5.8145676 5.7320848 5.7344513 5.7382865 5.8920746
1369212_s_at 6.8578887 7.193106 6.811111 6.9587054 7.299878 6.9120927 7.489777 7.1673007 7.429529 7.407149 6.9347196 7.3809905
1369213_at 4.7346683 4.647217 4.762747 4.874625 4.814793 4.7905607 4.536297 4.6390023 4.704591 4.981088 4.5581303 4.7100883
1369214_a_at 5.1040254 5.493943 5.3246684 5.4845304 5.406002 5.4958982 5.520521 5.3378267 5.523313 5.342475 5.4901786 5.295898
1369215_a_at 9.96913 10.207374 10.121402 10.096714 10.034196 10.180844 10.284181 10.1833 10.358341 10.520738 10.294451 10.383038
1369216_a_at 5.470278 5.277115 5.297765 5.3764534 5.3598485 5.42241 5.486514 5.425502 5.330264 5.394042 5.322253 5.4874487
1369217_at 4.067319 3.9066076 4.117283 4.0173273 4.314802 4.1762886 4.291091 4.0774355 4.1816463 4.128827 4.1456623 4.11142
1369218_at 8.11913 8.005037 8.05923 7.9959955 7.720339 8.234869 8.238652 7.77779 7.6926613 7.475297 7.4273396 7.6898036
1369219_at 5.9386554 5.8560286 5.803729 5.7727413 5.8677425 5.991408 6.0001807 6.082333 5.7677503 5.8165007 5.618001 5.864653
1369220_at 7.5544047 7.695017 7.60233 7.4266167 7.535024 7.657631 7.5561256 7.51129 7.496936 7.688067 7.69015 7.7276306
1369221_at 5.774053 5.802075 6.0584083 6.013812 5.838686 5.6345654 5.7948427 5.581351 6.089945 5.6648364 5.7215323 6.0265274
1369222_at 5.183249 5.1755643 5.105974 4.976636 5.086098 5.041501 5.003257 4.974519 5.1054454 5.1865435 4.9152856 5.1209617
1369223_at 6.3155212 6.3647723 6.441925 6.2922373 6.4103713 6.6395526 6.3241496 6.6031537 6.3016644 6.4491897 6.4513555 6.4397006
1369224_at 10.15688 8.759648 7.987627 8.438026 10.785461 10.5154085 11.01289 10.492197 10.387897 6.844723 7.6613894 9.131264
1369225_at 11.805605 11.9924 12.263023 12.445321 12.157981 12.189593 12.196719 12.205773 12.106731 12.281854 12.00735 11.715293
1369226_at 8.087805 8.094131 8.3911705 8.376829 8.069538 8.538397 8.201424 8.506107 8.224672 8.469563 8.243765 7.894955
1369227_at 6.457449 6.1556115 6.203471 6.010625 6.133052 6.1994567 5.827726 6.1355996 5.9435744 6.1284785 6.168791 6.298895
1369228_at 5.2719626 5.256286 5.2183113 5.274182 5.358531 5.2250166 5.2513437 5.1962066 5.3192244 5.5374546 5.16426 5.1735067
1369229_at 5.3053036 5.5128536 5.2750287 5.476672 5.649149 5.7051983 5.3794374 5.540946 5.601901 5.655979 5.6255636 5.7699146
1369230_at 4.581393 4.2809896 4.4983177 4.448486 4.4156976 4.2017884 4.4434934 4.54326 4.4938498 4.536825 4.389594 4.3491654
1369231_at 4.410668 4.4582195 4.5461473 4.521956 4.549679 4.721196 4.5246844 4.5602403 4.417284 4.5269 4.4674435 4.554189
1369232_at 4.593133 4.3572555 4.3475637 4.300787 4.567683 4.206002 4.2215757 4.3985834 4.4603376 4.627455 4.3469553 4.6030936
1369233_at 3.7387383 3.540037 3.653073 3.716486 3.7781038 3.6871169 3.751546 3.6707196 4.0231533 3.7795157 3.558864 3.7234728
1369234_at 7.952388 7.7025704 7.6593785 7.7261863 7.655574 7.5944734 8.182895 7.9342866 7.9021816 7.7743335 7.793011 7.6409874
1369235_at 4.77509 4.3987036 4.5059543 4.6473856 4.747473 4.694333 4.5742764 4.7214813 4.562878 4.6923256 4.628748 4.7652655
1369236_at 5.1141458 5.5657144 5.009302 5.058837 5.1390276 5.0251856 5.215077 5.2999 5.257461 5.284876 5.5080423 5.146556
1369237_at 4.9061003 4.818266 4.9150734 4.825477 4.8378453 5.179013 4.8668222 4.7358747 4.9761605 5.1958833 4.9979634 4.890628
1369238_at 10.086729 10.277976 10.398771 10.410915 10.2477 10.166502 9.846214 9.95517 10.224323 9.731898 10.441647 10.532064
1369239_at 4.097377 4.049713 4.1008587 3.7513623 3.8976214 4.084662 3.6248724 4.157408 4.0036798 3.740098 4.033101 3.829584
1369240_a_at 5.362441 5.3658547 5.3178263 5.4529057 5.319437 5.513685 5.4169626 5.3845043 5.425937 5.3920994 5.452265 5.458104
1369241_at 4.527878 4.989189 5.085855 5.097003 5.324615 5.2418394 5.1905284 5.204168 5.033829 5.4019866 4.9638433 5.294721
1369242_at 3.4169269 3.3313687 3.5287778 3.5291429 3.4863422 3.4950497 3.4002848 3.5965536 3.5620894 3.3537521 3.4674726 3.541626
1369243_at 3.7846558 3.7595427 3.9408047 3.8558989 4.0644217 3.8891978 3.654726 3.905655 4.070324 3.9213333 3.926422 4.1174765
1369244_at 7.0273867 6.939492 6.729389 6.9171906 7.1709943 7.0878544 7.0469327 6.9273543 7.1140804 6.6017723 7.023723 6.770734
1369245_at 3.9013882 3.9724042 3.983789 3.9938834 4.088035 4.1819434 3.8730345 3.986067 3.751458 3.842606 3.9752223 4.007473
1369246_a_at 3.4238312 3.5522773 3.5427804 3.589304 3.6117 3.7554088 3.4587798 3.7340317 3.756315 3.6981578 3.5329962 3.8238695
1369247_at 5.7660108 6.398677 5.961831 5.9556627 6.1754637 5.8832054 5.9118466 6.2188106 5.8451777 6.185403 6.3429813 5.9998636
1369248_a_at 8.735551 8.127619 8.034172 8.520706 8.079462 8.373551 8.340477 8.290908 7.928485 8.407366 8.568892 8.617876
1369249_at 8.470018 8.935751 8.424317 8.634159 8.436304 8.261425 8.543238 8.621873 8.4424515 8.95118 8.83126 9.009791
1369250_at 4.619596 4.486329 4.7153916 4.658563 4.86018 4.605485 4.780885 4.852373 5.0269876 4.762144 4.7176003 4.9256434
1369251_a_at 5.6507196 5.2751245 5.318944 5.5153036 5.387987 5.6254168 5.40256 5.316971 5.574175 5.573982 5.105953 5.336135
1369252_a_at 5.322605 5.16106 5.1951203 4.985711 5.3297067 5.0735703 4.8671927 5.1477704 4.976145 5.117765 5.1321874 5.2500434
1369253_at 3.849078 3.5827365 3.7241642 3.6997058 3.8676987 3.7572348 3.5914135 3.5744352 3.7923107 3.746357 3.5209522 3.6939614
1369254_a_at 3.871064 3.7883093 4.0086327 3.8055563 3.806783 3.7898593 3.694082 3.9372132 4.019411 4.1020703 3.6378334 3.8420758
1369255_at 6.737966 6.2888675 6.245188 7.2066364 6.899882 6.512822 6.5725393 6.3792067 6.546856 6.168007 6.4727306 6.3357778
1369256_at 5.6480074 5.894741 5.948355 5.6217318 5.7254996 6.3505173 5.9241652 5.845788 5.763943 5.803123 5.591507 6.053721
1369257_at 4.7154236 4.712225 4.802585 4.7199574 4.682055 4.4399886 4.528903 4.4736166 4.4451046 4.8331456 4.8182406 4.703599
1369258_at 3.3230088 3.0821624 3.0240228 3.1686053 3.1123466 3.2115238 3.2423425 3.0584843 3.1719499 3.3032677 3.1033907 3.208215
1369259_at 7.085204 6.3665977 7.8976007 6.393233 6.675476 6.82521 7.82558 7.703367 6.9576545 8.274722 7.969087 8.125441
1369260_a_at 3.938269 4.1653976 4.3830624 4.162677 3.8760936 4.187141 4.1968384 3.9201355 4.154499 4.077065 3.9967904 4.1563315
1369261_at 4.8128233 4.622198 4.6890473 4.9764853 4.930063 4.8687286 4.8666153 4.914854 4.7577047 4.8692503 4.937188 5.2952943
1369262_at 6.932182 7.1157045 6.84002 7.0256805 7.1248565 7.0358043 6.858172 6.787065 7.0209365 7.0803075 7.107623 6.9982057
1369263_at 3.395445 3.404021 3.549795 3.473278 3.3413687 3.4286773 3.3474493 3.3429806 3.44715 3.7450795 3.572001 3.162632
1369264_at 5.1952114 5.338316 5.0699673 5.035093 5.1807117 5.2890162 5.1283536 5.158958 4.9457335 4.8197117 4.898966 5.165782
1369265_at 6.7368093 6.9285183 6.8358345 6.6462893 6.4555664 6.7177854 6.794848 7.1223965 6.8975515 6.983441 7.282639 6.890517
1369266_at 5.3977213 5.7687397 5.382461 5.4114127 5.603496 5.8287935 5.945379 6.30978 5.1819415 5.5658083 5.3252435 5.025041
1369267_at 3.7897182 4.0064883 4.0037875 4.034248 4.0897727 3.9825468 3.857958 3.8046584 4.080471 4.0328016 3.7794213 4.052419
1369268_at 4.2278304 4.1427755 4.2368298 5.0896587 4.306812 4.2838764 4.5536737 4.4056907 3.9110196 4.368608 4.5215454 4.1864586
1369269_at 9.178093 9.138112 9.270351 9.285182 9.001508 9.06572 9.303874 9.279053 9.358368 8.990134 8.818188 9.016192
1369270_at 9.12925 9.413598 9.246875 9.078126 9.020938 8.896601 9.153464 9.426919 9.527976 9.18738 8.965305 9.458127
1369271_at 4.0953403 3.9788623 4.1611094 4.3084335 3.8852813 4.348766 4.1688414 3.8597035 4.0677605 4.300357 4.2721567 4.2877755
1369272_at 5.421905 5.0660486 5.723582 5.0961304 5.8018394 5.439799 5.442191 5.8327065 5.650562 5.316648 5.41548 5.021557
1369273_a_at 4.207164 4.4913216 3.962471 3.982703 4.2356234 4.3957195 4.102534 4.1202374 4.2456784 4.0939016 4.3671465 4.080914
1369274_a_at 3.998935 4.333147 4.092206 4.3590603 4.1820197 3.7409868 4.1753106 3.9452946 4.253566 4.215489 4.1734824 4.4154744
1369275_s_at 12.600474 12.705999 12.632054 12.45573 12.526544 12.648139 12.754914 12.5999975 12.680023 12.3058815 12.408704 12.331031
1369276_at 4.9818373 4.7044187 5.057117 4.9528484 4.9549026 4.754012 5.1189227 4.9650054 4.942152 5.01546 5.2227964 4.875638
1369277_at 5.8076863 5.698495 5.546927 5.599088 5.805178 5.47861 5.6669736 5.6966543 5.7094984 5.5423923 5.466055 5.4408116
1369278_at 8.122316 7.867975 7.460869 7.917167 7.701804 7.7880626 8.113274 8.062813 7.885216 7.924592 7.934714 8.039977
1369279_at 5.705385 5.454626 5.6660347 5.7025466 5.7132735 5.5701776 5.4735274 5.609465 5.6747365 5.783825 5.6055174 5.668131
1369280_at 4.370622 4.3121653 4.204502 4.1689844 4.238447 4.123741 4.009415 4.1792717 4.205293 4.2703047 4.0153875 4.1209664
1369281_at 3.4955769 3.397454 3.3892274 3.7350678 3.2705579 3.3829565 3.674105 3.3214679 3.469822 3.2462957 3.403345 3.5422838
1369282_at 3.5158288 3.327052 3.3731189 3.1617208 3.4079933 3.4748743 3.2483506 3.3677185 3.5118988 3.2948883 3.468707 3.5236282
1369283_at 3.8985574 3.51759 3.8098953 3.6659336 3.652754 3.8114798 3.8963907 4.0254126 3.9762113 3.7075922 3.8974574 3.8360562
1369284_at 4.761059 5.001932 5.1699715 5.1767464 5.148077 5.297798 4.9372272 5.2141733 5.22108 5.0993195 4.960718 5.178851
1369285_at 6.5061746 6.54756 6.0886197 6.1991186 5.9398212 6.2527437 6.166777 6.0305567 5.629443 6.8465557 6.197193 6.3795366
1369286_at 12.486645 12.440576 12.538814 12.39917 12.464762 12.483105 12.432103 12.482953 12.459577 12.360524 12.428249 12.421205
1369287_at 4.216354 4.48272 4.498581 4.4940376 4.6409597 4.2047005 4.459434 4.3188477 4.3040624 4.2797856 4.262173 4.3972597
1369288_at 4.440704 4.157132 4.252699 4.311977 4.367651 4.250387 4.2888436 4.3608894 4.216426 4.296539 4.0135503 4.3610106
1369289_at 10.098541 10.374061 9.976105 9.887217 9.818244 9.876351 9.849967 9.761612 9.957352 9.88926 9.628231 9.921073
1369290_at 4.608012 4.9902115 4.920388 4.705761 4.7154264 4.670615 4.7160597 4.693473 5.0263443 4.7094755 4.7932196 5.170968
1369291_at 10.452214 10.052943 10.354029 10.250716 10.410114 10.4386015 10.385825 10.259702 10.488119 10.536196 10.274466 10.4457655
1369292_at 4.6164446 4.443343 4.3851366 4.53551 4.5178146 4.5561633 4.2035666 4.2834625 4.407436 4.114822 4.4797993 4.4034557
1369293_at 5.914054 5.794053 5.6092863 5.6983256 5.6613617 5.7022843 5.7074213 5.578041 5.6038876 5.691347 5.578557 5.95737
1369294_at 4.777505 4.5347424 4.5706434 4.516286 4.9729943 4.8501863 4.6479177 4.878339 4.3439198 4.9275155 4.5082455 4.890127
1369295_at 4.490454 4.503769 4.5872197 4.571268 4.6947393 4.52472 4.567778 4.4635873 4.7400365 4.635113 4.7888556 4.775262
1369296_at 12.915618 12.796644 12.845999 12.811127 12.873177 12.913885 12.863315 12.893165 12.856321 12.722341 12.615245 12.739563
1369297_at 4.1205015 3.8653789 4.004387 3.894261 4.0777035 4.033025 3.8211036 4.048832 3.8101194 3.8694315 3.909677 3.9524634
1369298_at 4.0502024 3.95643 4.025896 4.0374303 3.925202 4.0559416 3.9235232 4.1321836 3.9856951 4.0632763 3.9828467 4.080914
1369299_at 4.660669 4.3826365 4.333601 4.445314 4.665781 4.4646482 4.7616577 4.436916 4.452691 4.440876 4.285652 4.5048594
1369300_at 3.998269 4.21894 3.9745657 4.0281463 4.123822 4.03838 3.8647146 4.283826 4.019411 4.102951 4.0879507 3.839486
1369301_at 4.465299 4.3641324 4.2999206 4.3277283 4.4449816 4.318205 4.3030457 4.2772946 4.348669 4.2305546 4.3356776 4.5485854
1369302_at 4.4873724 4.3822412 4.4700766 4.3978853 4.262898 4.6068244 4.4689612 4.4686885 4.3815527 4.5181503 4.4547615 4.300037
1369303_at 3.7863452 3.6765895 3.7013621 3.6966975 3.6261325 3.8850522 3.6103115 3.7673109 3.6024396 3.6879125 3.8059874 3.5391119
1369304_at 6.3991895 6.7537813 6.484989 6.731912 6.7111607 6.666769 6.551552 6.6675005 6.469605 6.3723073 6.715044 6.4962974
1369305_at 4.6307693 4.5746965 4.459903 4.4217014 4.6378307 4.4424543 4.4349856 4.575467 4.2153187 4.305887 4.4298553 4.3848114
1369306_at 4.555828 4.294121 4.8270307 4.2124095 4.6661444 4.3106055 4.365025 4.3807983 4.0985937 3.9767435 4.1224256 3.945847
1369307_at 4.9767613 4.6750083 5.1273503 4.8582864 5.013808 5.034889 4.9803214 4.70076 4.709207 4.800151 4.81236 4.949989
1369308_at 5.1592045 4.973293 5.206723 4.89253 5.377962 5.172905 5.0042224 5.129204 5.1159477 5.2564855 5.219096 5.2926526
1369309_a_at 4.49016 4.4325814 4.5925455 4.6432204 4.6842175 4.569186 4.6903396 4.481759 4.8557944 4.731349 4.6543226 4.7662325
1369310_at 5.2822247 5.5027065 5.438196 5.303049 5.2554483 5.332143 5.471735 5.1929502 5.2190275 5.0626197 5.192256 5.283145
1369311_at 3.752489 3.543163 3.6167824 3.5807774 3.683397 3.6571553 3.5219343 3.658289 3.4604146 3.4509935 3.650219 3.4728727
1369312_a_at 9.01385 9.002178 8.695835 8.860699 8.811811 8.8723135 8.988061 8.967187 8.682113 8.842745 9.024815 8.850549
1369313_at 4.8072925 4.4656105 4.4125795 4.51437 4.638647 4.4454026 4.496791 4.6789303 4.7305055 4.702973 4.559376 4.512429
1369314_at 4.1294847 4.350965 4.1143246 4.297275 4.1370726 4.1733227 4.119521 4.1109734 4.249339 4.148855 4.150729 4.187725
1369315_at 3.9637334 3.9496348 4.142911 4.225253 4.1910887 4.129443 4.1806765 3.8988552 3.9300334 4.092063 4.241147 4.241023
1369316_s_at 5.9939985 6.272394 6.05096 6.285422 6.0625296 6.2161236 6.2566977 6.3015413 6.09187 6.4628553 6.343199 6.2327633
1369317_at 3.995456 3.6908607 3.9188337 3.8863816 3.656392 4.0553865 4.0443654 3.817704 3.7568772 3.7289422 4.0673466 4.1162
1369318_at 6.112171 5.892965 6.2952414 5.76222 6.119489 5.9613843 5.3726225 5.2751803 5.2329516 5.0271797 4.7751517 4.6976986
1369319_at 8.966532 9.009756 8.764632 8.955191 9.005001 8.925002 8.972034 8.881586 9.076023 8.92156 8.820353 9.081943
1369320_at 3.9250581 4.211035 3.981867 4.127694 4.264643 4.2195787 4.1644745 4.451741 4.070198 4.3287916 4.125601 4.330166
1369321_s_at 3.2247355 3.2362578 3.2680514 3.2242124 3.2342184 3.2617548 3.2471793 3.3179157 3.4070313 3.3676353 3.2015111 3.1499543
1369322_at 5.0061326 5.0598845 5.075997 5.548299 5.396624 5.116679 5.1279554 5.3801165 5.248703 5.3329687 5.0198274 5.2589264
1369323_at 7.0952 7.150643 6.93877 7.0708995 6.8929973 6.86043 7.1856947 7.389134 7.099014 7.040138 7.0896015 6.834819
1369324_at 3.4141858 3.5128417 3.282255 3.516161 3.509436 3.6100662 3.609304 3.4840157 3.6930227 3.5141582 3.6197546 3.6388943
1369325_at 6.802148 6.59457 6.18833 6.702034 7.117318 6.578342 6.819 6.543701 6.519627 6.4464946 6.5586104 6.3740325
1369326_at 3.7225332 3.7777224 3.6616786 3.6653407 3.7429533 3.757904 3.640255 3.664138 4.0648327 3.7214649 3.626564 3.5773764
1369327_at 4.3084745 4.308383 4.5515804 4.4155426 4.3296423 4.5641317 4.1385846 4.0710306 4.246394 4.122274 4.2597504 4.481415
1369328_at 6.3958035 6.3884354 5.930084 5.938338 6.0235643 6.067678 6.114067 6.0992217 5.7496305 5.689193 5.921404 5.9998636
1369329_at 5.0185776 5.021831 5.040571 5.29205 5.2115297 5.1871476 5.162338 4.9447126 5.105706 5.102443 5.0677505 5.1411643
1369330_at 5.162077 5.061986 5.086559 5.0545917 5.11831 4.8887634 5.0655475 4.7847934 4.9874835 4.935247 4.873569 4.8743076
1369331_a_at 4.9940915 4.88489 4.85477 4.9634356 4.8648715 5.050519 4.849357 5.00772 4.9257603 4.780984 4.859852 5.3544927
1369332_a_at 3.720367 3.5456188 3.89096 3.6132123 4.004072 3.7047248 3.595425 3.5130205 3.835349 3.8837235 3.714932 3.767551
1369333_a_at 3.4115067 3.2681823 3.3639708 3.4813519 3.1743138 3.1885784 3.2558148 3.2774737 3.3088312 3.472484 3.2887855 3.0617535
1369334_at 3.8619995 3.614763 3.8365288 3.657307 3.7271655 3.5487332 3.6671104 3.6287594 3.8577259 3.8580573 3.703353 3.6490636
1369335_at 3.502351 3.5598834 3.5681117 3.784144 3.5846894 3.8256574 3.7207425 3.5682685 4.0200896 4.001869 3.6304533 3.7890296
1369336_at 5.432795 5.1030273 5.2844462 5.303284 5.300307 5.3147297 5.147415 5.155665 5.196722 5.3438263 5.0186305 5.4687386
1369337_at 4.2603674 4.5283384 4.11608 4.2403 4.3817425 4.3485174 4.331119 4.339056 4.2415524 4.2611036 4.388902 4.3624864
1369338_at 5.7680473 5.6686697 5.5461254 5.6228685 5.7684736 6.0171547 5.6678867 5.8014646 5.727016 5.519304 5.506958 5.5596557
1369339_at 5.2810516 5.5440493 5.3335056 5.6063247 5.438839 5.408023 5.3123207 5.4762545 5.6685677 5.452635 5.1933827 5.5781937
1369340_at 4.264721 4.4125443 4.318275 4.4788933 4.4403634 4.298589 4.264096 4.238639 4.057969 4.5726733 4.316165 4.518832
1369341_a_at 4.215106 4.1553726 4.2340307 4.0930004 4.156761 4.34271 3.972974 4.2256813 4.3655276 4.132993 4.112178 4.1148663
1369342_at 5.492528 5.094733 4.8542776 5.3594527 5.886231 4.9544163 5.3985214 5.7334666 5.35114 4.944646 5.317568 5.526907
1369343_at 3.3426616 3.5328035 3.3639708 3.430312 3.5487385 3.524975 3.3434267 3.5366993 3.4712157 3.5753844 3.529333 3.4135332
1369344_at 5.3272886 5.281723 5.5726485 5.5317574 5.285797 5.5383325 5.410992 5.4604735 5.397025 5.601248 5.0917463 5.64175
1369345_at 4.0045567 4.1125507 3.9352 4.1252193 4.047346 3.8860335 3.9748144 3.943648 4.019411 4.0136433 3.853961 3.9067025
1369346_at 3.743115 3.6650805 3.7344148 3.5200295 3.638673 3.5254896 3.4846668 3.54538 3.488123 3.6068773 3.5378942 3.7740672
1369347_s_at 5.4419503 5.4847107 5.5136385 5.4616942 5.5827537 5.7027054 5.4699116 5.548909 5.468219 5.361579 5.429346 5.518848
1369348_at 4.069248 4.0070696 4.1426015 4.1906233 4.13252 4.1202765 4.031768 3.9040568 4.628726 4.235197 4.1899195 4.3946686
1369349_a_at 3.5985684 3.3086762 3.394295 3.3795767 3.4834156 3.531076 3.637576 3.412481 3.566693 3.449988 3.5350869 3.5764332
1369350_at 5.2441382 5.32954 5.4913645 5.655254 5.5954394 5.5236993 5.5027423 5.405889 5.717902 5.480541 5.3853908 5.6134634
1369351_at 4.1875005 4.1653976 4.5060015 4.2777843 4.503778 4.2828236 4.164751 4.24385 4.3672113 4.423575 4.388713 4.4873166
1369352_at 6.2960014 6.610876 6.7188687 6.2970057 6.3910313 6.4427686 6.7467775 6.8247643 6.6863766 6.4004707 6.778073 6.641083
1369353_at 4.4544754 4.37523 4.2344913 4.3978033 4.464029 4.3343797 4.2678385 4.2612224 4.253566 4.502193 4.3303437 4.348442
1369354_at 6.198159 6.2563505 6.215742 6.375699 6.3268332 6.319589 6.2637286 6.415082 6.119941 6.3856826 6.352737 6.4001374
1369355_at 4.7774634 4.688611 4.686401 4.78662 4.832189 4.6811 4.9036117 4.721081 4.6863813 4.512313 4.678712 4.6596727
1369356_at 4.3958135 4.091569 3.7234752 3.7291665 4.041658 3.8518586 3.9340012 3.8440094 3.9123538 3.9545279 3.9145331 4.206676
1369357_at 5.216111 5.030418 4.898732 4.9035316 5.053817 5.291533 5.0136757 4.8322325 4.614163 5.207529 5.166572 4.824972
1369358_a_at 5.8211775 5.858649 6.045267 6.07269 6.075554 6.1280956 6.107053 5.9701443 5.928681 6.013036 5.992989 6.106502
1369359_at 4.071225 3.9661076 3.9515095 4.1529837 4.2404194 3.9569213 3.894883 3.8613694 3.873015 4.3014064 3.8861244 4.0018106
1369360_at 5.753703 5.746656 5.803154 5.81067 6.046132 5.7399096 5.698041 5.638908 6.186446 5.9950705 5.4734073 5.8187137
1369361_at 3.3673034 3.3819253 3.6458988 3.4694676 3.6023943 3.6739233 3.6270332 3.7185717 3.392312 3.458458 3.595515 3.4700303
1369362_at 5.054152 5.3814516 4.8644714 5.148772 4.9755754 5.0253735 5.2337055 5.220236 4.973241 4.9707274 5.1084194 4.9246874
1369363_at 3.3770602 3.184469 3.32495 3.6662762 3.5353599 3.4253383 3.464969 3.4662066 3.38802 3.3707254 3.418567 3.4924445
1369364_at 3.5981896 3.6108131 3.6404946 3.6128368 3.887626 3.5181792 3.6199508 3.67827 3.489782 3.7003531 3.475125 3.749724
1369365_at 4.3744454 4.1500406 4.577921 4.342001 4.334363 4.394842 4.3748574 4.4639616 4.276151 4.3992023 4.2297235 4.78143
1369366_at 4.7385325 4.5283384 4.703637 4.4104404 4.5806084 4.713818 4.9491134 4.6192307 4.9913297 4.555559 4.5462294 4.721232
1369367_at 4.193533 4.155319 4.2588844 4.208061 4.2163553 4.2948976 4.0204344 3.962033 4.098689 4.1416254 4.0987554 4.3703985
1369368_at 4.077668 4.2564654 4.3233604 4.6297936 4.3835115 4.3024464 4.323365 4.008065 4.15937 4.309643 4.2300844 4.269044
1369369_at 4.79239 4.686977 4.8709702 4.8972063 4.8515725 4.9502764 4.982195 4.960131 5.0172734 4.6320786 4.605256 4.7550864
1369370_s_at 4.8019977 4.7161164 4.5990806 4.9371786 4.619197 4.823086 4.6482983 4.916843 4.845935 4.711259 4.498714 4.454054
1369371_a_at 4.318947 4.060622 4.4190793 4.31057 4.551702 4.765779 4.290244 4.253286 4.460849 4.5503006 3.9028862 3.8197567
1369372_at 4.765733 4.740174 4.452711 4.7326956 4.8558373 4.727998 4.603492 4.468237 4.644657 4.6730995 4.5223007 4.828929
1369373_at 5.581868 5.7976065 5.915056 5.8557906 5.9210615 5.841547 6.0118074 5.885072 5.6009855 5.7134566 6.084654 5.8398533
1369374_at 3.7324486 3.6993093 3.7121625 3.7533078 3.9146104 3.9306722 3.9424927 3.7971458 4.000968 3.8300495 3.7950156 4.1459055
1369375_a_at 3.8045776 3.79268 3.8445153 3.627073 3.864055 3.8769023 4.0321302 3.8979633 4.1701956 3.716707 3.8109045 3.754746
1369376_a_at 4.0716524 4.0838537 4.0588875 3.8275044 3.9848137 4.3393135 4.1413097 3.8938153 4.1762314 4.0399365 4.121173 4.2201486
1369377_at 3.4177108 3.3687224 3.2761354 3.621521 3.303595 3.5312753 3.4477592 3.4788404 3.4031582 3.5865757 3.4312146 3.858996
1369378_at 4.996836 4.8634768 4.492909 4.3649793 4.8493614 4.700863 4.361096 4.4608736 4.7380505 4.4953003 4.8662024 4.961479
1369379_at 4.9476213 4.712461 4.6410503 4.427255 4.4875426 4.665394 4.612239 4.414544 5.036938 4.6961746 4.4711685 4.5125513
1369380_at 4.3914666 4.5796614 4.598108 4.7592497 4.223316 4.4897118 4.428218 4.3431916 4.364516 4.548025 4.4800196 4.590158
1369381_a_at 3.7562926 3.743943 3.6747932 3.6161785 3.666828 3.660696 3.7217207 3.4594104 3.6666536 3.6332476 4.140152 4.030012
1369382_at 6.324931 5.997012 6.210137 6.141968 5.9102325 5.7322326 6.2630634 5.9178705 5.7677627 5.8072405 6.209486 5.9435496
1369383_a_at 4.8371515 4.68993 4.776781 4.6393523 4.5298944 4.7762575 4.510729 4.487178 4.485018 4.986762 4.699586 4.7349105
1369384_at 4.0357513 4.133041 3.9406786 3.8652942 3.986441 3.8217764 3.8211036 3.8007386 3.9329994 3.9371934 3.7287276 4.001235
1369385_at 4.16291 4.3690205 4.3532267 4.445314 4.4790883 4.447848 4.498426 4.349182 4.4698424 4.3206763 4.25028 4.3586664
1369386_at 3.8247204 4.1399293 4.122713 4.3020444 4.2193556 4.013812 3.9538429 4.1222687 4.3028545 4.238256 3.9724092 3.9902468
1369387_at 5.630624 5.6555014 5.8577275 5.5568724 6.0479493 5.671615 5.948455 6.033847 6.0151196 5.7607155 5.7005057 5.5431914
1369388_at 4.152407 3.9214272 3.87762 4.0217338 4.1602516 3.8741994 4.1013556 3.816063 3.8058026 3.7886262 3.90054 3.6807911
1369389_at 4.5748987 4.229363 4.239011 4.150553 4.412348 4.1102924 4.1589584 4.16979 4.473406 4.2371993 4.151932 4.199058
1369390_a_at 4.848442 5.0832314 4.8521233 5.246987 5.0837073 4.852131 4.7599354 5.053915 4.7791915 4.6469264 4.4548464 4.4372606
1369391_at 4.0449696 4.072855 3.961938 3.9170356 4.132142 4.0345354 3.9665775 3.898394 4.1325364 4.003093 4.0392933 4.0120115
1369392_at 5.049217 5.178888 4.867975 4.9342933 5.115265 5.212192 5.023839 5.141313 5.020363 4.6915855 4.73414 4.7852373
1369393_at 4.144888 4.3953533 4.556198 4.2722898 4.232536 4.354225 4.2829537 4.394241 4.540599 4.189154 4.2964387 4.080868
1369394_at 4.2582774 4.183011 4.5942473 4.508724 4.4089556 4.565323 4.4373665 4.709766 4.4427195 4.48571 4.4190426 4.490514
1369395_at 3.7109034 3.8866947 3.6946507 3.730662 3.6547449 3.7720637 3.5325127 3.5170276 3.5481775 3.4144435 3.4637997 3.5410721
1369396_at 5.3306303 5.499881 5.583331 5.3177347 5.207793 5.4388485 5.4314547 5.3835487 5.540762 5.3443804 5.4023285 5.292657
1369397_at 4.8735294 4.991647 4.9309835 4.904912 4.85194 4.865885 5.0499315 5.0078583 4.7824955 4.6614428 4.7183123 4.738431
1369398_at 5.5379434 5.4203677 5.1344438 5.4490986 5.378336 5.480251 5.2158933 5.150516 5.3053365 5.2596073 5.407918 5.2853365
1369399_at 3.4676619 3.4419422 3.540379 3.699807 3.6810265 3.4692347 3.283941 3.465986 3.6898358 3.548924 3.578174 3.5245004
1369400_a_at 5.1085563 4.9841847 5.011197 4.9857483 5.1334 5.163508 5.2535152 4.752586 5.1209216 5.1163425 5.0223265 5.2165794
1369401_at 3.2586443 3.212736 3.4665372 3.4728303 3.3551404 3.2888277 3.3432884 3.2916145 3.3311436 3.5524507 3.3475788 3.514449
1369402_at 6.8689013 6.921909 7.107453 6.9838796 6.8486567 7.133417 7.038299 6.913507 7.14252 6.7873807 6.963933 7.0050864
1369403_at 4.505884 4.5016336 4.732112 4.4882064 4.4663405 4.5422754 4.58989 4.3491964 4.4250536 4.537631 4.3702936 4.528838
1369404_a_at 4.381392 4.414667 4.4744368 4.5863395 4.546163 4.5095873 4.449445 4.2933125 4.7644405 4.623593 4.3501306 4.3129272
1369405_a_at 3.703536 4.1462955 3.8846912 4.0969725 4.1623917 3.9259756 4.0331364 4.0282393 4.1351905 3.9414973 4.024378 4.115114
1369406_at 4.2856255 4.127739 3.940775 4.0054936 3.894196 3.9455373 4.2113495 3.9452946 3.914515 4.1919684 4.0606294 4.2259507
1369407_at 6.6164503 6.5618544 6.665574 6.6670465 6.8957243 6.497005 6.3619504 6.134714 6.338333 6.061237 6.68485 6.14425
1369408_at 4.308164 3.9250014 4.2909226 4.323608 4.0294213 4.0204363 4.215397 4.287996 4.1752167 4.435915 4.0554476 4.418944
1369409_at 8.435375 8.288161 8.294371 8.488127 8.322768 8.463577 8.306575 8.369312 8.1609955 8.26441 8.386644 8.264215
1369410_at 7.130299 7.587236 7.5121965 7.5316305 7.605956 7.2833943 7.528684 7.4308934 7.6640396 7.695077 7.4980936 7.1911883
1369411_at 4.1653633 4.275691 4.2419944 4.2567735 4.1325207 3.97031 3.8802023 3.9955742 4.1523056 3.8134573 3.6866837 4.3005395
1369412_a_at 6.664477 6.4458666 6.608281 6.713375 6.5110793 6.6992764 6.3308053 6.3956923 6.7598147 6.5829186 6.5124664 6.3999076
1369413_at 4.2837048 4.326301 4.438813 4.3679824 4.4200754 4.3044496 4.3901424 4.370587 4.314448 4.363485 4.316292 4.514651
1369414_at 8.931564 8.971994 8.884657 8.954344 8.85325 8.77582 9.056961 9.071302 9.013916 9.060726 8.9661045 8.959068
1369415_at 8.337248 8.175205 8.694902 8.284271 8.860565 8.534063 8.279991 8.316079 7.477521 7.687757 8.115969 7.6786327
1369416_at 6.1126857 5.8802648 6.0328417 5.9794655 6.0108337 6.062078 5.987736 5.7907324 5.840539 6.04346 5.983345 6.229273
1369417_a_at 4.1353683 4.165779 4.19313 4.5493956 4.347721 4.2497563 4.016613 4.4054284 4.277151 4.152004 4.3193297 3.914182
1369418_at 4.1972666 4.115788 4.2803016 4.3024206 4.225602 4.3163786 4.061944 4.4964404 4.5126133 4.4753466 4.230517 4.4875793
1369419_at 5.229537 5.059065 5.1885214 5.07807 5.0733933 4.89176 4.902677 5.1034718 5.2021923 5.3191786 5.0349865 5.184662
1369420_at 4.4002037 4.369266 4.400481 4.6041245 4.567683 4.2883816 4.549385 4.300891 4.442749 4.414426 4.7104273 4.2844553
1369421_at 6.8502026 7.2085357 7.050672 6.8596506 6.7693787 7.054056 6.768326 6.692597 6.8684764 6.6960006 7.011038 6.84361
1369422_at 5.235789 5.543557 5.0986214 5.1393237 4.9927154 4.8454146 4.925075 4.6943564 5.0536356 5.034917 5.0312366 5.332628
1369423_at 4.4825683 4.207288 4.049514 4.2455807 4.5130663 4.284646 4.2435513 3.9952893 4.1486125 4.310771 4.361095 4.4132957
1369424_at 12.679612 12.662883 12.647613 12.418305 12.482378 12.675838 12.627263 12.498926 12.781729 12.25843 12.272374 12.318823
1369425_at 3.9595487 4.128727 3.961485 3.884324 4.2687483 4.27994 4.25583 3.986506 4.3446565 4.020868 4.3089476 4.322734
1369426_at 4.8730607 4.9327664 4.9661536 5.160557 5.026669 4.957426 5.0805545 4.9282336 4.827263 4.8596516 4.908064 4.963364
1369427_at 9.2240925 9.426982 9.4155445 9.45274 9.2149105 9.443609 9.230624 9.317149 9.552846 9.092752 9.0098915 8.969504
1369428_a_at 4.3901634 4.1211247 4.106912 4.408107 4.3427978 4.2563424 4.4525976 4.139527 4.2377567 4.512104 4.144418 4.336067
1369429_at 3.7043712 3.8503203 3.695185 3.8890474 3.6924014 3.5513108 3.9961576 3.5032215 3.728548 3.6227274 3.6766307 3.6096694
1369430_at 8.490914 9.002741 9.054281 9.2553005 9.045951 6.6459017 8.415265 8.93158 9.188891 9.315876 8.642287 9.259264
1369431_at 4.59628 4.666606 4.4949737 4.5161076 4.552452 4.687628 4.5184045 4.3848896 4.673263 4.190174 4.3923798 4.282096
1369432_at 4.6288877 5.075707 4.916698 4.835541 4.867144 5.0304546 5.0193768 4.652742 4.915654 5.014152 4.7366266 4.913724
1369433_at 4.6852894 5.024465 4.8403125 5.070858 5.102996 4.86352 4.7335167 4.731741 5.0478916 5.0382085 4.988857 4.765605
1369434_at 3.4605498 3.9480844 3.6178663 3.6529539 3.7365813 3.903923 3.7449353 3.8537228 3.8870125 3.8033566 3.7276 3.6187475
1369435_at 12.475337 12.522288 12.478874 12.442813 12.424685 12.338979 12.457066 12.396133 12.353641 12.398499 12.276601 12.35532
1369436_at 4.1619797 4.0669303 4.3085995 3.9727643 3.9343226 4.0057373 4.142242 4.2195415 4.1958246 3.849565 4.1942196 4.081099
1369437_at 4.3619676 4.577061 4.3215656 4.43469 4.616752 4.3753405 4.670123 4.214201 4.1403704 4.465807 4.568273 4.625438
1369438_at 4.794353 4.670506 4.5778003 4.5148683 4.778012 4.661388 4.6404357 4.662928 4.6290364 4.492049 4.2831664 4.6446443
1369439_at 3.7848847 3.6192527 3.6050801 3.5829954 3.4539104 3.5544782 3.6115637 3.686606 3.5198426 3.5918512 3.627175 3.505344
1369440_at 6.1857586 6.9038715 6.5245957 5.112061 5.7436595 6.615715 6.137917 5.3670607 6.32876 6.4608765 6.134613 6.9720764
1369441_at 4.302194 4.4897294 4.563428 4.5932784 4.4659686 4.379742 4.4492636 4.5208035 4.3010573 4.4178853 4.6837506 4.204355
1369442_at 3.5708826 3.6853027 3.5256553 3.5270274 3.6099756 3.5532486 3.7527587 3.8054194 3.6277156 3.5289047 3.5654624 3.6631272
1369443_at 6.899426 6.36901 6.410772 6.564016 6.326733 6.2480965 6.887238 6.4640255 6.447091 6.505409 5.979028 6.474444
1369444_at 3.9545825 3.6237063 3.6399028 3.7697008 3.7785926 3.9673064 3.71727 3.7444272 3.8874643 3.7040887 3.8888583 3.91943
1369445_at 5.820993 5.9885626 5.829119 5.507791 5.8744054 5.724977 6.095293 5.959038 5.8472843 5.718112 5.755565 5.7566485
1369446_at 6.7209635 6.567569 6.659914 6.742301 6.716663 6.801537 6.9223146 6.637777 6.6355724 6.625586 6.390918 6.699879
1369447_at 5.519816 5.5675054 5.653068 5.418511 5.524275 5.615469 5.334332 5.6016088 5.4660263 5.583865 5.4110947 5.5879087
1369448_at 5.7765346 5.754204 5.661407 5.914826 5.8009577 5.8562584 5.617589 5.670212 5.9955635 5.708832 5.6265826 5.883556
1369449_at 4.873244 4.9516144 5.03909 5.2423677 5.0724583 5.06072 4.821967 5.172309 4.9966364 5.106803 5.087656 5.1015334
1369450_at 11.435391 11.142788 11.401088 11.524391 11.2995 11.473048 11.439846 11.499686 11.35686 11.422832 11.27288 11.464614
1369451_a_at 3.6659706 3.711108 3.5131013 3.756972 3.4161963 3.547312 3.6141615 3.409611 3.634399 3.4125545 3.827275 3.5607536
1369452_a_at 8.49155 8.686993 8.4436455 8.590668 8.528522 8.578291 8.558781 8.434532 8.418767 8.321579 8.5296545 8.399337
1369453_at 7.6688056 7.3895745 7.5178127 7.4776983 7.4580216 7.482777 7.670441 7.7970686 7.583284 7.448409 7.5894136 7.3968244
1369454_at 4.0847564 4.0358577 4.066571 4.2832985 3.9506013 3.9825466 3.954652 4.228777 3.9907486 4.231202 3.8702092 4.143053
1369455_at 7.257665 7.86869 8.480669 6.4838634 7.428673 8.040413 7.7095914 7.4826756 7.8764772 8.221489 7.764757 8.641165
1369456_at 3.3468945 3.398845 3.4285164 3.4369473 3.5954463 3.4459689 3.435893 3.2436073 3.3950183 3.5162406 3.2237546 3.5535586
1369457_a_at 4.9016075 4.4382873 4.1611094 4.1689844 4.661969 4.3368263 3.9608877 4.2604456 4.259549 4.5928564 4.305407 4.2666693
1369458_at 4.5069237 4.4206433 4.2662745 4.500298 4.6584806 4.7885513 4.3508787 4.3514857 4.45399 4.456153 4.4597855 4.4274607
1369459_at 5.6780424 5.7970734 5.658061 5.6222143 5.896486 5.644844 5.7914658 5.6172566 5.6086836 5.870497 5.6406794 5.655817
1369460_at 5.912807 5.7407675 5.2401333 5.6995673 5.5025992 5.691725 5.8286085 5.272317 5.743359 5.4493866 5.424154 5.405951
1369461_at 3.977616 3.9482207 3.7967994 3.7726223 3.9670885 3.7523828 4.009853 3.9597604 3.9051352 3.9553545 3.8571062 3.9637027
1369462_at 4.0184975 3.876933 3.9745657 4.1034164 3.860778 3.9917707 3.9122508 3.833058 3.9912372 3.8722768 3.9342878 4.134839
1369463_at 5.0791097 4.849675 5.0020375 5.601786 5.159356 5.2745953 4.9586134 5.292791 5.2973704 5.4117203 5.0265 5.342495
1369464_at 4.3932314 4.4669986 4.3168955 4.424456 4.2307916 4.442792 4.4443064 4.486001 4.273259 4.2817097 4.149734 4.333049
1369465_at 13.111368 12.871016 12.787311 12.889679 12.777582 12.923988 12.822454 12.910306 12.829118 12.734653 12.718669 12.766195
1369466_at 3.4769533 3.700439 3.8577673 3.707396 3.5141513 3.638517 3.660925 3.6285722 3.6095512 3.6632607 3.701927 3.8609953
1369467_a_at 9.738563 10.363114 9.933839 9.713884 9.889887 9.911693 9.510612 9.893766 10.447922 9.96515 9.8186245 10.121594
1369468_at 6.4136515 6.9760127 6.431913 6.719442 6.855778 6.7540436 6.6438212 6.523971 6.66215 6.7001443 6.2460303 6.9233837
1369469_s_at 3.4955769 3.2062392 3.4347746 3.306361 3.624081 3.4140575 3.4229207 3.3828351 3.4203613 3.3929746 3.3042128 3.430058
1369470_at 4.249397 4.2716618 4.5538754 4.627752 4.4380693 4.679057 4.5848327 4.7136 4.4888954 4.2854033 4.4089055 4.5063324
1369471_at 4.7748632 4.714757 4.7403893 4.5821323 4.948254 4.4271665 4.678729 5.2404733 4.8737245 4.5731483 4.792858 4.688728
1369472_a_at 6.7404375 7.035123 6.7015777 6.88705 6.849365 6.987136 6.8971295 6.758831 6.800737 6.716178 7.025762 6.886373
1369473_at 10.080892 9.947629 9.819556 9.880777 9.796794 9.949685 10.032539 9.980177 10.060488 9.901451 9.739161 9.731547
1369474_a_at 3.5522113 3.7754917 3.6359675 3.6287029 3.5468705 3.8788235 3.5381024 3.6274412 3.878644 3.6913087 3.523133 3.5120604
1369475_x_at 3.7847056 3.938305 3.6829624 3.9170253 3.8456078 3.8673363 3.922064 3.9726589 4.0062556 3.845123 4.1426816 3.967317
1369476_at 4.808316 5.042868 4.4892693 4.8504047 4.87658 4.8238373 4.6780653 4.81454 4.9366856 4.865652 4.5550814 4.8631697
1369477_at 3.9695997 3.6944795 4.258562 4.090564 4.309196 3.8516676 3.9016771 3.9410195 3.9742072 4.3639956 4.1828136 4.13577
1369478_at 4.1769724 3.9167902 4.082656 4.492028 4.1742315 4.4025326 4.0303707 4.007489 4.0989313 4.476793 4.2850423 4.2685404
1369479_at 6.204323 6.08204 6.3993473 6.1394587 6.3192596 6.2744656 6.0741982 6.11943 6.183886 5.983007 6.232415 6.265083
1369480_at 3.7879694 3.8037486 3.4950936 3.57276 3.6548069 3.6405842 3.5365307 3.6382644 3.8266027 3.8587499 3.56841 3.6588123
1369481_at 3.8119605 3.7571127 3.700441 3.8523464 3.6034915 3.840281 3.7295928 3.4777195 3.6715097 3.6065829 3.506536 3.8523924
1369482_a_at 4.1933594 3.965279 4.207967 3.8949378 3.7469058 4.0732822 3.8897474 3.6560628 3.7705266 3.9025838 3.4510114 4.0322847
1369483_at 5.8953595 5.9094396 5.9934006 5.6564817 6.083814 5.75041 6.0137568 6.3201094 5.9292383 5.9826484 5.5945954 6.1359673
1369484_at 4.288108 4.1292295 4.254985 4.4236593 4.2599573 4.5827923 4.090921 4.184101 4.322827 4.2864037 4.1001573 4.280121
1369485_at 10.235812 10.071169 10.450409 10.369552 9.993734 9.861265 10.536027 10.573028 10.322251 10.122884 10.16487 10.645226
1369486_at 3.6722417 3.5508518 3.6320817 3.6958208 3.690417 3.6598325 3.623303 3.4970932 3.7461972 3.6525004 3.5873344 3.6902862
1369487_a_at 3.9995577 3.7637625 3.9745655 4.2646446 4.2335067 3.7869833 4.062055 4.0091505 3.8388186 3.9176085 3.9999695 3.7193456
1369488_at 3.8655925 3.8786535 3.9745657 3.995955 4.1773624 3.7768612 4.173416 3.9116273 4.2118797 4.0560923 3.7848177 4.126781
1369489_at 6.0030613 6.054127 5.9036503 5.753613 6.2046685 6.005643 5.883166 5.6941986 5.8893824 5.8691506 5.754775 5.9294515
1369490_at 3.7022426 3.5911963 3.6828911 3.6016948 3.799614 3.6581738 3.3975317 3.5885472 3.6345341 3.7574632 3.6057825 3.6992354
1369491_at 9.982587 9.319137 9.144949 9.582481 9.420644 9.219724 9.001891 9.372208 9.413521 8.429509 8.710201 8.280401
1369492_at 11.053842 11.004222 11.199652 11.008421 11.154245 11.092708 11.141276 11.251362 11.253482 11.118991 11.153077 10.971588
1369493_at 6.8913474 6.5465593 7.761564 5.9290867 6.8886266 6.925508 6.240737 6.6296706 6.190969 6.5638638 5.630306 6.047716
1369494_a_at 5.6435704 5.753582 5.5601096 5.6112037 5.635284 5.7354665 5.622497 5.486251 5.640242 5.5242567 5.6516204 5.7406526
1369495_at 5.2981176 5.2366095 5.4583035 5.57857 5.5186496 5.4683194 5.37973 5.5983343 5.399288 5.4115496 5.5115204 5.598398
1369496_at 7.6935377 7.8660126 7.9142156 7.8944764 7.4891515 7.692589 7.870033 7.9738564 7.601856 7.4928026 7.764482 7.690294
1369497_at 4.370407 4.471424 4.7048945 4.5802784 4.439487 4.76303 4.644995 4.4885993 4.8449717 4.7394 4.4975133 4.6164165
1369498_at 4.647397 4.4906406 4.0096307 4.3911552 4.182195 4.223025 4.3769293 4.483655 4.433505 4.2558355 4.526677 4.595195
1369499_at 5.155771 5.3376245 5.3755217 5.6300926 5.571769 4.8893127 5.804386 5.422067 5.3052483 5.97812 6.2258573 6.005299
1369500_at 5.21871 5.18184 5.1352143 5.079702 4.87856 5.0352507 4.963586 5.1420946 5.4963136 5.3507195 5.295969 5.2061377
1369501_at 5.911794 6.5272903 5.8894725 6.009771 6.380616 6.2338867 5.977564 6.3937445 6.05253 6.063889 6.5097203 6.2091355
1369502_a_at 12.808259 12.622382 12.765347 12.773406 12.725293 12.789197 12.630461 12.770756 12.688346 12.835493 12.605434 12.796716
1369503_at 3.1515167 3.2094736 3.2017167 3.3269176 3.4235437 3.3594775 3.2435615 3.1846936 3.290314 3.169579 3.2444434 3.367442
1369504_at 5.9214454 6.0270686 5.8890734 5.9442 6.1293163 5.823153 6.015951 5.9358916 5.7915187 5.778391 6.0128345 5.9928374
1369505_at 4.9408793 5.6006103 5.0468836 5.5137963 5.2262 5.4128456 5.3439 5.272945 5.057966 5.1390715 5.827855 5.9199724
1369506_at 4.5295305 4.0669622 4.404094 4.1463366 4.218901 4.5069327 4.3085704 4.2272468 4.4898205 4.609622 4.290346 4.3781085
1369507_at 4.0716524 4.0341578 3.9855 3.93073 4.220334 4.0729895 4.3458853 3.964255 4.2896996 4.047944 4.0758915 4.168026
1369508_at 4.909461 4.967565 4.837921 4.9086227 5.005429 4.7545943 5.2241745 4.7542677 4.778372 4.8545613 4.7218666 4.905411
1369509_a_at 4.665964 4.35849 4.655053 4.3696795 4.4355764 4.424571 4.5694866 4.3770523 4.290097 4.5356474 4.4437227 4.2199564
1369510_at 6.063461 6.1497035 6.5098634 6.2223253 6.487989 6.4680886 6.186777 6.055526 6.052187 6.2439003 5.888398 6.3095345
1369511_at 6.345854 7.243454 6.795902 6.1152196 5.6479254 6.289045 5.737329 6.518425 7.6465826 7.240606 7.466023 7.5026546
1369512_at 4.868266 5.036066 5.3826885 5.529669 5.1096277 5.1161823 5.2301636 5.349165 5.346426 5.442849 4.9862986 5.135851
1369513_at 4.7531652 4.534958 4.640096 4.8070245 4.7101192 4.950611 4.4992256 4.694679 4.6788826 4.8062086 4.6444793 4.4184504
1369514_at 5.6691756 5.643798 5.636416 5.729422 5.8159723 5.8883934 5.481337 5.664247 5.5703406 5.922353 5.644402 5.84748
1369515_s_at 4.349963 4.1928215 4.052652 4.3683424 4.1332283 4.171856 4.353308 4.14762 4.442734 4.3870807 4.2838707 4.314329
1369516_at 4.000402 3.8889787 3.8934753 4.03417 3.9403954 3.8901892 3.940478 3.94572 3.7653759 4.0961275 4.019184 3.8268166
1369517_at 5.197099 5.287561 5.324913 5.034414 5.308722 5.0332937 5.571112 5.237172 5.1147594 5.1291666 5.3847075 5.5069084
1369518_at 5.37975 4.960698 4.700327 5.0880294 5.107939 5.0992956 4.8729076 4.9590106 5.0072756 5.156442 5.411124 5.0232277
1369519_at 4.240033 4.2282295 4.279113 4.4919705 4.2618046 4.537734 4.2454166 4.6164193 4.6186824 4.428856 4.2946544 4.686014
1369520_a_at 5.3941946 5.224471 5.2083125 5.5435963 5.3329144 5.465625 5.3278904 5.241543 5.2783804 5.375044 5.2558117 5.364834
1369521_at 3.5474262 3.5735753 3.4410052 3.551837 3.4370594 3.7678747 3.360975 3.5574126 3.395437 3.567448 3.3557808 3.7909665
1369522_a_at 3.504365 3.3624809 3.3862169 3.3733788 3.2513223 3.4179888 3.3449838 3.364803 3.2654073 3.119847 3.2700708 3.638284
1369523_at 5.455 5.3484006 5.5926876 5.3897395 5.4176354 5.3537855 5.4134083 5.4821787 5.369564 5.4615335 5.118645 5.461407
1369524_at 4.602313 4.4344344 4.5151515 4.5058784 4.524953 4.4891205 4.4715075 4.57839 4.591309 4.4963713 4.472389 4.5063887
1369525_at 5.172598 5.286515 5.2025604 5.246417 5.0225897 5.160344 4.945916 5.132934 5.116248 5.0656843 5.237238 5.342284
1369526_at 9.296418 9.352054 9.471397 9.131047 8.927283 9.289464 9.291016 9.39 9.60531 9.043778 9.0715475 9.202761
1369527_at 4.8546453 5.136763 5.239974 5.138336 5.410281 5.2487903 5.1848197 5.0482745 5.1758776 5.032891 4.9444876 5.0877523
1369528_at 5.4768314 5.3237123 4.911353 4.695915 5.0248175 5.0568886 5.2794375 5.30888 5.380854 5.5564547 5.2796326 5.4102445
1369529_at 4.449902 3.9525847 4.3151217 4.2022386 4.373925 4.3539467 4.075679 4.177412 4.1105504 4.3270335 4.125186 4.2708607
1369530_at 4.58169 4.52357 4.368061 4.547429 4.7684727 4.70779 4.435976 4.468992 4.6338377 4.4643126 4.629073 4.7349353
1369531_at 6.7085037 6.708796 8.399638 7.6512823 7.3985944 8.466902 8.3060875 6.770286 6.3577113 6.2940063 6.600744 6.6368923
1369532_at 4.597789 4.51727 4.489094 4.4334474 4.384946 4.789238 4.6927266 4.538391 4.5789747 4.4981523 4.5368433 4.4270334
1369533_a_at 5.628656 5.378504 5.3165445 5.6103 5.657674 5.6667695 5.4797845 5.4019065 5.4264865 5.3511877 5.6310873 5.607208
1369534_at 4.7494326 5.0129843 5.1854606 4.888812 4.8125434 4.9563937 5.069324 5.0169735 5.001416 4.9183955 4.5481606 4.997265
1369535_at 4.9101634 4.9530215 4.858407 5.008408 4.9572477 4.9046574 4.8216867 4.9794865 4.677586 4.880372 4.906657 4.877324
1369536_at 4.3958135 4.608648 4.489197 4.7555633 4.461083 4.449424 4.454486 4.70647 4.6429176 4.532047 4.535884 4.457272
1369537_at 5.027974 4.8764076 4.7432957 5.043657 4.791609 4.9401627 4.756543 5.0492697 4.678026 4.8129926 5.060009 5.0069504
1369538_at 4.374328 4.3491583 4.307267 4.286849 4.4355764 4.5590315 4.470539 4.375485 4.311631 4.457724 4.575201 4.443793
1369539_at 5.793169 5.8349814 5.576578 5.935442 5.773966 5.903278 5.9815855 5.5449314 5.744076 5.855043 5.4683847 5.494153
1369540_at 3.9896667 3.6374068 3.9498901 4.169285 4.023965 4.096492 3.8007572 4.031513 3.9989808 3.8335967 4.135594 4.0400543
1369541_at 3.3964877 3.558358 3.4273405 3.6743546 3.744009 3.4594162 3.6103115 3.4050932 3.6245964 3.4984517 3.4691617 3.5158968
1369542_at 5.3097525 5.066086 5.0310926 5.1631327 5.2557964 5.0794473 4.9878435 4.9241385 5.100568 5.005101 4.8678102 5.297255
1369543_s_at 6.8799143 6.91033 7.0408053 6.928936 6.5328293 6.712928 6.710656 6.8526845 6.580743 6.979495 6.943742 6.7492657
1369544_a_at 4.053092 3.7806706 4.165392 4.115794 4.0561066 4.026314 3.9402106 4.0310707 3.9132988 3.983497 4.010647 3.9916823
1369545_at 4.86007 4.7755775 4.596316 4.9866037 4.8872237 4.601843 4.7461286 4.71816 4.5936484 4.688515 4.963546 4.827361
1369546_at 11.211991 11.110441 10.905892 11.1846895 11.128408 11.065356 11.118619 11.138044 11.28797 10.81749 10.850288 10.948084
1369547_at 3.9631927 4.0895796 3.8665226 4.0931845 4.0134606 4.0684824 3.8078055 3.9745197 3.9554276 3.984721 4.0625305 3.9809086
1369548_at 5.620269 5.348062 5.1866865 5.1736593 5.0789247 5.193262 5.476234 5.315409 5.3858685 5.2579165 5.502442 5.4421763
1369549_at 6.6977987 6.610876 6.6917305 6.84508 6.8763213 6.773571 6.715473 6.86536 6.755152 6.576498 6.8099074 6.8099384
1369550_at 3.53888 3.684188 3.8400981 3.6653407 3.7370996 3.7172384 3.6948276 3.7600822 3.805449 3.7557678 3.5777905 3.5944963
1369551_at 4.868266 4.592726 4.385621 4.671668 4.5200825 4.729715 4.4513807 4.930935 4.3236322 4.9198065 5.0140924 4.495761
1369552_at 4.608829 4.576163 5.033232 4.6263475 4.842047 4.72241 4.8188047 4.6253867 4.468116 4.7442174 4.585869 4.502792
1369553_at 4.502605 4.355586 4.446629 4.6115346 4.4631796 4.6666794 4.6579638 4.4726706 4.47779 4.566491 4.561012 4.543783
1369554_at 9.619973 9.599976 9.768005 9.605581 9.546371 9.5314455 9.620677 9.685874 9.641013 9.712463 9.540684 9.722788
1369555_at 4.260723 4.2110343 4.2709985 4.1142464 4.0168066 3.9844255 4.1230116 4.178609 3.868525 4.3132625 4.204488 4.2666693
1369556_at 5.085621 5.2366104 5.131393 5.1502733 5.3293543 5.259652 5.2754173 5.0505667 5.125799 5.1995993 5.207692 5.5936327
1369557_at 7.027083 6.904341 6.958523 6.903616 7.072303 7.171739 7.290356 7.142166 7.00164 7.219071 7.4375987 7.216416
1369558_at 9.095299 8.708493 8.975505 8.879461 8.78696 8.725768 8.403489 8.607617 8.636412 8.575668 8.145475 8.355561
1369559_a_at 9.7533045 9.73992 9.757753 9.900775 9.973091 9.792385 9.816394 9.9083395 9.859515 9.933894 10.041648 9.8912115
1369560_at 9.037857 8.979119 8.896868 8.790373 8.900993 8.518705 9.221861 8.820581 8.71958 8.991142 8.942526 8.770923
1369561_at 3.6255934 3.5933845 3.5929794 3.7860656 3.6877005 3.806849 3.62388 3.5765095 3.7133806 3.718804 3.5623376 3.7989635
1369562_at 6.1724834 5.8387585 5.946839 5.856422 6.237144 5.75216 5.8656154 6.256724 5.899251 5.7563396 6.0363564 5.8338084
1369563_at 4.2323976 4.2049003 4.0754375 4.3021445 4.2637987 4.40695 4.1390533 4.3293667 4.121674 4.2780876 4.246572 4.3656025
1369564_at 4.236272 4.2715654 4.303001 4.333037 4.320685 4.375251 4.2459164 4.497302 4.348895 4.4181957 4.570543 4.4157076
1369565_at 4.9982033 4.86028 4.8387113 5.0685973 4.934993 4.8192306 4.8284607 4.7103806 4.894578 4.855026 4.7645254 4.778469
1369566_at 4.3397894 4.4575853 4.480949 4.7735057 4.3926935 4.6942453 4.413088 4.289818 4.514136 4.48481 4.2964344 4.5875053
1369567_at 4.836224 4.4530807 4.7318673 4.980654 4.7675104 4.725312 4.7788224 4.672638 4.8103824 4.6859293 4.838398 4.727868
1369568_at 5.033969 5.021298 4.922805 4.8053102 4.7920933 4.840566 5.0428905 5.015667 4.993325 4.76222 4.849127 4.9633646
1369569_at 3.9451206 4.128997 4.116759 4.171011 4.078549 4.0614376 3.9626234 3.9763036 4.0101433 4.0812035 3.9479716 4.2633805
1369570_at 3.3745513 3.3063169 3.5521905 3.4931543 3.3742132 3.2937963 3.2087972 3.375071 3.2838886 3.280478 3.1221745 3.3345022
1369571_at 8.882952 8.832911 8.743958 8.826017 8.678604 8.729272 8.807179 8.940553 8.632509 8.8360815 8.646219 8.848996
1369572_at 3.7861814 3.9965634 3.695902 4.015203 3.9960134 3.958931 3.8206644 3.957804 3.7407331 3.8246799 3.8151543 3.8800132
1369573_at 4.1332426 4.210606 4.243883 4.217479 4.261309 4.148945 4.193267 3.9954681 4.243565 4.1865683 4.3715663 4.275156
1369574_at 3.8119605 3.792369 3.66468 3.7776735 3.7173378 3.9064214 3.8346183 3.604837 3.6344893 3.62362 3.8076005 3.6863456
1369575_at 3.5427558 3.4460387 3.5702229 3.449972 3.4976707 3.3898854 3.4603233 3.7537346 3.338714 3.4214284 3.5634305 3.5831592
1369576_at 3.9790893 3.4964623 3.75592 3.549896 3.622177 3.6873782 3.7816956 3.671977 3.826591 3.9264228 3.6422713 3.8252084
1369577_at 6.8051167 8.656104 7.740573 7.0207176 8.492695 7.9500203 7.540585 7.682949 7.2881336 8.299007 7.833964 6.957566
1369578_at 4.333925 3.9420366 4.047494 4.081575 4.021718 4.043853 4.222268 3.9590547 3.9357924 4.0560923 4.3980293 4.145269
1369579_at 5.675299 5.7222624 5.7549996 5.926192 5.820312 5.9266562 5.592931 5.7987275 5.895535 5.9451404 5.9652834 5.9435496
1369580_at 4.1566486 4.1940727 3.6855838 4.1573343 3.8850608 4.299097 3.6452758 3.751727 3.8480275 3.885157 3.822973 4.243652
1369581_at 11.354437 11.1188545 11.225174 11.3169 11.425148 11.380197 11.450582 11.459101 11.352765 11.482236 11.323678 11.537801
1369582_at 5.824599 5.635624 5.8436003 5.6762214 5.602883 5.8471847 5.9128156 5.53747 5.584881 5.8408413 5.838537 5.6203938
1369583_at 5.2991967 4.740443 4.859049 4.876007 5.134242 4.9912376 5.2095284 4.998978 5.0939064 5.119532 5.020918 4.8924217
1369584_at 6.1428323 5.664404 6.016044 6.0033298 6.236002 6.118834 5.8010445 5.9131 6.1180525 6.0271125 6.1331544 6.0161676
1369585_at 3.7390776 3.6907775 3.5896785 3.7448351 3.5766237 3.6808727 3.533337 3.630156 3.6564448 3.567887 3.4589822 3.686615
1369586_at 3.6271784 3.273034 3.476152 3.399287 3.3875124 3.2940316 3.5747664 3.3206606 3.34267 3.5002224 3.4202175 3.5163584
1369587_at 4.2580824 4.531069 4.373284 4.7599897 4.4732003 4.2154093 4.2106133 4.2679806 4.415494 4.294597 4.1557026 4.518699
1369588_a_at 7.997113 8.109285 8.225685 8.348465 8.2557745 8.103429 8.187046 8.213572 8.347788 8.457968 8.677726 8.336531
1369589_x_at 4.0184975 3.8488193 3.8027592 3.578478 3.751316 3.659539 3.7845676 3.752691 3.7887256 3.5393999 3.8999155 3.6235445
1369590_a_at 6.930653 7.27823 7.2301245 7.0686436 6.999382 6.9978805 7.022085 7.411621 6.869505 6.8071694 6.8860183 6.5154467
1369591_at 3.4249165 3.50377 3.4698052 3.6255462 3.7679665 3.5224175 3.6348567 3.4403899 3.6067188 3.4084537 3.5806744 3.6557202
1369592_at 6.4063153 6.4286494 6.358636 6.4879375 6.573836 6.6313186 6.7126117 6.5865374 6.4796777 6.702096 6.4351234 6.654451
1369593_at 3.4579415 3.4699433 3.510184 3.4621515 3.4877298 3.524819 3.5492635 3.3907268 3.3050208 3.3503888 3.4312248 3.3345022
1369594_at 6.175769 6.58513 6.2037144 6.386859 6.467556 6.4431787 6.341414 6.1458755 6.516112 6.017106 6.506681 5.901782
1369595_at 3.9126782 3.6638503 3.7596474 3.5277147 3.6208804 3.7254817 3.9247239 3.7569184 3.7742975 3.7100618 3.6685164 3.8155665
1369596_at 4.413393 4.5681205 4.285698 4.511031 4.5052958 4.466773 4.411779 4.331586 4.4969997 4.569407 4.358847 4.6742735
1369597_at 7.8060684 7.771933 7.677301 7.689216 7.621594 7.605498 7.947275 7.6406455 7.7825866 7.614759 7.414437 7.7895474
1369598_at 4.237324 4.086081 4.295739 4.384075 4.284764 4.277848 4.2240295 4.0931945 4.069774 4.210495 3.9912121 4.316002
1369599_at 4.631732 4.5138974 4.761775 4.724115 4.645788 4.558931 4.6259785 4.7643747 4.7538476 4.850551 4.7081666 4.772619
1369600_at 4.2521772 4.11461 4.0737906 4.153479 4.2351685 4.131323 4.356859 4.0569315 4.0801783 3.9753108 4.1087713 4.0782194
1369601_at 4.8522286 4.828047 4.8685637 4.8349686 4.672406 4.8612356 4.7439146 4.7908416 4.5722556 4.9536953 4.838743 5.037976
1369602_at 4.3628817 4.3881555 4.1110754 4.445314 4.3528385 4.368463 4.4609046 4.355526 4.4017973 4.4644127 4.424701 4.6804295
1369603_at 3.45425 3.6526053 3.4208062 3.4655247 3.6379576 3.5676236 3.5661404 3.472624 3.5465581 3.5253694 3.677874 3.51498
1369604_at 4.407177 4.3551426 4.46766 4.363322 4.3634796 4.6336603 4.5171423 4.3758736 4.488717 4.438613 4.442341 4.642893
1369605_at 4.853901 4.8263264 4.9513626 4.940486 5.01349 5.197593 5.0748897 4.94732 5.221785 5.242724 4.9409285 5.036334
1369606_at 3.7850175 3.872169 3.6380467 3.9667563 3.7738729 3.716834 4.0779586 3.7430532 3.7240407 3.927521 3.5833006 3.3893282
1369607_at 5.604474 5.698682 5.54564 5.675705 5.737458 5.5599504 5.7168756 5.6322613 5.396503 5.702578 5.506958 5.4136205
1369608_at 4.1584496 4.1572537 4.0210176 4.3505793 4.1423807 4.05155 4.110692 3.992746 4.1866703 4.090023 4.0215616 4.106884
1369609_at 3.7557669 3.9185998 3.55321 3.8185859 4.0630684 3.7306945 3.6666384 3.6034324 3.5604255 3.9797409 3.7140703 3.543828
1369610_at 6.537537 6.890265 6.3531294 6.857678 6.506907 6.830651 6.7958426 6.792229 6.7022533 6.5832834 6.671198 6.533989
1369611_at 5.313055 4.8874807 4.500376 4.8279877 5.0051436 4.766629 5.1316032 4.946723 4.9366293 5.041104 4.784154 4.928096
1369612_at 4.5680437 4.6524954 4.8423996 4.7289667 4.7351937 4.8349156 4.4435043 4.644723 4.7341013 4.679887 4.4481096 4.6432076
1369613_at 3.8233755 3.5751715 3.7121625 3.551837 3.7965646 3.9047031 3.8384557 3.904057 3.7318592 3.7641416 3.5750992 4.1244392
1369614_at 3.8731873 4.444675 4.0223837 3.8548236 4.0962486 4.1151543 3.9499428 4.0593863 3.8007612 3.845123 3.9912016 4.3021755
1369615_at 5.522197 5.696005 5.383438 5.6856956 5.439856 5.5314445 5.288236 5.4410095 5.5060964 5.5897617 5.4086256 5.4581814
1369616_at 4.55361 4.3365507 4.4949737 4.595108 4.6706524 4.637608 4.6022506 4.4767747 4.715927 4.6043143 4.3728766 4.3929124
1369617_at 7.3080697 7.0097375 6.8131037 7.255929 7.528394 7.230053 7.161355 7.4958024 7.1555386 7.29606 7.496542 7.0429807
1369618_at 4.130851 4.4342833 4.3368306 4.3486595 4.3750515 4.3724303 4.185065 4.1005898 4.3838205 4.462643 4.2368827 4.465795
1369619_at 4.9203043 4.50725 4.561972 4.8310704 4.8968663 4.9970307 4.7005706 4.4267673 4.608558 4.714616 4.8265166 4.7589164
1369620_at 3.7184007 3.7449505 3.8691695 3.7842503 3.8429515 3.8497512 3.6911714 3.9865055 3.6303554 3.5554235 3.9015987 3.7021778
1369621_s_at 9.668704 9.579072 9.649131 9.629666 9.7854185 9.623696 9.7735405 9.718565 9.743866 9.911406 9.890419 9.809192
1369622_at 4.3037357 4.0205708 4.2001143 4.3056045 4.490328 4.2997775 4.2010202 4.1341033 4.419576 4.4755025 4.141 4.2718525
1369623_at 4.7532015 4.4368067 4.5041027 4.58245 4.4126434 4.5242705 4.379383 4.5440984 4.336866 4.4076686 4.4951553 4.4367113
1369624_at 5.3530555 5.5559535 5.456421 5.6877084 5.744898 5.72816 5.4611864 5.4463778 5.7109137 5.5658083 5.717426 5.6974
1369625_at 6.5727444 7.5442514 5.989722 6.4355283 6.8979015 6.530137 7.39569 5.977828 6.431243 6.3296556 6.8615317 7.5092177
1369626_at 9.209721 9.010028 8.877054 8.974324 8.72593 8.857983 8.971989 9.076163 8.786904 8.876245 8.948294 9.025547
1369627_at 3.802148 3.417404 3.4939256 3.644306 3.6255634 3.7072523 3.7105536 3.7699687 3.7052488 3.4726603 3.9133677 3.6303635
1369628_at 9.477822 9.574868 9.376547 9.433902 8.971985 9.1024475 9.499853 9.6634655 9.6634655 9.573078 9.788725 8.995897
1369629_at 11.665275 11.57677 11.634158 11.826028 11.619106 11.632707 11.761299 11.72058 11.7123785 11.307967 11.397708 11.281826
1369630_at 12.869578 12.7888565 12.78426 12.87731 12.83741 12.79983 12.866798 12.8488655 12.837612 12.545801 12.596891 12.646117
1369631_at 8.090123 7.9958186 8.022622 7.9936447 8.150531 8.114859 8.168388 8.078615 8.130962 8.304523 8.256572 8.245879
1369632_a_at 7.3842645 7.1576257 6.85722 7.2497196 6.8611703 6.5375247 7.1604695 6.76382 6.923066 6.3238034 6.532701 6.29023
1369633_at 11.077257 10.890505 10.630468 10.702859 11.118189 10.863166 10.701141 10.5807905 11.014821 10.284482 10.11474 10.277562
1369634_at 6.0559316 6.5778823 6.2908955 6.380455 6.5978293 6.832687 6.2014465 6.231406 6.174368 6.2624836 6.085887 6.548728
1369635_at 11.923872 11.868535 11.856228 11.753936 11.768069 11.769822 11.944069 11.929631 11.679428 11.70724 11.660431 11.738503
1369636_at 12.520612 12.498931 12.424154 12.4084215 12.330453 12.340794 12.465187 12.538209 12.2505665 12.291637 12.23709 12.191645
1369637_at 4.4536104 4.3922176 4.367546 4.7263846 4.6001625 4.5861645 4.5687604 4.507666 4.3984275 4.692644 4.5955553 4.7659903
1369638_at 5.2403994 5.1338468 5.3199553 5.165861 5.605153 5.6053104 4.9790163 5.0860095 5.395784 5.069747 5.4302273 5.219588
1369639_at 3.8581982 3.75421 3.6845841 3.885652 3.6915162 3.7364602 3.7912667 3.7563746 3.7203596 3.707669 3.5145643 4.0262065
1369640_at 5.63828 5.3381376 5.4195538 5.691627 5.468776 5.6014805 5.4614177 5.673814 5.547785 5.492288 5.5446215 5.768288
1369641_at 7.8619823 7.9213047 7.8223205 7.853933 7.8125167 7.857962 7.8318534 7.642765 7.75472 7.8288307 8.18688 7.7829194
1369642_at 7.6651554 8.012759 7.9190993 7.984448 7.8046827 7.9192395 7.8768196 7.7453575 7.3819466 7.813645 8.320049 7.7000284
1369643_a_at 7.7425776 7.8946185 7.986495 7.9961715 7.783726 8.098053 7.8556623 7.944894 7.8117566 7.897712 8.215246 7.5403566
1369644_at 9.185309 9.442155 9.4824705 9.426388 9.379082 9.521762 9.248107 9.352425 9.40248 9.417656 9.615897 9.249056
1369645_at 4.0635214 3.697151 3.906569 3.799609 3.8777723 3.7568839 3.8852549 3.9552283 3.8201625 3.7937872 3.9507194 3.8184118
1369646_at 3.5372345 3.4311938 3.554562 3.4859524 3.6071143 3.5116305 3.4900515 3.281288 3.5537443 3.4802017 3.4234276 3.3345022
1369647_at 6.844815 6.942681 6.960647 6.8454356 6.824472 6.762045 6.857993 6.797483 6.5640764 6.6216593 6.732609 6.6798425
1369648_at 6.4687247 6.6234875 6.7925305 6.607807 6.533803 6.5016165 6.712788 6.651231 6.5659156 6.2717376 6.646497 6.610394
1369649_at 4.8440046 4.984765 4.746691 4.7599897 5.0263686 4.940727 4.7076035 4.8284435 4.8029804 4.988375 4.718446 4.9697576
1369650_at 7.591481 7.6272697 7.6143646 7.4769397 7.468505 7.489827 7.626526 7.3413053 7.4145145 7.6559734 7.473755 7.4535975
1369651_at 4.8823357 4.7134953 4.336597 4.65553 4.671279 4.9876823 4.6856713 4.927666 4.540599 4.6937804 4.398584 4.755478
1369652_at 3.9771438 3.7771094 3.8555393 3.8332167 3.6044757 3.891428 3.7872086 3.7646568 3.8049126 3.8594918 3.9712558 3.5808861
1369653_at 7.3905587 7.292081 7.1378655 7.138415 7.4561996 7.2905755 7.5472503 7.4943967 7.226184 7.3506713 7.290215 7.284728
1369654_at 10.429713 10.790212 10.704204 10.713478 10.511402 10.596076 10.663391 10.738173 10.561469 10.578154 10.834446 10.641557
1369655_at 8.280746 8.422295 8.102142 7.5601106 8.380211 7.9632096 8.042421 8.645639 8.388024 8.314522 7.804955 7.788772
1369656_at 6.916618 7.4736342 6.9795814 6.7047105 6.6999407 6.875121 6.673273 6.879549 6.6445894 6.7224708 6.8122883 6.9233356
1369657_at 4.052784 4.1977177 4.2941523 4.26086 4.2908955 4.3515205 4.127918 4.150202 4.171693 4.169838 4.1505175 4.0281725
1369658_at 9.069346 9.157987 9.104237 8.940352 9.060663 8.832593 8.826034 8.820415 9.088212 9.080824 8.855083 8.582621
1369659_at 5.346851 5.50498 5.45292 5.4626737 5.5854955 5.438364 5.389483 5.4994006 5.4544587 5.497286 5.0050845 5.3857384
1369660_at 4.355227 4.0172224 3.9537401 4.105876 4.3239436 3.9662962 4.1748843 4.1404686 4.1108217 4.027581 4.3372955 4.5024533
1369661_at 7.9915066 8.016363 7.940859 7.9380417 8.092426 7.9731865 7.9436116 8.029488 8.041556 7.946426 7.842731 8.021
1369662_at 3.5062463 3.5200562 3.3482642 3.5746322 3.6100545 3.5287707 3.5778556 3.5635614 3.8243465 3.4810774 3.4151235 3.6439657
1369663_at 10.24259 9.491922 6.4787145 9.969713 10.082785 5.9371014 8.980259 9.5386505 9.469944 10.122975 10.3095875 9.595551
1369664_at 10.861542 10.504529 10.692887 10.222097 10.395871 10.561077 10.218651 10.37511 10.616403 10.552201 8.91995 10.25462
1369665_a_at 7.982022 7.687129 7.8046365 7.726349 8.258848 7.4451385 7.7017393 8.25927 7.8176613 7.359829 7.6314507 7.6616216
1369666_at 6.3274407 6.0008345 6.2194104 6.14474 6.448876 6.2626705 6.74168 5.977774 6.067559 6.089579 6.1768966 6.268857
1369667_at 6.555929 6.4228044 6.354836 6.6698146 6.487989 6.456512 6.726278 6.449541 6.5918026 6.925363 6.5189285 6.31363
1369668_x_at 3.9466558 4.049181 3.9556715 3.908971 4.0039268 3.901192 3.8971615 4.021714 3.925276 4.0592656 3.8624234 4.041608
1369669_at 8.379862 8.211412 8.196489 8.521331 8.305443 8.122112 8.250772 8.437227 8.283585 7.885875 8.099091 8.0037365
1369670_at 5.0872383 4.8720427 5.081723 4.7510605 5.1339645 4.9026012 5.035349 5.0982757 4.451044 4.952102 5.087784 5.14842
1369671_at 12.426596 12.580985 12.547114 12.573098 12.382901 12.489867 12.509372 12.597312 12.539251 12.418044 12.383405 12.214891
1369672_at 6.333893 6.349609 6.457921 6.4556518 6.4164767 6.901999 6.2177763 6.640922 6.4538994 6.2719955 6.1845603 6.455722
1369673_at 4.271263 3.8419194 4.617879 4.434289 3.8130713 4.6691675 3.738989 4.0192957 4.172337 3.8048332 4.1287537 4.1106086
1369674_at 4.8682666 3.437104 5.0713577 4.605797 3.4045284 5.9279027 3.5901618 3.7206688 3.4575202 3.704583 3.6172976 4.4725466
1369675_at 6.6164727 6.7120056 6.4777718 6.261397 6.6132517 6.538378 6.604041 6.428369 6.7503395 6.296432 6.0699077 6.237172
1369676_at 7.5529385 7.5761476 7.31254 7.497093 7.375653 7.4502134 7.5103273 7.300743 7.5650277 6.80814 6.9890294 6.9037123
1369677_at 3.7049377 3.4559538 3.3191507 3.6036375 3.501205 3.359949 3.34058 3.5318606 3.4047453 3.5958374 3.3852398 3.617438
1369678_a_at 7.763139 7.8789268 7.834746 7.8483276 7.6845465 7.4949393 7.7484202 7.8819532 7.704289 7.825674 7.7280164 7.7608047
1369679_a_at 10.064455 10.2592125 10.271312 10.320269 10.2044325 10.177637 10.268871 10.242279 10.258118 10.2189455 10.043649 10.095584
1369680_at 4.5975065 4.832877 4.857273 4.7803583 4.877282 4.906959 4.7661614 5.110628 5.012372 5.0355268 4.867505 5.047956
1369681_at 4.0323 4.237157 4.429113 4.4943547 4.206752 4.3544483 4.177063 4.220997 4.1750846 4.4036784 4.1415205 4.39256
1369682_at 7.0968723 6.781454 7.0400753 6.662141 7.0540695 6.7356853 6.950009 6.6587405 6.985934 6.973789 6.95689 6.8715563
1369683_at 7.0856657 6.992022 6.916447 7.064253 7.161846 7.0628653 7.189531 6.8827662 6.9280157 6.885077 7.100171 6.6960483
1369684_at 4.780143 4.732821 5.2449436 4.8998275 4.867144 4.865554 5.042695 4.8944902 5.1202903 5.1415787 5.1285257 4.9062753
1369685_at 4.20811 4.0773997 3.9646769 4.097844 4.1477594 3.8706684 3.8211036 3.9648113 3.8610828 4.209831 4.0135503 4.0049114
1369686_at 4.5033426 3.8271942 4.1549025 4.177603 4.2193556 4.0554676 3.8611922 4.170597 4.1491466 4.089288 4.1334076 4.2948484
1369687_at 4.0714097 4.1318803 4.2476144 4.155174 4.4958787 4.2666025 4.0401673 4.091995 4.070823 3.9446788 4.066593 4.056635
1369688_s_at 5.016998 5.0458517 5.144146 4.608816 5.1001043 4.94978 4.9027867 5.054161 5.153081 4.972508 4.934042 5.104264
1369689_at 7.163938 7.1225963 6.878675 7.0662327 7.049617 7.119692 7.0766582 6.9918685 7.0108128 6.9971285 7.015909 6.8997526
1369690_at 7.2709436 7.0807085 7.308503 7.255583 6.971491 7.332645 7.258888 7.3221745 7.2872562 7.3479037 6.9785757 7.256199
1369691_at 4.3513975 4.0653954 4.2800407 4.3016663 4.4561243 4.335177 4.14674 4.308117 4.019411 4.37418 4.122905 4.3126593
1369692_at 3.634866 4.039442 3.9336312 3.9284594 3.9048808 3.938478 3.7219055 3.904057 3.7950172 4.0140777 3.7663362 3.7319276
1369693_a_at 5.6131577 5.149216 5.5788207 5.3812957 5.665958 5.2801647 5.5836444 4.875113 5.4532294 4.911696 4.582269 4.851151
1369694_at 3.880272 3.67545 3.9718623 3.439996 3.7939012 3.6404915 3.528783 3.4316115 3.5800571 3.5777338 3.419143 3.5425053
1369695_at 4.3424244 3.9919763 4.2433968 4.415714 4.409622 4.227866 4.172346 3.9207263 4.4129663 4.2531905 4.4420643 4.0068216
1369696_at 3.5375848 3.5678155 3.7918293 3.625524 3.5214286 3.8205752 3.7591207 3.7069137 4.1785583 3.7345276 3.4935827 3.6633303
1369697_at 3.9144342 3.8200958 3.6715295 3.8530123 3.9889135 3.9825468 3.77865 4.276271 3.8789291 4.1618085 3.8541994 3.7755244
1369698_at 4.8933425 4.5859213 4.913301 4.7599897 4.7801213 4.603149 4.671842 4.9890933 4.9946 5.1205816 5.2184734 4.8280444
1369699_at 4.5949078 4.52955 4.5805216 4.6783233 4.742257 4.5767627 4.437872 4.5228996 4.414666 4.5221214 4.482927 4.6469193
1369700_at 5.9337234 6.0093575 5.7977643 5.8491044 5.6026535 5.595594 5.982693 5.798119 5.578654 5.938769 5.7461324 5.782609
1369701_at 12.49449 12.56744 12.487537 12.4963665 12.491004 12.482294 12.463653 12.329676 12.448795 12.251789 12.390443 12.329936
1369702_at 6.828924 7.0831056 6.8200636 6.6996346 6.9009943 7.0508566 6.7871685 6.7051454 6.9045124 6.9613566 6.8680716 6.7721353
1369703_at 7.7032523 7.602103 7.3964715 7.3594127 7.296205 7.382172 7.5568676 7.1606917 7.3352323 7.149799 7.363234 7.363077
1369704_at 6.0811296 6.17223 6.1766367 6.236597 6.402673 6.3878007 6.301249 6.202178 6.0689645 6.269438 6.214524 6.24395
1369705_at 5.184406 5.1367965 5.0550437 5.153867 4.96733 5.0084906 5.115635 5.009438 5.1466136 5.1611013 5.038514 5.0589952
1369706_at 3.8199444 3.6844845 3.6214325 3.6738315 3.5833604 3.7267864 3.577971 3.6258726 3.6545048 3.5837283 3.4503586 3.6104314
1369707_at 4.3321133 4.16973 4.373584 4.14116 4.540469 4.3938203 4.1557317 4.227712 4.253566 4.1513996 4.5151286 4.203261
1369708_a_at 5.7297993 5.4331827 5.46318 5.420053 5.441265 5.517853 5.552458 5.6754127 5.783782 5.5489573 6.065618 5.5772405
1369709_at 4.487117 4.1432004 4.111689 4.0560875 4.278732 4.1074657 3.8116124 4.085344 4.0482273 3.9442263 4.0839887 4.314329
1369710_a_at 3.6863143 3.7886126 3.9653096 3.761414 3.646121 3.8383226 3.8485472 3.7028227 3.912021 3.9421642 3.6079915 3.691412
1369711_at 4.234247 4.267317 4.3319693 4.3018007 4.320486 4.399061 4.390584 4.2502112 4.407766 4.732153 4.412006 4.4752336
1369712_at 7.227803 7.6240516 7.4719625 7.434214 7.3814254 7.5584316 7.5288067 7.3509526 7.55579 7.204046 7.303428 7.2364197
1369713_at 5.0969415 5.1417313 5.227918 5.311217 5.340544 5.231291 5.1713977 5.3606143 5.1996207 5.076658 5.2727675 5.304838
1369714_at 7.1012745 7.2940545 7.393828 7.083772 7.24924 7.129547 7.1674304 7.33307 7.206433 7.2221966 7.5012684 7.10748
1369715_at 4.0716524 4.006533 3.8173132 3.951229 4.3631516 4.157081 4.0432525 4.32802 3.9843874 4.0768194 4.3526354 4.1879454
1369716_s_at 9.848138 10.116479 9.577677 10.308397 10.162899 10.032572 10.062668 10.168028 10.161592 9.723555 9.834935 9.935026
1369717_at 4.0305424 3.9985914 4.316965 4.1689844 4.410386 4.249655 3.996812 4.156887 4.1216273 4.421753 4.367262 4.5814457
1369718_at 8.233429 8.227098 8.237309 8.405783 8.210087 8.479245 8.405521 8.497337 8.347788 8.524236 8.307667 8.731645
1369719_at 3.1505764 3.3073347 3.3639708 3.2435248 3.229926 3.4899209 3.5851052 3.2577665 3.289421 3.156143 3.2067387 3.2988384
1369720_at 9.910948 9.85126 9.738563 9.708779 9.505601 9.733411 9.901354 9.88511 9.792414 9.694407 9.746438 9.864897
1369721_at 4.926493 5.001932 4.733102 4.7948947 4.763975 4.9160576 4.8597064 4.7214813 4.8054476 5.1715474 4.8187704 4.9113274
1369722_a_at 8.693308 8.425322 8.403926 8.483693 8.539697 8.358719 8.585339 8.430407 8.483289 8.4390335 8.30219 8.468895
1369723_at 7.433653 7.2038517 7.0729527 7.051955 7.173268 7.0146275 7.2711644 7.1673007 7.255104 7.265477 7.2066536 7.1688313
1369724_at 5.0676737 5.3383017 5.2733107 5.3953967 5.352419 5.3007298 5.0142126 5.2288747 5.402648 5.1617293 5.3469043 5.3099613
1369725_at 8.186661 8.598126 8.189514 8.315399 8.510345 8.291851 8.258395 8.216233 8.113578 7.939929 8.430603 7.8734155
1369726_at 8.0999 8.109209 8.243244 8.3515215 8.242415 8.180306 8.324535 8.469837 8.252741 8.79627 8.558716 8.50646
1369727_at 13.588518 13.631927 13.601107 13.640231 13.594759 13.639545 13.687627 13.6755 13.692488 13.643693 13.621387 13.4296
1369728_at 5.507931 5.396422 5.2425175 5.149061 4.813694 4.930648 5.5572433 5.3774304 5.5752096 5.648926 5.5997157 5.3754797
1369729_at 8.6656475 8.608475 8.844564 8.790592 8.6038475 8.618992 8.977228 9.0725765 8.609282 8.73057 8.963116 8.741764
1369730_a_at 4.697274 4.3824997 4.416318 4.568201 4.60614 4.588684 4.3793826 4.4438806 4.3590665 4.383559 4.575404 4.5978384
1369731_at 3.3743594 3.2558372 3.4874818 3.4025302 3.416041 3.3812115 3.301141 3.332026 3.5344048 3.3629081 3.2567468 3.4870367
1369732_a_at 4.9364223 4.6303434 4.564165 4.94178 4.807969 4.904052 5.274396 4.5948763 4.9602985 4.555559 4.880458 4.6999345
1369733_at 8.833333 8.661515 8.663706 8.639242 8.731842 8.729272 8.836531 8.762217 8.728605 8.786275 8.649391 8.839625
1369734_at 9.49834 9.366771 9.338894 9.292813 9.13357 9.088089 9.525643 9.491174 9.345759 9.059127 9.110647 9.034454
1369735_at 5.7809877 5.6641483 6.0833516 5.7966266 5.8958726 6.280819 5.981458 6.10687 5.9564085 5.9217362 5.78953 5.7021747
1369736_at 5.1108565 5.050829 4.9884567 5.1917334 4.9585133 5.1308227 4.893122 5.0329323 5.1110563 5.247535 5.2032185 5.1485977
1369737_at 9.003946 9.511082 9.364285 9.403379 9.418758 9.321651 9.568166 9.517996 9.428837 9.388036 9.7518015 9.005795
1369738_s_at 9.879488 10.320813 10.011942 10.230436 10.316999 10.008133 10.116937 10.285705 10.154284 9.913456 10.441989 9.833921
1369739_at 4.180879 3.8210807 3.9257689 4.15913 3.9856381 4.071783 4.0219054 3.9430802 4.0599365 4.1867795 4.0475435 4.5239367
1369740_at 4.555828 4.8764076 4.6971474 4.9141073 4.694806 4.91284 4.640932 4.7778273 4.7643695 4.785707 4.803788 4.954448
1369741_at 5.5359173 5.623591 5.408886 5.2882724 5.5193896 5.4672413 5.4717026 5.3807483 5.596281 5.5378613 5.47136 5.526306
1369742_at 4.693853 4.9183264 4.899405 4.6251698 4.7511606 4.686561 4.7132874 4.7584257 4.7779875 4.6958084 4.79322 4.8090215
1369743_a_at 8.491262 8.993147 8.460712 8.998144 8.468423 8.359939 8.653436 9.012825 9.354862 8.779943 8.397938 8.389708
1369744_at 4.056965 3.9455273 3.9324665 3.946694 3.9745004 4.3294463 3.8990316 4.182961 3.8814423 3.927521 3.890152 4.2802963
1369745_at 6.1724834 5.968241 6.0464187 6.0415187 6.0692053 6.0494404 6.123223 6.0936527 6.0022326 6.27502 6.0251513 6.3347726
1369746_a_at 11.758296 11.481081 11.550187 11.503751 11.635431 11.674555 11.756281 11.816018 11.603459 11.6914015 11.653134 11.626766
1369747_at 6.5706706 6.6537423 6.7341013 7.0040703 7.070415 6.775011 6.7676163 6.815391 6.439948 6.74655 7.090231 6.4611025
1369748_at 3.7209811 3.4276462 3.4625661 3.4887798 3.5032864 3.3931358 3.4279306 3.4739559 3.7810774 3.4027817 3.5068514 3.399803
1369749_a_at 3.6823323 3.9810994 4.075751 3.944292 4.0348654 3.8486798 3.8965852 3.9025478 3.9132829 3.5738397 3.9240277 4.0436487
1369750_at 3.8336763 3.6456594 3.630195 3.8406312 3.702562 3.582538 3.6048815 3.4903598 3.6243432 3.5633066 3.60837 3.8082635
1369751_at 3.657853 4.0773997 3.9237466 4.2333374 4.262898 3.9697757 4.122499 4.2364206 4.044468 3.9684365 3.9468136 3.9698565
1369752_a_at 4.883073 4.7143803 4.7737107 4.8652186 4.855058 4.901691 4.8517976 4.9175215 4.807207 4.8251047 4.9770527 4.760113
1369753_at 3.7554262 3.6987872 3.753134 3.9618983 3.8995526 3.9511814 3.7898932 4.0843945 3.8907206 3.742462 3.6661944 3.82531
1369754_a_at 8.527147 8.342117 8.359837 8.370708 8.315561 8.376251 8.526411 8.618427 8.330553 8.489078 8.460785 8.507074
1369755_at 3.6721709 3.5439026 3.6091557 3.7645845 3.7738938 3.742568 3.9777427 3.4477746 3.5658877 3.7994258 3.7377064 4.0060287
1369756_a_at 7.3571053 7.3440247 7.249889 7.333646 7.0318418 7.121975 7.480676 7.423329 7.1536365 6.63939 6.7359514 7.0745564
1369757_at 5.917904 5.5073633 5.5673876 5.7599535 5.6027656 5.548404 5.825288 5.726353 5.7109137 5.595756 5.630306 5.4423056
1369758_at 8.434006 7.9757705 7.9776793 8.03556 8.1471615 8.506569 8.368151 7.7903423 8.009616 7.9160266 8.007122 8.001613
1369759_at 5.310478 5.338018 5.3083525 5.0498986 5.049723 5.336927 5.136659 5.123672 5.112506 5.082512 5.0065575 5.4265633
1369760_a_at 3.8119605 3.8258562 3.4683661 4.023831 3.517175 3.7142863 3.5304978 3.793247 3.4133265 3.6757376 3.458381 3.6281576
1369761_at 3.7961023 3.8423164 3.996892 4.078871 4.012044 4.139627 3.9926615 3.730616 3.6714742 3.7641416 3.6596196 4.1553397
1369762_at 4.3646665 4.253065 4.2489624 4.395006 4.066661 4.3007107 4.4672318 4.3315864 4.2191467 4.2666497 4.197144 4.2666693
1369763_at 4.2505126 3.8219097 3.845286 4.0952053 3.8850608 4.1695375 3.9335642 3.8566632 3.8870125 4.202541 3.8059874 3.8269897
1369764_at 13.265371 13.148774 13.16322 13.114973 13.239946 13.23824 13.178168 13.112225 13.245652 13.1800375 13.196044 13.171773
1369765_at 3.619218 3.4259484 3.599037 3.698088 3.6506908 3.549339 3.5470774 3.663758 3.80462 3.7571247 3.7967434 3.578955
1369766_at 5.2796373 5.1585417 5.3036075 5.3530188 5.1499205 5.2306986 5.0070043 5.0328803 5.0191774 5.222048 4.9347677 5.3729935
1369767_a_at 3.8619995 3.6192527 3.7787628 3.8669164 3.9516819 3.8400064 3.7485344 3.7076597 3.8327782 4.0530605 3.742091 3.8152983
1369768_at 6.4349165 6.420758 6.2834034 6.483341 6.5834985 6.232726 6.4895773 5.7632937 6.6969 6.4329624 6.6019254 6.4653087
1369769_at 4.4914665 4.324497 4.4678383 4.6510153 4.5722446 4.354861 4.373309 4.6355734 4.5032015 4.5264835 4.281646 4.361785
1369770_at 4.232356 3.7532647 3.726263 3.8920462 3.8850608 3.8415222 4.135867 3.775591 3.665472 3.8598442 3.6900904 3.9341767
1369771_at 5.149265 5.116657 4.803568 5.1007433 5.087442 5.1474752 5.8344297 5.3811903 5.1096764 5.529273 5.147746 5.0312657
1369772_at 7.0877633 6.5845885 7.059088 7.150274 6.542735 6.76394 6.914408 6.7205143 6.6517763 6.7522163 6.7941856 7.096472
1369773_at 4.0184975 4.048848 3.6563492 3.8008351 3.8460078 3.9011765 3.9697535 3.625904 4.0102115 3.6408992 3.9037952 3.8049417
1369774_at 4.1583896 4.0981836 3.9209766 4.346024 4.0403414 4.1151543 4.032245 4.095818 4.06292 4.352544 3.9531932 3.9275813
1369775_at 8.011017 8.048347 8.040387 7.875102 7.9886503 8.080047 7.8975134 8.09813 8.1314535 7.9168434 8.097017 8.036432
1369776_a_at 6.400304 6.3470774 6.5434055 6.6253095 6.575191 6.414981 6.4798074 6.527487 6.4521904 6.597158 6.448193 6.4787583
1369777_a_at 7.6968083 7.5860596 7.6765985 7.70002 7.6441364 7.6691957 7.5249205 7.7809587 7.57352 7.3680024 7.51955 7.6956573
1369778_at 3.714034 3.701564 3.5281043 3.9298394 3.7294958 3.949929 3.75255 3.7278411 3.595027 3.7496212 3.670441 3.7450168
1369779_at 5.8184824 5.630389 5.5446043 5.58326 5.6540847 5.659753 5.6287813 5.5507765 5.4515934 5.444001 5.6315794 5.2823477
1369780_at 5.577899 5.7496104 5.8577275 6.0068626 5.838464 5.585509 5.854656 5.873029 5.681659 5.777418 5.7786527 6.029699
1369781_at 3.7742102 3.9111261 3.8378801 3.908971 3.7679665 3.904196 4.0452757 3.8161495 3.7892256 3.883927 3.718786 3.9633918
1369782_a_at 5.7781343 5.7783933 5.742669 5.6843996 5.8212976 5.8477535 5.81296 5.5809793 5.8254642 5.7719884 5.7328453 5.599366
1369783_a_at 4.8581305 4.8764076 4.8808546 4.911933 4.8472795 5.072915 4.5958023 5.0472765 4.97634 5.836783 6.1857266 5.152666
1369784_at 3.7153306 4.0334377 3.8034203 3.842767 3.8895805 3.647367 3.6804333 3.822336 3.7262068 3.8059256 3.542302 3.7843127
1369785_at 8.468645 8.636205 8.4106045 8.284557 7.9852858 8.197503 8.538102 8.389983 8.163319 8.260132 8.527159 8.194949
1369786_at 5.5063367 5.410182 5.7669897 5.4800186 5.732638 5.734279 5.6224875 5.0819077 5.6086836 5.628959 5.515937 5.46755
1369787_at 3.7982717 3.8680696 3.763831 3.5262892 3.684719 3.7879164 3.6470554 3.721813 3.7001286 3.759663 3.8721461 3.7925177
1369788_s_at 7.423254 7.7680087 7.469784 8.755236 7.8952975 7.762981 8.745975 7.38245 6.9280157 7.726567 8.800219 7.3897004
1369789_at 3.3308244 3.2420373 3.2798095 3.4494984 3.4289434 3.3672407 3.3503854 3.4068644 3.2166097 3.125753 3.3093407 3.231373
1369790_at 11.327016 12.133398 11.165082 11.294012 10.916079 11.352934 11.61169 11.316093 11.426535 10.723962 11.026665 10.273012
1369791_at 8.667007 8.30139 8.23546 8.281147 8.125917 8.313374 8.4265 8.309314 8.231432 7.9752226 8.129366 8.255558
1369792_at 5.5030837 5.7427425 5.6704063 5.801468 5.766879 5.7994103 5.5445123 5.818121 5.8801985 5.613912 5.4829235 5.7408705
1369793_a_at 4.122473 3.9048254 3.882847 3.9089713 3.9877675 4.005533 3.8283055 4.114649 4.0723305 3.9756906 4.199025 4.014473
1369794_a_at 4.644262 4.702833 4.5203824 4.7409053 4.6604185 4.911863 4.8121667 4.724829 4.6451154 4.6354833 4.58825 5.1640816
1369795_at 4.525955 4.429516 4.5133104 4.302467 4.537201 4.4486723 4.463976 4.223959 4.4855776 4.671317 4.6061974 4.409667
1369796_at 4.660669 4.434195 4.3392076 4.771531 4.432301 4.2871227 4.2347107 4.380191 4.383922 4.466798 4.4481096 4.64322
1369797_at 4.448099 4.2329173 4.108494 4.0669155 4.2497053 4.115147 3.9429111 4.1203566 4.0648327 4.1769137 4.0956545 4.168486
1369798_at 4.7237463 4.452215 4.539239 4.5581493 4.6644926 4.4884815 4.5342493 4.4196672 4.7710466 4.5876937 4.2832193 4.6997766
1369799_at 10.499937 10.692463 10.440105 10.549223 10.613234 10.500012 10.541244 10.654086 10.6748495 10.143129 10.481673 10.213338
1369800_at 3.8983958 3.866787 4.127158 3.740775 3.887167 3.7461054 3.8416328 3.9095936 3.9742775 3.8381627 3.8157852 3.9310074
1369801_at 4.380739 4.547665 4.712686 4.2765393 4.411956 4.5652475 4.3658524 4.445411 4.5342774 4.5752707 4.4307594 4.503585
1369802_at 3.8293881 3.6725924 3.8173225 3.8604145 3.8363678 3.6749697 3.7540476 3.7160082 3.6903439 3.8646398 3.4745052 3.7771685
1369803_at 4.6766224 4.50494 4.393183 4.5821323 4.3926935 4.6108975 4.4174767 4.398238 4.348061 4.5983033 4.5059986 4.2875795
1369804_a_at 4.820527 4.7036633 4.7191057 4.4513445 4.729652 4.7582603 4.8597064 4.5712743 4.484303 4.8439693 5.217317 5.0337324
1369805_at 3.9393768 3.9508624 3.8148718 4.1509533 4.19019 4.13358 4.0034833 3.9529586 4.019411 3.948561 3.9171298 3.827176
1369806_at 4.919333 4.7807045 4.7696157 4.849903 5.3362274 5.0049257 4.9487653 5.136918 5.036938 4.86881 5.100166 4.5514984
1369807_at 4.527993 4.1913834 4.2954693 4.3947306 4.50542 4.401219 4.1234765 4.3064933 4.230811 4.342157 4.2148085 4.560501
1369808_at 3.9196143 4.304329 4.0847926 4.436926 4.452919 4.3993983 4.506525 4.1073947 4.269508 4.424594 4.283189 4.471849
1369809_at 5.0498033 4.9520288 4.8523874 4.8234634 4.7980776 4.9805565 4.572895 4.814972 4.7330546 5.0678396 4.760286 4.906643
1369810_at 6.610176 6.6677756 6.303352 6.6849046 6.443841 6.423028 6.510645 6.5606723 6.44033 6.5519533 6.707938 6.3378477
1369811_at 4.8129706 4.5292444 4.5963964 4.7331085 4.8901396 4.614476 4.50622 4.569807 4.6797867 4.4368773 4.5075464 4.718423
1369812_at 5.5958223 5.7249947 5.6696415 5.6142263 5.49397 5.6926336 5.3809395 5.696128 5.7094364 5.645017 5.8136563 5.7498293
1369813_at 6.9823885 7.0671563 6.711303 6.7402544 6.8117056 6.781249 6.8511896 6.9096746 6.8774457 6.8363166 6.8593807 6.77223
1369814_at 4.1596713 4.71542 4.4049006 4.3058887 4.479626 4.5071626 4.0703034 4.3984714 4.4451046 4.372939 4.3913136 4.446849
1369815_at 5.5331135 5.5340424 5.2958965 5.3034678 5.662295 5.607969 5.9373894 5.515576 5.7027087 5.5658083 5.438636 5.553434
1369816_at 4.662103 4.753174 4.6629925 4.5664105 4.394511 4.730228 4.8826804 4.725964 4.959712 4.579091 4.6001344 4.762208
1369817_at 4.2589383 4.355414 4.3531437 4.291216 4.2415295 4.1372414 4.7483954 3.9243526 4.1640816 3.97462 4.357964 4.492838
1369818_at 4.6397038 4.587578 4.551155 4.358927 4.678947 4.445753 4.5027156 4.80556 4.4417048 4.6229 4.457282 4.7653685
1369819_at 4.644205 4.54757 4.6702294 4.561813 4.719762 4.5318084 4.561746 4.5244837 4.644374 4.692634 4.861105 4.6593304
1369820_at 4.0716524 4.076682 3.800248 4.2626104 4.015661 4.1351194 4.011261 3.951606 4.1120567 3.8177323 3.8137405 3.8865397
1369821_a_at 4.7129784 4.604639 4.798046 4.7282963 4.7789707 4.8158226 4.716131 4.730011 4.662189 4.784628 4.581876 4.713253
1369822_at 4.2153106 4.401631 4.1984816 4.363092 4.2453833 4.2629533 4.290291 4.278684 4.194029 4.39316 4.369662 4.452508
1369823_at 4.497469 4.390206 4.387038 4.608224 4.3897076 4.5719595 4.6013346 4.4269676 4.5084286 4.646681 4.750123 4.619767
1369824_at 4.6415005 4.744342 4.412202 4.696066 4.4226136 4.538352 4.824581 4.526368 4.690196 4.8724575 4.536725 4.759528
1369825_at 4.4920793 4.404856 4.3960094 4.683661 4.5695477 4.711049 4.4938383 4.5853467 4.868828 4.504122 4.628212 4.7552066
1369826_at 6.6293697 6.1619167 6.230518 6.3787913 6.2204685 6.31686 6.280569 6.6111817 6.2465773 6.370576 6.6602125 6.465866
1369827_at 5.199321 5.1436296 5.469413 5.089568 5.2793846 5.390959 5.083455 5.272023 5.3660555 5.223934 5.203455 5.09054
1369828_at 5.343381 5.3522606 5.486785 5.689152 5.6704693 5.7973957 5.4494753 5.552635 5.5407753 5.7454743 5.537418 5.4501143
1369829_at 4.513629 4.3824406 4.745139 4.6071177 4.708904 4.745511 4.5412216 4.6681023 4.496936 4.7007585 4.5458474 4.5845413
1369830_at 4.8502307 5.015008 4.9671955 4.602853 4.5776606 5.1753182 4.701004 4.9653506 4.8912797 4.7368984 4.592712 4.643208
1369831_at 5.482747 5.276538 5.1903305 5.140028 5.321456 5.306896 5.243169 5.027923 5.0753984 5.2758446 5.1908393 5.319045
1369832_at 5.1624827 5.001932 5.380177 4.957647 5.298991 5.3074064 5.1849065 5.2207522 5.2632856 5.2498784 5.039625 5.4284377
1369833_at 4.35038 4.2694316 4.1054955 4.1199403 4.0457516 4.1055937 4.1332965 4.217887 4.1302867 4.752157 4.659924 4.628673
1369834_at 7.4803243 7.902458 7.4951696 7.8186703 7.9771943 7.7151437 7.7756248 7.6456428 7.774213 7.7330184 7.5252995 7.5726933
1369835_at 6.1979513 6.130303 5.8664308 6.1368523 6.240188 6.0903363 6.0070415 6.0518537 6.0115166 6.0222554 5.852184 6.114121
1369836_at 6.213593 6.391553 6.516084 6.523591 5.645897 6.4806356 6.5179634 7.960699 5.462161 6.4205527 6.179845 5.5596557
1369837_at 12.394112 12.276316 11.992388 11.948428 12.394268 12.5047865 12.262435 12.529235 12.418269 12.392514 12.426923 12.44663
1369838_at 4.099941 4.0203876 3.8846912 4.0081816 4.285685 4.1829615 4.0394707 4.1758037 3.8201709 4.0790186 4.0285735 3.9902468
1369839_at 4.2913103 4.466503 4.3430004 4.329371 4.29429 4.526213 4.390461 4.272888 4.3445272 4.332648 4.245075 4.265149
1369840_at 9.514374 9.075164 9.673287 8.241776 9.191575 9.151949 8.915151 9.516127 8.7493105 9.928225 9.049377 9.060101
1369841_at 3.626068 3.7329423 3.7040396 3.6572928 3.6728456 3.6795523 3.5014458 3.781553 3.6350772 3.6101978 3.825314 3.5422838
1369842_at 3.9372036 3.6741436 3.9292576 4.0018196 3.6915162 3.7468483 3.6019804 3.761566 3.7424498 3.6149013 3.6724331 3.9747488
1369843_at 4.337175 4.1704025 4.030217 4.1233435 4.3481255 4.336793 4.1380053 4.1594095 4.233344 4.0592346 4.1670046 4.101842
1369844_at 3.8343391 3.8332117 3.9022496 3.9761987 3.8849185 4.121294 3.7506 3.8215616 3.7740314 4.054031 3.9728653 4.2072124
1369845_at 4.968179 5.1084867 5.065371 5.245927 5.2621574 5.416276 5.1578107 5.2880573 5.3155746 5.1152835 5.064189 5.245922
1369846_at 3.4618454 3.3263478 3.3703275 3.5628586 3.5172403 3.551275 3.6204143 3.3630004 3.4674082 3.575132 3.506536 3.3174949
1369847_at 4.9790707 5.2200036 5.14577 5.2400413 5.0134544 4.9674916 5.172025 5.1572013 5.1844225 5.199912 5.136162 5.3276167
1369848_at 3.4059565 3.5621963 3.5516934 3.6602602 3.5265365 3.7106152 3.7502403 3.319162 3.5898812 3.3688574 3.5074527 3.660974
1369849_at 5.1281796 5.1482697 5.1975126 5.234479 5.268915 4.9869385 5.0846815 5.1112556 5.0916967 5.098015 5.216671 5.182909
1369850_at 5.54562 5.9465346 5.980762 6.32218 5.7438273 5.7948933 5.960946 5.9186125 5.864417 6.1182575 5.96832 5.9420543
1369851_at 7.150297 7.0829554 6.92111 7.0074515 7.21018 7.0797324 7.0008955 7.0504675 7.1474743 7.031033 7.0431347 7.098888
1369852_at 12.125067 12.073413 12.06813 12.100806 12.186774 12.129283 12.227398 12.183575 12.099382 12.0650425 12.046259 12.119264
1369853_at 4.650509 4.5535374 4.624638 4.774272 4.637091 4.7949667 4.689292 4.5071397 4.6131687 4.7655525 4.6170073 4.55056
1369854_a_at 9.207829 8.771036 8.80644 8.849588 8.607614 8.738355 9.036613 8.950353 8.748002 9.005847 8.765219 9.129405
1369855_at 3.567836 3.7791746 3.528201 3.749427 3.9132974 3.7756817 3.6547253 3.505124 3.7144678 3.495293 3.5942204 3.7409542
1369856_at 4.492181 4.5738487 4.4261436 4.413172 4.361857 4.280927 4.227391 4.4061737 4.2547774 4.351285 4.13422 4.360305
1369857_a_at 5.511538 5.4812055 5.4707136 5.4612637 5.463885 5.4182415 5.713401 5.3753896 5.483907 5.5686784 5.7788067 5.5941796
1369858_at 4.2591205 4.2086306 3.9439313 4.3430696 4.242982 4.14906 3.9079478 4.072156 4.116238 4.2578115 4.1831017 4.3138127
1369859_at 4.3570204 3.8858948 4.0136843 4.0380864 4.356768 4.336834 4.2587175 4.218221 4.2264214 4.1400747 4.133932 4.111243
1369860_a_at 4.6195297 4.6721783 4.263091 4.3702574 4.633562 4.278305 4.6652727 4.378949 4.526203 4.5150127 4.7932196 4.5362787
1369861_at 4.3317213 4.356237 4.2015085 4.51814 4.3427067 4.295586 4.4441237 4.417477 4.3555703 4.52302 4.3902903 4.219391
1369862_at 4.3324966 4.3679824 4.4949737 4.381828 4.5282526 4.454057 4.5179367 4.404457 4.353667 4.5972214 4.2577324 4.460288
1369863_at 9.356474 9.133326 9.940555 8.8950615 9.064481 8.849802 9.970823 10.576175 9.641749 9.362245 8.897331 9.439457
1369864_a_at 9.65795 11.095129 10.791344 9.447951 10.00979 9.925386 10.773129 10.686429 10.745567 8.53927 9.714586 8.997992
1369865_at 4.180879 4.1242676 3.9744458 4.167455 4.2431803 4.092494 4.271159 4.089589 4.019411 4.309808 4.337133 4.2044134
1369866_at 4.484101 4.5652924 4.5591097 4.4919705 4.353258 4.238593 4.5550327 4.437006 4.357203 4.501808 4.5671153 4.404627
1369867_at 5.6201982 6.4333596 5.0042562 5.354997 6.6897917 5.7346597 5.432784 4.8054733 5.907864 5.387911 4.7920218 5.1846094
1369868_at 10.266662 10.355695 10.143869 10.065786 9.887732 10.198313 10.079032 10.005619 10.131569 10.202121 10.076952 9.914387
1369869_at 3.3496776 3.626495 3.5264058 3.493032 3.6447513 3.6150959 3.5361514 3.6515865 3.5394168 3.346988 3.4286857 3.803354
1369870_at 7.241605 7.1646852 7.1570997 6.992335 7.173336 7.175649 6.90505 7.2150126 7.094695 6.985494 7.0438027 7.085388
1369871_at 3.8378115 3.6718123 3.674963 3.867414 4.031883 3.8777971 3.7912192 3.5921443 3.7083662 3.6872768 3.691019 3.9144313
1369872_a_at 4.4681354 4.26921 4.4711213 4.0439487 4.4995213 4.1414037 4.1828156 4.2731094 4.4725337 3.9957602 4.3329053 4.0985622
1369873_at 4.130007 4.261011 4.4321594 4.5190525 4.262898 4.367784 4.473617 4.3297486 4.4749107 4.5334506 4.1283197 4.427459
1369874_at 4.4219866 4.674444 4.5100327 4.524932 4.4619274 4.4758043 4.3178673 4.601242 4.4197354 4.463958 4.3479447 4.627288
1369875_at 4.7075996 4.989223 4.775096 4.7403975 4.9230576 4.8563614 5.0522947 4.678692 4.949439 5.112031 4.883416 5.001769
1369876_at 3.7338336 3.7247844 3.6000018 3.6939394 3.4855814 3.626749 3.7911532 3.6122093 3.595692 3.839684 3.6442873 3.6632464
1369877_at 5.1148067 4.834513 4.914208 4.6092443 5.286298 4.676992 4.773624 4.867052 4.767257 4.739797 5.1512375 4.63764
1369878_at 4.1286616 3.8234484 3.987413 4.063154 4.1336985 4.1176434 3.8713093 3.8144422 3.7181869 3.9763722 3.8875759 4.184452
1369879_a_at 12.657602 12.721284 12.713619 12.700151 12.654002 12.676575 12.764164 12.77514 12.6587515 12.762075 12.719373 12.689212
1369880_at 4.3086615 4.1043534 4.1220345 4.333256 4.191892 4.267135 4.069749 4.0710306 4.348669 4.222442 4.1225543 4.5018935
1369881_at 4.1586714 4.3187313 4.059581 4.0838013 4.1276426 4.1369033 4.2969594 4.3991194 4.184787 4.1007996 3.9412045 4.2806025
1369882_at 4.6096344 4.3376474 4.422764 4.3537426 4.6402993 4.464425 4.4021587 4.3378963 4.39407 4.408074 4.281545 4.2794175
1369883_at 3.215493 3.3839579 3.2466724 3.589304 3.4360251 3.513008 3.432977 3.5060077 3.2754428 3.373115 3.7022104 3.4700303
1369884_at 4.6612134 4.7577577 4.866268 4.7905107 5.033569 4.558141 4.6408267 4.5104427 4.5046177 4.953696 4.316165 4.700469
1369885_at 5.013053 4.7557235 5.0334435 4.9528584 5.0616403 4.941522 4.670123 4.9246883 4.9784713 5.1026773 5.264457 4.941429
1369886_a_at 5.8043704 6.046961 6.248157 6.3236437 6.2261233 5.8678064 6.3633146 5.9976196 6.020763 6.0911736 6.028041 6.0265274
1369887_at 4.600828 4.60996 4.508767 4.5904284 4.4154434 4.4865966 4.676672 4.572398 4.4667635 4.6648483 4.5245533 4.4905663
1369888_at 3.9780006 4.076767 3.930387 4.2121305 4.1245875 3.9175234 4.1443443 3.9181068 4.0338707 4.244161 4.0739384 3.9783912
1369889_at 4.0429697 3.7821581 4.1945934 4.2317266 4.2324705 4.0696554 4.1497917 4.2698584 4.045172 4.157544 4.0554476 4.1064005
1369890_at 3.2554212 2.9660034 3.0465133 3.2444947 3.0628538 3.1344147 2.9575744 3.1071668 3.0182397 3.0719194 3.17767 2.9906645
1369891_at 5.342562 4.933782 5.0204134 5.151545 5.3679824 5.495539 5.0209804 4.890332 5.197862 5.100015 5.0679746 4.9974275
1369892_at 3.6735597 3.6385028 3.5648427 3.5750868 3.7166336 3.6865275 3.704823 3.8336782 3.566758 3.6409545 3.6408617 3.391479
1369893_at 4.486461 4.48272 4.418984 4.773684 4.566955 4.474664 4.541319 4.580413 4.542706 4.538539 4.6239405 4.381025
1369894_at 3.4040616 3.6192527 3.2815511 3.4888175 3.4957337 3.3114586 3.1102512 3.2929811 3.2242646 3.2964373 3.3664987 3.4551575
1369895_s_at 5.9333735 6.0093985 5.913133 6.123057 6.0627937 6.1487727 6.0915294 5.9308734 5.9300437 5.8997927 6.1331544 5.972641
1369896_s_at 7.6690845 7.944109 7.8417177 7.589663 7.7070026 7.978963 7.8393984 7.6806283 7.7182736 7.801311 8.09404 7.820869
1369897_s_at 12.481682 12.414057 12.454925 12.454876 12.443961 12.403964 12.542957 12.453151 12.480957 12.456113 12.50978 12.418565
1369898_a_at 4.555028 4.682394 4.831421 4.479985 4.9368014 4.848025 4.7024755 4.9291134 4.907728 4.7181954 4.501614 4.619079
1369899_s_at 6.4807115 6.3533926 6.3412633 6.280459 6.1931934 6.2234797 6.335679 6.345238 6.264693 6.3602443 6.378559 6.196416
1369900_at 4.03363 3.7593117 3.9141178 3.930744 3.7090409 3.8006604 3.8914435 3.8931682 3.8986638 3.9575887 3.8873658 3.8529403
1369901_at 4.3374853 4.086422 4.1266484 4.4958544 4.2686663 4.30549 4.2189727 4.20031 4.3127837 4.1728606 4.284277 4.3424616
1369902_at 7.470284 6.7200613 7.0811257 7.266199 7.1514673 7.2297916 7.718785 7.328352 7.2103415 7.139921 6.991786 7.174816
1369903_at 3.9592087 4.141117 4.012209 4.0193677 3.9095795 3.9644842 4.043541 4.0396085 4.1688247 3.954102 4.037385 3.9721847
1369904_at 4.2687244 4.2550507 4.358367 4.6610837 4.625717 4.51157 4.380633 4.3188915 4.4545255 4.433956 4.3377 4.5248094
1369905_at 3.931398 3.6292143 3.7539632 3.7740953 3.8456078 3.7495675 3.6293235 3.6025271 3.6653485 3.7323046 3.6265235 3.4866757
1369906_s_at 12.023543 12.00345 11.920819 11.991193 12.028699 12.074929 11.880229 11.870405 11.866203 11.953601 11.896505 11.999584
1369907_at 5.4060364 5.528011 5.6026335 5.490749 5.493095 5.517318 5.511523 5.3751698 5.635871 5.603555 5.50676 5.5893717
1369908_at 3.5280824 3.6165998 3.5654106 3.4645905 3.7617183 3.641879 3.6829317 3.4633617 3.565014 3.5165486 3.5767899 3.6939614
1369909_s_at 11.412968 11.37426 11.325005 11.527058 11.433576 11.350539 11.539865 11.359121 11.355834 11.332901 11.438962 11.543565
1369910_at 3.959622 3.824705 4.0001264 4.0838766 3.9845026 4.170772 3.8552003 3.672608 3.8439515 3.9382198 3.9353848 3.8573809
1369911_at 4.820105 4.9072967 4.9435463 5.1018763 5.075575 4.982984 4.937569 4.8533974 4.9805393 4.736378 4.746845 4.901631
1369912_at 6.67888 6.570171 6.624784 6.296687 6.2076635 6.402737 6.5777483 6.561546 6.2997704 6.4142513 6.4222393 6.293879
1369913_at 4.502917 4.127919 4.1045995 4.182097 4.272591 4.159267 4.1203494 3.93233 4.256646 4.313846 4.17697 4.256747
1369914_at 3.9254844 3.8187647 3.5932126 3.9792755 3.5856178 3.8130095 3.5535364 3.8749332 3.8804832 3.5756807 3.7910624 3.7770433
1369915_at 6.472296 6.61905 6.5714426 6.484854 6.6634574 6.6343613 6.4018817 6.4004116 6.576535 6.6413946 6.2619247 6.6069365
1369916_at 4.809092 4.8976583 4.7983775 4.9561777 4.9647617 5.1146965 4.9383054 4.9404216 4.9154997 5.116711 5.16253 5.062898
1369917_at 4.898612 4.9706116 4.9815464 5.080535 5.1002555 5.1686897 4.9609985 5.231518 5.291945 5.059882 4.887424 4.9482
1369918_at 3.8458836 3.830967 3.76718 3.6883743 3.8603308 3.8956914 3.8964362 3.7580035 3.9582539 3.7938795 3.785213 3.879306
1369919_at 4.897981 4.5213776 4.975563 4.576186 4.6396465 4.850778 4.975757 4.762883 4.9985623 4.755017 4.7519264 4.686161
1369920_at 4.594573 4.559502 4.479295 4.5242233 4.5337496 4.620918 4.3503914 4.3689947 4.306131 4.454484 4.357998 4.360017
1369921_at 6.2304363 6.4760594 6.0076685 6.657954 6.184569 6.151176 6.884715 6.875894 6.2394843 6.790368 7.442983 6.824461
1369922_at 8.417448 8.293958 8.435879 8.240527 8.311078 8.204158 8.412668 8.614586 8.415098 8.348043 8.168966 8.33263
1369923_at 6.071548 6.0660357 6.012071 5.989955 6.18831 6.4521284 6.2752323 6.0441093 6.5196276 6.0782104 6.495083 5.6715155
1369924_at 5.7094693 5.713149 5.6998925 5.708751 5.657407 5.7021666 6.034557 5.713136 5.7682705 5.7711167 5.431015 5.6284356
1369925_at 4.0499444 4.1208563 3.8846912 3.9938834 4.1720514 4.218108 4.0794644 3.9407809 3.9267416 3.9055529 4.073063 4.0831137
1369926_at 7.92623 7.454589 7.26141 7.6374598 7.6370587 7.5050125 7.6912622 7.688128 7.481103 7.581922 7.8984118 7.6624475
1369927_at 11.4154825 11.407965 11.283149 11.31531 11.573857 11.360354 11.550734 11.419915 11.568036 11.694376 11.583942 11.648579
1369928_at 3.479964 3.580537 3.7909184 3.5215182 3.5974698 3.719099 3.6708355 3.781553 3.4887857 3.6476793 3.6142423 3.6635833
1369929_at 11.4315405 11.412921 11.519185 11.363441 11.377143 11.327266 11.402185 11.51137 11.356536 11.423438 11.473054 11.410161
1369930_at 11.833099 11.796853 11.816002 11.932188 11.751062 11.782107 11.706839 11.871409 11.831752 12.076356 11.952663 11.946422
1369931_at 7.358297 7.292548 7.209188 7.349716 7.5793147 7.3590074 7.160499 7.2826405 7.325726 7.1352515 7.288382 7.0890036
1369932_a_at 10.321561 10.199258 10.209732 10.391272 10.276051 10.256882 10.143333 10.153797 10.125265 10.33936 10.31195 10.166125
1369933_at 11.309485 11.253902 11.278647 11.2330675 11.368016 11.241588 11.172221 11.24051 11.249692 11.438478 11.46687 11.461654
1369934_at 11.852469 12.003628 11.829352 12.032903 12.089571 12.003334 11.937827 11.8604145 12.049855 11.9398985 11.860724 11.811617
1369935_at 7.7171803 7.69771 7.774241 7.750773 7.6615114 7.68416 7.621652 7.6577787 7.5126443 7.596177 7.574176 7.635876
1369936_at 10.710833 10.674675 10.508811 10.781697 10.800695 10.749653 10.686363 10.57958 10.773256 10.876927 10.616224 10.67949
1369937_at 10.860032 10.874584 10.892038 11.099298 10.999202 10.933602 10.845026 10.841658 10.977577 10.99983 10.89413 10.809402
1369938_at 7.6047025 7.4729624 7.7015305 7.447374 7.445802 7.286232 7.5062094 7.5090585 7.5473485 7.3373847 7.593105 7.285026
1369939_at 12.177129 12.104021 12.114103 12.041642 12.013839 12.058884 12.152005 12.119095 12.123304 12.224591 12.313497 12.194519
1369940_at 10.500587 10.539417 10.525133 10.629917 10.541815 10.389434 10.546985 10.755563 10.547517 10.599622 10.742965 10.553551
1369941_at 10.712486 10.656321 10.994913 10.91131 10.483928 10.722323 10.849283 10.88695 10.532215 10.8442335 10.897313 10.898639
1369942_at 9.230483 8.835041 9.047728 8.978087 8.954032 9.011697 9.014403 8.932289 8.982781 9.044634 8.994702 9.062689
1369943_at 10.712232 10.201647 10.620253 10.502313 10.26874 10.520905 10.682036 10.279849 10.342671 10.753186 10.746188 10.613981
1369944_at 8.580417 8.472043 8.44164 8.580264 8.668197 8.4732485 8.487137 8.496909 8.664553 8.5783415 8.742927 8.547719
1369945_at 4.452449 4.484223 4.3102136 4.6251264 4.3939276 4.6751404 4.621666 4.59297 4.4953256 4.6843553 4.478852 4.310416
1369946_at 6.3830576 6.395659 6.4292927 6.775518 6.578185 6.4414396 6.351646 6.531013 6.453946 6.6606073 6.628611 6.5407305
1369947_at 5.6166525 5.4351273 5.305607 5.582488 5.5495744 5.549371 5.2488794 5.6550517 5.5066695 5.5995517 5.3078012 5.519035
1369948_at 7.741578 7.494337 7.840952 7.64458 7.9035797 7.9161806 7.5901527 7.436512 7.8936377 8.431572 8.092747 8.279078
1369949_at 7.234368 6.9621863 6.746585 6.997249 7.0220346 6.988653 7.081704 6.7101088 7.0309963 6.935347 6.7750688 7.145721
1369950_at 9.638676 9.542658 9.52921 9.567801 9.526707 9.501708 9.415582 9.513072 9.639863 9.655898 9.730831 9.5327215
1369951_at 3.7424476 4.028913 4.147057 3.957994 4.167321 4.0864515 3.9280138 4.0739436 4.1215544 3.9976592 3.9597344 4.0226326
1369952_at 12.21689 12.199537 12.284752 12.209109 12.172863 12.20743 12.149093 12.178528 12.152542 12.329288 12.258872 12.211422
1369953_a_at 4.4207883 4.25041 4.208124 4.4963646 4.157207 4.383296 4.234671 4.566783 4.328417 4.3299513 4.4041815 4.4428034
1369954_at 12.833517 12.757186 12.785026 12.769171 12.859697 12.804126 12.802897 12.858283 12.8607235 13.006674 12.957233 12.935678
1369955_at 6.5372753 6.272529 6.420053 6.4245796 6.41444 6.3379908 6.5524645 6.4698496 6.6517763 6.33681 6.5395703 6.3714786
1369956_at 9.579778 9.496927 9.643831 9.461953 9.711709 9.483773 9.493274 9.641603 9.554116 9.618414 9.560601 9.54107
1369957_at 6.1611376 5.9130626 5.553972 6.0121765 5.6910443 5.922841 5.3403025 6.0307856 6.3019953 6.2764926 6.004918 6.28884
1369958_at 8.475639 8.440969 8.521795 8.735436 8.51255 8.684519 8.533274 8.374521 8.2360325 8.906021 9.2235565 8.925219
1369959_at 12.420076 12.128114 12.248414 12.7845955 12.387591 12.553896 12.676426 12.587754 12.298656 12.1505165 12.797162 12.175763
1369960_at 10.001063 10.043162 9.934369 10.024104 10.047437 10.004567 10.067674 10.196083 10.119079 10.0931015 9.859023 9.7487
1369961_at 8.953073 9.15926 9.184802 9.007377 9.1774025 9.070127 9.043736 9.115049 9.266818 9.062183 9.1475 9.197275
1369962_at 8.298161 8.437041 8.522924 8.665672 8.274241 8.321004 8.231518 8.412867 8.32538 8.659265 8.404741 8.464766
1369963_at 4.9257507 4.9189844 5.018365 5.156288 4.987731 5.298202 5.0649576 5.30888 5.2043924 5.268759 5.3261204 4.804347
1369964_at 6.6592503 6.541428 6.9524584 6.2934346 6.866042 6.7314787 6.6710124 6.9242253 6.664804 7.0272455 6.6260204 6.6138487
1369965_at 7.6811132 8.08963 8.124784 7.9854536 7.923772 7.9381847 7.778531 7.8110185 7.818202 8.371448 8.077648 7.9869027
1369966_a_at 12.234812 12.189008 12.208346 12.248072 12.201008 12.247155 12.210211 12.140658 12.270766 12.420861 12.364684 12.183466
1369967_at 8.806576 8.835823 8.602445 8.717301 8.819701 8.8064375 8.964851 9.006927 8.9366 8.766905 9.110371 8.931973
1369968_at 5.9312887 6.0922103 6.0231576 6.165795 6.008084 5.6035566 6.093353 6.2359056 6.331492 6.466699 6.2115116 6.140515
1369969_at 9.201821 9.329102 9.25989 9.288464 9.277067 9.31961 9.456504 9.3137245 9.333907 9.297235 9.163835 9.17922
1369970_at 10.45306 10.532877 10.552481 10.533855 10.565821 10.532895 10.512781 10.510011 10.387169 10.400489 10.493172 10.496031
1369971_a_at 8.915734 8.598263 8.527815 8.446779 8.767402 8.736054 9.027683 8.677254 8.593579 8.907492 8.938579 8.888187
1369972_at 7.1039114 6.5594597 6.731045 6.882451 6.5178843 7.0619173 6.827643 6.939038 6.856472 7.205943 6.90963 6.8019834
1369973_at 11.210313 11.342157 11.375282 11.735139 11.327575 11.508447 11.4909 11.540435 11.438545 11.035579 11.459241 11.300867
1369974_at 6.836152 7.2128673 6.86568 6.8277144 7.066591 7.174901 7.0832834 7.3860307 7.2162952 6.9868255 7.031596 6.917094
1369975_at 8.777592 8.772019 8.83123 8.718363 8.595751 8.67584 8.796946 8.894819 8.849849 8.905664 8.816753 8.725309
1369976_at 10.206064 9.924337 10.269092 10.098705 9.906507 9.908709 9.878304 9.831691 9.860425 9.827227 9.9744215 9.904314
1369977_at 4.22914 4.2110343 4.22117 4.241144 4.1650786 4.2407074 4.181243 4.174793 4.204211 4.236786 4.254878 4.3862076
1369978_at 7.696799 7.630412 7.663657 7.6698327 7.746545 7.6659417 7.5974483 7.6428857 7.8791184 7.7610354 7.80878 7.633371
1369979_at 8.781113 8.85107 9.000397 8.915091 8.97957 8.891008 8.857082 9.115301 8.905098 8.612682 8.780746 8.532391
1369980_s_at 9.578188 9.439299 9.451482 9.411277 9.506352 9.323457 9.577862 9.657357 9.558688 9.480647 9.575537 9.402224
1369981_at 8.623719 8.723829 8.717126 8.507552 8.491868 8.668273 8.639914 8.571888 8.742237 8.695244 8.446068 8.48509
1369982_at 9.858841 9.620814 9.684437 9.7689085 9.381031 9.404918 9.445248 9.558832 9.482061 9.562239 9.681739 9.655692
1369983_at 8.3578415 8.09276 8.572859 7.8716583 8.704093 7.7604427 7.836923 8.094371 8.0659275 7.7913775 7.6004267 7.710513
1369984_at 9.434433 9.421441 9.420944 9.467353 9.37785 9.487388 9.433945 9.490189 9.320431 9.580554 9.511815 9.631288
1369985_at 5.854935 6.1072936 6.1296005 6.0816207 6.1758633 5.9195952 6.0602574 5.901272 5.982703 6.180868 5.8133893 5.7659793
1369986_at 11.827673 11.8728485 11.691605 11.869449 11.930004 11.857971 11.802703 11.731037 11.761106 11.804913 11.8477125 11.743752
1369987_at 4.542463 4.7790165 4.5915456 4.7253704 4.754799 5.0332937 4.5944567 4.616478 4.816829 4.8254538 4.665486 4.743356
1369988_at 5.7421846 5.688878 5.4452934 5.6994267 5.7317586 5.523064 5.677355 5.604682 5.642061 5.5504637 5.871935 5.763049
1369989_at 9.788621 9.608713 9.590518 9.767349 9.488423 9.726991 9.592736 9.6817 9.72842 9.67913 9.717922 9.8784075
1369990_at 10.545904 10.5210705 10.464936 10.479723 10.554069 10.526309 10.700356 10.656653 10.711029 10.7434435 10.686432 10.797522
1369991_at 10.042105 10.139999 9.943525 10.097459 10.192346 10.153297 10.174562 10.160118 10.119475 10.188419 10.216093 10.271594
1369992_at 9.1991005 9.063118 8.83605 9.2098675 8.986352 9.082128 9.265405 9.100128 9.061879 9.16556 9.129836 9.070194
1369993_at 6.3806934 6.0784683 6.1268573 6.4222426 6.5340686 6.377083 6.3057537 6.1603003 6.2197266 6.332404 6.3420405 6.3690076
1369994_at 7.972812 7.743279 7.809253 7.753855 7.6160927 7.7718563 7.676142 7.549671 7.729768 7.4182334 7.437157 7.6835327
1369995_at 8.85276 8.720217 8.560731 8.791961 8.49717 8.721489 8.752442 8.697405 8.698476 8.575163 8.341449 8.572638
1369996_at 8.322792 8.277436 8.251237 8.415076 8.524482 8.248629 8.500852 8.403248 8.557733 8.458538 8.425527 8.473416
1369997_at 8.575586 8.587767 8.637445 8.620442 8.462484 8.629925 8.543089 8.545087 8.55159 8.657117 8.668429 8.399511
1369998_at 9.059224 9.168887 9.153037 8.910282 8.98938 8.98967 8.949644 8.90777 8.9424515 9.073424 9.117025 8.924887
1369999_a_at 4.0938644 4.1513968 4.0830574 3.885846 4.088682 3.9825468 3.9577675 3.7832584 4.265239 3.9402738 4.0870886 3.9214735
1370000_at 9.99942 9.896766 9.846828 10.2789345 10.152202 9.952561 9.878351 9.717688 9.867665 9.788063 9.59578 9.657048
1370001_at 9.54006 9.5212965 9.371655 9.531292 9.455088 9.459111 9.498125 9.39029 9.435293 9.320289 9.382993 9.520693
1370002_at 8.387893 8.30416 8.398703 8.262321 8.281266 8.270737 8.349152 8.4814625 8.227712 8.437945 8.351827 8.24552
1370003_at 11.947557 12.043638 12.084273 11.994977 12.0487795 12.013494 11.985999 11.96808 11.863377 12.067043 12.017769 11.924999
1370004_at 9.619259 9.545118 9.594202 9.473447 9.486683 9.4846325 9.624884 9.433394 9.408938 9.515341 9.402599 9.476465
1370005_at 10.137106 9.90441 9.383152 9.674574 10.071924 9.76939 9.650999 9.563337 9.73324 9.772228 9.577647 9.771061
1370006_at 11.207956 11.143795 11.183785 11.254989 11.205831 11.146148 11.192478 11.223802 11.137035 11.251905 11.169542 11.198203
1370007_at 11.217675 11.365705 11.171858 11.642846 11.596102 11.426656 11.109279 11.003616 11.387254 11.333273 11.038358 11.241927
1370008_at 5.9771943 5.506828 5.5053673 5.639491 5.762356 5.4492574 5.5244265 5.658395 5.7651086 5.6204424 5.5555573 5.8555903
1370009_at 14.178302 14.205848 14.1687765 14.189497 14.185537 14.154069 14.213484 14.260403 14.196199 14.142472 14.175188 14.146579
1370010_at 12.1539 12.124425 12.229426 12.176567 12.149535 12.172586 12.197264 12.237999 12.233382 12.032732 12.183923 12.124249
1370011_at 5.898169 5.9732404 5.7556667 5.6836586 5.9243007 5.9144254 5.8656163 5.8206306 5.6301146 6.0408025 5.872372 6.161231
1370012_at 6.6112227 6.2043815 6.33242 6.4715495 6.8153844 6.541139 6.0627275 6.6571074 6.6196227 6.919636 6.934187 7.2103467
1370013_at 3.594453 3.4383247 3.5256774 3.3175037 3.2831402 3.3369684 3.1715627 3.6304684 3.472013 3.4202251 3.2983775 3.4804597
1370014_at 8.622776 8.393605 8.550892 8.450232 8.599774 8.502922 8.498505 8.538264 8.585141 8.384146 8.673016 8.451735
1370015_at 8.317758 8.322517 8.120679 8.220031 8.307187 8.289886 8.35359 8.350506 8.232749 8.371034 8.247955 8.350027
1370016_at 3.5705645 3.855962 3.9027293 3.7062209 3.7494202 3.8463647 3.762088 3.6638591 3.6662552 3.7965903 3.578174 3.8102756
1370017_at 8.205792 8.200048 8.139972 8.206629 8.014573 8.194007 8.066627 8.036615 8.023217 7.939061 8.016755 7.892895
1370018_at 4.3669796 4.3545427 4.686735 4.4941554 4.4892025 4.6717143 4.628748 4.6578193 4.520658 4.4108167 4.7405324 4.492234
1370019_at 13.04479 13.112778 12.715258 13.080285 13.083247 13.021372 12.993873 13.138554 13.166488 12.652607 12.888872 12.907594
1370020_at 10.399968 10.121416 9.971378 10.352517 10.293309 10.1890335 10.514148 10.432916 10.280055 10.269405 10.063367 10.150813
1370021_at 3.6282241 3.5099618 3.5103712 3.666297 3.5924559 3.7678747 3.8590987 3.6638591 3.854112 3.566758 3.6079674 3.6440964
1370022_at 4.4848385 4.1768794 4.2707014 4.110754 4.348821 4.13132 4.313657 4.1842856 4.1050873 4.160079 4.349959 4.314696
1370023_at 6.4726896 6.4984984 6.4470997 6.498142 6.5046654 6.527035 6.653826 6.5664825 6.64643 6.706112 6.658202 6.69208
1370024_at 10.88569 10.120101 11.457024 10.2358055 10.806409 11.358389 10.582596 10.447345 11.184558 11.629374 10.501342 11.231758
1370025_at 7.894036 7.9201994 7.8642817 7.778764 7.7362847 7.8832536 7.934389 8.051615 7.9008217 7.91853 8.028259 7.898797
1370026_at 6.878041 6.8055525 6.78583 7.0650473 6.844965 6.8883715 6.639857 6.6971693 6.6987877 6.567509 6.795881 6.64829
1370027_a_at 14.315024 14.220892 14.326872 14.255111 14.271337 14.28275 14.256926 14.286505 14.26972 14.249989 14.249829 14.205747
1370028_at 4.135091 4.3922176 4.353465 4.5858045 4.6971807 4.816066 4.1758175 4.2866244 4.108103 4.141037 4.4087443 4.3810725
1370029_at 9.769882 9.463576 9.689517 9.594306 9.581574 9.580654 9.611169 9.715642 9.623421 9.567654 9.572606 9.568265
1370030_at 10.460182 10.461126 10.400779 10.555442 10.484622 10.331991 10.810595 10.583986 10.584911 10.693634 10.715308 10.634978
1370031_at 8.034431 8.300379 8.117777 8.193203 8.215937 8.001379 8.326902 8.114528 8.072214 8.369335 8.192839 8.138723
1370032_at 7.7319384 7.6276793 7.668991 7.756152 7.6958423 7.8366866 7.944542 7.858207 7.703044 7.4378304 7.667044 7.749383
1370033_at 3.7689977 3.9963748 3.899629 4.1349354 3.8905647 4.1556973 4.0356827 3.890772 3.996777 3.806913 4.071085 3.7320366
1370034_at 4.919033 5.6146517 6.0265417 4.5329304 5.755531 6.9522 4.6842785 4.8867784 4.771126 5.551649 4.7851305 5.6952753
1370035_at 8.796196 8.995553 8.99274 8.862481 8.9114 8.915654 8.756974 8.848437 8.825392 8.834479 9.204967 9.080789
1370036_at 9.97593 10.203266 9.964535 9.950298 10.148601 10.02527 10.159112 10.258864 10.090926 9.845968 10.018953 10.059567
1370037_at 4.0279374 4.0061464 3.9769323 3.8250809 3.8456078 3.8808432 3.8239186 4.2231116 3.9638839 3.9968548 4.064213 3.6932778
1370038_at 6.098832 6.355756 6.1813006 6.0527434 6.2468805 6.335856 6.2356725 6.3529496 6.388212 6.165317 6.0703607 6.137919
1370039_at 6.544641 6.284958 6.2601676 6.4510965 6.6148777 6.472054 6.2625365 6.356272 6.4040194 6.405784 6.356973 6.5068946
1370040_at 7.3087444 7.2194724 7.205635 7.1942663 7.270935 7.318428 7.2996707 7.3345757 7.292821 7.230699 7.247642 6.9322624
1370041_at 3.724976 3.7123704 3.630195 3.9285917 3.754575 3.670857 3.5600915 3.615694 3.6310904 3.5277846 3.6861496 3.6424856
1370042_at 3.7172377 3.8289475 4.001446 3.8465238 3.6915162 3.9462786 3.7200367 3.6919792 3.9809754 3.81589 3.7928517 3.9015653
1370043_at 10.164822 10.17815 10.239817 9.946359 9.948674 10.16023 9.8540745 9.950927 9.844405 10.31165 9.830627 9.83005
1370044_at 7.061152 7.1518283 7.0800724 7.0450163 6.902003 7.2275696 7.0880694 7.168858 7.2675767 7.08728 7.2185144 7.0416646
1370045_at 8.878351 9.103526 9.36863 8.974535 9.351698 8.959734 9.122363 9.631086 9.435659 9.570151 9.601679 9.575162
1370046_at 5.911689 5.822009 5.7486854 5.6810117 5.96413 5.6578517 5.8284254 6.080957 5.965545 6.205019 5.957966 6.253118
1370047_at 10.110127 9.954559 9.609328 10.066116 9.507881 9.930202 9.928704 9.925714 9.951694 9.716478 9.811839 9.345472
1370048_at 4.180879 4.4776344 4.2083626 4.3058887 4.634896 4.1926804 4.331119 4.2763677 4.3476744 4.3372407 4.19699 4.4091773
1370049_at 6.308957 6.244161 6.384558 5.96161 6.2381105 6.243358 6.109727 6.4651413 6.416429 6.3350744 6.2457633 6.1292987
1370050_at 8.794788 8.744726 8.639513 8.667391 8.48599 8.609493 8.52345 8.51116 8.311103 8.261274 8.289832 8.322334
1370051_at 4.5531197 4.5759 4.5841675 4.730185 5.0494633 4.8622146 4.4701743 4.669866 4.732008 4.6354904 4.9179807 4.7558093
1370052_at 6.0812593 6.802426 6.4566526 6.0512905 6.2092576 6.034846 6.4602914 6.3129134 6.0894346 6.1419077 6.382164 5.9998636
1370053_at 3.7535684 3.8207498 3.630195 3.9492626 3.734805 3.5014126 3.564021 3.8175116 3.5806973 3.654908 3.6445644 3.8155665
1370054_at 7.402039 7.770051 7.819769 7.753133 7.7652473 7.657907 7.4195137 7.6353726 7.84362 7.86176 7.7254105 8.001879
1370055_at 6.733494 6.4168296 6.424255 6.5138636 6.304735 6.490026 6.804931 6.3818192 6.697557 6.7402544 7.1102586 7.0551233
1370056_at 6.3401527 6.905312 6.414266 6.932644 7.7915454 6.7714353 6.4459825 7.6209164 6.721104 6.5330596 6.8511653 6.6323466
1370057_at 9.953291 10.307228 9.431679 9.814973 10.558434 10.153127 9.738639 9.9111 10.082173 9.380213 9.581309 9.639313
1370058_at 3.5470314 3.2064204 3.3476045 3.274982 3.4483461 3.297466 3.592599 3.2823532 3.2331424 3.5573494 3.3772838 3.8648927
1370059_at 3.5239549 3.4486263 3.3982632 3.539602 3.6214135 3.4091082 3.553029 3.4011192 3.4163198 3.4493744 3.4926 3.4925816
1370060_at 9.967246 9.995939 9.913195 9.86815 10.024758 9.897325 10.051797 10.021392 9.985333 9.970105 10.044825 10.110016
1370061_at 5.892558 5.23661 5.4252987 5.5647993 5.587116 5.6259694 5.5542326 5.5877566 5.6441936 5.7403545 5.5448694 5.5972404
1370062_at 10.653617 10.595159 10.575947 10.592918 10.656325 10.536507 10.497653 10.418909 10.576059 10.576765 10.4625025 10.532245
1370063_at 8.171492 7.5936155 8.034164 7.832092 7.8138433 7.7677326 8.130606 7.989888 8.062041 7.828508 7.7453957 7.8863444
1370064_at 7.7704673 7.7626734 7.6331773 7.7531657 7.832081 7.7135925 8.164828 8.234909 7.9093795 7.617144 7.6269846 7.7345986
1370065_at 13.67558 13.729547 13.769486 13.778296 13.798334 13.766113 13.707542 13.757874 13.748416 13.718588 13.800193 13.773185
1370066_at 8.438192 8.558647 8.425701 8.372908 8.236263 8.469708 8.460862 8.490448 8.489309 8.443144 8.547948 8.581503
1370067_at 9.609425 9.27906 9.177893 9.091207 8.380278 9.389465 9.587256 9.571248 8.886189 9.684652 9.338369 9.086779
1370068_at 4.4171367 4.3922176 4.5917144 4.5066996 4.2550845 4.5424776 4.156601 4.5061297 4.4659505 4.4631424 4.4235806 4.31766
1370069_at 4.7887726 4.7897177 5.1077886 5.1193504 5.3105326 4.9654503 4.691162 4.920185 4.9588337 5.0264125 4.9947996 4.8382893
1370070_at 7.332019 7.332952 7.5781236 7.193581 7.3470974 6.899493 7.216457 7.2144885 7.1056256 7.389977 7.509098 7.200201
1370071_at 6.5514507 6.542464 6.6381664 6.415291 6.344537 6.3302307 6.6048975 6.451652 6.492702 6.631785 6.3104534 6.698364
1370072_at 4.8940897 5.1173873 5.129237 4.5744114 4.783555 5.1709437 5.9481726 4.882162 4.307061 4.9366317 5.188373 4.323597
1370073_at 11.18878 11.294763 11.065329 11.292106 11.394456 11.375476 11.245468 11.328613 11.266357 11.30394 11.177676 11.205659
1370074_at 6.0118985 5.991012 6.072029 5.9698467 6.155172 5.903296 6.2306943 6.2400866 6.336746 5.9944663 5.992935 6.358107
1370075_at 9.650536 9.328778 9.92781 9.944271 9.326145 9.461299 9.792597 9.515029 9.5098915 9.675505 9.935145 10.029461
1370076_at 3.4939673 3.7527628 3.5887966 3.626679 3.5504243 3.7678747 3.6399293 3.9318633 3.9271665 3.6132586 3.5190575 3.7936132
1370077_at 5.4918766 5.5836973 5.371552 5.719053 5.543416 5.5379486 5.6646643 5.589614 5.3019605 5.5110254 5.3402967 5.515026
1370078_at 5.7798314 5.73778 5.6542234 5.8047404 6.0969796 5.9574847 5.830834 6.3891335 5.8792157 5.8429074 5.532151 5.936194
1370079_at 4.725584 4.7137313 4.6975965 4.724291 4.545697 5.462726 4.4375305 4.5586114 4.527374 4.8882027 4.425941 4.607044
1370080_at 8.120012 8.370571 8.457676 8.083309 8.86423 8.207017 8.254466 8.433623 8.3310175 8.161302 8.554749 8.045337
1370081_a_at 8.368842 8.359628 8.291221 8.2829 8.329037 8.143782 8.497361 8.307548 8.187416 8.012878 8.54028 8.1186695
1370082_at 6.3058796 6.400809 6.6225533 6.178088 6.44835 6.0936074 6.526387 6.5725703 6.571645 6.400421 6.4124417 6.3014627
1370083_at 4.442447 4.5691104 4.3281865 4.554151 4.7226124 4.987896 4.574841 4.331713 4.429094 4.5353246 4.360499 4.5514984
1370084_at 5.4997964 5.68076 6.0794053 5.539849 7.619499 6.2695174 5.5415773 6.0518537 6.8621206 5.942785 5.4554563 7.029252
1370085_at 7.2710824 7.449056 7.5825768 7.4282556 7.21794 7.352253 7.504165 7.543494 7.335805 7.2755857 7.5115867 7.253523
1370086_at 13.926881 13.963845 13.983991 13.988268 13.958148 13.977492 13.92744 13.96144 13.957676 14.001659 13.998427 13.945609
1370087_at 10.380949 10.381222 10.382212 10.375895 10.2794695 10.346141 10.379856 10.405726 10.381552 10.401433 10.27698 10.332798
1370088_at 7.5341563 7.528072 7.1004586 7.3472977 7.3441787 7.3285975 7.6088834 7.689774 7.744391 7.8991647 8.301325 8.102098
1370089_at 3.9130259 4.0412664 3.7471347 3.8249152 4.0449467 3.9932947 4.1113467 4.1569943 3.8113432 3.7598975 3.9904566 4.2480726
1370090_at 5.147803 5.3038516 5.457918 5.069576 5.759878 5.2507653 5.104655 6.1257267 5.37148 5.394469 5.4714746 5.1835465
1370091_at 4.954322 4.905073 4.8350716 4.9930325 4.80946 4.9584966 5.082761 4.809881 5.0646515 4.915679 4.963313 5.15347
1370092_at 4.5812254 4.507764 4.3931084 4.463714 4.5256577 4.211214 4.511586 4.404907 4.3971157 4.6415296 4.2973995 4.415857
1370093_at 3.8420835 3.8674152 3.8246171 3.7880018 3.705373 4.009116 3.760247 3.8866813 3.9716682 3.7669892 3.6406114 3.9049976
1370094_at 3.8588073 4.069106 3.8876543 4.109172 3.9187665 4.149901 3.9925883 4.1614323 3.8493452 4.076387 4.021816 3.880339
1370095_at 5.7211714 5.6802936 5.6321063 5.6449475 5.997812 5.861611 5.776144 5.8997183 5.7421927 5.8088975 5.8756866 5.5596557
1370096_at 5.0058374 4.805053 4.8908243 4.7153816 5.1781425 5.0890527 5.029315 4.9460363 4.927128 4.8406954 4.4086046 4.857486
1370097_a_at 4.266536 3.9876225 4.376109 3.7813365 3.9698825 4.0007544 3.9972575 3.9862733 4.5847883 4.049556 3.7699811 4.437712
1370098_at 10.445606 10.586593 10.588129 10.454209 10.710034 10.396027 10.547551 10.700092 10.58179 10.339258 10.3246155 10.384016
1370099_at 7.3415337 7.093693 7.1737075 7.1213303 7.45222 7.2416625 7.101222 7.455882 7.206173 7.361429 7.1878476 7.3168125
1370100_at 6.6495814 6.7517886 6.678756 6.3932 6.644353 6.429857 6.743143 6.620705 6.6847324 6.6131544 6.613435 6.445121
1370101_at 3.7068586 3.5747018 3.3669586 3.5854478 3.412739 3.5366035 3.5038362 3.2885425 3.389127 3.6681535 3.4467309 3.5149548
1370102_at 6.8049536 6.6423097 6.632264 6.8277144 6.831736 6.7000394 6.9500093 6.524852 6.7726545 6.5764203 6.59383 6.702685
1370103_at 4.6780887 4.6198044 4.548958 4.7287855 4.7098203 4.8109255 4.813585 4.8499947 4.673195 4.875249 4.6403084 4.697214
1370104_at 4.5098047 4.5409374 4.4626255 4.38708 4.6146784 4.668624 4.3712816 4.410537 4.42694 4.5256715 4.3663015 4.614436
1370105_at 4.918297 4.954945 4.7637424 4.8475633 4.8795156 4.8841276 4.8789883 4.9076586 4.968732 5.0944 5.0638695 4.835147
1370106_at 3.560701 3.880677 4.0040445 3.7742593 3.9223857 3.741721 3.713171 3.514396 3.768192 3.7962806 3.9092784 3.767017
1370107_at 5.0018873 5.404685 5.0044074 4.8923607 5.1759214 5.1146965 4.9424806 4.94526 5.002013 5.298855 4.836287 5.003933
1370108_a_at 7.62724 7.459157 7.598412 7.9110065 7.881256 7.7989807 7.599389 7.587815 7.7919793 7.682712 7.43838 7.2551203
1370109_s_at 13.027553 13.07242 13.125971 13.104347 13.051749 13.007422 13.034583 13.047459 13.042975 13.125383 13.109599 12.99472
1370110_at 4.491748 4.2380276 4.6729603 4.2997775 4.3085957 4.42482 4.5215626 4.2049427 4.5752525 4.3836026 4.262656 4.796906
1370111_at 7.2392845 6.973364 7.0931354 6.78954 7.0135603 6.59699 7.435796 5.9723554 6.5280485 5.8159127 4.8394675 5.255465
1370112_at 9.384667 9.397132 9.377886 9.495393 9.36409 9.237441 9.311661 9.473277 9.255795 9.534297 9.388772 9.272201
1370113_at 6.385827 6.1954856 6.7865496 6.574537 6.538598 6.4628158 6.423339 6.4828653 6.440932 6.4641924 6.746778 6.9186225
1370114_a_at 6.239457 9.529036 7.1957603 6.3837066 8.410029 6.398361 8.256931 7.9826536 8.051571 7.4705544 6.218016 8.419991
1370115_at 4.405947 4.4548316 4.2722063 4.491658 4.585555 4.494883 4.2808294 4.2613473 4.3842993 4.4608135 4.2392936 4.2167797
1370116_at 3.7367282 3.8587887 3.795297 3.7716556 4.0781107 3.808214 3.921473 4.1193924 3.8135695 4.130788 3.8898175 4.314329
1370117_at 3.921237 3.6053326 3.5842278 3.7144048 3.8898757 3.7667134 3.7441123 3.5885472 3.435902 3.4819143 3.6303394 3.6522973
1370118_at 5.8909945 6.135274 5.9160647 6.048055 6.1392317 5.8295975 5.9745507 5.9909496 6.0038724 6.1555867 5.901947 6.158451
1370119_at 7.7069545 7.679415 7.838949 7.6340265 7.716676 7.73358 7.52639 8.105563 7.864892 7.6874056 7.732992 7.7958426
1370120_at 4.2596483 3.846805 4.048356 3.868482 4.037588 3.8044276 3.988033 3.8910248 3.8206372 3.8420236 3.9183314 3.926176
1370121_at 7.4280767 7.2288284 7.282496 7.4720306 7.3431487 7.217158 7.7067246 7.4020996 7.3761578 7.3680387 7.395328 7.6177354
1370122_at 3.911694 3.9791894 4.4972444 3.983425 3.9706163 3.9661355 3.9500847 3.55933 3.9601998 4.0144377 3.9484832 3.7795165
1370123_a_at 7.2671432 7.046189 7.0348907 6.9954596 7.014172 7.156064 7.0546374 7.1322885 7.2213597 7.2243876 7.2065 6.91097
1370124_at 6.254526 6.427754 6.557929 6.513226 6.5022116 6.52986 6.4210024 6.4011016 6.4799657 6.4222713 6.317125 6.4193144
1370125_at 4.2301145 4.589994 4.8397236 4.551227 4.423042 4.5068836 4.4675198 4.585278 4.3686695 4.8125935 4.440812 4.7479844
1370126_at 3.5496647 3.4879856 3.6910849 3.3750026 3.4776409 3.768276 3.6549697 3.4454985 3.5443401 3.5212064 3.4707615 3.4127235
1370127_at 6.086217 5.945507 6.4441323 6.2473264 6.1271663 5.7637444 6.230893 6.1333947 6.3445005 6.0154233 6.352741 6.0738726
1370128_at 6.522128 6.4426594 6.307316 6.5922456 6.432699 6.545429 6.4551396 6.2848454 6.4013324 6.343003 6.290693 6.509624
1370129_at 7.320919 7.4369397 7.405544 7.1242466 7.126735 7.377712 7.3844695 7.4686294 7.281178 7.420359 7.446454 7.5415874
1370130_at 10.10231 9.951597 10.01456 10.280113 10.095285 10.0756235 10.014477 10.219285 9.992616 10.049166 10.017263 10.0412445
1370131_at 5.296294 4.9584374 5.21839 5.499194 5.1836157 5.3304596 5.594108 5.296386 5.3635855 4.7690268 5.2119117 5.1420317
1370132_at 4.0979347 3.70144 3.7631526 4.133753 4.082725 4.1103106 3.981195 3.8453357 3.893917 3.9482245 3.929204 3.8601923
1370133_at 5.9872417 6.2580757 5.7042847 5.7894015 5.9862614 6.127467 6.1804643 5.7523727 6.1683526 5.7918377 5.7215323 5.6138525
1370134_at 10.312904 10.322996 10.121026 10.271441 10.112445 10.393127 10.212941 10.416343 10.341589 10.316509 10.288352 10.30055
1370135_at 6.777422 7.18512 6.8080263 6.5747 7.7310886 6.5854006 6.0882373 6.5593376 6.4008956 7.3515124 6.2694087 6.0620966
1370136_at 6.586665 6.7696886 6.4247155 6.33003 6.6370535 6.7040114 6.56277 6.3809724 6.731636 6.493699 6.755139 6.81106
1370137_at 5.006986 5.1710587 4.9547935 5.13088 4.899766 5.2607327 5.2127504 4.7556157 5.1278563 5.3172674 5.2164497 5.1670985
1370138_at 4.8336296 4.5294867 4.455947 4.7430377 4.786371 4.8657064 4.615101 4.6595736 4.5846157 4.850089 4.621419 4.6114283
1370139_a_at 3.670452 3.6192527 3.5321383 3.7839506 3.672916 3.535864 3.6632333 3.596738 3.6223807 3.6134074 3.7823584 3.76569
1370140_a_at 4.8807716 4.380259 4.5838833 4.5463557 4.477176 4.787309 4.5246844 4.5765557 4.4995646 4.3814087 4.682009 4.4362535
1370141_at 8.724881 9.0319805 8.842433 8.797691 8.781423 8.904966 8.909983 9.0206375 8.711408 8.674417 8.8394375 8.752764
1370142_at 5.535981 5.3129225 5.2534337 5.5665503 5.731175 5.5373316 5.426847 5.439639 5.582007 5.8108563 5.2308187 5.429444
1370143_at 5.2612567 4.9315886 5.1950135 5.1065598 5.3427386 5.2238355 5.419805 5.55129 5.051826 5.065811 5.301947 5.5298443
1370144_at 8.026189 8.910971 8.7230015 8.144136 8.290687 8.324287 8.269254 8.250437 8.195084 7.8395386 8.785469 8.316477
1370145_at 4.0716524 4.1354065 4.160865 3.8412344 4.2630644 4.136717 4.092087 3.987872 4.2962866 3.8894165 4.084664 4.214329
1370146_at 3.3140686 3.3624637 3.3878777 3.358829 3.3802502 3.2433946 3.525764 3.4199774 3.3476644 3.3623037 3.431465 3.3345022
1370147_at 8.134312 7.67997 7.5037365 7.5157466 7.985915 7.9379654 7.2051597 7.995591 8.420395 7.5343227 7.3733673 7.748047
1370148_at 14.170523 14.227235 14.208473 14.196996 14.202483 14.24115 14.216822 14.214593 14.205561 14.26228 14.254209 14.286288
1370149_at 11.131998 11.153949 11.119891 11.18157 11.145297 11.109731 11.232599 11.358273 11.323343 11.308107 10.988457 11.012579
1370150_a_at 12.981868 13.15087 12.717778 12.637817 12.901329 13.090968 13.014034 12.416512 12.884593 12.104236 12.51217 12.109283
1370151_at 13.28916 13.378345 13.197669 13.271403 13.306137 13.329849 13.258944 13.229488 13.344496 13.147771 13.25076 13.238226
1370152_at 4.573348 4.6575108 4.5485716 4.80793 4.410387 4.4566393 4.559823 4.714484 4.6024723 4.4651604 4.4934187 4.742627
1370153_at 5.7856555 5.8538837 5.818928 7.0062885 5.972044 6.4904895 6.0011005 6.203252 5.7301483 6.1144137 6.904038 5.643612
1370154_at 11.074626 10.560979 11.2073345 10.454806 11.068353 11.387047 10.437472 11.059697 9.814171 11.152121 11.068152 10.698835
1370155_at 8.110476 7.678008 7.9486775 7.952469 7.961152 7.4994802 8.097848 8.1420145 7.773993 7.9947987 8.055544 7.6940293
1370156_at 6.835558 7.7025814 6.59899 7.4401608 6.9900613 7.7087054 8.32247 7.0499845 6.780119 7.420089 8.25468 8.752574
1370157_at 3.5797873 3.6589575 3.6427696 3.8818688 3.7991796 3.6044931 3.4260268 3.822336 3.8476787 3.8152118 3.6662006 3.982151
1370158_at 6.0306377 6.0245676 6.187045 6.2033415 6.0718975 6.169254 5.9492154 6.311997 6.4665995 6.8932605 6.6662655 6.6137533
1370159_at 7.281203 7.550717 7.384388 7.3246317 7.2715006 7.200332 7.4337893 7.4686246 7.604651 7.2711143 7.3235574 7.628952
1370160_at 9.191984 8.932948 9.063135 9.093062 8.995297 8.946145 9.1993685 8.922073 9.046503 9.208567 9.0465555 8.997995
1370161_at 9.384203 9.3808365 9.520227 9.456384 9.449739 9.508181 9.324759 9.492376 9.517256 9.452263 9.336044 9.266193
1370162_at 7.5421352 7.375721 7.492968 7.4477344 7.2523007 7.389549 7.584702 7.447674 7.4668818 7.4517016 7.4438405 7.4722686
1370163_at 9.485005 9.508097 9.366161 9.359427 9.223078 9.241533 9.204394 9.340924 9.345493 9.580977 9.522113 9.651734
1370164_at 11.108193 11.16224 11.02173 11.069263 11.188151 11.006814 11.002852 11.174615 11.029854 10.893753 11.062027 11.046634
1370165_at 3.8119605 3.9709089 3.9745657 4.119384 3.967357 3.9129155 3.652024 3.9052567 3.7744598 3.7807589 3.7809649 4.062846
1370166_at 12.181948 12.112876 12.14108 12.05036 12.056735 12.150478 12.118858 11.967646 12.156971 11.885197 11.828906 11.940285
1370167_at 12.587471 12.499768 12.514945 12.517298 12.525905 12.45618 12.527589 12.535747 12.466754 12.346204 12.366937 12.369153
1370168_at 9.803026 9.736391 9.960931 10.137274 9.641287 9.986383 10.063856 10.086761 9.8324375 10.041861 10.230606 10.21729
1370169_at 9.598659 9.554978 9.627715 9.450577 9.506968 9.54545 9.417125 9.622641 9.644042 9.566285 9.459009 9.454907
1370170_at 10.622152 10.567614 10.490338 10.483744 10.546585 10.592741 10.544269 10.535103 10.488914 10.63464 10.672037 10.612829
1370171_at 8.449895 8.638842 8.453377 8.434734 8.6778965 8.765612 8.625018 8.450857 8.706873 8.600245 8.923621 8.726799
1370172_at 10.840627 10.784398 10.778484 10.875166 10.674555 10.733847 10.809066 10.787486 10.774964 10.777144 10.779995 10.702309
1370173_at 8.138851 8.289887 7.9264817 8.02747 7.832384 7.9277377 8.18816 8.064755 8.09185 7.8858166 7.875688 7.858988
1370174_at 5.870996 6.306562 6.136471 6.316888 6.3709974 6.015133 6.1934943 6.1310005 5.9573574 5.8941536 5.8660536 5.6340337
1370175_a_at 8.512056 8.691242 8.81501 8.571002 8.536673 8.703373 8.625211 8.801441 8.831268 8.587071 8.801355 8.590908
1370176_at 7.6580405 7.6590714 7.7609563 6.602888 6.5893726 6.6854453 6.7615075 6.694076 7.6990347 7.5697985 7.676061 7.6528177
1370177_at 5.2390137 5.827507 5.3521466 5.4442863 5.4870625 5.5665064 5.3605037 5.2202663 5.457472 5.22614 5.5890274 5.810118
1370178_at 4.5881686 4.5348706 4.5321817 4.6022444 4.700276 4.4711 4.7442303 4.4196687 4.650574 4.7991214 4.598874 4.5395885
1370179_at 10.136411 10.160874 10.110852 10.175048 10.238751 10.238916 10.188035 10.301581 10.305498 10.266282 10.33447 10.295466
1370180_at 11.3834305 11.506396 11.52085 11.41566 11.223478 11.181346 11.305807 11.437443 11.439152 11.348288 11.246662 11.370517
1370181_at 7.6692944 7.1905017 7.4206433 7.2158937 7.11219 7.205359 7.277575 7.372021 7.35121 7.563735 7.3987403 7.30193
1370182_at 4.971664 4.8827705 4.744615 4.849903 5.0010967 4.740803 4.766161 4.9275475 4.6448526 4.858982 4.831652 4.7196255
1370183_at 7.4873567 7.653534 7.710531 7.4847302 7.517203 7.6181207 7.6007934 7.740946 7.384414 7.5662146 7.903511 7.6292906
1370184_at 10.203433 9.967541 10.112309 10.306535 10.331071 10.065203 10.184431 10.222777 10.249754 10.288723 10.300799 10.147992
1370185_at 4.536683 4.611964 4.5926366 4.584487 4.6748505 4.6114306 4.471443 4.327504 4.4837112 4.4181957 4.586997 4.698537
1370186_at 10.124974 10.280863 10.181121 9.610215 10.721468 10.084967 10.392652 10.559638 10.397061 10.01013 10.804059 10.161981
1370187_at 10.832868 10.824941 10.910387 10.836348 10.750039 10.845784 10.702292 10.683626 10.690101 10.551525 10.631513 10.560292
1370188_at 10.249796 10.629913 10.486005 10.290068 10.315519 10.527726 10.311168 10.311061 10.282427 10.225012 10.280872 10.127385
1370189_at 10.19605 10.516341 10.332076 10.258041 10.203134 10.329287 10.302001 10.151735 10.386316 10.096038 10.22656 10.134165
1370190_at 11.60867 11.702531 11.631665 11.645194 11.683487 11.787467 11.645389 11.569668 11.633514 11.682572 11.729287 11.686035
1370191_at 8.321107 8.293812 8.147354 8.238874 8.329286 8.227595 8.2852955 7.969434 8.043124 8.390093 8.554922 8.302689
1370192_at 8.421326 8.410001 8.408235 8.372696 8.388239 8.306591 8.272764 8.331825 8.287635 8.252456 8.411879 8.35331
1370193_at 10.298798 11.252727 11.090158 11.251311 11.441278 11.295255 11.503237 11.51367 11.088996 10.535406 10.780051 10.90397
1370194_at 7.7588816 7.892803 8.11599 7.8456945 7.775515 7.7453623 7.8750634 7.834227 7.839924 7.7644258 8.260427 7.86362
1370195_at 8.291616 8.369284 8.105578 8.285911 8.316165 8.321892 8.342518 8.292099 8.195271 8.337206 7.8586116 7.9257164
1370196_at 7.060336 6.5242534 6.895133 6.7887053 6.8022103 6.8645267 7.085079 6.8186574 6.9012074 7.131464 6.6679497 7.1341467
1370197_a_at 6.4189167 6.5600486 5.6617107 6.8460026 6.003837 6.4585304 6.518829 6.3803115 6.408379 6.563053 6.9273806 6.473427
1370198_at 3.365438 3.4133828 3.6778235 3.485315 3.5169392 3.4398246 3.4417133 3.3865373 3.3118968 3.4146104 3.4752848 3.549089
1370199_at 10.136541 10.148812 10.139467 10.038345 10.10284 10.123983 10.151688 10.23147 10.157506 10.004432 9.884293 10.036383
1370200_at 12.095427 11.934448 11.983409 12.038104 11.751662 11.938911 12.119974 12.109956 12.047013 12.076051 11.953661 11.934342
1370201_at 3.6007454 3.8250039 3.5690837 3.6251464 3.7568321 3.738206 3.6828916 3.8026457 3.6546283 3.6789095 3.901411 3.984115
1370202_at 9.459565 8.996762 9.574813 9.210807 9.575699 9.687227 9.439843 9.267597 9.274947 9.649574 9.594132 9.382855
1370203_at 8.177108 7.866351 7.819702 7.854568 7.909138 7.921417 8.067848 7.9804344 8.098744 8.249804 8.079628 8.213842
1370204_at 8.864671 8.827789 8.686453 8.5986395 8.643757 8.5420475 8.778802 8.8427 8.790127 8.87833 8.924485 8.895749
1370205_at 3.7726088 4.00409 4.014505 3.9255586 3.9309702 3.7111685 3.8302624 3.8629603 3.9173086 3.8553777 3.6772556 4.086172
1370206_at 4.2239313 4.1877356 4.827048 4.3276553 4.304935 4.3701344 4.1156673 4.602448 4.4791546 4.408422 4.4609284 4.5663834
1370207_at 11.30814 11.30096 11.273101 11.275892 11.38935 11.4011 11.388069 11.379145 11.381981 11.407646 11.410873 11.376133
1370208_at 8.325317 8.349881 8.338735 8.28816 8.230054 8.206126 8.435185 8.3955 8.203054 8.271369 8.296091 8.293883
1370209_at 10.068039 9.96447 10.179203 9.891285 9.716112 9.492857 9.691133 10.349519 10.145335 10.223855 9.796699 10.238605
1370210_at 5.0227246 5.2014074 5.2546725 5.1737957 5.3131223 5.397435 5.146364 4.9753857 5.04598 5.3288107 5.1596084 5.35446
1370211_at 6.309163 5.997012 6.391081 6.2637067 6.295066 6.3019314 6.4483166 6.1916347 6.209104 6.323672 6.203564 6.4309707
1370212_at 5.376732 5.1910872 5.41283 5.3154144 5.243326 5.094387 5.0633287 5.1780386 5.219806 5.0087466 5.3546104 5.125439
1370213_at 11.801086 11.911195 11.889917 11.91929 11.899337 11.806333 11.780289 11.826041 11.777585 11.816134 11.788679 11.792335
1370214_at 4.6891212 4.9297338 4.772877 4.671788 4.957243 4.991206 4.7054634 4.816614 4.7253695 4.912718 4.923288 4.8194313
1370215_at 9.876906 9.823806 9.989099 9.873494 10.302056 9.853765 9.731454 10.255863 10.053093 9.862753 9.825322 9.79104
1370216_at 4.0716524 4.2054024 4.3913736 4.27602 4.281662 4.416659 4.463501 4.6555586 4.0312343 4.3762527 4.2905993 4.6156826
1370217_at 5.659399 5.094945 5.2750216 5.4182386 5.488341 5.249981 5.0973167 5.483143 5.127916 5.28134 5.2615457 5.32991
1370218_at 6.4496017 6.057925 5.92136 6.49177 5.6163282 6.1950846 5.892258 6.2284775 6.206405 6.1679444 6.0397596 6.2494273
1370219_at 8.020014 8.092577 8.237587 7.9380417 8.537506 7.9686794 7.9997783 8.223463 8.393784 8.078559 8.312996 7.887479
1370220_at 10.363363 10.446338 10.921751 10.306944 10.293756 10.206342 10.548925 11.047192 10.650531 9.8968115 10.56863 9.960722
1370221_at 4.6784663 4.5033827 4.6743884 4.4582834 4.678818 4.5863776 4.204369 4.2291594 4.356066 4.4256177 4.3225255 4.617934
1370222_at 4.6612563 4.81058 4.6803513 4.9345913 4.6034093 4.733862 5.0090446 4.8344216 4.780381 5.0651283 4.8335323 4.782222
1370223_at 7.867864 7.876536 7.9620876 7.9039884 7.906045 7.999418 7.727314 7.9668794 7.888457 7.9327774 8.018683 7.9892855
1370224_at 9.557477 9.105991 9.17482 9.621186 9.159197 9.9072695 9.690679 9.172609 9.644586 9.591979 9.720513 9.676051
1370225_at 5.0615816 4.873667 4.666017 4.7599897 4.84285 4.9718637 4.948605 4.7336173 4.892322 4.9361334 4.8210726 5.297255
1370226_at 10.065182 10.032995 10.003956 10.224264 10.17293 10.041382 10.166137 10.210011 10.227552 10.251812 10.264378 10.090252
1370227_at 3.1813486 3.1897788 3.4321213 3.1602383 3.0512161 3.0829434 3.1497927 3.281288 3.3464012 3.2200587 3.2064345 3.4355955
1370228_at 14.45735 14.433501 14.4322 14.419541 14.403947 14.395235 14.382421 14.393652 14.406779 14.407658 14.402924 14.424184
1370229_at 4.92979 4.948392 4.764967 5.14991 5.211808 4.9546804 4.780656 4.9675484 5.2894397 4.8251047 4.803875 5.060975
1370230_at 11.219179 11.242095 11.11159 11.174976 11.153161 11.188459 11.221882 11.243693 11.244754 11.234108 11.221991 11.212242
1370231_at 7.6888113 7.725943 7.756046 7.613524 7.5320463 7.5292325 7.732547 7.7712865 7.7332706 7.70081 7.7887573 7.821963
1370232_at 10.378441 10.672531 10.615851 10.8114195 10.648327 10.531056 10.68841 10.511271 10.592323 10.043955 10.510927 10.434438
1370233_at 4.511756 4.723438 4.7454457 5.073084 4.752799 4.75565 5.00298 4.801555 4.964682 4.879322 4.8003016 4.908148
1370234_at 12.977804 12.943168 13.083847 12.953798 12.891958 12.911333 12.868287 13.036816 12.948056 12.990133 12.927028 12.984856
1370235_at 12.758622 12.874088 12.760862 12.673088 12.641589 12.777829 12.655256 12.79193 12.681793 12.890903 12.810172 12.8456955
1370236_at 8.886616 8.72152 8.963574 8.865577 8.75326 8.864536 9.125774 8.825308 8.933725 8.986617 8.793211 8.990922
1370237_at 12.173552 12.15744 12.100519 12.167236 12.194692 12.26285 12.279835 12.300448 12.232251 12.178577 12.192563 12.265632
1370238_at 11.785188 11.704092 11.673375 11.613023 11.66424 11.694895 11.671893 11.74508 11.71619 11.788662 11.771813 11.801712
1370239_at 12.845026 13.369242 13.616296 12.721652 13.584157 14.105492 12.707872 12.65225 12.683357 13.460015 12.702933 13.52406
1370240_x_at 12.838395 13.367402 13.6935005 12.658448 13.579402 14.101694 12.623881 12.659755 12.707836 13.429747 12.62495 13.55603
1370241_at 13.833602 13.819353 13.8768635 13.783339 13.768475 13.709795 13.796683 13.855848 13.732463 13.717089 13.5629835 13.73837
1370242_at 12.727338 12.642852 12.728233 12.752039 12.7530985 12.767579 12.588901 12.542271 12.607363 12.759684 12.761947 12.685509
1370243_a_at 10.333487 10.622504 10.706783 10.636924 10.621408 10.321822 10.473877 10.197428 10.41686 10.406569 10.525545 10.504808
1370244_at 12.160589 12.207583 12.311867 12.1374235 12.2010355 12.218201 12.294765 12.297032 12.310184 12.217404 12.216839 12.346154
1370245_at 10.348419 10.456205 10.482987 10.1250725 10.341002 10.493843 10.432266 10.36162 10.538399 10.34088 10.391803 10.677388
1370246_at 11.862067 11.753363 11.961927 11.774094 11.974334 11.921351 11.77894 11.826925 11.724937 11.969714 11.993623 11.880374
1370247_a_at 6.1963005 5.9820576 6.0093536 6.2127433 6.384437 6.3354726 6.150203 6.1918273 6.156874 6.436632 6.553458 6.2049017
1370248_at 6.245644 6.2759886 6.030801 6.485075 6.3940115 6.1056614 6.275049 6.1935935 6.129889 6.1673627 6.504659 5.999167
1370249_at 6.9977465 7.1801257 7.456001 6.7303896 7.950203 7.3230205 8.664682 7.6369624 7.116765 7.1559477 7.7421346 7.388485
1370250_at 8.963985 9.255025 9.223214 9.093062 9.142124 9.157773 9.027185 9.159972 9.203912 9.165726 9.232869 8.972553
1370251_at 5.8864603 5.887886 5.9925375 6.1403627 6.111561 6.490602 6.2104826 6.2359056 6.1277585 6.496207 6.3591976 6.108669
1370252_at 8.358247 8.192045 8.291495 8.210485 8.464838 8.750813 8.492359 8.35042 8.348767 8.929483 8.759343 8.645592
1370253_at 11.801574 11.733001 11.791407 11.865115 11.82056 11.812197 11.784551 11.816486 11.806598 11.974082 11.930146 11.779667
1370254_at 3.3181105 3.642241 3.4286711 3.8626337 3.6731095 3.6908867 3.6878266 3.6765618 3.7144678 3.5398817 3.6150155 3.7255785
1370255_at 4.190984 4.3922176 4.330529 4.5498285 4.5122986 4.7023783 4.3356 4.1831455 4.408409 4.5365114 4.5178356 4.504859
1370256_at 8.910674 8.040739 8.084468 9.651319 7.6678953 7.8270473 8.98472 7.3552914 8.024923 7.2095294 7.9524565 7.463692
1370257_at 4.256896 4.46644 4.1386013 4.2140636 4.3371553 4.2362547 4.043395 4.0476 4.292702 4.1462793 4.336542 4.381956
1370258_at 5.151074 5.260222 5.26701 5.5441294 5.212116 5.418261 5.3207154 5.0675697 5.26823 5.4391537 5.3022046 5.1621118
1370259_a_at 7.27217 7.0933075 7.3130207 7.3508625 7.4655232 7.3428926 7.297033 7.4954925 7.3623686 7.1060257 7.493928 7.0398636
1370260_at 6.860795 7.0981407 7.0683722 6.881347 7.0930247 6.921597 6.859603 6.9449663 7.008143 6.737086 6.7641807 6.659788
1370261_at 8.148591 7.9417844 8.246135 8.013642 8.143148 8.155069 8.060729 8.087628 8.079037 8.018629 8.033459 7.920976
1370262_at 9.3549385 9.179853 9.503824 9.023106 9.162046 9.286732 9.294613 9.3811455 9.344341 9.34618 9.396238 9.394974
1370263_at 5.643711 5.6091323 5.723915 5.766104 5.717725 5.5891395 5.5969205 5.708742 5.7770457 5.5009785 5.5930557 5.6214643
1370264_at 7.957982 7.5239244 8.238052 8.131775 7.878564 7.951957 7.9861546 8.479818 8.387323 8.0234585 7.954478 8.384748
1370265_at 6.5375786 6.251348 6.73619 6.0311804 6.237729 6.3816447 5.9756217 6.201991 6.062764 6.0745716 6.2110896 6.386743
1370266_at 6.920147 6.8470697 7.1881757 7.228275 6.7639275 6.840288 7.0851464 7.0511723 6.984836 6.390112 6.2399874 6.3187685
1370267_at 6.4490314 7.0847535 6.7758136 7.0411677 6.5585613 6.736297 6.707851 6.9801702 6.6517763 6.7220116 6.837786 6.5364547
1370268_at 4.2952986 4.2528095 4.2372026 4.2988205 4.2198496 4.236514 4.2731767 4.296486 4.657381 4.195595 4.436073 4.0163345
1370269_at 5.078369 4.923911 4.91233 4.7720094 4.575625 4.952402 5.136244 4.786138 4.965545 5.040859 5.4496627 5.675028
1370270_at 3.8289073 3.6746607 3.7121625 3.9938834 4.0687094 3.9484456 4.0431795 3.7921422 3.5859494 4.0627317 3.9854765 3.9653885
1370271_a_at 7.014382 6.9166055 6.9865103 7.133181 6.99392 7.094015 6.924243 6.9979763 7.0230346 7.070867 7.0515785 7.0032434
1370272_x_at 6.1211224 5.8157783 5.8253074 5.9017262 5.9763956 5.84487 5.8311424 5.894975 6.0040183 5.9619236 5.694862 5.958914
1370273_at 3.355958 3.2631447 3.2615945 3.3642251 3.5554903 3.2629008 3.354595 3.1957564 3.4645884 3.5208127 3.652814 3.5422838
1370274_at 12.89478 12.814209 12.781651 12.993995 12.921316 12.740392 12.821519 12.959766 12.857123 12.986454 12.926623 12.95481
1370275_at 13.028594 12.994807 12.886488 12.892925 13.022156 12.950507 12.999687 13.026825 12.948049 13.0220375 13.027786 13.052717
1370276_at 11.917144 11.842844 11.74949 11.962797 11.974447 11.890933 11.993538 11.989507 12.039768 11.9725685 12.1580305 11.967087
1370277_at 12.089781 11.993566 11.947251 12.020532 11.932342 11.921373 12.001959 11.943306 11.979728 11.989468 12.136102 12.1321
1370278_at 11.392019 11.389003 11.334938 11.421321 11.449714 11.355056 11.546628 11.485346 11.58502 11.66559 11.6103 11.516675
1370279_at 5.569885 5.4417315 5.7285533 5.378771 5.5235047 5.37408 5.667311 5.27308 5.2076206 5.69674 5.5508413 5.548151
1370280_at 10.494314 10.415963 10.525824 10.508765 10.497941 10.424059 10.596637 10.496628 10.575059 10.496561 10.4946785 10.466253
1370281_at 10.460384 10.511672 10.201421 10.021193 10.923921 10.366111 10.124034 9.693151 10.056861 10.329159 10.022329 10.2788315
1370282_at 7.042881 6.674627 6.7937226 6.6344647 6.9906363 6.8776555 6.22467 6.4296393 6.7445116 7.260243 6.7043576 7.0466437
1370283_at 12.33158 12.733396 12.289064 12.39583 12.485222 12.389767 12.176518 12.227954 12.313735 12.4491825 12.328918 12.419607
1370284_at 12.095652 12.123562 12.024561 12.108753 12.125057 12.134759 12.14648 12.125297 12.209726 12.253589 12.284271 12.129133
1370285_at 6.4668584 6.7516875 7.0211816 6.5460367 6.6544037 6.7245097 6.7624364 7.1114373 6.6497436 6.856862 6.6174088 6.709952
1370286_at 8.943555 9.171872 9.281957 9.666886 8.626313 8.567063 9.196619 9.257159 8.422414 8.747871 8.951299 8.550972
1370287_a_at 9.227621 9.20916 9.297375 9.564375 9.1989975 9.217651 9.376027 9.412821 9.2062645 9.502292 9.63322 9.619463
1370288_a_at 8.716978 8.572836 8.441732 8.704264 8.417925 8.470554 8.7631035 8.562336 8.367842 8.673262 8.755686 8.753338
1370289_x_at 3.8459823 3.8653789 3.7539632 3.6322885 3.630109 3.7426314 3.560073 3.7911935 3.5859206 3.535734 3.6230366 3.6985385
1370290_at 8.497016 8.71993 8.718012 8.775798 8.538446 8.669312 8.33526 8.635154 8.537211 8.561682 8.622199 8.547309
1370291_at 5.352437 5.369885 5.1152706 5.195079 5.4213657 5.389764 5.4535637 5.468114 5.7578187 5.378683 5.4461007 5.6623306
1370292_a_at 3.834167 3.8502753 3.734289 4.0464015 3.9521825 3.9098797 3.7879646 3.9181283 3.8433688 3.6101978 3.9473991 3.9114833
1370293_at 5.3621435 5.198717 5.204458 5.372471 5.393503 5.358292 5.4394436 5.358383 5.013385 5.2931776 5.1474304 5.321003
1370294_a_at 6.4823604 7.2543044 7.4312515 7.0401607 6.64411 7.0880475 6.6020975 6.5037975 6.6515865 7.4974694 7.4544525 7.3553596
1370295_at 8.25095 8.269682 8.344676 8.593299 8.484157 8.419951 8.372683 8.373673 8.474802 8.627719 8.481845 8.464236
1370296_at 13.493881 13.491827 13.447318 13.4778 13.504328 13.448953 13.463306 13.529967 13.443716 13.462329 13.522133 13.50406
1370297_at 5.5884256 6.246337 6.26899 6.1919627 5.979885 6.255419 6.1304374 5.966635 6.1536074 6.102836 6.2554264 6.328955
1370298_at 9.803031 9.71766 9.689556 9.85315 9.843035 9.660085 9.879876 9.812234 9.882851 10.088848 9.843938 10.100588
1370299_at 13.810022 13.776553 13.782974 13.82803 13.729789 13.700854 13.824074 13.791369 13.7970705 13.80665 13.815838 13.814534
1370300_at 8.602434 8.892315 8.741673 8.478507 8.439491 8.482388 8.563662 8.41038 8.473429 8.694627 8.892885 8.768423
1370301_at 7.404344 7.053066 7.0906134 7.122499 7.24237 6.905812 7.1920824 7.362323 7.1875954 7.2142525 7.289104 6.8278403
1370302_at 8.266218 8.313434 8.303075 8.147357 7.922627 8.183702 8.20698 8.064934 7.9535418 8.169453 8.181255 8.121826
1370303_at 6.529126 6.572554 7.015896 6.6262293 6.5111485 6.656616 6.391209 6.731267 6.6749487 6.330366 6.6700325 6.6379447
1370304_at 8.73614 8.985709 8.716538 8.926991 8.940659 8.903796 8.798521 8.601149 8.869881 9.146487 9.259495 9.084976
1370305_at 9.439257 9.462817 9.38412 9.449395 9.390887 9.448619 9.55219 9.590486 9.589605 9.648327 9.55974 9.572411
1370306_at 8.608567 8.626815 8.415028 8.6475115 8.512675 8.418029 8.516445 8.43836 8.477842 8.290723 8.194082 8.295729
1370307_at 7.7506514 7.7946615 7.8575487 7.910974 7.7613597 7.8134174 7.740057 8.024641 7.7432094 7.788766 7.8138065 7.69987
1370308_at 7.228128 7.6609397 7.6926403 7.7996297 7.3614125 7.4693813 7.7816534 7.6401134 7.774828 7.9875135 8.068411 7.982959
1370309_a_at 11.00196 10.959104 11.068892 10.978469 10.887722 10.949037 10.8546295 10.8475895 10.796106 11.043985 11.040145 10.919733
1370310_at 13.028408 13.098507 12.98308 13.101616 13.02876 12.945755 13.132858 13.128299 13.130733 13.050459 13.248074 13.138107
1370311_at 8.365393 8.635574 8.786161 8.395701 8.207304 8.467134 8.273157 8.37715 8.467363 8.446126 8.68866 8.586792
1370312_at 4.0184975 3.6409583 4.114276 3.7964916 4.083826 4.2366567 4.0675974 3.8458643 3.9913578 4.067951 4.1415205 4.150687
1370313_at 8.946028 9.050619 8.911991 9.0704775 8.98242 8.839712 8.974886 9.12464 8.7593975 8.640171 8.540612 8.72124
1370314_at 7.925752 8.158516 8.219854 7.913771 7.873892 7.87288 7.7147055 8.029488 7.9141254 8.332819 8.86251 8.375998
1370315_a_at 5.637884 5.3748493 5.3975573 5.6073837 5.859374 5.7834835 5.600619 5.666166 5.695669 5.534252 5.595184 5.5247517
1370316_at 7.787107 7.726691 7.8072433 7.9825706 7.7741866 7.5473566 7.755082 7.8677206 7.893635 7.7376056 7.6826987 7.865015
1370317_at 6.988547 7.306362 7.1367 6.809901 6.721675 7.014795 7.116566 7.180388 7.0724707 6.6589394 6.7378807 6.991445
1370318_at 7.7966104 7.7965193 7.814933 7.8165436 7.7860165 7.5846663 7.7546096 7.6964183 7.6715374 7.260243 7.536684 7.3540735
1370319_at 9.635573 9.704506 9.270435 9.507033 9.590842 9.533952 9.768366 9.495695 9.533082 9.065578 9.274048 9.191504
1370320_at 10.617679 10.62382 11.04085 10.991044 10.825953 10.891316 11.201969 11.3492365 11.155449 11.099631 10.886172 11.014329
1370321_at 10.282519 10.464039 10.428287 10.35681 10.371185 10.298671 10.46342 10.51102 10.420981 10.187166 10.414935 10.339964
1370322_at 10.003564 9.836385 9.944525 9.987661 10.101073 9.943131 9.900903 10.104744 9.929922 9.943911 9.916008 9.977685
1370323_at 5.9090915 5.5559535 5.3432007 5.7059546 5.662498 5.242181 5.906165 5.693756 5.8634377 6.1095276 6.111217 5.7920766
1370324_at 7.229703 7.335958 7.3956504 7.1715 7.571982 7.643846 7.247551 7.4405427 7.40535 7.4006114 7.149505 7.6286764
1370325_at 9.900603 10.02288 9.898726 9.9195385 9.760005 9.985369 9.785694 9.780762 9.739705 9.806908 9.888029 9.856146
1370326_at 7.23794 7.335026 7.2319393 7.300331 7.2063675 7.345424 7.424445 7.4597807 7.2639165 7.329824 7.4021993 7.295138
1370327_at 8.082212 8.110218 8.250019 8.107565 8.017951 8.1716 8.076046 8.054815 8.069212 8.106834 8.109465 8.0960865
1370328_at 5.523495 6.023382 5.5268445 5.6021004 5.4922423 5.5025253 5.877054 5.6443696 5.35118 5.6881404 5.432164 5.48817
1370329_at 9.301392 9.033565 9.11099 9.258117 9.214353 9.097929 9.569231 9.434894 9.209565 8.930421 8.938103 9.238754
1370330_at 7.2565403 7.263057 7.4110756 7.337371 7.143684 7.142117 7.1477475 7.267752 7.072592 6.9751334 7.243897 7.2116385
1370331_at 7.9074807 7.6767726 7.8552403 7.370394 7.625547 7.5870433 7.6218004 7.6014137 7.815487 7.444457 7.551437 7.288529
1370332_at 5.167453 5.049517 5.0302854 5.1018 5.0911293 4.8378434 4.9763336 4.9981866 5.1237273 5.3504095 5.274779 5.130227
1370333_a_at 13.118136 13.313635 13.203695 13.087976 13.314029 13.28202 13.174109 13.1699705 13.274452 13.342389 13.17333 13.121463
1370334_at 9.401197 8.773668 9.153372 9.125696 9.015576 9.55562 9.565407 9.320639 9.459219 8.968298 9.444113 9.795618
1370335_at 8.00989 7.7983646 7.722141 8.204639 8.240063 7.9806886 8.220024 7.8301735 7.7877507 7.8735137 7.741396 8.031946
1370336_at 11.546097 10.566189 11.24246 11.375905 10.940128 11.466222 11.302285 12.04499 10.588338 11.320296 12.099055 10.906743
1370337_at 8.043579 8.044443 8.098044 7.771398 7.933904 8.107525 7.881518 8.055055 8.177975 8.16444 8.185091 7.918916
1370338_at 3.4734302 3.2745771 3.4223185 3.4704442 3.507787 3.9035442 3.2572763 3.4232762 3.5667489 3.5108063 3.589588 3.450838
1370339_at 10.290333 10.2868805 10.377759 10.442019 10.368746 10.316838 10.325158 10.283454 10.276143 10.447517 10.533989 10.513417
1370340_x_at 9.435717 9.244324 9.341925 9.35141 9.290587 9.313788 9.250332 9.316272 9.236934 9.51749 9.445084 9.405553
1370341_at 3.3627284 3.6541119 3.3809106 3.4866905 3.394473 3.5014126 3.5360167 3.4483612 3.6894906 3.6192112 3.667667 3.5172677
1370342_at 3.5618312 3.4469056 3.7559154 3.6724389 3.806783 3.5204072 3.5787778 3.575239 3.4144022 3.54906 3.4276042 3.5192678
1370343_at 7.199061 7.424134 7.1850533 7.145541 7.029126 7.162487 7.1555448 7.1999493 7.1896987 7.213102 7.3812537 7.1942463
1370344_at 8.228176 8.170954 7.883856 8.28167 8.243151 8.385492 7.9332976 8.006739 8.243141 7.899049 7.7811093 8.227743
1370345_at 5.7401114 6.7466373 6.858241 6.549639 6.226095 6.305333 5.992987 5.742152 6.165953 6.699705 7.0056067 6.7419434
1370346_at 5.3949647 5.9991264 6.089278 6.307199 5.7372026 5.82791 5.1598077 5.542437 5.774413 5.9425936 6.4078574 6.0270905
1370347_at 5.5716968 5.3413944 5.557875 5.487082 5.296486 5.5021715 5.278972 5.3490887 5.5340276 5.428268 5.4713974 5.4771833
1370348_at 10.78478 10.469818 10.720409 10.717298 10.661769 10.687063 10.8117075 10.66691 10.557992 10.615407 10.731452 10.561065
1370349_a_at 13.992242 13.957907 13.996855 13.937356 13.981757 13.993546 13.994346 13.996915 13.988079 14.001886 13.906647 14.003373
1370350_x_at 12.57517 11.5932455 11.188244 12.448063 13.243323 12.343457 12.740105 11.650844 11.114862 12.264786 12.733594 10.415228
1370351_at 8.856958 8.7427435 8.769597 8.852414 8.861083 8.794344 8.921908 8.781588 8.889628 9.028777 9.013839 8.933123
1370352_at 11.723227 11.695496 11.686334 11.8723755 11.730019 11.576725 11.848365 11.808352 11.714246 11.469229 11.731189 11.458542
1370353_at 7.947596 7.592088 7.653049 7.685823 7.7379217 7.685477 7.7294474 7.8080144 7.807763 7.608971 7.724208 7.619126
1370354_at 8.114426 7.870337 8.002583 8.046062 8.000336 7.8835483 8.099326 7.9601026 8.010748 8.004717 8.06778 8.063505
1370355_at 12.622172 12.976444 12.799539 13.220399 11.682926 12.648759 12.794659 12.863135 12.408032 12.536538 12.865275 12.45416
1370356_at 7.6836653 7.9377246 7.9127407 7.8312907 7.560572 7.723394 7.6713448 7.659978 7.6401467 7.599908 7.9408565 7.3867884
1370357_at 8.438806 8.396295 8.31671 8.141323 8.046516 8.426058 8.393639 8.332726 8.312954 8.256263 8.199934 8.2684765
1370358_at 8.823859 8.909382 8.867338 8.720676 8.786949 8.875078 9.216787 9.042195 9.2640085 8.951649 9.00065 9.047621
1370359_at 12.560354 12.427489 12.561371 12.57588 12.52324 12.634069 12.463793 12.634243 12.493046 12.620087 12.514511 12.602701
1370360_at 8.885841 9.063144 9.220257 8.9075165 8.838618 8.928839 8.815668 8.815482 9.009268 8.867848 8.955811 8.866987
1370361_at 4.7498136 4.565573 4.2555494 4.585974 4.66807 4.7972374 4.420943 4.5008655 4.874037 5.0636816 5.233563 5.706937
1370362_at 7.0087795 7.0322404 6.974772 7.157453 7.241175 7.184304 7.41124 7.573234 7.591081 7.4554687 7.997776 7.4922733
1370363_at 11.9850445 11.952776 12.455656 12.125264 12.100302 12.36156 12.436417 12.016087 12.510193 12.730188 12.070102 12.3224
1370364_at 7.25543 7.7686048 7.5294976 7.5193915 7.4733787 7.63261 7.5212703 7.591048 7.438239 7.683144 7.69309 7.5570154
1370365_at 8.615759 8.440824 8.534217 8.623301 8.597988 8.577307 8.738758 8.721153 8.812417 8.871185 8.9411545 8.734216
1370366_at 10.199539 10.379801 10.140134 10.061833 10.203718 10.074897 10.076381 10.234385 10.076921 9.816374 9.932132 9.936087
1370367_at 4.495974 4.41182 4.4906826 4.508174 4.5838957 4.424319 4.524487 4.61431 4.3617773 4.460439 4.875181 4.587297
1370368_at 6.995137 6.91928 7.0122046 6.924468 7.0647345 7.2539606 6.905208 6.9387465 6.903193 7.039141 6.8389387 7.095977
1370369_at 6.1279593 5.945217 6.2801824 6.154638 6.3188996 6.320559 5.9903255 6.2863665 5.9795175 6.307095 6.1022363 6.082619
1370370_at 7.948333 7.929696 8.054564 7.9745994 8.267737 8.147514 7.998717 7.969964 8.149329 8.16829 8.112978 8.035276
1370371_a_at 9.016917 8.461872 8.562609 8.54471 8.514835 8.6290455 8.898774 8.74884 8.498741 8.56741 8.518684 8.864844
1370372_at 4.588835 4.51603 4.471175 4.9332204 4.393593 4.4717455 4.572895 4.3629484 4.1503615 4.3435607 4.3830247 4.603411
1370373_at 5.8497043 5.968633 5.827604 5.6220326 5.9379396 5.997528 5.5191317 5.807699 5.824682 5.866483 5.743657 5.8359237
1370374_at 8.885841 8.9169655 8.534065 8.536375 8.873052 8.602342 9.216204 8.946656 8.896453 8.935542 8.825291 8.75306
1370375_at 11.894656 12.135686 11.689812 11.793625 11.789759 11.877791 12.189792 12.060096 11.9886055 11.445219 11.827789 11.936906
1370376_a_at 8.589754 8.723654 9.021954 8.542166 8.797718 9.393394 8.584803 8.335447 8.604347 8.927223 8.642319 8.82309
1370377_at 12.933208 13.000182 12.853189 13.098965 12.798642 12.970538 12.583264 12.804869 13.009736 12.922039 12.968034 12.995384
1370378_at 12.34273 12.384642 12.310902 12.316131 12.422724 12.33858 12.334516 12.310743 12.316302 12.29308 12.387829 12.333333
1370379_at 5.7093935 5.4458656 5.7424927 5.4456334 6.278486 6.1455326 6.0581417 6.002816 6.025553 5.7577004 5.9169497 5.9372025
1370380_s_at 7.338818 7.4172835 7.13843 7.1768594 7.1842084 6.9922895 7.1675653 7.521463 7.172773 7.3078446 7.34923 6.9089427
1370381_at 10.83499 10.7640295 10.642983 11.03234 10.701779 10.942016 10.930948 11.226372 10.842721 10.846879 10.858839 10.786136
1370382_at 3.9750924 3.3361845 3.420265 3.350287 3.2391555 3.2678478 3.8216202 3.3120065 3.3641577 3.798833 3.1689541 3.1549592
1370383_s_at 8.992515 8.037014 8.491984 8.240639 8.307625 7.657695 8.437134 8.413506 8.155569 8.526567 8.152831 7.7098355
1370384_a_at 5.7502723 5.342149 5.494707 4.891881 5.2720866 5.156063 4.9114046 4.933964 4.942983 5.120683 4.28362 4.840662
1370385_at 5.494132 5.4538426 5.5573707 5.54937 5.6437244 5.5103292 5.670071 5.383539 5.4633474 5.2741714 5.436976 5.8611474
1370386_at 7.7249346 7.8512316 7.67894 7.9182496 7.662687 7.813753 7.705926 7.5912504 7.6707764 7.8997664 7.949108 7.7442393
1370387_at 11.008515 11.263065 10.255976 10.417166 11.485941 11.01638 11.250352 11.705176 11.1414175 10.597159 10.779315 10.581262
1370388_at 4.049819 4.1120596 4.2078733 4.1686077 4.292495 4.244174 4.2055354 4.311107 4.1617203 4.3684807 3.9423232 4.238276
1370389_at 3.5375848 3.7157338 3.7430384 3.8316414 3.8617253 3.5275593 3.6094146 3.7787704 3.7009342 3.8286061 3.9939196 4.0395303
1370390_at 4.852837 4.715268 4.812444 4.956391 4.885304 4.751921 4.706413 4.657334 4.66276 4.792105 4.6854997 4.9931846
1370391_at 5.2003574 4.9998217 5.078342 5.11586 4.9510465 4.9116154 4.9308767 4.92796 4.9819307 5.0388675 5.079012 5.1352406
1370392_at 5.6844354 5.158407 5.078942 5.37995 5.3000264 5.2903476 5.265123 5.0629725 4.905008 5.2028036 5.371284 5.4144425
1370393_at 5.2378697 5.0671067 4.8819504 4.977273 5.1434016 5.157216 5.0331426 4.967888 5.4711576 5.3618107 5.3462887 5.424892
1370394_at 6.623657 5.4107976 5.7701497 5.4114127 7.444394 6.0415206 6.4483886 6.582832 5.525484 7.323994 6.729529 6.008809
1370395_at 6.778537 6.8232756 6.685401 6.738803 6.785393 6.719797 6.6587067 6.604314 6.790404 6.8091135 6.833033 6.7172165
1370396_x_at 14.094208 14.044556 14.0238 14.030303 14.084174 14.062646 14.025015 14.073531 14.037443 14.07327 14.042522 14.036623
1370397_at 11.881399 12.050115 12.273541 12.4499655 11.747132 11.431568 11.700509 12.077071 11.699432 11.726739 11.872029 11.826316
1370398_at 5.737108 6.408503 6.295255 6.1415257 6.130107 5.9971843 6.25269 5.929971 6.576541 6.037422 6.494074 6.0719576
1370399_at 7.400647 8.004201 7.571923 7.3701453 7.2254286 7.5012054 7.5261993 7.4687414 7.43758 7.400594 7.3047566 7.7897496
1370400_at 5.462493 5.4555545 5.303823 5.3259664 5.831995 5.0929933 5.1457314 5.2669897 5.3929806 5.1671886 5.376847 5.2768164
1370401_at 3.7857828 3.7608123 3.873416 4.0373945 3.7782567 3.7985666 3.9663448 3.7672312 3.837879 3.9837997 3.8002484 3.945847
1370402_at 7.8052154 7.5191116 7.3178577 7.659801 7.809226 7.6420503 7.4214554 7.6350317 7.453631 7.521969 7.5636344 7.630789
1370403_at 5.124071 4.50284 4.728738 4.259287 4.795203 4.762893 4.8901014 4.511209 4.8650613 4.974146 4.4556837 4.6744595
1370404_at 3.9576235 3.799038 3.8562052 3.8557506 3.8808484 3.8532422 3.766262 3.7223663 3.6049998 3.830298 3.767852 3.615913
1370405_at 3.4176352 3.638329 3.929013 3.8499992 3.6042647 3.8202465 3.5568402 3.7795374 3.8256292 3.7641416 3.628231 3.6939614
1370406_a_at 3.6797378 3.6068332 3.5761132 4.0494375 3.806783 3.7207642 3.5571284 3.6749125 3.5549564 3.6832373 3.7493203 3.4080925
1370407_at 8.836174 8.464177 8.75675 8.610922 8.41728 8.632317 8.75178 8.664447 8.879269 8.89872 8.747221 8.560132
1370408_at 4.674465 4.1756682 4.780467 4.6459928 4.5485706 4.4462566 4.657078 4.7551184 4.406486 4.888965 4.703464 4.6701355
1370409_at 4.8336735 4.616387 4.584626 4.732708 4.724257 4.8583765 4.559446 4.409032 4.68174 4.6134815 4.511352 4.7469
1370410_at 3.970562 4.0773997 4.049877 4.033899 3.9361603 4.113554 3.9365194 4.015763 4.087516 3.9778807 4.441941 4.358864
1370411_at 5.569494 5.7590013 5.772853 6.096426 5.705369 5.6735497 5.6850224 5.642833 5.818949 5.5995517 5.510398 5.6317806
1370412_at 4.0184975 3.9941804 3.797289 3.9876688 3.87366 3.97773 3.9849038 4.072156 4.1827135 3.968562 4.0216436 4.1912317
1370413_at 6.739925 6.9436803 6.8528185 6.747862 6.854255 7.02934 6.9201727 6.9762697 6.9544873 7.1356354 6.9979815 6.7826004
1370414_at 9.177944 9.05887 8.828363 9.440261 9.175194 9.381002 9.226822 9.1360035 8.814665 9.245924 9.487099 9.024748
1370415_at 5.598712 5.397875 5.397355 5.588695 5.76091 5.561348 5.668354 5.513998 5.5046406 5.7669086 5.7093 5.8243155
1370416_at 4.6043572 4.4625306 4.4949737 4.791668 4.918888 4.774837 4.6624994 4.6355734 4.6225476 4.559394 4.6616898 4.7350883
1370417_at 4.4378047 4.3372064 3.9048486 4.2970276 4.1949515 4.284171 4.41252 4.114649 4.19122 4.1919684 4.185377 4.3813114
1370418_s_at 5.369902 5.186606 5.2693543 5.350555 5.459198 5.298681 5.283778 5.261694 5.755086 5.254535 5.5528464 5.3304777
1370419_a_at 5.636297 5.4897175 5.3893833 5.367753 5.63461 5.3734837 5.562023 5.6916294 5.6086836 5.321274 5.2539196 5.584385
1370420_at 12.195745 11.714277 11.741913 11.185495 11.752846 11.399564 12.082976 12.149758 11.409317 11.723375 11.038928 11.026753
1370421_a_at 6.041376 6.1156797 5.8575 5.880956 6.2237287 6.1378584 5.947218 6.0811815 6.115611 5.9752994 6.093646 6.289999
1370422_at 6.410016 6.1873126 6.6480813 6.333325 6.6218266 6.519066 6.168968 6.786401 6.398349 6.3156343 6.5194645 6.282477
1370423_at 5.454854 5.7624974 5.79599 5.4505606 5.721934 5.4729247 5.4020143 5.74883 5.432568 5.513904 5.500604 5.3414617
1370424_at 3.6293488 3.912349 3.8143196 3.88811 3.8552625 3.8980658 3.8259447 3.9602375 4.0326242 3.782511 3.7761157 3.972426
1370425_at 12.665077 12.695147 12.435376 12.658563 12.721141 12.49642 12.632453 12.408067 12.613725 12.354952 12.121766 12.252497
1370426_a_at 11.087895 11.50212 11.117066 11.194551 11.072857 11.186621 11.120327 11.231307 11.092981 11.107642 11.346458 11.155479
1370427_at 5.143304 5.229518 5.2958536 5.376055 5.3386483 5.1865754 5.277543 5.7402163 5.4259844 5.6314363 5.471844 5.527253
1370428_x_at 11.248562 12.25807 12.292991 11.640908 11.972106 11.911403 11.386623 12.370878 12.148127 10.622559 12.045429 11.822966
1370429_at 8.535118 9.669867 9.600221 9.35615 9.594486 9.727253 8.879021 9.978234 9.673231 8.804773 9.761095 9.548423
1370430_at 4.820501 4.762664 4.9041166 4.992633 5.2481256 4.6486053 4.852231 4.885909 4.7554092 4.7925043 4.671942 5.0069504
1370431_at 3.9403813 3.9005303 4.092326 4.2703032 4.2091703 4.3169227 3.853036 4.006069 4.1574974 4.0203295 4.092967 4.0354896
1370432_at 3.263065 3.4859352 3.8398046 3.5926776 3.3802252 3.4120076 3.4618158 3.5070333 3.526683 3.758962 3.6176202 3.304451
1370433_at 10.447264 9.752505 10.260537 9.895293 10.396163 10.073596 10.653343 10.157412 10.635112 9.842119 10.449974 10.758484
1370434_a_at 3.493178 3.3486078 3.2242706 3.384095 3.4476924 3.5123158 3.5302138 3.3653345 3.484463 3.3792853 3.6160426 3.322422
1370435_a_at 7.432903 7.2520075 7.261092 7.1218443 7.159834 7.2553077 7.3628297 7.472611 7.632167 7.753909 7.69015 7.6015573
1370436_at 5.1624827 6.5522127 6.4196343 6.380789 6.544332 6.9326997 5.376534 5.959426 4.8104243 5.7085824 6.474349 5.098754
1370437_at 6.281671 6.757279 6.896432 6.2009354 6.1804385 6.3730636 6.2770553 6.5024314 6.464281 6.2959948 6.817531 6.147112
1370438_at 5.2439833 5.320125 5.358924 5.4850574 5.72936 5.402148 5.4287786 5.5941806 5.5057898 5.6740065 6.064399 5.7427897
1370439_a_at 3.4497058 3.2992327 3.329752 3.4519336 3.3841548 3.3293486 3.3007762 3.3749816 3.2386286 3.2404785 3.1469116 3.3660035
1370440_at 7.489591 7.6178894 7.7754726 7.5815887 7.4431186 7.4597282 7.276937 7.411795 7.347818 7.289282 7.312211 7.2102013
1370441_at 3.4191577 3.553861 3.6401958 3.4619606 3.6547449 3.8929296 3.5370843 3.7324595 3.8068116 3.7917578 3.5407004 3.604085
1370442_at 3.1432588 3.3476503 3.3641605 3.198068 3.3991575 3.2721605 3.2476661 3.3904028 3.247576 3.2817152 3.3264008 3.4549668
1370443_at 7.5239244 7.0717554 7.1798906 7.3001013 7.1381164 7.195276 7.226711 7.3058424 7.2980666 7.2083755 7.2535734 7.132402
1370444_at 4.162121 4.62418 4.5789943 4.5132046 4.549738 4.5687466 4.6801395 4.3428483 4.348669 4.700716 4.367421 4.751317
1370445_at 6.086155 6.153244 6.4216504 6.241247 6.3567214 6.1583858 6.1435986 6.4245234 6.486041 6.346541 6.477236 6.3763022
1370446_at 6.5866218 6.535488 6.613821 6.6806164 6.818078 6.579784 6.7516165 6.6533585 6.504959 6.5042458 6.3884077 6.574824
1370447_at 4.5896606 4.5520782 4.5828896 4.541327 4.7500925 4.8671675 4.640259 4.5492992 4.5635643 4.447122 4.535884 4.6733437
1370448_at 4.4241023 4.1323667 4.401966 4.3396716 4.403185 4.333785 4.242512 4.388365 4.154998 4.367102 4.361095 4.345192
1370449_at 8.1192875 7.64325 7.8295293 7.9731455 7.6711125 7.5802064 7.6700134 7.6665497 7.877865 7.649072 7.69015 7.441214
1370450_at 4.592683 4.2224655 4.234543 4.362565 4.4279404 4.1762404 4.3793826 4.1071663 4.2394953 4.4236116 4.2446623 4.4001226
1370451_a_at 5.1302114 5.208609 5.065456 4.961212 5.4756746 4.847121 5.066983 4.8474493 5.3161488 4.737055 5.062503 5.0300574
1370452_at 3.627111 3.6976838 3.6908116 3.789262 3.8378916 3.772397 3.9887717 3.4880786 3.6747904 3.5789888 4.078044 3.846409
1370453_at 4.678102 4.646065 4.5150476 4.7644887 4.938005 4.7604303 4.664697 4.5469513 4.978862 4.7536893 4.921412 4.5839987
1370454_at 4.847443 4.5700316 4.979288 5.026827 4.8477907 4.5630393 4.766941 4.7940106 4.729193 4.5813065 5.120861 4.828929
1370455_a_at 3.4955769 3.2592463 3.2964237 3.2550306 3.265098 3.319355 3.3043714 3.2271085 3.4028208 3.4146454 3.3785977 3.376932
1370456_at 3.77934 3.5364652 3.8158808 3.582326 3.8545704 3.7061307 3.7442157 3.965124 3.9316196 3.6256688 3.6766894 3.7424972
1370457_at 4.023081 3.8447478 3.9441826 3.8408403 4.1325207 3.8890457 3.8486514 4.1342573 3.9150374 3.977192 3.970907 3.967134
1370458_at 4.047897 4.268913 4.243354 3.9081354 4.3926935 4.137461 4.042316 3.926605 4.1690717 4.215922 4.4521713 4.2266555
1370459_at 4.0971227 3.921192 3.9174414 3.8811386 4.4024305 3.9671414 4.1754184 4.16687 4.0557556 4.135853 4.032977 4.02852
1370460_at 7.753304 7.687607 7.6839147 7.793348 7.4982405 7.701723 7.6967416 7.7859344 7.574645 7.838617 7.8932505 7.7352085
1370461_at 4.977141 5.6614323 5.68219 5.2737107 5.04941 5.362638 4.8798704 4.8123674 5.299358 5.54446 5.7586927 5.662163
1370462_at 4.9708977 5.646488 5.4856706 5.0165377 4.6963334 5.123183 4.7703953 5.0077925 4.73006 5.684873 5.7787085 5.8335485
1370463_x_at 7.1627855 5.2934957 5.6696415 5.900936 5.891025 5.59276 7.070679 5.502915 6.094434 7.049402 5.6349936 5.3532395
1370464_at 4.9028835 4.611602 5.1626496 4.62119 5.149926 4.930201 5.258708 5.300024 5.13202 5.338676 5.235882 5.156037
1370465_at 4.8682666 4.748301 5.1954203 4.99321 5.213715 5.0153 5.4714513 5.6184034 5.403143 5.0033436 5.588442 5.652758
1370466_at 3.8483226 3.895264 3.8991005 3.9981616 3.8430202 4.208425 4.0491543 3.9531095 3.9491374 3.9842143 3.8826363 3.750872
1370467_at 4.340576 4.4640207 4.637252 4.6213117 4.592063 4.638556 4.632883 4.403468 4.443801 4.4062734 4.4748545 4.4708433
1370468_at 3.0921552 3.1529472 3.267583 3.318928 3.1959662 3.2752523 3.2465708 3.3319702 3.2791133 3.1761568 3.2667987 3.153755
1370469_at 5.7009273 5.3903766 5.065739 5.5469284 5.6348925 5.5802155 5.48707 5.5781307 5.6086836 5.4301786 5.68987 5.4997454
1370470_at 3.9560657 4.0072336 3.8104753 3.765599 3.80419 3.915697 4.0719867 3.888707 3.9272542 3.6936965 3.8810802 4.0887136
1370471_at 3.8130133 3.6933067 3.7546954 3.7968435 3.74188 3.8399045 3.7740386 3.744012 3.6719644 3.7058666 3.7690754 4.0354896
1370472_a_at 4.6862755 4.665608 4.3207684 4.4919705 4.6357365 4.62313 4.6111183 4.4109898 4.770604 4.555559 4.422969 4.645168
1370473_a_at 6.441581 6.900655 6.5189543 6.2597194 6.263208 6.349146 6.490515 6.320598 6.6149964 6.508513 6.7592826 6.597092
1370474_at 5.9045 6.1029625 6.329865 6.640664 6.123211 5.7146177 5.9973493 6.0833344 6.0968432 5.7283626 6.1844034 5.6507244
1370475_at 13.306914 13.176043 13.162884 13.29401 13.346605 13.327172 13.1794815 13.130376 13.185994 13.068439 13.046422 13.26242
1370476_at 7.1250896 7.220818 7.075707 7.1603036 7.1574183 7.1030855 7.2719107 7.221985 7.1713214 7.237487 7.2304773 7.238889
1370477_at 3.7981505 3.4745886 3.5522397 3.427886 3.6926987 3.6896813 3.652024 3.4299057 3.4463706 3.4856343 3.6175492 3.5028331
1370478_at 5.43369 5.375694 5.3076444 5.20321 5.4843154 5.840247 5.3879642 5.365044 5.4515004 5.462175 5.3317347 5.4169636
1370479_x_at 13.109183 12.964527 12.982609 12.85365 12.873541 12.980717 12.977793 12.704434 13.075149 12.083414 12.084047 12.7983
1370480_at 4.120425 3.8637505 3.779332 3.8705528 3.7305152 3.8174741 3.8439705 3.7013235 3.836597 3.893325 3.764146 3.900058
1370481_at 5.3048267 5.0784755 5.094866 5.2074866 5.545101 5.432881 5.0466666 5.175911 5.0821514 5.341995 5.0725045 5.396597
1370482_at 5.3803334 5.251713 5.158395 5.288584 5.2800303 5.291026 5.255404 5.548909 5.2426615 5.141205 5.2205896 5.001182
1370483_at 3.9411867 3.8462048 3.8306649 3.8581667 3.8040664 3.7279491 3.861289 3.7537136 3.967087 3.8795655 3.6900904 3.6614132
1370484_at 4.89088 4.940531 4.9710326 4.9892745 5.1302648 5.2986794 5.0724325 5.071616 5.114326 5.18946 5.199816 5.1767707
1370485_a_at 4.683251 4.5893545 4.7628975 4.5452685 4.4712467 4.8650107 5.163809 4.5175104 4.7283587 4.447361 4.624258 4.1816425
1370486_a_at 5.416138 5.0661116 5.303823 5.1278625 5.2544384 5.1581564 5.247101 4.9229503 5.406393 5.2171183 4.985299 5.1822143
1370487_a_at 5.9934053 6.200567 5.7386503 6.099297 6.1410904 6.2289734 6.2548265 5.939113 6.065142 6.1144805 6.2012224 6.256052
1370488_a_at 6.454005 6.6801434 6.161366 6.1456547 6.213462 6.1765957 6.4417105 6.648081 6.222387 5.7852316 5.9332438 5.4412837
1370489_a_at 4.0716524 4.0490804 4.1696787 4.307181 3.9468975 3.7081952 3.8404865 3.883701 4.1973863 4.100509 4.065551 3.8335543
1370490_at 4.1664996 3.971839 3.8338056 4.097858 4.0575457 3.9950407 4.0949125 4.0237226 4.1066904 4.0288954 3.8333733 3.8580186
1370491_a_at 5.8731647 5.427959 5.644992 5.5996923 5.817043 5.1440306 5.209259 5.4530487 5.0369377 5.402739 5.203361 5.026951
1370492_a_at 4.6792736 4.271704 4.351173 4.4076552 4.4333553 4.456623 4.3345485 4.4818373 4.3010573 4.508621 4.2343335 4.3126574
1370493_a_at 3.5844793 4.0919633 3.6713295 3.8790085 3.69452 3.7164693 3.5489295 3.8629603 3.9007561 3.768642 3.614617 3.732709
1370494_at 4.2483416 4.090295 4.119931 4.3541136 4.3677726 4.4423227 4.182105 4.2269745 4.169201 4.2274942 3.7275782 4.274562
1370495_s_at 13.349772 13.183407 13.306167 13.30983 13.316183 13.3772135 13.414723 13.401054 13.314998 13.397874 13.212254 13.462534
1370496_at 12.618501 12.722185 12.916596 12.7143345 12.749314 12.708703 12.917511 12.64949 12.655185 12.496426 12.542759 12.664303
1370497_at 4.041934 4.090063 3.9494107 4.1282687 3.969595 4.076454 3.935477 4.0497265 4.035593 4.2373056 3.9665115 4.0848227
1370498_at 3.5216365 3.5065997 3.4351203 3.4056404 3.3148384 3.221964 3.3131635 3.4831154 3.2316651 3.2688951 3.3278952 3.3993204
1370499_at 4.3410034 4.1653976 4.033843 3.8581023 4.2824917 4.2126474 4.0433784 4.2873974 4.216383 4.0848536 3.8468409 4.1555557
1370500_a_at 3.6376956 3.743905 3.8396747 3.6432915 3.7643452 3.8725004 3.9653943 3.8251715 4.0276833 3.898776 3.916368 3.699428
1370501_at 9.457016 9.397195 9.3350935 9.514442 9.295 9.421214 9.4478035 9.548857 9.343025 9.406296 9.408199 9.295075
1370502_at 3.8922276 3.976221 3.9764678 3.9491248 4.090038 4.066085 4.0000653 4.068433 4.168483 4.0052066 4.316165 3.8694644
1370503_s_at 4.164224 4.23275 4.453455 4.056001 4.601653 4.387915 4.3793826 4.6680555 4.3010573 4.4310284 4.4818344 4.307474
1370504_a_at 5.886695 6.0993752 5.723541 6.2102976 5.8483896 6.0200777 5.947218 5.911117 5.836534 6.002957 5.896786 5.956486
1370505_at 6.205455 6.636143 6.4626594 6.6582913 6.4133983 6.3122377 6.4178424 6.3028603 6.5336747 6.4964375 6.5544796 6.326866
1370506_at 6.7535253 6.7878747 6.6241765 6.637324 6.7851777 6.8412175 7.009513 7.0349813 6.9558406 6.752219 6.7587013 7.093351
1370507_at 5.9823594 6.0496626 5.85206 5.999469 5.8700604 5.636408 6.1690207 6.023154 6.321128 6.143176 5.8239737 5.56443
1370508_a_at 5.0040274 4.5595293 4.7221107 4.9741287 4.915777 4.929485 4.9302497 4.971296 4.8562565 4.9924254 4.9590545 4.7202554
1370509_at 7.559645 7.5797954 7.5767193 7.2034664 7.1586328 7.8820796 7.5599213 7.9712777 8.027231 7.3559127 7.4155846 7.8082566
1370510_a_at 8.004248 8.0531845 8.011391 8.022268 7.950063 8.15597 7.9819574 8.010958 7.887939 7.728508 7.936569 7.7702518
1370511_at 13.811383 13.827261 13.834349 13.895026 13.869014 13.872834 13.855404 13.879892 13.845253 13.873195 13.916211 13.84181
1370512_at 7.954311 7.9490438 7.9884434 7.967498 7.887406 7.916682 8.1544285 7.9838896 7.7226005 8.183958 8.07238 8.033487
1370513_at 3.9134395 3.6715586 3.6024427 3.4799712 3.6508758 3.7303934 3.440104 3.6260037 3.8433688 3.725057 3.8206851 3.9094062
1370514_a_at 3.5741785 3.542926 3.2603853 3.6036544 3.5725632 3.7029178 3.636897 3.613258 3.5118988 3.5675025 3.6802592 3.6555789
1370515_x_at 4.054114 4.1136165 4.0199013 3.941265 4.232859 4.2479324 3.9633327 4.11958 4.1743836 4.3583574 4.1632566 4.157497
1370516_at 6.5248256 6.2939715 6.226162 6.3871703 6.462359 6.1175756 6.4014826 6.714045 6.271277 6.40172 6.5010104 5.94138
1370517_at 3.527177 3.890873 3.7163293 3.7941926 3.6461835 3.5044785 3.801756 3.8131533 3.5429351 3.774761 3.5562396 3.7735426
1370518_a_at 4.125748 4.232196 4.2261972 4.057702 4.154793 4.0144677 4.040747 4.159569 4.0648327 4.1697617 4.0981417 4.241727
1370519_at 4.3466883 4.203635 4.341967 4.0374303 4.5727987 4.4129148 4.321423 4.315189 4.128414 4.3503065 4.2721567 4.499163
1370520_at 4.694125 4.6384077 4.557656 4.2425995 4.0489955 4.124922 4.0883436 4.376433 4.9870286 4.781078 4.1831417 4.1918936
1370521_at 6.7593274 6.703055 6.7015777 6.888303 6.850245 6.743163 6.733322 6.682214 6.677648 7.012569 6.5706487 6.5882707
1370522_at 9.51927 9.431406 9.184864 9.477362 9.361404 9.399023 9.669224 9.531839 9.582646 9.268388 9.2906275 9.3719425
1370523_a_at 7.793395 7.9536753 7.966766 7.6619906 7.834827 8.047357 8.009356 7.8481894 7.914106 7.8413935 7.8990436 7.7343345
1370524_at 9.53583 9.511937 9.404878 9.355302 9.411844 9.533429 9.522116 9.463042 9.348707 9.289625 9.432765 9.378673
1370525_at 8.4940605 8.52886 8.496511 8.458128 8.513111 8.471966 8.4128475 8.456673 8.394299 8.346857 8.3918 8.475756
1370526_at 8.062177 6.3184185 8.312797 8.293675 6.274596 8.429237 6.3302846 6.1863613 6.311481 6.0626335 6.019633 6.751988
1370527_a_at 8.851247 8.996138 8.881362 8.596749 8.522258 8.692723 8.635616 8.786451 8.882889 8.798328 8.916915 9.095162
1370528_at 6.2970786 6.217005 6.0461125 6.512701 6.304735 6.3548007 6.423339 5.996343 6.4547057 6.1330533 6.452994 6.284902
1370529_a_at 7.8501396 7.9342237 7.676411 7.9731455 7.5239058 7.9138627 7.8849 8.135473 8.025706 7.773756 7.9703174 7.4038835
1370530_a_at 8.2303295 8.430403 8.248508 8.538528 8.270475 8.464102 8.49185 8.619851 8.753228 8.239056 8.567578 8.216243
1370531_a_at 5.4511375 5.765298 5.3603487 5.7038355 5.5305047 5.6277285 5.819577 5.715909 5.9211617 5.376546 5.780691 5.315489
1370532_at 5.555264 5.4910693 5.534091 5.557747 5.570393 5.4888473 5.485927 5.6200767 5.666846 5.549261 5.3861504 5.628382
1370533_at 4.261361 4.435958 4.311513 4.1114597 4.221058 4.3229647 4.1794834 4.3842597 4.1959677 4.2644367 4.273058 4.2980022
1370534_at 7.337592 7.1893625 7.4145517 7.5973916 7.380708 7.140427 7.7048497 7.4368014 7.230167 7.2640505 7.243897 7.2016377
1370535_at 3.9036224 4.231416 3.9581044 3.9385612 3.916083 3.8164327 4.200631 4.1883736 3.8803017 3.7472656 3.791999 3.9281332
1370536_at 5.429468 5.2899218 5.664853 5.4845304 5.221347 5.571389 5.223298 5.2299585 5.431713 5.5359936 5.4978523 5.6677485
1370537_at 7.2052393 7.2050314 7.0784597 7.15578 7.270935 7.10137 7.2967925 7.1593146 7.4965105 7.4535065 7.442212 7.238946
1370538_at 7.9160147 7.8499594 7.5168443 7.685805 8.19706 7.5742817 7.7459316 7.4642344 7.713747 8.266487 7.743591 7.9707074
1370539_at 7.129924 7.010409 7.073522 7.0807147 7.031269 7.0819073 7.0317554 7.069625 6.970175 6.854048 6.9758 6.973617
1370540_at 4.131621 4.500328 4.1257544 4.3451266 3.8564143 3.9298403 4.1869335 4.8121233 4.418642 4.165284 4.42587 4.8449507
1370541_at 6.6797485 6.670018 6.816406 6.395051 5.844908 6.4427686 6.5675364 7.479282 6.751873 6.4275827 7.3246956 7.476077
1370542_a_at 6.762904 6.7668853 6.9390454 7.189013 7.090742 6.8026123 7.017092 7.1342144 6.5586133 6.661534 7.0260324 6.4430556
1370543_at 7.689878 7.4396873 7.4253764 7.630863 7.425909 7.7206883 7.6825075 7.67536 7.2274303 7.712071 7.588769 7.620142
1370544_at 5.796377 6.170324 5.7511578 6.1332664 5.8838263 5.985562 5.8247547 5.82503 5.708452 5.9221883 6.056327 6.127502
1370545_at 4.675906 4.6318107 4.350941 4.448699 4.7541566 4.8035493 4.6511936 4.720813 4.5772347 4.8850007 4.6113243 4.9589562
1370546_at 3.8119605 3.9909878 3.8901954 3.7032542 3.9418552 3.9553292 3.77865 3.700014 3.7882786 3.9148483 3.4637182 3.9884248
1370547_at 14.051502 14.042445 14.077578 14.044828 14.056724 14.027108 14.021719 14.019363 14.018383 13.946519 14.00707 14.021985
1370548_at 7.291595 6.7704167 7.243459 6.9295483 6.930929 7.1791005 7.5105104 7.003963 7.0425267 5.93521 6.4263973 6.573128
1370549_at 6.4028335 5.8496275 6.100108 5.979792 5.971357 6.1609797 5.902537 5.760184 5.7327776 6.1685424 5.8159676 5.8992043
1370550_at 5.4219236 5.3237724 5.352131 5.5404615 5.575091 5.403562 5.597876 5.3844056 5.5035396 5.6270895 5.4330125 5.590563
1370551_a_at 6.6161776 6.6010647 6.611871 6.836803 6.8850875 6.7898784 6.606651 6.603864 6.7218165 6.6811543 6.938931 6.8663054
1370552_at 4.9262867 5.0715094 4.5773897 5.019477 5.216902 4.767735 4.7871275 4.9033747 4.847418 5.139323 4.968894 4.975031
1370553_at 7.373155 7.286897 7.308215 7.3156223 7.6209598 7.0365524 7.529231 7.382661 7.39127 6.926536 7.189073 6.921635
1370554_at 9.445845 9.241195 9.254292 9.330958 9.160919 9.216009 9.276905 9.273737 9.298033 9.540121 9.396056 9.203046
1370555_at 4.194498 3.7995126 3.7709737 3.9089713 4.060528 4.0391493 3.8148015 3.8101082 4.0521193 3.9291236 3.6532588 3.9400234
1370556_at 5.0882277 4.544725 4.3781133 4.6154037 4.740658 4.6693034 4.6262126 4.7961287 4.340289 4.620244 4.8681216 4.327744
1370557_a_at 3.7428796 4.032977 3.8168473 3.7470994 4.0897727 3.9063413 3.9832714 3.6258726 3.6641052 3.780402 3.7163916 3.977399
1370558_a_at 3.1076205 3.2370076 3.4492867 3.4419482 3.3360238 3.1929352 3.4286811 3.277573 3.5028462 3.2641382 3.2613592 3.526777
1370559_at 3.8499155 3.7635527 3.5866284 3.7834525 3.7205234 4.021784 3.8430314 3.8487668 3.7604537 3.6960928 3.786559 3.8145607
1370560_at 4.3424244 3.9997554 4.140912 4.1548705 4.397259 3.945272 4.0126114 4.0145936 4.030638 4.237306 4.0724125 4.126781
1370561_at 3.8982146 3.880001 3.8406858 4.0078235 3.9905887 4.1263533 3.8800442 4.1266665 3.9722302 4.1439567 4.0135503 4.225479
1370562_at 4.694519 4.4310055 4.2882433 4.420208 4.480928 4.440178 4.234671 4.145403 4.7463255 4.8508167 4.568875 4.5291057
1370563_at 11.885351 11.54634 11.711275 11.572036 11.460267 11.703111 11.636413 11.56485 11.563877 11.453912 11.3340435 11.584969
1370564_at 4.1952953 4.118412 4.071756 3.992454 4.302757 4.17861 4.2829323 3.883511 4.122317 3.8823113 4.0280714 4.2562604
1370565_at 4.2373 4.0474086 3.88418 4.1096272 4.4355764 4.356712 4.1685443 4.1710696 4.234281 3.8353767 4.099578 4.513828
1370566_at 10.873103 10.173638 9.91351 10.90119 10.102768 10.034549 11.012888 10.63017 10.537282 10.170345 10.418703 10.9449835
1370567_at 6.671341 6.604888 6.519715 6.8277144 6.820858 6.761839 6.8113694 6.7467303 6.934594 6.6641393 6.5440335 6.623716
1370568_at 5.4459662 5.558461 5.3040786 5.4397197 5.6039143 5.4079 5.207366 5.4075756 5.4653454 5.2362595 5.3412457 5.6618104
1370569_at 4.8172503 4.967354 4.792291 4.9163113 5.038175 5.5889125 4.873005 5.333469 4.938494 5.156442 5.0564733 4.901879
1370570_at 7.3786035 6.919184 7.1839576 7.3359537 7.3635454 7.2967143 7.177151 7.2959194 7.327488 7.2040863 7.2206593 7.036298
1370571_at 4.8204465 4.6387157 4.813908 4.80531 4.904149 4.7608843 4.755176 4.7076 4.7723603 4.8087134 4.9525323 4.8757625
1370572_at 3.9325843 3.4837847 3.6100028 3.9375908 3.9253664 3.8549929 3.5920382 3.744181 3.7633538 3.8902917 3.7449172 3.554429
1370573_at 9.405527 9.740327 9.22089 9.373317 9.543555 9.3489895 9.917795 9.666932 9.58902 9.288432 9.529795 9.422924
1370574_a_at 6.4845266 6.254277 6.222324 6.4233966 6.5157676 6.3259063 6.380173 6.4517303 6.2888374 6.4328 6.7438254 6.46313
1370575_a_at 8.711805 8.76912 8.555858 8.794846 8.679785 8.790665 8.601118 8.646762 8.682113 8.7785425 8.836048 8.662892
1370576_at 5.259441 5.552849 5.494707 5.4114127 5.4886317 5.5452 5.809461 5.562461 5.7553544 5.4435043 5.585425 5.7449355
1370577_at 6.5509768 6.992713 6.646372 6.5735993 6.7066274 6.664413 6.6027317 6.6473894 6.586911 6.5829186 6.670725 6.6014776
1370578_at 7.236713 7.054786 7.1198363 7.192916 6.9594665 7.2395463 7.0537 7.453537 7.13091 7.184617 7.0830345 7.1944094
1370579_at 8.856958 8.943922 8.964945 8.942263 8.973932 8.791622 8.92962 8.999075 8.995787 8.998046 8.959633 8.927893
1370580_a_at 13.291457 13.276919 13.375453 13.034278 13.118516 13.107762 13.156414 13.109306 13.081131 13.097488 13.045684 13.099878
1370581_at 3.9703627 3.7747674 3.8383098 3.7592156 3.8255136 3.8758705 3.7998085 3.692643 3.7905045 3.7428415 3.796243 3.7400258
1370582_a_at 3.3362436 3.212025 3.2917764 3.191067 3.3847833 3.2893794 3.463126 3.2885563 3.3843098 3.0668826 3.283551 3.1657486
1370583_s_at 6.1119227 5.6519146 6.0758257 6.0599504 6.125153 6.130517 6.426985 6.7569823 6.4244533 9.222794 9.040608 9.420507
1370584_a_at 5.0656743 5.694192 4.765801 5.1145263 5.235604 5.4566255 5.175401 4.806527 5.376357 5.0088534 4.7081666 5.4854803
1370585_a_at 6.286017 6.5537868 6.678614 6.13894 6.5251427 6.4153414 6.166096 6.655547 6.5812807 6.3471785 6.2049594 6.1423736
1370586_a_at 5.571563 5.7781086 5.745426 5.846099 5.7375336 5.6679206 5.562895 5.661315 5.706258 5.809203 5.448042 5.825558
1370587_at 4.801607 4.526369 4.9133663 4.702958 4.823394 4.886525 4.8293905 4.7260027 4.4451046 4.8766427 4.621291 4.7326307
1370588_a_at 4.0868382 4.111515 3.860375 4.0826764 3.965967 4.0267715 4.1419554 3.9865055 3.9852686 3.9372365 3.9554598 3.815604
1370589_at 5.076986 5.4429884 5.4091063 5.181658 5.5007825 5.208073 5.4509892 5.3304462 5.0548897 5.0014186 5.183213 5.282315
1370590_at 7.103656 7.0082984 7.1278334 7.115321 7.2054615 7.193597 7.395196 7.0385303 7.214872 7.1515503 7.061646 7.1142297
1370591_at 7.5628247 7.606996 7.5919476 7.4900556 7.6639643 7.577056 7.4547467 7.5721745 7.7004395 7.449098 7.729423 7.4979725
1370592_at 6.7833753 6.4507546 6.7423315 7.002178 6.067534 6.097868 6.499353 6.3988686 6.458547 6.662156 6.167707 6.494388
1370593_at 13.579712 13.353449 13.526344 13.514001 13.4453945 13.4672365 13.365163 13.462623 13.418004 13.565485 13.542167 13.6431675
1370594_at 4.585828 4.345254 4.2580824 4.431035 4.614442 4.37737 4.2829323 4.288617 4.3971157 4.638841 4.281796 4.5064425
1370595_a_at 3.6583169 3.5917838 3.4901175 3.6599288 3.8270028 3.6753588 3.5688536 3.4881666 3.7796998 3.6237507 3.7912037 3.6555789
1370596_a_at 4.1818423 4.0889444 4.039203 3.9632056 4.1247663 4.0554647 4.04436 4.0282393 3.9742775 3.720388 3.9417884 3.7926846
1370597_at 5.235201 6.5405903 6.1867614 6.0241895 6.536526 5.584053 5.9445357 5.612074 6.401699 6.406665 6.423735 6.22231
1370598_a_at 4.300062 4.5515194 4.376548 4.431201 4.324265 4.6929255 4.621666 4.549898 4.348669 4.427041 4.228476 4.4162073
1370599_a_at 7.671219 7.7926826 7.2665167 7.7450676 7.651947 7.471759 7.701514 8.005436 7.508582 7.0500083 7.1288323 7.078714
1370600_at 5.7337704 5.3102627 5.445035 5.940919 5.364046 5.387239 5.7025843 5.7187786 5.3858957 5.5646834 5.1960883 5.643596
1370601_a_at 4.445077 4.255045 4.2884493 4.283559 4.5795565 4.68577 4.4316835 4.3033094 4.540599 4.1705737 4.070138 4.5352397
1370602_at 4.2333803 4.0188446 4.418373 4.3169746 4.18896 4.2192335 4.3730927 4.2951155 3.9940126 4.1314735 4.3304806 4.521777
1370603_a_at 6.0131326 6.1951075 6.290396 6.016907 6.3767667 6.318453 6.07678 6.4045725 6.178786 6.235879 6.170245 5.6888003
1370604_at 4.074421 3.6825228 3.9228785 3.7360277 3.8501592 3.9509335 3.8921995 3.899914 3.598706 3.6022513 3.777942 4.0087605
1370605_s_at 6.7608047 5.8779564 6.4491735 5.3008957 5.9231353 6.583231 6.40483 5.6428328 6.005274 5.5173917 5.8120623 6.6132383
1370606_at 6.5061746 6.1223927 5.803454 6.356723 5.805724 6.1395507 6.277791 5.857483 5.8649464 6.3999505 5.85418 5.808784
1370607_a_at 4.3985133 4.5382023 4.204906 4.2803564 4.3926935 4.389759 4.330721 4.356756 4.3804293 4.894678 4.9801064 4.7028236
1370608_at 3.6841831 3.5601082 3.4140344 3.9593532 3.5185533 3.7118924 3.736719 3.5350215 3.6871083 3.5664039 3.3706493 3.807587
1370609_a_at 10.016452 9.929789 10.152325 10.009596 9.889301 9.916969 10.10808 10.028653 10.056022 9.884289 9.836 9.907231
1370610_at 4.453634 4.594157 4.4663696 4.6039844 4.4702406 4.4711 4.5027914 4.2842793 4.617758 4.5003185 4.473982 4.418053
1370611_at 5.9311047 5.879797 5.9008713 5.9792085 6.1433153 6.197103 6.0352144 6.0273104 5.843485 5.967319 5.822294 6.1834917
1370612_at 5.682035 5.4555545 5.761252 5.7510138 5.657831 5.768599 5.4895887 5.4246655 5.7256174 5.6844 5.551451 5.978268
1370613_s_at 12.6311245 12.64592 12.591954 12.600035 12.436629 12.648296 12.733967 13.01766 12.694222 12.782136 13.014066 12.763598
1370614_s_at 5.064924 5.3234625 5.2655406 5.217425 5.3624015 5.193148 5.321529 5.219014 5.520085 5.0952344 5.261345 5.286059
1370615_at 4.8070116 4.7008095 4.808419 5.0325546 4.702104 4.868103 4.9055023 4.806006 4.8536863 4.7827406 5.0426207 5.083304
1370616_at 4.9960775 4.7655196 4.7471323 4.89253 4.7178035 4.792552 4.7918034 4.708996 4.5511055 4.4724154 4.763813 4.57061
1370617_at 4.47954 4.4682884 4.676983 4.7098436 4.5552964 4.5905657 4.564988 4.540168 4.678645 4.5355825 4.456115 4.5475817
1370618_at 8.043108 8.337194 8.092819 8.117182 7.934067 7.96542 8.250746 8.410749 8.136192 7.9979753 8.029419 7.860201
1370619_at 4.807963 4.85228 4.8439145 5.0097895 4.6349573 4.6643753 4.5987716 4.856424 4.6552343 4.708499 4.6644754 4.49177
1370620_at 4.6888766 4.6215405 5.032824 4.654415 4.5965195 4.5277104 4.5395737 4.3741283 4.5344315 4.7144766 4.586562 4.662245
1370621_at 4.84939 5.0391936 5.253088 4.82044 5.1823325 4.824637 5.1464534 4.968715 5.1922426 5.173378 5.0858283 5.015526
1370622_at 4.6060424 4.103894 4.556145 4.3603806 4.452298 4.485088 4.227626 4.4336557 4.1264887 4.463958 4.3756466 4.314634
1370623_at 6.4758263 6.304899 6.513201 6.539558 6.719101 6.5440063 6.5675364 6.79794 6.591826 6.5403824 6.633262 6.3293614
1370624_at 4.2280297 4.1721234 4.2781944 4.1621866 4.316658 4.56336 4.3612747 4.0028834 4.133176 4.160673 4.200219 4.1430845
1370625_at 3.7860932 3.588715 3.795459 3.8707612 4.22363 3.9644043 3.7627804 3.822336 3.7406633 3.7630994 3.5569952 3.7242775
1370626_at 3.2900434 3.461206 3.5043736 3.5139515 3.4789922 3.4298532 3.2924922 3.3962886 3.6744583 3.3271055 3.3362796 3.463262
1370627_at 4.261431 4.5816064 4.4941573 4.757865 4.0897727 4.3601475 4.1762056 4.22865 4.445132 4.4181695 4.5764813 4.48126
1370628_at 4.534784 4.8013825 4.8684134 4.7996407 4.8231945 4.857387 4.661147 4.8491135 5.0386367 4.807918 4.5636983 4.648371
1370629_at 3.8601794 3.7300792 3.8901646 3.784144 3.8068383 3.6309848 3.454088 3.773418 3.6200716 3.5194216 3.7435284 3.6081283
1370630_a_at 6.8020134 6.7952895 6.76947 6.727349 6.536467 6.647731 7.1274424 6.7550993 6.519752 6.5801406 6.6069183 6.656906
1370631_at 4.402924 4.0645823 4.201745 4.32068 3.956103 3.939498 3.841395 4.1592135 4.029916 3.9359317 3.9681604 4.126781
1370632_at 3.9190378 4.113241 4.184986 4.3337646 4.184413 4.254649 4.0232697 4.0783362 4.2105145 4.0102196 4.03701 4.0826836
1370633_at 5.2991967 4.9884477 4.7394276 4.975715 5.0288134 4.854931 5.1129413 4.88851 4.925678 4.8840094 4.8031816 5.168925
1370634_x_at 6.5813646 6.4540052 6.395063 6.625005 6.4560466 6.581079 6.402341 6.429169 6.5543394 6.5641766 6.336948 6.669533
1370635_at 4.791303 4.7048965 4.5882277 4.131223 4.429099 4.6981907 4.234671 4.522569 4.4576855 4.463958 4.4445543 4.8375106
1370636_at 4.349295 4.121209 4.2465377 4.2663803 4.4183207 4.3674316 4.182227 4.400044 4.256997 4.46846 4.219358 4.4078016
1370637_at 3.8268182 4.1208563 3.8648262 4.2137585 3.9916124 3.9339108 4.1767864 4.157408 4.098693 3.8777204 3.8916247 3.7786608
1370638_at 4.9466224 4.8845687 4.972012 4.988816 5.252543 4.994108 5.334332 5.0984745 5.256902 5.1968365 5.060007 4.8515725
1370639_at 7.4178505 7.201 7.254966 7.349319 7.5386 7.5993686 7.3785033 7.3043637 7.2839365 7.2286625 7.348511 7.4463234
1370640_a_at 4.9796276 4.921466 5.0654945 5.14879 5.330723 5.173296 5.032446 5.162304 5.0773487 5.0126286 5.058469 5.188716
1370641_s_at 6.5391016 6.472036 6.5227613 6.50695 6.305641 6.4612975 6.4014826 6.623148 6.4432707 6.5112734 6.5837207 6.3044786
1370642_s_at 7.1481295 6.792773 6.578745 6.796254 6.9335537 6.8698025 6.996757 6.4952674 6.5079556 6.6817656 6.6997256 6.694544
1370643_a_at 5.2154627 5.1767626 5.2189445 5.2716074 5.162853 5.2225676 5.118174 5.0926743 4.972097 5.3374906 5.1415987 4.9945917
1370644_at 3.4154072 3.5369775 3.6711037 3.6653407 3.6502876 3.536971 3.559201 3.7627165 3.3936958 3.8059187 3.553952 3.4354322
1370645_at 3.9925594 3.9909878 3.966701 4.1894526 4.168532 4.1592674 4.234671 4.0710306 4.124939 4.2623534 4.2673426 4.504503
[truncated: 3,480,777 more chars]
