# Supplementary material for: Transcriptomic point of departure determination: a comparison of distribution-based and gene set-based approaches
Source: Front Genet. 2024 May 9;15:1374791. doi: 10.3389/fgene.2024.1374791 (PMC11112360; doi:10.3389/fgene.2024.1374791)
Supplement: Supplementary file 6 [file DataSheet1.zip › Data Sheet 1/allopurinol_29day_Rat_Liver_rma.txt]

ProbesetID V2 V3 V4 V5 V6 V7 V8 V9 V10 V11 V12 V13
Dose 0 0 0 15 15 15 50 50 50 150 150 150
1367452_at 10.500709 10.437249 10.391285 10.301743 10.411429 10.404682 10.497364 10.407737 10.473767 10.461294 10.370993 10.43641
1367453_at 9.605084 9.537691 9.487493 9.543716 9.609815 9.508985 9.618548 9.567865 9.559421 9.49385 9.588131 9.564162
1367454_at 9.980669 9.987386 9.881434 9.959867 9.895342 9.917365 9.987925 9.987924 10.055441 9.989024 9.955617 9.997095
1367455_at 10.959735 11.05998 11.024992 11.127064 11.099941 11.006957 10.96387 10.850857 11.073298 11.150403 11.150861 11.172905
1367456_at 12.201248 12.07994 12.175865 11.930767 12.186905 12.157397 12.135306 12.129416 12.262511 12.203702 12.205004 12.237873
1367457_at 8.9847555 8.9219885 8.874729 8.948765 8.801548 8.913284 9.037953 9.021581 8.79145 8.903783 8.986058 9.054276
1367458_at 8.214088 7.970287 7.9778543 8.241398 8.05133 7.913339 7.954023 7.9439397 7.996768 7.9543085 8.170265 7.9922414
1367459_at 12.086497 12.224144 12.173615 12.030575 12.073146 12.089436 12.092215 12.092417 12.177474 12.204774 12.072453 12.112926
1367460_at 11.500435 11.488995 11.478346 11.476504 11.518824 11.503472 11.364335 11.493278 11.552193 11.459972 11.4250765 11.56555
1367461_at 10.866764 10.71499 10.762367 10.5984 10.715318 10.667512 10.750024 10.686361 10.8709755 10.813557 10.75703 10.683161
1367462_at 9.749133 10.037502 9.92101 9.983268 9.59384 9.673757 9.786992 9.929118 9.758798 9.902741 9.311475 9.636094
1367463_at 11.197454 11.125301 11.232368 11.144139 10.904847 11.035745 10.943623 11.222486 11.240039 11.22937 11.414117 11.74017
1367464_at 8.921524 8.99065 8.805816 9.137296 8.965991 8.879345 8.865006 8.985535 9.096161 8.979425 9.071859 9.180641
1367465_at 9.994825 9.77523 9.760791 10.077064 9.721245 9.804218 9.637582 9.900631 9.671547 9.542526 9.462248 9.55291
1367466_at 10.582779 10.500933 10.563109 10.475789 10.620029 10.50003 10.53305 10.581108 10.619707 10.5017185 10.409525 10.486537
1367467_at 11.338319 11.219692 11.383471 11.477541 11.479515 11.376921 11.321746 11.450329 11.3180275 11.365351 11.353414 11.363583
1367468_at 9.448825 9.6452465 9.756817 9.699357 9.677645 9.634621 9.725307 9.700292 9.534698 9.659114 9.615269 9.576092
1367469_at 12.21307 12.16747 12.18425 11.887687 12.072749 12.019823 12.195722 11.885406 12.000142 12.399978 12.172288 12.26012
1367470_at 9.973817 10.00226 10.081337 9.958722 10.003852 9.87327 10.010466 9.852821 10.049308 10.062902 9.921475 9.9209585
1367471_at 8.837805 8.89741 8.859858 8.936934 8.832361 9.034984 9.019027 8.969152 8.96633 8.886078 8.793725 8.858638
1367472_at 9.744772 9.941305 9.614985 9.850167 9.75352 9.706043 9.745813 9.719346 9.689604 9.74417 9.786921 9.622789
1367473_at 10.191864 10.033546 10.003059 9.911031 9.982137 10.000355 10.048248 9.991554 9.850455 10.098867 10.244487 10.27155
1367474_at 9.404172 9.144985 9.325358 9.380568 9.241755 9.25851 9.257227 9.25444 9.222599 9.330294 9.4346 9.375595
1367475_at 10.447498 10.694096 10.539305 10.415045 10.408798 10.514042 10.506417 10.47112 10.499461 10.361111 10.363056 10.418569
1367476_at 11.358474 11.311437 11.432214 11.2841015 11.274078 11.328231 11.353558 11.3494005 11.407816 11.2836685 11.273716 11.506155
1367477_at 10.177384 9.946485 10.054023 10.09249 10.040424 9.928758 10.262527 10.070474 10.146024 9.932681 9.917304 10.111569
1367478_at 8.063604 8.128 7.8814917 8.043255 7.9488354 7.8114815 7.87879 7.9252048 7.8198023 7.8399076 7.9397483 8.024565
1367479_at 11.349149 11.11715 11.316868 11.29187 11.297267 11.192017 11.291724 11.371052 11.318572 11.279093 11.187056 11.311661
1367480_at 9.732233 9.8181095 9.80013 9.449492 9.794102 9.7016325 9.75386 9.699911 9.767254 9.752832 9.759476 9.793556
1367481_at 9.648122 9.468372 9.535271 9.551345 9.500262 9.593765 9.643285 9.60116 9.550146 9.713455 9.753978 9.695917
1367482_at 9.2408695 9.278004 9.138834 9.295464 9.224428 9.472468 9.353914 9.291559 9.22789 9.300331 9.435643 9.319614
1367483_at 8.836815 8.679871 8.819297 8.992292 8.872469 9.045047 8.861884 8.921492 8.881245 8.605091 8.783926 8.9288025
1367484_at 9.452723 9.51067 9.29432 9.243262 9.243321 9.366185 9.296541 9.219289 9.477572 9.389502 9.442926 9.47104
1367485_at 10.289483 10.262183 10.098629 10.205743 10.152169 10.169995 10.222346 10.314579 10.247311 10.316897 10.311187 10.395758
1367486_at 9.60191 9.387813 9.367467 9.546003 9.419804 9.422129 9.396887 9.468966 9.319707 9.48662 9.511781 9.506792
1367487_at 7.478079 7.3087196 7.279436 7.42034 7.4683805 7.4374394 7.5324006 7.39922 7.2453146 7.517338 7.513438 7.5099745
1367488_at 8.195421 8.281495 8.173001 8.045076 8.0592 8.275905 7.990101 7.9991713 8.230423 8.030142 7.8609815 8.029196
1367489_at 6.271 6.469568 6.1358423 6.2762756 6.3389153 6.251653 6.4240203 6.356646 6.044616 6.4163 6.4968786 6.2775145
1367490_at 7.0814233 7.32326 7.154126 7.1142673 7.199766 7.1838555 7.1871214 7.1539617 7.1326303 7.2540784 7.235983 7.1407356
1367491_at 9.719069 9.812136 9.621613 9.521457 9.508878 9.517747 9.619531 9.727622 9.725047 9.814562 9.848567 9.71659
1367492_at 9.019366 9.059407 9.035365 9.031933 9.008443 8.891284 9.00028 8.953846 8.855233 8.808438 8.659467 8.911447
1367493_at 9.4214 9.496234 9.453821 9.485554 9.429977 9.243561 9.497605 9.217831 9.511123 9.568133 9.290836 9.460322
1367494_at 10.36307 10.268568 10.218123 10.167554 10.173554 10.169814 10.253055 10.305759 10.240336 10.289496 10.407914 10.355004
1367495_at 7.8251643 7.7789993 7.5660195 7.478217 7.4760594 7.568251 7.696679 7.6333566 7.7829723 7.947016 7.64594 8.09617
1367496_at 11.148211 11.073137 11.096321 11.213484 11.153351 11.164207 11.123729 11.205535 11.095996 11.193873 11.10285 10.990126
1367497_at 8.540332 8.410415 8.290288 8.55124 8.305628 8.299942 8.464093 8.442254 8.441799 8.040108 7.8964653 8.254049
1367498_at 8.840484 8.9938755 9.1833 8.649533 8.896732 9.169443 8.817391 8.820201 9.0216255 8.778129 8.783573 8.849263
1367499_at 8.022762 7.848933 7.9344783 7.939534 7.999246 7.9479947 7.8206787 7.7812924 8.048334 8.08717 7.9495254 8.133706
1367500_at 10.051157 10.056064 9.828977 10.166078 9.918928 9.92344 10.047293 9.994329 9.940105 10.072406 9.993264 10.152712
1367501_at 8.164134 8.109073 8.135813 8.354986 8.223629 8.079316 8.138394 8.381761 8.323511 8.255933 8.390042 8.173831
1367502_at 8.544017 8.420428 8.410901 8.609963 8.36099 8.57992 8.488617 8.562283 8.458462 8.697256 8.358595 8.6668625
1367503_at 11.042819 11.015385 11.124843 11.146704 11.23034 11.126202 11.100141 11.097451 11.118679 11.035262 10.965118 10.992073
1367504_at 8.207462 8.048864 8.224246 8.17075 7.9054227 8.185066 8.248752 8.364132 8.334579 8.326048 8.339111 8.293987
1367505_at 8.690026 8.211402 8.409287 8.185011 8.521261 8.51272 8.265542 8.475327 8.232647 8.419569 8.359797 8.6308155
1367506_at 9.8743305 9.7585535 9.702655 9.92261 9.841875 9.628804 9.765184 9.7923975 9.954685 9.772035 9.945715 9.931852
1367507_at 7.5485516 7.3697987 7.400414 7.4630413 7.3827887 7.472406 7.4111814 7.6325445 7.3724036 7.516745 7.306352 7.5087337
1367508_at 8.83714 8.603922 8.649754 8.821497 8.729894 8.679777 8.725877 8.721099 8.574543 8.772492 8.598008 8.688226
1367509_at 9.458915 9.319772 9.32627 9.598746 9.382403 9.351211 9.443915 9.428007 9.274089 9.372913 9.3255825 9.358975
1367510_at 9.415019 9.137345 9.206565 9.576109 9.393779 9.374456 9.425562 9.36593 9.341373 9.185666 9.316079 9.306464
1367511_at 8.766584 8.70642 8.658084 8.431099 8.668504 8.741001 8.709984 8.779929 8.660219 8.799654 8.750629 8.847292
1367512_at 10.971152 10.955227 10.940283 11.026647 11.048252 11.037787 11.046301 11.081458 10.982713 11.005481 10.9719515 10.953536
1367513_at 8.006749 8.099091 8.117941 8.016403 8.159557 8.204208 8.301627 8.277822 8.314833 8.132948 8.042128 7.913107
1367514_at 8.170972 7.93223 7.8655624 7.909835 7.972675 8.017797 7.809426 7.925851 8.048042 7.9307528 8.050575 8.101424
1367515_at 8.484505 8.271303 8.4110775 8.090054 8.434414 8.5510025 8.409702 8.428112 8.568346 8.36091 8.316891 8.407829
1367516_at 8.548097 8.643396 8.290098 8.789058 8.381718 8.535579 8.4370365 8.4241085 8.51761 8.599526 8.521514 8.527368
1367517_at 7.3803225 7.1843987 7.3956084 7.629244 7.3288145 7.3990135 7.5063305 7.4224305 7.3191776 7.2357664 6.992898 7.0927353
1367518_at 8.270148 8.3544855 8.246649 8.394074 8.429148 8.232755 8.460306 8.315178 8.294907 8.284273 8.190936 8.355263
1367519_at 8.52565 8.445431 8.470305 8.564246 8.675911 8.468948 8.456821 8.424906 8.520446 8.431807 8.479293 8.513101
1367520_at 10.119972 9.966447 9.881872 10.162867 9.917317 10.009436 10.174179 10.149363 10.041542 9.976076 9.971228 9.996768
1367521_at 6.5186462 6.4578547 6.675142 6.854628 6.735673 6.8489647 6.8340244 7.160011 6.808819 6.792251 6.980468 6.7554574
1367522_at 8.867024 8.640018 8.959426 9.173396 9.014285 8.855062 8.97546 8.888901 8.893479 9.003873 8.970803 8.98469
1367523_at 9.096809 9.123649 9.002829 8.755248 8.999026 9.011728 9.101082 9.131499 9.011777 9.12536 9.2456665 9.333705
1367524_at 7.0431633 7.2014694 7.19616 7.3142543 7.0838547 6.99085 7.1144834 7.1252713 6.868958 7.1123524 7.2228336 7.141696
1367525_at 9.316878 9.397506 9.40635 9.393625 9.3400755 9.30283 9.203416 9.27939 9.338266 9.221239 9.282071 9.092382
1367526_at 8.6458025 8.443074 8.515135 8.81291 8.80077 8.60612 8.707884 8.7376795 8.695632 8.777952 8.781508 8.961514
1367527_at 8.266569 7.672273 7.9228096 8.13011 7.9320827 8.084649 7.944803 8.143121 8.0633955 7.8787107 8.142818 8.336091
1367528_at 9.034299 8.693747 8.792217 8.889052 8.772756 8.779999 8.808996 8.790405 8.934805 8.870912 8.789178 8.83109
1367529_at 9.205546 9.038402 9.201206 9.2567835 9.120328 9.220686 9.11628 9.2022 9.080253 9.250147 9.044454 9.154628
1367530_at 7.985279 8.035702 8.007328 8.156982 7.912542 8.023106 7.97552 8.237418 8.05724 8.034431 7.8268604 7.947215
1367531_at 10.711247 10.654566 10.6280155 10.65285 10.576137 10.576677 10.7418585 10.679665 10.742762 10.667996 10.748784 10.852603
1367532_at 11.098827 11.1946335 11.149019 11.329158 11.197324 11.215238 11.175755 11.188456 11.135185 11.218368 11.213236 11.191768
1367533_at 8.740679 8.790217 8.471464 8.514069 8.572297 8.486001 8.587691 8.42451 8.454046 8.386618 8.36216 8.533946
1367534_at 7.398846 7.578533 7.461947 7.55224 7.3633146 7.4782705 7.590801 7.4349937 7.254039 7.4267025 7.5310197 7.3692503
1367535_at 8.56994 8.577519 8.728762 8.607087 8.615158 8.513441 8.649664 8.46087 8.645637 8.498432 8.624025 8.675707
1367536_at 7.8874125 7.6049604 7.8126884 7.7085643 7.7632794 7.8888144 7.820379 7.8026786 7.8728423 7.7867885 7.973897 8.132933
1367537_at 7.4061165 7.4122086 7.3585978 7.361748 7.281462 7.49447 7.3901563 7.311138 7.473151 7.2800856 7.3667927 7.5123916
1367538_at 7.4981394 7.4732933 7.60343 7.407994 7.4897475 7.48849 7.560636 7.381928 7.4205914 7.4770255 7.2823977 7.5774302
1367539_at 8.833401 8.799545 8.936261 8.686781 9.052843 8.852491 8.73248 8.779341 8.68046 8.958018 8.648451 8.684158
1367540_at 7.3059406 7.441569 7.360828 7.4781284 7.56854 7.568307 7.47426 7.414127 7.4018016 7.3055134 7.694003 7.6405554
1367541_at 7.6762476 7.19021 7.576755 7.4014335 7.3132863 7.3246026 7.473091 7.370442 7.786186 7.512998 7.474216 7.7204638
1367542_at 7.8010297 7.9857116 7.997174 7.794053 7.9105697 8.027529 7.9086795 7.6928988 7.852798 7.9974036 7.8780713 7.902089
1367543_at 8.283864 7.867788 7.978415 8.128902 8.02565 7.9017744 8.218862 8.18247 7.9241414 7.718952 7.747583 8.183652
1367544_at 7.167885 7.2335753 7.1941824 7.0542865 7.1150646 7.388585 7.4142513 7.1555004 7.399307 7.4108257 7.2454996 7.5369215
1367545_at 6.9269094 6.853016 6.9175487 7.0152493 6.7614937 7.014935 6.8868394 7.039148 7.016621 6.955743 6.894058 6.661776
1367546_at 10.148813 9.922739 10.255215 10.04301 9.896971 10.060918 10.089953 10.1442585 10.15485 10.426434 10.241206 10.414817
1367547_at 8.212734 8.222027 8.0772705 8.193426 8.2234535 8.277472 8.229164 8.136449 8.188139 8.167469 8.0296135 8.185204
1367548_at 8.347867 8.222869 8.350555 8.346226 8.068249 8.25246 8.346223 8.214653 8.251825 8.234011 8.1221695 8.237736
1367549_a_at 10.649218 10.64674 10.400296 10.494291 10.622429 10.452261 10.485677 10.464865 10.589081 10.557564 10.663354 10.688158
1367550_a_at 8.379416 8.177166 8.0798855 8.115181 8.30802 8.378464 8.261095 8.353993 8.253594 8.346204 8.335732 8.357763
1367551_a_at 9.44847 9.3223715 9.39979 9.353901 9.226883 9.416779 9.351109 9.433098 9.436396 9.387362 9.236622 9.444664
1367552_at 4.5255394 4.343813 4.397578 4.4596024 4.41352 4.4097424 4.454262 4.4154425 4.2150345 4.4365516 4.737783 4.2972155
1367553_x_at 12.221438 12.36702 12.906549 11.596272 12.690609 12.4212265 12.045358 12.2203455 12.291396 11.55372 12.071712 12.598327
1367554_at 4.18214 4.0600595 4.080653 3.9753084 4.068864 3.9054205 4.237802 4.288897 4.0806413 4.164591 4.166507 4.012618
1367555_at 14.738573 14.739397 14.729549 14.755784 14.696177 14.74988 14.684751 14.696714 14.727129 14.682107 14.739397 14.74988
1367556_s_at 14.58105 14.559159 14.607595 14.559159 14.588273 14.595528 14.569642 14.59626 14.570666 14.559159 14.604634 14.607595
1367557_s_at 13.089897 13.013034 13.058168 13.036849 12.920427 13.100572 12.917925 13.099883 13.037409 12.956178 13.1553545 13.076128
1367558_x_at 3.1495905 3.0935001 3.2031965 3.2554293 3.2132568 3.3300347 3.228836 3.2619221 3.0190296 3.1612763 3.0086982 3.089303
1367559_at 13.043891 12.991951 13.007309 12.999519 12.950246 12.906171 12.984722 12.955996 13.004536 12.8843155 13.023953 13.0025625
1367560_at 12.183059 12.237332 12.146097 12.161835 12.125635 12.119157 12.131279 12.129432 12.171087 12.233031 12.185776 12.314118
1367561_at 12.547501 12.43997 12.524772 12.4495535 12.573794 12.522034 12.542878 12.494862 12.607363 12.649959 12.661086 12.660853
1367562_at 7.3938665 7.601456 6.887381 7.459314 7.2997932 7.0518184 7.0114646 7.1766615 7.304043 7.39277 7.311967 7.2934937
1367563_at 9.087335 9.013997 8.654516 8.873231 8.968356 8.753218 8.75062 8.798896 8.839241 8.772492 8.710992 9.10738
1367564_at 5.8918757 5.96068 6.0879693 6.025275 6.0627675 6.1669703 5.9849777 6.1025686 5.9288754 6.035037 6.2153816 5.9948063
1367565_a_at 13.822899 13.865989 13.814296 13.857798 13.878464 13.826061 13.868035 13.896728 13.853556 13.772943 13.813155 13.873176
1367566_at 4.298313 4.2126074 4.424122 4.283207 4.353751 4.120248 4.32782 3.9940987 4.438449 4.0877504 4.25074 3.8544524
1367567_at 12.268676 12.330412 12.231123 12.118389 12.108037 12.10534 12.067216 12.086876 12.317458 12.23891 12.292453 12.356591
1367568_a_at 8.540112 8.844953 8.53489 9.1674385 8.977404 8.926592 8.365898 8.740012 8.805847 8.491845 8.785269 9.0019045
1367569_at 11.519079 11.677877 11.575493 11.721578 11.645841 11.392331 11.443633 11.503033 11.504782 11.639724 11.58577 11.722911
1367570_at 6.8861117 7.0405707 6.6792364 6.8559623 6.8920116 6.769557 6.384072 6.36683 6.8353753 6.92585 6.2906437 7.3165507
1367571_a_at 5.3129745 5.217825 5.32174 5.3166246 5.379648 5.048067 4.941865 5.308324 5.5813346 5.2739944 5.1293316 5.244937
1367572_at 5.094174 5.1490474 5.177638 5.257493 5.250599 4.937095 5.2625785 5.273428 5.0430713 5.0758905 5.2004857 5.15146
1367573_at 12.5346365 12.541554 12.549881 12.507627 12.575649 12.535003 12.547837 12.459422 12.532644 12.644076 12.783016 12.840658
1367574_at 8.406949 9.674178 7.7826567 7.990807 7.9241314 7.880092 7.6770005 7.9473405 8.218575 8.159773 7.6404433 8.633852
1367575_at 11.716075 11.471005 11.699337 11.501386 11.680323 11.656701 11.541582 11.731544 11.65126 11.563702 11.423816 11.708532
1367576_at 13.824723 13.820336 13.7962675 13.758916 13.94334 13.912928 13.827096 13.730855 13.854544 13.825957 13.906765 13.913614
1367577_at 6.6848254 6.434054 6.375026 6.2058854 6.5095625 6.5800495 7.8225937 7.1976967 6.8084397 8.148574 7.2930493 7.125375
1367578_at 10.583037 10.817247 10.478734 10.523429 10.606552 10.431495 10.494218 10.558296 10.538966 10.518786 10.592281 10.520199
1367579_a_at 11.372232 11.562746 11.170294 11.224409 11.08849 10.917321 10.96795 11.181994 11.325494 11.374477 11.211759 11.558147
1367580_at 11.667819 11.607977 11.619032 11.526297 11.773128 11.641816 11.631785 11.577796 11.608345 11.901514 11.859928 11.978679
1367581_a_at 6.1695576 6.2907844 6.251524 6.0438404 6.0064516 6.059978 6.292712 6.02563 5.5745063 6.5528817 5.8860974 5.8280725
1367582_at 11.919702 11.859286 11.917789 11.873222 11.966198 11.913347 11.982772 11.934678 11.967858 11.99638 12.136 12.172504
1367583_at 13.275586 13.088746 13.048347 13.37216 13.076997 13.2203245 13.1636095 13.275667 13.240218 13.151786 13.314272 13.198115
1367584_at 8.41127 8.421158 7.9026604 8.019144 8.087909 8.016662 7.5272694 7.900528 8.138033 8.084174 7.926829 8.34151
1367585_a_at 11.033971 10.892151 10.941034 11.229489 10.94899 10.954168 11.005784 11.056287 11.118397 10.935641 10.670919 10.6971
1367586_at 13.098105 12.959486 13.114725 13.038433 12.942363 12.923258 13.1183195 13.01445 12.989407 12.906701 12.646501 12.779169
1367587_at 3.4902172 3.4288688 3.455387 3.4945502 3.5145013 3.322183 3.467984 3.4927552 3.4703746 3.3622205 3.4909103 3.5086088
1367588_a_at 11.696337 11.589068 11.600568 11.725041 11.552382 11.627845 11.583955 11.5907545 11.692328 11.825947 11.6489935 11.801072
1367589_at 9.680602 9.725803 9.591114 9.491599 9.508206 9.3358135 9.529415 9.610945 9.598685 9.799324 9.757066 9.678828
1367590_at 11.4058895 11.440961 11.263862 11.146693 11.142619 11.211296 11.195012 11.244655 11.377282 11.306477 11.426617 11.469415
1367591_at 10.17934 10.113933 10.2376175 10.082167 10.285273 10.173235 10.105471 10.178337 10.200336 10.148284 10.094904 10.17474
1367592_at 3.374976 3.3759038 3.2629707 3.3742597 3.3996313 3.4235375 3.34763 3.393575 3.4469106 3.3241026 3.4115837 3.2184968
1367593_at 8.371356 8.68691 8.3284025 8.372721 8.41668 9.005612 8.286755 8.501502 8.524746 8.346776 8.410453 8.670101
1367594_at 8.289106 8.508213 8.505392 8.777963 8.530188 8.240678 8.3857 8.327723 8.262646 8.355427 8.19796 8.665766
1367595_s_at 13.705274 13.905484 13.756419 13.70974 13.731963 13.695488 13.722816 13.652609 13.719724 13.709584 13.655698 13.687094
1367596_at 12.505422 12.430009 12.358356 12.4362 12.470674 12.42857 12.469594 12.430995 12.41671 12.542403 12.5693865 12.562954
1367597_at 11.978222 12.008902 11.938581 12.087674 11.983724 11.905895 11.964364 11.859973 11.786918 12.0891285 12.057239 12.168133
1367598_at 14.087674 14.022594 14.107022 14.076656 14.139794 14.100947 14.095366 14.049498 14.109322 13.949488 13.998225 13.971432
1367599_at 12.074736 12.058924 12.225163 12.266918 11.994486 12.166137 12.057092 12.211342 12.1942005 12.081046 12.009896 12.072398
1367600_at 5.5347433 5.661246 5.48912 5.5042562 5.647577 5.5105815 5.55363 5.3600044 5.7096987 5.7641897 5.7359858 5.694097
1367601_at 8.276346 7.664996 7.565578 8.064941 7.912175 8.048103 6.9331484 7.809031 7.8770804 7.424835 7.3613544 7.4886403
1367602_at 10.120191 9.516133 9.542777 9.553887 9.907375 9.900303 8.816418 9.637137 9.84695 9.366859 8.939142 9.201799
1367603_at 11.266177 11.260234 11.107576 11.249938 10.955279 11.014807 11.171036 11.19869 11.101892 11.131092 11.278883 11.304279
1367604_at 11.03779 11.328396 11.184521 11.133025 11.036613 10.97353 11.135413 10.975193 10.889621 11.333994 11.130037 11.227714
1367605_at 11.164077 11.418061 11.14386 11.023805 11.0103245 11.029367 11.096089 11.097611 11.179423 11.166185 11.119609 11.2989435
1367606_at 12.41235 12.451378 12.466356 12.397914 12.456031 12.388186 12.4362 12.340629 12.4056015 12.531262 12.589935 12.61921
1367607_at 12.4584 12.541873 12.49093 12.530538 12.492947 12.483692 12.456236 12.465001 12.462486 12.551858 12.514978 12.638184
1367608_at 5.0999975 5.255477 5.01468 5.2523823 5.248824 4.992527 5.081732 5.1305213 5.0743713 5.055681 5.240529 5.0737076
1367609_at 11.584494 11.239028 11.616806 11.565021 11.647371 11.796458 11.449033 11.47901 11.913386 11.163452 11.747949 11.483526
1367610_at 12.35078 12.378838 12.24126 12.397699 12.360447 12.330625 12.4392185 12.31377 12.364625 12.455608 12.486986 12.495368
1367611_at 5.464681 5.2155333 5.0783815 5.1332583 5.480328 5.0794735 5.275575 5.4208093 5.2725353 5.168417 5.4619255 4.901289
1367612_at 14.131975 14.147262 14.159433 14.14678 14.142759 14.144247 14.093928 14.105014 14.120251 14.046742 14.097429 14.0218525
1367613_at 12.927864 12.944578 12.923617 12.857097 12.925591 12.832265 12.956591 12.855564 12.824015 12.936315 12.878372 12.85545
1367614_at 7.683575 8.525237 7.7593765 7.447174 7.573097 7.476304 7.179283 7.460414 7.7079515 7.8994694 7.6099415 8.226621
1367615_at 4.0382457 4.3435693 4.434595 4.1816664 4.256268 4.1872616 4.329877 4.1978817 4.1952734 4.381195 4.428938 4.173755
1367616_at 4.5913095 4.6398535 4.8006516 4.5376663 4.582268 4.5665407 4.7649145 4.6351395 4.5357046 4.758972 4.5354996 4.5359106
1367617_at 8.715175 9.624221 8.573325 8.769534 8.760249 8.632535 8.551251 8.731114 8.748546 8.832263 8.936474 8.982587
1367618_a_at 11.206846 11.218989 11.05492 11.123993 11.15921 11.079552 11.162953 11.160386 11.109535 11.330749 11.234811 11.392599
1367619_at 13.306655 13.215857 13.234753 13.205885 13.117127 13.314074 13.248647 13.19424 13.224791 13.223694 13.149666 13.130521
1367620_at 12.684736 12.649252 12.739415 12.70723 12.655674 12.592087 12.680374 12.674577 12.677595 12.743129 12.659187 12.667991
1367621_at 8.417339 8.210523 7.970153 8.1387 8.158318 8.176715 8.085261 8.207859 8.220091 8.368715 8.268831 8.465492
1367622_at 12.284758 12.165608 12.293109 12.299152 12.334757 12.248054 12.287372 12.284086 12.226988 12.204675 12.17144 12.244467
1367623_at 12.235382 12.219 12.1428 12.129921 12.054006 12.10702 12.151033 12.078852 12.192005 12.2366 12.0414915 12.172079
1367624_at 10.308755 10.753174 10.630028 10.6404295 10.538279 10.465043 10.5738945 10.165023 10.196407 10.743557 10.900309 11.022017
1367625_at 13.354362 13.307409 13.21954 13.193301 13.348203 13.335854 13.330121 13.319909 13.269527 13.394568 13.403611 13.417158
1367626_at 5.0968466 5.131007 4.9252143 5.156707 5.0304394 5.2235837 4.947443 5.062744 5.0340586 5.0065575 5.0156307 4.9486046
1367627_at 8.639907 8.706428 8.296341 8.724406 8.571945 8.7132435 8.700792 8.605192 8.294107 8.669033 8.653404 8.460335
1367628_at 7.1789994 6.844571 6.8074536 6.468785 6.467602 6.6601863 6.335794 6.3675456 7.0105953 6.4478745 5.9453506 6.898686
1367629_at 12.290394 12.190988 12.241526 12.157425 12.165708 12.206117 12.258858 12.190887 12.169648 12.243487 12.358515 12.278993
1367630_at 12.611826 12.60099 12.581467 12.5426855 12.513178 12.500959 12.498213 12.553371 12.566277 12.634895 12.6752825 12.693219
1367631_at 5.454047 6.7801332 5.065214 5.9679728 6.42597 5.5053883 5.329175 5.9161434 4.754608 5.4695582 5.2125998 5.049453
1367632_at 10.599924 10.759561 10.138667 10.219192 10.280721 10.031659 10.310859 10.294505 10.388036 10.383829 10.400615 10.749044
1367633_at 9.676929 10.272472 9.507941 9.605006 9.658244 9.256508 9.60755 9.620507 9.60314 9.713644 9.836493 10.167257
1367634_at 12.282792 12.2439375 12.162162 12.32151 12.235276 12.186041 12.1902485 12.069836 12.197095 12.372436 12.4331875 12.513914
1367635_at 12.948864 12.853852 12.794106 12.975192 12.869168 12.749011 12.843197 12.892431 12.877438 13.00582 12.886737 12.958449
1367636_at 7.839844 7.7682467 7.7708006 7.829899 7.8754826 7.772455 7.9935718 7.8660126 7.6036453 7.794117 7.8681765 7.861579
1367637_a_at 11.227016 11.147879 11.303978 11.17801 11.228176 11.241571 11.289508 11.240845 11.351204 11.215054 11.233072 11.17815
1367638_at 9.391452 9.1968155 9.276663 9.301472 9.236315 9.208772 9.364485 9.122479 9.269461 9.203565 9.109597 9.3115835
1367639_a_at 13.043864 12.992447 13.022533 12.960718 13.020824 13.120874 13.018732 12.983606 13.022911 13.125968 13.0385 13.103115
1367640_at 12.671062 12.574206 12.457582 12.627577 12.61443 12.524115 12.566936 12.458725 12.478764 12.697561 12.640477 12.736321
1367641_at 13.303444 13.333796 13.218354 13.325606 13.221418 13.210894 13.294197 13.20982 13.226966 13.397961 13.420954 13.389002
1367642_at 10.888674 10.872877 10.7295265 10.8963 10.840086 10.754697 10.755797 10.766837 10.694674 10.871993 10.995748 10.962876
1367643_at 11.449205 11.627894 11.464747 11.316605 11.551415 11.553484 11.457938 11.451282 11.452704 11.483449 11.545216 11.452753
1367644_at 7.344142 7.273235 7.170325 7.5527487 7.3349123 7.2834864 7.291237 7.2570844 7.1396217 7.0315194 6.9629183 7.007095
1367645_at 12.842748 12.706923 12.688997 12.757988 12.757439 12.710627 12.766012 12.723289 12.7023115 12.875679 12.755891 12.859773
1367646_at 12.325922 12.554478 12.522411 12.440383 12.396188 12.544457 12.324482 12.349765 12.2025585 12.568488 12.573083 12.518921
1367647_at 14.243791 14.2275505 14.20232 14.215871 14.1656065 14.250872 14.237154 14.287463 14.229533 14.198913 14.159803 14.191853
1367648_at 6.309221 6.253713 6.2007704 6.5684166 6.227348 6.16435 6.2493176 6.0930786 5.948871 7.0785584 7.829343 7.917872
1367649_at 6.056612 5.8179812 6.1164627 6.2164836 6.1619325 5.9326696 6.3335876 6.2182946 6.1025596 5.8955727 6.271733 5.862353
1367650_at 6.271361 6.0605116 6.0402293 6.2408705 6.2589664 6.2550116 5.8196955 6.2521715 6.1168456 5.8891797 5.83005 6.065601
1367651_at 10.089897 10.214894 9.827807 9.936718 9.967044 10.229688 10.114826 10.014803 9.938458 10.469792 10.691085 10.508384
1367652_at 9.217812 8.901626 9.132228 8.927956 8.903651 9.315475 9.366851 9.431014 9.430359 9.481253 8.702068 9.34064
1367653_a_at 12.365193 12.237525 12.444901 12.401798 12.351076 12.426843 12.240855 12.392001 12.348756 12.278865 12.275142 12.31364
1367654_at 8.583349 8.542459 8.646303 8.171855 8.1669445 8.232132 8.240688 7.8723345 8.218555 8.490528 8.268682 8.384552
1367655_at 8.245166 9.450496 8.060125 7.9243217 8.249473 8.133644 8.198826 8.081089 8.186428 8.19243 8.229065 8.3277855
1367656_at 10.491144 10.507239 10.478724 10.525564 10.383246 10.438905 10.461072 10.485076 10.397639 10.628086 10.512616 10.667681
1367657_at 12.487817 12.413126 12.525169 12.749375 12.655116 12.589619 12.438785 12.814932 12.761385 12.610031 12.452666 12.469214
1367658_at 6.156419 6.1408415 6.06197 6.1756268 6.0032606 6.169002 6.2035036 6.1394806 5.9185853 6.2577543 6.1593504 6.1568418
1367659_s_at 11.119222 11.047599 10.565961 10.564211 10.321898 10.490819 11.45516 10.697009 10.836013 11.281092 11.75523 11.472264
1367660_at 6.063668 6.301862 6.171194 6.246687 6.0377536 5.9229145 6.2875366 5.983904 5.87493 6.260359 6.076419 5.936807
1367661_at 7.4283295 7.466197 6.835852 6.948896 7.0769925 7.1034813 6.7017922 6.628291 7.071952 7.0959334 6.558277 7.1997123
1367662_at 12.364506 12.24913 12.391998 12.528568 12.356179 12.408831 12.417716 12.54481 12.436664 12.32231 12.225146 12.088911
1367663_at 11.7012205 12.040378 11.61018 11.53759 11.573798 11.507618 11.644687 11.503205 11.619159 11.610392 11.782083 11.799222
1367664_at 4.350138 4.195752 4.188113 4.126662 4.328809 4.400633 4.388595 4.3245745 4.147898 4.4778824 4.100983 4.136808
1367665_at 4.2662125 4.264822 4.371315 4.303604 4.2499523 4.2895465 4.439118 4.5225983 4.299015 4.5756664 4.3982306 4.1312103
1367666_at 10.037533 10.182216 10.187473 10.122836 10.205649 10.055978 10.15691 9.977409 10.041927 10.146115 10.022661 10.237902
1367667_at 11.841641 12.181172 11.694976 11.815959 11.514808 11.4866905 11.833351 11.714385 11.839473 12.631773 12.741335 12.706506
1367668_a_at 7.3000264 8.329557 6.7008047 6.843861 7.1041064 6.821745 6.502482 6.7914286 7.050348 6.946591 7.1411867 7.376378
1367669_a_at 10.3185835 10.05817 10.359596 10.258788 10.320063 10.448898 10.390159 10.601352 10.39336 10.394627 10.510845 10.427471
1367670_at 10.323759 10.423049 10.46429 10.486551 10.565448 10.221627 10.096988 10.348226 10.353245 10.804852 10.5002 10.318829
1367671_at 9.750315 9.5646715 9.402978 9.447117 9.3682165 9.3711405 9.179394 9.346332 9.469243 9.281182 9.2559 9.551704
1367672_at 11.887551 11.857224 11.966525 11.911916 11.916194 11.764004 12.017429 11.970946 11.890987 11.949888 12.054753 11.998159
1367673_at 10.937925 10.772817 10.914906 10.964115 10.980993 10.922647 10.851939 11.024223 10.815511 10.831172 10.860791 10.809284
1367674_at 9.210555 9.164358 9.305859 9.284679 9.008164 9.047322 9.146005 9.019393 9.213626 9.537789 9.381405 9.448536
1367675_at 9.399747 9.495853 9.241805 9.26934 9.180154 9.316866 9.27348 9.343517 9.220666 9.285439 9.034321 9.220473
1367676_at 8.290113 8.247437 7.3903227 7.845463 7.4536877 6.791393 6.751052 6.792057 7.207709 6.8958535 6.6446795 7.525092
1367677_at 11.53227 11.5470495 10.888161 11.453669 11.397545 11.2625475 11.505425 11.327991 11.415447 11.313497 11.170421 11.156343
1367678_at 10.981771 11.147493 11.223312 11.13243 11.226401 10.954024 11.0346365 10.888985 11.1939335 10.695469 10.986039 11.115884
1367679_at 10.093124 12.533065 10.100484 9.908549 9.944684 9.663975 9.676033 9.859022 9.964657 10.116111 10.49072 10.489519
1367680_at 12.264882 12.171309 12.202179 12.272058 12.255248 12.220947 12.251056 12.261605 12.269402 12.269342 12.38055 12.217064
1367681_at 10.008987 9.895173 9.83984 9.989136 10.001183 9.760768 9.6924095 9.948067 9.822474 9.694461 9.646297 9.684705
1367682_at 6.479422 6.3975544 6.6435995 6.6824207 6.812619 6.5615077 6.75376 6.5604377 6.5176377 6.4506783 6.4905624 6.538844
1367683_at 10.378341 10.437791 10.294835 10.247854 10.176005 10.094947 9.99962 10.106638 10.673728 9.901753 9.766575 10.060229
1367684_at 4.1702366 4.2821717 4.2255807 4.30655 4.3234525 4.2296944 4.0779834 4.288897 4.0620933 4.2051625 4.3153663 4.143454
1367685_at 12.174624 12.215807 11.998187 12.24954 12.118993 12.015068 12.073607 11.972952 11.97035 12.1883745 12.189971 12.276112
1367686_at 12.092601 11.835566 12.0664215 11.91479 11.982342 11.865657 11.936647 11.967954 12.140857 11.955618 11.702489 11.954232
1367687_a_at 8.338881 8.22654 8.071934 8.236341 8.160999 8.419431 7.915071 8.279294 8.136263 8.208841 7.7647066 8.122286
1367688_at 7.655188 7.327934 7.340706 7.7107472 7.3876104 7.209766 7.522457 7.598231 7.4555836 7.459177 7.3734956 7.5601625
1367689_a_at 8.176033 9.381313 8.2281065 7.952004 8.464011 8.506836 8.239232 8.090547 8.965504 10.270107 11.559705 11.38292
1367690_at 11.688562 11.37897 11.545514 11.642138 11.601222 11.581904 11.572148 11.666995 11.552669 11.523213 11.410541 11.394889
1367691_at 11.144574 10.914765 10.74772 10.719687 10.3885565 10.919728 10.929603 10.858598 11.257071 11.298807 11.992225 11.952307
1367692_at 3.6623063 3.5990543 3.7268357 3.5510478 3.476065 3.6901941 3.7829154 3.656904 3.7170596 3.7599156 3.5269077 3.549967
1367693_at 9.920048 10.01997 9.678281 9.816532 9.696151 9.840668 9.841017 9.75727 9.840912 9.913687 10.036211 10.01286
1367694_at 11.2476015 11.251387 11.220618 11.16515 11.12269 11.062368 11.369899 11.179147 11.155521 11.388013 11.4219265 11.361881
1367695_at 12.223628 12.085782 12.201902 12.432059 12.310526 12.263901 12.145262 12.312383 12.277492 12.1381445 12.213754 12.122868
1367696_at 8.324509 9.356041 8.10746 7.9845324 8.320664 8.158373 8.100588 8.232753 8.141182 8.500641 8.317656 8.408475
1367697_at 9.708708 9.983109 10.003007 9.725295 9.892109 9.779144 9.827618 9.62223 9.621168 9.782394 9.698047 9.949078
1367698_a_at 9.060455 9.042853 8.825009 9.055822 8.923405 8.777184 8.7944145 8.9486685 8.9392605 9.023462 8.91515 9.109089
1367699_at 6.065206 6.4230485 6.42563 6.304529 6.5705705 6.3229876 6.255514 6.17979 6.374867 6.20408 6.233769 6.453559
1367700_at 4.2294035 4.4375496 4.171662 4.2655 4.473407 4.182618 3.889832 3.9654744 3.9064257 4.15089 4.255016 4.0995746
1367701_at 6.37526 6.6623006 6.229582 6.634726 6.314183 6.1140547 6.4032264 6.1645517 6.3037667 6.441443 6.444537 6.6309853
1367702_at 12.395316 12.348175 12.3269 12.449077 12.443529 12.203851 12.379565 12.157667 12.254983 12.059284 11.907593 11.993479
1367703_at 3.7623694 3.9522724 3.903629 3.8726134 3.953931 3.765664 3.9997623 3.912694 3.9369085 3.948906 3.8575218 3.7325344
1367704_at 8.758544 8.779119 8.582611 8.653889 8.687513 8.559526 8.559679 8.727671 8.766764 8.868435 8.8228245 8.89682
1367705_at 8.570871 9.399439 8.562344 8.979882 8.705215 8.821153 8.807822 8.990124 8.773313 8.595463 8.751202 8.65844
1367706_at 11.159864 10.982591 11.103512 11.057863 11.148036 10.980809 11.015209 11.141878 11.1099825 11.116878 11.19097 11.106337
1367707_at 9.615101 8.038481 9.436759 9.256748 9.142596 9.907895 8.036315 8.852782 10.051452 9.627512 9.825841 10.254072
1367708_a_at 11.102331 10.126274 10.89662 10.796135 10.627737 11.355942 9.747025 10.374493 11.330059 11.255611 11.501608 11.731013
1367709_at 9.517215 9.701993 9.513946 9.4453 9.148493 9.425357 9.445146 9.3528185 8.857408 10.216709 9.671575 9.7129755
1367710_at 10.463874 11.180822 10.207514 10.319661 10.415667 10.379676 10.362601 10.2673235 10.4130125 10.493267 10.43277 10.695628
1367711_at 11.199863 11.328434 11.150435 11.130849 10.994203 10.937834 11.082407 11.079486 11.182261 11.401061 11.31228 11.508614
1367712_at 6.8528666 6.845731 6.464685 6.3988686 6.636799 6.6148477 6.3168917 6.5632124 6.592831 7.065776 6.926535 7.232581
1367713_at 9.596815 9.585935 9.515899 9.184055 9.121294 9.336654 9.407434 9.280176 9.477786 9.833542 9.312628 9.749558
1367714_at 7.5146995 7.317524 7.436554 7.368843 7.3383846 7.345465 7.319541 7.330377 7.3200665 7.229977 7.3152485 7.2496886
1367715_at 10.0436945 10.123811 9.822525 9.903681 9.846882 9.7651005 9.946892 9.930767 9.90185 10.463829 10.405277 10.334628
1367716_at 8.356321 8.186253 8.295923 8.281412 8.377529 8.358849 8.21621 8.487505 8.55582 8.4910755 8.398624 8.35553
1367717_at 12.36615 12.2893505 12.220927 12.448993 12.318732 12.3593 12.310151 12.280592 12.258023 12.409002 12.408526 12.41741
1367718_at 8.819476 8.706367 8.829381 8.91098 8.906747 8.87997 8.764191 8.845064 8.851652 8.688461 8.598894 8.777849
1367719_at 9.892037 9.835179 9.765438 9.857153 9.924572 9.839298 9.878439 9.7840805 10.010215 9.875377 9.968157 9.981832
1367720_at 11.198363 11.253207 11.217558 11.465036 11.231179 11.15263 11.417104 11.198291 11.156054 11.436854 11.257226 11.461627
1367721_at 10.927102 10.79422 11.08067 11.113242 11.1188755 10.999255 10.996763 11.290994 11.060548 10.684285 10.867563 10.754681
1367722_at 6.9635468 7.719265 7.114709 6.999181 6.771428 6.819563 6.8250313 6.843933 7.0678596 7.3106875 7.352322 7.2697244
1367723_a_at 7.9264717 7.9430614 7.797601 7.858814 7.8458476 8.006542 7.976526 7.9708476 7.9720736 7.829485 8.048813 8.031357
1367724_a_at 10.933977 10.738594 10.913583 10.639104 10.918741 10.792549 10.833598 11.075137 10.831866 10.800454 10.798125 10.633672
1367725_at 7.115907 6.8460207 7.35988 7.6694093 7.9363546 7.6666107 7.4313 7.5425797 7.422345 7.648127 7.814291 7.617247
1367726_at 6.8265157 6.573442 6.686412 6.811354 6.679435 6.7319202 6.6833963 6.538658 6.776742 6.460916 6.4785776 6.4993944
1367727_at 7.8272614 8.05244 7.987732 8.021422 7.922439 8.006758 7.977552 7.9946213 7.9756646 8.070049 8.151026 8.217408
1367728_at 7.1199327 7.375253 7.2520633 7.604162 7.310801 7.3001556 7.537597 7.5362115 7.2490034 7.4097576 7.1980853 7.378033
1367729_at 12.160155 11.92082 12.399642 12.493009 12.464202 12.126795 11.426224 11.942807 12.596993 11.759668 11.899915 11.714162
1367730_at 9.730427 9.63799 9.744876 9.675497 9.588333 9.56621 9.779118 9.631011 9.698062 9.665571 9.455979 9.718668
1367731_at 7.929556 8.003607 7.8140526 8.145916 7.9997463 7.9676533 7.9397016 8.184511 7.794338 7.9409213 7.7807426 8.081781
1367732_at 8.891531 8.964469 8.671532 8.83169 8.676758 8.72933 8.79341 8.838896 8.87527 8.848643 8.628799 8.936762
1367733_at 6.707374 7.9566574 7.110719 6.9594536 7.089572 6.7380395 6.610498 7.2604613 7.3051424 6.921717 7.523264 7.702761
1367734_at 8.03573 8.958297 7.733232 7.8789215 7.8064857 7.861463 8.00416 7.836725 8.026152 8.074718 7.9933305 8.053676
1367735_at 11.640545 11.541074 11.453408 11.588918 11.402375 11.364827 11.735097 11.69446 11.62931 11.647949 11.609633 11.546754
1367736_at 9.348158 9.351935 9.43845 9.303496 9.333109 9.182849 9.30605 9.219721 9.446521 9.366606 9.0753 9.231989
1367737_at 10.930987 11.1428385 11.031737 10.981063 11.043973 11.08126 11.0017185 11.017473 10.997673 11.00238 11.22339 11.090605
1367738_at 6.9082217 7.3038526 6.8954577 6.9313836 6.9034495 6.7882547 6.998486 7.0522685 6.7218165 6.8695087 7.139945 7.095467
1367739_at 4.2522 4.097448 4.270918 4.3155584 4.4959593 4.3605914 4.3726106 4.1957984 4.223315 4.396574 4.4256887 4.213188
1367740_at 6.2462277 7.0350733 5.9523234 6.0544367 6.1255207 5.9432745 6.0308604 6.168002 6.0796547 6.4217825 6.3144016 6.419343
1367741_at 9.991755 10.043293 10.722367 10.27972 10.770056 11.077475 10.567756 10.951092 10.574951 9.842333 10.441041 10.346663
1367742_at 5.7458873 5.52217 5.8275213 5.6535654 5.479501 5.4506645 5.7094207 5.680505 5.482688 5.721755 5.5564475 5.598958
1367743_at 5.9491076 5.4467993 5.2633204 5.891498 5.5209236 5.3443832 5.6444383 5.5866404 5.51806 5.546265 5.5768156 5.745418
1367744_at 5.940061 6.152318 6.2846885 5.993747 5.8094296 6.0461717 6.021695 6.1814322 6.0701275 5.959895 6.1044774 5.963521
1367745_at 8.5006485 8.450734 8.338982 8.593556 8.545644 8.359286 8.291079 8.515038 8.430218 8.432533 8.511758 8.602961
1367746_a_at 8.109505 8.068243 7.8396525 8.132416 7.9771523 7.834228 7.9669795 7.822603 7.9326067 7.9469123 8.165613 7.8729653
1367747_at 8.099882 7.8246126 8.180067 8.186956 7.9951053 8.145245 8.071539 8.391893 8.044222 7.8975883 8.079451 8.034609
1367748_at 9.074804 8.685078 8.907512 9.387577 8.866196 9.036496 8.9114685 8.9899025 8.805763 8.877868 8.631721 8.798486
1367749_at 3.762066 4.265253 3.797886 3.5733576 4.8372025 4.5217686 4.5692754 3.2676969 4.4812517 4.8889875 3.4281628 4.881195
1367750_at 9.008454 8.844065 9.111458 9.153135 9.018031 9.169232 9.134112 9.12654 9.180923 8.709142 8.53276 8.622921
1367751_at 7.9723554 7.853503 8.153197 8.281569 7.9039497 8.025566 8.277031 8.211469 7.9456997 8.233285 8.364243 8.246751
1367752_at 8.173298 8.141258 8.150174 8.254449 8.065663 8.479881 8.23947 8.201648 8.219291 8.283531 8.360084 8.407841
1367753_at 5.9233913 5.894248 6.094272 6.1239877 5.991357 6.0808306 5.7581263 6.0573974 5.7872167 6.06497 5.831224 6.223251
1367754_s_at 10.524215 10.668159 10.38771 10.692725 10.47976 10.556886 10.471978 10.720744 10.35231 10.807306 11.013605 11.046523
1367755_at 13.48022 13.427117 13.51329 13.673133 13.629956 13.613371 13.51232 13.661186 13.607433 13.14304 13.159618 12.982691
1367756_at 9.496141 9.366955 9.322444 9.700601 9.526549 9.341944 9.441377 9.558296 9.338572 9.37541 9.312813 9.356765
1367757_at 12.241322 12.217173 12.176899 12.273599 12.157058 12.15408 12.204146 12.138011 11.981091 12.155848 12.223951 12.24863
1367758_at 8.561193 7.771328 8.6648245 8.71216 8.426847 8.1813345 8.531285 8.514715 8.767319 8.296562 7.9125366 8.080547
1367759_at 8.838726 8.276361 8.289318 9.144205 8.9351225 8.535947 8.717592 8.336165 8.476227 8.2528305 8.458493 8.200838
1367760_at 8.484682 8.455569 8.472838 8.43212 8.306457 8.397399 8.461224 8.479925 8.43177 8.484515 8.498267 8.581556
1367761_at 7.437143 7.814477 7.334877 7.773356 7.5438957 7.5760207 7.387808 7.4586315 7.4192743 7.4407344 7.3927326 7.3548713
1367762_at 5.243617 5.105982 5.156727 5.1672277 5.176753 5.0751734 5.14353 5.0842 5.010896 5.207079 5.133889 5.001748
1367763_at 11.285613 11.0284195 10.860063 10.82933 11.352119 11.1074915 11.014104 10.842157 11.22761 10.640383 10.50171 10.628917
1367764_at 8.2130165 8.2385025 8.3068285 8.430017 8.496097 8.773652 8.984595 9.043397 8.59809 8.543579 8.724786 9.14414
1367765_at 10.266258 10.288063 10.001761 9.2635 10.005206 9.292037 10.397903 10.039834 9.410818 10.351981 10.472715 10.436198
1367766_at 10.82469 10.804515 10.712409 10.858812 10.663035 10.536864 10.62634 10.819875 10.544754 10.960184 10.933235 11.024171
1367767_at 10.221939 10.173536 10.246913 10.319272 10.336618 10.344136 10.338205 10.426908 10.150013 10.275582 10.24288 10.396568
1367768_at 5.2550244 5.3543487 5.163684 5.200597 5.232136 5.0669856 5.2332873 5.2820425 5.3881917 5.356428 5.1883435 5.326432
1367769_at 8.933718 9.027624 8.9865055 8.893118 8.861521 8.949486 8.884338 8.8673935 8.806562 8.880079 8.895812 8.804259
1367770_at 10.156374 10.238522 9.969942 10.0075445 9.942109 10.1663885 10.111229 10.35252 9.964914 10.143233 10.298847 10.2127075
1367771_at 9.364026 9.7058325 10.135083 10.563591 10.52252 9.50986 10.063231 10.750752 9.949246 9.7223 9.589371 9.66256
1367772_at 8.602728 8.233855 8.097294 8.154506 8.311703 8.398876 8.470236 8.236376 8.397702 8.52382 8.25371 8.420769
1367773_at 10.017923 9.581427 9.75944 10.104655 9.838429 9.852502 9.745189 9.838682 9.702182 9.837543 9.968695 9.972719
1367774_at 13.391745 13.430529 13.34381 13.399478 13.406492 13.511658 13.402123 13.441322 13.488364 13.490978 13.60044 13.6958685
1367775_at 12.610858 12.759455 12.803697 12.621439 12.639701 12.256782 12.376848 12.551994 12.697827 12.291406 12.321619 12.560819
1367776_at 7.6398025 7.7818017 6.8011084 7.1264157 6.38052 5.1453085 4.9916754 6.3606195 6.7853813 4.8753176 5.5881386 6.241813
1367777_at 11.107929 11.294011 11.018927 11.196766 11.272252 10.983524 11.519792 11.076427 10.749269 11.646104 11.76266 11.495997
1367778_at 8.867836 8.799658 8.843319 8.9747925 8.905006 9.05331 8.921949 9.077238 8.933731 8.942171 8.972937 8.753616
1367779_at 6.675354 6.629426 6.6195903 6.707769 6.696635 6.6689973 6.844637 6.7152324 6.6085153 6.6484184 6.634072 6.691817
1367780_at 7.6424108 8.24856 7.4816437 7.6074324 7.1990075 6.7123513 6.846141 7.2421975 7.4581895 6.9194098 6.689702 7.1312013
1367781_at 3.8992934 3.7789218 3.8450468 3.8922124 4.0011287 3.8494537 3.8127468 3.9463837 3.8639376 3.9989746 3.92532 3.7273455
1367782_at 4.549742 4.495767 4.490333 4.5179067 4.5503774 4.3438635 4.5549474 4.320135 4.5149565 4.4589844 4.4231644 4.182839
1367783_at 12.080035 11.994323 12.131142 12.1064 12.189406 12.097505 12.024682 12.204342 12.0068 11.931614 11.930937 11.878192
1367784_a_at 12.99259 13.170562 12.905732 13.013449 12.946782 12.871304 13.075462 13.086786 12.85792 13.230509 13.179046 13.128447
1367785_at 4.436191 4.2846937 4.6013966 4.450125 4.718614 4.4286876 4.491455 4.5223556 4.3484807 4.127879 4.6111007 4.276133
1367786_at 10.037018 11.060587 9.507151 9.888574 9.899338 9.636897 9.915838 9.365685 9.849247 9.951687 10.085391 10.277231
1367787_at 5.985104 5.768271 5.4671445 5.637381 5.7725325 5.5909014 5.8644905 5.839117 5.770354 5.9219356 5.746269 5.2313213
1367788_at 7.748714 7.7776203 7.770351 7.836889 7.659954 7.7685857 7.7808247 7.8022394 7.639139 7.6816483 7.7296114 7.8473735
1367789_at 7.500493 6.945807 7.288973 7.318988 7.300761 7.4981194 7.211567 7.2878995 7.297099 7.191295 7.0539083 7.0930405
1367790_at 9.611159 9.439101 9.348549 9.6629505 9.55227 9.386084 9.5166025 9.651158 9.494935 9.666041 9.44909 9.685058
1367791_at 7.151123 7.3350353 7.107904 6.9200544 7.0359106 6.8894787 6.8962946 7.1616673 6.981143 7.407371 7.167274 7.4561357
1367792_at 4.603925 4.457627 4.4384904 4.196094 4.305584 4.50628 4.4095163 4.3826447 4.4411116 4.405354 4.3481445 4.382951
1367793_at 13.246175 12.995563 13.033408 13.166041 13.123907 13.106246 13.100811 13.153595 13.17564 13.058804 13.117055 13.147711
1367794_at 5.8303604 5.526606 6.5186954 7.071934 6.6691437 6.667937 6.5969863 6.970006 5.50037 6.624511 4.9271736 5.905928
1367795_at 7.1122794 7.707955 7.7148533 8.017014 7.7973313 7.561496 7.8431273 7.310407 7.096226 7.4915524 7.3158584 7.686255
1367796_at 7.957804 7.693501 7.8084345 7.9038734 7.6352625 7.834005 7.887576 7.801422 7.802317 7.8459077 8.011951 7.951832
1367797_at 6.1427155 5.943324 6.251032 6.3676457 6.166709 6.2237926 6.240979 6.2574015 6.2143297 6.1863093 6.227244 6.334428
1367798_at 12.362484 12.188394 12.311296 12.4474125 12.328421 12.432937 12.352143 12.450516 12.294433 12.329911 12.303708 12.172888
1367799_at 6.0095077 6.118207 5.6042013 6.136212 5.997807 5.671313 6.1347685 5.848455 5.7438807 5.829412 6.0816145 5.2640553
1367800_at 6.4428616 6.7065225 6.5544753 6.985811 6.586713 7.1596613 6.937347 6.9889913 6.7707934 6.377991 6.287669 6.7662396
1367801_at 8.799624 8.936495 8.7713 8.94654 8.962032 8.626153 8.581556 8.830081 8.8376 8.817019 8.794451 8.709281
1367802_at 10.162249 10.82266 10.727202 9.641699 9.364717 9.208223 9.119802 9.031055 11.009414 9.507782 8.95493 10.966094
1367803_at 6.8404145 6.838028 6.9681067 6.4831834 6.8260508 7.0773892 6.8634534 6.8024964 6.916688 7.2973523 7.0306234 7.372621
1367804_at 12.849813 12.909701 13.033088 12.869344 13.05114 12.96175 13.089218 12.887669 12.795882 13.205253 13.156909 13.222717
1367805_at 4.992184 5.0010686 5.066728 5.0647497 5.1008615 5.000237 5.04222 5.0098977 5.008692 4.832173 4.9650483 4.864516
1367806_at 5.4826264 5.3541408 5.4517994 5.189993 5.4502187 5.3189564 5.4420834 5.3534794 5.4572325 5.4097476 5.530792 5.379822
1367807_at 8.855209 8.715809 8.66295 8.800995 8.764391 8.791908 8.868854 8.92344 8.730055 8.766071 8.669707 8.692508
1367808_at 10.220862 10.091502 10.14067 10.190905 10.033093 9.993688 10.267571 10.225991 10.100623 10.256526 10.334568 10.366611
1367809_at 4.777151 4.722009 4.793084 4.854891 5.031346 4.938992 4.7897 4.8966737 4.6007643 4.96188 4.853869 4.6769667
1367810_at 6.001765 6.1715603 6.33102 6.2988853 6.3239126 6.1292057 6.116067 6.2182107 6.0159354 6.43412 6.414064 6.27411
1367811_at 5.1035542 5.05885 5.078476 5.046185 5.353623 5.1232853 5.5264797 5.1846333 5.4280915 5.376176 5.325113 5.435745
1367812_at 7.404845 7.293214 6.8867035 7.4042983 7.316784 7.5062213 7.6613264 7.511121 7.334771 7.175981 7.230224 7.2442565
1367813_at 8.196291 7.381087 7.712328 7.832288 7.557532 7.830138 7.916921 7.81341 7.687225 7.7386208 7.424014 7.9025497
1367814_at 8.62393 8.800846 8.374615 9.01619 8.677198 8.489029 8.345475 8.71481 8.562431 8.931253 9.238917 8.601539
1367815_at 8.480455 8.417535 8.386846 8.5402775 8.446076 8.449309 8.488191 8.451808 8.280982 8.665653 8.716017 8.802153
1367816_at 5.991302 7.2355356 5.5178466 5.128143 5.7695537 5.857624 5.4290686 5.5736313 5.7991085 5.9294243 6.0213203 6.478654
1367817_at 7.0834208 6.940381 6.9086795 7.319595 6.920385 7.0383554 7.06608 7.007995 7.076259 7.0193 7.370706 7.398492
1367818_at 9.517598 9.371072 9.51702 9.308206 9.466181 9.189015 9.56781 9.505296 9.43315 9.4360895 9.310129 9.4442425
1367819_at 12.048125 11.964747 12.004407 12.090646 12.072828 12.01136 12.040129 12.121295 11.961882 11.95401 11.714136 11.927305
1367820_at 9.231307 9.005654 9.033514 9.153602 9.036962 9.058904 9.133288 9.203345 9.128959 9.05023 9.13066 9.273438
1367821_a_at 4.166566 3.91572 3.932558 4.14483 4.0865774 4.0773115 4.1039295 4.019185 4.147207 4.301194 3.9868598 4.0864587
1367822_at 5.7382164 5.656119 5.628661 5.465047 5.6454225 5.6256475 5.800894 5.586049 5.9448333 5.4491577 5.6349115 5.3388042
1367823_at 5.283259 5.3296437 5.413838 5.4871345 5.4737835 5.3519325 5.3155003 5.3482857 5.3848157 5.3113837 5.2323413 5.345571
1367824_at 8.813051 8.652822 8.503302 8.745785 8.737045 8.461284 8.638933 8.541703 8.633546 8.79244 8.475256 8.63364
1367825_at 6.44784 6.742388 6.1810904 6.4858103 6.586473 6.2793245 6.416499 6.2801323 6.4331803 6.7203264 6.382313 6.0725083
1367826_at 10.492407 10.566651 10.379756 9.955159 10.32489 10.52582 10.309774 9.729684 10.200439 10.210873 10.10047 10.440636
1367827_at 9.786641 9.737465 9.663714 9.693509 9.519834 9.589819 9.793765 9.563992 9.779397 9.612153 9.490973 9.7047825
1367828_at 9.429226 9.265283 9.258893 9.351102 9.369374 9.395196 9.55937 9.573021 9.3056 9.294586 9.30413 9.148347
1367829_at 11.451897 11.260884 11.47327 11.570338 11.63011 11.607308 11.430656 11.589761 11.489589 11.45233 11.388249 11.27399
1367830_a_at 7.0656347 7.181367 7.233416 7.0257554 7.0890617 6.988698 7.0492587 6.991002 6.9133997 7.0013676 6.9969854 7.174396
1367831_at 8.178691 8.090484 7.875632 8.043255 8.059387 7.9428697 8.162685 7.940508 7.937405 8.147212 7.806069 8.2238
1367832_at 11.671506 11.419141 11.67083 11.53822 11.476226 11.725928 11.539028 11.584526 11.608679 11.360841 11.494642 11.389893
1367833_at 9.271182 9.195858 9.207365 9.37514 9.071677 9.146789 9.290072 9.28337 9.228255 9.354796 9.325382 9.609174
1367834_at 7.884458 7.5085025 7.785673 7.447965 7.396226 7.491891 7.6948957 7.6561832 7.789104 8.073898 7.7513914 8.150086
1367835_at 5.452003 5.4055753 5.4729524 5.329559 5.789196 5.4109883 5.4013724 5.368518 5.297099 5.433982 5.4604073 5.469853
1367836_at 8.694015 9.12855 9.371822 9.1550455 9.314217 9.019623 9.81102 9.665356 9.16375 8.527577 9.383293 9.248397
1367837_at 9.60053 9.728271 9.493339 9.688439 9.360192 9.338138 9.602514 9.563739 9.556616 9.800684 9.68957 9.960973
1367838_at 12.476754 12.533466 12.884568 12.800682 12.819814 12.914949 12.7513485 12.728411 12.777379 12.998671 12.990613 13.000483
1367839_at 10.550915 10.886774 10.69677 10.787696 10.293936 10.09619 10.538611 10.5516815 10.587786 11.35925 11.440213 11.257757
1367840_at 7.7232633 7.774617 7.8848495 7.889942 7.7856393 7.790677 7.707061 7.954285 7.935133 8.003775 7.8547797 8.029196
1367841_a_at 3.64066 3.644878 3.693102 3.649139 3.4420862 3.6171136 3.5037832 3.522107 3.4486337 3.5265286 3.5766144 3.6190515
1367842_at 6.267036 6.3014593 6.3571434 6.2820745 6.3248334 6.070184 6.2119255 6.169387 6.138888 6.195785 6.144006 6.2254195
1367843_at 10.554262 10.34426 10.5917425 10.718496 10.572629 10.808404 10.750784 10.845462 10.6841545 10.675004 10.618367 10.625691
1367844_at 8.351564 8.826012 8.235613 8.2582855 8.366135 8.07081 8.0716915 8.24959 8.109693 8.430841 8.451559 8.457287
1367845_at 3.5832922 3.5418768 3.6387634 3.607363 3.5335004 3.3985238 3.4832568 3.557638 3.6635017 3.6999452 3.560913 3.5444913
1367846_at 6.4695992 6.1458597 6.253566 5.9974504 6.136019 6.1390147 5.7435603 5.772813 6.260027 6.231984 6.2274837 6.630462
1367847_at 8.091534 7.470495 7.673524 8.810853 8.691972 9.411396 8.248404 8.327453 7.7740726 8.709476 9.7529955 9.053671
1367848_at 7.5625224 7.810268 7.112093 7.605432 7.553645 7.3365803 7.1063247 7.4212937 7.437732 7.315123 7.273729 7.5486035
1367849_at 9.627886 9.091368 9.316595 9.339115 9.482652 9.680039 9.64471 9.483479 9.537073 9.483701 9.543627 9.3954735
1367850_at 8.471323 9.667322 8.453114 7.9076943 8.404852 8.15977 8.155678 8.203253 8.480827 8.8849745 8.720322 8.738211
1367851_at 4.1042995 4.015497 4.007983 4.2337217 4.3946753 4.06215 4.1327744 4.2666807 3.9840672 3.9918559 4.2624073 3.93313
1367852_s_at 4.869013 4.8979163 4.807101 4.457446 4.7371883 4.5748563 4.6212897 4.85193 4.70156 4.9871616 4.6897135 4.7100067
1367853_at 7.8274465 7.575822 7.8888144 8.027149 7.6769786 7.8328524 7.9254127 8.094929 7.9304605 7.842232 7.8632703 7.8364973
1367854_at 12.293488 11.483745 11.9168825 11.876644 11.862318 12.121895 11.421009 11.780745 12.315252 12.132659 12.315694 12.147965
1367855_at 8.3747015 8.781134 8.68443 8.43695 8.734118 8.457199 8.904528 8.335785 8.693611 8.886755 8.31473 8.647384
1367856_at 8.535174 9.014456 8.462109 9.151592 8.742556 9.065535 8.056582 8.035376 8.933858 8.316415 9.601758 8.786499
1367857_at 12.418413 12.295926 12.293539 12.231732 12.098365 12.21418 12.500168 12.216855 12.451279 12.480167 12.6092 12.537871
1367858_at 3.9759083 3.9349537 4.0021706 4.010362 4.31098 4.0796695 3.8636758 4.090313 3.9929848 4.0321746 3.6663334 3.9419022
1367859_at 5.0558844 5.5796094 5.0454082 4.9835663 5.4277925 5.1552734 5.0816936 5.039713 5.1215367 5.1107607 5.4994936 5.288
1367860_a_at 10.036311 9.672258 10.086372 8.895436 9.698519 9.662761 9.855267 9.613606 10.08762 10.45511 10.301038 10.225101
1367861_at 5.5158515 7.17427 5.6514554 5.4383755 5.616966 5.1275945 5.3815346 5.1692924 5.0741014 5.3810625 5.2315226 5.633607
1367862_at 3.9615114 4.1657767 4.1175575 4.1850657 4.3331165 3.9400337 4.2444563 4.0982227 4.323708 4.259857 4.098919 4.0532722
1367863_at 7.975698 7.569951 7.5806947 7.939604 7.6218386 7.64872 7.8349247 7.803071 7.7650633 7.774917 7.7199697 7.8847895
1367864_at 6.123727 5.626152 5.8381104 5.871247 6.030368 6.0424933 6.072965 5.8950753 5.9422746 5.9578648 5.6244287 5.7393956
1367865_at 7.8187213 8.003539 7.6981807 8.022188 7.939515 8.057439 8.038846 8.053281 7.7073 7.7535143 7.6413927 7.704319
1367866_at 6.367041 6.4237328 6.255042 6.035199 6.44017 6.1909738 6.118232 5.833106 6.085546 5.887091 5.692957 5.800043
1367867_at 8.920571 8.599596 8.801813 8.931264 8.873697 8.950304 8.86309 8.771186 8.933424 8.871281 8.881574 8.791148
1367868_at 6.135749 6.1116214 6.694576 6.3502364 6.30724 6.487293 6.1655936 6.410274 6.5549927 6.5130305 6.506617 6.5844107
1367869_at 10.139513 10.202832 10.388272 10.294724 10.239511 10.448962 10.132283 10.262714 10.208904 10.2499075 10.223869 10.184321
1367870_at 9.516795 9.544749 9.543078 9.558816 9.552008 9.338895 9.490323 9.601906 9.535689 9.492985 9.571659 9.717848
1367871_at 13.22921 13.5871525 13.386633 13.413749 13.599731 13.353795 13.409783 13.435586 13.522113 13.701214 13.823126 13.730477
1367872_at 8.42064 8.496544 8.191538 8.417502 8.213088 8.264202 8.197563 8.41985 8.485818 8.420209 8.437921 8.585681
1367873_at 9.295262 9.566774 9.311621 9.313098 9.196792 9.223642 9.315996 9.282946 9.370447 9.312736 9.386097 9.398105
1367874_at 6.287976 6.1527042 6.463796 6.3066497 6.1965685 6.332346 6.025619 6.2093134 6.163951 5.9902873 6.0825415 6.051599
1367875_at 8.8728285 8.875104 8.740214 8.866678 8.847266 8.765991 8.8094225 8.95719 8.859969 8.830429 8.7285795 8.865039
1367876_at 6.7578807 6.4039183 6.385021 6.366912 6.5269866 6.3722773 6.5772343 6.415855 6.498176 6.381503 6.3995004 6.6544104
1367877_at 7.9750376 7.897387 7.9044514 8.027279 7.9420543 7.8565354 7.752557 7.8182864 7.9040403 7.838297 7.776881 7.9085107
1367878_at 8.949692 8.81808 9.188384 8.8202305 8.833782 8.912935 8.894331 8.894129 8.9798 8.966286 8.861329 8.944301
1367879_at 7.2496915 6.9921203 7.256079 7.3519692 7.2702293 7.307526 7.229013 7.303137 7.2747407 7.0224123 7.219539 7.3375144
1367880_at 5.093 5.1675167 5.173651 5.255187 5.3871307 5.369388 5.018849 5.174053 5.245211 5.3574777 5.157074 5.4033227
1367881_at 7.553965 7.9200296 7.1548758 7.384144 7.205215 6.9767113 7.5877976 7.2319875 7.2272935 7.919336 7.901295 7.9496403
1367882_at 6.8398724 6.9552336 6.8038564 7.1291275 6.9841995 6.8544455 6.844084 6.8588433 6.971491 6.876892 6.8632345 6.967942
1367883_at 7.0161204 7.061641 7.225095 6.933445 7.0634203 7.1483245 6.932535 7.0168734 7.2441053 7.283963 7.041986 7.1984544
1367884_at 9.999484 9.847557 10.05762 10.196975 9.902358 9.765618 10.092938 10.035226 10.094521 9.90538 10.244005 10.052339
1367885_at 11.865223 11.68974 11.9526005 12.001853 12.006571 11.793529 11.803408 11.908723 11.942967 11.702953 11.749366 11.754011
1367886_at 7.4747424 7.341873 7.5124445 7.3196826 7.4814043 7.49098 7.560888 7.606689 7.577667 7.541933 7.46011 7.628095
1367887_at 12.597203 12.571391 12.595385 12.682062 12.52056 12.469536 12.712137 12.677624 12.561764 12.737198 12.578587 12.648072
1367888_at 4.192766 3.9818978 3.9888113 3.9033182 4.201982 3.994148 4.018974 4.121739 4.088893 4.1975307 3.9270725 4.169176
1367889_at 8.683926 8.547138 8.565467 8.657946 8.507956 9.060213 8.739937 8.903238 8.655132 8.551038 8.717056 8.813229
1367890_at 7.1372447 7.371323 6.9405675 6.948896 7.046306 7.1348042 6.9354844 6.62715 7.0594525 7.1755986 6.849229 7.0349736
1367891_a_at 5.2611876 5.855591 5.394468 5.4617424 5.5876102 5.337638 5.1785874 5.316691 5.7667856 5.63495 5.690537 5.630142
1367892_at 9.8333 9.55467 9.739847 9.929635 9.80847 9.752337 9.568119 9.724794 9.819861 9.074049 9.601017 9.524782
1367893_a_at 7.18234 6.977451 7.21495 7.2770834 7.2102737 7.0624366 7.152202 7.3021197 7.2567654 7.1523685 7.160049 7.2642303
1367894_at 11.191049 11.979296 11.247797 11.917724 11.568135 11.30156 11.453274 12.177252 11.832771 11.68916 12.508387 12.031116
1367895_at 10.994693 11.143238 11.00731 11.051215 10.979847 10.867205 11.05731 10.963504 10.963355 11.031456 10.97702 11.051899
1367896_at 13.319515 13.257947 13.395998 13.732065 13.469036 13.227965 13.473811 13.5550165 13.543613 12.8827095 10.055097 10.899522
1367897_at 10.29861 10.362523 10.275016 10.478986 10.308351 10.335585 10.609423 10.4967165 10.353588 10.471581 10.360201 10.343719
1367898_at 9.277524 9.317081 9.486408 9.447254 9.439513 9.403089 9.355247 9.462439 9.36701 9.12742 9.283754 9.122812
1367899_at 7.155252 7.92589 7.0540743 7.223666 7.254407 7.4139147 7.103215 7.240844 7.2708554 7.080329 6.8124204 7.202643
1367900_at 8.4711895 8.785305 8.095634 8.311772 8.581191 8.69965 8.435548 8.475905 8.284863 8.772955 8.709709 8.46792
1367901_at 8.545871 8.645503 8.56685 8.609504 8.534594 8.6152935 8.550552 8.480374 8.563532 8.490576 8.829732 8.755127
1367902_at 7.5703387 7.420784 7.168964 7.349737 7.218317 7.269165 7.2483 7.2848 7.2210536 7.422206 7.188239 7.3558307
1367903_at 9.101807 9.025368 9.0491295 9.129375 9.116799 9.175381 9.304914 9.25355 9.169092 8.963104 9.329089 9.218217
1367904_at 6.241895 6.0617375 5.947154 5.952014 6.8380327 6.2986655 5.9677806 7.047818 6.8277946 5.5068417 5.2067394 7.6540966
1367905_at 10.555743 10.656252 10.790021 10.839553 10.940273 10.90391 10.737507 10.936173 10.760617 10.810876 10.848785 10.689828
1367906_at 9.781502 9.4284935 9.80228 10.188837 9.667017 9.80266 9.765178 9.92828 9.842138 9.534915 9.423508 9.502947
1367907_a_at 8.361924 8.423004 8.423647 8.505126 8.380589 8.210584 8.237427 8.408456 8.419741 8.634733 8.650322 8.602322
1367908_at 11.44719 11.308714 11.403464 11.562823 11.442138 11.459545 11.526891 11.525513 11.436948 11.385543 11.429904 11.452462
1367909_at 11.332603 11.140494 11.272554 11.497656 11.2537365 11.323893 11.257905 11.4857025 11.385935 11.230351 11.33033 11.160389
1367910_at 7.755135 7.8490314 7.8249297 7.552323 7.768422 7.932459 7.80307 7.8409905 7.7648807 7.843899 7.8281107 7.868769
1367911_at 7.2403216 7.5276923 7.433861 7.3866086 7.400376 7.1230965 7.0830154 7.236084 7.5176754 7.192349 6.9714355 7.146613
1367912_at 6.031047 6.1253414 6.0673237 6.0469565 6.1140122 6.2924 6.1570554 5.8548365 6.3241644 6.1479406 6.2081947 6.1800213
1367913_at 6.506438 6.6842275 6.779576 6.8546066 6.7397428 6.5124383 6.6751413 6.3169484 6.6959276 6.7969456 6.9771113 6.962778
1367914_at 6.7907076 7.1393995 6.3744583 6.229372 6.7101245 6.350496 6.2423925 6.280344 6.4425225 6.367944 6.3544645 6.50581
1367915_at 8.617039 8.49121 8.579179 8.822506 8.622559 8.613499 8.608779 8.714174 8.621755 8.624258 8.741279 8.763615
1367916_at 5.630072 6.1421947 5.871646 5.53975 5.7740245 5.4979844 5.6325297 5.724511 5.6663475 5.7412148 5.781931 5.7033954
1367917_at 13.282649 13.311144 13.313736 13.380712 13.281067 13.202045 13.334551 13.290117 13.287675 13.331041 13.316578 13.188075
1367918_at 4.6238737 5.2863297 5.0906286 5.027794 4.797162 4.56211 5.097899 4.6860757 4.8780885 5.246381 5.356529 5.39649
1367919_at 5.687372 5.9962273 5.5373435 5.7207046 5.737555 5.5400696 5.625 5.88391 5.496368 5.496148 5.4458113 5.758399
1367920_at 5.183139 5.425156 5.0422416 4.9137716 5.071576 4.698654 5.112749 4.713664 4.9608946 4.648135 4.6244955 4.649086
1367921_at 7.1205125 7.1969647 7.0897083 7.149538 7.039359 7.1062074 7.1106524 7.043181 7.154827 7.189308 7.1558313 7.258389
1367922_at 7.6748652 8.406299 7.6245813 7.5711427 7.5899973 7.6021786 7.802686 7.53175 7.7146273 7.5949187 7.6793575 7.8009295
1367923_at 5.283204 6.049529 5.2182484 5.2398615 5.0894246 5.018642 5.34577 5.332953 5.1202273 5.409351 5.0870686 5.348697
1367924_at 7.3394995 6.9649763 7.1182795 7.3314276 7.2482657 7.172999 7.255397 7.069512 7.1423273 7.288462 7.5005226 7.5095286
1367925_at 7.571304 8.373331 7.359873 7.533712 7.2838087 7.613835 7.47614 7.3577075 7.559079 7.637215 7.7749977 7.922618
1367926_at 8.337587 8.186214 8.404128 8.343176 8.3259535 8.314302 8.344739 8.362909 8.553443 8.399949 8.365621 8.445009
1367927_at 10.683523 10.556461 10.664507 10.585602 10.516948 10.639375 10.716379 10.571263 10.625085 10.657401 10.679081 10.728329
1367928_at 3.8782263 3.8445446 3.824431 4.017085 4.039346 3.8770905 3.8780427 3.8937485 3.9666977 3.868703 3.721528 4.060505
1367929_at 10.265188 10.0679245 10.601774 10.368389 10.486656 10.576649 10.313101 10.272667 10.322769 10.291746 10.701048 10.424385
1367930_at 3.7018838 3.8640707 3.7627482 3.78283 3.9459996 3.7085538 3.685822 3.7671974 4.0088496 3.9413226 3.9110472 3.5033317
1367931_a_at 9.530001 9.4404125 9.418162 9.236629 9.222054 9.203602 9.2383175 9.373643 9.4439125 9.609392 9.270283 9.606077
1367932_at 11.771951 12.324307 11.990204 12.10841 11.491894 11.096235 12.059099 11.782762 11.590488 12.892913 12.770032 12.671593
1367933_at 8.185574 7.722503 7.9199743 7.851658 8.053614 8.2920475 7.892593 8.305977 8.538307 8.550135 8.673206 8.919901
1367934_at 5.7014313 6.1680512 5.743204 5.854279 5.7303615 5.7841454 5.8646426 5.714101 5.6894217 5.874563 6.025518 6.0114927
1367935_at 8.847205 8.865186 8.686365 8.595891 8.704495 8.894003 8.8253565 8.577066 8.688517 9.033373 8.885475 8.951921
1367936_at 7.4550476 7.9512916 7.2572722 7.0952225 7.2008343 7.13348 7.332251 7.305576 7.41598 7.1848764 7.598135 7.5037827
1367937_at 8.434595 7.9335694 7.8242645 8.68277 8.437145 7.6686096 8.056948 8.764077 8.283186 8.073215 8.477051 8.34227
1367938_at 11.02535 10.716378 10.92176 10.974942 10.933235 10.895387 11.023701 11.030352 11.029538 10.942121 10.785638 11.097415
1367939_at 9.914255 10.544936 10.291287 9.87967 10.505574 11.114649 10.471414 9.902951 11.056567 10.405042 9.916299 10.468246
1367940_at 5.767444 6.4866357 5.8914275 6.1624637 5.9508142 6.3905816 5.5877075 5.9876113 5.979432 6.126101 5.6237693 6.2106133
1367941_at 8.913749 8.846418 8.855242 8.804034 8.893905 8.970157 8.927649 8.887526 8.91866 9.0327835 8.893326 9.057823
1367942_at 7.5943027 8.465784 8.102001 7.3915906 7.416884 7.863099 7.723832 7.901316 7.3574743 7.47336 7.8499713 8.378423
1367943_at 7.3143773 7.462387 7.4919357 7.293852 7.2813463 7.152335 7.233569 7.2311273 7.6715965 7.677181 7.5350413 7.413966
1367944_at 5.951728 5.632626 5.715662 5.407961 5.7852225 5.303971 5.6952853 5.5064225 5.543367 5.8073053 5.614597 5.5096374
1367945_at 11.168867 10.6753435 11.007843 11.057018 11.125911 10.924067 11.141675 11.096178 10.931648 10.606924 10.668084 10.856035
1367946_at 9.858758 9.456089 9.469947 9.710551 9.3238945 9.286001 9.432639 9.477052 9.612304 9.3538 9.100717 9.321847
1367947_at 8.596554 8.508435 8.615851 8.58646 8.47983 8.54001 8.7167 8.521357 8.587664 8.514534 8.667635 8.614123
1367948_a_at 10.587201 10.526855 10.491858 10.5680065 10.53097 10.505801 10.605409 10.367702 10.428512 10.6718645 10.583562 10.463548
1367949_at 6.3631735 6.173108 6.3623567 6.0107265 6.3057747 6.2304306 6.15839 6.0892196 6.1886845 6.2909074 6.1965075 6.2558894
1367950_at 7.960773 7.8838105 7.5907817 7.3756795 7.721935 7.8524623 7.9615912 8.023993 8.258483 8.226332 8.873207 8.489286
1367951_at 4.698385 4.6069307 4.768822 4.630463 4.763332 4.462534 4.5516315 4.6185346 4.622198 4.882803 4.541423 4.645348
1367952_at 6.9706583 6.632395 6.465946 7.17966 6.4809775 6.6221247 6.7173123 6.9830365 6.9504876 6.9914994 6.569968 6.7570853
1367953_at 4.522189 4.4380784 4.3150015 4.5472283 4.600001 4.7958946 4.582639 4.676861 4.6024866 4.514496 4.613629 4.3030524
1367954_at 7.1445885 7.1130366 6.913895 7.3289886 7.524318 6.493683 7.5848327 7.467065 6.5691633 6.0213804 6.20857 6.4171534
1367955_at 5.8131313 6.2991533 5.984094 5.6125393 5.655921 6.1855836 6.1775365 6.1141047 5.77192 6.050748 5.9959536 6.233978
1367956_at 5.079142 4.989595 5.1397223 4.9306755 4.824893 5.1780047 4.898262 4.9185143 5.017349 5.1526184 5.076332 4.922406
1367957_at 8.976382 9.197987 8.402191 8.1186495 8.431998 8.100776 9.83206 8.880358 8.1352625 8.944178 8.124729 8.412374
1367958_at 8.697304 9.115605 8.835781 8.7784815 8.8256855 8.733821 8.674981 8.572834 8.608984 8.8812065 8.822 8.790201
1367959_a_at 5.618925 5.874814 5.840209 5.8724637 5.828404 5.8984036 5.9588685 5.900887 5.776231 6.015257 5.928836 5.7861257
1367960_at 8.042887 8.1274805 8.186929 8.6271715 8.5165415 8.008782 8.220959 8.240239 7.898577 8.119717 8.126146 7.951282
1367961_at 4.020068 4.1304836 4.2322063 4.054992 4.315775 4.2925587 4.1812887 4.073139 4.1067114 4.221575 4.144562 4.1368074
1367962_at 4.660712 4.7179084 4.8319435 4.556042 4.63512 4.7225766 4.4906383 4.6395864 4.706374 4.4975915 4.6239686 4.526385
1367963_at 7.109822 7.1154175 7.13728 7.3837214 7.2597737 7.1687317 7.182795 7.0622034 7.132783 7.422553 7.1731453 7.362435
1367964_at 5.021345 5.0723705 5.270815 5.0090833 4.9877076 4.8129187 4.987544 4.810239 5.261753 4.919098 4.982379 4.9571247
1367965_at 6.3009677 6.532152 6.099386 6.0697618 6.3037367 6.147105 6.1399775 6.3548455 6.173848 6.261065 6.362371 6.3458233
1367966_at 8.998873 8.752581 8.935261 9.270996 8.931232 8.823442 8.96744 9.062891 8.914581 8.9268875 8.857276 8.865739
1367967_at 6.950588 6.598654 6.873093 6.945291 6.9626646 6.9534516 7.007695 6.9385195 6.7794633 6.784128 6.7344112 6.7705297
1367968_at 3.6997952 3.72063 3.849945 3.6107764 3.7113178 3.5951192 3.5882485 3.5151734 3.6706748 3.5729947 3.585801 3.6239483
1367969_at 10.336448 10.513118 10.304551 10.570463 10.334518 10.335074 10.376936 10.441079 10.42508 10.627745 10.672487 10.450988
1367970_at 4.1435513 4.2156506 4.317029 4.110133 4.2096786 4.3388243 4.3966885 4.3227754 4.276622 4.289288 4.3539095 4.085933
1367971_at 10.01425 10.170526 10.087601 9.982352 9.959291 10.015343 10.094508 10.038541 10.013844 10.05148 10.035666 10.16598
1367972_at 9.973263 9.939922 10.038027 9.919544 9.927883 9.822069 9.840911 9.970945 10.004454 9.908297 9.768776 9.928641
1367973_at 4.6026554 5.1454434 4.3724136 4.5512605 4.4203095 4.2557983 4.329667 4.3177695 4.4728904 4.3784504 4.229565 3.988537
1367974_at 9.439179 11.496208 9.369694 9.020271 9.2601 9.058303 9.386336 9.065401 9.649072 9.880884 9.805442 9.857598
1367975_at 5.123891 7.939059 6.0641937 5.483544 5.7898455 5.102868 6.0468783 5.605542 5.7775884 6.1036696 6.0872283 6.25584
1367976_at 7.7755346 7.473245 7.7055326 7.1038175 7.376563 7.344494 7.57439 7.373246 7.7107177 7.6853156 7.279018 7.4657083
1367977_at 3.684616 3.9956489 4.0153255 4.073864 4.0831256 3.9706411 3.9064844 3.7893822 4.0324645 3.7533188 3.7781918 4.211734
1367978_at 5.9743457 5.9218206 5.784347 5.8183503 6.0836477 5.8425283 6.0814676 5.8493237 6.116065 5.982316 5.6843576 5.9175816
1367979_s_at 11.161903 11.629537 11.315007 11.44378 10.971495 10.819669 11.306748 11.255512 11.263105 12.180908 12.225166 12.035667
1367980_at 8.2617035 8.1021 8.019157 8.221535 8.194567 8.24995 8.198875 8.118977 8.212978 8.104889 8.305798 8.1199665
1367981_at 7.180162 6.9042563 7.084363 7.2092934 7.174168 7.2476215 7.127777 6.9667034 7.1884675 7.052224 7.4179683 7.33561
1367982_at 10.226074 10.954305 10.856689 10.791663 11.247254 10.411324 10.754567 10.723855 10.28303 10.785341 10.963103 10.957849
1367983_at 5.4271836 5.279523 5.2058105 5.668571 5.2059627 5.457898 5.2496448 5.3577843 5.2829285 5.539771 5.390591 5.407092
1367984_at 5.621548 5.283176 5.1635647 5.492658 5.5116453 5.148831 5.561819 5.3072076 5.570947 5.592109 5.171617 5.2591195
1367985_at 6.941267 7.0943375 8.146207 6.556654 7.842715 7.485851 7.1683407 7.315647 7.0853734 6.37454 7.2401924 7.8786144
1367986_at 6.7827344 6.6718373 6.5041313 6.87116 6.6451807 7.0169945 6.769798 6.6257644 6.889176 7.1554103 7.085787 7.4064183
1367987_at 8.818508 9.049097 8.685196 8.560867 8.602557 8.720576 8.75062 8.815149 8.616461 9.065043 9.025912 9.009361
1367988_at 13.190714 13.121016 13.134243 13.146154 13.1326685 13.17502 13.150447 13.088061 13.136666 13.220273 13.257144 13.2080965
1367989_at 4.098445 4.1655316 4.322687 4.4098 4.3576226 4.0862846 4.3101444 4.4122066 4.288494 3.9409878 4.0756674 4.107411
1367990_at 5.217655 4.8995304 5.2338824 5.0092607 5.1542296 5.0604324 5.243935 5.251316 5.1176825 5.1032 5.3451715 4.989543
1367991_at 8.711189 8.346765 8.409832 8.74313 8.704242 8.517694 8.629314 8.68102 8.551344 8.723784 8.736876 8.903906
1367992_at 4.516422 4.698145 4.5831676 4.6501913 4.8232136 4.656926 4.708453 4.662973 4.6618633 4.8616176 4.7842655 4.7455654
1367993_at 7.1233234 7.055047 6.8867035 7.196055 6.7713833 7.079387 7.0312123 7.093721 7.0166287 7.005085 7.0771604 6.9466467
1367994_at 10.634402 10.352614 10.793241 10.520989 10.559167 10.615047 10.470239 10.634814 10.5909 10.663494 10.448447 10.325068
1367995_at 13.209159 13.084 13.239904 13.277763 13.115395 13.323114 13.163223 13.1873255 13.213061 13.131977 13.133599 13.117363
1367996_a_at 6.6264076 6.2087555 6.4467173 6.6101847 6.630223 6.3452578 6.579963 6.45267 6.48569 6.2984986 6.419591 6.2535944
1367997_at 8.102491 7.7884784 7.7996 8.099401 7.9706306 7.923165 8.004911 8.084496 7.7637234 7.817552 7.716742 7.821554
1367998_at 9.212506 10.903532 9.637691 8.6408205 9.613701 8.209357 8.627406 6.2692676 8.714271 8.551777 8.272382 6.774996
1367999_at 12.018967 11.820228 11.981415 12.259566 12.183354 12.009625 12.084483 12.059501 11.966074 12.079975 12.052273 12.025309
1368000_at 14.2964735 14.335176 14.249653 14.265434 14.230498 14.308364 14.303895 14.281469 14.269897 14.333832 14.387455 14.360178
1368001_at 3.9218938 4.0638247 3.9798381 3.973143 4.2620397 4.0547495 4.169688 3.9520166 4.0020905 3.9668455 4.042797 4.2325745
1368002_at 7.3571563 7.3187685 7.302186 7.5190125 7.235412 7.30507 7.0123878 7.0829253 7.359251 7.2780457 6.788914 7.35021
1368003_at 5.794989 5.484139 5.7102466 5.552238 5.795609 5.6629195 5.6830163 5.536091 5.423231 5.692199 5.780421 5.618056
1368004_at 9.143666 8.951605 9.218497 9.327832 9.191588 9.226774 9.205497 9.354329 9.173984 9.044764 9.175065 9.268371
1368005_at 5.4668956 5.6761804 5.6759224 5.564692 5.6405134 5.5377216 5.563436 5.4157653 5.814666 5.507376 5.616083 5.693231
1368006_at 7.5856338 9.028214 7.7617464 7.4038405 7.5483913 7.2215757 7.412162 7.3776765 7.467779 7.683175 7.5830073 7.739872
1368007_at 6.972624 7.4548984 6.7297506 7.443946 6.7510233 6.882266 7.1987715 7.5289164 6.641392 9.121721 8.827303 9.194015
1368008_at 5.480236 5.4486175 5.381509 5.3763466 5.513688 5.396864 5.6036973 5.1464534 5.6303935 5.931171 6.091948 5.781414
1368009_at 9.241361 9.391823 9.505241 8.280355 9.12224 9.364691 9.385557 8.287029 9.0772295 9.8338 9.969965 9.902648
1368010_at 7.460889 8.162485 7.4280305 7.2832484 7.289786 7.2881155 7.194837 7.326688 7.394934 7.3661623 7.694218 7.6591887
1368011_at 7.515433 7.3134527 7.3891487 7.526862 7.5522156 7.5920696 7.498767 7.4599757 7.4330287 7.1480894 7.3842335 7.2431726
1368012_at 6.6848254 6.914848 6.3367305 6.5224814 6.6490617 6.738635 6.398418 6.4531965 6.9392886 6.656526 6.5785804 6.60995
1368013_at 4.6752644 4.5047197 4.4481277 4.3274565 4.5277557 4.4302096 4.124982 4.628744 4.581379 4.5634627 4.3625116 4.220292
1368014_at 4.0166054 4.118225 4.3144255 4.226823 4.219205 4.1583433 4.112365 4.3278866 4.2099695 4.176408 4.4255733 4.125983
1368015_at 6.142085 6.2161045 6.2702136 6.262882 6.1109095 5.727456 6.1473308 5.978297 6.244398 6.2523985 6.560993 5.9400034
1368016_at 13.094887 12.936416 13.014468 12.938741 12.971294 13.030337 13.111623 12.996453 13.031695 12.890914 12.936669 12.964289
1368017_at 4.9226704 5.1428595 4.947113 4.904584 5.087886 5.033829 5.082994 4.854323 5.075275 5.207079 5.006275 4.9423723
1368018_at 8.808982 8.921621 8.72273 8.888985 8.750931 8.824615 8.832001 8.7213545 8.807748 9.012669 9.051465 8.913313
1368019_at 7.5588107 7.3413963 7.426724 7.6060166 7.4162235 7.400025 7.3917394 7.596137 7.530973 7.452678 7.468393 7.750663
1368020_at 6.72708 6.563601 6.1513934 6.424271 6.294945 6.057287 6.142478 6.4939213 6.3119283 7.395164 7.3344703 7.347009
1368021_at 13.92467 14.055317 13.796261 13.822311 13.933011 13.727736 13.844548 13.720842 13.811606 14.070063 14.076563 14.143459
1368022_at 6.6100354 6.873264 6.468182 6.735602 6.7294254 6.8234487 6.819313 6.693054 6.632647 6.5467796 6.701507 6.89837
1368023_at 6.5773506 6.6369376 6.705325 6.4848547 6.6533856 6.49319 6.7671685 6.593445 6.583908 6.6311703 6.912401 6.7160025
1368024_at 6.4464912 6.6243157 6.4459195 6.387891 6.493821 6.3187604 6.535098 6.5008254 6.3782587 6.3218594 6.74888 6.5882187
1368025_at 6.3360763 6.390565 6.840272 6.959598 6.4215107 6.7701006 6.6136765 6.1391187 6.801305 6.29924 6.031681 6.3004193
1368026_at 6.693174 6.9547443 6.7444983 6.9499364 6.71245 6.6109695 6.8337917 6.7778378 6.8765483 6.8871775 6.8077083 6.805209
1368027_at 6.921767 8.230165 6.764911 6.6704893 6.9761224 6.610759 6.7115006 6.6860514 7.089165 6.8489523 7.031474 7.1055965
1368028_at 4.4065094 4.371628 4.346618 4.4307876 4.382017 4.2461653 4.47239 4.2769094 4.292951 4.5432587 4.198319 4.253085
1368029_at 10.655486 10.509833 10.535002 10.670744 10.6842375 10.743028 10.614223 10.609891 10.594549 10.560892 10.549895 10.598271
1368030_at 8.736663 8.725853 8.856093 8.95729 8.839453 8.9329815 8.954292 8.759707 8.877011 8.861984 8.833139 8.900714
1368031_at 7.295041 7.1915293 7.428051 7.1902094 7.1653337 7.171105 7.102878 6.9158044 7.2367268 7.3437777 7.257273 7.325256
1368032_at 6.1931477 6.0673265 6.2948327 5.812681 5.5713015 5.874866 5.875751 5.354045 6.1058035 6.354794 5.257933 6.31525
1368033_at 5.778066 6.014858 6.048838 5.6477385 5.6726665 5.6080527 5.918111 5.606948 5.87493 6.067976 5.751328 6.1123276
1368034_at 4.1358356 4.2899895 4.4118195 4.2446537 4.3825235 4.3295126 4.2342153 4.469859 4.231637 4.3192387 4.253624 4.179795
1368035_a_at 10.145668 9.259808 9.868969 10.386736 9.962091 9.952579 10.054823 9.850119 9.709114 9.353985 9.6503315 9.393801
1368036_at 9.995693 9.510258 9.933913 10.060474 10.050829 10.046342 9.879709 9.759463 10.1621895 9.600056 9.452476 9.580726
1368037_at 6.9523683 6.8900976 6.894758 6.839187 6.84221 6.7622437 6.9404182 6.980202 6.924958 6.61854 6.830681 6.9617977
1368038_at 8.678046 8.381035 8.647804 8.678633 8.663706 8.835125 8.780759 9.021498 8.857077 8.563136 8.545799 8.340621
1368039_at 5.583993 5.363931 5.3808837 5.4596796 5.5692844 5.7844143 5.476387 5.649244 5.6858997 5.1865487 5.2238894 5.402141
1368040_at 8.0226 7.620451 7.955391 8.034784 7.7852507 7.921284 7.913407 7.909289 7.9445157 7.8641095 7.5526276 7.8284802
1368041_at 9.683721 9.437284 9.658168 9.699503 9.6503525 9.58722 9.774202 9.775239 9.63464 9.410614 9.382218 9.337853
1368042_a_at 10.634371 10.552787 10.710854 10.702094 10.532278 10.72384 10.641903 10.692707 10.692616 10.547679 10.782782 10.729743
1368043_at 8.028275 8.32523 7.9166336 7.8975534 7.9018025 7.921554 8.05228 7.831677 7.991526 7.9098186 8.028515 8.1899395
1368044_at 3.304322 3.1529534 3.2700086 3.1709588 3.167091 3.3265336 3.3623605 3.4416916 3.2214286 3.3817785 3.2586725 3.3624067
1368045_at 10.20891 9.954085 10.383621 10.349249 10.289496 10.442157 10.298689 10.340119 10.332672 9.989761 10.086565 10.040534
1368046_at 10.151415 9.941994 10.437891 10.258574 10.298077 10.43988 10.303357 10.355835 10.512622 10.102823 10.270103 10.219997
1368047_at 6.9998727 7.187094 6.8356595 7.0085063 6.952362 7.148888 7.129232 6.8192353 7.0231147 7.642369 7.9727974 7.639281
1368048_at 13.925612 14.118858 14.052357 14.133873 14.103733 14.161189 14.230919 14.15934 14.154461 14.104818 14.065006 13.986763
1368049_at 11.25394 10.9481325 10.956131 11.040899 10.805073 10.735106 11.252743 11.067355 10.926971 10.975737 10.968119 11.032673
1368050_at 8.575227 8.876802 8.536774 8.667934 8.555148 8.542531 8.796189 8.875084 8.639147 8.695739 8.493063 8.497266
1368051_at 11.64423 11.379444 11.736293 11.583558 11.51212 11.59841 11.471412 11.727837 11.758415 11.688933 11.501483 11.54575
1368052_at 4.7587094 4.805007 4.9568415 5.292222 4.8868527 4.9623804 4.947196 4.966749 4.6352024 5.205368 4.932473 4.7479815
1368053_at 5.2536774 5.5408154 5.568253 5.394346 5.5379767 5.592831 5.4591236 5.276103 5.459009 5.488362 5.5178776 5.453479
1368054_at 6.5616918 6.2049685 6.1886272 6.463143 6.1994324 6.401536 6.336459 6.273652 6.242099 6.6305566 6.4355197 6.2917447
1368055_a_at 7.4748 7.253176 7.368823 7.6309347 7.0495267 7.046414 7.254766 7.038053 7.4343443 7.236064 7.5003376 7.2359195
1368056_at 7.414875 7.3562155 7.2841744 7.346031 7.303753 7.406007 7.452544 7.474293 7.551689 7.2379103 7.388983 7.21324
1368057_at 8.321458 8.310113 8.031764 8.403663 8.3168125 8.059127 8.074146 8.352493 8.497633 8.271646 8.263327 8.289024
1368058_at 6.832321 7.010967 7.0643234 7.000367 6.9798107 6.935009 6.9622946 6.653902 6.904554 6.8508587 6.8197317 6.908961
1368059_at 8.460556 8.132745 7.6690984 9.487473 8.266174 8.463164 9.31284 9.265922 8.868422 7.608292 7.072105 6.738489
1368060_at 13.162118 13.175519 13.214488 13.174531 13.157316 13.220665 13.115635 13.02604 13.023529 13.133073 12.992141 12.968314
1368061_at 5.8179593 5.50103 5.6051035 5.8133216 5.5566354 5.567994 5.9089475 6.0901246 5.851269 5.5580635 5.4462223 5.647992
1368062_at 9.247712 9.164358 9.150781 9.012661 9.171675 9.073927 9.059835 9.090599 9.3245 9.0720005 9.036693 9.167542
1368063_a_at 8.494088 8.568323 8.874745 8.472869 8.716735 8.501787 8.548789 8.3839445 8.506695 8.613539 8.529049 8.596948
1368064_a_at 10.251434 10.071677 10.5360985 10.801177 10.698074 10.401628 10.441927 10.52162 10.57171 9.200652 9.167371 9.474595
1368065_at 7.3352246 7.209391 6.7877264 7.370582 6.8118143 7.1327033 7.1306553 7.256588 7.206309 6.996664 6.842831 7.492898
1368066_at 5.632128 5.9750843 5.786934 5.8078175 5.718156 5.8388004 5.836321 5.7180185 5.8524036 5.687399 5.81653 5.7096
1368067_at 9.09088 9.025739 8.989867 9.072464 8.944285 9.062945 9.009994 8.955447 9.2624235 9.046518 9.021802 8.945126
1368068_a_at 6.782217 6.8668447 6.4991713 7.1559434 6.7075124 6.624791 6.7580953 7.089074 6.8032427 6.8522635 6.565096 6.8748064
1368069_at 7.747825 7.928255 7.791732 7.8559732 7.749647 7.7190747 7.7433476 7.771513 7.685483 7.7340302 7.7529182 7.8962526
1368070_at 7.825883 7.849487 7.739262 7.957238 7.80431 7.8844237 8.065904 7.9337225 7.8841906 8.001841 7.927766 7.9910254
1368071_at 11.247776 11.294407 11.419442 11.466596 11.37171 11.43902 11.523276 11.361605 11.011978 11.50359 11.570321 11.496524
1368072_at 6.3567166 6.411855 6.1984053 5.853812 6.1271205 6.451121 6.408954 5.913244 5.864745 6.6460013 6.7416463 6.6289916
1368073_at 8.687761 10.049418 7.9552493 7.5314064 7.7708387 8.302115 7.810149 8.0709715 8.3673725 8.537791 8.719123 8.896734
1368074_at 6.529908 6.3427234 6.389351 6.657158 6.144198 6.1184645 6.139819 6.5192113 6.6870327 6.6656814 6.725089 6.89904
1368075_at 10.909615 10.936631 10.601316 10.71936 10.830156 10.945031 10.938736 10.868536 11.182832 11.166864 11.683173 11.309932
1368076_at 7.1391325 7.107606 7.138144 7.1263447 7.0166106 7.053104 7.1305556 7.0490627 7.0280285 7.1184287 7.029764 7.1121
1368077_at 13.182649 13.121176 13.174215 13.184189 13.187587 13.152514 13.12405 13.232619 13.152146 13.00684 12.902529 12.988072
1368078_at 3.8717828 4.559167 3.5991046 4.039005 3.9815037 4.3354597 4.176825 4.1989985 4.3832626 3.7948678 4.714907 4.2794585
1368079_at 9.004251 8.577643 9.002079 9.035812 8.97892 9.390732 8.796982 9.054245 9.087862 8.72172 9.512913 9.3464775
1368080_at 3.5676985 3.7336102 3.8347998 3.7178853 3.6963973 3.6201797 3.8576531 3.37037 3.6868188 3.5236192 3.6706045 3.7162256
1368081_at 7.2749443 7.283615 7.374351 7.3708553 7.284742 7.182769 7.269677 7.3198237 7.314742 7.4136376 7.331725 7.0889163
1368082_at 7.7043424 7.4983463 7.3393536 7.4010544 7.5868263 7.3073683 7.780641 7.675574 7.4213715 7.2687283 7.4113135 7.390277
1368083_at 8.92228 8.910717 8.871707 8.896513 8.772212 8.916649 8.961837 9.0270815 8.950687 9.056887 9.122764 9.13605
1368084_at 6.225031 6.0807085 6.1233225 6.02118 5.989623 6.250211 6.1724043 6.2038965 6.015497 5.9855113 6.142412 6.042492
1368085_at 10.021812 9.738014 10.256998 10.090292 10.076442 9.931098 10.045086 9.809339 10.035609 9.817053 9.970817 9.806259
1368086_a_at 7.3944817 7.8223944 7.692116 7.1020503 7.480031 7.766757 7.3055177 7.4698606 7.9442124 7.447542 8.838332 8.393038
1368087_a_at 8.2823305 8.41156 8.630463 8.172662 8.525424 8.091253 8.142624 8.29015 8.554152 9.013071 8.586158 8.772049
1368088_at 7.240949 7.087533 6.957959 6.9946127 7.100588 7.1528897 6.9506383 7.0567465 6.859233 7.0680413 7.1178513 7.0297923
1368089_at 8.076067 8.557897 8.209344 8.315529 8.231074 8.276865 8.291271 8.271754 8.18157 8.363796 8.295437 8.322296
1368090_at 7.2675824 7.110359 7.1090226 7.3142543 7.2512603 7.185928 7.324737 7.387197 7.3419814 7.2313976 6.964145 7.191507
1368091_at 8.400748 8.32288 8.029901 8.1408205 7.9029593 8.0157 8.216898 8.301514 7.9295435 8.273707 8.349097 8.05689
1368092_at 12.370807 12.25683 12.323169 12.457742 12.346694 12.443877 12.440283 12.419197 12.358862 12.42534 12.46086 12.431477
1368093_at 3.6603134 3.7705991 3.490009 3.9181895 3.6990762 3.7396224 3.961762 3.668286 3.7155411 3.834501 3.603977 3.7586372
1368094_at 6.7341657 6.869351 6.7558017 6.784469 7.052819 6.873051 6.7792506 6.895681 6.833122 6.638278 6.9513345 6.967203
1368095_at 9.783945 9.635704 9.854995 10.026193 9.965229 10.032325 9.799354 10.081479 10.053286 9.9825535 10.137386 9.770177
1368096_at 9.766561 9.717823 9.867207 9.773733 9.882529 9.9562025 9.841964 9.943395 9.815726 9.886985 9.732975 9.798262
1368097_a_at 4.6316285 4.5992956 4.2374935 4.878112 4.7217155 4.476242 4.4221015 4.5841446 4.763194 4.760865 4.406712 4.760437
1368098_a_at 7.5467343 7.2420087 7.58703 7.353969 7.5520616 7.427821 7.658455 7.477372 7.4561715 7.096848 7.3835735 7.1873145
1368099_at 7.8699284 8.355234 7.4712133 7.7550015 7.672051 7.797564 7.862412 7.665579 7.5978656 7.7789946 7.574442 7.5597525
1368100_at 10.482316 10.247339 10.388867 10.624884 10.295406 10.51393 10.52203 10.541957 10.523083 10.494279 10.751663 10.722891
1368101_at 7.378355 7.0720816 7.113894 7.5586476 7.089883 7.4494696 7.206071 7.1744165 7.16492 6.984098 7.3210745 7.082102
1368102_at 8.346409 8.012505 7.9448495 8.115656 8.324978 8.163925 8.216875 7.6012993 7.8859863 7.6469226 8.385571 8.092619
1368103_at 7.219898 8.42701 7.001235 6.931518 6.848169 6.8321443 6.9687004 7.0739913 7.0368495 7.2387595 7.15115 6.9297686
1368104_at 6.241621 6.3676434 6.385174 6.197904 6.3310785 6.055434 6.214492 6.036831 6.0233684 5.9649773 6.3351927 6.585898
1368105_at 4.9712744 5.0618196 4.9006243 4.878112 5.112366 4.7174687 4.892139 4.664594 4.8517766 4.902524 5.0956764 4.8274817
1368106_at 9.917816 8.848995 8.615107 7.940633 8.783302 8.941331 8.862067 8.858536 9.045254 8.810275 8.853386 9.151667
1368107_at 3.631581 3.729947 3.7922642 3.659573 3.7719033 3.5341594 3.5518796 3.7262082 3.7198048 3.7255735 3.6999002 3.8028693
1368108_at 4.7933784 4.80547 5.096569 4.7857895 4.8636837 4.6582556 4.9500656 4.942494 4.955595 4.8138986 4.9459286 4.940599
1368109_at 7.107007 7.182095 6.989547 6.9547 6.8949704 6.910642 7.1237516 7.4543715 7.003287 6.968096 7.0423946 7.1021104
1368110_a_at 4.068503 4.0477147 4.204995 4.1840205 4.2043405 4.2048554 4.103875 4.1690307 4.245036 3.972575 4.149591 4.07758
1368111_at 7.781171 7.6358633 8.020094 7.4454837 7.826301 7.200317 7.95923 7.4254117 7.7484508 7.568178 8.0942745 7.9852314
1368112_at 5.2868657 5.25916 5.445362 5.4284086 5.468192 5.1863847 5.2825594 5.158708 5.5300655 5.377966 5.2986345 5.3487854
1368113_at 4.3519926 4.3970556 4.465758 4.302933 4.411975 4.348623 4.2123647 4.234231 4.5945506 4.3197756 4.457941 4.324401
1368114_at 4.41496 4.336252 4.3051434 4.4690857 4.3860292 4.18165 4.189428 4.353139 4.1930466 4.213648 4.4223003 4.2786474
1368115_at 9.970438 9.639201 9.865444 10.44391 10.244141 9.74691 10.017275 10.753272 10.080033 9.672036 9.436022 9.548351
1368116_a_at 7.3745236 7.4620924 7.549302 7.482469 7.345333 7.5858493 7.537597 7.473204 7.543087 7.437159 7.537692 7.5589924
1368117_at 8.692724 8.626706 8.860253 8.777126 8.821791 8.936619 8.859172 8.78972 8.694258 8.889062 8.856888 8.8943405
1368118_at 8.403889 8.954147 8.650383 8.41201 8.53974 8.722006 8.5168495 8.847038 8.635403 9.19605 8.831226 8.914368
1368119_at 5.8360085 5.6742926 5.8503523 5.73417 5.9575424 5.7179985 5.9520483 5.8183727 5.784037 5.8577375 5.7046204 5.5627117
1368120_at 4.0905037 4.2667866 4.131234 4.377905 4.359001 4.1777754 4.186022 4.2267275 4.3539805 4.3748655 4.091724 4.2972155
1368121_at 10.581944 10.230273 9.795289 10.39431 10.0705385 10.14042 10.360021 9.996988 10.224843 9.57204 9.893409 9.875269
1368122_at 9.710168 9.733807 9.8636055 9.915635 9.910371 9.862849 9.597577 9.855543 9.683165 9.64804 9.713873 9.622501
1368123_at 6.100397 6.0204854 6.1084995 6.0305505 6.0857286 5.8749557 5.6878433 5.6657786 5.9851832 5.7256136 6.2035656 5.8075275
1368124_at 7.5943475 7.216447 7.2972107 6.7664666 7.011566 7.530957 7.3941965 7.624228 7.0477786 7.2973523 7.4506955 7.4077945
1368125_at 6.1601963 6.05659 6.0884285 6.1650295 6.290425 6.219646 5.8783565 6.178277 6.1946797 6.2130947 6.318139 6.109094
1368126_at 5.8487782 6.1401815 5.9864607 6.154832 6.0699286 6.0902514 6.15839 6.2548056 5.8908935 6.955743 7.634464 7.398766
1368127_at 6.57716 6.5774264 6.545137 6.22833 6.558844 6.4588428 6.468692 6.521536 6.3162336 7.08733 7.2579 6.6255875
1368128_at 7.308421 6.134171 6.2247305 6.4946213 6.382131 6.1561456 6.28773 5.977173 6.124639 6.2560644 7.746066 6.6272564
1368129_at 7.135569 7.277391 6.8590913 7.1329284 6.980613 7.2550364 7.153176 6.956877 7.120365 7.2477307 7.3642254 7.279969
1368130_at 4.467384 4.475418 4.6334314 4.577589 4.6491604 4.4826546 4.572398 4.6614227 4.668951 4.7059755 4.734912 4.603821
1368131_at 4.446726 4.446413 4.554596 4.344374 4.467039 4.26112 4.4255095 4.2242746 4.1946206 4.314659 4.223754 4.085679
1368132_at 10.628625 10.541363 10.73571 10.587952 10.635502 10.809147 10.789801 10.794847 10.723545 10.708091 10.588078 10.500132
1368133_at 8.1236725 7.7847023 7.641826 8.199789 8.350111 8.6275625 8.067063 8.755581 8.363764 8.245953 8.650776 8.842252
1368134_a_at 8.644289 8.386787 7.97971 8.195124 8.173195 8.445856 8.410207 8.096152 8.226741 8.313743 8.208659 8.183159
1368135_at 6.0141506 5.875487 6.1842003 6.283851 5.9367323 6.5635395 6.251016 5.9050484 5.8206577 5.977436 5.6359663 6.075711
1368136_at 8.119304 7.77078 7.872513 7.989238 7.8939533 8.091307 7.5383306 7.8519073 8.120808 8.349885 8.182943 8.038589
1368137_at 6.000974 6.446568 6.385879 6.3397512 6.2693076 6.2746115 6.345441 6.419518 6.1874104 6.2170124 6.3213687 6.195157
1368138_at 5.5465097 5.4933133 5.4857087 5.226859 5.465949 5.387113 5.6821327 5.6096764 5.396569 5.294931 5.4020615 5.361497
1368139_s_at 5.290122 5.4529657 5.6303797 5.635137 5.4449143 5.4113607 4.833298 5.1038084 5.556861 5.2313814 5.1905603 5.17913
1368140_at 4.9346495 5.5408154 5.251208 4.7216563 5.2971478 4.7948933 4.82465 4.7496667 5.613779 5.4319897 5.5597305 5.0389524
1368141_at 11.742004 11.612514 11.681248 11.722565 11.720436 11.717428 11.584863 11.642389 11.749097 11.691959 11.523995 11.733574
1368142_at 5.125066 5.303363 5.361642 5.328637 5.287588 5.591301 5.3674564 5.2756476 5.0011053 5.2605886 5.4839096 5.315832
1368143_at 7.213361 7.2995186 6.547645 6.759926 6.8582973 6.9881773 6.5473013 6.5835032 6.743585 7.595555 7.624742 7.3110065
1368144_at 5.6513414 6.318364 5.7816153 5.898568 5.663304 5.5813255 5.7551293 5.670785 5.576519 5.7616005 5.564301 5.8200984
1368145_at 5.417557 5.3818674 5.453103 5.564335 5.4281178 5.265773 5.398507 5.5016565 5.5993843 5.832331 5.4824953 5.3845253
1368146_at 11.012158 10.344115 9.515326 10.094167 10.151124 9.220686 10.839408 9.63463 9.259687 9.820591 9.168416 8.714023
1368147_at 8.233342 7.6722965 6.8496685 7.3454814 7.393794 6.6278005 8.163432 6.804878 6.4315095 7.0657015 6.4043236 5.874821
1368148_at 4.511053 4.1657767 4.5482044 4.364029 4.6722174 4.355844 4.341161 4.365109 4.544928 4.4153223 4.411703 4.423001
1368149_at 5.982971 5.8575606 5.8438096 5.7488275 5.931974 5.782589 5.7942443 5.939433 6.0367966 6.0731206 5.796453 5.6238265
1368150_at 12.7091875 12.640052 12.472338 12.679941 12.703882 12.689089 12.911624 12.665723 12.720756 12.870003 13.098644 12.9008255
1368151_at 10.713103 10.587623 10.614493 10.456719 10.545496 10.69163 10.613 10.556333 10.714819 10.613428 10.557371 10.610364
1368152_at 7.4596224 7.411905 7.306244 7.372544 7.372145 7.4233503 7.3896203 7.350531 7.316736 7.38582 7.6201906 7.7710934
1368153_a_at 7.2696943 7.4149437 7.3706193 7.406456 7.3597593 7.2119055 7.406462 7.5112534 7.367616 7.4205503 7.3533926 7.2791796
1368154_at 8.023013 8.015055 8.013662 7.977513 8.145272 8.217256 7.832684 8.123907 8.139688 7.5713496 7.2295637 7.799587
1368155_at 12.646268 12.803245 12.46103 12.896254 12.297645 12.862466 12.340396 12.338888 12.128574 11.302411 12.054707 13.79625
1368156_at 5.323399 5.710094 5.6104712 5.666359 5.4453464 5.4184318 5.525698 5.4125814 5.426812 5.3606935 5.5384755 5.6574125
1368157_at 5.9429526 5.914921 6.180119 5.8229356 5.876762 5.904849 5.972975 6.053063 5.952716 5.9617305 6.006201 5.973831
1368158_at 9.735645 9.547741 9.479326 9.331467 9.594234 9.291029 9.5462 9.6088915 9.706932 9.708645 9.506268 9.890978
1368159_at 8.081931 7.9524927 7.9888024 8.36247 8.105731 8.035571 8.062123 8.140518 7.9380636 8.028385 8.168848 7.962689
1368160_at 8.568536 10.376972 7.096041 10.553506 8.790869 7.602108 8.394484 8.9928055 7.589205 10.741794 10.332555 8.706111
1368161_a_at 13.980559 13.9288225 14.001013 13.963638 14.057193 13.985554 13.982334 13.921035 13.990624 13.821845 13.761643 13.87265
1368162_at 4.712329 4.597888 4.7251883 4.7449265 4.9512215 4.712324 4.9386644 4.6780596 4.8650312 5.008069 4.843955 4.92149
1368163_at 10.359787 10.138117 10.316331 10.29555 10.480146 10.611277 10.3696575 10.25758 10.44044 10.397885 10.579258 10.44432
1368164_at 7.843189 8.8963585 7.667138 7.724997 7.6052365 7.4387674 7.5073028 7.6700788 7.43311 7.776962 7.2661777 7.818989
1368165_at 7.860921 7.5864906 7.487658 7.8542256 7.590921 7.8674483 7.7527046 7.8181705 7.63878 7.8711896 7.7718415 7.992667
1368166_at 6.308051 6.0404143 6.0303693 5.9288445 6.0901775 6.139237 6.2248125 5.975814 6.139731 5.89205 5.9588237 5.8574986
1368167_at 5.736611 6.6900053 5.8333583 5.597047 5.6117287 5.4315453 5.3994646 5.6147466 5.3079987 5.3104854 5.5182543 5.8794603
1368168_at 10.264769 9.160752 8.726146 8.578661 8.920145 8.101429 8.664384 7.6535435 9.11453 8.426544 8.715877 8.249886
1368169_at 6.9712753 6.7414865 6.884932 6.723585 6.5635624 6.9518843 6.967908 6.9975357 6.88813 6.903874 7.085787 7.21737
1368170_at 4.0399265 3.6915731 3.8259978 3.9525762 3.6699305 3.957464 4.173342 3.9907603 3.8903065 4.007542 4.1817913 3.919345
1368171_at 8.732504 7.364408 10.474756 10.014648 9.27101 9.713 9.946843 8.810461 10.697819 6.9450493 5.372525 5.538577
1368172_a_at 6.613846 5.059288 8.2822 7.87527 6.7383347 7.449127 7.6240797 6.5534606 8.471166 4.4455433 3.7281494 4.264663
1368173_at 7.7495356 7.875553 8.330617 7.527714 7.76443 7.854762 7.6507726 7.2590795 7.9690003 7.9014816 7.710603 8.0397835
1368174_at 4.0855937 3.841454 3.843091 4.03895 3.8196425 4.073726 3.879453 4.1064224 3.8121634 3.995228 3.924336 3.8227956
1368175_at 7.2253785 7.0299788 7.218633 7.2436676 7.2465844 7.3524756 7.209435 7.2331038 7.2786207 7.5107336 7.223702 7.3851943
1368176_at 7.5040803 7.227359 7.214739 7.509628 7.5422187 7.6081195 7.760288 7.578532 7.395101 7.239661 7.4736886 7.25935
1368177_at 7.6392336 7.383782 7.41986 8.005724 6.968984 7.119428 7.43789 7.3169956 7.297455 7.3195066 7.374529 7.0026355
1368178_at 8.688456 8.681117 8.605854 8.963218 8.627652 8.788241 8.876733 8.881602 8.726879 9.073323 9.291873 9.300538
1368179_at 7.2682323 7.6184435 7.088319 7.3950467 7.191058 7.120319 7.038994 7.2137322 7.0409408 7.311996 7.4849076 7.4075966
1368180_s_at 13.412806 13.499646 13.497475 13.052357 13.203878 13.311398 12.99878 13.182925 13.35983 12.7749405 13.461783 13.098784
1368181_at 10.966903 10.862049 10.675981 10.93873 10.610445 10.933122 10.6902 10.629885 10.658037 10.900404 10.959022 11.083714
1368182_at 4.3119125 4.3290877 4.3332205 4.2892265 4.3275976 4.1348076 4.3157606 4.4343963 4.3635955 4.435152 4.40073 4.4571247
1368183_at 7.425185 7.6549244 7.6135654 7.711159 7.6684513 7.5780993 7.907107 7.745986 7.639857 7.5992846 7.663931 7.569674
1368184_at 8.738564 8.519772 8.867093 9.083075 8.838184 8.746432 8.441824 8.827176 8.928303 8.456804 8.588461 8.697021
1368185_at 5.137636 5.031182 4.8847256 5.151817 4.8051653 5.0169005 4.645239 5.147285 5.047063 5.0502014 5.0437083 5.0703382
1368186_a_at 6.2556186 6.756403 6.111226 6.033435 6.2678504 5.8481793 5.9909062 5.981939 6.2534804 6.4307218 6.2557526 6.141123
1368187_at 8.57375 10.20262 8.305909 8.083599 8.212228 8.164836 7.8754683 7.9970098 7.8560104 8.637472 7.7137794 7.3737774
1368188_at 13.689577 13.653953 13.790912 13.774182 13.717781 13.795278 13.681539 13.843183 13.922814 13.781482 13.887598 13.849596
1368189_at 10.080788 10.156066 9.878493 10.5265045 10.0315695 10.206824 10.250847 10.464641 10.534844 10.979033 11.124795 10.989853
1368190_at 5.116583 5.1856794 5.3188195 5.3961954 5.0873413 5.363467 5.44692 5.6235833 5.2544646 5.3834767 5.095511 5.7509413
1368191_a_at 10.514693 10.130061 10.252977 10.64224 10.295257 10.398269 10.481489 10.453493 10.309215 10.229943 10.496258 10.425574
1368192_at 4.9281373 5.639106 5.2122087 4.9274483 4.9409995 4.8428197 4.8734226 4.952902 4.7419147 5.0388827 4.773402 4.663395
1368193_at 5.145528 5.20017 5.2361627 5.2684007 5.2369766 5.1162205 5.115698 5.1164465 5.0857196 5.008491 5.289315 4.9700084
1368194_at 4.517457 4.468976 4.512186 4.5036745 4.509021 4.4027405 4.575318 4.5062833 4.5129004 4.5492187 4.3913193 4.378438
1368195_at 6.4120946 6.4520226 5.9486747 6.43411 6.350226 6.4722652 6.3549232 6.452573 6.235511 6.17488 6.3178296 6.2658653
1368196_at 4.7822 4.7335014 4.974833 4.918603 4.753272 5.046249 4.9119806 4.8376627 4.9555864 5.0099993 4.9684386 4.9994764
1368197_at 3.9879932 4.053813 4.0153255 3.9121833 4.103195 3.9439628 4.028163 3.9120257 3.812488 4.150667 4.1957664 4.1084833
1368198_at 4.86528 5.1137795 5.226428 5.2647333 5.3558855 5.000364 5.3312454 4.992014 5.1126013 5.048148 4.9949794 4.840755
1368199_at 8.806161 8.877669 9.048083 8.691716 8.916034 8.867032 8.823922 8.901041 8.977598 8.730251 8.707914 8.8175125
1368200_at 5.958823 6.0243897 5.940364 5.9550886 5.890564 6.1397495 5.937551 6.083221 5.700744 5.9982414 5.854632 5.8882613
1368201_at 6.0434203 6.2225213 5.8186088 6.160986 5.8431406 5.8739176 5.982395 6.140818 6.01446 6.4714794 6.2930236 6.0572343
1368202_a_at 7.7454095 7.862739 7.8073554 8.160346 7.8135905 7.7248106 7.721092 7.684243 7.9116716 7.705826 7.8056498 7.72245
1368203_at 5.4325223 5.2962127 5.3778133 5.277131 5.116706 5.2434883 5.298065 5.3313146 5.4681063 5.178812 5.3281484 5.1124096
1368204_at 6.423855 6.681233 6.273666 6.567814 6.2833557 6.377079 6.341834 6.342711 6.432277 6.2452426 6.0993075 6.3830633
1368205_at 13.409893 13.602513 13.371964 13.486441 13.487258 13.61124 13.533609 13.438265 13.405392 13.6368685 13.58856 13.642811
1368206_at 8.499644 8.41745 8.402218 8.622324 8.512562 8.417719 8.486399 8.570757 8.3908615 8.360727 8.495279 8.547888
1368207_at 6.20137 6.5837097 5.9873586 5.8392797 6.2017574 6.0093536 5.871783 5.801321 6.1289215 6.172351 6.365311 6.7247515
1368208_at 5.8384943 5.567006 6.1669073 6.1313953 6.0539703 5.677444 5.8430033 6.257268 6.164953 6.1198807 6.369092 6.175928
1368209_at 5.805273 5.9463553 5.8933034 6.0072412 5.963734 5.8292613 5.903622 5.801321 5.9599576 6.0821505 5.7661066 5.91318
1368210_at 5.1017466 5.1276917 5.1006694 5.111033 4.7897334 4.8466196 4.923036 5.0386496 4.8028903 4.9608684 4.926859 4.736165
1368211_at 12.448931 12.50471 12.3558655 12.3794 12.375567 12.388484 12.391878 12.304021 12.2648735 12.497487 12.407011 12.517922
1368212_at 8.716461 8.718034 8.75527 8.619165 8.784659 8.654042 8.716719 8.612885 8.702288 8.595684 8.837294 8.964371
1368213_at 8.070342 7.8897142 7.991666 8.185165 7.79745 7.3689246 7.8674846 8.725552 8.701132 8.043854 8.408237 8.54216
1368214_at 7.6233726 7.723288 7.731024 7.7297463 7.829509 7.839266 7.6578617 7.6884274 7.6290064 7.851317 7.8466954 7.8330398
1368215_at 9.420123 9.655632 9.548309 9.729825 9.718156 9.554278 9.638851 9.510332 9.530412 9.561602 9.616789 9.525669
1368216_at 9.120131 8.983463 8.976058 8.950658 8.987991 8.859933 8.920467 8.881526 8.853813 9.021156 8.90209 9.074761
1368217_at 8.051428 8.170736 7.776686 8.057453 7.8890615 8.129478 7.9469 7.9625726 7.9395275 8.041714 8.029659 8.308533
1368218_at 5.4571266 5.364402 5.2075624 5.523093 5.5073786 5.6180663 5.3430004 5.455923 5.1810966 5.23682 5.26177 5.4799705
1368219_at 6.139358 5.934562 6.206663 6.1644816 6.0931563 6.1213584 6.0458155 6.014711 6.0913033 5.9889812 6.2877836 6.261737
1368220_at 8.47444 8.9231205 8.680983 8.660464 8.6711035 8.741144 8.712313 8.623844 8.661713 8.962064 8.970274 8.925332
1368221_at 10.10231 10.0940485 10.66436 9.981822 10.19745 10.101343 10.141617 9.81242 10.317799 9.692474 9.613414 9.598748
1368222_at 6.150569 6.4544826 7.216358 6.1145654 6.731148 6.639552 6.832336 5.9817452 6.464883 6.2103724 5.8524246 6.1471276
1368223_at 6.691814 7.468507 7.0744467 7.4068117 7.7275763 6.8062243 7.1467543 7.1648626 7.1108165 8.166584 7.496284 7.6314297
1368224_at 13.183671 13.333109 13.445465 13.204917 13.228849 13.461123 13.435695 13.292418 13.061951 13.4867735 13.327156 13.404305
1368225_at 7.2361145 7.3573546 6.984641 7.445592 7.192202 7.1646748 7.2257314 7.3906813 7.197999 7.2951202 6.9946322 7.0981417
1368226_at 8.024916 7.270742 7.715742 7.866122 7.567066 7.7559633 7.8572373 7.7134185 7.7228336 7.8179145 7.5366664 7.7296576
1368227_at 9.582354 9.687229 9.55339 8.094357 8.471332 8.654042 8.438847 8.56779 9.675728 9.0254755 9.21894 9.587375
1368228_at 9.223686 9.230108 9.445549 9.017567 9.239597 9.430371 9.151073 9.084335 9.365531 9.240057 9.247053 9.237167
1368229_at 7.0328526 6.9457617 7.0538225 7.017049 7.013255 7.109228 7.113835 7.022971 7.090176 6.9255857 6.9206367 6.937347
1368230_a_at 8.912569 8.728036 8.766628 8.924044 8.787559 8.904795 8.940323 8.967699 8.828165 8.948776 9.072469 9.233035
1368231_at 6.9517584 6.8964734 6.7964416 7.0293746 6.9439917 6.715767 6.9208937 6.924557 6.7463984 6.7439604 6.6425085 6.713921
1368232_at 7.798131 7.9803953 7.9939537 8.204435 7.807306 7.7728205 7.9061747 8.011635 7.884816 8.460013 8.350435 8.403701
1368233_at 7.968015 7.8740735 7.8993883 7.889719 8.024311 8.044355 8.086524 7.9822946 8.022704 8.125956 8.09938 8.409992
1368234_at 8.494574 8.153445 8.199855 8.336822 8.212284 8.339861 8.418351 8.308145 8.414403 8.338295 8.862803 8.61036
1368235_at 7.5251203 7.462143 7.73236 7.715759 7.6478915 7.745446 7.7923174 7.8195825 7.8115797 7.4819946 7.6106925 7.655534
1368236_at 4.0369053 4.201391 4.1590905 4.0692124 4.427103 3.9853585 3.9946654 3.8540606 4.2601686 4.023673 4.0641556 4.0391746
1368237_at 4.4314666 4.513443 4.4384904 4.5652905 4.732862 4.4045267 4.654884 4.5015717 4.420307 4.4581985 4.5669327 4.342861
1368238_at 4.750291 4.8909035 4.8533134 4.8774424 4.879241 4.899102 4.9210954 4.7777925 4.8560457 4.7157955 4.7077713 4.6273375
1368239_at 8.218313 7.792604 8.125744 8.237141 7.9541364 7.8951216 8.002024 8.248089 8.020197 7.6450324 7.9377484 7.7352376
1368240_a_at 5.1390543 6.1544604 4.4640117 4.6417522 4.8516808 4.8006043 4.640517 4.4759884 4.919577 4.8345695 4.44803 4.9918346
1368241_a_at 8.022083 8.5721245 8.081234 8.132248 7.893842 7.928247 7.8063736 7.7900662 7.9751744 8.133476 8.292406 8.317219
1368242_at 4.9178734 5.150135 4.955922 4.9161215 4.7602396 4.942913 4.7723837 4.989913 5.001006 4.68106 4.8762493 4.94746
1368243_at 5.681927 5.163447 5.3595896 5.4192023 5.7644477 5.3395853 5.5404716 5.6177726 5.517395 5.462643 5.167307 5.4583898
1368244_at 10.424281 10.096726 10.426578 10.696039 10.380964 10.609646 10.503123 10.631679 10.334374 10.320013 10.171443 10.196565
1368245_at 12.7470665 12.663571 12.304902 12.176526 12.456572 12.27392 12.203308 12.018414 11.621063 12.597339 12.155788 11.653452
1368246_at 5.307897 5.4413457 5.0110874 5.11152 5.002991 5.175138 5.153054 5.1187816 5.22484 5.264189 4.9449015 5.020574
1368247_at 6.078493 6.133348 6.201684 6.3451242 6.066506 6.521606 6.663778 6.731877 6.341131 6.487021 6.492565 6.3442554
1368248_at 6.011585 6.0954733 5.946455 6.0173883 6.0947685 5.8399363 6.104171 5.879795 5.659154 6.062131 5.348822 5.51908
1368249_at 9.426974 8.94668 9.547302 9.821547 10.031682 9.885595 9.442457 10.145044 9.870068 9.893725 10.108176 9.874726
1368250_at 4.008254 3.8804708 4.0229874 4.0823956 4.1711783 4.3008604 4.2187233 4.0670466 4.066218 4.0525618 4.0688734 3.9462032
1368251_at 5.4759727 6.077432 5.255258 5.6707096 5.7772074 5.707315 6.023499 5.7455535 5.4926505 6.368749 6.3006763 6.2269764
1368252_at 3.5509558 3.4387913 3.620258 3.6007252 3.490901 3.4123094 3.4425523 3.4287727 3.5708067 3.3720055 3.425357 3.5351057
1368253_at 12.149429 11.783546 12.196878 12.103085 12.139269 12.197925 12.055877 12.1193285 12.045793 11.988756 11.933769 12.06062
1368254_a_at 5.223215 5.26053 5.202036 5.2447667 5.1276417 4.8830566 5.1251225 5.348853 5.0454082 5.1716275 4.8643227 5.176506
1368255_at 4.155257 4.339216 4.4778233 4.409025 4.2874093 4.5683293 4.3175635 4.351432 4.3387527 4.259857 4.40005 4.382974
1368256_at 3.6059566 3.4933105 3.6737764 3.6126044 3.6102107 3.5891082 3.5883145 3.5047884 3.7082782 3.4831533 3.3136566 3.6370292
1368257_at 4.1057034 4.3832684 4.1741443 4.182871 4.2126293 4.071084 4.1580076 4.1044044 4.257666 3.9808002 3.910171 3.9485147
1368258_at 5.1537895 5.4456167 5.256357 5.3150473 5.463578 5.443412 5.452882 5.35664 5.3984327 5.368425 5.207104 5.090779
1368259_at 8.373007 10.053376 7.9399514 7.665365 8.222805 8.079227 8.043294 7.8461475 8.195649 8.703352 8.473455 8.401424
1368260_at 6.0016394 5.868837 5.1461926 5.413575 5.0148573 4.4160433 4.467046 5.0819416 5.354967 4.843116 4.927478 5.255512
1368261_at 4.561724 4.4796686 4.3858433 4.329716 4.4565845 4.14269 4.3063307 4.2238984 4.5610504 4.4196324 4.390025 4.2972155
1368262_at 6.2369614 6.280565 6.3573937 6.3593845 6.2730355 6.611589 6.5223913 6.575734 6.451211 6.5412602 6.4760227 6.6787186
1368263_a_at 4.2398396 4.237389 4.1081705 4.327176 4.337439 4.2244325 4.28361 4.2523055 4.1086717 4.157271 4.3380523 4.1494484
1368264_at 7.358971 6.8298883 6.920426 7.3156633 7.1116834 7.4330153 7.3388276 7.298249 6.8591475 6.7284966 6.9331303 7.3237314
1368265_at 8.718504 8.472859 9.107224 8.837434 8.682744 9.127024 8.922495 8.994902 8.79187 8.654709 8.630918 8.667545
1368266_at 13.310595 13.015048 13.378785 13.458653 13.241813 13.302984 13.153178 13.472492 13.38947 13.079241 13.232175 13.186532
1368267_at 7.6704955 7.311737 7.8071175 7.7801647 7.7484903 7.7782917 7.862412 7.8237495 7.7123575 7.6270294 7.797238 7.733237
1368268_at 7.512942 7.5419965 7.6464014 7.491738 7.692807 7.7092443 7.398476 7.206537 7.701113 7.6314597 7.2074666 7.5488524
1368269_at 3.8255417 3.7706907 3.74164 3.871534 3.9433284 3.8576784 3.9352682 3.6828337 3.755983 3.7334712 3.6764174 3.7662728
1368270_at 8.097861 9.078262 7.99034 7.6364822 7.918897 8.190189 8.12085 7.822092 8.361615 8.183924 8.634062 8.485557
1368271_a_at 4.207352 5.646643 4.6145964 4.667667 4.1350718 4.1349645 4.413029 4.411378 5.2664237 4.158861 4.2854667 4.3589897
1368272_at 10.709052 10.832453 10.905657 11.398892 11.41023 10.866768 10.842328 11.303111 10.954947 10.701083 10.629259 10.572079
1368273_at 9.529114 9.486339 9.513066 9.388409 9.440938 9.409974 9.303143 9.420032 9.512163 9.496898 9.45748 9.354655
1368274_at 8.3554735 8.865737 8.182049 8.044203 8.112063 7.8706126 8.117163 8.061475 8.038336 8.160462 8.1807995 8.34282
1368275_at 10.531763 10.755789 10.378845 10.922377 10.103963 9.694937 10.413167 10.483113 10.401823 11.963121 11.609781 11.364747
1368276_at 7.288324 7.295594 7.3416986 7.3962846 7.4994674 7.445615 7.3511863 7.394857 7.304603 7.4534235 7.3935065 7.32344
1368277_at 8.801032 8.510552 8.728064 8.463235 8.546927 8.353169 8.624749 8.467652 8.6346655 8.567069 8.829571 9.030235
1368278_at 6.2234087 6.563685 6.4871416 6.6301703 6.4307985 6.325067 6.422612 6.340832 6.2685294 6.5877743 6.0933266 6.1578035
1368279_at 4.6738386 4.675881 4.7877464 4.487744 4.570898 4.7734413 4.37219 4.6620307 4.839101 4.341173 4.246027 4.280794
1368280_at 12.72412 12.730979 12.586787 12.694147 12.777418 12.688904 12.799174 12.623375 12.598754 12.718267 12.388841 12.55772
1368281_at 5.921017 6.158473 6.084795 6.031511 6.070904 5.9734874 5.770338 5.998333 5.965417 6.0243225 5.8792615 5.892662
1368282_at 4.3085327 4.3189673 4.461912 4.3488793 4.4598656 4.2165446 4.1424346 4.3664436 4.3628445 4.1155076 4.083241 4.1050453
1368283_at 11.211261 10.699405 10.801685 11.376876 11.335895 11.100272 10.853829 10.867484 10.95083 10.939268 11.811745 11.251058
1368284_at 7.970055 9.4222145 7.489341 7.791588 7.7726073 7.4630704 7.848804 7.742502 7.774612 7.4473834 7.419526 7.798796
1368285_at 4.5594997 4.7248945 4.8473167 4.8067656 4.746684 4.9300423 4.8876 4.813208 4.7417655 4.6818085 4.6978626 4.6834283
1368286_at 6.9150367 6.765825 6.861169 6.9699154 6.8011417 6.7969627 6.8454256 7.035009 7.045411 6.9384503 6.5984025 6.787354
1368287_at 4.912348 4.590488 4.826251 4.598359 4.6473174 5.0129185 4.809043 4.99127 4.720415 4.9154816 5.0155635 4.734589
1368288_at 14.358112 14.335571 14.385313 14.32462 14.332254 14.370352 14.315998 14.343795 14.377035 14.315155 14.35521 14.349917
1368289_at 12.166246 12.05031 11.9234295 11.8511095 12.340366 12.312499 11.830122 12.254483 11.890403 12.223934 11.697718 11.5858
1368290_at 3.7097132 3.8444562 3.6615267 3.8348694 3.8906453 3.8207202 3.682907 3.9056783 3.7858982 3.8010855 3.7560427 3.6966088
1368291_at 8.792506 9.262498 9.069162 8.974693 8.837359 8.525671 9.241922 8.31631 8.575277 8.667716 8.547779 8.635077
1368292_at 7.1616535 7.1367965 7.432797 7.303169 7.439811 7.2781687 7.268875 7.378759 7.2999177 7.283099 7.4089003 7.240486
1368293_at 6.1634917 6.246651 6.1685095 6.266672 6.132748 6.134416 6.282589 6.3015456 6.2380576 5.845951 6.193654 6.160333
1368294_at 10.581312 11.615255 10.643329 10.740245 10.406972 10.749508 10.887427 10.83302 10.8656645 10.719137 10.851647 10.6778345
1368295_at 9.340256 9.115176 9.180547 9.338312 9.164009 9.374062 9.277096 9.3475065 9.170186 9.183598 8.869556 9.185698
1368296_at 9.001574 8.897976 9.145411 9.228757 9.029194 9.102431 8.918587 9.125135 9.095014 8.713407 8.588678 9.004948
1368297_at 4.866226 4.952114 4.7835093 4.7320795 4.8372936 4.579859 4.792369 4.699584 4.627523 4.710329 4.5446343 4.571288
1368298_at 5.72904 5.5784793 5.880054 5.537499 5.8522997 5.555058 5.5911403 5.6951976 5.704065 5.62646 5.768026 5.8440037
1368299_at 4.3216352 4.153038 4.5082645 4.228353 4.376069 4.4183874 4.199912 4.047161 4.3139486 4.2694025 4.068636 4.3167477
1368300_at 5.5255265 5.7406635 5.5589814 5.598318 5.479963 5.740249 5.691841 5.646356 5.430612 5.8820295 5.8267655 6.058513
1368301_at 5.7806845 5.9033513 5.9100366 6.003711 6.1050286 5.989592 5.9338074 5.9521585 5.8119626 5.996027 5.723608 6.002993
1368302_at 4.955052 5.300367 5.23451 5.189662 5.1184325 4.7795386 5.17339 5.1728716 5.1316214 5.1686425 5.211941 4.9178653
1368303_at 8.367214 6.8338876 6.8796616 7.651223 6.7579865 7.262382 7.2377033 6.9878454 7.6256433 7.2344165 6.3468995 6.245324
1368304_at 11.831673 12.333913 12.164382 11.949475 11.965946 12.250335 12.207751 12.266529 12.258151 12.116026 11.915481 12.045644
1368305_at 8.671196 8.591033 8.567949 8.581639 8.825736 8.972289 8.751455 8.666648 8.5878105 8.773821 8.869987 8.757542
1368306_at 5.967687 5.8315277 6.2214456 5.8696814 5.9212794 5.9200687 6.0889926 6.02121 6.0480595 6.021221 6.11 5.8120236
1368307_at 6.5432615 6.334506 6.528883 6.5412674 6.4814196 6.263508 6.213709 6.519663 6.3640747 6.591427 6.6440077 6.2965994
1368308_at 7.7753124 7.6359205 5.864146 7.048255 6.9443946 5.7170906 7.6054273 6.4645085 5.734456 8.365534 6.3437114 6.462212
1368309_at 6.9877405 7.1563983 7.163049 7.188104 7.3066683 7.200733 7.1803718 7.252495 7.0657325 7.0136604 7.433605 7.1332135
1368310_at 5.5525074 5.7149115 5.8263025 5.7316 5.6169243 5.3992996 5.567137 5.6383724 5.867175 5.691635 5.8590655 5.5713367
1368311_at 8.335178 8.585042 8.2721 7.9522047 8.389029 8.394595 8.9834585 7.929101 8.218536 8.069934 8.820673 8.231523
1368312_at 5.008357 4.870023 5.214471 5.007776 4.9654064 5.107706 4.9413776 5.243469 4.950785 5.169346 5.143465 4.8911557
1368313_a_at 4.213558 4.5767093 4.382374 4.659168 4.7220554 4.3837147 4.493218 4.273491 4.4049997 4.0759077 4.633885 4.501749
1368314_at 9.982234 9.7051935 10.00649 10.161452 10.178979 10.044903 10.023434 10.101363 10.307968 10.159185 10.256456 10.035293
1368315_at 7.0031633 6.964864 6.910515 6.678686 7.084051 6.822588 6.745354 6.938855 6.918358 6.9833674 7.1062517 6.932588
1368316_at 11.40343 10.791752 11.095572 11.33208 10.99115 10.915421 10.76516 11.131818 10.9377985 10.680473 10.656876 10.555507
1368317_at 5.1018367 5.4062304 5.2089 5.052481 4.9297204 4.8928366 5.1146746 5.249207 4.897417 5.1931734 5.0524836 5.341311
1368318_at 7.949638 7.301464 7.4231477 7.892654 7.509435 7.5725284 7.7691236 8.039145 7.8674784 7.759117 7.3751717 7.473666
1368319_a_at 5.1819334 5.326141 5.1392174 5.462161 5.2367687 5.2314405 5.330034 5.606492 5.4580154 5.595327 5.013293 4.931301
1368320_at 4.4434824 4.524274 4.60602 4.3884487 4.629119 4.118718 4.5177326 4.553781 4.538331 4.3145566 4.2517877 4.26511
1368321_at 6.9810977 7.5943074 6.5046935 6.583832 7.082748 6.106163 8.289913 8.579046 6.827402 7.8560452 8.623545 8.120938
1368322_at 6.762017 6.8933916 6.748969 7.2283363 6.771352 6.719456 6.77455 7.006691 6.806664 6.2198834 6.092281 6.7453303
1368323_at 7.537962 8.02286 7.632226 7.621082 7.7596145 7.995806 7.9527817 7.4412365 7.9801826 8.23595 8.071642 7.954148
1368324_at 5.169233 5.474825 5.3216867 5.287813 5.4910135 5.288011 5.2927012 5.297248 5.311895 5.4220505 5.258673 5.2825313
1368325_at 8.372984 7.9778633 8.279253 8.671383 8.610104 8.583508 8.441872 8.538965 8.576319 8.2873535 7.963268 8.2472
1368326_at 6.8087273 6.7719374 7.327306 6.724624 6.653364 7.1181746 6.966382 6.8008394 7.1245666 6.9454803 7.274928 7.0993896
1368327_at 6.032005 6.1656537 5.889111 6.133065 6.2837873 6.1845613 5.9475493 6.1809154 5.944694 6.211127 6.162546 6.1032205
1368328_at 9.061429 8.714586 9.114378 8.998257 8.82676 8.595875 9.082756 9.252359 8.562399 8.907512 8.92588 9.228279
1368329_at 5.4779034 5.2741413 5.3204846 5.4072123 5.342357 5.2985606 5.0550337 5.3045354 5.3576975 5.2380114 5.32625 5.282113
1368330_at 7.0661983 6.7454243 6.839692 6.909632 7.064033 7.1848216 6.951987 7.0234556 6.952009 7.2453437 7.0392256 7.034471
1368331_at 11.946113 11.987967 12.023179 11.854148 12.059585 12.056038 11.944863 11.8858595 11.939743 11.961853 12.122769 12.168066
1368332_at 7.4087534 10.499241 6.923576 6.9763627 6.9385357 7.114979 6.675684 6.639745 7.1931257 7.115798 6.5966387 7.1151433
1368333_at 4.560851 4.769301 4.5008407 4.59389 4.6210737 4.721658 4.442727 4.560429 4.620318 4.5211825 4.4866424 4.613827
1368334_at 7.0897646 6.895663 6.8687086 7.0126767 6.957059 6.948141 7.0551863 7.058202 6.829376 6.8084087 6.983719 6.562789
1368335_at 13.549438 13.439836 13.655259 13.532593 13.74988 13.209408 13.598041 13.548434 13.522972 13.16318 13.236782 13.383693
1368336_at 11.441651 11.301113 10.927524 10.854408 11.272608 10.916233 11.398924 11.248987 11.320389 11.359815 11.932664 11.928839
1368337_at 5.8109317 5.536735 6.049211 5.8191485 5.9765863 5.756406 5.8241434 5.983824 5.620696 5.7881217 5.6822805 5.674228
1368338_at 4.23814 4.3799353 4.6050105 4.42483 4.159157 4.1699843 4.0442123 4.6667476 4.1712003 4.279 4.214581 4.2679358
1368339_at 4.6298223 4.6115837 4.6645107 4.4833965 4.658169 4.403261 4.2220793 4.274522 4.626439 4.217495 4.5875773 4.5602694
1368340_at 7.688958 7.6089735 7.706569 7.867421 7.8052545 7.6671243 7.5173807 7.9054155 7.6226974 7.732577 7.9120245 7.747951
1368341_at 7.9433236 7.951472 8.034761 7.7192254 7.9786577 7.9825244 7.8517227 7.6101365 7.7968993 8.066521 7.73737 7.9238906
1368342_at 4.414295 4.481759 4.294626 4.5729733 4.458626 4.55129 4.6812315 4.3199644 4.2351046 4.3997717 4.5257154 4.71824
1368343_at 5.179956 5.2747426 5.346827 5.2545414 5.382124 5.420538 5.272949 5.320033 5.24914 5.4122114 5.422065 5.178959
1368344_at 3.4492102 3.3759038 3.5345113 3.5464983 3.5190463 3.7954948 3.5823216 3.519029 3.598317 3.522785 3.451709 3.6469038
1368345_at 4.4909663 4.5924654 4.604469 4.462921 4.6628504 4.4780483 4.624092 4.566355 4.623434 4.8193607 4.5017877 4.5792427
1368346_at 6.723397 6.066771 6.3873444 6.6355095 6.360216 6.5572405 6.2754335 6.4544506 6.468452 6.3450813 6.157708 6.3880334
1368347_at 5.0620756 5.0067525 5.1693296 5.0440035 5.311208 5.1201706 5.328957 5.3247404 5.1474648 5.3421316 5.123196 5.080317
1368348_at 4.4058933 4.1684732 4.484865 4.3744373 4.5284805 4.499499 4.554795 4.620359 4.5001006 4.199313 4.4329863 4.2743425
1368349_at 5.6453266 5.6249943 5.73356 5.450864 5.4519057 5.6243334 5.516809 5.680805 5.8625875 5.7241545 5.4652195 5.448035
1368350_at 3.7400506 3.652367 3.6764727 3.6964169 3.5974658 3.5551999 3.4490168 3.673501 3.6377265 3.683744 3.6880465 3.6454093
1368351_at 6.4311934 6.4834275 6.524693 6.5861187 6.5681834 6.1915765 6.48523 6.3500376 6.2761874 6.474897 6.35259 6.478618
1368352_at 4.507389 4.518001 4.5361643 4.4232526 4.7065063 4.64292 4.318307 4.470668 4.384017 4.657689 4.4204693 4.359705
1368353_at 5.426432 5.233094 5.385402 5.5556536 5.257992 5.1898127 5.485777 5.353882 5.1290345 5.951104 5.423437 5.156596
1368354_at 10.235391 10.110831 9.911983 10.671814 10.21417 10.076633 10.064613 10.719072 10.192486 10.423174 10.946227 10.390188
1368355_at 5.0125484 4.826981 4.9115324 4.9200435 5.049046 5.1266246 4.8586144 4.740592 4.814118 4.698698 5.1037474 4.9689517
1368356_a_at 9.935846 10.637793 9.832195 9.962016 9.741688 10.219358 9.984155 9.993712 10.024459 9.864873 10.184276 10.268346
1368357_at 5.9144464 6.184328 6.063782 5.9263124 6.1093564 5.939551 5.948656 6.023211 6.0310726 5.9555764 5.814857 5.756011
1368358_a_at 3.6169837 3.661391 3.8243377 3.7792182 3.969471 4.004978 3.79508 3.817119 3.8443618 4.1158023 4.1013894 4.212471
1368359_a_at 4.570348 4.415458 4.4683146 4.3177576 4.4686413 4.1829147 4.2132225 4.3504753 4.5288467 4.4688435 4.353266 4.51319
1368360_at 13.606362 13.551968 13.591421 13.633104 13.675754 13.615139 13.642876 13.633104 13.560338 13.551798 13.486703 13.546101
1368361_a_at 7.182205 7.6087737 7.2909307 7.275306 7.244033 7.395638 7.505974 7.305576 7.211429 7.4490857 7.710685 7.7418776
1368362_a_at 10.312661 10.221551 10.269517 10.551753 10.304922 10.446357 10.4875345 10.436171 10.174813 10.290959 10.313107 10.205528
1368363_at 3.9723334 3.8290555 3.6985905 3.7935457 3.8412623 3.9769506 4.0274644 3.923794 3.6664643 3.7329473 3.9548254 3.645987
1368364_at 4.8179135 4.5176773 4.966885 4.702072 4.834626 4.6474395 4.996377 4.8336163 4.642251 4.7806697 4.7799582 4.8199015
1368365_at 12.091082 12.010449 12.019458 11.935359 11.994007 11.976649 12.213514 11.999345 12.028194 11.991869 12.051002 12.047007
1368366_at 5.159361 5.041735 4.8485956 5.1821213 5.1334076 4.999275 4.881427 5.5385427 5.0899625 5.1327124 5.118238 5.176506
1368367_at 5.4488745 5.6566052 5.6733365 5.5927157 5.824952 5.461961 5.6586666 5.73042 5.599718 5.6042175 5.4245515 5.4049344
1368368_a_at 9.878889 9.492895 9.513587 9.327533 9.918562 9.763497 9.629432 9.386037 9.606603 9.831136 9.975021 10.054886
1368369_at 4.7529798 4.6386795 4.547458 4.779523 4.9270105 4.9525547 5.0811157 4.748144 4.7324047 4.9197826 4.6788425 4.769106
1368370_at 5.236988 6.4664197 5.1831903 5.3060203 5.23394 5.16553 5.306769 5.2363157 5.381505 5.3826156 5.3091745 5.2715993
1368371_at 4.935836 5.1585007 5.054404 5.010372 5.304002 4.9176626 5.0427856 5.0998764 5.216428 4.842382 5.145679 5.040613
1368372_at 7.2002263 7.5300183 7.9140983 7.4038405 6.9059234 7.8907795 7.402558 7.648267 7.219906 6.9273973 6.6990633 6.658051
1368373_at 4.6652946 4.46362 4.546592 4.7290373 4.6699 4.4505053 4.317563 4.5595064 4.376951 4.552931 4.486759 4.4250784
1368374_a_at 5.912354 6.085761 6.163814 6.097626 6.044225 5.9913735 5.9399595 5.897846 6.0951333 6.05572 6.154814 6.108566
1368375_a_at 5.2821774 6.1145444 5.1998873 5.794327 5.521039 5.4742684 5.821624 5.850183 5.7143927 5.7660723 5.991891 5.702985
1368376_at 5.634893 8.045158 8.954938 8.590066 9.154832 8.628336 7.2102027 8.728539 8.335991 6.8366566 9.203951 8.049904
1368377_at 5.070511 6.055071 5.299518 5.357031 5.3498755 5.096188 5.3144016 5.1256437 5.181345 5.0124836 4.9462395 5.2724543
1368378_at 11.573102 11.644305 11.563845 11.595505 11.646987 11.604775 11.532921 11.430434 11.586167 11.51555 11.8353195 11.622322
1368379_at 7.832729 8.011515 7.5084047 7.7451286 7.731693 7.7243705 7.891049 7.6822605 7.766793 7.5451965 7.8257747 7.7915087
1368380_at 14.0573015 14.040371 14.039173 14.048689 14.034097 14.127198 14.158129 14.045543 14.067132 14.086278 13.958242 14.030109
1368381_at 4.9595447 4.910925 5.3304033 4.82043 4.960343 5.0107503 5.3300877 5.111813 5.0820026 4.9555087 5.0808167 5.073003
1368382_at 5.4453387 5.6333494 5.4124327 5.658342 5.5011663 5.468423 5.262344 5.7829223 5.5330486 5.705669 5.903744 5.7201424
1368383_at 6.1764503 6.4639997 6.223072 6.4824944 6.304082 6.1548004 6.3843164 6.289032 6.3525367 6.516734 6.4482384 6.3913136
1368384_at 4.1989017 4.1050005 4.242858 4.1556754 4.221561 4.2442293 4.219347 4.097366 4.0678587 4.268027 4.3850336 4.3370085
1368385_a_at 8.530579 8.685078 8.715639 8.7389145 8.578243 8.692314 8.831913 8.712438 8.657394 8.68425 8.608144 8.767999
1368386_at 9.486371 9.444762 9.52726 9.530901 9.33695 9.452471 9.533882 9.469946 9.504064 9.406239 9.367388 9.429888
1368387_at 11.249092 11.115223 11.256174 11.286836 11.459963 11.242198 11.496256 11.193419 11.076567 10.952769 10.773042 10.7651825
1368388_at 4.931894 4.776576 4.95502 4.7973886 4.971134 4.8506727 4.9914336 5.1309195 4.8600354 4.692878 4.8674936 4.997045
1368389_at 8.4634695 7.961805 8.209122 8.304483 8.233135 8.050711 8.23472 8.37 8.27905 8.188014 8.306558 8.40464
1368390_at 8.917067 8.63236 8.821247 9.044243 8.901626 8.845065 8.834489 8.851516 8.9465 8.878302 8.870157 8.607623
1368391_at 4.761652 5.1629386 4.888213 4.9794683 5.0406113 5.0173216 4.9701166 5.160998 5.110765 4.971186 4.8608313 5.0620136
1368392_at 6.8494635 6.7668653 6.806039 6.7319827 6.6901755 6.599437 6.7823386 6.8024964 6.9025025 6.6476073 6.847746 6.703719
1368393_at 6.5902004 6.9102826 5.5013704 6.080764 6.5098953 6.4680624 5.945596 5.979842 6.683005 6.590227 5.9363775 6.120377
1368394_at 6.133944 5.9264708 6.123116 6.0479975 6.307397 5.9301567 6.0904207 6.079209 6.1409183 5.942225 5.998261 5.9080954
1368395_at 5.438889 5.57773 5.2824054 5.1508064 5.5441017 5.468423 4.923729 5.177222 5.119713 5.1850843 5.2400904 5.2030625
1368396_at 5.6441674 5.5386367 5.909634 5.653448 5.7717896 5.5834723 5.561819 5.704837 5.3812523 5.6930156 5.639952 5.4393187
1368397_at 13.109218 13.177917 13.234165 13.216096 13.066913 13.282908 13.103048 13.183786 13.116922 13.240421 13.186996 13.152644
1368398_at 4.7214165 4.594135 4.783513 4.8209124 4.4536686 4.5811086 4.99214 4.5558095 4.7271795 4.6953025 4.6370144 4.264663
1368399_a_at 11.521482 11.487407 11.629859 11.70047 11.602894 11.812986 11.656292 11.777846 11.613593 11.522424 11.018728 11.282447
1368400_at 9.066061 8.867712 9.025386 8.918963 8.734337 8.951784 8.971365 8.942536 8.870739 9.232727 9.1682415 9.483528
1368401_at 4.608625 4.5436773 4.4827337 4.6506352 4.4963975 4.7097225 4.445493 4.471452 4.6567802 4.5504785 4.597357 4.6457696
1368402_at 9.390688 9.158555 9.207476 9.275329 9.243155 9.387018 9.28175 9.212029 9.59985 9.4880495 9.462109 9.293482
1368403_at 8.522256 8.961743 8.68491 8.853081 8.80806 9.008021 8.826844 8.992916 8.976153 8.874834 8.913627 8.823377
1368404_at 4.761238 4.928964 4.6512985 4.7315707 4.866994 4.587332 4.488357 4.9081106 4.518322 4.8159165 4.6541867 4.49121
1368405_at 7.0632834 7.0576534 6.850964 7.2709894 6.9551864 6.5730996 6.89795 6.98532 6.9905567 6.8794675 6.957566 7.1754456
1368406_at 4.273917 4.467103 4.384014 4.2954855 4.4722424 4.3515577 4.6015587 4.396867 4.425489 4.3618784 4.5461197 4.5402765
1368407_at 5.760229 5.5086083 5.2731867 4.6730695 5.4017835 5.0043173 5.1662927 5.0428925 5.072619 5.0502014 4.85876 4.5791593
1368408_at 4.843726 4.874329 4.694681 4.5165796 4.456241 4.4988575 4.4728856 4.7193484 4.6950526 4.6604853 4.567048 4.8899403
1368409_at 9.976435 9.7823925 9.970822 9.979834 9.580437 9.470976 9.358404 9.551283 9.38834 9.823996 9.548952 9.704258
1368410_at 6.512782 6.4311824 6.489651 6.7028303 6.6986346 6.6105638 6.6708884 6.7133512 6.5257115 6.63718 6.6743054 6.7798862
1368411_a_at 4.171955 4.076654 4.1909027 4.1600795 4.0881658 4.083818 4.306616 4.058071 3.9782639 4.1413307 4.229565 3.8793457
1368412_a_at 5.299061 5.766537 4.8645515 4.782871 4.885382 4.774044 5.0379457 4.730054 5.045866 5.23088 5.1306915 5.067583
1368413_at 5.4275274 5.425276 5.1529093 5.4971848 5.4608965 5.1093807 5.5976114 5.5228577 5.6088495 5.420417 5.4109535 5.560542
1368414_at 6.0199113 5.793437 6.0121384 6.1106696 6.0607066 5.7710676 5.793454 5.635393 5.8806434 5.815144 5.860469 5.699859
1368415_at 4.0297384 4.023202 4.011263 4.054556 3.9728951 3.977027 4.32844 3.9772282 4.0048647 4.2746773 3.8841748 4.1296144
1368416_at 3.8613927 3.6882312 3.8110821 3.8004367 3.859756 3.6509764 3.720605 3.887777 3.5834591 3.756705 3.7617724 3.625455
1368417_at 4.878295 4.795721 4.874614 4.8310204 4.8443203 4.8311605 4.715823 4.74156 4.7154207 4.931264 4.8489943 4.7587585
1368418_a_at 13.124499 13.490957 13.189452 13.105469 13.262375 13.232597 13.226739 13.061395 13.119945 13.641774 13.688872 13.63381
1368419_at 9.145114 9.324641 9.314214 9.219227 9.258482 9.544754 9.398256 9.288576 9.165915 9.078957 9.522841 9.230691
1368420_at 13.373981 13.528501 13.402326 13.345739 13.34036 13.506742 13.422837 13.342776 13.42745 13.689185 13.738254 13.697829
1368421_at 4.050641 4.25864 4.1636133 4.201817 4.0921273 4.01904 4.1445622 4.1355057 4.232899 4.090708 4.237115 4.1261177
1368422_at 6.1928616 6.441113 7.7876215 6.555417 6.820985 6.8512645 6.65683 6.365388 6.818895 5.425186 5.870547 5.537143
1368423_at 5.8975706 5.872728 5.896119 5.8719525 5.981792 5.6087275 5.8430033 6.0127344 6.0671477 5.848902 6.0192475 5.8944173
1368424_at 7.2721176 7.203934 7.006634 6.9203444 6.870325 7.195518 7.122609 7.038774 6.7335334 7.2985077 7.1480584 7.1643486
1368425_at 4.7332973 5.0376525 4.9149437 4.854902 5.1018753 5.264038 5.1441283 4.726424 4.813534 4.939056 4.983921 4.923964
1368426_at 11.621694 11.754111 12.047463 11.4531975 12.160726 11.5779 11.820005 10.9984255 11.839973 11.750123 11.8526325 11.715788
1368427_at 8.167116 8.392771 8.289747 8.147335 8.3649435 8.157265 8.136681 8.115569 8.4298115 8.26654 8.240042 8.12373
1368428_at 8.822695 8.37351 8.588831 8.999895 9.076989 8.897148 8.593075 8.842432 9.039315 8.690071 9.239694 9.087791
1368429_at 3.671503 3.6113198 3.6312115 3.6320372 3.580993 3.7160275 3.6285577 3.6825125 3.761766 3.9343624 3.7808292 4.1386213
1368430_at 9.985232 10.615257 9.869625 9.5481615 9.751527 9.852747 9.8931465 9.647397 9.835575 10.164205 10.034305 10.002796
1368431_at 10.696191 10.553363 10.634824 10.80904 10.532305 10.710581 10.757617 10.782055 10.751429 10.802736 11.01509 11.026249
1368432_a_at 4.749977 4.7328596 4.4946985 4.514987 4.799011 4.661759 4.400318 4.534048 4.53021 4.6905284 4.7240067 4.5967712
1368433_at 9.821606 9.924876 9.898096 9.911354 9.812685 9.905847 9.728244 9.935952 9.8441105 10.000904 9.78946 9.836109
1368434_at 8.124794 7.610482 8.180264 7.4576945 7.4698653 8.18609 7.8459477 7.905339 8.300921 7.8648148 7.7028594 7.5890975
1368435_at 10.766186 10.803873 10.8693075 11.17467 11.494082 11.695019 11.357974 11.2136755 11.013874 10.84646 10.926509 10.506933
1368436_at 8.554263 8.821387 8.592213 8.950658 8.61031 8.607039 8.68183 8.706782 8.584633 8.761924 8.80119 8.855023
1368437_at 5.059204 5.2991867 5.4356785 5.1812634 5.2475147 4.945954 5.1294494 4.952929 5.0646996 5.102954 5.4362826 5.19343
1368438_at 4.7471447 4.602749 4.629208 4.610218 4.79556 4.659249 4.434394 4.730054 4.5190015 4.664059 4.6433587 4.6399474
1368439_at 5.8606887 6.059492 6.361739 5.9378505 5.9852176 5.965998 5.6849194 5.8988028 6.132153 5.9040527 5.979875 5.6926365
1368440_at 6.512178 6.53867 6.699953 6.6178155 6.3341637 6.418611 6.328112 6.219435 6.6718235 6.5664144 5.9027467 6.5902367
1368441_at 6.452125 5.9991302 5.946454 6.383978 6.120051 6.0227747 6.0880003 6.1173882 6.041672 5.945263 6.165147 6.06471
1368442_at 13.194741 13.269964 13.198192 13.356105 13.259613 13.287272 13.3316145 13.263491 13.259793 13.348099 13.378822 13.455083
1368443_at 5.6435738 5.6746793 5.9420657 5.784533 5.7602243 5.7072344 5.7841578 5.845849 5.754024 5.805144 5.8046503 5.708211
1368444_at 7.8411155 7.744976 7.7279687 7.8789215 7.808675 7.8096805 7.7578917 7.756442 7.9388876 7.840887 7.9467764 7.812978
1368445_at 5.790256 5.9263687 6.0252676 5.9849296 6.138647 5.927564 5.847246 6.0062733 5.7196927 6.1102905 5.7957573 5.7252464
1368446_at 7.244121 8.165468 7.6588235 8.714914 8.336266 8.265769 7.861938 8.551234 8.356993 8.91715 8.417358 7.8948097
1368447_x_at 5.5689363 8.393619 6.769085 6.507144 6.5449924 6.623412 6.9095707 7.532629 8.122368 7.893888 8.349091 6.056508
1368448_at 6.6915812 6.885901 6.89535 6.607502 6.8724246 6.4908934 6.664688 6.9013186 6.9725366 6.7307153 6.718435 6.4147205
1368449_at 4.883445 4.7733116 4.73627 4.5086584 4.811799 4.721776 4.601447 4.897129 4.610033 4.75702 4.6557097 4.622719
1368450_at 5.334932 6.1715584 5.1633325 5.402853 5.3086877 5.0501804 5.2497015 5.382104 5.216276 5.513671 5.337858 5.3479905
1368451_at 6.4731126 6.3606973 6.5119896 6.47098 6.5583897 6.4830794 6.6061025 6.548714 6.4313064 6.3254285 6.5968966 6.4100733
1368452_at 9.504217 9.158345 9.38066 9.7 9.527388 9.449661 9.417616 9.530468 9.427452 9.185758 8.945784 9.110818
1368453_at 10.718043 10.563575 10.504068 10.790029 10.746013 10.350289 10.567715 10.266294 10.398218 10.684312 11.418736 10.880236
1368454_at 4.324728 4.320365 4.2774334 4.2389956 4.3319373 4.018235 4.6701136 4.332127 4.162998 4.227064 4.4622083 4.3573694
1368455_at 5.287153 6.3495116 5.464989 5.151331 5.42099 5.1683006 5.3715844 5.2267694 5.231267 5.293456 5.2117968 5.2877874
1368456_at 3.8353515 3.9385839 4.1259985 3.9560492 3.9132338 3.9099467 3.9146962 3.9737053 3.9020782 3.9231207 4.091152 3.8231134
1368457_at 3.7057061 3.7520196 3.6466303 3.6007252 3.5568478 3.6670089 3.6356046 3.9588094 3.6940446 3.7286685 3.7509847 3.4840336
1368458_at 10.55039 9.13373 9.812027 10.783303 11.397004 9.341431 9.126162 10.644529 10.339326 10.708823 11.021845 10.323484
1368459_at 4.0367174 4.0763206 4.110422 4.0024657 4.1557384 4.264717 4.1163445 4.157306 4.1835203 4.0071907 3.7552109 3.8841276
1368460_at 8.125792 6.6771107 8.088413 8.079866 7.987348 8.645231 7.4054575 8.065613 8.132571 6.7714562 7.4247856 7.7128716
1368461_at 11.134422 10.052004 10.363174 11.045543 10.572714 10.655822 11.158098 10.974801 10.96039 10.546583 6.8610663 6.3746953
1368462_at 5.2799006 4.855564 5.196642 5.2493477 5.0612516 5.1496034 5.2662354 5.4042687 5.3112593 5.2155643 5.548494 5.36526
1368463_at 7.2445984 7.0696144 7.050359 7.2168775 7.101271 7.1710167 7.3236656 7.2578926 7.232995 7.2445745 7.184126 7.1627584
1368464_at 5.778487 5.601419 5.9695005 5.9748797 5.657007 5.787055 6.2067122 6.259511 5.8899474 6.0145564 5.908226 6.3722367
1368465_at 3.682657 3.7166376 3.490009 3.6607492 3.838391 3.8258011 3.71287 3.997521 3.8814843 3.7521238 3.7009199 3.7337296
1368466_a_at 5.011211 5.3081284 5.5699325 5.3140435 5.1429305 5.260821 5.354235 5.240735 5.1576505 5.160827 5.1672697 5.102853
1368467_at 12.648987 12.625391 12.810189 12.810708 12.780153 12.760972 12.862228 12.690863 12.725083 12.583632 12.571377 12.551348
1368468_at 4.808199 4.788303 4.472437 5.0713115 4.5026474 4.7090726 4.779108 5.210877 4.851355 4.752779 4.898623 4.9088163
1368469_at 5.4641128 5.412533 5.477756 5.5288477 5.4963765 5.3781834 5.8259716 5.4494925 5.4678946 5.59569 5.73412 5.3884172
1368470_at 8.627079 8.848767 8.71944 8.467803 8.55757 8.555088 8.742277 8.70305 8.552237 8.4127865 8.329224 8.428871
1368471_at 5.3015714 5.4529557 5.595335 5.6239576 5.548649 5.434448 5.4596086 5.572858 5.6484942 5.5143538 5.5828357 5.622799
1368472_at 4.9946303 4.793768 4.785831 5.0266433 4.788227 4.833799 5.092175 4.5782356 4.7452025 4.764248 4.891703 4.782904
1368473_at 4.951561 4.80497 5.0091944 5.2632594 4.9809914 5.107983 5.1076546 5.21403 4.9745154 5.156085 5.389486 5.1597896
1368474_at 6.9024434 8.682297 6.4732103 7.0030565 7.181607 7.185397 6.81003 7.1583624 6.776742 7.18958 7.3137255 7.791246
1368475_at 4.9705157 5.000737 5.1795144 4.9305763 5.1819086 4.817289 5.2034082 5.118545 5.1175065 5.2708526 5.140546 5.3098583
1368476_at 6.1962533 6.3004146 6.385021 6.405958 6.419115 6.4643545 6.2077417 6.372118 6.1025596 6.2917547 6.275416 6.294922
1368477_at 6.8242564 7.130503 6.8783154 6.9142537 7.165298 6.7859454 6.8691125 6.874929 6.893853 7.0629544 7.2108674 7.311248
1368478_at 3.8341248 3.8940914 3.7832725 3.7450912 4.233389 3.8358378 3.9146478 3.959228 4.0604343 3.6323802 4.0630255 3.9927506
1368479_at 3.7617686 3.7819018 3.8271081 3.6267357 3.7130487 3.6450593 3.6897097 3.56847 3.5148153 3.6948225 3.6818995 3.5885942
1368480_at 6.187544 6.067027 5.8961196 6.367159 5.8676815 6.339565 6.4628887 6.2666335 6.026346 6.31889 6.477325 5.9145103
1368481_at 5.2707186 5.5233984 5.498656 5.323322 5.342142 5.0656843 5.546852 5.251709 5.422229 5.085903 5.375903 5.2329135
1368482_at 7.026113 8.99693 6.66785 6.433395 6.5947847 6.3573685 6.5210876 6.2904224 6.720428 6.9817505 6.519714 6.784088
1368483_a_at 4.142318 4.0026517 4.2513037 4.2035227 4.320251 4.3655996 4.36821 4.407187 4.3662043 4.269952 4.4277477 4.257201
1368484_at 5.1997986 4.831445 4.9923954 4.8178144 5.136179 4.9990506 4.9666243 4.8071914 4.79613 4.4862137 4.8251257 4.8661485
1368485_at 5.2658224 4.930666 5.217227 5.1639175 5.1238346 4.9096146 4.7917194 4.9763775 4.8644276 4.98845 4.979682 4.829465
1368486_at 6.450793 5.062057 5.3931084 6.580331 5.971093 6.423638 5.3429713 5.9087276 7.1233935 5.8767233 7.235599 6.8989735
1368487_at 3.451822 3.3609197 3.5805428 3.5126522 3.3852694 3.2772794 3.2804065 3.2698624 3.3486154 3.3518972 3.3343112 3.2480748
1368488_at 8.779495 8.579841 7.7513123 8.497379 7.8618093 8.060619 8.259552 8.158845 8.147922 8.635304 8.807402 8.624413
1368489_at 5.191699 5.0080166 5.2778726 5.176251 5.3021727 5.0641136 5.0836563 5.378215 5.047557 5.0617447 5.1343617 4.6981635
1368490_at 10.652647 10.327205 9.433584 10.438842 10.067961 10.386406 10.467039 10.554012 9.761495 10.865022 10.29782 10.50859
1368491_at 6.5830946 5.8964686 6.922896 5.9931116 7.070952 6.432213 6.257999 5.7972574 6.79496 5.98128 5.641492 5.9661994
1368492_at 7.684391 8.645382 7.689193 7.5266323 7.5416746 7.5901613 7.4194307 7.611796 7.5171227 8.172555 7.9354286 8.115705
1368493_at 4.6916437 4.962973 4.830354 5.0286665 4.695509 4.6130357 4.9625807 4.803669 4.8650312 4.724196 4.773471 4.424031
1368494_at 5.705614 4.242551 3.9917133 3.7869117 4.9636073 4.1800365 3.7997553 4.1081924 4.50279 5.501541 5.6663685 7.178751
1368495_at 5.7407837 5.5825524 5.8298073 5.684993 5.6656384 5.56085 5.583875 6.0066776 5.5231013 5.76725 5.6081233 5.5980487
1368496_at 4.412793 4.433988 4.51789 4.452855 4.584964 4.476674 4.636841 4.468421 4.558215 4.512003 4.39596 4.3837757
1368497_at 10.6356 10.677583 10.706509 10.573327 10.969554 10.647172 10.823845 10.777757 10.858568 10.430808 10.68829 10.97988
1368498_a_at 3.11647 3.0805495 3.2142315 3.1240544 3.4243312 3.0417361 3.2835245 3.199643 3.2213693 3.0857582 3.2932122 3.2154667
1368499_at 3.3327675 3.4218173 3.2853894 3.375553 3.37531 3.3858354 3.1215928 3.2073529 3.2037473 3.4562566 3.2959068 3.2833097
1368500_a_at 6.826169 6.828976 6.921648 6.759065 6.92119 6.568217 6.753991 6.7188625 6.817936 6.7757416 6.8254776 6.668239
1368501_s_at 6.9618554 7.8520765 6.146908 6.8242173 6.9570856 7.124607 6.887448 6.8557734 6.5775967 7.067251 6.855617 7.1019945
1368502_at 4.144885 4.1750813 4.1860647 4.020023 4.2512274 4.0948677 4.266774 3.9794304 3.9112751 4.1502743 4.159101 4.169176
1368503_at 8.396988 8.600561 8.556694 8.491259 8.435938 8.624027 8.157377 8.449879 8.121445 7.853232 8.187359 8.150412
1368504_at 10.731964 10.99107 10.877883 11.10917 10.981692 10.851888 10.850629 10.825553 10.794532 11.039749 11.036553 10.856123
1368505_at 5.109476 5.416851 4.989929 5.211155 5.2403183 4.8617797 5.497941 5.0936327 5.382876 5.3995905 5.0807548 5.017745
1368506_at 4.764949 4.8239813 4.889761 4.7255716 4.9409995 4.677126 5.091475 4.787096 5.0401936 5.1447678 4.6605735 5.180434
1368507_at 11.31691 11.362363 11.246048 11.298132 11.133929 11.205954 11.2188 11.223466 11.286735 11.414372 11.281532 11.477716
1368508_at 8.725571 8.728706 8.968399 8.631949 8.94067 8.844261 8.593124 8.650048 8.844788 8.691018 8.623201 8.744481
1368509_at 5.456485 5.608727 5.026678 5.890008 5.3070884 5.4892364 5.4837775 5.6047344 5.435443 5.218821 4.8692317 4.8447933
1368510_at 4.857518 4.644141 4.7692204 4.9067717 4.771535 4.847142 4.7449074 4.8998346 4.740299 4.9160967 5.044662 4.8769455
1368511_at 4.0110164 4.336581 4.006844 4.587001 4.182109 4.214308 4.2738795 4.3573694 4.1516 4.041756 4.1916256 4.227087
1368512_a_at 10.52454 10.041068 10.349972 10.219188 10.158184 10.667286 10.531006 10.571377 10.862032 10.032621 10.174325 10.363832
1368513_at 6.215074 6.119835 6.0617514 6.1251626 6.0900383 5.9387937 6.3333607 6.079599 5.7508287 6.3441896 5.9744205 6.201786
1368514_at 11.351155 11.296021 11.452028 11.646821 11.605732 11.552728 11.5008955 11.541345 11.447441 11.311027 11.222761 11.112341
1368515_at 4.9907055 5.3697033 4.889611 4.7419624 5.080738 4.8672523 5.0056067 4.834324 4.848048 4.9851713 4.914401 4.9987335
1368516_at 6.150264 6.23618 6.020391 6.3957877 6.198995 6.5119386 6.087758 6.168398 6.151907 6.2365503 6.5090117 6.303087
1368517_at 5.891213 5.9243116 5.761644 5.9925213 5.869315 6.3194804 5.7444077 5.9958572 6.06231 6.0778437 6.2840705 6.1683736
1368518_at 8.366887 9.707298 8.09764 7.8604383 8.238555 7.98934 8.007297 7.8439145 8.21493 8.438155 8.263981 8.775185
1368519_at 5.133359 5.0800123 5.1720343 5.236208 5.2135134 5.062416 5.1747675 5.0483017 5.1576505 5.366521 5.1270237 5.013111
1368520_at 12.882119 12.466761 13.067863 12.921922 13.006454 13.017085 12.943836 13.2525015 12.944097 12.403589 10.989664 12.243401
1368521_at 6.4458065 8.118037 6.3203135 6.093061 5.9291315 5.733462 6.4045997 5.9571795 6.403884 6.4248905 6.6223445 7.0171933
1368522_at 4.591835 4.2067018 4.0859714 4.2081885 4.0119467 3.603684 4.514427 3.924047 4.0621595 4.0104766 4.1611123 4.351039
1368523_at 4.12558 3.9416893 4.172901 4.137657 4.255556 4.323018 4.133948 4.1437836 4.1881623 4.366578 4.2844496 4.390676
1368524_at 3.7992532 3.86185 3.573581 3.7064142 3.7009265 3.8110032 3.7930336 3.6558874 3.7615294 3.848049 3.8290145 3.8799198
1368525_at 6.6556454 6.6846466 6.6736526 6.9708767 6.781441 6.9677434 6.4179087 6.7776566 6.805572 6.4726915 6.749921 6.841275
1368526_at 7.473639 7.388754 7.420206 7.32987 7.5596104 7.5774574 7.625138 7.475734 7.375202 7.439169 7.504174 7.5066066
1368527_at 3.3390608 3.2768846 3.2381792 3.2223315 3.3224368 3.2862802 3.1725535 3.2758784 3.3275747 3.1472566 3.3143516 3.3077147
1368528_at 8.764767 8.718906 8.996099 9.162493 9.110056 9.110981 9.036881 9.270802 8.82605 8.720198 8.444942 8.291756
1368529_at 4.484677 4.2402344 4.68689 4.547205 4.412932 4.6359324 4.696852 4.6746593 4.4053593 4.344576 4.195263 4.398719
1368530_at 4.5093946 4.454752 4.4384904 4.461933 4.694268 4.282129 4.2586555 4.3995194 4.665852 4.283351 4.3141565 4.1050186
1368531_at 3.5560722 3.5312123 3.5700858 3.4436564 3.6333222 3.3604188 3.5236115 3.4644384 3.49832 3.506308 3.4857159 3.3582592
1368532_at 3.887903 3.9392612 3.886971 3.8148558 3.97892 3.8063414 3.767304 3.985042 3.9836762 3.7704427 4.057545 3.8650494
1368533_at 5.420231 5.9222927 5.056486 5.301962 5.4030237 5.3958874 5.183012 5.337143 5.4002066 5.0899143 5.6329927 5.1901636
1368534_at 5.959846 5.9251237 6.0385036 6.047827 6.0365915 5.969346 5.921297 5.975328 5.9292064 5.8865676 6.2393374 5.903678
1368535_at 5.8495283 5.3287425 5.634213 5.48636 5.627078 5.580982 5.560457 5.7470407 5.402124 5.658703 5.363913 5.342179
1368536_at 10.596792 10.580608 10.620365 11.216574 10.8202095 10.965173 10.857902 11.202782 11.044632 10.391869 10.098385 10.017372
1368537_at 6.4867997 6.614078 6.6024814 6.6505156 6.865104 6.80164 6.59898 6.509909 6.590592 6.9671435 6.7279587 6.793855
1368538_at 8.231791 8.264396 8.157433 8.14456 8.35391 8.504522 8.411705 8.374144 8.358752 8.246313 8.476721 8.615382
1368539_at 3.251911 3.4060614 3.3715653 3.4761446 3.3192174 3.370798 3.5119686 3.5673516 3.3409302 3.4908006 3.523845 3.5909038
1368540_at 4.2948112 3.7887967 3.9896388 4.0051217 3.8144562 4.426256 4.112034 3.8305576 4.1533065 4.002835 4.1358323 4.455312
1368541_at 6.2846923 6.9562182 6.2123923 5.829545 6.240778 5.8230386 6.1218395 6.1068563 6.017683 6.317273 6.141777 6.7741423
1368542_at 4.596785 4.316313 4.3979206 4.4584346 4.513407 4.5428343 4.5552034 4.88569 4.3639193 4.4259744 4.483832 4.5984077
1368543_at 7.4524827 7.2649226 7.9239573 8.530754 7.5717 7.6567445 8.140319 8.7644005 7.733937 6.4180665 4.5024843 4.83916
1368544_a_at 4.4314666 4.7708635 4.844783 4.5604496 4.5271626 4.7684736 4.5434613 4.7255983 4.525746 5.197585 4.814392 4.712892
1368545_at 5.5635686 5.5818787 5.443122 5.700922 5.852252 5.8112617 5.3130226 5.863009 5.765989 5.393627 5.403417 5.392346
1368546_at 4.952243 4.992545 5.043879 4.8565664 5.0052614 4.929079 4.8561673 4.823201 4.7398434 4.9801245 4.950441 5.0116577
1368547_at 3.9177356 4.0732036 3.9686494 4.0149007 4.2309685 3.9293642 4.235603 3.961901 3.9505718 4.193662 4.192267 4.1417665
1368548_at 3.2493608 3.3237174 3.3234434 3.339966 3.2815125 3.3842914 3.53068 3.342788 3.191566 3.2817457 3.1405993 3.3208363
1368549_at 9.137248 9.144096 9.191811 9.129982 9.250706 9.277792 9.2422285 9.169094 9.047241 8.972964 9.015034 9.064996
1368550_at 5.0473576 4.8085175 4.9529505 4.9650593 4.8888216 4.9841013 4.8548355 5.1937013 5.0302973 4.971367 4.9079266 4.9637613
1368551_at 4.983837 4.9546824 4.7300606 5.004254 5.1054134 5.0764704 5.018849 4.6984425 4.852949 5.1237273 4.8260736 4.9031982
1368552_at 10.489513 10.3353615 10.601851 10.518327 10.559511 10.392503 10.495031 10.482557 10.411677 10.462023 10.49507 10.468224
1368553_at 5.074854 5.2902374 4.9798727 5.103362 5.186762 4.957945 5.1424675 5.0654764 5.0220356 4.9978027 4.9893417 5.2494125
1368554_at 5.3885045 5.4286494 5.4868455 5.5526323 5.609235 5.4346576 5.2980595 5.4597554 5.4215927 5.4832363 5.5614004 5.3228297
1368555_at 5.3707004 5.5796585 5.3240333 5.022035 5.435742 5.0558515 5.1747675 4.955269 5.2096915 5.2727084 5.280252 5.614073
1368556_at 4.861961 4.8630643 4.718047 4.708291 4.6172743 4.755337 4.712455 4.72339 4.556474 4.619174 4.7099543 4.6477766
1368557_s_at 4.553598 4.5326743 4.4214377 4.2463465 4.784911 4.400167 4.8053713 4.7034893 4.678666 4.5064106 4.6298733 4.619451
1368558_s_at 8.55368 10.50622 7.795398 8.495556 8.489416 8.086676 8.23538 7.8546047 8.371828 8.5657425 8.341785 8.576625
1368559_at 5.415748 5.9771276 5.622958 5.5312223 5.375893 5.33602 5.294563 5.2876167 5.2659006 5.449422 5.647781 5.5846395
1368560_at 5.224224 5.4637547 4.8985806 5.331373 5.505228 4.8827987 4.756086 5.1464534 5.1656785 5.180247 5.1458445 5.058672
1368561_at 4.2018385 4.084158 4.045834 4.133313 4.118885 3.9316428 4.249029 4.424735 4.1749525 3.8548152 4.0257044 4.0297346
1368562_at 5.0772934 4.844819 4.948497 4.9306755 5.065816 4.59309 5.0869274 5.062125 5.175427 4.8322577 5.085213 4.9313126
1368563_at 7.7275414 6.9017806 7.5285363 8.00915 6.8007245 7.3353395 8.091239 8.228721 7.672425 6.730982 7.4561887 7.581569
1368564_at 4.827605 4.652938 4.7097416 5.0321302 4.7861404 4.88033 4.9618673 4.8323283 4.8228245 4.6529655 4.6835866 5.0556297
1368565_at 4.25597 5.1295967 5.221869 4.383435 6.0904245 4.5548973 4.456326 4.3814235 5.6731668 6.4242043 4.9212193 4.543563
1368566_a_at 11.303362 10.767177 11.099246 11.043636 10.969008 11.107991 11.019797 11.174195 11.157888 10.99323 11.202896 11.114517
1368567_at 6.7399335 7.3113484 7.014937 7.149706 7.007767 6.963536 6.8050303 7.211649 7.347118 6.9413166 6.821063 6.7802625
1368568_at 5.78006 5.9222364 5.7811537 6.0143776 5.807427 5.7864747 6.0143394 5.8577743 5.7141476 5.6955595 5.688453 5.524146
1368569_at 4.0051093 4.1950827 4.1889863 4.014263 4.1973104 3.9307299 4.3755994 4.00412 4.316865 4.718044 11.173727 11.022738
1368570_at 7.7219152 7.909005 7.581622 7.420802 7.255946 7.801091 7.4054303 7.6501603 7.7803044 7.5240674 7.20265 7.7417645
1368571_at 4.703766 5.2899137 4.567063 4.5165796 4.5127273 4.7955675 4.2719197 4.2623434 4.6273465 3.8196487 4.3416066 4.6058745
1368572_a_at 5.308233 5.362921 5.35289 5.389631 5.522628 5.3507676 5.2267146 5.4539084 5.480721 5.336793 5.4815907 5.1523514
1368573_at 8.068994 7.849845 7.769286 8.193881 7.873076 7.833596 7.912815 7.9108 7.9406624 7.8692245 7.893255 7.9514966
1368574_at 9.729836 9.449927 9.650861 9.865939 9.797403 9.693644 9.762233 9.61148 9.70444 9.78034 9.96406 9.81991
1368575_at 5.3223104 5.2460146 5.3687787 5.495944 5.4560976 5.5252695 5.62735 5.3895845 5.461947 5.5135098 5.5649047 5.3981833
1368576_at 4.105595 4.211768 4.14655 4.080448 4.06005 4.219226 4.135087 4.15707 4.178405 4.2160563 4.1003604 4.05536
1368577_at 3.3477113 3.3367977 3.3524368 3.3568137 3.2774353 3.485946 3.601748 3.417958 3.6717973 3.4448097 3.428881 3.5430703
1368578_at 5.0558844 4.9635525 4.947735 4.972929 5.069716 4.9043293 4.9585705 4.939379 4.8992977 5.03238 4.775549 4.571499
1368579_at 4.719219 4.63881 4.550887 4.7701025 4.778944 4.7745 4.886445 4.713443 4.7353287 4.52759 4.823262 4.5160103
1368580_at 6.077731 6.400784 6.346334 5.9717875 6.354907 6.145846 6.195519 6.400286 6.2536035 6.330712 6.0981617 6.02326
1368581_at 5.492615 5.9554095 5.565675 5.681515 5.670451 5.8284616 5.7805424 5.4811063 5.701521 5.6408253 5.370845 5.6912107
1368582_at 3.9985523 4.1030602 4.274562 4.230921 4.2451124 4.2197795 4.1923676 3.98297 4.046893 4.1223164 4.156892 4.1058035
1368583_a_at 13.733402 13.79809 13.820692 13.945182 13.774604 13.741558 13.770568 14.045962 13.975526 13.780164 13.9481535 13.943634
1368584_a_at 4.247377 4.4410343 4.599926 4.5165796 4.6028504 4.5649295 4.6252675 4.645343 4.49871 4.6477113 4.629678 4.304946
1368585_at 5.813672 5.8762426 5.6846237 5.8135138 5.9282866 5.498658 5.8164754 5.9296627 5.8743796 5.7994213 5.9011273 5.7618904
1368586_at 5.1648145 5.234707 5.3196774 5.1084633 5.304505 5.2204504 5.4795666 4.9433117 5.2776213 5.321916 5.056448 5.145999
1368587_at 13.817075 13.742404 13.818085 13.844527 13.759768 13.834872 13.858055 13.885684 13.780603 13.813261 13.730389 13.732942
1368588_at 6.7992516 6.918105 7.016522 6.464238 6.6943955 7.1199994 6.595321 6.2091584 6.7934976 6.5129247 6.317403 6.7339683
1368589_at 7.7119513 7.9053674 7.9774914 8.181616 7.984964 8.043228 7.5221877 7.829335 7.6066704 8.459344 7.5765967 7.516151
1368590_at 4.4314666 4.5122094 4.0625677 4.227036 4.4870896 4.264664 4.192795 4.433104 4.3242726 4.2474375 4.5823274 4.606446
1368591_at 8.48629 8.620331 8.722471 8.965132 8.714144 8.474122 8.521734 8.579317 8.473991 8.335469 8.699224 8.495781
1368592_at 7.9163504 8.806555 8.004663 7.600927 8.00244 7.550354 7.6824813 7.721814 7.860358 8.034213 7.5096602 7.4522247
1368593_at 8.569847 8.706366 8.784931 8.702282 8.721619 8.84618 8.458984 9.061874 8.851601 8.465363 8.942427 9.009422
1368594_at 5.303081 5.1239166 5.062373 5.5196414 5.2398148 5.1706667 5.335245 5.2406178 5.458456 4.899309 4.9468126 5.172682
1368595_at 4.7619658 4.7071543 4.8452506 4.6235313 4.8700666 4.3678503 4.4524045 4.5754156 4.569886 4.67075 4.832924 4.581688
1368596_at 6.9390206 6.9958353 7.0757194 7.2955675 7.1836567 7.1319714 6.946896 7.176367 6.6942773 7.0713644 6.7675896 6.9236155
1368597_at 6.106623 6.114435 6.0454764 6.1595664 6.1733227 6.2407484 5.9549184 6.1678476 5.891252 6.0434933 6.032372 6.047847
1368598_at 6.435117 6.2987075 6.6174574 6.6193013 6.4883223 6.637848 6.5278077 6.5663905 6.361036 6.589743 6.4537444 6.9019156
1368599_at 5.953403 6.136692 5.995115 6.070808 6.1393795 5.791288 6.046137 6.062556 6.0196643 5.934261 5.9190836 5.981363
1368600_at 10.20882 9.82086 10.240311 10.4501295 10.144523 10.175301 10.147594 10.391213 10.310915 9.999415 9.756038 10.076877
1368601_at 4.6652946 4.8959274 4.6875615 4.913193 4.542469 4.9433255 4.7829676 4.712697 4.6346793 4.7787185 4.8668046 4.801352
1368602_at 3.877033 3.9253938 3.9186547 4.0697412 3.9270232 4.01886 4.143158 4.081868 4.128433 4.1077156 4.1210175 4.0720816
1368603_at 4.6652946 4.5830135 4.747465 4.4769015 4.8382 4.824848 4.423561 4.6955295 4.6573024 4.631321 4.7222595 4.852892
1368604_at 4.9627223 5.5861826 4.805075 4.9833684 4.8638167 4.651629 4.9173183 4.612508 4.8706584 4.817045 5.1148095 5.164961
1368605_at 5.0080757 5.181451 4.8369546 4.746709 4.680277 4.4952636 4.5681105 4.6090727 4.7021594 4.704177 4.915174 4.740188
1368606_at 4.2262106 4.5436773 4.6509314 4.4201336 4.3294625 3.96361 4.761818 4.6187105 4.3103366 4.15652 5.1251807 4.556153
1368607_at 5.878954 7.943333 6.9410214 6.2513814 7.619444 7.4912243 7.7692084 9.248856 7.990164 7.6235914 6.242295 6.662436
1368608_at 10.295731 9.960689 10.426434 10.510242 10.442129 10.514967 10.428353 10.315376 10.342475 9.943166 9.684788 10.091216
1368609_at 12.641024 12.704173 12.695006 12.734107 12.632223 12.764983 12.702413 12.747626 12.655856 12.603602 12.761194 12.604954
1368610_at 4.0501375 4.1634936 4.2344685 3.9956589 3.8946052 4.056408 4.0970263 3.9250364 3.8737102 3.9241922 3.954623 4.0510907
1368611_at 3.8491704 3.8967752 3.9950838 3.7060468 3.966939 3.682846 3.8666182 4.007147 3.9404294 4.0698752 3.7455359 3.854903
1368612_at 5.4231105 5.253821 5.6469584 5.375725 5.5990996 5.492689 5.2653103 5.5367236 5.2221575 5.54124 5.456291 5.4029207
1368613_at 4.1674047 4.046645 4.445899 4.2960916 4.423377 4.0303345 3.9715445 4.0307393 4.3544807 4.18264 4.2747316 4.068193
1368614_at 7.872634 7.823034 8.149799 8.0837965 8.101885 7.846197 8.022083 7.968876 8.082007 7.866648 7.755968 7.984244
1368615_a_at 4.6399 4.5237017 4.8907356 4.6352158 4.9850454 4.9998574 4.8226104 4.854323 4.655492 4.7420497 4.560683 4.5309553
1368616_at 6.318981 6.2409816 6.0550594 6.2097836 6.39849 6.13962 6.3535047 6.098544 5.9937286 6.1090803 6.1064854 6.0493975
1368617_at 4.624106 4.427764 4.1840973 5.012013 4.154459 5.137482 4.576766 5.0638943 4.6108537 4.327941 4.4635143 4.1873474
1368618_at 8.422804 8.510431 8.652798 8.879761 8.587363 8.679176 8.870523 8.977553 8.645439 8.542341 8.332364 8.648336
1368619_at 5.3325715 5.4029427 5.3163037 5.464381 5.425968 5.4208975 5.360298 5.2614985 5.479961 5.2719707 5.376563 5.3898964
1368620_at 5.572625 5.677903 5.7889395 5.592058 5.6286316 5.39029 5.7036276 5.6245522 5.6100755 5.632252 5.38554 5.4558005
1368621_at 10.761862 10.652294 10.782925 11.010348 11.065769 11.227388 10.962437 11.042111 10.988538 11.262145 11.305915 11.270397
1368622_at 3.9201505 4.1394205 4.093528 4.2909365 4.3610764 4.410717 4.152115 4.1439767 4.3353252 4.345965 4.300512 4.2325745
1368623_at 4.4845257 4.4425545 4.778433 4.5757294 4.553567 4.675126 4.6271973 4.499757 4.557719 4.4518642 4.372902 4.396427
1368624_at 3.821119 3.7680712 3.8121734 3.9541972 3.8000283 3.5486186 3.835517 3.7953963 3.848042 3.7832458 4.01724 3.983296
1368625_at 4.9643583 5.3039107 5.4868455 5.3106337 5.295724 5.0303636 5.2692213 5.4220805 5.5129666 5.393627 5.3660717 5.0266285
1368626_at 4.348907 4.4469 4.3215337 4.402254 4.393105 4.3378158 4.431731 4.6831098 4.44641 4.2833667 4.5533586 4.53307
1368627_at 12.923342 12.78911 12.924517 12.978847 12.880256 12.831008 12.927777 12.905176 13.007477 12.68185 12.722185 12.684007
1368628_at 3.8133373 3.7720075 3.9790447 3.9177654 3.9147491 3.7101204 3.7464588 3.697697 3.7487135 3.7947278 3.661698 3.8099632
1368629_at 4.684536 4.528517 4.6052923 4.547162 4.577179 4.8985267 4.686019 4.74275 4.6523423 4.814604 4.4747663 4.71091
1368630_at 3.3908396 3.4266808 3.512939 3.4963784 3.4116023 3.6445904 3.4959657 3.7040956 3.3602688 3.4300392 3.274761 3.4914525
1368631_at 4.269747 4.023266 4.154327 4.227149 4.208194 4.4306874 4.421516 4.4466777 4.4255395 4.644909 4.4272733 4.559852
1368632_at 3.4356964 3.5424302 3.2762382 3.339966 3.205668 3.4046025 3.3223429 3.4126897 3.3700166 3.408413 3.4882364 3.3998766
1368633_at 3.3925788 3.4741943 3.3858614 3.4653628 3.5554867 3.49833 3.4840064 3.4104447 3.3915644 3.6825032 3.4344897 3.4060366
1368634_at 8.084042 7.8802114 7.966411 8.127371 8.317659 8.13199 8.074762 8.27376 8.033297 8.165289 8.165742 8.156666
1368635_at 4.031586 4.3529863 4.175997 4.373267 4.3250055 4.0743513 4.1376963 4.265126 4.086789 4.071041 4.351655 4.170206
1368636_at 5.5009403 5.8251805 5.639539 5.7116776 6.0144906 5.585516 6.0660496 5.898275 5.813909 5.862342 5.709024 5.8494306
1368637_at 3.9218864 4.511122 4.2164326 4.2097735 4.117964 4.3349495 4.071609 4.129553 4.323743 4.337164 4.3576 4.386154
1368638_at 5.5526204 5.5374546 5.4150844 5.505419 5.56549 5.5844955 5.526943 5.5411835 5.429331 5.4003143 5.626535 5.4262
1368639_at 3.8254967 3.8514652 3.8197925 4.1332393 3.9897969 4.164399 3.818952 3.85805 3.9489734 3.70426 4.3297634 3.973351
1368640_at 5.3719597 5.360086 5.606468 5.390684 5.6388907 5.3340473 5.347058 5.2743106 5.390395 5.33661 5.0892277 5.253484
1368641_at 4.2462015 4.0639277 4.090434 4.144001 4.220071 4.443489 4.113317 4.213139 4.4887705 4.1231737 4.080971 4.1832056
1368642_at 9.332251 9.131972 9.399683 9.541906 9.465984 9.546883 9.526633 9.293923 9.491747 9.206782 9.480984 9.377233
1368643_at 4.464742 4.473703 4.613471 4.458435 4.370447 4.48223 4.308754 4.2589273 4.6475086 4.58309 4.4992585 4.1530266
1368644_at 4.426747 4.474537 4.3862906 4.213736 4.506296 4.336675 4.438922 4.4263487 4.130862 4.463752 4.6287217 4.371749
1368645_at 5.9068685 6.485077 5.897067 6.0088983 6.024082 5.7582374 6.0265446 6.0326934 5.9819913 6.035646 5.976866 6.207496
1368646_at 8.588975 8.6778 8.684361 8.742235 8.571591 8.565301 8.510758 8.3871565 8.483289 8.838348 8.739285 8.569055
1368647_at 7.2483644 7.3861327 7.136422 7.2799897 7.106193 7.117654 7.3285522 7.3110723 7.3297563 7.228482 7.4014845 7.5293007
1368648_at 4.417309 4.357508 4.4568095 4.5342712 4.2017794 4.485738 4.4345007 4.6340804 4.45223 4.4365516 4.624638 4.3300233
1368649_at 7.6167254 7.0950055 7.4612594 7.555695 7.3412952 7.3772645 7.534102 7.217879 7.463227 7.546912 7.3591447 7.768634
1368650_at 7.446833 8.03718 7.8814917 6.8049793 7.6039658 8.56118 7.8333826 8.205749 8.127894 7.2627454 9.125399 9.096435
1368651_at 10.831273 9.806326 10.990141 10.728384 10.809126 11.055164 10.431314 10.554242 10.819965 9.530328 9.9015 10.06977
1368652_at 6.877522 6.918677 6.776307 6.902142 7.021044 6.874215 6.9025087 6.9103494 6.601796 6.7279096 6.8085556 6.8165717
1368653_a_at 10.543114 10.45903 10.534985 10.630713 10.666723 10.549271 10.663612 10.556904 10.569304 10.445078 10.344776 10.332251
1368654_at 6.293644 6.3423285 6.434475 6.252743 6.1924973 6.4719057 6.279766 6.325773 6.3032727 5.8454366 6.1410136 6.360479
1368655_at 9.668739 10.809832 9.392134 9.515899 9.490169 9.487207 9.559428 9.410808 9.5140705 9.66135 9.601904 9.876352
1368656_at 4.1146364 4.1451387 4.1179724 3.7763658 3.993931 4.103145 4.2338395 3.830432 3.9994867 4.077878 3.847088 3.885178
1368657_at 3.5274618 3.740079 3.622559 3.9189153 3.6430924 3.832571 3.8441162 3.8205168 3.7050838 3.8705537 4.161307 3.6857264
1368658_at 5.233772 4.9781723 4.9307747 4.710224 4.543064 4.542882 4.846565 4.894092 5.0635133 5.0189586 4.7606487 4.701278
1368659_at 10.170999 10.1500635 10.718341 10.37394 10.364947 10.639055 10.498939 10.213495 9.463701 10.454812 10.4732275 10.202615
1368660_at 4.6082087 4.916297 4.802073 4.9457755 4.9353337 4.8788204 4.695959 4.7403164 4.7646585 4.859481 5.0328474 4.7222424
1368661_at 6.8247566 6.5204573 6.5523195 6.6144204 6.8065734 6.6350884 6.082218 6.740582 6.6501136 6.1607513 6.3935843 6.5563164
1368662_at 6.8182287 7.1519856 6.8957963 6.9650393 7.079532 7.2166963 7.3941875 7.307656 6.9496636 6.775635 7.110853 7.2079263
1368663_at 4.05695 3.7487464 3.830296 3.8604195 4.0655303 3.6323314 4.043229 3.7237036 3.9240842 3.868681 3.7629504 3.787446
1368664_at 5.8804045 5.767437 5.5308504 5.752999 5.858495 5.691991 5.781114 5.749812 5.6242013 5.759774 5.8187447 5.5971212
1368665_at 8.412994 8.314119 8.3858385 8.327199 8.209917 8.214708 8.291216 8.414463 8.211414 8.5571375 8.544645 8.651813
1368666_a_at 3.7268746 3.8940163 3.7321506 3.8754945 3.7970557 3.737736 3.6868274 3.7383692 3.812488 3.8040066 4.051612 3.9604006
1368667_at 5.426445 5.3838887 5.6674657 5.346557 5.525267 5.5162287 5.488417 5.459524 5.5236278 5.297738 5.329403 5.4576464
1368668_at 8.855429 8.677882 8.77577 8.691653 8.506037 8.472732 8.515923 8.585664 8.713702 9.000307 8.780323 8.798764
1368669_at 6.9232416 7.863723 6.9623365 6.825397 6.9598737 6.8691173 6.9223366 6.70797 6.8260436 6.730885 6.85796 7.320882
1368670_a_at 5.7253313 5.533474 5.6318865 5.503353 5.8210783 5.5348797 5.5547543 5.509234 5.4975886 5.4971943 5.7332077 5.3344145
1368671_at 6.1318564 6.289366 6.480157 6.464616 6.513432 6.6038237 6.400282 6.544115 6.489196 6.7839875 6.8656664 6.660144
1368672_at 4.7635274 4.6173835 4.5562935 4.8972135 4.5938544 4.8712454 4.525167 4.721701 4.656025 4.543518 4.4330187 4.778651
1368673_at 4.175257 4.1372995 4.069897 3.913042 3.956477 3.9837885 4.168941 4.0387473 4.178203 3.951674 3.913781 4.109567
1368674_at 11.47273 11.130861 11.560895 11.643712 11.589152 11.549052 11.497072 11.515766 11.598958 10.994865 11.146693 11.279278
1368675_at 7.0414796 6.960393 7.4192777 7.289767 7.2548337 7.2657847 7.3935094 7.3508825 7.015143 6.9273973 7.1442018 7.026784
1368676_at 5.384171 5.5408154 5.458385 5.4728956 5.376922 5.4084187 5.6668 5.4519243 5.210855 5.3491836 5.707292 5.617522
1368677_at 3.8267379 3.6486218 3.564386 3.759113 3.5292714 3.7207205 3.6520464 3.7216644 3.5697773 3.6034539 3.7271183 3.5769908
1368678_at 4.320719 4.288434 4.2347746 4.3698883 4.3723936 4.4708586 4.293256 4.2941537 4.4643073 4.24098 4.2992516 4.1241198
1368679_a_at 7.26651 7.871202 7.0441437 7.156854 7.280013 7.2322555 7.219867 6.945948 7.2520123 7.6064982 7.3346224 7.6077404
1368680_a_at 4.616172 4.6921673 4.5173154 4.620577 4.4823923 4.585987 4.643649 4.7674255 4.6392303 4.7399406 4.6457577 4.5206203
1368681_at 6.283447 6.306945 6.252604 6.1503773 6.3344617 6.3137355 6.4975886 6.1426625 6.4423366 6.3226957 6.373104 6.3082495
1368682_at 4.600559 4.4603543 4.5162606 4.5478487 4.6224174 4.847444 4.763318 4.574782 4.6455755 4.661261 4.5153775 4.619734
1368683_at 3.3175788 3.4986258 3.2367141 3.11145 3.3399577 3.3023338 3.3134215 3.3323119 3.2732499 3.2863796 3.2649753 3.2375522
1368684_at 5.809457 5.6942816 5.959697 5.9398255 5.864417 5.434815 5.8450327 5.789749 5.766054 5.4787655 5.3782587 5.331767
1368685_at 5.2062345 4.83867 5.291978 5.143695 5.176034 5.165025 5.13073 5.650218 5.086253 5.114437 5.3210244 5.026493
1368686_at 13.860672 13.897656 13.879248 13.94563 13.937909 13.857343 13.910743 13.847744 13.895463 13.891328 13.794411 13.897399
1368687_at 5.751867 5.826448 6.0742493 6.1432023 5.9373603 5.9691596 5.735918 6.2870026 5.8592706 6.0605187 6.16885 5.8977447
1368688_at 4.6038084 4.772088 4.739134 4.803529 4.926234 4.8758044 5.190504 4.908911 4.7430162 4.9904304 4.5523705 4.644989
1368689_at 4.0575466 4.14511 4.21587 4.17371 4.239935 3.8972256 3.903489 3.9608388 4.100435 4.087817 4.3202167 4.125886
1368690_a_at 4.219301 4.339655 4.5520153 4.203932 4.5601087 4.7919974 4.5012264 4.6162496 4.2962346 4.599549 4.2994633 4.611131
1368691_at 4.8913198 4.838134 5.004876 4.8798575 4.8382 4.8403873 5.1889577 5.1766257 4.581379 4.627754 4.5748835 4.724741
1368692_a_at 8.891624 8.654319 9.571222 8.980182 8.544192 8.731803 8.991979 8.473463 8.449133 8.315392 8.863154 8.157763
1368693_at 6.9356756 7.7284327 6.611909 6.735633 6.6100674 6.530001 7.021188 6.6151223 6.953706 6.7628527 6.852264 6.8469133
1368694_at 4.2412424 4.2112513 4.156436 4.590599 4.42272 4.2085524 4.132265 4.1774387 3.9840767 4.315406 4.2907085 4.1554766
1368695_at 12.481682 12.735734 12.361526 12.453162 12.525985 12.575059 12.615282 12.4181185 12.3063 12.924982 12.769072 12.895004
1368696_at 5.3788953 5.058673 4.9307747 5.0823374 5.2103868 5.143387 5.0971346 5.547478 5.152872 5.0918093 4.9815016 5.074071
1368697_at 3.6748507 3.7411084 3.8001566 3.804977 3.663308 3.8279293 3.6805992 3.7383692 3.80734 3.810141 3.802111 3.7639525
1368698_at 6.8653684 6.24935 6.3320117 6.0921416 5.9661574 6.2440305 6.4752264 6.2399817 6.1025596 5.9357033 5.8344383 5.743344
1368699_at 4.206382 4.1084223 4.0334454 4.0071487 4.2561116 4.391781 4.2836933 4.076344 4.033367 4.341524 4.4179487 4.126278
1368700_at 4.3574095 4.7445984 4.110486 4.5200677 4.3649716 4.7635465 4.4453654 4.375797 4.7194204 4.193327 4.388891 4.375103
1368701_at 5.235098 5.2223 5.430778 5.223897 5.5817065 5.2091055 5.28643 5.3190074 5.4649267 5.1597996 5.3125567 5.2282453
1368702_at 9.057763 9.320426 9.404751 8.930245 9.234344 9.563603 9.668718 9.349802 9.414731 9.200823 9.660941 9.679628
1368703_at 6.1486025 6.5244946 6.2239866 6.5468326 6.506111 6.4495797 6.5213594 6.3196416 6.5642395 6.487731 6.251679 6.4469094
1368704_a_at 4.42632 4.553155 4.4464684 4.492331 4.610066 4.4498367 4.3185215 4.382922 4.4517937 4.357678 4.305746 4.410537
1368705_at 5.0271854 4.964449 4.9739246 5.203588 4.948332 5.046459 5.2147155 5.0841656 5.026848 4.916183 5.0961366 5.0624247
1368706_at 11.882082 11.922857 11.843663 12.02152 11.880286 11.936363 11.952134 11.8632145 11.874926 12.246568 12.129195 12.18156
1368707_at 13.50126 13.779231 13.452698 13.540399 13.551682 13.573711 13.647459 13.522859 13.536771 13.930299 13.95528 13.920837
1368708_a_at 5.1260767 4.9830174 5.1223917 4.8487396 5.01114 4.7262216 5.007308 5.0588007 4.9965153 5.054564 4.7985654 4.782682
1368709_at 3.860546 3.9007537 3.9858518 3.9482982 4.1391716 3.953541 3.858389 3.7454078 3.811664 4.087672 3.9786088 3.8067346
1368710_at 6.634195 6.937089 6.745938 6.540494 6.635253 6.5530953 6.5908046 6.560251 6.755806 6.7778645 6.743896 6.6286573
1368711_at 8.680347 8.929918 8.550512 8.349348 8.334751 8.707075 9.022089 8.575423 8.167554 8.651145 8.706868 8.821201
1368712_at 8.992859 8.717356 9.122524 8.888676 9.129202 9.241762 8.931536 8.988892 9.28373 9.053823 8.844402 9.0576515
1368713_at 4.652277 4.487848 4.73684 4.5617933 4.599947 4.420397 4.5518913 4.729166 4.518776 4.478877 4.6287217 4.396574
1368714_at 3.4455009 3.595481 3.686842 3.6707983 3.638364 3.3794925 3.4997263 3.4652703 3.5492215 3.7247376 3.5391316 3.4416385
1368715_s_at 4.1176076 4.095224 4.247373 4.3392086 4.1934 4.134808 4.033821 4.201007 4.3199654 4.305663 4.2573814 4.1592836
1368716_at 4.3649673 4.4003363 4.4796696 4.340045 4.0971565 4.313962 4.2542562 4.312608 4.2824726 4.1872897 4.191233 4.256035
1368717_at 10.0928335 9.846358 10.033083 9.974934 10.050691 9.9475355 10.09676 10.164876 10.082536 9.805227 9.782735 9.629013
1368718_at 8.162714 4.085665 6.8502064 4.9279943 9.417997 8.645273 8.667898 4.8681 4.6497784 9.514965 11.039374 11.226006
1368719_at 5.3818235 5.2663164 5.280592 5.5014563 5.1354475 5.5822687 5.1658826 5.409441 5.480942 5.2812877 5.3162565 5.0934477
1368720_at 12.734499 12.844535 13.229264 13.233121 13.231348 13.29994 12.803759 13.455826 13.3042555 13.05876 12.995602 12.889143
1368721_at 6.2398176 6.0990715 5.903274 6.234681 6.0344634 6.089224 6.3338704 6.088377 6.1136928 6.245509 6.1451435 6.0205965
1368722_at 3.7213736 3.6759837 3.7644951 3.6730318 3.838804 3.7052672 3.720605 3.9438956 3.615128 3.9915576 3.7434976 3.718367
1368723_at 5.1525087 5.267103 4.699666 5.101401 5.0633535 4.9985857 5.1677732 4.8437104 4.760513 5.0351596 4.8741627 4.9444146
1368724_a_at 6.1668878 6.0694127 6.0449634 6.080132 6.018463 6.027951 6.137808 6.0005054 5.9048567 6.123751 6.248594 6.011361
1368725_at 4.8476257 5.068383 4.8939276 4.7071056 4.954957 4.7455034 4.8657722 4.6708717 4.979974 5.238037 4.755828 4.8771534
1368726_a_at 6.813512 6.7687407 6.8838744 6.925477 6.9218316 7.029872 7.049432 6.902542 6.815632 6.8484597 6.9178247 6.80346
1368727_at 3.8294313 3.762365 3.8159006 3.6045732 3.7898252 3.6232867 3.8042362 3.5475814 3.579985 3.6404996 3.922284 3.540681
1368728_at 5.2851553 5.946665 5.554139 5.382688 5.3367944 5.315527 5.347957 5.2538695 5.501559 5.4234853 5.461156 5.4005604
1368729_a_at 4.4247646 4.2067237 4.145771 4.393818 4.2922287 4.2523565 4.3721504 4.449544 4.3106914 4.369836 4.351655 4.338811
1368730_a_at 4.316883 4.5072536 4.619121 4.297329 4.6818066 4.4285717 4.617916 4.538881 4.522888 4.5210238 4.475855 4.210186
1368731_at 13.423761 13.60239 13.31235 13.263353 13.172682 13.431289 13.212733 13.432314 13.416198 13.856121 13.674505 13.7392
1368732_at 6.697188 7.371193 6.6785135 6.8118377 6.703998 6.404564 6.657763 6.624791 6.6485577 6.77032 6.807559 6.9159527
1368733_at 13.425843 13.443228 13.4146595 13.04905 13.385051 13.024112 13.298425 13.237403 13.469953 13.267513 12.751813 12.481956
1368734_at 4.6715446 4.575683 4.814254 4.723563 4.7259073 4.479884 4.73024 4.809407 4.8576174 4.348568 4.9712152 4.380892
1368735_a_at 4.241266 4.2210464 4.05376 4.1864147 4.1967535 4.231829 3.983792 4.1208 4.0389395 4.0919075 4.166507 4.0458226
1368736_at 3.4805684 3.690702 3.7427855 3.5378747 3.6657817 4.010433 3.8342059 3.4371245 3.6922536 3.5874677 5.9590893 4.0416822
1368737_at 5.1916695 5.272708 5.187312 5.2379255 5.294676 5.160922 5.039796 5.468026 5.1721945 5.041704 5.4725895 5.4361553
1368738_at 3.7376435 3.591039 3.7499046 3.942997 3.8881185 3.7930577 3.5386884 3.7855518 3.7472377 3.7832458 3.6010776 3.868121
1368739_s_at 5.053761 5.080551 4.817426 5.08364 4.9155464 4.753523 4.958987 5.225433 4.9196396 5.0215955 5.0709 4.867162
1368740_at 4.122081 4.141844 4.4623528 4.420456 4.5257025 4.231522 4.1169744 4.179282 4.1608477 4.2906194 4.5323195 4.315525
1368741_at 13.270789 13.544072 13.117254 13.360884 13.212726 13.214713 13.208589 13.237845 13.1600065 13.520017 13.437296 13.506545
1368742_at 7.1490593 8.008158 7.080834 6.7867403 7.23253 6.739072 6.8694777 7.0555987 7.2545943 7.1110797 7.2781234 7.259928
1368743_a_at 4.09984 4.2939844 4.362526 4.2019386 4.2512274 4.0481844 4.3166833 4.470326 4.1904488 4.293643 4.2961817 4.1418552
1368744_a_at 4.1164865 3.9616404 4.0940914 4.183832 4.0070066 4.105975 3.9717216 3.9263344 4.0340443 4.09711 3.9563673 3.9396412
1368745_at 6.278927 6.531702 6.5850472 6.722398 6.3138413 6.1323028 6.0320005 6.542835 6.238519 6.885041 5.1858826 5.025666
1368746_a_at 5.7457905 5.86639 5.4842176 5.5429764 5.706454 5.506837 5.233455 5.564447 5.645646 5.5665035 5.6090612 5.39894
1368747_at 4.8333426 4.920057 5.0073147 4.763597 4.931696 5.3816414 5.02846 4.7776923 4.899397 5.029329 5.050993 5.0984774
1368748_at 5.770685 5.531936 5.7235155 5.876963 5.606088 6.0640764 5.9715877 5.883978 5.8260508 5.7709746 5.9975777 6.0144286
1368749_at 6.3002443 5.931249 5.8930817 5.9783025 6.1822705 6.063815 5.8104963 6.058269 5.887142 5.9618583 5.976183 6.1002197
1368750_a_at 4.1133337 4.352042 4.377095 4.0989976 4.267477 4.260615 4.06689 4.157407 4.311882 4.038438 4.070893 4.0732784
1368751_at 3.9878325 3.8565555 4.0308867 3.927354 4.071697 3.8924587 4.085969 3.7482302 3.8775978 4.0051374 4.112074 4.0021305
1368752_at 3.9450164 4.0103903 4.034659 3.9233158 3.8813505 3.8944917 4.2416267 4.087455 4.0477986 4.221856 3.8535976 3.8545105
1368753_at 3.9213138 3.9315696 4.2118654 3.9485273 4.2741585 3.886721 4.096304 4.033311 4.0905046 4.019783 4.094672 4.3013134
1368754_at 6.354862 6.949426 6.4743032 6.4897933 6.320842 6.323569 6.3005114 6.138787 6.2023306 6.2892838 6.414913 6.3896637
1368755_at 10.794479 11.231464 10.637678 10.569205 10.654361 10.536034 10.702075 10.545107 10.5896 11.32569 10.997742 11.066724
1368756_at 5.1385665 5.02099 5.1312537 5.0748606 4.8774652 5.1766577 5.310398 5.2638016 5.091348 4.9958982 5.010642 5.050856
1368757_at 3.840086 3.9744256 3.9066398 3.8398662 4.054991 3.9025176 3.9838939 3.9327555 3.8194585 4.006058 3.9843545 3.7574127
1368758_a_at 4.757711 5.0349383 4.9979196 4.7410016 4.879403 4.767461 4.9718904 4.9155664 4.8650312 4.7464194 4.9962816 4.921798
1368759_at 5.631346 5.3904295 5.1409397 5.376468 5.157169 5.2246017 5.2851424 5.176373 4.973897 5.4013047 5.311323 5.5172043
1368760_at 4.34303 4.164568 4.1397033 4.2169657 4.122417 4.379383 4.350705 4.3493843 4.196479 4.0047455 3.9772415 3.9514217
1368761_at 4.144598 3.8279476 3.9429147 3.9672163 3.9185307 3.9098282 3.7132432 4.0216417 3.866255 3.9506872 4.054983 3.9335752
1368762_at 6.440629 11.528205 9.944193 10.873992 10.690388 5.598178 8.923796 9.133494 10.055606 9.839346 11.370775 10.947907
1368763_at 5.208394 5.030007 5.1647925 4.75777 4.9089193 5.0787272 5.0339217 5.159684 5.192607 4.931444 4.987951 4.8682947
1368764_at 3.4197428 3.3406913 3.4156349 3.2876017 3.4091897 3.6755042 3.295787 3.3693337 3.4247034 3.446342 3.3129654 3.3169386
1368765_at 4.7476587 4.758006 4.805075 4.572973 4.5646873 4.6053166 4.791321 4.7911534 4.679637 4.7581806 5.101917 4.8139496
1368766_at 4.699758 4.9416 4.718466 4.8125334 4.841897 4.802768 4.783375 4.7023263 4.7308216 4.718692 4.750017 4.7280316
1368767_at 5.626651 5.716263 5.534771 5.537015 6.010008 5.6656685 5.854914 5.699064 5.6637764 5.5260296 5.8391314 5.474363
1368768_at 5.566457 5.5321436 5.606015 5.7108746 5.749806 5.767414 5.8866606 5.7752595 5.772081 5.742854 5.810323 5.7314315
1368769_at 11.156108 11.317602 11.311394 11.557159 11.338223 11.241958 11.096268 11.233982 11.034575 11.359552 11.534327 11.31004
1368770_at 4.1407347 4.59324 3.854829 3.842967 4.1498623 4.075533 4.06927 3.8920987 4.397416 4.2028904 3.9581325 4.37144
1368771_at 4.7607737 4.5674376 4.765423 4.8563304 4.8557987 4.807038 4.5241966 4.703666 4.839269 4.777992 4.8611183 4.62789
1368772_at 5.2932563 5.4321675 5.537412 5.3577743 5.582066 5.3447385 5.2845936 5.2119412 5.5292068 5.6005287 5.7615924 5.3942127
1368773_at 3.9460676 4.177431 3.9501383 3.866876 3.8753476 3.9875402 3.8763025 3.915397 4.0998926 3.8756623 3.7524424 4.0255165
1368774_a_at 5.4648924 5.4558897 5.629994 5.3971415 5.6113377 5.48667 5.400446 5.3606434 5.515901 5.523309 5.6073813 5.3756385
1368775_at 4.695886 4.352391 4.6023273 4.7713027 4.5322847 4.927719 4.878478 4.888192 4.8910594 5.1057467 4.585022 5.1900377
1368776_at 4.7172375 4.517442 4.6682944 4.459915 4.56197 4.6612725 4.721224 4.5350976 4.652005 4.5820017 4.6921825 4.3744307
1368777_at 4.5673294 4.5244226 4.783972 4.370477 4.640826 4.4060235 4.677642 4.231744 4.7159653 4.3434525 4.193233 4.405868
1368778_at 7.5091677 7.597198 8.653843 9.066029 8.020414 6.1523366 7.362963 7.9333005 8.080324 7.557865 7.946682 8.261885
1368779_a_at 8.042867 7.6080403 7.5842795 8.04373 7.933894 7.711218 8.156225 7.674652 7.7424655 7.275749 6.730082 7.120652
1368780_at 5.4058514 5.3260107 5.2921753 5.0203505 5.4110684 5.238407 5.298898 5.204109 5.2586865 5.3694777 5.191996 5.489898
1368781_at 4.8686657 5.1051245 5.046644 5.0373697 5.13551 5.2365623 5.112749 5.372121 5.0109997 5.096432 5.12484 4.831098
1368782_at 3.7923732 3.8835988 3.7537713 3.9458008 3.9415176 3.7520602 3.7381804 3.8620303 3.9632373 3.8523479 3.7780235 3.800161
1368783_at 4.1433706 4.5436773 4.0807133 4.3089566 4.3602376 4.213996 4.207547 4.1960144 4.466749 4.441648 4.439938 4.4275703
1368784_at 8.512762 8.6876745 8.991745 8.72928 8.873233 8.939645 8.904528 8.814466 8.933712 8.717585 8.651881 8.866546
1368785_a_at 3.5465176 3.7675416 3.447264 3.3532262 3.7078953 3.4465213 3.5696197 3.505511 3.4993134 3.725876 3.4680996 3.626993
1368786_a_at 4.3284183 4.2385855 4.2016764 4.4977574 4.4634237 4.3327923 4.3732033 4.411502 4.2637568 4.4282227 4.268853 4.2090764
1368787_at 6.231745 6.2706676 6.315789 6.2303557 6.281281 6.177408 6.236677 6.344544 6.1699567 6.1072826 6.318214 6.122564
1368788_at 4.6652946 4.8177433 5.0203276 4.6304626 4.7076497 4.6899395 4.589801 4.865164 4.7672787 4.7572613 4.9339514 4.535207
1368789_at 5.321912 4.7816567 5.5642004 5.491167 5.206874 5.432493 5.6150913 5.5000772 5.297966 5.467778 5.5391035 5.18051
1368790_at 12.127337 12.22667 12.0313 11.961772 12.05877 12.129094 12.114981 11.879626 11.875852 12.425626 12.394015 12.299709
1368791_at 5.3054705 5.2282495 5.1099977 5.305687 5.2374916 5.169116 5.26482 5.4356594 5.4307194 5.2683725 5.1336336 5.291932
1368792_at 6.198911 6.392363 6.0966687 6.2877355 6.0223207 5.996828 5.931339 6.0643525 6.039971 6.3310666 6.3532763 5.930117
1368793_at 4.468672 4.4650984 4.575607 4.6304626 4.5939646 4.634078 4.5105133 4.6351385 4.660923 4.5833235 4.7001457 4.679944
1368794_at 11.043805 10.692026 11.003084 11.059085 11.031583 11.103473 11.064422 10.987277 11.035436 10.805786 10.9519005 10.8501625
1368795_at 6.7598405 6.6049743 6.7627196 6.6727953 6.9142714 6.690103 6.806271 6.6654463 6.4189878 6.511934 6.76922 6.471343
1368796_at 6.1291227 6.088667 6.1803336 6.0083103 6.2929926 5.9093704 6.343909 6.293601 6.2267528 5.9666643 6.3242025 6.2592273
1368797_at 7.4427886 7.083523 7.463649 8.379629 8.022772 7.773767 7.5661144 8.878122 7.6397753 7.245122 7.401798 7.5378113
1368798_at 3.966502 3.6608787 3.884537 3.7528222 3.7739086 3.9173877 3.5991273 3.750449 3.6948552 3.6464002 3.8800094 3.7086315
1368799_at 5.542144 5.587346 5.398027 5.702886 5.617544 5.292457 5.2761683 5.2485647 5.1345987 5.085126 5.2863483 5.450984
1368800_at 4.039003 4.1024284 4.0218344 4.0439186 4.013909 4.17371 4.1786504 4.0051174 3.9187825 3.7541873 3.9677858 4.008466
1368801_at 4.0724216 4.2932553 4.104574 4.2856035 4.0373917 4.3673906 4.0945044 3.9768531 3.9723592 4.0422325 3.9806006 4.087748
1368802_at 4.971697 4.8057694 4.9377136 5.010372 4.9685 4.761162 4.888776 4.94049 4.9469037 4.837814 4.598548 4.894416
1368803_at 4.640315 4.7511206 5.052382 4.688455 4.7520294 4.602854 4.9105077 4.7689457 4.6088123 4.8058243 4.6857386 4.525402
1368804_at 4.2752867 3.8532166 3.962385 3.9647067 4.414587 3.9770277 4.20399 3.911147 4.006151 3.943463 4.0180225 4.249299
1368805_at 4.886092 4.744894 4.9303885 5.013872 4.916585 4.770239 4.8619633 4.8275156 4.809718 5.052305 4.800891 4.922024
1368806_at 13.716866 13.701898 13.716618 13.689439 13.71865 13.785159 13.712633 13.736881 13.72752 13.697075 13.745347 13.734985
1368807_at 5.564925 5.421355 5.506879 5.7386312 5.636733 5.452136 5.607219 5.7278433 5.851605 5.685878 5.689213 5.272422
1368808_at 8.441507 9.024916 8.30473 8.372736 8.261236 8.309757 8.274041 8.308237 8.440243 8.537924 8.451817 8.609874
1368809_at 8.734804 9.549851 8.507818 8.400832 8.748059 8.564831 8.436676 8.446537 8.510858 8.916939 8.766208 8.808588
1368810_a_at 4.2341566 4.2077274 4.22845 4.072588 4.155615 4.0348635 4.243509 4.0958414 4.0863447 4.126866 4.09161 4.0420294
1368811_at 5.2894917 5.217858 5.194291 5.50426 5.372076 5.1851087 5.5345535 5.3277564 4.9567966 5.28143 5.175863 4.8348284
1368812_at 4.3789964 4.459194 4.3646984 4.475564 4.5647783 4.5016155 4.5964875 4.3001575 4.6124315 4.4774194 4.475855 4.794923
1368813_at 5.1552076 5.93557 5.0954432 5.080055 5.304505 5.2184134 5.195201 5.385401 5.183243 5.7336764 5.705748 5.7308955
1368814_at 11.441302 11.691022 11.889916 11.830699 11.909656 11.911128 11.610577 11.753605 11.87317 11.646176 11.526922 11.518662
1368815_at 5.220899 5.272498 5.3506494 5.384039 5.357939 5.3626223 5.289801 5.206206 5.3067875 5.3809366 5.436075 5.3743134
1368816_at 4.1902285 3.9604454 4.0421944 4.125142 4.206377 3.8903892 4.094153 3.8933165 4.022785 3.836538 3.9435747 4.01732
1368817_at 9.719106 9.579174 9.5310335 9.782011 9.586224 9.525752 9.617975 9.694414 9.725642 9.55855 9.691045 9.618266
1368818_at 8.0887 7.7776346 7.978089 8.114723 7.9727497 8.149803 7.9534035 8.187506 8.088339 8.056837 8.137347 8.044368
1368819_at 10.047177 10.170941 9.843852 9.761866 9.970834 10.036992 9.927348 9.980376 9.792669 9.824186 9.861701 9.94642
1368820_at 7.2605824 6.9811873 7.4146957 7.363813 7.263487 7.2838097 7.2669983 7.2608757 7.50601 7.387481 7.2233043 7.556831
1368821_at 6.1509333 5.9843435 5.9198966 5.653671 6.226827 6.106418 5.8787603 5.633889 6.2061296 6.1252985 5.5960517 5.5629654
1368822_at 7.082486 6.9425483 6.9082055 6.955754 6.9972506 6.85509 6.8157372 6.8283477 6.9911103 6.5924463 6.5279055 6.7850637
1368823_at 3.6935472 3.8905811 4.0025377 4.054998 4.043717 3.8446753 3.6311822 4.0981045 3.7190464 3.9983642 3.9777048 3.7778924
1368824_at 9.347293 9.342432 9.437235 9.574981 9.382931 9.406929 9.4669075 9.333061 9.432764 9.261807 9.480376 9.558529
1368825_at 3.632744 3.5824327 3.4506977 3.5510478 3.6051145 3.6818306 3.5008793 3.6375062 3.523116 3.45959 3.6691508 3.6078346
1368826_at 10.284614 12.7783575 12.761229 13.335286 12.808615 13.365876 13.274123 12.809563 13.420196 12.873752 13.236989 12.960538
1368827_at 6.35586 6.090517 6.049401 5.9028993 6.291117 6.402014 5.9701796 6.174411 6.363287 6.3027773 6.421554 6.740183
1368828_at 5.8345766 5.423774 5.5783577 5.8183393 5.807729 5.756408 5.6779494 5.8349977 5.8071227 5.677201 5.575286 5.65524
1368829_at 6.741073 6.898791 6.6986036 6.6841974 6.857681 6.6310077 6.591323 6.639029 6.917242 6.7284393 6.388639 6.7453194
1368830_at 5.0454607 5.1450977 5.05499 5.1295004 5.1394796 5.202939 4.9994383 5.063401 5.1154165 4.9160957 4.6973476 4.741829
1368831_at 8.685948 8.456177 8.569208 8.743625 8.339278 8.751131 8.666939 8.553122 8.708569 8.505148 8.376938 8.576692
1368832_at 7.350246 7.257911 7.1690116 7.193012 7.087575 7.283641 7.156768 6.9341545 7.1279845 7.059493 7.148653 7.348151
1368833_at 4.617608 5.170895 5.065083 4.892007 4.910821 4.73742 4.6974974 4.815479 4.8680944 4.744141 4.8008413 4.5353
1368834_at 6.3210673 7.5220747 6.3237586 6.2031674 6.1757407 6.2104654 5.934818 6.175075 6.3394585 6.7375894 6.55048 6.6599326
1368835_at 9.643219 11.116127 9.243998 9.353592 9.364599 9.420202 9.338612 9.232103 9.537705 9.743467 9.387611 9.654179
1368836_a_at 5.5966606 5.512955 5.722903 5.4923143 5.6165366 5.3558264 5.6289897 5.677016 5.6824613 5.608232 5.394124 5.258623
1368837_at 7.755254 7.884957 7.6944838 7.660183 7.768491 7.753154 7.767833 7.51185 7.7206416 7.3857703 7.748461 7.358104
1368838_at 6.844324 7.1033487 6.7376995 6.928111 6.6745763 6.7366242 6.865192 6.789635 6.8913317 6.8106155 6.4753957 7.07779
1368839_at 7.1113796 6.907117 7.0193114 7.1995893 7.114721 7.2254825 7.08633 7.143497 7.087584 7.425108 7.39637 7.282125
1368840_at 12.353964 12.630077 12.381619 12.396615 12.389468 12.388944 12.04949 12.535746 12.209922 12.6465225 12.529657 12.434326
1368841_at 6.80996 7.0060477 7.074084 6.801485 7.10417 6.6769476 6.7598243 6.9100914 7.0885754 6.8944974 6.709144 6.6687465
1368842_at 7.502029 7.5316677 7.301616 7.3933325 7.1607604 7.0987306 7.3367987 7.283432 7.241069 7.217227 7.056179 7.440632
1368843_at 9.941513 9.87167 9.943435 9.861048 9.828651 9.944037 9.89015 9.860192 10.025405 9.8717785 9.797397 9.750753
1368844_at 8.573512 8.327573 8.555249 8.549731 8.58558 8.428858 8.417347 8.559877 8.533131 8.463582 8.387246 8.470809
1368845_at 4.1302214 4.158866 4.268078 3.941119 3.841885 3.8481286 3.8336494 3.9999053 3.9625816 4.113228 4.0568743 3.9214232
1368846_at 5.03006 4.724841 5.156494 4.906966 5.036603 4.7593327 4.683793 4.9430056 5.0018177 5.161949 4.8423243 4.6435304
1368847_at 8.852477 9.025835 9.019674 8.796338 9.02871 8.797779 8.961794 8.808256 8.882596 8.719071 8.748407 8.884072
1368848_at 9.015812 8.555131 9.048492 8.831651 8.887165 9.068409 9.001554 9.056176 9.108799 9.024909 8.702772 9.060376
1368849_at 7.623133 7.3236656 7.309916 7.5047703 7.2440763 7.438046 7.38113 7.277854 7.640852 7.496032 7.3466306 7.353263
1368850_at 5.2207623 4.797362 5.201185 5.050862 5.146489 5.352933 5.1838336 5.131019 5.15971 5.12366 5.091915 5.267901
1368851_at 8.701151 9.069872 8.799286 8.743839 8.857445 8.728329 8.911119 8.712875 8.724823 8.727713 8.768108 8.580864
1368852_at 10.505954 10.389602 10.638071 10.447685 10.545587 10.569122 10.631384 10.53635 10.643361 10.436074 10.303032 10.496385
1368853_at 3.2879117 3.6533978 3.605186 3.5758824 3.4462588 3.5276499 3.4134607 3.3772886 3.5693688 3.4992285 3.565247 3.5279922
1368854_at 3.578518 3.5816352 3.587546 3.7600513 3.569621 3.3225067 3.6136794 3.5022833 3.5334792 3.532169 3.54608 3.670562
1368855_at 5.6085997 5.933357 5.768961 5.768719 5.8159943 6.0485845 5.684074 5.798315 6.031311 5.836049 5.8963256 5.9634094
1368856_at 5.7121735 7.0506377 5.730459 5.789613 5.8872247 5.819178 5.836064 5.695786 5.7116265 6.0842857 5.9849014 5.9531026
1368857_at 3.2333124 3.1880908 3.1476061 3.0649471 3.1586533 3.1914108 3.312371 3.3715467 3.3138752 3.1674647 3.2781177 3.1973367
1368858_at 3.8653476 3.737958 3.7009923 3.6942196 3.7180982 3.680621 3.6735237 3.6252182 3.590299 3.6541827 3.7281494 3.7343328
1368859_at 8.462143 8.089151 8.246393 8.525886 8.36162 8.428698 8.396349 8.467779 8.280298 8.234704 8.501512 8.292096
1368860_at 4.059662 4.0881014 4.319008 4.2684107 4.2194347 4.251541 4.1643314 4.305438 4.159438 4.267094 4.3476515 3.9895012
1368861_a_at 4.534603 4.931949 4.7136245 5.0006666 5.0037975 4.6623588 4.8439603 4.6849275 4.753343 4.7616816 4.676429 4.552006
1368862_at 7.284321 7.5453396 7.43579 7.430017 7.441755 7.2693267 7.484199 7.4949384 7.3013973 7.3912854 7.452656 7.6533327
1368863_at 8.996142 8.929346 9.020098 9.250022 9.0251875 9.153787 9.129356 8.997132 8.833859 9.077801 9.165732 9.060489
1368864_at 3.4108741 3.5420454 3.4972625 3.5176785 3.5893898 3.691026 3.7196276 3.5006247 3.6341987 3.3568354 3.5102563 3.5544748
1368865_at 3.6001837 3.4806437 3.4547775 3.3885696 3.3511894 3.499109 3.5951304 3.5081756 3.501931 3.352151 3.4481204 3.2695425
1368866_at 6.004082 6.343558 6.200222 6.0801783 5.948191 6.02752 6.044962 6.053063 6.251294 5.8766274 6.260824 6.193431
1368867_at 5.655097 5.9721656 5.7513995 5.823167 5.8287416 5.879646 5.4165134 6.077161 5.8895426 5.6997333 5.939343 6.246889
1368868_at 5.3207817 5.239666 5.434845 5.5039043 5.1484985 4.9918127 5.4374466 5.3034267 5.1412697 5.3577213 5.2579336 5.310033
1368869_at 6.1129804 6.094852 5.684781 5.9998946 5.823577 5.9216256 6.0494156 6.1413174 6.1540585 6.0863833 5.63163 6.24366
1368870_at 8.986979 8.606743 8.430488 7.7943773 8.568155 8.985539 7.860079 7.5737753 9.08279 8.346464 8.217988 9.508605
1368871_at 8.310112 8.094636 7.7949367 7.913349 7.915699 8.192523 7.8865576 7.790529 8.043232 7.9294133 8.062387 7.651695
1368872_a_at 4.8271766 4.5142956 4.856965 5.0503063 5.2193303 4.8348775 5.1607614 4.997579 4.978606 5.012861 5.1460385 4.920092
1368873_at 4.2632055 4.2493243 3.9743035 4.0366306 4.099503 4.1496534 4.1298037 4.2330313 4.215515 3.994726 4.0780997 4.047147
1368874_a_at 5.4055815 5.433933 5.515679 5.4818645 5.3071527 5.6579075 5.429166 5.6278415 5.3764405 5.662562 5.6238737 5.906159
1368875_a_at 7.48531 7.6374955 7.2668133 7.4041295 7.351624 7.299862 7.4195457 7.4482713 7.442139 7.4163384 7.361733 7.378119
1368876_a_at 5.143972 4.9970675 5.381509 5.187477 5.576299 5.3833475 5.2829294 5.2132874 4.9927874 5.1686335 5.1751904 5.2849355
1368877_at 6.7395177 7.4954715 9.91899 9.612128 10.213861 8.132448 8.926842 10.1915045 8.661162 7.8455896 7.460599 7.929539
1368878_at 9.381804 10.285879 9.54854 9.953311 9.173086 8.574696 9.658936 9.863855 9.551396 11.434506 11.154616 11.173784
1368879_a_at 4.2170444 4.2629905 4.4305916 4.3666906 4.5004625 4.225191 4.4219284 4.3523474 4.3305283 4.22844 4.416891 4.1702595
1368880_at 4.707854 4.4356956 4.4831004 4.6339107 4.496652 4.628364 4.523009 4.6275516 4.425434 4.333902 4.2387857 4.625221
1368881_at 8.790202 8.381571 8.611518 8.438154 8.788541 8.701809 8.742029 8.665741 8.705842 9.050139 9.09207 9.229896
1368882_at 5.813672 5.2610703 4.6682377 5.7730927 5.6967087 4.8597794 5.456504 4.633988 4.5088277 4.9923134 4.821369 4.433879
1368883_at 5.09626 4.9623523 4.8046007 4.9798627 5.1420116 4.6130357 5.0346713 5.0531282 4.90712 4.9737267 4.91045 4.886395
1368884_at 5.034104 5.6159616 4.6441383 4.54521 4.9575205 4.7955675 4.8203363 5.033062 4.9060183 5.2001295 4.70805 5.009984
1368885_at 5.8803306 6.708261 5.6007237 5.6784735 5.4016933 5.6731997 5.5382733 5.3029127 5.7403255 5.549383 5.404297 5.6317616
1368886_at 8.892372 8.992699 9.16737 9.129984 9.11738 9.165739 8.985639 9.008131 9.025257 9.170669 9.013565 8.97088
1368887_at 3.5759473 3.5769799 3.6945708 3.620167 3.7583551 3.6964703 3.776772 3.5981328 3.7073245 3.7604637 3.6656516 3.6034644
1368888_a_at 8.2153425 9.150701 8.028069 7.569896 7.5756993 8.281019 8.178647 7.5529194 8.073408 8.802112 9.560608 9.146682
1368889_at 6.623854 6.2894187 6.2934985 6.6458573 6.3988676 6.377079 6.6814485 6.5133495 6.595151 6.7087646 6.5014086 6.548965
1368890_at 7.928603 7.562464 7.64506 7.7489705 7.671647 7.5486727 7.7635365 7.7194357 7.7286315 7.5677896 7.424934 7.4787
1368891_at 5.883166 5.481341 5.8456354 5.999102 5.9043617 5.8947935 5.8026543 5.604184 5.690535 5.7456646 5.558609 5.8213925
1368892_at 4.100491 4.1307406 4.14921 4.039403 4.1270924 4.192294 4.079906 4.189592 3.9647763 4.1476235 3.90738 3.9721818
1368893_at 4.742353 4.614908 4.7259836 4.5856814 4.6534424 4.3947306 4.368389 4.5477552 4.534954 4.585806 4.514038 4.4366503
1368894_at 4.847767 4.7719936 4.954092 4.839863 5.038577 5.107254 4.6608515 4.8239865 4.6985703 4.828748 4.899585 4.6328487
1368895_at 4.2779837 4.200094 4.257346 4.2284718 4.373103 4.3369265 4.408002 4.536806 4.1834636 4.154909 4.1833363 4.2974386
1368896_at 6.153396 6.203113 6.565607 6.1779904 6.6057715 6.1673036 6.2605896 6.0275426 6.289692 5.7175097 6.2662063 6.4224944
1368897_at 4.296771 4.3131285 4.4859605 4.2270365 4.530998 4.479497 4.1487327 4.2849283 4.250208 4.4049954 4.3164372 4.5080605
1368898_at 4.894539 5.2099457 5.211387 5.1383266 5.2074885 5.062302 5.112749 5.01424 5.0794406 5.074204 5.123196 4.955068
1368899_at 7.528681 7.4122124 7.4779325 7.461257 7.6520414 7.5603127 7.7650013 7.600273 7.5490355 7.488531 7.39066 7.5905848
1368900_at 4.687027 4.9315996 4.980343 4.86045 4.9232187 4.767461 5.0666904 4.850589 4.490403 5.0308447 4.8588753 5.1629763
1368901_at 4.541081 4.829632 4.700078 4.4481955 4.600714 4.5998354 4.617398 4.3291907 4.45386 4.871728 4.8062854 5.1866055
1368902_at 5.93936 6.025888 6.211238 6.0038586 6.403222 5.8835 6.014188 6.0865555 6.0515013 6.117627 6.145053 5.6835027
1368903_at 7.3164034 7.011942 7.2394323 7.269497 7.294449 7.2137938 7.378758 7.313031 7.3520865 7.1992664 7.378463 7.411804
1368904_at 6.1802344 6.290653 6.0428214 6.1386056 6.0024805 5.896411 6.0691094 6.109439 6.0113344 6.200716 6.133069 6.1957016
1368905_at 7.172936 8.034212 7.77278 7.7010207 7.5033646 7.824575 7.5807705 7.7395053 7.906212 8.377059 9.732277 9.006857
1368906_at 3.3415458 3.2395942 3.4815295 3.3957846 3.548974 3.271389 3.3414643 3.3606367 3.4571233 3.287015 3.4054182 3.4411917
1368907_at 4.6946073 4.7557063 4.725109 4.762503 4.915421 4.5266795 4.7157593 4.6695075 4.7171645 5.234331 4.933211 4.8805957
1368908_at 7.565223 7.917656 7.5912724 7.814635 7.627029 7.9082465 7.80645 7.545941 7.5112824 7.49125 7.570357 7.4972734
1368909_a_at 6.6996055 6.6776834 6.5447173 6.4578686 6.3317833 6.543024 6.466774 6.284974 6.4857287 6.676464 6.5567455 6.672122
1368910_at 5.792869 5.821476 5.761058 5.491814 5.8224106 6.069207 5.750313 5.6145654 5.7448244 5.8853188 5.7446465 6.052093
1368911_at 6.2020183 6.682733 6.1731567 6.179717 6.461588 6.5325527 6.15839 6.4967093 6.42483 6.5096745 6.2651596 6.5461564
1368912_at 4.3194847 4.186648 4.4123716 4.2248726 4.4197497 4.4052105 4.2448244 4.044836 4.20525 4.231196 4.271535 4.124321
1368913_at 3.863376 3.6758308 3.7972105 3.6520386 3.722084 3.7288346 3.8581765 3.8034093 3.736022 3.9231381 3.7560427 3.797366
1368914_at 4.3022504 5.022205 4.275961 4.417694 4.5280595 4.2652645 4.5320477 4.230004 4.285568 4.59668 4.783671 4.6494865
1368915_at 10.961339 11.082347 11.053051 11.093095 11.365018 11.164131 11.20382 11.035641 11.157138 11.182149 11.180428 11.217258
1368916_at 10.380294 10.472704 10.3136215 10.644994 10.359158 10.504008 10.289893 10.491118 10.252754 10.648133 10.854982 10.865387
1368917_at 5.1152024 4.9153237 5.104157 5.2021623 5.1711802 5.158253 5.3279357 5.2478313 5.1127863 5.1118903 5.158133 5.0309677
1368918_at 5.4578915 5.483014 5.57067 5.4439964 5.537961 5.5154095 5.5125647 5.2841673 5.476101 5.673314 5.508705 5.4275274
1368919_at 5.005698 5.052603 4.9071445 4.9439206 4.9664774 4.8971176 4.882532 4.862365 4.893433 4.838782 5.0865927 4.703254
1368920_at 5.3154035 5.4149423 5.5152636 5.2344894 5.3668675 5.2334857 5.2280483 5.439713 5.210339 5.3899703 5.205161 5.306685
1368921_a_at 6.1348886 6.485077 5.7644753 5.90489 5.9111085 5.652798 5.834554 5.7954307 6.0770893 5.9164853 5.9114366 6.09097
1368922_at 4.3632393 4.648215 4.7207646 4.6047106 4.548073 4.2277265 4.357395 4.6663 4.3166227 4.8272233 4.827034 4.5172033
1368923_at 4.7095814 4.514962 4.676459 4.6262846 4.614704 4.929891 4.7688065 4.9158707 4.7883525 4.783423 4.839067 4.6701593
1368924_at 11.017192 10.752367 10.974336 11.088449 11.147401 11.296574 11.00639 10.971825 11.312462 10.874722 10.8602 10.898355
1368925_a_at 4.324728 4.457615 4.4646072 4.308386 4.255046 4.039508 4.0638256 4.3788157 4.174952 4.468725 4.5248294 4.2831693
1368926_at 4.5279055 4.6892867 4.74861 4.630463 4.601675 4.544196 4.6228037 4.4534817 4.6958656 4.628345 4.779918 4.5929537
1368927_at 6.8826237 6.470471 6.442609 6.458838 6.5971594 6.133484 6.6170464 6.306731 6.52106 6.608606 6.415039 6.5508227
1368928_at 5.8748474 5.6809897 5.753587 6.005632 5.6775494 5.7370486 5.8935633 5.931387 5.633342 5.6698627 5.735301 5.9086804
1368929_at 7.0071745 6.908697 7.0270076 6.731973 6.6184783 6.8914275 6.9264297 6.7224507 6.95815 7.0199337 7.1429524 6.94365
1368930_at 4.0301294 4.684904 4.23363 4.1259446 4.188586 4.23011 4.0620804 4.24131 4.3001556 3.920286 4.214675 4.3824058
1368931_at 7.551897 7.3902006 7.3610964 7.502183 7.3713837 7.443813 7.806201 7.7856812 7.6661844 7.5179944 7.608028 7.7103
1368932_at 6.023539 6.050038 5.794652 5.7664576 5.8038564 5.640531 5.9011087 6.024128 6.0712986 6.017258 5.533306 5.7993574
1368933_at 6.4345818 6.4943905 6.776757 6.685144 6.687371 6.6489925 6.382992 6.3727207 6.494894 6.4934287 6.5221233 6.46894
1368934_at 10.454486 10.699722 10.037672 10.448868 10.406597 10.379348 10.620661 10.63334 10.859032 11.0744295 11.9320545 11.499466
1368935_at 3.9938369 4.1089115 4.3685026 4.220544 4.222705 4.0652103 4.1034474 4.130076 4.134446 4.0937424 4.293352 3.9991639
1368936_at 10.958438 10.8377905 10.762633 10.899078 10.723431 10.744214 10.773861 10.922664 10.961639 11.0384865 11.007938 10.97544
1368937_at 5.5178986 5.4776907 5.5652757 5.4734435 5.805613 5.53909 5.4411106 5.5832033 5.592901 5.6466007 5.554448 5.7584257
1368938_at 5.604243 5.1306667 5.44278 5.250969 5.449038 5.5985203 5.369098 5.6463995 5.471824 5.421002 5.261338 5.550639
1368939_a_at 4.471229 4.512736 4.4037113 4.6213903 4.6524315 4.593714 4.519677 4.6179285 4.5125237 4.5115232 4.52481 4.5087924
1368940_at 10.397266 9.817684 9.675479 9.375232 9.595489 9.854283 9.622577 9.784607 10.350323 9.881623 10.465681 9.941456
1368941_at 4.115512 4.3293653 4.1268616 4.2743554 3.9907048 4.059778 3.9954386 3.9083064 3.9494863 3.8916895 4.148751 4.036491
1368942_at 4.823159 4.7182355 4.881004 4.7465014 4.756208 4.8030176 4.9684763 4.8055277 4.645752 4.692004 4.736647 4.8003144
1368943_at 13.259243 13.342766 13.398344 13.412025 13.39862 13.322782 13.313006 13.439251 13.285707 13.113254 13.291146 13.155034
1368944_at 6.7108855 6.8614354 6.5922375 6.823651 6.820554 6.8693495 6.8458467 6.8845015 6.8994384 6.797156 6.6119 6.94925
1368945_at 4.6253986 5.2896876 4.774354 5.1102643 5.1687922 4.9770775 5.4004254 4.855059 5.079093 5.2506647 4.8105516 4.7785206
1368946_at 5.8516455 5.6844244 5.6536255 5.687477 5.512163 5.8551865 5.3986936 5.8046527 5.888819 5.5770073 5.622699 5.652422
1368947_at 8.65592 7.666526 6.8807106 6.9404135 7.450647 7.282019 7.5936794 7.685522 6.923116 7.630123 7.3970184 7.5199895
1368948_at 5.491852 6.6691437 5.6568108 5.6137033 5.5941715 5.5782585 5.6408496 6.015198 5.738721 5.838941 5.7597175 6.179916
1368949_at 4.134886 4.235063 4.5727367 4.2487025 4.211908 4.3797016 4.301512 4.3679357 4.323684 4.1403346 4.2646666 4.2825046
1368950_a_at 5.65823 5.7197304 5.868335 5.68946 5.842532 5.9359694 5.872937 5.746067 6.1026044 5.7953453 5.5919733 5.7484336
1368951_at 4.3538384 4.4413104 4.481545 4.427582 4.4229746 4.565845 4.5378695 4.511429 4.33786 4.5290856 4.3999605 4.2867804
1368952_at 4.5752892 4.5627747 4.8294983 4.6695366 4.723141 4.796484 4.639453 4.707998 4.5604587 4.809999 4.687924 4.3380976
1368953_at 7.880455 7.696306 7.735942 7.821475 7.7369227 7.849886 7.7636833 7.9329834 7.827661 7.883704 7.7991433 7.8554144
1368954_at 4.743216 4.9308524 4.6830673 4.9757676 4.850828 4.899007 4.9284196 4.7575917 4.762811 4.9224634 5.0121765 4.921933
1368955_at 7.414544 6.9304576 7.364371 7.3049226 7.2414975 7.331116 7.3556166 7.417894 7.196988 7.1619473 6.9366803 7.228281
1368956_at 5.108968 5.2368507 5.2756443 5.4215164 5.2012606 5.219791 5.14353 5.1207395 5.450331 5.2352757 5.465689 5.2498283
1368957_at 4.788065 4.8162036 4.7973595 4.8192463 4.9913206 4.603797 4.622384 4.8535986 4.742362 4.8729014 4.6051536 4.783446
1368958_at 3.9071639 3.824161 3.968069 3.9589818 3.8099139 3.923778 3.7133334 3.807274 3.8457797 3.8231533 4.1641226 3.822656
1368959_at 4.5530767 4.6193094 4.866212 4.7390633 4.837184 4.6578293 4.955097 4.761904 4.702465 4.6231604 4.8171186 4.5649605
1368960_at 9.622524 9.724886 9.624043 9.648564 9.563902 9.533419 9.636151 9.58734 9.620113 9.603942 9.543058 9.747598
1368961_at 5.976199 5.8518186 6.0669694 5.9331408 5.8775506 5.780326 5.91721 5.9235063 5.788246 6.018826 6.135892 6.1397014
1368962_at 4.733325 4.6938615 4.6388454 4.8292265 4.6944065 4.685177 5.0197186 4.759283 4.7703543 4.828803 4.777219 4.931468
1368963_at 6.3235316 6.183046 6.25048 6.3241982 6.402363 6.498747 6.4239206 6.4526186 6.3747716 6.1699257 6.258382 6.2227716
1368964_at 4.313485 4.1843343 4.093525 4.2552943 4.441535 4.1799603 4.1158895 4.416248 4.3185587 3.9716477 3.9341247 3.9699128
1368965_at 5.333281 5.3377833 5.325657 5.137336 5.3121567 5.3204374 5.227667 5.381016 5.2685966 5.2665854 5.205161 5.332977
1368966_at 3.9091911 4.0414805 4.094436 4.2212653 4.260257 3.961652 4.050555 4.1625757 4.0789995 4.062272 4.1364946 4.0217285
1368967_at 6.9889984 6.259417 6.5956793 6.6964 6.0960536 6.5495486 6.8087106 6.534106 6.623224 6.90305 6.655378 7.08039
1368968_at 4.3901873 4.424915 4.117953 4.370477 4.3590007 4.2998385 4.0933404 4.4307537 4.381625 4.1649923 4.4017825 4.4801927
1368969_at 4.0625 3.863179 4.1202183 4.0083733 4.245116 4.0019736 3.9086192 3.9908454 3.9211926 4.1302958 4.0417924 4.132046
1368970_at 5.0595865 5.102973 5.055557 5.102465 4.910239 5.0416994 5.0155115 4.981295 4.9124446 4.8819456 5.142996 4.950144
1368971_a_at 5.003748 4.6485996 4.65475 4.5286837 4.7342215 4.763741 4.7887454 4.7613735 4.9801025 5.0330977 4.8085394 5.0943894
1368972_at 3.6194801 3.5294094 3.624891 3.6767273 3.7830203 3.6484644 3.7928014 3.6039445 3.5991893 3.605598 3.4913073 3.5317
1368973_at 7.137637 7.445213 7.2814264 7.2324166 7.431466 7.6234775 7.574735 7.025197 7.5241475 7.3590274 7.3721313 7.477468
1368974_at 4.5230236 4.505881 4.7371783 4.427551 4.398511 4.394967 4.576007 4.7708387 4.5453534 4.6285105 4.5141068 4.3395014
1368975_at 6.2001443 8.1112175 6.2247305 6.4710393 6.4403815 6.25932 6.0573487 6.273652 6.2528434 6.081627 6.702199 6.6766305
1368976_at 5.267031 6.7087727 5.3953586 5.0039268 5.224814 5.112159 4.948145 4.9786196 5.268403 5.189263 5.564361 5.509569
1368977_a_at 8.064977 7.896085 7.993195 8.059509 7.9569955 7.992698 8.1764145 8.204597 8.088614 8.110342 8.192762 8.191637
1368978_at 5.333707 5.5156775 5.4162097 5.682384 5.583079 5.4456577 5.5257177 5.554181 5.360982 5.47835 5.609754 5.6866617
1368979_at 5.8288374 5.852984 5.813879 5.878109 5.9064145 5.805623 5.9733205 5.7571425 5.717335 5.7324715 5.9373345 5.8275495
1368980_at 5.333992 5.730419 5.6616178 4.983444 5.200574 5.3352304 5.453933 5.250185 5.596851 5.573576 5.544176 5.2732
1368981_at 3.5254967 3.536159 3.5262928 3.5510478 3.7099204 3.8844345 3.54859 3.6829743 3.4888537 3.5775685 3.6778824 3.5317
1368982_at 5.1341004 5.0617867 4.906997 4.8591685 4.8893843 4.9718223 5.1355944 4.774729 4.9357457 5.05574 5.2434845 4.676966
1368983_at 4.5332394 4.3692255 4.4576154 4.238584 4.415652 4.2531514 4.2638745 4.4395432 4.463857 4.556498 4.392572 4.144085
1368984_at 7.6594667 7.6745877 7.7340117 7.484687 7.7201195 7.7217264 7.38928 7.552686 7.8005505 7.66202 7.556745 7.826016
1368985_at 4.0426855 4.2712374 4.10259 4.061633 4.250024 4.3379774 4.3668337 4.1008787 4.379938 4.1781797 4.3038006 4.1155577
1368986_at 4.83008 4.788562 5.064227 5.030121 4.7508416 4.554632 4.803376 4.9027157 4.9007454 4.878105 4.970528 4.7879553
1368987_at 5.5970573 5.836363 5.695864 5.6121182 5.8088965 5.279106 5.5269623 5.692001 5.4523396 5.6085625 5.5821056 5.521203
1368988_at 5.14568 5.3185816 5.1772056 5.2119865 5.372076 5.290881 4.981203 5.1755743 5.128589 5.094182 5.2510715 5.1677155
1368989_at 4.712569 4.9577093 4.6994944 4.687007 4.610613 4.7456913 4.928784 4.8904905 4.8372526 4.7354965 4.7430544 4.7457237
1368990_at 5.6012673 5.7031093 5.912705 5.5509815 5.984808 5.7966266 5.763502 5.7451415 5.55992 5.7692385 5.7851825 5.6718626
1368991_at 5.973381 5.578608 6.221985 6.5543137 6.1255207 5.9272704 6.032492 6.064065 6.029782 5.5373163 6.256026 6.2506223
1368992_a_at 10.710047 10.78329 10.620848 10.716485 10.7634945 10.605607 10.536043 10.371088 10.566799 10.608091 10.584167 10.404613
1368993_at 4.8693 4.849291 5.0004325 5.177255 4.819317 4.572293 5.026317 5.0259876 5.131868 4.839144 4.86433 4.8198037
1368994_a_at 6.251247 6.462954 6.183005 6.136965 6.2833557 6.074518 6.031542 6.1408405 6.1545806 6.289477 6.2709646 6.329991
1368995_at 3.5932343 3.5365117 3.5567703 3.6395075 3.4826906 3.5121818 3.9053159 3.5343785 3.721452 3.563724 3.7239156 3.502595
1368996_at 4.5585666 4.5036864 4.7678156 4.4741397 4.4977336 4.6672587 4.5292454 4.49556 4.70676 4.5823975 4.6485868 4.4564304
1368997_at 4.105467 4.243747 4.288618 4.283663 4.271613 4.2159796 4.100075 4.1837134 4.2108173 4.1334085 4.3145876 4.270258
1368998_at 3.579793 3.5050662 3.7435327 3.758138 3.6177974 3.5239053 3.4859307 3.6230898 3.670575 3.533399 3.6239378 3.5101378
1368999_a_at 5.3528595 5.4904127 5.4136286 5.46294 5.465293 5.20145 5.3515196 5.393032 5.1737366 5.5982895 5.6713142 5.2661276
1369000_at 5.1067953 5.026372 5.1655064 5.2076707 5.167075 5.075185 4.955097 4.9521475 5.1115494 5.2687397 5.0452576 5.435885
1369001_at 3.810023 3.8541124 3.7978613 3.9074485 3.838804 3.9458015 3.799932 3.9414592 3.879661 3.8916895 3.861449 3.919933
1369002_at 4.389277 5.1383204 4.289098 4.4604917 4.4043818 4.4009686 4.366953 4.304012 4.495347 4.6081495 4.470094 4.6806326
1369003_at 4.7967906 5.0149426 5.1456227 4.99015 5.2437754 4.9821873 5.0412064 4.8174686 5.3363366 4.792634 4.4291387 4.6937137
1369004_at 5.1004 5.2602906 5.3422685 5.1418095 5.5654902 5.0142765 5.149473 5.0815535 5.169989 5.353696 5.2134275 5.2655945
1369005_at 4.60039 4.80849 4.7103252 4.949754 4.8462276 4.816576 4.6870894 4.6909885 4.780178 4.5715885 4.5007706 4.4905877
1369006_at 4.0494223 4.4086466 4.0006943 4.023234 4.0591536 3.8038907 3.8592591 3.9607747 3.9852397 3.9287267 4.1798363 4.0671196
1369007_at 5.2451735 5.195347 5.2691517 5.1420865 5.2789135 5.1913767 5.1775465 5.3220406 5.1589327 5.2557397 5.2538004 5.433172
1369008_a_at 4.3870826 4.2020507 4.3066163 4.1394825 4.292197 4.3978815 4.3428717 4.2929735 4.499502 4.2820673 4.4723096 4.2115445
1369009_at 3.6789703 3.7997172 3.7640738 3.7495873 3.8805215 3.8052742 4.0636616 3.7408688 3.7779229 3.97958 3.8807042 3.7745383
1369010_at 5.2329082 5.3515205 5.245572 5.033247 5.289716 4.893306 5.1836147 5.0187025 4.9889145 4.916977 4.8856506 5.0158415
1369011_at 12.193344 12.709603 12.407497 12.395311 12.553933 12.41781 12.710801 12.342002 12.235015 12.586001 12.627636 12.551472
1369012_at 5.6808267 5.5945888 5.5185823 5.957017 5.716773 5.688369 5.927186 5.5940127 5.63607 5.6285906 5.617935 5.5472627
1369013_a_at 10.475335 10.45551 10.308383 10.355372 10.357086 10.3067 10.3895645 10.473846 10.410471 10.527868 10.292826 10.574546
1369014_at 4.7293296 4.584552 4.5687323 4.5145226 5.0516186 4.4708714 4.8390837 4.613982 4.874317 4.807213 4.7423563 4.7231846
1369015_at 4.6219683 4.482236 4.7866144 4.5757947 4.560141 4.259887 4.5273743 4.6014743 4.3780847 4.387105 4.549011 4.346627
1369016_at 5.224474 5.215088 5.203708 5.241309 5.259533 5.2155805 5.2838135 5.2524567 5.306749 5.1444235 4.9403896 5.060242
1369017_at 4.531876 4.5274734 4.5564017 4.3591566 4.3415203 4.279391 4.5898013 4.5000105 4.466227 4.4015465 4.590947 4.3073883
1369018_at 5.6387773 5.529565 5.6506863 5.540881 5.447496 5.1841893 5.2051473 5.6105375 5.4038844 5.327738 5.205692 5.36995
1369019_at 3.8588762 3.8605874 3.7552698 3.6883726 3.7293248 3.7923868 3.8614717 3.6005101 3.5183454 3.8607326 3.7294662 3.8198173
1369020_at 4.5894985 4.447855 4.6932235 4.5993776 4.6780643 4.5174665 4.518797 4.5431843 4.55114 4.695717 4.4425592 4.3430014
1369021_at 6.0043664 5.99444 6.1126046 6.1489143 5.8839855 5.908946 5.664782 5.9876456 5.9483232 6.0040407 6.028186 5.7417126
1369022_at 5.9223294 6.1353264 5.8819113 6.002025 6.1727176 6.0242934 6.265577 6.046297 5.854086 6.048874 6.271163 6.274173
1369023_at 9.908854 9.800182 9.884071 9.958184 9.955339 9.709358 9.921775 9.993351 9.884598 9.9156885 9.86019 9.882611
1369024_at 6.1092463 6.02711 6.0638433 6.433724 6.331973 6.254172 6.21679 6.4753504 6.197337 6.094228 6.2781973 6.1604314
1369025_at 4.4577165 4.4939885 4.6037993 4.3284893 4.660102 4.4167147 4.395713 4.3344994 4.4049788 4.519142 4.644363 4.603258
1369026_at 6.063411 5.9071674 6.100777 5.8486757 5.985262 6.428421 5.811469 6.024038 6.1711173 6.1286488 5.928345 6.2063537
1369027_at 4.2116127 4.288705 4.4682283 4.0541143 4.4094257 4.252963 4.2416515 4.288897 4.117339 4.4738264 4.447399 4.209752
1369028_at 4.818065 4.894025 4.9642835 5.010372 4.5960164 4.582595 4.8718195 4.9349613 4.7931232 4.622991 4.6753554 4.635646
1369029_at 5.854154 7.309422 5.304832 5.4844756 5.498594 5.409106 5.622213 5.5424795 5.52091 6.3310666 6.3032713 6.300462
1369030_at 4.1385455 4.0676956 4.255496 4.117406 4.1718163 4.146364 4.253828 4.2048483 4.106837 4.1451283 4.080295 4.1902704
1369031_at 8.231685 9.229516 7.976573 7.9106827 8.10627 8.008385 8.063049 7.833868 8.022341 7.937958 8.453051 8.323932
1369032_at 7.419748 7.2635083 7.7254996 7.4937944 7.480881 7.4132824 7.5008597 7.3808465 7.229099 7.5720553 7.2973895 7.537689
1369033_at 3.6368644 3.5978901 3.6162772 3.676318 3.5081668 3.6364212 3.4906905 3.5687194 3.477417 3.6876125 3.6175244 3.461753
1369034_at 4.5993986 4.505493 4.847779 4.6804295 5.0797973 4.6821785 4.741617 4.733406 4.673359 4.632182 4.955841 4.6657295
1369035_a_at 3.531097 3.6565936 3.797183 3.5145993 3.4703095 3.5989354 3.6476731 3.4825962 3.682219 3.6199446 3.6568387 3.4753656
1369036_at 3.4003365 3.5514643 3.4740946 3.5247438 3.6882987 3.6283455 3.7794979 3.6660762 3.6738868 3.494824 3.7227492 3.5521014
1369037_at 4.483222 4.3061295 4.5650425 4.1259193 4.4286094 4.329871 4.432376 4.4129324 4.285551 4.427103 4.445255 4.2490134
1369038_at 5.3761563 5.6118145 5.5666933 5.602195 5.6264086 5.6718044 5.500965 5.56275 5.4640236 5.3717327 5.312066 5.4495277
1369039_at 7.951035 7.7757816 7.7524624 7.79497 7.8209367 7.9732203 7.8115697 7.8595085 7.841634 7.8834453 7.810394 7.80496
1369040_at 5.486987 5.3834615 5.3846946 5.7021885 5.351589 5.5938163 5.767941 5.4537635 5.639117 5.379525 5.3454633 5.3723783
1369041_at 3.64066 3.5455227 3.6870697 3.521855 3.6215382 3.700133 3.6341388 3.65993 3.5658112 3.6008925 3.6767073 3.582434
1369042_at 6.9333215 7.2602496 7.1604123 6.9591327 7.2557135 7.1775355 7.184088 7.059343 7.2052717 7.1562257 7.094119 6.981033
1369043_at 3.668823 3.5586677 3.4841995 3.7563117 3.6128476 3.6243954 3.7331204 3.7664514 3.4626718 3.6281078 3.5402389 3.7023876
1369044_a_at 7.2925982 7.5275927 5.961586 7.2199564 6.657807 6.809446 6.2546005 6.86128 7.3053937 6.6340084 5.664489 6.5508227
1369045_at 6.703497 6.7923193 6.6741967 6.8764014 6.7747817 6.7410383 6.6738234 6.8987646 6.7188563 6.72063 6.783974 6.615543
1369046_at 3.9520457 3.9959416 4.0097246 3.9303796 3.7729468 4.0341606 4.1721005 3.9495385 4.019513 3.9013214 4.0819845 4.117584
1369047_at 3.1175387 3.1128302 3.1892307 3.0839891 3.1649356 3.1582794 3.223027 3.1049962 3.236031 3.0163894 3.3295202 3.345471
1369048_at 4.852018 4.7032137 4.840319 4.8019667 4.678349 4.6391635 4.853526 4.567348 4.6420507 4.6102567 4.8304243 4.7086134
1369049_at 4.200647 4.0615573 4.0817127 3.8610156 3.708144 4.1248775 3.9439967 3.9360597 3.611363 4.0870695 4.0062604 4.0504227
1369050_at 8.061433 7.7679963 8.182603 8.261694 8.061008 8.173775 7.805608 8.096449 8.1524315 7.8365464 7.16588 7.432035
1369051_at 6.4974475 6.2840075 6.4591746 6.77962 6.8191156 6.68574 6.570029 6.2995834 6.614622 6.468078 6.631269 6.583229
1369052_at 4.537532 4.598455 4.8444605 4.833759 4.698591 4.6046696 4.949131 4.9426465 4.702007 4.676649 4.599764 4.914717
1369053_at 4.5242186 4.396201 4.56563 4.328994 4.5659575 4.3547583 4.2809887 4.618657 4.3357983 4.3274374 4.66451 4.380247
1369054_at 4.227445 4.196836 4.385394 4.25339 4.2354283 4.357271 4.140279 4.1644626 4.168332 4.3826447 4.148938 4.4009705
1369055_at 3.550136 3.6839056 3.7659183 3.6519666 3.8889608 3.9451032 3.654639 3.8901207 3.780708 3.8851407 3.654794 3.8576372
1369056_at 3.563648 3.5816352 3.5125473 3.5833747 3.5881078 3.6365175 3.5696588 3.6931355 3.4728684 3.5279899 3.6416705 3.5606124
1369057_at 7.427086 7.6046596 7.3643513 7.41621 7.3713837 7.336098 7.2739744 7.3597455 7.4098573 7.5955496 7.4471354 7.370718
1369058_at 5.033604 4.9153237 5.3374825 5.0629478 5.0223975 5.122482 5.221086 5.1997623 5.1438413 5.03357 5.344332 4.8179946
1369059_at 7.81835 7.893255 7.9103246 7.8950357 7.8827696 7.858364 7.839219 7.7806554 7.9976707 8.032781 7.654262 7.579863
1369060_a_at 8.158392 7.8469377 8.02577 8.139423 8.021563 8.231573 8.173586 8.198376 8.078354 7.984505 8.13822 8.005263
1369061_at 8.021017 7.83485 7.8476267 7.9991045 7.7535515 7.996765 8.156809 7.8823977 7.946028 7.866482 8.029903 7.944183
1369062_at 5.268612 5.263773 5.2698717 5.1596947 5.170518 5.217391 5.208599 5.2025213 5.2960186 5.1660213 5.35911 5.187936
1369063_at 9.214473 9.11578 8.981973 9.204074 9.364719 9.199792 9.233467 8.89689 8.916938 8.9031725 9.2616005 8.870348
1369064_a_at 4.0136533 4.000291 3.9873657 4.140811 3.914627 3.820737 3.9024718 3.860747 3.9211926 3.9305308 3.9575846 3.9502943
1369065_a_at 8.5969925 8.291158 8.6241 8.380723 8.298851 8.466148 8.498973 8.635958 8.647435 8.713569 8.37008 8.45662
1369066_at 5.7035832 6.092829 5.1759458 5.7001934 5.7645993 5.7239947 5.672374 5.583408 5.4581146 5.4900327 5.6786976 5.4988065
1369067_at 3.6772938 4.495767 3.692745 3.9875188 3.6556811 3.7703412 3.7309623 3.6420882 3.7329288 3.7707317 3.6397657 3.7789004
1369068_at 3.9636211 3.88039 4.491905 4.4956827 4.0023394 3.92657 4.4554453 4.6749516 4.028867 3.9802055 4.1665063 4.2653456
1369069_at 6.8450875 7.0683894 6.858175 7.0715895 7.1203656 7.1539435 7.0834994 6.8990893 6.8622227 7.158206 6.9990735 7.0575433
1369070_at 7.7454925 7.381292 7.83647 7.611329 7.7297015 7.9001102 7.831461 8.031651 7.935752 7.8446283 8.028756 7.8023815
1369071_at 4.2938547 4.0973015 4.249689 4.168865 4.332176 4.3252563 4.0326605 4.214839 3.977208 4.1402106 4.2800617 4.0651546
1369072_at 6.069389 6.0713334 5.997417 5.719203 6.250805 5.936459 6.0900517 5.6771865 6.0044427 7.2862444 7.5347896 6.741407
1369073_at 9.6700945 10.114666 10.343949 9.7162075 10.54096 10.896419 10.090245 9.585978 9.807622 9.968483 10.054582 10.190142
1369074_at 12.32528 12.338705 12.629748 12.644686 12.599176 12.541231 12.402467 12.549383 12.465277 12.440105 12.283443 12.3366165
1369075_a_at 4.6473994 4.614242 4.6532154 4.685748 4.687567 4.675126 4.7950964 4.4466777 4.4961443 4.679988 4.6287217 4.606415
1369076_at 8.802426 8.470721 8.569459 8.64463 8.628642 8.900873 8.950278 8.907759 8.855536 8.968025 8.838479 8.876135
1369077_at 7.2089443 7.8613358 6.941428 6.914762 7.086669 7.1613374 7.0105433 7.1337934 7.1328773 7.5172153 7.4258447 7.38762
1369078_at 7.907197 7.938079 7.941128 7.960904 8.02196 7.9218855 8.121954 8.111963 8.046115 7.990175 7.9021034 8.200371
1369079_at 4.915897 4.822394 5.1088595 4.9929066 4.762573 4.706117 4.8135257 4.9363117 4.938181 5.0144396 5.058999 4.670557
1369080_at 4.644619 4.5374513 4.584992 4.715258 4.7965055 4.825151 4.6507716 4.782887 4.495347 4.768875 4.549344 4.6624427
1369081_at 6.679061 6.252087 6.8104777 6.815245 6.816886 6.6768365 6.817 6.738455 6.8449097 6.971474 6.8962064 7.120757
1369082_at 5.0199633 4.9389067 4.937959 4.831581 5.1607203 4.5987825 4.926497 4.839706 4.9443636 4.5639496 4.614561 4.697696
1369083_at 5.13781 5.5030284 5.357773 5.929327 5.6308556 5.5509048 5.475429 5.320675 5.3576417 5.230994 5.337403 5.617901
1369084_a_at 7.0890927 7.1596737 7.2303634 7.246433 7.2001095 7.145196 7.160035 7.133766 7.2115955 7.0988197 7.2089257 7.1621943
1369085_s_at 5.5687046 4.9358587 5.935664 5.471541 5.468628 5.061719 5.783211 5.4314923 5.6420746 5.3621464 5.083091 5.3971148
1369086_a_at 5.4279194 5.316888 5.7938147 5.64151 5.588477 5.746434 5.5620575 5.594619 5.5113525 5.306237 5.2660885 5.5190306
1369087_at 5.2357397 4.8897166 5.0308332 5.1276426 5.234572 4.970985 5.234679 5.448617 4.9900174 5.081941 4.9528723 5.0529613
1369088_at 6.989394 7.0624804 6.9230537 7.2214475 7.4354696 7.3916483 7.233674 7.342521 7.02278 6.9112253 7.373577 7.2344294
1369089_at 4.1000977 4.03547 4.027797 4.227036 4.2948437 4.1286564 4.1919017 4.192048 4.204866 4.339947 4.1563973 4.2616487
1369090_at 3.9613454 3.7584534 4.0509515 3.8382788 3.7872622 4.047412 3.7819934 3.9667492 3.9846375 3.826743 4.2748046 3.8080158
1369091_at 4.0562067 3.8980331 4.0971875 4.025874 4.05695 4.0463123 4.1597652 3.956015 4.027306 3.972168 3.978198 4.0336294
1369092_at 8.303928 8.2344885 8.412614 8.47016 8.368417 8.690494 8.400205 8.312094 8.278073 8.2147255 8.200778 8.210704
1369093_at 6.358427 6.9032407 6.2817764 6.5360794 6.552323 6.433034 6.2573733 6.239793 6.419908 6.398556 6.410106 6.584575
1369094_a_at 5.879054 5.9626293 6.1837835 6.133647 5.8575225 6.175905 6.00449 5.973404 6.150279 5.920248 5.4210014 5.845691
1369095_at 4.427057 4.3973317 4.5443583 4.4436693 4.400758 4.7502747 4.388028 4.4792175 4.47433 4.3038597 4.3796234 4.392343
1369096_at 4.166481 4.161746 4.078225 4.162745 4.1529856 4.136837 4.2976184 4.149326 4.262016 4.1033487 4.1054487 4.0692716
1369097_s_at 6.0880346 6.124517 5.9680176 6.0145826 5.867585 6.2451844 5.3970056 6.2996793 6.097763 5.9575796 5.4809103 5.987737
1369098_at 4.2247605 4.1277666 4.095325 4.11455 4.1776104 4.190751 4.1329794 4.2242746 4.14769 4.1977034 3.9465897 4.1412897
1369099_at 7.4314256 7.2583838 7.549583 7.4415345 7.1617126 7.8359876 7.387913 7.4103246 7.424 7.3456616 7.3330135 7.641899
1369100_at 3.8800359 3.977353 4.3240967 4.4405966 3.9985685 4.303236 4.1937647 4.1552534 4.359823 4.1503716 4.142268 3.9471538
1369101_at 6.8878784 7.1520348 7.177448 7.281346 7.0240865 7.45543 7.251591 7.6286287 7.3777866 7.039286 7.3097677 7.4351482
1369102_at 3.9339037 3.926842 3.890273 3.7951956 3.846024 4.0275345 3.720605 3.877723 3.9710188 3.6687984 3.7545214 3.6518383
1369103_at 4.511053 5.4805164 4.737114 4.604382 4.701483 4.5828996 4.8226104 4.5643597 4.7085867 4.7651134 4.619597 5.134002
1369104_at 5.450487 5.482206 5.789768 5.269408 5.5668945 5.7680836 6.007467 5.5762014 5.410472 5.2062216 5.865956 5.4396133
1369105_a_at 3.7062666 3.849761 3.9139085 3.8226225 3.6304765 3.655327 4.0691795 3.4995604 3.7710044 3.8337998 3.5903535 3.839862
1369106_at 4.7204456 4.452864 4.6222215 4.471497 4.509512 4.4484525 4.5567575 4.3384447 4.63567 4.607985 4.496631 4.630196
1369107_at 3.8978312 3.9553525 3.7295923 4.0323887 3.9963496 3.713468 4.10187 3.8171356 3.809674 3.7560942 3.844921 3.7228622
1369108_at 4.0364866 3.971165 3.9336126 4.0481195 4.059391 3.8499599 4.086252 3.9935813 3.7831528 4.0659513 4.002118 3.9390404
1369109_at 3.6428173 3.6638062 3.5621893 3.6785166 3.7947783 3.5127625 3.748654 3.7573535 3.6207166 3.7422743 3.5757174 3.5424302
1369110_x_at 9.649899 11.4457855 10.075076 9.46864 9.6141 10.159565 9.500166 9.901484 9.604945 9.448402 9.434481 9.647078
1369111_at 14.061792 14.038648 13.993949 14.055687 13.945234 13.980803 14.03811 13.901985 14.038509 14.018956 14.113107 14.048236
1369112_at 4.13396 4.171092 4.1822643 4.3472843 4.2536306 4.4465656 4.3161945 4.3549767 4.4063826 4.3680897 4.2542353 4.572918
1369113_at 3.5678856 3.438791 3.364275 3.429979 3.2886436 3.509759 3.27725 3.3660834 3.5374997 3.5024886 3.5345855 3.4621208
1369114_at 3.1183746 3.1543877 3.1591716 3.0660331 3.055602 3.2365003 3.1408515 3.114444 3.0599656 3.1246185 3.128676 3.1919825
1369115_at 4.8790116 5.281848 4.8688903 5.0650597 4.7049212 4.692251 4.624549 5.0019546 4.692431 4.793332 5.056568 5.227591
1369116_a_at 6.186118 5.836789 6.164463 5.951159 5.8150835 5.8795385 5.9777074 5.842307 6.247302 6.3314867 5.8844023 5.6718626
1369117_at 3.8608632 3.958903 4.0723023 3.8449576 4.2070518 3.9448857 4.1011133 4.108923 3.8861303 4.1720586 3.901576 4.1157675
1369118_a_at 4.60947 4.7167 4.5673623 4.631927 4.4753413 4.354788 4.722561 4.278232 4.3792067 4.5244164 4.626206 4.5838566
1369119_a_at 4.7411346 4.507751 4.4507294 4.458434 4.7918434 4.5982428 4.6958876 4.3732805 4.614072 4.750383 4.701831 4.6844873
1369120_a_at 7.236609 7.4929895 7.531018 7.2718606 7.529406 7.3691936 7.429727 7.538353 7.5082264 7.374099 7.351678 7.165711
1369121_at 5.225849 5.1904783 5.4187126 5.014789 5.327953 5.1161876 5.086701 5.172776 4.88867 5.2556715 5.118684 5.1723967
1369122_at 7.3288226 7.3667803 7.058307 7.2351737 7.1078725 7.1569004 7.2226977 7.113995 7.186527 7.23966 7.0979776 7.3402596
1369123_a_at 5.6904078 5.8100705 5.9105444 5.731446 5.858778 5.5300865 5.713118 5.9104037 5.7967033 5.641466 5.961945 5.883742
1369124_at 4.299262 4.4077744 4.4707227 4.497318 4.601675 4.636978 4.352236 4.6044397 4.209988 4.214673 4.3354797 4.2646627
1369125_at 3.3109436 3.24107 3.4891737 3.2455475 3.3178263 3.3637917 3.4633791 3.3139288 3.2593422 3.2799182 3.2962818 3.314116
1369126_at 3.8214135 3.5223372 3.7827432 3.6500363 3.8702934 3.8007226 3.5980551 3.8979838 3.866131 4.022025 3.8079894 3.9943738
1369127_a_at 6.7656207 6.372323 6.549676 6.7146945 6.499853 6.6378818 6.700134 6.6124916 6.7168746 6.729982 6.9373055 6.704011
1369128_at 4.226036 4.0402126 4.394562 3.988929 4.394207 3.9674952 3.9938283 4.172247 4.156 3.938313 3.9671943 3.9595325
1369129_at 4.015149 4.2635546 4.088801 3.9529972 3.810666 3.9199946 3.931051 3.7915058 3.720553 3.8349369 3.9741294 3.8676863
1369130_at 4.745867 4.99506 4.7069664 4.764164 4.9272256 4.7642946 4.785248 4.612913 4.902178 4.9040494 4.8089604 4.892509
1369131_at 4.146259 4.0386653 4.192389 4.0861764 3.8005085 3.9423802 4.1614413 3.9758909 4.0091805 4.1213245 4.299799 4.144904
1369132_at 5.3467464 5.8636193 5.5130386 5.3126245 5.7569165 5.359589 5.315216 5.5744305 5.640471 5.4957705 5.637028 5.2403755
1369133_a_at 3.8400114 3.8366637 3.8736143 3.8760214 3.9151003 3.9879506 3.7990448 3.7664514 3.830177 4.044814 3.8578322 3.8960984
1369134_x_at 3.4601295 3.345451 3.496796 3.2973015 3.4279761 3.4204106 3.4560406 3.3580945 3.4635205 3.2997653 3.51227 3.2890337
1369135_at 6.20587 6.207583 6.222571 6.173229 6.553278 6.140059 6.302531 6.4774714 6.2577953 6.499828 6.3199697 6.073474
1369136_at 4.396223 4.0664186 4.5350685 4.191991 4.2343893 4.473468 4.260012 4.436783 4.2351456 4.0682764 4.172268 4.124765
1369137_at 4.803585 4.9512463 4.899521 5.2166147 5.225406 5.1080675 4.969554 5.226184 4.8979464 5.190725 5.123177 5.0281715
1369138_a_at 3.8608873 3.9072008 3.812542 3.7261302 3.7655456 4.092535 3.9689736 3.956661 3.9059849 4.0159626 3.9574132 3.805109
1369139_at 3.7009847 3.5381732 3.6792126 3.51232 3.792683 3.7889311 3.623723 3.7192605 3.5402758 3.647955 3.8387318 3.7075005
1369140_at 3.986135 4.14277 4.088231 3.891108 4.086138 4.0430365 3.9755867 4.117589 4.1861963 4.017317 3.9477565 3.9420142
1369141_at 3.5019636 3.4748101 3.6179602 3.6225936 3.6414003 3.6129308 3.5938895 3.7108474 3.5009782 3.6255693 3.5329137 3.4088066
1369142_at 3.493715 3.617787 3.5345113 3.7099254 3.6000924 3.6224864 3.5171945 3.706919 3.601595 3.7566552 3.612858 3.5704606
1369143_at 4.255023 4.2795486 4.016593 4.2098904 4.2936106 4.103976 4.016443 4.2641373 4.188873 4.3025365 4.0567036 4.1396494
1369144_a_at 3.6239383 3.9832675 3.8916667 3.6635597 3.929295 3.6622202 3.814678 3.912694 3.7820735 3.6510642 3.7978988 3.6171117
1369145_a_at 4.57993 4.5462475 4.5957537 4.7785544 4.703276 4.760886 4.7572985 4.6021976 4.464343 4.831068 4.702914 4.598929
1369146_a_at 6.523503 6.3277555 7.0437055 7.1278596 7.228998 6.8693185 6.733225 7.660844 7.49829 6.902825 7.4537654 7.236862
1369147_at 4.874485 4.742738 4.7843833 5.16422 5.041728 4.7743034 4.945883 4.854323 4.8549204 4.88587 4.736557 5.015859
1369148_at 7.73074 7.6070666 7.554747 7.893658 7.7829247 7.8206034 7.728842 7.8266296 7.509819 7.5007777 7.6021953 7.7647367
1369149_at 5.1343484 5.0470686 5.2113667 5.0322657 5.041728 4.9686565 4.953497 5.0417633 5.0069494 4.865506 5.048259 4.8935776
1369150_at 8.131016 8.481441 8.013521 8.094908 8.136381 7.9465528 8.250559 8.420293 8.100714 8.370547 9.260471 8.863079
1369151_at 5.1702776 5.130247 5.340466 5.264251 5.00996 5.3740406 5.146656 5.150367 5.2214394 5.0450525 5.2690277 5.1558113
1369152_at 6.901308 6.9282274 7.2008677 6.8610034 6.620201 6.8157535 6.6771464 6.930319 7.077108 6.7932825 6.799409 7.04106
1369153_at 3.3211067 3.598877 3.6487117 3.5507681 3.4242282 3.4028316 3.4991305 3.778577 3.6078389 3.5814705 3.5618641 3.488984
1369154_at 3.793944 3.7624362 3.5618346 4.0869236 4.081793 4.102627 3.941808 3.9105604 3.6806107 3.9137604 4.0298204 3.9259617
1369155_at 4.9638166 4.698804 4.8951364 4.95218 5.002876 4.744437 4.6601424 4.610225 4.7318907 4.7989774 4.7202907 4.4395022
1369156_at 6.951875 6.573851 6.7625155 6.772409 6.790158 6.641152 6.3880205 6.8487735 6.688276 7.0314045 6.9743166 6.882838
1369157_at 9.161573 8.851776 9.079584 9.135292 9.2115555 9.439297 9.05201 8.919569 9.155693 9.109297 9.017889 9.142622
1369158_at 4.1150703 4.2102046 4.3322735 4.1225963 4.1305413 4.255533 4.344506 4.1949854 4.155672 4.2589645 4.2965946 4.2181034
1369159_at 5.2417026 5.041993 5.203824 5.4411774 5.6672173 5.0670414 5.3625712 5.1766825 5.2301216 5.165837 5.230124 5.027273
1369160_a_at 4.7047358 4.71557 4.6143827 4.673773 4.688817 4.878837 4.781165 4.8357706 4.8132424 4.881261 4.752796 4.812396
1369161_at 8.170701 8.761808 8.640686 8.329895 8.457641 8.636025 8.908947 8.83967 8.625052 8.9430065 9.414982 8.899018
1369162_at 4.1300054 4.0364394 4.2119613 3.9436069 3.8939078 3.8221793 3.8713412 4.0869236 3.822512 4.0035686 3.9111125 3.803909
1369163_at 4.9345016 4.693357 4.9877853 5.052853 5.1977654 4.8380666 4.9216495 5.0038238 5.076539 4.8445597 5.1158705 4.807458
1369164_a_at 4.254596 4.311689 4.3552666 4.267466 4.494553 4.302822 4.521493 4.192048 4.4023848 4.2107487 4.28742 4.1792154
1369165_at 4.3165145 4.2350626 4.3394833 4.2552967 4.6384325 4.2267876 4.158725 4.097811 4.3513584 4.5970125 4.227186 4.129532
1369166_at 4.053391 4.1781096 4.21614 4.2689314 4.272543 3.8832538 3.8392737 3.9586134 4.034385 3.906219 4.149277 4.007457
1369167_at 5.902721 6.0217776 6.068568 5.918026 5.952515 5.613062 5.8569765 5.7000084 5.8536997 5.834353 5.8413696 5.9019012
1369168_a_at 5.1594906 5.433896 5.35246 5.0629478 5.3216786 4.9287615 5.2018113 4.914496 5.4008975 5.339865 5.0467196 5.111157
1369169_at 9.306661 8.988282 9.42147 9.548405 9.492095 9.514124 9.160147 9.384933 9.390886 9.078218 9.268231 9.19268
1369170_at 3.784826 3.8500943 3.8667715 3.8003194 3.8792307 3.6523473 3.9265513 3.7891817 3.8758862 3.715637 3.9613516 3.7814057
1369171_at 11.07828 10.954928 11.088232 11.283538 11.153142 11.14785 11.281691 11.127995 11.072583 11.140375 11.297502 11.273608
1369172_at 4.1041136 4.3717556 4.349113 4.189506 4.0908756 4.174055 4.095653 4.3846684 4.4332466 4.2201085 4.3963547 4.224148
1369173_at 5.2975035 5.722137 5.4896936 5.3249326 5.288829 5.372527 5.5706387 5.340093 5.339566 5.2653193 5.512636 5.3344145
1369174_at 6.2448654 6.8605304 6.69484 6.9454517 6.6617374 6.702342 6.6246333 6.4696255 6.5271854 6.253867 6.506559 6.4820256
1369175_a_at 3.970106 3.869573 3.826927 3.6894646 4.1452656 3.7138057 3.8994734 3.792143 3.766727 3.77672 4.008651 3.9343896
1369176_at 6.121336 6.545279 6.4504094 6.7338357 6.47989 6.3321657 6.4238424 6.4121823 6.564579 6.336265 6.5428433 6.3759356
1369177_at 6.7086997 6.871454 7.0976357 7.0546665 6.6055055 6.4463162 6.6920514 6.585856 6.849258 7.03861 6.5635147 6.852194
1369178_a_at 4.3117986 4.12188 4.1362123 4.150399 4.6546273 4.26112 4.053001 4.3372827 4.3996444 4.3921366 4.352999 4.5905695
1369179_a_at 5.9947214 6.002372 5.9537654 6.22342 6.675782 6.3274226 6.169696 5.946219 5.922187 5.664669 5.8226857 5.66774
1369180_at 5.1172094 5.083004 5.073105 5.1325254 5.0481954 5.112865 5.2188168 5.169096 4.945851 5.0502014 5.022088 5.129982
1369181_at 6.843695 8.415408 6.1405134 6.1018806 6.1562185 5.722255 6.263809 5.869311 6.288786 6.501211 6.393822 6.721844
1369182_at 3.9827404 3.8240821 3.8897295 4.220297 4.0906086 4.0906963 3.9891953 4.1959987 4.0905046 3.916547 3.9443035 3.8841276
1369183_at 4.9451036 4.805109 4.8489046 4.9050817 5.023135 4.9021854 4.996563 5.0217476 4.8327036 4.6213 4.895008 4.84414
1369184_at 4.022199 3.9576552 4.1711645 4.2189226 4.0992346 3.968984 3.9643562 4.03969 4.1082754 4.311473 4.2159348 4.112501
1369185_a_at 5.0718927 5.0570602 4.9929414 5.17646 5.065816 4.8580227 5.0359035 4.9893427 5.1632357 4.8476114 5.296897 4.786873
1369186_at 7.848955 9.566721 7.721134 7.5796914 7.762496 7.943509 7.804885 7.8278394 8.178685 8.135014 7.9119544 8.059038
1369187_a_at 7.26401 7.0760026 7.1502886 7.388196 7.2215962 7.3105025 7.6249356 7.3073745 7.036652 7.5148873 7.329234 7.2687078
1369188_at 4.0004535 3.9687889 4.0584908 4.0245957 4.0481563 3.982422 4.2304187 4.147871 4.067834 3.9378858 4.14369 3.9869878
1369189_at 5.6756268 5.8858542 5.4897976 5.598072 5.887099 5.700427 5.3479757 5.222778 5.5311265 5.3042564 5.411078 5.2930717
1369190_at 5.5457225 5.7499905 5.7267857 5.6649184 5.8000593 5.5383945 5.6457777 5.546081 5.588198 5.376221 5.3477736 5.5618806
1369191_at 3.619931 3.5306509 3.5741878 3.629174 3.7032893 3.6798851 3.7948773 3.8639336 3.596538 3.8294241 3.7138467 3.5343683
1369192_at 4.319444 4.507186 4.4420404 4.577404 4.4785147 4.769882 4.554332 4.3156443 4.3090124 4.1959534 4.583044 4.5490146
1369193_at 5.627726 5.3660393 5.4175854 5.4436126 5.43394 5.648145 5.7444434 5.7534204 5.4343863 5.4133496 5.363913 5.833162
1369194_a_at 3.7487028 3.556104 3.6106021 3.7309964 3.6242414 3.7386782 3.607866 3.6213598 3.6302528 3.7507596 3.545342 3.853189
1369195_at 5.5347147 5.611722 5.50705 5.231567 5.572061 5.4869604 5.9925017 5.264265 5.5421195 5.7250776 5.8589344 5.849462
1369196_at 5.523591 5.3034697 5.6454735 5.2882853 5.275484 5.404805 5.367338 5.6012087 5.401285 5.372999 5.498612 5.476987
1369197_at 6.0237756 6.1486287 5.932445 5.955117 5.902427 6.141345 5.930072 5.7690454 5.8412595 5.959895 5.8788223 6.007378
1369198_at 5.05771 5.236309 5.3145175 5.3842874 5.399248 5.2934585 5.320882 5.29549 5.262454 5.2261677 5.1041093 5.2338967
1369199_at 5.027259 4.8944716 5.0031576 4.760291 4.940736 4.9956565 4.7722597 4.9190254 4.852744 5.1016507 5.079891 5.037442
1369200_at 9.644448 9.571217 9.658677 10.045056 9.615105 9.8351755 9.918565 9.993019 9.905369 9.491839 9.312991 9.145241
1369201_at 5.090454 5.1938763 5.2869573 5.1809983 5.3652835 5.253882 5.1594706 5.1047134 4.9032655 5.148956 5.256161 5.0985584
1369202_at 3.5054476 3.5187223 3.4617047 3.478451 6.830822 3.4641926 3.454057 3.5646384 3.4863245 3.4492226 3.3847358 3.5222902
1369203_at 3.6625543 3.98935 3.7833757 4.004251 3.7654862 3.8633742 3.7829154 3.950078 3.6130397 3.974961 3.8438938 3.8917105
1369204_at 7.414592 9.174438 7.2917247 6.9800954 7.2274394 7.0876546 7.0958805 6.878259 7.2842517 7.4697223 7.680754 7.787977
1369205_at 5.222074 5.2112713 5.1712008 5.2153206 5.113545 4.9967194 5.243067 5.1604776 5.2398996 5.1073713 5.4415383 5.2615733
1369206_at 12.71431 12.716995 12.60345 12.8205 12.658737 12.772331 12.76254 12.744209 12.684769 12.589076 12.639224 12.52666
1369207_at 4.437709 5.3145 4.7001286 4.334058 4.558279 4.4139624 4.4548984 4.6021976 4.5526323 5.647283 5.5180707 4.8132844
1369208_at 6.427168 7.904116 6.6473694 6.5192065 6.796097 6.309447 6.823757 6.5622115 6.509982 8.4025955 7.8245745 7.7983203
1369209_at 6.3344607 6.3650312 6.222515 6.470932 6.3460674 6.3392105 6.440619 6.4218893 6.2630143 6.5495567 6.634449 6.4185185
1369210_at 3.1826136 3.1858916 3.1078851 3.1204755 3.3852837 3.2644088 3.0838437 3.1496687 3.179147 3.1216233 3.2926986 3.2545693
1369211_at 6.0487275 6.133348 6.252604 6.179717 6.22025 6.2889514 6.344111 6.3752384 5.997701 6.2491713 6.1508384 6.0861225
1369212_s_at 6.9837546 6.749258 6.524362 7.237249 6.5465374 7.070646 7.3206525 7.043181 6.675201 6.6329727 6.359632 6.138571
1369213_at 5.1721616 4.921693 4.9978848 5.0188303 5.2362623 4.8449965 4.984536 4.9639196 5.056348 4.8808904 4.9231954 4.8819623
1369214_a_at 5.919342 6.852569 5.894526 6.0137677 5.948191 5.736896 6.0366163 5.9174137 5.7413163 5.906751 5.751317 5.9880023
1369215_a_at 10.025331 9.918928 10.062219 9.880956 10.09144 9.862163 9.928772 9.979674 10.061626 9.75446 9.510116 9.513183
1369216_a_at 5.1994147 5.425558 5.318924 5.374872 5.272304 5.246728 5.412364 5.424485 5.527911 5.39867 5.4163017 5.3841314
1369217_at 4.2839155 4.3652105 4.379434 4.202023 4.372586 4.2030973 4.185192 4.2096453 4.2855964 4.2065315 4.1327353 4.3014565
1369218_at 7.159321 6.9991393 7.170325 7.0504384 7.3882275 7.4739575 7.2627697 7.117596 7.2110796 7.687247 7.7007213 7.752623
1369219_at 5.3774753 5.515177 5.9410644 5.693246 5.7830358 5.6759286 5.553793 5.928073 5.726679 5.6040916 6.030684 5.2668324
1369220_at 7.9673233 7.742001 7.9697056 7.552323 7.7835283 7.8844132 7.565117 7.7915916 8.239183 7.98888 7.8382316 8.141153
1369221_at 5.4255886 6.3412743 6.0668426 5.7274623 5.8399873 5.893234 5.8525743 5.956893 5.738798 5.754585 5.9618225 5.9687405
1369222_at 5.3301516 5.11507 5.260091 5.366441 5.410635 5.2718835 5.374795 5.251601 5.2165546 5.2819386 5.326716 5.1935105
1369223_at 6.765105 6.5937233 6.5998054 6.82511 6.7888384 6.645657 6.7604675 6.75209 6.656057 6.781293 6.652811 6.5396504
1369224_at 10.200547 8.895595 10.858798 11.669316 11.505546 6.699278 11.253008 11.942316 11.312013 8.975789 7.8677 8.925341
1369225_at 11.983475 12.164604 11.893783 12.181024 11.992854 12.540996 12.391384 12.576439 12.385799 12.603667 12.837122 12.64613
1369226_at 7.801739 8.658844 7.7938437 8.236738 8.0493965 8.525558 8.386261 8.325888 8.284233 9.937807 9.638281 8.945969
1369227_at 6.185781 5.7832537 6.0710692 5.7403827 6.0992837 6.2769 6.1388125 5.9946666 6.1849737 6.176675 6.013333 6.344976
1369228_at 5.4213905 5.2883906 5.43142 5.530647 5.5115824 5.5012374 5.516553 5.3686733 5.583053 5.5606213 5.6846886 5.5338464
1369229_at 5.694132 5.7902966 5.876112 5.626609 5.846518 5.8137054 5.947987 5.6497927 5.867188 5.8717484 5.551257 5.691776
1369230_at 4.375851 4.4589405 4.164087 4.106083 4.279535 4.2418585 4.2822824 4.3210554 4.370432 4.379657 4.4230204 4.3745975
1369231_at 4.6894975 4.6823816 4.543083 4.7469254 4.736272 4.6130357 4.5830054 4.6708446 4.943472 4.779072 4.90608 4.6799445
1369232_at 4.8302407 4.6821365 4.5959005 4.4720182 4.673091 4.691771 4.633867 4.6438665 4.6976314 4.4928713 4.4948826 4.6540766
1369233_at 3.7941463 3.57589 3.5567703 3.7067966 3.8365266 3.7515063 3.7149239 3.5780268 3.6730547 3.6537862 3.79683 3.645987
1369234_at 7.319455 7.4290624 7.6885657 7.6014476 7.545358 7.531742 7.4785 7.383388 7.3394217 7.6928034 7.447878 7.472392
1369235_at 5.0346575 4.731145 4.7265606 4.7354856 4.8794394 4.843579 4.7917533 4.901063 5.097493 4.8838406 4.8911786 4.930732
1369236_at 5.0804315 5.266611 5.376034 4.966772 5.212967 5.356056 5.174975 4.9287834 5.1213837 4.9369597 5.251116 5.410224
1369237_at 5.310273 5.2155557 5.256982 5.189662 5.2098722 4.8807454 5.14353 5.140625 5.102283 5.207079 5.1534233 4.8454447
1369238_at 10.064237 9.38726 9.925593 9.477346 9.885358 10.075328 9.560942 9.873392 10.451249 8.869254 8.881969 9.270344
1369239_at 3.9148898 3.8925586 3.9606745 3.8435736 3.9131925 3.6801012 3.939906 4.061046 4.0799 3.815303 4.008169 3.6848388
1369240_a_at 5.876651 5.8940225 5.908667 5.777089 6.080337 5.7131195 5.8761387 5.6174555 6.013855 5.616182 5.858984 5.6311054
1369241_at 5.1952786 5.2213383 5.5764604 5.317585 5.415084 5.555322 5.2607236 5.2443585 5.440168 5.375413 5.512289 5.443742
1369242_at 3.3892047 3.4455268 3.3809505 3.5510478 3.3756442 3.2081027 3.4442196 3.4672053 3.4967933 3.3233778 3.2449298 3.3174756
1369243_at 4.176608 3.9794483 3.9955876 4.1893444 4.3283634 4.0082283 4.2259064 4.009639 3.8872514 4.1138535 3.927672 3.9169266
1369244_at 6.3516364 6.452146 6.5411944 6.608507 6.4980564 6.4373937 6.450577 6.3945417 6.561803 6.358123 6.169392 6.3283477
1369245_at 4.1708484 4.201442 4.3551083 4.2833104 4.197171 4.1769743 4.39962 4.2933397 4.100623 4.225663 4.136776 4.3560038
1369246_a_at 3.6750247 3.5961776 3.667185 3.8255744 3.5747654 3.590584 3.7605815 3.596446 3.6432443 3.6858559 3.6329467 3.3566427
1369247_at 5.8466506 5.918289 5.8148007 5.543091 6.0283127 6.338982 6.0355706 5.5934005 5.847872 5.8263607 5.7673693 6.0522895
1369248_a_at 8.182342 7.199452 7.9126244 7.7978697 7.661261 7.9370813 7.9089594 7.3554735 8.357677 7.8602433 6.8358974 7.282695
1369249_at 8.294866 8.018566 8.400778 7.914271 8.129171 8.304812 8.648823 8.326725 8.263071 7.990673 7.7234135 7.8565426
1369250_at 4.9440794 5.119271 5.247383 4.9729495 5.1689844 5.069786 5.0505157 4.8738384 5.0638638 4.839229 5.198755 4.7874236
1369251_a_at 5.7035117 5.9048166 6.0426784 5.553955 5.8121624 5.591939 5.8057375 5.96172 5.7481985 5.688327 5.8737497 5.56215
1369252_a_at 5.3445916 5.502329 5.685259 5.2010155 5.689421 5.272643 5.3504906 5.4964223 5.426295 5.207079 5.432198 5.314906
1369253_at 3.7032907 4.015313 3.8147168 3.6147497 3.7697875 3.5687754 3.482172 3.7734249 3.671084 3.8516054 3.7597013 3.7521327
1369254_a_at 3.8380814 3.7918227 3.787722 3.924447 4.0960913 3.8508892 3.9029965 4.019224 3.8663914 3.986511 3.8972936 3.6032617
1369255_at 5.989874 6.471802 6.0859027 6.1286263 6.1188464 6.1340146 6.2362423 6.5647883 6.198576 6.271629 6.430932 6.1943564
1369256_at 5.6509557 5.435105 5.690356 5.8126636 5.666932 5.907208 5.8232403 5.863303 5.7141476 5.6739016 5.564414 5.5121145
1369257_at 4.916644 4.8224154 4.6932383 4.825345 4.8587456 4.9383135 4.9163675 4.7948484 4.9044857 4.9404974 4.879699 4.863247
1369258_at 3.3147311 3.2792208 3.2739036 3.213395 3.1876957 3.2443783 3.1900258 3.2899077 3.157459 3.237046 3.2660327 3.2445724
1369259_at 6.3532825 6.1458597 6.032753 7.345986 7.167744 7.101466 7.5880337 6.675597 7.0105844 5.8118577 6.161175 5.6644626
1369260_a_at 4.4281945 4.296648 4.281029 4.262635 4.438773 4.467448 4.310471 4.1347885 4.198127 4.1216283 4.2901497 4.178034
1369261_at 5.0617733 4.934925 4.8476 4.6860585 5.053118 4.9707146 4.8043776 5.1096053 4.7740917 4.996934 5.140969 5.0595417
1369262_at 6.8187146 7.2140365 6.6282854 6.669518 6.73182 6.881907 6.9071264 6.683906 6.8390765 6.8579063 6.954127 6.903574
1369263_at 3.4815912 3.487581 3.4737365 3.4785972 3.447929 3.3037257 3.5859556 3.4898255 3.5346377 3.4783869 3.4298549 3.266989
1369264_at 5.066453 4.9677987 5.168837 5.0607867 5.318602 5.11872 5.216951 4.964204 5.054994 5.199998 5.1153307 4.9870653
1369265_at 6.489297 6.718405 6.69166 6.489153 6.475619 6.655353 6.404981 6.470626 6.5144076 6.80923 6.623928 6.464553
1369266_at 5.743914 5.724882 5.885384 5.9845085 5.733833 5.8283343 5.6363745 5.7423954 5.96229 6.213329 6.0670366 5.865284
1369267_at 3.9712882 3.8715067 4.030059 4.0515957 4.021542 3.931177 4.0354576 3.9078846 3.9211926 3.8823168 4.0403385 3.8103929
1369268_at 4.3498755 4.593423 4.4528713 4.039304 4.053757 4.0927744 4.5459394 4.0982227 4.044631 4.160366 4.0838475 4.125367
1369269_at 8.42306 8.840407 8.539325 8.754494 8.71559 8.675662 9.105664 8.701702 8.642949 8.485922 8.752932 8.951836
1369270_at 8.974585 8.896118 9.187132 9.009441 9.077368 9.276609 9.087782 9.502891 9.303276 9.134308 9.16104 9.485434
1369271_at 4.284255 4.1459208 4.1665215 3.9434931 4.2040896 4.2592106 4.246489 4.0838265 4.1180234 4.359106 4.371333 4.169176
1369272_at 5.472802 6.997935 5.5567203 5.044751 5.522628 5.366634 5.4710903 5.1725287 5.1836863 5.8879795 5.6004696 5.8311625
1369273_a_at 4.22089 4.261409 4.400805 4.09669 4.186114 4.2079268 4.3630066 4.3094034 4.1300673 4.2788777 4.166507 4.18212
1369274_a_at 4.2760706 4.117932 4.3835273 4.216918 4.4162393 4.2079687 4.1669703 4.3876486 4.3809576 4.2603407 4.3847713 4.105944
1369275_s_at 12.476636 12.586699 12.709343 12.815081 12.790897 12.930831 12.647712 12.627594 12.674172 12.7268715 12.953756 12.536012
1369276_at 4.960214 5.017792 4.782147 4.9717374 4.8126 5.1418114 4.8466654 4.792036 5.1615667 4.9257274 4.876825 5.0030384
1369277_at 5.554167 5.6981087 5.6674657 5.8873444 5.533407 5.824135 5.6830163 5.7661953 5.872829 5.5756445 5.4679027 5.3620415
1369278_at 7.221307 7.4084215 7.4139624 7.3547034 7.4721785 7.4738736 7.5340576 7.777817 7.442973 7.439802 7.5164256 7.4977245
1369279_at 5.8998547 5.678526 5.643684 5.8657265 5.904972 5.6271873 5.877706 5.82685 5.8549786 5.661822 5.992842 5.866868
1369280_at 4.4001255 4.235063 4.144082 4.448317 4.5644298 4.208159 4.267836 4.2785296 4.3144555 4.3784504 4.5301857 4.3156176
1369281_at 3.4701803 3.6682456 3.6721494 3.5836308 3.637949 3.565524 3.668099 3.4410694 3.5646284 3.5666308 3.5476086 3.421964
1369282_at 3.309513 3.202077 3.544663 3.510834 3.325059 3.3077075 3.2661517 3.3661427 3.46127 3.3742871 3.362813 3.4725797
1369283_at 3.913818 3.9777327 3.7961965 3.711706 4.120411 3.7216547 3.7466495 3.8252113 3.8115284 4.0818405 4.091711 3.6199884
1369284_at 5.466895 5.3946705 5.5471134 5.488489 5.7143393 5.4924097 5.429147 5.5696115 5.4336863 5.7154465 5.3948374 5.4409485
1369285_at 6.6044855 6.1178026 5.564808 6.441901 6.5320888 6.449535 6.1985507 5.3378773 5.6638255 6.3903794 5.441242 6.7103577
1369286_at 11.956462 11.997937 12.039697 12.288601 12.076738 12.05644 12.270147 12.174149 12.037481 12.030709 11.998797 11.923689
1369287_at 4.7271185 4.6185985 4.529998 4.6348023 4.892423 4.733143 4.83314 4.8377843 4.665878 4.729013 4.5728045 4.606963
1369288_at 4.541671 4.345096 4.745829 4.498667 4.5593133 4.292559 4.3806543 4.5243487 4.381718 4.4077377 4.5375834 4.386956
1369289_at 8.93685 9.015363 9.177844 9.129127 9.211576 9.268239 9.076289 8.902654 9.181584 9.012418 8.898108 9.255078
1369290_at 4.546151 6.4400883 4.7004986 4.7090244 4.7851963 4.4966526 4.513858 4.7509995 4.946903 4.76873 4.8969145 4.8856707
1369291_at 10.540104 10.431693 10.649433 10.500174 10.617455 10.730559 11.007023 10.92235 10.85146 10.675931 10.729587 11.129318
1369292_at 4.457716 4.366419 4.3227997 4.3563833 4.41253 4.319873 4.5177336 4.371997 4.3186564 4.1595807 4.308838 4.214519
1369293_at 5.7116632 5.777507 6.0005894 5.8952775 5.861867 5.5152907 5.483801 5.709578 5.770765 5.88482 5.735161 5.7624793
1369294_at 5.0037313 5.1236672 5.098638 4.7713027 4.773055 4.898876 4.9824557 5.0160837 4.937632 5.0529175 4.9716606 5.4524956
1369295_at 4.7189674 4.878187 4.9307747 4.5874195 4.935822 4.7007117 4.746953 4.873902 4.8888173 4.7241488 4.8692317 4.6696916
1369296_at 12.780976 12.971576 13.052641 12.89332 13.064311 13.026959 13.057222 13.07752 13.150745 12.930638 12.122798 12.5684595
1369297_at 3.9938488 4.1382985 4.1620274 4.170521 4.0039515 3.996238 3.906552 4.333533 4.083645 3.971898 3.972344 3.9607935
1369298_at 4.192766 4.2563086 4.2469788 4.205064 4.097435 4.251137 4.324175 4.3319597 4.158582 4.029667 4.101047 3.9846501
1369299_at 4.806134 5.1628976 4.8004556 4.5480666 4.427376 4.4719644 4.4459925 4.5855813 4.829829 4.695385 4.766764 4.4286427
1369300_at 4.1219673 4.613085 4.3199935 4.0576363 4.2177 3.9422364 4.1646333 4.2038717 4.2526956 4.441378 4.338524 4.1749487
1369301_at 4.9965982 4.626668 5.0776296 4.750673 4.73315 4.7146535 4.883856 4.7140665 4.646476 4.6791997 4.8358245 4.659713
1369302_at 4.5159316 4.6302786 4.7036147 4.5100055 4.382085 4.4399486 4.478643 4.5613337 4.4920473 4.4828424 4.229565 4.5828824
1369303_at 3.599727 3.6649935 3.7653375 3.5980318 3.5551398 3.640138 3.5112727 3.6531093 3.6215973 3.5024886 3.6287377 3.6436985
1369304_at 6.704377 6.6353536 6.6465745 6.923679 6.6456866 6.7648425 6.7971983 6.8676176 6.5975013 6.5499105 6.6572037 6.8670387
1369305_at 4.525566 4.4920945 4.626713 4.487744 4.597936 4.5144424 4.558652 4.3744693 4.5606956 4.5487204 4.552849 4.353842
1369306_at 4.945123 6.8188543 4.685484 4.5198393 4.6099443 4.694097 4.664398 4.4982176 4.807868 5.19453 5.3307495 5.048871
1369307_at 5.0753417 4.9332666 5.0432353 4.9956126 5.073905 4.802838 4.7717485 4.9606104 5.0643244 5.1544976 5.0663686 4.9580307
1369308_at 5.262783 5.644251 5.236787 5.2398615 5.193769 5.242766 5.423622 5.229167 5.211781 5.2899566 5.133913 5.2078524
1369309_a_at 4.6611605 4.6446333 4.541624 4.8515687 4.7446322 4.5174665 4.866293 4.8775177 4.680109 4.6595526 4.9051213 4.6154876
1369310_at 4.9461403 5.089326 4.980344 5.0778885 4.902443 4.9199934 5.036401 5.0239744 4.82582 5.0983753 5.086407 5.0293474
1369311_at 3.608712 3.570434 3.8127387 3.9181306 3.832958 3.6875708 3.9939468 3.6953242 3.5794914 3.9729772 4.001938 3.566845
1369312_a_at 8.702159 8.710404 8.709056 8.653378 8.655772 8.5238495 8.659468 8.504257 8.642147 8.85601 8.520392 8.79608
1369313_at 4.7277393 4.8299265 4.5716763 4.6243134 4.8359404 4.6130357 4.664825 4.677931 4.661542 4.764829 4.3720326 4.741829
1369314_at 4.5191226 4.4908514 4.4566517 4.6851406 4.361813 4.344365 4.8092546 4.4343224 4.507906 4.5967817 4.5233626 4.374238
1369315_at 4.2560883 4.256213 4.4118185 4.325431 4.409004 4.2717867 4.290805 4.5436907 4.438449 4.552931 4.437566 4.169753
1369316_s_at 5.6206417 5.909088 5.68751 5.3895965 5.7484665 5.6197586 5.664094 5.555605 5.826775 5.6787996 5.764126 5.529188
1369317_at 4.122943 3.8241222 3.80523 3.83259 3.858385 3.9144924 4.1082234 4.042631 3.9895918 4.0120573 3.93727 3.9456744
1369318_at 6.389141 6.2968597 6.2675962 6.2434855 6.2972574 6.211666 6.4143243 6.416687 6.2875996 6.2571507 6.201801 6.13969
1369319_at 9.125225 9.330849 9.207643 9.094043 9.06702 9.046807 8.979538 9.035519 9.12542 9.131998 9.009641 9.059517
1369320_at 4.5253677 4.3695173 4.381996 4.1867323 4.1341715 4.4340353 4.3365707 4.4334726 4.4125385 4.1611724 4.3471136 4.1794505
1369321_s_at 3.3096323 3.2077756 3.2927125 3.400168 3.4355543 3.3733582 3.2261705 3.443307 3.4076526 3.3599918 3.311559 3.5388515
1369322_at 5.6034646 5.499204 5.806244 5.6099887 5.4650598 5.5438423 5.4007664 5.655421 5.519931 5.6363115 5.6549745 5.5929465
1369323_at 6.630897 7.1685925 6.7428308 6.9082046 6.7549253 6.9217753 6.821076 6.8024964 6.81745 6.9629354 6.6876793 6.893958
1369324_at 3.5009558 3.6023796 3.7170758 3.5013568 3.5312784 3.705216 3.6112 3.7304661 3.5763087 3.5408745 3.8346953 3.4753656
1369325_at 6.621154 6.424742 6.618645 6.667232 6.6172814 6.6390123 6.1767087 6.4015965 6.483846 6.1958394 5.992445 5.947618
1369326_at 3.8915343 3.6327407 3.97178 3.9793503 4.0125785 3.8608446 3.9249718 3.910551 3.9594572 3.8199081 3.9268203 3.9604967
1369327_at 4.1241074 4.4046984 4.2511415 4.1445384 4.1867075 4.275859 4.256136 4.2242746 4.3034997 4.46353 4.262561 4.3775425
1369328_at 6.251171 5.7956963 5.9923425 6.2647276 6.059933 6.190237 5.524075 5.3342195 6.0023336 5.925332 6.769224 6.373409
1369329_at 5.5221987 5.629228 5.7881846 5.500897 5.748827 5.7412686 5.4581056 5.705518 5.627207 5.678327 5.7950063 5.5421796
1369330_at 4.902454 5.013754 4.9526176 5.076902 5.1054482 5.033023 5.0855203 5.217347 5.0011053 4.874452 4.89937 4.83131
1369331_a_at 4.961747 5.074294 5.1765695 5.082258 5.101433 4.583664 5.0267725 5.0838885 4.7990637 5.065621 5.082062 4.7981043
1369332_a_at 3.892801 3.8669758 3.9162557 3.83259 4.0846305 3.8618903 3.994339 3.8540606 3.9633217 3.7637415 3.8821447 3.9793885
1369333_a_at 3.339869 3.250075 3.2942703 3.3176017 3.4293764 3.210464 3.3138263 3.2932074 3.2943883 3.2352524 3.3416846 3.3561609
1369334_at 4.166566 4.0333567 4.0153255 4.1483655 4.2492085 4.166627 4.218812 4.31798 4.1069546 3.9631119 3.8410592 3.9785755
1369335_at 3.774785 3.5326378 3.624134 3.5095077 3.601009 3.704585 3.5563378 3.6967828 3.6513417 3.4222949 3.7008479 3.3718734
1369336_at 5.3031974 5.3432703 5.474986 5.4348326 5.467634 5.2044888 5.34698 5.341408 5.4748807 5.3860493 5.6352715 5.170457
1369337_at 4.3363676 4.3997283 4.4594707 4.454321 4.498069 4.3234725 4.1562877 4.4155197 4.471481 4.458927 4.4146185 4.512045
1369338_at 5.816504 5.8634515 5.936765 5.899856 5.9245152 6.028424 5.7073765 5.8698134 5.734512 5.816564 5.94105 5.607839
1369339_at 5.6849985 5.7999654 5.715192 5.878779 5.766799 5.7460413 5.702444 5.62625 5.625889 5.6200867 5.64048 5.679514
1369340_at 4.6216125 4.662675 4.5239477 4.6084795 4.5102525 4.3463273 4.368375 4.5006037 4.4204235 4.5244164 4.7192206 4.450459
1369341_a_at 4.125413 4.1772146 3.9888113 4.07434 4.0922685 4.1416574 4.295185 4.1749487 4.1002216 4.0418043 4.1166224 4.2008705
1369342_at 5.3173037 5.633047 5.4221444 5.4240046 5.3904614 5.0558515 5.4591236 5.2421637 5.435976 5.3860474 5.220462 5.315443
1369343_at 3.5316963 3.4578218 3.3247008 3.4418766 3.4049294 3.4355357 3.548123 3.5607347 3.559215 3.3719676 3.4120655 3.3177202
1369344_at 5.377287 5.1641974 5.311918 5.4149823 5.2639184 5.3783903 5.2375274 5.2820425 5.2627707 5.2511735 5.2846026 5.3112607
1369345_at 4.1264505 3.8929818 4.0153255 4.0851765 4.2185907 4.0766478 3.861115 4.1664333 4.084672 3.990162 4.3129425 4.145441
1369346_at 3.6023397 3.5688264 3.4686592 3.5426798 3.7535405 3.5528111 3.7107139 3.5812058 3.2999463 3.4495928 3.6277583 3.631266
1369347_s_at 5.8109627 5.777451 6.0062265 5.6788597 5.7464294 5.876232 5.884361 5.8772826 5.745788 5.8155465 5.7305627 5.794158
1369348_at 4.219963 4.2327013 4.544036 4.5836353 4.371392 4.2537093 4.4460435 4.3015375 4.5559516 4.155159 4.138821 4.181475
1369349_a_at 3.6220152 3.649933 3.6460426 3.676318 3.7111104 3.5077178 3.4647079 3.5981328 3.6246386 3.807162 3.5383425 3.4827557
1369350_at 5.9224787 5.9352384 6.074971 5.9079165 5.99925 5.859752 5.707924 5.714101 5.885436 5.789432 5.9087887 5.7079363
1369351_at 4.577128 4.5544076 4.6487045 4.8924417 4.790002 4.769968 4.33331 4.5589347 4.721758 4.4781704 4.573715 4.3630867
1369352_at 5.8671565 5.8014364 6.1113977 6.106095 5.918333 6.0598683 5.8487883 5.955949 5.7613115 5.9553566 5.741135 5.8310237
1369353_at 4.741703 4.281702 4.3595076 4.607917 4.6137166 4.388645 4.615726 4.517524 4.4384484 4.232973 4.510977 4.4421234
1369354_at 6.52665 6.4855647 6.58814 6.430101 6.4236946 6.532775 6.541517 6.557682 6.437062 6.4510746 6.531086 6.5052433
1369355_at 4.9711313 5.0483155 4.6578474 4.809614 5.1221743 5.1333804 5.0068 5.0315886 4.8366127 4.964758 4.7348185 4.970217
1369356_at 4.036318 4.2242594 4.042195 4.0284615 4.0318413 4.147456 3.939071 4.1026316 4.070799 3.933081 4.019094 4.045099
1369357_at 5.1775193 5.150381 5.2518377 5.3289504 5.2104516 5.191376 4.8876 5.308021 5.2560973 4.997803 5.144221 5.2769737
1369358_a_at 6.4016876 6.407378 6.4787164 6.4130335 6.195717 6.3188057 6.500334 6.5984554 6.549474 6.512605 6.5734224 6.3013816
1369359_at 3.937209 4.056972 4.264243 4.3281956 4.1430387 4.109479 4.005786 4.2667904 4.295459 4.0453377 4.1054487 4.4444075
1369360_at 6.064631 5.8901944 6.1242623 6.107136 6.138542 6.0375643 6.0588193 6.0614643 5.8741016 6.081591 6.188893 5.8270593
1369361_at 3.510044 3.7948802 3.6536558 3.6094353 3.618599 3.6471171 3.679816 3.677778 3.632133 3.7728345 3.6727781 3.940452
1369362_at 4.9896574 5.0268006 5.156399 4.7561383 5.1215305 4.8893795 5.1612706 4.8676147 5.032037 4.941595 4.933134 4.871185
1369363_at 3.6462955 3.7291112 3.7345402 3.6309214 3.7399802 3.9369366 3.5185325 3.8827827 3.9307828 3.5834506 3.8025415 3.721116
1369364_at 3.3582952 3.50002 3.5509527 3.5062032 3.4805865 3.6588173 3.6259208 3.7072706 3.574948 3.6975286 3.499704 3.4455137
1369365_at 4.3305144 4.3918657 4.5359306 4.3496666 4.495635 4.317429 4.5378456 4.405131 4.4006467 4.24634 4.511447 4.287613
1369366_at 4.739501 4.9361386 4.767623 4.8563304 5.041561 4.899571 5.099369 4.7048154 4.8163404 4.765888 4.605668 4.8217134
1369367_at 4.603533 4.255363 4.4146852 4.6605277 4.5559063 4.694628 4.6662383 4.5397477 4.257536 4.5903516 4.687039 4.4949565
1369368_at 4.42706 4.327589 4.3968515 4.283311 4.5868483 4.208728 4.593478 4.3824167 4.2328005 4.2850885 4.499037 4.3374443
1369369_at 5.0558844 5.1888146 5.4350705 5.053299 5.3429 4.9463325 5.1603975 5.1040072 5.10635 5.118062 5.0229344 5.028952
1369370_s_at 4.8888907 4.884984 5.124926 5.111028 5.0111823 4.9083266 5.056172 5.0996914 5.081253 5.083898 5.0208015 4.7876477
1369371_a_at 4.392054 4.284982 4.1797953 4.492425 4.4588146 4.4505157 4.3376904 4.332533 4.6013727 4.1929665 4.2438784 4.4072027
1369372_at 5.2547417 5.138073 5.084541 4.99532 5.1636605 4.8830566 4.985142 4.959497 4.993467 5.2260447 5.1621256 4.9689827
1369373_at 5.3257833 5.0709515 4.8860435 5.5075097 5.577683 5.5106187 5.366954 5.6078434 5.328108 5.5537243 5.3857107 5.252896
1369374_at 4.1134214 3.8404303 4.204674 3.9915137 4.0655303 3.737736 4.0345974 4.1510596 3.9489734 3.957144 3.9749477 3.8552861
1369375_a_at 3.9971204 3.7977226 3.7839768 3.8324263 3.8680775 3.7467723 3.7951531 3.9711 3.784881 3.6929932 3.8518493 3.8787174
1369376_a_at 4.164339 4.258079 4.329353 4.373185 4.476666 4.2807875 4.088217 4.4999423 4.430243 4.441421 4.4702306 4.394276
1369377_at 3.476178 3.4108343 3.5301492 3.3923447 3.5593817 3.5600822 3.4835935 3.8476725 3.4976335 3.600389 3.5931058 3.544594
1369378_at 4.6360455 4.7943597 4.6439023 4.57695 4.98007 4.6597757 4.9401336 4.855529 4.825673 4.695532 4.6654797 5.02662
1369379_at 4.5881257 4.8007345 4.729759 4.9104214 5.0193515 4.7705913 4.696056 4.6015844 4.829869 4.841096 5.3513384 5.138793
1369380_at 4.655752 4.707676 4.5732803 4.878112 4.4979706 4.3686357 4.4531765 4.354721 4.4185357 4.1428447 4.3152475 4.264663
1369381_a_at 3.7013204 3.698991 3.8393812 3.6779985 3.8316693 3.566822 3.808219 4.01732 3.804326 3.7057545 3.9278743 3.6442368
1369382_at 5.761504 6.3522406 5.619599 5.4130454 5.766723 6.2303953 5.967738 5.7357645 6.09215 6.142734 6.1306276 6.1678143
1369383_a_at 4.6399 4.7679987 4.8371744 4.688449 4.7926636 4.7215366 4.657551 4.728114 4.7321396 4.7133684 4.8632517 4.9434733
1369384_at 3.8265293 3.7391229 3.9298892 3.8939552 3.8140113 3.6082766 3.9458327 3.9829237 3.7309122 3.6853316 3.7927897 3.441478
1369385_at 4.7172375 4.6390667 4.7093325 4.7943034 4.683276 4.7759137 4.8513656 4.7898784 4.942966 4.8345695 4.697918 4.741829
1369386_at 4.2462015 4.063854 4.1751356 4.236044 4.2266088 4.1396875 4.2822824 4.2142773 4.255417 4.3515863 4.3202167 4.1135073
1369387_at 5.7641478 6.25716 5.392392 5.5172386 5.734985 5.263777 5.65969 5.6880946 5.5808296 5.6459746 5.937474 5.7883143
1369388_at 3.8353043 3.96069 4.118762 4.0523067 4.2147937 4.0169296 4.4158998 4.049912 4.033367 3.8514194 4.166507 3.9952252
1369389_at 4.417716 4.345433 4.3053303 4.4355764 4.5002046 4.544919 4.4467993 4.822085 4.5198226 4.5495615 4.579115 4.493929
1369390_a_at 4.7799997 4.8567905 4.225525 4.594798 4.4317675 4.57555 4.5898013 4.3883457 4.327243 4.42161 4.365386 3.9819016
1369391_at 4.1831317 4.3311777 4.3512964 4.1158395 4.23897 4.1168237 4.0299172 3.8939104 4.201934 4.188759 4.1681714 4.098431
1369392_at 5.093886 5.199935 5.0332713 5.1236773 5.1724057 5.148754 4.967825 4.93262 5.2828226 5.161748 5.1299186 5.0752087
1369393_at 4.743621 5.9886713 4.421934 4.274724 4.637435 4.489672 4.2868147 4.577752 4.548755 4.7792273 4.9638844 4.9862123
1369394_at 4.550022 4.714089 4.630485 4.505716 4.6324053 4.392044 4.6682935 4.659852 4.174952 4.4002523 4.5351114 4.5030665
1369395_at 3.5866735 3.455517 3.7375064 3.6917012 3.5970793 3.737736 3.7448208 3.5940893 3.645128 3.4743059 3.7008479 3.4238544
1369396_at 5.7542887 5.3902917 5.4431934 5.388038 5.722517 5.858398 5.5388794 5.7000074 5.599801 5.723301 5.669009 5.493741
1369397_at 5.005314 5.0291195 5.153214 5.1429195 5.0492415 5.1327143 5.050335 5.1186943 5.1514764 5.248241 4.9512725 5.271258
1369398_at 5.5810833 5.666295 5.706347 5.803332 5.651626 5.6784997 5.8765755 5.641217 5.483703 5.7115674 5.667437 5.483731
1369399_at 3.5048873 3.680079 3.4540126 3.6531892 3.5576017 3.5502114 3.4865592 3.7330892 3.5382466 3.6497335 3.3782403 3.5491061
1369400_a_at 5.20804 5.2579813 5.322467 5.395505 5.30937 5.2955246 5.3107967 5.534687 5.3612328 5.540513 5.41387 5.1620083
1369401_at 3.5581539 3.3806293 3.4296894 3.4722705 3.5115035 3.5184963 3.5696843 3.4724815 3.3643765 3.4893513 3.4415545 3.4464085
1369402_at 6.743666 6.5394573 6.485566 6.579257 6.801643 6.517523 6.7238655 6.3448615 6.4179482 6.49758 6.5145774 6.4431195
1369403_at 4.617342 4.6785645 4.4127903 4.505262 4.677688 4.3656588 4.6046286 4.812885 4.4598985 4.3876543 4.571609 4.4295177
1369404_a_at 4.516826 4.500106 4.676794 4.572973 4.5897865 4.353033 4.4288964 4.6044216 4.2987127 4.762389 4.7366962 4.633459
1369405_a_at 4.230132 4.119766 4.1708193 4.23927 4.2726583 4.008549 4.280593 4.046495 4.2288346 4.118471 4.1057262 4.2901945
1369406_at 3.8771744 4.0479684 4.111179 4.0101695 4.057333 4.167449 4.248855 3.9962459 3.87991 3.8172598 4.0752277 3.8615994
1369407_at 6.5415144 6.995503 6.6986456 5.7393327 6.8235292 6.4784784 5.9375916 6.5227046 6.0365605 7.2706738 6.7815943 7.3769894
1369408_at 4.455678 4.316195 4.382978 4.491979 4.4451594 4.271163 4.0633364 4.4044666 4.178577 4.4181914 4.5362415 4.3363705
1369409_at 7.911976 7.94374 7.897916 7.800602 7.961899 7.8484225 8.002335 7.8717155 8.030902 8.438581 8.301877 8.42758
1369410_at 8.049797 8.2564945 8.563847 8.121548 8.419096 8.163872 8.090237 8.276104 8.23362 7.921384 7.599695 8.087843
1369411_at 3.860417 3.6779664 3.7585783 3.8867009 3.868336 3.6931117 4.024143 3.9618657 3.8942773 3.850491 3.92269 3.8684962
1369412_a_at 6.785005 6.665248 6.7516565 6.82357 6.665968 6.8687987 6.6438417 6.9090323 6.7297735 6.851945 6.7756705 6.9171042
1369413_at 4.6228495 4.5688405 4.5932364 4.6217976 4.8382 4.689597 4.625807 4.7591023 4.533773 4.592318 4.6567817 4.649143
1369414_at 8.984621 9.004013 8.979877 8.952951 9.03672 9.118427 8.927137 8.875671 8.965652 9.016693 8.950981 8.99795
1369415_at 7.6224456 7.38999 7.9443803 6.453362 7.215687 7.5156775 7.876794 6.8676176 6.5197997 6.7894955 7.647199 8.501152
1369416_at 6.4205813 6.1970253 6.526064 6.5032144 6.6431537 6.5495486 6.5854325 6.469331 6.486084 6.2305546 6.2547708 6.255256
1369417_a_at 4.511053 4.084638 4.2890196 4.4584346 4.22402 4.280199 4.246686 4.2056456 4.17388 4.365213 4.196368 4.269665
1369418_at 4.650475 4.3301535 4.371208 4.253566 4.5031333 4.692965 4.5256057 4.3360796 4.358389 4.603759 4.382402 4.413958
1369419_at 5.4065437 5.3236933 5.4247646 5.3162165 5.402365 5.354071 5.4058475 5.2312946 5.3401456 4.995184 5.077498 5.1378584
1369420_at 4.5412292 4.1657767 4.174491 4.379405 4.191451 4.3500223 4.353621 4.4210653 4.256687 4.414641 4.5275497 4.2010736
1369421_at 6.2090764 6.186387 6.2377005 6.0422754 6.122443 6.133591 6.124743 5.9832773 6.1075854 6.19733 5.960457 6.117546
1369422_at 5.045232 5.402072 5.166359 5.270316 5.348722 5.080072 5.2892814 5.256489 5.000087 5.196964 5.037692 4.8610873
1369423_at 4.3984337 4.3609643 4.0434046 4.3305063 4.392691 4.1449647 3.9476643 3.9542336 4.161352 4.1486416 4.1980243 4.166521
1369424_at 12.474748 12.564238 12.644663 12.828446 12.802259 12.917403 12.671804 12.604076 12.81002 12.7010565 12.812428 12.28556
1369425_at 4.3308144 4.198881 4.3173227 4.1103497 4.118885 3.9557154 4.129096 4.2068853 4.2004766 4.0591736 4.0768566 4.3065195
1369426_at 5.123891 5.099168 4.9743347 5.134731 5.131472 5.071947 5.200714 4.9057226 5.000635 5.2592025 5.0233407 4.86353
1369427_at 9.047282 9.912299 9.25569 9.383649 8.949999 9.282691 9.421275 9.319742 9.499061 9.859491 9.594061 9.679418
1369428_a_at 4.651435 4.595148 4.7268085 4.7834797 4.642139 4.78807 4.767046 4.6158786 4.671324 4.622692 4.528912 4.741829
1369429_at 3.59548 3.5068834 3.8147168 3.8357582 3.841842 3.8017871 3.8010557 3.6941555 3.9619954 3.6935103 3.9054036 3.9655137
1369430_at 9.144982 9.2548895 9.165887 9.204074 8.387683 8.595236 9.16351 9.345968 9.112614 9.156787 8.97644 9.161329
1369431_at 4.541978 4.586982 4.755524 4.427455 4.803459 4.607994 4.507029 4.6158266 4.7697234 4.683381 4.6393986 4.5263734
1369432_at 5.015569 5.241587 5.2026486 5.2504063 5.1048207 5.1992044 4.9067 5.254366 5.1031566 5.305279 4.9025197 4.761467
1369433_at 5.0466113 4.7619534 4.7420993 5.1021914 4.6289253 5.024534 4.9546347 5.1521516 5.0618153 4.843706 4.7141266 4.718677
1369434_at 4.124936 4.0002584 3.9124982 3.9249468 3.988587 4.0603743 3.8357112 4.1402254 4.171363 3.9901316 3.6757853 3.9880223
1369435_at 12.790365 12.709921 12.931907 12.782037 12.848078 13.024425 12.8137865 12.901411 12.855082 12.859192 12.801339 12.754845
1369436_at 4.016514 3.9841328 3.9189727 4.285092 4.3991957 4.070627 4.0660305 4.2347975 3.943774 4.1767426 4.0856037 4.291833
1369437_at 4.6232996 4.794984 4.9618263 4.8515687 4.824365 4.811127 4.6878595 4.5971117 4.818301 4.554979 4.659983 4.663416
1369438_at 5.0624766 4.958862 5.1295404 5.1013412 5.2098722 4.9663386 4.9952435 5.0905843 5.091977 5.0320816 4.9919963 4.882918
1369439_at 3.6086955 3.707558 3.718466 3.7190542 3.7463748 3.71524 3.8661766 3.565584 3.6394448 3.833465 3.8046696 3.6707027
1369440_at 5.4219503 5.250114 6.046495 6.5006695 5.4064403 4.7270646 5.972406 6.9234204 5.519707 6.498787 6.6883283 6.1678143
1369441_at 4.5017076 4.428271 4.6521616 4.614406 4.412932 4.4196343 4.507087 4.534883 4.3274026 4.4566936 4.571123 4.2008705
1369442_at 3.516938 3.2601402 3.2762733 3.4387143 3.4093504 3.4500625 3.4776237 3.4252832 3.3471227 3.3619351 3.4261878 3.4457297
1369443_at 6.178126 6.5675993 6.195417 6.506834 6.0463986 6.270841 6.2006836 6.369989 6.134233 6.126101 5.949465 5.9948063
1369444_at 3.8332214 3.82139 3.758674 3.9304209 3.9336467 3.7672188 4.06411 3.8496506 3.797072 3.7441225 3.8897939 3.9479795
1369445_at 5.5754123 5.507157 5.70888 5.6930885 5.7452602 5.647885 5.667388 5.7627983 5.5451045 5.548067 5.3779664 5.4839797
1369446_at 6.7573247 6.9433484 6.8975244 6.8007517 6.781038 6.6307497 6.7148976 6.873393 6.837336 6.9869037 6.7064395 6.6148787
1369447_at 6.0258656 5.722281 6.1187115 5.9999475 6.126182 5.7904468 5.9730897 5.8487105 5.8763595 5.9789023 5.927648 5.758568
1369448_at 6.092602 5.894127 5.954711 6.0856266 6.114517 5.8950844 6.262019 6.199117 5.9568744 6.178771 6.0166025 5.807132
1369449_at 5.028572 4.9445505 5.1145887 4.9082136 5.17258 5.12066 5.028491 5.0751104 5.0902653 5.008253 5.258651 5.0753098
1369450_at 11.442951 11.176691 11.757886 11.832682 11.509234 11.573146 11.4940815 11.803207 11.431785 11.353121 8.882542 9.112826
1369451_a_at 3.860417 3.7529838 3.746628 3.631193 3.7219784 3.6634846 3.67747 3.6340783 3.638008 3.7426624 3.6551561 3.6983085
1369452_a_at 8.473057 8.565004 8.630926 8.266571 8.493981 8.45383 8.475066 8.317745 8.471316 8.445347 8.115385 8.316175
1369453_at 6.6965833 6.6088886 6.642264 6.7858257 6.816898 6.5707526 6.638747 6.7495837 6.5580516 6.701837 6.7857556 6.950318
1369454_at 4.3800898 4.2400627 4.3595076 4.1989717 4.268362 4.245742 4.193495 4.1606274 4.414319 4.239461 4.1736937 4.2646627
1369455_at 6.1742096 6.691958 7.2838817 7.8345203 6.628256 5.6525655 7.122712 7.9101667 6.6616144 7.7485495 8.169327 7.62677
1369456_at 3.2545924 3.3212984 3.4093792 3.314019 3.350331 3.3782253 3.401628 3.3306344 3.291679 3.3744853 3.4306524 3.3675978
1369457_a_at 4.401736 4.452671 4.6129403 4.3330536 4.653922 4.455191 4.310364 4.444539 4.345288 4.291975 4.4739456 4.3509045
1369458_at 4.71774 4.6453505 4.5646634 4.630463 4.770004 4.550064 4.7013946 4.670392 4.6823974 4.7105775 4.6270123 4.5036993
1369459_at 5.6251764 5.8813004 6.0163107 5.7971807 5.8508186 5.9200735 5.501917 5.51863 5.820451 5.853197 5.8836703 5.490966
1369460_at 5.264219 5.2717414 5.36399 5.5672064 5.318573 5.265807 5.2349677 5.527865 5.6305647 5.3631353 5.3775043 5.351073
1369461_at 4.0625 3.9471858 4.0038967 4.196056 4.1370625 4.0669584 4.0544977 4.000516 3.9062288 3.9738832 4.166507 4.0444674
1369462_at 4.179413 4.1597033 4.042483 4.267281 4.094693 4.1188736 4.2116203 4.058187 4.0925503 3.9780943 3.873067 4.0932083
1369463_at 5.260352 5.625239 5.422938 5.454387 5.3756013 5.304814 5.144122 5.292565 5.4748807 5.231092 5.6200314 5.067583
1369464_at 4.453697 4.5098343 4.473441 4.6743727 4.6173654 4.4533844 4.5221214 4.4986324 4.6313963 4.6229258 4.6292315 4.536581
1369465_at 12.823649 12.602891 12.857681 12.581494 12.779184 12.750312 12.848278 12.698173 12.909703 12.810601 12.429406 11.892664
1369466_at 3.8248997 3.8451004 3.7516243 3.6510735 3.8951976 3.7415416 3.9022806 3.7694514 3.7382247 3.7014794 3.6954277 3.5317
1369467_a_at 9.386377 8.573647 9.996566 9.639 9.760759 10.015036 9.405827 10.374406 10.231892 8.766341 9.280657 9.516798
1369468_at 6.562762 6.1026 6.3815675 6.157412 6.5375476 6.5393786 6.501973 6.321924 6.4952474 6.461805 6.8871794 6.845344
1369469_s_at 3.434833 3.3427727 3.5055773 3.4517004 3.7527905 3.594596 3.4848776 3.4320428 3.4585934 3.6559083 3.6165464 3.4941773
1369470_at 4.502986 4.3917055 4.3858433 4.6245394 4.69471 4.5095778 4.7093754 4.495187 4.5374155 4.5244164 4.597435 4.20771
1369471_at 4.3750777 4.7364388 4.5597825 4.683914 4.7685285 4.3457994 4.438328 4.6075053 4.5842314 4.8070703 4.823346 4.616536
1369472_a_at 6.4446 6.4456058 6.533882 6.315362 6.4417486 6.5082183 6.282589 6.213824 6.546121 6.5024605 6.364788 6.397943
1369473_at 9.95313 9.789616 9.96641 10.035976 9.94092 9.99671 9.951446 9.94853 9.960068 9.899708 10.001608 9.902167
1369474_a_at 3.8224175 3.764156 3.7818012 3.7754595 3.8003962 3.8787475 3.7030811 3.736463 3.6870875 3.6660159 3.6317682 3.8205233
1369475_x_at 4.042099 3.9636009 4.003414 4.178505 4.1199927 4.1866407 4.026567 4.2961636 4.094451 4.197901 3.9822679 3.9355555
1369476_at 4.6241193 4.7717175 4.869476 4.787232 4.8549943 4.7598505 4.844123 4.7996273 4.8372526 4.4345064 4.7386227 4.710868
1369477_at 4.2453966 4.3318005 4.531138 4.1765347 4.298084 4.103145 4.2822824 4.072524 4.1365952 4.231196 4.165059 4.139511
1369478_at 4.367279 4.5134363 4.2248354 4.5267715 4.3103447 4.151236 4.461506 4.4881015 4.272968 4.2076054 4.354864 4.438491
1369479_at 6.3390217 6.41016 6.4254513 6.3808184 6.6247864 6.4948187 6.3492184 6.6850824 6.49541 6.4886365 6.527703 6.5214505
1369480_at 3.7492096 3.8092663 3.8267705 3.8494172 3.8628342 3.669646 3.8212268 3.6900752 3.8332016 3.551852 3.722234 3.6088262
1369481_at 3.7264059 3.8130121 3.8838036 3.797341 3.8318732 3.7303045 3.918301 3.621543 3.6078675 3.7078998 3.6568267 3.5642717
1369482_a_at 3.7827234 3.9933014 4.104479 3.8412979 4.0003138 3.9034755 3.6769485 3.8697033 4.0449057 3.783541 3.674809 3.6826441
1369483_at 5.673764 6.439569 5.8262644 5.7226224 5.8119817 5.613684 5.697886 5.5818186 5.66001 5.9606066 5.9652944 5.8316054
1369484_at 4.192766 4.527069 4.649452 4.7533975 4.6526327 4.291087 4.359329 4.5189214 4.7030587 4.364324 4.3774686 4.424796
1369485_at 9.537025 9.792624 9.84359 9.931255 10.18636 10.126393 10.148089 10.446971 9.884875 9.784108 9.519689 9.76334
1369486_at 3.4395285 3.4019039 3.6709976 3.6551745 3.544147 3.4283156 3.5371754 3.6811295 3.6938853 3.6320176 3.5832462 3.493542
1369487_a_at 4.0387707 4.1499605 4.0284777 4.215172 4.05912 4.0203314 4.1192055 4.168458 4.0588303 4.087862 3.9715223 3.9047902
1369488_at 3.9411764 4.1174145 4.211447 4.296941 4.1786637 4.0226507 4.0619307 4.044787 4.2623024 4.183409 4.003726 4.009615
1369489_at 6.3510227 6.2862735 6.22777 6.1835256 6.412806 6.165253 6.23303 6.118176 6.2045684 6.371149 6.2161903 6.11609
1369490_at 3.9740465 3.809217 3.7552125 3.9999034 3.8388264 4.1139994 3.8477702 3.9222958 3.6140683 3.8084893 3.7107227 4.048414
1369491_at 9.454484 8.862672 9.151442 9.622044 8.451238 9.292228 9.408274 9.552573 9.128699 9.132896 8.656246 9.190842
1369492_at 10.986089 10.774306 11.266059 11.2085085 11.28014 11.31699 11.207167 11.2289295 11.375673 10.964945 11.173383 11.049886
1369493_at 8.009689 8.012684 6.8882923 6.3382506 7.462138 8.775587 8.399948 6.714073 7.098938 9.965544 11.071363 10.909762
1369494_a_at 5.8608556 5.855449 5.8912067 5.9101963 6.2502 6.0353274 5.9112134 5.9761515 6.074759 5.8734207 5.927431 5.856231
1369495_at 5.861158 5.7509813 5.9055047 6.0180793 6.0150366 5.9465423 5.7745066 5.804881 5.8145876 5.8271904 6.0156674 5.603312
1369496_at 7.127745 7.3245926 7.4945087 7.4033537 7.324832 7.5012455 7.401188 7.413712 7.5392704 7.3741612 7.375821 7.3132677
1369497_at 4.765758 4.979765 4.4049473 4.5577064 4.6209784 4.5640607 4.58483 4.6340804 4.714679 4.543046 4.977705 5.0635653
1369498_at 4.656984 4.470234 4.572266 4.3554673 4.412932 4.36704 4.6469774 4.620678 4.659892 4.547653 4.305886 4.5135083
1369499_at 5.5369906 5.536593 5.548486 5.6266084 5.418928 5.425182 5.7092776 5.32622 5.411137 5.179552 5.2006116 5.0766196
1369500_at 5.1611705 5.1417313 5.245362 5.2146454 5.1697235 5.2137384 5.4540644 5.21056 5.201098 5.5172896 5.3208203 5.3714137
1369501_at 5.8945866 6.1666245 6.385146 5.7929688 6.359979 6.228536 5.87611 5.9041305 6.22708 6.109097 6.0332007 6.1017113
1369502_a_at 12.306966 12.307934 12.360847 12.615048 12.209573 12.297994 12.430238 12.398436 12.297584 12.099123 12.124016 12.157022
1369503_at 3.3134649 3.4082377 3.4248748 3.3259885 3.3428767 3.3321958 3.512536 3.181408 3.3997703 3.221158 3.281283 3.2318282
1369504_at 5.2327266 5.674963 5.833767 5.2578664 5.774239 5.413051 5.5095305 5.233801 5.403307 5.2799783 5.1586533 5.320796
1369505_at 5.150364 5.056887 5.5182405 5.7552342 5.8581285 5.857144 5.612637 5.706846 5.641665 5.207079 5.610345 5.8640614
1369506_at 4.6400843 4.587949 4.4110346 4.57143 4.553297 4.3767414 4.436003 4.476329 4.710047 4.6735287 4.4807453 4.491433
1369507_at 4.172433 4.2914 4.280639 4.084284 4.3736153 4.280636 4.2541084 4.3396263 4.277216 4.1806607 4.3331575 4.3571177
1369508_at 4.9615636 4.978896 5.074727 5.1862793 5.1200743 5.2540035 5.0295863 5.1046143 5.2867723 4.977279 4.983921 5.0319004
1369509_a_at 4.600239 4.6226254 4.49372 4.3338966 4.691391 4.532399 4.8707733 4.6777253 4.570187 4.6649523 7.436458 8.220998
1369510_at 6.7712507 6.747559 6.622925 6.56765 6.7227955 6.5671735 6.6188684 6.7927547 6.580178 6.6048594 6.674011 6.6299863
1369511_at 6.176476 6.0164995 6.5523195 5.9053206 6.404065 6.6782746 5.525739 6.153855 5.801107 6.0552793 6.293501 6.3922634
1369512_at 5.572131 5.520487 5.5694647 5.458393 5.585863 5.6080523 5.484031 5.370076 5.482011 5.5376053 5.422044 5.433732
1369513_at 4.6704974 4.869458 5.0636177 4.940295 4.9971404 4.713596 4.8623915 4.7763615 4.816877 5.0312967 4.8120975 4.682843
1369514_at 6.0172005 6.1580887 6.0895267 6.2367644 6.261834 6.009041 5.9347196 6.2905793 6.1492286 6.3624034 6.421938 5.9458323
1369515_s_at 4.512713 4.495767 4.631795 4.5838833 4.7181334 4.4271646 4.6257267 4.4148183 4.622234 4.3578324 4.6534376 4.484071
1369516_at 3.9451935 4.0002584 3.8147168 3.9370174 3.9264665 3.8806822 3.845646 4.0586977 3.7658696 3.9340236 3.820231 3.741246
1369517_at 4.7443047 4.7580895 4.7972355 4.991617 5.222649 4.9027405 4.772218 4.950237 4.8799415 4.953671 4.824654 5.0549107
1369518_at 5.4102216 5.2495155 5.162036 5.203784 5.040663 5.236383 5.0467176 5.056842 5.054994 5.041086 5.062229 5.146947
1369519_at 4.589498 4.320458 4.396885 4.3021336 4.410009 4.40465 4.2656198 4.3323116 4.6393805 4.1353683 4.278886 4.260559
1369520_a_at 5.560876 5.5919085 5.5829806 5.4534216 5.647577 5.4851246 5.483822 5.5440073 5.317923 5.48594 5.545267 5.3930063
1369521_at 3.5991511 3.3916407 3.5206583 3.501421 3.4366062 3.3859706 3.5265532 3.532856 3.4050741 3.6028044 3.5604024 3.5206015
1369522_a_at 3.2000165 3.8919673 3.350433 3.2721756 3.511141 3.2851877 3.430443 3.5115566 3.3931973 3.4364817 3.58207 3.354648
1369523_at 5.7017303 5.4540973 5.711817 5.7523236 5.7698636 5.4206266 5.4955344 5.879242 5.683837 5.926585 5.485645 5.5897174
1369524_at 4.6164966 4.5805407 4.621495 4.4639645 4.6351113 4.668493 4.4641237 4.532501 4.6677346 4.657875 4.4809356 4.7473054
1369525_at 5.0794954 5.0270166 5.3937826 5.190591 5.274802 5.246522 5.291975 5.094017 5.0788527 5.4639606 5.2960777 5.200406
1369526_at 8.680987 8.8020115 9.108034 9.44329 9.092097 9.171908 9.116201 9.432164 8.946902 9.38444 9.190253 9.147348
1369527_at 5.6989837 5.4056764 5.807777 5.4087195 5.7286887 5.803122 5.623908 5.6336226 5.5726037 5.5942216 5.7843704 5.441511
1369528_at 5.3673353 5.1182327 5.5520916 5.3420043 5.4798183 5.1991973 5.485473 5.277193 5.5112915 5.189353 5.5254436 5.1923018
1369529_at 4.298524 4.3798776 4.321448 4.283311 4.591917 4.288523 4.617876 4.1732717 4.2517776 4.4627457 4.4452553 4.364341
1369530_at 4.7791114 4.70584 4.9233484 4.813066 4.9031987 4.6029997 4.8360424 4.71269 4.806407 4.7483616 4.694765 4.4893994
1369531_at 6.8884068 6.6818094 8.488101 7.4331264 8.044105 7.0852532 7.258473 8.507988 8.212121 7.063548 5.8060164 7.022357
1369532_at 4.9674196 4.9153237 4.9349155 4.710188 5.054002 4.8421383 5.150366 4.807024 4.910392 4.8755417 4.7971272 4.7349167
1369533_a_at 5.657353 5.6458435 5.8288774 5.5480757 5.814509 5.8009086 5.6487823 5.704347 5.6811914 5.7872066 5.9050922 5.7249293
1369534_at 5.1459904 4.9346933 4.8488636 5.1229334 5.114914 4.902667 5.292324 5.0905848 4.8438272 4.81264 4.918724 5.144246
1369535_at 5.053816 5.1898456 5.1619844 5.1074286 5.0090313 5.027087 5.1036277 5.2669063 5.18003 5.129082 5.181904 5.07989
1369536_at 4.9703918 5.2187824 4.790608 5.1457767 5.013544 4.789718 5.0218606 4.775494 5.1123705 4.935146 4.8480234 5.1330523
1369537_at 5.0956726 5.114507 5.1499004 5.2947383 5.210518 5.3841944 5.107312 4.9970884 5.047636 5.461833 5.2871256 4.974106
1369538_at 4.738472 4.4745455 4.732152 4.6680355 4.6207895 4.7224736 4.679989 4.3886228 4.84852 4.495685 4.5818048 4.587207
1369539_at 5.677698 5.049198 5.472559 5.656699 5.269473 5.420705 5.830673 5.563278 5.5646524 5.43851 5.3321543 5.419569
1369540_at 4.2204456 4.2215247 4.253598 4.139884 4.1930575 4.114542 4.4491014 4.288897 4.0352707 4.036257 4.00426 4.4021015
1369541_at 3.3943346 3.4975984 3.6458094 3.784152 3.6424408 3.631585 3.7517242 3.7014987 3.6382658 3.421627 3.7839832 3.563027
1369542_at 5.449109 5.212455 5.277173 5.549849 5.3718534 5.4370413 5.3809447 5.3679695 5.552945 5.3042564 5.337403 5.410224
1369543_s_at 6.2480044 5.9145403 6.1946745 6.036646 5.8150225 6.1798196 6.101908 6.187188 5.919541 6.311303 6.1410136 6.2232594
1369544_a_at 4.121667 4.176776 4.300234 4.28539 4.1980696 3.9723637 4.3815594 4.039814 4.2689753 4.1809287 4.0970597 4.1829977
1369545_at 4.9913025 5.0138664 5.0748477 4.9944477 5.0978346 4.902047 5.0782313 5.0125794 5.0268183 4.939991 4.903308 4.9614687
1369546_at 11.328383 11.135692 11.656698 11.474415 11.440719 11.545516 11.415084 11.607725 11.689252 11.267042 11.220369 11.496107
1369547_at 4.2699623 4.4976463 4.2760935 4.1883907 4.2738857 4.1178584 4.0232635 4.1753426 4.2466183 4.185981 4.227124 4.339064
1369548_at 5.1736794 5.07428 5.302541 5.6141853 5.229302 5.3711295 5.3572598 5.1881146 5.2096915 5.198757 5.133662 5.1750474
1369549_at 7.121518 7.65758 6.972487 6.971465 7.082965 7.1070433 6.9825664 6.9726677 7.1248713 7.066735 6.9960804 7.1708155
1369550_at 3.9094093 3.670873 3.7659183 3.7070289 3.751779 3.7579365 3.7786982 3.7859225 3.819665 3.886059 3.8043227 3.5010083
1369551_at 5.0765786 5.0940237 4.8641014 5.0455847 5.0896006 4.876672 5.0150566 5.174288 5.087572 4.920866 5.30574 4.7751284
1369552_at 4.7206736 5.5051475 4.8569603 4.8297014 4.7850776 4.6444483 4.720563 4.652092 4.7547855 4.715612 4.863272 4.702501
1369553_at 4.8420963 4.651024 4.653446 4.5764966 4.828571 4.8771105 4.91345 4.6792755 4.762748 4.7108593 4.9056683 4.6063643
1369554_at 9.516336 9.392865 9.439448 9.41872 9.507216 9.432486 9.254943 9.577466 9.394355 9.343595 9.224136 9.286108
1369555_at 4.25914 4.160531 4.069721 4.420208 4.0796013 4.1461964 4.482366 4.1051197 4.2871923 4.025437 4.184096 4.2521048
1369556_at 5.088499 5.329359 5.493478 5.184949 5.356126 5.5163784 5.284754 5.369603 5.5746717 5.4668007 5.2158365 5.1968985
1369557_at 6.994919 7.31423 6.889955 6.946575 6.9860826 7.0640073 6.946496 6.9824886 7.078357 7.2723575 7.2096863 7.566546
1369558_at 8.648991 8.318769 8.289923 8.489653 8.410186 8.510406 8.70975 8.66066 8.492653 8.299234 7.8717737 8.352588
1369559_a_at 9.8337345 10.048625 9.60608 9.832057 9.779662 9.719346 9.685393 9.583624 9.545872 9.907921 9.732644 9.759486
1369560_at 9.223572 9.361481 9.209715 9.332014 9.393479 9.29408 9.1761875 9.2085495 9.284559 8.973209 9.123328 9.163369
1369561_at 3.7824066 3.7951615 3.6755278 3.685393 3.714132 3.5319183 3.7875504 3.6540596 3.768362 3.6967127 3.6064084 3.7788894
1369562_at 5.886189 6.5375743 5.829412 5.952259 5.7265677 6.033349 5.8965626 5.934452 5.525124 5.9819713 6.0069084 6.047348
1369563_at 4.402411 4.46742 4.299164 4.4183297 4.551043 4.4176674 4.354171 4.318617 4.280098 4.253357 4.4932566 4.1972075
1369564_at 4.4419765 4.3997283 4.376145 4.5627604 4.2896023 4.476644 4.458068 4.4820204 4.490081 4.471204 4.3896523 4.264619
1369565_at 5.043431 5.303433 5.1326118 4.8468466 5.185621 4.970985 5.1833262 4.990077 4.8532386 5.1356463 5.042432 4.9792566
1369566_at 4.911622 4.8866363 4.686814 4.9898424 5.358002 4.751537 4.851507 4.8650947 5.014118 4.886918 4.9839144 4.9319105
1369567_at 4.9603395 5.035593 4.8879304 5.1592326 4.8774962 4.886243 5.040229 4.8655596 4.9247656 4.9183917 4.8532963 5.0143824
1369568_at 4.578179 4.543314 4.532963 4.789345 4.4155154 4.616847 4.591861 4.6062627 4.548617 4.5738215 4.5253663 4.4632525
1369569_at 4.0503078 4.0961056 4.504632 4.2016015 4.4358664 3.9991505 4.401018 4.2109413 4.2584066 4.180199 4.137564 4.0930696
1369570_at 3.2991745 3.3586416 3.3841221 3.2268596 3.2284477 3.4077656 3.709853 3.3550875 3.4118958 3.4286163 3.7818525 3.5181637
1369571_at 8.365011 8.211795 8.450122 8.327506 8.353776 8.383499 8.516894 8.366568 8.32913 8.345527 8.518434 8.5054
1369572_at 4.004244 4.0356913 4.051441 4.001769 4.1455784 4.0211143 4.293764 4.025279 3.9397702 4.1183143 4.087974 3.9290276
1369573_at 4.213901 4.171148 4.0796824 4.253651 4.3519697 4.303303 4.143225 4.2270484 4.246379 4.184261 4.2598 4.116683
1369574_at 3.9492671 3.9478211 4.0295024 4.018881 3.9346194 3.853703 4.143225 3.888111 3.8938122 3.8469813 3.73269 3.7907124
1369575_at 3.5143688 3.4715242 3.6118445 3.4239318 3.4624631 3.4336686 3.5559964 3.450512 3.3471227 3.4545236 3.364341 3.436531
1369576_at 3.8130164 3.8408122 4.0541167 3.8791876 4.1058574 3.7364178 3.744086 3.6424308 3.782189 3.9081643 4.0358195 3.6599903
1369577_at 6.8620257 7.2237263 6.9973783 6.0818653 6.764053 6.7789907 7.495879 5.4920855 6.0958643 7.2934556 7.0179114 7.01365
1369578_at 4.493838 4.3573246 4.2231913 4.3312035 4.526123 4.414398 4.421035 4.703092 4.4512053 4.3658977 4.4742575 4.215443
1369579_at 5.80309 6.1970253 5.7950625 6.1036015 5.9364543 5.9346595 5.9303455 6.465798 6.0621386 6.2110324 6.0487723 5.9817204
1369580_at 4.081518 3.8581617 4.119829 4.109272 4.341773 3.9746447 4.1331425 4.0754642 4.0338917 4.2880015 4.030592 4.051347
1369581_at 11.383532 11.239316 11.272522 11.338158 11.204539 11.344425 11.373508 11.357083 11.292614 11.439448 11.617596 11.411037
1369582_at 5.929527 6.077328 6.115248 6.1718187 6.1533055 6.3161917 5.9516845 6.144086 5.95592 6.1254897 6.0211763 6.053835
1369583_at 4.8600307 4.802555 4.9867773 4.923764 5.0608172 4.8084087 5.045036 5.118545 5.004581 4.854973 4.857414 4.753173
1369584_at 6.00608 5.797816 5.8928976 5.850796 6.165825 6.1232667 5.662719 6.3406215 5.9855995 6.4248905 6.4114156 6.6860642
1369585_at 3.7857852 3.6255329 3.7855308 3.7807605 3.6327276 3.6798851 3.644199 3.9605527 3.7329288 3.662337 3.8426874 3.698377
1369586_at 3.464436 3.7691672 3.3918707 3.5752387 3.747745 3.543184 3.4835935 3.4564407 3.3770375 3.5795722 3.377934 3.5553071
1369587_at 4.3910537 4.2792826 4.133501 4.327291 4.42892 4.1993895 4.443298 4.360507 4.426629 4.4839 4.3525033 4.3423934
1369588_a_at 8.091759 8.32984 7.6929407 8.058437 7.795392 7.8632007 7.8362308 7.7593117 7.803932 7.7626762 7.768881 8.096159
1369589_x_at 3.8126283 3.7527666 3.9358997 3.8233294 3.8740342 3.684289 3.8579254 3.8988872 3.8660026 3.8801599 3.8597643 3.6644993
1369590_a_at 6.590625 6.170844 6.481653 6.7406454 6.5971813 6.818991 6.6490393 6.953861 6.711109 6.4080176 6.7293177 6.7394114
1369591_at 3.8886974 3.8680005 3.9056592 3.8566098 3.7898252 3.748876 3.896883 3.8677783 3.8881586 3.627504 3.8993347 3.7219524
1369592_at 6.4820304 6.458204 6.697784 6.6545844 6.8826375 6.420172 6.7219214 6.471395 6.611768 6.303131 6.6222606 6.459876
1369593_at 3.4598556 3.5918696 3.557391 3.4392536 3.5192962 3.3933787 3.7829154 3.5702467 3.5525136 3.4531195 3.725852 3.5678031
1369594_at 5.7098627 5.5144343 5.7720065 5.690156 5.679762 5.3962336 5.6563034 5.485949 5.6220455 5.6167507 5.10914 5.118898
1369595_at 3.7522676 3.578074 3.780594 3.8814998 3.6927266 3.7475078 3.6675122 4.0225616 3.7125988 3.7723582 3.993885 3.6432045
1369596_at 4.5520277 4.5832543 4.5217733 4.6221 4.654132 4.7495146 4.666353 4.6984425 4.666438 4.4255295 4.475855 4.481122
1369597_at 7.108499 6.9543104 6.9767656 7.1424937 6.9681573 7.188539 7.059896 7.144568 7.086961 6.9478464 7.031422 7.0327735
1369598_at 4.2953806 4.244933 4.32767 4.321138 4.4804645 4.471921 4.5394654 4.333112 4.064949 4.306664 4.229565 4.2008367
1369599_at 5.0132136 4.810081 4.954833 4.9890656 4.9596505 4.9063215 5.2247243 4.9700217 4.980747 4.922526 4.745782 4.980413
1369600_at 4.4304047 4.452956 4.093525 4.423529 4.4370146 4.2996683 4.4325075 4.4803567 4.3180733 4.328524 4.3660173 4.1619186
1369601_at 4.578795 4.775035 4.6742105 4.8696985 4.8302298 4.9810514 4.554697 4.823078 4.99036 4.697266 4.70303 4.941662
1369602_at 4.2058496 4.4381924 4.517365 4.362503 4.2573595 4.485738 4.314972 4.333686 4.478497 4.138031 4.4162664 4.107117
1369603_at 3.586975 3.5696406 3.5443716 3.522755 3.695363 3.6574545 3.3753703 3.6485035 3.5295978 3.649368 3.6103601 3.792301
1369604_at 4.5807123 4.777017 4.717111 4.901931 4.747464 4.5114126 4.703368 4.619031 4.8154945 4.829546 4.6232653 4.61743
1369605_at 5.3386207 5.4036207 5.5077424 5.3669243 5.5144577 5.2884336 5.3533916 5.3110657 5.2632627 5.3702583 5.3236713 5.424135
1369606_at 3.810023 3.8219159 3.9744537 3.7744102 3.9257567 3.8508277 3.7254243 4.114569 3.9199545 4.0405526 3.8479404 3.7043421
1369607_at 5.8867235 5.990703 5.777577 5.9338017 6.0249243 5.9791117 5.8654213 5.9401536 5.856021 5.776516 5.923404 5.937159
1369608_at 4.264171 4.148286 4.313575 4.288453 4.41782 4.339204 4.2462845 4.1776605 4.2563353 4.168702 4.1284914 4.1292944
1369609_at 3.783636 3.6554332 3.7602568 3.624846 3.838804 3.6242626 3.655362 3.7002032 3.9910672 3.7832458 3.869821 3.9330382
1369610_at 6.187156 6.60758 7.00935 6.5673647 6.6487727 6.713867 6.6636715 6.5933285 6.5784497 6.7215176 6.3622885 6.471815
1369611_at 4.89783 4.8239813 4.945496 4.8833876 5.132408 4.9508214 4.7779374 5.0040236 4.9815583 5.007815 5.1916676 4.736885
1369612_at 4.8312387 5.053068 5.0019884 5.0658884 5.064893 5.110405 4.883646 4.983132 4.868188 4.751857 4.836279 5.04688
1369613_at 3.87292 3.7698567 3.8666236 3.9341376 3.9395325 3.9456525 3.679742 3.897775 3.8574631 3.8098083 3.832773 3.7419052
1369614_at 4.1547494 4.1483994 3.8663666 4.158009 3.9713979 3.9908054 4.1052914 4.1606274 4.1947193 3.961512 3.8200889 3.9928236
1369615_at 5.7137794 5.6959934 5.7382407 5.7329235 5.7251697 5.582314 5.6756415 5.6926455 5.6998987 5.697147 5.5988483 5.7176523
1369616_at 4.203168 4.3619304 4.53183 4.156545 4.4642596 4.498292 4.142009 4.4320726 4.3289685 4.343558 4.2674494 4.2991323
1369617_at 6.9080067 6.414765 6.241366 6.100938 6.101022 6.1049385 5.7774563 6.160349 6.416485 6.251863 6.60224 6.7094016
1369618_at 4.1896734 4.4557176 4.341439 4.5359974 4.3622894 4.3694677 4.1878796 4.3535714 4.5642066 4.38789 4.3053093 4.1412754
1369619_at 4.7172375 4.8474274 4.8108397 4.9657855 4.824973 4.7976623 5.0545087 4.635145 4.671373 4.820629 4.9752283 4.8757415
1369620_at 3.8559582 3.7783859 3.7557952 3.834048 3.8279052 4.003666 3.982553 3.8410835 3.891744 3.9726317 3.9461615 3.8341684
1369621_s_at 9.5348 9.60218 9.582769 9.593703 9.731763 9.712404 9.637158 9.77525 9.687024 9.588064 9.577144 9.938988
1369622_at 4.3071017 4.5158944 4.4121094 4.448363 4.544883 4.5701947 4.408603 4.475439 4.464431 4.222848 4.4044266 4.4510446
1369623_at 4.673174 4.80562 4.725155 4.7269707 4.811799 4.4915876 4.865741 4.7771783 4.7263336 4.752779 4.630573 4.7118726
1369624_at 5.8328114 5.925896 5.960184 5.820813 5.925693 5.593883 5.7206435 5.757606 5.804587 5.807909 5.76182 5.6074214
1369625_at 6.4963136 5.792016 6.04848 6.4477987 5.587884 6.296424 6.1149936 6.511909 5.847625 6.3705325 6.1101017 6.1434207
1369626_at 8.919262 8.801383 8.993952 8.755765 8.914818 8.836974 8.983023 9.0446825 9.085379 8.968514 9.032742 9.058175
1369627_at 3.8649414 3.877276 3.9637764 4.020768 3.9897316 3.975253 4.0824347 3.902221 4.0443187 4.0934362 4.0655065 3.8646228
1369628_at 9.3326235 9.667118 8.969566 8.875179 9.617817 9.245065 9.547696 8.992843 9.205095 9.650026 8.814205 9.266458
1369629_at 11.847655 11.667469 11.951302 11.9020405 11.983019 12.048481 11.95033 11.8673725 11.899907 11.846429 11.683956 11.709493
1369630_at 12.864893 12.719358 12.921425 12.876916 12.927472 12.882976 12.846922 12.88877 12.916483 12.75795 12.700741 12.608317
1369631_at 7.7240496 7.6583233 7.644328 7.567788 7.6445165 7.532326 7.6035213 7.5938473 7.5769253 7.691575 7.8840837 7.945274
1369632_a_at 7.020996 6.5291963 6.7296033 6.694997 6.698417 7.240141 6.784523 6.2041745 6.589546 5.9870234 5.703014 5.6008925
1369633_at 11.069517 10.950609 10.531608 10.635301 11.147595 11.002053 11.330881 10.67109 10.668555 10.753718 10.518564 10.993103
1369634_at 6.316655 6.233918 6.5850472 6.3162756 6.497048 6.156931 6.4802394 6.164484 6.3028917 6.2277365 6.3936744 6.368697
1369635_at 11.499964 11.525939 11.519847 11.63871 11.44137 11.277702 11.535349 11.473465 11.603843 11.584139 11.604649 11.546492
1369636_at 12.196451 12.1464615 12.141985 12.254875 12.158413 12.0115185 12.218835 12.190276 12.31059 12.19479 12.283788 12.113541
1369637_at 4.9823136 5.0845184 4.798861 4.958852 4.852024 4.7045774 4.7897 4.794566 4.9014044 4.7120624 4.684861 4.8058844
1369638_at 5.386482 5.9258485 5.3288593 5.4595904 4.9975734 5.2460036 5.221789 5.414839 5.326912 5.7337813 5.79232 5.5717087
1369639_at 3.774703 3.5187223 3.7689729 3.7946765 3.7023215 3.7196126 3.6831834 3.4978309 3.5860124 3.69353 3.9780278 3.580189
1369640_at 5.4123917 5.5500975 5.3914843 5.433214 5.3922005 5.243422 5.265151 5.43566 5.4480567 5.675206 5.569918 6.045677
1369641_at 7.712373 7.8179026 8.090481 7.561035 7.864603 7.695282 7.7483954 7.4925795 7.7970834 7.715203 7.5322723 7.730309
1369642_at 7.311634 7.4655824 7.7374983 7.1910653 7.504715 7.6582265 7.568609 7.23046 7.559182 7.5292134 7.328453 7.464013
1369643_a_at 7.376231 7.3332286 7.591533 7.2199564 7.6883473 7.480264 7.582713 7.15097 7.420786 7.135215 7.235131 7.3190565
1369644_at 9.1245775 9.098692 9.340108 9.003396 9.266264 9.04762 9.197402 8.787378 9.117129 8.917559 9.05204 8.994783
1369645_at 4.123211 3.8956969 4.1412306 3.883209 4.098522 4.0102663 4.2725453 4.059837 4.1139326 4.065467 3.9580705 3.9635506
1369646_at 3.6868064 3.7789 3.594597 3.7657888 3.713979 3.8942304 3.6629453 3.7767768 3.7820716 3.7719207 3.838709 3.5791433
1369647_at 6.4767475 6.9834237 6.6915555 6.3302536 6.7620063 6.517638 6.5205407 6.5117598 6.654598 6.351161 6.5199103 6.4414396
1369648_at 6.9011273 7.131663 7.0452223 6.802022 6.783974 6.9643774 6.8928385 6.828113 6.8197837 6.6616526 6.594842 6.7294803
1369649_at 5.345143 5.5340133 5.103216 5.3327866 5.155667 5.0245905 5.292424 5.422302 5.1453924 5.5255194 5.5377746 5.275997
1369650_at 7.0946994 7.0461993 7.011111 6.8429303 6.9202166 6.7086463 7.0050516 6.796771 6.9616466 6.982666 6.725337 7.024508
1369651_at 4.9312215 4.999715 5.0679364 4.9811845 5.097843 5.110405 5.2985153 4.8415437 4.9862266 4.7493935 4.7260427 4.788627
1369652_at 3.973627 3.6923625 3.7659183 3.644388 3.837685 3.7767625 3.8111558 3.7971442 3.6181397 3.7025788 3.5981867 3.7546468
1369653_at 6.654547 6.798382 6.6374187 6.796002 6.963311 6.842486 6.9179287 6.3499274 6.9196615 6.7403827 6.924591 7.0057974
1369654_at 10.237221 10.351049 10.67689 10.259651 10.254278 10.280264 10.557201 10.235573 10.277157 10.199887 10.055999 10.068253
1369655_at 7.5306406 8.039656 7.7878366 7.903211 7.6079345 7.8245015 7.6965413 7.7471967 8.041624 7.312392 7.2918086 7.2825074
1369656_at 6.571768 6.784083 6.8601246 6.4037285 6.8608847 6.591511 6.73875 6.9717293 6.863289 6.7530603 6.920332 6.8795466
1369657_at 3.9856095 4.10921 3.9900258 4.227036 3.772825 4.082906 4.117965 3.8998923 3.9668999 4.0679264 5.0920815 4.0209637
1369658_at 8.169204 7.872611 7.945127 7.8437757 8.283352 8.6312685 7.647064 7.6617475 8.132227 7.401119 7.315738 8.283069
1369659_at 5.61772 6.0015607 5.834053 5.8627915 5.90652 5.8376937 5.704714 5.903206 6.116121 6.0781927 6.104863 6.0358696
1369660_at 4.552681 4.473215 4.5687323 4.317581 4.5137606 4.3808403 4.754259 4.5278726 4.4450583 4.432996 4.4514327 4.652426
1369661_at 7.5343437 7.6894207 7.6440296 7.6191506 7.5922656 7.657375 7.554138 7.7719936 7.6738253 7.5767417 7.4745007 7.521357
1369662_at 3.671122 3.441388 3.515689 3.382682 3.619638 3.4007711 3.6340733 3.4875784 3.3912 3.6442533 3.634032 3.560021
1369663_at 6.515525 9.156378 9.388022 9.321628 9.283141 8.665738 9.727473 6.825368 10.061735 9.644928 6.6637893 6.501143
1369664_at 10.1333475 9.8482895 10.212446 10.692053 10.850934 10.501156 9.780258 10.744105 10.484702 10.37617 10.507925 10.861094
1369665_a_at 7.924618 8.923723 8.149175 7.98187 8.078352 7.809593 7.7105484 8.087253 8.157438 7.9732738 7.9183984 7.9257407
1369666_at 6.140038 6.3088527 6.074559 6.029995 6.0488114 5.944288 6.1526017 5.903206 6.0408664 6.017783 5.9758077 6.5508227
1369667_at 6.329466 6.4637766 5.9914746 6.540564 6.6336465 6.2253776 6.4629903 6.371138 6.540831 6.5635996 6.6822085 6.4373875
1369668_x_at 3.8809721 3.7801487 3.887745 3.7000804 3.9962878 3.8634045 3.749398 3.6878793 3.9035673 3.8758059 3.800259 3.8786173
1369669_at 8.045513 8.161638 7.8921695 7.8959517 7.7259326 8.009367 7.8853827 8.087181 7.8838334 7.8024297 7.612695 7.91002
1369670_at 4.726636 4.968377 4.9127645 5.3126245 5.0884814 4.6982007 4.8260803 4.945285 4.930267 4.564687 4.8448353 4.6799445
1369671_at 12.5840225 12.345852 12.661609 12.678664 12.745133 12.744769 12.572864 12.62044 12.780442 12.402442 12.429694 12.456702
1369672_at 6.614399 6.909275 6.540573 6.5148377 6.5091877 6.644183 6.5417094 6.6730623 6.580494 6.5783577 6.6271477 7.043014
1369673_at 4.02588 3.9123476 4.0085783 3.9855914 4.105742 4.453393 4.003685 4.0535774 4.431578 4.0893517 4.3830376 4.2336454
1369674_at 3.6411796 3.7341719 3.6007712 3.7133193 3.493207 4.6866035 3.680899 3.5333047 4.783758 3.4933584 4.0126476 4.0732784
1369675_at 6.5822887 6.715806 6.475214 6.7210064 6.5445285 6.621197 6.7980227 6.634908 6.7466187 6.5009995 6.3875737 6.741305
1369676_at 7.5388656 7.53404 7.393859 7.4296966 7.5866823 7.5932646 7.507416 7.266768 7.6864 7.3582544 7.352838 7.1561394
1369677_at 3.4791193 3.4665337 3.7180603 3.5264008 3.581127 3.4993572 3.625853 3.641568 3.5006723 3.450091 3.598981 3.4686828
1369678_a_at 7.2909794 7.2620034 7.238749 7.4084496 7.277805 7.495712 7.3856215 7.342046 7.194371 6.9695954 7.220328 7.1825123
1369679_a_at 9.772257 9.489171 9.584125 9.674322 9.763308 10.114323 9.910121 9.906328 9.928522 9.371074 9.787174 9.676401
1369680_at 4.981235 5.084103 5.102062 5.254939 5.194236 5.0829444 5.055208 5.1608953 4.846199 5.193488 5.080592 5.275213
1369681_at 4.5273814 4.660346 4.4692297 4.387467 4.5616384 4.6022415 4.5429344 4.4449296 4.363689 4.506214 4.6967463 4.4729924
1369682_at 6.2019167 6.249216 6.0701485 6.265868 6.338777 6.273266 6.400412 6.2019315 6.3618765 6.354245 6.0646753 6.113383
1369683_at 6.9646997 7.174339 6.8902736 7.0465755 6.725712 6.9677434 6.8122244 6.9490995 6.849894 6.8056636 6.6793866 6.8129807
1369684_at 4.8982096 4.928686 4.789124 4.771408 5.035489 4.809641 4.787919 4.8513503 4.563693 4.866764 4.8633375 4.899906
1369685_at 4.0546174 4.076043 4.1182623 4.0412855 4.0655303 3.978706 4.018628 3.9830773 3.824268 4.2685394 4.341652 4.070984
1369686_at 4.2220554 4.2765265 4.1498756 4.321086 4.220138 4.3368855 4.3175635 4.19618 4.356667 4.3768244 4.2676845 4.1054335
1369687_at 4.209338 4.410557 4.223201 4.206479 4.232786 4.163888 4.156044 4.2471695 4.147632 4.283539 4.1775775 4.265681
1369688_s_at 4.9098997 5.524287 5.016187 4.873747 4.8206778 5.126495 4.678013 4.8086805 4.9171467 4.9754543 4.7634835 4.6119337
1369689_at 6.3715763 6.5923553 6.54494 6.5875964 6.8273516 6.605758 6.7056127 6.602494 6.568376 6.49354 6.573144 6.720224
1369690_at 6.8364058 6.7026033 6.803322 7.0334353 6.996268 7.089123 7.03042 6.925422 6.966271 7.035548 6.9175277 7.1437364
1369691_at 4.741781 4.4718657 4.7953777 4.709073 4.5370817 4.517501 4.6545715 4.7439547 4.578288 4.552931 4.783536 4.552006
1369692_at 3.9648976 3.8137898 4.0189114 3.8599317 3.8852966 3.8540661 3.80179 3.8990688 3.8342388 3.8689668 3.8058743 3.7148
1369693_a_at 5.6182795 5.9962273 5.279556 5.989351 5.964724 5.3568945 5.905407 6.2978973 5.715928 6.581125 6.74753 6.5508227
1369694_at 3.7651556 3.552023 3.7171013 3.920371 3.728078 3.7751818 3.7489283 3.8968894 3.6136122 3.8976164 3.7171416 3.7103443
1369695_at 4.381812 4.317531 4.739243 4.317172 4.347293 4.166627 4.653477 4.328962 4.2020507 4.2286997 4.486862 4.2011347
1369696_at 4.01993 3.7948802 3.7335317 3.6367643 3.6416435 3.6224864 4.1297855 3.8252113 3.6405563 3.7832458 3.9673922 3.7945282
1369697_at 4.090742 3.9448164 3.867708 3.9997778 4.366265 3.7625434 3.8602166 3.9625354 3.8538094 3.8538415 4.260711 4.0428057
1369698_at 4.923837 5.340571 4.783412 4.904584 5.0652523 4.932721 4.8375773 4.7541275 4.866762 5.0184655 6.236128 5.391358
1369699_at 4.5913258 4.7082443 4.88855 4.822967 4.8893843 4.6357565 4.5455503 4.860507 4.8167305 4.814953 4.6371713 4.472657
1369700_at 5.6906147 5.7812905 5.6121216 5.6784806 5.904843 5.712813 5.8699555 5.8340826 5.773663 5.5158815 5.4542894 5.806442
1369701_at 12.416195 12.210608 12.437817 12.401928 12.484158 12.470849 12.453961 12.357225 12.578909 12.165967 12.320769 12.212327
1369702_at 6.7583156 6.971424 6.8765655 6.7052817 6.7294254 6.788189 6.7406363 6.749623 6.8398614 6.7093935 6.961447 6.90363
1369703_at 6.478262 6.9373145 6.462331 6.791147 6.8106284 6.807366 6.541839 6.6996922 6.8316827 6.5776067 6.5544925 6.502542
1369704_at 6.7075334 6.615076 6.434071 6.5855117 6.460046 6.602888 6.5981927 6.5020456 6.677592 6.3455973 6.403686 6.438201
1369705_at 5.1725645 5.292573 5.1284857 5.343423 5.0725603 5.2939243 5.2634397 5.1885085 5.278759 5.4887486 5.268069 5.1406746
1369706_at 3.8353043 3.901558 3.6674643 3.8814445 3.7257423 3.6777725 4.1369147 3.7611673 3.7839196 3.8022292 3.639117 3.704819
1369707_at 4.6040397 4.9637527 4.586067 4.8253393 4.667285 4.3595996 4.807296 4.8213058 4.674646 4.954433 4.850072 4.6759367
1369708_a_at 5.150314 5.2116804 5.635416 5.493528 5.2885814 5.7791076 5.544589 5.173946 5.776231 5.36624 5.369656 5.6041875
1369709_at 4.0625 4.2188597 4.2317095 4.1663876 4.0526047 4.0846653 4.2863035 4.038866 4.150839 4.0419216 4.1218204 4.0786533
1369710_a_at 3.8165963 3.8923159 3.688438 3.6761746 3.7244003 3.7247071 3.6973796 3.6251702 3.9406645 3.7944508 3.7003522 3.7197278
1369711_at 4.574568 4.6711483 4.532519 4.656121 4.739446 4.7662015 4.7128477 4.9056735 4.86096 4.751831 4.5061088 4.6385565
1369712_at 7.316219 7.347576 7.3312497 7.1558447 7.3647676 7.52833 7.4344335 7.104226 7.455208 7.5949187 7.5217733 7.451421
1369713_at 5.7244506 5.88451 5.6391764 5.768034 5.5946164 5.444051 5.4345145 5.557551 5.4331555 5.740275 5.810479 5.6023474
1369714_at 6.648971 6.7147765 6.808926 6.7799325 6.437796 6.454631 6.6544213 6.857204 6.786069 6.617578 6.702536 6.866788
1369715_at 4.284289 4.07565 4.1834793 4.2527556 4.2320437 4.292747 4.234176 4.3455057 4.0989175 4.1881995 4.1678967 4.2279906
1369716_s_at 9.814474 9.435822 9.722647 9.685688 9.84846 9.845201 9.582265 9.70102 9.863421 9.652877 9.452943 9.731956
1369717_at 4.549184 4.4567156 4.3899937 4.227036 4.6423383 4.4626384 4.6225877 4.231769 4.467429 4.3503456 4.464325 4.3347907
1369718_at 8.60397 7.9401674 8.261957 8.530884 8.401985 8.741062 8.69144 8.356571 8.50093 8.43412 8.42592 8.540228
1369719_at 3.3049834 3.2034583 3.439756 3.3417175 3.3530593 3.25585 3.2151818 3.2714403 3.310736 3.348551 3.2197897 3.0694456
1369720_at 9.156506 9.041969 9.503088 9.291229 9.103038 9.394813 9.320072 9.67066 9.559664 9.15018 9.066704 9.269598
1369721_at 4.8221545 4.8649344 4.805075 5.018827 5.1451974 4.8308873 4.983809 4.9078817 4.9108424 4.9031568 4.806371 4.834388
1369722_a_at 7.9145675 7.664996 7.8607388 8.112918 7.833962 7.855438 8.060786 7.939896 7.8658204 7.826022 7.7676487 7.6466312
1369723_at 7.20348 6.768906 7.100625 7.1464562 6.8444486 6.9997597 7.128983 6.9629817 6.8990097 7.022652 6.765391 6.8544936
1369724_at 5.119307 5.237027 5.2298737 5.178114 5.4623218 5.108568 5.2096825 5.1939383 5.150118 4.9087276 5.0153666 5.174341
1369725_at 7.6641 8.008196 7.815835 7.5316663 7.8425493 7.5691237 7.603244 7.250411 7.5525646 7.460225 7.746628 7.6588297
1369726_at 8.528961 9.010468 8.251067 8.458008 8.609648 8.512076 8.596756 8.42201 8.689131 8.63455 8.868784 8.8484535
1369727_at 13.749399 13.684174 13.74748 13.873047 13.728768 13.806422 13.682815 13.781029 13.839731 13.748442 13.974976 13.941188
1369728_at 5.389671 5.1080246 5.5123997 5.421475 5.491797 5.737888 5.6834817 5.6646347 5.4284415 5.28426 5.2854347 4.9379406
1369729_at 8.934256 9.006132 9.212887 9.020884 9.226658 8.747107 8.966545 9.0624485 9.178894 9.209791 9.0708065 9.227583
1369730_a_at 4.9676876 4.8967524 4.9068565 4.832548 5.041728 4.713009 4.880064 4.9682455 4.882517 5.064912 4.8602266 4.836221
1369731_at 3.4126506 3.2761528 3.2931125 3.3554115 3.3459108 3.2927248 3.4848588 3.4102378 3.3783312 3.53272 3.439418 3.381032
1369732_a_at 4.7626505 4.8983946 5.032424 4.599738 4.7582693 4.7396584 4.6764536 4.8253717 5.155945 4.9225082 4.4378366 5.2000904
1369733_at 8.132214 8.321621 8.137308 8.235115 8.278318 8.372123 8.314068 8.165788 8.263893 8.460013 8.236092 8.346937
1369734_at 8.82132 8.980526 9.0024395 8.958689 8.745256 9.079587 9.071376 8.875147 8.961151 8.83411 8.775482 8.98027
1369735_at 5.5581446 6.298393 6.001762 6.01338 5.6504965 6.003111 5.8089967 5.957371 5.683877 5.840477 5.916767 6.0814776
1369736_at 5.3586473 5.343279 5.1899657 5.2222204 5.1961446 4.940631 4.8374805 5.119198 5.233888 4.7776337 4.778305 4.9903507
1369737_at 9.552928 9.306703 9.7894945 9.608689 9.483203 9.489968 9.456228 9.016219 9.2071 8.706064 7.8986225 8.087291
1369738_s_at 10.061437 10.056234 10.354107 10.255223 10.140788 9.950456 10.163866 9.709838 9.774421 9.424849 9.207078 9.156628
1369739_at 4.246679 4.3837237 4.2064342 4.226285 4.296444 4.3328767 4.2761545 4.1176043 4.3795567 4.4902525 4.258504 4.363571
1369740_at 4.8730593 4.9527216 4.956292 5.204135 5.0535507 5.032894 5.0443373 5.0245805 4.950556 4.998935 4.949231 4.8918495
1369741_at 5.6566205 5.633154 5.6220913 5.5824404 5.8873425 5.5119247 5.517956 5.4410467 5.6378236 5.7180724 5.6147346 5.5886674
1369742_at 4.742353 4.746025 4.665877 4.8267207 4.8382 4.6391625 4.861579 4.7161865 5.0011053 4.7330103 4.501681 4.6511555
1369743_a_at 8.347132 8.62226 8.680658 8.658041 8.1827345 8.371738 8.186129 8.579774 8.725567 8.480451 8.803133 8.722759
1369744_at 4.315797 4.352955 4.340556 4.450245 4.6602716 4.2650757 4.3844686 4.4575615 4.4948034 4.442745 4.397384 4.136243
1369745_at 6.248398 6.305087 6.346395 6.476968 6.372177 6.215917 6.3648453 6.448377 6.2528615 6.521551 6.4492984 5.923783
1369746_a_at 11.518181 11.565932 11.771795 11.636146 11.660482 12.060626 11.671857 11.853702 11.956533 11.778501 11.978151 12.086591
1369747_at 6.858224 6.792444 6.6392727 6.7629623 6.566149 6.754697 7.0472484 6.7850084 6.7378325 6.787836 6.7756705 6.8181543
1369748_at 3.6588411 3.557645 3.7164423 3.6276665 3.5302107 3.8483226 3.5642521 3.6814504 3.632133 3.7035277 3.5641267 3.4473572
1369749_a_at 4.166831 4.0310926 4.0845203 3.9379716 4.216669 4.1044755 4.1675305 3.9790502 4.01398 3.9835994 4.0498 3.933497
1369750_at 3.81673 3.6800401 3.735743 3.543954 3.9473832 3.632623 3.6897097 3.7115664 3.738863 3.6475165 3.7461712 3.596377
1369751_at 3.9396036 4.1477494 3.8117874 3.8547833 3.8107665 3.797631 4.0745463 4.012684 4.174952 3.9805267 4.1410055 3.8386903
1369752_a_at 4.8356686 4.935886 4.9037395 4.8737807 5.0717926 5.022313 5.0206747 4.9677057 5.0369964 4.9282274 5.1858325 5.006498
1369753_at 3.89424 4.0054297 3.8911047 4.0541143 4.036852 4.1703625 4.0772066 3.977322 4.048716 4.03557 3.9819655 4.0087857
1369754_a_at 7.7666016 7.9110656 7.9481726 7.9367642 7.9427805 8.296898 8.12421 7.9841475 8.002125 8.165675 8.304156 8.167997
1369755_at 3.5750742 3.7420063 3.56896 3.7386487 3.6630173 3.6569352 3.554345 3.7253149 3.8927443 3.5453165 3.7138376 3.8262985
1369756_a_at 6.370767 7.519372 7.086408 6.167449 6.928947 6.867478 6.5842524 6.5892086 6.7366524 7.4481525 7.689419 7.6590514
1369757_at 5.600102 5.5970926 5.6642337 5.809532 5.74239 5.584415 5.818347 5.726704 5.58425 5.6805463 5.798141 5.463695
1369758_at 7.808822 7.824863 7.8445926 7.9695444 7.927767 8.259934 7.7816014 7.979314 7.973016 8.216773 8.299498 8.51032
1369759_at 5.3253794 5.2788095 5.4320216 5.4324756 5.5139 5.4729333 5.486651 5.5456133 5.3386106 5.4682183 5.3176007 5.5093794
1369760_a_at 3.6234274 3.7580304 3.7876995 3.6695886 3.7843041 3.6980228 3.6337633 3.8152504 3.5594428 3.6801715 3.7167068 3.7812884
1369761_at 4.172483 3.809865 4.0547686 3.999958 3.9420981 4.049898 3.9955182 3.946073 3.9892557 3.970083 4.018097 4.040239
1369762_at 4.0758495 4.015385 3.8870754 3.9909158 4.043301 4.104916 4.2705426 4.0346103 4.0949545 3.990061 4.0288324 4.1200747
1369763_at 4.1216345 4.128041 4.2459764 4.0714097 4.3001165 4.0687227 4.231824 4.097122 4.037 4.1288013 4.0576205 4.1156406
1369764_at 13.153667 13.381817 13.103402 13.14297 13.174556 13.258354 13.26145 13.275712 13.042733 13.553907 13.45335 13.536463
1369765_at 3.7780757 3.5224617 3.681163 3.728831 3.7455268 3.6001406 3.5843122 3.545384 3.6242182 3.4900367 3.617327 3.5885837
1369766_at 5.375236 5.475996 5.570687 5.4785714 5.732089 5.5896316 5.42955 5.7525964 5.3469906 5.4960346 5.6841063 5.4979224
1369767_a_at 4.0816565 4.062192 4.0418053 4.01344 4.120206 3.7728934 4.0038023 3.9257128 4.033367 4.0093 3.8263762 4.064888
1369768_at 6.4729385 6.258231 6.400202 6.362648 6.4851966 6.48738 6.4461517 6.3783984 6.350089 6.322051 6.2694287 6.241527
1369769_at 4.301406 4.492642 4.6128707 4.809016 4.537819 4.706117 4.5626936 4.5864863 4.509331 4.5733614 4.4969187 4.759417
1369770_at 4.2681713 4.2612076 4.1270595 3.9953468 4.1511617 4.063018 4.1522527 3.9891772 3.97685 4.131218 4.031311 4.051058
1369771_at 4.7680264 4.6050377 4.8889856 5.062948 4.771615 4.9340386 4.9911175 4.9418344 4.8372526 4.695532 5.149949 4.6347294
1369772_at 6.545152 6.6464663 6.6064763 6.728741 6.70095 6.7173085 6.7849054 6.382573 6.466283 6.626322 6.7520266 6.3240976
1369773_at 4.186287 3.9520564 4.045323 4.1341457 4.1302223 4.16211 4.040177 3.8440168 4.0698214 3.9546669 4.1183047 4.0174093
1369774_at 4.410338 4.4864655 4.212447 4.2723145 4.487048 4.371727 4.2589874 4.3853326 4.3704977 4.1775794 4.4772744 4.2517576
1369775_at 7.503185 7.5124693 7.4642005 7.852911 7.704688 7.507697 7.728388 7.479673 7.6219544 7.6731706 7.8763804 7.8901415
1369776_a_at 6.635416 6.790431 6.8960495 6.771649 6.803223 6.8902225 6.9794183 6.88623 6.7461658 6.895589 6.891529 6.8270764
1369777_a_at 7.2331433 7.014484 7.33043 6.995121 7.2865887 7.1382275 6.9657307 7.037468 7.4651403 7.0013676 7.5752735 6.8999014
1369778_at 3.9965115 3.890623 3.9551747 3.8644068 3.8714166 3.9990165 3.7519538 3.876759 3.8622618 3.8831027 3.8261995 3.8742068
1369779_at 5.6750565 5.795461 5.686848 5.7505145 5.6764174 5.636806 5.538821 5.801965 5.700929 5.6849957 5.5280037 5.6397924
1369780_at 6.036924 6.33027 6.306903 6.2280207 6.2093806 6.456965 6.200696 6.1087356 6.255187 6.282372 6.268099 6.2144284
1369781_at 4.057734 3.9590445 4.005247 3.9833245 4.167636 3.8376236 3.9061522 3.9662793 4.2090454 3.8169801 3.8677547 3.979448
1369782_a_at 6.118566 5.8951974 6.123116 6.163847 6.079742 6.063894 6.0414753 6.017299 6.1235332 6.178629 6.0320354 6.065601
1369783_a_at 4.8242197 5.2884283 5.04898 4.733637 4.7202997 4.854202 4.996744 5.0040236 4.973897 5.303547 5.6524906 5.2238536
1369784_at 4.036318 3.883176 4.0417833 3.6990032 3.9632945 3.8213503 3.7268362 3.816099 3.8249695 3.6164112 3.9795415 3.7882571
1369785_at 8.158645 7.6256785 7.87502 8.180176 7.869043 7.841297 7.8597336 7.642274 7.786607 7.9171495 7.1224813 7.454707
1369786_at 6.058634 6.1297383 5.9894404 6.092529 6.221287 6.035409 6.05165 6.146103 6.1495204 6.1320257 6.025768 5.88177
1369787_at 3.8015842 3.9103856 3.8147168 3.879834 3.6751509 3.5279176 3.5654187 3.7097006 3.8751438 3.8167965 3.7887826 3.5818455
1369788_s_at 8.636666 8.914828 7.3264627 7.613084 7.5576344 7.21943 7.842568 7.0538354 7.0086427 7.9923077 7.644919 7.0118127
1369789_at 3.3238156 3.50418 3.517539 3.498743 3.3520293 3.4170208 3.5223615 3.4015925 3.4163384 3.4621859 3.3426476 3.447373
1369790_at 11.582693 11.24403 11.209501 11.9783945 11.773461 10.866805 11.037059 11.470807 11.572804 11.499286 11.048142 10.856701
1369791_at 7.552318 7.5587497 7.8153534 8.013464 7.9544997 7.9259367 7.775812 7.869428 7.934735 7.3757915 7.3588934 7.2931123
1369792_at 5.828682 5.768349 6.054853 5.964243 6.092546 5.797746 5.9630504 5.9274874 5.9241667 6.126101 5.9271097 5.8416796
1369793_a_at 4.0989304 4.194557 3.8079164 4.2643805 4.098427 3.907301 3.9144878 4.1726246 4.041909 3.9677668 4.078617 3.9625509
1369794_a_at 4.6408834 4.7741404 4.8271623 4.6970634 4.8791404 4.706117 4.689785 4.605536 4.7143054 4.738777 4.6605735 4.471257
1369795_at 4.252885 4.3085833 4.4050407 4.4391727 4.286639 4.2376547 4.3078585 4.301802 4.152099 4.317548 4.348631 4.362421
1369796_at 4.8259077 4.7171097 4.5533524 4.697427 4.601675 4.774551 4.7748904 4.691246 4.6643715 4.6214795 4.688448 4.3546066
1369797_at 4.229059 4.273599 4.1516504 4.313308 4.500955 4.192585 4.229692 3.998297 4.2120743 4.1412115 4.058959 4.23672
1369798_at 4.4948263 4.567342 4.5561285 4.605732 4.4314966 4.3577204 4.58879 4.5903397 4.495347 4.565749 4.597435 4.540098
1369799_at 10.379253 10.362994 10.382581 10.580477 10.581208 10.353738 10.279573 10.345973 10.306175 10.176268 10.055018 10.124581
1369800_at 3.9116514 3.853692 3.9401445 4.029766 3.9602969 3.7403777 3.988523 4.038322 3.9442697 3.9315557 3.9734218 3.8361762
1369801_at 4.8470187 4.9092684 4.6815963 4.658306 4.7927065 4.5203867 4.786719 4.822973 4.7034407 4.7878985 4.8929057 5.115283
1369802_at 3.8007984 3.8774152 4.167717 3.8055396 4.078272 4.0578012 4.0230794 3.9323564 4.029545 4.1444283 4.1738043 3.9414687
1369803_at 4.91895 4.5181856 4.6948266 4.6265073 4.641009 4.4518824 4.8226104 4.5043364 4.545789 4.4038606 4.7595415 4.5027943
1369804_a_at 4.5596704 4.5394897 4.5395107 4.689353 4.3859673 4.3505898 4.5945134 4.5174427 4.4303236 4.3986335 4.493803 4.583497
1369805_at 3.9086754 3.8158154 4.042195 4.0822244 4.05484 4.021284 3.8570273 4.0788937 3.985417 3.8690126 3.857945 4.0171337
1369806_at 5.1834464 5.0941935 5.05499 5.1222253 5.246316 5.2305775 5.2800875 4.945573 5.097821 5.214794 5.034272 5.0050793
1369807_at 4.563242 4.4570103 4.5687323 4.6271734 4.5100846 4.5411034 4.761013 4.6449165 4.4667807 4.516 4.829126 4.6151166
1369808_at 4.474449 4.599362 4.700142 4.3409886 4.760934 4.6348534 4.4384017 4.5218334 4.5048046 4.487619 4.4833817 4.8918495
1369809_at 4.7241883 4.9021955 4.9494066 5.0442777 5.150988 4.814915 4.863797 4.987573 5.0630684 5.0373983 4.996665 4.7874165
1369810_at 6.5052285 6.6839457 6.9931746 6.593054 6.6074295 6.647361 6.8648767 6.6048374 6.578736 6.661035 6.7511134 6.558507
1369811_at 5.0640593 4.7933464 4.7930984 4.7988586 4.801983 4.896592 4.956154 5.0518513 4.962323 5.0318255 4.9004726 4.7813845
1369812_at 6.1526957 5.990721 6.064193 6.283125 6.06259 6.0636 6.232825 6.2121964 6.0622954 6.247322 6.2186203 5.8725424
1369813_at 5.980401 6.326659 5.954017 6.262032 6.2454906 6.152561 6.1724896 6.341839 6.216375 6.042832 5.9615717 6.0671353
1369814_at 4.496898 4.5807676 4.841282 4.6911345 4.7807727 4.4473014 4.7586 4.450905 4.822757 4.5484796 4.5269547 4.6274347
1369815_at 5.793949 6.451456 5.8871098 5.7807345 5.7745714 5.672744 5.7422705 5.62858 5.927396 5.8092685 5.8822365 5.4141455
1369816_at 4.8618574 4.2821717 4.7050595 4.924761 4.801087 5.2895794 4.771179 4.6841087 4.738108 4.8713865 4.6516128 4.688639
1369817_at 4.2731876 4.1731606 4.256315 3.986292 4.114595 4.0807447 4.3689127 4.4743648 4.102316 4.051028 4.418412 4.1759934
1369818_at 4.747828 4.8391037 4.898161 5.1311903 4.8193502 4.9576845 4.885542 5.0370336 4.9027147 4.848028 4.9172325 4.9214306
1369819_at 5.0700054 4.670622 4.6960864 4.8525133 4.9580336 4.9348106 4.9411054 4.7741218 4.7717304 4.9049597 4.7970138 5.0041285
1369820_at 3.980076 3.8773973 3.7054944 3.947437 4.110005 4.05905 3.9421089 4.0372257 3.9598265 3.974961 3.8982024 3.9329295
1369821_a_at 4.7263165 4.4097767 4.8685975 5.0634384 4.7074423 4.8499174 4.570288 4.8038793 4.7447214 4.7241964 4.7934704 4.922406
1369822_at 4.4294415 4.272376 4.459787 4.4482956 4.5034366 4.1294985 4.422104 4.3596864 4.1772976 4.3457747 4.3479285 4.4244175
1369823_at 4.8721113 4.764292 4.654106 4.736062 4.8568506 4.6572075 4.6983767 4.8824816 4.7458906 4.6097054 4.8439827 4.795026
1369824_at 4.611765 4.6133556 4.7594795 4.4710827 4.6589785 4.706319 4.6310463 4.522839 4.6125107 4.5416713 4.738407 4.4837093
1369825_at 4.9482784 4.8744817 4.868055 4.985285 4.9331093 4.7272425 5.044605 4.733224 5.0240088 4.8120217 4.9703045 4.64841
1369826_at 6.254317 6.0440574 6.1759896 6.1000085 6.107606 6.333247 6.2977886 5.9411364 6.21233 6.124381 6.1351976 6.0480456
1369827_at 5.537381 5.4500847 5.819869 5.509967 5.696375 5.4802475 5.6956806 5.643528 5.207762 5.530429 5.65256 5.656316
1369828_at 5.8123455 5.723675 5.7983723 5.757201 5.548954 5.5291653 5.804473 5.581189 5.6118813 5.6457567 5.5658827 5.6281567
1369829_at 4.9639893 4.7543564 4.682839 4.894162 5.016172 4.8659964 5.0326395 4.918762 4.790329 4.9796114 4.8831034 4.802067
1369830_at 4.664238 4.594861 4.7920356 4.6206284 4.631377 4.6004596 4.380648 4.720203 4.5100927 4.6158032 4.860997 4.856513
1369831_at 5.468769 5.3604465 5.5901833 5.439414 5.5858974 5.2949286 5.3972526 5.4477606 5.497259 5.432455 5.4763393 5.3514285
1369832_at 5.5640326 5.956077 5.779642 5.7815228 5.971511 5.521211 5.618962 5.3546004 5.7554283 5.616067 5.9736996 5.562997
1369833_at 4.589498 4.2981014 4.267081 4.341109 4.431649 4.287915 4.2280493 4.4466777 4.499809 4.3866405 4.4388113 4.2292347
1369834_at 7.673701 7.304792 7.5019054 7.395801 7.595731 7.700506 7.7316046 7.3011904 7.4240556 7.661878 7.6544023 7.5717645
1369835_at 6.27415 6.4294834 6.3388195 6.1305976 6.5023365 6.201786 6.470874 6.407167 6.2787647 6.096914 6.1750116 6.2288823
1369836_at 7.5629854 7.6082196 7.034119 6.543505 7.3354974 5.9574475 6.9875603 6.5711164 5.861021 5.931613 6.089789 7.315359
1369837_at 12.033406 11.796517 12.39033 12.43077 12.051167 11.960997 12.009301 12.178953 12.066476 11.324518 11.437423 11.154844
1369838_at 4.0669894 4.0444098 4.1604924 4.0636415 4.110664 4.1300087 4.2287474 4.2164974 4.1081057 4.0611925 4.309201 4.1144605
1369839_at 4.602049 4.520171 4.679929 4.574663 4.6075773 4.5511427 4.4804096 4.6724987 4.6573896 4.667681 4.476306 4.7647753
1369840_at 9.462229 9.725642 9.148498 8.3953495 9.697209 9.611135 9.865161 9.050485 9.24947 10.527152 11.231817 10.993112
1369841_at 3.572971 3.7286901 3.4646964 3.6137748 3.7447014 3.5420423 3.6618838 3.6110787 3.7644258 3.5985544 3.7049866 3.5175347
1369842_at 3.7751362 3.9424071 3.9398525 3.8878684 3.812249 4.12745 4.2029314 3.8654718 4.176833 3.9707534 3.9407547 3.9557135
1369843_at 4.192766 4.4239345 4.4646454 4.426661 4.4612684 4.317705 4.31721 4.3554487 4.374111 4.3856244 4.4074154 4.1261873
1369844_at 4.2354603 4.0798683 4.0321856 4.108052 4.4713507 4.357025 4.0442123 4.28026 4.148782 4.0821705 4.1148024 4.2325745
1369845_at 5.4286394 5.367943 5.205899 5.6618347 5.620947 5.5319567 5.29552 5.5339155 5.4767036 5.457232 5.5884295 5.4360147
1369846_at 3.3477113 3.4068353 3.5249262 3.3835804 3.5500054 3.6224864 3.3204415 3.5167534 3.5275285 3.7121646 3.3404636 3.6459076
1369847_at 5.462912 5.294619 5.4960904 5.524711 5.628781 5.4210744 5.486344 5.3623133 5.286664 5.325547 5.3766418 5.358173
1369848_at 3.7471497 3.7722874 3.698012 3.7572691 3.5840726 3.6788552 3.617902 3.7795196 3.7329288 3.7084281 3.565247 3.5155249
1369849_at 5.261754 5.611121 5.2901516 5.1533937 5.201935 5.2120476 5.14948 5.0733347 5.13227 5.076704 5.299247 4.843076
1369850_at 6.111414 6.1441193 6.0384088 6.3678703 6.107717 6.7294664 6.5539217 6.3827157 6.321323 6.3882885 6.900464 6.7661595
1369851_at 7.134675 7.3771944 7.328422 7.2555695 7.244712 6.8106675 6.983259 7.102003 7.1827345 7.079919 7.2635794 7.152618
1369852_at 11.780033 11.761836 11.702534 12.017454 11.82139 11.930806 11.926256 11.904686 11.754751 11.945799 11.965823 11.9669075
1369853_at 5.0055556 4.803715 5.077902 5.080855 5.102095 5.0112004 5.081937 4.9706974 5.0627337 4.916096 4.810693 4.875896
1369854_a_at 8.148204 8.22435 8.420708 8.648846 8.607506 8.509261 8.508755 8.526901 8.74003 8.287209 8.0404415 8.3416605
1369855_at 3.7927275 3.7630613 3.8696833 3.8769565 3.6381845 3.68198 3.598605 3.656348 3.5436687 3.610416 3.6314924 3.6913743
1369856_at 4.5042133 4.4573402 4.261159 4.4636335 4.5607357 4.5491915 4.556339 4.340414 4.5640354 4.4540515 4.486853 4.589317
1369857_a_at 5.8466268 5.772144 5.7400236 5.9308615 5.9861093 5.6840477 5.8048663 5.8727155 5.9440417 5.7916965 5.9705715 5.6671147
1369858_at 4.439676 4.457063 4.571367 4.3237047 4.735751 4.583215 4.488804 4.684548 4.563909 4.513483 4.4171166 4.234776
1369859_at 4.234166 4.129195 4.5161767 4.282756 4.321117 4.337629 4.477954 4.384817 4.503158 4.3961163 4.166507 4.4656763
1369860_a_at 4.8601713 5.215501 5.02915 4.852805 5.065874 4.8716793 4.9063253 4.8871365 5.013198 4.944516 5.0863132 4.7297335
1369861_at 4.5174747 4.4476852 4.481578 4.4584346 4.5534167 4.480204 4.5423512 4.566118 4.4414296 4.6517143 4.3655176 4.414577
1369862_at 4.5513783 4.5931377 4.574815 4.3085294 4.4458714 4.420397 4.75475 4.6903763 4.6156993 4.468479 4.473794 4.340895
1369863_at 8.551165 9.604255 8.672461 8.946529 9.220624 8.886531 9.067603 8.939856 8.771956 9.393597 9.282348 9.201799
1369864_a_at 9.976403 10.059306 10.480657 11.639649 11.109653 10.335489 9.723041 10.763673 10.496799 8.814199 8.89687 8.534927
1369865_at 4.341508 4.3245516 4.166291 4.394048 4.4503984 4.251127 4.4711704 4.323885 4.255179 4.2618475 4.229336 4.2012997
1369866_at 4.605366 4.4756646 4.6175528 4.4000144 4.5684624 4.545974 4.5332766 4.4989953 4.478771 4.6200867 4.5240235 4.4254017
1369867_at 5.388972 5.685577 5.397311 5.5113926 5.2212925 5.1924124 6.0468783 5.204828 5.1023355 5.0865693 4.89156 4.7724547
1369868_at 10.051427 9.554274 10.127621 10.093205 10.181071 9.95329 9.836946 10.070257 10.108428 9.777403 9.694066 9.668089
1369869_at 3.6295648 3.7502403 3.7536373 3.6715722 3.7766984 3.640355 3.8351269 3.8541446 3.8077815 4.016975 3.588907 3.658468
1369870_at 6.8380933 6.857846 6.658885 6.952656 7.0013113 6.5427585 6.8927827 6.724814 6.8065042 6.6313605 6.838561 6.663694
1369871_at 3.8026998 3.8404303 3.7180603 3.7681587 3.8339436 3.844009 3.8854706 3.8949919 3.728642 3.7975864 3.5398755 3.7711508
1369872_a_at 4.3166947 4.4830627 4.3595076 4.5960293 4.455041 4.388645 4.313944 4.5059013 4.375952 4.2227407 4.4429083 4.495681
1369873_at 4.787289 4.6292057 4.8626847 4.781668 4.9954576 4.7906003 4.7564764 4.9678626 4.668951 4.944609 4.6430507 4.89511
1369874_at 4.8174233 4.7558446 4.8716283 4.9225864 4.832836 4.73742 4.6395607 4.8984294 4.7192245 4.83176 4.6077747 4.7277946
1369875_at 4.858567 5.006533 4.8577223 5.0309296 5.1546936 4.940048 4.9134207 4.941539 5.05439 5.0744047 4.871064 4.839038
1369876_at 3.967331 3.9960995 3.9516413 3.78214 3.9377482 4.006732 3.709887 3.7775073 3.78753 3.8258748 3.950508 4.023257
1369877_at 5.0845184 5.845847 5.319554 4.8532486 4.9582963 4.726871 5.1257443 4.6984425 4.668951 4.889309 5.0458374 5.041603
1369878_at 4.4230323 4.0353966 4.2520657 4.2027054 4.4621773 4.241543 4.204153 4.1120844 4.350962 4.2772875 4.2511683 4.2752943
1369879_a_at 12.711772 12.721684 12.723726 12.8468275 12.809488 12.730361 12.72973 12.750576 12.729068 12.5502 12.5408 12.474072
1369880_at 4.2790413 3.9928212 4.172901 4.178398 4.283422 4.0178766 3.9392605 4.218119 4.3041754 4.029481 4.1476903 4.031657
1369881_at 4.5480576 4.555583 4.699374 4.3369727 4.645692 4.6996517 4.542553 4.5201054 4.660857 4.246713 4.402158 4.5445404
1369882_at 4.5568175 4.3606195 4.6141467 4.6262507 4.561905 4.259602 4.432441 4.6238704 4.596035 4.644281 4.465752 4.650455
1369883_at 3.4709237 3.5266256 3.6261888 3.4039445 3.4243312 3.4719958 3.4896684 3.4898348 3.4819 3.4941018 3.472845 3.4105017
1369884_at 4.9966145 5.1352587 5.032714 4.820442 4.8407702 4.731775 4.942779 5.0858603 4.884478 4.862714 4.7799582 4.8323755
1369885_at 5.3647456 5.462588 5.476944 5.3762784 5.437789 5.427004 5.294135 5.457984 5.2731867 5.5106854 5.433659 5.3348703
1369886_a_at 5.724599 5.1074243 5.475942 5.719537 5.2289076 5.4888296 5.7314334 5.6347504 5.592252 5.028634 5.473768 5.521513
1369887_at 4.522624 4.4362164 4.4998198 4.58611 4.6616726 4.5673003 4.624092 4.709299 4.552867 4.86547 4.4197474 4.4058776
1369888_at 3.9845297 4.211768 4.0057735 4.088835 4.327256 4.203641 4.176825 4.288897 4.0048647 4.1687984 4.100976 4.231551
1369889_at 4.1709228 4.282172 4.325765 4.4549236 4.5005913 4.3925037 4.105688 4.176695 4.2140207 4.3558035 4.2907085 4.26577
1369890_at 3.158331 3.1642647 3.125456 3.2453783 3.1294007 3.2664924 2.980347 3.2401333 3.2471793 3.1193302 3.2141407 3.1072853
1369891_at 5.3393884 5.613726 5.4680634 5.2098064 5.1770124 5.2439685 5.330187 5.354038 5.3235016 5.202962 5.41432 5.0975456
1369892_at 3.7044857 3.6418962 3.6695065 3.5916247 3.9417646 3.596003 3.5544882 3.7011025 3.7417815 3.770017 3.652717 3.8624408
1369893_at 4.603446 4.876486 4.9701223 4.7777214 5.041728 5.027087 4.5690765 4.712994 5.0094285 4.5888243 4.8289986 4.6918654
1369894_at 3.240843 3.1922753 3.4021986 3.3468912 3.2281237 3.156626 3.242115 3.3639312 3.4108183 3.239003 3.4286478 3.3498647
1369895_s_at 6.092602 6.017406 6.090838 6.1821337 6.2407503 6.2500405 6.3972673 6.2391286 6.00885 5.863597 6.093255 6.198779
1369896_s_at 7.021016 7.180277 7.0354166 7.229577 7.068649 7.199117 7.004382 6.792232 7.1034393 6.7460814 6.8604655 7.112114
1369897_s_at 11.903551 11.99719 11.796196 11.851551 11.844456 11.725017 11.862347 11.848258 11.904126 11.630562 11.797696 11.7109375
1369898_a_at 4.9997215 4.683517 5.016965 4.80604 4.74306 4.907074 5.179565 5.09062 4.878538 4.8081336 4.8344784 4.8696785
1369899_s_at 6.177128 6.122496 6.5450234 6.435467 6.11545 6.1376915 6.1017985 6.082655 6.4309673 5.960173 6.178216 6.2281265
1369900_at 3.881667 4.0436144 3.9345045 3.9150388 4.021712 3.9655159 3.8859518 3.8676646 4.0128818 3.9117594 3.9888716 3.8611884
1369901_at 4.4845257 4.5294046 4.6651673 4.5383635 4.4401054 4.420397 4.6131763 4.4439735 4.6503644 4.6707115 4.716318 4.4482617
1369902_at 7.1209164 6.5244265 6.3955555 7.0116076 7.045722 7.0833154 7.0220084 7.0949807 6.8735914 6.132629 6.1887856 5.914287
1369903_at 4.094321 4.2096596 4.077617 4.1215096 4.3555117 4.129087 4.224534 4.146577 4.044097 4.1937943 4.2364335 4.322666
1369904_at 4.6102543 4.95958 5.025719 4.6902814 4.84478 4.694123 4.5383725 4.6673203 4.65401 4.7396326 4.7721376 4.422971
1369905_at 3.7208853 3.4453022 3.6945708 3.646727 3.5773416 3.7672188 3.6390178 3.7262254 3.534728 3.7482545 3.6885173 3.7874703
1369906_s_at 11.97035 11.812012 11.915826 12.1785755 11.826883 11.795812 11.8645 12.076368 11.996851 12.068616 11.988242 11.917276
1369907_at 5.804892 5.676585 5.8034577 5.8436513 6.0319977 6.043739 5.736722 5.99392 6.0701275 6.163421 5.77322 5.593461
1369908_at 3.5492227 3.6288335 3.6063857 3.651124 3.4710946 3.964424 3.653204 3.5424614 3.4710987 3.4362936 3.5992734 3.792301
1369909_s_at 10.416203 10.310975 10.296377 10.591682 10.306144 10.189343 10.437184 10.3867035 10.168846 10.435944 10.23338 10.175723
1369910_at 4.00338 3.9661891 3.9436603 3.876705 3.9477382 3.9770272 4.1435165 3.936625 4.027478 4.059081 3.9797206 4.0709934
1369911_at 5.0972924 5.155904 5.046201 5.162494 5.2098722 5.063944 5.23816 4.8528857 5.06706 5.2387486 5.1823697 5.026887
1369912_at 5.92495 5.727635 5.9198966 5.936441 5.9940963 6.1045785 5.76525 5.798683 5.9186754 5.816036 5.917548 6.157694
1369913_at 4.379124 4.4320188 4.1728315 4.615587 4.5580583 4.152194 4.399017 4.438261 4.298555 4.28598 4.4718456 4.3416634
1369914_at 3.7258403 3.6884925 3.7909968 3.6724436 4.0054893 3.7783012 3.8566504 3.8855734 3.860202 3.8637912 3.8474681 3.6974406
1369915_at 7.0274754 6.627702 6.9787755 6.882881 6.9099545 7.0042334 6.7228136 6.910709 6.735112 6.7303896 6.9072127 6.6967607
1369916_at 5.596707 5.27194 5.433504 5.1454062 5.288427 5.3639803 5.459668 5.381495 5.404988 5.1318526 5.285604 5.2325535
1369917_at 5.196586 5.251637 5.336872 5.4218597 5.2651687 5.282127 5.319998 5.2406573 5.2162943 5.307633 5.3149133 5.3368053
1369918_at 4.101122 4.176893 4.3019485 4.127782 4.2208176 4.131447 4.024025 4.207225 4.1041317 4.169277 4.067648 3.97308
1369919_at 4.5457864 4.6599965 4.7945223 4.805374 4.8141747 4.6405706 5.115765 4.720639 4.691346 4.8133073 4.805677 4.834313
1369920_at 4.867012 4.724025 4.700711 4.5110636 4.974462 4.648009 4.836615 4.9574614 4.672997 4.9167256 4.629297 4.811688
1369921_at 6.818536 7.0408664 6.7728267 6.725056 6.8882837 6.1501985 6.1833177 6.192226 6.408785 5.933598 6.104478 5.643556
1369922_at 8.008104 7.7752676 7.739735 7.7896214 7.931023 7.854601 8.019901 7.9754314 7.776634 7.9382176 8.138309 8.116556
1369923_at 6.233653 5.7018833 6.0789223 6.152652 6.055217 5.9307528 6.433288 5.790823 5.9337163 5.888671 5.503236 5.8687124
1369924_at 5.6407104 5.820775 5.8795357 5.688377 5.5953345 5.672744 5.753346 5.6772346 5.7268534 5.729431 5.797367 5.3648705
1369925_at 3.9835443 3.7948802 3.8599215 3.972532 3.9632945 3.9174473 3.9748707 4.032441 3.7719603 3.9664805 3.8933089 4.040262
1369926_at 7.5306406 7.470901 7.2430716 7.4667683 7.249535 7.2017527 7.3906956 7.2614164 7.3662796 7.3480525 6.946381 7.302221
1369927_at 11.390192 11.250662 11.340597 11.352089 11.404937 11.138499 11.336032 11.453247 11.336552 11.19974 11.324629 11.439792
1369928_at 3.690061 3.4769895 3.5354946 3.5728297 3.6586297 3.818559 3.4835935 3.6177444 3.5360465 3.520343 3.4825966 3.6738522
1369929_at 11.460887 12.237457 11.397623 11.30632 11.454334 11.377542 11.427671 11.273364 11.436084 11.614786 11.46732 11.5631485
1369930_at 12.008355 12.06509 11.978313 11.876099 11.984793 11.924158 11.955765 12.11604 12.110867 12.226171 12.242657 12.344534
1369931_at 6.9543943 7.90418 6.8128943 6.8465514 6.82897 6.342578 6.5842524 6.689377 6.9284744 6.8221755 6.9367294 7.138287
1369932_a_at 10.318412 10.275657 9.988623 10.293032 10.066776 10.13836 10.264427 10.095689 10.162635 10.269331 10.105008 10.055206
1369933_at 11.188257 11.491757 11.114248 11.194082 11.087145 11.029148 11.11222 11.054876 11.018776 11.120529 11.1688595 11.396992
1369934_at 11.801043 11.613154 11.689383 11.9191 11.777101 11.79811 11.750751 11.937134 11.836231 11.806809 11.617874 11.844079
1369935_at 7.650122 7.5307136 7.3036675 7.5344353 7.3607244 7.379906 7.4305034 7.6047916 7.484228 7.4586635 7.5447316 7.5232244
1369936_at 10.350578 10.472632 10.005172 10.341873 9.956547 10.097002 9.997207 10.354625 10.200439 10.474162 10.143396 10.365707
1369937_at 10.846172 11.02819 10.510412 10.929431 10.480248 10.589857 10.445565 10.729728 10.609306 10.907891 10.567497 10.752246
1369938_at 7.330433 7.2032022 7.416334 7.3227353 7.370287 7.2758913 7.40666 7.28559 7.2236104 7.415164 7.5261087 7.600377
1369939_at 12.119006 12.092407 12.0970955 12.029967 12.125625 11.98471 12.098525 12.074721 12.12401 11.956097 11.862123 12.083868
1369940_at 10.400362 10.524603 10.390923 10.401056 10.240894 10.405407 10.357146 10.3163 10.446907 10.287934 10.39702 10.304201
1369941_at 10.640879 10.758154 10.561807 10.710766 10.613422 10.709823 10.687304 10.560746 10.476977 10.936719 10.847155 10.773979
1369942_at 8.399044 8.376464 8.284116 8.494432 8.6111765 8.46616 8.433732 8.46143 8.511457 8.343092 8.522945 8.592054
1369943_at 10.356318 10.0638895 9.857035 10.141877 10.236672 9.8365755 10.17462 10.028623 9.866379 10.171333 10.419537 10.116609
1369944_at 8.1581135 8.431375 7.831997 8.018264 7.8257003 8.1252775 8.141282 8.071409 8.198746 7.7824855 7.5122805 8.118757
1369945_at 4.6507554 4.8572464 4.883605 4.7691646 4.649871 4.7275205 4.570179 4.7640543 4.546646 4.8348227 4.7672253 4.718277
1369946_at 6.609118 6.6616745 6.3787737 6.4488697 6.445823 6.6704764 6.439933 6.5668035 6.401049 6.5113497 6.463664 6.7291093
1369947_at 5.4750237 5.5799646 5.686827 5.801543 5.8363633 5.403831 5.536218 5.6047173 5.5195227 5.7344546 5.5133486 5.7112923
1369948_at 7.575613 7.650808 7.5702434 7.603523 7.758889 7.4731627 7.3196154 7.2329106 7.511225 7.464439 7.561895 7.5856547
1369949_at 6.712057 6.908949 6.9489074 7.128793 6.8367934 6.8193007 6.953925 6.812445 6.829376 7.0170364 6.982364 6.9753895
1369950_at 9.302175 9.014504 9.067495 9.162583 9.05682 9.01869 9.192927 9.199498 9.225733 9.174891 9.074577 9.263657
1369951_at 4.1321487 4.071876 4.0153255 4.1688657 4.310593 3.9819572 4.238213 4.0400543 4.04333 4.237763 4.123003 4.0763273
1369952_at 11.796571 12.20815 12.014875 11.816138 11.93202 11.889931 11.8523 11.870874 11.991911 12.03501 12.033069 12.091295
1369953_a_at 4.4863276 4.8531365 4.7758365 4.227036 4.3088446 4.5693994 4.3291945 4.8155084 4.3582697 4.6296616 4.475855 4.5595345
1369954_at 12.933732 12.931046 12.913199 12.866637 12.932261 13.031041 12.998545 12.910768 13.003872 13.056719 13.198007 13.107479
1369955_at 6.066429 6.1770883 6.161376 6.2255683 6.389982 6.040972 6.0490155 6.0607905 6.2089815 5.9172373 6.3197308 5.830066
1369956_at 9.93325 10.399115 9.846516 9.56615 9.860421 9.675207 9.624592 9.836226 9.931589 10.091171 10.057867 10.091666
1369957_at 5.573662 5.7365522 5.4900694 5.9870768 5.743333 5.6580477 6.1055603 6.212622 6.178985 6.809885 6.3152585 6.414503
1369958_at 8.21796 8.443096 8.00547 7.832126 8.480579 8.338152 7.8643208 7.780072 7.805048 7.7349243 7.244123 7.3402596
1369959_at 12.650513 12.482538 12.372626 12.353538 12.393904 12.566329 12.599211 12.511193 12.433862 12.384945 12.600942 12.280661
1369960_at 9.350894 9.047646 9.346837 9.64028 9.578172 9.372374 9.50991 9.468765 9.331841 9.166812 9.176941 8.907854
1369961_at 8.671433 8.796357 8.968714 8.903192 8.9366255 8.953055 8.789407 8.984283 8.88671 8.827321 8.848868 8.856468
1369962_at 8.308007 8.090168 8.028233 7.768371 8.046327 7.885372 7.9339323 7.935837 7.953614 8.095127 8.106732 8.308655
1369963_at 4.5247946 4.6636972 4.979471 5.03677 4.6521025 5.1228724 4.858589 5.01324 4.9677854 5.047765 5.238221 5.260316
1369964_at 7.221307 8.169114 6.782637 6.6148605 7.1331654 6.616737 6.753407 6.5017753 6.7829757 7.2257967 7.184499 7.712665
1369965_at 8.286749 8.274232 7.9486294 8.281766 8.1449995 7.9503326 7.9805317 7.8859777 8.274853 7.74794 7.9561415 8.107553
1369966_a_at 12.21522 12.130222 12.156239 12.200812 12.252064 12.209329 12.152865 12.132014 12.159166 12.31474 12.410647 12.44524
1369967_at 8.252337 8.329969 8.339696 8.398563 8.214833 8.098221 8.170135 8.349192 8.365676 8.254679 8.147398 8.325917
1369968_at 6.3053675 6.3878126 6.0573206 6.0856276 6.185768 6.3628044 6.0267525 6.1632485 6.558646 6.1049623 6.0242734 6.284094
1369969_at 9.413346 9.383865 9.21002 9.276542 9.141889 9.199996 9.25317 9.421135 9.380381 9.498724 9.458123 9.591005
1369970_at 10.232033 10.320955 10.196641 10.445244 10.339934 10.285266 10.416969 10.317457 10.292399 10.448434 10.334772 10.274899
1369971_a_at 7.2740517 7.512035 7.079063 7.6427836 7.3031898 7.374146 7.161387 6.958607 7.3765182 7.431224 7.445032 7.7503204
1369972_at 6.6642017 5.985215 6.237729 6.4029 6.128667 6.446832 6.081947 6.227328 6.5321245 6.6204486 6.0759106 6.4569736
1369973_at 11.494765 11.71861 11.395209 11.396933 11.428772 11.093225 11.332618 11.37171 11.308831 11.307977 11.129078 11.317478
1369974_at 6.9192142 6.6190343 6.702266 7.001267 7.0311947 6.7965336 6.9220176 6.825273 6.7081604 6.89999 6.8619146 7.0767236
1369975_at 8.330103 8.191217 8.177641 8.342429 8.147053 8.3057 8.278967 8.318087 8.110275 8.387303 8.386347 8.353444
1369976_at 9.965294 10.015046 9.768935 9.719536 9.638078 9.562616 9.849552 10.108582 9.861141 10.1457405 9.985068 10.348296
1369977_at 4.2666206 4.3242493 4.437207 4.4788904 4.4379416 4.401995 4.5971336 4.439473 4.4081535 4.3543534 4.4730573 4.3380394
1369978_at 7.892805 7.7326756 7.7388787 7.8553157 7.8264356 7.703072 7.722409 7.738391 7.8097754 7.702149 7.645766 7.9718122
1369979_at 8.869125 9.641001 8.477438 8.568575 8.7617855 8.726103 8.742956 8.677954 8.7262535 8.658104 8.873454 8.867101
1369980_s_at 9.094043 9.157685 8.846676 9.221128 9.030143 9.151934 9.055886 9.133395 9.203604 9.084122 9.140921 9.025352
1369981_at 8.200306 8.452023 8.532561 8.518248 8.457173 8.61467 8.449281 8.467242 8.54328 8.44206 8.796688 8.544222
1369982_at 9.064867 8.927654 9.014359 9.021347 9.202517 9.472909 9.151704 9.118435 9.308133 9.121804 9.43131 9.260432
1369983_at 7.621531 9.774814 7.889723 7.580052 7.538634 7.439853 7.739312 7.2715364 7.4822206 7.8620653 8.228664 8.062842
1369984_at 8.990775 8.877021 8.811197 9.089369 8.775758 8.814665 9.013756 8.9448 8.8086405 9.083686 8.893887 9.120653
1369985_at 6.1082788 6.053262 6.2282104 6.1630583 6.392271 6.1434565 5.8673134 6.2899957 6.0527163 6.103661 6.1299806 5.898314
1369986_at 11.810972 11.631875 11.6025715 11.72278 11.40938 11.556809 11.755814 11.669815 11.71389 11.656323 11.37087 11.614353
1369987_at 4.89672 4.992155 5.036379 5.020014 5.0413194 4.911489 4.854836 5.012152 4.973897 5.111922 4.8634977 4.8322983
1369988_at 6.018276 5.7087 6.106678 5.9241424 6.030305 5.9997687 5.8857546 5.7948294 5.8606815 6.138298 5.9425125 5.770751
1369989_at 9.803001 9.461359 9.56852 9.4590645 9.273473 9.59674 9.563991 9.706662 9.269736 9.635787 9.543711 9.738847
1369990_at 10.398442 10.124852 10.415946 10.400099 10.362243 10.424114 10.463274 10.479327 10.427763 10.397638 10.5049925 10.548864
1369991_at 9.789313 9.660065 9.757695 9.924018 9.821296 9.589523 9.673004 9.766222 9.663322 9.869866 9.597955 9.805009
1369992_at 8.261005 8.126077 8.254394 8.246724 8.157029 8.2565975 8.3517 8.383024 8.407705 8.557307 8.646644 8.62335
1369993_at 6.740071 6.394445 6.2122316 6.3059316 6.3538046 6.261734 6.4705796 6.4554677 6.131793 6.363314 6.2256727 6.472758
1369994_at 7.409795 7.2732253 7.2368426 7.6246724 7.2895555 7.554413 7.328008 7.306308 7.3155003 7.4136376 7.6001525 7.651106
1369995_at 8.278872 8.100443 8.123671 8.30824 8.024195 8.197027 8.235207 8.454248 8.372925 8.145592 8.14234 8.324144
1369996_at 8.225889 8.016609 8.030739 8.290201 8.014258 8.109085 8.291506 8.2829895 8.059009 8.153666 8.043104 8.329923
1369997_at 8.572588 8.352867 8.361963 8.49655 8.282371 8.474251 8.565952 8.45323 8.644041 8.585043 8.518988 8.608599
1369998_at 9.095138 9.028493 9.146755 8.859027 8.779698 8.958157 8.678915 8.858177 9.042938 8.827152 8.693989 8.784558
1369999_a_at 4.412065 4.232746 4.22989 4.3861823 4.486049 4.0758467 4.1176033 4.4400163 4.2605257 4.426557 4.303815 4.1763783
1370000_at 9.214522 9.098174 9.010119 9.823708 9.065354 9.088898 9.581261 9.365551 9.127176 9.267236 8.926998 8.886793
1370001_at 8.97467 9.060173 9.003783 9.135695 8.978295 8.930099 9.027158 9.001994 8.946524 8.976283 8.894009 9.133412
1370002_at 7.5653715 7.613278 7.361543 7.5768175 7.523348 7.393442 7.2950764 7.494355 7.4819565 7.563263 7.5092454 7.717313
1370003_at 11.5589075 11.567585 11.481026 11.567212 11.56758 11.454234 11.556005 11.509248 11.466327 11.730594 11.712562 11.80781
1370004_at 9.008426 9.096506 8.771621 9.0989685 8.911795 8.898348 9.008781 9.014181 8.890232 8.881283 8.889165 9.08182
1370005_at 9.717998 9.363678 9.590465 9.757071 9.736895 9.721447 9.565829 9.467252 9.878962 9.954788 9.988277 9.9724
1370006_at 10.935127 10.817599 10.8186655 10.975677 10.83356 10.839646 10.92563 10.931208 10.845568 10.877219 10.885368 10.833799
1370007_at 11.327701 10.969348 11.228328 11.282352 11.0366 11.325336 11.161283 11.357197 11.314271 11.394958 11.3418 11.368169
1370008_at 5.5038843 5.4289436 5.5349064 5.6315446 5.540112 5.573763 5.763491 5.6733146 5.9483156 5.4436803 5.5496025 5.5590205
1370009_at 14.256159 14.171128 14.247087 14.254019 14.256159 14.265318 14.236083 14.279518 14.218491 14.1290865 14.114797 14.1443815
1370010_at 12.09673 12.176613 12.318705 12.225358 12.236053 12.334926 12.253411 12.344224 12.373194 12.244255 12.448517 12.321381
1370011_at 5.944816 5.9239254 6.0509377 6.0056653 5.8886023 5.875307 5.983682 6.080058 5.9841866 6.021006 5.906035 5.9792023
1370012_at 6.6440434 6.233933 6.4885507 6.59769 6.5718884 6.8543997 6.7510395 6.766533 6.7204933 6.3914104 7.219802 6.935543
1370013_at 3.5140884 3.4841542 3.3605082 3.551673 3.4150124 3.4103177 3.5411541 3.5541215 3.5594428 3.429929 3.7332337 3.492207
1370014_at 8.0953455 8.183414 8.039651 8.191939 8.014752 7.9329166 7.8574696 7.8502173 7.836528 8.007239 8.077479 7.8739758
1370015_at 8.095341 7.983707 8.154306 7.876577 8.071884 7.902473 7.7286367 8.050882 7.8609185 8.016358 8.203999 7.9093275
1370016_at 3.6004217 3.888329 3.5849738 3.6615021 3.741009 3.61891 3.7141314 3.616207 3.893797 3.8935435 3.5133483 3.6328945
1370017_at 7.8991275 8.298466 8.127036 7.822768 7.974252 7.9000807 7.93302 7.8608646 7.7671356 8.335469 7.8299847 8.105633
1370018_at 4.45283 4.585317 4.6884813 4.651755 4.628379 4.738036 4.578179 4.706565 4.495347 4.7207913 4.4360037 4.4687214
1370019_at 12.93775 12.862398 13.069621 13.14936 12.973671 13.011609 12.901048 13.25334 13.099167 13.176227 13.049763 13.067455
1370020_at 9.5673065 9.423496 9.528017 10.073656 9.470352 9.485578 9.389662 9.844851 9.427426 9.94806 9.59272 9.9927435
1370021_at 3.8361506 3.5869555 3.7025497 3.687594 3.712906 3.573128 3.7707536 3.5000956 3.650329 3.7305963 3.6224468 3.6243038
1370022_at 4.3487015 4.1014695 4.372696 4.2562 4.336408 4.294539 4.637536 4.453766 4.2295218 4.349535 4.378358 4.377985
1370023_at 6.6068573 6.5636163 6.62875 6.4678226 6.5315433 6.3708467 6.4218554 6.8692927 6.288351 6.72907 6.997755 7.0446205
1370024_at 10.1874075 10.05531 10.739131 10.608867 10.181351 10.172365 10.088284 10.196879 9.533883 10.195417 9.635499 9.698001
1370025_at 7.646696 7.469535 7.638035 7.6130867 7.653662 7.758406 7.5517635 7.63141 7.6027894 7.588887 7.6109734 7.585591
1370026_at 6.8418007 6.9728723 6.9889207 6.8642817 6.839317 6.716499 6.8096776 6.8349357 6.804512 6.8221755 6.779223 6.8523407
1370027_a_at 14.310968 14.332473 14.365975 14.34247 14.263807 14.363593 14.321446 14.272699 14.360131 14.195202 14.17601 14.178298
1370028_at 4.661569 4.804373 4.841112 4.495119 4.6248627 4.457988 4.5754623 4.747866 4.554536 4.5766187 4.7635303 4.8756866
1370029_at 8.7591 9.001029 8.822727 8.972162 8.7909975 8.756015 8.8285055 8.893054 8.857785 9.043806 8.811662 9.047924
1370030_at 10.332041 10.005613 10.225813 10.375112 10.034665 10.234271 10.299114 10.353665 10.295167 9.539338 9.479096 9.412871
1370031_at 7.931233 7.7239265 7.9550986 7.913014 7.807306 7.671293 7.988427 7.9144425 7.7649918 7.7527356 7.6952963 7.853867
1370032_at 7.0753465 7.278644 7.2754183 7.208618 7.173271 7.292848 7.3652263 7.084556 6.9098654 7.51199 7.297226 7.569674
1370033_at 4.0039234 3.9328744 3.9849668 3.8737817 4.1216674 3.7600384 4.3474874 3.9614263 4.0554028 4.1948385 4.011688 3.978012
1370034_at 4.923795 4.5536327 5.2591124 4.7881055 5.1661916 5.0450654 4.4659376 4.9113436 4.908234 4.707685 4.7802286 4.9821434
1370035_at 8.632624 8.870267 8.991392 8.470173 8.542656 8.568558 8.559678 8.617603 8.672476 8.702416 8.573012 8.570057
1370036_at 9.531885 9.471501 9.742773 9.980641 9.695949 9.679964 9.581525 9.927884 9.79331 9.608258 9.81015 9.702505
1370037_at 3.9450529 3.9841347 4.068734 4.053832 4.0207705 4.199687 4.095336 4.2320213 4.039105 3.9644625 3.9758563 3.9912746
1370038_at 6.452952 6.2707233 6.471397 6.357069 6.392271 6.401784 6.3537874 6.4762955 6.4892597 6.2042794 6.4275656 6.319709
1370039_at 6.5611134 6.5839586 6.7393584 6.551572 6.534143 6.629209 6.6106486 6.665289 6.4970713 6.6541495 6.666226 6.3698664
1370040_at 7.3263173 7.226446 7.439733 7.4830203 7.4352427 7.510653 7.349246 7.3194013 7.539057 7.45894 7.1535187 7.454512
1370041_at 3.826865 3.6741772 3.633513 3.7327366 3.8134344 3.5933938 3.5600615 3.700394 3.6987782 3.9015503 3.6824374 3.757099
1370042_at 3.927306 3.691667 3.7188573 3.7410789 3.9267814 3.6009603 3.8472393 3.7884688 3.7465174 3.730993 3.9494689 3.7023513
1370043_at 10.051374 9.61407 9.775497 9.6923275 9.976152 9.885359 9.952606 9.844098 10.009408 9.758009 10.317465 10.0070505
1370044_at 6.625286 6.6248116 6.2764096 6.5975566 6.4178004 6.637581 6.625834 6.449024 6.3746834 6.7023807 6.7255783 6.843937
1370045_at 8.544419 8.115733 8.340282 8.503855 8.324885 8.937889 8.766604 8.343617 8.02333 8.218347 8.433818 8.201228
1370046_at 5.95676 5.9749722 6.173758 6.0087953 6.1668143 6.213252 6.109117 5.51929 5.9582796 6.0112176 5.76386 5.9014587
1370047_at 9.830034 9.627587 9.903275 10.01791 9.9287615 9.8456335 9.966391 10.00026 9.836717 9.604691 9.744569 9.712502
1370048_at 4.3505516 4.6159124 4.504278 4.370477 4.5794907 4.52589 4.463855 4.677514 4.547434 4.4377437 4.4525137 4.730611
1370049_at 5.6501813 5.559269 5.2808404 5.5891204 5.436651 5.3695383 5.6861005 5.4807568 5.4795094 5.2592587 5.477077 5.802467
1370050_at 8.545655 8.749207 8.32785 8.6308975 8.60738 8.368531 8.332497 8.539743 8.59845 8.744634 8.637576 8.506016
1370051_at 5.0543213 5.0104666 4.9429665 4.8435698 4.9017878 4.6950264 5.1017995 4.7237067 4.8284283 5.18228 5.7051997 4.9171352
1370052_at 5.728218 5.6780567 5.4727583 5.3694015 5.0851407 5.734796 5.818417 5.752983 5.6971874 5.610801 5.550284 5.5577183
1370053_at 3.6862135 3.775055 3.785597 3.6388116 3.6397576 3.5757961 3.773066 3.7606044 3.731411 3.757124 3.7637348 3.732533
1370054_at 7.9295187 7.9118457 7.550281 7.672307 7.694703 7.306091 7.63116 7.538649 7.575676 7.3727474 6.931749 7.102038
1370055_at 6.5658736 5.9977574 6.4890614 6.489107 6.4255643 6.3722453 6.3349547 6.387007 6.2466326 6.117386 6.04075 6.3644214
1370056_at 8.054134 9.341875 6.6311245 6.8903756 7.4200263 7.2019696 7.4477134 6.724147 7.800422 7.852159 6.614785 7.5933895
1370057_at 10.030392 9.716786 9.453793 9.792921 9.278909 9.042411 9.715009 9.741154 9.559823 9.288535 9.081405 9.555097
1370058_at 3.4409392 3.5392818 3.6269064 3.5475945 3.5797343 3.5737169 3.5831332 3.6701245 3.5967715 3.6174645 3.489175 3.5529552
1370059_at 3.563553 3.5093231 3.7433426 3.3348453 3.470204 3.6651237 3.6776226 3.7216392 3.4583719 3.5068994 3.6333358 3.6825094
1370060_at 9.863623 9.8919115 9.82223 9.925617 9.813416 9.768876 9.837038 9.88928 9.857015 9.762055 9.798829 9.802163
1370061_at 6.0323353 5.8693 5.7058034 5.8253517 5.796417 5.6465864 6.0148745 5.839944 5.8590107 5.74202 5.729972 5.762505
1370062_at 10.648248 10.619437 10.529769 10.49338 10.451297 10.282037 10.520033 10.464367 10.5911 10.582597 10.415712 10.526127
1370063_at 7.4473443 7.3826857 7.383743 7.4233537 7.3591123 7.657359 7.2608724 7.261185 7.3433394 7.5703783 7.285809 7.390087
1370064_at 7.4859447 7.7242546 7.6044645 7.639846 7.4542627 7.5368223 7.6015644 7.5454354 7.3660398 7.5010524 7.6410646 7.542186
1370065_at 13.822773 13.957447 13.802048 13.798334 13.783325 13.828624 13.875497 13.824215 13.780063 13.891637 13.86038 13.930727
1370066_at 8.133327 8.229714 7.908076 8.233333 8.0124445 8.109294 8.213208 8.064357 8.112014 8.17252 8.174237 8.314211
1370067_at 8.944439 8.51709 8.452991 9.27625 9.071674 8.953346 8.616105 9.091126 9.483396 8.800838 9.381127 9.049473
1370068_at 4.61179 4.63438 4.5090036 4.44531 4.6142154 4.477274 4.4837575 4.309006 4.293719 4.3178163 4.578477 4.3897476
1370069_at 5.1175528 5.1295013 5.1057186 5.041727 5.356288 5.1041536 5.069215 5.028784 5.214368 5.3276386 5.363905 5.2096195
1370070_at 7.2905803 7.717804 7.28853 7.1865573 7.2062917 7.202232 7.203386 7.1166134 7.2203856 7.143619 7.3866596 7.1754456
1370071_at 6.2033377 6.755326 6.0387874 6.224137 6.054365 5.875088 6.3786073 6.2009645 6.2553596 6.6628213 6.332641 6.41669
1370072_at 4.402878 4.0695004 4.6085634 4.699418 5.130765 4.7436395 5.249313 4.044168 4.8292017 4.6102934 4.4886847 4.264663
1370073_at 10.563944 10.510141 10.433162 10.768199 10.410831 10.827162 10.695086 10.685805 10.652556 10.713103 10.703736 10.750627
1370074_at 6.1670957 5.9770694 6.065363 6.14058 6.327089 6.1634393 6.1382136 6.446116 6.151217 6.062131 6.1219707 6.210359
1370075_at 9.702519 9.570351 9.484513 9.921486 9.770725 9.471292 9.570514 9.48375 9.742129 9.658344 9.510722 9.785514
1370076_at 3.8019576 3.5340571 3.8023415 3.838111 3.8292305 3.6031952 3.876932 3.7319202 3.6078389 3.854958 3.565247 3.679042
1370077_at 5.88659 5.738208 5.496513 5.7894273 5.9949327 5.710261 5.6035976 5.8027167 5.762719 5.6438003 5.7224884 5.691873
1370078_at 6.124252 6.0473285 6.123969 5.929778 6.1784725 6.1609116 6.0163603 6.034827 5.9529767 6.0615077 6.0738096 6.053288
1370079_at 4.9187384 4.626529 4.7268085 4.677763 4.836809 4.816135 4.658026 4.849626 4.6512003 4.3872814 4.662973 4.8558006
1370080_at 7.8333917 8.675332 7.7354493 7.6957827 7.3252068 7.5163083 7.8329945 7.3880982 7.603742 8.32202 7.959958 8.391823
1370081_a_at 7.6394024 7.7339125 7.681903 7.791917 7.649762 7.5386076 7.7709117 7.6808014 7.644702 7.8179145 7.6653347 7.8553724
1370082_at 6.0295987 6.268565 5.830897 5.8702197 5.760898 5.70117 5.4925566 5.6235833 5.5421195 5.7441463 6.0164638 5.78778
1370083_at 4.8054905 4.271832 5.0267863 4.7671947 4.753144 4.798108 4.60243 4.7721477 4.699996 4.679174 5.318082 5.05805
1370084_at 6.118376 7.414179 5.885384 6.326299 5.921427 5.624988 6.1790957 6.056274 6.0497365 6.421512 7.804684 6.066545
1370085_at 7.4981394 7.570526 7.387076 7.2934146 7.5856957 7.611139 7.4509006 7.3103285 7.351974 7.346064 7.258772 7.278516
1370086_at 14.104366 14.165485 14.106394 14.035431 14.055399 14.071092 14.074583 14.065357 14.042815 14.22126 14.182532 14.205378
1370087_at 10.011884 10.127495 9.998033 10.048003 9.962768 10.050826 10.149774 10.110991 10.052049 10.141607 10.034961 10.212055
1370088_at 6.899687 7.000797 6.789383 7.094033 6.7905817 6.8003974 6.93157 6.7407436 6.86592 6.6398745 6.7298694 6.5638022
1370089_at 3.7231042 4.019537 3.9777107 4.0208473 3.9772494 3.909437 3.7088988 4.1033096 3.910169 4.1575766 4.363306 4.2143145
1370090_at 5.347836 7.1804523 5.152909 5.425858 5.698725 5.3204374 5.397518 5.2980046 5.4324765 5.5978336 5.81653 5.934355
1370091_at 4.8756027 5.1687016 5.2076397 5.072776 4.894185 5.0655155 4.822954 5.0429153 5.235711 4.945522 5.134451 4.935739
1370092_at 4.304531 4.2827196 4.482362 4.4107294 4.601675 4.5167704 4.566293 4.206009 4.2786684 4.3784504 4.4117093 4.3674116
1370093_at 3.816277 3.9956083 4.280349 3.9830134 4.0138273 4.1391983 4.154908 4.079229 4.1120777 4.1160054 4.0568614 3.9582841
1370094_at 4.279337 4.288191 4.126959 4.186081 4.3326206 3.989806 4.376646 3.945752 4.2343493 4.1628356 4.382045 4.196792
1370095_at 5.881184 5.9293084 5.897945 6.1618066 6.0313373 6.1097364 5.8430033 6.0214705 5.980392 6.0921574 6.278693 6.0079956
1370096_at 5.1525593 6.1518497 5.183328 5.0631046 4.7659755 5.0582924 5.015608 4.9633718 5.1439505 5.218403 5.119805 5.059873
1370097_a_at 4.0903835 4.470235 3.9825902 4.0916104 4.003854 4.1080914 4.075176 4.1174955 4.2056046 4.383713 3.8633547 4.264663
1370098_at 10.321289 10.471247 10.494058 10.597125 10.9858055 10.688835 10.531922 10.60733 10.558019 10.453768 10.410889 10.102283
1370099_at 7.3259916 7.5287037 7.241415 7.434229 7.5563827 7.4632506 7.4720526 7.435857 7.313241 7.0928473 7.25216 7.194671
1370100_at 6.2196326 6.267021 6.1193905 6.2117634 6.3243675 6.2922482 6.316231 6.265109 6.348246 6.3614492 6.4492984 6.270616
1370101_at 3.313933 3.4893973 3.5085452 3.5617313 3.6698246 3.4449725 3.357241 3.401851 3.388695 3.444014 3.4991531 3.5885837
1370102_at 6.853521 6.7206364 6.7360315 6.6184006 6.823759 6.850619 6.995489 6.955471 6.729824 6.744144 6.805025 6.8982253
1370103_at 4.649688 4.872182 4.7199306 4.880783 4.820339 4.8585663 4.6613903 4.9158707 4.8354483 4.827816 4.779321 4.8035192
1370104_at 4.875935 4.8777 4.741763 4.797023 4.841481 4.5811634 4.703457 4.6889462 4.7906675 4.9521184 4.7570744 4.6218195
1370105_at 5.108419 5.2430835 4.906707 4.9094934 5.0599847 5.006413 4.9595704 5.162078 4.914443 4.846246 5.2638407 4.956354
1370106_at 3.7631726 3.9084003 3.8090973 4.1177597 3.8126621 4.079175 4.0266223 4.205349 4.0191946 4.1678057 3.9526958 4.025793
1370107_at 5.5420775 5.6489234 5.5263085 5.391701 5.3274655 5.359499 5.556923 5.510953 5.337781 5.3610463 5.3117356 5.3604646
1370108_a_at 7.297044 7.347254 7.729115 7.0911603 7.1730523 7.1587505 7.6634483 7.421269 7.1747055 8.041754 7.659261 8.281315
1370109_s_at 13.234663 13.270063 13.285911 13.268109 13.294969 13.283518 13.261234 13.187009 13.187937 13.324571 13.335972 13.282523
1370110_at 4.6946874 4.335372 4.5245132 4.3997283 4.7251887 4.2876916 4.757998 4.5005913 4.4779344 4.6305804 4.479435 4.4320226
1370111_at 7.2778683 6.3319645 7.188994 6.7154555 6.91495 7.759554 7.5019865 7.7733474 7.984446 7.392767 7.3398128 7.6336455
1370112_at 9.03482 9.028379 9.05145 9.022296 9.0738125 9.217284 9.110305 9.283832 9.186179 9.040224 9.252413 9.275202
1370113_at 6.063411 7.053283 6.4047356 6.2110887 6.1562185 6.3004303 5.9824653 6.112431 6.0476766 6.4115243 6.3057337 6.5309567
1370114_a_at 7.846585 7.7075386 8.807049 7.7392116 7.835956 7.7160587 6.216857 7.6035595 6.108054 5.830798 7.31822 6.074917
1370115_at 4.6399 4.7421484 4.594305 4.83584 4.9602113 4.606408 4.5524297 4.7403603 4.7547855 4.7680364 4.597435 4.7161665
1370116_at 4.063485 3.7881608 3.9430795 3.9366972 3.8765075 3.887732 3.9871023 3.9185817 3.887555 4.0032444 3.793363 3.7064004
1370117_at 3.6915123 3.5294878 3.9036038 3.7728832 3.6265943 3.546349 3.663158 3.6727428 3.7858982 3.5541584 3.716172 3.6240482
1370118_at 6.3046193 6.245605 6.241277 6.4064465 6.4229627 6.0062375 6.22963 6.5711346 6.3351865 6.091666 6.4206433 6.3495216
1370119_at 8.239168 9.52122 7.8052793 7.762642 8.073901 7.9139214 8.071916 8.117709 7.928638 8.077301 7.999408 8.188704
1370120_at 3.8478546 3.8804696 4.0897036 4.267477 4.0638323 4.071084 3.9266026 3.9429533 3.976135 3.7059324 3.922606 3.9386117
1370121_at 7.195547 7.164509 7.139002 7.2354174 7.230207 7.0712414 7.1025205 7.075575 7.1116104 6.9983606 6.8428664 6.9262595
1370122_at 4.0936337 3.9345376 3.9780793 4.028025 4.01447 3.9573898 3.9136434 4.014142 4.061108 4.229984 4.0786204 4.02049
1370123_a_at 6.4882183 6.532781 6.6095676 6.9310303 6.5438447 6.31148 6.690757 6.489784 6.4989104 6.4112344 6.655946 6.6804204
1370124_at 6.6205535 6.697365 6.5127506 6.804647 6.8339887 6.829709 6.7327094 6.8787937 6.7522206 6.7093935 6.7079344 6.7902927
1370125_at 4.537347 4.5380588 4.620432 4.9091983 4.65447 4.640365 4.997888 4.6468697 4.596223 4.559531 4.6287217 4.741829
1370126_at 3.6067579 3.477028 3.6892166 3.825568 3.8074775 3.9640543 3.6044006 3.6614466 3.5021243 3.4793084 3.607983 3.5308273
1370127_at 6.278927 5.9923053 6.0288587 6.092692 6.369812 5.952832 6.2121406 6.179702 6.0709977 5.996241 6.174299 6.2506833
1370128_at 6.499191 6.784083 6.7182574 6.539787 6.6149306 6.559109 6.609613 6.494877 6.667794 6.6122384 6.8643947 6.5573997
1370129_at 7.317274 7.168487 7.353918 7.2460847 7.3098245 7.3026195 7.160018 6.8660264 7.039875 7.2405767 7.0515184 7.1229286
1370130_at 9.535524 9.815288 9.536028 9.771812 9.577713 9.547297 9.679907 9.553083 9.4590435 9.391471 9.562292 9.615058
1370131_at 5.319037 5.3394103 5.176746 5.3864985 5.2355304 4.846946 5.018849 5.3568115 5.3680463 5.3705287 4.920484 5.199942
1370132_at 3.9223316 3.7982173 3.855532 3.9092526 4.111568 4.057021 4.091053 3.7943413 3.9157653 3.8701031 4.0300975 3.9520028
1370133_at 6.287117 6.683985 5.943626 6.143942 6.142823 6.0215344 6.060873 6.2964554 6.148925 6.1119695 6.087179 6.3653173
1370134_at 9.938462 9.61186 10.023651 9.853473 9.97527 10.10202 9.872786 9.889857 10.058836 9.980262 9.623626 9.845524
1370135_at 7.3014307 7.28532 7.49774 6.9889913 6.8641357 7.686649 7.459556 6.6879015 7.3724856 7.5909 7.2561874 7.2326636
1370136_at 6.565555 6.7254753 6.5076823 6.3824215 6.6718817 6.53751 6.359879 6.332271 6.4806576 6.5829 6.6703043 6.705063
1370137_at 5.136723 5.0064855 5.05499 5.0678477 5.116775 5.056382 4.961634 4.87469 5.035445 4.988148 4.844242 5.1691785
1370138_at 4.6530805 4.721759 4.6662693 4.5620947 4.5763035 4.5292335 4.650791 4.625961 4.973897 4.7761183 4.598397 4.7530394
1370139_a_at 3.7360022 3.5805886 3.6169376 3.5613964 3.61462 3.7523603 3.814678 3.8998222 3.638803 3.422733 3.646374 3.5192673
1370140_a_at 4.7451816 4.7069674 4.7110715 4.691335 4.853367 4.7910037 4.82636 4.714399 4.8979263 4.712945 4.7349367 4.6667457
1370141_at 7.777512 8.416148 7.994953 7.9493847 8.020897 7.8646297 7.8819375 7.7848296 7.7803917 8.078651 8.218155 8.128818
1370142_at 5.508742 5.808016 5.77045 5.611906 6.005434 5.423914 5.730605 6.2093134 5.5566335 6.1292768 5.5989466 5.549937
1370143_at 5.331432 4.9594126 5.4431553 5.3814864 5.2936654 5.01277 5.361955 5.243383 5.298563 5.2017612 5.145551 4.936439
1370144_at 7.3594337 7.715863 7.8991556 7.241695 7.4262156 7.4646344 7.713307 6.9808044 7.478822 7.4378185 7.54524 7.6181984
1370145_at 4.367628 4.1361885 4.0926447 4.2270355 4.268422 4.3231483 4.4815927 4.250243 3.8288443 4.1805234 4.0096197 4.247635
1370146_at 3.4700954 3.3958378 3.4802692 3.5118816 3.3950183 3.425424 3.3631654 3.3898911 3.261715 3.5571666 3.4838989 3.4528558
1370147_at 6.9576955 7.2817955 8.274786 8.601957 7.75212 7.6910977 7.910462 8.636587 8.1174965 9.0711 8.643477 8.859014
1370148_at 14.199565 14.276094 14.252717 14.219662 14.2380705 14.230884 14.184411 14.188573 14.1955595 14.303821 14.318816 14.255284
1370149_at 10.727143 10.851896 10.825047 11.139833 10.92878 11.011519 11.000232 10.892242 10.760717 10.930583 10.846995 10.705772
1370150_a_at 12.733295 12.534882 12.868129 12.9159565 13.070218 13.281449 12.192038 12.956161 13.140243 12.81029 13.117954 13.396188
1370151_at 13.330613 13.198241 13.319389 13.330253 13.305162 13.308981 13.129197 13.2878475 13.317883 13.2049465 13.182041 13.17243
1370152_at 4.7446375 4.654977 4.691105 4.75317 4.9217463 4.613036 4.6915865 4.8583164 4.7862787 4.702635 4.5458527 4.4286737
1370153_at 5.9117866 5.8785543 6.0724664 5.817433 6.071686 6.1452203 6.0307403 6.1177826 5.8189344 6.3489156 7.6092353 6.430427
1370154_at 11.119165 11.317992 10.40088 11.051165 10.464718 10.196878 10.220255 11.016486 11.061498 10.506736 11.035513 11.268957
1370155_at 7.205009 7.200779 6.751833 7.0039783 6.753839 6.790167 6.663362 6.5350595 6.8884816 6.905671 6.754588 7.1272817
1370156_at 6.6918044 7.070202 6.6173635 7.4893746 7.5990734 7.271081 7.0878496 7.090744 7.1701636 6.745141 6.4898987 7.1676145
1370157_at 3.9174666 3.8547282 4.068265 4.0259924 3.9422193 4.001691 4.0327787 3.8272138 3.7748382 3.8822408 3.9132426 3.8039865
1370158_at 6.2025537 6.5475736 6.266674 6.394042 6.2933865 6.235546 6.1601076 6.183652 6.4588623 6.036487 6.150874 6.461682
1370159_at 7.051244 6.9875236 6.7931633 7.1091933 6.843868 7.305788 7.003855 7.368737 7.0294213 6.920328 7.100106 7.0715423
1370160_at 8.572527 8.520859 8.319266 8.566592 8.511719 8.299648 8.5270815 8.459024 8.516992 8.477727 8.474974 8.694191
1370161_at 9.250946 9.394756 9.1179695 9.038012 9.166521 9.097017 9.084448 8.952866 9.093306 9.31275 9.184793 9.399485
1370162_at 6.7997336 6.5675993 6.6368904 7.013535 6.8897357 6.5973783 6.8497367 6.9021983 6.8612986 6.8785357 6.844075 6.792576
1370163_at 9.155816 9.239598 9.110731 9.107619 9.306906 8.669025 9.019161 9.10038 9.377601 9.042013 8.96364 9.359461
1370164_at 10.749017 10.872874 10.657756 10.755704 10.725558 10.616484 10.89114 10.739064 10.66159 10.782301 10.831462 10.723472
1370165_at 3.9856095 3.9523306 3.8336356 3.8451362 3.9276788 3.7714248 3.9117815 3.7928817 3.9518278 3.8330488 3.9114132 3.7023091
1370166_at 12.199606 12.036132 12.323534 12.1193905 12.178997 12.333817 12.261391 12.324681 12.253713 12.20888 12.096705 12.146496
1370167_at 12.242509 12.185491 12.416543 12.269932 12.42793 12.463133 12.44127 12.387338 12.370122 12.3350115 12.256359 12.288717
1370168_at 9.795189 10.321639 10.281919 10.120367 10.126776 10.355616 10.377175 10.3013115 9.973547 10.322793 10.193872 10.069387
1370169_at 9.12697 9.106586 9.123012 9.18974 8.980977 9.018087 9.091922 9.193535 9.038978 9.0453 9.12918 9.052053
1370170_at 9.777912 10.001196 9.767607 9.855357 9.660822 9.6344385 9.703139 9.509318 9.753422 9.87239 9.9387245 9.898981
1370171_at 8.5527935 8.398173 8.4333315 8.388071 8.509816 8.2632 8.485404 8.471174 8.501906 8.35168 8.410707 8.506217
1370172_at 10.26112 10.569372 10.188599 10.617299 10.203558 10.143266 10.182423 10.371576 10.397679 10.2998 10.378518 10.319419
1370173_at 7.550017 8.011646 7.5577726 7.87986 7.4434247 7.5697284 7.4520893 7.8596854 7.883706 7.4898477 7.815175 7.837237
1370174_at 5.822793 6.3842707 5.9978075 5.845017 6.1188965 5.8366823 5.9251347 6.0109167 5.722279 6.028983 6.110925 5.774289
1370175_a_at 8.389714 8.559013 8.455917 8.323074 8.443127 8.430518 8.410061 8.4373455 8.49203 8.305616 8.390341 8.437916
1370176_at 7.240215 6.806445 7.08436 6.690712 6.39579 6.440755 7.2014465 6.3969245 6.332315 6.248338 6.936446 7.05303
1370177_at 5.478711 5.777961 5.6560574 5.6529255 5.3971634 5.508587 5.370308 5.624953 5.5919514 5.6472883 5.6477385 5.850594
1370178_at 4.895687 4.8339663 4.862667 5.0623612 4.915421 5.025944 4.8638234 4.855839 4.9931417 4.7104373 4.42534 4.555467
1370179_at 10.034564 10.042958 9.98955 10.065075 10.006809 10.022672 10.073612 10.045235 9.924984 10.047071 9.844314 9.94953
1370180_at 11.240212 11.131686 11.263747 11.303451 11.154545 11.13902 11.418183 11.382303 11.382451 11.339402 11.625325 11.548093
1370181_at 6.782752 6.2605505 6.3889394 6.7987385 6.522854 6.3219137 6.600648 6.6444635 6.6809626 6.451473 6.1714435 6.375936
1370182_at 5.3874435 5.0386734 5.213876 5.1928816 5.2458153 5.3350954 5.2345333 5.1941433 5.1135836 5.250268 5.0823927 5.1160817
1370183_at 7.1192746 7.099238 7.2079234 7.3404016 7.175806 7.2122736 7.2182255 6.9079795 7.160311 7.1031475 7.1559114 6.991741
1370184_at 9.840742 10.235038 9.759487 9.79109 9.797498 9.621884 9.668251 9.79956 9.701596 9.925454 9.863066 10.0692
1370185_at 4.656012 4.8801327 4.805075 4.935575 4.8901396 4.7367234 4.670643 4.698985 4.668951 4.719468 5.1236444 4.5585766
1370186_at 10.456158 11.820077 10.023921 9.899734 10.053192 10.112974 9.798182 9.859159 10.206335 9.879628 9.9007635 10.486928
1370187_at 10.74447 10.495762 10.823114 10.812781 10.729405 10.817526 10.822188 10.736787 10.774439 10.639555 10.643516 10.497644
1370188_at 10.303415 10.289808 10.479701 10.248519 10.479191 10.478917 10.324207 10.056174 10.279922 10.2657995 10.317989 10.311785
1370189_at 10.357303 10.347455 10.384589 10.290425 10.409983 10.445711 10.363228 10.152035 10.418075 10.260297 10.314224 10.3718605
1370190_at 11.748037 11.677972 11.75794 11.621989 11.647766 11.598435 11.490698 11.390768 11.61896 11.695658 11.501321 11.588896
1370191_at 8.471577 8.150044 8.090879 8.103396 8.20296 7.9589424 8.130773 8.125289 8.299227 8.363799 8.082479 8.498571
1370192_at 8.28632 8.347921 8.250009 8.235808 8.133768 8.29041 8.248855 8.05844 8.262589 8.484463 8.210047 8.332589
1370193_at 11.048576 11.220172 11.302798 11.281232 11.566486 11.282635 11.262504 11.581717 11.452699 11.267971 10.7222395 10.781167
1370194_at 8.176542 8.450148 8.303959 8.239601 8.247637 8.323821 8.154231 8.383709 8.087769 8.058435 8.016445 8.092098
1370195_at 7.8946652 8.176335 8.001466 7.5624995 7.932355 7.933657 7.799642 7.4450717 8.106916 8.242895 8.0615635 8.171108
1370196_at 7.028501 6.485077 6.5130773 7.144167 6.4298224 6.844365 6.8858714 7.1751485 6.924251 6.675814 6.40288 6.7453737
1370197_a_at 6.1613264 6.1003637 6.011837 6.0942574 6.06259 6.53751 5.785612 6.3317633 6.4773207 6.8955984 7.021894 7.203623
1370198_at 3.453372 3.38909 3.2744894 3.3893714 3.3299856 3.4375744 3.5164316 3.3948095 3.374628 3.3356526 3.559627 3.3252099
1370199_at 9.700715 9.640525 9.736778 9.951208 9.865984 9.8063965 9.699968 9.809559 9.810888 9.819891 9.786683 9.759645
1370200_at 11.666999 11.561088 11.824452 11.797337 11.809614 11.712586 11.831966 12.003055 11.913523 11.517414 11.634696 11.715479
1370201_at 3.7026684 3.7449539 3.7005074 3.7998283 3.9131925 3.6541731 3.7901113 3.9211347 3.965419 3.975983 4.0724106 3.834251
1370202_at 9.311569 10.360201 9.248105 9.200454 9.490517 9.724915 9.502669 9.400222 9.309876 10.177731 11.045913 10.713902
1370203_at 7.1576443 7.3608603 7.0730658 7.386428 7.180467 7.2695127 7.30122 7.208339 7.235339 7.0268464 7.576771 7.3864093
1370204_at 8.171743 8.238247 8.053165 8.256927 8.136813 8.207337 8.343231 8.184307 8.161385 8.194974 8.367677 8.204965
1370205_at 3.8417168 3.7402666 3.894752 3.7906816 3.7799773 3.7134938 3.920529 3.7146351 3.7882996 3.891026 3.9508915 3.5720727
1370206_at 4.5550914 4.558836 4.646386 4.5934296 4.6290255 4.698303 4.624092 4.7026777 4.538518 4.6022277 4.6387234 4.342
1370207_at 10.889081 10.751565 10.863712 11.118704 10.868816 10.837566 10.857037 10.945635 10.72779 10.869502 10.9600935 10.819572
1370208_at 7.556851 7.8883915 7.5144663 7.679455 7.4982996 7.7405744 7.683147 7.597847 7.619676 7.7444315 7.650786 7.710581
1370209_at 8.786294 9.675525 9.582226 9.750899 9.815992 9.878494 9.911677 10.168207 9.239536 9.446558 9.929278 9.846289
1370210_at 5.4695816 5.530588 5.426701 5.731144 5.424848 5.349785 5.402981 5.397195 5.5895004 5.4906116 5.4233103 5.4557233
1370211_at 6.2890306 6.163892 6.490166 6.281607 6.5042224 6.338749 6.3669705 6.2406225 6.2160487 6.416071 6.4975615 6.3738413
1370212_at 4.73672 4.9675465 4.9332895 5.126919 4.9518943 5.0538034 5.2634397 5.3057904 5.2390466 4.916096 5.0550447 5.1421614
1370213_at 11.32326 11.551637 11.294356 11.534957 11.28594 11.192256 11.297843 11.26236 11.283443 11.16955 11.292687 11.429427
1370214_at 4.787739 5.1003 5.0330873 4.872602 4.9649563 4.954753 4.9533195 4.935732 4.751973 4.885769 4.9794106 4.71776
1370215_at 10.399024 11.53571 10.231726 9.961829 10.243682 9.91316 10.196897 10.150557 10.1690855 10.785946 10.692585 10.653891
1370216_at 4.6063485 4.541438 4.591913 4.540044 4.4223146 4.198302 4.3338237 4.352833 4.5416026 4.6966705 4.5221524 4.4859166
1370217_at 5.5033555 5.5467257 5.5533967 5.293452 5.3677363 5.3410425 5.4897614 5.308021 5.6627088 5.53684 5.5084763 5.2220335
1370218_at 6.698541 7.6072283 5.5613165 6.2077694 5.8210783 6.4011793 5.8568797 5.580225 6.5016646 6.3725314 6.1123424 5.9161053
1370219_at 8.864316 10.49874 8.525687 8.249706 8.491131 8.360308 8.415905 8.449308 8.681042 9.023398 8.791311 8.872667
1370220_at 10.143971 9.953166 10.092768 10.111526 9.302354 9.49249 9.873815 10.196655 10.166546 9.739857 10.5384245 10.410997
1370221_at 4.7156634 4.8634214 4.75431 4.575053 4.59941 4.6200495 4.736889 4.5244656 4.9045453 4.6032996 4.7717776 4.466426
1370222_at 4.765431 4.8786416 4.8155513 4.8669224 4.8381543 4.8830566 4.7746105 4.900193 4.702572 4.794646 4.704008 4.55838
1370223_at 7.7243896 7.5976963 7.3585534 7.6806126 7.632606 7.507242 7.759666 7.5388308 7.561653 7.64761 7.501834 7.670735
1370224_at 9.145503 9.949583 9.2470045 8.718492 9.422446 9.15364 9.320358 8.965235 9.487227 10.00902 10.397527 10.233872
1370225_at 4.915897 4.7634234 4.734336 4.9936533 4.9782243 5.0247526 5.312784 4.878083 5.0085177 4.8081336 4.7830853 4.6780224
1370226_at 10.129948 10.318966 10.044863 9.979364 9.961969 10.211082 10.0553665 10.154879 10.161584 10.201848 10.2785225 10.277841
1370227_at 3.256106 3.2608097 3.188618 3.331683 3.2956371 3.2400017 3.225555 3.1960742 3.340232 3.2147448 3.5805047 3.3608482
1370228_at 14.439762 14.445448 14.404836 14.438555 14.374471 14.342576 14.405328 14.404836 14.391369 14.357062 14.357062 14.368469
1370229_at 5.305916 5.0964355 5.1218395 5.113808 5.336301 4.9145875 4.9849763 4.94864 5.147758 5.1688395 5.2252874 5.033502
1370230_at 10.483011 10.583668 10.584604 10.771235 10.548855 10.3482895 10.510239 10.536656 10.3804035 10.547686 10.551255 10.57743
1370231_at 7.2390943 7.140265 7.1753516 7.3066683 7.1879997 7.274265 7.3359404 7.0383654 7.172707 7.2198315 7.2989383 7.028473
1370232_at 10.6255865 10.076919 10.778731 10.924403 10.455369 10.475599 10.336596 10.805959 10.739403 10.225938 10.21237 10.128647
1370233_at 4.9732804 4.88713 4.9974003 5.1620703 4.831484 4.92314 5.0003347 5.0450754 5.058341 4.8830066 4.7492685 4.972677
1370234_at 12.976857 12.965113 12.974331 12.884282 12.922767 13.003787 12.96933 13.02788 13.018357 13.161303 12.987198 13.112141
1370235_at 12.938781 12.669832 12.67672 12.810219 12.81135 12.694954 12.765077 12.532334 12.790849 12.777819 13.170866 12.943404
1370236_at 9.194627 10.20397 9.042289 8.73574 9.217271 9.040351 9.008992 9.026164 9.172496 9.245056 9.165201 9.281962
1370237_at 12.054609 11.808509 12.118764 12.130012 12.071527 11.945024 11.963504 11.998357 11.850497 11.689877 11.530301 11.538344
1370238_at 11.372577 11.170922 11.41345 11.415223 11.412693 11.2780695 11.295243 11.352656 11.347657 11.320613 11.367036 11.378014
1370239_at 13.095243 13.285441 13.720191 12.707738 13.501222 13.278559 13.078109 13.212817 13.214865 12.60919 13.242675 13.574517
1370240_x_at 13.090505 13.298701 13.675927 12.607826 13.502726 13.266885 13.062249 13.203989 13.207368 12.5517235 13.166996 13.499462
1370241_at 14.081012 14.09102 14.004682 13.796587 13.971788 14.081341 14.034025 13.98365 14.046915 14.185757 14.255946 14.244986
1370242_at 12.214375 12.221763 12.058858 12.348209 12.275303 12.147054 12.181944 12.052095 11.929995 12.252271 12.246681 12.304577
1370243_a_at 10.615755 10.592739 10.14509 10.459286 10.043638 9.8958025 10.193715 10.379317 10.447062 10.088945 9.623957 10.427813
1370244_at 12.2144165 12.534861 12.490508 12.4533825 12.469081 12.399642 12.432432 12.498013 12.422451 12.672707 12.851994 12.698902
1370245_at 10.2296095 10.6575 10.41802 10.419446 10.6802435 10.5002165 10.494518 10.634981 10.32111 10.771393 11.044242 10.935677
1370246_at 12.11287 12.065767 11.926893 11.957149 12.006315 11.957149 11.980152 11.846658 12.05206 11.96255 11.967635 12.0533905
1370247_a_at 6.5658736 6.667907 6.5455236 6.4235396 6.6588182 6.6307087 6.3734436 6.525065 6.814104 6.5495896 6.331292 6.5895824
1370248_at 6.4279685 6.5263033 6.088368 6.2665386 6.1272416 5.93689 5.9543 5.9642057 6.246436 6.056887 5.703916 6.3004813
1370249_at 7.614811 7.836697 7.9894676 7.7708416 7.5938025 7.69387 7.4436593 8.048569 7.454204 7.693539 7.556745 7.9321733
1370250_at 9.058007 9.186471 9.203032 9.16135 9.230561 9.268854 9.062035 8.902993 8.84985 8.90469 9.165609 9.090046
1370251_at 6.250617 6.2890253 6.4455795 6.4932027 6.0603104 6.1390386 6.399688 6.193069 6.129137 5.9557033 6.0185556 6.115037
1370252_at 8.022114 8.23643 8.523761 8.588093 7.9861817 7.856613 8.3850355 8.09895 8.109868 7.84982 7.817253 7.811571
1370253_at 11.4080925 11.399302 11.312872 11.492323 11.45493 11.36548 11.3591585 11.309882 11.282107 11.56459 11.753884 11.654106
1370254_at 3.5964148 3.7432237 3.7183588 3.6582963 3.808824 3.737736 3.9131546 3.6713445 3.5598183 3.8348653 3.7434807 3.7786999
1370255_at 4.8855085 4.919942 4.677252 4.890968 4.8950577 4.5446396 4.641817 4.7360373 4.6393337 4.8713617 4.3628526 4.570492
1370256_at 8.20437 8.419726 7.044185 8.689233 7.9763927 7.5242033 7.6293807 8.658707 7.452928 8.242878 7.778152 7.6779094
1370257_at 4.249384 4.200819 4.4755487 4.2178326 4.522608 4.3180265 4.2364764 4.46167 4.4902773 4.3426685 4.4064913 4.262207
1370258_at 5.6610875 5.4499083 5.470514 5.5774455 5.464773 5.3070736 5.628415 5.4821215 5.422665 5.707053 5.3828645 5.7114787
1370259_a_at 7.147921 7.158411 7.1129527 7.0154543 7.2580285 6.7697563 7.130579 7.151439 7.116434 7.5498333 7.3078523 7.275052
1370260_at 6.777112 6.7586718 6.9316044 6.6749787 6.696361 6.7371845 6.6031404 6.7347937 6.8579373 6.6350822 6.5000415 6.6194754
1370261_at 7.485777 7.486171 7.513157 7.729835 7.586068 7.4777203 7.4969344 7.3497453 7.395752 7.556621 7.669787 7.6152554
1370262_at 8.871803 8.647993 8.693363 8.8229065 8.788025 8.795736 8.937922 8.903257 8.813892 8.819382 8.947306 9.030956
1370263_at 5.947829 5.958229 6.138354 6.077256 6.2461596 5.7312155 5.8993526 6.06041 5.9605994 6.0246787 6.076762 5.9371967
1370264_at 7.697766 7.533768 7.7631326 7.9289284 7.566991 7.831165 7.705767 8.253183 7.8841906 7.6610346 7.4755216 7.636639
1370265_at 6.030252 6.7342887 6.0370817 5.9159636 6.0158834 5.875056 5.8332806 5.8417706 6.19349 5.894674 6.2498956 6.030855
1370266_at 6.658812 6.3449516 6.2595053 6.6154675 6.7875204 6.854423 6.748178 6.7290907 6.6862245 6.3809457 6.7451277 6.840054
1370267_at 6.2842183 6.3455563 6.6542435 6.2402506 6.2361836 6.2266684 6.2229156 6.301674 6.4234047 6.291472 6.4120617 6.408821
1370268_at 4.3622603 4.371661 4.445648 4.3555784 4.3450165 4.436619 4.3843 4.470953 4.500188 4.5211396 4.413917 4.4324064
1370269_at 5.1566706 5.0472627 5.376847 4.9938116 5.3011236 4.9301405 5.055922 5.2563305 5.2277284 5.2188997 6.0127935 4.9704843
1370270_at 3.8516467 3.973996 3.8459451 3.7230175 4.043532 3.911227 4.0070095 3.66511 3.8419302 4.0864563 4.013942 3.7063875
1370271_a_at 7.007942 7.0508814 7.3955293 6.9488845 7.556659 7.216254 6.813209 6.845717 7.160865 7.144043 7.209649 6.922634
1370272_x_at 5.7090116 5.948017 5.920905 5.7618046 5.9183617 6.059479 5.9300904 5.832583 5.8776417 5.621973 6.042307 5.846069
1370273_at 3.304322 3.3291407 3.4813852 3.198941 3.5282862 3.3271978 3.6179237 3.3417912 3.4922972 3.464672 3.5427704 3.3740888
1370274_at 12.885633 13.0255575 12.939558 12.858985 12.870635 12.833827 12.809107 12.795125 12.887625 12.900246 12.912253 12.989818
1370275_at 12.6875105 12.727307 12.6687 12.74731 12.740994 12.679024 12.740115 12.764159 12.685751 12.707662 12.701746 12.723596
1370276_at 12.189939 12.147032 12.172321 12.083622 12.177901 12.175549 12.178207 12.182212 12.180017 12.215695 12.327237 12.297963
1370277_at 11.887033 11.890229 11.8563385 11.852352 11.747419 11.714963 11.745574 11.751873 11.785202 11.805019 11.685351 11.836087
1370278_at 11.421274 11.258864 11.42102 11.389648 11.379038 11.363294 11.506441 11.511151 11.50217 11.420564 11.467163 11.547366
1370279_at 5.5603433 5.850472 5.851979 5.8203735 5.6101565 5.535081 5.575914 5.7113047 5.791145 5.785199 5.761899 5.4881716
1370280_at 10.3661175 10.631137 10.384905 10.427792 10.329383 10.151348 10.366584 10.387248 10.333802 10.364956 10.560776 10.477456
1370281_at 10.032278 9.13641 9.745242 9.8372965 9.427453 9.720875 9.412774 9.830554 9.720049 9.158932 10.193469 9.97085
1370282_at 6.5731273 6.4990244 5.803534 5.991857 5.7589974 6.3060822 6.413838 6.25299 6.289592 6.429828 7.781272 7.6438527
1370283_at 12.513761 12.220621 12.272211 12.13567 12.313099 12.312975 12.339002 12.160284 12.359239 12.5890255 12.277515 12.534976
1370284_at 11.927094 11.890647 11.970631 11.937929 11.894902 11.895483 11.957841 11.975405 11.968645 11.924845 11.940565 11.972067
1370285_at 6.0291214 6.165377 5.9749374 6.366711 6.206036 6.257485 6.2181993 6.0377135 5.8701787 5.695783 6.1410136 6.132937
1370286_at 9.346924 9.587901 9.099051 9.5358095 9.169046 9.05042 9.554427 9.347931 8.777462 9.967006 9.526483 9.236907
1370287_a_at 8.895442 8.746905 8.696149 8.792048 8.489071 8.79516 8.780861 8.683912 8.882607 9.163842 9.318953 9.331088
1370288_a_at 7.4981394 7.326038 7.307603 7.5132384 7.1641483 7.5499253 7.413228 7.1663013 7.3023887 7.945408 7.803348 7.9141364
1370289_x_at 3.6747217 3.6790686 3.7233694 3.6864948 3.67028 3.9458015 3.8122396 3.500174 3.742244 3.619933 3.7667994 3.7070405
1370290_at 8.473527 8.658546 8.217463 8.338571 8.180095 8.078027 7.6574554 8.375531 8.32601 8.011981 7.9676695 8.428385
1370291_at 5.446259 5.6701508 5.5240016 5.6529207 5.3449965 5.4252586 5.575266 5.7449093 5.6039023 5.4980807 5.4826202 5.3959503
1370292_a_at 3.837298 3.913448 3.949362 3.8063293 3.8568156 4.134808 3.7137036 3.8808875 3.8341799 3.9970322 4.1957693 3.7686324
1370293_at 5.4160085 5.3817735 5.3314157 5.2556953 5.4760475 5.318809 5.3923516 5.342064 5.44661 5.29812 5.2787843 5.2608147
1370294_a_at 7.868063 7.922428 7.162122 7.389037 6.9458194 6.3555784 6.0319343 7.0064044 7.317499 6.4729095 6.6285706 6.9500413
1370295_at 8.185238 7.9344044 8.02892 8.360027 7.885246 7.8179455 7.7862306 8.012078 7.8731937 8.122175 8.196979 8.512964
1370296_at 13.455962 13.465693 13.495813 13.5908785 13.539887 13.456147 13.441134 13.507954 13.535163 13.365298 13.424662 13.368863
1370297_at 6.970761 6.8412395 6.6168947 6.6091847 6.6059656 6.1705065 6.214492 6.312171 6.550464 6.590199 6.217147 6.203695
1370298_at 10.110207 9.6300745 9.730438 9.393709 9.794602 9.870552 10.1791725 9.771983 10.101234 9.876089 10.2415905 10.046782
1370299_at 13.594754 13.559847 13.613823 13.588274 13.560496 13.610278 13.586472 13.623691 13.665593 13.491781 13.516175 13.625066
1370300_at 7.8483043 7.711471 7.9475307 7.604598 7.62804 7.713997 7.8914757 7.716328 7.8806963 7.9240117 7.8028345 7.965597
1370301_at 7.256484 7.506349 7.1538596 7.282493 7.3319697 6.9710617 7.0691066 7.094391 7.3316474 6.876726 6.617583 6.7523737
1370302_at 7.9055643 7.3918123 7.8743205 7.927197 7.8628035 8.002333 8.154736 8.098196 8.119473 7.997383 7.826047 7.916644
1370303_at 5.910139 6.367736 6.3055153 6.27573 6.3017373 6.2839336 5.9282804 6.2177196 6.3973083 6.142118 6.317505 6.3300924
1370304_at 8.839115 8.917808 8.874604 8.716019 8.6040745 8.628848 8.791206 8.681 8.862682 9.068992 8.8525095 9.03434
1370305_at 9.501714 9.399272 9.448441 9.386997 9.374887 9.41748 9.428411 9.437254 9.369119 9.543369 9.458646 9.575011
1370306_at 8.17138 8.076835 8.297765 8.565916 8.356483 8.122296 8.2425375 8.201829 8.20523 8.097632 8.112278 8.052848
1370307_at 7.487715 7.399303 7.1759405 7.504637 7.464769 7.452198 7.617393 7.52757 7.278508 7.390686 7.365466 7.3935595
1370308_at 8.120089 7.716245 7.8049746 7.991136 7.69614 7.692894 7.5257154 7.8790946 7.819835 7.2935715 7.5459156 7.6371126
1370309_a_at 10.60996 10.551898 10.501401 10.54654 10.233879 10.284904 10.526137 10.498113 10.582502 10.664466 10.617236 11.005876
1370310_at 13.103226 12.905207 13.100873 12.864385 13.031662 13.0749035 13.248894 13.043899 13.105934 12.974681 12.9495325 12.949041
1370311_at 8.50632 8.475887 8.567009 8.328102 8.419176 8.471321 8.429195 8.274809 8.566076 8.6478 8.41782 8.578556
1370312_at 4.069506 4.129296 4.0918245 4.021509 4.247617 4.250272 4.115118 4.129756 4.1364555 4.1837783 4.143596 4.0891047
1370313_at 8.6795635 8.634198 8.637608 8.684367 8.38441 8.487924 8.621425 8.557125 8.656609 8.412786 8.944891 8.678214
1370314_at 7.410892 7.6921206 7.5734134 7.6126237 7.3234024 7.814666 7.39606 7.5680113 7.5826135 7.546197 7.5319567 7.8119106
1370315_a_at 5.977696 5.840172 6.0959167 5.9980836 5.8691297 6.019597 6.093342 6.05412 6.039298 6.1440673 5.7399993 5.8434887
1370316_at 7.9310274 7.714368 7.728492 7.566826 7.5770226 7.5203624 7.65968 7.765728 7.679023 7.785517 7.8397846 7.8836174
1370317_at 6.8583097 6.83549 6.931733 6.998193 6.8198805 6.91683 6.846487 6.896429 6.7852316 6.9883556 6.628304 6.7750206
1370318_at 7.4348536 7.394264 7.1741285 7.3217783 7.126387 7.1629252 7.3264456 7.384668 6.9089446 7.1312456 7.2223177 7.1587787
1370319_at 9.464227 9.355194 9.612284 9.603084 9.61282 9.321554 9.386427 9.885884 9.609693 9.112188 8.957739 9.316858
1370320_at 10.654643 10.667323 10.932878 10.951785 11.085675 11.25577 10.873725 10.905762 10.691461 10.734151 11.033488 10.824701
1370321_at 9.726568 9.645721 9.579127 9.922503 9.758903 9.748018 9.721933 9.786766 9.711073 9.475644 9.423922 9.6448555
1370322_at 9.614414 9.472234 9.621338 9.867041 9.583457 9.504358 9.669901 9.734522 9.494305 9.526172 9.324527 9.384961
1370323_at 5.6476808 5.617883 5.7611923 5.709813 5.6062555 5.4442563 5.515982 5.5096793 5.5994253 5.422941 5.51493 5.745585
1370324_at 7.303363 7.179792 7.295365 7.2625403 7.3846507 7.3141856 7.3066077 7.335369 7.28094 7.43443 7.359386 7.2600913
1370325_at 9.626747 9.32107 9.593322 9.350225 9.5261545 9.334245 9.624443 9.444891 9.590173 9.45799 9.642676 9.660735
1370326_at 6.690926 6.95064 6.9377327 6.9430566 7.0519323 6.907835 6.7395263 6.877963 7.024459 6.744702 6.9384403 6.882838
1370327_at 7.6759152 7.3026185 7.582532 7.8392844 7.5231676 7.8822436 7.703183 7.6391816 7.481931 7.76249 7.8383555 7.7785015
1370328_at 5.5661564 5.9782953 5.936479 5.6671233 5.8496637 5.3509583 5.557773 5.3011355 5.6768484 5.8710446 5.999549 5.835847
1370329_at 8.962145 8.493183 9.144343 9.34113 8.751226 8.89525 9.14384 9.231818 8.977427 8.723873 8.492636 8.485058
1370330_at 6.6876054 6.776802 6.8931866 6.7683263 6.9112506 6.6810913 6.6551857 6.735446 6.7961435 6.638024 6.7359896 6.65927
1370331_at 7.133353 6.814055 6.9962735 7.218438 6.945838 7.2426977 7.2506227 7.092478 7.2087135 7.2577014 7.14138 7.40936
1370332_at 5.2225227 5.437057 5.110533 5.3302436 5.3707237 5.4278955 5.469266 5.3422346 5.281226 5.2355676 5.32216 5.307102
1370333_a_at 13.324169 13.211732 13.164987 13.153342 13.145215 13.160096 13.2737465 13.130282 13.185468 13.0123 13.105726 13.071574
1370334_at 8.20021 8.374441 8.58121 8.652447 8.231983 8.451117 9.078118 8.483475 8.492369 9.094913 8.994419 9.4284935
1370335_at 8.18088 7.696509 7.750717 8.239756 7.841215 7.976893 8.1595955 8.233406 7.7943835 7.737835 7.8835497 7.8240013
1370336_at 10.830521 11.294025 10.7738495 10.476408 10.883239 10.549972 11.441371 10.8212805 10.228771 11.064183 11.479269 10.876757
1370337_at 8.078018 7.856099 7.9971147 7.8982573 7.898978 8.009367 7.957939 7.90948 7.867032 8.098466 7.8846755 7.9491897
1370338_at 3.5149026 3.5976417 3.315458 3.5382676 3.6155212 3.500572 3.4551775 3.494878 3.4295332 3.5424914 3.4115837 3.3492296
1370339_at 10.011884 10.5152 9.959502 10.04272 9.90124 9.747004 9.927439 9.944324 10.040901 10.210425 10.065382 10.316785
1370340_x_at 8.838546 9.420928 8.886455 8.950253 8.910583 8.737323 8.85161 8.739933 9.044753 9.066601 9.056425 9.268927
1370341_at 3.6075618 3.7087007 3.8147113 3.4487567 3.6137135 3.5366895 3.9454298 3.5441046 3.6135013 3.704648 3.6217597 3.6751592
1370342_at 3.4812374 3.5602367 3.5728626 3.4392715 3.530077 3.6881425 3.6448662 3.7024567 3.6786673 3.5433562 3.5720997 3.5295713
1370343_at 6.228093 6.1468277 6.362374 6.0015006 6.2884693 6.1843033 6.160484 5.9884334 6.2187924 6.081749 6.1397915 6.2711797
1370344_at 8.103449 7.788097 7.9337234 7.7983623 7.8848968 7.6897445 7.9615912 8.134613 7.6917996 7.945832 7.8276515 8.008097
1370345_at 7.0199246 7.3651934 6.528614 6.480673 6.2742815 5.3232813 5.4488134 6.2441645 6.4765673 5.4321146 5.7090797 6.2137904
1370346_at 6.6199746 6.7678046 6.0011325 6.398724 5.6661625 4.73742 5.3745794 5.776682 6.272704 5.4438057 5.257933 5.875657
1370347_at 5.304988 5.32041 5.156916 5.3037734 5.3274655 5.370295 5.3583164 5.281092 5.3432026 5.340175 5.1274323 5.3418903
1370348_at 10.571279 10.68125 10.445832 10.445877 10.477646 10.415514 10.701565 10.57459 10.500387 10.865288 10.72112 10.795972
1370349_a_at 14.055413 14.068036 14.112413 14.067562 14.049864 14.111365 14.018061 14.040275 14.061822 14.068036 14.080131 14.050466
1370350_x_at 13.007116 12.665475 12.113294 12.848165 12.680922 11.447013 13.315695 12.99337 11.714875 13.173494 11.679917 12.835924
1370351_at 8.50202 8.489809 8.405268 8.654677 8.558621 8.545474 8.536655 8.556383 8.656157 8.660353 8.635373 8.618301
1370352_at 12.177901 11.574087 11.950417 11.881352 11.834603 11.78227 11.988342 11.991333 12.059595 11.770252 11.066222 11.349761
1370353_at 7.5643516 7.3382564 7.302186 7.7166295 7.384193 7.1894593 7.553581 7.5959406 7.28697 7.269838 7.2732697 7.3654213
1370354_at 8.11352 7.88092 7.968716 8.014662 8.020071 8.008638 7.8683753 7.85245 7.956843 7.8515716 7.8734894 7.9408393
1370355_at 13.06123 10.724342 12.887482 12.780057 13.09695 13.229479 11.352289 12.597759 12.907602 10.948787 12.672135 12.297578
1370356_at 7.4396405 7.1088552 7.2357306 6.9143834 7.0621767 7.1931367 7.148434 7.0071564 7.2243853 7.49045 7.1445413 7.4172273
1370357_at 7.9745293 7.917383 8.195487 7.8667526 8.079959 7.891279 7.930692 8.137035 8.182303 8.012854 8.108402 8.119778
1370358_at 8.225005 8.281687 8.508162 8.497104 8.638714 8.212889 8.337473 8.596437 8.307522 8.270907 8.443924 8.2087345
1370359_at 12.189376 12.204932 12.235557 12.509089 12.346457 12.389914 12.392475 12.400965 12.3892975 11.96276 12.097091 12.079489
1370360_at 8.862855 8.444942 8.502994 8.472582 8.332637 8.659183 8.52392 8.481879 8.381876 8.661156 8.530691 8.527333
1370361_at 4.563242 4.5380697 4.5162606 4.40932 4.5909624 4.5867033 4.645994 4.3986163 4.784258 4.4864655 4.445255 4.625735
1370362_at 7.137637 7.23674 7.131028 7.45666 7.63779 7.1724133 7.0652504 7.251297 7.2849936 7.4495654 7.5368867 7.2223372
1370363_at 12.159585 12.089675 12.53764 12.33016 12.219283 12.176333 12.57349 12.137159 11.896291 12.167019 12.07532 11.944791
1370364_at 7.548537 7.4160852 7.408813 7.5586257 7.458936 7.3104663 7.4316254 7.4854646 7.3545084 7.5395164 7.45954 7.3933
1370365_at 8.641698 8.3956375 8.468969 8.5964365 8.5679 8.588705 8.562576 8.674373 8.63971 8.639033 8.877881 9.217239
1370366_at 9.811101 9.88589 9.704564 9.910216 9.741893 9.742493 10.008758 9.667444 9.861853 9.734244 9.803716 10.004555
1370367_at 4.7964554 4.7892113 4.775687 4.669757 4.7557983 4.5730696 4.718114 4.7872543 4.6924696 4.63123 4.5762434 4.616536
1370368_at 7.03893 6.8923235 6.7873344 6.98532 6.7294254 7.05086 6.9025993 6.906545 7.0934463 6.9549136 6.936126 6.970891
1370369_at 6.695524 7.544429 6.892771 6.7033086 6.663979 6.574391 6.898734 6.753638 6.551774 6.832983 6.744101 6.5903454
1370370_at 7.977568 8.269116 8.20289 8.160558 8.518322 8.148694 8.152515 8.334544 8.207127 8.5601015 8.402707 8.537904
1370371_a_at 8.237201 8.417535 8.438793 8.608415 8.664605 8.559598 8.60193 8.504293 8.747701 8.411118 8.277436 8.6005
1370372_at 4.5004206 4.4566884 4.581133 4.766835 4.9611297 4.9812236 4.6565285 4.691529 4.3276434 4.574527 4.728866 4.8381615
1370373_at 6.1262283 6.0699205 6.0992184 6.080258 6.2173357 5.9161263 6.307414 6.4370265 6.0687814 6.19004 6.17742 5.9798074
1370374_at 8.436776 8.121629 8.169844 8.457037 8.436178 8.34684 8.072521 7.837804 8.062377 7.5615873 7.6654725 7.6918435
1370375_at 11.64965 11.553138 11.716677 11.862813 11.77675 11.635674 11.475327 11.826543 11.76015 11.424546 11.217233 11.444036
1370376_a_at 8.179717 8.048208 8.36088 8.036123 8.1606655 8.162249 8.156788 8.268915 8.10726 7.987769 8.256763 8.432156
1370377_at 12.908027 12.981824 12.680923 12.98496 12.946383 12.742948 12.913565 12.94415 12.78447 13.036963 13.086536 12.901791
1370378_at 12.411099 12.449246 12.464948 12.417776 12.408929 12.479505 12.43022 12.390165 12.440208 12.439311 12.386014 12.438006
1370379_at 6.081281 5.882692 5.821291 5.9426265 6.064578 6.024392 6.0564885 6.1063204 5.8225193 6.064032 5.8625646 5.955308
1370380_s_at 6.6629815 6.5530534 6.4802775 6.5840516 6.479773 6.3793235 6.4103866 6.6182117 6.6614127 6.2695813 6.520059 6.32519
1370381_at 10.7113905 10.852177 10.21799 10.447414 10.359808 10.645077 10.57437 10.814764 10.629887 10.735765 10.840147 10.486928
1370382_at 3.4428654 4.7646875 3.4462314 3.9672582 4.064328 3.3991365 3.852293 3.578884 3.9431505 4.356924 4.3337183 3.3630455
1370383_s_at 7.76285 11.050839 7.997421 8.116231 8.162739 7.6060224 7.91981 7.622805 8.137727 8.412632 8.610509 8.395406
1370384_a_at 7.4790688 6.933546 5.64702 4.60865 5.5931234 6.7370996 7.269331 5.177389 5.888291 9.6470375 10.759884 10.699131
1370385_at 5.2100186 5.1593266 5.0673065 5.219678 5.1718693 5.167789 5.142515 5.3602037 5.342819 5.234024 5.368496 5.3980374
1370386_at 7.542163 7.1856885 7.3119674 7.2631946 7.1843557 7.0233874 7.2417874 7.2544956 7.1760902 7.184265 7.3357663 7.4744987
1370387_at 11.318681 11.652403 11.518422 11.321477 11.626101 11.215009 11.574184 11.328767 11.490325 11.997072 12.905136 12.456747
1370388_at 4.1462946 4.6318326 4.6687093 4.3460727 4.411031 3.9993231 4.1250787 4.1740694 4.5328164 4.2714577 4.422712 3.9523888
1370389_at 3.7617686 3.7528684 3.7828307 3.787848 3.6909292 3.7570746 3.622522 3.782004 3.837246 3.6205394 3.798394 4.057167
1370390_at 4.9833922 4.981507 5.045785 4.8861785 5.123214 5.106924 4.955097 5.16037 5.0643215 4.8515606 5.0544586 4.928615
1370391_at 5.0672445 5.196974 5.04233 5.010372 5.0369997 5.119622 5.405677 5.2774696 5.21023 5.0591063 5.290564 5.122629
1370392_at 5.123891 5.199557 5.187167 5.2526555 5.269031 5.363024 5.0940924 5.2545614 5.29083 5.3721786 5.3973365 5.318022
1370393_at 5.153679 5.3427362 5.0140505 5.1597786 4.784167 5.231552 4.9855795 5.4439373 5.3363633 5.30213 4.5835233 5.327283
1370394_at 7.6133466 6.307112 6.598523 6.5604534 7.3016253 8.343439 7.274846 7.33709 6.3074226 5.6608057 5.826169 6.3262196
1370395_at 6.87454 6.923895 6.9426975 6.934735 7.0989046 6.9903355 6.9292946 6.888496 6.9995956 6.937347 6.968395 7.113885
1370396_x_at 14.133783 14.023203 14.1374035 14.103447 14.0637 14.102021 14.078562 14.050771 14.090508 14.081133 14.032985 14.027565
1370397_at 12.517658 11.973102 11.84163 11.953918 11.93389 11.844908 12.29882 12.061553 12.234201 12.523781 12.657646 12.607758
1370398_at 6.4945335 6.043141 6.2365723 6.184194 6.3155956 6.3712397 6.416883 5.8885303 6.298145 6.1792336 6.4091296 6.5458
1370399_at 7.283558 7.418784 7.3626103 7.0857635 7.328069 7.7074995 7.6127176 7.3352222 7.464137 7.018171 7.247594 7.1063285
1370400_at 5.7346563 6.7207117 5.6880865 5.567727 5.5790024 5.615989 5.570636 5.6266108 5.765427 5.6643343 5.2224097 5.534631
1370401_at 4.035405 4.0702987 4.0558324 3.9538145 4.1196456 4.0159116 4.050514 3.8880882 3.9429228 3.9885428 4.0990057 3.875058
1370402_at 7.434043 7.82143 7.524502 7.625921 7.734601 7.4878087 7.461168 7.5696864 7.4305964 7.782167 7.3980436 7.3225956
1370403_at 5.033604 4.9543915 5.308014 4.8782754 5.0515294 4.7767515 4.91254 4.8705063 5.213587 5.0276117 5.1027274 4.939892
1370404_at 3.9081538 3.9896765 3.9660034 3.8244703 3.9243982 3.9096634 3.92502 3.9350197 3.8126125 4.0530515 3.951552 3.797933
1370405_at 3.479628 3.557508 3.5396636 3.6657934 3.5999234 3.629459 3.6086683 3.747731 3.5834591 3.6646287 3.6871927 3.560863
1370406_a_at 3.8141356 3.753165 3.8148534 3.677401 3.717256 3.6086543 3.6741083 3.7953963 3.6138904 3.5809522 3.867583 3.7720435
1370407_at 8.378036 8.168171 8.395041 8.425291 8.281417 8.5128765 8.340962 8.516232 8.495779 8.072863 8.473217 8.192219
1370408_at 4.8177557 4.770893 4.7411613 4.593772 4.6655354 4.793763 4.755888 4.7665443 4.323169 4.6859126 4.5497284 4.7024937
1370409_at 4.6878347 4.9050317 4.7173457 4.7323513 4.7346864 4.7978816 4.893392 4.422165 4.591364 4.827888 4.809026 4.792812
1370410_at 4.2487774 4.046645 4.274248 4.1147976 4.234104 4.0408664 4.069499 4.157856 4.32844 4.33047 4.3336287 3.9701576
1370411_at 5.941914 5.831608 5.7637396 5.8790517 6.0443273 6.1637607 5.997133 5.7716894 5.8830457 5.7800674 5.849497 5.9948063
1370412_at 3.9987998 4.0810814 3.9604096 3.9174285 3.9463687 3.7983303 4.053112 3.8752537 3.8954954 3.8570716 4.1837792 4.184087
1370413_at 6.520194 6.651941 6.911163 6.6503196 6.587415 6.8186765 6.6941676 6.5698347 6.6749644 6.517966 6.718564 6.577246
1370414_at 9.587309 9.27618 9.429163 9.081451 9.108769 9.064453 9.05104 9.102614 9.1991825 9.591446 9.648983 9.49228
1370415_at 6.2071114 6.393036 6.210226 5.9040728 5.8841605 6.0160637 5.9943995 5.87238 6.105268 6.359373 5.9755535 6.0849924
1370416_at 4.8796806 5.1814966 4.641 4.749652 4.769675 4.749096 4.780486 4.8724933 4.7189107 4.545789 4.5865974 4.6343966
1370417_at 4.3778524 4.5185237 4.370615 4.105584 4.619401 4.2428927 4.26308 4.119742 4.0905046 4.34773 4.6129684 4.3230276
1370418_s_at 5.4989796 5.6155624 5.505706 5.595352 5.758689 5.362776 5.3536673 5.6299973 5.6144757 5.5978336 5.620141 5.4054513
1370419_a_at 5.569439 5.9378195 5.680743 5.668977 5.7457504 5.412942 5.7165117 5.5943956 5.6590147 5.780259 5.857597 5.8831873
1370420_at 11.823555 12.248257 11.654524 11.395576 12.201397 12.160322 12.202816 11.927404 12.681229 12.79018 13.183254 13.228602
1370421_a_at 6.2855725 6.123621 6.204548 6.2840796 6.5067377 6.0243206 6.1988444 6.2099614 6.0474234 6.309416 6.2689 5.954195
1370422_at 6.5206237 8.373368 6.90782 6.6028247 6.58818 6.5736556 6.644392 6.747143 6.9645076 6.859281 6.9069533 7.258299
1370423_at 5.6100097 6.0574846 5.6629467 5.7531424 5.8749447 5.646938 5.760991 5.394495 5.734512 5.8260517 5.730948 5.8662004
1370424_at 4.0661993 3.857066 3.9067004 3.9139977 4.1711783 3.8752348 3.9941406 3.9124594 3.8663914 3.8919733 3.951493 3.8536706
1370425_at 12.671533 12.525018 12.66421 12.603901 12.5885315 12.327456 12.658052 12.701225 12.608074 12.158606 10.407108 10.552151
1370426_a_at 10.734132 10.739275 10.801716 10.732273 10.527746 10.658849 10.699407 10.622296 10.716002 11.080345 10.5896 10.694592
1370427_at 4.940175 4.948496 4.709188 5.008031 4.9198008 4.9430127 4.9418874 5.0897465 4.799988 5.024806 4.9993124 4.782632
1370428_x_at 12.163417 12.9728 11.909088 11.293933 11.366438 11.896824 11.215791 11.839637 11.288177 11.386275 11.311912 12.308632
1370429_at 9.188003 10.5493145 9.68108 9.08973 9.0148 9.58603 8.960856 9.634153 8.846566 8.968623 9.036529 9.719506
1370430_at 5.0614343 5.0810404 4.8360243 5.113808 5.247634 5.1538897 5.070324 5.04564 5.0652323 4.9013762 5.116169 4.8046474
1370431_at 4.15881 4.1997695 4.3071823 4.202922 4.420966 4.29057 4.0755816 4.3361883 4.2535048 4.3729186 4.327773 4.2585673
1370432_at 3.491554 3.6648505 3.6361372 3.3174422 3.5230684 3.448427 3.5221736 3.4784055 3.802139 3.576057 3.565247 3.5365834
1370433_at 10.453945 10.155329 10.685909 9.458315 9.599365 10.746604 10.405382 9.37995 9.190654 9.883961 9.387439 9.804554
1370434_a_at 3.4888778 3.396005 3.5236077 3.4671242 3.3547685 3.3855293 3.5807583 3.5443292 3.3810601 3.328523 3.4368744 3.4483202
1370435_a_at 6.9041243 6.9572983 6.9914165 6.9950533 6.9627986 7.0214567 7.0239367 6.8827367 6.8898845 7.0323954 6.6102777 6.861785
1370436_at 6.722978 7.6710544 6.280543 6.0856266 6.6408257 6.6867824 5.421168 6.023258 5.2730603 9.938035 10.370993 9.772653
1370437_at 6.3046193 6.1304655 6.348468 6.160524 6.4816303 6.6275434 6.196854 6.067656 6.27608 6.213544 6.237434 6.344098
1370438_at 5.6024404 6.0154257 5.64987 5.731446 5.545769 5.397919 5.5050416 5.7310834 5.3977685 5.4935536 5.8710318 5.6830544
1370439_a_at 3.2691507 3.2792208 3.4374137 3.3248029 3.3257568 3.4077656 3.3013532 3.4355567 3.382405 3.4732313 3.3538723 3.3312829
1370440_at 7.323567 7.439813 7.008188 7.2116995 7.083903 7.291093 7.15412 7.3132133 7.045219 7.358081 7.077224 7.306239
1370441_at 3.8912785 3.6650276 3.8488626 3.794927 3.9682083 3.8468647 3.8091948 3.9219167 3.9173388 4.112215 4.0489035 4.0813007
1370442_at 3.2595532 3.3614576 3.2516537 3.377764 3.3118458 3.2699294 3.3595097 3.3347642 3.139991 3.2210531 3.3242664 3.2603009
1370443_at 7.430469 7.6832533 7.1389036 7.260915 7.2440763 7.2309265 7.357857 7.2160716 7.286311 7.583285 7.5415945 7.440204
1370444_at 4.660854 4.836304 5.176746 5.036873 5.037468 4.6046104 5.096727 4.7006683 4.7705936 4.724196 4.8371887 4.9730024
1370445_at 6.445104 7.722697 6.8443785 6.646632 6.7114797 6.7031713 6.5826836 6.5061407 6.369968 7.818654 8.439952 8.168942
1370446_at 6.7211995 6.7890763 6.5089006 6.861032 6.7528563 6.821745 6.566173 6.838909 6.782214 6.6386867 6.526788 6.5930395
1370447_at 4.89058 4.8648357 4.919692 4.815791 5.140233 4.919181 4.701482 4.9800835 4.9398727 5.123292 4.809046 4.9528217
1370448_at 4.3166795 4.3546777 4.479993 4.5165796 4.275363 4.3486104 4.213478 4.4096 4.438449 4.4148474 4.482695 4.2053585
1370449_at 7.6094713 8.208172 7.32709 7.386913 7.614037 7.897667 7.38928 7.566134 7.648936 7.3569226 7.1905394 7.5316553
1370450_at 4.569583 4.4972878 4.5660467 4.458502 4.60373 4.5966177 4.401299 4.850134 4.3792067 4.6915975 4.2907085 4.471173
1370451_a_at 5.080263 4.9653096 5.143 5.287882 5.1374593 5.191376 5.2278767 4.994275 5.1229067 5.037896 4.8528 5.1126437
1370452_at 3.8504727 3.9366577 4.106191 4.010785 3.9400795 4.0470753 3.720605 3.7777736 4.0593677 3.900792 3.9168167 4.1342907
1370453_at 4.98879 5.134723 5.1049547 5.10311 4.8511963 4.840456 4.95394 5.1115723 4.9773145 4.861556 5.022181 4.797849
1370454_at 4.5927777 4.774587 4.486862 5.072088 4.7333436 4.658895 4.880927 4.9692717 4.851967 4.6692486 4.480049 4.5433264
1370455_a_at 3.185756 3.1734176 3.2545836 3.2899797 3.2404196 3.2777681 3.310363 3.3790815 3.1956997 3.259137 3.5149548 3.4754732
1370456_at 4.0571966 3.8869717 3.9468458 3.7523859 3.9504063 3.924296 3.9655147 3.972658 3.9263508 3.939376 3.6820953 3.8230724
1370457_at 3.9157948 4.0751705 3.9508715 4.2833104 4.101 3.9840379 3.8693323 4.176073 4.165012 4.1399326 4.3900948 3.94828
1370458_at 4.5206347 4.2996483 4.499088 4.3535585 4.450435 4.1488247 4.559476 4.346525 4.35501 4.388855 4.4145236 4.009615
1370459_at 4.0887446 4.0758324 4.001923 4.2962756 4.1103935 4.1835103 3.929065 4.231887 4.1043224 4.156281 4.022336 4.144964
1370460_at 7.651975 7.555936 7.6949687 7.330304 7.5031853 7.5423365 7.461263 7.63548 7.760583 7.6638207 7.828792 7.7679873
1370461_at 5.7293143 5.7437205 5.359182 5.517698 5.4031496 4.744252 5.0209217 5.1900616 5.582772 5.313418 4.9335213 5.15842
1370462_at 5.9995933 5.9755626 5.0170774 5.37773 5.024505 4.502943 4.467514 5.039524 5.396191 4.3187475 4.596135 4.9207172
1370463_x_at 6.9850597 5.5637026 5.4783483 6.82579 6.8351026 5.5117254 6.95246 5.403253 6.969785 6.8197036 7.0076933 5.6978817
1370464_at 4.7596474 5.328585 4.908104 4.853794 5.1026664 4.7219553 5.310938 4.823646 4.7918077 5.834353 6.6767144 6.0728602
1370465_at 4.6194515 5.4110193 5.099737 4.785052 5.0783386 4.439356 5.329454 4.58019 4.5441914 5.680797 6.187136 5.538887
1370466_at 3.9758735 3.9547758 4.1907835 3.9124513 3.8948278 3.9754312 4.0315924 4.037139 4.14347 4.163306 3.9849625 3.9966714
1370467_at 4.720652 4.454627 4.638335 4.7329526 4.727552 4.5655694 4.78014 4.6333137 4.5587044 4.6504846 4.808816 4.574408
1370468_at 3.1869168 3.1220171 3.366774 3.1658292 3.290144 3.2037342 3.1738284 3.1300597 3.2154148 3.1287463 3.209004 3.2029498
1370469_at 5.562615 5.959157 5.736729 5.616213 5.693712 5.5872483 5.6737866 5.798395 5.585251 5.85002 5.8075004 5.669262
1370470_at 4.0625 4.0858717 4.162123 3.9650931 4.1556034 4.2549834 4.0357027 3.8824654 4.01027 3.8396103 4.198216 4.0217953
1370471_at 3.8307712 3.8447056 3.813882 3.8604195 4.064269 3.8650787 3.8514283 4.0224323 3.9398906 3.7409282 3.8695023 3.861683
1370472_a_at 4.8425217 4.840397 4.9183292 5.048834 5.033825 4.9451413 4.66066 4.8864374 4.9240446 4.7068815 4.809342 4.808916
1370473_a_at 6.3949566 5.880914 6.178053 6.3758984 6.0792565 6.2282157 5.835931 6.0213456 6.2093744 6.05883 6.2075872 6.12981
1370474_at 5.705622 5.5408154 5.454532 5.8973656 5.948191 5.977051 6.0468783 5.903799 5.5686355 5.858115 5.780877 5.719861
1370475_at 13.326219 13.208336 13.1767435 13.195521 13.195124 13.184985 13.321879 13.289585 13.31292 13.231869 13.235094 13.268682
1370476_at 6.956641 7.154847 7.0788817 7.1285067 7.10479 7.1311283 7.193438 7.006626 6.839118 7.0875893 7.233142 7.12321
1370477_at 3.6635203 3.686013 3.5345113 3.4614246 3.4670763 3.4959767 3.6049023 3.6005406 3.4769578 3.5383525 3.7281494 3.5563807
1370478_at 5.734425 5.764251 5.9950395 5.7774467 5.9761095 5.7644653 5.777001 6.0270047 5.8651657 5.870685 5.819582 6.131917
1370479_x_at 13.335788 13.518447 13.4997835 13.313492 13.2347 13.281992 13.42683 13.465876 13.413443 12.677785 9.839323 10.178953
1370480_at 3.8821578 3.987128 3.9099302 4.0589933 4.1155915 4.029689 3.7589233 3.8330808 4.090128 3.8678286 3.9268203 3.7847588
1370481_at 5.7089963 5.5848126 5.717242 5.641215 5.6350145 5.4908 5.468345 5.725707 5.6559167 5.8560705 5.723862 5.706942
1370482_at 5.3783817 5.304593 5.403862 5.3840556 5.566346 5.488288 5.5001297 5.4479027 5.673259 5.599682 5.580904 5.6326733
1370483_at 3.9623158 4.976366 3.986921 3.7653801 4.1693106 3.821792 4.0477657 3.6880445 4.0595274 3.9739578 4.0631676 4.0382442
1370484_at 5.0536866 5.135514 5.0990553 5.3276997 5.2359366 5.16438 5.181219 5.1208725 5.2096915 5.231092 5.361718 5.1241384
1370485_a_at 3.8564048 3.954364 4.2516584 3.827244 4.344407 4.177567 4.050544 4.477661 4.133322 4.3905315 4.2986965 4.1003942
1370486_a_at 5.3836756 5.592715 5.309216 5.6770906 5.599505 5.3160086 5.34946 5.622076 5.5646524 5.5474515 5.638986 5.642766
1370487_a_at 6.2602863 5.881422 6.3589272 5.993187 6.2007613 5.9481416 6.005985 6.3743896 6.062065 5.9952807 5.99249 5.8970118
1370488_a_at 5.820452 5.7152343 5.5643907 6.022428 5.706896 5.8419952 5.6627955 5.669227 5.7270174 5.460156 5.801304 5.6302023
1370489_a_at 3.8636384 3.9410596 3.9240294 3.9307973 3.8050206 3.909224 3.559991 3.7975452 3.887971 3.8719776 3.860799 3.7996974
1370490_at 4.1272383 4.2632127 4.0851893 4.370477 4.4634027 4.1567483 4.498827 4.2119107 4.2247496 4.486079 4.0807123 3.8945262
1370491_a_at 5.8473935 5.251827 5.392838 5.2418294 5.689745 5.203328 5.8205304 5.4233565 5.630145 5.453024 6.353058 5.674246
1370492_a_at 4.3820496 4.312726 4.5301785 4.6973195 4.3923726 4.30347 4.4964495 4.4034886 4.4188223 4.4146595 4.5544887 4.4906454
1370493_a_at 3.5377052 5.989913 3.770017 3.6863942 3.681526 4.1658945 3.6205199 3.769097 4.04758 4.0176115 4.0752277 4.5917807
1370494_at 4.3247285 4.802463 4.7050934 4.550806 4.5729194 4.363279 4.617057 4.514406 4.578953 4.4534225 4.6434135 4.472844
1370495_s_at 13.4222555 13.298096 13.511754 13.512132 13.407314 13.492794 13.452932 13.434076 13.476731 13.485084 13.43203 12.978306
1370496_at 12.62434 12.502793 12.776437 12.703671 12.678801 12.694033 12.6531725 12.642538 12.526588 12.632943 12.79973 12.591304
1370497_at 4.3601246 4.138031 4.339547 4.1899815 4.2736835 4.2432747 4.069909 4.313463 4.2865696 4.182749 4.194643 4.125403
1370498_at 3.2150018 3.1466618 3.3117766 3.2963736 3.3001003 3.2337272 3.240463 3.2854083 3.2154148 3.2501028 3.3404431 3.3037598
1370499_at 4.759893 5.301932 4.3328586 4.241484 4.3354588 4.1815476 4.445768 4.20969 4.7201076 4.541868 4.8534827 4.7256107
1370500_a_at 3.9446466 3.770765 3.9192212 3.9030588 3.9875925 4.0033655 3.858616 4.0673256 3.922937 3.959108 3.8031678 3.687646
1370501_at 9.386339 9.217029 9.513514 9.233207 9.298591 9.4001665 9.310503 9.355217 9.44444 9.278087 9.211968 9.288116
1370502_at 3.8677123 3.9126682 4.1198254 4.0350018 3.8337846 3.9458015 3.9638877 4.1082726 3.9222155 4.031971 3.8819153 3.9660552
1370503_s_at 4.122799 4.4231577 4.3004026 4.2089405 4.203911 4.201618 4.245961 4.2179565 4.3122396 4.4349537 4.4676633 4.2460146
1370504_a_at 6.241621 6.03789 6.142281 6.2018113 6.094672 6.091243 6.3182435 6.495572 6.1832542 6.2648177 6.0574794 6.242831
1370505_at 6.0318303 6.0250683 6.1222596 6.161475 5.6867247 5.8450184 5.7768292 6.267143 6.061507 5.999729 6.0501404 6.3209944
1370506_at 6.5272546 6.388841 6.503513 6.4391637 6.520504 6.691405 6.2665505 6.3733015 6.673047 6.3848357 6.4878473 6.4809012
1370507_at 5.9077706 5.8708353 5.7069597 5.8145337 5.917231 5.897549 5.8722796 5.885869 6.038554 5.894095 5.9661565 6.147082
1370508_a_at 5.2716513 5.253167 5.2558436 5.212652 5.3457623 5.0398636 4.940858 5.320174 5.192624 5.1382046 5.262439 5.123666
1370509_at 6.924771 7.36583 7.3994102 6.6798472 7.1657705 7.4738708 7.040296 7.190057 7.57447 7.433135 7.6669908 8.038589
1370510_a_at 7.8261123 7.6088557 7.6330023 7.615923 7.8255663 7.750237 7.6517043 7.536241 7.715627 7.6747093 7.5667133 7.523113
1370511_at 13.823628 13.959943 13.83667 13.832544 13.83667 13.729116 13.88992 13.8189335 13.807047 14.103167 13.996712 14.061318
1370512_at 7.590963 7.626339 7.381387 7.7903256 7.515969 7.388392 7.621863 7.5018277 7.4445767 7.5358353 7.469195 7.5387754
1370513_at 3.5082793 3.627759 3.5712974 3.6684806 3.7944481 3.6653242 3.652258 3.5045607 3.6332583 3.6281078 3.5326364 3.6207592
1370514_a_at 3.4791193 3.5624697 3.5775914 3.6578217 3.7126076 3.539484 3.5554824 3.6135867 3.5444713 3.6425097 3.539268 3.6100295
1370515_x_at 4.229783 4.2121916 4.0829616 4.160342 4.382177 4.162185 4.3175635 4.023802 4.024872 4.192248 4.2755094 3.8234136
1370516_at 5.9336724 7.2365017 5.7285666 5.9905796 5.9801617 5.753281 5.871688 5.8895683 6.0644827 6.0727186 6.001397 6.3963428
1370517_at 3.6888888 3.7016623 3.6533566 3.6924741 3.6472356 3.5436482 3.598605 3.5398667 3.615059 3.6684678 3.9268203 3.6754167
1370518_a_at 3.733223 3.7117374 3.8988798 3.961394 3.8678188 4.129389 3.6897097 3.891675 3.7710543 3.84882 3.914815 3.8708987
1370519_at 4.4128294 4.495127 4.300824 4.2905345 4.367025 4.061037 4.3256264 4.5171466 4.3213673 4.3149686 4.340809 4.326037
1370520_at 5.2090416 4.7853303 4.633679 4.687007 4.4307184 4.7769523 4.6564713 4.394282 4.631873 4.5960336 4.4809656 4.491862
1370521_at 7.1648273 6.916781 6.9802194 6.667247 6.99244 6.8817906 6.9784546 6.8254595 6.8124833 6.95624 6.8715158 7.0848184
1370522_at 9.352643 8.9158325 9.191157 9.247801 9.167826 9.272921 9.073691 9.228274 9.134821 9.166084 9.11996 9.274417
1370523_a_at 8.372337 8.137508 8.390393 8.102083 8.090185 8.354399 8.283533 8.259483 8.456769 8.352188 8.114292 8.250069
1370524_at 9.28005 9.157879 9.327297 9.136291 9.345245 9.252442 9.173424 9.163668 9.206623 9.358655 9.235826 9.21671
1370525_at 8.229912 8.374802 8.475248 8.337128 8.419243 8.3234825 8.295683 8.275003 8.34833 8.386833 8.216642 8.387415
1370526_at 6.374372 6.099081 6.2976375 6.4709578 6.284601 7.7449765 6.2936196 6.6123195 7.9023786 6.316999 6.6287856 7.0419636
1370527_a_at 8.065649 8.308518 8.143414 8.3069725 8.434898 8.271511 8.137843 8.500831 8.365774 7.7712474 8.067441 8.050253
1370528_at 6.5306773 6.531584 6.7231016 6.5379515 6.7370157 6.678849 6.6781116 6.670495 6.6796055 6.4282775 6.645688 6.4234796
1370529_a_at 7.401369 7.387896 7.7561226 7.4047155 7.4011827 7.389238 7.3899264 7.100445 7.2382517 7.0016856 6.9310317 7.002917
1370530_a_at 8.220833 8.133608 8.631888 8.394497 8.331095 7.916506 8.11102 7.9777117 8.159361 7.7318935 7.3964963 7.5803947
1370531_a_at 5.745386 5.7440157 5.951157 5.5924473 5.438833 5.6515207 5.518755 5.1585836 5.995643 5.0076265 5.1500244 5.1131096
1370532_at 5.629502 5.6642647 5.75217 5.623849 5.6365175 5.5401044 5.7588882 5.8028035 5.807293 5.5590734 5.615172 5.5767126
1370533_at 4.428935 4.3061295 4.3115206 4.356991 4.210677 4.392267 4.4506016 4.330888 4.4301724 4.2864647 4.3906755 4.327305
1370534_at 6.574936 6.5307145 6.7896166 6.85367 6.32153 6.5495486 6.775959 6.70152 6.5816827 6.5723596 6.997101 6.744123
1370535_at 4.3770537 4.1295395 4.0421944 4.1361275 4.328889 4.3252563 3.9221616 4.175866 4.0905046 4.0896664 4.234207 4.312348
1370536_at 5.3830137 5.352435 5.236184 5.2575855 5.090148 5.1740656 5.1711636 5.00187 5.2528753 5.878669 5.4868007 5.5104485
1370537_at 6.8062334 6.456433 6.84044 7.0156183 6.6826987 7.0113053 6.8025084 7.0490613 6.959957 6.8133645 6.9395356 7.0557466
1370538_at 7.8687754 7.3077583 7.3608375 7.591327 7.291137 7.2599444 7.739639 7.7155867 7.5107894 7.267154 7.038889 6.7602086
1370539_at 6.9618473 7.2998786 6.9911594 6.9073763 6.7838755 6.9111 6.7959204 6.767352 6.874014 6.9400353 6.9219465 6.8579707
1370540_at 3.8315496 4.1367416 3.8394268 4.108865 4.160975 4.4323196 4.26929 3.847528 4.469303 3.7694228 3.9041426 3.7566442
1370541_at 5.8473935 6.760221 6.5056963 6.48901 6.63113 7.7969155 6.4900193 6.4534955 6.554727 5.8883257 6.257319 6.7298326
1370542_a_at 6.7331038 7.1474767 6.5481286 6.6284914 6.764076 6.6545424 6.695561 6.3783865 6.386606 6.7668285 6.590569 6.8438234
1370543_at 7.5327206 7.4251156 7.649291 7.667875 7.7314305 7.739203 7.646569 7.8271937 7.634823 7.5064454 7.3762336 7.3402596
1370544_at 5.672728 5.9910502 5.751011 5.9178357 5.886113 5.761265 5.7999163 5.776868 5.8087087 5.4887486 5.757164 5.750763
1370545_at 4.781273 5.040152 5.079918 5.315461 5.186474 4.984846 4.8097897 5.0035157 4.8191547 4.804509 5.0333457 4.9716253
1370546_at 3.9354851 3.8940325 4.093525 3.9980218 4.1914964 3.9122744 3.796786 3.9320831 3.986559 4.072512 4.1468754 3.8276422
1370547_at 14.00909 13.970798 13.924611 13.968225 13.860629 13.919374 14.022491 13.97225 13.911421 14.067306 13.955727 14.01826
1370548_at 6.8494186 7.5411267 7.426724 7.867839 7.7572126 7.501242 7.1184745 7.8734093 7.5812073 7.801632 8.339523 8.042196
1370549_at 6.106623 6.0752316 5.9109864 6.0109305 5.897086 5.680618 6.042787 5.8359375 5.8352866 6.0992727 6.130581 6.0697966
1370550_at 5.697078 5.4132524 5.790655 5.5942516 5.4653625 5.6080527 5.587537 5.984446 5.4708548 5.47116 5.41218 5.5243545
1370551_a_at 7.0317926 7.152557 7.122019 6.968245 7.1465807 7.1822557 7.175275 6.953875 7.0723248 7.1322837 7.045276 7.0395355
1370552_at 5.186507 5.101695 4.857774 5.1361237 5.0417585 5.1650248 5.1623125 5.087778 5.3236 5.1025343 5.20051 5.044403
1370553_at 6.8286943 6.679151 6.86977 7.016738 6.50946 7.116331 6.5064034 6.8215804 6.8414116 6.4789605 6.6834974 6.8304243
1370554_at 9.289829 9.010416 9.216181 9.026467 9.069765 9.29587 9.26317 9.324979 9.3986 9.214462 9.317544 9.446353
1370555_at 4.060307 4.1945496 4.3051434 4.389306 4.135153 3.9915318 4.190985 4.091777 3.9780319 4.173662 4.1652017 4.2297535
1370556_at 4.979492 4.8428893 4.851292 5.025386 4.9233236 5.001026 4.697841 4.875261 4.803946 4.7606816 4.864375 4.822299
1370557_a_at 3.9069505 3.8768854 3.8322756 3.9216106 3.983923 3.8330295 3.9147224 3.9419637 3.8192403 3.7832458 3.8608081 3.7379515
1370558_a_at 3.2564588 3.2783852 3.213692 3.276439 3.1405218 3.2283645 3.264797 3.3064613 3.2102592 3.2123477 3.1620953 3.2582278
1370559_at 3.6856263 3.7948802 3.904182 3.856907 3.948836 3.7943008 3.7432952 3.9688628 3.8145216 3.8141515 3.966714 3.792301
1370560_at 4.2668524 4.4061747 4.1278267 4.4151196 4.268987 4.1101017 4.14122 4.213524 4.2158504 4.1601152 4.401474 4.219761
1370561_at 4.1455307 3.9416397 4.0172057 3.8915944 4.22402 4.0714993 4.137313 4.0639944 3.9703155 3.9446557 3.8535001 4.0019464
1370562_at 4.765946 4.6124783 4.716252 4.790165 4.928292 4.5535927 4.7431183 4.58684 4.6976314 4.8444433 4.727475 4.6491585
1370563_at 11.923566 11.535264 11.723792 11.638725 11.894757 11.967919 12.003287 12.058504 12.308713 11.987684 12.341522 12.331792
1370564_at 4.2633824 4.373923 4.3971095 4.409163 4.1439004 4.22547 4.4539466 4.2088184 4.1342144 4.2984867 4.278656 4.158882
1370565_at 4.3118434 4.3293653 4.2802706 4.351574 4.49117 4.173792 4.34357 4.063613 4.1634417 4.0659523 4.355337 4.2317586
1370566_at 8.977692 9.25324 10.205424 10.232639 10.073986 9.617707 9.213083 10.882104 9.77982 9.053321 6.0614524 5.9337697
1370567_at 6.982876 6.7913823 6.86624 7.110173 6.84624 7.034481 7.0182176 7.082696 7.0541544 6.93769 6.7756705 6.7082644
1370568_at 5.6430974 5.521968 5.680934 5.52669 5.6252756 5.6317134 5.6671867 5.7079024 5.655614 5.697313 5.786716 5.5479093
1370569_at 4.8613477 5.043745 5.0683174 5.100951 5.004153 4.950571 4.944523 4.8472314 4.8760633 4.8803163 5.2140226 5.2030625
1370570_at 6.943493 7.0624804 6.6971965 6.930634 6.9921365 7.0119324 6.933149 6.677207 6.7454443 7.0029583 6.855618 6.8251348
1370571_at 5.06125 5.1635375 4.8505974 4.824107 5.3023896 5.1519628 5.1426945 4.8632483 4.9681706 5.3568363 4.9174986 6.173416
1370572_at 3.715951 3.7799737 3.781158 3.7156627 3.940519 3.6758049 3.879453 3.7164412 3.7546396 3.7822435 3.759249 3.8278668
1370573_at 9.056341 9.080509 9.024513 9.227848 9.140176 9.1682 8.842075 9.148748 9.1462345 9.127963 9.204751 9.098189
1370574_a_at 6.66115 6.78346 6.6171556 6.4379454 6.4441686 6.577284 6.664853 6.644413 6.473418 6.708001 6.9362445 6.7798033
1370575_a_at 8.5259695 8.633353 8.509832 8.59094 8.368965 8.418756 8.534365 8.283789 8.706694 8.788073 8.538594 8.88193
1370576_at 5.8473935 5.8646517 5.896029 5.7218285 5.8184233 5.675113 5.654702 5.410855 5.730631 5.6056905 5.6418133 5.490531
1370577_at 7.26716 6.6835623 7.2587123 6.6902847 7.1342254 7.377274 6.840425 6.9886975 7.267221 6.8951526 7.1326036 7.3722067
1370578_at 7.093238 7.0527864 6.7121463 7.0148377 7.147364 7.0758905 7.136944 7.374189 7.169108 7.1670885 7.2100554 7.178033
1370579_at 9.021334 8.970921 9.093931 8.983177 8.975704 8.995798 9.028076 8.92894 8.97011 8.970921 8.969565 9.032654
1370580_a_at 13.471513 13.640377 13.574949 13.300323 13.573987 13.540305 13.534527 13.397794 13.589679 13.735748 13.871704 13.788584
1370581_at 3.8976955 3.8957222 3.8888023 3.8727422 4.089263 3.767195 3.9219136 3.8755758 3.9955711 3.8734953 4.0908027 3.8681762
1370582_a_at 3.434833 3.130693 3.26614 3.2059097 3.4278429 3.3817835 3.1900017 3.2813175 3.4330032 3.305619 3.2598364 3.1858156
1370583_s_at 5.787602 7.022257 5.9530087 5.750694 5.6115046 5.724767 6.5278077 5.4947596 5.787071 6.4190383 6.474071 6.769861
1370584_a_at 5.6922235 5.3375263 5.454204 5.7701893 5.457949 5.4058642 5.5149736 5.3182135 5.0881405 5.1472545 5.071648 5.118075
1370585_a_at 6.7880526 8.356003 6.4561553 6.267117 6.4494214 6.574568 6.298782 6.3402877 6.455057 6.772388 6.6582603 6.9512477
1370586_a_at 5.818915 5.891262 5.7936697 5.991776 5.864297 5.8178415 5.8943715 5.929915 5.8081965 5.8246355 6.0261564 5.8154545
1370587_at 5.0940847 5.0839643 5.34 4.9596777 5.0141077 5.1511984 5.001853 5.1073713 5.1155334 5.2514057 5.1767178 5.2726803
1370588_a_at 4.304613 4.380427 4.038664 4.093066 4.3235044 4.15836 4.3844566 4.111231 4.1951103 4.1503854 4.0888634 4.140751
1370589_at 5.200706 5.0277877 5.2344766 5.048233 5.145294 5.251393 5.3146105 5.43566 5.440794 4.9780936 5.017956 5.3687367
1370590_at 7.276411 7.4565563 7.500344 7.302759 7.5989866 7.2876625 7.2486115 7.4683647 7.305596 7.307229 7.1582456 7.3473625
1370591_at 7.286597 7.2990003 7.197188 7.2800646 7.4308696 7.3656697 7.6931987 7.26957 7.2211924 7.017449 7.1106935 7.0713716
1370592_at 6.3758287 5.605842 6.22332 6.4373407 5.8915634 6.483588 6.6532416 6.9042296 6.2597404 6.847072 6.8446345 6.609655
1370593_at 13.652331 13.647959 13.715368 13.60809 13.54491 13.418554 13.672343 13.63233 13.442657 13.695555 10.246915 9.728666
1370594_at 4.817976 4.713912 4.7908945 4.6967354 4.764221 4.385758 4.663701 4.6021976 4.9114027 4.835183 4.712426 4.91152
1370595_a_at 3.748901 3.670683 3.814991 3.8376904 3.840929 3.5881872 3.7207131 3.8397698 3.7695718 3.791341 3.8128128 3.8574815
1370596_a_at 4.1520257 4.080719 4.1817374 4.0836754 4.1750016 4.038352 4.2125845 4.507359 3.8821588 4.0749516 4.0088654 4.3427644
1370597_at 5.922844 5.8238773 6.151368 6.1140203 6.1184416 6.411758 5.44714 6.0380783 5.9944463 5.5112367 5.586241 6.3447027
1370598_a_at 4.3196793 4.439921 4.549389 4.451173 4.660801 4.3192873 4.281267 4.4452763 4.5226684 4.5954647 4.5428734 4.478837
1370599_a_at 7.159185 7.0408664 7.408625 7.3282413 7.1802034 7.4099493 7.1095376 7.1484036 7.1578236 6.908281 7.361575 7.006697
1370600_at 5.2193184 5.16288 5.608241 5.457566 5.5845623 5.729676 5.472678 5.402111 5.7208195 5.7137523 5.4908905 5.5303626
1370601_a_at 4.431637 4.737357 4.6239605 4.6361475 4.714663 4.485738 4.658026 4.5708404 4.4454374 4.6167397 4.511238 4.549652
1370602_at 4.419257 4.414355 4.486739 4.4645844 4.496954 4.483843 4.318933 4.636841 4.4938 4.4262877 4.5983276 4.5838566
1370603_a_at 6.2833357 7.450784 5.902848 5.772535 6.060293 5.918854 5.607089 5.3727303 5.89382 6.1918097 5.969036 6.6218657
1370604_at 3.7062054 3.946188 3.857766 3.8348176 3.8326643 3.8786433 4.126356 3.9398859 3.7305386 4.2451344 4.342931 4.168908
1370605_s_at 5.7133293 6.084901 6.2211933 6.038271 6.5083437 6.170734 6.403601 6.367285 5.9079275 6.676608 6.7045302 6.4234266
1370606_at 6.227511 5.3895817 5.285486 5.8229313 5.3319244 5.733786 5.6363745 5.813991 5.875366 6.2126303 5.57235 5.724383
1370607_a_at 4.1273136 4.236243 4.2830544 4.2700653 4.443981 4.1361904 4.3234015 4.2322764 4.362689 4.46584 4.8235483 4.479765
1370608_at 3.6429434 3.636228 3.8034348 3.8043394 3.722904 3.6610782 3.7426229 3.577103 3.7346518 3.8568025 3.770992 3.5991178
1370609_a_at 9.82323 9.948542 9.898373 10.019269 10.193435 9.933148 10.105318 9.952384 10.0649185 10.063846 10.192935 9.896753
1370610_at 4.7660403 4.6032796 4.604714 4.5229044 4.8609834 4.4533844 4.624092 4.5625725 4.6073337 4.4965305 4.5811887 4.492349
1370611_at 6.291799 6.2445035 6.554204 6.500129 6.170824 6.439644 6.2673855 6.4644976 6.371844 6.449848 6.1753845 6.3136578
1370612_at 5.8204207 5.9054885 5.8034797 5.813045 5.8728843 5.9902477 5.7539687 5.757918 5.746729 6.0654182 6.153324 6.117546
1370613_s_at 12.596646 12.506101 12.607953 12.654409 12.725867 12.561713 12.709831 12.5341835 12.312462 13.02081 13.224536 12.930996
1370614_s_at 5.331503 5.412267 5.5031624 5.245197 5.5661354 5.3143897 5.375664 5.516805 5.6591763 5.4387407 5.467413 5.498841
1370615_at 5.037107 4.948704 5.1468163 5.3477097 4.7342215 5.0111504 4.990795 5.0627675 4.9091988 5.133404 5.216775 4.9761467
1370616_at 5.1426287 4.980892 4.8909597 5.0255013 5.0894246 5.074835 5.1637526 4.921278 5.024849 4.991391 5.127392 4.88568
1370617_at 5.084546 4.7797475 4.889289 4.9819784 4.9932156 4.7981224 5.1076145 5.033062 4.8364353 5.0190544 4.9251213 4.831414
1370618_at 7.2936926 7.484679 7.3400054 7.6688604 7.3660755 7.6101375 7.359816 7.4806995 7.359262 7.3803525 7.0766144 7.342299
1370619_at 4.8987436 5.006979 5.1277294 5.1791506 5.234287 5.256055 5.3978705 5.1232553 5.2422614 5.0368466 5.3646793 5.248085
1370620_at 4.5774064 4.842321 4.9457726 4.714919 4.660736 4.7139764 4.649272 4.822864 4.8045483 4.58574 4.862893 4.7029
1370621_at 5.150801 5.1321793 4.959465 5.272587 5.285941 4.911956 5.1244597 5.2563305 4.91429 4.9224157 5.0112996 5.374432
1370622_at 4.122306 4.112766 3.9831362 4.23637 4.370824 4.2764277 4.554795 4.2378616 4.1446877 4.241166 4.114462 4.295912
1370623_at 6.6439166 7.912348 6.7668686 6.3601174 6.7402606 6.521774 6.686076 6.458844 6.7679615 6.948578 6.8580275 6.9725137
1370624_at 4.4314666 4.4716406 4.7268085 4.594169 4.4179635 4.5507526 4.498956 4.473872 4.438449 4.753996 5.057506 4.4231853
1370625_at 3.8616612 3.958124 3.7952368 4.0541143 4.0830297 4.045726 4.074765 4.0594816 4.358307 4.208256 4.1358323 3.9522204
1370626_at 3.4755049 3.4752028 3.4372501 3.514245 3.3830125 3.4336686 3.5369592 3.392121 3.483325 3.2558823 3.5356011 3.6133425
1370627_at 4.6479497 4.880144 4.6841006 4.7441626 4.4640446 4.657785 4.6862297 4.6445937 4.526038 4.498255 4.6862974 4.5677495
1370628_at 5.103657 6.3777766 4.783057 5.251162 5.007804 4.911489 5.1371603 4.942129 4.7668266 5.344335 4.8431363 4.9887786
1370629_at 3.6369026 4.2157354 3.9213734 3.651124 3.433387 3.8548732 3.8355181 3.753438 3.6730266 3.842298 3.9054656 3.9620292
1370630_a_at 6.138352 6.522696 6.332266 6.271519 6.299851 6.0991874 6.213455 6.173895 6.3480153 6.5255804 6.443393 6.3843484
1370631_at 4.0915604 4.0158124 4.222007 4.038589 4.254838 3.9864502 4.142874 4.082916 4.0270705 3.9858768 3.875429 4.022796
1370632_at 4.438965 4.385586 4.5687323 4.3319883 4.310384 4.2296944 4.2670774 4.429617 4.366665 4.425297 4.2142725 4.169176
1370633_at 4.8080072 4.8402214 5.036255 4.962302 5.0467424 4.8895426 4.955097 4.8856525 4.994312 4.905356 5.1399403 4.796891
1370634_x_at 6.665989 6.66461 6.5029287 6.5673647 6.7198834 6.5118356 6.535945 6.692417 6.597899 6.5462604 6.6294394 6.621233
1370635_at 4.910036 5.0345435 5.05499 4.7167253 5.0360155 5.200627 5.03813 5.213462 5.0621686 5.1346 5.233946 4.8610873
1370636_at 4.4975224 4.6799335 4.5507812 4.592637 4.618801 4.675126 4.6470184 4.5983887 4.4363194 4.5299854 4.6605735 4.5740156
1370637_at 4.088986 3.9408479 4.2152934 4.03239 4.176968 4.1878448 4.19343 4.14415 4.1752043 3.9394152 4.022485 3.9449644
1370638_at 4.8918037 4.871355 5.073726 5.080844 5.1777897 5.2059956 5.0077133 4.9569325 4.765641 4.785488 5.1073046 5.1003766
1370639_at 7.586978 7.604971 7.654155 7.86727 7.8246493 7.5169234 7.5046 7.765836 7.765016 7.765826 7.7556844 7.521646
1370640_a_at 5.276209 5.3507357 5.3312197 5.3870955 5.6176877 5.392311 5.3621864 5.2129607 5.3522034 5.3309774 5.3243103 5.404191
1370641_s_at 6.481059 6.3799105 6.6335063 6.545889 6.5387244 6.593845 6.4590907 6.598845 6.6268697 6.407592 6.622773 6.6071496
1370642_s_at 6.511945 6.5591154 6.494531 6.77716 6.3083587 6.3621945 6.630388 6.333966 6.503909 6.6665244 6.511816 6.5029335
1370643_a_at 5.1748934 5.371707 5.176746 5.0889087 5.3922615 5.118327 5.5224714 5.2909346 5.0278234 5.120039 5.4381623 5.174835
1370644_at 3.8353043 3.6986156 3.7375493 3.83259 3.8588555 3.7170792 3.6285577 3.6340148 3.640984 3.7096493 3.7427409 3.7293625
1370645_at 4.1996536 4.22313 4.3309836 4.263132 4.357187 4.271537 4.0166993 4.3370085 4.3568916 4.2788467 4.306906 4.1303115
1370646_at 6.208248 6.474403 6.424871 6.242337 6.425868 6.2987366 6.1838417 6.539655 6.4512887 6.5953283 6.252497 6.1749773
1370647_at 4.5829515 4.468938 4.4983835 4.522968 4.360665 4.531405 4.641564 4.946329 4.566499 4.4982514 4.5433354 4.6593895
1370648_a_at 5.182463 5.2028337 4.9498 5.2328706 5.161496 5.1876674 5.037794 5.22802 5.3628254 5.013392 5.2171397 4.771735
[truncated: 3,479,289 more chars]
