# Supplementary material for: Transcriptomic point of departure determination: a comparison of distribution-based and gene set-based approaches
Source: Front Genet. 2024 May 9;15:1374791. doi: 10.3389/fgene.2024.1374791 (PMC11112360; doi:10.3389/fgene.2024.1374791)
Supplement: Supplementary file 6 [file DataSheet1.zip › Data Sheet 1/allylalcohol_29day_Rat_Liver_rma.txt]

ProbesetID V2 V3 V4 V5 V6 V7 V8 V9 V10 V11 V12 V13
Dose 0 0 0 3 3 3 10 10 10 30 30 30
1367452_at 10.436817 10.437503 10.485505 10.338244 10.478124 10.398861 10.446441 10.416015 10.432654 10.495296 10.401985 10.495426
1367453_at 9.943175 9.896023 9.944044 9.845448 9.799488 9.890987 9.832773 9.860963 9.909935 9.802992 9.750315 9.771338
1367454_at 10.046799 10.08642 9.994397 10.120654 10.119295 10.0845785 9.99782 10.143666 10.06948 10.043586 10.102563 10.285529
1367455_at 11.568603 11.43594 11.398748 11.4547205 11.569489 11.384068 11.510011 11.5975485 11.378268 11.464054 11.317064 11.515708
1367456_at 11.898478 11.932515 11.992738 11.96611 12.060384 11.983004 12.069862 11.958021 12.151683 12.023685 12.036829 12.02248
1367457_at 9.054654 9.070503 8.943709 9.001984 9.0715885 9.148855 9.039808 8.986315 9.123099 8.937831 9.00443 9.028767
1367458_at 8.533592 8.4367895 8.558022 8.487897 8.27893 8.333511 8.308163 8.400906 8.240564 8.396791 8.292042 8.303884
1367459_at 12.208645 12.289777 12.271937 12.267714 12.155638 12.379756 12.215785 12.212854 12.163038 12.325216 12.18492 12.287892
1367460_at 11.377621 11.377345 11.4100685 11.454647 11.412787 11.399911 11.399912 11.415511 11.510122 11.406119 11.440132 11.513658
1367461_at 10.375956 10.592158 10.658948 10.536583 10.624795 10.645513 10.548629 10.517848 10.690348 10.630282 10.589607 10.538967
1367462_at 10.834684 10.592651 11.0267 10.765091 10.423374 10.816245 10.562044 10.671936 10.72504 10.917512 10.541253 10.895048
1367463_at 10.971047 11.398519 11.059789 11.066777 11.190853 10.955597 11.276085 11.291915 11.242423 11.132982 10.966881 10.975177
1367464_at 9.579794 9.555186 9.529437 9.530918 9.412194 9.368178 9.460923 9.550808 9.495344 9.551679 9.398107 9.633913
1367465_at 10.350402 10.1819105 10.374649 10.301531 10.230008 10.232521 10.207118 10.474933 10.197475 10.261857 10.306083 10.452323
1367466_at 10.448923 10.483822 10.332979 10.411302 10.400451 10.398588 10.45384 10.342669 10.377876 10.447269 10.428039 10.461497
1367467_at 11.696189 11.645297 11.644722 11.580832 11.679877 11.608847 11.697077 11.709052 11.55515 11.552914 11.626213 11.563648
1367468_at 9.907175 9.861161 9.986296 10.002389 9.810631 9.861889 9.781736 9.988558 10.109499 9.927386 9.908345 9.780162
1367469_at 11.818719 11.838669 11.828838 11.917011 11.881129 11.798116 11.893972 11.891022 11.959138 11.884081 11.85707 12.006266
1367470_at 10.2830925 10.298896 10.194987 10.266789 10.398796 10.437856 10.295265 10.294246 10.1165 10.233203 10.128626 10.343351
1367471_at 9.164373 9.220339 9.273854 9.314094 9.195589 9.2073145 9.187865 9.176295 9.054943 9.127255 9.291095 9.16148
1367472_at 10.299631 10.293969 10.289646 10.18282 10.179756 10.24796 10.235607 10.171244 10.210032 10.286426 10.287042 10.181376
1367473_at 9.915066 10.048648 9.938878 9.881436 9.947186 9.980588 10.177754 9.931228 10.003284 9.949115 9.976373 9.936717
1367474_at 9.67057 9.718869 9.575196 9.782107 9.700525 9.845788 9.668761 9.70273 9.689301 9.642406 9.636255 9.954126
1367475_at 10.508022 10.565308 10.647509 10.525795 10.606053 10.515698 10.553695 10.575974 10.602465 10.536933 10.54254 10.596351
1367476_at 11.247506 11.321302 11.401525 11.292036 11.517098 11.301385 11.460841 11.4901495 11.293601 11.3499365 11.38374 11.329814
1367477_at 10.16691 10.154348 10.200597 10.405766 10.318443 10.455944 10.126736 10.225851 10.410866 10.106588 10.194294 10.421956
1367478_at 8.080099 8.189325 8.230118 8.157665 8.117016 8.213846 8.147608 8.090136 8.269112 8.170597 8.2742 8.207916
1367479_at 11.291468 11.229677 11.315963 11.324155 11.200941 11.322834 11.225689 11.293794 11.433001 11.251637 11.362445 11.308086
1367480_at 9.621183 9.766781 9.792624 9.7438 9.765203 9.728473 9.773336 9.621663 9.668902 9.850642 9.736718 9.740328
1367481_at 9.679543 9.7053 9.743059 9.772125 9.692277 9.719212 9.768151 9.764331 9.768517 9.677511 9.775732 9.675384
1367482_at 9.620163 9.573075 9.632612 9.600334 9.655287 9.681534 9.569706 9.612912 9.535588 9.719545 9.508616 9.450992
1367483_at 9.000372 8.947247 8.952762 8.967278 9.035898 8.98274 9.099388 9.101614 9.119303 8.850807 8.917242 9.0512295
1367484_at 9.272664 9.322436 9.235339 9.355967 9.33192 9.283613 9.244262 9.293739 9.215283 9.462484 9.297642 9.272655
1367485_at 9.981474 10.12255 10.002024 9.906034 10.061213 10.059197 10.040541 9.9706955 10.116065 10.059357 10.003875 9.917492
1367486_at 9.868173 9.690076 9.5726 9.657329 9.734252 9.720281 9.834017 9.663552 9.572913 9.615733 9.670655 9.83809
1367487_at 7.8752966 7.648842 7.655134 7.7023106 7.5493846 7.7124176 7.4902477 7.596795 7.5168333 7.714012 7.488054 7.63139
1367488_at 8.00422 8.082067 8.410326 8.174077 8.226194 8.444386 8.027029 8.200075 8.089027 8.254459 8.195982 8.397239
1367489_at 6.7505383 6.5009685 6.5263968 6.492267 6.362855 6.775161 6.387528 6.383468 6.2990317 6.4237742 6.6424227 6.5522933
1367490_at 7.491988 7.5933576 7.715765 7.5258026 7.559567 7.86107 7.6888547 7.5286546 7.7291865 7.4762754 7.5208597 7.6088095
1367491_at 9.455366 9.653445 9.493659 9.516536 9.540308 9.576558 9.614898 9.469975 9.469821 9.582646 9.528299 9.630294
1367492_at 9.205713 9.086396 9.192939 9.104121 9.144491 9.095159 9.1581545 9.109399 8.99635 9.131295 9.058315 9.128987
1367493_at 9.512021 9.576907 9.680863 9.481871 9.576393 9.6492605 9.516441 9.653324 9.556616 9.696135 9.502825 9.509001
1367494_at 10.031075 10.206665 10.237813 10.2245245 10.210476 10.24152 10.134532 10.16854 10.2417 10.249703 10.258765 10.119928
1367495_at 7.571023 7.4788976 7.6011515 7.467699 7.4956446 7.649485 7.5307817 7.7088766 7.9810553 7.575687 7.7406125 7.735364
1367496_at 11.340428 11.274329 11.248725 11.247627 11.206422 11.257349 11.273931 11.305645 11.202074 11.198278 11.224254 11.382855
1367497_at 8.781281 8.729087 8.669989 8.528037 8.642523 8.588528 8.703283 8.72131 8.626721 8.757673 8.496802 8.661224
1367498_at 9.012532 9.020152 9.177839 9.020592 9.127648 9.463021 8.942247 9.086141 9.045957 9.141227 9.096713 9.198256
1367499_at 7.9334264 8.058138 7.93138 7.8650365 8.161427 8.1692505 8.063538 8.062691 8.181744 8.067535 8.013645 8.234724
1367500_at 10.228246 10.115202 10.153999 10.259117 10.282408 10.147663 10.088498 10.305031 10.10922 10.111091 10.096949 10.214887
1367501_at 8.586298 8.612999 8.586504 8.481166 8.525831 8.552596 8.448547 8.603339 8.531646 8.628933 8.321674 8.552858
1367502_at 8.7955885 8.739736 8.814304 8.576266 8.616898 8.755711 8.64226 8.731789 8.609337 8.673683 8.712415 8.546851
1367503_at 11.195713 11.143219 11.231131 11.157272 11.071819 11.280116 11.128011 11.173166 11.14755 11.317124 11.183346 11.126789
1367504_at 8.404181 8.14082 8.296547 8.165314 8.289551 8.407402 8.285917 8.241915 8.243908 8.302698 8.306627 8.465853
1367505_at 8.096948 8.140031 8.3541355 7.9589863 8.248185 8.2926235 8.189593 8.029273 8.41085 8.354452 8.224632 8.137503
1367506_at 10.011707 10.120497 10.0949335 10.096982 10.019488 10.048374 10.061946 9.998613 9.859595 10.103464 10.112424 10.006661
1367507_at 7.515734 7.612273 7.6572394 7.69101 7.648782 7.6434474 7.6964808 7.6661534 7.7441106 7.63139 7.5374455 7.4778976
1367508_at 9.182145 9.081133 9.039104 9.106076 9.083004 9.079149 9.049991 9.087566 8.875636 9.105946 8.946187 8.906057
1367509_at 9.80561 9.626989 9.688735 9.550176 9.602233 9.516624 9.780183 9.717592 9.619674 9.41366 9.603226 9.711151
1367510_at 9.966976 9.83802 9.9889 9.745073 9.7822895 9.7469425 9.811181 9.885576 9.75193 9.784205 9.713612 9.831815
1367511_at 8.577981 8.751057 8.72759 8.759879 8.695617 8.85664 8.902621 8.645595 8.855519 8.881474 8.907169 8.673814
1367512_at 10.96323 11.021674 10.977384 11.011126 10.98452 10.967022 10.986321 11.025349 11.082399 10.987968 10.928233 11.075579
1367513_at 8.258324 8.403034 8.473749 8.264413 8.264738 8.3080635 8.574489 8.457928 8.259528 8.6149235 8.363717 8.433886
1367514_at 8.073186 8.263815 8.241368 8.082008 8.062836 8.132845 8.305192 8.205228 8.291506 8.076915 8.194975 8.012363
1367515_at 7.5301085 7.6154294 7.722921 7.6435313 7.872659 7.6910214 7.8782315 7.730352 7.890892 7.830587 7.7870426 7.9274893
1367516_at 9.044222 8.824395 8.960495 8.756219 8.779604 8.7486925 8.949951 8.849587 8.719212 8.787921 8.785916 8.83244
1367517_at 7.9285183 7.8534822 7.7627463 7.9042854 7.530922 7.531454 7.693385 7.69363 7.5660686 7.603367 7.732994 7.9927683
1367518_at 8.795524 8.731283 8.916147 8.854505 8.622556 8.665711 8.833026 8.700901 8.587685 8.717184 8.674332 8.868305
1367519_at 8.597571 8.616367 8.7766 8.626712 8.538443 8.72757 8.554772 8.743986 8.64027 8.614721 8.429549 8.59584
1367520_at 10.085047 9.96851 10.135856 10.043644 10.046194 10.193788 10.262169 10.081756 10.031732 10.002953 10.128494 10.095948
1367521_at 7.035284 7.565945 7.1093616 7.2079835 7.2600102 6.7912364 7.1252666 7.317594 7.065366 7.4478455 7.2452073 6.7972164
1367522_at 9.170003 9.295828 9.353743 9.171951 9.27976 9.313944 9.029732 9.324977 9.333264 9.244419 9.132434 9.362308
1367523_at 8.670387 8.8596115 8.922745 8.826321 8.742856 8.9485235 9.070767 8.781097 9.147474 9.022765 8.913024 8.777135
1367524_at 7.5325265 7.5780387 7.3831553 7.6023006 7.421865 7.248388 7.4909678 7.3355284 7.31671 7.5748577 7.5154815 7.4011273
1367525_at 9.313762 9.372304 9.223135 9.345723 9.364185 9.322739 9.2881365 9.352057 9.307525 9.352599 9.363722 9.423383
1367526_at 9.113247 9.077023 9.036705 9.006771 9.069136 9.164175 8.965592 9.063604 8.958848 8.974018 8.943092 9.077492
1367527_at 8.245737 8.404458 8.079727 8.074582 8.175336 8.014391 8.2053585 8.125744 8.200649 8.166593 8.118282 8.242383
1367528_at 8.955211 9.177537 9.039804 8.917361 8.908283 8.977924 8.945564 9.118706 8.945776 9.120584 9.056977 9.148358
1367529_at 9.320914 9.37196 9.298706 9.224365 9.429041 9.442933 9.355681 9.510572 9.376405 9.407246 9.380474 9.407753
1367530_at 7.8106127 7.759669 7.786871 7.7842417 7.7577333 7.764109 7.8054895 7.6633472 7.954836 7.824383 7.947343 7.8325295
1367531_at 10.904554 10.929854 10.838553 10.909889 10.934632 10.9547415 10.94881 10.868328 10.843232 10.978509 10.865049 10.859541
1367532_at 11.262498 11.421409 11.317253 11.299031 11.362638 11.369777 11.274923 11.21255 11.273594 11.347344 11.220708 11.235617
1367533_at 8.864333 8.660973 8.663907 8.6336565 8.649046 8.62889 8.717725 8.638488 8.543871 8.64518 8.736047 8.638321
1367534_at 7.648791 7.645009 7.743452 7.6822543 7.6638865 7.590633 7.648261 7.6686354 7.5316896 7.465164 7.633575 7.692058
1367535_at 8.427916 8.537142 8.7137165 8.791622 8.638045 8.743575 8.60421 8.576898 8.487995 8.659464 8.468957 8.794937
1367536_at 7.8442807 7.9661365 7.827563 7.8005853 7.8752327 7.881118 8.092009 7.939708 7.6882396 7.750041 7.875346 7.8722873
1367537_at 7.5309935 7.6551757 7.732479 7.7545676 7.6739445 7.864259 7.633754 7.6074405 7.5476418 7.5726495 7.5944176 7.9344993
1367538_at 7.3815455 7.345494 7.497701 7.4702315 7.360719 7.485836 7.4668894 7.341447 7.460267 7.328953 7.6115847 7.651507
1367539_at 8.652047 8.415773 8.541634 8.496945 8.5043745 8.742865 8.638752 8.352255 8.479714 8.541707 8.50593 8.527171
1367540_at 7.509576 7.68127 7.7623897 7.6679654 7.662265 7.838393 7.6734138 7.726939 7.6904407 7.6711903 7.6154504 7.9156117
1367541_at 7.883299 7.7345834 7.5294604 7.5518537 7.6347666 7.534654 7.86346 7.6720667 7.2883115 7.663441 7.6641755 7.944858
1367542_at 7.9674783 8.0048485 8.077733 7.871108 7.9713206 8.130172 7.954191 7.9583745 8.128061 7.9749656 7.9240093 8.010839
1367543_at 8.612489 8.607397 8.547167 8.507614 8.696301 8.589491 8.492584 8.675281 8.592172 8.587632 8.382658 8.696316
1367544_at 6.6348677 6.769928 6.7679605 6.7499433 6.7269726 7.1061125 6.903435 6.9316044 7.053113 6.8383203 6.958588 6.986642
1367545_at 7.086991 6.982268 7.313356 7.110822 7.186339 7.00129 7.0095334 7.2125773 7.061531 7.088739 7.2262616 7.1529884
1367546_at 10.146192 10.117105 10.505687 10.45653 10.175758 10.47257 10.266635 10.467949 10.473864 10.420472 10.252992 10.12355
1367547_at 8.056412 8.0908165 8.121759 8.209318 8.048229 8.169458 7.939986 8.039091 8.0328865 8.035776 8.1403885 8.146385
1367548_at 8.792512 8.666525 8.724474 8.703527 8.668546 8.927213 8.682435 8.694279 8.4813385 8.784779 8.572559 8.891531
1367549_a_at 10.452291 10.727026 10.624345 10.7250185 10.61763 10.6619425 10.534643 10.598941 10.625529 10.51446 10.604655 10.784806
1367550_a_at 8.648357 8.660076 8.589558 8.734095 8.594571 8.572453 8.644168 8.604313 8.461725 8.535298 8.50461 8.717442
1367551_a_at 9.383752 9.350531 9.319925 9.132398 9.251474 9.30879 9.320105 9.199877 9.411376 9.314878 9.266079 9.412727
1367552_at 4.4567347 4.164689 4.372183 4.3684125 4.23615 4.278383 4.284376 4.159705 4.485931 4.349441 4.2543564 4.38904
1367553_x_at 12.012493 12.021147 12.182358 11.664398 12.161544 12.28473 12.026839 12.037203 12.603179 11.462184 12.295277 12.2350025
1367554_at 4.1047564 4.0949993 4.0311327 3.864257 4.1621785 4.082946 4.190933 4.1448517 3.9374757 4.060586 4.1561604 3.909502
1367555_at 14.685689 14.670478 14.708343 14.74988 14.728721 14.728162 14.741823 14.718914 14.707483 14.739397 14.717045 14.717045
1367556_s_at 14.525639 14.58105 14.5272455 14.585975 14.547753 14.559159 14.5882635 14.574371 14.588398 14.593051 14.567668 14.537135
1367557_s_at 13.052228 13.022317 13.144156 13.0019655 13.015348 13.201246 13.082611 13.036396 13.05626 13.096076 13.214951 13.057539
1367558_x_at 3.2236824 3.3092134 3.3230445 3.2710543 3.2711325 3.2326295 3.2926688 3.2503467 3.1448438 3.2699535 3.20298 3.2090988
1367559_at 12.91781 13.045064 13.142309 13.035268 13.101509 13.103611 13.037894 13.033499 12.967829 13.112531 13.077679 13.035095
1367560_at 12.241601 12.284236 12.351834 12.351911 12.30467 12.335066 12.328166 12.288082 12.36738 12.324514 12.2836 12.443277
1367561_at 12.395818 12.448716 12.460205 12.545665 12.479916 12.406794 12.435582 12.410401 12.636089 12.453888 12.501852 12.573073
1367562_at 8.5898485 7.927236 8.393524 8.257218 8.26498 8.154897 8.492334 8.268904 8.378184 8.022583 8.037873 8.910087
1367563_at 9.404317 9.1968975 9.007242 9.361784 9.118199 9.225513 9.029494 9.261788 9.486311 8.945554 9.197847 9.66323
1367564_at 6.02464 6.0689893 5.9750977 6.0036907 5.79635 5.9625916 6.0641537 5.967336 5.9476395 6.0054436 6.013013 5.745509
1367565_a_at 13.9243355 13.879391 13.937099 13.948613 13.863461 13.842416 13.874145 13.837792 13.932868 13.926123 13.940178 13.922637
1367566_at 4.332569 4.1356964 4.2778425 3.9580882 4.2354584 4.3600874 4.259864 4.297606 4.097863 4.3537626 4.360265 4.0688972
1367567_at 12.229398 12.245136 12.3497715 12.256494 12.287603 12.445097 12.268484 12.199833 12.272221 12.226378 12.216856 12.249051
1367568_a_at 9.215 9.251567 9.388021 9.3476925 8.996744 9.191391 9.070869 9.060972 9.40097 9.334305 9.231264 10.34542
1367569_at 12.007859 11.9254465 12.051559 12.144917 11.899714 12.015152 11.953508 11.978775 11.911587 12.050324 11.962239 12.008837
1367570_at 7.151119 6.7464423 7.1495442 7.220041 6.8043995 6.9921474 6.949207 7.182458 7.609664 7.2263393 6.933192 7.217152
1367571_a_at 5.2818832 5.291952 5.261238 5.469554 5.231063 5.511716 5.361932 5.3282447 5.3383036 5.355858 5.0402756 5.4942293
1367572_at 5.044915 5.1487517 5.0231957 5.061176 5.128857 4.996867 5.1904793 4.904153 5.0869403 5.098664 5.1781073 4.9340606
1367573_at 12.51679 12.432489 12.435032 12.514635 12.422888 12.555675 12.437213 12.416341 12.50852 12.449484 12.470222 12.563922
1367574_at 8.493325 8.426999 8.3359785 8.245683 7.832276 8.265565 8.060411 8.25389 9.151014 8.295041 8.430416 8.877042
1367575_at 11.617642 11.6895275 11.628519 11.566514 11.56517 11.811194 11.690555 11.726538 11.545237 11.676207 11.937011 11.535585
1367576_at 13.799485 13.658717 13.850198 13.67829 13.886296 13.76589 13.935415 13.7112875 13.877147 13.805608 13.795524 13.624423
1367577_at 8.500549 7.6799793 8.178835 7.4749894 6.6682973 7.1428833 6.7537127 6.957583 7.5090966 8.36668 7.2126193 7.59711
1367578_at 10.667689 10.771491 10.702061 10.639776 10.507968 10.658045 10.661687 10.63434 10.70661 10.696649 10.770285 10.726601
1367579_a_at 11.456691 11.528809 11.438683 11.302663 11.380839 11.543325 11.468461 11.51059 11.50251 11.567412 11.3363 11.845878
1367580_at 11.497761 11.6413765 11.607155 11.561371 11.468483 11.617509 11.652089 11.613189 11.774667 11.600746 11.717761 11.712361
1367581_a_at 6.3476734 5.9877553 6.3095765 6.433636 5.7131424 6.3045697 6.1989865 6.186725 6.288646 6.528068 6.370657 6.6193314
1367582_at 11.778061 11.818141 11.784491 11.79723 11.778996 11.828382 11.812318 11.797751 11.973005 11.772002 11.909497 12.000078
1367583_at 13.33231 13.333006 13.322712 13.25157 13.390391 13.164905 13.323823 13.176151 13.208988 13.294332 13.185732 13.273409
1367584_at 8.450274 8.41334 8.17656 8.292041 7.9823785 8.251739 8.044258 8.587295 8.728992 8.297438 8.575844 9.189809
1367585_a_at 11.322598 11.18419 11.114406 10.941922 10.820189 11.109103 11.000044 11.17478 11.088464 11.170558 11.157503 11.2249365
1367586_at 13.044113 13.082206 13.176099 13.083209 12.918427 13.199525 12.991284 12.984767 12.899613 13.089478 13.148851 13.009893
1367587_at 3.3939514 3.6025865 3.4500248 3.5604236 3.4341834 3.3889172 3.2901907 3.3947144 3.3964815 3.3276727 3.4281743 3.4377654
1367588_a_at 11.51771 11.472634 11.342618 11.441443 11.587755 11.401758 11.483223 11.432509 11.444121 11.400021 11.475002 11.611403
1367589_at 9.661932 9.8177 9.833901 9.773118 9.614045 9.780113 9.858034 9.65799 9.717579 9.8143215 10.0127325 9.78035
1367590_at 11.233431 11.142747 11.182558 10.952986 11.124197 11.150586 11.29928 11.127257 11.061858 11.194678 11.188197 11.2067995
1367591_at 10.37342 10.35641 10.429585 10.334087 10.418897 10.333076 10.449226 10.379741 10.32922 10.314247 10.426357 10.340029
1367592_at 3.2932284 3.5337374 3.6040926 3.616029 3.3937213 3.4253414 3.4386907 3.348336 3.4958346 3.568999 3.3975787 3.5115452
1367593_at 9.01626 8.959646 8.682744 8.697722 8.3779545 8.559905 8.601169 8.461417 8.967161 8.426793 8.218055 8.684387
1367594_at 9.35014 9.186029 9.120913 9.375915 9.089338 9.2295685 9.10774 9.414131 9.310654 9.172564 9.131298 9.629934
1367595_s_at 13.700974 13.716961 13.722212 13.709281 13.756781 13.673407 13.695754 13.740239 13.730083 13.715065 13.646764 13.7125025
1367596_at 12.300448 12.33161 12.352745 12.312598 12.281227 12.358986 12.332567 12.324895 12.488143 12.271468 12.412316 12.501124
1367597_at 12.184685 12.177134 12.149698 12.256021 12.175153 12.13864 12.190967 12.188004 12.124369 12.084816 12.121625 12.289183
1367598_at 14.149969 14.10372 14.1337185 14.086166 14.126941 14.139925 14.167707 14.124462 14.143937 14.166566 14.129961 14.068726
1367599_at 12.173267 12.148985 12.178089 12.269108 12.249051 12.159711 12.321729 12.352888 11.991605 12.174879 12.183821 12.153821
1367600_at 5.551741 5.3872614 5.8459387 5.5928645 5.393563 5.6687484 5.5429974 5.665569 5.356438 5.4025435 5.484634 5.658208
1367601_at 8.391536 8.4601555 8.37775 8.027987 8.538601 8.354097 7.9457927 8.676022 8.545364 8.126097 8.246275 8.287607
1367602_at 9.521266 9.601958 9.521069 9.174505 9.777929 9.498192 9.224079 9.776957 9.833273 9.558636 9.508889 9.533551
1367603_at 11.404228 11.373942 11.325988 11.357371 11.220468 11.313735 11.363757 11.383057 11.189629 11.229684 11.338406 11.424881
1367604_at 11.35927 11.478108 11.413694 11.636136 11.42929 11.560539 11.544949 11.428743 11.451597 11.546759 11.453198 11.453505
1367605_at 11.050924 11.026746 11.220486 11.237921 11.033492 11.125004 11.184165 11.197288 11.243535 11.157421 11.205522 11.031002
1367606_at 12.423721 12.436547 12.405098 12.455049 12.412181 12.429851 12.404604 12.353601 12.3457365 12.389658 12.383758 12.503958
1367607_at 12.760975 12.76543 12.828895 12.777545 12.754755 12.734936 12.703134 12.725192 12.677043 12.738218 12.713707 12.719363
1367608_at 5.0755157 4.889702 5.205179 5.200286 5.1625433 5.1416426 5.04591 4.9958906 5.15102 5.1809483 5.2151947 5.1276865
1367609_at 12.072728 11.830374 12.221147 11.973741 12.164837 11.766857 12.297695 12.308139 11.884729 11.865803 11.64472 11.856343
1367610_at 12.526156 12.419646 12.422266 12.472103 12.418515 12.436999 12.4214115 12.429753 12.523654 12.416153 12.462278 12.569843
1367611_at 5.4479866 5.3361983 5.27272 5.0893006 5.2682095 5.2231927 5.368521 5.396838 5.220909 5.0412517 5.353024 4.976758
1367612_at 14.057304 14.060854 14.139736 14.105014 14.138126 14.074133 14.121934 14.11927 14.08875 14.091186 14.130785 14.086286
1367613_at 12.901024 12.995081 13.042266 12.946468 12.907582 13.043232 12.916961 13.009574 12.878175 12.986125 12.876323 12.973865
1367614_at 8.091669 7.8690977 7.5580487 7.622474 7.0733356 7.6590776 7.1973433 7.3625255 8.422259 7.841874 7.8961687 8.257556
1367615_at 4.0636005 4.375414 4.248851 4.3464875 4.203688 4.054929 4.2644067 4.301071 4.1651764 4.130268 4.1717577 4.147607
1367616_at 4.474333 4.6661797 4.5999756 4.4722557 4.329746 4.5951595 4.5323524 4.559469 4.482683 4.3130627 4.4194155 4.4479113
1367617_at 9.195044 9.37604 9.379372 9.215726 9.140206 9.361791 9.298632 9.237287 9.262735 9.385382 9.220158 9.408097
1367618_a_at 11.2677 11.300576 11.402045 11.408584 11.24619 11.378955 11.304489 11.327967 11.257871 11.364265 11.33937 11.393828
1367619_at 12.965152 12.976047 13.115634 13.052623 13.094553 12.981339 13.070918 13.047245 13.084011 13.152478 13.0289135 13.09303
1367620_at 12.832324 12.8327 12.908694 12.833472 12.742826 12.79771 12.800324 12.790933 12.697504 12.846737 12.818067 12.799199
1367621_at 8.490895 8.796974 8.731238 8.636131 8.619461 8.675366 8.658758 8.730969 8.670388 8.602551 8.442023 8.60227
1367622_at 12.406253 12.367531 12.360093 12.267896 12.350912 12.282503 12.303097 12.315417 12.2768545 12.339275 12.361531 12.359833
1367623_at 12.271739 12.311665 12.301468 12.272688 12.284468 12.30685 12.234695 12.291387 12.242374 12.278327 12.2468815 12.248815
1367624_at 10.812496 10.751032 10.533123 10.851982 11.034817 11.255999 10.894549 10.925227 10.541975 10.92541 10.686092 10.638587
1367625_at 13.233377 13.279507 13.339339 13.254421 13.292877 13.349487 13.304967 13.2353525 13.432156 13.306199 13.386814 13.389055
1367626_at 4.919185 4.6734715 4.9623756 4.6510305 4.831763 4.9578257 4.902026 4.8456287 5.058063 4.9205866 4.732529 4.520398
1367627_at 8.204813 8.286328 8.015281 8.491291 8.281023 8.286709 8.444563 8.605958 8.25701 8.122372 8.292042 8.201723
1367628_at 6.988826 6.89292 7.214313 6.936661 6.308904 6.5732107 6.1667433 6.9835 7.5687375 6.3424497 7.064228 7.531088
1367629_at 12.076864 12.202191 12.360811 12.232792 12.093385 12.189732 12.157661 12.128211 12.187516 12.103255 12.214506 12.034534
1367630_at 12.530868 12.574261 12.469628 12.575858 12.426593 12.570714 12.469424 12.53832 12.62415 12.518871 12.537826 12.648645
1367631_at 6.9787865 6.4921083 5.900699 6.908103 5.475233 5.7687387 6.231147 5.9979787 5.831235 7.296134 6.260194 5.996356
1367632_at 10.0516205 10.409225 10.266278 10.455896 10.389456 10.25432 10.228151 10.618732 10.457408 10.924615 10.106352 10.100813
1367633_at 9.837658 10.256448 10.141756 10.144089 10.06374 10.102797 10.001234 10.345493 10.14613 10.53486 9.909481 9.85374
1367634_at 12.448594 12.495215 12.447492 12.531191 12.438192 12.481087 12.485625 12.436375 12.4615755 12.408139 12.442572 12.659431
1367635_at 12.883132 13.037918 12.977882 12.983182 12.957547 12.837414 12.947182 12.890358 12.933598 12.870408 12.905627 13.021055
1367636_at 7.9645686 7.9640293 7.835147 8.084074 7.7312164 8.000575 7.897034 7.944162 7.772914 7.809027 7.8373117 7.928794
1367637_a_at 11.1291065 11.052178 11.067188 11.077594 11.211677 11.060221 10.972075 11.187349 11.221853 11.077132 11.039902 11.213652
1367638_at 9.810172 9.83608 9.856866 9.794114 9.633707 9.685479 9.665164 9.778434 9.729623 9.847561 9.761239 9.716879
1367639_a_at 12.810795 12.811651 12.848976 12.8731985 12.870346 12.863676 12.873933 12.883003 12.915604 12.857555 12.896355 12.843816
1367640_at 12.611954 12.644035 12.650964 12.626818 12.594514 12.611235 12.5835495 12.565907 12.674773 12.499307 12.558127 12.76527
1367641_at 13.559443 13.460822 13.476377 13.442909 13.472511 13.48515 13.488014 13.447885 13.4544115 13.446091 13.37336 13.493601
1367642_at 11.198231 11.205865 11.255751 11.264642 11.121998 11.14184 11.188564 11.19027 10.952299 11.142315 11.237454 11.037786
1367643_at 11.451761 11.495035 11.672108 11.616202 11.450623 11.519146 11.462212 11.542884 11.660774 11.638164 11.640599 11.456945
1367644_at 7.809289 7.603732 8.008504 7.992787 7.613319 7.6612563 7.41567 7.717564 7.6897855 7.9249935 7.8248672 7.6884174
1367645_at 12.756298 12.780325 12.829261 12.818464 12.701796 12.771713 12.737134 12.772348 12.791354 12.701753 12.71606 12.86404
1367646_at 12.3208685 12.521064 12.328845 12.397081 12.271409 12.202135 12.414091 12.33858 12.345473 12.189544 12.357051 12.438009
1367647_at 14.174553 14.157911 14.126638 14.153534 14.136242 14.2101755 14.187174 14.199305 14.190391 14.203118 14.189366 14.180496
1367648_at 6.081207 6.031813 6.433661 6.860813 5.9127073 6.2695637 5.928325 5.8138604 6.190353 6.53068 6.253021 6.271583
1367649_at 5.99325 6.4945216 6.16578 6.4228787 6.109938 6.244048 6.1681094 6.251854 6.198658 6.160843 6.2756824 6.223425
1367650_at 6.7832317 6.562664 6.8201365 6.7216682 6.463522 6.654561 6.6456766 6.5819798 6.6515384 6.7673545 6.782129 6.597853
1367651_at 10.274865 10.284178 10.465978 10.480863 10.205726 10.423349 10.424324 10.447926 10.394489 10.568928 10.41628 10.19712
1367652_at 9.75701 9.703225 9.286773 9.91745 9.319521 9.452997 9.587628 9.885883 9.801091 9.62158 9.388059 10.225586
1367653_a_at 12.397748 12.188156 12.3054085 12.18233 12.407619 12.186311 12.3805065 12.383024 12.204209 12.248027 12.380294 12.074649
1367654_at 9.046503 8.132843 8.27523 8.97176 8.630731 8.392585 8.630749 8.643303 8.460029 8.166764 8.447826 8.849281
1367655_at 8.069356 8.111709 8.25337 8.204021 7.663701 7.849888 7.6762867 8.017698 8.491269 7.8204083 8.241666 8.400428
1367656_at 10.815403 10.934209 10.933525 10.900489 10.866237 10.8802395 10.8596735 10.896402 10.738887 10.913436 10.802897 10.758337
1367657_at 12.718797 12.697218 12.743007 12.522977 12.639407 12.470265 12.53399 12.569509 12.555478 12.578169 12.591762 12.449326
1367658_at 6.4931 6.2505703 6.520689 6.598742 6.5358276 6.415728 6.29162 6.4275804 6.335508 6.5925355 6.4709296 6.7342277
1367659_s_at 11.036817 11.327204 11.530492 11.606792 10.810033 11.317381 11.245685 10.765788 10.763117 11.7651005 11.501608 10.951646
1367660_at 6.3893194 6.1355104 6.1268353 6.214447 6.2245655 6.022742 6.3295593 6.5895023 6.493187 6.1210318 6.187039 5.87176
1367661_at 8.0021305 7.4577217 7.715498 7.608602 6.5089674 7.4491363 6.941371 7.3624787 8.2668915 7.397284 7.979329 8.284094
1367662_at 12.59506 12.505486 12.582888 12.517913 12.377958 12.5428295 12.543971 12.556496 12.516285 12.570111 12.658742 12.400425
1367663_at 11.792574 11.802968 11.741061 11.761386 11.782305 11.717882 11.849893 11.761249 11.786019 11.903228 11.793718 11.929916
1367664_at 4.4163275 4.135478 4.463031 4.224171 3.9068968 4.2106323 4.272149 4.150706 4.633249 4.450737 4.2381887 4.2616396
1367665_at 4.2775154 4.22184 4.3500605 4.1540413 4.128802 4.1790624 4.237639 4.0255713 4.2220287 4.3015018 4.203496 4.108255
1367666_at 10.111168 10.025657 10.063849 10.098883 10.180534 10.167703 10.152317 10.10269 10.048684 10.043704 10.006093 10.342209
1367667_at 11.643561 11.867557 11.27626 11.268564 11.345431 11.654508 11.934018 11.946624 11.754409 12.188462 11.891281 11.502314
1367668_a_at 6.9072857 6.895178 6.479754 6.5579515 6.6670623 6.2919974 6.371002 7.075381 7.0537333 6.4846153 6.907499 7.371002
1367669_a_at 10.297971 10.640955 10.729984 10.547813 10.213467 10.469017 10.468228 10.373737 10.503538 10.695209 10.646384 10.150268
1367670_at 10.989887 10.738884 10.617656 10.676083 10.720467 10.645307 10.848949 10.509642 10.648532 10.7724495 10.759588 10.53723
1367671_at 9.506681 9.199163 9.526707 9.122473 9.372367 9.397713 9.4250555 9.348366 9.327867 9.383455 9.353898 9.560005
1367672_at 11.919188 12.016087 12.064418 12.009528 11.930288 11.97772 11.925372 11.885892 11.881362 12.157781 11.976501 11.936925
1367673_at 11.218821 11.094017 11.158409 11.174037 11.221886 11.036966 11.364108 11.195469 11.096121 11.122026 11.243038 11.111018
1367674_at 9.506759 9.464013 9.50902 9.314404 9.259222 9.5251 9.421041 9.417082 9.341971 9.490881 9.38316 9.474427
1367675_at 9.472008 9.544044 9.611296 9.437584 9.370913 9.618319 9.266333 9.403584 9.497639 9.526774 9.510089 9.383675
1367676_at 7.786734 7.5173807 7.2328534 6.7698627 7.474348 7.6808553 7.3656573 7.5242047 7.2476845 6.988877 6.9749155 8.325052
1367677_at 11.636721 11.827023 11.692974 11.683223 11.488368 11.853334 11.301733 11.360597 11.50855 11.758714 11.843743 11.761457
1367678_at 11.412052 11.28017 11.351531 11.29958 11.327317 11.41924 11.3755245 11.589068 11.140365 11.298271 11.297162 11.347306
1367679_at 10.290402 10.225262 10.633472 10.542623 9.814426 10.375487 9.591659 10.162049 10.447377 9.595791 10.242052 10.514496
1367680_at 12.239087 12.2050085 12.370209 12.258165 12.209731 12.237533 12.21941 12.195044 12.212529 12.327919 12.2436 12.083718
1367681_at 10.286124 10.19373 10.008136 9.886234 10.04542 10.03856 10.167794 10.08035 10.163616 10.091864 10.096247 10.254452
1367682_at 6.6268425 6.5278583 6.7197685 6.964491 6.942446 6.6161094 6.7542214 7.0262723 6.9660006 6.6917615 6.7174926 6.685691
1367683_at 10.095294 10.070752 10.150786 9.929058 9.923152 10.10922 10.151203 10.118179 9.823666 10.080661 9.869656 10.235802
1367684_at 4.0267224 4.1449227 3.9500299 4.3020477 4.0855703 4.1290164 4.3447003 4.151878 4.024914 4.1182857 4.230331 4.0237355
1367685_at 12.27839 12.205098 12.218073 12.252102 12.202628 12.211207 12.175147 12.290223 12.182123 12.207069 12.193343 12.338924
1367686_at 11.857931 11.98803 11.989425 12.053814 12.1330385 12.172419 11.962516 12.072801 12.031372 12.05286 11.86908 12.303168
1367687_a_at 8.706226 8.636633 8.753453 8.863956 8.649187 8.758925 8.824213 8.815951 8.675595 8.795355 8.971843 8.689983
1367688_at 8.266732 8.375747 8.284668 8.314262 8.124016 8.341452 8.23677 8.388105 8.046847 8.328524 8.226615 8.380559
1367689_a_at 7.6100636 8.036707 7.7424464 7.765041 8.022022 7.645181 8.886148 7.866937 8.125347 8.053158 7.9696245 7.2682605
1367690_at 11.525652 11.549736 11.751442 11.755267 11.608068 11.83329 11.582618 11.689665 11.803516 11.73781 11.733206 11.770589
1367691_at 10.387903 11.231996 10.5876875 10.417469 10.724241 10.734363 10.614466 10.984973 11.031066 10.761869 10.621547 10.929305
1367692_at 3.6471012 3.7309978 3.4364414 3.6312826 3.6541421 3.8056507 3.8253028 3.8243597 3.7814193 3.7149405 3.6130157 3.6582532
1367693_at 10.023757 10.0008955 9.885695 9.808898 9.93396 10.056888 9.753848 10.0822315 9.935653 9.898884 9.795478 10.1800165
1367694_at 11.376043 11.6079445 11.703773 11.66349 11.376785 11.46155 11.535851 11.439248 11.382575 11.7653675 11.6689005 11.483258
1367695_at 12.524257 12.364022 12.407175 12.335849 12.467335 12.36119 12.4698 12.476255 12.301702 12.412228 12.427743 12.404717
1367696_at 8.335442 8.375868 8.249417 8.431372 8.179764 8.286206 8.243495 8.363001 8.470844 8.393529 8.538664 8.486891
1367697_at 10.244639 10.410104 10.285868 10.38096 10.33538 10.760227 10.1824875 10.249844 10.042414 10.395241 10.320436 10.243671
1367698_a_at 9.270257 9.223597 8.974432 9.308377 9.05518 8.989779 9.381202 9.135497 9.200158 9.333324 9.322137 9.290733
1367699_at 6.777714 6.7756925 6.7865295 6.6404138 6.7787046 7.0259166 6.6976986 6.6601105 6.815792 6.756494 6.748115 6.9387045
1367700_at 4.2545815 4.143063 3.9978938 3.9662366 4.2237396 4.201061 4.4543858 4.2231517 4.099474 4.285643 4.231325 4.163919
1367701_at 6.8650866 6.7906866 6.4689064 6.878886 6.922966 6.8451853 6.8617644 6.9894595 6.982246 6.879803 6.8577275 7.12854
1367702_at 12.698617 12.719365 12.753662 12.791712 12.636682 12.740826 12.64018 12.749078 12.551306 12.803845 12.6201105 12.783978
1367703_at 3.6601295 3.7114873 3.8509042 3.9017284 3.7048142 3.9789782 3.8217163 3.715793 3.8350759 3.6007376 3.8386893 3.7825413
1367704_at 8.99021 8.894105 8.937382 8.853914 8.848275 8.855706 8.86843 8.727051 8.878691 8.828286 8.807867 9.012051
1367705_at 9.332346 9.145751 9.143502 9.175187 8.910917 8.930365 9.13712 8.952408 8.984607 9.27247 9.089468 9.089646
1367706_at 11.026884 11.0687895 11.152675 10.988325 11.045275 11.023868 11.0515375 11.105043 11.16098 11.084178 11.150952 11.073981
1367707_at 9.370624 8.461775 7.6888227 7.0878115 8.758032 9.43052 10.03642 9.161482 8.586988 8.132672 9.607632 8.8917055
1367708_a_at 10.857586 10.173382 9.439842 8.814785 10.237812 10.7848015 11.197487 10.591265 10.25119 9.766588 11.0144825 10.55057
1367709_at 10.374266 9.860437 10.030308 9.662185 9.184443 9.56136 9.037084 9.412271 9.698858 9.891684 9.617808 10.209386
1367710_at 10.485303 10.597347 10.465781 10.469503 10.427919 10.481089 10.374247 10.467661 10.484208 10.540898 10.61842 10.509768
1367711_at 11.143342 11.168092 11.169733 11.258841 11.257156 11.106565 11.28795 11.220229 11.027689 11.188739 11.068077 11.246632
1367712_at 6.8534207 6.7906866 6.995728 6.7722807 6.4476495 6.896744 6.6601624 6.9633627 7.216083 6.970467 6.8786297 7.2400465
1367713_at 9.2567425 9.2251 9.252291 9.337533 9.353192 9.526271 9.439692 9.294251 9.4049015 9.428378 9.435076 9.388806
1367714_at 7.5725393 7.8293624 7.6495404 7.641986 7.6037693 7.789522 7.620579 7.7638597 7.394937 7.7291374 7.5611978 7.719881
1367715_at 10.14657 10.417434 10.108364 10.356973 10.132009 10.07035 10.157572 10.384449 10.252467 10.280356 10.09919 10.295138
1367716_at 8.274385 8.399923 8.312277 8.363169 8.375462 8.308367 8.558041 8.438004 8.5988865 8.5926895 8.651215 8.420004
1367717_at 12.388278 12.43317 12.459721 12.4865675 12.334965 12.369585 12.398979 12.42726 12.40003 12.287577 12.384997 12.441011
1367718_at 9.020804 8.96553 8.977435 8.937402 8.951345 9.015188 8.968688 9.073419 9.123039 9.2345495 8.963371 9.083765
1367719_at 9.741135 9.708506 9.67586 9.755755 9.743781 9.7166605 9.715718 9.593113 9.693315 9.666845 9.696462 9.810082
1367720_at 11.451859 11.409148 11.559913 11.438644 11.45586 11.371248 11.552198 11.336676 11.368297 11.627863 11.507241 11.282545
1367721_at 11.53839 12.038837 11.585836 11.599358 11.33374 11.422302 11.186536 11.455686 11.524673 12.125803 11.377058 11.453748
1367722_at 7.1642036 7.3430567 7.1351523 7.3643737 7.0865903 7.169085 7.1335707 7.1752777 7.396174 7.1400385 7.4197874 7.4272757
1367723_a_at 8.021921 7.9463573 8.052775 7.9813695 7.6321635 7.822402 7.947173 7.952831 8.082056 8.027214 7.947841 8.149984
1367724_a_at 10.677321 10.951636 10.857062 10.696048 10.656639 10.775971 10.827522 10.802338 10.744737 10.931773 10.839399 10.49357
1367725_at 8.295912 8.7792225 7.8818574 8.664305 8.407419 7.872892 8.071552 8.257452 7.919663 9.173878 8.022119 7.7406454
1367726_at 6.644156 6.8265347 6.8301005 6.850989 6.6761723 6.6196184 6.8157597 6.633986 6.69807 6.66935 6.7970376 6.688272
1367727_at 8.0761795 8.178357 8.317399 7.9908934 8.113026 8.317741 8.085386 8.162781 8.308447 8.267006 8.109055 8.243702
1367728_at 7.7967796 7.6607723 7.3917484 7.4609714 7.833662 7.7147026 7.7402506 7.809394 7.407957 7.9150248 7.5005803 7.6476383
1367729_at 11.77215 11.46202 10.991185 11.890877 12.213123 11.998649 12.226887 12.487898 11.940465 11.773477 12.128555 11.5599985
1367730_at 9.832799 9.920383 9.913975 10.036843 10.033892 10.037835 9.914086 10.024154 9.885105 9.990682 9.701383 9.989255
1367731_at 8.203337 8.208151 8.25081 7.9712615 8.124216 7.7065287 8.361256 7.91504 8.33543 8.042299 8.120737 8.324932
1367732_at 9.126051 8.971365 8.885112 8.650163 8.917184 8.579687 8.959846 8.841841 8.861834 8.968999 8.853514 9.1174965
1367733_at 6.9787865 6.719513 6.0679035 6.173776 7.202517 6.702423 7.276745 7.2023625 6.896289 6.759591 6.711023 7.2896743
1367734_at 7.942084 8.01034 7.8172884 7.9923606 7.9507146 8.032425 7.922894 8.1007 8.010081 8.035654 8.11619 8.049008
1367735_at 11.955725 12.14401 12.079147 12.134165 11.996975 12.046924 11.840098 11.844188 11.976197 11.9288225 11.83964 11.923154
1367736_at 9.473046 9.456792 9.614926 9.420254 9.745375 9.752758 9.549346 9.652715 9.592212 9.449129 9.42636 9.575412
1367737_at 10.824467 11.061989 10.858988 11.052501 10.8887415 11.054865 10.902379 10.990287 11.027708 10.8861265 10.946296 10.899944
1367738_at 7.0915613 7.2342973 7.2795415 7.2238045 6.955184 7.211811 6.8404655 6.983224 7.125305 6.9854765 7.2795486 7.0155454
1367739_at 4.4025116 4.4373965 4.3130956 4.4154 4.3483934 4.7240243 4.3901997 4.3819985 4.5008106 4.220968 4.382745 4.519061
1367740_at 6.377163 6.51667 6.2516527 6.2779665 6.0933647 6.223385 6.2093086 6.251628 6.5048 6.298625 6.294772 6.634532
1367741_at 10.60968 11.361658 10.926768 10.701622 11.271078 10.924692 10.44202 11.130474 10.928905 12.00307 10.918308 10.498079
1367742_at 5.4075727 5.3151865 5.3052855 5.4150867 5.462241 5.8307085 5.5430465 5.5976944 5.453684 5.3634806 5.4697647 5.646364
1367743_at 6.937826 6.539611 6.6785913 6.3475294 6.4303427 6.267284 6.3769484 6.3532553 6.561945 6.71377 6.4943504 6.819959
1367744_at 6.107795 6.1482434 6.2883406 6.53799 6.437606 6.432985 6.4500737 6.3013735 6.428489 5.986004 6.4170623 6.5046296
1367745_at 8.928326 8.664186 8.691602 8.816581 8.712911 8.726902 8.9177475 8.58799 8.795818 8.846517 8.665838 8.833077
1367746_a_at 8.504608 8.531071 8.268818 8.345894 8.104164 8.324369 8.443377 8.321413 8.266552 8.199963 8.321764 8.549434
1367747_at 8.356642 8.266758 8.272089 8.309944 8.385206 8.3482685 8.408836 8.502449 8.397999 8.3834915 8.153561 8.268051
1367748_at 9.680414 9.394523 9.569548 9.451468 9.578673 9.398645 9.669717 9.644688 9.372586 9.406383 9.483941 9.341312
1367749_at 4.4868116 4.32115 5.7272463 3.7651055 4.388107 3.8730793 3.7218564 4.433382 6.8192887 4.396614 5.439256 5.2769833
1367750_at 9.381786 9.38299 9.284208 9.295973 9.439622 9.395611 9.408512 9.453396 9.411119 9.237409 9.546126 9.545878
1367751_at 8.116634 8.405075 8.183619 8.194017 7.935483 8.233803 8.280387 8.108982 8.440714 8.156125 7.968023 8.007615
1367752_at 8.574169 8.659418 8.509376 8.63931 8.822515 8.639415 8.602503 8.604373 8.723732 8.490139 8.7317915 8.683989
1367753_at 7.0274897 6.8929396 6.883197 7.071714 6.9301515 7.006492 6.8377047 6.788498 7.061352 7.0580015 6.6987433 7.4124537
1367754_s_at 10.823484 10.884254 10.719626 10.894712 10.725262 10.872662 10.774062 10.658927 10.684388 10.859873 10.773224 10.63365
1367755_at 13.540671 13.575846 13.527539 13.477043 13.435144 13.568829 13.488308 13.526856 13.560496 13.443266 13.548348 13.510063
1367756_at 10.012846 9.918751 9.924804 10.122295 9.855051 9.864739 9.982709 10.004233 9.648611 10.079505 9.889463 9.86725
1367757_at 12.434114 12.372112 12.507925 12.367335 12.305599 12.337763 12.334775 12.4175 12.138219 12.299415 12.349168 12.24263
1367758_at 8.840349 8.283268 8.459639 8.509996 8.506316 8.305149 8.472578 8.819454 8.746017 8.376698 8.524908 8.521602
1367759_at 8.840959 8.78675 8.370189 9.148827 8.643857 8.614671 8.746665 9.047704 8.991173 8.741925 8.602214 8.971111
1367760_at 8.513897 8.581396 8.54487 8.722603 8.593403 8.513967 8.640284 8.564226 8.474565 8.599001 8.581137 8.606376
1367761_at 7.9616704 7.698138 7.9997783 7.9134355 7.8176603 7.802187 7.804308 7.7298145 7.717824 7.7456217 7.9239273 7.5826573
1367762_at 5.0233097 4.9050035 5.0799212 5.280162 5.098112 4.932234 5.0657835 5.0343027 5.127924 5.1540265 5.0956764 5.1799564
1367763_at 11.658075 11.583847 11.410449 11.541878 11.273713 11.562569 11.434754 11.382692 11.236754 11.37315 11.311857 11.5715885
1367764_at 8.407735 8.332426 8.470397 7.9472394 8.458095 8.326499 8.432413 8.197979 8.418881 8.496546 8.722942 8.349159
1367765_at 10.448574 10.52883 9.879811 10.142506 9.99581 10.504883 10.105463 10.135914 10.300159 10.334304 10.361249 10.482243
1367766_at 10.986058 10.940699 11.155889 10.998703 10.866596 11.010699 11.054771 11.028227 10.746336 11.07007 11.001441 10.986058
1367767_at 10.644176 10.987977 11.037444 11.029169 10.832322 11.050549 10.793695 10.829793 10.804572 10.962111 10.953098 10.712858
1367768_at 5.270743 5.2991414 5.3484178 5.2602277 5.080494 5.4973493 5.1933703 5.10936 5.579344 5.2135653 5.3534703 5.376666
1367769_at 8.85362 8.918981 9.100263 8.952976 8.868187 9.017908 8.880037 9.037115 9.009001 8.942564 8.998587 8.910278
1367770_at 10.193394 10.433293 10.475347 10.047514 10.030502 10.338622 10.312661 10.161637 10.233891 10.345564 10.3820715 10.157855
1367771_at 10.694407 10.6152315 9.833228 10.400949 10.236902 9.531506 10.289742 10.074572 9.762609 11.371803 10.220496 9.445261
1367772_at 8.42235 8.348945 8.372982 8.288599 8.347356 8.48615 8.415322 8.266262 8.382428 8.392725 8.408056 8.381226
1367773_at 10.589028 10.504799 10.262959 10.304286 10.323268 10.52413 10.338489 10.483141 10.144229 10.5075445 10.45477 10.623339
1367774_at 13.25587 13.282432 13.176487 13.129916 13.235791 13.142413 13.255432 13.21299 13.246583 13.231281 13.202309 13.235665
1367775_at 12.080617 12.482729 12.3322315 12.567555 12.691614 12.72386 12.518214 12.227869 12.186206 11.581763 12.113745 12.447556
1367776_at 7.2207212 6.372029 6.4234724 5.6256533 6.703424 7.5224457 6.544777 7.15323 6.418213 6.514181 6.260863 7.7382574
1367777_at 11.751886 11.9768 12.145447 12.206322 11.72251 11.818867 11.8419895 11.703645 11.583893 12.05051 11.824005 11.591877
1367778_at 9.392487 9.516399 9.559475 9.450409 9.365414 9.275127 9.23621 9.246338 9.430953 9.374483 9.362871 9.4726925
1367779_at 6.696992 6.777788 6.803818 6.69324 6.802729 6.7288227 6.607432 6.693166 6.695884 7.124148 6.7003136 6.599922
1367780_at 7.560824 7.148447 7.28463 6.9929314 7.43944 8.32961 7.162911 7.54503 7.246834 7.3178973 7.1185966 8.088229
1367781_at 3.6337636 3.6362278 3.781723 3.7569253 3.6863022 3.7678795 3.8161337 3.710527 3.5843658 3.7074203 3.8280137 3.7008421
1367782_at 4.3123 4.5527844 4.3953376 4.501252 4.590688 4.6065207 4.4825764 4.542322 4.456835 4.217817 4.4847126 4.460593
1367783_at 11.9627495 12.063131 12.106183 12.156314 11.99831 12.1350355 12.119853 12.139169 11.9590225 12.116025 12.048777 11.973454
1367784_a_at 13.125285 13.137288 13.129711 13.268383 13.093047 13.248276 13.144242 13.081923 13.213438 13.184261 13.132535 13.141904
1367785_at 4.701648 4.393051 4.558918 4.239048 4.326538 4.1469474 4.66163 4.185918 3.987734 4.627832 4.503716 4.479578
1367786_at 10.550548 10.288391 10.200706 10.284018 10.1330185 10.066862 9.897441 10.266436 10.165274 9.957591 10.397301 10.21672
1367787_at 5.7483897 5.9626036 5.9123073 5.919786 5.880428 5.727428 5.355798 5.71473 5.720822 5.679763 5.7840433 6.1842766
1367788_at 8.092716 7.949387 8.0879345 7.8973303 7.805603 8.15299 8.049853 8.156671 8.020445 8.081139 7.9376445 7.9523745
1367789_at 7.7453527 7.8738003 7.736891 7.7739296 7.570381 7.782523 7.6015625 7.5666366 7.803634 7.305035 7.6664195 7.8153505
1367790_at 9.89728 9.954697 9.9710045 9.946186 9.910854 9.840149 9.98932 9.992422 9.895785 9.972927 9.964051 10.027459
1367791_at 7.551664 7.4934163 7.511383 7.604109 7.215384 7.311434 7.387203 7.5239754 7.5467205 7.2323017 7.6654263 7.615311
1367792_at 4.250451 4.223552 4.3737874 4.024113 4.1832447 4.1726737 4.222525 4.2197366 4.422241 4.1355815 4.207291 4.0089726
1367793_at 13.221367 13.210351 13.112661 13.142729 13.193973 13.119263 13.190075 13.137751 12.998885 13.190754 13.173766 13.098146
1367794_at 6.8030505 6.3736963 6.320374 6.5930896 6.4857717 6.8918786 6.9557996 6.7714076 5.9503336 6.399366 7.475798 6.880236
1367795_at 8.34261 8.255022 7.4098105 8.164273 7.974757 7.9389243 8.242258 7.705221 7.521847 8.437613 7.735078 7.586821
1367796_at 8.411196 8.239744 8.234705 8.248909 8.41685 8.195819 8.155492 8.316622 8.205681 8.250375 8.068512 8.331419
1367797_at 6.720233 6.8281803 6.7332616 6.688255 6.617587 6.8880825 6.7868805 6.787333 6.8484035 6.547914 6.6458755 6.7509556
1367798_at 12.481619 12.429035 12.423635 12.4875765 12.379114 12.475858 12.619798 12.394559 12.432687 12.51635 12.51286 12.253102
1367799_at 5.6390142 5.5832777 5.6391716 5.793573 5.624297 5.648737 5.648113 5.761813 5.635643 5.8159065 5.667717 5.8368244
1367800_at 6.548875 6.504121 6.768323 6.8941116 6.5751677 6.7321234 6.7823787 6.850806 7.2691813 6.5151095 7.0317383 7.036826
1367801_at 9.53793 9.450967 9.26668 9.478165 9.251801 9.322011 9.49423 9.278778 9.3900175 9.550403 9.458612 9.388687
1367802_at 9.367297 9.408855 9.459921 8.8054905 9.173079 10.472825 9.42017 9.262506 9.295603 9.442802 8.90828 9.580499
1367803_at 6.3262634 6.4652247 6.3841763 6.4180775 6.679413 6.831139 6.549835 6.629951 6.904035 6.5988455 6.8096232 6.753055
1367804_at 12.866059 12.865463 12.810017 12.964835 13.02131 12.854699 12.920115 12.830001 12.966377 12.659303 12.8805 12.549001
1367805_at 4.86765 4.8002462 5.0861497 4.94423 4.925821 4.9715323 4.824524 5.111829 4.726369 4.7099524 4.861613 5.0985956
1367806_at 5.4190454 5.218857 5.330188 5.4695315 5.180983 5.51554 5.3306065 5.288846 5.4172907 5.4435673 5.4651737 5.3382044
1367807_at 9.296337 9.284921 9.105574 9.216114 8.963915 9.299262 9.203582 9.309091 9.125219 9.117219 9.053878 9.288002
1367808_at 10.316663 10.236127 10.246704 10.32707 10.357169 10.299554 10.429268 10.360653 10.315433 10.255589 10.2203865 10.337614
1367809_at 4.686842 4.8115535 4.7953677 4.5119658 4.81917 4.6666174 4.5018387 4.7847495 4.7004056 4.7200847 4.7217007 4.557988
1367810_at 6.599251 6.4453297 6.432982 6.1395783 6.220925 6.5923495 6.2122707 6.2991114 5.855451 6.377494 6.0360274 6.4124603
1367811_at 5.107543 5.4662957 5.3460197 5.518626 4.9040365 5.3765454 4.9470634 5.361213 5.42669 5.630892 5.1664686 6.2284102
1367812_at 7.6953087 7.742667 7.979489 7.9402466 7.7190566 7.9499207 7.5937414 7.651224 7.7237015 8.024104 7.631394 7.6109905
1367813_at 8.338343 8.339754 8.082565 8.270095 7.9304137 8.230997 8.221032 8.260369 8.134494 8.001309 8.151445 8.292608
1367814_at 8.746335 8.336803 8.438927 8.291414 8.268341 8.17614 8.490285 8.282014 8.379858 8.324387 8.296732 8.179779
1367815_at 8.713846 8.630398 8.8589945 8.501711 8.581667 8.607562 8.73464 8.529661 8.440802 8.9052 8.710308 8.852559
1367816_at 5.464201 5.330192 5.2567563 5.270262 5.078134 5.059054 4.949095 5.150461 5.437418 5.9250135 5.4339085 5.1238966
1367817_at 7.510801 7.4412994 7.487453 7.4223723 7.4515705 7.5367002 7.3522186 7.5568404 7.242705 7.5185695 7.197456 7.479588
1367818_at 9.247903 9.208813 9.436454 9.317108 9.323122 9.274389 9.246907 9.3954525 9.243681 9.26348 9.423301 9.334471
1367819_at 12.116323 12.228511 12.165762 12.183635 12.21816 12.227829 12.189971 12.269095 12.206149 12.14584 12.23179 12.203156
1367820_at 9.504028 9.446886 9.540974 9.368161 9.494702 9.4407425 9.505098 9.407122 9.486236 9.358243 9.572102 9.495583
1367821_a_at 3.912799 4.073325 3.9583762 3.8099058 3.924755 3.968663 3.8596277 3.970018 3.820346 4.0681577 3.8922215 3.87096
1367822_at 5.40854 5.4654603 5.4184628 5.402617 5.6842527 5.7845874 5.5554314 5.6470165 5.607677 5.715556 5.6573644 5.514579
1367823_at 5.3493085 5.2206154 5.0604696 5.338944 5.1253533 5.140971 5.1912084 5.348007 5.340733 5.3678117 5.2897735 5.3690953
1367824_at 9.048992 8.888862 8.840564 8.783135 8.927226 8.943604 8.878578 8.952453 8.82585 8.931775 8.938678 8.888673
1367825_at 6.2616243 6.2562943 6.579831 6.5508265 6.387569 6.5286603 6.347543 6.4156003 6.50458 6.4727707 6.5529447 6.4267864
1367826_at 10.091276 9.688744 10.245985 9.673236 10.398554 10.541988 9.923441 10.246275 10.318652 9.735545 10.136317 10.673734
1367827_at 9.95849 9.916242 9.912476 9.945864 10.004746 9.969196 9.941104 10.061356 9.908362 10.005501 9.772 10.156422
1367828_at 9.774936 9.9610195 9.980573 9.896246 9.793252 9.97918 9.839337 9.834413 9.834421 9.875813 9.925806 9.843273
1367829_at 11.579266 11.373559 11.373984 11.331881 11.554408 11.387104 11.58203 11.540729 11.466548 11.494619 11.4280615 11.308298
1367830_a_at 7.6449056 7.744897 7.7714105 7.8289094 7.7258935 7.6171784 7.7303424 7.584292 7.6328087 7.6292872 7.7196283 7.6827517
1367831_at 8.848216 8.779314 8.678926 8.715524 8.786596 8.70669 8.572368 8.6206455 8.491368 8.650482 8.589007 9.059919
1367832_at 11.140577 11.149619 11.116389 11.061327 11.43224 11.194303 11.2128935 11.209029 11.273055 11.208419 11.257416 11.185204
1367833_at 9.599401 9.731359 9.623202 9.57398 9.596821 9.581425 9.580032 9.615303 9.428789 9.593258 9.279192 9.597983
1367834_at 7.842457 8.00951 8.042687 8.100727 8.063543 8.474773 8.173016 8.024731 8.088345 8.058296 7.9541984 8.074001
1367835_at 5.595547 5.5723805 5.5136576 5.621478 5.5922146 5.613797 5.482822 5.7548876 5.4808173 5.500494 5.3364305 5.461568
1367836_at 9.243912 10.547891 10.118255 10.627458 9.632958 10.118674 8.887877 9.403889 10.074152 10.073436 10.04698 9.537453
1367837_at 9.968351 9.905494 9.844273 9.878417 9.817867 9.797883 9.817125 10.0428505 9.59344 9.788036 9.692603 9.86301
1367838_at 12.752892 12.775013 12.615116 12.623384 12.8053055 12.6210985 12.821242 12.9569435 12.490594 12.832996 12.805381 12.54938
1367839_at 10.72505 10.903407 10.355852 10.456684 10.305109 10.379546 10.841858 10.939162 10.575144 11.108227 10.864701 10.17781
1367840_at 8.088189 8.174541 8.236186 8.105473 8.138049 8.394906 8.067443 8.2183485 8.088207 8.20352 8.071558 8.306633
1367841_a_at 3.390239 3.7251892 3.5228815 3.5194864 3.5178032 3.5041776 3.481169 3.630543 3.544956 3.587641 3.393536 3.5274127
1367842_at 5.964682 6.135404 6.271019 6.3468328 6.174413 6.293172 6.1324196 6.2531013 6.153744 6.2015033 6.1636276 6.311613
1367843_at 10.689398 10.742857 10.928144 10.8793 10.670745 10.940808 10.881119 10.756499 10.820397 11.036726 10.975062 10.831823
1367844_at 8.600642 8.574303 8.401919 8.586728 8.50717 8.499615 8.45891 8.621805 8.5545635 8.620035 8.532771 8.774338
1367845_at 3.4988956 3.6461365 3.4364414 3.7839684 3.6771226 3.5696523 3.7432687 3.4793806 3.4851317 3.7792597 3.4828682 3.410025
1367846_at 6.991618 6.5094943 7.0711102 6.715271 6.0371284 6.637645 6.2728148 6.169309 6.848677 6.1967497 7.3128414 6.8557034
1367847_at 8.711771 8.667768 8.538974 7.775566 8.358568 8.682689 8.410419 7.9903965 8.62611 7.8871307 7.778862 8.087145
1367848_at 7.907587 8.140718 7.946472 7.9704185 7.787808 7.873522 7.7296834 7.907409 7.7853346 7.827638 7.8066597 8.456114
1367849_at 10.002974 10.119032 9.662318 9.685008 9.7861595 9.39833 9.8216095 9.749852 9.618476 9.554321 9.793871 9.960437
1367850_at 8.1621895 8.4256115 8.141809 8.0877695 7.992078 8.054295 8.101453 8.226053 8.425282 8.399527 8.350267 7.974466
1367851_at 4.2541857 3.9297605 3.8476589 4.0807285 4.190137 3.8779347 4.091959 3.9416225 3.9694545 4.2320623 4.2905226 4.047908
1367852_s_at 4.8250327 4.7463264 4.854738 4.930594 4.8995953 4.85972 4.879139 4.744347 4.616118 4.722111 4.7922025 4.5656314
1367853_at 7.9849706 7.724717 7.9082756 7.797362 7.9327493 7.8845115 7.5090623 7.8740172 7.8004756 7.7306633 7.676522 7.772632
1367854_at 11.51755 11.35398 10.495109 10.270292 11.376159 11.67267 11.197671 11.802815 11.6089115 11.1403 11.922155 11.295158
1367855_at 8.972414 9.678352 9.540182 9.330464 9.336849 9.251918 9.280548 9.525305 9.531982 9.21046 9.542065 9.386898
1367856_at 8.528832 8.622576 8.675917 8.269304 7.9804344 9.072817 8.659836 8.978761 8.5169 8.372891 8.970467 8.386064
1367857_at 12.2672415 12.282284 11.925437 12.260139 11.735313 12.315212 12.023049 12.163931 12.378482 12.292144 12.082705 12.014955
1367858_at 3.977108 3.9051056 4.0301647 3.893146 3.794489 3.9264302 3.8156872 3.6685498 3.9024882 4.1508017 4.055011 4.054397
1367859_at 5.2318325 5.2427387 5.4962697 5.099207 5.137452 5.000616 4.959277 4.9709635 5.339798 5.238723 5.132453 5.7061768
1367860_a_at 9.949905 9.933438 9.548895 10.009849 10.030481 9.782519 9.749374 9.740798 9.897927 9.966466 9.413036 10.207545
1367861_at 5.602418 5.778555 5.8753877 5.8305006 5.6344137 5.7022014 5.6195936 5.786486 5.7710104 5.455091 5.6400175 5.899561
1367862_at 4.2905064 4.3075686 4.0844812 3.995427 4.2611494 4.247045 4.1727357 4.2455473 4.2185497 4.168154 4.148819 4.1588354
1367863_at 7.798166 7.981126 8.016527 7.9187818 8.032652 7.927449 8.026031 8.078531 8.014549 8.034845 7.9860206 7.990748
1367864_at 5.874406 5.944953 5.9742947 6.249021 5.7172484 5.82005 5.5382066 5.9390564 6.0204496 5.740396 5.708195 6.04173
1367865_at 8.041433 7.98199 7.988125 8.251974 7.52654 7.748237 7.6314073 7.7841606 7.739319 7.807087 7.590047 7.7764645
1367866_at 6.5553036 6.175928 6.450393 6.533767 5.737062 6.186823 6.243389 6.659227 6.9053826 6.0930405 6.1565 6.743889
1367867_at 9.123061 9.030108 9.092911 8.879236 9.04505 9.172325 9.161034 9.034984 8.928182 8.866113 8.964622 9.001603
1367868_at 7.158378 7.224284 6.8482904 7.183636 7.1050224 6.9583106 7.255008 7.123215 6.7847314 6.930964 6.8359237 7.187425
1367869_at 10.091564 9.961979 10.088087 10.041686 10.044751 10.114932 10.148513 9.916837 10.298372 10.0805 10.191871 10.019091
1367870_at 9.616343 9.649723 9.7034 9.547973 9.6468525 9.741304 9.6721525 9.609878 9.48618 9.644136 9.607272 9.742251
1367871_at 13.447144 13.148935 13.329618 13.54646 13.543201 13.036014 13.475641 13.552948 13.545348 13.635437 13.336019 13.487303
1367872_at 8.734477 8.728355 8.692339 8.671304 8.663605 8.80286 8.682717 8.6555395 8.618252 8.744869 8.772081 8.750285
1367873_at 9.643737 9.52854 9.452498 9.417352 9.587883 9.5559025 9.645076 9.508317 9.410889 9.526617 9.565634 9.500404
1367874_at 6.9105887 6.293605 6.458951 6.2753763 6.4146514 6.432985 6.423607 6.4747725 6.20809 6.4359407 6.547063 6.7058325
1367875_at 9.190832 9.245438 9.149189 9.226441 9.099619 9.237664 9.145579 9.097606 9.087727 9.13339 9.075055 9.112407
1367876_at 6.7331896 6.728405 6.8552284 6.84459 6.6668305 6.6913137 6.8132324 6.6505504 6.6921344 6.822866 6.7113547 6.7698565
1367877_at 8.055544 8.117023 8.032585 7.8685007 8.038063 7.971878 8.175009 8.099598 7.8506866 8.038651 7.9893637 8.030428
1367878_at 8.618738 9.125256 9.045841 8.802713 9.1698475 9.400264 8.825394 8.919197 9.328789 8.940157 8.854336 9.014334
1367879_at 7.571671 7.589559 7.5631742 7.5283513 7.4848266 7.565903 7.449848 7.573628 7.7574873 7.435468 7.438823 7.67511
1367880_at 5.4283557 5.3273225 5.643078 5.355619 5.487733 5.581905 5.6244955 5.6435595 5.6037636 5.278325 5.236425 5.9441752
1367881_at 7.6842813 7.719219 7.4863124 7.8935695 7.4578795 7.4828033 7.5802445 7.5127497 7.7831826 7.3774366 7.5909033 8.064959
1367882_at 6.589082 6.8888144 6.996067 6.833432 6.735259 6.6256475 6.792554 6.6066055 7.049096 6.7716064 6.6564 6.64879
1367883_at 7.118502 7.255689 7.179347 7.152677 7.18783 7.5637074 7.183217 7.287254 7.233288 7.1581626 7.284804 7.2374167
1367884_at 10.407477 10.345883 10.353535 10.179558 10.19702 10.197353 10.15033 10.051338 10.272976 10.1989355 10.235191 10.005368
1367885_at 12.064537 12.102693 12.0420065 12.043253 12.091995 11.84595 12.079444 12.098251 11.978439 11.844831 11.909436 11.935228
1367886_at 7.6644754 7.742625 7.7042623 7.6023006 7.6756444 7.8503284 7.8131657 7.505926 7.67164 7.652066 7.6201806 7.6556845
1367887_at 12.751205 12.853801 12.691823 12.804934 12.794663 12.786736 12.687153 12.784446 12.829911 12.757592 12.757362 12.711841
1367888_at 4.1126184 3.9338722 3.9679472 3.9931314 4.11475 3.8978567 4.328658 4.0135007 4.0961313 3.9413605 4.0426226 3.8620086
1367889_at 9.119768 9.139286 9.00592 8.923971 8.964587 9.09654 9.277281 8.936741 9.0515785 9.007145 9.074207 9.14323
1367890_at 7.1664457 7.0892615 6.918109 6.868633 7.207158 7.019505 7.256037 7.077905 6.9384212 7.104456 6.8326497 7.202848
1367891_a_at 5.5703526 5.5423994 5.612746 5.5974035 5.417097 5.657957 5.6995735 5.651364 5.5368924 5.361081 5.4416747 5.61064
1367892_at 10.509362 10.389761 10.626336 10.371479 10.597739 10.456952 10.536076 10.6195965 10.337019 10.454082 10.474812 10.537927
1367893_a_at 7.2481284 7.2737722 6.847981 6.995379 7.2198167 7.1734357 7.1195436 7.2024856 7.342824 7.241031 7.327032 7.374598
1367894_at 12.15754 12.414475 11.195243 11.578996 11.384436 11.476887 12.110612 12.147439 10.8805485 12.313704 12.604811 10.6626425
1367895_at 11.16577 11.118617 11.017206 11.127668 11.090769 11.025498 11.051896 11.0379505 11.003936 11.02946 10.975355 11.232483
1367896_at 13.511717 13.161588 13.744034 13.530067 13.442915 13.558187 13.518318 13.64437 13.610897 13.680657 13.705074 13.437343
1367897_at 10.691955 10.79615 10.717881 10.743537 10.670523 10.790906 10.632573 10.616157 10.609849 10.8517685 10.736168 10.738173
1367898_at 9.7323065 9.892142 10.030732 9.859149 9.681166 9.962931 9.610409 9.667161 9.79713 9.803964 9.708728 9.756898
1367899_at 7.4787135 7.1762195 7.4000497 7.597215 7.158487 7.138552 6.89447 7.261343 7.9747343 7.155087 7.602182 7.5519547
1367900_at 8.514287 8.218929 8.2748165 8.117446 8.421985 8.160213 8.719459 8.66826 8.414473 8.377378 8.565914 8.580507
1367901_at 9.14894 8.927143 8.920992 8.875588 8.921746 8.920365 9.103095 8.898511 8.892754 8.810503 8.862751 9.026352
1367902_at 7.6628523 7.436636 7.4869957 7.3301773 7.5628552 7.495502 7.2210584 7.3665776 7.605717 7.2928257 7.32833 7.788204
1367903_at 9.4602375 9.344379 9.411834 9.666626 9.532536 9.55174 9.5111265 9.575764 9.453047 9.469597 9.647259 9.487401
1367904_at 6.3481264 6.1844873 6.6155787 6.39578 4.906946 5.597346 5.8465676 6.081344 6.3613987 6.8661003 5.8716736 5.9232235
1367905_at 10.814369 10.664333 10.83764 10.82321 10.733482 10.437423 10.931378 10.640583 10.604576 10.571656 10.724971 10.306382
1367906_at 10.294518 10.15069 10.129116 10.025526 9.875467 10.001421 10.141415 10.082841 9.959937 9.991907 9.995034 10.167655
1367907_a_at 8.860927 8.974086 9.027946 8.936277 8.764278 8.953842 8.777614 8.87351 8.848096 8.952099 8.720678 8.867048
1367908_at 11.819028 11.686264 11.67292 11.688285 11.722901 11.671782 11.714581 11.801737 11.608072 11.620203 11.582267 11.789531
1367909_at 11.734434 11.843859 11.634418 11.822448 11.648125 11.843172 11.871022 11.625925 11.775841 11.674536 11.585244 11.467951
1367910_at 7.904372 8.025489 8.092616 8.029117 8.13718 8.093998 7.9594126 7.937234 8.066326 8.225667 7.9173174 8.00774
1367911_at 7.777644 7.865108 7.8036566 7.5896306 7.402701 7.5966463 7.845633 7.631373 7.392645 7.8243027 7.68724 7.7142706
1367912_at 6.143207 6.0860806 6.088152 6.025412 6.082659 6.0212064 6.357983 6.216759 6.3629894 6.02966 6.51628 7.0869794
1367913_at 6.939974 7.028898 6.859827 7.0443997 6.8936763 6.6525884 6.727201 6.8725166 7.001092 6.9465246 6.6852374 7.185925
1367914_at 6.678761 6.5476394 6.524671 6.7468457 6.5111794 6.805498 6.440492 6.7619824 6.7615824 6.6570272 6.8326087 6.6470647
1367915_at 9.039497 9.099406 9.293133 9.032977 9.063955 9.107754 9.062136 9.077894 8.777279 9.0847225 8.981717 8.899098
1367916_at 5.6800647 5.824246 5.6937914 5.775103 5.88363 6.131073 5.8395267 5.8745756 5.9140587 5.6010785 5.8625226 5.6896863
1367917_at 13.483691 13.376571 13.497638 13.539033 13.440236 13.472372 13.462386 13.496939 13.360586 13.526514 13.470898 13.3500395
1367918_at 4.7906837 4.749039 5.0032315 4.7272964 5.075326 5.2807875 4.7117014 4.418733 4.8263197 4.830265 4.462081 4.7895947
1367919_at 6.125226 5.867918 6.194548 6.0351253 5.777168 5.946309 5.8690295 5.955917 6.162871 6.0866866 6.0080295 6.5698547
1367920_at 5.4217386 4.960522 4.8414593 5.252309 5.277035 5.3257084 5.0909843 5.4695745 5.252027 5.128834 5.1075673 5.486135
1367921_at 7.6633425 7.559507 7.4441075 7.429821 7.5083656 7.4295826 7.423113 7.494099 7.3175964 7.4645176 7.437884 7.523281
1367922_at 7.9167213 7.7258253 7.901519 8.031734 7.9614105 7.725842 7.8399186 7.9641685 7.897896 7.8836846 7.6584134 7.8767023
1367923_at 5.3743567 5.277985 5.461392 5.3129053 5.350997 5.13742 4.8485613 5.517539 5.4755726 5.3635163 5.258056 5.210251
1367924_at 7.309932 7.20548 7.3139043 7.4081926 7.3090143 7.1208453 7.213672 7.35386 7.352194 7.2991347 7.220097 7.2493544
1367925_at 7.9993577 7.913528 7.9409413 7.9799223 7.69309 7.9557834 7.714853 7.8659067 7.7444735 7.8834558 7.825705 7.9871235
1367926_at 8.558643 8.597309 8.57802 8.607024 8.42942 8.522766 8.726013 8.645036 8.598916 8.640349 8.751045 8.614877
1367927_at 10.780468 10.839404 10.815028 10.739182 10.7352705 10.824352 10.790337 10.721857 10.6358185 10.74296 10.854452 10.644368
1367928_at 3.662709 3.8020642 3.9972205 4.0475655 3.912823 3.9546819 3.7711058 3.893693 4.0979376 3.7608554 3.7827408 3.5293908
1367929_at 10.322506 10.301382 10.213398 10.2519455 10.18215 10.202177 10.500875 10.280285 10.486216 10.397457 10.404703 10.143978
1367930_at 3.696562 3.8228743 3.8438058 4.044655 3.847019 3.7403226 3.7267122 3.8243155 4.2039504 3.9880905 3.779149 3.609643
1367931_a_at 9.52539 9.811568 9.737893 9.709786 9.717825 9.847087 9.643968 9.706553 9.768644 9.778341 9.670704 9.918835
1367932_at 11.76116 11.891721 11.443215 11.756834 11.458029 11.587707 12.1542845 11.780574 11.555393 12.501986 11.8842325 11.43937
1367933_at 7.906072 7.9117923 8.093109 7.5328946 8.0449 8.013491 8.090775 7.738088 7.8165545 8.493521 7.906649 7.785722
1367934_at 5.7335916 5.824246 5.7809706 5.8430862 5.805055 5.862189 5.586892 5.5865517 5.7357054 5.8590584 5.7057695 5.804539
1367935_at 9.084747 9.009655 8.930193 8.796805 8.894597 8.98866 8.827586 8.95154 8.989596 8.898607 8.93592 8.970416
1367936_at 7.4133782 7.547859 7.4138823 7.4891033 7.2671595 7.2120037 7.027814 7.4201317 7.166518 7.5129924 7.195009 7.3456054
1367937_at 7.3947515 8.618435 8.175667 8.264941 8.738494 7.7368584 8.845949 8.60519 7.9030137 8.441828 8.188044 9.069834
1367938_at 11.136385 11.178151 11.389463 11.180914 11.290377 11.158767 11.003552 11.164259 11.120564 11.260321 11.189048 11.207294
1367939_at 10.9864435 10.662112 11.392045 11.072237 11.209635 10.969464 10.921363 10.72372 11.52394 10.757541 10.33812 11.504481
1367940_at 6.185114 5.420163 5.8734794 5.7609344 5.683737 5.8845425 5.9399943 5.9911485 6.436395 6.130565 6.082731 6.5637226
1367941_at 9.326674 9.121416 9.263358 9.245116 9.218508 9.117738 9.178299 9.101528 8.995365 9.213118 9.177443 9.017325
1367942_at 7.5178266 7.9191055 7.9097123 7.699083 7.324567 7.9022393 7.52377 7.5604205 7.8137884 7.3965936 7.7492332 7.5651097
1367943_at 7.6185927 7.8251348 7.820673 7.756333 7.8292627 7.8803253 7.7174635 7.6466336 7.830696 7.6784472 7.7281017 7.785799
1367944_at 5.390431 5.4991336 5.120912 5.5026255 5.573937 5.351521 5.5711613 5.576474 5.531533 5.398276 5.717587 5.6127744
1367945_at 11.322356 11.291465 11.276499 11.301217 11.258122 11.338679 11.159293 11.475777 11.31244 11.1555805 11.351291 11.231735
1367946_at 9.818087 9.602897 9.74752 9.652868 9.534763 9.691159 9.586359 9.696079 9.52389 9.828362 9.711672 9.611781
1367947_at 8.812189 8.796287 8.763935 8.725872 8.943409 8.787883 8.815657 8.744511 8.784807 8.61928 8.7584095 8.913244
1367948_a_at 10.306283 10.348459 10.138151 10.409655 10.306514 10.139399 10.37364 10.169782 10.250605 10.423353 10.333946 10.272273
1367949_at 6.0444446 5.943556 6.0722327 6.1596775 6.0875807 5.9757967 6.0197473 6.1195416 6.1458406 5.8389277 6.0508084 5.994052
1367950_at 7.3223844 7.946284 7.6800437 7.9657993 7.533154 7.9489293 7.6403875 6.983343 7.573197 8.515135 7.379771 7.5194163
1367951_at 4.731004 4.8156743 4.7412033 4.5212154 4.52356 4.681928 4.528009 4.711071 4.5079904 4.2807846 4.6431866 4.492906
1367952_at 7.0474734 6.82522 6.4499784 6.628726 6.612982 6.587635 6.6939197 6.6193824 6.8100576 6.728061 6.8295646 6.546029
1367953_at 4.908323 5.1544743 5.1433115 4.9317183 4.7852054 4.962161 5.0575013 5.01954 5.3095946 5.017155 5.1116805 5.6593843
1367954_at 7.00945 7.0348535 7.064594 6.9827247 6.984187 7.037131 6.6507554 7.3324623 6.855391 7.2400484 7.305087 7.7099566
1367955_at 6.0933695 6.192032 6.27429 6.2929196 6.2188168 6.3024836 6.5523043 6.2596884 6.1955314 6.383347 6.0084176 6.0769386
1367956_at 5.225297 5.495726 5.278138 5.64316 5.6197877 5.7072043 5.371166 5.263614 5.468957 5.3221583 5.0939627 5.663729
1367957_at 8.995201 8.102972 8.265722 9.713717 8.99005 8.591713 8.87149 8.422665 9.287193 8.0727005 7.903148 7.8108554
1367958_at 8.657755 8.618867 8.697779 8.545777 8.570942 8.700378 8.696854 8.564578 8.6300125 8.716713 8.714275 8.72185
1367959_a_at 6.2394943 6.0295286 6.1347785 5.916302 5.941565 6.017022 5.816939 5.6888742 5.434349 6.1901164 5.882258 6.135585
1367960_at 8.350321 8.812451 8.637237 8.703041 8.416744 7.9982886 8.346352 8.282871 8.210038 8.948352 8.444427 8.343499
1367961_at 4.329679 4.445239 4.2788506 4.422908 4.396715 4.4296837 4.4136324 4.3089666 4.2165074 4.554538 4.3861 4.3482018
1367962_at 4.837819 4.771905 4.6663866 4.720888 4.4683933 4.637185 4.677269 4.624487 4.780525 4.2648287 4.660333 4.5050244
1367963_at 7.3030257 7.2089677 7.1740766 7.0929995 7.211712 7.200996 7.386445 7.3593135 7.036055 7.408482 7.219862 7.1583033
1367964_at 4.8988147 4.846934 4.8523636 4.950572 5.0274324 4.904522 4.8397064 4.888814 4.923808 4.96541 4.922384 4.760431
1367965_at 6.392549 6.391698 6.3166013 6.554557 6.530263 6.237161 6.390106 6.2214265 6.478883 6.296798 6.371954 6.5961337
1367966_at 9.718359 9.551497 9.382181 9.477046 9.548362 9.56761 9.687368 9.588271 9.47282 9.447327 9.379349 9.596737
1367967_at 7.310579 7.429591 7.502868 7.4200816 7.130693 7.338266 7.136985 7.182048 7.354107 7.5942326 7.2772746 7.3826447
1367968_at 3.537153 3.6904705 3.6570978 3.580663 3.6549456 3.7968874 3.72309 3.6557133 3.7683222 3.5815449 3.6702929 3.6887147
1367969_at 10.835884 10.786298 10.869001 10.677064 10.767118 10.684512 10.844034 10.837316 10.677613 10.851908 10.687541 10.74161
1367970_at 4.203742 4.165863 4.119504 4.4498863 4.282817 4.204518 4.303379 4.305919 4.4449434 4.36681 4.2423167 4.4144173
1367971_at 10.082441 10.039342 10.112404 9.992351 10.021267 9.990221 10.013255 10.073575 10.223828 10.022118 10.088459 10.139565
1367972_at 10.024853 10.037674 9.9349 9.992378 9.98637 10.093456 9.987345 9.974596 9.873119 10.075409 9.996435 10.068705
1367973_at 4.5675735 4.296292 4.7312794 4.1964755 4.6080246 4.3394914 4.2425785 4.226411 6.077163 5.0042768 4.7477684 4.7440066
1367974_at 9.053011 8.833324 9.141144 9.020587 8.962106 9.209886 8.773627 8.757717 9.043136 9.112029 8.824312 8.789765
1367975_at 5.396029 5.913459 5.844784 5.5299034 5.399152 6.0001683 5.1900167 5.710209 5.436505 5.5054646 5.6937795 5.021321
1367976_at 7.109097 7.2329607 7.445477 7.3801208 7.5332413 7.602324 7.4607778 7.352496 7.4973764 7.320048 7.4951 7.383109
1367977_at 3.8085647 4.1106715 3.8709896 3.8166134 3.7131667 3.7151992 3.8292866 3.7340095 3.649405 3.5474162 3.50603 3.6484365
1367978_at 6.016434 5.5949416 5.889052 5.853291 5.783401 5.832262 5.7285724 5.5341496 5.7484803 5.613458 5.8263507 5.679178
1367979_s_at 11.401278 11.321729 10.9310665 10.815576 10.747948 11.106783 11.340653 11.425293 11.141729 11.873539 11.13536 10.711279
1367980_at 8.228064 7.9529862 8.085962 7.9309564 8.024733 7.884394 8.124384 8.176664 7.9231334 8.042299 8.045904 8.00902
1367981_at 7.623444 7.1702437 7.260646 7.1146126 7.284083 7.150997 7.3950353 7.66009 7.323555 7.1056924 7.158785 7.4441643
1367982_at 11.068865 10.975364 10.351594 11.644234 10.6880045 10.74195 10.886075 10.820014 10.282262 12.480983 11.319956 10.670014
1367983_at 5.3445024 5.377025 5.446039 5.517679 5.7119937 5.739551 5.2610955 5.4647994 5.6382346 5.466844 5.257211 5.6662292
1367984_at 6.0578866 5.9183435 6.0217085 6.1683774 5.809617 6.0526853 5.922008 5.5341544 5.9051056 5.9525013 5.747173 6.2644157
1367985_at 6.8670964 7.0300846 7.1266427 6.613213 7.096448 7.2782774 7.3345447 6.9647713 7.8641872 6.525425 7.4367013 7.4529963
1367986_at 7.16162 7.1401286 7.000148 6.7539477 6.92691 6.7763233 6.92304 6.8515964 7.0171213 7.187411 7.0523496 7.188694
1367987_at 8.9800005 8.915661 8.713485 8.68101 8.6413355 8.733257 8.910093 8.8384 8.860361 9.133413 8.963126 8.915883
1367988_at 12.984552 12.8384495 12.983751 13.028766 13.118507 13.002035 13.107968 13.071734 13.116554 12.970753 12.897263 12.856415
1367989_at 4.334635 3.9549835 4.349297 4.190072 4.0470643 4.2098093 4.2325907 4.209094 4.387568 3.9926434 3.9966176 4.1269407
1367990_at 5.0270195 5.303654 4.9322157 5.1828623 5.2257752 4.971047 5.409959 5.062964 4.9760494 5.105083 5.0970745 5.048682
1367991_at 9.022681 9.077259 9.207826 9.176075 9.097771 8.975493 9.009081 9.086632 8.816086 9.043088 8.9015875 9.104741
1367992_at 4.797578 4.7121 4.4597893 4.528427 4.862631 4.6313596 4.4607067 4.4316206 4.4933233 4.6292562 4.69143 4.6692557
1367993_at 7.131235 6.965208 7.232968 7.292017 7.0328975 6.889676 7.1529894 7.1362004 6.873136 7.1976867 6.9252524 7.0723214
1367994_at 10.504285 10.490374 10.310087 10.412618 10.5073 10.604533 10.5249195 10.602465 10.493709 10.63655 10.35429 10.393433
1367995_at 13.13378 13.087534 13.140005 13.116714 13.114313 13.05091 13.0267515 13.11966 13.05091 13.104327 13.114882 13.10379
1367996_a_at 6.739904 6.6783195 6.638072 6.9000535 6.758662 6.6536317 6.7585645 6.584575 6.6405616 6.768642 6.626087 6.554183
1367997_at 8.199568 8.412459 8.443681 8.373383 8.12324 8.206285 8.219928 8.269064 8.3412285 8.354218 8.2753935 8.29535
1367998_at 6.034213 8.640572 6.0298576 9.241135 6.155705 8.593889 7.736058 8.22906 9.126604 9.247504 6.3043714 8.89561
1367999_at 12.447711 12.409487 12.355935 12.500213 12.403361 12.46248 12.367708 12.430886 12.449879 12.494451 12.28815 12.536017
1368000_at 14.291581 14.311069 14.31834 14.316209 14.3214655 14.340864 14.316209 14.258395 14.345171 14.320791 14.301385 14.368969
1368001_at 4.066312 4.2188644 4.040616 3.9403448 4.2077866 4.0105734 4.0375023 4.060811 4.079054 3.822928 3.7875223 4.2358437
1368002_at 7.751354 7.6583447 7.415975 7.42974 7.4795604 7.3112936 7.2790823 7.637841 7.4794927 7.4075117 7.3146534 7.5718265
1368003_at 5.633995 5.366083 5.530313 5.5311074 5.419085 5.3890424 5.434883 5.241558 5.739672 5.428383 5.5698056 5.408455
1368004_at 9.630612 9.7252445 9.71736 9.630008 9.66583 9.627658 9.7117605 9.758373 9.756881 9.585379 9.719289 9.7281275
1368005_at 5.566981 5.995553 5.5252166 5.4444194 5.6847925 5.7378545 5.472834 5.427456 5.8133464 5.6227045 5.7901626 5.8254285
1368006_at 7.700807 7.859856 7.7819543 7.956553 7.3727736 7.5357776 7.5688167 7.7776937 7.6590967 7.688987 7.7999835 7.577848
1368007_at 7.596094 7.310258 7.5093684 7.1052938 5.9434915 6.788387 7.0922103 7.5269537 7.899392 7.8125734 7.5707545 7.7221103
1368008_at 5.250922 5.351048 5.662011 5.4645724 5.5682154 5.312828 5.49533 5.5122147 5.537541 5.5047054 5.68629 5.831748
1368009_at 9.344055 9.498317 9.030811 9.649714 9.89229 9.508577 9.325323 9.81547 9.707318 9.428988 9.152047 9.418115
1368010_at 7.5583844 7.5927305 7.554198 7.6466465 7.473737 7.589691 7.5403147 7.752939 7.502007 7.5444427 7.6070733 7.3745217
1368011_at 7.870227 7.789207 7.752466 7.691915 7.709427 7.7444253 7.8978453 7.7967267 7.640984 7.6589417 7.705437 7.6244197
1368012_at 6.5785756 6.5055795 6.3459578 6.800125 6.7503853 6.4912677 7.038757 6.7484336 6.805643 6.7318473 6.875214 7.0176673
1368013_at 4.259733 4.5610323 4.6734257 4.0751476 4.468296 4.353441 4.475013 4.3119993 4.3171196 4.58699 4.4493055 4.2986565
1368014_at 4.338374 4.1456146 4.258275 4.1242933 4.121623 4.3460045 4.1431265 4.255042 4.3458033 3.9576442 4.024785 4.3744745
1368015_at 6.1079054 6.159943 5.976147 6.138089 5.975725 5.791061 6.3247643 6.1497183 6.2131524 6.0183077 5.953363 5.793152
1368016_at 12.906511 12.947779 12.946092 12.985947 12.943392 13.038405 12.976776 12.8205 12.8477545 12.932789 12.933673 12.865046
1368017_at 4.993198 4.9719214 5.3300796 4.9018617 5.123521 5.2132616 5.1423 5.06314 4.940196 5.213367 4.840464 4.894232
1368018_at 9.019373 8.928973 8.913534 8.818443 8.957668 8.752334 9.010331 8.960963 8.701123 8.876301 8.954124 8.811796
1368019_at 7.5441537 7.4468837 7.4547753 7.653245 7.5240345 7.5953193 7.737572 7.4289246 7.61911 7.626259 7.794169 7.5953813
1368020_at 6.76343 6.6954017 6.2904077 6.463623 6.4360285 6.4004955 7.10016 6.7995005 6.774768 6.889445 6.7424035 6.5862083
1368021_at 13.922147 13.987549 13.788412 13.9137745 13.861045 13.670743 14.017671 13.836181 13.594164 13.860915 13.835833 13.748286
1368022_at 6.722438 6.92998 6.4635506 6.772934 7.027606 6.8850965 6.7657976 6.998811 6.893203 6.935547 6.6951156 6.837786
1368023_at 6.8194933 6.92437 6.697963 6.7558885 6.580411 6.723019 6.578746 6.775478 6.624563 6.51401 6.5510907 6.4950037
1368024_at 6.5311217 6.4694653 6.4155946 6.2564454 6.487325 6.5277667 6.4831305 6.4672127 6.697919 6.321059 6.401557 6.406961
1368025_at 7.4272246 6.8014827 6.569513 6.8778324 6.952421 6.8388267 6.7878513 7.073683 6.749715 8.317617 6.8406553 7.038476
1368026_at 7.251415 7.334024 7.114751 6.969078 7.260795 7.1878867 7.0846705 7.241282 7.149331 7.0526743 7.0787783 7.371712
1368027_at 6.4528413 6.831108 6.3558083 6.7578807 6.6501107 6.6326885 6.4158993 6.6632314 6.7786117 6.6457777 6.7251616 6.555627
1368028_at 4.385934 4.48975 4.0565987 4.3779383 4.1393857 4.240851 4.271417 3.9542027 3.9430466 4.483911 4.4670057 4.464129
1368029_at 10.804382 10.73884 10.741622 10.662855 10.780078 10.769176 10.756286 10.738054 10.60129 10.664195 10.694716 10.743225
1368030_at 9.245184 9.238688 9.18375 9.141244 9.182846 9.186395 9.197159 9.167388 9.090483 9.129264 9.181667 9.393541
1368031_at 7.307599 7.2562165 7.321842 7.2897882 7.296973 7.567791 7.48608 7.3520393 7.2131524 7.267716 7.2996335 7.4576597
1368032_at 6.700979 6.3581634 6.625284 6.1486173 6.4652896 6.994177 6.424682 6.1783404 6.441145 6.388175 6.3669806 6.7159753
1368033_at 5.911347 6.0385537 5.846728 5.794653 6.2271085 6.400521 6.086026 5.9866967 6.01755 5.9518304 6.041461 6.418768
1368034_at 4.1411905 4.1596766 4.38634 4.364338 4.406047 4.426915 4.235257 4.3721714 4.2527437 4.32918 4.087428 4.201807
1368035_a_at 10.53778 9.913714 10.027702 10.479607 10.605032 10.132853 10.355287 10.462624 10.505455 10.019168 10.233417 10.494639
1368036_at 10.373758 10.124915 9.932162 10.206425 10.288595 9.965237 10.326735 10.370025 10.23642 9.711402 10.124553 10.221239
1368037_at 7.0634866 7.0837045 7.2581444 7.0547504 6.840475 7.1254563 6.974109 7.36347 7.2518034 7.135434 7.155705 7.2399263
1368038_at 8.612538 8.500952 8.525462 8.572869 8.349345 8.522822 8.572514 8.364378 8.569613 8.437557 8.740189 8.629189
1368039_at 5.8323708 5.383187 5.5549364 5.587241 5.3002605 6.05394 5.6780944 5.345104 5.893283 5.6449265 5.7713523 5.4514756
1368040_at 8.222637 8.13183 8.146854 8.135704 8.258504 8.17886 8.151514 8.144848 8.102051 8.156418 8.080252 8.006556
1368041_at 10.033141 9.91126 10.078126 9.783493 9.986494 9.730642 9.88279 9.960845 9.972223 9.970485 9.831956 9.778767
1368042_a_at 10.519949 10.628516 10.3254385 10.476461 10.625027 10.620649 10.444355 10.726096 10.745334 10.6032715 10.53291 10.832727
1368043_at 7.992605 7.938651 7.9084654 8.044926 7.978833 8.049942 8.110661 8.012285 7.987607 8.047472 8.035645 8.181717
1368044_at 3.2758713 3.2701397 3.152375 3.2957358 3.2478673 3.3123827 3.1029217 3.4284139 3.2252254 3.1981275 3.403558 3.502599
1368045_at 10.205914 10.13291 10.315866 10.275565 10.302232 10.268016 10.399012 10.383225 10.300628 10.344703 10.437466 10.217159
1368046_at 10.186879 10.246518 10.286584 10.286663 10.414034 10.280689 10.564725 10.37675 10.41682 10.391309 10.57382 10.40956
1368047_at 6.7150517 7.744614 6.6440854 7.449265 7.309533 6.858372 7.7058477 7.3898735 7.451567 8.176909 6.7171593 7.418758
1368048_at 14.148331 14.107649 14.100989 14.245337 14.071206 14.168031 14.185861 14.092649 14.108085 14.176077 14.148331 14.193157
1368049_at 11.064268 11.062748 11.379036 11.216764 11.10122 11.290983 10.95063 10.979287 11.230577 11.1079235 10.930842 11.112669
1368050_at 8.736902 8.804814 8.746395 8.754607 8.794286 8.758925 8.894897 8.745191 8.984605 8.486893 8.747741 8.672061
1368051_at 11.445138 11.526579 11.544586 11.263461 11.4644985 11.517079 11.491167 11.487967 11.490249 11.567161 11.678644 11.377894
1368052_at 5.360738 5.1536303 5.2966805 5.1630917 4.955263 5.201836 4.874437 5.054533 5.466027 5.262767 5.325982 5.86081
1368053_at 5.7162385 5.539008 5.903578 5.518626 5.6468315 6.2444797 5.684578 5.7211905 5.8122354 5.7606287 5.7912755 6.055848
1368054_at 6.939879 6.657083 6.5088325 6.6899786 6.4934006 6.578041 6.779318 6.805713 6.5888023 6.6916347 6.710991 7.0881004
1368055_a_at 8.231103 7.9861283 7.9317875 8.052509 7.8608246 7.867348 8.13231 8.134845 8.122389 7.9739227 7.8655167 8.436612
1368056_at 7.5919895 7.6518397 7.71537 7.524816 7.632453 7.614475 7.743402 7.5750256 7.6918626 7.7823305 7.7397494 7.591945
1368057_at 8.435903 8.404458 8.340469 8.112385 8.1042595 8.246091 8.367956 8.4314 8.281867 8.179388 8.4658165 8.337149
1368058_at 7.1475363 7.2830644 7.0751476 7.097363 7.2801003 7.2803106 7.0261006 7.2757797 7.0136614 7.127224 7.2233925 7.1080704
1368059_at 8.963236 9.672206 9.634134 9.415335 9.523156 9.682472 7.7001247 9.233534 9.724556 9.788321 9.488798 9.951655
1368060_at 13.214346 13.038875 13.275767 13.157772 13.238482 13.18226 13.17086 13.156158 13.129721 13.161272 13.045738 12.916134
1368061_at 5.6937666 6.0382667 5.8453093 6.198405 5.6098814 5.3361487 5.6135445 5.6183963 5.9191337 6.0043087 5.675529 5.792001
1368062_at 9.150305 9.456821 9.237241 9.142605 9.422065 9.393143 9.306502 9.414257 9.357377 9.374187 9.32894 9.4295845
1368063_a_at 8.581127 8.571448 8.58347 8.380648 8.602977 8.643437 8.613135 8.439258 8.558185 8.638248 8.590556 8.665159
1368064_a_at 10.6615715 10.573851 10.576634 10.524993 10.661135 10.516528 10.808723 10.799354 10.557897 10.422522 10.496662 10.701682
1368065_at 7.4056697 7.248151 7.23143 7.7283726 7.259442 7.411528 7.5688167 7.5273175 7.4235864 7.2342534 7.594202 8.028074
1368066_at 5.5087457 5.6345334 5.794727 5.763807 5.6265006 5.660948 5.6961813 5.76911 5.7524567 5.685144 5.637985 5.8168316
1368067_at 8.932484 8.880641 8.843317 8.864786 8.831318 8.992946 8.941059 8.861383 9.074084 9.052222 8.935 9.104604
1368068_a_at 7.6079726 7.353664 7.7027884 7.3159266 7.2641735 7.20891 7.4784255 7.606602 7.5148535 7.5197964 7.419939 7.4390216
1368069_at 7.8529825 7.9888144 8.0266285 7.9628506 8.07412 8.164779 8.132417 8.166717 8.065202 7.9555645 8.010012 8.08082
1368070_at 8.166215 8.248587 8.117713 8.027395 8.022131 8.043015 8.278826 8.122513 8.245559 8.07505 8.1414585 8.170042
1368071_at 12.052145 11.80736 11.816313 11.987038 11.667709 11.676844 11.890642 11.840568 11.701995 11.661846 11.699221 11.839522
1368072_at 6.2817225 6.2762527 6.049769 6.106813 5.719294 6.0832996 5.9779706 6.0902987 6.062705 6.0318737 6.053223 6.1813717
1368073_at 8.185155 8.197495 8.386942 8.046033 8.205503 8.691788 7.8314967 8.675718 8.56311 7.700909 8.077603 8.45343
1368074_at 6.8138742 6.914601 6.351369 6.464355 6.5357585 6.621984 6.7363453 6.626746 6.586244 6.6081753 6.708008 6.647847
1368075_at 10.693476 10.715081 10.472559 10.779755 10.904025 10.778978 10.904741 10.458688 10.792702 10.6430025 10.717835 10.411135
1368076_at 7.537767 7.322192 7.340034 7.373117 7.437853 7.3997216 7.240441 7.3547454 7.1486564 7.20287 7.1092796 7.3126426
1368077_at 13.139045 13.219174 13.100539 13.2271805 13.265992 13.282862 13.260581 13.114574 13.172249 13.062036 13.167009 13.063272
1368078_at 4.079916 3.591484 3.925907 4.019583 3.7521684 4.05737 3.9868348 4.45007 4.353161 3.8651626 3.790492 3.6860633
1368079_at 9.293222 9.198404 9.17907 8.774799 9.167404 9.334766 9.588242 9.19226 9.173079 9.118929 9.341563 8.918625
1368080_at 3.5939665 3.7114873 3.7807686 3.6708574 3.595146 3.680303 3.7451122 3.6685498 3.8619306 3.6670864 3.9732347 3.7032177
1368081_at 7.358806 7.4569263 7.5733085 7.4771976 7.3065653 7.358597 7.3592463 7.2508745 7.4938326 7.3822412 7.3593035 7.441121
1368082_at 8.132053 8.048491 8.244277 8.229139 8.067016 8.153385 8.361461 8.108766 8.046555 8.148564 8.16611 8.203237
1368083_at 9.054943 9.045414 9.043159 8.942189 9.022554 9.025726 9.056481 8.92409 8.820156 8.986206 9.07337 9.074648
1368084_at 5.747303 5.937657 6.1554165 5.967735 6.102167 5.755721 5.765236 6.1452036 6.1233706 5.793933 5.971131 5.9678392
1368085_at 10.429088 10.547898 10.229678 10.374436 10.736228 10.230319 10.552584 10.464277 10.470783 10.305124 10.376681 10.452064
1368086_a_at 8.281134 7.757531 7.031639 7.825331 6.955488 7.1980023 8.464901 7.865716 7.3155017 8.124186 7.8633523 6.946654
1368087_a_at 8.2958 8.108789 8.518013 8.327638 8.398103 8.568365 8.231283 8.264427 8.240124 8.278634 8.059774 8.445604
1368088_at 7.3068533 7.287893 7.442242 7.398802 7.106714 7.3356743 7.2728534 7.263978 7.4479465 7.5011387 7.1032424 7.496653
1368089_at 8.425042 8.511637 8.362115 8.522602 8.429341 8.56596 8.413421 8.459818 8.45735 8.609342 8.525106 8.287506
1368090_at 7.483889 6.9698567 7.101679 7.0549345 7.1967854 7.173605 7.1555185 7.1789804 7.3450923 7.0220428 6.903522 7.2059436
1368091_at 8.854345 8.9222355 8.856747 8.847013 8.401455 8.580591 8.820344 8.674469 8.4810295 9.008888 8.84054 8.943682
1368092_at 12.528695 12.553817 12.4001665 12.424883 12.47288 12.455187 12.565642 12.39087 12.423873 12.409329 12.474173 12.410358
1368093_at 3.7239363 3.7308524 3.5550249 3.5185735 3.671746 3.8076086 3.7390084 3.5992608 3.6418877 3.689116 3.5301378 3.489556
1368094_at 7.064273 7.130178 7.1812215 6.978126 7.1420603 7.2746096 7.113873 7.060528 7.0989327 7.063557 7.2057743 7.0776067
1368095_at 10.100401 10.350586 10.1546135 10.1435375 9.772575 9.838962 9.999276 10.092551 10.247542 9.964504 10.215674 9.932471
1368096_at 9.796424 10.082892 10.026855 10.242473 9.880994 10.048478 9.901691 9.947205 10.08643 9.886822 9.852087 9.739495
1368097_a_at 4.602952 4.5013676 4.4784346 4.5959206 4.3673873 4.651849 4.480374 4.644925 4.381563 4.5316753 4.747985 4.5383043
1368098_a_at 7.3656216 6.8528194 7.241427 7.448085 7.6512046 7.4735117 7.275916 7.4387517 7.502241 7.1456523 7.3208914 7.3335643
1368099_at 7.3083224 7.344554 7.288113 7.379858 7.276824 7.052583 7.2456985 7.2961984 7.2111874 7.4063377 7.245919 7.353131
1368100_at 10.8110285 10.782747 10.690332 10.502292 10.64104 10.88195 10.765062 10.72897 10.6802435 10.740143 10.723583 10.643383
1368101_at 7.8129687 7.7097807 7.682411 7.5525537 7.553057 7.66134 7.6461177 7.5579853 7.5290213 7.529741 7.6140676 7.7746415
1368102_at 8.522938 8.302687 7.9740896 7.8029084 8.181469 7.963818 8.410282 8.280151 8.054254 7.936773 7.8518705 7.9469714
1368103_at 6.9249463 6.6567297 6.6374283 6.795023 6.63316 6.558859 6.669235 6.700386 6.6984334 6.854377 6.893447 6.706541
1368104_at 5.8109655 5.9782295 6.070945 6.0898995 6.211465 6.16332 5.836259 5.932408 6.2709436 5.7345514 6.1708703 5.689468
1368105_at 4.782401 4.804197 4.693442 4.82105 4.7052402 4.730886 4.685983 4.8817067 4.593208 4.625227 4.786191 4.6360955
1368106_at 8.674343 8.675731 9.116837 8.261212 9.430189 9.066519 8.683065 9.036538 9.198899 9.23699 8.88375 9.157924
1368107_at 3.530294 3.6849215 3.365531 3.625688 3.776048 3.8559873 3.7929664 3.4890509 3.6075916 3.5634239 3.6126955 3.480876
1368108_at 4.7927465 4.924653 4.8193192 4.699722 4.729809 4.8087106 4.6702633 4.8416586 4.6901593 4.7241507 4.6135144 4.7104573
1368109_at 7.1343846 7.0431333 6.957456 7.022964 6.7887697 6.8181195 7.1833653 7.0905566 6.9884033 6.916151 6.9333572 6.9268346
1368110_a_at 4.0768747 4.0251102 3.9120631 4.0905256 4.0855064 4.18808 4.0690756 4.098099 4.1305404 4.004944 4.0362434 3.9846964
1368111_at 7.8150897 7.179771 7.4302297 7.965135 8.35792 8.12372 8.166163 8.111788 7.713824 7.9043837 7.876414 7.5022326
1368112_at 5.0602393 5.1220894 5.0554667 5.2268486 5.3391795 5.2529845 5.1822057 5.1633024 5.2681108 5.0031195 5.317993 5.2090483
1368113_at 4.394449 4.349697 4.4802675 4.3476434 4.258251 4.422538 4.1625166 4.456762 4.0303416 4.2204638 4.301068 4.3994675
1368114_at 4.21964 4.330212 4.131922 4.259884 4.378834 4.2169046 4.168395 4.1234164 4.1753435 4.173871 4.245243 4.6372757
1368115_at 10.743922 10.884698 10.686784 10.714864 10.28397 10.094265 10.415287 10.402635 10.660182 11.34929 10.453301 10.366651
1368116_a_at 7.825941 7.6826377 7.492767 7.5778522 7.549095 7.669487 7.661987 7.776891 7.5841513 7.633432 7.4723186 7.39579
1368117_at 8.973618 9.142555 8.983678 9.033492 9.109659 8.945861 9.022892 8.966833 9.05506 9.0111265 9.025725 8.973497
1368118_at 8.629211 8.606092 8.87192 8.561916 8.783627 8.60973 8.751434 8.435572 8.58694 8.790026 8.813801 8.793362
1368119_at 5.683453 5.6545777 5.6758256 5.6950397 5.461528 5.607585 5.7950134 5.7634616 5.621485 5.725724 5.618902 5.727987
1368120_at 4.3476453 4.1094036 4.4536667 4.319615 4.303295 4.4372354 4.3462763 4.2821064 4.291415 4.2915144 4.3166456 4.11498
1368121_at 10.633763 10.828471 11.613001 10.538687 10.315235 11.207197 10.494431 10.755288 10.476369 11.789287 10.864638 11.561985
1368122_at 9.805593 9.961345 10.002105 9.968307 9.978041 10.013614 10.09573 9.935578 9.931152 9.885003 9.81267 9.9961
1368123_at 5.9758854 5.892135 6.322061 6.174149 5.7453065 5.64503 5.5959287 5.7901754 6.167732 5.9124665 5.7615824 5.7286205
1368124_at 7.1755896 7.249578 7.766284 7.5209713 7.548949 7.5647073 6.9442983 7.418892 7.762987 6.726738 7.408353 7.4741445
1368125_at 6.487105 6.3438444 6.3070564 6.2591586 5.999848 6.2284865 6.1271796 6.091527 6.3567386 6.4000473 5.993748 6.156238
1368126_at 6.07647 6.169887 5.9460025 6.022533 6.164995 5.910627 6.2497497 6.082444 6.190342 6.355818 5.9240484 5.9678187
1368127_at 6.2805686 6.3169003 6.674817 6.6677914 6.7145696 6.399893 6.721398 6.4998083 6.1847973 6.3542614 6.302662 6.011181
1368128_at 6.328286 6.2762527 6.4458256 6.4060144 5.4059544 6.172084 5.780293 6.3321843 6.047862 6.544146 6.4563365 6.2665725
1368129_at 7.3119698 7.1757083 7.363019 7.2577677 7.408816 7.2258453 7.238918 7.175918 7.0518904 7.5377517 7.0611277 7.400916
1368130_at 4.426916 4.7664843 4.70879 4.5194426 4.4900446 4.626888 4.733037 4.675295 4.4387026 4.7513685 4.470789 4.5724697
1368131_at 4.459107 4.150658 4.2406955 4.4050503 4.067025 4.29309 4.134927 4.1542325 4.2128944 4.1825614 4.4403396 4.4562507
1368132_at 10.343535 10.236063 10.046518 10.409776 10.550816 10.42899 10.377214 10.222972 10.552555 10.137349 10.655654 10.441183
1368133_at 7.9862385 8.248587 7.8538427 8.010101 7.897412 7.60195 7.9683857 7.992282 8.22547 7.9217067 8.003733 7.806397
1368134_a_at 8.766659 8.766349 8.678566 9.047739 8.71113 8.70439 8.988677 8.747493 8.77072 8.625697 8.846039 8.533893
1368135_at 6.066673 5.9414177 5.6142893 5.9567475 5.9209533 6.178407 6.2571726 5.895866 5.809975 5.706302 6.326604 5.626234
1368136_at 7.943625 7.5443416 7.8603926 7.7477 7.93443 7.882197 8.063933 7.83462 7.8484583 8.11574 7.6361513 8.114277
1368137_at 6.5616693 6.3083262 6.5859213 6.208798 6.2529426 6.1864142 6.1078553 6.2432165 6.15227 6.3098865 6.2294 6.13583
1368138_at 5.4020634 5.388779 5.4825883 5.4695535 5.285086 5.1740665 5.364279 5.264164 5.4612126 5.244741 5.5808682 5.378222
1368139_s_at 5.6286573 5.558353 5.677116 5.287193 5.2540293 5.5352716 5.759373 5.4886675 5.2352686 5.5810523 5.660734 5.2177305
1368140_at 5.648167 4.6802416 6.128524 5.4937596 5.834777 5.0806527 5.283697 5.3148866 4.7141366 5.5391684 5.497011 5.5307865
1368141_at 11.679313 11.716141 11.72052 11.632884 11.687222 11.644893 11.779564 11.617649 11.470072 11.700496 11.590289 11.694859
1368142_at 5.4010615 5.334799 5.405006 5.257032 5.339371 5.479563 5.43886 5.34726 5.429475 5.2583065 5.361016 5.427375
1368143_at 7.2011886 7.5987477 7.200943 7.308573 7.0646405 7.5268965 6.8338165 7.465974 7.138142 6.8543024 7.323611 7.9015718
1368144_at 5.7168245 6.018894 5.670951 5.680298 5.4155445 5.473494 5.534182 5.291424 5.845174 5.4882936 5.439205 6.042397
1368145_at 5.145442 5.3667183 5.5731106 5.6726093 5.4742503 5.388818 5.8093543 5.526045 5.490696 5.270651 5.4522324 5.1740103
1368146_at 11.159167 9.857162 10.33006 11.374876 11.594248 9.728414 11.039281 10.161507 10.681882 10.979909 10.369302 10.068522
1368147_at 9.298886 7.6698985 7.98631 9.482298 9.457662 7.4181547 8.961863 7.998864 8.658773 9.249711 8.318986 7.7927327
1368148_at 4.5438404 4.438102 4.5621824 4.9328933 4.5756745 4.4965496 5.12375 4.60914 4.534775 4.1733646 4.508505 4.3714905
1368149_at 5.728371 5.9909363 5.865123 5.8006916 5.8534403 5.9963927 5.780293 5.7260127 5.813038 5.9923377 5.884235 5.468833
1368150_at 12.7380495 12.835363 12.666499 12.724987 12.710424 12.591387 12.800499 12.548238 12.706706 12.686062 12.670052 12.687367
1368151_at 10.465255 10.364237 10.36948 10.465257 10.445443 10.469033 10.493399 10.381897 10.54809 10.417601 10.456819 10.601288
1368152_at 7.531353 7.5113044 7.6405134 7.492006 7.5472417 7.6933584 7.5362906 7.694596 7.57316 7.784305 7.5897126 7.5894704
1368153_a_at 7.2811832 7.414903 7.466635 7.2453637 7.2352724 7.2098193 7.209289 7.4094877 7.317343 7.4366937 7.460125 7.1953344
1368154_at 8.233757 8.083696 8.065505 8.474762 8.155677 8.135567 8.295744 8.285182 8.264206 7.9755945 8.160533 8.425945
1368155_at 11.854252 12.637251 12.189203 11.015202 10.148635 12.349564 9.487113 12.26244 12.319519 12.409056 10.730928 12.77064
1368156_at 5.604831 5.559918 5.6864552 5.6611743 5.5030384 5.26529 5.6938343 5.65434 5.6430025 5.4745216 5.5291405 5.592179
1368157_at 5.6151905 5.754479 5.8290443 5.956279 5.8533297 5.637585 5.759158 5.878437 5.9115644 5.7757835 5.8864026 5.6823497
1368158_at 9.237626 9.473442 9.224313 9.474484 9.566821 9.454046 9.375103 9.571005 9.610573 9.528442 9.483275 9.582983
1368159_at 8.4532175 8.38836 8.559216 8.358125 8.384301 8.415423 8.37188 8.449166 8.2290535 8.514334 8.293913 8.455566
1368160_at 10.389557 10.389766 8.969046 10.935276 7.9398613 9.824461 8.58039 8.460466 8.61722 11.789815 10.215584 8.135965
1368161_a_at 14.045609 13.997382 13.98258 13.981908 14.02822 13.996007 13.981389 13.992545 14.025379 13.976385 13.982779 14.020841
1368162_at 4.7286577 4.841922 5.2537565 4.7585573 5.0552855 4.6883717 4.6643915 4.99481 4.9344387 4.6996546 4.930063 4.6353703
1368163_at 10.560396 10.425118 10.400404 10.343881 10.476186 10.294075 10.632269 10.460196 10.453777 10.330868 10.286527 10.559323
1368164_at 7.9412413 7.823619 7.5120435 7.6616263 7.73891 7.6147966 7.59353 7.767859 7.579083 7.5164943 7.5877285 7.3717637
1368165_at 7.8921056 7.9323626 7.8006544 7.93055 8.021612 7.7582197 7.638188 7.7326956 7.5434055 7.8479958 7.644942 7.850862
1368166_at 5.888302 6.2555118 6.1779575 6.0587993 6.3008094 6.3433647 6.3073254 6.3495483 6.2889514 6.23974 6.324501 6.440033
1368167_at 5.784152 5.631165 5.7126565 5.6877747 5.5827885 5.4787154 5.624642 5.4992027 5.8302045 5.4890556 5.8236938 5.8880415
1368168_at 9.1394005 7.6219063 7.8024406 8.717818 8.713428 8.345281 8.706814 8.239123 8.515726 7.423771 7.321613 9.0848465
1368169_at 7.0144334 6.8320837 6.9365706 6.8961453 6.904184 6.9935656 6.8726263 6.8953085 6.9853706 6.896382 6.8426285 6.9404984
1368170_at 3.9060998 3.9822276 3.5835986 3.8103812 3.784845 4.09934 3.9246762 3.7090824 3.8231194 3.7699492 3.7723637 3.7786887
1368171_at 7.9802103 9.868187 8.628981 9.79215 10.61547 9.187581 9.079962 11.072552 10.995166 5.9675765 9.672817 9.621816
1368172_a_at 5.7554016 7.503674 6.3565116 7.657205 8.353158 7.009238 6.8088655 8.815506 8.607639 3.908892 7.3675003 7.3541517
1368173_at 7.8983107 7.8950453 7.8006554 7.7317843 8.244205 8.751464 7.8584204 7.939033 7.901044 7.8631587 7.984092 8.531491
1368174_at 4.0116577 3.611157 4.074962 3.742942 3.9125106 3.6432028 3.792923 3.735439 3.7353992 3.6607344 3.687146 3.9204323
1368175_at 6.9664564 6.9947457 6.973769 7.0134764 7.117697 6.989024 7.0323772 6.9955883 7.033322 6.9954004 7.027869 7.1595883
1368176_at 7.5455594 7.737128 7.7440367 7.824515 7.639946 7.5495925 7.548517 7.7802906 7.787285 7.553271 7.586535 7.703072
1368177_at 7.7543316 7.61379 7.1333656 7.075355 7.352844 7.4904304 7.6462 7.8654413 7.3740163 7.571006 7.4369802 7.553707
1368178_at 9.037828 9.003819 8.862884 9.031002 9.032928 8.85073 9.043034 8.95108 9.110894 8.869349 8.834609 8.843016
1368179_at 7.166782 7.3769298 7.466463 7.3462753 7.168361 7.292489 7.390599 7.2701144 7.5185966 7.2689714 7.2741823 7.422732
1368180_s_at 13.346257 12.947334 13.298454 13.311859 13.429595 13.1588545 13.364511 13.048651 13.162049 13.4435835 13.574076 12.9478655
1368181_at 11.008087 11.08709 11.008003 11.016453 10.972465 11.08151 11.05373 10.766815 10.835261 10.729908 11.080661 10.815628
1368182_at 4.068473 4.1121483 4.0940256 4.1595354 4.321072 4.4243374 4.21482 4.2718067 4.4511213 4.238826 4.452649 4.343019
1368183_at 7.770216 7.7528677 7.744896 7.77899 7.716575 7.7939043 7.720435 7.6209297 7.557828 7.639902 7.7187676 7.811655
1368184_at 9.110913 8.97141 8.9686985 8.889475 9.193618 9.02024 9.2487755 9.278848 8.992509 8.987124 9.166851 8.937186
1368185_at 4.9855394 5.293895 5.2262783 4.9383235 5.066394 5.0767574 4.9761486 5.080355 4.8608365 4.9093404 4.9594812 4.8310156
1368186_a_at 6.2716894 6.275559 6.287069 6.231357 5.997333 5.974788 6.013743 6.0682764 6.293111 6.334178 6.315946 6.073837
1368187_at 8.223483 8.831085 8.5425415 8.178764 8.229033 8.144642 7.5006166 7.898471 8.050685 8.026666 8.654856 9.0764675
1368188_at 13.603803 13.573743 13.562135 13.5758 13.766151 13.557305 13.800842 13.7125225 13.732241 13.593056 13.686004 13.573835
1368189_at 10.444608 10.413396 10.111191 9.891566 9.863277 10.049375 10.55019 10.482675 10.21013 10.602321 10.581345 9.526053
1368190_at 5.1063123 5.263921 5.0924735 5.476729 5.237242 5.3446736 4.8634634 5.205225 4.983051 5.490889 5.4525084 5.3062487
1368191_a_at 10.883628 11.085104 11.151707 10.9801855 10.858809 11.104855 10.971536 10.923904 10.897431 11.1184435 10.851306 10.895391
1368192_at 4.8910933 4.925043 4.771847 4.992741 4.7921534 4.819996 4.5371513 4.837178 4.8660665 4.829397 4.9865274 4.9250093
1368193_at 4.9544907 4.9970846 5.022417 5.042854 4.9378276 5.206844 4.925089 5.0509977 5.3698864 5.1882052 4.947788 4.9903407
1368194_at 4.502144 4.632287 4.5295944 4.728921 4.800611 4.638778 4.6629043 4.545863 4.6803536 4.6525717 4.746455 4.6962185
1368195_at 6.373731 6.6964536 6.5626025 6.481365 6.5300717 6.395758 6.4121923 6.5846205 6.531945 6.5874076 6.4869494 6.5571637
1368196_at 4.8262663 4.972534 5.2546234 4.9161983 4.941647 5.1204224 4.788767 4.9645643 4.9007454 4.9751015 4.8222356 4.6796618
1368197_at 4.232455 4.059099 4.119233 3.9654973 4.0115347 3.9305315 4.0594263 4.1230164 4.0976405 4.0633764 3.980028 4.1308126
1368198_at 4.6033382 4.73156 5.121981 4.9258375 4.7788086 5.0422196 4.7168474 4.7476015 5.0927105 4.7139254 4.923515 4.684432
1368199_at 8.576344 8.588303 8.701775 8.752319 8.839075 9.017745 8.759647 8.76869 8.989135 8.755516 8.748051 8.87993
1368200_at 5.644047 5.77933 5.997165 5.9542985 5.9880357 5.9244137 5.8133836 5.7561517 5.714162 5.7358294 5.8076 5.7344885
1368201_at 6.2208548 6.274276 5.87837 6.185786 6.1264944 6.444095 6.1240764 6.2607355 6.2152457 6.271492 6.3310995 6.2050204
1368202_a_at 8.392168 8.108597 7.834521 8.347855 8.180092 8.169687 8.133635 8.061003 8.130039 8.066522 8.07938 8.346174
1368203_at 5.2439337 5.148986 5.1467257 5.3568077 5.013435 5.2594223 5.519466 5.2594123 5.3340015 5.162509 5.287572 4.9838324
1368204_at 6.74706 6.4855733 6.547123 6.4710984 6.5971866 6.411823 6.45793 6.596864 6.1759715 6.7373834 6.2711368 6.7185936
1368205_at 13.520103 13.539059 13.518971 13.534527 13.6315365 13.578563 13.609481 13.457195 13.491362 13.406574 13.498508 13.524802
1368206_at 8.948622 8.90502 9.1097 8.937053 8.822712 8.924129 9.070378 9.009041 8.80108 8.880229 9.046503 8.89092
1368207_at 6.220881 6.209954 6.191993 6.0908837 5.8903537 5.8638744 5.9972863 5.954287 6.346988 6.1444364 6.3482327 6.194719
1368208_at 6.1248035 6.148209 6.251523 6.0569496 5.7215843 5.7841163 6.4438953 6.3214774 6.2293696 5.9144845 5.8716736 6.0360985
1368209_at 5.599763 5.7558165 5.769455 5.935624 5.791073 5.776593 5.7789087 6.101817 5.8380165 5.813567 5.7392435 5.7558002
1368210_at 4.586736 4.836289 4.8026323 4.8498983 4.786628 4.727757 4.8387733 4.799868 4.7518134 4.85409 4.6191664 4.450834
1368211_at 12.365292 12.415265 12.3863325 12.352044 12.340776 12.426826 12.297073 12.314379 12.375446 12.322403 12.328502 12.369794
1368212_at 8.623294 8.510912 8.291856 8.612505 8.734526 8.528583 8.589934 8.498791 8.313711 8.561649 8.45205 8.605679
1368213_at 8.589133 9.230909 8.799606 8.986197 8.814655 9.229877 9.219276 8.808965 8.5833025 9.429413 9.074545 8.324583
1368214_at 7.7141447 7.6885967 7.762819 7.5516844 7.6711617 7.9005 7.816754 7.8021502 7.7516294 7.903131 7.7867 7.8213534
1368215_at 10.009277 9.954135 9.940377 9.822018 9.881392 9.82629 9.827253 9.902647 9.794575 9.885657 9.863963 9.859886
1368216_at 9.234784 9.124504 9.105234 9.048444 8.984793 9.056465 9.101078 9.071748 9.011656 8.992552 9.095234 9.216394
1368217_at 8.330134 8.368851 8.34221 8.3510475 8.234606 8.372839 8.219681 8.41078 8.344097 8.263315 8.280918 8.486643
1368218_at 5.5600047 5.548638 5.340217 5.585391 5.8735695 5.6293817 5.6605716 5.757833 5.6643796 5.563977 5.5802703 5.757197
1368219_at 6.58612 6.6698427 6.413335 6.52965 6.4452066 6.264971 6.8723836 6.5515647 6.478306 6.244028 6.587325 6.5181537
1368220_at 8.992776 9.250318 9.038513 8.997862 9.081259 8.917264 8.895258 9.057059 9.070921 8.981224 8.945151 8.9888115
1368221_at 9.871116 9.444167 9.393713 10.075301 10.055274 10.047333 10.005651 10.006091 9.836704 9.592203 9.9703455 10.033161
1368222_at 6.405434 6.175985 6.1484995 6.898158 6.6744623 6.719834 6.6781807 6.7015076 6.152509 6.2933593 6.4493213 6.6946096
1368223_at 7.8321695 7.876931 6.942146 7.7405705 7.435019 7.5706015 8.037296 7.3887377 6.905019 8.379917 7.8939075 7.7363987
1368224_at 13.263618 13.475868 13.75438 13.403117 13.166473 13.555968 13.231538 13.197503 13.572859 13.311585 13.712172 13.340257
1368225_at 7.659376 7.343382 7.3492904 7.3574796 7.4718122 7.318505 7.477662 7.359706 7.4620967 7.392268 7.459388 7.6690435
1368226_at 8.112061 8.247425 8.267923 8.109009 7.9170413 7.9569626 8.191267 8.101711 7.8205366 7.92869 8.119412 8.166925
1368227_at 8.688261 9.35788 8.585045 8.524551 8.8272705 7.87132 8.489748 8.350531 8.69463 8.892788 8.553698 8.9397545
1368228_at 8.966093 9.065438 9.242666 9.096489 9.288116 9.489387 9.146767 9.107607 9.135418 9.22595 9.123146 9.205055
1368229_at 6.911754 7.0014844 7.0574965 7.1045065 7.012973 6.9912734 6.969051 7.180909 7.195508 6.99502 6.963039 7.0484653
1368230_a_at 9.157818 9.206564 9.143248 9.099852 9.076825 9.137809 9.248894 9.150556 9.038779 9.058723 9.109261 9.092192
1368231_at 6.9292517 6.777788 6.99302 6.9681005 6.868879 6.729763 6.9923735 6.740178 6.7726893 6.7925987 6.798363 7.062092
1368232_at 8.320848 8.235647 7.9750547 7.861875 7.8070264 8.1296015 8.272228 7.9294596 7.955564 8.334712 8.093304 8.161596
1368233_at 7.777216 7.9437294 8.019326 7.989851 8.133982 8.097543 8.02803 7.931268 8.100391 8.093699 7.908935 7.914472
1368234_at 8.746009 8.712252 8.425254 8.480052 8.561434 8.541376 8.887766 8.543876 8.594131 8.653839 8.833963 8.915782
1368235_at 7.929938 8.163891 8.044382 7.8856964 7.9429917 7.8864875 7.9936976 7.880898 7.956174 7.977777 8.186422 7.743543
1368236_at 3.9322836 3.90881 4.224016 4.2268744 4.049785 4.120231 3.9139457 4.457491 4.0514936 3.9803433 4.2259583 4.005559
1368237_at 4.383632 4.347339 4.323146 4.2607937 4.4118686 4.1302643 4.341289 4.4757867 4.203222 4.3542876 4.487481 4.431793
1368238_at 4.7497478 4.8859453 4.6056566 4.7576013 4.829765 4.8840003 4.838099 4.820009 4.870835 4.696852 4.8084164 4.7960286
1368239_at 8.235601 8.292599 7.916858 8.092019 7.9810467 8.086174 8.291601 8.127695 8.261505 8.126888 8.093815 8.164603
1368240_a_at 4.8003454 4.924653 4.9613333 4.9796004 4.5785728 4.810666 4.378705 4.857561 5.003341 4.8071632 4.734073 4.481189
1368241_a_at 8.716549 8.510483 8.455241 8.692254 8.460878 8.628933 8.356388 8.562806 8.391554 8.380586 8.285953 8.646475
1368242_at 4.609294 4.8635473 5.0250025 4.8229284 5.0400906 4.7255917 5.00188 4.88573 4.698357 4.9776525 4.8066673 4.7869873
1368243_at 5.0872993 5.298544 5.469228 5.2125373 5.3988976 5.282644 5.1564956 5.1585536 5.1699567 5.20737 5.5654964 5.1188245
1368244_at 10.388892 10.761908 10.541375 10.596513 10.431736 10.684891 10.690911 10.584089 10.555736 10.77415 10.545926 10.454269
1368245_at 11.751262 11.712004 12.624926 12.402059 12.769707 12.642358 12.693201 12.81218 12.64664 12.773993 12.736151 11.415947
1368246_at 5.6552 5.5163784 5.426233 5.1223817 5.1287055 5.0608253 5.5646596 5.422913 5.4755015 5.314101 5.250604 5.498675
1368247_at 7.0921984 7.0616918 6.6155787 6.833183 6.573657 6.411891 6.6941795 7.5609765 7.3892083 7.8842287 6.6495194 6.2927456
1368248_at 6.708447 6.4514174 6.5801725 6.592522 5.76945 6.516768 5.6806097 6.758989 5.9912376 7.0230284 6.298409 6.0610447
1368249_at 10.214118 10.276225 9.855822 10.349385 10.039521 9.496943 10.126337 10.103312 9.954644 10.683329 10.347491 9.725973
1368250_at 3.8678784 3.737393 3.9407585 3.9982023 4.1493173 3.9832973 4.0566945 3.97269 4.192466 4.034385 4.0710764 3.9519844
1368251_at 5.775304 5.6699247 5.403206 5.6704836 5.4379616 5.578717 5.405056 5.496185 5.4755015 5.4475727 5.8076 5.9081874
1368252_at 3.3880389 3.4061658 3.7104578 3.5922058 3.5684202 3.55606 3.6128426 3.3854141 3.487967 3.659535 3.6027243 3.5999994
1368253_at 12.329114 12.244509 12.340332 12.281939 12.270178 12.334565 12.299856 12.194213 12.22864 12.339571 12.266942 12.279694
1368254_a_at 4.6205635 4.996763 4.968379 4.99188 5.1409464 4.795023 5.07941 5.038143 4.9767337 5.133747 4.923684 4.91247
1368255_at 4.2127814 4.28114 4.392639 4.3960366 4.3219824 4.220588 4.406216 4.1865377 4.4036956 4.4516764 4.4919343 4.2108397
1368256_at 3.3689578 3.5149963 3.6020408 3.6627946 3.74508 3.3415945 3.714806 3.6092155 3.500066 3.5064044 3.4842842 3.4616125
1368257_at 3.8977664 4.1287684 4.2406955 3.9874845 4.046001 3.962935 4.1701226 4.168858 4.0354404 3.9905171 4.081469 3.8413315
1368258_at 5.0947323 5.1348767 5.3175497 5.5147786 5.0694323 4.8937635 5.109268 5.281889 5.2493033 5.2131786 5.109172 5.1133947
1368259_at 7.9319687 7.615764 7.5399127 7.5723257 7.5701027 7.544461 7.6431413 7.713095 7.8066373 7.844985 7.6619067 7.3071136
1368260_at 5.233285 4.8553047 4.8797407 4.5250072 5.2547245 5.3230743 4.8700724 5.0239716 4.9947405 4.9776525 4.8765626 5.7401876
1368261_at 4.1756434 4.398728 4.3685555 4.489673 4.31953 4.3247957 4.4879704 4.37405 4.4697456 4.164942 4.2183776 4.289949
1368262_at 6.4725857 6.645699 7.2247505 6.8702197 6.5521817 6.85041 6.577573 6.525445 7.07141 6.720444 7.187234 6.691279
1368263_a_at 3.8691003 4.112241 4.274828 4.33178 4.1398635 4.2313623 3.9518492 4.133672 4.0683594 4.07685 4.1012945 4.2756968
1368264_at 7.6613994 7.6697803 7.405977 7.701554 7.4175425 7.4504375 7.6108093 7.44867 7.6761107 7.4202194 7.317572 7.3826327
1368265_at 9.287824 9.324728 9.081695 9.36642 9.584851 9.205916 9.488376 9.345194 9.170486 9.160702 9.205841 9.13955
1368266_at 13.3773365 13.373453 13.375248 13.09102 13.270698 13.261336 13.394783 13.34674 13.110474 13.237179 13.261193 13.263159
1368267_at 7.990038 7.9945436 7.78679 7.9107604 7.84048 7.983945 7.970546 7.880395 7.9696507 7.995253 7.98736 7.8879204
1368268_at 7.5175376 7.6263504 7.803963 7.203954 7.865061 7.7073617 7.6071825 7.6540422 7.5481863 7.695082 7.4993978 7.8483443
1368269_at 3.6043203 3.6328123 3.752366 3.5191667 3.5268426 3.5955338 3.6023843 3.8487136 3.829364 3.7828789 3.8029602 3.7345922
1368270_at 7.799772 8.127647 7.206973 7.580516 7.51203 7.8646894 7.873298 7.7454114 7.891756 7.778525 8.291218 7.355448
1368271_a_at 4.1544323 4.7607718 4.2132225 4.5722885 4.8759203 4.4934254 4.6964045 4.9459505 5.2305202 4.4072146 4.820292 6.3436604
1368272_at 11.137834 10.998128 10.855947 11.340257 11.236288 11.691729 11.366875 11.150685 10.853782 11.135198 11.211683 10.507053
1368273_at 9.509985 9.661408 9.539764 9.382855 9.435999 9.621501 9.614597 9.44219 9.390297 9.692333 9.565714 9.32849
1368274_at 8.332879 8.428878 8.036122 8.393887 8.434331 8.173046 8.203572 8.412182 8.282284 8.305216 8.312607 8.200145
1368275_at 10.469468 10.555264 9.63647 9.702819 9.744085 9.808403 10.865559 10.404545 10.106221 11.135901 10.469114 9.786444
1368276_at 6.973213 7.0875087 7.0603375 6.90418 7.271129 7.091203 7.057167 6.9114804 7.0183444 7.101492 7.0752516 7.0288773
1368277_at 8.548161 8.613763 8.6423855 8.544708 8.633601 8.520933 8.5155 8.5452795 8.353138 8.601577 8.682281 8.6867695
1368278_at 6.6195345 6.609002 6.7516084 6.792501 5.9872556 6.428233 6.6912804 6.7091217 7.020564 6.994731 6.912769 7.524003
1368279_at 4.7442555 4.73894 4.8079734 4.416066 4.920651 4.842685 4.2862105 5.0899024 4.7084 4.611784 4.518767 5.0494
1368280_at 12.488916 12.297165 12.690488 12.479337 12.580907 12.584526 12.402407 12.528744 12.56027 12.562653 12.542612 12.298746
1368281_at 6.177984 6.401316 6.227718 5.8307753 5.863269 5.918046 5.8491364 5.985114 6.1955314 5.996327 6.1120734 6.209264
1368282_at 4.3310714 4.500716 4.4628778 4.4477544 4.3194437 4.4220114 4.578388 4.6188555 4.6608114 4.3282294 4.5273495 4.938874
1368283_at 11.646504 11.129197 11.312975 11.562774 11.294392 11.33722 11.77006 11.728883 11.157364 11.97018 11.646268 11.17671
1368284_at 7.903753 7.8734956 7.682411 8.1136875 7.776629 7.8002977 7.4327765 7.78588 7.6584535 7.350325 7.5436034 7.532308
1368285_at 4.800894 4.905947 4.610291 4.821765 4.5605507 4.8411827 4.8607454 4.6809716 4.6962833 4.6496267 4.634568 4.7351885
1368286_at 7.225722 7.1969767 7.375689 7.197662 7.11174 7.1588364 7.132331 7.2808385 7.217202 7.2590504 7.178715 7.1260686
1368287_at 4.845995 4.597923 4.8787208 4.366221 4.933898 4.8258605 4.993381 4.4421883 4.8571754 5.016144 4.82252 4.827264
1368288_at 14.27071 14.277131 14.258116 14.23626 14.269792 14.307062 14.298329 14.246803 14.298124 14.25337 14.299637 14.261585
1368289_at 11.897218 11.573049 11.577379 11.517811 11.605104 11.619907 11.726562 11.562904 12.296716 11.594456 12.083649 12.044135
1368290_at 3.7000809 3.8001454 3.906983 3.7357666 3.712991 3.677505 3.5936563 3.6416895 3.8193798 3.7956464 3.9237883 3.7698267
1368291_at 9.270281 8.753615 8.478061 9.502745 8.973266 9.408405 9.200745 8.871003 8.572877 8.959998 9.039156 9.146285
1368292_at 7.2269154 7.232909 7.20341 7.3059874 7.1087933 7.050196 7.283638 7.1790457 7.1494102 7.079521 7.1608477 6.963516
1368293_at 6.075092 6.1939282 5.9139853 6.1201167 5.9606953 6.173413 6.2270193 6.2914343 6.399773 5.960988 5.8160844 6.485972
1368294_at 10.672241 10.70748 10.698748 10.860164 10.77768 10.875697 10.680351 10.736337 10.827061 10.743998 10.839824 10.607191
1368295_at 9.745631 9.760347 9.367607 9.617575 9.525567 9.672421 9.539583 9.536592 9.460107 9.395183 9.583093 9.619734
1368296_at 9.325061 9.414737 9.003699 9.437912 9.291834 9.450882 9.309159 9.336881 9.051402 9.157734 9.46858 9.319416
1368297_at 4.7497473 4.6545343 4.774786 4.695789 4.734828 4.7847996 4.7190905 4.646284 4.930476 4.6304464 4.7413387 4.8333426
1368298_at 5.64679 5.768295 5.733842 5.8497505 5.725671 5.742733 5.376561 5.742469 5.7986703 5.4358497 5.8107085 5.8140235
1368299_at 4.3123007 4.2179193 4.3007603 4.1344376 3.9560814 4.2833905 4.4017715 4.123417 4.2420864 4.1473827 4.3342857 3.9471111
1368300_at 5.4389877 5.6900845 6.1268353 5.9279757 5.79673 5.3607063 5.59729 5.878232 5.8648796 5.863963 5.6948338 5.776062
1368301_at 5.896412 5.979777 6.137357 6.17536 6.1330457 6.0256543 5.9195175 6.0356607 5.951198 6.2879786 6.2886295 5.708175
1368302_at 4.907833 5.1320367 4.99533 5.205417 5.1668596 5.189449 5.223753 4.9616594 5.265727 4.8565426 4.9727817 4.913097
1368303_at 8.43883 6.3897414 6.691027 6.666749 6.8641047 6.520115 7.7661014 7.220718 6.817832 7.006697 6.8746605 7.4047847
1368304_at 12.023636 12.335271 12.155653 12.35536 12.243996 12.455401 12.340048 12.056548 12.152034 12.156751 12.219167 12.32246
1368305_at 8.348043 8.982403 8.8547 8.848676 8.773098 8.842938 8.655277 8.681162 8.9072695 8.839119 8.567218 8.744757
1368306_at 5.940044 5.798694 5.798988 5.883245 6.064517 5.6806545 6.023874 5.687038 6.001941 5.8478055 5.858935 5.9595337
1368307_at 6.3014345 6.198504 6.2678614 6.2138653 6.252285 6.2862587 6.178233 6.271081 6.2495584 6.3889475 6.3510647 5.9873147
1368308_at 8.274386 6.396474 5.6573176 8.336206 6.1299534 6.071383 6.8118386 6.082444 6.1835117 8.389259 5.9251018 6.3039007
1368309_at 7.7237196 7.559608 8.011265 7.8608246 7.495173 7.574917 7.843368 7.7493587 7.542308 7.8487005 7.676423 7.60592
1368310_at 5.6757097 5.5770407 5.6081867 5.5287895 5.8363895 5.4986877 5.6458454 5.611447 5.581645 5.494341 5.5780783 5.712642
1368311_at 9.187215 8.459511 8.658934 8.599741 8.744733 8.514901 8.560471 8.708549 8.4783 7.950909 8.636545 8.472502
1368312_at 5.2318325 4.915965 4.951477 4.9056497 4.951506 5.004664 5.2294407 4.848502 5.0590563 5.0107994 5.144395 4.7651267
1368313_a_at 4.4400153 4.1633844 4.482131 4.2346606 4.4580374 4.5015454 4.3443184 4.2904296 4.573875 4.632655 4.519706 4.306967
1368314_at 10.333577 10.127054 10.147689 10.293026 10.269311 10.071422 10.219939 10.245923 10.459281 10.396902 10.348589 10.075509
1368315_at 6.888931 6.6642356 7.02946 6.716568 6.723342 6.93523 6.840481 6.8038096 6.9930434 6.8534045 7.0043902 6.997801
1368316_at 11.302475 11.182686 10.897338 10.9739275 11.117003 11.026347 11.223243 11.389648 10.627101 10.800307 11.080721 11.421342
1368317_at 4.924143 5.0211 5.1201353 5.117436 4.9858727 4.7942004 4.792507 5.155289 5.128436 4.9162545 5.1253285 5.2460227
1368318_at 7.6308928 7.55613 7.922024 7.6892853 7.136429 7.2789907 7.6189165 7.740997 7.3925595 7.7987995 7.5024114 7.790167
1368319_a_at 5.1193066 5.101945 5.5743904 5.4722695 5.1443033 5.260939 5.4024305 5.3530903 5.3334036 5.462379 5.558625 5.308319
1368320_at 4.3848534 4.355928 4.5731344 4.8628907 4.612294 4.692846 4.5937166 4.5442753 4.51384 4.4451647 4.489738 4.846503
1368321_at 7.136526 8.888351 8.877731 7.7593102 7.4520917 6.9108644 6.8207636 7.0515623 9.771341 8.450561 8.328725 7.3299823
1368322_at 8.254451 8.294863 8.266558 8.325822 8.125834 8.102249 8.129212 8.3804035 8.064072 7.95632 8.053894 8.007769
1368323_at 7.828976 7.2223372 7.905112 7.377662 7.433172 7.347212 7.438803 7.9239254 7.872741 7.320281 7.6663194 7.783193
1368324_at 5.1801534 5.0876455 4.7625103 5.184652 4.839439 5.452959 5.2706156 5.348855 5.205446 5.1694894 5.233133 5.29011
1368325_at 8.429791 8.423685 8.326761 8.473498 8.688282 7.9781456 8.613264 8.632677 8.686861 8.342211 8.540709 8.504234
1368326_at 6.74247 7.304254 7.2866035 6.752117 7.674879 7.78544 7.2363896 7.453289 7.549224 7.2211723 7.2069116 7.544415
1368327_at 6.1130805 6.2978663 6.2464833 6.0666165 6.0650997 6.1436563 6.238589 5.934425 6.0711026 6.037519 6.0992775 6.303881
1368328_at 8.809325 8.982513 8.844923 8.955284 8.7824135 8.97005 8.915205 8.727198 8.892502 8.792255 9.008136 9.031122
1368329_at 5.428973 5.519414 5.549288 5.3889093 5.3395567 5.3202057 5.40805 5.6375213 5.5642877 5.4164114 5.4128838 5.211576
1368330_at 7.154047 7.028834 7.192388 6.842047 7.2641063 7.131936 7.1954465 7.258278 7.3299074 7.0186057 6.8403463 6.862617
1368331_at 11.64702 11.794093 11.861594 11.822639 11.805805 11.6733265 11.954469 11.88943 11.984845 11.901421 11.9067135 11.8228
1368332_at 7.1625338 6.7906866 7.3394094 7.3519397 6.4522667 7.315945 6.5461197 7.3378377 7.2308846 6.93446 6.915345 6.7133203
1368333_at 4.35438 4.299086 4.761169 4.650329 4.520509 4.3932967 4.3092194 4.4576926 4.449813 4.477069 4.728791 4.3737125
1368334_at 6.967345 7.1058173 7.193049 7.062019 7.127607 7.223486 6.9300838 6.9208875 7.4623795 6.991202 7.22665 7.058609
1368335_at 13.798359 13.792011 13.732561 13.862229 13.594404 13.807984 13.547924 13.643601 13.641357 13.65444 13.55912 13.684376
1368336_at 11.254805 11.33885 11.178991 11.342292 11.7215605 11.085442 11.477829 11.346734 11.224041 11.284823 11.179467 11.181212
1368337_at 5.703337 5.8300996 5.565744 5.717828 5.739933 5.7379074 5.77481 5.9506135 6.0503006 5.710492 5.7205944 5.5784073
1368338_at 4.482075 4.689261 4.261141 4.290516 4.610807 4.4514394 4.3346624 4.404153 4.812773 4.2668147 4.22199 4.313083
1368339_at 4.2336254 4.4524975 4.395114 4.28093 4.341625 4.288618 4.292713 4.448941 4.4643064 4.510438 4.2703195 4.231447
1368340_at 7.8978415 7.722247 7.590531 7.79261 7.7073503 7.6271214 7.868879 7.8619995 7.6763463 7.61259 7.5028396 7.81515
1368341_at 8.019179 7.8308635 7.881455 7.966815 8.080094 7.8808146 8.000959 7.8274617 7.9154143 7.9899473 7.846354 7.9176297
1368342_at 4.2988396 4.3373795 4.6056566 4.2852077 4.5396605 4.1398306 4.224455 4.4920816 4.3869524 4.138052 4.3937845 4.286192
1368343_at 5.3471184 5.3105702 5.2322254 5.3946085 5.070273 5.1147556 5.212677 5.2457705 5.2118735 5.360898 5.2512846 5.009228
1368344_at 3.5810158 3.428398 3.5148692 3.4767666 3.617403 3.6688185 4.0220475 3.8657625 3.950476 3.6906416 3.530276 3.604003
1368345_at 4.4541802 4.3992505 4.7979627 4.4148493 4.303072 4.530444 4.4542327 4.4815435 4.5490894 4.5963984 4.623206 4.38632
1368346_at 6.8177824 6.6827703 6.6357055 6.818268 6.7307 6.789028 6.764093 6.8585706 6.557437 6.65906 6.443998 6.814389
1368347_at 4.980915 4.9999156 4.8825946 5.098247 5.1100397 5.050763 4.8875246 5.09743 5.2026815 4.854851 4.997631 4.6508784
1368348_at 4.347549 4.328212 4.277843 4.327065 4.53212 4.290204 4.241991 4.2813635 4.212629 4.456596 4.4072824 4.4201527
1368349_at 5.642904 5.741584 5.5449567 5.5891056 5.7417307 5.622979 5.632238 5.694763 5.617338 5.4150314 5.4484334 5.58011
1368350_at 3.645436 3.5185118 3.6603105 3.7447572 3.588048 3.52103 3.4770222 3.6212888 3.7857606 3.3343449 3.5104365 3.4944634
1368351_at 6.1825466 6.210475 6.2055273 6.2632265 6.3200116 6.2144904 6.3599544 6.26985 6.398281 6.3371143 6.375774 6.2101316
1368352_at 4.440323 4.39304 4.3652105 4.646043 4.4205446 4.565321 4.6323504 4.6494846 4.5465465 4.578024 4.475064 4.3045015
1368353_at 4.854463 5.428379 5.6147156 5.49942 5.552421 5.5681624 5.4634447 5.1446977 5.3110085 5.133457 5.3682823 5.2263694
1368354_at 10.573155 10.72118 10.650071 10.243118 10.356704 10.965771 11.011301 10.337899 10.165285 10.465896 10.51753 10.218548
1368355_at 5.070799 5.169384 5.098077 5.2318735 4.7822833 5.0864215 4.9431725 5.2733893 4.8941436 5.470086 4.925955 5.03614
1368356_a_at 9.901671 9.980519 9.635318 9.655155 9.874821 9.72904 9.723725 9.758498 9.642806 9.748777 9.884211 9.883289
1368357_at 5.798582 5.8761635 5.769974 5.9281096 5.981659 6.000929 5.914828 6.0425305 5.690258 5.9108224 5.888196 5.7798624
1368358_a_at 3.7747202 4.1531725 3.8182187 3.53579 3.7524807 3.935335 4.0532374 3.8841174 3.7898083 3.9912736 3.7196937 3.7995188
1368359_a_at 4.2291956 4.3295326 4.1698093 4.495097 4.436207 4.434704 4.4992495 4.340844 4.2778063 4.2718344 4.5240383 4.376974
1368360_at 13.706242 13.712763 13.690844 13.738311 13.723675 13.720286 13.724577 13.697008 13.680362 13.704784 13.692142 13.706279
1368361_a_at 7.4693766 7.798624 7.294096 7.490176 7.5143905 7.6704884 7.606443 7.573677 7.5633903 7.4314322 7.6143246 7.697756
1368362_a_at 11.068695 11.103623 11.033836 11.0251 11.022077 10.9943905 11.004116 10.964162 10.988381 11.049562 10.994495 10.8690405
1368363_at 3.6236877 3.710293 3.824605 3.942062 3.855041 3.8281274 3.784275 3.5816681 3.970512 3.9871144 3.8501005 3.8046098
1368364_at 4.6273394 4.7916756 4.8344984 4.632299 4.7617407 4.6473317 4.635827 4.732907 4.590921 4.753479 4.7623396 4.63963
1368365_at 12.104666 12.115256 12.1043825 12.219771 12.007314 12.104771 12.275567 11.976483 12.037721 12.22053 12.122583 12.130431
1368366_at 5.0602393 5.1147676 5.26568 5.086288 4.795703 4.949003 5.267798 5.123744 5.054801 5.124468 5.195991 4.8786755
1368367_at 5.5008893 5.3740797 5.6074862 5.6645865 5.5698247 5.2487693 5.5093985 5.3690357 5.4721346 5.4607463 5.484786 5.330367
1368368_a_at 10.107593 10.067798 9.900018 9.962302 10.127506 9.877033 10.238073 10.0324 10.10922 9.867407 9.949159 10.283849
1368369_at 4.2646646 4.5951457 4.6841187 4.536476 4.7744045 4.768669 4.1410694 4.7204885 4.77874 4.5201035 4.680315 4.849164
1368370_at 5.9662337 5.37607 5.4867887 5.798931 5.416895 5.578503 5.466525 5.5560737 5.5999846 5.6063504 5.362046 5.100902
1368371_at 5.053356 4.867464 4.7415066 4.912241 4.9164314 4.7896156 5.2264123 5.0078354 5.0040956 5.0982866 5.2333617 4.9487524
1368372_at 7.3592076 7.376966 7.4387436 8.264128 8.077692 7.579357 7.470447 7.6079807 7.494637 7.599692 8.299635 7.3442407
1368373_at 4.5665646 4.7090425 4.5607443 4.2583566 4.467823 4.3208103 4.7036753 4.603384 4.6332483 4.583616 4.5294113 4.2147074
1368374_a_at 5.98106 6.2520366 6.013185 6.006399 5.8420634 5.921543 6.023227 6.4423833 5.929988 6.1094947 6.0950217 6.12917
1368375_a_at 5.7122846 5.904343 5.534873 6.236452 5.136296 5.4619284 5.4816437 5.435368 5.456639 5.636879 5.8204355 5.469609
1368376_at 9.173168 10.709999 9.912864 10.0058365 8.142866 9.239933 8.5522175 9.47654 8.572986 10.836406 10.0517845 8.891001
1368377_at 5.5029287 5.124005 5.493682 5.324003 4.8529806 5.2987046 5.153187 5.324451 5.1346445 5.1880918 5.336173 5.0924215
1368378_at 12.232204 12.049219 11.856447 11.659105 11.908308 11.852361 12.2602415 12.096306 11.79556 12.117841 11.889569 11.945545
1368379_at 8.047165 8.39993 8.317882 8.209164 7.928485 8.0848255 7.935888 8.144111 7.852203 8.251782 7.8869576 8.187977
1368380_at 14.027133 14.077691 14.039448 14.0354805 14.08986 14.080076 14.035855 14.019075 14.07582 14.003593 14.057911 14.008108
1368381_at 4.9123816 4.942829 4.9590855 5.31238 5.1882467 5.0514402 5.1240053 5.394245 5.2088943 4.9935293 5.2430687 4.9636545
1368382_at 5.0366645 5.40604 5.47344 5.3928785 5.314501 5.310193 5.3527465 5.3124123 5.1328683 5.3457527 5.305736 5.3655014
1368383_at 6.159279 6.2101254 6.2273817 6.380495 6.2331886 6.1454573 6.5320683 6.276522 6.1972413 6.3942027 6.0387187 6.0699396
1368384_at 4.3809705 4.293609 4.309062 4.082338 4.04352 4.1396847 4.3424635 4.110992 4.0660377 4.2811804 4.0640793 4.2608805
1368385_a_at 9.171464 9.237103 9.158906 9.150164 9.20708 9.118214 9.25648 9.058152 8.978055 8.96226 9.13341 8.959489
1368386_at 9.754325 9.691003 9.714978 9.657865 9.6603775 9.454025 9.815037 9.551488 9.356596 9.569244 9.675029 9.551334
1368387_at 11.473742 11.679477 11.5530615 11.809765 11.729167 11.693988 11.54712 11.744839 11.607278 11.67952 11.491402 11.758394
1368388_at 5.4346385 5.270537 5.1671734 5.0003843 5.5373955 5.197845 5.283697 5.6021957 5.1472716 5.038395 5.1498766 5.3823814
1368389_at 8.787478 9.131761 9.0130205 8.752036 8.875043 8.844483 8.913926 9.092758 8.915777 8.815703 8.861144 8.840308
1368390_at 9.103257 9.12945 9.215752 9.080718 9.135105 8.928476 9.408627 9.05075 9.0736265 8.76818 9.071854 8.96153
1368391_at 4.8030715 4.711619 4.9282475 4.9523067 4.8610687 4.9955907 4.699977 4.7900586 4.909248 4.7452984 4.849819 5.035378
1368392_at 6.5439777 6.4752636 6.480342 6.6297936 6.6383853 6.474793 6.52828 6.6662354 6.645307 6.3986483 6.5893865 6.5096745
1368393_at 6.572549 6.6158786 6.288919 6.308494 6.6674 6.20176 5.633892 5.861241 6.622723 5.9116864 6.197348 6.083541
1368394_at 5.920879 5.968151 5.7127414 5.85098 5.625125 6.112769 5.9412513 5.8614306 6.0008793 5.987174 5.8473268 5.7216353
1368395_at 5.5601087 5.032971 4.978339 5.1868095 5.343953 5.204172 5.3484383 4.5467706 5.1731844 5.7299376 5.261954 5.7137046
1368396_at 5.4132223 5.4607406 5.529509 5.348283 5.734026 5.3535194 5.483075 5.565543 5.6867127 5.1800327 5.475781 5.310509
1368397_at 13.049554 13.02979 13.077161 13.133678 12.991738 13.140675 13.040233 13.100822 13.166542 13.216949 13.113412 12.982135
1368398_at 4.659394 4.5620446 4.7268305 4.3466473 4.4801855 4.320239 4.398507 4.492081 4.4132586 4.343914 4.560924 4.6166263
1368399_a_at 11.626804 11.603763 11.713771 11.668914 11.594105 11.641869 11.54382 11.607631 11.741349 11.539253 11.776508 11.240233
1368400_at 8.732905 8.876125 8.9882345 8.903 8.826433 9.065876 9.201306 8.890689 8.703548 8.82109 8.972005 8.719057
1368401_at 4.8020554 4.7108507 4.749089 4.626242 4.454645 4.6202745 4.327905 4.8545594 4.6981564 4.586038 4.54576 4.3683033
1368402_at 9.307526 9.258034 9.278453 9.065794 9.218965 9.2303 9.290243 9.1926985 9.273028 9.286677 9.226399 9.392889
1368403_at 8.793096 8.76362 8.819943 8.784099 8.8784895 8.815666 8.816842 8.670131 8.967601 8.779779 8.924399 8.73317
1368404_at 4.6661325 4.7766943 4.5687156 4.7081547 4.59038 4.579499 4.4543858 4.660087 4.7807455 4.6850505 4.9248075 4.9698634
1368405_at 7.6549 7.538391 7.661302 7.404515 7.4301777 7.3742547 7.3782787 7.5457726 7.4163413 7.420559 7.141296 7.8355613
1368406_at 4.245472 4.4206266 4.5859385 4.6267233 4.496931 4.374939 4.375628 4.287427 4.228831 4.5771723 4.4731293 4.22033
1368407_at 5.1206903 5.4237795 5.0576177 5.315763 5.1565714 5.173148 5.01808 6.2136116 5.659575 5.4932604 5.323105 5.0739727
1368408_at 5.1931343 4.8883452 4.621267 4.576111 4.8796673 4.6986246 4.922718 5.180816 5.12221 4.6445284 5.184346 4.9685383
1368409_at 9.635607 9.614334 10.046518 9.936638 9.956278 10.297735 10.030214 9.898542 9.782948 10.253084 10.200552 10.2072525
1368410_at 6.7670827 6.881998 7.0182805 6.9393535 6.641185 7.0870004 6.7053375 6.9179807 6.9777656 6.922275 6.952669 6.8143706
1368411_a_at 4.006019 3.9265358 4.1184516 3.896769 4.0930963 4.4391356 3.9557927 4.1919656 4.1939163 3.940146 4.166886 4.130744
1368412_a_at 5.061679 4.906503 4.9408665 5.2604713 4.7658763 4.819678 4.7827063 4.902532 4.815186 5.585562 5.108838 4.8325996
1368413_at 5.0281243 5.5618553 5.6046276 5.068075 5.2373457 5.511138 5.114994 5.3830004 5.17377 5.7005615 5.515517 5.5590525
1368414_at 5.692178 5.8844595 5.8540454 5.900199 5.7785063 5.944495 5.9796824 6.0212665 6.161074 5.943914 5.9157443 5.798866
1368415_at 3.9131703 4.108487 4.096677 4.1224837 4.1827307 4.0993714 4.314163 4.0176725 4.178845 3.9280655 3.9873917 3.9611201
1368416_at 3.7854693 3.8863728 3.6602542 3.7196653 3.7522507 3.8909144 3.8165226 3.8584273 3.5528617 3.6748433 3.5177305 3.6925263
1368417_at 4.4369764 4.825746 4.9852962 4.8802395 4.80796 4.567563 4.808949 4.6350727 4.753787 4.716779 4.755583 4.6680746
1368418_a_at 13.298197 13.419486 13.137554 13.324469 13.291673 13.3776865 13.242438 13.041884 13.225773 13.103742 13.241855 13.316478
1368419_at 9.288692 9.308918 9.273077 9.471817 9.471607 9.357721 9.171968 9.39115 9.541967 9.466302 9.286596 9.449952
1368420_at 13.356405 13.504681 13.288292 13.455423 13.385229 13.440786 13.403413 13.270239 13.398344 13.261623 13.35317 13.476738
1368421_at 4.1649294 4.1167736 4.0886154 4.214862 4.136529 4.0266385 4.063788 4.0111604 4.140507 4.1932755 4.1481776 4.0655456
1368422_at 6.6556177 6.6245584 6.5240355 6.6126013 6.297142 6.2422285 8.119127 6.6292424 7.324457 5.9641485 6.8228674 5.951888
1368423_at 5.6200404 5.8112345 5.5388503 5.598377 5.5753183 5.6914396 5.5838456 5.674361 5.9441323 5.748523 5.832245 5.5446053
1368424_at 7.6482425 7.3349576 7.308993 7.3781857 7.6609883 7.3348 7.5261807 7.2913485 7.5164886 7.29162 7.2133684 7.6623006
1368425_at 4.8561544 5.2622232 4.5687156 5.0686374 5.1155796 4.9614487 4.9143414 5.115448 5.066065 5.109423 4.793025 5.0816374
1368426_at 12.017139 11.566314 11.621532 11.90185 11.63656 11.467172 11.836148 11.653383 11.463328 12.221557 11.505064 11.556379
1368427_at 8.183959 8.103412 8.123306 8.359134 8.206741 8.327256 8.249557 7.9496784 7.9978614 8.371703 8.121927 8.325264
1368428_at 9.165664 8.711136 8.284663 8.615359 9.337816 8.5217285 9.437103 8.95502 8.866266 8.471277 8.646467 8.52673
1368429_at 3.79703 3.928942 3.499203 3.364626 3.8753154 3.556369 3.7371707 3.5203211 3.9909492 3.518537 3.8677719 3.8716655
1368430_at 9.881475 9.74138 9.765502 9.81002 9.53216 9.609646 9.577185 9.714812 9.975516 9.890061 9.778328 9.749523
1368431_at 11.272642 11.228547 11.249415 11.207593 11.196182 11.320681 11.250445 11.167559 11.208949 11.185469 11.194995 11.274307
1368432_a_at 4.5149536 4.6047783 4.5957646 4.537114 4.4387608 4.5164876 4.3752427 4.4729133 4.518977 4.5563154 4.615711 4.459176
1368433_at 9.926891 9.893563 9.8953495 9.912001 9.875903 9.887295 9.965845 9.914206 10.057724 9.93793 10.031826 9.891289
1368434_at 7.147496 7.1969767 7.342069 7.3211513 7.4336123 7.4244347 7.4509573 7.746115 7.5092564 7.191205 7.563401 7.613351
1368435_at 11.617595 12.041612 11.650144 11.743014 11.83838 11.627354 11.979987 11.717632 11.665302 11.640851 11.93546 11.990937
1368436_at 9.303387 9.313895 9.16925 9.033937 8.999045 9.1673765 9.23489 9.11319 8.935882 9.147137 8.992218 9.031819
1368437_at 4.9967904 5.027737 5.0621758 5.2636533 5.1426754 5.093566 5.0709863 5.232039 5.0981293 4.9649873 4.928728 5.0759816
1368438_at 4.3123 4.418494 4.697935 4.411211 4.520321 4.397221 4.4384985 4.5944657 4.5003943 4.242746 4.536757 4.752146
1368439_at 5.783821 6.020025 5.885942 6.0338435 5.9885283 5.7823615 5.854972 6.0667257 6.141944 5.859345 5.8162236 5.710342
1368440_at 6.992214 6.629241 6.6741443 6.80718 6.693485 6.7850857 6.2851987 7.098159 7.1433873 6.8402104 6.698838 6.5519314
1368441_at 6.217281 5.8027477 6.173194 6.2914376 6.600346 5.8879333 6.0541124 5.8488917 5.9652967 6.6024327 6.564787 6.363569
1368442_at 13.392014 13.314713 13.33437 13.37368 13.342539 13.355859 13.36373 13.261047 13.35685 13.24001 13.2644 13.310178
1368443_at 5.365388 5.568344 5.623967 5.6376204 5.6771426 5.723284 5.486884 5.529087 5.953757 5.733223 5.6355085 5.5851336
1368444_at 8.602367 8.664026 8.589334 8.524098 8.379131 8.432238 8.551017 8.475483 8.477892 8.431801 8.428762 8.486076
1368445_at 5.72056 5.731333 5.6992264 5.928063 5.840893 5.5851917 6.0222282 5.798631 5.9907513 5.8353024 5.8410673 5.4968233
1368446_at 8.427097 8.307463 8.583091 7.9952917 7.5531588 7.4083734 8.076473 8.057319 8.575759 8.027671 8.60034 7.606996
1368447_x_at 6.9479675 6.5024867 6.965318 6.3330197 7.0264807 6.568393 6.195339 7.4937067 6.9516892 5.9237585 6.834214 6.388917
1368448_at 6.6155443 6.6015134 6.4532146 6.9105825 6.617291 6.5183315 6.675337 6.7147813 6.728771 6.58092 6.588984 6.5197077
1368449_at 4.810321 4.8249755 4.5149794 4.5381584 4.65495 4.918993 4.6948156 4.703988 4.593399 4.4337873 4.7308044 4.649238
1368450_at 5.1728206 5.358698 5.3438168 5.3261495 5.1393685 4.9294777 4.9808335 5.1901946 5.203064 5.04293 5.2255774 5.165845
1368451_at 6.291503 6.1422715 6.161233 6.2784996 6.243465 6.306214 6.230183 6.339671 6.4445076 6.685329 6.3418074 6.260069
1368452_at 9.9010725 9.794657 9.752422 9.838042 9.754457 9.805865 9.846761 9.745113 9.883243 9.729142 9.810544 9.869781
1368453_at 11.390882 11.241165 11.2974205 10.839661 10.888024 11.40877 11.286831 11.353862 11.004991 11.215035 11.139497 10.785968
1368454_at 4.558732 4.126812 4.020125 4.2196627 3.8807974 4.151512 4.423009 4.294916 4.352901 4.1464567 4.253696 4.3828115
1368455_at 5.3167806 5.4095225 5.511452 5.3765345 5.393746 5.2790265 5.04293 5.4432445 5.530182 5.4374127 5.3719645 5.192241
1368456_at 3.7394536 4.0635896 3.849889 3.8379338 4.042644 3.9477365 3.73552 3.905545 3.9616733 3.88084 3.9415557 3.9592977
1368457_at 3.686278 3.7406597 3.792833 3.763654 3.6590075 3.5986507 3.8390346 3.848486 3.7594383 3.7008457 3.9153006 3.9056215
1368458_at 9.019711 10.063588 8.691825 9.132972 8.622833 7.9481072 10.014053 9.636876 9.200545 10.124702 9.899732 9.142044
1368459_at 4.239719 4.2274833 4.403723 4.271392 4.2720175 4.0883284 4.3681097 4.2342386 4.543505 4.1998863 4.1287646 4.215309
1368460_at 7.2916675 7.476449 7.428509 6.9769397 7.678214 7.890166 7.876177 8.003595 7.4502363 6.7951245 8.107325 7.4018917
1368461_at 11.223228 11.49386 11.546029 11.468377 11.049437 11.588301 10.922675 11.12232 11.576761 11.601931 11.67234 11.556251
1368462_at 5.513804 5.54078 5.560346 5.3950067 5.373035 5.541734 5.659104 5.3851457 4.841845 5.1343083 5.3500953 5.3003907
1368463_at 7.2791157 7.3662825 7.3481855 7.4469395 7.2387805 7.159881 7.2721534 7.1943073 7.5214763 7.3178625 7.176824 7.392782
1368464_at 5.9547315 5.960253 6.423914 6.2577443 6.093612 6.1995935 6.006991 5.9747014 6.0538435 5.986111 6.205725 6.0800457
1368465_at 3.5498075 3.4776416 3.576659 3.6462386 3.5836637 3.577737 3.699072 3.8120828 3.6400733 3.6629438 3.5761454 3.80601
1368466_a_at 5.4720674 5.423605 5.251328 5.6086054 5.395253 5.5885644 5.296933 5.750865 5.4166794 5.4343967 5.415794 5.6587424
1368467_at 12.944833 12.80534 12.856894 12.858457 12.9060545 12.869798 12.811582 12.952892 12.897108 12.917515 12.796333 12.953305
1368468_at 4.8143115 4.9274592 4.8556633 4.7706757 4.611197 4.7933564 5.070795 4.957348 4.828271 4.480301 4.6822505 4.4187107
1368469_at 5.7391787 5.616776 5.4908614 5.6930923 5.524348 5.4973974 5.5534544 5.579648 5.5275135 5.7304115 5.6463213 5.517243
1368470_at 8.47591 8.590687 8.530879 8.231532 8.608035 8.539706 8.295816 8.65639 8.616813 8.462128 8.329487 8.521103
1368471_at 5.551389 5.4777484 5.5388503 5.41787 5.42995 5.4190617 5.271947 5.3101788 5.257148 5.1319942 5.4478664 5.334055
1368472_at 4.9997916 4.859316 4.6246276 4.9101553 4.8070073 4.7510376 4.7683897 4.8329525 4.4665155 4.785295 4.8099756 4.6608124
1368473_at 5.09578 5.077655 5.047118 5.0887914 5.2357397 4.8514924 5.0878115 5.3584867 5.411391 5.02211 5.13435 5.089659
1368474_at 6.923694 7.4917893 7.508036 7.3486843 6.501542 7.4590325 6.6289606 6.7678814 7.688496 6.825115 7.080786 7.0409083
1368475_at 4.7891197 4.6383514 4.988536 4.8599453 4.729252 4.9399214 4.754181 4.87374 4.9784846 4.8293505 4.878635 4.735471
1368476_at 6.6199093 6.3834844 6.3951173 6.626345 6.1817913 6.2770715 6.4618273 6.554188 5.9778075 6.5631895 6.685924 6.479565
1368477_at 6.815588 6.629432 6.8980823 6.842852 6.9390206 6.9196477 6.7633057 7.006349 6.8710403 6.9021435 7.0001893 6.7634287
1368478_at 3.489381 3.6666827 3.716878 3.7744474 3.5933897 3.635617 4.0494003 3.6893137 3.7939458 3.8573174 3.5833733 3.55998
1368479_at 3.7504811 3.8937645 3.4842427 3.7419744 3.6169512 3.7117972 3.5369887 3.8025222 3.5971744 3.794156 3.7606063 3.4345007
1368480_at 5.946158 6.3239546 6.516376 6.312477 6.325536 6.117298 6.38552 6.056137 6.3415384 6.2558103 6.1577554 6.338909
1368481_at 4.7851086 5.3561277 5.443654 5.568108 5.2718663 5.2260942 5.3747907 5.7111154 5.0986285 5.248777 5.1772146 5.3126445
1368482_at 6.75044 6.3320427 6.649659 6.6843514 6.213835 6.4752383 5.9885554 6.3472414 6.7509823 6.2889743 6.4471536 6.274794
1368483_a_at 4.1834526 4.4111757 4.0942426 4.4129543 4.121697 4.1751227 4.3462763 4.428345 4.390664 4.339861 4.2927113 4.208889
1368484_at 4.8778763 4.8099265 5.154575 5.1418295 4.951506 4.823048 4.971717 4.938137 4.8842545 4.929569 5.113543 5.0677605
1368485_at 5.031603 4.9947844 4.9930525 4.99434 5.3136473 4.932457 5.117755 5.249299 5.258683 4.9189177 4.942998 4.995557
1368486_at 6.2495117 5.8699837 5.498009 5.0114336 5.8873997 5.9082556 6.6171427 7.084551 5.754531 5.7875752 6.6215777 5.307091
1368487_at 3.1937306 3.4411948 3.2869365 3.2994149 3.3042684 3.3945801 3.2326264 3.4133008 3.4467993 3.3036463 3.325178 3.1993747
1368488_at 9.029313 8.454015 8.534984 8.383743 8.550803 8.696682 8.64622 8.431868 8.676728 8.165518 8.371178 8.487047
1368489_at 4.8143115 5.001601 5.147943 5.0542135 4.9499865 4.836807 5.0241704 4.912531 5.3039894 4.976786 5.22018 4.851519
1368490_at 10.586934 10.041668 9.4461 10.076646 9.952994 9.477536 9.76676 10.024236 9.157868 10.272879 9.811883 9.496469
1368491_at 5.899739 6.1036906 6.271349 6.538847 6.045631 6.0795126 6.5534015 6.390029 6.304216 6.6352496 6.535057 5.921712
1368492_at 7.6529994 7.356165 7.1855707 7.3910227 7.1274385 7.219575 7.3635464 7.4006634 7.3004756 7.3604755 7.485962 6.7446513
1368493_at 4.7341514 4.2837934 4.8510823 4.9331923 4.930232 4.645399 4.701209 4.500106 4.657875 4.6141677 4.7494774 4.968948
1368494_at 3.7737198 3.8254054 3.6746845 4.0045614 3.8486598 3.7656665 3.9634564 3.8566039 3.858532 3.865808 3.882599 4.5216
1368495_at 5.462343 5.565536 5.720567 5.344075 5.597445 5.464775 5.496892 5.527343 5.7277794 5.4342995 5.387646 5.4915705
1368496_at 4.1724806 4.261755 4.2565928 4.349272 4.3983 4.357869 4.238386 4.1329966 4.5064087 4.1145453 4.1939716 4.2779202
1368497_at 10.712354 10.816887 10.885515 10.90252 10.80797 10.670552 10.372443 10.786102 10.9083395 10.761765 10.834457 10.850138
1368498_a_at 3.1215856 3.4836173 3.2034228 3.2464342 3.1448984 3.3017714 3.1069064 3.3394876 3.4259353 3.1923668 3.2224085 3.2054012
1368499_at 3.1579957 3.1077213 3.3733742 3.1852064 3.3183777 3.4203005 3.244483 3.3322816 3.3101304 3.3784401 3.2994215 3.2177389
1368500_a_at 6.596298 6.68259 6.7877884 6.6615705 6.711834 6.6965322 6.703936 6.793499 6.577686 6.7126536 6.7702055 6.489087
1368501_s_at 6.410619 6.9379616 6.5869184 7.0007625 6.461386 6.863938 6.693539 7.1506677 7.319407 6.954642 7.1304502 7.371059
1368502_at 3.997241 3.9273503 3.9837563 3.9957056 4.030866 4.0250053 4.0482388 4.0135007 3.9998307 4.106453 4.1656623 3.9974365
1368503_at 8.327057 8.962229 8.871338 8.849102 8.762527 8.716627 8.705267 8.923365 8.909248 8.949705 8.89608 8.426559
1368504_at 11.1659355 11.122542 11.132723 11.027918 11.111358 11.053973 11.15886 11.020134 11.09412 11.197251 10.965284 11.133031
1368505_at 4.698344 5.016364 5.163692 5.0619354 5.1942935 4.9106207 4.8375077 5.024983 5.252967 4.746019 5.0776196 5.7971463
1368506_at 4.5199656 4.771412 4.7056437 4.519533 4.8610687 4.6806636 4.7781534 4.597846 5.2941675 4.952892 4.890647 5.1524463
1368507_at 11.410909 11.455476 11.456733 11.390715 11.415365 11.460298 11.33159 11.425416 11.19625 11.448976 11.304507 11.415524
1368508_at 8.224684 8.525003 8.363011 8.302141 8.377483 8.516209 8.326257 8.350757 8.504322 8.466351 8.52864 8.508621
1368509_at 6.1611767 6.3251524 5.9332323 6.44217 5.89847 5.8546085 5.903559 6.14208 6.148948 6.577282 6.2391806 6.480438
1368510_at 4.3634043 4.399484 4.505147 4.633815 4.641897 4.7564936 4.66895 4.6705923 4.644147 4.63988 4.463393 4.4763327
1368511_at 4.1550727 3.8597124 4.2567635 4.206044 3.9832108 4.1726737 4.0313425 4.243359 4.3093166 3.9114537 3.9223604 4.3668833
1368512_a_at 10.160769 10.063185 10.01829 10.146411 10.623789 10.363184 10.628638 10.199209 10.329716 9.886311 10.370418 10.085289
1368513_at 6.80598 6.1063333 6.3370366 6.5113645 6.2310677 5.886584 6.306063 6.3683653 6.288835 6.474876 6.2498074 6.1901755
1368514_at 11.788548 11.607836 11.707499 11.583351 11.673985 11.610327 11.685612 11.623962 11.652075 11.609419 11.575883 11.690189
1368515_at 4.782401 4.7402296 4.6566124 4.8397903 4.85351 4.9305687 4.8722744 5.000906 4.7859287 5.129261 4.8083057 4.8434706
1368516_at 6.432286 6.390012 6.3799624 6.36188 6.3554873 6.3056097 6.2840843 6.553215 6.437003 6.3105407 6.31047 6.6345315
1368517_at 6.3356695 6.4242916 6.120348 6.14872 6.2445316 5.8431373 6.5819283 6.4373727 6.321977 6.3710723 5.918074 6.345692
1368518_at 7.905676 8.044367 8.077753 8.225079 7.566244 7.934714 7.6661863 7.7880588 7.779933 7.7467027 7.794169 7.8056955
1368519_at 5.099039 5.1216307 5.090389 5.1470776 5.1403503 5.2341733 5.0225306 4.98317 5.1223097 5.160469 5.1178904 5.2245297
1368520_at 12.784159 12.976456 12.801607 13.3105545 13.32854 13.101494 13.05491 12.934145 13.28809 12.505032 12.992058 12.893068
1368521_at 6.4693866 6.2879224 6.3340125 6.53023 6.1744957 5.9468184 6.4333377 6.4953885 6.4484453 6.69097 6.630546 5.9683547
1368522_at 3.986555 4.286059 4.208315 4.079054 4.4059234 4.406864 4.077351 4.265918 4.2892437 4.2344456 4.344561 4.4060726
1368523_at 4.1895747 3.8770795 4.0469546 4.1012826 4.1986027 4.0085998 3.8960252 4.0418005 4.067664 4.1969385 4.320767 4.014638
1368524_at 3.662709 3.6101103 3.5857952 3.845026 3.7956836 3.760733 3.7812514 3.651369 3.8580425 3.5665748 3.6722605 3.6917162
1368525_at 6.9177017 6.7953463 6.912467 6.9221554 6.795349 7.136978 7.072189 7.0728626 6.6614013 6.991113 6.938847 6.94497
1368526_at 7.4944596 7.3577805 7.3170176 7.592322 7.567572 7.573112 7.628395 7.555357 7.37075 7.496444 7.41997 7.5255723
1368527_at 3.1844556 3.2218766 3.194716 3.2506864 3.0932696 3.265899 3.331243 3.2858517 3.3386319 3.434866 3.2611697 3.313106
1368528_at 9.114647 8.545927 8.773993 8.615719 8.809245 8.688015 9.09108 8.57737 8.805223 8.953352 8.952339 8.859997
1368529_at 4.7847056 4.800412 4.5501776 4.6773667 4.7002883 4.4996133 4.993547 4.7716846 4.952938 5.0810165 4.849669 4.586321
1368530_at 4.615517 4.2169 4.638939 4.3875413 4.4174714 4.6899114 4.425928 4.5317636 5.0247498 4.471262 4.4546766 4.991174
1368531_at 3.5626466 3.8024395 3.5536911 3.5081344 3.5821905 3.3572114 3.5513823 3.635872 3.6148586 3.5676625 3.3837814 3.484413
1368532_at 3.867573 4.0700192 4.1320276 3.808243 3.9660919 3.6143806 4.0539675 3.8214478 3.8459542 4.0448847 3.8200185 3.8288085
1368533_at 5.2318325 5.581064 5.427055 5.346532 5.496607 5.5640507 5.3571854 5.280423 5.2752647 5.07837 5.1347675 5.408455
1368534_at 5.952367 5.8161416 5.859545 5.922217 5.823045 6.055943 5.8194156 5.7249026 6.169248 5.860453 5.95533 5.825626
1368535_at 5.3822174 5.455369 5.5419846 5.5217524 5.2318287 5.295459 5.3990016 5.4095116 5.381366 5.923012 5.5366554 5.2897825
1368536_at 10.670962 10.834266 11.197489 10.791027 10.807901 10.911271 10.744971 10.813754 10.943035 10.841366 11.024216 10.762763
1368537_at 6.38174 6.7113004 6.5795646 6.45546 6.633143 6.6825075 6.423607 6.6216483 6.8803744 6.940803 6.750905 6.887855
1368538_at 8.2954645 8.477858 8.361109 8.333506 8.535187 8.538321 8.600277 8.331778 8.749521 8.632479 8.626728 8.527687
1368539_at 3.4885416 3.3868186 3.3594227 3.3171043 3.5202503 3.3938482 3.5270507 3.3294785 3.2863967 3.328326 3.217242 3.191186
1368540_at 4.3589854 4.6275134 4.1002555 4.255705 4.401084 4.1297774 4.357108 4.450863 4.154253 4.3480916 4.1067305 4.171863
1368541_at 5.790089 5.746552 6.0777698 6.094572 5.901195 5.95361 5.7959857 5.686136 5.9249063 5.782759 6.0187755 5.70106
1368542_at 4.4489927 4.608983 4.5188303 4.5248394 4.4988112 4.7408247 4.219889 4.688905 4.7954974 4.2263546 4.799502 4.1942954
1368543_at 7.79427 8.23225 8.521175 8.511778 8.089308 8.633053 7.655523 8.224045 8.518095 8.792566 8.4967375 8.052238
1368544_a_at 4.809074 4.787962 5.300378 4.7696595 4.436635 4.997609 4.528009 4.8316813 4.5450788 4.6564755 4.6805844 5.062351
1368545_at 5.4431915 5.4179974 5.565212 5.564027 5.453548 5.5305 5.5422544 5.480584 5.792312 5.3534074 5.523602 5.5607696
1368546_at 4.7660747 4.749039 4.9930525 4.8621435 4.70315 4.7943735 4.937957 4.8673234 4.996399 5.0472975 5.022432 4.928768
1368547_at 3.9429357 3.9389758 3.9853513 4.030456 4.147065 4.0883164 4.1905556 4.267552 3.9773154 4.0342207 4.033726 3.792276
1368548_at 3.3972337 3.240277 3.2763672 3.322878 3.1933944 3.3957899 3.471963 3.179084 3.3300831 3.349769 3.3192027 3.3424208
1368549_at 9.272978 9.498133 9.539205 9.453954 9.599928 9.763557 9.337627 9.3176985 9.640973 9.413635 9.457342 9.446932
1368550_at 4.9171 5.0013094 4.882783 4.953906 4.7783127 4.921464 4.89765 4.937415 4.8313255 4.863132 4.859681 4.9254217
1368551_at 4.782401 5.0904436 5.0043526 5.1274834 5.0241966 4.9658866 4.967585 4.975935 4.953226 4.8911314 4.845684 4.86329
1368552_at 10.790915 10.859138 10.773572 10.947406 10.794259 10.672097 10.859788 10.949484 10.642101 10.61812 10.817607 10.72932
1368553_at 5.2248106 5.0662785 5.0702596 5.307047 5.047388 5.120434 5.5398035 4.978226 5.278721 5.02987 5.2893105 4.9283924
1368554_at 5.262511 5.5487185 5.669051 5.4758806 5.7068453 5.496087 5.512726 5.702734 5.473384 5.44796 5.485546 5.593051
1368555_at 5.4717255 5.6159434 5.3681293 5.701086 5.440998 5.334289 5.4903817 5.4579325 5.317287 5.613458 5.553898 5.333664
1368556_at 4.1883698 4.5882154 4.2964096 4.501252 4.604615 4.511362 4.6931467 4.572703 4.312953 4.6778326 4.424112 4.5333495
1368557_s_at 4.5196576 4.764153 4.7845626 4.5857677 4.5064673 4.601734 4.403324 4.627411 4.1814013 4.4521933 4.542903 4.171573
1368558_s_at 8.308666 8.247213 8.152817 7.475395 8.061335 7.8555303 7.776701 8.256781 8.151405 8.1154175 8.226303 7.966639
1368559_at 5.528892 5.4523864 5.469768 5.511441 5.5853586 5.5512443 5.263949 5.3328114 5.4982634 5.1688814 5.517117 5.4039307
1368560_at 5.3391 5.0708885 5.1142216 5.1816564 5.251629 5.327321 5.1881533 5.259708 5.4680114 5.1587973 5.4059734 5.236783
1368561_at 3.9597573 3.931927 4.1738987 3.8701353 4.163281 4.055091 4.023588 3.943209 3.7975156 3.9732845 4.1082134 4.0171027
1368562_at 4.84723 4.7573724 4.9689856 4.9990063 5.0966434 5.0415497 4.9673266 4.8932886 4.934888 4.8415484 4.840555 4.63224
1368563_at 7.5853057 7.921715 6.5979013 7.526873 6.3080955 7.126976 7.861648 8.105691 6.497859 6.3580995 7.691397 6.4927473
1368564_at 4.725937 4.5776176 4.9600515 4.560079 4.835347 4.8238115 4.8511076 4.8200483 4.836684 4.7542315 4.6950884 4.6723228
1368565_at 5.260857 4.3352757 4.6869893 4.687642 4.4002013 4.1025653 4.3442125 4.4935236 5.6882176 5.1415386 4.302648 4.552696
1368566_a_at 11.231689 11.341387 11.245683 11.182908 11.201869 11.324503 11.248762 11.293385 11.414239 11.170689 11.214724 11.278385
1368567_at 7.7791157 7.33371 7.5677524 7.584702 7.557612 7.457444 7.797371 7.635829 7.4683356 7.47759 7.525389 7.550029
1368568_at 5.682061 5.8540254 5.8270845 5.8122044 5.6604214 5.531641 5.425549 5.871734 5.7204895 5.7994485 5.609101 5.6840534
1368569_at 4.0088587 4.169347 3.654197 3.8080146 4.9831376 3.9860244 4.126018 3.8729465 4.029031 3.8295817 4.118337 3.9322274
1368570_at 7.9041233 7.9404044 7.756672 7.942551 8.127468 7.7131495 8.075923 8.043995 7.879756 7.7027206 7.9168425 8.188877
1368571_at 4.841786 4.7701135 4.3735886 5.0611525 4.547394 4.535992 5.0638423 4.8672137 4.8259616 4.87465 4.900853 4.7500067
1368572_a_at 5.2146897 5.350483 5.5842247 5.40245 5.4478626 5.11113 5.5775766 5.6069117 5.446739 5.515881 5.3617277 5.2390976
1368573_at 8.357985 8.222134 7.973104 8.109618 8.196775 7.962188 8.425516 8.233139 7.9402933 8.087419 8.196319 8.186592
1368574_at 10.508118 10.138884 9.69036 9.835899 10.086477 9.910233 10.479366 10.045121 9.839275 9.811873 10.128639 9.90827
1368575_at 5.494381 5.276138 5.475824 5.5602884 5.4712024 5.35341 5.3791723 5.484676 5.5416417 5.316325 5.413142 5.187435
1368576_at 4.018994 4.1316257 4.0013356 3.8205278 4.2210894 3.8654754 3.822604 4.2327027 3.8648725 4.0117645 3.8314896 4.063564
1368577_at 3.4480455 3.5103931 3.5829926 3.427381 3.5659943 3.332246 3.4383476 3.7039456 3.2779295 3.7504601 3.486601 3.4580183
1368578_at 4.8156433 5.0373793 4.7579036 4.6672816 4.736829 4.7325606 4.988829 4.795131 4.7343225 4.9661517 4.7807784 4.5451612
1368579_at 4.556538 4.615897 4.74201 4.6314597 4.6683464 4.6491594 4.763465 4.6983156 4.419911 4.511096 4.552552 4.45166
1368580_at 6.5209837 6.278658 6.393742 6.4365654 6.465436 6.3267183 6.06444 6.33204 6.37551 6.261272 6.291068 6.0995827
1368581_at 5.8878536 5.8445044 5.7322025 6.016171 5.7457 5.7714415 5.7385826 5.7522182 5.634422 5.9562798 5.730921 5.693488
1368582_at 4.296879 3.9921842 4.2784395 4.144704 4.0319195 4.1197805 4.241395 4.1916428 3.9237478 3.7790906 4.10437 4.010723
1368583_a_at 13.779954 13.668059 13.878598 13.8673935 13.7022915 13.852472 13.897656 13.674558 13.633327 13.892328 13.82695 13.910444
1368584_a_at 4.2483115 4.828525 4.5318656 4.67745 4.6126466 4.412915 4.719929 4.4003468 4.3919573 4.6454887 4.8158717 4.411973
1368585_at 5.856768 5.703294 5.9154797 5.86507 5.9174433 5.892768 5.7062626 5.891331 5.8096347 5.837638 5.9779196 5.4722385
1368586_at 5.013157 5.171394 5.0504208 4.954584 5.278879 5.084411 4.9107547 5.138129 5.259495 4.94491 5.1442547 4.893744
1368587_at 13.831606 13.779481 13.721459 13.794181 13.821504 13.793807 13.804464 13.90143 13.845455 13.873852 13.835505 13.804852
1368588_at 6.0853376 5.9472055 6.1599975 5.6577544 6.3260717 6.5645123 5.9476905 6.153661 6.1483364 6.3114057 6.0447493 6.582964
1368589_at 7.9031405 8.307463 7.662815 7.765848 8.015358 7.558627 7.751424 7.7322793 7.2252655 7.955101 7.9018207 7.7946734
1368590_at 4.4689345 4.0698724 4.1949406 4.131268 3.9928331 4.262771 4.3293395 4.484691 4.140507 3.8722875 4.3803344 4.267024
1368591_at 8.89886 8.837853 8.947953 8.852185 8.900865 8.790538 8.81268 8.886263 8.699474 8.841686 8.866432 8.838397
1368592_at 7.6789393 7.6047444 7.3098693 7.5465994 7.917945 7.5316243 7.54887 7.720338 7.806576 7.1092834 7.783822 7.6767735
1368593_at 9.020302 8.929647 8.784811 8.570684 8.7338085 8.548546 8.701723 8.691507 8.953451 8.246979 8.725002 8.422905
1368594_at 5.2476845 5.2226095 5.231845 5.3668737 4.991773 5.3516407 5.2691965 5.15528 5.3639965 5.044553 5.18558 5.032284
1368595_at 4.468465 4.4343634 5.0448427 4.802319 4.637709 4.469928 4.9052196 4.3078737 4.3724833 4.6621957 4.6613026 4.614247
1368596_at 6.9116297 6.7701244 6.964975 6.9812455 7.1838365 7.2878323 6.8897424 6.6650467 6.706179 7.1335354 7.0598674 6.842066
1368597_at 6.170361 6.0968757 5.980906 6.2369018 6.9654536 6.147811 6.0372114 6.0532002 5.991944 6.097732 6.1438365 6.0006523
1368598_at 6.245217 6.3280926 6.483767 6.2408915 6.414385 6.281418 6.3089504 6.493936 6.281313 6.512389 6.2132797 6.427389
1368599_at 5.631493 5.731502 5.6864395 5.8465934 5.6781936 5.487201 5.5135427 5.6501107 5.7898574 5.5089164 5.7038717 5.4779162
1368600_at 10.6968 10.877584 10.657911 10.620015 10.792302 10.831323 10.812481 10.752408 10.74085 10.797571 10.668517 10.999454
1368601_at 4.5154123 4.3115034 4.467843 4.6689067 4.5876594 4.6313715 4.529061 4.6134944 4.608043 4.573427 4.47379 4.5050883
1368602_at 3.8144455 3.6783304 3.8798134 3.8828027 4.016985 4.1917896 3.9319715 3.9833002 3.8667796 3.889191 3.8572896 3.6891
1368603_at 4.4390244 4.433956 4.709315 4.4517198 4.657546 4.4681416 4.5144744 4.657902 4.789941 4.6843343 4.5435295 4.491366
1368604_at 5.033021 4.968641 5.110292 4.954136 4.8289194 4.821423 4.7777147 4.741357 5.091278 4.755823 4.7453136 4.758676
1368605_at 4.900096 4.493357 4.5919466 4.800442 4.7789655 4.7321577 4.951951 4.6143494 4.775994 4.695963 4.4916654 4.760607
1368606_at 4.2478676 4.2811384 4.1958055 4.6630955 4.3225107 4.0554013 3.9944894 4.146214 4.1460676 4.1691513 4.2821026 4.0296564
1368607_at 7.7720714 8.993155 8.36054 8.593674 7.561558 7.9031863 7.8772135 7.6962414 7.491667 7.9040613 7.137768 8.184775
1368608_at 10.485037 10.208536 10.422396 10.445316 10.355446 10.645579 10.574005 10.483601 10.458722 10.634838 10.490383 10.254045
1368609_at 12.663974 12.621113 12.754035 12.654047 12.641199 12.6551895 12.582042 12.697964 12.555044 12.802635 12.651701 12.642096
1368610_at 4.0410767 3.94705 3.9229202 3.8654692 3.8650255 4.1671066 4.0273767 3.805646 3.8263373 3.924672 3.6624076 3.741734
1368611_at 3.9040203 3.6436272 3.768903 3.734624 3.7181056 3.7806885 3.829938 3.7863746 3.9369571 3.6899927 3.780623 3.802427
1368612_at 5.343667 5.5449405 5.4864883 5.372396 5.373035 5.232234 5.207302 5.34987 5.7074113 5.443367 5.360522 5.2379246
1368613_at 3.951432 4.221201 3.8216138 4.424394 4.3403177 4.159633 4.1283026 4.2767224 3.8713353 4.312901 4.3640924 4.177887
1368614_at 8.226578 8.181297 7.957145 7.8778915 8.316751 7.9814816 8.414955 8.024868 8.331299 8.018302 8.094811 8.007623
1368615_a_at 4.434928 4.689147 4.833927 4.5396767 4.798264 4.8181543 4.4611287 4.5433517 4.8773646 4.7241507 4.6822505 4.4871426
1368616_at 6.1614857 6.0933404 6.2543573 6.0119247 6.0700893 6.055052 6.151884 5.837437 6.1465015 6.0087733 6.2255297 5.759599
1368617_at 4.9222455 4.156517 4.13961 4.4054756 4.188901 4.808339 4.2471743 5.156371 4.4341183 4.977869 4.6024218 4.8106823
1368618_at 9.223326 9.293945 9.212641 9.303045 9.258153 8.88519 9.037066 9.15496 9.109183 9.165634 8.852572 9.094769
1368619_at 5.0813684 5.282856 5.4416933 5.1513157 5.4585257 5.2106895 5.2281036 5.34987 5.398587 5.2682743 5.0694404 5.289438
1368620_at 5.4270287 5.688403 5.6545963 5.699526 5.7919497 5.696139 5.6027603 5.559773 5.4759192 5.613494 5.5313134 5.262703
1368621_at 11.013755 11.061762 10.811377 11.164566 11.1252365 10.869993 11.129024 10.942489 10.850341 10.727995 10.828675 10.79942
1368622_at 4.350115 4.205138 4.3369007 4.301374 4.3037853 4.207848 4.148923 4.190242 4.275094 4.2817106 4.22929 4.332442
1368623_at 4.6350555 4.4281683 4.614896 4.5910673 4.787178 4.4463425 4.310418 4.4012823 4.612465 4.4433184 4.3742495 4.236803
1368624_at 3.6898258 3.6504784 3.7510557 3.657336 3.6634893 3.764026 3.6848333 3.9899635 3.8734293 3.9289694 3.7931743 3.575325
1368625_at 5.0715694 5.2008476 5.3725557 5.0493326 5.0501766 5.470789 5.437486 4.9680796 5.217558 4.941437 5.3628373 5.26256
1368626_at 4.289722 4.097685 4.3863397 4.17468 4.4651375 4.2276945 4.203189 4.406758 4.3659115 4.126282 4.3881507 4.322015
1368627_at 12.720501 12.566745 12.490769 12.7482605 12.837075 12.605762 12.695535 12.820439 12.869305 12.748201 12.510743 12.884665
1368628_at 3.8562212 3.7997684 3.8082597 3.7382946 3.7399635 3.7226346 3.629129 3.7682579 3.5574749 3.777674 3.8669493 3.8866656
1368629_at 4.2775154 4.4054947 4.4627457 4.3233647 4.6938105 4.572461 4.4509087 4.42561 4.62521 4.552406 4.3711214 4.6885858
1368630_at 3.5675898 3.6436272 3.3297155 3.634777 3.7694297 3.5663788 3.795432 3.555683 3.3375666 3.6148064 3.6798832 3.6398866
1368631_at 4.2902904 4.639683 4.2031116 4.326276 4.3473153 4.274581 4.3691864 4.5534344 4.2595997 4.180359 4.178148 4.246016
1368632_at 3.205278 3.4568658 3.3022327 3.2013679 3.5537856 3.2876096 3.4085562 3.6650515 3.4530127 3.7145429 3.3741384 3.3584776
1368633_at 3.6708446 3.5567622 3.6433132 3.5296812 3.6195657 3.6843705 3.5472236 3.4877644 3.5323954 3.5711036 3.5779173 3.6159012
1368634_at 7.9163785 7.9960494 7.997787 8.100269 8.000601 8.043707 7.9871025 7.9392247 8.0295315 8.142878 7.957125 7.9202323
1368635_at 4.2994986 4.349064 4.21091 4.372053 4.142185 4.135379 4.3425226 4.383401 3.9653614 4.2746344 4.2192135 4.2432127
1368636_at 5.422259 5.5701423 5.417121 5.6768394 5.4868526 5.5571666 5.5843353 5.371188 5.7154083 5.5063686 5.636304 5.797584
1368637_at 4.182245 4.398011 4.2124414 4.0211067 4.0609055 3.914037 3.9369721 4.153218 4.186475 3.9012282 4.026788 4.0063686
1368638_at 5.343112 5.4116726 5.6118174 5.4178696 5.3258905 5.610183 5.537592 5.310341 5.5011263 5.365387 5.421303 5.422308
1368639_at 3.8310335 4.0415525 4.1823754 3.9681158 3.6889353 4.149068 3.8927257 3.989768 4.210787 3.994619 3.8673773 3.7584774
1368640_at 5.2847033 5.049964 5.3190265 5.0887914 5.265261 5.1616163 5.037204 5.1578727 4.938518 5.1739836 5.208963 5.193558
1368641_at 4.494206 4.714816 4.3673725 4.471493 4.495115 4.725268 3.9919584 4.341863 4.567346 4.427548 4.46369 4.77697
1368642_at 9.258644 9.18392 8.998808 9.278824 9.271899 9.011797 9.133691 9.243145 9.171019 9.197512 9.131059 9.562449
1368643_at 4.173063 4.0464497 4.0928593 4.236837 4.0547466 4.033943 4.1541595 4.0441766 3.9005945 4.2005415 4.3946533 4.489322
1368644_at 4.435177 4.517397 4.176687 4.5232153 4.1716385 4.3114076 4.337297 4.4159427 4.472328 4.338739 4.193901 4.684189
1368645_at 6.2439094 5.977247 6.1240764 6.327821 6.149294 6.2579875 5.664486 6.0303617 6.0250936 6.443545 6.3418074 6.1305976
1368646_at 8.940405 8.9059515 8.709652 8.932201 8.799794 8.66588 9.189096 8.993433 8.551688 8.998661 8.438546 8.917745
1368647_at 7.632595 7.501262 7.661215 7.418057 7.342866 7.397683 7.4215984 7.3742933 7.434615 7.500781 7.2961535 7.507659
1368648_at 4.1747284 4.5568123 4.5494337 4.7992287 4.5563025 4.637616 4.420245 4.575593 4.521819 4.422756 4.7555285 4.4601765
1368649_at 8.112906 8.040659 8.010464 7.895848 7.924106 8.087374 8.104906 8.0254135 8.007011 8.130213 7.741652 7.7732434
1368650_at 6.8056684 7.6280694 8.047774 7.61906 9.175849 8.067034 8.463494 8.145002 8.727144 7.112507 8.409792 7.7783504
1368651_at 10.914157 10.728795 10.691837 10.515537 11.274243 11.206155 10.961763 11.111924 10.794472 10.299623 11.103184 10.96895
1368652_at 6.947967 7.0083365 6.835731 6.844453 6.7855344 6.8655267 6.9390945 6.7177033 6.988499 6.9763956 6.748213 6.97605
1368653_a_at 10.920733 10.887117 10.892728 10.907162 10.861015 10.945721 10.899262 10.924454 10.915176 10.79985 10.79318 10.816123
1368654_at 6.3984 6.742442 6.68286 6.590285 6.464053 6.926075 6.6155033 6.577697 6.4635 6.881242 6.4572883 6.6770906
1368655_at 9.271718 9.270498 9.324211 9.573842 9.429428 9.17103 9.269998 9.43766 9.502192 9.467677 9.469319 9.175122
1368656_at 4.1817446 3.9164863 3.8130276 4.00521 3.938686 4.0266385 4.091959 4.161085 4.0932794 4.038379 4.3703156 3.947111
1368657_at 3.6503916 3.728091 3.779619 3.7866542 3.9246025 3.8901017 3.6533983 3.8312042 3.6658552 3.7837253 3.6444867 3.6865003
1368658_at 4.768241 4.896204 4.6369224 4.7292757 4.6488705 5.325496 4.671916 4.492081 4.7264776 4.5757313 4.7704372 4.897983
1368659_at 11.065835 10.809484 10.794587 10.81608 10.681898 10.800428 10.994082 9.795255 11.250482 10.76258 10.266762 10.449699
1368660_at 4.8881154 4.7752733 5.1644287 4.8849764 4.8504095 4.7613897 5.0643697 4.818045 4.792819 4.919222 4.879922 4.6877155
1368661_at 6.6295977 6.6919537 6.520476 6.431339 6.6027904 6.5401053 6.4193826 6.6476736 6.897856 6.1390653 6.771052 6.289409
1368662_at 7.3139887 7.16105 7.1240935 7.609944 7.458109 7.486904 7.369159 7.3997717 7.423695 6.6093416 7.396347 7.2136064
1368663_at 3.4625645 3.772431 3.6454034 3.7954383 3.499691 3.6466079 3.807637 3.5463517 3.7563741 3.5649977 3.7732863 3.6942165
1368664_at 5.40952 5.2698145 5.6433563 5.49232 5.556279 5.3215594 5.0260367 5.200085 5.597176 5.3401423 5.487509 5.3141327
1368665_at 8.471963 8.491209 8.4894285 8.331322 8.440378 8.487551 8.514208 8.544336 8.3658085 8.503456 8.382581 8.43038
1368666_a_at 4.180439 4.011298 3.8890011 3.791081 3.8334968 3.8198602 3.6759202 3.7480998 3.7485523 3.5597785 4.053532 3.7355344
1368667_at 5.0780206 5.097334 5.659609 5.277295 5.52051 5.1883144 5.2908382 5.346117 5.4308176 5.3010755 5.0956764 5.0688567
1368668_at 8.731385 8.867853 8.967936 8.772573 9.023541 9.202688 8.802781 9.03126 8.851995 9.009462 8.874543 8.902102
1368669_at 7.397183 7.359265 7.4427595 7.339008 7.350388 7.563378 7.2531075 7.4607463 7.4841795 7.248354 7.21766 7.574426
1368670_a_at 5.69022 5.601236 5.7210603 5.7104564 5.457846 5.832021 5.814819 5.5187507 5.430659 5.4060283 5.635457 5.3762093
1368671_at 6.3258405 6.3843384 6.621774 6.336673 6.400853 6.5171514 6.236271 6.4700637 6.7458606 6.359151 6.4683995 7.066044
1368672_at 4.390466 4.4383383 4.618429 4.6738462 4.5439053 4.517494 4.3748384 4.5171595 4.609125 4.482852 4.653163 4.132828
1368673_at 3.9193254 4.021514 4.082476 4.080256 4.163775 3.9187646 3.9123044 3.9743023 4.1369514 3.848078 3.8967154 4.058577
1368674_at 11.422109 11.391234 11.462768 11.490806 11.597182 11.507382 11.405148 11.51748 11.371939 11.29461 11.368445 11.439722
1368675_at 7.7137594 7.787533 7.9548984 7.879576 7.3123627 7.7750893 7.6932993 7.9807196 7.866714 7.612355 7.5940638 7.807088
1368676_at 5.499121 5.6246295 5.3042617 5.2599654 5.536763 5.2964196 5.5146685 5.2241597 5.0240626 5.2382936 5.20397 5.311742
1368677_at 3.8550599 3.7197697 3.5083425 3.7512667 3.6870036 3.630767 3.813243 3.819447 3.7814193 3.6440887 3.6075907 3.8026385
1368678_at 4.371703 4.422328 4.468996 4.3376474 4.3918343 4.3070564 4.5864096 4.3753815 4.2848835 4.4675927 4.302277 4.1171474
1368679_a_at 7.397076 7.386259 7.348538 7.1944113 7.1500454 7.1332054 7.272446 7.085888 7.4405866 7.1876435 7.2071223 7.338644
1368680_a_at 4.6874094 4.4918785 4.4817424 4.1111 4.464376 4.6218224 4.478628 4.60593 4.3118176 4.5089855 4.3239675 4.55052
1368681_at 6.2199416 6.1357327 6.1847677 6.1068563 6.077247 6.06537 6.187805 6.0004377 6.2803893 6.033906 6.0854807 6.108439
1368682_at 4.1380963 4.460933 4.598687 4.533692 4.6281886 4.6441708 4.405673 4.346645 4.389619 4.393064 4.400844 4.250987
1368683_at 3.2696512 3.137605 3.3078318 3.4891393 3.2644525 3.0039332 3.1368039 3.193524 3.3386319 3.4108338 3.2811852 3.368124
1368684_at 5.4986525 5.6347246 5.569668 5.818701 5.321043 5.9100137 5.631661 5.5555887 5.5381727 5.468274 5.666437 5.3092012
1368685_at 5.1205873 5.1046376 5.003678 5.288591 5.2046986 5.1495485 4.925133 5.026221 5.219363 5.157192 5.0766025 5.021796
1368686_at 13.983391 13.920475 13.991112 13.961933 13.96409 13.995329 13.96409 13.944356 13.95244 13.922628 13.957571 13.961762
1368687_at 6.1455483 6.0918407 6.2543054 6.091412 5.993563 6.288212 6.0094028 5.9959674 6.006817 6.04915 6.165421 6.0537004
1368688_at 4.777959 4.991998 4.944833 4.6787653 4.97371 4.9082236 4.902386 4.7214766 4.728998 4.675089 4.6684856 4.764882
1368689_at 4.1305113 4.065507 3.9590786 3.8615427 4.107771 3.874347 4.1334305 3.6955016 4.1184363 4.3266525 3.9530735 3.9792569
1368690_a_at 4.257994 4.478626 4.4464526 4.2300057 4.518941 4.3033614 4.4814634 4.451364 4.4392786 4.2505445 4.49386 4.1656947
1368691_at 4.7613463 4.561081 4.541326 4.751912 4.830209 4.5499916 4.6559615 4.5394225 4.6028194 4.856206 4.90536 5.0024242
1368692_a_at 8.872193 8.654972 8.762758 9.54461 8.721392 9.160092 8.999925 8.409905 8.432394 8.685173 8.889057 8.706542
1368693_at 7.484763 7.1574903 7.170224 7.2286015 7.241566 6.9462657 6.9553885 7.1522136 7.1347737 7.0977874 7.2128425 6.9608684
1368694_at 4.138035 4.220004 4.199481 4.128318 4.2436147 4.2725315 4.127449 4.0256867 4.167082 4.018487 4.140147 4.1631155
1368695_at 12.588377 12.637388 12.421125 12.2477045 12.575808 12.407648 12.486546 12.398879 12.557881 12.459648 12.563154 12.468594
1368696_at 5.06725 5.1155124 4.9900103 5.1173196 5.149215 5.330395 5.3104353 5.2376413 5.2697563 5.0619826 5.2971673 5.17774
1368697_at 3.8306813 3.8975723 3.7555995 3.9141824 3.9106731 3.6347857 3.9191072 3.702588 3.984532 3.8962462 4.0542126 3.5091596
1368698_at 6.5333023 6.2080226 5.901148 6.1190147 6.210515 5.741833 6.2468634 6.116096 6.2695837 6.059301 6.1052423 6.056539
1368699_at 3.9456658 4.4595804 4.019635 4.070467 4.2210894 4.2792444 4.4004555 4.280979 4.2294292 4.114156 3.9949799 4.256075
1368700_at 4.7203355 4.57854 4.6936183 4.670295 4.548547 4.567208 4.6227694 4.4310036 4.8495903 4.447253 4.8485045 4.5107164
1368701_at 5.204795 5.2967596 5.4851413 5.34271 5.2823052 5.2980967 5.204692 5.11934 5.2418647 5.0936394 5.350568 5.1468277
1368702_at 8.949757 9.222721 9.067362 9.251111 9.005431 9.394588 9.021432 9.1994915 9.201706 9.262343 9.239342 9.369022
1368703_at 6.9373274 7.0400267 6.895336 7.1101313 6.9520483 7.0120187 6.8867073 6.8661623 7.17743 6.9691863 6.761486 6.891711
1368704_a_at 4.509408 4.5141945 4.3983164 4.377001 4.2127457 4.550085 4.6082134 4.282771 4.5101137 4.5112233 4.641473 4.4144354
1368705_at 4.9078093 5.0926347 4.894937 4.9592466 5.103437 5.1022234 5.314978 5.2067423 4.8936086 4.9604893 5.006779 4.787329
1368706_at 11.949477 11.706654 11.993626 11.886995 11.76874 11.69717 12.04636 11.888824 11.718642 11.873832 11.715618 11.899281
1368707_at 13.685444 13.60843 13.624868 13.580089 13.595517 13.6023855 13.603197 13.542244 13.550773 13.556552 13.581682 13.592571
1368708_a_at 4.954537 4.7511287 4.706883 4.7141447 4.820654 4.8241735 4.9213333 5.0408726 4.9300237 4.7788305 4.946753 4.8409476
1368709_at 3.9186954 4.1285763 4.0328865 3.97763 3.987662 3.892501 3.9028213 4.0077477 3.7419841 4.050191 3.9062092 3.9718304
1368710_at 6.97573 6.9717393 6.987585 6.904385 6.832868 6.9985776 6.859547 6.881601 6.828677 7.066219 6.914826 7.3670125
1368711_at 8.699404 8.102377 8.556709 8.708674 8.477828 8.697904 8.774671 8.483069 8.736743 7.5253367 8.499629 8.490087
1368712_at 8.710787 8.861244 8.96653 8.912939 8.98591 9.0746565 8.842102 8.877496 9.32762 8.771284 8.854154 9.215456
1368713_at 4.347549 4.615821 4.480313 4.8064504 4.4752183 4.098099 4.4945135 4.31355 4.2481914 4.3592324 4.576374 4.5926466
1368714_at 3.4132779 3.4959753 3.4756446 3.6278923 3.7043433 3.4925284 3.497844 3.5671911 3.4936404 3.3334467 3.5424743 3.4866314
1368715_s_at 4.1121902 4.2433014 4.1817617 4.403 4.253403 4.0034657 3.9866366 4.3098454 4.1531057 4.021563 4.077951 4.1971083
1368716_at 4.2376776 3.880285 4.350759 4.1383376 4.2809668 4.221221 4.4136353 4.469764 4.1147575 4.202959 4.3654647 4.228697
1368717_at 10.247867 10.309099 10.322465 10.159738 10.203239 10.28951 10.575093 10.4558525 10.170361 10.0898075 10.219187 10.443119
1368718_at 6.4249854 6.3986635 4.9047713 8.828214 9.287917 5.201837 9.570318 8.689915 3.7450497 9.30628 8.281257 9.067884
1368719_at 4.9624934 5.086913 5.3953986 5.365163 5.203061 4.962625 5.105461 5.2056727 5.2677145 5.199809 5.413062 5.0947886
1368720_at 13.217174 13.317032 13.264595 13.005735 13.043227 13.122554 13.112831 13.165137 13.262785 13.276119 13.283664 12.98142
1368721_at 5.976927 6.115668 6.140859 5.8645153 6.0271783 5.9551406 5.957629 5.753313 6.314671 6.0134153 6.171905 6.023055
1368722_at 3.5147774 3.850277 3.6716309 3.4199533 3.597965 3.7852514 3.8623896 3.7868261 3.8018174 3.7405927 3.707086 3.6039186
1368723_at 4.908323 4.810715 5.1657147 4.9507866 4.790855 5.044754 4.8860207 4.944717 4.712592 4.7566695 4.8722653 4.707444
1368724_a_at 5.9908657 6.0100265 6.0167484 5.9070625 5.859587 5.723369 5.965955 6.0309973 5.8768 5.905215 5.8500743 5.853213
1368725_at 4.7755613 4.7182317 4.664193 4.817992 4.502853 4.792865 4.8974667 4.7990723 4.704543 4.426133 4.780779 4.6872425
1368726_a_at 6.3831434 6.4271173 6.3041883 6.3402395 6.4480877 6.270708 6.561693 6.5361767 6.7965956 6.269465 6.6535077 6.7570896
1368727_at 3.7239363 3.7361794 3.6418927 3.7457674 3.822272 3.7555804 3.833891 3.7008657 3.539609 3.8410075 3.6603615 3.6620376
1368728_at 5.344056 5.5301404 5.3630457 5.426126 5.3930216 5.7412767 5.185852 5.176647 5.613847 5.08815 5.3022313 5.319856
1368729_a_at 4.404416 4.5224037 4.131707 4.48717 4.484315 4.5320573 4.531387 4.477644 4.236352 4.148086 4.3772078 4.389681
1368730_a_at 4.381522 4.4835157 4.421624 4.61541 4.3647275 4.4685135 4.681636 4.3040776 4.5276446 4.2522125 4.3582563 4.222829
1368731_at 13.422888 13.56124 13.511173 13.248061 13.292326 13.216456 13.491132 13.525295 13.214126 13.556876 13.667376 13.455971
1368732_at 7.2982335 7.2966795 7.0170994 7.1070304 6.589127 7.0145035 6.771333 7.036862 6.858134 6.8897142 7.1494102 7.1476283
1368733_at 13.19205 13.299301 13.088345 13.394766 13.399572 13.013695 13.337183 13.126558 13.201253 13.238648 13.374858 12.951304
1368734_at 4.6525917 4.5247154 4.6762943 4.743819 4.63575 4.520029 4.4827547 4.781969 4.5635996 4.639988 4.655342 4.6268578
1368735_a_at 4.1605535 4.2473736 4.2057457 4.212997 4.356717 4.2393293 4.281986 4.0901146 4.1405125 4.1717205 4.3327303 4.2406735
1368736_at 3.4995646 3.5005255 3.406642 3.4558334 3.6823199 3.422723 3.9172945 3.6300626 3.6918747 3.4222531 3.6410275 3.487424
1368737_at 5.1369867 5.0387454 5.3252716 5.1337986 5.0083103 5.28656 5.032937 4.8215394 5.0981293 4.9141693 5.165731 5.2926464
1368738_at 3.3559916 3.5196488 3.5563333 3.599737 3.676227 3.7483087 3.6360042 3.7666361 3.5772223 3.5925646 3.7130451 3.6332612
1368739_s_at 4.808068 5.059959 4.7493873 4.828442 4.6762614 4.7155457 4.63399 4.7414694 4.866956 4.966387 5.1470475 4.4692407
1368740_at 4.28346 4.185916 4.3428183 4.5145507 4.479398 4.2596736 4.4283476 4.3328047 4.018306 4.5449524 4.14124 4.306741
1368741_at 13.346849 13.385244 13.33041 13.260919 13.166987 13.383738 13.268972 13.28553 13.357024 13.300363 13.307419 13.257811
1368742_at 6.851772 6.7855577 6.783079 6.911774 6.820786 6.6964374 6.729266 6.8185616 6.9297566 6.8360925 6.889568 6.5414653
1368743_a_at 4.1002216 4.057805 4.22414 4.036688 4.120495 3.9836335 4.1458254 3.9095173 4.0726204 4.1932116 4.1990814 4.1038795
1368744_a_at 4.015505 4.0141916 4.178232 4.0013323 4.0927076 4.1563835 4.382086 4.1806574 3.9248223 4.101965 4.0808487 4.028726
1368745_at 6.5480804 6.283971 6.443893 5.599407 5.8088617 5.71888 6.2727203 6.6734953 6.5349684 5.7503567 6.252163 6.740829
1368746_a_at 5.2623863 5.4535537 5.4246016 5.768793 5.437298 5.4639792 5.2945824 5.5821533 5.314546 5.474856 5.3199763 5.412655
1368747_at 4.8798013 4.981702 5.153003 5.3236 5.271143 5.1104274 5.22024 5.2200356 4.926698 5.1559463 5.155067 5.0251923
1368748_at 5.743177 6.227186 6.1038713 5.8217373 5.875512 6.109808 5.387392 6.0270777 6.000635 6.167892 6.3604136 6.1598206
1368749_at 5.9093866 5.6909027 5.9529114 5.9498377 5.957276 5.7444677 5.8566093 5.9987397 5.6306767 5.8159065 5.985136 5.9844117
1368750_a_at 4.0475783 4.263813 4.4538445 4.1787167 4.242973 4.3793874 4.3238397 4.6692743 4.2148485 4.2911167 4.1823845 4.3937087
1368751_at 3.5971348 3.8609552 3.8114266 3.6544597 3.718097 3.873865 4.079836 3.8046935 3.988116 3.9477744 3.7242785 4.0177946
1368752_at 3.8236613 3.9644618 4.134387 4.1544147 3.828429 4.0877333 3.9651887 3.8452091 4.1232123 3.990129 3.918793 4.087187
1368753_at 4.20712 4.2852316 4.1047263 4.453285 4.2137814 4.103203 4.1986732 4.2624645 4.0546746 4.3330107 4.339446 4.1321363
1368754_at 6.3156238 6.668069 6.2623897 6.3310666 6.0971894 6.2483644 6.1021066 6.1003346 6.2066517 6.1237106 5.973012 6.1104164
1368755_at 10.964698 10.933329 10.69933 10.606982 10.440557 10.388708 10.692789 10.909396 10.389757 11.076854 10.85484 10.043388
1368756_at 5.385611 5.062621 5.030533 4.96084 5.148874 5.136682 5.3697486 4.992388 5.0989513 4.7362127 4.98305 5.1956787
1368757_at 4.046985 3.8501415 3.8827605 3.9449582 4.1153836 3.916176 3.9660232 3.9510527 4.3048143 3.9399066 3.9522998 3.7788448
1368758_a_at 4.927774 5.0603566 5.0462227 4.9101553 5.024176 5.205233 5.0471516 4.970132 5.0360785 4.8477936 4.9355693 4.793973
1368759_at 5.0475254 5.3250766 5.310156 5.029425 5.0856347 5.104058 5.22024 5.4031935 5.4179254 4.947391 5.355489 5.117377
1368760_at 4.188797 4.1817036 4.1057677 4.3186994 4.023704 4.072828 3.8478224 4.0900116 4.3996053 4.064175 4.3955956 4.169732
1368761_at 4.1622677 3.722384 3.9394665 3.7706034 3.8849084 3.935921 3.6681535 3.8536851 4.0224333 3.802012 3.951719 3.862933
1368762_at 5.587937 9.724197 9.722803 5.727433 10.960337 9.894403 9.87951 5.9013286 9.819627 9.559295 9.5621605 5.984198
1368763_at 4.9105053 4.960125 5.2787766 4.898182 5.172161 5.073941 5.0315213 4.9326367 5.129189 5.2060976 4.787019 4.960517
1368764_at 3.2651172 3.3338356 3.323007 3.3235018 3.4625108 3.3123991 3.4313703 3.4788878 3.479979 3.3180113 3.384593 3.5802443
1368765_at 4.66223 4.9274387 4.822224 4.7881503 4.7072735 4.7494154 4.599019 5.0101905 4.98481 4.732173 4.9278717 4.469401
1368766_at 4.4130955 4.4326777 4.7313614 4.742704 4.70315 4.3515677 4.736678 4.4887404 4.701934 4.6403837 4.515208 4.723999
1368767_at 5.3979263 5.564596 5.5604277 5.4776363 5.731001 5.6121187 5.4552355 5.5501804 5.609795 5.701458 5.3906 5.373168
1368768_at 5.654109 5.7985067 5.440805 5.752739 5.6612477 5.65645 5.637081 5.7536297 5.976489 5.604075 5.890429 5.423197
1368769_at 11.329746 11.367315 11.610931 11.597295 11.468871 11.530485 11.483039 11.492468 11.341538 11.742362 11.596544 11.399343
1368770_at 4.1087513 3.9898987 3.9478185 3.9509754 3.8274853 3.7806888 4.146618 3.9679434 4.2380753 4.0280666 4.2212677 3.5397496
1368771_at 4.585604 4.886877 4.5766935 4.725345 4.6866684 4.740783 4.4816628 4.8189907 4.8846464 4.7770333 4.4783316 4.738058
1368772_at 5.4215746 5.2295403 4.9929276 5.360304 5.187068 5.3067145 5.373624 5.5015755 5.2874913 5.2747507 5.270983 5.4660397
1368773_at 3.8151162 3.8951452 3.8608892 3.7009716 3.897987 4.197804 3.6803224 3.953841 3.7738469 3.5916357 3.8260272 4.0793033
1368774_a_at 5.6937666 5.4294195 5.386734 5.4971924 5.4990582 5.4298506 5.475514 5.5571294 5.492988 5.4874187 5.5247273 4.917551
1368775_at 4.5315685 4.848019 4.3317337 4.4911747 4.6119723 4.3479023 4.5354433 4.9352503 4.560097 4.1601257 4.599279 4.898788
1368776_at 4.506853 4.517676 4.68788 4.4793186 4.5839086 4.53105 4.5932245 4.7396517 4.428602 4.5508175 4.7621355 4.3377986
1368777_at 4.4121957 4.4165874 4.4599085 4.3745713 4.6378546 4.2958965 3.9868348 4.4690914 4.2003975 4.3538284 4.6209836 4.421548
1368778_at 7.466786 8.203304 8.47683 8.876167 7.826095 7.973559 6.3330297 8.733397 8.466674 8.008859 7.407519 8.29784
1368779_a_at 8.081661 7.925787 7.670162 8.29024 8.054594 7.557985 8.0928955 8.027808 8.017562 7.9119444 7.92513 8.001285
1368780_at 4.8905277 5.0162287 5.2236905 5.212107 5.045114 4.8696227 5.1739326 5.130946 5.1951237 5.2920427 5.1041255 5.0884295
1368781_at 4.795141 4.7403746 4.9183254 4.801663 4.7518997 4.8655148 4.8738055 4.621762 4.7453594 4.8883476 4.8591986 4.7407413
1368782_at 3.8189573 3.7376163 3.9029117 3.6715364 3.8165617 3.6432028 3.8142743 3.9615326 3.8869798 3.7511754 3.970471 3.8733244
1368783_at 4.1747284 4.338364 4.299614 4.2547364 4.237604 4.2098336 3.9868348 4.0581174 4.3386736 4.040065 4.438538 4.3611593
1368784_at 8.483543 8.56354 8.943008 8.465932 8.683134 8.628935 8.702734 8.563002 8.675546 8.702968 8.596894 8.6655035
1368785_a_at 3.3938413 3.5848625 3.3905337 3.4037864 3.540765 3.3670444 3.5447204 3.5185223 3.565484 3.3877227 3.5321047 3.6806326
1368786_a_at 4.308772 4.3918133 4.2429266 4.2960176 4.118428 4.141071 4.029623 4.287076 4.241701 4.2253594 4.389189 4.2775583
1368787_at 6.172894 6.097368 6.108532 6.1590204 6.3364544 6.0773044 6.1502147 6.0345073 6.288361 6.1525254 6.3912673 6.124541
1368788_at 4.6025352 4.6746473 4.690213 4.582185 4.703804 4.5526314 4.674061 4.5362177 4.520192 4.5232143 4.640492 4.4322844
1368789_at 4.831718 5.495961 5.146353 5.4406214 5.4551644 5.3130465 5.2991133 5.1653585 5.627491 4.714061 5.0845313 4.6885858
1368790_at 12.2209635 12.202922 12.212447 12.13235 12.00511 12.197608 12.124818 11.991008 12.08979 12.065839 12.151969 11.943283
1368791_at 5.273618 5.288253 5.143055 5.259965 5.2322183 5.1087637 5.25988 4.9566298 5.214925 5.322981 5.512418 5.1301155
1368792_at 6.3973274 6.156549 6.476152 6.2752924 6.6148367 6.3863297 6.3218536 6.565788 6.414774 6.5151095 6.4002004 6.164006
1368793_at 4.5845957 4.483882 4.8953524 4.708865 4.477455 4.3659534 4.6606255 4.3850746 4.529475 4.489767 4.620179 4.4309464
1368794_at 11.237693 11.0753145 11.102653 11.045885 11.1521225 11.184279 11.424104 11.225286 10.997347 11.121452 11.353829 11.176299
1368795_at 6.5340896 6.5248785 6.401803 6.7150455 6.3981543 6.4951077 6.705614 6.533054 6.5948105 6.3877707 6.579557 6.308056
1368796_at 6.0554004 6.2647514 6.2721586 6.2756186 6.0955143 6.1618056 5.9885554 5.985282 6.0678225 5.957498 6.1241913 6.0873694
1368797_at 8.393391 9.371677 9.212332 9.213373 8.455675 7.635176 8.434698 8.941732 8.767567 9.54617 8.651018 8.225349
1368798_at 4.0376616 3.7759967 3.9430068 3.8566878 4.0906057 4.0557423 3.8916216 3.872161 3.8297272 3.8830526 4.0852194 3.792654
1368799_at 5.819347 5.1315327 5.2283244 5.4837117 5.475233 5.7518344 5.660253 5.5359645 5.352894 5.4124436 5.3743787 5.7618713
1368800_at 4.022662 4.2475653 4.1033735 4.093896 4.0930963 3.9889464 3.9328854 3.9226587 4.2034597 4.128419 4.103257 3.9754624
1368801_at 4.0451517 4.210409 4.0204625 4.049182 4.2347507 4.4018726 4.316608 4.1932287 4.462487 4.0322523 4.0415487 4.1343317
1368802_at 4.5806885 4.7214894 4.7493873 4.702997 4.529975 4.5939956 4.729705 4.512018 4.5860834 4.6992006 4.565508 4.478142
1368803_at 4.619496 4.6822596 4.656924 4.755433 4.785969 4.7352757 4.805834 4.492081 4.5642343 4.662543 4.6057425 4.6672716
1368804_at 4.0786924 3.9918985 3.823897 4.0802565 4.180276 4.1606236 4.1305475 4.2312994 4.1140594 3.9488177 3.9413006 4.0252113
1368805_at 4.5484867 4.902454 4.6827793 4.7717657 4.8198395 4.959528 4.483777 4.8009768 4.8089542 4.773612 4.615711 4.57955
1368806_at 13.606158 13.573413 13.608221 13.597637 13.6518135 13.54868 13.620701 13.605378 13.657157 13.633169 13.650168 13.60352
1368807_at 5.4183054 5.5688105 5.456093 5.5788517 5.3594704 5.3279734 5.677904 5.77483 5.661668 5.3053827 5.3112845 5.6026773
1368808_at 8.86043 8.670198 8.75559 8.734066 8.575596 8.760237 8.689571 8.728283 8.878258 8.675206 8.541084 8.970028
1368809_at 9.140077 9.045516 9.079319 8.979365 8.823644 9.043526 8.882224 9.056582 9.03873 8.930537 8.8084135 9.129117
1368810_a_at 3.8495011 4.001257 4.047394 4.252345 3.9810913 4.1239214 3.9538689 4.098432 3.922083 4.0218754 4.0808487 4.059372
1368811_at 5.5396852 5.3125644 5.2441673 5.8430862 5.3313694 5.3527584 5.3486347 5.605851 5.357991 5.3563833 5.3374033 5.6424856
1368812_at 4.520564 4.2034903 4.6390195 4.6859694 4.7668095 4.541156 4.4877486 4.7130384 4.593528 4.5888977 4.6262007 4.68447
1368813_at 6.4034553 5.8554907 5.5375557 5.8430862 5.3615694 5.5470057 5.4191575 5.294957 5.5756016 6.2705836 5.4496922 5.146782
1368814_at 11.780389 11.726241 11.704167 11.71288 11.949198 11.605801 11.931678 11.711884 11.658675 11.886334 11.814517 11.566336
1368815_at 5.3442955 5.5440264 5.4864206 5.4868174 5.393471 5.3556786 5.4802895 5.58311 5.3993964 5.373706 5.1414447 5.5562553
1368816_at 4.0435386 4.2059755 4.167179 3.9367733 3.9277046 3.8876612 3.8772016 3.9772599 4.0710516 4.0110903 4.0147953 3.921742
1368817_at 9.7423935 9.7237215 9.742132 9.701673 9.495123 9.832576 9.617147 9.657749 9.809506 9.617206 9.758488 9.691138
1368818_at 8.356342 8.103968 8.067532 8.172785 8.059503 8.193335 8.162515 8.089563 8.22426 8.093911 8.303375 8.264478
1368819_at 10.022612 10.013517 10.066955 9.982598 9.920866 10.001916 9.916645 10.021104 9.925774 9.952091 9.955543 10.174645
1368820_at 7.3681755 7.692997 7.545195 7.550958 7.322675 7.569536 7.6712275 7.505395 7.4897213 7.6427217 7.541275 7.607289
1368821_at 6.4171624 6.1665382 6.1227903 6.4518948 6.033503 6.199283 6.1911554 6.624732 6.468229 6.224905 6.3280907 6.61047
1368822_at 7.2085986 7.1720905 7.0182805 7.3529015 7.014282 7.171636 7.31185 7.3681393 7.3469214 6.917899 6.9208584 7.2722425
1368823_at 3.7738228 3.746931 3.9966736 3.7580724 3.5032172 3.916829 3.7915602 3.5804918 3.6619062 3.830794 3.693974 3.521857
1368824_at 9.865769 9.712654 9.727422 9.688273 9.669803 9.723149 9.603419 9.694075 9.756339 9.519251 9.433586 9.803606
1368825_at 3.8891313 3.5300894 3.5914636 3.6326516 3.5047038 3.7674997 3.7710738 3.6432083 3.5030348 3.6230004 3.7475512 3.5963943
1368826_at 12.85981 10.433891 13.101706 13.130973 12.581038 10.022091 13.288765 13.499865 12.84826 12.603474 12.880181 10.321088
1368827_at 6.5119114 6.6276155 6.518529 6.7030897 6.709317 6.5981274 6.4403167 6.722677 6.9278 6.430096 6.823973 7.106347
1368828_at 5.6589847 5.7487936 5.9556885 5.961661 5.8817487 5.759341 5.6515894 5.7729955 5.5981145 5.6209145 5.855633 5.5677457
1368829_at 6.985126 7.0730186 7.0155616 7.4109764 7.0033236 6.9075017 7.2214484 7.300632 7.6502204 6.9602184 7.435057 7.820391
1368830_at 5.2124195 5.3286295 5.302846 5.0929317 4.9515057 4.922434 4.9390087 5.377486 5.072378 5.334754 5.0262136 4.863495
1368831_at 8.948608 8.898732 9.124647 8.889698 9.003729 8.98229 8.758887 8.961459 9.062319 8.985726 8.947415 9.099129
1368832_at 7.906041 7.951004 7.712054 7.73745 7.7951927 7.7993593 7.8150945 8.029385 7.771171 7.847945 7.759798 7.758062
1368833_at 4.6453195 4.8251886 4.6884656 4.84484 4.663764 4.4840117 4.7481318 4.872179 4.8728104 4.6801767 4.806839 4.704416
1368834_at 6.2078266 6.018634 6.2874093 5.999593 5.9074335 6.1608224 5.9885554 5.9319367 6.2199106 6.3162327 6.0737076 6.1764383
1368835_at 9.63014 9.552958 9.5914135 9.748144 9.36142 9.535875 9.53878 9.577253 9.485594 9.667309 9.690678 9.331549
1368836_a_at 5.3477983 5.4283943 5.6521773 5.500672 5.2157245 5.39336 5.4561877 5.4953856 5.4679265 5.6704097 5.2812247 5.3050017
1368837_at 7.3438034 7.371729 7.0001926 7.6297626 7.3877707 7.5878286 7.572137 7.275572 7.2202206 7.4333043 7.839677 7.3721333
1368838_at 7.2976103 6.960671 6.923644 7.26714 7.2450204 7.121792 7.4017124 7.114243 7.33182 6.9685464 7.3590693 7.509477
1368839_at 7.4327908 7.4953 7.3839297 7.057139 7.3906155 7.3952484 7.442497 7.1392198 7.7623057 7.290005 7.15849 7.452942
1368840_at 12.470352 12.542577 12.568901 12.315007 12.443531 12.252606 12.421004 12.413943 12.496289 12.376682 12.600351 12.42525
1368841_at 6.938121 6.8914337 6.844838 7.2238045 7.0669293 6.829687 6.876525 7.091224 6.9988003 6.847679 7.0059505 6.960741
1368842_at 7.505771 7.4886947 7.2477546 7.5677843 7.310186 7.314776 7.2988095 7.227616 7.51586 7.4261804 7.5087214 7.583734
1368843_at 9.646539 9.840139 9.739042 9.761402 9.877126 9.676164 9.815149 9.7741 9.832469 9.775458 9.825551 9.815569
1368844_at 8.528432 8.858653 8.605424 8.818247 9.112477 9.031921 8.619048 8.922179 8.948949 8.88444 8.504599 8.724347
1368845_at 3.8908896 4.023933 4.012266 4.13369 4.184535 3.9687302 4.054266 4.0497465 4.517602 4.0029783 3.7685106 3.9825585
1368846_at 4.809802 4.6761885 4.808505 4.7468276 5.004589 4.828309 4.9167767 4.7130384 4.6031494 4.66807 4.9004874 4.7100677
1368847_at 9.051035 9.169602 8.990717 9.03627 9.094985 9.139584 9.239027 9.150099 9.173078 9.164765 9.102212 9.193022
1368848_at 8.971074 9.147454 9.159206 9.02277 9.323765 9.141549 9.334929 9.260036 9.441991 9.189421 9.113135 9.2144375
1368849_at 7.8148704 7.5837426 7.5143366 7.403164 7.782231 7.840828 7.5826516 7.7204194 7.665759 7.675242 7.5428205 7.7327347
1368850_at 5.0908046 5.3257513 5.048127 5.0628953 5.399995 5.377395 5.2126093 5.3708897 5.293401 5.181356 5.348807 5.1156287
1368851_at 8.830223 8.741549 8.535805 8.925833 8.901012 8.711086 8.749182 8.76869 8.976819 8.768549 8.634182 8.857693
1368852_at 10.55886 10.237996 10.481201 10.51832 10.644819 10.515967 10.653329 10.6347885 10.515256 10.499694 10.489108 10.494493
1368853_at 3.662709 3.4938984 3.4938376 3.7288237 3.5479069 3.549862 3.6256526 3.6686795 3.4195466 3.4752107 3.7686489 3.3419862
1368854_at 3.5582983 3.5495543 3.885041 3.6718476 3.6391633 3.2843318 3.6838388 3.4493113 3.5989168 3.56548 3.3876464 3.6473265
1368855_at 6.1282206 6.0731516 6.4627233 5.762732 6.093612 6.384842 6.3292365 6.314248 6.216057 6.2031784 6.3082547 6.426377
1368856_at 6.062503 5.771642 5.931275 6.068061 5.618751 5.9616184 5.8761806 5.632366 6.0259204 5.922223 5.6597486 5.8301835
1368857_at 3.3789186 3.3582363 3.318133 3.184717 3.3508453 3.5175855 3.3211198 3.0373175 3.2937205 3.2116153 3.2923317 3.1764157
1368858_at 3.7948 3.6260648 3.6476884 3.486183 3.6499736 3.6218889 3.7453496 3.7469668 3.7956393 3.667802 3.3905234 3.534481
1368859_at 8.9698105 9.0500145 8.930619 8.76036 8.7811165 8.88973 8.838656 8.832301 8.775503 8.927933 8.87918 8.983169
1368860_at 4.547862 4.717408 4.324252 4.4773517 4.4647903 4.344728 4.378292 4.3466444 4.2381516 4.29916 4.449435 4.356063
1368861_a_at 4.6080585 4.487182 4.784182 4.6812963 4.551199 4.782485 4.9576263 4.6001515 4.6298356 4.420907 4.484654 4.5075808
1368862_at 8.011742 7.812181 7.7708006 7.978796 7.992038 7.95794 7.9499035 7.918472 7.8182364 7.825764 7.7229843 7.9655237
1368863_at 9.821999 9.551075 9.638989 9.626589 9.6695595 9.502311 9.580146 9.535801 9.510045 9.557025 9.412458 9.72895
1368864_at 3.5660524 3.5872464 3.7183487 3.4734287 3.4891784 3.6396997 3.6316633 3.4788878 3.8271887 3.4855351 3.526602 3.274392
1368865_at 3.5645616 3.4378612 3.4674408 3.4337945 3.295049 3.4101408 3.2478704 3.3909914 3.5214844 3.3962717 3.5346336 3.3706508
1368866_at 6.353627 6.3843384 6.434986 6.049739 6.3740335 6.5286603 6.238157 6.3848295 6.4002867 6.390787 6.0675025 6.122154
1368867_at 6.1650567 6.0577564 6.456936 5.9036098 5.742099 6.225212 6.1595793 5.837019 6.1125164 6.3606234 5.7586026 6.3551965
1368868_at 5.3630657 5.5060873 5.548725 5.2591925 5.3022423 5.389043 5.260292 5.289549 5.5548534 5.353573 5.455102 5.4822073
1368869_at 6.110084 5.777634 5.9866357 5.96433 5.6361737 5.993282 5.856367 5.713099 6.2355046 5.8516655 6.13946 6.1162195
1368870_at 7.4454007 8.03077 8.503878 7.6779475 9.491413 8.3335705 8.549361 8.3207035 8.712008 8.215779 8.358228 8.501599
1368871_at 8.484434 8.16158 8.462467 8.11658 7.91621 8.235345 7.8953533 8.213497 8.517905 7.945879 7.967836 8.691198
1368872_a_at 5.3477244 4.776591 4.8967395 5.117436 4.9798 5.223114 5.0143814 4.7804966 4.7655153 5.038395 4.816795 5.103651
1368873_at 4.2572436 4.1364064 4.273834 4.159007 4.2190204 4.0356617 4.118633 4.316659 4.1943693 4.1821756 3.9493876 3.9601166
1368874_a_at 5.961275 5.803777 5.9547286 5.781104 5.956223 5.6719646 5.8090153 5.99012 5.8713603 6.058959 5.7323112 5.8040833
1368875_a_at 7.371854 7.271677 7.3562093 7.3589616 7.2769194 7.499985 7.432323 7.1761293 7.4855313 7.3523283 7.20688 7.2591877
1368876_a_at 5.119739 5.08011 5.255927 5.1792374 5.1666355 5.2628527 5.403664 5.126066 4.9733806 5.1596413 5.174174 5.1128693
1368877_at 9.388164 11.060307 9.196222 10.315327 9.443127 8.399234 9.943669 9.398797 8.251108 11.131782 10.095759 7.675674
1368878_at 9.64104 10.032652 9.194982 9.42419 9.409361 9.433143 10.070974 9.690147 9.427214 10.551213 9.380292 9.069722
1368879_a_at 4.19516 4.3356304 4.1982203 4.168745 4.253685 4.0724134 4.372998 4.253873 4.1970325 4.340862 4.234487 4.217472
1368880_at 4.695371 4.7053485 4.612487 4.8695707 4.462369 4.29836 4.3371887 4.668656 4.566876 4.3341904 4.679942 4.4112306
1368881_at 8.8886595 8.931774 8.916548 9.024178 9.211269 8.702856 9.000989 8.977299 9.106867 9.030777 8.863855 8.817833
1368882_at 4.774762 5.447864 5.5810785 5.8018937 5.6902657 5.429775 4.7035947 4.662611 4.498251 4.535227 5.830886 5.7788796
1368883_at 5.01609 4.6964226 4.7496142 4.9047914 5.0680833 4.932361 4.8161736 4.8175106 5.2223463 5.142867 5.074408 4.933432
1368884_at 4.845917 5.041377 4.864917 5.2307076 4.591256 4.7863946 4.6767383 4.9786487 4.812742 4.888552 4.996937 4.7264624
1368885_at 5.4476905 5.4098897 5.3962936 5.42885 5.2708693 5.4730043 4.991258 5.5003567 5.4434347 5.245373 5.354781 5.3148336
1368886_at 8.767389 8.9862 8.9593935 9.046271 9.007934 9.129898 8.854269 8.977626 8.973401 9.147252 9.050324 9.002569
1368887_at 3.580633 3.7462792 3.7721488 3.8560753 3.6561744 3.7077808 3.7778394 3.6351216 3.6470752 3.704378 3.6941605 3.5410888
1368888_a_at 8.112434 7.4059725 7.6688366 7.6695337 8.122031 7.0544553 7.9324713 7.9279985 7.606026 7.7435517 7.783568 8.842446
1368889_at 7.2193203 7.087556 6.9509497 7.07061 6.9928484 6.773414 6.8741527 7.0572047 6.936548 6.829136 6.9232187 7.0836635
1368890_at 8.014587 8.027135 8.143172 7.9764047 7.9076657 8.153287 8.21364 8.150189 7.866645 8.034095 7.9978495 7.988737
1368891_at 5.740473 5.654636 5.9692717 5.8198504 5.8804207 5.703776 5.91546 5.896565 5.783653 5.793933 5.956839 6.0056443
1368892_at 3.7905974 4.106035 3.9346848 4.0292945 3.8866458 4.0743837 4.098825 3.8977787 3.9450688 4.1127257 3.9876204 3.8057232
1368893_at 4.3746624 4.498109 4.1097517 4.5668974 4.5204506 4.48566 4.438221 4.426441 4.5149865 4.502945 4.551334 4.471839
1368894_at 4.563132 4.7264357 4.5824804 4.9246726 4.6456747 4.541587 4.4616356 5.0012846 4.6126947 4.758878 5.0600877 4.584695
1368895_at 4.116749 4.178526 4.1346736 4.0793476 4.22109 4.1600146 4.3641596 4.222105 4.1632004 4.131638 4.1470823 3.9156263
1368896_at 5.9884477 6.461062 6.710653 6.605274 6.536852 6.2703023 6.417336 6.4313774 6.6229815 6.6614246 7.2699304 6.512022
1368897_at 4.8240995 4.7676554 5.0864105 5.234173 4.8737392 4.633479 4.8163643 4.6300554 4.866147 4.940954 4.957651 4.652541
1368898_at 4.994389 5.094868 5.0485926 5.0519805 5.0966434 5.1532073 5.101683 5.0308976 5.275442 4.9744153 5.125666 5.035748
1368899_at 7.4934063 7.6130548 7.581879 7.4897356 7.6137614 7.4215207 7.395684 7.444781 7.5944085 7.581623 7.6296725 7.584027
1368900_at 4.881506 4.7772923 4.900546 4.8668003 4.7732954 4.5938215 4.807933 4.854559 4.7070713 4.928503 4.8554487 5.096792
1368901_at 4.8726277 4.9277163 5.0757213 4.7304983 4.6692443 4.7943735 4.69981 4.720714 4.707137 5.1880918 5.273223 4.820855
1368902_at 5.842742 5.8480325 5.901209 5.985585 5.8947124 6.1446524 6.093118 5.975429 5.8469996 5.7643433 5.8763456 5.8856344
1368903_at 7.5234723 7.4120383 7.376505 7.1127567 7.35128 7.3008423 7.2278266 7.332441 7.264024 7.3497076 7.4045057 7.4446187
1368904_at 6.402518 6.348139 6.4311585 6.0260143 6.2437983 6.1734715 6.4701986 6.0255256 6.2487035 6.0355635 6.055529 6.242433
1368905_at 8.096666 8.310383 8.314508 8.160221 8.166031 7.6931224 8.225365 7.9382396 7.6798844 8.085684 7.9937744 8.021826
1368906_at 3.2880359 3.2602575 3.5602977 3.497381 3.467725 3.2779646 3.4067912 3.3193045 3.6143546 3.4199424 3.4599483 3.4685214
1368907_at 4.9765477 4.942621 5.1600947 4.5374756 4.7113237 4.4816413 4.7692356 4.831929 4.771262 4.985656 4.7092443 5.078272
1368908_at 8.124252 8.043558 8.0553 7.7257295 7.939908 8.11249 7.8029714 7.9702373 8.157915 8.250107 8.0365925 8.223734
1368909_a_at 6.7391353 6.757264 6.58796 6.474134 6.6616826 6.6101823 6.684148 6.8273377 6.9807405 6.6519628 6.452767 6.8021703
1368910_at 5.2296243 5.911785 5.766411 5.459604 5.6417937 5.9089656 5.499647 5.73666 5.860437 5.777359 5.610894 6.0468564
1368911_at 6.8555346 6.258209 6.983782 6.706604 6.6525598 6.528466 6.4088964 6.5918007 6.8055215 6.3371143 6.5502367 7.029183
1368912_at 4.300964 4.278857 4.270784 4.6945934 4.182176 4.2808313 4.1550994 4.208994 4.1180058 4.0508523 4.271652 4.2244353
1368913_at 3.6306708 3.8680718 3.753035 3.663259 3.6193922 3.7505405 3.511521 3.7340095 3.7561154 3.6007376 3.760475 3.7343204
1368914_at 4.6317635 4.244681 4.647396 4.4707637 4.4773006 4.3241816 4.349102 4.4330044 4.273012 4.6774907 4.46961 4.400473
1368915_at 11.259942 10.795317 10.856231 10.945556 11.121515 10.826753 11.246379 10.866966 11.102717 10.807144 10.75417 10.550317
1368916_at 10.787029 10.705664 10.477069 10.78947 10.65489 10.760953 10.729417 10.572009 10.539124 10.792798 10.703037 10.617594
1368917_at 5.2016463 5.213402 5.3028164 5.20765 5.321043 5.196938 5.35264 5.2288346 5.21405 5.103078 5.237551 5.1980333
1368918_at 5.30735 5.4119434 5.3748865 5.2159224 5.4441543 5.289624 5.275285 5.192461 5.1972303 5.1874704 5.1263733 5.225684
1368919_at 5.131682 4.814218 4.974524 5.040728 4.9228635 4.994965 4.9805274 5.0094895 4.865884 5.041872 4.9127107 4.977805
1368920_at 5.503399 5.243635 5.3188496 5.3732934 5.1704783 5.11988 5.073518 5.1188154 5.587692 5.3498197 5.1629043 5.2721357
1368921_a_at 5.6810355 5.612532 5.845052 5.7820897 5.5469465 5.646478 5.803596 5.672242 5.8675594 5.6957574 5.9069304 5.7714562
1368922_at 4.494228 4.333979 4.344413 4.547593 4.476136 4.642828 4.5389547 4.573965 4.6290727 4.328553 4.4887223 4.4462533
1368923_at 4.597759 4.7153497 4.4143977 4.595321 4.951506 4.657055 4.7013793 4.5615835 4.590476 4.5708504 4.8046975 4.4104342
1368924_at 10.897522 10.808558 10.649161 10.735804 10.868438 10.620671 11.025142 10.70616 10.86631 10.501304 10.8250675 11.078417
1368925_a_at 4.5175033 4.5694437 4.4489765 4.6639037 4.664391 4.49091 4.4985456 4.653163 4.5809627 4.5571575 4.662731 4.662176
1368926_at 4.272018 4.386034 4.766032 4.528682 4.596336 4.622108 4.6422157 4.841165 4.7467513 4.4771414 4.534073 4.4097667
1368927_at 6.6624484 6.9192023 6.8293304 6.6890864 6.62587 6.657358 6.790583 6.763512 6.8698444 6.6839075 6.750599 6.6588717
1368928_at 6.5417256 6.355239 6.2010665 6.6585174 6.3377624 6.4387097 6.2239423 6.3694158 5.9501214 6.2371955 6.432542 6.269839
1368929_at 7.114539 7.255351 7.3941455 7.220126 7.383219 7.4668097 7.2865095 7.3037677 7.3895636 7.3497844 7.0297074 7.406625
1368930_at 3.960624 4.0221357 4.2641487 4.1555014 4.157481 4.2702284 4.0929527 4.179639 4.5037823 4.0002627 4.154875 4.1614556
1368931_at 7.82793 7.6491494 7.91892 7.81141 7.9029417 8.083372 7.705283 7.618451 7.812955 7.966897 7.6253214 7.8219786
1368932_at 5.530642 5.715554 5.652794 5.8426533 5.798176 5.69556 5.729871 5.6109366 5.8236628 5.921798 5.8564687 5.692218
1368933_at 6.8313165 6.609787 6.804509 6.7763047 6.6834803 6.4031134 6.4594593 6.432012 6.117747 6.7282386 6.5729494 6.4440565
1368934_at 10.559567 10.792423 10.816405 10.658619 10.790339 10.762078 11.310264 10.77842 10.707775 11.17164 10.75857 10.791335
1368935_at 4.1660523 4.1384892 4.193817 4.184531 4.291092 4.2098336 3.9335666 4.3666773 4.452462 4.011477 4.0138435 3.8323538
1368936_at 10.804333 10.851334 10.918806 10.679584 10.895881 10.940526 10.699763 11.034977 10.749674 10.961196 10.84548 10.979023
1368937_at 5.288653 5.722219 5.6789403 5.7916665 5.4993615 5.3808603 5.8418627 5.7168493 5.5111217 5.5699196 5.5744762 5.593366
1368938_at 5.203337 5.6957035 6.0347314 5.35334 5.952486 5.5040092 5.45348 5.683392 5.9876037 4.7082076 5.319543 5.9848766
1368939_a_at 4.4924154 4.352498 4.2097163 4.445386 4.5163984 4.42005 4.389552 4.3746567 4.4456377 4.495357 4.4259357 4.36898
1368940_at 9.968906 9.747522 9.430563 9.662482 9.9043865 9.710566 10.106405 9.924282 10.097075 9.542943 10.214467 9.963736
1368941_at 4.05547 4.1920586 4.064348 4.5493274 3.989992 3.9340591 4.056863 4.356256 4.047353 4.1308517 4.281834 4.44746
1368942_at 4.7632427 4.754367 4.732791 4.9602957 5.057892 4.88184 5.0909843 4.8893056 4.971367 4.8847184 4.9387846 4.5843916
1368943_at 13.332394 13.391835 13.298161 13.198228 13.319315 13.4632 13.320441 13.4044695 13.415166 13.524144 13.453136 13.19332
1368944_at 7.163435 6.9500837 7.23231 7.07252 6.9554343 6.8940716 7.127941 7.022927 7.0399666 6.970379 6.9631395 7.2277594
1368945_at 5.2344685 5.1198225 5.2812214 5.2239537 5.072487 5.1372585 4.979074 4.7827687 5.426934 4.8602304 5.521119 5.2254066
1368946_at 5.900931 5.9028606 5.815093 5.7902017 5.7475314 5.790708 5.676605 5.732176 5.662791 5.899403 5.728606 6.1021295
1368947_at 8.074039 7.640191 7.7334 7.464353 7.537247 7.1887593 7.7664537 7.6307073 8.054337 8.595296 7.0710535 7.706317
1368948_at 5.5782046 5.493346 5.8873672 5.8968253 5.943868 5.7978735 5.717892 5.8187776 6.010168 6.123427 6.0091486 5.8170667
1368949_at 4.3029256 4.1545787 4.4168835 4.510947 4.382756 4.1649194 4.4129186 4.127836 4.208306 4.2115974 4.2796063 4.2382154
1368950_a_at 5.412134 6.063036 5.84206 5.5303135 5.784932 5.7927885 6.154356 5.9739785 5.7646427 5.6216583 5.9195504 5.695018
1368951_at 4.199893 4.205128 4.278009 4.231101 4.089217 4.3571053 4.296257 4.133504 4.3436813 4.2141743 4.1221695 4.3131676
1368952_at 4.272582 4.5453568 4.75704 4.4682 4.6117053 4.483562 4.528675 4.6006603 4.5159664 4.2921095 4.5233564 4.7349443
1368953_at 8.068417 8.129007 7.9928856 8.15763 7.9850245 8.263806 7.973033 8.2664795 8.22712 8.288527 8.086183 8.44136
1368954_at 4.470509 4.806079 4.8561697 4.6639037 4.65588 4.748298 4.7369514 4.8479023 4.7437134 4.87084 4.7011895 4.706559
1368955_at 7.1489606 6.917321 7.1018314 7.148725 7.3638897 7.1227493 7.3226275 7.128429 7.304971 7.0567346 7.150338 6.9649477
1368956_at 5.074936 5.119126 5.3153577 5.3697596 5.296215 5.133209 5.401967 5.1737795 4.7278166 5.2447557 5.136119 4.896223
1368957_at 4.7372894 4.599651 4.651403 4.758506 4.8582144 4.723487 4.7202234 4.839841 4.819366 4.675484 4.753398 4.735074
1368958_at 3.8485944 3.7066913 3.8616579 3.863756 3.816 3.8362803 4.0640306 3.6598406 3.969998 4.042401 4.108923 3.8210871
1368959_at 4.8027344 4.6634336 4.6506815 4.7770767 4.70315 4.7115855 4.6722846 4.9464364 4.548826 4.4623456 4.7536097 4.512246
1368960_at 9.818537 9.834058 10.09249 9.975766 9.838083 9.740435 9.812775 9.746882 9.7205715 10.217722 9.890649 9.946311
1368961_at 5.8392196 5.8879094 5.7785664 6.102473 5.875595 5.7709537 5.6965017 5.803943 5.8995867 5.8820252 5.8567014 5.89037
1368962_at 4.7394 4.5580673 4.890955 4.7497206 5.0438776 4.899094 4.965803 5.0007205 4.725937 4.916224 4.639909 4.814669
1368963_at 6.43857 6.469436 6.661457 6.752667 6.4102497 6.260784 6.4403167 6.656021 6.492428 6.6708727 6.4290853 6.4107356
1368964_at 4.4764495 4.2730646 4.8728256 4.570536 4.5154934 4.117964 4.4124384 4.4581633 4.342358 4.72558 4.454192 4.433223
1368965_at 5.2340775 5.3534226 5.310156 5.141578 5.302637 5.2102404 5.463332 5.2852817 5.19092 5.282108 5.340728 5.029101
1368966_at 4.013298 3.9702368 4.1906905 3.8674154 3.881606 3.8965962 4.3126945 4.1256537 4.063938 3.9601207 4.014796 3.8965864
1368967_at 6.7929997 6.7910643 6.767308 6.632768 6.8539047 7.089561 6.906351 6.5918007 6.7177763 6.6917467 6.6518216 6.593158
1368968_at 4.0980806 4.1906586 4.249398 4.163634 4.300251 4.3901486 4.1628246 4.086326 4.307224 4.3692336 4.1673903 4.288661
1368969_at 4.2614574 4.240319 4.350759 4.1530676 4.219529 4.0309453 4.227322 4.001293 4.116252 4.1475954 4.0530577 3.9613414
1368970_at 4.859692 4.5546627 5.1187716 5.024289 4.8472996 4.8936806 5.0091 4.695063 4.9339347 4.681633 4.5148892 4.867211
1368971_a_at 4.9381547 4.6767216 4.525118 4.8089037 4.845795 4.622066 5.1509123 4.6304035 4.6724253 4.8508005 4.648326 4.737817
1368972_at 3.6103694 3.5805843 3.6476884 3.6933296 3.782859 3.771283 3.8156629 3.6685498 3.9561534 3.9353476 3.7425206 3.4882526
1368973_at 7.5869927 7.6570544 7.5367913 7.782898 7.3493958 7.3844547 7.339945 7.3599334 7.4728208 7.505249 7.6410136 7.699515
1368974_at 4.760808 4.2102723 4.69063 4.7165623 4.383947 4.6102448 4.381103 4.5214224 4.668863 4.540583 4.535178 4.621638
1368975_at 6.2540445 6.5421786 6.5651765 6.336623 5.8014097 6.60331 6.1322813 6.543376 6.436395 6.736779 5.974871 6.1093206
1368976_at 5.2318325 4.914016 5.4485383 5.366609 5.0421443 5.425744 5.602397 5.5789685 5.2500663 5.706059 5.064514 5.378222
1368977_a_at 8.377078 8.43266 8.469856 8.478773 8.134055 8.370125 8.406683 8.364628 8.285553 8.218828 8.320244 8.305
1368978_at 5.426766 5.513451 5.6385293 5.3714266 5.3833804 5.2183776 5.452388 5.5077415 5.537541 5.1715436 5.4297175 5.3789873
1368979_at 5.6917105 6.296154 5.932336 5.835815 5.8666854 5.417863 5.714524 6.1488605 5.9554634 5.9611106 5.93982 5.828213
1368980_at 5.6301255 5.848006 5.8037987 5.323305 5.4598556 5.6908092 5.78824 5.6250772 5.7078 5.6442246 5.8707466 6.1341996
1368981_at 3.5156727 3.6744354 3.670314 3.5696933 3.5546238 3.6753662 3.5745184 3.400845 3.5318506 3.7800515 3.64662 3.6369538
1368982_at 4.845969 4.7551565 5.0018964 5.1624393 4.953825 4.961252 4.756282 4.6519012 4.7361326 4.7566695 5.0306864 4.811621
1368983_at 4.320227 4.3674517 4.103071 4.3195195 4.171381 4.2576685 4.2084055 4.3440847 4.3630514 4.4127593 4.339035 4.2103806
1368984_at 7.741746 7.8534985 7.7047734 7.8069572 7.912152 7.905423 7.9693236 7.9931517 7.7896433 7.7566013 7.946845 8.140377
1368985_at 4.097472 4.5087795 4.1678915 4.5036936 4.3241034 4.681559 4.425976 4.349929 4.30684 4.3002033 4.314521 4.2716455
1368986_at 4.867082 4.842412 4.6497107 4.9400644 4.9455996 4.9470053 5.118857 4.990426 4.9558954 4.9897985 4.8149853 4.9746213
1368987_at 5.2124715 5.2807026 5.525312 5.8325696 5.5707984 5.5060945 5.5889244 5.5227895 5.4209843 5.3307204 5.5518775 5.382323
1368988_at 5.0297337 4.778107 4.9210296 5.174235 5.22325 4.7308693 5.241745 5.289177 5.0526037 5.0616593 5.224909 5.052552
1368989_at 4.446936 4.6526628 4.481772 4.7132373 4.9383206 4.886687 4.999377 4.6084714 4.9233656 4.5224767 4.6609626 4.750755
1368990_at 5.3509874 5.586905 5.8978353 5.6081696 5.4764295 5.43094 5.83548 5.6069117 5.908194 5.5994883 5.8288174 5.8086576
1368991_at 6.0579586 6.2475176 5.8118625 5.971117 5.958244 5.7742906 6.243732 6.0208383 6.0361185 6.087835 6.3959603 6.053159
1368992_a_at 10.661283 10.597341 10.4799795 10.378843 10.515576 10.36426 10.348082 10.389004 10.338994 10.394899 10.392211 10.556546
1368993_at 4.7182965 4.898476 4.849523 4.894397 5.11777 4.8128576 5.2702055 5.2217546 4.758075 4.939646 5.0356803 4.6544685
1368994_a_at 5.813559 5.683006 5.8506937 6.0624967 5.945158 6.277382 6.023033 5.916177 5.9083333 5.867792 6.1252804 5.8455453
1368995_at 3.4487147 3.6946678 3.5601003 3.658911 3.4528177 3.4920142 3.5895774 3.5434105 3.6214404 3.6164453 3.571166 3.470196
1368996_at 4.4540606 4.694553 4.7493873 4.5939775 4.6885066 4.399789 4.490809 4.7681966 4.477064 4.3117094 4.3643146 4.1887813
1368997_at 4.57451 4.6119466 4.7915025 4.3686175 4.669588 4.711644 4.7595696 4.357053 4.278215 4.7336364 4.3983884 4.2382984
1368998_at 3.645621 3.7821512 3.6010075 3.6762192 3.5102034 3.376148 3.5363588 3.520931 3.431827 3.5159593 3.44977 3.3877828
1368999_a_at 5.004836 5.0802345 5.0657125 5.359064 5.1788273 5.132885 5.07493 5.2121067 5.2405996 5.0833774 5.0760674 5.035378
1369000_at 5.1008306 5.2124147 5.141552 5.018557 5.347676 5.08032 5.0447845 5.32125 5.0134835 5.4059095 5.0969954 4.976978
1369001_at 3.650105 3.8244274 3.9837563 3.9723666 3.795893 3.8164623 3.9643734 3.9475787 3.7685285 3.73521 3.896636 3.8515718
1369002_at 4.450186 4.4209456 4.3307962 4.5920544 4.2391653 4.242271 4.477215 4.1891766 4.428602 4.545514 4.2946653 4.318955
1369003_at 5.6693172 5.4892883 5.8947845 5.1463923 5.296963 5.620709 5.4340043 5.143467 4.8440466 5.372289 5.4523673 5.369239
1369004_at 4.9881887 5.0080185 5.206753 4.98965 5.3350515 5.1890693 5.1240053 5.0902147 5.110608 5.1528254 5.3733635 5.186878
1369005_at 4.5175033 4.480713 4.6538267 4.780967 4.5154934 4.4080763 4.4543858 4.6394997 4.321065 4.6434216 4.712364 4.4752727
1369006_at 3.8444476 4.109541 3.9991024 3.9640536 4.1189346 4.0319834 3.9868348 3.8168914 3.9964557 4.102112 4.1823845 3.9685526
1369007_at 5.1197395 5.3255444 5.2523212 5.235835 5.3927917 5.3695908 5.066225 5.1869636 5.1500087 5.5139036 5.282567 5.2255764
1369008_a_at 4.1378126 4.3337545 4.5455995 4.2301846 4.2099648 4.1694508 4.212201 4.1255884 4.3153753 4.216062 4.1823845 4.446037
1369009_at 3.7175624 3.881504 3.6333013 3.7153099 3.8517616 3.6159852 3.538226 3.9344556 3.6608264 3.732213 3.794307 3.7985828
1369010_at 5.4230223 5.130965 5.0221615 4.9948196 5.0935135 5.170474 5.0252695 4.774605 4.792741 4.9776525 5.1550665 5.3322983
1369011_at 12.387912 12.619168 12.490947 12.826224 12.705393 12.859247 12.522473 12.377195 12.486701 12.56019 12.498371 12.259794
1369012_at 6.1150455 5.96245 5.7970004 6.1765714 6.015753 5.8035145 5.636557 5.8566017 6.0612645 5.605199 5.698984 5.79493
1369013_a_at 10.515336 10.641788 10.585771 10.487392 10.607016 10.563184 10.593208 10.611809 10.558078 10.610643 10.612607 10.609457
1369014_at 4.490775 4.5247154 4.7361393 4.7818108 4.640849 4.879178 4.6942377 4.8868637 4.578555 4.3374577 4.6809034 4.824195
1369015_at 4.617073 4.3040323 4.577201 4.53323 4.760341 4.6428022 4.447339 4.6601768 4.7912455 4.639536 4.73085 4.4011045
1369016_at 5.118001 5.157832 5.2195196 5.031562 5.1226583 5.054456 5.023491 5.0557375 5.1312156 5.0990524 5.1251764 5.110838
1369017_at 4.2330523 4.3529367 4.4206038 4.3693347 4.555127 4.391628 4.3039837 4.351264 4.34575 4.5302978 4.282358 4.166705
1369018_at 5.553394 5.429839 5.3316927 5.0690584 5.5644603 5.638343 5.4402733 5.2768927 5.2827625 5.509187 5.2823443 5.82759
1369019_at 3.3875113 3.3425605 3.9529018 3.4760835 3.7436469 3.5506995 3.6192348 3.7572627 3.7044399 3.722128 3.4999714 3.8396275
1369020_at 4.574884 4.512514 4.3987365 4.7852726 4.4691343 4.4654455 4.6628075 4.535244 4.4303904 4.4850283 4.577033 4.3162594
1369021_at 5.8361006 5.793506 5.7507296 6.01447 5.7011456 5.9726443 5.766442 5.593773 5.840784 6.0295196 5.724375 5.864188
1369022_at 5.7311344 5.9010177 6.019838 5.84664 5.8811107 5.862189 6.1692104 5.8785825 5.920074 5.9912724 6.0395975 5.779493
1369023_at 10.205432 10.214566 10.275153 10.214143 10.101784 10.226526 10.247434 10.1124735 10.089437 10.275211 10.372364 10.114113
1369024_at 6.8520765 6.697741 6.79891 6.519514 6.8708987 6.8185396 6.7684345 6.9047594 6.809532 6.4668427 6.7160087 6.730363
1369025_at 4.3655033 4.284432 4.6357694 4.614998 4.3605742 4.3493524 4.6869736 4.374125 4.2720623 4.1173935 4.307332 4.295275
1369026_at 5.999635 6.2592144 6.2041154 6.0290604 6.1647387 6.1889153 6.009598 6.188572 6.2056003 6.2558026 6.123546 6.1236286
1369027_at 4.133701 4.254611 4.408945 4.3679805 4.4123974 4.4316726 4.2985187 4.346645 4.371076 4.3237553 4.4764023 4.4963408
1369028_at 4.6590433 4.6933126 4.738275 4.833012 4.843043 4.8672194 4.791063 4.989356 5.0068474 4.8607264 4.65946 4.759961
1369029_at 5.9306183 5.648793 5.485703 5.5921717 5.277026 5.412389 5.280675 5.264514 5.735537 5.2767005 5.63999 5.3357625
1369030_at 4.146966 3.9808228 4.0824094 4.1128597 4.1070724 4.0844216 4.193178 4.2004886 4.019029 4.27382 3.8963804 4.061891
1369031_at 8.263702 8.431135 8.215083 8.216143 8.55509 8.173427 8.348906 8.4451685 8.273357 8.12339 8.178456 7.8833876
1369032_at 7.9512553 7.8427205 7.8339047 7.7269816 7.8047266 7.972464 7.5346513 7.951503 7.6579504 7.9118576 7.7165184 7.7236223
1369033_at 3.525496 3.7118027 3.7210686 3.7108738 3.8514986 3.7061222 3.4969645 3.4720817 3.6799784 3.7982304 3.6669025 3.8078132
1369034_at 4.5961437 4.792925 4.778056 4.749222 4.5178986 4.7854958 4.6713924 4.7894764 4.66336 4.520438 4.610444 4.486046
1369035_a_at 3.5339189 3.49681 3.4514747 3.372008 3.392999 3.7878897 3.3378372 3.6685498 3.5160387 3.4114559 3.4299016 3.4916255
1369036_at 3.5812666 3.522368 3.7569017 3.6046035 3.5780158 3.6523533 3.6396022 3.6688619 3.6438022 3.5848947 3.562428 3.6700385
1369037_at 4.4053006 4.4805813 4.6420436 4.3897557 4.53771 4.389735 4.4246883 4.374413 4.226909 4.210969 4.1551228 4.2568865
1369038_at 5.2448826 5.736659 5.848344 5.5164604 5.819803 5.4760647 5.4139557 5.509525 5.449074 5.4224243 5.4241915 5.4949074
1369039_at 7.74831 7.970158 7.9419093 7.9647083 7.818243 8.005354 7.8505926 7.8424964 7.947949 8.098021 7.835645 8.046711
1369040_at 5.4094825 5.4849753 5.441837 5.532042 5.471752 5.4242063 5.4631085 5.445515 5.3392334 5.535672 5.352846 5.6667585
1369041_at 3.4498348 3.5255077 3.514184 3.551603 3.599521 3.4404926 3.3413253 3.6901479 3.6419055 3.5432003 3.4759576 3.3301015
1369042_at 7.1760035 7.2792144 7.167897 7.410867 7.5885606 7.7775865 7.188242 7.076899 7.1756024 7.4478455 7.2428308 7.3216734
1369043_at 3.5890753 3.5687287 3.7172885 3.5468385 3.5531204 3.850964 3.546898 3.7087133 3.3711603 3.7019627 3.6257129 3.504025
1369044_a_at 6.757377 6.2846975 6.311058 5.9874554 6.465436 6.901762 5.818127 5.894369 6.099304 5.7300053 5.9899163 6.4834948
1369045_at 6.489895 6.4601088 6.510369 6.5917377 6.5709424 6.5281463 6.5664625 6.611351 6.3046107 6.7478704 6.4214687 6.550113
1369046_at 3.677912 4.114456 3.9513729 3.8078654 3.9369426 3.8509777 3.9925897 3.9363627 3.8802536 3.8713477 4.099327 3.88339
1369047_at 3.048416 3.1526356 3.0627713 3.1749237 3.1807287 3.321631 3.3573961 3.0549176 3.1195858 3.1452472 3.1519828 3.3020496
1369048_at 4.615778 4.599651 4.6334934 4.7067504 4.688396 4.5545254 4.649254 4.5658045 4.580699 4.5908623 4.715196 4.6709704
1369049_at 4.1726108 3.9323313 3.7962658 4.0669165 3.8277254 3.8607175 4.1386604 4.0234203 3.843351 3.8341458 4.0627136 4.226769
1369050_at 8.276203 7.971775 7.750905 8.004709 7.8874135 7.6308026 8.003348 7.921691 8.153898 7.785991 8.015405 8.385279
1369051_at 6.7003875 7.0455937 6.886479 7.216328 7.0493784 6.8287406 6.930139 6.799561 6.964121 7.121904 6.943584 6.6757035
1369052_at 5.2147293 5.1286197 5.087529 4.9663887 5.1886406 5.28903 5.079044 5.2434273 5.1646013 5.066227 4.50055 5.506938
1369053_at 4.07213 4.650264 4.3322945 4.4912066 4.417906 4.3213243 4.372113 4.234509 4.139345 4.279654 4.548831 4.345909
1369054_at 4.036608 4.2435656 3.8244493 4.1688943 4.126894 4.094162 4.148403 4.1234164 4.345377 4.0259585 4.068063 4.2470784
1369055_at 4.0051455 3.8041894 3.9018831 3.684093 3.9068968 3.9915106 3.7958655 3.793963 4.050845 3.8704865 3.8897052 3.4999983
1369056_at 3.503069 3.6580858 3.6753922 3.4760525 3.5884287 3.4249024 3.537257 3.581444 3.40056 3.5711036 3.3959808 3.4750872
1369057_at 7.541577 7.697473 7.626083 7.5024695 7.468046 7.5656676 7.540603 7.460236 7.445789 7.589952 7.683214 7.65299
1369058_at 5.3815193 5.2840934 5.2840085 5.316773 5.1382723 5.3447433 5.290159 5.2077446 5.180922 5.05291 5.4515686 5.4729757
1369059_at 8.052521 7.591778 8.024708 7.703504 7.8625736 7.7191544 7.9900303 7.77923 7.855836 7.886885 7.8888483 7.789588
1369060_a_at 8.322646 8.311779 8.208263 7.945596 8.17386 8.137423 8.23827 8.274161 8.248486 8.245369 8.170644 8.393442
1369061_at 8.655622 8.323368 8.652081 8.445461 8.480972 8.33585 8.57658 8.532433 8.143919 8.580803 8.204758 8.620363
1369062_at 5.0925407 5.1585217 5.130051 5.1544914 4.952221 5.1699944 5.1249924 5.168193 5.127138 5.1540356 5.033023 4.7615623
1369063_at 9.784667 9.742073 9.714791 9.416505 9.297436 9.094778 9.484942 9.580363 8.998651 9.108954 9.194921 9.60066
1369064_a_at 3.872717 4.076225 4.118456 3.982184 3.973466 3.8488154 3.8216572 3.7992742 3.8684711 3.8836255 3.8605382 3.667598
1369065_a_at 8.908649 9.068459 8.870967 8.744451 9.021127 9.164309 9.054769 8.951886 9.02736 8.9746475 8.981436 8.983846
1369066_at 5.9633293 5.8367357 5.9775953 5.9874554 6.245813 5.9271207 5.898977 5.975677 5.9687715 5.7282457 5.841398 5.9340744
1369067_at 3.8814764 3.6886766 3.9231517 3.92506 3.6834753 3.5624607 3.716724 3.6648695 4.121682 3.6912131 3.8370926 3.626719
1369068_at 3.9214902 4.178055 4.5765977 4.0354466 4.1743145 3.9419575 3.9449034 4.2403774 3.927604 4.3436394 4.218532 4.303479
1369069_at 7.7251334 7.6443853 7.508987 7.6705904 7.6258917 7.6907816 7.659939 7.399124 7.332526 7.592151 7.5771995 7.75092
1369070_at 7.6901274 7.586067 7.8532376 7.653245 7.604462 7.8975635 7.9617896 7.722769 7.9877443 7.6377115 7.860531 7.828443
1369071_at 4.03275 3.976766 4.0433083 4.2279415 4.2774935 3.9372418 3.9685175 4.1564755 4.023961 4.420907 4.0147953 3.9846673
1369072_at 5.849079 6.2124796 5.779563 6.0648108 6.4204073 5.3263254 6.8843856 5.998698 5.7167015 5.924712 5.7831173 5.776705
1369073_at 10.099906 10.052643 10.132707 9.920259 10.4623375 10.422492 10.256018 9.949573 10.383398 10.270763 10.114745 10.40353
1369074_at 12.407081 12.322061 12.355857 12.221636 12.411401 12.277448 12.350548 12.316107 12.343554 12.167294 12.338404 12.074899
1369075_a_at 4.619917 4.605578 4.518473 4.7318997 4.560329 4.579499 4.5628767 4.4914827 4.4899817 4.5184293 4.3027573 4.3734326
1369076_at 8.470361 8.411127 8.62454 8.305202 8.223406 8.35711 8.313876 8.355376 8.726943 8.532223 8.573583 8.564489
1369077_at 7.056856 7.180867 7.087104 7.0395727 6.6968446 7.0792584 6.9118147 7.1608267 7.2375183 7.1940675 7.1624355 7.2325673
1369078_at 8.150229 8.185201 8.2654085 8.147627 8.125769 8.1402445 8.172424 8.257841 8.112985 8.364699 8.234794 8.165085
1369079_at 4.935655 4.749039 4.9212713 5.0755553 4.6955442 4.635563 4.7433987 4.701676 4.9747753 4.8761396 4.908009 4.3937087
1369080_at 4.618456 4.5991077 4.558282 4.564513 4.340162 4.484455 4.6510243 4.3904414 4.7390947 4.6491632 4.449305 4.633655
1369081_at 7.0877037 7.1249404 7.0949144 7.2360992 7.0341773 7.66461 7.054473 7.017437 7.1191525 7.0229597 6.9535785 7.072306
1369082_at 5.0747848 5.310433 5.053427 5.09118 4.975994 4.72109 5.183187 5.071883 4.8327765 5.0000615 4.790589 4.9674363
1369083_at 6.0522857 5.586275 5.7210484 5.8072686 5.99963 5.814191 5.669002 5.757816 5.3597374 5.5103445 5.727827 5.846369
1369084_a_at 7.096804 6.8740745 6.6637416 7.1530094 6.950167 7.027992 6.976109 7.046527 7.0541496 7.1513634 6.9665203 7.089852
1369085_s_at 5.216531 4.822504 5.137265 5.5395 5.723812 5.5006943 5.353107 5.3993807 5.3752937 4.8405533 5.666544 5.5298395
1369086_a_at 5.2106366 5.411484 5.61823 5.414541 5.4416933 5.4830694 5.156496 5.2888203 5.3949957 5.545822 5.4133406 5.2901106
1369087_at 5.063141 5.062166 5.256169 5.216566 5.0698223 5.2658772 5.151699 5.1425724 5.025362 5.264447 5.1073217 5.359154
1369088_at 7.3580093 7.657571 7.604206 7.749418 7.506744 7.679244 7.5495844 7.398187 7.7782917 7.7561045 7.823983 7.545922
1369089_at 3.987538 4.3760815 4.2108493 4.184113 4.1264853 3.9708982 4.0595365 4.0642385 4.0010896 4.0987463 4.2486053 4.1485205
1369090_at 3.8762789 3.703099 3.9054298 3.834984 3.8959599 3.6782632 3.8247457 3.7025232 3.6616533 3.9649584 3.690212 3.7942624
1369091_at 3.9088922 4.158535 3.8130276 3.7652144 4.113858 3.8669808 4.159361 3.9737217 4.015929 3.9921057 3.8025904 3.9797175
1369092_at 8.598626 8.3969145 8.560707 8.492765 8.517938 8.4571 8.594548 8.48886 8.2911625 8.577075 8.614034 8.536892
1369093_at 7.180548 7.0711765 7.1122165 7.257815 7.040527 7.209819 6.9938397 7.3084373 7.273586 6.961639 7.1623483 7.351873
1369094_a_at 5.5032597 5.925641 5.9020605 5.887703 5.738597 5.4839096 5.6769905 5.73666 6.3198676 5.8933563 6.049034 5.5727124
1369095_at 4.2614174 4.760618 4.400523 4.497231 4.4719777 4.314376 4.3462763 4.476884 4.511634 4.3822417 4.406687 4.2866683
1369096_at 4.0000443 4.0328026 3.9344153 4.173658 4.2345815 3.987206 4.0525265 4.134939 4.0290523 4.2014346 4.1240363 3.9582691
1369097_s_at 6.72399 6.049675 6.315383 6.67556 6.3312583 6.058528 6.2557497 6.6181054 6.601761 6.266781 6.4887085 6.570639
1369098_at 4.3974614 4.1073246 3.9376745 4.240961 3.9003303 4.103221 4.0824833 3.8367379 4.2606764 4.037716 4.269611 4.349358
1369099_at 7.935466 8.03006 7.745652 7.7344666 7.984872 7.718759 7.7569556 7.8557634 7.6226954 7.491933 7.7162685 8.026855
1369100_at 3.9620261 4.080534 4.176167 4.0940185 4.177911 4.074712 3.981414 3.8609207 4.2135572 4.1735525 4.091216 3.967726
1369101_at 7.8950334 8.320798 8.010967 7.996584 8.136711 7.918516 7.806767 8.126656 7.954528 8.001207 7.9860206 7.866633
1369102_at 3.5505583 4.1192536 3.4941592 3.7216654 4.0739684 3.6295445 3.969102 3.942512 4.2037163 3.7609906 3.8103647 3.6625009
1369103_at 4.8276677 4.8583465 5.1166153 5.0226817 4.5908523 4.7787123 4.784889 4.808677 4.7803164 4.8397584 4.6752462 4.6388507
1369104_at 5.7047772 5.6277866 5.583731 5.438588 5.603876 5.562827 5.8769126 5.444655 5.4867225 5.577681 5.388274 5.973593
1369105_a_at 3.969533 3.6088004 4.9168606 4.8426123 3.8448148 4.180664 3.655779 4.1201744 4.285102 4.480606 4.395892 4.667525
1369106_at 4.3294697 4.520691 4.7585444 4.6082077 4.3292694 4.5760612 4.4656534 4.2856665 4.1580973 4.4676166 4.4037113 4.465968
1369107_at 3.680293 3.6627333 3.835828 3.7889273 3.927291 3.9273856 3.7558603 3.7085927 3.7575517 3.7849495 3.8865206 3.6730042
1369108_at 3.9301357 4.0313272 3.9481966 3.9503844 3.9766173 4.0451326 4.0238523 4.1264687 3.9352465 3.8802536 3.7722943 3.9108996
1369109_at 3.620864 3.5055842 3.5265162 3.784089 3.6444817 3.4443254 3.702823 3.5743694 3.634498 3.5719016 3.59015 3.6131952
1369110_x_at 9.440908 10.165016 8.174182 9.634987 9.612339 9.37469 10.054297 10.602791 7.5546184 9.8972225 9.301802 10.262482
1369111_at 14.037779 14.029471 13.9924755 14.061646 14.014054 14.054295 13.9947605 14.019589 13.968819 14.051928 14.066693 13.973842
1369112_at 4.2417765 4.365986 4.2778425 4.2019205 4.203618 4.2456207 4.4360056 4.3643723 4.2395782 4.4624014 4.4102745 4.1577187
1369113_at 3.4251661 3.6436272 3.40491 3.446025 3.6252067 3.3391728 3.4006536 3.5872784 3.392605 3.7125237 3.4540372 3.7398436
1369114_at 3.0543764 3.0016205 3.019977 3.1361156 3.0887582 3.2579486 3.0926533 2.995566 3.1414688 3.1365662 3.226411 2.9930525
1369115_at 4.575862 4.743809 4.677647 4.657478 4.4019957 4.442845 4.4056764 4.682054 4.4263725 4.632013 4.6607475 4.2484355
1369116_a_at 5.6937666 5.839448 5.7701263 5.8221893 6.007997 5.836408 5.8505964 5.927326 5.679295 5.8367357 5.6954846 5.926717
1369117_at 3.9456663 4.0885677 4.2406955 4.3387394 4.253045 3.9796228 4.056863 3.998711 4.2811027 4.004375 3.8426428 4.0678897
1369118_a_at 4.376242 4.3223715 4.570277 4.403 4.5154934 4.389099 4.291959 4.509695 4.708247 4.4921103 4.514208 4.3770638
1369119_a_at 4.4834795 4.76112 4.517831 4.4606323 4.4507446 4.559328 4.3462763 4.5946026 4.511634 4.4037714 4.446412 4.7397995
1369120_a_at 7.1810975 7.069024 7.298628 7.1807427 7.3097434 7.0194607 7.380159 7.036986 7.2137856 7.3563857 7.426415 7.202068
1369121_at 4.795757 4.979138 5.216171 5.079514 5.146945 5.114683 4.8888283 5.110156 5.1164737 4.9749465 5.1227884 4.881506
1369122_at 7.7017207 7.581094 7.608075 7.550375 7.5513277 7.562577 7.353907 7.63941 7.412847 7.443083 7.445162 7.516052
1369123_a_at 5.759979 6.0783224 6.0130763 5.94651 5.941565 6.064189 5.9428487 5.9779286 5.964849 5.8453856 5.965576 5.982543
1369124_at 4.4323225 4.323805 4.1916695 4.063731 4.1584272 4.2961426 4.2881775 4.1183996 4.2531214 4.4222665 4.060297 4.284069
1369125_at 3.3753328 3.5998006 3.2265713 3.449547 3.4094748 3.2515821 3.297542 3.291911 3.4738257 3.4265993 3.2584708 3.3324008
1369126_at 3.9137871 3.4981017 4.0184555 3.8104985 3.9280796 3.604273 3.6562016 3.8281643 4.2260494 3.4267519 3.5033295 3.6571007
1369127_a_at 6.5671983 6.484805 6.5039296 6.1888547 6.6826367 6.257282 6.4662375 6.555226 6.8339877 6.6314955 6.3342867 6.205047
1369128_at 4.151846 4.455268 3.9720798 4.2621975 4.1475563 4.309712 4.3128643 4.192134 4.1564655 4.0952654 3.8129623 4.2287827
1369129_at 4.1003494 3.6384492 3.8415606 3.6479285 3.909258 3.8628662 4.001996 3.8727634 3.820346 3.8116217 3.9058764 3.9340982
1369130_at 4.7632194 4.78954 4.8711543 4.5970364 4.663386 4.7539644 4.3836875 4.817974 4.697883 4.4718814 4.716932 4.496537
1369131_at 3.9238732 3.8349738 4.1336956 4.0871553 4.2001233 4.1192727 3.9518492 4.004097 3.743836 4.013331 3.9998927 4.222041
1369132_at 5.204347 5.368847 5.6460357 5.516823 5.299454 5.125026 5.5924554 5.5127234 5.4129033 5.5124483 5.367872 5.4765
1369133_a_at 3.789322 3.63252 3.6754715 3.6951113 3.76456 3.8233013 3.7812514 3.6694243 3.5752544 3.621082 3.647553 3.7047155
1369134_x_at 3.5646744 3.496046 3.6711853 3.6673882 3.6744678 3.3704803 3.5015812 3.5375855 3.456431 3.1782897 3.5077627 3.3759117
1369135_at 6.2977805 5.8939323 6.262158 6.2160873 6.216481 6.201553 6.3905673 6.255833 6.0541916 5.925062 6.1650963 6.336358
1369136_at 4.1822014 4.1086407 4.24938 4.4155865 4.2210903 4.1100855 4.366129 4.138442 3.9833243 4.0010185 4.1443176 3.9224129
1369137_at 5.3272586 5.022863 4.8785896 5.0287123 5.179219 5.10214 5.1682663 4.930664 4.9487505 5.090453 5.4914045 4.82162
1369138_a_at 3.8864748 4.088503 3.8406065 3.76643 4.1715355 3.7693741 3.7971303 3.9395802 4.084297 4.20743 3.887545 3.99782
1369139_at 3.570484 3.5805955 3.7394266 3.600709 3.6820157 3.6269968 3.8605843 3.7581346 3.9379568 3.7752686 3.7380064 3.7511125
1369140_at 4.059227 3.9554307 4.080946 4.2720394 4.090336 4.068014 3.9546297 4.154043 3.8937874 3.9179835 4.182974 3.7553315
1369141_at 3.6281157 3.5638478 3.6476884 3.414722 3.6672394 3.3998537 3.5603404 3.7201557 3.527777 3.5295362 3.4982042 3.3549109
1369142_at 3.5450099 3.8703778 3.9697793 3.6922426 3.8415148 3.5604973 3.5753498 3.8650682 3.674433 3.7551248 3.936972 3.7145414
1369143_at 3.7825098 4.0544415 4.126999 4.080256 4.181344 4.1723366 4.051857 4.0848827 3.962312 4.243534 4.145911 3.7643902
1369144_a_at 3.6935365 4.1209927 3.8140507 3.924912 3.99326 3.8853223 3.6366112 3.7657669 3.7123368 3.5612154 4.047747 3.7957413
1369145_a_at 4.4140162 4.771433 4.6052756 4.513257 4.7997484 4.3938 4.5307007 4.6770697 4.724924 4.2486296 4.491543 4.577204
1369146_a_at 7.2903237 7.992581 7.3932047 7.267867 7.357826 6.1507616 7.082929 7.4106483 7.8548403 7.649812 7.336558 6.4969273
1369147_at 4.7171245 4.7075562 4.989165 4.936816 4.772891 4.8011475 4.50945 4.634664 4.9756603 4.7271123 4.928665 4.6697793
1369148_at 7.834133 7.785359 7.7410336 7.824676 7.831666 7.845655 7.925436 7.825131 7.852865 7.8444953 7.904385 7.7953124
1369149_at 4.9837165 5.211932 5.03868 4.7669206 4.975786 4.942285 5.1854587 4.748866 5.108621 4.969394 5.0896716 4.982189
1369150_at 8.388085 8.348068 8.207914 8.301303 8.319469 8.119028 8.675347 8.4099 8.503793 8.186669 8.510947 8.118028
1369151_at 5.3845057 5.346906 5.0087423 5.1718454 5.1783414 5.196954 5.38659 5.358922 5.2330027 5.0231295 5.2564273 4.8570786
1369152_at 7.3024406 6.9606566 7.2417107 7.1789474 7.1822968 7.399262 7.508936 7.3945985 7.258763 7.319737 7.17783 7.3780026
1369153_at 3.5368664 3.5457308 3.6898036 3.5314007 3.555043 3.5716102 3.5812924 3.5350924 3.5807755 3.551883 3.4626174 3.6608994
1369154_at 3.738692 3.8321767 3.9773395 3.9160903 4.032687 4.150627 4.110199 3.9216871 3.9757724 4.1127257 4.057214 4.0312157
1369155_at 4.8345113 4.941803 4.8504252 4.7143497 4.7563353 4.8039265 4.785737 4.665018 4.773381 4.7461004 4.5875025 4.760607
1369156_at 7.0493402 6.9505563 6.9249434 6.5727935 6.685354 6.7298636 6.5534434 6.766954 6.7531147 7.0916343 6.7569175 7.132219
1369157_at 8.679314 8.417746 8.359171 8.64057 8.802368 8.579699 8.87516 8.653942 8.429913 8.667601 8.625517 8.470457
1369158_at 4.149563 4.13729 4.179639 4.4173393 4.437129 4.1153574 3.9680278 4.365862 4.1476855 4.357295 4.0165987 4.11565
1369159_at 5.110264 4.8851414 5.329483 5.042059 5.4759617 5.0800333 4.805207 5.0530205 5.332419 5.033244 5.1318135 5.313274
1369160_a_at 4.455541 4.577763 4.6816926 4.414876 4.4920425 4.6234226 4.7117014 4.3949823 4.39637 4.7058916 4.5464635 4.469104
1369161_at 8.924179 9.284297 9.635254 9.588556 8.833813 9.165089 8.621148 8.7171955 9.201706 9.610644 8.589573 9.174272
1369162_at 3.7110023 3.8676608 3.8645806 4.089949 4.0609055 3.8938107 3.9868348 4.0297093 4.0138927 3.9014199 3.8713794 3.947111
1369163_at 4.941334 5.061679 5.0260634 4.9273148 5.1067357 4.8261347 5.033455 5.040081 5.177024 5.055353 5.1453915 5.035378
1369164_a_at 4.539198 4.444865 4.2355824 4.3359356 4.3974395 4.450409 4.3744745 4.382579 4.284461 4.1600533 4.3830004 4.246016
1369165_at 4.1165895 4.4457493 4.1752415 4.2850223 4.1231356 4.2765913 4.1662197 4.1159334 3.9553354 4.3581095 4.1894054 4.085213
1369166_at 3.935404 3.6829538 3.9329278 4.2720394 4.137478 4.5099688 3.9868348 3.8609765 3.9888976 4.029992 4.133085 4.142076
1369167_at 5.6901336 5.653203 5.618827 5.721857 5.4814725 5.343839 5.780815 5.638308 5.743574 5.7775946 5.7483864 5.6399775
1369168_a_at 5.148703 5.101884 5.167333 5.2759643 5.0276575 5.179315 5.476444 4.87876 5.4465938 5.384455 5.219794 5.3323665
1369169_at 9.367155 9.358827 9.155036 9.385826 9.600353 9.195412 9.544153 9.468018 9.507042 9.279307 9.242712 9.35763
1369170_at 3.67818 3.7190914 3.9290655 3.8285 4.121088 3.7377958 3.7152297 3.9435415 4.0294614 3.7225091 3.756939 3.6958952
1369171_at 11.297324 11.243032 11.2955265 11.150139 11.522746 11.377355 11.293797 11.212606 11.312949 11.1191635 10.578806 11.268853
1369172_at 4.17167 4.1073246 4.3271976 4.1225414 4.2709394 4.2902956 4.221588 4.257753 4.183146 4.222749 4.0796266 4.1836495
1369173_at 5.3010144 5.3538694 5.20872 5.3708134 5.2133565 5.3600698 5.190763 5.229475 5.454126 5.362078 5.40965 5.267308
1369174_at 7.1527634 6.901099 6.964986 7.300034 6.9633913 7.1689696 7.061313 7.268877 6.800874 7.0763636 6.9210277 7.1480927
1369175_a_at 3.854233 3.936696 3.9336522 3.7957869 4.0515347 3.7091599 3.7562482 3.6671062 3.9291563 3.749154 3.7437427 3.7967565
1369176_at 6.4199047 6.55736 6.44837 6.5762863 6.3414598 6.4446173 6.5900507 6.381139 6.42452 6.584223 6.5711236 6.776674
1369177_at 7.0473332 7.048445 6.765193 7.2103353 7.2854314 7.148762 7.362777 7.31402 7.1172996 7.1523085 7.030719 7.035324
1369178_a_at 4.304265 4.337621 4.179191 4.2469573 4.4697685 4.1953845 4.2846355 4.4400606 4.1987762 4.2841835 4.246087 4.232849
1369179_a_at 6.1859465 6.115032 6.640403 6.0879865 6.0186386 5.8977604 6.215256 6.399487 5.936568 6.314645 6.718465 6.013806
1369180_at 5.031122 5.0412254 5.0859127 4.861464 5.160458 5.127292 5.0575013 5.00372 5.1699567 5.017766 5.0145936 4.9776454
1369181_at 6.7204843 6.1787353 5.984102 6.5941153 6.0565715 6.169577 6.1857047 6.2812324 6.1423836 6.5865917 6.526355 6.077236
1369182_at 4.2801785 4.3705025 3.9579372 4.0773454 4.0322375 4.0721183 3.9282582 4.206233 3.7566807 4.4929485 4.096879 4.281214
1369183_at 5.08932 4.507971 4.959173 4.888366 5.056775 4.909054 4.623992 4.907104 5.0619354 4.830453 5.086185 4.796029
1369184_at 4.0148964 3.8705347 3.8129337 4.0400057 3.9492633 3.9252243 3.8698294 4.139202 3.8521502 3.9441655 3.9426365 3.9752655
1369185_a_at 4.7697797 5.065401 4.925455 5.0409255 5.0294394 5.043902 5.160087 5.138652 5.1394296 4.7566695 5.2534018 4.893155
1369186_at 7.3837814 7.586935 7.3582063 7.4525833 7.313803 7.4541245 7.238861 7.4835362 7.7187686 7.4741697 7.40639 7.3875923
1369187_a_at 7.7086015 7.454085 7.443911 7.4533963 7.2483354 7.404107 7.5240293 7.6110954 7.5489726 7.4665904 7.5145316 7.6936636
1369188_at 4.0983477 4.2499175 4.116215 3.803825 3.9038897 4.001259 4.01665 4.111661 4.0472145 4.1698074 3.922174 4.0457063
1369189_at 5.31512 5.2853813 5.4994745 5.211719 5.551006 5.3642745 5.5250826 5.4645534 5.608997 5.162949 5.6346393 5.2363887
1369190_at 5.6723976 5.5953755 5.6393127 5.648824 5.6252036 5.511174 5.600367 5.6361284 5.5930805 5.56405 5.352997 5.475224
1369191_at 3.576389 3.710877 3.6892784 3.5090184 3.723714 3.7114367 3.7265773 3.7328973 3.634972 3.593443 3.6330283 3.503061
1369192_at 4.3720303 4.7125173 4.566111 4.8654957 4.4979863 4.322457 4.360023 4.6808753 4.6737804 4.699544 4.3707943 4.5182333
1369193_at 5.4121914 5.37724 5.36117 5.543767 5.381476 5.5582 5.5230017 5.361611 5.525259 5.253175 5.3793783 5.4686065
1369194_a_at 3.7523298 3.5654793 3.6693606 3.7295642 3.4781356 3.6831865 3.563141 3.7745676 3.7241998 3.7726657 3.5805848 3.6063719
1369195_at 6.1763797 6.2696304 5.7385535 5.95234 5.596504 5.640826 5.932308 5.6411633 6.0029616 5.409993 5.851797 6.2043104
1369196_at 5.544528 5.4891653 5.6241493 5.57565 5.433551 5.447381 5.5691776 5.5120764 5.479824 5.487419 5.498419 5.526538
1369197_at 5.936157 6.094051 5.717814 6.0389514 5.819803 5.7885213 6.083261 6.0196967 5.917319 6.0381374 5.782801 6.103955
1369198_at 5.223049 5.0742574 5.1959257 5.139287 5.228223 5.1174746 5.077898 5.0589294 5.0050306 5.216501 5.0640044 5.1470823
1369199_at 4.8583455 5.0073633 4.898283 4.8300695 4.6208916 4.850855 4.771473 4.610356 4.7536044 4.822057 4.6280646 4.870906
1369200_at 9.986041 10.025853 10.004672 10.087654 9.7183895 10.039562 9.514354 10.02885 10.267435 10.17827 9.868629 9.884159
1369201_at 4.9381547 5.078538 5.132548 5.2037964 5.117512 4.9155116 5.1906157 5.2374725 5.1653543 5.1107063 5.0209794 5.02425
1369202_at 3.5710251 3.3809881 3.6204777 3.7254221 3.5257692 3.5200827 5.72268 3.3878555 3.449078 3.5219674 3.4918501 3.522742
1369203_at 3.9535577 3.8078706 3.7543104 3.7146115 3.6728806 3.7521112 3.7258456 3.985581 3.8540945 3.831979 3.9077575 3.5815036
1369204_at 7.2346077 7.3148103 7.417801 7.4428086 7.121273 7.2928567 7.049756 7.2053137 7.449761 7.2925224 7.229085 6.987997
1369205_at 5.1474614 5.1896515 5.257414 5.287193 5.321043 5.0853333 5.071079 5.339901 5.1716313 5.230353 5.2753215 5.0487413
1369206_at 12.636523 12.673141 12.644643 12.498025 12.7610655 12.582604 12.574166 12.542037 12.565356 12.558594 12.450748 12.549773
1369207_at 4.627077 4.3241796 4.6342626 4.1459126 4.1849885 4.498032 4.565443 4.385003 4.3077803 4.598093 4.9224463 5.122059
1369208_at 6.320046 6.329064 6.3553762 5.8138885 5.786432 6.064182 6.6057024 5.835226 6.0416684 5.839386 7.214447 6.8683877
1369209_at 6.808257 6.7200265 6.816706 6.3881316 6.7373857 6.5286603 6.7772837 6.6589823 6.4517927 6.5619464 6.4738255 6.7319465
1369210_at 3.007773 3.3260386 3.4558735 3.275849 3.310375 3.0947168 3.396058 3.1738527 3.2661147 3.2035625 3.1936812 3.339414
1369211_at 6.202491 6.2036777 6.2790623 6.1262035 5.97753 6.166526 6.154404 6.0642667 6.004037 6.246868 6.2362885 5.9804444
1369212_s_at 6.9408407 7.0001273 6.80106 7.0838504 7.017735 7.1605697 6.8994536 7.101938 6.790876 6.985109 7.2911963 7.2252717
1369213_at 4.9213123 4.8707533 5.1006727 5.048234 5.08044 5.0254455 4.9619884 4.8909 5.1614757 4.827389 4.8455634 4.9996157
1369214_a_at 5.6323495 5.722408 5.687927 5.736595 5.794764 5.742103 5.6186275 5.6637106 5.743574 5.683584 5.7547483 5.755159
1369215_a_at 9.879644 10.0877695 9.652583 9.907206 9.812042 9.843733 9.955475 9.996563 10.04116 10.007569 9.9629755 10.147524
1369216_a_at 5.363049 5.2383404 5.420951 5.3884106 5.3407764 5.4774017 5.416526 5.3311167 5.5903997 5.4528875 5.4128838 5.437665
1369217_at 4.199472 4.2076783 4.4487133 4.10896 4.3235703 4.4593544 4.243482 4.12764 4.4656 4.2794538 4.01 4.1154447
1369218_at 7.638271 7.4410486 7.3493347 7.8092093 7.4691935 7.705351 7.8550253 7.415078 7.460699 7.6994505 7.764395 7.5017557
1369219_at 6.064252 6.103683 5.904444 6.1825976 5.8895464 5.977221 5.80763 5.9874234 5.933968 5.844562 6.016972 5.7762747
1369220_at 7.425999 7.636137 7.398683 7.4529805 7.330248 7.6208487 7.7270093 7.446184 7.6169205 7.5484443 7.5788693 7.6157284
1369221_at 5.743635 5.577114 5.8075795 6.1814904 5.5999937 5.7668586 5.69836 5.8948984 5.889635 5.8159065 5.937728 5.576277
1369222_at 5.0437293 5.5352554 5.257372 5.260538 5.5129776 5.590306 5.152761 5.3129115 5.4567957 5.288433 5.26758 5.3312974
1369223_at 6.6591516 6.5912046 6.4397783 6.487944 6.783026 6.5755167 6.4940476 6.5632296 6.5844326 6.5488033 6.694103 6.571833
1369224_at 10.62206 9.481074 10.504393 10.35601 9.89202 10.55969 6.817573 10.502285 10.654397 11.605733 10.590489 11.717054
1369225_at 12.18493 12.072215 12.237463 12.265447 12.226517 12.397867 12.3015585 11.806038 12.170685 12.329358 12.153013 12.307
1369226_at 8.308645 7.938401 7.959104 8.113831 8.101475 8.276485 8.218544 7.986731 8.391729 8.133736 7.9560266 8.555893
1369227_at 6.203962 6.1604033 6.0416527 5.9786143 6.098484 5.9270964 5.9846473 5.6964083 6.2667284 5.8895736 6.1465726 5.9461765
1369228_at 5.1548886 5.131276 5.282108 4.989766 5.3615465 5.3667746 5.3822465 5.20386 5.193398 5.324827 5.2548223 5.067313
1369229_at 5.81156 5.8916163 5.3408194 5.6877146 5.548044 5.6870356 5.7595387 5.6414995 5.845912 5.671201 5.8407435 5.8722157
1369230_at 4.416289 4.6195197 4.4138026 4.4075694 4.20578 4.4316726 4.3514423 4.7982073 4.4114265 4.245889 4.314695 4.4692407
1369231_at 4.6659727 4.7313285 4.5706115 4.961423 4.6961393 4.6687407 4.6389303 4.6033845 4.781286 4.809858 4.767727 4.654744
1369232_at 4.820218 4.881576 4.8009706 4.4915123 4.671836 4.80399 4.6026382 4.649935 4.633249 4.5213633 4.3961153 4.4456635
1369233_at 3.7239363 3.8141515 3.5728195 3.8503864 3.8929555 3.5597675 3.7566252 3.685594 3.5149374 3.8527668 3.749427 3.6116304
1369234_at 7.9756584 8.09236 7.7199993 8.013462 8.037718 7.9534683 8.023192 7.9239254 7.756995 7.7956324 7.780138 7.83859
1369235_at 4.7973504 5.027041 4.955271 4.6314597 4.5759907 4.66189 4.6534095 4.700203 4.861227 4.9709997 5.2056427 4.847108
1369236_at 5.0393248 5.2476473 5.2114034 4.9819756 5.4363446 5.820229 5.2338467 5.472821 5.5453944 5.220023 5.2518673 5.6076584
1369237_at 5.202652 5.1325364 5.197653 5.4084854 5.1765513 5.0667677 5.2513146 5.14454 5.276085 5.0688486 5.2747407 5.117291
1369238_at 9.850202 10.240452 9.695023 9.154144 10.174749 10.244207 9.831231 9.909263 9.688934 9.449304 9.8070755 10.52782
1369239_at 3.8709164 3.9749985 3.9891877 4.0858955 4.0753646 3.9497843 4.1533003 4.0514464 3.965016 4.011735 4.074644 3.7386575
1369240_a_at 5.576407 5.6194572 5.74929 5.5928645 5.777524 5.6622524 5.5856977 5.484857 5.8110366 5.765784 5.4828644 5.599922
1369241_at 5.09451 5.14375 5.2942643 5.205411 5.175437 5.1223955 5.1571712 5.2791605 5.0769954 5.0639677 5.1153765 5.1084146
1369242_at 3.566964 3.6904497 3.3713315 3.4488895 3.2735445 3.4157927 3.3007607 3.3071675 3.4000657 3.397713 3.467631 3.0875678
1369243_at 4.089518 3.9722364 4.074636 4.1878557 3.961496 3.8129568 3.7601378 4.276361 4.250102 4.0806913 4.0108852 4.438148
1369244_at 7.0223417 6.731819 6.2085977 6.9395156 7.0642858 6.532001 6.8310733 6.6505504 6.7383547 6.544504 6.688555 6.7177873
1369245_at 4.0411463 4.3405848 4.0907316 4.080256 4.1560163 4.169601 4.13879 4.198818 4.16338 4.1288137 4.046192 4.212926
1369246_a_at 3.5592954 3.7283304 3.8305066 3.6554582 3.6793897 3.802177 3.8334334 3.602769 3.5670214 3.432962 3.55343 3.5107117
1369247_at 5.9431777 6.0532756 5.809632 5.5219026 5.9203987 5.723014 5.717531 5.8965316 5.765117 5.7161922 6.1100535 5.828213
1369248_a_at 8.093712 7.789804 7.7176576 8.221401 7.996451 8.048116 7.705574 7.6703844 7.887953 7.824974 7.5979533 8.385501
1369249_at 8.8307295 8.461722 8.78652 8.744402 9.003157 9.042425 8.490995 8.616066 9.179673 9.0977 8.679373 8.793789
1369250_at 5.1121945 5.0769114 4.882901 4.9836693 5.314908 4.7662506 5.076994 5.1175575 5.2406573 5.0823135 4.8517613 4.834533
1369251_a_at 5.43789 5.60979 5.446233 5.386018 5.4664173 5.257045 5.4716825 5.5031586 5.525407 5.40121 5.43209 5.2530985
1369252_a_at 5.182343 5.4556904 5.044535 5.4797397 5.2627354 5.108709 5.179763 5.470402 5.190087 5.345802 5.171701 5.389276
1369253_at 3.7978137 3.8267217 3.7064142 3.837498 3.8931189 3.654713 4.104681 3.720729 3.981324 3.9131699 3.8356144 3.8942466
1369254_a_at 3.935519 3.8496776 4.1615033 4.028777 3.8907187 3.6533563 3.8007658 3.6920207 3.9360008 3.7523484 4.199729 3.8457475
1369255_at 6.9583745 6.4991693 6.5428658 6.6312394 5.922092 6.33152 6.704794 6.3792343 6.468651 6.4864383 6.5241227 6.274752
1369256_at 5.9547315 6.1025043 5.7520475 5.997054 5.991181 6.020828 6.2306623 6.1309953 5.9106693 5.798525 5.6744685 5.722368
1369257_at 4.705592 4.9632187 4.681475 4.864294 4.9443064 4.6883717 4.879123 4.99384 4.7995267 4.7877703 4.85833 4.680917
1369258_at 3.0925097 3.1762178 3.1444242 3.2090797 3.2238293 3.242299 3.3819582 3.214213 3.303051 3.0802941 3.3113182 3.040218
1369259_at 7.505771 6.8342953 8.044998 7.2078505 6.454349 6.624018 7.7281346 7.5903883 7.6421103 6.95321 6.903622 6.57605
1369260_a_at 4.128239 4.3446302 4.0209355 4.3680353 4.347489 4.0613914 4.20148 4.1281033 4.131878 4.3335485 4.380201 4.276787
1369261_at 5.1208553 5.0990534 5.163801 5.188385 5.017495 4.872276 5.0269084 5.0506773 5.048859 5.139347 5.2142334 4.898155
1369262_at 7.0694175 7.056316 6.7356625 7.0442705 6.841831 6.996993 6.803903 6.588598 7.0137568 6.817827 7.037354 6.882772
1369263_at 3.4067202 3.4009283 3.3442273 3.5872438 3.5274584 3.4941275 3.43553 3.4199507 3.5989168 3.2957296 3.3220468 3.4858816
1369264_at 5.103309 4.8879094 5.0003314 5.3502192 4.9738045 4.9996395 4.8856926 4.9366884 4.899694 5.2304726 5.1012993 4.892241
1369265_at 6.5363855 6.809917 6.939226 6.7840643 6.8890576 6.8937616 6.5739303 6.6650467 6.693935 6.7263293 6.8105893 7.0488515
1369266_at 5.7714896 5.956191 5.432259 5.8713503 5.9977612 6.143355 5.8616714 6.1599083 5.9389677 6.0243106 6.1488605 6.2344227
1369267_at 4.0139065 3.8706462 4.177143 4.051405 4.189247 4.0008044 4.022976 3.9991417 3.979505 3.9373186 3.9325304 4.014841
1369268_at 4.3490195 4.3626347 4.169856 4.3189945 4.5771637 4.564459 4.3278117 4.3541765 4.862276 3.9200275 4.5080485 4.4058495
1369269_at 9.334052 8.953031 8.97776 8.89821 8.895322 9.035581 9.178551 9.152573 9.295681 8.872568 9.072872 9.011707
1369270_at 9.1640005 9.622956 9.592907 9.286179 9.466403 9.373334 9.277784 9.33979 9.420791 9.594051 9.613797 9.355356
1369271_at 4.525096 4.0615783 4.1214423 3.9915757 3.8214989 4.184539 4.329909 4.0420237 4.1143813 4.31124 4.256073 4.2270045
1369272_at 5.7193484 5.3416314 5.195642 5.6544266 5.299171 5.47073 5.067357 5.404346 5.593839 4.9776773 5.393506 4.9209657
1369273_a_at 4.4165497 4.29342 4.105724 4.3284616 4.3051853 4.2311935 4.4962125 4.2671003 4.2955656 4.3418703 4.3409815 4.3810673
1369274_a_at 4.0804424 4.496412 4.209765 4.2520666 4.355674 4.208329 4.2818995 4.328436 4.154784 3.881245 4.262361 4.026647
1369275_s_at 12.699674 12.654933 12.674811 12.677629 12.798177 12.511337 12.877999 12.691596 12.8257065 12.637731 12.787106 12.582966
1369276_at 4.7861934 5.5040293 4.9291224 5.0843244 5.0495663 5.1980953 4.9332843 4.8282337 4.765726 5.358613 4.835973 5.0012383
1369277_at 5.861485 5.4168034 5.793962 5.924633 5.777168 5.500447 5.715726 5.805176 5.356 5.4524155 5.725435 5.382839
1369278_at 8.0210285 7.913022 8.263474 7.9320745 7.772568 7.9494696 8.199484 7.957535 7.8304553 8.111378 8.21895 7.950878
1369279_at 5.4858956 5.587543 5.670951 5.8523564 5.783128 5.663715 5.481047 5.88813 5.610563 5.56405 5.686456 5.6084714
1369280_at 4.263902 4.039947 4.4223857 4.369813 4.320151 4.186247 4.1518793 4.17534 4.199639 4.1592636 4.2649546 4.1394825
1369281_at 3.5553002 3.6772819 3.4068115 3.6654577 3.8233693 3.7568457 3.6300807 3.523368 3.9588416 3.4767118 3.6131325 3.3864155
1369282_at 3.4308293 3.2841005 3.2974248 3.302681 3.3683012 3.278713 3.4633358 3.5288942 3.3513317 3.3282235 3.3956199 3.3783538
1369283_at 3.8053546 4.1784234 4.0745955 3.7488544 3.7559628 3.782151 3.7814775 3.9108386 3.8198733 3.9053783 3.8450778 4.014389
1369284_at 5.3319564 5.23171 5.3379445 5.023286 5.382125 5.2779436 5.2971864 5.2693567 5.3948784 5.305627 5.1069336 5.2991104
1369285_at 6.399828 6.501799 6.2472878 6.197799 6.404163 5.8627872 6.453509 6.3321843 6.483662 5.8178988 6.209375 6.5889015
1369286_at 12.576139 12.53593 12.533471 12.485022 12.569983 12.590832 12.4515505 12.515751 12.429077 12.430438 12.421071 12.410874
1369287_at 4.5868616 4.4478765 4.75737 4.873155 4.295838 4.868732 4.7793746 4.687465 4.695689 4.429043 4.3848295 4.6423674
1369288_at 4.265747 4.4156246 4.6443276 4.477347 4.5050855 4.444399 4.463441 4.3516736 4.2460046 4.5655828 4.383497 4.5623684
1369289_at 9.759158 10.013686 9.711228 9.818777 10.085367 10.047843 9.962506 9.810411 9.652361 9.988252 9.705007 10.214264
1369290_at 4.6578646 4.5391016 4.819319 4.9017544 4.492392 4.5774784 4.4371243 4.5926533 4.517721 4.7965355 4.670475 4.4049635
1369291_at 10.352422 10.702324 10.490074 10.965628 10.633814 10.506389 10.693151 10.689279 10.887546 10.687403 10.734062 10.345281
1369292_at 4.307499 4.4461937 4.143419 4.649415 4.274332 4.549271 4.6389303 4.354561 4.50556 4.312978 4.4014354 4.402027
1369293_at 5.8833337 5.989784 5.878336 6.0137014 5.9296947 5.8790884 5.831476 6.0465364 5.933968 5.559271 6.2976794 5.8093433
1369294_at 4.6511235 4.6078625 4.5436296 4.79212 4.831755 4.739558 4.7274866 4.391146 4.2830243 4.6432066 4.714737 4.57955
1369295_at 4.7069087 4.6505365 4.7927527 4.701002 5.028939 4.661421 4.8841476 4.929221 4.794314 4.781134 4.661605 4.8310156
1369296_at 12.935782 12.919509 12.876602 13.090931 13.045664 13.0138855 12.892033 12.926807 12.987856 12.92644 13.068941 12.962503
1369297_at 3.858232 3.9967017 4.231497 3.8574188 4.0555677 4.100464 4.0220475 3.868378 4.3587384 3.983306 4.0222497 4.0929976
1369298_at 3.9914138 4.16879 4.161443 4.1242394 4.1631417 4.4298563 4.4412737 4.1617923 4.2782907 3.9962769 4.1865077 4.0583615
1369299_at 4.567987 4.643222 4.596286 4.72247 4.4964333 4.552834 4.6170535 4.822528 4.6458955 4.8218575 5.017817 4.58136
1369300_at 4.2673483 3.963671 4.3547306 4.151222 3.9778993 4.2839627 4.2467537 4.1864305 4.165501 4.301233 4.3312087 4.1343317
1369301_at 4.4702315 4.7993007 4.6056566 4.8501368 4.7385755 4.4036613 4.667608 4.6782713 4.828421 4.691199 4.889169 4.77315
1369302_at 4.340974 4.4962463 4.7134933 4.6958776 4.7404785 4.831968 4.410529 4.6033845 4.401109 4.674347 4.5889807 4.2284255
1369303_at 3.8365889 3.5374758 3.632936 3.7243009 3.7753942 3.5897093 3.569574 3.4871256 3.5952678 3.6914876 3.4665136 3.5962312
1369304_at 6.863791 6.786004 6.7276626 6.474176 6.6851563 6.3354864 7.144807 6.8826404 6.642407 6.9180336 6.7563996 6.463884
1369305_at 4.5411854 4.5981274 4.5595274 4.9587326 4.494421 4.901886 4.429921 4.443759 4.6000595 4.5452676 4.5464916 4.4790773
1369306_at 4.617073 4.4419913 4.5605583 5.0230265 4.2360015 4.7253346 4.476505 4.3781304 4.6959925 4.610693 4.5729084 4.3425293
1369307_at 4.87363 4.949729 4.859867 4.909704 4.9519644 4.8721476 4.925155 5.1121473 4.757599 4.8880787 5.006206 5.0579176
1369308_at 5.1831975 5.3809676 5.1559696 5.2599654 5.396018 5.201836 5.2334504 5.307487 5.5702043 5.333067 5.19491 5.4279017
1369309_a_at 4.6440763 4.637398 4.7017074 4.877142 4.57911 4.8534045 4.6763105 4.667534 4.444523 4.825989 5.021759 4.695506
1369310_at 4.77516 5.0165377 5.2591877 5.1346545 5.0989647 4.978695 4.8674192 4.756163 5.0451174 5.1236267 5.1242847 5.15277
1369311_at 3.662709 3.578767 3.7617311 3.5373554 3.6384258 3.8285687 3.726185 3.7508652 3.6805031 3.8591678 3.4600809 3.6435392
1369312_a_at 8.918194 8.826135 8.788873 8.48376 8.759248 8.7357435 8.781424 8.750626 8.892784 8.717314 8.774662 8.810072
1369313_at 5.0615354 4.5842643 4.638668 4.9396796 4.6561303 4.658418 4.6789527 4.757553 5.0091677 5.2502418 4.524687 5.093566
1369314_at 4.413783 4.3750505 4.392717 4.6227093 4.2513647 4.2003145 4.548856 4.382579 4.3061857 4.490575 4.4142838 4.318955
1369315_at 4.1747284 4.22639 4.1927366 4.05282 4.2515583 4.1310596 4.1986732 4.214045 4.335371 3.7967787 4.2325826 3.9479055
1369316_s_at 5.8444815 5.9247446 5.971398 6.1269193 5.9924746 6.1207137 6.158409 6.022789 6.040866 6.0299096 5.941273 6.1042733
1369317_at 3.88375 3.8983228 3.8368473 3.9382644 3.807548 3.8853223 4.033678 3.8356724 3.819958 3.8612523 3.8825989 3.718543
1369318_at 6.455701 6.468314 6.1917086 6.346572 6.447825 6.1631794 6.609803 6.3033986 6.643553 6.2206798 6.5011783 6.266183
1369319_at 9.303268 9.397058 9.071384 8.969479 9.201193 9.083004 9.430845 9.198704 9.145339 8.954782 9.320436 9.0607
1369320_at 4.045121 4.252939 4.1696906 3.9889977 4.48125 4.0382175 4.388132 4.4045067 4.0588684 4.2711115 4.1823845 4.054432
1369321_s_at 3.2361882 3.1165729 3.3105383 3.2341526 3.3029075 3.550588 3.412898 3.273505 3.3468738 3.442865 3.1719766 3.191186
1369322_at 5.1012506 5.497004 5.67533 5.5267634 5.329513 5.412739 5.5306087 5.2265544 5.5131593 5.3287215 5.3632245 4.933205
1369323_at 7.1439357 7.5718393 7.056833 7.193655 7.18902 7.2075014 7.2229066 7.270448 7.133532 7.470711 7.074624 7.1570745
1369324_at 3.632454 3.3507586 3.371645 3.6120882 3.3279488 3.4682076 3.5691814 3.6040432 3.7949715 3.5463145 3.5630603 3.760524
1369325_at 6.628752 6.5130653 6.330325 6.847082 6.6483016 5.981997 7.091134 6.900594 6.0827966 7.121168 6.9315343 6.61024
1369326_at 3.8010669 3.8470566 3.8784401 3.943875 3.8182836 3.7156003 3.5895984 3.6996677 3.6806092 3.7389581 3.959748 3.6438577
1369327_at 4.299835 4.267641 4.2084637 4.3804135 4.103629 4.2052116 4.466502 4.382579 4.221845 4.2084618 4.4312506 4.2359543
1369328_at 6.5793834 6.33621 6.033935 5.6925144 5.949198 6.3578415 6.3366146 6.3760285 6.248371 6.237702 6.402258 6.6758933
1369329_at 5.351423 5.339104 5.4003773 5.4695535 5.4478073 5.4143066 5.380544 5.504058 5.458318 5.3829317 5.4690843 5.376965
1369330_at 5.025214 5.2019634 5.005388 4.809987 5.260478 5.100659 5.2383056 5.0343356 4.876059 5.141017 5.035281 4.979644
1369331_a_at 4.8901215 5.031314 4.9590855 5.2242813 4.740556 4.9956045 5.1929293 4.893119 4.9188814 4.9397364 5.035281 5.0279093
1369332_a_at 3.9374638 3.7233424 3.8853505 3.814823 3.9248426 3.7935367 3.7070568 3.866301 3.809193 3.788266 3.8506334 3.9052122
1369333_a_at 3.3651996 3.277084 3.2366588 3.2910552 3.3150063 3.284248 3.4124632 3.244804 3.504596 3.2461681 3.2231572 3.23506
1369334_at 4.09772 4.031583 4.060887 4.1404057 4.0970173 3.7308087 3.9338605 4.0380545 4.0701685 3.937694 3.8928318 3.8856823
1369335_at 3.817133 3.5606773 3.6172574 3.3470657 3.758233 3.5745606 3.4707963 3.825313 3.4698145 3.5415294 3.5807207 3.8689902
1369336_at 5.6011715 5.70318 5.460434 5.497342 5.2933855 5.43983 5.2787747 5.25436 5.3399405 5.4874187 5.450731 5.2942314
1369337_at 4.344912 4.1203556 4.7298555 4.4779496 4.417869 4.402419 4.311989 4.2584496 4.2681913 4.3437805 4.3282304 4.1218796
1369338_at 5.8711476 5.8313274 5.888909 5.981691 5.809881 5.847168 5.7883267 5.815762 6.055106 5.771803 5.9370036 6.0749416
1369339_at 5.671508 5.447779 5.5491066 5.7445784 5.5901117 5.6558847 5.297364 5.7094064 5.3875136 5.6750956 5.7582626 5.4696608
1369340_at 4.453418 4.5711923 4.5687156 4.406681 4.4824085 4.3237076 4.313959 4.3774896 4.1687336 4.2012672 4.388224 4.4817033
1369341_a_at 4.3090973 4.1517158 4.2194014 4.1071653 4.3138313 4.069807 4.227563 4.107888 4.099785 4.3534336 4.1231318 4.0962405
1369342_at 5.119739 5.1823654 5.574617 5.3474383 4.9398837 5.3019753 5.2354965 5.479342 5.156449 5.1008787 5.1609488 5.223545
1369343_at 3.4629405 3.4863195 3.6562536 3.4742596 3.4626744 3.3391728 3.4260204 3.5435007 3.513605 3.5477576 3.4685097 3.5397494
1369344_at 5.3692837 5.2509007 5.420612 5.409267 5.425719 5.8926463 5.626142 5.3917646 5.2800784 5.3153276 5.3215647 5.568048
1369345_at 3.9399314 3.825181 4.1489015 3.868664 3.9252026 3.8682575 3.9232843 4.192746 3.7751434 3.7720249 3.944638 4.0344133
1369346_at 3.453752 3.494193 3.4695442 3.6352103 3.6103442 3.48464 3.2916825 3.3787155 3.591278 3.4594867 3.464543 3.8259804
1369347_s_at 5.710857 5.7478228 5.7548428 5.748454 5.715248 5.521862 5.89967 5.7876215 5.7192917 5.7587442 5.7264404 5.62454
1369348_at 4.427619 4.145223 4.531865 4.5361576 4.280986 4.1623077 4.164749 4.293704 4.247754 4.162257 4.298424 4.2429934
1369349_a_at 3.412847 3.5410736 3.569837 3.3982203 3.6789193 3.3691878 3.6363468 3.624636 3.6519098 3.52952 3.5515058 3.591218
1369350_at 5.7525887 5.628748 5.617067 5.6019673 5.728098 5.8479066 5.7487135 5.793923 5.51338 5.720845 5.7121525 5.5222864
1369351_at 4.4019547 4.553302 4.4109735 4.314209 4.4468765 4.3995523 4.3590145 4.382715 4.299404 4.501338 4.435894 4.352765
1369352_at 5.9788 6.05775 6.3414936 6.404316 6.2971106 6.2672563 6.3714757 6.2317348 6.2219195 6.275191 6.246649 6.2869563
1369353_at 4.458986 4.63964 4.4839163 4.432562 4.352772 4.346224 4.4875994 4.4212017 4.3192816 4.1529145 4.4271197 4.505455
1369354_at 6.4009733 6.440532 6.5568466 6.480644 6.570304 6.460205 6.62457 6.529473 6.545177 6.561677 6.429222 6.3230844
1369355_at 4.730746 4.742141 4.717063 4.834189 4.861284 4.9788246 4.573462 4.725887 4.925086 4.631663 4.96552 4.8968086
1369356_at 4.038267 4.195066 4.391345 4.3593683 4.0003605 3.865459 4.2977185 4.0810122 4.182787 4.2833977 4.121669 4.237494
1369357_at 5.044141 5.11056 5.310156 5.2840815 4.921142 5.2008123 5.059119 5.173785 4.7630243 5.127048 5.049853 5.021102
1369358_a_at 6.114671 6.169934 6.2754755 6.2026944 6.2913475 6.0665936 6.2065654 6.290535 6.32351 6.2861085 6.40766 6.139859
1369359_at 4.193628 4.2201777 4.0939136 4.0358195 4.261142 4.301537 3.8956811 3.9813075 4.2803974 4.1832466 4.0401583 4.2404976
1369360_at 5.850146 5.9097276 5.827312 5.9860272 5.962598 6.064991 5.944174 5.8818154 6.2822967 5.812513 5.815284 5.9322567
1369361_at 3.7273726 3.5815744 3.719549 3.7357666 3.6441157 3.4382527 3.6651306 3.710389 3.6677222 3.4822276 3.9472198 3.4481273
1369362_at 5.0744066 5.246991 5.151327 5.137643 5.0166445 5.2687097 5.4037957 5.2073336 5.066605 5.290335 5.085494 5.156631
1369363_at 3.502774 3.53209 3.7703454 3.4410176 3.269255 3.4473648 3.4530854 3.3868847 3.5240338 3.424607 3.715759 3.4795291
1369364_at 3.4960237 3.703024 3.714215 3.5373356 3.6900678 3.5456975 3.4910307 3.7340786 3.5636015 3.6230226 3.4735491 3.6753814
1369365_at 4.1572986 4.3820333 4.4652123 4.4348607 4.170545 4.2756176 4.800249 4.55636 4.1840568 4.425351 4.279404 4.318955
1369366_at 4.7497478 4.749039 4.981609 4.842379 4.8988323 4.725698 4.95109 4.748866 4.619467 4.7559447 4.7934012 4.790647
1369367_at 4.544124 4.8079534 4.783836 4.479399 4.7343206 4.4007797 4.3523393 4.496098 4.3248363 4.789106 4.3093233 4.293089
1369368_at 4.130574 4.3397717 4.225917 4.368846 4.294273 4.440884 4.2585373 4.3523493 4.2236867 4.3519554 4.457649 4.1865425
1369369_at 5.207325 5.1653924 5.04282 5.156809 5.277645 5.0766478 5.2175274 5.1338544 4.984938 5.209379 5.155067 5.2473173
1369370_s_at 4.8165326 5.0065446 5.038441 5.12978 4.8327274 5.0730877 4.5537443 4.9776 4.837524 4.8569922 4.8780313 5.197424
1369371_a_at 4.4291897 4.0804253 4.6028123 4.436457 4.3742332 4.396324 4.1470814 4.48201 4.391068 4.2985883 4.488995 4.3280344
1369372_at 4.8039017 5.012994 5.0354953 4.78961 4.76352 4.9615297 4.686667 4.8284874 4.909248 4.8196335 4.836435 4.9181213
1369373_at 5.8240237 6.0709987 6.011588 6.274628 6.0081134 5.67565 5.9453692 5.6710086 5.790261 6.041422 5.5034275 5.842351
1369374_at 4.066738 3.7281442 3.9636562 4.0696645 3.816422 3.8628488 4.093186 3.9666688 3.9242027 4.036545 4.0042043 3.9609666
1369375_a_at 3.6663451 3.8750339 3.773142 3.8580728 3.782963 3.7404964 3.622378 3.677007 3.743836 3.8220148 3.8684402 3.993221
1369376_a_at 4.48348 4.291766 4.2989964 4.3442035 4.320282 4.220183 4.2013974 4.3675356 4.3241663 4.1618195 4.2709813 4.315053
1369377_at 3.42991 3.553301 3.6585746 3.5950377 3.4092233 3.3977814 3.6342907 3.4005332 3.5104296 3.3158524 3.217242 3.4481273
1369378_at 4.4839745 4.5118394 4.8351145 4.8324413 4.417869 4.7515574 4.593664 4.8545594 4.5025377 4.717145 4.580869 4.7270236
1369379_at 4.6164293 5.226455 4.5883446 4.6500072 4.6383715 5.0065536 5.0061936 4.763463 4.8207226 4.7764754 5.2216105 4.431793
1369380_at 4.512748 4.6706 4.53047 4.3378134 4.548038 4.5385714 4.422204 4.7005734 4.502335 4.4151416 4.3808527 4.86312
1369381_a_at 3.8380382 3.5454028 3.8232186 3.6016912 3.701113 3.6728694 3.6679025 3.775113 3.771974 3.6707156 3.5881157 3.738088
1369382_at 5.964381 6.205229 6.0944653 6.1568346 6.1286077 5.962073 6.0110087 6.1863327 6.308474 5.9736743 6.319138 6.0451856
1369383_a_at 4.589178 4.4020987 4.729027 4.9240937 4.6046762 4.755594 4.880233 4.599908 4.6420126 4.897169 4.57533 4.6366076
1369384_at 3.6072855 3.9548295 3.8283648 4.0089884 3.791235 4.016589 3.7742493 3.9948406 3.913843 3.5711036 3.8979492 3.7789469
1369385_at 4.60909 4.599651 4.60202 4.668881 4.6129208 4.9711146 4.7330227 4.69081 4.532738 4.557709 4.824438 4.5994363
1369386_at 4.2968016 4.4987817 4.036832 4.431148 4.151399 3.9847007 4.1802344 4.4106007 4.2348614 4.0537376 4.1179953 4.1029224
1369387_at 5.7844377 5.855151 5.681506 5.79061 5.5537267 5.7708454 5.624433 5.5497117 5.450397 5.5958557 5.787393 5.319856
1369388_at 4.1202703 4.4124017 3.998856 3.8649988 3.8220348 4.0629644 3.9693375 4.0454316 4.0143685 3.9480636 3.8728907 4.083885
1369389_at 4.137651 4.480923 4.4115944 4.3683934 4.536934 4.3236423 4.08781 4.091366 4.397752 4.5125523 4.3087044 4.293313
1369390_a_at 4.7500005 4.334641 4.990159 4.5024796 4.2601194 4.4365973 4.313814 4.6547256 4.718492 4.420515 4.384317 4.483521
1369391_at 4.196284 4.219307 4.535073 4.146958 3.9552345 4.0266223 4.255475 4.1793237 4.067684 4.260064 4.2911124 3.9846964
1369392_at 5.0344744 4.9785013 4.915554 4.924179 5.132286 5.1151643 4.8988013 5.146207 5.052341 5.2032804 5.2349625 4.7364273
1369393_at 4.617073 4.0303535 4.277843 4.148982 4.5844235 4.0601406 4.073489 4.1537623 4.240877 4.4485455 3.9452713 4.3703337
1369394_at 4.486485 4.438385 4.508995 4.3939033 4.49651 4.351879 4.2390084 4.4987574 4.702139 4.5260773 4.4711027 4.464347
1369395_at 3.4306872 3.6678672 3.5087495 3.6676862 3.5097947 3.670731 3.3871574 3.470536 3.7129214 3.5324204 3.5071964 3.3715239
1369396_at 5.4910145 5.396229 5.4495153 5.407835 5.653551 5.576833 5.279457 5.6091814 5.272661 5.392054 5.5097094 5.4051476
1369397_at 5.075947 5.102983 5.2849507 5.191161 5.2887344 5.2969437 5.1981716 5.0513988 5.1896286 4.992316 5.0749054 5.025977
1369398_at 5.3948216 5.465501 5.4127274 5.6670914 5.662572 5.3677616 5.536751 5.4982743 5.425424 5.601663 5.7053547 5.420589
1369399_at 3.4243503 3.444675 3.4849243 3.6123466 3.5336912 3.4866807 3.5995545 3.6618366 3.653597 3.5701017 3.6104379 3.7143059
1369400_a_at 5.0817432 4.9292746 5.2834444 5.226981 5.183433 5.464868 5.2765536 5.1682587 5.161564 5.328721 5.3050003 4.940915
1369401_at 3.479644 3.4212694 3.463966 3.3618927 3.25074 3.346411 3.4684498 3.4769716 3.5549614 3.3468907 3.2034118 3.4274457
1369402_at 7.005833 6.836393 6.9314413 6.785354 6.863108 6.7563124 6.8073664 6.6756525 6.722147 6.794802 6.802796 6.9654007
1369403_at 4.686203 4.4088616 4.6670732 4.555845 4.6078835 4.5137405 4.4376106 4.687506 4.355475 4.535924 4.397632 4.2043524
1369404_a_at 4.673374 4.416084 4.6562366 4.5328455 4.629874 4.601978 4.358411 4.6802144 4.5150356 4.656261 4.512102 4.410536
1369405_a_at 4.1201696 4.0924034 4.2197237 4.063912 4.1434875 3.9724975 4.160087 4.0857325 3.9234893 3.9994555 4.1823845 4.0944505
1369406_at 3.8750842 4.092954 3.7799854 4.160579 4.139619 4.0386767 4.2707934 4.0287127 4.105135 3.9365935 4.1829963 4.0429854
1369407_at 6.6047254 6.319675 6.212666 6.694752 6.017913 6.860889 6.793389 6.7711124 6.767368 6.4696755 6.2909102 6.438329
1369408_at 4.1427855 4.3105273 4.3761 4.0975704 4.547394 4.271954 4.269414 4.313629 4.1490726 4.2645707 4.3493547 4.3387675
1369409_at 8.122751 7.9511585 7.8837557 7.852781 7.8763967 8.036404 8.028853 8.158473 7.8935027 7.9261465 7.9984612 8.083992
1369410_at 7.8346853 8.206249 8.177442 8.114195 8.208587 7.948823 8.163665 7.966013 8.228204 7.805421 8.120223 7.56693
1369411_at 3.6539989 3.6971672 3.5835986 3.5670528 3.7928557 3.8145587 3.6926827 3.5704067 3.480012 3.5936034 3.5961277 3.7274578
1369412_a_at 6.8183885 6.809321 7.1113977 6.5520916 6.5889697 6.797667 6.367078 6.6094475 6.6383495 6.770396 6.9175224 6.643952
1369413_at 4.702729 4.5815835 4.532735 4.61254 4.7815223 4.555856 4.6089134 4.468235 4.5195374 4.6208744 4.52491 4.472468
1369414_at 8.986269 9.019762 8.996147 9.034199 8.952126 8.857248 9.078072 8.904781 8.953281 8.901287 8.941696 9.046261
1369415_at 7.946307 6.563712 6.0266943 7.6791263 8.503925 8.437233 8.38825 7.304818 7.2713666 6.0131965 7.2067766 7.2774343
1369416_at 6.3172097 6.312514 6.334843 6.3914003 6.3236523 6.447903 6.506202 6.361479 6.429742 6.3611765 6.373914 6.365748
1369417_a_at 4.272075 4.0524955 4.4783044 4.166656 4.2381673 4.219866 4.261815 4.011726 4.0887957 4.5820966 4.355238 4.318955
1369418_at 4.343471 4.307962 4.314382 4.431879 4.5785728 4.7691226 4.147998 4.1828995 4.1923327 4.4829955 4.119672 4.210282
1369419_at 5.093795 5.1325364 5.1863413 5.4600534 5.17922 4.9928775 5.2365503 5.2801185 5.243792 5.1044345 5.2938356 5.162611
1369420_at 4.6739473 4.406314 4.3100314 4.260667 4.465063 4.243446 4.057993 4.241471 4.2699423 4.2321105 3.980916 4.3836923
1369421_at 6.4206676 6.02978 6.3630657 5.799769 6.3309517 6.3029933 6.281764 6.312286 6.4307985 6.329875 6.116681 6.3439345
1369422_at 5.16546 5.2392197 5.1283927 5.2198744 5.0893083 5.1220174 5.1071196 5.16301 5.0686693 5.114768 5.0350122 4.8728466
1369423_at 4.622021 4.222253 3.9837563 4.3560276 4.296614 4.1306067 4.6026382 4.373136 4.8078084 4.084404 4.434018 4.2629356
1369424_at 12.729203 12.598124 12.706854 12.752856 12.7246065 12.530155 12.821424 12.771928 12.811581 12.5851965 12.833494 12.597381
1369425_at 4.567256 4.184581 4.1786118 4.0426626 4.2268987 3.9198585 4.188051 3.9982984 4.553087 4.2354937 4.1200094 4.307847
1369426_at 5.091652 5.031314 5.1940694 5.025226 4.949843 5.382046 4.85241 4.861912 5.0745583 5.1245203 4.966336 4.724612
1369427_at 9.431188 9.702748 9.281564 9.750819 9.050029 9.365712 9.525734 9.119254 9.372279 9.690739 9.520441 8.520098
1369428_a_at 4.59453 4.669387 4.497203 4.575562 4.610841 4.646725 4.503278 4.5377674 4.6333885 4.677808 4.4604473 4.653942
1369429_at 3.63575 3.8948328 3.7478359 3.7582815 3.7364383 3.652553 3.624901 3.8533363 3.529837 3.7607172 3.7853537 3.6369538
1369430_at 9.319152 9.21906 9.320266 9.173327 9.168697 9.195183 8.506002 9.276248 9.429898 8.502868 9.247856 9.3863735
1369431_at 4.5304832 4.5642605 4.190371 4.5360456 4.4883103 4.603155 4.561712 4.4793115 4.9474397 4.653146 4.6021304 4.137694
1369432_at 5.089698 5.1325364 5.039407 5.083211 4.9752445 5.4672475 5.0157804 4.9649096 5.2072306 5.108045 5.4035335 5.2700195
1369433_at 5.0689445 4.9961705 5.1131043 4.9064674 4.7934904 4.773219 4.6886306 4.939226 4.915327 4.810896 5.1237054 4.99206
1369434_at 3.8990316 3.9177008 3.997078 3.886999 3.9925106 4.105748 3.847186 3.8023913 3.8205276 3.8612819 3.8954215 4.0380864
1369435_at 12.599186 12.517671 12.726626 12.582397 12.735845 12.535706 12.643526 12.561334 12.771193 12.55453 12.64154 12.56363
1369436_at 3.9117675 4.068802 4.018656 3.765105 3.9823165 4.0282993 3.9729807 3.895138 4.1253614 4.40781 4.253517 3.775865
1369437_at 4.821456 4.658701 4.535267 4.7057896 4.64405 4.759062 4.8127527 4.563508 4.691861 4.3238497 4.625062 4.4419923
1369438_at 4.9668427 4.744922 4.6929193 4.8501368 4.693245 4.765541 4.9785285 4.8535795 5.074847 4.822406 4.726359 4.7490096
1369439_at 3.6005006 3.6772819 3.714215 3.7606192 3.499691 3.738107 3.6208296 3.4894173 3.6291106 3.5941656 3.72606 3.6798968
1369440_at 5.474696 7.0021462 6.804509 7.483979 7.0098457 6.103941 6.8656015 6.1748157 6.5499477 6.4806876 5.5257254 4.891095
1369441_at 4.5252767 4.419513 4.6196895 4.6717253 4.4886885 4.6535215 4.5168095 4.546628 4.5127597 4.589793 4.421937 4.505455
1369442_at 3.4460878 3.312315 3.335139 3.3495018 3.3957837 3.4859414 3.412847 3.5833042 3.4991658 3.4456463 3.4216213 3.457607
1369443_at 6.6182203 6.865171 6.72092 6.993274 6.500664 6.530752 6.460183 6.769832 6.9077697 6.730203 6.674467 6.8216305
1369444_at 3.7119799 3.5568967 3.9481966 3.8536594 3.9110281 3.7181432 3.7998362 3.654202 3.7337298 4.110868 3.9897726 3.8018928
1369445_at 5.966598 5.9123836 5.7723074 5.9017367 5.9938326 5.8867283 6.0887604 5.941324 5.95406 5.810511 5.9773226 6.0598536
1369446_at 7.1617303 6.7800584 6.9285035 6.967011 6.8284526 6.8655267 6.6913247 6.905201 6.710413 6.8151193 6.689705 6.7047734
1369447_at 5.559926 5.7881684 5.946049 5.8714457 5.739552 5.7585487 5.7541327 5.837019 5.7154083 5.700202 5.9209247 5.793084
1369448_at 5.7693577 5.929295 5.921844 5.9264336 6.0235825 5.80623 5.844907 5.8739967 5.699123 6.0774713 5.693697 5.7529287
1369449_at 4.871936 4.804537 4.9213305 4.969364 4.9640026 4.9757633 5.0462236 5.131098 5.0511265 5.0350533 4.8807993 4.803353
1369450_at 11.535921 11.437852 11.609105 11.479169 11.552354 11.531681 11.435916 11.448797 11.397074 11.568769 11.508096 11.271371
1369451_a_at 3.8979833 3.702998 3.6448421 3.48214 3.7338157 3.979533 3.6644862 3.9136798 3.6757271 3.7981734 3.6623828 3.5032935
1369452_a_at 8.228882 8.391493 8.305109 8.362497 8.495504 8.524181 8.472853 8.392256 8.33252 8.546909 8.551735 8.426336
1369453_at 7.4271398 7.403827 7.504995 7.4345584 7.3101583 7.324199 7.516378 7.3043523 7.421495 7.3792787 7.262144 7.402417
1369454_at 4.074113 3.9178305 4.127572 4.02657 4.3005114 4.0519667 4.27649 4.319046 4.399539 4.248816 4.175503 4.084716
1369455_at 7.132889 8.088962 8.145894 8.744999 8.40137 7.5620484 8.146337 7.4801507 8.098305 8.018302 6.955059 6.3465424
1369456_at 3.3541834 3.135661 3.3831398 3.649629 3.4651027 3.2579486 3.2085733 3.3695273 3.223053 3.3487859 3.3189526 3.2605827
1369457_a_at 4.233599 4.428352 4.223543 4.681203 4.4779625 4.587611 4.64712 4.5384583 4.4751825 4.3863297 4.4995346 4.4554524
1369458_at 4.5505543 4.687466 4.5530243 4.5489993 4.672109 4.4595304 4.615713 4.649869 4.625366 4.572448 4.6682186 4.6631107
1369459_at 6.0703163 5.8961983 6.012239 6.0021324 5.9801874 6.2090216 6.1937203 6.0925817 5.8936706 6.162682 6.0379148 5.9301233
1369460_at 5.853317 5.7248273 5.562482 5.2718115 5.6268044 5.6850095 5.461223 5.528941 5.578633 5.44692 5.3981247 5.2713556
1369461_at 4.032742 3.9580855 4.033892 4.066966 3.917087 4.1846037 3.9199367 3.9477048 3.8361976 3.990021 4.139369 3.9416766
1369462_at 4.1590667 4.1635756 4.1045628 3.9468088 3.9684062 4.0475597 3.9822135 4.2014213 3.9703448 3.9340086 4.013065 3.9462097
1369463_at 5.3959045 5.445665 5.38568 5.463771 5.237683 5.228378 5.3904476 5.2578554 5.230934 5.2909636 5.599002 5.1995754
1369464_at 4.277975 4.4586563 4.3667393 4.3614893 4.2613926 4.4017544 4.693302 4.3144846 4.2987366 4.4109936 4.1875906 4.3271627
1369465_at 12.855443 13.0284815 12.839257 12.737785 12.815148 12.711303 12.78956 12.875595 12.86053 12.903221 12.755729 12.924284
1369466_at 4.193301 3.8971252 3.8006003 3.7574055 3.8224196 3.808538 3.7730796 3.8595338 3.9636316 3.6674926 3.6112952 3.5842972
1369467_a_at 9.477984 10.558958 10.348251 9.958876 10.129544 10.72986 10.087596 10.446072 10.569232 10.065876 10.578722 10.1933
1369468_at 6.4333606 6.442773 5.898182 6.7186537 6.729672 5.785776 6.804689 6.360409 6.1955314 6.187274 6.317051 6.1091537
1369469_s_at 3.4444847 3.4834638 3.4811406 3.4759037 3.658423 3.8289402 3.4416044 3.4727278 3.559628 3.6231737 3.3547387 3.6590667
1369470_at 4.192295 4.4058676 4.356785 4.404955 4.5154934 4.439964 4.3831773 4.692316 4.281327 4.542898 4.442002 4.398774
1369471_at 5.1298184 5.0514164 5.1610355 5.21823 4.70315 5.3028965 5.161555 5.1056895 4.610021 4.9857774 4.8797617 4.8417554
1369472_a_at 6.506901 6.5205874 6.4720097 6.5423217 6.761748 6.7457414 6.688071 6.538637 6.643902 6.608111 6.483872 6.616932
1369473_at 10.185072 10.161645 10.251694 9.967973 10.002969 10.084725 10.392072 10.105004 10.089448 10.0606165 10.181701 10.058433
1369474_a_at 3.7190893 3.7539868 3.6385252 3.8844814 3.5501075 3.6711724 3.6149373 3.9507303 3.7860918 3.815716 3.7256567 3.6348805
1369475_x_at 3.7356172 3.900952 3.854422 3.7951555 3.9237053 3.7785518 4.0291295 3.883368 4.099785 3.8277588 3.881411 4.0221224
1369476_at 4.981371 4.996763 5.058573 5.0594487 4.8487825 5.012404 4.925973 5.0971603 4.9483666 4.845798 4.74769 4.906947
1369477_at 4.3510804 4.2216964 4.351189 4.331334 4.1560163 4.5198784 4.4079614 4.3983684 4.1635356 4.269245 3.9623384 4.1337247
1369478_at 4.3142185 4.254095 4.379684 4.2720394 4.2316866 4.382736 4.220544 4.309123 4.23699 4.078545 4.3142447 4.2590714
1369479_at 6.3847485 6.2762527 6.381202 6.453354 6.613099 6.3724957 6.8012094 6.3956385 6.444406 6.300632 6.385067 6.2528934
1369480_at 3.6399744 3.6506844 3.8256998 3.7725637 3.8576822 3.6880393 3.715937 3.7723277 3.6708424 3.8437736 3.823494 3.8029907
1369481_at 3.7553492 4.251218 4.006955 3.76339 3.604844 3.7421038 3.8142743 3.5568385 3.5701854 3.6882436 3.6623828 3.75604
1369482_a_at 4.1904182 3.8508863 3.8468244 3.6989424 4.016531 4.079302 3.75461 4.1222773 4.263615 3.6178732 3.8411846 3.8046098
1369483_at 6.0388083 6.437437 5.939022 6.329638 6.028952 5.9901104 6.1184993 6.29339 6.129287 6.1834917 6.0010285 6.018085
1369484_at 4.3621025 4.297535 4.278964 4.4817944 4.366062 4.247045 4.46789 4.3518686 4.6444473 4.5358844 4.343199 4.3087673
1369485_at 10.04443 10.532203 10.840945 10.515675 10.307133 10.415219 10.231975 10.238713 10.577145 10.58132 10.491623 10.005576
1369486_at 3.6319835 3.6557646 3.545694 3.698975 3.5629325 3.5090632 3.613686 3.4736447 3.3667414 3.6139991 3.7981975 3.7595053
1369487_a_at 3.946089 4.0512953 3.9591563 3.9265037 4.159049 3.8946772 3.9868343 3.9983444 3.9357183 3.7858994 4.105425 3.8779945
1369488_at 4.0636272 4.198542 4.1389136 4.262987 4.186827 4.3042593 4.210576 4.007288 4.311571 4.330553 4.300613 4.048215
1369489_at 6.0576158 6.100218 5.9775953 6.034259 5.770444 5.879725 6.0872717 6.141453 6.058387 6.0613146 5.9204106 5.899561
1369490_at 3.7255735 3.6257036 3.9590447 3.71058 3.59108 4.006214 3.9273417 3.8403513 3.8603594 3.72205 4.009965 3.7355344
1369491_at 9.544131 9.358114 9.486338 9.472884 9.415408 9.205681 9.500108 9.454579 8.98522 9.540114 9.182385 9.30468
1369492_at 11.097113 11.184876 11.048829 10.959595 11.41658 10.973852 11.224347 11.140172 11.368041 10.655585 11.028109 11.290683
1369493_at 7.595572 7.662573 6.654839 6.992466 8.465894 6.288013 8.717553 7.3710656 7.536726 6.2206798 6.601318 6.423473
1369494_a_at 5.765878 5.6594014 5.853332 5.892632 5.677787 5.8177266 5.5429974 5.837906 5.7932725 5.7321405 5.8925223 5.4657884
1369495_at 5.718787 5.6974344 5.8133254 5.7268953 5.662469 5.984417 5.764347 5.9249363 5.7320395 5.660595 5.633876 5.6138177
1369496_at 7.36763 7.5390754 7.511185 7.6106205 7.374526 7.5495887 7.6797795 7.3634057 7.432065 7.5421095 7.5983915 7.3367515
1369497_at 4.562352 4.6264257 4.3261514 4.3931074 4.4221745 4.4754615 4.3721676 4.3803883 4.735284 4.893775 4.545798 4.6106405
1369498_at 4.427396 4.348376 4.5342884 4.505198 4.3721943 4.357641 4.417897 4.612297 4.3579473 4.485447 4.5443854 4.1833663
1369499_at 5.7603292 5.3635325 5.365409 5.415058 5.608379 5.346718 5.3665967 5.713838 5.2983727 5.0921426 4.944531 5.492853
1369500_at 5.2969365 5.258148 5.1284733 5.0609612 5.473633 4.968416 5.1707716 5.136852 5.6252794 5.2051296 5.106491 5.123535
1369501_at 6.086641 6.413557 6.2140903 6.2696366 6.454265 6.6232734 6.079742 6.3431983 6.4952087 6.131173 6.251373 6.4940224
1369502_a_at 12.488422 12.36469 12.595729 12.554351 12.608286 12.512418 12.525051 12.595867 12.524609 12.498107 12.457226 12.606884
1369503_at 3.3121004 3.3606355 3.2528327 3.2294183 3.298774 3.3656971 3.2764902 3.4919536 3.1955116 3.2461681 3.3285968 3.2180007
1369504_at 5.245975 5.442853 5.272628 5.492114 5.849361 5.8846335 5.58207 5.6366997 5.5877466 5.8380327 5.7263436 5.639402
1369505_at 5.29206 6.1123204 6.567965 6.1296854 6.0147905 6.3524337 6.0205774 5.903595 5.892635 5.6073995 5.773145 5.59167
1369506_at 4.243463 4.2250943 4.610694 4.258466 4.4797254 4.230567 4.228973 4.390127 4.389227 4.5066032 4.452612 4.4897895
1369507_at 4.074259 4.2615304 4.3659863 4.174823 4.3096704 4.1039248 4.1716022 4.0890656 4.02234 4.0180187 4.1330967 3.962446
1369508_at 4.8861856 4.967779 4.924076 5.037418 5.5197067 5.106764 5.6756396 5.001028 5.213807 5.146305 5.0841417 5.011492
1369509_a_at 4.4898477 4.462624 4.330702 4.7159247 5.177371 4.4185767 4.905118 4.4229207 4.993021 4.3937497 4.3352537 4.57955
1369510_at 6.436174 6.3373094 6.428816 6.5843844 6.37135 6.3070955 6.277674 6.4841413 6.444799 6.6033344 6.528115 6.2907248
1369511_at 6.014199 7.088879 5.820595 6.4011397 5.3400617 7.155764 6.601588 5.607295 6.414277 6.503699 6.3924656 6.839882
1369512_at 5.3291073 5.374982 5.322858 5.523525 5.5801334 5.450635 5.3463173 5.6511717 5.1693373 5.1899824 5.6072617 5.302576
1369513_at 4.845917 5.1357613 4.7665825 4.8490534 4.6114435 4.6616855 4.438328 4.648215 4.7536044 4.706954 4.7515774 4.591146
1369514_at 5.937521 5.855603 6.1359057 5.9070625 5.865498 5.921045 6.036683 5.903224 5.9992676 5.9011164 5.9395304 5.9926577
1369515_s_at 4.7183256 4.4660683 4.4223857 4.6822977 4.359493 4.4232345 4.346314 4.4422626 4.373417 4.3581023 4.7807784 4.636239
1369516_at 3.8054628 3.8616066 4.0846324 4.1372266 4.0938463 3.936224 3.59054 3.8885825 4.1498194 3.9232652 3.7572193 3.8709607
1369517_at 5.257125 5.392468 5.100385 5.1180086 4.9815583 5.2562613 5.3471003 5.4343085 5.0981293 5.4673347 5.240323 5.328999
1369518_at 5.4651084 5.124466 5.274431 5.44241 5.3280926 5.232715 5.302871 5.184704 5.3434362 5.051599 4.898732 5.1489077
1369519_at 4.060435 4.554878 4.3768187 4.2891655 4.377929 4.4377594 4.5091567 4.174391 4.3876896 4.4154673 4.167432 4.4460444
1369520_a_at 5.424797 5.5398912 5.8558626 5.284038 5.529921 5.6092415 5.5199404 5.376543 5.672124 5.534641 5.385112 5.2402496
1369521_at 3.410766 3.4240377 3.4155548 3.4396067 3.7108734 3.4559903 3.497844 3.5709152 3.6325798 3.5124295 3.4574392 3.5091596
1369522_a_at 3.3989131 3.280713 3.2202535 3.4121816 3.4158998 3.264899 3.267976 3.1977127 3.325504 3.3947465 3.312328 3.2725873
1369523_at 5.6937666 5.4291015 5.574421 5.7881784 5.605994 5.630777 5.6985855 5.5792165 5.6992016 5.541413 5.741904 5.6348805
1369524_at 4.3861322 4.559722 4.5831723 4.2061343 4.4410315 4.5100193 4.24658 4.568932 4.4224687 4.216062 4.4710245 4.4324145
1369525_at 5.150161 5.2563086 5.0704975 5.0594025 4.9406633 5.2809267 4.8448133 5.3360558 5.1237364 5.0279226 5.084425 5.0110335
1369526_at 9.686091 9.33205 9.212068 9.404934 9.182817 9.008142 9.464222 9.429708 9.165684 9.533627 9.128697 9.276907
1369527_at 5.140027 5.083105 5.258287 5.3372135 5.346031 5.1721816 5.423181 5.685922 5.5912113 5.2295046 5.11107 5.485474
1369528_at 5.6712584 5.4168034 5.6140094 5.728192 5.4679174 5.4623632 5.6595297 5.812885 5.46054 5.4488053 5.3997455 5.4716287
1369529_at 4.090869 4.2405157 4.2733145 4.2625313 4.334686 4.0587826 4.3035846 4.40934 4.409275 4.1047916 4.13837 4.3464093
1369530_at 4.6915145 4.8018217 4.7741814 4.6815815 4.9349093 4.7507305 5.036348 4.888814 4.915492 4.778343 4.6427827 4.5416827
1369531_at 8.1654825 8.306644 8.186108 7.4185266 8.141698 6.6510463 8.440261 7.8786793 6.8343163 7.2461944 7.502856 6.6433353
1369532_at 4.5147977 4.734086 4.792781 4.6953106 4.7413545 4.563324 4.806258 4.7922993 4.7113934 4.693635 5.0354366 4.8617587
1369533_a_at 5.696436 5.7236037 5.6551657 5.8026266 5.812044 5.5856047 5.4413342 5.6196575 5.6292853 5.756986 5.829096 5.589526
1369534_at 4.87403 5.174823 5.1286793 5.068984 5.086441 5.1699944 4.932507 4.8053665 5.1643944 5.021467 4.9526033 4.9330406
1369535_at 5.204347 4.980033 5.0910625 5.173876 5.4029183 5.255804 5.0152893 5.03013 5.289827 5.1880918 5.2444797 4.933985
1369536_at 4.756032 4.8583465 5.2000904 4.7809744 4.930834 4.9241433 4.8320417 4.891991 4.9741464 4.7241507 4.935933 4.7954674
1369537_at 4.921344 4.8120995 5.195627 5.0887914 5.1241894 5.032983 5.224888 4.9070606 4.9014797 4.978178 5.065793 4.877818
1369538_at 4.454904 4.5601234 4.559236 4.5486865 4.6582 4.5425353 4.7315593 4.6935368 4.6415052 4.715079 4.522962 4.531659
1369539_at 5.8717175 5.696726 5.801837 5.8644094 5.8889008 5.7006063 5.7614822 5.418539 5.7261705 5.5331545 5.9499044 5.863307
1369540_at 4.1090775 4.215866 4.030338 4.0263777 4.1727147 4.213095 4.0350103 4.108826 4.34695 4.1473827 4.058074 4.0601244
1369541_at 3.6549037 3.6101103 3.8461246 3.7164059 3.597985 3.7003748 3.5724463 3.6940649 3.7747214 3.7309315 3.6394937 3.444422
1369542_at 5.1530294 5.1140957 5.251328 5.175407 5.2730937 5.2752614 5.1556606 5.1580386 5.5532627 5.3974414 5.253642 5.199258
1369543_s_at 6.120705 5.9254065 6.291124 5.746381 6.2263293 6.145362 5.9860077 6.141334 6.1108637 6.0590897 5.8424015 6.1923027
1369544_a_at 4.059194 3.976389 4.1678257 4.20078 4.112838 4.309165 4.156741 3.9390461 4.0588684 4.124023 4.2515373 3.9869146
1369545_at 4.8141704 4.8583465 5.0248575 5.1287475 5.129861 5.1289396 5.2460585 4.888814 5.10506 4.867225 4.828991 4.936227
1369546_at 11.229321 11.252389 11.127025 11.116499 11.334533 11.164746 11.565776 11.222826 11.214857 11.250694 11.412085 11.033063
1369547_at 4.200281 4.513709 4.3075523 4.2011156 4.21544 4.267598 4.066065 4.082568 4.209264 4.3810472 4.31927 3.9202921
1369548_at 5.5154886 5.4511123 5.358942 5.407482 5.437551 5.190056 5.345372 5.5003676 5.431465 5.3011055 5.2772126 5.250485
1369549_at 6.6738954 6.9045563 6.9101458 6.9293146 6.606481 6.773762 6.6765976 6.9355397 7.1290584 6.825992 6.746748 6.5000863
1369550_at 3.540705 3.5864413 3.8437386 3.682421 3.7182677 3.7322543 3.7331865 3.6225328 3.820346 3.752761 3.6419969 3.7809834
1369551_at 4.594367 4.9245987 5.014222 4.8591585 5.027211 4.9033 4.9460053 4.91197 4.9995203 4.7828093 4.950077 4.787331
1369552_at 4.859511 4.693094 4.9160614 4.534489 4.5916653 5.033801 4.583224 4.5323505 4.7888055 4.5758286 5.0065703 4.740079
1369553_at 4.483674 4.790975 4.448428 4.7899423 4.7258015 4.6324883 4.6387095 4.7540298 4.569277 4.7574854 4.899614 4.4040236
1369554_at 9.79571 9.865959 9.867775 9.893064 9.75696 9.929494 9.982097 9.906343 9.723388 9.994162 9.962303 9.862171
1369555_at 3.6840408 3.7157886 3.9983988 3.8686817 3.862005 3.9759464 3.8478224 4.068865 4.043977 4.27477 4.3115582 4.3035007
1369556_at 5.3252754 5.604594 5.2776985 5.0928335 5.235648 5.1252956 5.019579 5.182185 5.077409 5.214238 5.279255 5.022071
1369557_at 7.343474 7.510784 7.2856207 7.311733 7.2468486 7.2867985 7.436859 7.2484617 7.162796 7.2956243 7.4092274 7.4256954
1369558_at 8.946175 9.216787 8.907012 8.902676 8.966577 9.092785 8.911928 8.962067 9.154026 8.780839 8.747022 8.881784
1369559_a_at 9.833517 9.765424 9.665634 9.890182 9.59804 9.59776 9.617108 9.882315 9.879053 9.7452345 9.771527 9.73468
1369560_at 9.417757 9.354735 9.552449 9.680229 9.809995 9.83361 9.903129 9.694494 9.54774 9.639248 9.780177 9.435798
1369561_at 3.6935365 3.5357604 4.0060167 3.6860955 3.8327758 3.843263 3.383338 3.740826 3.4069397 3.5601811 3.6962526 3.5714023
1369562_at 6.25819 6.045122 6.060732 6.247946 6.0570393 6.144339 5.9716077 5.8541307 6.2066755 6.120154 6.0623827 5.9550676
1369563_at 4.450977 4.50861 4.313879 4.50016 4.4645953 4.5171194 4.235257 4.418733 4.1858006 4.2040243 4.497852 4.551751
1369564_at 4.347414 4.501631 4.3720665 4.550231 4.662668 4.4093213 4.303112 4.299223 4.3390756 4.362715 4.411339 4.3817816
1369565_at 4.9659843 5.1978297 5.1751065 5.2911606 5.2461076 5.102956 5.274027 5.001174 5.029878 5.0117154 5.175534 4.9164095
1369566_at 4.498415 4.6982107 4.9461374 4.9002438 4.729944 5.1634645 4.620759 4.9034233 5.265831 4.856105 4.743097 4.610675
1369567_at 4.742082 4.6386375 4.826892 4.7969804 4.8528233 4.762352 4.4774413 4.892204 4.5552225 4.532922 4.962144 4.633712
1369568_at 4.8003078 4.642209 4.725978 4.497858 4.867398 4.958741 5.0597997 5.019764 4.778865 4.861113 4.8858123 4.9114065
1369569_at 4.2236958 4.1123915 4.013939 4.341524 4.369537 4.2693424 3.986259 4.1975145 4.1549864 3.9342797 4.015046 4.192259
1369570_at 3.322321 3.3185751 3.3233497 3.553799 3.2934556 3.4428313 3.253047 3.310712 3.245472 3.605953 3.3855555 3.351717
1369571_at 8.58063 8.76398 8.6617775 8.657277 8.639353 8.73462 8.792731 8.76435 8.662095 8.670687 8.747427 8.759067
1369572_at 3.792849 3.8404088 4.2314105 3.9297292 4.0609055 3.8687696 3.9208019 3.9832928 3.9463837 4.022185 4.0134354 4.0546756
1369573_at 4.0635157 4.179777 4.170638 4.0675364 4.3564878 4.121857 4.168566 4.1778364 4.3574004 4.215314 4.226079 4.3412147
1369574_at 3.8363285 3.7462792 3.7791443 3.8560753 3.8082783 3.677505 3.8064477 3.7877078 3.914224 3.7742498 3.7242785 3.867672
1369575_at 3.577955 3.6542459 3.5445468 3.6684222 3.4868548 3.577737 3.8228695 3.5085077 3.6254592 3.4563246 3.5856972 3.513517
1369576_at 3.639503 3.7373009 3.5159752 3.7702444 4.0683756 3.4536407 3.4272344 3.635872 3.601175 3.5377553 3.585723 3.5389366
1369577_at 6.7072635 6.559542 5.831882 7.4103017 8.213308 8.522658 7.222352 6.9111447 6.321671 6.623664 6.570203 6.8964934
1369578_at 4.31029 4.0448103 4.290086 4.265149 4.2876983 4.1079016 4.070393 4.086326 4.0817494 4.1590366 4.114803 3.9305894
1369579_at 6.146517 5.901802 6.067768 5.8162174 5.945727 5.922717 6.2124743 6.2956824 6.070079 6.1007233 6.063852 6.014321
1369580_at 4.169214 3.8485558 4.264632 3.883811 4.067891 3.9373965 4.105922 4.094194 4.2815638 4.236681 3.9090188 3.9664345
1369581_at 11.498809 11.499964 11.440577 11.4571085 11.294679 11.61451 11.569019 11.591349 11.485142 11.537417 11.574162 11.33251
1369582_at 5.7999754 5.894285 5.9711866 5.7720947 5.970254 5.778429 5.7837615 5.870885 5.84141 6.000604 5.841267 5.795617
1369583_at 5.1321206 5.2268558 4.9673095 5.0070376 5.086376 4.929527 4.7711935 5.007629 4.9677515 5.053001 4.9728713 4.904972
1369584_at 5.8489623 6.025875 5.8607926 5.942899 5.8709106 5.7596107 6.032221 5.972337 6.2999506 5.770771 5.915895 5.810243
1369585_at 3.774822 3.6101103 3.6666026 3.844688 3.6723166 3.6644738 3.6793962 3.8338087 3.7865357 3.4271984 3.6506605 3.604003
1369586_at 3.4960258 3.7878795 3.3818083 3.3518934 3.8572874 3.7033033 4.004122 3.444661 3.5884998 3.4547052 3.4993541 3.46712
1369587_at 4.3159723 4.3627453 4.537319 4.487809 4.340102 4.0996637 4.4671 4.1479254 4.2853575 4.2476377 4.487448 4.176676
1369588_a_at 8.31247 8.224937 8.279618 8.094239 8.102882 8.172073 7.8241215 8.213692 8.070038 8.186536 8.089783 8.373853
1369589_x_at 3.7447467 3.6368587 3.6141696 3.7040205 3.7436492 3.6146433 3.8695138 3.6012855 3.7839255 3.6557004 3.7500072 3.728004
1369590_a_at 7.233894 7.1541104 7.2175307 6.787636 7.741614 7.2134986 7.200002 7.5094814 7.2452364 6.8500023 6.9899836 6.9245925
1369591_at 3.755592 3.6547673 3.7602415 3.5146382 3.6550198 3.6345572 3.641237 3.619275 3.7070413 3.6960526 3.7544572 3.7612066
1369592_at 6.677438 6.7386007 6.7668157 6.6773157 6.509394 6.4704704 6.679374 6.598202 6.761762 6.5980997 6.481198 6.472623
1369593_at 3.373218 3.5546095 3.4553692 3.3399823 3.352336 3.570852 3.475132 3.7008076 3.6139371 3.5646696 3.4837384 3.4493828
1369594_at 5.7980227 5.632095 5.9575987 5.687714 5.986263 5.8772655 5.8588004 6.0072117 5.9514422 5.804184 5.3029437 6.133431
1369595_at 3.7449653 3.780381 3.816493 3.6323304 3.8162541 4.004838 3.763802 3.5441978 3.7600474 3.6037626 3.7715528 3.675908
1369596_at 4.4114556 4.6096516 4.474231 4.4189196 4.4300275 4.8070498 4.432131 4.294878 4.526787 4.4252834 4.3791666 4.4897537
1369597_at 7.9222455 7.730899 7.614528 7.731315 7.7956095 7.6100044 7.938796 7.7005844 7.5934596 7.724083 7.5883913 8.112454
1369598_at 4.234309 4.6775875 4.403241 4.2575736 4.376478 4.4666104 4.67912 4.4618325 4.132107 4.351955 4.148036 4.2010856
1369599_at 4.8556194 4.8815265 4.8270874 4.9695053 5.101531 4.865985 5.0368395 4.7835164 5.0330105 4.91697 4.914695 5.056248
1369600_at 4.4664106 4.3191547 4.5440226 4.2191143 4.385503 4.3164454 4.4679794 4.197515 4.340602 4.2119503 4.4485793 4.033809
1369601_at 4.662883 4.822504 4.8944635 4.9961357 4.933993 5.038971 4.9911547 4.8653274 5.2226906 5.3844624 4.925115 5.039795
1369602_at 4.525606 4.5307117 4.506638 4.379837 4.5154934 4.4681416 4.6536736 4.690362 4.507784 4.3058376 4.4815183 4.228925
1369603_at 3.629579 3.6468506 3.5949223 3.6732504 3.9256577 3.7228994 3.6694596 3.5713663 3.8617284 3.7543461 3.6937184 3.5691907
1369604_at 4.5928907 4.585877 4.505803 4.6403337 4.409562 4.46766 4.2418194 4.8396606 4.5549774 4.763754 4.84368 4.356063
1369605_at 5.110132 5.0377398 4.965307 5.0026608 5.34413 5.4703274 5.1743345 5.1963563 5.4987288 5.288581 5.4522285 5.2034707
1369606_at 3.8457866 3.7578177 3.8644576 3.8319187 3.8126273 3.6831663 3.8686738 3.8918889 3.7811117 3.8869298 3.9821286 3.705753
1369607_at 5.799425 5.7108164 5.7429314 5.864986 5.9114614 5.775689 5.5782886 5.7138987 5.596605 5.8387594 5.754944 5.6277494
1369608_at 4.206002 4.3077817 4.222045 4.1486607 4.2998776 4.1359262 4.3908014 4.0930214 4.095653 4.13618 4.080613 4.242549
1369609_at 3.6246216 3.613125 3.7664344 3.5605686 3.485762 3.577737 3.6988194 3.7571294 3.477351 3.8076196 3.7289178 3.5919688
1369610_at 6.811287 6.777788 6.6846004 6.866955 6.803946 6.6284313 7.0491834 6.6121745 6.472685 6.5952907 6.634521 6.4996653
1369611_at 5.2896147 5.328984 5.1353426 5.126028 5.425332 5.177518 4.856936 5.0102754 5.175015 5.0864353 5.1555576 4.9499626
1369612_at 4.884425 4.935437 4.6876774 4.9591093 4.7532997 4.8944397 4.7975082 4.716912 4.723915 4.799617 4.990728 4.6615458
1369613_at 3.4717677 3.5626152 3.7718477 3.798431 3.663774 3.568069 3.832535 3.4991357 3.6430008 3.6792462 3.722075 3.5714023
1369614_at 4.0833187 4.1706166 4.216818 4.1051908 4.0010085 4.1610403 3.9518492 3.9937952 3.743125 3.8930962 4.0336113 4.172695
1369615_at 5.6863236 5.725184 5.6962414 5.5905013 5.9096727 5.5210896 5.6244698 5.527552 5.5793343 5.602764 5.8644686 5.444234
1369616_at 4.1960483 4.590768 4.54479 4.5719886 4.462797 4.5739784 4.34651 4.6033845 4.3766217 4.4590907 4.455674 4.6191597
1369617_at 6.554674 6.563235 6.6727047 6.3096843 6.6286063 6.6111608 6.572128 7.090159 6.686464 6.674113 6.6198883 6.685381
1369618_at 4.507484 4.182782 4.1297436 4.5429626 4.3037887 4.228423 4.5510526 4.5309668 4.2880507 4.3673577 4.439242 4.3878655
1369619_at 4.819554 5.433448 4.9217587 4.8045936 4.8610687 4.916516 4.8777776 4.6834645 4.762587 4.796367 4.6842475 4.9492025
1369620_at 3.7044144 3.8196661 3.7618096 3.9243045 3.7738624 3.8843856 3.6612022 3.727448 3.7666473 3.7455146 3.8665273 3.8525076
1369621_s_at 9.857114 9.95274 9.905738 9.924636 10.013283 9.900589 9.920253 9.927631 9.932359 9.861789 9.913586 10.038446
1369622_at 4.4674325 4.21313 4.2915444 4.258389 4.271921 4.4561315 4.384037 4.423422 4.2550154 4.5027976 4.4631658 4.2284617
1369623_at 4.174455 4.8721857 4.6265373 4.5136566 4.5633225 4.6773777 4.682728 4.639955 4.622381 4.6366787 4.416585 4.5964017
1369624_at 5.776221 5.7688756 5.796333 5.7726884 5.7086043 5.8374834 5.6053214 5.653437 5.724053 5.7017145 5.7942467 5.73141
1369625_at 6.8948936 7.027292 6.5562778 7.2465496 6.97725 7.238014 7.091812 7.4185743 6.891335 7.8337197 7.1592484 7.273799
1369626_at 8.875359 9.148997 8.957811 8.965637 8.914757 8.90088 9.083847 8.919543 8.916446 8.962271 8.845975 8.847537
1369627_at 3.6634715 3.9696898 3.7986672 3.997773 3.6816225 3.8443046 4.0242996 3.3750975 3.9112222 3.8266683 3.7979002 3.8210077
1369628_at 8.777181 9.372764 9.267541 8.653977 9.520671 9.407187 9.133295 9.401882 9.210015 9.206789 9.273468 9.451727
1369629_at 11.818621 11.943733 11.904627 11.860335 11.8524475 11.905655 11.919521 11.851824 11.859493 11.893508 11.866733 11.704903
1369630_at 12.840731 12.867808 12.892133 12.869472 12.816332 12.903178 12.854847 12.874287 12.821082 12.844617 12.830335 12.791612
1369631_at 7.826991 7.779286 7.7500267 7.793897 7.8705196 7.7728043 7.760095 7.8424964 8.015339 7.898371 7.986661 7.9814625
1369632_a_at 7.025156 6.6848454 6.8475304 6.4365187 6.9828687 6.839246 7.2296476 6.613288 6.892899 6.6101046 7.2176576 6.88757
1369633_at 10.780995 10.754392 10.638023 11.05725 10.905025 10.526085 11.176724 11.026808 10.974652 11.065775 11.000849 10.951458
1369634_at 6.4198084 6.3909225 6.452615 6.3568707 6.3767233 6.2268925 6.576119 6.4672127 6.4325104 6.433431 6.4916353 6.5206904
1369635_at 11.845294 11.700652 11.697331 11.605891 11.840738 11.526918 11.92285 11.848488 11.605484 11.750983 11.726821 11.6341915
1369636_at 12.401715 12.203885 12.273245 12.161442 12.341779 12.174052 12.563425 12.410874 12.265288 12.339129 12.398091 12.165483
1369637_at 4.62082 4.640518 4.8068905 4.797247 4.8555384 4.971047 4.709673 4.6916656 4.7699 4.817487 4.8700056 4.624898
1369638_at 5.4227047 5.1773744 5.233116 5.332976 5.029009 5.455721 5.7034545 5.3040686 5.2370014 5.630456 5.6380153 5.1195226
1369639_at 3.6166525 3.551116 3.89517 4.03703 3.7667115 3.5083535 3.9551635 3.5661895 3.7494597 3.7086618 3.6787295 3.6823664
1369640_at 5.8085804 5.6810894 5.807077 5.58866 5.203008 5.523468 5.5863147 5.525281 5.480035 5.4689775 5.5362973 5.5501804
1369641_at 7.777644 7.6529856 7.709102 7.8317313 8.059481 7.9836845 7.896949 8.001951 7.820538 7.880421 7.8449073 7.8670697
1369642_at 7.6517305 7.490202 7.5799594 7.6928625 7.6774726 7.9248385 7.6080527 7.6906967 7.431034 7.7045455 7.6653657 7.6502905
1369643_a_at 7.6814127 7.3703637 7.413052 7.651971 7.7247458 7.663372 7.7455106 7.4970913 7.5841513 7.589253 7.4939184 7.426774
1369644_at 9.172175 8.954529 8.825065 9.111157 9.209682 9.133776 9.1878195 9.029786 8.988706 9.158743 8.947707 8.938144
1369645_at 3.8793287 3.9655192 3.9511425 3.8905551 4.0816526 4.158382 3.8974257 3.8960636 3.8648002 3.8622723 3.944533 3.8937912
1369646_at 3.578566 3.6262972 3.385583 3.5448809 3.629664 3.432448 3.7143474 3.6028574 3.5989168 3.7293754 3.7242785 3.5307934
1369647_at 6.82981 6.85982 6.7398343 7.0960865 6.9440184 7.030198 6.987905 6.9126205 7.1376433 6.781793 6.970184 6.8040967
1369648_at 6.726234 6.7512546 6.7306366 6.716568 6.7518873 6.6304264 6.8938704 6.751186 6.635171 6.8778434 6.673489 6.516359
1369649_at 4.9497676 5.057426 5.285576 5.089394 5.1316237 5.1176434 4.9265 5.066228 4.9483666 5.010294 5.00345 4.9524307
1369650_at 7.0894957 6.987058 7.080042 7.043288 7.1486034 7.056395 7.1054516 7.054242 7.218537 7.287225 6.931052 7.5223503
1369651_at 4.489265 4.758062 4.701987 5.1251493 5.1321096 4.8807626 5.094136 4.8897715 5.239915 4.9039845 4.944837 4.97992
1369652_at 3.9049325 3.94507 3.9934292 3.9195693 3.938743 3.926412 3.7710428 3.6615546 3.9110303 3.8239148 3.8497639 3.8298683
1369653_at 7.386849 7.425322 7.3547277 7.6595755 7.322651 7.24648 7.4383183 7.561078 7.3245225 7.519788 7.367078 7.618313
1369654_at 10.251489 10.225512 10.5560255 10.369367 10.365082 10.733768 10.319395 10.136764 10.268368 10.255714 10.419247 10.25629
1369655_at 8.037834 7.9721837 7.6280212 7.712457 9.471067 7.784474 8.176422 8.400888 8.655348 8.000855 7.651585 7.632771
1369656_at 7.068256 7.4103937 7.093681 6.9753165 6.926978 7.1071444 6.888496 6.993162 7.0358977 7.0750284 7.1289077 6.8883624
1369657_at 4.1018133 4.1992927 4.3406315 4.2000675 4.082299 4.1359262 4.163029 4.07643 4.271368 4.159945 4.186656 4.279169
1369658_at 8.969778 8.996652 8.468554 9.245963 9.114307 8.930321 9.095393 8.654742 8.37364 8.959737 8.888151 9.356345
1369659_at 5.556427 5.619317 5.7374706 5.607849 5.790768 5.587012 5.4820423 5.6941667 5.7544856 5.760608 5.6230063 5.4849806
1369660_at 4.2554617 4.0971775 4.0876074 4.22129 4.2147455 4.1600094 4.268566 4.444481 4.1174865 4.1890945 4.1905375 4.16788
1369661_at 7.889627 7.875672 7.9251943 7.853433 7.813422 7.8427877 7.8891416 7.8962564 7.9021497 7.8069634 7.8534284 7.94166
1369662_at 3.508402 3.705294 3.5835986 3.6559234 3.5529296 3.613432 3.438489 3.4835217 3.6049345 3.7379682 3.5071259 3.5198948
1369663_at 9.217472 10.130004 9.728373 9.80442 10.0355015 9.9360695 9.653085 9.748604 9.426089 9.886335 9.782911 9.819616
1369664_at 10.8184805 11.133635 10.338438 10.518302 11.046164 10.02519 11.197345 11.024315 10.799915 10.711114 10.661994 10.639091
1369665_a_at 7.639531 7.8638206 7.8590713 7.6155553 7.864028 7.5615606 7.7527947 7.782198 7.834603 7.661704 8.210876 7.4576597
1369666_at 6.133275 5.7487936 6.107806 6.3726206 5.8705616 6.1131506 5.6478233 5.7111154 5.9040666 6.489248 6.0237627 6.250188
1369667_at 7.0098734 6.934626 6.9601703 7.0175524 6.849172 6.726309 6.8467093 6.9733615 6.837187 6.7179203 6.896937 6.9345202
1369668_x_at 3.9031658 3.9567146 3.8636727 4.093973 4.005808 3.913785 3.9510589 3.7488308 3.843652 3.875909 4.0526295 3.9500349
1369669_at 8.2660675 8.356263 8.244944 8.181339 8.196493 8.137655 8.237669 8.228533 7.9911394 8.2653675 8.351629 8.400578
1369670_at 4.6765256 4.4516654 4.9705315 5.152835 5.0611897 4.7171445 4.6600156 4.883837 4.7366285 5.0293813 5.0207243 4.751478
1369671_at 12.593406 12.44765 12.6038 12.411899 12.775326 12.567697 12.666804 12.641814 12.676575 12.517533 12.589218 12.411134
1369672_at 6.5209837 6.705414 6.5395255 6.5857854 6.6109943 6.366215 6.501399 6.716303 6.63015 6.642023 6.6375484 6.569746
1369673_at 4.008985 4.31203 4.2492814 4.3350544 3.8772821 3.8517787 4.1003284 4.0009475 3.8249764 3.7664165 3.9795337 3.8857503
1369674_at 3.6524186 5.072977 3.414037 4.4328556 3.5036702 3.6870034 3.6222498 3.6650066 3.5292084 3.6231916 3.7416215 3.7708213
1369675_at 6.777038 6.668069 6.646036 6.8444924 6.868585 6.728057 6.8898864 6.417858 6.757664 6.539385 6.744097 6.384678
1369676_at 7.4419713 7.3625774 7.4271016 7.3170238 7.4830084 7.5200567 7.487389 7.2380795 7.4794197 7.2039337 7.4143887 7.257731
1369677_at 3.3616786 3.3784447 3.3954532 3.4121451 3.7046926 3.3748088 3.594309 3.4199507 3.6893942 3.492141 3.308594 3.4473493
1369678_a_at 7.5128384 7.507049 7.7926116 7.4859347 7.4886765 7.498412 7.720782 7.521902 7.318526 7.32019 7.51056 7.5579057
1369679_a_at 9.698348 9.6660795 9.747161 9.604887 9.56817 9.656414 9.708502 9.492156 9.809469 9.37712 9.544327 9.807539
1369680_at 4.79426 5.3465395 4.8266025 4.880239 5.175725 5.043004 4.95771 5.044994 4.9644156 4.7911496 4.733072 4.8896036
1369681_at 4.29745 4.4424233 4.670599 4.718931 4.6339884 4.3072333 4.2659965 4.510403 4.433227 4.240473 4.4800444 4.3983417
1369682_at 6.695887 6.6788683 6.6488223 6.7594094 6.680689 6.887534 6.5178523 6.4674067 6.7224827 6.6678333 6.3976803 6.8699245
1369683_at 7.4592605 6.9780607 7.167411 7.030142 7.041386 6.9166536 7.217822 7.1899123 6.939969 7.0082674 7.1614876 7.034518
1369684_at 5.137018 5.3236647 4.866438 5.0343738 4.841773 4.8604136 4.9554796 5.2154913 4.998765 5.2244325 4.889399 5.228626
1369685_at 3.8970802 4.1908607 3.9927392 4.201654 3.8936763 3.7117972 3.9278665 4.0521474 3.7836423 4.0987573 4.068791 3.9159107
1369686_at 3.9119174 4.1998205 4.171105 4.3036985 4.1111 4.1600266 4.3555293 4.0892186 4.354402 4.200105 4.1565294 4.486042
1369687_at 4.3026385 4.0867352 4.2778735 4.139503 4.3087606 4.2164555 4.3068027 4.17953 4.2085667 4.2561684 4.2910495 4.1379232
1369688_s_at 5.1922274 5.1110163 5.1708794 4.9046597 5.0400896 4.9368596 4.8048863 5.0009747 5.0006657 5.188208 4.907507 5.05015
1369689_at 6.929651 7.062762 7.236403 7.024898 6.718093 7.2159586 7.000415 6.885458 7.105539 7.113859 6.852206 7.166041
1369690_at 6.991481 7.2751913 7.331006 7.1913924 6.93719 7.21343 7.0297384 7.278272 7.242349 7.448381 7.3131695 7.2783127
1369691_at 4.5482674 4.6021595 4.4952555 4.438393 4.525705 4.2830486 4.546673 4.6034193 4.29464 4.5440416 4.364416 4.570254
1369692_at 4.1068354 3.9226549 3.9056404 3.6230984 3.9158583 3.9542024 3.8880816 3.803378 3.6095788 3.9237144 3.7778156 3.8352158
1369693_a_at 5.5854883 5.7914014 6.042198 5.5621905 5.437382 5.8117566 5.9265866 6.028748 6.213809 5.805697 6.0360274 5.24646
1369694_at 3.5302367 3.8896291 3.5745404 3.5937157 3.8074937 3.4869606 3.5569272 3.5450068 3.5461082 3.3126209 3.628529 3.5052884
1369695_at 4.4713345 4.3543224 4.51985 4.2777033 4.1455445 4.26414 4.4276695 4.4565487 4.49175 4.4057555 4.2984624 4.442802
1369696_at 3.913104 3.7657156 3.803311 3.7596717 3.6384592 3.8770616 3.9527528 4.054631 3.855943 3.8914301 3.6070678 3.6475239
1369697_at 3.6731708 4.0080557 3.820588 3.9939575 4.0921216 3.9051025 3.9083433 3.898374 4.0588074 4.0508614 4.0533953 3.693719
1369698_at 4.9001822 4.849198 4.85131 4.8184 4.623625 4.9313955 5.2269263 4.909004 4.6051025 5.436172 4.9414716 5.186608
1369699_at 4.6263967 4.7760944 4.67107 4.8410416 4.5095263 4.6866517 4.6727676 4.663247 4.68498 4.851672 4.499983 4.638462
1369700_at 6.1674466 6.3606696 6.013802 6.135049 6.143572 6.1072173 6.01547 6.2329235 6.0497417 6.072121 6.0548396 6.1038013
1369701_at 12.511917 12.439344 12.42899 12.429097 12.573629 12.564497 12.447034 12.455951 12.596557 12.268861 12.482094 12.533298
1369702_at 6.9178667 6.9878693 6.7160106 6.590949 7.018073 6.711094 6.8875628 6.892294 6.92162 6.7525587 6.8392024 6.9540963
1369703_at 7.2743545 7.5180597 7.1932397 7.5621123 7.207996 7.078198 7.092859 7.3429728 7.2358575 7.2323136 7.367044 7.2993345
1369704_at 6.346006 6.4514174 6.4367075 6.5208793 6.5145874 6.5117474 6.3875875 6.3830943 6.5003834 6.419301 6.7163815 6.3551965
1369705_at 5.1177015 5.3084154 5.017269 5.07611 5.0966434 5.12716 5.2518907 5.185636 5.123315 5.0345373 5.0286293 5.122489
1369706_at 3.7079518 3.5472386 3.7214277 4.034213 3.6172051 3.9795148 3.6445305 3.7789376 3.7655764 3.6072288 3.7910054 3.6945078
1369707_at 4.1868815 4.3019085 4.214634 4.6073656 4.111141 4.310582 4.4543858 4.346645 4.441984 4.703563 4.2922325 4.2825713
1369708_a_at 5.8155603 5.1854467 5.4047384 5.4480414 5.372083 5.2815742 5.898977 5.611336 5.251489 5.8964725 5.4502506 5.5256
1369709_at 4.225063 4.3389025 4.1315346 4.3246946 4.331917 4.112444 4.1323423 4.1566277 4.184223 4.002499 4.1179495 4.22252
1369710_a_at 3.6850326 3.7427773 3.7404442 3.6170652 4.1226187 3.6783571 3.8679843 3.7746758 3.5560715 3.7224953 3.828188 3.7673597
1369711_at 4.3463717 4.660432 4.861705 4.5567713 4.5450397 4.35699 4.6757956 4.5681396 4.635354 4.2217894 4.734144 4.6398196
1369712_at 7.4225464 7.4110227 7.491768 7.4070253 7.290856 7.401825 7.5510325 7.4202375 7.372826 7.4488697 7.51642 7.5536284
1369713_at 5.575844 5.4930177 5.570441 5.7890387 5.703617 5.3681917 5.528901 5.3011456 5.537666 5.5798683 5.342032 5.424164
1369714_at 7.1880484 7.1059012 7.3787594 7.207353 7.005907 7.0598154 7.1924176 7.090785 6.8968935 7.184687 7.1547713 7.3134522
1369715_at 4.2105494 4.313902 4.0800924 4.144923 4.3654394 4.2098336 4.235257 3.9210012 4.258131 3.9860234 4.2838182 3.8575056
1369716_s_at 10.02417 10.072489 9.860339 10.098818 9.591269 9.718313 9.962752 9.934588 9.642467 9.934842 10.1635065 9.731007
1369717_at 4.4036913 4.512357 4.4893146 4.232091 4.3882985 4.2051373 4.34247 4.4634175 4.3700714 4.489767 4.1981187 4.4246645
1369718_at 8.648178 8.670867 8.622256 8.135708 8.782078 8.936915 8.668109 8.858411 8.60783 8.676199 8.32209 8.457878
1369719_at 3.2781386 3.152303 3.2007833 3.3357236 3.2551305 3.0222816 3.2492085 3.0930548 3.1491137 3.1981275 3.0525687 3.236993
1369720_at 9.358346 9.628801 9.479492 9.418234 9.587705 9.719306 9.674476 9.491966 9.661982 9.402928 9.554223 9.665558
1369721_at 4.731998 5.0125494 4.798857 4.5565495 4.8302636 5.0139465 4.691605 4.729368 4.889534 4.8575044 4.738664 4.911689
1369722_a_at 8.54112 8.256148 8.317314 8.400427 8.257346 8.309282 8.469931 8.346435 8.354288 8.306527 8.391463 8.346411
1369723_at 7.4611692 7.5173807 7.5507255 7.556381 7.3817134 7.370887 7.611515 7.365664 7.419717 7.6719823 7.54771 7.4639587
1369724_at 5.2318325 5.156738 5.407736 5.1205883 5.2061496 5.1587563 5.184676 5.289177 5.1217303 5.1511803 5.1250157 5.3441725
1369725_at 8.047791 7.601455 7.7925644 7.778143 8.050999 8.082618 7.7874117 7.960515 7.7977943 7.952837 7.6116605 7.8641777
1369726_at 8.55162 8.696012 8.445021 8.699986 8.567672 8.610919 8.421398 8.2442875 8.47547 8.55392 8.660717 8.486934
1369727_at 13.780468 13.63893 13.726646 13.5247555 13.858741 13.776678 13.837403 13.800606 13.706531 13.82474 13.882527 13.423051
1369728_at 5.2067976 5.225961 5.4676375 5.3059096 5.1379547 5.2190533 5.532686 5.787822 5.4628153 5.7733593 5.618874 5.298607
1369729_at 8.802246 8.945477 8.958036 8.723817 8.807829 8.817829 9.259249 9.051443 9.1449585 9.294128 9.002447 8.787348
1369730_a_at 4.6780963 4.701253 4.764956 4.650419 4.603058 4.5831003 4.7448635 4.529044 4.7250957 4.6575704 4.426843 4.6201296
1369731_at 3.267954 3.4467883 3.6457582 3.3660007 3.3549454 3.3905792 3.3877273 3.2752714 3.4411125 3.3613946 3.538876 3.318039
1369732_a_at 4.8235645 5.147915 4.831891 4.91047 4.8887463 4.9085007 4.731735 4.773649 5.1745863 4.916254 4.9148865 5.5057163
1369733_at 8.676559 8.606533 8.68534 8.64672 8.556845 8.652249 8.669366 8.557507 8.5697565 8.506041 8.496952 8.734551
1369734_at 9.228555 9.442815 9.356373 9.472558 9.589236 9.482224 9.575221 9.15438 9.297295 9.544553 9.420991 9.33254
1369735_at 6.0133567 6.0037184 6.075403 6.0818872 5.727158 5.7138405 5.7770987 5.9106503 5.7893734 5.7133512 5.5431533 5.99115
1369736_at 5.288012 5.340725 5.1717424 5.337814 5.383567 5.5721064 5.239292 5.547541 5.6272435 5.331985 5.5028434 5.5541124
1369737_at 9.018931 8.772689 9.152875 9.142089 9.597916 9.779406 9.206257 9.345481 9.146424 9.119203 9.183545 9.22493
1369738_s_at 9.88948 9.884345 10.020665 10.088485 10.353071 10.447 10.133187 10.172572 10.094572 9.979584 10.041706 9.867542
1369739_at 4.0319533 4.273329 4.5131254 4.3243246 4.1388626 4.3978515 4.1605344 4.306691 4.2965655 4.1184464 4.2713943 4.1807475
1369740_at 4.8093953 4.751365 4.901638 4.798261 5.0203953 4.79534 4.8673005 4.925566 4.8363004 4.9397483 4.9968395 4.7813463
1369741_at 5.4385676 5.4782667 5.336652 5.384309 5.313817 5.461651 5.475034 5.428851 5.6024485 5.4720736 5.6301165 5.4660397
1369742_at 4.942687 4.861032 4.94353 4.749742 4.9016194 4.725623 4.701385 4.843356 4.7113214 4.766346 5.052417 4.6275845
1369743_a_at 8.625077 9.206634 8.847477 8.445191 8.891494 9.1441965 8.986609 9.296891 8.446782 8.749802 8.826744 8.384655
1369744_at 4.2426596 3.9455843 4.3834577 4.2789335 4.3252034 4.2839627 4.4156957 4.113818 4.202338 4.078545 4.2554955 4.12082
1369745_at 6.2589865 6.2406864 6.485625 6.3882604 6.2985888 6.361328 6.5322723 6.4774423 6.4977117 6.505741 6.285887 6.17951
1369746_a_at 11.473235 11.602111 11.512839 11.692197 11.545817 11.500692 11.619441 11.653022 11.847216 11.53834 11.74841 11.636101
1369747_at 6.797881 6.7206006 6.649054 6.67626 6.322935 7.090296 6.562838 6.5768795 6.478009 6.6885595 6.4835167 6.3327794
1369748_at 3.5436249 3.3322213 3.616569 3.5042105 3.4855716 3.5207477 3.4476533 3.4845622 3.4579244 3.7390933 3.5424743 3.5224726
1369749_a_at 4.3002987 3.991064 3.922577 3.943349 3.9684057 3.9907486 4.052075 4.2562113 3.835994 4.0760136 3.983932 3.7270787
1369750_at 3.747689 3.677432 3.7479544 3.8288422 3.6880271 3.848157 3.6555622 3.6446521 4.218562 3.7397223 3.9910657 3.7048059
1369751_at 4.218298 4.487182 4.118993 4.0270524 4.0765524 4.3790574 4.145734 3.9552763 4.023687 3.7897668 3.7853513 4.208889
1369752_a_at 4.7272887 4.875599 4.899124 4.9876823 4.959842 4.803566 4.968663 4.9286566 4.8073225 5.03489 4.816786 4.738785
1369753_at 4.0288343 4.0615788 4.4101934 4.0632515 4.0692997 3.8088157 4.017846 3.8640695 3.8563442 4.149391 3.7875223 3.919999
1369754_a_at 8.262393 8.313701 8.258363 8.219084 8.23426 8.116823 8.3613825 8.133787 8.198175 8.060207 8.134129 8.369743
1369755_at 3.7147155 3.783598 3.8658023 3.771654 3.9723642 3.7044406 3.8981762 3.72567 4.0833507 3.6827452 3.7090847 3.7948086
1369756_a_at 7.1263623 7.2629337 7.2962084 7.2288933 7.232908 7.027388 7.035161 7.118497 6.97196 7.484082 7.1291 7.466935
1369757_at 5.5700502 6.0832767 5.95556 5.894666 5.8493176 6.007887 5.871769 6.0748777 5.594049 5.705982 5.93483 5.584359
1369758_at 8.277546 8.096035 8.01898 7.8420434 8.306442 7.895259 9.00063 8.103757 8.130995 7.916082 8.135557 8.091721
1369759_at 5.2490063 4.937919 5.262134 5.2768884 5.1852036 5.0446277 5.2057776 5.399001 5.3742213 5.3010755 5.2089157 5.102508
1369760_a_at 3.683629 4.0066376 3.8374078 3.9766629 3.659754 3.6701448 3.7665534 3.8753815 3.6819084 3.7564025 3.9528437 3.8902614
1369761_at 3.8186378 3.9549482 3.9507995 3.812851 4.1518736 3.9908974 3.9692147 3.959466 3.794837 3.762453 3.884382 4.0117064
1369762_at 4.0604086 4.3531456 4.0998616 4.008387 4.0302753 3.8987336 4.062024 3.9427063 4.235658 3.8737826 4.000487 3.947111
1369763_at 4.123165 4.1448545 4.0377655 3.9010289 4.181326 4.1440554 3.8371487 4.1453085 4.458655 4.1312447 4.0218425 3.982701
1369764_at 13.165825 13.271693 13.155001 13.143251 13.108776 13.142838 13.206665 13.119107 13.217308 13.194916 13.222426 13.247211
1369765_at 3.5003629 3.8646483 3.840271 3.7112021 3.7820098 3.8795562 3.992428 3.6229477 3.7814193 3.8885055 3.6941435 3.5209973
1369766_at 5.4398546 5.373001 5.390767 5.5992227 5.12619 5.1929765 5.201379 5.5144777 5.34956 5.286172 5.2967176 5.1381545
1369767_a_at 3.8957438 4.0004644 3.9048357 3.783416 3.8822393 3.8613696 3.7812514 3.9367182 4.099785 3.7132852 4.0916977 3.7569919
1369768_at 6.6048656 6.654427 6.403752 6.300068 6.333638 6.1615295 6.331486 6.5878105 6.41753 6.3021317 6.4654193 6.4486427
1369769_at 4.3050833 4.565405 4.4590445 4.445553 4.5397644 4.641063 4.6757545 4.5851555 4.5483456 4.430869 4.469642 4.481803
1369770_at 4.126052 4.1425657 4.1806226 4.113141 4.24965 4.148035 3.9383256 4.086326 4.037382 4.4339466 4.0681925 3.9386404
1369771_at 5.61482 5.287963 5.1603413 5.276758 5.2514486 4.9604025 5.4635706 5.356965 5.4727488 5.2860985 4.8957787 5.2595787
1369772_at 7.0760584 6.9713 7.180948 6.969906 6.7593417 7.1601276 6.4809628 6.80801 6.5089283 7.008228 6.924282 6.9395294
1369773_at 3.9794145 4.0864925 4.092859 4.001663 3.9068968 4.09934 3.5504768 3.8591337 3.911222 3.8326378 3.6623828 4.025559
1369774_at 4.2951574 4.2083635 4.226142 4.0864134 4.385551 4.405241 4.3404894 4.4286036 4.2595243 4.045288 4.2316995 4.294591
1369775_at 7.7018023 7.9218655 8.15324 7.7093935 7.9649816 7.7096925 7.966119 7.936973 7.8880687 7.801054 7.9316883 8.20398
1369776_a_at 6.7097616 6.636726 6.7921486 6.5304384 6.656457 6.615266 6.7965693 6.632173 6.803907 6.755634 6.34033 6.6559024
1369777_a_at 7.4540367 7.3223104 7.194573 7.1219964 7.123927 7.2405667 7.2070575 7.224936 7.208952 7.329387 7.4262486 7.712085
1369778_at 3.7988968 3.7244666 3.9857857 3.9059193 3.99509 3.9194942 3.740722 3.8160093 3.8187234 3.9243624 3.8599906 3.7696579
1369779_at 5.9303484 6.1598244 5.8013296 5.749276 6.053073 5.992551 6.1259837 5.91475 6.0100136 5.8681087 5.8086925 5.9671397
1369780_at 6.087605 6.1262956 6.0263896 5.987996 5.9710627 6.1720357 6.1911545 6.1023426 6.04479 6.136718 5.9036922 6.0388837
1369781_at 3.7239363 3.8182514 3.5160174 3.8723016 4.0307403 3.7860334 3.6512454 3.6685498 3.971495 3.959346 3.7418232 3.8607583
1369782_a_at 5.9483857 5.7487936 5.7158337 6.050792 5.931693 6.065622 6.0236235 5.8197374 5.852456 5.9227624 5.977747 5.64668
1369783_a_at 5.156544 5.1347923 4.6880527 4.78961 5.0935235 5.0433164 5.124531 5.1734114 4.932448 5.287399 4.9274225 5.1695
1369784_at 3.828998 3.9102418 3.660548 3.7563546 3.7325776 3.7916036 3.6253293 4.060918 4.075594 3.7780838 3.9479506 3.8784642
1369785_at 7.9268723 7.5859437 7.939024 7.682085 7.9093666 7.7732496 8.067303 7.922592 7.6115036 8.036684 7.8301115 7.937954
1369786_at 5.699872 5.665707 5.6448374 5.777359 5.596675 5.322872 5.634056 5.8512483 5.686518 5.852137 5.751423 5.743078
1369787_at 3.9340432 4.042453 3.8425207 3.8309228 3.87861 3.7041252 3.716034 3.7580447 3.6093307 3.9519684 4.0045624 3.754596
1369788_s_at 8.268148 7.831748 7.4841843 7.864965 7.422384 7.444646 7.5207806 7.446271 7.7736807 8.331863 7.5737095 8.281698
1369789_at 3.3041005 3.4120457 3.5147688 3.5042105 3.5274956 3.3655255 3.4391532 3.4372063 3.4073849 3.2390833 3.3241765 3.4247353
1369790_at 11.727453 11.963285 11.165796 11.093279 11.514964 11.576389 11.466187 11.089297 10.520606 12.227682 11.742792 10.718997
1369791_at 8.193716 8.060925 8.0728 7.830987 7.9815845 7.9779882 8.326817 8.172642 8.197541 7.9622097 8.047116 8.106179
1369792_at 6.025919 5.879539 5.8623533 5.8673816 5.761668 6.077516 6.0107827 5.9883184 6.090792 5.859345 6.0296407 5.8244176
1369793_a_at 4.1084604 3.8320386 4.194825 4.0362873 4.0456667 4.159564 3.8296313 4.1486325 4.1186094 3.916547 4.08852 4.0126963
1369794_a_at 4.905248 4.981985 4.892412 4.607789 4.836527 4.8748636 5.046273 4.7921576 4.5532246 4.564811 4.717203 4.724612
1369795_at 4.2756276 4.4940023 4.260089 4.286669 4.4225597 4.1729574 4.222233 4.254281 4.1298294 4.233884 4.029442 4.291891
1369796_at 4.4738054 4.604875 4.506687 4.416441 4.607611 4.7349796 4.5783715 4.607601 4.5806117 4.585779 4.7446904 4.5294437
1369797_at 4.286318 4.1281486 3.9968038 4.1447034 4.0609055 4.1386776 4.079928 4.1093 4.192024 4.218608 4.3388557 4.0973873
1369798_at 4.3163357 4.403366 4.4178543 4.6904364 4.388835 4.4090767 4.546774 4.513139 4.6028433 4.4979963 4.4896183 4.4708548
1369799_at 10.656019 10.750459 10.6480665 10.8206005 10.818722 10.60145 10.816034 10.731369 10.554541 10.722889 10.749636 10.500443
1369800_at 3.8643322 3.918893 4.1024923 3.9877138 3.7660885 4.0026474 3.9998682 4.1787543 3.9692152 3.9880228 3.9038806 3.8247118
1369801_at 4.7487206 4.5515966 4.552042 4.5170226 4.4374557 4.601992 4.4954534 4.7510395 4.6847525 4.5111203 4.6849194 4.5854893
1369802_at 4.0399113 4.1763134 4.1005664 3.8113487 4.0308523 4.109584 3.8344805 3.8074808 4.0618596 4.117171 3.6701446 3.9581938
1369803_at 4.4518723 4.291485 4.5612507 4.5759993 4.642943 4.666942 4.4092007 4.54549 4.2771626 4.5571575 4.548831 4.431793
1369804_a_at 4.988209 4.763173 4.7191224 4.683222 4.432034 4.75941 4.5472727 4.741987 4.9409423 4.854245 4.6724205 4.762826
1369805_at 4.114554 4.2176847 4.0203204 4.0475655 3.9518404 3.7898858 3.8995895 4.0323076 3.9855025 4.0117645 3.9806828 4.0570145
1369806_at 5.01933 4.9278917 5.069168 5.1047225 5.426229 5.1948957 5.1375704 5.3948216 5.2152057 5.218404 5.118491 5.0678983
1369807_at 4.261612 4.6984663 4.0968323 4.4370947 4.5548487 4.483879 4.370217 4.4267282 4.365099 4.3987904 4.215803 4.238983
1369808_at 4.42223 4.605815 4.2084303 4.347687 4.2794623 4.3385005 4.1431894 4.6660852 4.2404165 4.3540707 4.2616878 4.5440464
1369809_at 4.7133284 4.9818845 4.8673177 4.8558373 4.879921 4.924167 4.9905396 4.953802 5.015041 4.877914 4.9668074 4.756593
1369810_at 6.600798 6.5774918 6.7992063 6.754119 6.4037404 6.3466663 6.626712 6.5765376 6.804638 6.7509456 6.5789495 6.6431055
1369811_at 4.886983 4.7023764 4.9026365 5.1769667 4.824785 4.842516 4.888192 4.9426937 4.75105 4.7546854 4.6809597 4.7341757
1369812_at 5.6104374 5.750079 5.9978614 5.8379416 5.864524 5.761183 5.932022 5.867842 5.924136 5.627797 5.8066473 5.7034974
1369813_at 6.9177017 6.8720984 6.708627 6.698399 6.706171 6.691969 6.8730946 6.805377 6.7622366 6.821439 6.870734 6.871752
1369814_at 4.525565 4.5618663 4.3993607 4.5697746 4.4609528 4.639767 4.704667 4.452386 4.6286097 4.557058 4.5807924 4.5508685
1369815_at 5.6033964 5.461404 5.781502 5.7002263 5.758263 5.647992 5.6875463 5.7697744 5.9041576 5.915858 5.768961 5.2138443
1369816_at 5.0456176 4.7092795 5.1719074 4.9418406 4.9268317 4.94477 4.8840184 4.988028 5.1559076 4.800079 5.025108 4.9574704
1369817_at 4.4820237 4.376174 4.2990313 4.5560474 4.267128 4.1913085 4.488182 4.3093867 4.2310314 4.5569882 4.338901 4.2933464
1369818_at 4.5232754 4.7141733 4.854906 4.6451693 5.00029 4.7024307 4.885416 4.8407707 4.648614 4.534814 4.9164276 4.8512006
1369819_at 4.775316 4.8464084 4.772828 4.5450397 4.649374 4.7331963 4.6436396 4.582947 4.792819 4.81701 4.6920667 4.8173194
1369820_at 3.9005697 4.26076 3.9280229 3.9070039 4.2583456 4.1175036 4.0305347 4.185604 4.164409 4.2246485 3.9908886 3.7504725
1369821_a_at 5.018615 5.003255 5.071826 4.9884033 4.9177103 5.145976 4.89925 4.9594955 4.910033 5.086337 4.5795803 4.877055
1369822_at 4.4304667 4.345965 4.602939 4.326982 4.427057 4.35319 4.235257 4.215268 4.3085313 4.420943 4.2942123 4.409466
1369823_at 4.342906 4.6064367 4.9590883 4.6580505 5.008218 4.8888884 4.4694204 4.888814 4.5330696 4.5827847 4.74924 4.345029
1369824_at 4.782419 4.515071 4.6654015 4.614544 4.83228 4.753394 4.541976 4.852145 4.6929626 4.8315287 4.714922 4.632128
1369825_at 4.649925 4.703053 4.738599 4.9210196 4.7036395 5.049055 4.7576523 4.845459 4.754911 4.776747 4.8450003 4.928872
1369826_at 6.365598 6.3892465 6.147601 6.4655337 5.8400893 6.3571944 6.257145 5.974897 6.006587 6.5917234 6.324501 6.187944
1369827_at 5.7832136 5.4440117 5.504346 5.2837954 5.310437 5.5448694 5.459039 5.7405663 5.4942493 5.346407 5.535388 5.2603064
1369828_at 5.6797037 5.578389 5.6970224 5.5449333 5.535572 5.526781 5.4022856 5.4767895 5.636306 5.5659914 5.608571 5.5614195
1369829_at 4.791029 4.888209 4.979641 4.694659 4.958253 4.766221 4.825778 4.85054 4.841037 4.8114038 4.764086 4.705336
1369830_at 4.7287436 4.7303085 4.5318656 4.757701 4.5716934 4.604573 4.7351823 4.8349385 4.792819 4.727579 4.7819905 4.889053
1369831_at 5.2515574 5.3963842 5.2248864 5.2123756 5.403885 5.1640882 5.3352394 5.254534 5.1550837 5.2202597 5.2531433 5.3129034
1369832_at 5.3696837 5.081293 5.84206 5.32238 5.581084 5.4127827 5.426278 5.428661 5.313967 5.314153 5.617766 5.491844
1369833_at 4.386123 4.7421775 4.267739 4.323469 4.110504 4.609077 4.2121525 4.3668623 4.024255 4.1273665 4.44977 4.2021065
1369834_at 7.635742 7.3607755 6.8755817 7.7091975 7.5091066 7.58681 7.764709 7.2772765 7.5167403 7.160129 7.4758425 7.54666
1369835_at 6.0979915 6.1829233 6.2065187 6.3786383 6.2790093 6.3197136 6.2816744 6.240441 6.367524 6.038969 6.424951 6.1365204
1369836_at 7.5583844 6.3848867 6.103321 7.0900416 5.667068 5.790708 6.456389 7.1157794 6.5089283 7.490334 6.9088807 6.1006923
1369837_at 12.251049 12.2133255 12.172954 12.41005 12.422267 12.3475065 12.405493 12.479921 12.307248 12.392247 12.457369 12.356422
1369838_at 4.492716 4.1130877 4.323283 3.985246 4.136875 4.095888 4.056863 4.175122 3.9804487 3.9637008 4.225501 3.8484373
1369839_at 4.4577165 4.4809456 4.462372 4.4861345 4.511484 4.4623537 4.512454 4.571682 4.418999 4.714287 4.5874004 4.462074
1369840_at 9.723168 9.907095 8.816329 9.80516 10.378177 8.640821 10.207714 9.617664 9.581104 8.0919 8.170945 9.357342
1369841_at 3.6346507 3.5031598 3.5015476 3.6762192 3.8014824 3.7334545 3.510365 3.4970686 3.6708424 3.57217 3.7299147 3.6704836
1369842_at 3.8733919 4.083862 3.8900862 3.78713 3.8771312 3.7429957 3.8508618 4.0051756 3.716226 3.6655068 3.7850587 3.791669
1369843_at 4.013335 4.350395 4.21875 4.0133123 4.0886297 4.060216 4.119565 4.400256 4.170335 3.9436777 4.197588 3.9471111
1369844_at 4.1078477 4.1755753 3.9801846 4.1325154 4.0495863 4.022909 3.874813 4.0831347 4.072111 3.937507 3.933903 3.932977
1369845_at 5.0544963 5.4380836 5.2289677 5.4298363 5.284532 5.2564497 5.124969 5.319891 5.043997 5.1880918 5.3847027 5.135764
1369846_at 3.5411203 3.560346 3.481079 3.5628862 3.4460979 3.5107043 3.6148741 3.5237794 3.7136586 3.5907483 3.454396 3.434287
1369847_at 5.50994 5.263424 5.1972866 5.190049 5.309173 5.2434387 5.376785 5.394408 5.283711 5.3145766 5.3305473 5.3699827
1369848_at 3.612606 3.644637 3.7386875 3.6842358 3.7181015 3.5465884 3.7761545 3.745541 3.641882 3.641374 3.6308599 3.6286025
1369849_at 5.162732 5.358657 5.598013 5.4264765 5.2424955 5.491994 5.170662 5.384823 5.199973 5.0809107 5.5493903 5.21539
1369850_at 6.143512 6.0954313 6.2176356 5.857194 5.787713 6.0890813 5.720937 6.2049327 6.096246 6.3223305 5.8820834 5.82745
1369851_at 7.106224 7.3486004 7.285414 7.4444914 7.3358717 7.343599 7.130335 7.160208 7.3567376 7.276171 7.1984653 7.120354
1369852_at 12.174129 12.141298 12.0821295 12.112436 12.129078 12.071216 12.081503 12.060602 12.043608 12.047044 12.068507 12.02798
1369853_at 4.783216 4.711619 4.9674296 5.0287123 4.8143463 4.663575 4.957172 4.550746 4.962015 4.959646 4.8300037 4.813403
1369854_a_at 9.1558275 8.744162 8.759394 9.038813 8.761448 8.893692 8.948231 9.057044 8.692676 8.927013 8.568223 8.687349
1369855_at 3.662709 3.754086 3.7951696 3.8442914 3.7573469 3.971318 3.7609468 3.8650074 3.8567026 3.7570267 3.70111 3.8726304
1369856_at 4.3430405 4.476326 4.318927 4.4153843 4.5786743 4.478221 4.355647 4.432932 4.6121044 4.425084 4.4894605 4.344572
1369857_a_at 5.5795383 5.7347207 5.500211 5.664587 5.694038 5.6363196 5.718262 5.6229634 5.735118 5.635567 5.673345 5.753554
1369858_at 4.287527 4.122782 4.360787 4.2729535 4.3616896 4.1061974 4.3434954 4.492081 4.2186017 4.4633417 4.434237 4.3185034
1369859_at 4.231668 4.306903 4.4280467 4.129383 4.321805 4.1875834 4.126998 4.3723373 4.387568 4.442492 4.6214533 4.0418854
1369860_a_at 4.869232 4.823386 4.887406 4.589895 4.694971 4.8961754 4.702985 4.9780827 4.717809 4.908415 4.516426 4.672866
1369861_at 4.178299 4.212517 4.294101 4.1447034 4.343462 4.3836784 4.3132586 4.529044 4.2783747 4.250085 4.4513607 4.258007
1369862_at 4.683391 4.5015187 4.4608517 4.709133 4.6159134 4.724532 4.5789533 4.63422 4.4643955 4.706486 4.5905967 4.724658
1369863_at 8.923008 9.690362 10.355517 10.40927 9.582765 9.558809 10.018258 9.790358 9.30287 10.424211 9.645451 8.941873
1369864_a_at 10.763529 9.8237705 9.67617 10.631638 10.592295 11.515875 10.556368 10.224542 10.171837 9.496647 10.373265 9.255963
1369865_at 4.1422915 4.26076 4.2767715 4.5050817 4.1733084 4.382812 4.194804 4.1580873 4.3437414 4.372381 4.6083527 4.37274
1369866_at 4.6287127 4.756395 4.5231276 4.6345305 4.590937 4.4969854 4.720519 4.688493 4.467924 4.5968595 4.3974257 4.5561576
1369867_at 5.4957294 5.32193 5.292062 5.5902805 5.277424 5.154647 5.570387 5.6258516 5.393938 5.1129613 6.4513288 5.6141014
1369868_at 10.307859 10.082929 10.111919 10.099697 10.207718 9.951107 10.113845 10.115401 10.170895 10.254664 9.875914 10.317995
1369869_at 3.7224717 3.5555425 4.0035567 3.595734 3.6865578 3.6835303 3.4097376 3.662775 3.7259736 3.4547052 3.548169 3.4018881
1369870_at 7.237208 7.1908655 7.212966 7.1702147 7.4841022 7.1098723 7.1127014 7.1069136 7.254967 7.2377005 7.095185 7.234858
1369871_at 3.6319835 3.5923486 3.7008953 3.7137797 3.6282291 3.8249176 3.6237748 3.7682579 3.6432114 3.6185393 3.758747 3.6832106
1369872_a_at 4.2435365 4.3784394 4.4598174 4.556902 4.565457 4.756595 4.528111 4.661299 4.525506 4.35841 4.186108 4.2670984
1369873_at 4.674874 4.5786533 4.7134933 4.838558 4.634988 4.3677616 4.730852 4.5704937 4.689974 4.6805487 4.3892355 4.460571
1369874_at 4.6226854 4.596037 4.820855 4.4436893 4.706688 4.7611947 4.6223507 4.5231643 4.149847 4.680633 4.618879 4.3768167
1369875_at 4.9899216 5.118847 4.9590855 4.962497 4.840018 4.8663673 5.02417 4.969637 4.9727287 5.142992 4.9912043 4.6912093
1369876_at 3.7228622 3.910503 3.9738665 3.748447 3.9033859 4.1070004 3.6587093 3.7563334 3.826926 3.9317973 3.8825989 3.8276503
1369877_at 4.9688983 4.792849 4.742981 5.0924635 4.960133 4.8113008 4.7169094 4.792973 5.006954 5.000555 4.934684 4.9154587
1369878_at 4.257978 4.26076 4.1438913 4.234816 4.281782 4.0795927 4.158761 4.086326 3.9926763 4.165259 4.2388897 4.170239
1369879_a_at 12.941449 12.79152 12.886619 12.871818 12.90093 12.993928 12.883519 12.93881 12.903398 12.95129 12.90883 12.867402
1369880_at 4.1484714 4.375047 4.3647037 4.1737337 4.03248 4.263826 4.3186812 4.067842 4.3881273 4.2167273 4.3318396 4.417122
1369881_at 4.2441864 4.2644043 4.3143826 4.2026153 4.2967806 4.378874 4.4440365 4.3722973 4.311659 4.2674246 4.211012 4.2972975
1369882_at 4.568431 4.6786404 4.2674513 4.681775 4.589814 4.6311197 4.5317025 4.2700224 4.663102 4.310034 4.755395 4.5894537
1369883_at 3.6429012 3.5320716 3.4231682 3.574468 3.4193423 3.5786266 3.6761599 3.6028574 3.6201746 3.5420663 3.3545425 3.4298007
1369884_at 4.7265725 4.723506 4.8867683 5.1338716 4.742736 4.7178288 4.8758645 4.594287 5.065895 5.0154133 4.886504 4.6994796
1369885_at 5.1828437 5.385751 5.1073112 5.3913713 5.307414 5.2632003 5.3201265 5.1677804 5.362915 5.2956104 5.0603113 5.113375
1369886_a_at 6.063164 5.994463 5.7192574 5.61057 5.8182616 5.735314 6.020615 5.7540655 6.0887017 5.8332605 5.98585 5.8383303
1369887_at 4.702942 4.438898 4.567053 4.552819 4.5092716 4.5517826 4.7827063 4.452701 4.5209618 4.598838 4.615711 4.41774
1369888_at 4.1496363 4.139111 4.224575 4.109499 4.2239475 4.032608 4.6094456 4.3508883 4.034761 4.193451 4.131166 3.9420388
1369889_at 4.1335053 4.4878826 4.3407774 4.360893 4.3208933 3.946368 4.1979876 4.055932 4.1414766 4.3171434 4.335681 4.178599
1369890_at 3.0130594 3.2165053 3.0805619 3.3257685 3.1678524 3.1365743 3.2681038 3.1091037 3.1531577 3.045869 3.225471 3.0334387
1369891_at 5.219271 5.106205 5.044328 5.3495116 5.189872 5.4175935 5.2093377 5.0644937 5.0543776 5.0234637 5.33865 5.2648587
1369892_at 3.715404 3.751346 3.7216265 3.7814105 3.99905 3.6781595 3.737135 3.6910157 3.7678187 3.8529058 3.75585 3.661449
1369893_at 4.6976657 4.60249 4.7803125 4.82654 4.764466 4.519832 4.6711245 4.718036 4.83652 4.619706 4.784325 4.6735816
1369894_at 3.2449002 3.3143656 3.293007 3.214545 3.1521034 3.1870105 3.2492085 3.2187572 3.0285168 3.267091 3.3743556 3.2823987
1369895_s_at 5.9696045 6.137599 5.9102397 5.8857074 6.0623164 5.8064466 6.217622 5.990358 5.955297 6.1592298 6.140602 5.9902177
1369896_s_at 7.226944 7.334297 7.4997845 7.2829375 7.3469896 7.4485526 7.3233943 7.304428 7.4037237 7.207151 7.1541386 7.5201583
1369897_s_at 12.303377 12.26438 12.18102 12.344951 12.231154 12.285678 12.194432 12.2230625 12.309746 12.281655 12.228093 12.443109
1369898_a_at 4.888901 4.8154964 4.6481333 4.880239 5.1817307 4.971047 4.854171 4.9673796 4.595334 5.054945 4.797425 4.8222027
1369899_s_at 6.570857 5.9653363 6.2886944 6.155721 6.145378 5.971757 6.512068 6.327111 5.924286 6.3173 6.1703253 6.55709
1369900_at 3.9485362 4.0397987 4.0353727 4.173088 3.864601 4.042479 4.0682425 4.0850563 4.0818305 3.832776 4.304172 4.0740156
1369901_at 4.5270348 4.388068 4.436653 4.582057 4.3810368 4.413188 4.366955 4.2717977 4.4548583 4.363415 4.519628 4.1793413
1369902_at 7.4136267 7.1923466 6.752462 7.247067 7.0092254 6.6874104 7.3780975 7.3744655 7.129614 6.5845265 6.780297 6.966795
1369903_at 4.081624 4.266311 4.391371 4.0055647 4.132203 4.2306767 4.0799713 4.345921 4.02458 4.0697675 3.9212043 3.6823199
1369904_at 4.634345 4.449202 4.430724 4.730998 4.649642 4.5463843 4.671561 4.5704503 4.753604 4.8405876 4.4738903 4.609024
1369905_at 3.6512914 3.8594813 3.6659472 3.8976974 3.6273868 3.6046987 3.5759544 3.731234 3.620542 3.6575692 3.5417147 3.6124997
1369906_s_at 11.957587 12.025989 11.953882 11.863157 11.873328 11.9491 11.962992 11.956281 11.884242 11.980463 11.948189 11.868606
1369907_at 5.7566705 5.740577 5.5446224 5.7334394 5.6607265 5.814191 6.003812 5.6812744 5.668178 5.7418733 5.8728414 5.658366
1369908_at 3.6643522 3.6956434 3.634516 3.5097501 3.823582 3.9459007 3.7281387 3.5195136 3.886849 3.572565 3.5194767 3.540387
1369909_s_at 11.078278 11.037715 11.105751 11.206289 10.667937 11.097747 10.992022 10.883695 10.770313 11.140072 11.098413 11.09578
1369910_at 3.8436055 3.9057913 3.9442005 3.9481406 4.012414 4.08415 3.6984448 3.938731 3.8443618 4.0448847 3.916002 3.9846964
1369911_at 5.016204 4.9740753 5.1467876 5.1637936 5.04648 5.018615 4.9913554 5.233415 4.9829755 5.2532206 5.125384 4.903951
1369912_at 6.304955 6.116146 6.47285 6.215638 6.3312583 6.246025 6.195942 6.2533903 6.2479115 6.2967134 6.1025753 6.309132
1369913_at 4.274636 4.3243275 4.2670894 4.502842 4.3392467 4.3223586 4.3112383 4.492651 4.362241 4.193056 4.3524942 4.2088885
1369914_at 3.726194 3.9890044 3.8138666 3.8443747 3.7569056 3.857558 3.874521 3.5494351 3.8526924 3.839212 3.9141183 3.906066
1369915_at 6.6240396 6.7560344 6.611413 6.854795 6.703037 6.6065087 6.6235023 6.7517986 6.786046 6.723494 6.510687 6.766715
1369916_at 5.242458 5.2610254 5.401935 5.470408 5.261691 5.178037 5.3817115 5.194265 5.3888774 5.0469284 5.2151947 5.081043
1369917_at 4.8771524 5.2706175 5.009562 5.1356974 4.9873605 5.3483253 5.0459538 5.096087 5.265544 4.889006 5.168155 5.0527115
1369918_at 3.9544156 4.0154543 3.9139316 3.96306 3.9699862 4.028781 4.0347395 3.8717673 4.215733 3.900601 3.8902974 3.7896945
1369919_at 5.063805 4.9652042 5.106062 4.897023 5.0479946 4.9368834 4.838623 4.970194 5.061935 5.129261 4.792861 4.4692407
1369920_at 4.555631 4.7350626 4.9039073 4.7597933 4.695414 4.7001915 4.575564 4.640556 4.6070447 4.789106 4.552949 4.727027
1369921_at 7.04608 6.843874 6.660163 6.608225 6.149455 6.5075626 6.2480397 6.822064 6.3723245 7.097363 6.4056134 7.450725
1369922_at 8.711466 8.780499 8.7691145 8.8595705 8.5893955 8.675355 8.814342 8.696692 8.689177 8.738461 8.683547 8.722808
1369923_at 5.720741 6.291642 6.024441 6.719749 6.204466 5.9093513 6.1554003 6.373539 6.1767583 5.92904 6.5151224 6.482892
1369924_at 5.8104887 5.771265 5.588031 6.0129223 5.910002 5.762798 6.0341315 5.805614 5.9887085 5.852355 5.600699 5.88407
1369925_at 3.9741406 4.0591383 3.9973001 4.056264 4.035992 3.853837 4.1026244 4.1603866 4.0293484 4.064995 3.972206 3.8871465
1369926_at 7.945952 7.763831 8.240564 7.8624377 7.654103 7.906761 7.812575 7.8120255 8.233595 7.6487875 7.869916 8.276132
1369927_at 11.427478 11.491966 11.609356 11.446976 11.355661 11.469938 11.583286 11.410329 11.340794 11.43064 11.49294 11.465961
1369928_at 3.5142918 3.4240377 3.673195 3.4974253 3.5586245 3.6432028 3.7855837 3.7341163 3.3804226 3.7627504 3.52409 3.3701606
1369929_at 11.688586 11.632588 11.689414 11.634682 11.564076 11.755932 11.6162405 11.568665 11.622214 11.737626 11.680216 11.550824
1369930_at 11.859271 11.995224 12.026459 11.949023 11.888467 11.906773 11.915035 11.902606 12.011284 12.051803 11.960748 11.883974
1369931_at 7.196362 7.3238907 7.570916 7.2159977 7.1026697 7.137875 7.2013354 7.185032 7.527425 7.212889 7.2609763 7.302437
1369932_a_at 10.266401 10.20355 10.282535 10.233708 10.12418 10.28037 10.237348 10.122743 10.130479 10.352798 10.198894 10.268992
1369933_at 11.369968 11.264941 11.370896 11.235004 11.234493 11.282513 11.223119 11.247031 11.133707 11.30919 11.270753 11.207639
1369934_at 12.004108 12.10521 12.137418 11.998324 12.004754 12.035722 12.037338 12.161654 12.217156 12.007059 11.925246 12.2814865
1369935_at 7.862734 7.9129887 7.747878 7.918625 7.8007555 7.8711576 7.7754774 7.829336 7.848594 7.8643703 7.8023715 7.918165
1369936_at 10.461995 10.504301 10.362502 10.422289 10.231304 10.306333 10.3866625 10.469366 10.503058 10.29289 10.275043 10.610698
1369937_at 11.130939 11.196944 10.984594 10.957014 10.9459095 10.999575 10.938818 10.986781 10.969293 10.837532 10.840082 11.013654
1369938_at 7.5018797 7.476331 7.53681 7.446195 7.304686 7.420586 7.561468 7.5342903 7.4240417 7.5159616 7.439451 7.515898
1369939_at 11.942622 11.95305 12.040354 12.029184 11.84798 12.010051 11.998038 11.99496 12.022546 11.981875 12.070552 12.071715
1369940_at 10.542878 10.489289 10.627669 10.534653 10.475278 10.450977 10.425279 10.673092 10.532981 10.646536 10.6396265 10.614659
1369941_at 10.914613 11.052892 10.895459 10.96645 10.639606 11.012151 10.734242 10.931066 10.848798 10.973968 10.852823 11.075624
1369942_at 9.164663 8.988086 8.958001 8.862583 8.878333 8.844166 8.750218 8.799464 8.786295 8.830122 8.750962 8.936443
1369943_at 10.572829 10.578112 10.649222 10.417624 10.165218 10.21674 10.327304 10.2043705 10.227507 10.3658695 10.476149 10.652045
1369944_at 8.566119 8.526235 8.459775 8.697688 8.648243 8.606825 8.516306 8.751223 8.666986 8.340577 8.533838 8.880548
1369945_at 4.528316 4.66924 4.6140194 4.899186 4.6135316 4.6571336 4.548809 4.848384 4.875467 4.77814 4.945819 4.5722156
1369946_at 6.636198 6.649361 6.7320304 6.561608 6.6451225 6.7511406 6.7525163 6.7996264 6.6807384 6.5526085 6.5256333 6.5261755
1369947_at 5.6001225 5.775742 5.7035637 5.622345 5.8221326 5.4190617 5.4949837 5.821243 5.923418 5.6991024 6.007087 5.8741965
1369948_at 7.7069745 7.663351 7.555162 7.9302826 7.7493224 7.6963105 7.5687017 7.8115554 7.5665584 7.6850133 7.457101 8.09799
1369949_at 6.9891286 6.91869 6.9707823 6.9295526 6.905855 6.8785663 7.0654407 7.1080437 6.7681937 7.116054 7.0134554 7.200307
1369950_at 9.522806 9.465482 9.345868 9.354053 9.513269 9.462595 9.483286 9.536988 9.419263 9.375543 9.485593 9.594788
1369951_at 3.930551 4.077327 3.973807 4.050586 3.9931648 4.0266385 3.8651261 4.021391 4.126455 4.0681896 4.1248946 3.920909
1369952_at 11.961136 11.983171 12.013328 12.027503 11.990837 12.141712 11.898984 11.93666 12.014757 11.960359 11.9906645 12.15214
1369953_a_at 4.520769 4.2108417 4.4388995 4.534127 4.6576586 4.0605326 4.272149 4.463981 4.5560255 4.35214 4.3855166 4.729255
1369954_at 12.910631 12.932658 12.944658 12.8064785 12.860138 12.828883 12.942374 12.812068 12.974067 12.856497 12.886488 12.832097
1369955_at 6.405793 6.4152436 6.4956374 6.600606 6.5027604 6.40763 6.3851147 6.453819 6.858619 6.402445 6.5296655 6.920938
1369956_at 9.659099 9.762023 9.737676 9.776805 9.574646 9.655123 9.709682 9.490858 9.9577875 9.743018 9.705378 9.587186
1369957_at 5.9755573 6.3218427 6.3998356 5.992629 6.0251384 5.985372 5.570387 6.1187925 6.3275404 6.3415756 6.1287065 6.7882895
1369958_at 8.431412 8.660404 8.116768 8.228075 8.088528 8.082052 8.160685 8.450054 8.202778 8.867689 8.539593 8.849018
1369959_at 12.320607 12.070288 12.362852 12.189986 12.347365 12.102239 12.289497 12.296291 12.488127 11.808587 12.403656 12.258171
1369960_at 10.106183 10.144287 9.969343 9.961859 10.126073 9.961812 10.208798 10.0959835 10.043646 10.016951 10.002916 9.932619
1369961_at 8.723261 9.1843605 9.161536 9.033795 9.084075 8.970098 9.040805 9.076692 8.899058 9.066578 9.2602 9.115863
1369962_at 8.439556 8.219961 8.417355 8.275379 8.417207 8.416069 8.288658 8.377247 8.198022 8.419012 8.329714 8.362636
1369963_at 5.131691 5.4110174 5.5747037 4.922803 4.8967514 5.539238 5.0549793 5.0153666 5.348236 5.1012263 5.183445 5.39542
1369964_at 6.8169913 6.860359 7.0583825 7.029089 6.5401826 7.0741835 6.536579 6.714383 7.3599825 7.002831 7.2623687 6.8020234
1369965_at 8.331018 7.970293 7.7927237 7.806889 7.6168833 8.019642 8.514529 7.974186 8.084715 7.9320774 7.564758 8.117231
1369966_a_at 12.128992 12.228104 12.194724 12.215866 12.111145 12.182102 12.180521 12.106848 12.151668 12.133843 12.120538 12.342474
1369967_at 8.711192 8.730425 8.873807 8.681372 8.720115 8.747486 8.864454 8.925518 8.779019 8.828558 8.836777 8.885326
1369968_at 6.131286 6.0845623 5.9547596 6.230788 5.696718 5.787971 5.526765 6.329377 6.5165877 6.003131 6.6919303 6.7861056
1369969_at 9.447062 9.351517 9.192901 9.28081 9.359031 9.323648 9.551433 9.394425 9.230692 9.347244 9.303486 9.282493
1369970_at 10.707775 10.348427 10.434675 10.492601 10.498588 10.334858 10.523963 10.470896 10.473519 10.406021 10.352646 10.37378
1369971_a_at 8.522752 8.037948 7.7924376 8.14199 8.1914215 7.855577 8.116134 8.029872 7.572868 8.081196 7.781114 8.145502
1369972_at 6.5136395 6.46695 6.6873264 6.640981 6.4012666 6.5728865 6.456389 6.5342956 6.1517754 6.8708415 6.404898 6.6700115
1369973_at 11.376242 11.496056 11.085844 11.288328 11.263587 11.309512 11.551509 11.364267 11.139962 11.291104 11.477571 10.931394
1369974_at 7.02447 6.812391 7.0597253 6.8239026 6.9106317 6.9483466 7.0512743 6.759664 6.816756 6.6044397 6.665933 7.099691
1369975_at 8.631283 8.54854 8.568382 8.521831 8.47415 8.669555 8.542038 8.50864 8.480282 8.500439 8.520197 8.481769
1369976_at 10.239486 9.915651 10.12262 10.17818 10.187329 10.451268 10.040374 10.315445 10.223046 10.317818 10.163815 10.402347
1369977_at 4.3458185 4.3474946 4.3177223 4.441859 4.2860823 4.2465615 4.313743 4.534228 4.3241806 4.275297 4.1579866 4.3280916
1369978_at 7.6662555 7.4035373 7.5827937 7.582411 7.792211 7.7086196 7.7847433 7.621637 7.8134584 7.6377206 7.677186 7.8876452
1369979_at 9.000004 8.736563 8.850786 8.840815 8.760794 8.745848 8.684286 8.869148 8.952717 8.680908 8.767387 8.862484
1369980_s_at 9.512077 9.258814 9.322524 9.402766 9.336223 9.271878 9.362873 9.333199 9.3211 9.200383 9.319683 9.427081
1369981_at 8.628444 8.527997 8.599852 8.442072 8.642861 8.536315 8.725045 8.80565 8.474129 8.571205 8.398404 8.673039
1369982_at 9.337834 9.366669 9.529819 9.464982 9.225967 9.494008 9.531844 9.625811 9.528953 9.4241495 9.547131 9.424617
1369983_at 7.94766 8.098775 8.273773 8.464861 8.089187 8.1296425 7.6790905 8.117366 7.6972966 8.144496 7.9665465 7.6223564
1369984_at 9.460275 9.354187 9.358643 9.295148 9.232352 9.393922 9.317267 9.326516 9.104101 9.204504 9.276468 9.346307
1369985_at 6.259212 6.017109 5.9869137 6.276984 5.9731812 6.3051143 6.355582 6.215394 6.3297677 6.2148805 6.063521 6.294116
1369986_at 11.899576 11.600698 11.876676 11.760966 11.858046 11.918665 11.936614 11.848157 11.834803 11.848557 11.763664 11.870304
1369987_at 4.804431 4.873556 4.8193054 4.9879417 5.0367594 4.7970448 4.9429092 5.003887 4.8287797 4.6575704 5.028486 5.035378
1369988_at 5.7399855 5.718539 5.7953143 5.7299604 5.8780174 5.73596 5.624155 5.579648 5.945378 5.9346905 6.106218 5.7198896
1369989_at 9.85725 9.954225 9.941735 9.852338 9.768581 9.704948 9.832269 9.94279 9.572574 9.6611185 9.825656 9.740865
1369990_at 10.362643 10.505779 10.486538 10.482185 10.4893265 10.474768 10.626461 10.589465 10.674988 10.607894 10.527601 10.599699
1369991_at 10.182972 10.282524 10.108874 10.111681 10.108158 10.093124 10.039785 10.333451 10.047322 10.228555 10.11813 10.281791
1369992_at 8.470604 8.517771 8.649346 8.454025 8.611386 8.540565 8.671048 8.700839 8.690954 8.514184 8.261506 8.530728
1369993_at 6.3127193 6.3488646 6.176727 6.330982 6.1943083 6.2484055 6.3331633 6.1924486 6.126418 6.4504547 6.4493217 6.2129807
1369994_at 7.642331 7.6417704 7.618891 7.207353 7.6151743 7.5497637 7.65751 7.555168 7.387379 7.4555736 7.6519675 7.534008
1369995_at 8.303004 8.561496 8.559304 8.574503 8.505253 8.517699 8.449462 8.445803 8.488465 8.527327 8.381403 8.457549
1369996_at 8.563136 8.506776 8.578093 8.332492 8.423461 8.41717 8.360333 8.573668 8.37086 8.258049 8.337051 8.497799
1369997_at 8.673839 8.710628 8.622425 8.806639 8.721582 8.797012 8.680507 8.734092 8.665089 8.6967125 8.726039 8.687147
1369998_at 8.7798195 8.690191 8.844986 8.766306 8.764962 9.004335 8.811663 8.831236 8.808408 8.922295 8.81717 9.122106
1369999_a_at 4.153038 4.1544266 4.145634 4.1849117 4.0646462 4.2228217 4.088965 4.342881 4.2091703 4.263879 4.3351398 4.1716495
1370000_at 9.663746 10.059258 9.920509 9.985939 9.688562 9.80696 9.727876 10.037873 10.108884 9.704737 9.76027 10.485266
1370001_at 9.474809 9.503888 9.550054 9.409422 9.333601 9.409227 9.407193 9.369592 9.1763735 9.461786 9.328382 9.437195
1370002_at 8.017849 7.859169 8.0436125 8.014199 7.911084 8.006983 7.9513426 7.9444175 8.003675 7.9465265 8.004019 8.124314
1370003_at 11.997132 11.95642 12.010899 12.066015 11.920065 12.064657 12.006965 11.941531 11.920359 11.9713545 11.872463 12.042084
1370004_at 9.482604 9.445079 9.406371 9.317365 9.224686 9.318981 9.266404 9.279959 9.16121 9.238011 9.334946 9.296376
1370005_at 10.17514 9.770463 9.698769 9.378595 9.849197 9.695481 10.282616 9.95753 9.704252 10.186867 9.902854 9.781779
1370006_at 11.322147 11.143077 11.319571 11.152286 11.102564 11.236051 11.10002 11.025523 10.938992 11.099016 11.098955 11.087006
1370007_at 11.380862 11.57598 11.52598 11.255695 11.595073 11.460253 11.240507 11.514272 11.628227 11.129252 11.274563 11.712088
1370008_at 5.7644267 5.5656824 5.714061 5.744591 5.814215 5.7305574 5.856636 5.7199173 5.439823 5.677623 5.652849 5.7601824
1370009_at 14.260227 14.1736 14.290319 14.170784 14.254414 14.20505 14.230869 14.243664 14.225393 14.24499 14.263377 14.142212
1370010_at 11.961338 12.108309 12.020254 12.1095085 12.064455 12.090361 12.023623 12.127116 12.133001 12.083301 12.05115 12.145388
1370011_at 6.0443254 5.8423176 5.985772 5.935329 5.9801874 5.840171 5.8623786 6.0033803 6.236522 5.8595533 5.951456 5.7541156
1370012_at 6.638174 6.916624 7.189411 6.716805 7.242594 6.6435747 7.4993515 6.2649264 6.7019534 6.722931 6.778595 6.68054
1370013_at 3.407367 3.7197146 3.7083008 3.4676156 3.5256336 3.5045967 3.5157084 3.5085077 3.5194123 3.399497 3.4806242 3.5397494
1370014_at 8.640301 8.413569 8.298185 8.346435 8.423964 8.374087 8.3268795 8.720939 7.933548 8.478535 8.347637 8.292815
1370015_at 8.235384 8.201981 8.027403 8.226915 8.222718 8.222871 8.042626 8.260271 8.206906 8.128719 8.065853 8.285129
1370016_at 3.6539464 3.7614763 3.6644888 3.6762192 3.697307 3.6954675 3.5464504 3.8278587 3.8644302 3.9202292 3.6547606 3.6667836
1370017_at 8.175315 8.211441 8.336929 8.237584 8.31698 8.379759 8.030736 8.259371 8.289002 8.375807 8.020335 8.185354
1370018_at 4.779606 4.658791 4.5816226 4.6200485 4.7967157 4.653956 4.660611 4.4552593 4.5974092 4.641133 4.7760515 4.617409
1370019_at 13.177645 13.255298 12.967147 13.090901 13.10508 13.024985 13.224315 13.139423 12.9743185 13.0581255 13.087601 13.022336
1370020_at 10.35546 10.025461 10.120846 10.185042 10.212618 10.195542 10.548246 10.203149 10.152741 9.963459 9.875485 10.010341
1370021_at 3.8004076 3.7562208 3.6925125 3.7473476 3.657383 3.8160803 3.7524505 3.6832082 3.820346 3.6990454 3.8059688 3.7190375
1370022_at 4.161636 4.356652 4.47545 4.3096156 4.4417734 4.337816 4.2304287 4.123296 4.0637856 4.030111 4.1123514 4.1118255
1370023_at 6.8946543 7.0682435 6.6550374 7.374879 6.8847666 6.701943 6.8985167 7.114755 6.8980823 7.1450186 7.1142974 6.838618
1370024_at 10.872478 10.430973 10.691328 11.071373 10.748332 10.922264 10.465032 11.192988 10.404189 11.111845 10.503643 10.866384
1370025_at 7.7702856 7.9049335 7.7776823 7.7666965 7.738307 7.8095098 7.734222 7.8251324 7.8311377 7.6715717 7.649444 7.7991657
1370026_at 7.515344 7.2288895 6.9187756 7.1240125 6.720567 6.837021 6.8823423 7.1054235 7.3037343 7.0521007 7.0350523 7.510084
1370027_a_at 14.289285 14.292035 14.225184 14.320069 14.29939 14.269566 14.309003 14.294929 14.294956 14.259048 14.307526 14.306142
1370028_at 4.69409 4.6589537 4.7834463 4.8403935 4.440937 4.392402 4.3354425 4.263609 4.6976805 4.6742935 4.755006 4.287024
1370029_at 9.362648 9.358577 9.315001 9.19624 9.240508 9.383767 9.309719 9.2456045 9.086842 9.333246 9.144626 9.418598
1370030_at 10.0562315 9.939707 10.468382 10.260625 10.29164 10.227472 10.375841 10.556898 10.1308365 10.5854645 10.238982 10.663217
1370031_at 8.313304 8.288019 8.378529 8.191547 8.386238 8.253796 8.345554 8.281781 8.40856 8.33689 8.124976 8.310724
1370032_at 7.8614874 7.9976773 7.732469 8.20184 8.111664 8.237763 8.009556 8.227986 7.692363 8.017892 7.836705 7.4513435
1370033_at 4.017337 4.0377274 3.930342 3.9431577 4.295658 3.9566197 3.8685262 3.9289348 3.84218 4.080532 3.7399309 3.8625233
1370034_at 5.2775474 4.835321 5.250099 4.4895325 4.989913 4.9712315 4.646763 4.9522576 5.1070905 4.7566695 5.008606 5.137601
1370035_at 8.581634 8.646732 8.675281 8.698523 8.627214 9.033412 8.558516 8.473698 8.262004 8.697781 8.798049 8.756594
1370036_at 10.074749 10.05908 9.918869 9.884584 10.184429 9.943593 10.075377 10.345224 9.9831 9.8239565 9.955651 9.880636
1370037_at 3.8099062 4.0363216 3.8770769 4.1447034 3.9379153 3.8286104 4.081928 4.234509 3.903488 3.9297352 3.9166372 4.1224284
1370038_at 6.541449 6.4062614 6.4362545 6.55983 6.5187864 6.2869773 6.416098 6.364097 6.4922714 6.4406657 6.362838 6.4852085
1370039_at 6.7391353 6.706943 6.667369 6.5065885 6.374085 6.3985257 6.4695525 6.5768795 6.6292114 6.3569574 6.495953 6.4425116
1370040_at 7.3610115 7.542502 7.753612 7.438969 7.493336 7.4804406 7.5684896 7.601467 7.5187683 7.345176 7.529079 7.441205
1370041_at 3.8014278 3.878702 3.9451594 3.591735 3.6155422 3.743216 3.7812514 3.812898 3.850545 3.7109735 3.7008476 3.7255428
1370042_at 3.9082146 3.9011815 4.1628747 3.9800527 3.8402927 3.850964 4.1216536 4.0655794 3.81782 3.937662 3.9385376 3.8154128
1370043_at 9.88042 9.76638 9.471381 9.674822 9.913251 9.495038 9.800582 9.591639 9.999174 9.435156 9.537802 9.550441
1370044_at 7.0606356 6.9717393 7.0688543 7.2823296 7.08017 6.781651 6.8270726 7.3012753 6.74097 6.9609904 6.957497 7.000765
1370045_at 9.136983 9.166723 9.467693 9.5579815 9.43926 9.440891 8.817524 8.898725 8.989184 9.224842 9.106844 9.049802
1370046_at 6.4281063 6.2395225 6.3909783 6.5744867 6.5440993 6.3685236 5.8374405 6.3204284 5.9047847 6.4287186 6.263893 6.0877137
1370047_at 9.623161 9.982193 9.914971 9.89553 9.958937 9.897744 9.902802 9.769498 9.935993 9.838115 9.828807 9.849047
1370048_at 4.338089 4.494177 4.702273 4.501252 4.2613235 4.71038 4.490809 4.384445 4.541867 4.446631 4.517582 4.387284
1370049_at 5.983632 5.8644 5.8013763 5.8748784 6.0285754 5.895649 5.9787445 5.6567144 5.843748 5.825127 5.7696176 6.0797153
1370050_at 8.505524 8.264768 8.394533 8.363589 8.527916 8.29573 8.430859 8.539214 8.496656 8.400733 8.250687 8.461903
1370051_at 4.7024117 4.6197276 4.7134933 4.8201904 4.854858 5.024331 4.8451023 4.7199154 4.7536044 4.7566695 4.7907844 4.7568583
1370052_at 6.0076766 5.8273253 6.2071657 5.83699 5.956753 6.334572 5.888164 5.8244023 5.6963263 6.10255 5.8564796 6.0308185
1370053_at 3.6420233 3.7815259 3.5350754 3.8451703 3.5632386 3.6522498 3.9963732 3.6020594 3.6178265 3.828758 3.9304216 3.6283846
1370054_at 7.6589336 7.8838086 7.453486 7.567981 7.635223 7.5241323 7.3483577 7.8484697 7.6080356 7.6397843 7.3948407 8.204348
1370055_at 6.7172356 6.732899 6.589569 6.5471807 6.531908 6.6750145 6.535188 6.512815 6.35407 6.5077863 6.6121373 6.9792013
1370056_at 6.64169 6.624558 6.275845 7.1813855 6.3932953 6.4324884 6.4751472 6.6287446 6.4851003 7.6563478 7.3102465 6.1928277
1370057_at 9.675993 10.145189 9.672492 10.116318 10.142392 9.842724 9.8646555 10.249061 10.052204 10.066347 9.471572 9.845446
1370058_at 3.2726562 3.3878734 3.3824217 3.6486824 3.5541773 3.5770712 3.507762 3.5122638 3.3139002 3.5497165 3.4121547 3.5631318
1370059_at 3.5909035 3.8233624 3.6156192 3.3535266 3.6676803 3.6101656 3.6476276 3.4599164 3.4882193 3.704812 3.6242025 3.6382463
1370060_at 10.125379 9.999333 10.199767 10.145218 10.089045 10.09059 10.149805 10.067513 9.954551 10.037186 10.141507 9.984806
1370061_at 5.6761055 5.8513875 5.7109203 5.9012384 5.744141 5.5483785 6.033367 5.7100983 5.6730156 5.6830273 5.7379537 5.720455
1370062_at 10.540854 10.588244 10.55555 10.51851 10.400197 10.486942 10.615986 10.518404 10.39337 10.630772 10.676273 10.378521
1370063_at 7.7598023 7.620682 7.9596577 7.9108467 7.5803804 7.5193496 7.5275965 7.6951265 7.6844687 7.384884 7.4027863 7.723174
1370064_at 8.08341 8.02017 8.007067 8.070448 7.969846 7.838247 8.244198 8.095702 7.851673 8.078332 8.170644 7.9602284
1370065_at 13.817727 13.829223 13.789249 13.811884 13.847423 13.812757 13.788276 13.812757 13.8287945 13.798209 13.771358 13.811588
1370066_at 8.317082 8.306929 8.313734 8.172422 8.432463 8.172209 8.298127 8.273485 8.34721 8.232455 8.163239 8.310591
1370067_at 8.963916 8.870414 9.2110195 8.804259 8.56691 9.734537 9.304074 9.373497 8.953952 9.583553 9.47378 9.304982
1370068_at 4.5115356 4.524715 4.4134207 4.192564 4.233722 4.4143844 4.3124385 4.314822 4.3876853 4.360306 4.3493547 4.324798
1370069_at 4.6897783 4.8137646 4.7344637 4.8802395 4.7835064 4.907283 4.7742805 4.948534 4.814908 4.854245 5.0679445 4.938806
1370070_at 7.2299695 7.430333 7.2142167 7.227638 7.2048845 7.355854 7.1790276 6.9602294 7.1666718 7.2662835 7.367078 7.1920323
1370071_at 6.4698 6.615201 6.229762 6.404421 6.369748 6.0999503 6.356817 6.3736043 6.2669544 6.269715 6.174572 6.3376627
1370072_at 4.998866 5.0924873 5.0528984 6.0707226 4.405006 5.069857 5.2188616 5.6262913 4.348079 5.8794284 4.8797617 4.9960275
1370073_at 11.103662 11.001191 11.029935 10.768953 11.085876 11.010488 10.831798 11.066288 11.268956 10.9407215 10.800269 11.2740755
1370074_at 6.448781 6.4349957 6.154777 6.2312136 6.08587 6.115001 6.3185153 6.0830455 6.3568954 6.510846 6.158001 6.1022286
1370075_at 9.910462 9.961393 9.346241 9.418515 9.438703 9.771496 9.473391 9.754541 9.66868 9.835164 9.488785 9.538626
1370076_at 3.7941198 3.743719 3.7887583 3.6503513 3.8638997 3.7926064 3.4290128 3.539099 3.9044766 3.6675692 3.615658 3.8251133
1370077_at 5.607822 5.718464 5.8241944 5.769081 5.85893 5.7073154 5.6281605 5.737389 5.533709 5.5918703 5.563172 5.5362463
1370078_at 6.014199 6.2563496 6.355248 6.0648108 6.0785575 6.0769525 5.8329115 6.0653267 6.1059604 5.926689 5.87862 5.976866
1370079_at 4.7053065 4.299086 4.6060667 4.534127 4.667801 4.615704 4.5747557 4.6146207 4.8021317 4.531003 4.4684668 4.400185
1370080_at 7.992108 7.86339 7.5919414 8.095758 7.8900166 7.819701 8.668413 8.146817 7.844825 8.640958 8.170029 7.694123
1370081_a_at 8.107901 7.966672 8.031616 8.338237 8.189674 8.076097 8.135986 8.274935 7.968577 8.207241 7.917023 7.9237423
1370082_at 6.2585015 6.4301972 6.2268243 6.57777 6.2492743 6.350037 5.9686074 6.2962637 6.5895214 6.194725 6.254292 6.7339034
1370083_at 4.569507 4.994513 4.721241 4.788768 4.318603 4.4282064 4.6341214 4.447303 4.871056 4.424269 4.7620454 4.3794746
1370084_at 5.6149807 5.4825525 6.316851 5.607505 5.711731 5.6172657 5.8049116 6.060535 5.7774453 6.416641 6.405142 5.652619
1370085_at 7.013332 7.149852 7.1206956 7.2838173 7.2533684 7.4716225 7.138371 7.1533074 7.3634152 7.162672 7.093335 7.148127
1370086_at 13.9716 14.061982 13.990033 14.057428 14.031508 14.055765 14.010999 14.027207 14.058716 14.052357 14.01929 13.996466
1370087_at 10.413619 10.427263 10.489769 10.374919 10.4827385 10.370352 10.387089 10.466776 10.386482 10.406395 10.387205 10.368009
1370088_at 7.396967 7.1301804 7.315466 7.3026576 7.318486 7.0825405 7.4454713 7.318253 7.382639 6.805043 7.124591 7.356203
1370089_at 4.0238934 3.8736026 4.0056124 3.7489781 3.8740156 3.7117972 4.0410147 3.9300044 3.9554038 3.8359272 4.036703 4.0920525
1370090_at 5.464104 5.6464186 5.1799455 5.729388 5.2729974 5.143661 5.3434668 5.4740124 5.297072 5.462936 5.561823 5.20898
1370091_at 4.8380265 4.9292674 4.884639 5.0256805 5.1340437 4.9261584 5.1079164 4.88189 5.1282015 4.8479576 4.95421 5.0548806
1370092_at 4.3511276 4.215504 4.225361 4.365464 4.385551 4.398022 4.3581557 4.395466 4.345665 4.290329 4.345404 4.449073
1370093_at 3.729775 3.97741 3.9139316 4.0749426 3.8065069 4.0705986 3.6914792 4.0043564 3.8795946 3.7452917 3.827138 3.881729
1370094_at 4.1267185 4.1368484 4.466872 4.0159416 3.8007288 3.9839175 4.275834 4.4789686 4.144164 4.0117645 4.113863 4.1170597
1370095_at 6.088504 5.955136 5.9988017 6.026551 6.2250233 5.790708 6.1192856 5.9934387 5.933968 6.1085353 5.8106 6.0063977
1370096_at 4.998598 4.9851103 4.939734 4.835838 4.794029 5.0593014 4.969101 5.1358438 5.1362123 4.9680333 5.155674 4.6753607
1370097_a_at 4.264831 4.098925 3.9111238 4.20744 4.117466 4.465381 4.2007203 3.9322855 4.4858685 4.144575 3.6375833 4.155654
1370098_at 10.614609 10.754655 10.94064 10.624964 10.689789 10.657395 10.694573 10.641569 10.666841 10.547931 10.512704 10.18103
1370099_at 7.405702 7.5081844 7.497148 7.448594 7.4606733 7.576131 7.572632 7.6367884 7.504195 7.5097427 7.505315 7.409318
1370100_at 6.89452 6.89028 6.7414103 6.69973 6.7150226 6.7813706 6.5495176 6.64026 6.645256 6.8542185 6.826135 6.792571
1370101_at 3.7014914 3.6535125 3.58971 3.8189466 3.5029485 3.6330206 3.5366623 3.9414499 3.4249344 3.5846076 3.7160401 3.7999406
1370102_at 6.992384 6.6116595 6.7808695 6.6660433 6.6109734 6.64476 6.584486 6.5873275 6.633049 6.555516 6.4891515 6.5853634
1370103_at 4.561463 4.9587216 4.5087357 4.712504 4.9277186 4.947007 4.6604824 4.865775 4.8224754 4.821564 4.871384 4.6388764
1370104_at 4.639508 4.613954 4.7572217 4.706641 4.58696 4.586362 4.62411 4.705635 4.593208 4.489767 4.515567 4.595857
1370105_at 5.1241875 5.1995783 4.971277 5.001794 4.9519176 4.845617 5.1164994 5.159875 5.1340427 4.9032545 5.0217443 4.8952003
1370106_at 3.9419131 3.7616372 3.9441156 3.7503617 3.8309307 4.014947 3.7915893 4.050556 4.0361266 4.0363183 3.7518115 3.9008348
1370107_at 5.3371267 5.166741 5.149231 5.1991415 5.2451673 5.309718 5.184243 4.9843836 5.141707 5.0293837 5.1620917 5.3825254
1370108_a_at 7.2651854 7.4578385 7.242424 7.713639 7.777634 7.298988 7.472548 7.3609324 7.3526416 7.3924155 7.3920345 7.139013
1370109_s_at 13.125552 13.11253 13.141903 13.163871 13.068441 13.173477 13.123536 13.173436 13.063195 13.186844 13.191013 13.229714
1370110_at 4.1816216 4.4973288 4.5724273 4.4363136 4.331916 4.303286 4.565443 4.323458 4.0082865 4.325083 4.2720175 4.1018686
1370111_at 7.514406 7.9021916 6.5872183 6.383493 7.4636292 6.6952124 8.219489 7.3564506 8.54424 7.273048 7.76179 7.876779
1370112_at 9.107098 9.222425 9.241554 8.975464 9.09029 9.17646 9.295866 9.218156 9.284119 9.160256 9.011029 9.239169
1370113_at 6.0853267 6.1104555 6.1964793 6.37334 6.0963407 6.2758555 6.400293 6.071843 6.35645 6.308293 6.3075314 6.264229
1370114_a_at 8.526948 9.009014 5.974122 8.447147 7.9621544 8.9508295 8.452585 7.8775945 6.4191513 8.993938 6.1224627 9.133107
1370115_at 4.5525327 4.526882 4.581438 4.481121 4.6819243 4.638001 4.490809 4.7847495 4.564213 4.5534883 4.649106 4.456004
1370116_at 3.8299625 3.9509175 4.2472286 4.1358275 4.0850353 4.083379 3.8952372 3.9312418 3.9695733 3.9401996 4.0057955 3.7697456
1370117_at 3.593094 3.5957932 3.5218046 3.7340887 3.7799194 3.662118 3.7325282 3.676244 3.5031455 3.7799861 3.786618 3.6261303
1370118_at 6.0329614 6.1821136 6.219644 6.5378585 5.9133368 6.382799 6.043794 6.3787813 6.436395 6.431638 6.3418074 6.234176
1370119_at 7.7633677 7.759548 7.7069225 7.651541 7.7823744 7.6722064 7.794233 7.751212 8.117559 7.7427864 8.076843 7.544859
1370120_at 3.9542296 3.8891194 4.0291862 3.9189975 4.0553446 4.192484 4.0631666 3.815004 4.189253 4.2738466 4.2170877 4.1768723
1370121_at 7.745976 7.5123086 7.467278 7.359897 7.4902377 7.523 7.3659043 7.415653 7.3658376 7.542138 7.667403 7.627066
1370122_at 3.771676 4.007427 3.9033656 3.8308134 3.9528747 4.005158 3.8703701 3.9126809 4.0588684 3.9050105 4.073493 4.043093
1370123_a_at 6.934057 6.903096 6.89844 7.233714 6.943587 6.9975543 7.029537 7.0058517 6.927157 6.966915 6.98048 7.1611624
1370124_at 6.545964 6.673881 6.752864 6.647374 6.6727376 6.739984 6.564195 6.8271146 6.893959 6.725765 6.4827147 6.497932
1370125_at 4.5521555 4.8697214 4.603884 4.6313725 4.65829 4.7316036 4.8956475 4.4872265 4.672925 4.628962 4.362635 4.548958
1370126_at 3.6698952 3.8899019 3.7007632 3.6960824 3.7528462 3.5380085 3.645697 3.7052062 3.5989168 3.6574783 3.8267522 3.5965538
1370127_at 6.1067877 6.1244273 6.2420344 6.0502133 5.9391217 6.291911 5.803359 5.931988 6.1738477 5.9627185 6.150917 6.354518
1370128_at 6.695961 6.7512546 6.7059317 6.7311015 6.6444683 6.5854673 6.7281995 6.64092 6.573376 6.674113 6.51686 6.565116
1370129_at 7.17559 7.1480393 7.3238373 7.398064 7.1629906 7.1287274 7.33252 7.34605 7.086618 7.3575773 7.225264 7.4308786
1370130_at 10.311049 10.042352 10.196831 9.948613 10.155425 9.8828535 10.17128 10.134718 10.013175 10.163387 9.964946 10.2093935
1370131_at 5.816435 5.006293 5.600147 5.625664 5.0111957 5.4366007 5.275644 5.1824055 6.237939 5.7994723 6.1995306 5.6916227
1370132_at 3.8796499 4.073488 4.00758 4.18384 3.9728975 4.1944523 4.0843267 4.1229906 4.1279917 3.8959298 4.248561 3.8834321
1370133_at 5.9804206 6.0551496 6.1368647 6.163088 5.8208036 6.046501 6.1006002 6.0241046 6.1092324 6.1356344 6.150917 6.1875315
1370134_at 9.992445 10.242092 10.176494 10.212729 10.345013 10.343965 10.190842 10.362628 10.434024 10.3210535 10.053951 10.244158
1370135_at 7.933428 8.429791 6.9868813 6.848608 8.013288 7.1854186 6.9934916 7.5403934 7.269524 7.293144 6.7015824 7.5352473
1370136_at 6.6123238 6.4513297 6.374473 6.404992 6.280401 6.4168596 6.520361 6.40124 6.4084353 6.612304 6.3383746 6.325136
1370137_at 4.9573436 5.343282 5.1511164 5.1732745 4.9962597 5.045666 4.95267 5.3368726 4.665441 5.147456 4.9996953 5.097692
1370138_at 4.3007803 4.8110523 4.462801 4.4480963 4.640849 4.567915 4.7319193 4.6637316 4.3575983 4.644752 4.548831 4.471922
1370139_a_at 3.7854693 4.005391 3.70089 3.8177414 3.746368 3.812598 3.8653152 3.5989625 3.8151915 3.6310232 3.8232484 3.535885
1370140_a_at 4.515145 4.6746473 4.6495275 4.799194 4.599313 4.680049 4.6457925 4.627507 4.6745014 5.038395 4.855893 4.6586785
1370141_at 8.904694 8.751879 8.609664 8.941749 8.78861 8.672857 8.719624 8.983168 8.512418 8.756392 8.689438 8.90923
1370142_at 5.2950497 5.528202 5.511452 5.7805276 5.621772 5.702134 5.648472 5.6586156 5.4593334 5.668888 5.550806 5.521554
1370143_at 5.4789724 5.169129 5.3513985 5.5667644 5.2654576 5.1538863 5.416761 5.291915 5.6756825 5.3829317 5.6137543 5.3099303
1370144_at 7.61493 7.8371882 7.595615 7.430117 7.99412 8.452368 8.024483 7.996521 7.6491075 7.5917654 7.876416 8.0329685
1370145_at 4.2984653 4.166156 4.3583765 4.1081095 4.0587125 4.3280993 4.107622 3.990704 4.1020203 4.1200714 4.1603556 4.325329
1370146_at 3.453317 3.3695009 3.3922641 3.3851912 3.715491 3.281184 3.34582 3.2307212 3.3279347 3.6093524 3.1874397 3.2351298
1370147_at 8.399483 7.478994 7.3710947 6.984588 7.850683 8.005823 7.895636 8.147118 7.447029 7.9487243 7.6761785 7.0900693
1370148_at 14.261657 14.266918 14.201769 14.191603 14.169263 14.247022 14.221774 14.2207155 14.232678 14.254576 14.289009 14.233214
1370149_at 11.251293 11.289515 11.25847 11.351188 11.281849 11.272848 11.149099 11.179419 11.089225 11.261543 11.279052 11.166983
1370150_a_at 13.115006 12.996343 12.345773 11.951268 12.97851 12.586664 13.234777 13.041168 12.70146 11.968582 13.19697 12.626676
1370151_at 13.271574 13.281059 13.191166 13.358524 13.314356 13.361011 13.424016 13.278758 13.291677 13.198303 13.296404 13.2977705
1370152_at 4.4181547 4.8957434 4.591652 4.80476 4.567563 4.4537573 4.5114202 4.6239653 4.4423294 4.387869 4.7454443 4.5928116
1370153_at 6.7952724 6.3797936 6.6211114 6.022822 6.2176037 5.901224 7.003361 6.418137 5.913092 6.112734 6.3733497 5.721363
1370154_at 11.007412 10.425669 11.029309 10.818609 10.484931 11.228824 10.295175 10.919865 10.627424 10.748861 11.1764 10.686706
1370155_at 8.145269 8.136601 7.8432813 7.9542484 7.2367697 7.9694324 7.623922 7.8502064 8.182593 7.432124 8.070909 9.133723
1370156_at 7.254286 8.172062 8.032758 7.5679817 7.54526 7.7412114 7.4274974 7.9764967 7.864635 7.0097947 7.89245 8.078542
1370157_at 3.6040235 3.7792103 3.8906431 3.6737607 3.9360714 3.9540434 4.169817 3.8722296 3.949909 4.15205 4.0114555 3.7671857
1370158_at 6.5727987 6.2451982 6.3370137 6.4204288 6.372703 6.3418107 6.1994324 6.4758105 6.4163537 6.4426827 6.3033047 7.2997203
1370159_at 7.402416 7.652578 7.496344 7.1480765 7.3158345 7.426411 7.436214 7.1556807 7.4275966 7.471668 7.5138326 7.459751
1370160_at 9.086185 8.972178 9.008362 8.808267 8.815578 8.983742 8.843454 8.925505 8.735323 9.11159 8.902413 8.937996
1370161_at 9.381279 9.360575 9.196316 9.375166 9.1886425 9.252047 9.46661 9.363308 9.681873 9.379828 9.399185 9.674923
1370162_at 7.050926 7.01331 6.9607005 7.0898566 6.944478 7.1720214 7.020362 6.9916244 6.8665113 7.135887 6.854785 7.1123734
1370163_at 9.369745 9.341813 9.158228 9.385239 9.145446 9.298436 9.354554 9.250232 9.097145 9.302711 9.254319 9.434069
1370164_at 11.11268 11.225015 11.248675 11.372463 11.13891 11.139723 11.22244 11.195485 11.137969 11.347471 11.250805 11.161528
1370165_at 3.74431 3.8519666 3.8088388 4.0549793 3.7278237 3.731479 3.8285546 4.054744 3.708603 3.9482226 3.837708 3.7688532
1370166_at 12.022892 12.077491 12.027444 12.155741 12.140129 12.125218 12.157966 11.992954 12.124258 12.137549 12.133789 12.172754
1370167_at 12.413968 12.478677 12.484705 12.478431 12.5819435 12.502255 12.541125 12.459721 12.605795 12.459354 12.421971 12.460756
1370168_at 10.175609 10.264818 10.1220255 10.232685 9.621085 10.29541 10.247911 10.2112255 10.295591 10.2035475 10.356825 10.402045
1370169_at 9.1220455 9.097202 9.052441 9.03644 8.9752035 8.973165 9.056165 8.999483 8.970578 8.9532385 9.018946 9.076225
1370170_at 10.196384 10.071233 10.115453 10.146659 10.220514 10.244243 10.081667 10.190409 9.989584 10.175577 10.090733 10.366017
1370171_at 8.325602 8.140138 8.112155 8.38105 8.387554 8.246208 8.373263 8.289017 8.282066 8.087376 8.338326 8.621434
1370172_at 10.894269 10.747727 10.964517 10.642721 10.839636 10.864831 10.72728 10.915185 10.774237 10.82776 10.729947 10.82612
1370173_at 8.130459 7.8152943 8.039938 7.45648 8.055136 7.7776313 8.008351 7.996894 7.9777136 7.869419 7.991088 7.8463364
1370174_at 6.5038986 5.9668646 6.0097966 6.829187 6.3249693 6.263677 6.3527913 6.221242 6.223366 6.9423747 5.9911923 6.2459674
1370175_a_at 8.438061 8.572767 8.494226 8.471912 8.401859 8.610081 8.443789 8.5854435 8.653596 8.495708 8.552348 8.524179
1370176_at 6.539707 7.278387 6.6820087 7.2656384 6.3008094 7.091144 6.5707817 7.1507883 6.6253366 6.607216 7.007645 6.8372583
1370177_at 5.3596554 5.680087 5.575497 5.015888 5.4291 5.562866 5.820069 5.4663343 5.61386 5.9002934 5.827492 5.8185
1370178_at 5.084517 4.701313 4.791388 5.0782 4.8666377 4.500963 4.922718 4.8657045 4.824163 4.598668 4.893349 4.6822987
1370179_at 10.217175 10.28931 10.137322 10.253822 10.208013 10.291479 10.33029 10.258722 10.251114 10.221857 10.29475 10.271027
1370180_at 11.2902155 11.558577 11.384291 11.61467 11.350142 11.595596 11.352981 11.309129 11.4587145 11.637912 11.381116 11.381343
1370181_at 7.2142534 6.965092 6.992977 6.9107823 6.8778477 7.0596623 7.13933 7.0947886 6.984883 6.841778 6.9362493 6.99653
1370182_at 4.9150925 4.720703 4.918127 4.8141093 4.982422 4.945159 5.1164536 4.766816 5.222483 4.9864244 4.9467854 4.700657
1370183_at 7.5189176 7.299151 7.3416214 7.3675523 7.3455105 7.5240016 7.549391 7.3690534 7.311296 7.461589 7.283867 7.4720354
1370184_at 10.186869 10.239346 10.101059 10.185631 10.021433 10.252871 10.177806 10.191743 10.377694 10.240059 10.289066 10.304977
1370185_at 4.815829 4.6943583 4.5722055 4.636172 4.70315 4.860182 4.74403 4.548879 4.9608445 4.626227 4.689155 4.830278
1370186_at 10.243862 10.551286 9.858767 10.10885 10.222037 10.385644 10.351655 10.4510355 10.041731 10.277349 10.340003 10.492017
1370187_at 11.009538 10.948277 10.970012 10.938089 11.021001 10.950942 11.043981 10.775852 10.937653 10.866345 10.86467 10.832749
1370188_at 10.239104 10.236725 10.133343 10.299764 10.314895 10.467995 10.207141 10.258949 10.384964 10.205355 10.318888 10.255305
1370189_at 10.106133 10.190482 9.999148 10.213341 10.301878 10.421867 10.245658 10.279081 10.367902 10.179396 10.264192 10.320058
1370190_at 11.598946 11.646562 11.444996 11.523079 11.602555 11.527593 11.457328 11.497549 11.495865 11.422966 11.485438 11.711421
1370191_at 8.27036 8.0463915 7.655679 8.070168 8.1130905 8.226456 8.408728 8.100875 8.071893 8.025084 8.052219 8.04015
1370192_at 8.481729 8.317782 8.347883 8.257999 8.3168955 8.563671 8.292618 8.203726 8.360001 8.447996 8.240509 8.40913
1370193_at 10.945029 11.034465 11.20256 11.186034 11.062254 11.235931 11.134693 10.825733 11.319189 11.589858 10.993518 10.884353
1370194_at 8.145302 8.012419 8.372646 7.9476194 8.18615 8.105516 7.8432484 8.23839 8.249735 7.903796 7.9982038 8.077906
1370195_at 7.591991 7.710265 7.728207 7.661013 7.996689 7.756025 8.095877 8.027008 8.002022 8.064666 8.200374 8.243481
1370196_at 6.885726 7.0361104 7.1295414 6.931408 7.066012 6.7504764 6.721815 6.7822995 6.9255705 7.044743 6.9352856 7.0227256
1370197_a_at 6.3743534 6.725557 6.4742217 6.4185033 6.5553355 6.276969 6.423607 6.68801 6.756178 6.251401 6.4278593 6.6215053
1370198_at 3.1147358 3.3420894 3.2899575 3.2517104 3.4175425 3.2365832 3.323098 3.278793 3.463566 3.3461654 3.3053927 3.191186
1370199_at 10.342033 10.223718 10.302962 10.345362 10.34562 10.30648 10.296272 10.410412 10.401736 10.24917 10.2029915 10.453409
1370200_at 11.7549305 11.894142 12.004705 12.006598 11.813438 11.889012 11.707137 11.874214 11.859995 11.933221 11.756901 11.965486
1370201_at 3.6410291 3.7801874 3.9481966 3.8315082 3.6387756 3.6817565 3.558449 3.5650225 4.0109615 3.6289344 3.8846471 3.467147
1370202_at 9.766066 9.130763 8.96373 9.537971 9.774745 8.998675 9.8578005 9.614171 9.735926 8.959145 9.549997 8.73122
1370203_at 7.8317647 7.607675 7.8315635 7.8642945 7.4952755 7.5070353 7.6364603 7.990224 7.715816 7.634844 7.607602 7.9934845
1370204_at 8.812775 8.805003 8.590467 8.733721 8.689004 8.725183 8.643788 8.924871 8.723669 8.769807 8.667523 8.928964
1370205_at 3.6727424 3.827469 3.8518143 3.929202 3.8908947 3.7671678 3.5617397 3.957086 3.9783022 3.9040205 3.808725 3.7063498
1370206_at 4.5643663 4.6479 4.4691043 4.369813 4.413951 4.7675085 4.49004 4.604906 4.553087 4.4757843 4.5038843 4.4429975
1370207_at 11.382838 11.294244 11.417526 11.463184 11.313731 11.431383 11.347261 11.3584585 11.321918 11.278094 11.31212 11.293472
1370208_at 8.177555 8.448513 8.40098 8.450314 8.284632 8.324736 8.314926 8.200436 8.258441 8.267875 8.417711 8.326414
1370209_at 9.891897 10.528053 10.109242 10.469457 9.743239 9.933741 10.1029005 9.994077 9.716865 10.449 10.491543 9.825538
1370210_at 5.2137594 5.3204575 5.3896737 5.464466 5.287447 5.458454 5.549355 5.477247 5.4618783 5.408985 5.36758 5.322276
1370211_at 6.335057 6.393572 6.40534 6.379459 6.382099 6.163457 6.3427644 6.2849703 6.1704326 6.2412324 6.1881337 6.233938
1370212_at 4.846131 5.2325478 5.1739793 5.232317 5.1379576 5.1699944 5.273031 5.350875 5.340289 5.477679 5.0962152 5.0896387
1370213_at 11.763278 11.59957 11.70765 11.68862 11.628346 11.674984 11.536668 11.740097 11.564528 11.672962 11.588477 11.830223
1370214_at 4.908323 4.6712456 4.8113184 4.8360214 4.687105 4.7943735 4.750218 4.781954 4.7220955 4.6431956 4.737162 4.743778
1370215_at 10.0548935 10.171678 9.909312 10.180803 9.802223 10.029956 10.099169 10.0762415 10.17551 10.255407 10.218401 9.824126
1370216_at 4.438141 4.474222 4.4071198 4.4577656 4.484013 4.580814 4.7117014 4.382579 4.494891 4.5845385 4.4282727 4.408772
1370217_at 5.394904 5.4007387 5.226492 5.352993 5.3385606 5.416792 5.3466268 5.498447 5.4736714 5.4330955 5.412487 5.6104007
1370218_at 5.9075336 6.3624516 6.6899877 6.443791 6.3116016 6.574019 6.594635 6.753301 6.321977 6.7347674 6.470168 6.4174585
1370219_at 8.5000925 8.470997 8.460416 8.527117 8.150306 8.389758 8.18236 8.355342 8.622956 8.600698 8.618286 8.11615
1370220_at 10.140884 10.709823 10.966276 10.516735 10.634711 10.980591 10.950178 11.09636 11.168961 10.533659 9.509646 10.601728
1370221_at 4.691374 4.644447 4.472511 4.5611286 4.4645042 4.7387404 4.7651777 4.642567 4.445915 4.7960577 4.7069597 4.208889
1370222_at 4.8948026 4.96066 4.971023 4.540579 4.727588 4.771655 4.608232 4.888814 4.868188 4.6246095 4.5045457 4.7888837
1370223_at 8.061079 8.072901 8.216246 7.9360037 7.9781423 7.962188 7.9064574 8.035784 7.773471 8.045607 7.9848566 7.9586616
1370224_at 9.710304 10.299745 9.48136 9.748485 9.384776 9.456434 9.545237 9.324133 9.617299 9.637672 9.760025 9.341694
1370225_at 4.935788 4.9400787 5.147037 5.1290226 4.849343 4.956056 4.809446 5.0414906 5.2024364 5.0468845 4.856308 5.1006756
1370226_at 10.073803 10.2381935 10.006786 10.149347 10.017485 10.300991 10.100458 10.03104 10.263859 10.085899 10.180128 10.171362
1370227_at 3.1971526 3.3598685 3.451699 3.2904413 3.192002 3.2922034 3.1769023 3.3484304 3.1397126 3.4263647 3.3844714 3.3379717
1370228_at 14.460211 14.419409 14.399521 14.439846 14.442628 14.449565 14.422139 14.449424 14.402947 14.468392 14.44959 14.45571
1370229_at 4.8133955 4.7958937 5.010444 5.1562386 5.119442 5.0071087 5.0373197 5.101535 5.3696475 4.967613 5.2256384 5.19623
1370230_at 11.195227 11.126432 11.2100935 11.088349 11.052555 11.133434 11.018868 11.195955 11.023048 11.014354 11.067077 11.07463
1370231_at 7.341292 7.416283 7.46852 7.6474013 7.5031915 7.639565 7.3838267 7.4152045 7.5195656 7.469367 7.4407 7.3800135
1370232_at 10.95088 10.680491 10.676256 10.735804 11.010963 10.819185 10.802927 10.797701 10.559796 10.579998 10.580125 10.63077
1370233_at 5.0075197 4.751848 4.925053 4.9531746 5.0756197 4.8841248 4.8698006 4.762677 4.8905196 4.928585 4.880879 4.8183055
1370234_at 12.902162 13.130603 13.021517 13.067893 13.0492735 13.062608 12.860868 12.938119 13.051058 12.970593 12.964979 13.043307
1370235_at 12.885796 12.768568 12.62019 12.524347 12.4868 12.858649 12.733008 12.788758 12.6007395 12.7095375 12.745142 12.698043
1370236_at 9.2804575 9.073099 9.175365 9.233157 8.901998 9.198984 8.928011 9.063436 9.454266 8.84206 8.919136 9.307513
1370237_at 12.276672 12.19109 12.324334 12.367671 12.350165 12.257361 12.284116 12.297511 12.169737 12.378669 12.295628 12.360078
1370238_at 11.526591 11.57769 11.526017 11.470217 11.310733 11.443028 11.504097 11.49988 11.3881 11.372488 11.491724 11.446601
1370239_at 12.920096 12.921435 13.131676 12.836741 13.109568 13.27913 13.007499 13.037347 13.469953 12.490614 13.253582 13.224349
1370240_x_at 12.964602 12.937465 13.123333 12.764033 13.06045 13.207966 13.0055485 13.093575 13.47647 12.5577755 13.176858 13.216846
1370241_at 14.04098 13.975683 13.90779 13.9175005 13.96893 13.859569 14.069993 13.8877535 13.973434 13.826858 13.947777 13.93718
1370242_at 12.687812 12.605251 12.583309 12.599101 12.459693 12.566637 12.492659 12.578136 12.4527645 12.46783 12.515265 12.719691
1370243_a_at 10.327224 10.663829 10.557602 10.538076 10.380554 10.672139 10.10866 10.472643 10.557016 10.331644 9.953984 10.8368635
1370244_at 12.258258 12.491821 12.361778 12.606767 12.614006 12.387266 12.3137665 12.435187 12.513467 12.418617 12.3162985 12.345166
1370245_at 10.486836 10.860004 10.448399 10.765457 10.731472 10.456465 10.436546 10.517662 10.636858 10.586436 10.471849 10.421075
1370246_at 12.014387 11.88649 11.927375 11.825881 11.936865 11.987159 11.941079 11.97461 11.875163 11.895726 12.013124 11.979811
1370247_a_at 6.3743534 6.531579 6.5903463 6.581754 6.509751 6.504203 6.364119 6.6742096 6.950186 6.380808 6.660491 7.107789
1370248_at 6.5593166 6.5850306 6.4620333 6.4510117 6.4443274 6.749817 6.456389 6.459404 6.7411804 6.455298 6.4053106 7.0215063
1370249_at 7.09109 7.3855815 7.2649126 7.3088136 6.791848 7.3058023 7.1463227 7.461186 6.970036 7.199706 7.524803 7.5816307
1370250_at 9.111197 9.211333 9.115145 9.042607 9.423223 9.497779 9.115475 9.459276 9.327249 9.345402 9.1655035 9.2319975
1370251_at 6.4996367 6.0582376 6.351972 6.402414 6.3321524 6.31296 6.5973854 6.534222 6.1345963 6.2351146 6.409378 6.1343083
1370252_at 8.512951 8.230586 8.307853 8.410357 8.586357 8.07505 8.849065 8.801017 8.222216 8.109034 8.38837 8.077934
1370253_at 11.6704 11.72761 11.724404 11.723034 11.656827 11.709258 11.649986 11.686449 11.784181 11.580764 11.67503 11.809101
1370254_at 3.775057 3.6799488 3.6844234 3.736743 3.6384258 3.7077088 3.750459 3.9674127 3.720946 3.698287 3.608719 3.4481273
1370255_at 4.8589067 4.858346 4.386339 4.6737366 4.8010798 4.746361 4.383356 4.6062994 5.2271996 5.008975 4.6661043 4.393901
1370256_at 7.8612247 8.3526945 7.6975236 9.694524 7.594972 7.5648627 8.983473 8.1722 7.539035 8.193796 7.933394 8.040013
1370257_at 4.3821287 4.390562 4.4267826 4.5971856 4.4705057 4.3461447 4.647319 4.6105814 4.438078 4.3459272 4.4899807 4.4726152
1370258_at 5.27654 5.3550377 5.4556947 5.3963943 5.3284364 5.496379 5.5963616 5.4751196 5.347498 5.331821 5.328562 5.44547
1370259_a_at 7.459408 7.796729 7.5440197 7.7007055 7.7154436 7.7096157 7.496211 7.7074137 7.6809006 7.511171 7.6180487 7.6153502
1370260_at 6.5902257 6.606843 6.729762 6.5065885 6.600938 6.5332947 6.8308096 6.887643 6.7201304 6.763882 6.7461963 6.770764
1370261_at 7.7397118 8.050124 7.917883 7.9510674 7.9815845 8.081291 7.798562 7.915601 7.7893186 7.9851723 7.8248405 7.9392405
1370262_at 9.146194 9.266804 9.205027 9.188883 9.269209 9.006777 9.094422 9.081533 9.032637 9.007181 8.971266 9.1149235
1370263_at 5.7152615 5.773314 5.8853965 5.864409 5.816333 5.9618893 5.975662 5.8652277 5.9364653 5.959045 5.768436 5.7210736
1370264_at 7.9098754 8.345253 8.351122 8.05253 7.64139 8.0415 7.7455254 7.674169 8.32847 7.697085 8.179125 7.942078
1370265_at 6.31434 6.2021956 6.043977 6.4169645 6.118949 6.416233 5.738336 6.1638646 6.05191 6.055316 6.0941124 6.1224556
1370266_at 6.942688 6.8377614 6.750255 6.704606 7.0330896 6.835824 7.2095304 7.1567936 7.17395 6.9904156 7.2286067 7.1495924
1370267_at 6.5657244 6.4438534 6.6861486 6.387264 6.40097 6.579789 6.4623804 6.4576597 6.369516 6.416224 6.4998455 6.4988747
1370268_at 4.4163275 4.1529174 4.6056566 4.481719 4.450959 4.450115 4.477747 4.7551913 4.4697456 4.4012165 4.488759 4.356063
1370269_at 4.9759626 4.917314 5.1585264 5.047223 5.091715 5.1084294 5.5044227 4.876727 5.1398735 4.9894204 5.440284 4.7608347
1370270_at 3.93365 3.815939 4.152775 3.943328 3.733904 3.8473046 3.5888274 3.9377296 3.6865819 4.098939 4.0861936 3.8708558
1370271_a_at 7.1042967 7.265594 7.3873086 7.048285 7.290457 7.173637 7.0038347 7.2564263 7.108571 7.0637712 7.0705795 7.0307975
1370272_x_at 5.832345 6.0133677 6.058623 5.873017 6.0849476 5.9812775 5.965955 5.890361 5.8432913 5.903622 6.0662766 5.9201765
1370273_at 3.4913974 3.6635747 3.583547 3.3171837 3.4193423 3.6296587 3.3285306 3.539099 3.443394 3.5268483 3.4374168 3.4161756
1370274_at 12.84849 13.003318 12.874363 12.994128 12.988934 12.840571 12.937535 13.022084 12.978146 12.92553 12.912861 12.856969
1370275_at 12.914447 12.849849 12.916376 12.93652 12.848964 12.907452 12.86409 12.940787 12.813381 12.8551445 12.8935 12.92524
1370276_at 11.886757 12.022974 12.118211 12.005004 11.8987665 11.997179 12.115788 12.042152 12.16815 12.049989 12.207882 11.875777
1370277_at 11.996231 12.010048 12.138635 11.989415 11.956131 11.998142 11.999348 11.990943 11.847323 12.038124 12.06953 11.982276
1370278_at 11.47115 11.614869 11.659853 11.538719 11.492102 11.529292 11.556575 11.58717 11.709721 11.60805 11.653743 11.578334
1370279_at 5.6019583 5.56654 5.8250785 5.773105 5.606461 5.6826296 5.570387 5.584674 5.686358 5.695617 5.6454144 5.6291413
1370280_at 10.602876 10.596077 10.521645 10.447671 10.500201 10.247567 10.640139 10.426154 10.298262 10.441398 10.56487 10.259526
1370281_at 9.845238 9.405066 9.400054 9.243279 9.583841 10.208017 9.822956 10.115097 9.890575 9.09221 9.9493685 9.6924
1370282_at 6.945626 7.0970387 7.0722556 7.1307273 6.6465 7.3400283 6.535188 7.098872 6.5042963 6.7121987 6.37507 7.17639
1370283_at 12.351617 12.2642765 12.274038 12.249566 12.509258 12.424828 12.267714 12.448255 12.437051 12.423241 12.216873 12.526326
1370284_at 12.022552 12.067613 12.124181 11.971512 11.996032 11.9885 11.9955 12.035524 12.129906 11.949772 12.050186 12.039558
1370285_at 6.66934 6.7359467 6.663782 6.774088 6.511873 6.8341904 6.391256 6.8134093 6.6774926 6.383273 6.7735224 6.6907887
1370286_at 9.789059 9.302874 9.09906 9.895545 8.800472 9.190072 9.294735 8.649664 8.509878 10.429392 9.185679 8.624928
1370287_a_at 9.478368 9.013314 9.033198 9.142302 8.916519 8.845221 9.142954 9.119877 8.829674 9.037023 8.7944355 9.49821
1370288_a_at 8.795609 8.224623 8.299557 8.458227 8.306955 8.118226 8.388853 8.377344 8.024548 8.133968 7.954542 8.758171
1370289_x_at 3.5959265 3.6168487 3.932357 3.5517533 3.6402977 3.677505 3.8708892 3.5655732 3.743836 3.6798406 3.6200995 3.4199317
1370290_at 8.751539 8.44589 8.260212 8.208759 8.506945 8.555287 8.274485 8.776141 8.518198 8.436784 8.234501 9.171707
1370291_at 5.6089573 5.522544 5.7864504 5.4607263 5.4302545 5.5673265 5.468384 5.382386 5.581218 5.545084 5.413018 5.192384
1370292_a_at 4.0666294 4.249749 3.935298 3.824419 3.99905 3.887027 4.068201 4.144007 4.004716 3.8119617 3.9264705 3.8488874
1370293_at 5.611953 5.560262 5.4450755 5.694099 5.4894853 5.4591827 5.4760337 5.6063447 5.887718 5.3956456 5.4363894 5.367797
1370294_a_at 7.635335 7.210838 7.084093 6.628474 7.2910614 7.7841473 7.068971 7.628308 7.092998 6.9715776 6.7758827 8.053528
1370295_at 8.654782 8.524979 8.50952 8.3438835 8.479373 8.575865 8.553699 8.488923 8.271686 8.36588 8.610045 8.449276
1370296_at 13.624771 13.650723 13.574618 13.462702 13.573736 13.548277 13.567173 13.550188 13.471438 13.499672 13.526856 13.489118
1370297_at 6.325553 6.44088 6.2672133 6.0260143 6.2534537 6.4192715 6.2411003 6.425307 6.1956177 6.368192 6.2117953 6.52774
1370298_at 9.976962 9.966448 9.793743 9.946569 9.745006 9.9087 9.973102 9.812323 10.136763 9.724014 9.868533 9.898644
1370299_at 13.811002 13.765954 13.7584715 13.769334 13.827143 13.748346 13.738139 13.766123 13.755671 13.700986 13.767376 13.7363405
1370300_at 8.305921 8.384321 8.484147 8.341537 8.513086 8.967 8.251169 8.398395 8.635096 8.427727 8.082101 8.5107355
1370301_at 7.270387 7.566976 7.5439425 7.7220864 7.4376807 7.4382124 7.6344676 7.638251 7.664362 7.3277774 7.8487425 8.560007
1370302_at 8.145302 8.112814 8.325114 8.209787 8.195409 8.203431 8.074227 8.203842 8.371878 8.282612 7.9857187 8.336987
1370303_at 6.6547694 6.616264 6.416783 6.6680727 6.759584 6.869816 6.7891808 6.5840464 6.571558 6.7594924 6.720403 6.8937297
1370304_at 8.774214 8.877477 8.911203 8.657311 8.777544 8.820481 8.798703 8.661349 8.655151 8.9393015 8.7016945 8.801773
1370305_at 9.779883 10.008129 9.921917 9.727728 9.836867 9.891073 9.83622 9.830156 9.754727 9.913216 9.8861475 9.798542
1370306_at 8.889653 8.959169 8.844851 8.693501 8.5972 8.850489 8.921639 8.8540535 8.433145 8.8325405 8.946694 8.75841
1370307_at 7.729608 7.658021 7.6845098 7.886137 7.3594875 7.4652133 7.7254167 7.581775 7.7951107 7.7123055 7.6762047 8.061571
1370308_at 7.8400726 7.7996216 7.7926874 7.691764 7.7993803 8.058043 7.735873 8.017107 7.973249 7.5954533 7.5776277 8.184637
1370309_a_at 10.707431 10.742703 10.660697 10.693041 10.84004 10.771115 10.7941 10.670354 10.574841 10.735043 10.590297 10.896386
1370310_at 12.97871 13.091992 13.228857 13.234945 12.983103 13.138678 13.086303 13.00403 13.1398735 13.142131 13.10431 13.136727
1370311_at 8.310844 8.523382 8.644315 8.089165 8.5019 8.99934 8.48036 8.450117 8.670397 8.514723 8.59402 8.473259
1370312_at 3.9853573 4.1224155 4.1662426 4.320635 4.170983 4.0072393 4.174249 4.171336 4.203824 4.1552687 4.0711784 4.1605644
1370313_at 8.900608 8.973083 8.882193 8.794688 8.733612 8.852375 8.958915 8.806116 8.681745 8.909575 8.728143 8.698601
1370314_at 7.6962547 7.920027 7.99823 7.699 7.736363 8.084549 7.625666 7.8971453 7.7514787 7.9808025 7.8496842 7.7745266
1370315_a_at 5.7168245 5.64713 5.832567 5.869443 5.9805384 5.858357 5.69961 5.8653975 6.0151725 5.8800516 5.738566 5.705698
1370316_at 7.969478 7.9832115 8.015648 8.046111 7.7632155 8.004567 8.126513 7.827203 7.7474504 7.8193936 7.8320017 7.997205
1370317_at 6.9686384 6.912343 7.1377373 6.8694305 6.93155 6.994177 7.121705 6.9012485 6.7551055 6.980186 6.762314 6.9244957
1370318_at 7.507296 7.703243 7.5754285 7.313098 7.3152204 7.5377374 7.3657556 7.334791 7.535009 7.569405 7.5793915 7.4782686
1370319_at 9.865483 9.559104 9.335106 9.471107 9.641573 9.327627 9.840053 9.856402 9.600267 9.473854 9.704452 9.252341
1370320_at 11.186102 11.229478 11.230439 11.284664 11.254171 11.25859 11.019982 11.283887 11.24768 11.263551 11.361709 10.961478
1370321_at 10.30648 10.200739 10.220659 10.107316 10.16305 10.134815 10.003565 10.344838 10.001818 9.948085 10.087385 10.2469425
1370322_at 10.0756445 9.898284 9.948309 9.842565 9.909314 9.891852 10.0868845 10.041264 9.751762 9.744486 9.961271 9.750387
1370323_at 5.9635344 5.8009033 5.8483286 6.231899 5.582214 5.8335695 5.9667325 5.9426074 6.1360574 5.9006486 5.804409 6.056142
1370324_at 7.1958833 7.1924143 7.27217 7.4489365 7.368706 7.209723 7.4163604 7.4887676 7.502872 7.3758507 7.346975 7.179133
1370325_at 9.680465 9.80589 9.708012 9.765646 9.881105 9.823322 9.830014 9.846024 9.688154 9.730056 9.707906 9.865277
1370326_at 7.1051755 7.2808146 7.2812905 7.2843075 7.0919323 7.106017 7.0512853 7.183854 7.1983075 7.1774564 7.1596885 7.393594
1370327_at 8.021497 7.9888644 8.194898 8.124851 8.159431 8.084805 7.889035 8.079216 8.035444 8.035889 7.8262134 8.0921
1370328_at 5.8831425 5.89638 5.938497 5.9096646 5.8721466 5.592286 5.575591 5.818237 5.501682 5.661716 6.1155324 5.9617705
1370329_at 8.948282 9.129778 9.213128 9.241658 8.944667 9.078096 9.209149 9.1969595 8.823648 9.398337 9.247219 8.969062
1370330_at 7.1050816 7.0320477 6.945473 7.0324016 7.103376 7.091696 6.9077325 7.188791 7.126674 7.055494 6.893468 7.1056542
1370331_at 8.117127 7.7148557 7.2510815 7.7683654 7.7960424 7.727104 7.6229196 8.004052 7.7817483 7.5553017 7.439354 7.8213143
1370332_at 5.2654085 5.210733 5.3489537 5.1432467 5.246885 5.272971 5.3247747 5.043352 5.261309 5.211018 5.14007 5.3686066
1370333_a_at 13.123905 13.222334 13.049673 13.261207 13.320036 13.210645 13.170816 13.275926 13.332651 13.092645 12.992589 13.250832
1370334_at 8.853157 8.836489 9.506296 9.772573 8.403437 9.268988 8.450769 8.547081 8.640669 9.298971 8.746382 8.9956665
1370335_at 7.936406 7.9837794 7.7533603 8.200736 7.880328 7.7124968 8.099375 8.111328 7.9871364 8.255217 7.905781 7.935431
1370336_at 10.474881 9.843079 10.829508 10.946986 10.382113 10.9967785 10.215249 10.839344 11.050242 9.214317 10.633512 10.631603
1370337_at 7.784007 7.877588 7.916908 7.844719 7.918879 7.8427286 7.892931 7.7635536 7.879403 7.8488855 7.7215476 8.139719
1370338_at 3.5353656 3.2944748 3.3799946 3.53233 3.6054423 3.5530827 3.3250165 3.6490676 3.808477 3.5632484 3.4855611 3.3836777
1370339_at 10.31232 10.169687 10.103932 10.234468 10.119583 10.110141 10.221638 10.1116905 10.066558 10.25467 10.099 10.334999
1370340_x_at 9.44292 9.283061 9.208238 9.303694 9.219569 9.22749 9.252652 9.303716 9.176984 9.204347 9.181425 9.443975
1370341_at 3.608026 3.5768805 3.4600282 3.4853413 3.8513336 3.7043793 3.4603102 3.5577457 3.547755 3.4989963 3.4299016 3.5462592
1370342_at 3.4336147 3.7471635 3.544063 3.7403882 3.6956022 3.6699405 3.673475 3.5432785 3.623195 3.4206698 3.5179842 3.5903318
1370343_at 6.851309 6.9408174 6.74035 6.6276264 7.044478 7.013885 6.880835 6.8189025 6.9788013 6.7272525 6.61025 6.9276357
1370344_at 8.079531 8.013878 7.855292 7.705494 7.8317885 7.5870786 8.185553 7.6787267 7.754934 7.914866 7.9035754 7.9524755
1370345_at 6.809143 6.332516 5.9997854 5.710457 6.7215633 7.1517706 6.1223335 7.0916653 6.129885 5.982903 5.9619656 7.398381
1370346_at 6.662223 5.9429965 5.482421 5.5928645 6.215109 6.715258 5.8634305 6.4262824 5.798172 5.801833 5.64422 7.144135
1370347_at 5.3970046 5.7868576 5.4270086 5.6080937 5.3969984 5.802817 5.21128 5.6363316 5.5253778 5.1587973 5.615193 5.60457
1370348_at 10.76974 10.667314 10.679466 10.8073225 10.709995 10.647234 10.746411 10.749797 10.860211 10.772363 10.729926 10.703908
1370349_a_at 14.000147 13.962329 14.067945 14.029266 14.025823 13.941764 13.988079 14.032251 14.004566 14.003741 14.016249 13.999039
1370350_x_at 12.73553 11.777325 10.489527 12.440306 11.1707 11.831823 12.1805105 11.290699 11.5992 11.1999855 11.6557045 12.166873
1370351_at 8.735462 8.74008 8.787985 8.6882 8.608172 8.679731 8.740009 8.744896 8.645002 8.687336 8.651285 8.709795
1370352_at 11.526904 11.831234 11.848984 11.77048 11.470072 11.812823 11.672614 11.769045 11.921813 11.897926 11.89996 11.662278
1370353_at 8.007368 7.8727784 7.9455476 7.89434 7.8889804 7.813634 7.8886304 7.658944 7.807804 7.77383 7.698015 7.777374
1370354_at 8.109048 7.9595737 7.8598967 7.8360744 8.034676 7.801143 7.927705 7.6698055 7.7189393 7.954139 7.8668227 7.8431306
1370355_at 12.373545 11.5421715 11.984241 9.937293 12.834334 12.730825 12.094116 12.738772 12.440691 9.447675 12.50472 12.354654
1370356_at 7.1535063 7.16132 7.3032336 7.0449457 7.4335027 7.7375846 7.2103705 7.508524 7.568781 7.251595 7.2390447 7.3296356
1370357_at 7.977709 8.17095 7.772115 8.014237 7.980504 7.9670167 7.9487276 7.9958076 8.094181 7.9361186 8.04804 7.998314
1370358_at 8.832329 8.80171 8.84109 8.865593 8.697455 8.588369 8.847461 8.796522 8.907933 8.741981 8.827892 8.937396
1370359_at 12.515524 12.20783 12.563287 12.419002 12.546667 12.446888 12.412107 12.607343 12.430717 12.454748 12.433212 12.4864645
1370360_at 8.796591 8.759298 8.512878 8.572442 8.843951 8.984181 8.799313 8.929076 8.719725 8.694822 8.489297 8.923301
1370361_at 4.8607287 4.8582373 4.763615 4.557102 4.7444124 4.5412607 4.605406 4.693322 4.593208 4.7107024 4.628607 4.9897814
1370362_at 7.3894687 7.428279 7.2200394 7.271503 7.3206053 7.1177325 7.588631 7.3242126 7.2964773 7.108431 7.2381086 7.2724004
1370363_at 12.120223 12.53895 12.582263 12.669651 12.466583 12.240539 12.2325945 12.808233 12.174111 13.099031 12.372705 12.29763
1370364_at 7.6152606 7.5862164 7.7154045 7.5622435 7.6942267 7.799654 7.5746145 7.547073 7.78688 7.5828195 7.5822816 7.65562
1370365_at 8.808587 8.783972 9.029855 8.734448 8.829754 8.864493 8.924525 8.788357 8.754632 8.86825 8.729231 8.770951
1370366_at 10.168889 9.915481 10.058491 10.127865 9.987337 10.001697 10.18279 10.084057 9.992079 9.826773 9.874348 9.977483
1370367_at 4.4029374 4.5549326 4.823742 4.668765 4.631882 4.738514 4.5459704 4.3662987 4.225896 4.535121 5.0587606 4.266932
1370368_at 6.987948 6.923478 6.7991695 7.0658245 6.9309206 6.8032656 6.9075146 7.0165563 7.0273094 6.860088 6.9162188 7.2002554
1370369_at 6.3257694 6.4313293 6.6029425 6.272478 6.380295 6.456989 6.3743863 6.473461 6.526222 6.7951245 6.533593 6.2067246
1370370_at 8.236226 8.188047 8.447578 8.27824 8.372038 8.427157 8.304003 8.253251 8.236118 8.462897 8.384449 7.9458613
1370371_a_at 8.851141 8.670644 8.575958 8.924 8.64221 8.904868 8.927395 8.984516 8.5305605 8.890918 8.445551 8.821517
1370372_at 4.627489 4.421975 4.7134933 4.569479 4.4346447 4.563455 4.535798 4.3715944 4.7182884 4.467252 4.3493547 4.3307405
1370373_at 5.9020457 6.0233436 6.06354 6.0571127 6.125001 5.965535 5.8549643 5.8640466 6.1244273 6.101401 6.018208 5.900543
1370374_at 8.773587 8.670939 8.6898775 8.769487 8.660504 8.518914 9.087874 9.134077 8.756655 8.309249 8.687028 8.974632
1370375_at 11.86478 11.593478 11.59841 11.637422 11.744698 11.663315 11.908668 11.733007 11.616968 11.510961 11.703914 11.426267
1370376_a_at 8.501709 8.461725 8.303379 8.232763 8.432205 8.4443 8.381311 8.342604 8.503412 8.240736 8.328388 8.6081295
1370377_at 13.0712 13.050869 13.1569195 13.104372 13.078605 13.114448 12.763883 13.052994 13.045365 13.187643 13.05349 12.760298
1370378_at 12.488718 12.541727 12.570275 12.488913 12.463299 12.530885 12.472209 12.478493 12.408285 12.4759 12.547149 12.413469
1370379_at 5.996299 6.387607 5.859625 5.687714 5.8762 5.830245 5.671548 6.1219506 5.6086845 5.896849 6.1428337 6.2695065
1370380_s_at 7.507645 7.324781 7.2433066 7.4428806 7.3416014 7.1982493 7.360477 7.4314404 7.286569 7.4017334 7.3690095 7.08742
1370381_at 10.552119 10.5946865 10.611977 10.35803 10.502311 10.2368965 10.485536 10.47513 10.611409 10.400439 10.564424 10.698044
1370382_at 4.20945 3.558687 4.092859 3.512599 3.3223436 3.3204486 3.2871315 3.280046 3.879736 3.2905624 4.1987333 3.381133
1370383_s_at 8.533523 8.14624 8.869376 8.707708 7.758463 8.341291 7.440256 8.058079 8.459011 7.491741 8.410024 8.319603
1370384_a_at 5.6684175 6.2166176 4.817018 5.312798 7.1117992 4.894849 7.460249 5.1241508 5.922764 4.738585 4.7207603 5.365615
1370385_at 5.5162315 5.556241 5.541328 5.5152016 5.3495092 5.359123 5.347397 5.2441964 5.2584515 5.427726 5.5621853 5.494229
1370386_at 7.81554 7.649137 7.6868896 7.7148623 7.660719 7.662014 7.76701 7.6274443 7.4289 7.439948 7.522601 7.6469665
1370387_at 10.208286 10.560985 10.786292 11.168452 11.728746 10.2944975 11.540374 11.384831 10.945975 11.7347555 10.372141 10.529935
1370388_at 4.373897 4.229744 4.423731 4.302205 4.3448486 4.24016 4.197238 4.281851 4.3835974 4.545664 4.1629252 4.241247
1370389_at 3.7541602 3.6897283 3.7503314 3.5637116 3.7869616 3.7137828 3.5386696 3.8050869 4.2390776 3.7684655 4.0242977 3.9756293
1370390_at 4.943905 4.7260733 5.161911 5.0325856 4.882586 5.038423 4.8177824 4.949105 4.8145065 4.840981 4.861416 4.923146
1370391_at 5.0602393 5.2582006 5.1093454 5.078313 5.2086234 5.3725977 5.4864883 5.0826683 5.214389 5.0242176 5.2219534 5.0076594
1370392_at 5.2694335 5.289548 5.242985 5.365397 5.2787423 5.2460394 5.314978 5.048423 5.438518 5.1950197 5.474168 5.3852506
1370393_at 5.7123523 5.731799 5.485577 5.3465223 5.448495 5.331674 5.5183825 5.3851166 5.171103 5.3006516 5.524024 5.6503477
1370394_at 5.273227 4.9275255 6.5870476 7.1281524 7.681979 6.6326885 6.4207644 6.5236454 6.905111 5.1649213 8.309967 4.872309
1370395_at 6.8382564 6.8322573 6.801572 6.8863444 6.7405367 6.8735385 6.8440948 6.759946 6.7820244 6.823803 6.947109 6.892068
1370396_x_at 14.113491 14.106919 14.120773 14.141001 14.159593 14.131163 14.121622 14.088048 14.12641 14.123401 14.123957 14.116168
1370397_at 12.475364 12.441759 12.224659 12.648981 11.973362 12.726317 11.825656 11.796432 12.278294 12.848737 12.488792 11.886855
1370398_at 5.701277 6.2262473 5.793201 6.195551 5.995427 6.0569 6.256014 5.904865 6.5276055 5.7710567 6.29432 6.4309897
1370399_at 7.823113 8.010269 7.8043613 7.7556076 7.623519 7.6315813 7.784132 7.8592324 7.883262 8.018302 7.9018207 7.4487867
1370400_at 5.3881845 5.161084 5.0365896 5.892499 5.2092533 5.353654 4.9551744 5.4663343 5.3121333 5.453009 5.2824826 5.410527
1370401_at 3.832611 3.8888214 3.8989232 3.8750117 3.8718798 3.9697437 3.8987868 3.9194038 4.103594 3.7189445 3.9432204 4.096344
1370402_at 7.538071 7.470194 7.397725 7.6275873 7.464996 7.5589037 7.50274 7.4273076 7.4866815 7.5870733 7.5008535 7.505129
1370403_at 4.7885084 4.7868505 4.844074 4.8482723 4.7600775 4.8198514 4.8222485 4.913632 4.942598 4.822057 5.2011585 4.8880877
1370404_at 4.041144 3.9537325 4.04306 3.9528034 4.0689654 3.9516969 3.9886158 4.2421083 3.9178662 3.9725747 3.8037376 3.960318
1370405_at 3.5641077 3.7833748 3.645198 3.5851748 3.62658 3.7279956 3.7108467 3.7796159 3.6066551 3.5009873 3.4672377 3.9846964
1370406_a_at 3.757197 3.7285209 3.627707 3.5405023 3.8540094 3.6432028 3.8173997 3.8525224 3.5139825 3.4947307 3.6983194 3.641815
1370407_at 8.3215685 8.174037 8.280473 8.1373625 8.277891 8.362724 8.203321 8.4629135 8.269968 8.363746 8.322076 8.560406
1370408_at 4.542548 4.736171 4.6056566 4.456428 4.642433 4.566136 4.659744 4.735368 4.7638392 4.8051367 4.746111 4.53156
1370409_at 4.684663 4.6955667 4.5472617 4.712121 4.65895 4.683191 4.565443 4.817279 4.63743 4.7273417 4.752798 4.762161
1370410_at 4.405421 4.184298 3.937833 4.054909 4.206238 4.3147483 3.9672675 4.2260017 4.3048143 4.373246 3.980916 4.255617
1370411_at 5.555257 5.3620524 5.7273064 5.6787753 5.764524 5.487177 5.6515894 5.7766876 5.7986703 5.5093026 5.735873 5.8539042
1370412_at 3.9231863 4.0374813 3.9735782 4.1088543 4.1367016 4.0629644 3.9439862 4.229907 4.1880035 4.234967 3.9493766 3.918968
1370413_at 6.89639 6.7729063 6.796417 6.4942174 6.572157 6.6744013 6.703411 6.307773 6.8954616 6.827501 6.5940843 6.814635
1370414_at 9.325803 8.954135 8.5856495 8.819433 8.877195 8.639175 9.402988 9.041292 8.594594 8.642183 9.082924 8.683403
1370415_at 5.9556947 5.9629273 5.804645 6.0813518 5.564619 5.9172435 5.624642 5.6052036 5.9530826 5.503435 5.682291 5.7788715
1370416_at 4.819892 4.5228844 5.032387 4.5893354 4.681965 4.851488 4.6759763 5.0887747 4.7115984 4.4612784 4.7482314 4.6994853
1370417_at 4.2392893 4.375047 4.209939 4.3558774 4.109724 4.031902 4.065936 4.3050117 4.0593486 4.0535765 4.134555 3.9848924
1370418_s_at 5.4388604 5.5342507 5.348758 5.8712344 5.694007 5.622114 5.7297163 5.6485033 5.808952 5.4672728 5.663468 5.363348
1370419_a_at 5.602804 5.7266216 5.515479 5.6078024 5.636652 5.5856047 5.6409416 5.880924 5.5750484 5.5159664 5.6386404 5.5057535
1370420_at 11.613046 11.912676 11.692049 12.073492 12.732183 11.376836 12.391825 12.181195 12.572169 11.03958 11.732507 11.525191
1370421_a_at 5.981637 6.166962 6.2056756 6.107919 6.124301 5.9030423 6.537105 5.938597 6.0507417 6.0692816 5.9554057 6.0200663
1370422_at 6.5990973 6.5591784 6.5844254 6.703214 6.5562277 6.500824 6.7545934 6.533098 6.4816346 6.581929 6.5617023 6.4182906
1370423_at 5.618685 5.3306694 5.929834 5.782217 5.601774 5.6646414 5.5092025 5.6739287 5.6791363 5.5029764 5.857702 5.618471
1370424_at 3.8237278 4.0593987 3.8683639 3.886999 3.961253 3.8695629 4.1218348 3.938971 3.8740273 3.816861 3.9144819 3.8757055
1370425_at 12.693141 12.612867 12.709312 12.703282 12.640705 12.720351 12.608207 12.661848 12.81135 12.983937 12.752789 12.608917
1370426_a_at 10.76463 10.993152 11.022105 10.793304 11.051033 11.138121 10.919393 11.052165 11.035388 10.98522 10.9125185 11.082195
1370427_at 5.0148277 4.9982986 5.0903883 5.260214 5.0966434 4.9427357 4.957617 5.1993074 5.506859 4.854245 5.0481224 5.573292
1370428_x_at 11.366008 12.105632 11.317759 11.940085 12.257287 12.155573 12.039771 12.259294 11.30988 12.085648 11.245844 12.095081
1370429_at 9.1225605 9.879843 7.9350243 9.861952 9.537198 9.848394 9.941191 9.976491 8.018343 9.832373 9.020702 9.83926
1370430_at 4.6864347 4.9822392 5.093187 4.706606 4.950258 5.1995683 4.923336 4.820009 4.7632713 4.55862 4.7172713 4.892046
1370431_at 4.1227717 4.1437936 4.246566 4.0688314 4.1714816 4.103104 4.475138 4.0988894 4.222046 3.9364529 4.343487 4.012368
1370432_at 3.5262449 3.514344 3.4940388 3.5422416 3.4460979 3.5415561 3.55358 3.5182822 3.675453 3.6293578 3.5518873 3.3090293
1370433_at 10.10103 10.369851 9.533154 10.270467 10.786426 10.870708 10.33593 10.859901 9.65315 10.814042 10.368677 9.758639
1370434_a_at 3.6319835 3.583666 3.7546625 3.4296322 3.3987703 3.5009186 3.5110924 3.6779773 3.503965 3.460946 3.3990967 3.334538
1370435_a_at 7.5364084 7.4855795 7.3388877 7.375689 6.6861844 7.222114 7.2923017 7.4957533 7.2763195 7.4972444 7.510572 7.276674
1370436_at 7.1651545 8.053536 5.0818276 7.958436 7.1186204 5.1473017 8.077683 7.0779486 5.3095946 5.2641244 4.940293 6.820698
1370437_at 6.200663 6.04486 6.5708957 6.0667067 6.3866005 6.564756 6.304116 6.386207 6.1204424 6.4017143 6.103121 6.24147
1370438_at 5.474696 5.4420652 5.1326923 5.3066 5.297326 5.6488376 5.485955 5.4252334 5.5475025 5.4252343 5.5243983 5.395761
1370439_a_at 3.4572146 3.2430933 3.4545286 3.3470657 3.3138719 3.313049 3.3094246 3.4771397 3.5500257 3.320582 3.3477416 3.2250826
1370440_at 7.5424786 7.570886 7.8330855 7.3472314 7.39162 7.4925203 7.557459 7.704791 7.349014 7.512379 7.651613 7.594488
1370441_at 3.827471 3.6564028 4.047788 3.8639421 3.8170204 4.104039 3.7346494 3.5366437 3.839305 3.9727511 3.8187587 3.8948195
1370442_at 3.3039033 3.0853806 3.3895476 3.2073133 3.2238293 3.3957899 3.36626 3.34005 3.4169612 3.2078874 3.4581332 3.3577015
1370443_at 7.3207364 7.555833 7.530626 7.6273117 7.3869777 7.5769587 7.0975804 7.266463 7.52529 7.4714074 7.2679257 7.4904575
1370444_at 4.8160386 4.9007807 5.052017 4.665862 4.70315 4.871581 4.2759075 4.8565288 4.8037887 5.0688486 4.8183274 4.7802086
1370445_at 6.4558477 6.8094864 6.217188 6.792364 6.563552 6.418751 5.8620596 6.6603055 6.6126375 6.4416165 6.258722 7.321646
1370446_at 6.7757483 6.952233 6.899945 6.70771 6.921749 6.7522664 6.7780275 6.782458 6.7687554 6.5685744 6.9151244 6.7954597
1370447_at 4.6769495 4.9069424 4.73193 4.8994474 4.907983 4.7261124 4.9533596 4.791786 5.0619354 4.6657305 4.7319517 5.0123568
1370448_at 4.3773274 4.2647257 4.465611 4.439534 4.2833242 4.316861 4.3595934 4.2371097 4.295267 4.367419 4.4422393 4.114504
1370449_at 7.8190775 7.6915145 7.6600556 7.979231 7.7477303 7.633564 7.7888956 8.020029 7.875063 7.2647743 7.789919 7.6625175
1370450_at 4.368909 4.3413405 4.3815565 4.2045193 4.38701 4.3638906 4.208256 4.410438 4.4568715 4.3355503 4.4815183 4.3057785
1370451_a_at 4.951931 5.1325364 4.6741657 4.946452 4.8874116 4.9791794 4.989754 5.058429 4.987152 4.942932 4.8471518 4.808821
1370452_at 3.8967674 3.8441243 3.9175506 3.8097854 3.791308 3.894154 3.7242818 3.697935 3.8344579 3.649839 3.9261417 3.8307168
1370453_at 4.7413635 5.031314 5.1873317 5.045962 5.1853795 5.044836 4.7726784 4.888814 4.91904 5.1587973 4.9347563 4.933205
1370454_at 4.9059505 4.392745 4.7967286 4.6026654 4.6272135 4.891396 4.1466312 4.5349364 4.729459 4.6785955 4.603284 4.518133
1370455_a_at 3.1786563 3.0630426 3.2320383 3.1172657 3.2470303 3.2209575 3.2343395 3.199159 3.0779016 3.1387298 3.2232654 3.1985714
1370456_at 3.8728917 3.9276214 3.8752975 4.058573 4.050392 3.8669484 3.8220718 3.832285 3.7814193 3.8315082 4.014796 3.9966514
1370457_at 3.7065961 4.04807 4.13041 4.235449 4.0609055 4.021907 3.952741 4.1910753 4.099785 4.2085085 4.135224 4.0272484
1370458_at 4.319881 4.530838 4.2614775 4.2608843 4.410139 4.103793 4.3630743 4.3502007 4.388386 4.1066 4.190889 4.2825713
1370459_at 4.105301 3.9556851 4.323414 4.0704308 4.0446806 4.0266047 4.059453 4.2059627 4.1612024 4.087211 4.112227 4.1210318
1370460_at 7.356469 7.33265 7.466834 7.280578 7.4877567 7.6400533 7.4499917 7.408323 7.3748164 7.508192 7.507102 7.3622794
1370461_at 5.469452 5.159402 4.7461996 5.111971 5.1342096 5.604499 5.192978 5.172367 5.1599727 4.965769 5.0348616 5.8533406
1370462_at 5.661382 4.9346333 4.767666 4.7009206 5.076214 5.7499914 4.89728 5.286331 4.6434155 4.7241507 4.466499 5.949754
1370463_x_at 6.866666 5.580743 7.4583516 6.0579505 7.256067 5.761932 5.434383 5.795569 7.4662127 5.7293816 6.787265 5.680438
1370464_at 4.950099 4.8583465 4.730319 5.2707915 4.946377 4.5394945 4.644746 4.8261633 4.902144 5.2958245 4.6738663 4.4415016
1370465_at 5.464704 5.093205 4.84204 5.36482 4.866395 5.0003104 4.9409943 5.194265 4.989155 5.319114 4.74769 4.967734
1370466_at 4.118058 3.9098146 4.1579885 3.872911 4.2860823 4.1562634 4.181736 3.8880956 4.0743017 3.8843548 4.009796 3.899298
1370467_at 4.372903 4.5104036 4.373732 4.6199665 4.5087833 4.4173856 4.5283136 4.695855 4.4603586 4.841386 4.3837957 4.505455
1370468_at 3.187931 3.3041923 3.2617419 3.2671015 3.3821874 3.2924738 3.2919843 3.2954462 3.3860571 3.1724935 3.3441026 3.321791
1370469_at 5.5649996 5.700619 5.5478354 5.548647 5.578238 5.4321427 5.66056 5.3223376 5.618889 5.7135754 5.5988274 5.254869
1370470_at 3.7046778 3.9064555 3.9284441 3.8745012 3.8121457 3.8158784 4.087308 3.6376498 4.0471177 4.1944427 3.8607206 4.059372
1370471_at 3.8487003 4.1224527 3.8534822 3.9189975 4.046911 4.028977 3.8125403 3.9114614 3.7808805 3.9179351 3.808508 3.6845667
1370472_a_at 4.6888676 5.087022 4.811111 4.5711937 4.70315 4.971047 4.7568827 4.669384 4.7374005 4.6398163 4.861304 4.7335606
1370473_a_at 6.27162 6.186649 6.1969457 6.4231033 6.305726 6.136661 6.121756 6.0217457 6.3732166 6.126298 6.2887993 6.3091793
1370474_at 5.908709 5.8894424 5.9005666 6.2013555 5.4788666 5.770584 5.7581816 5.584721 5.6961803 5.8323445 5.9287496 5.5474477
1370475_at 13.257931 13.220086 13.203682 13.343946 13.226821 13.269278 13.291877 13.323764 13.264135 13.349471 13.281977 13.375949
1370476_at 7.1755896 7.3196216 6.934003 7.0363226 7.2457323 7.3011727 7.1525536 7.0686154 7.293564 7.178426 7.1322417 7.2227154
1370477_at 3.6598907 3.5218155 3.71101 3.7941074 3.788601 3.76224 3.5305276 3.5278416 3.7206478 3.5126219 3.8749366 3.55415
1370478_at 5.780829 5.662227 5.706605 5.7593846 5.547014 5.7990885 5.8386226 5.650866 5.5833426 5.7566795 5.5829926 5.75733
1370479_x_at 13.210213 13.299296 13.266357 13.423186 13.247049 13.334141 13.168715 13.232826 13.228924 13.520172 13.470392 13.299167
1370480_at 3.6395068 4.3609567 4.1048326 3.9947143 4.3079967 4.0629644 4.1331425 3.9003003 3.933345 3.75797 4.0873947 3.9934928
1370481_at 5.152637 5.224996 5.4630823 5.5179887 5.36835 5.1277976 5.4822707 5.256978 5.205446 5.1602063 5.513272 5.3110795
1370482_at 5.4242067 5.3752365 5.399316 5.4849567 5.6001234 5.2776117 5.5343895 5.483467 5.5332756 5.315192 5.574691 5.239212
1370483_at 3.7539337 4.0672264 4.20292 4.1911354 3.7182944 3.7091575 3.7970753 3.8974838 3.9226756 3.878632 3.962641 3.7664506
1370484_at 5.0330606 5.257507 5.204754 5.2435365 5.1022067 5.1124005 5.1079826 5.187463 5.325796 5.079419 5.1706095 4.9732594
1370485_a_at 5.278769 4.9117007 5.0240307 4.662102 4.287097 4.29905 5.3142986 4.5756416 4.4697456 5.0916233 4.1528115 4.2825713
1370486_a_at 5.302363 5.3216944 5.8498096 5.762075 5.373035 5.4707694 5.314687 5.5850477 5.529679 5.50949 5.4275084 5.4868045
1370487_a_at 6.0329614 6.2667594 5.968344 6.1623116 5.943406 6.1436563 6.24466 5.948727 6.184233 5.9503617 6.111091 6.0915
1370488_a_at 6.3421717 6.3843384 6.2760196 6.1155396 6.293842 6.1658435 6.524633 6.228714 6.339234 6.244357 6.666132 6.342348
1370489_a_at 3.779855 3.8535876 3.9837563 3.9333787 3.7574384 3.9040809 4.06037 3.959179 4.054619 3.6914876 3.8405435 3.797357
1370490_at 4.0262704 4.3022246 4.4386687 4.060628 3.9316306 4.4047213 4.3092194 4.1852064 4.140507 4.0448847 4.287795 4.231415
1370491_a_at 5.5391927 5.3719196 5.3139286 5.4783297 5.559786 5.2003903 7.1719003 5.381547 5.329486 5.2285066 5.238844 5.4435573
1370492_a_at 4.5610147 4.5741816 4.3086295 4.663917 4.655699 4.489974 4.390192 4.474575 4.6812167 4.648091 4.5818634 4.5007076
1370493_a_at 3.6348908 3.9172523 3.6163685 3.8428605 3.893453 3.6725068 3.7462344 3.6587791 3.7735598 3.8178742 3.6524699 3.697789
1370494_at 4.32434 4.321162 4.469753 4.1227903 4.4351983 4.3297367 3.8850036 4.458765 4.0205193 4.490609 4.329478 4.0122643
1370495_s_at 13.273995 13.176099 13.403725 13.356306 13.358429 13.357798 13.341944 13.428261 13.306033 13.452404 13.415596 13.433038
1370496_at 12.801381 12.726707 12.854638 12.81068 12.767895 12.737587 12.704333 12.7237425 12.690663 12.776543 12.775046 12.7178335
1370497_at 4.0618525 4.1014843 4.090149 3.977654 3.9590647 4.164832 4.0766516 4.2195683 4.092291 4.0225077 4.0833864 3.9412549
1370498_at 3.217389 3.4281573 3.4789214 3.1545234 3.3432481 3.258773 3.4684498 3.364853 3.4317377 3.40777 3.3283372 3.2567062
1370499_at 4.1679435 4.379907 4.4722986 4.3370748 4.2778463 4.3373427 4.2311845 4.435959 4.391476 4.2814646 4.082466 4.079073
1370500_a_at 3.7399092 3.7236545 3.7138057 3.7401466 3.8008344 3.8055127 3.7938182 3.6860788 3.8802238 3.7857058 3.7049217 3.6934733
1370501_at 9.233572 9.205301 9.311717 9.036463 9.320059 9.263057 9.323884 9.206717 9.229564 9.194741 9.3881855 9.151118
1370502_at 4.140241 3.9956164 4.044679 4.090994 4.057292 4.181267 4.067152 4.2812414 4.027689 4.0964007 4.2417006 4.096762
1370503_s_at 4.3642178 4.4008465 4.448386 4.239048 4.4236155 4.170834 4.285525 4.323611 4.3893876 4.6257105 4.2425065 4.4366283
1370504_a_at 5.9001904 6.2008057 6.2445636 6.089163 6.1956043 6.071843 6.145409 6.0569935 6.3644695 6.3575726 6.239961 6.294928
1370505_at 6.5142703 6.2628975 6.416783 6.3824472 6.345064 6.102145 6.202369 6.361627 6.585795 6.439533 6.2019453 6.4009657
1370506_at 6.8150373 7.0195336 6.7455773 6.8515797 6.72508 6.7282577 7.0002503 6.821574 6.855831 6.6467175 6.5989056 6.888597
1370507_at 5.878932 6.240867 5.9305687 6.0537286 5.882667 5.868513 5.7968893 5.8883557 6.1844625 6.0622487 5.8495708 6.022794
1370508_a_at 4.9463005 4.894801 5.112252 4.969385 4.9815974 5.038971 5.0449347 4.9367046 5.123192 5.0096254 4.920541 4.84264
1370509_at 7.2572737 7.413172 7.336019 6.9265113 7.166742 7.3528285 7.2204795 7.147515 7.3170385 7.264893 7.5101066 6.798166
1370510_a_at 7.891148 7.907661 7.9205475 7.813334 7.8504004 7.743516 8.004022 8.032717 7.7115617 7.884668 7.8257875 7.747324
1370511_at 13.762029 13.960591 13.814262 13.913305 13.867838 13.862279 13.835404 13.8671465 13.847196 13.8489895 13.821472 13.8224
1370512_at 7.763866 7.7665534 7.6337156 7.8590198 7.594183 7.602324 7.640537 7.4391503 7.5434575 7.800994 7.448975 7.8155093
1370513_at 3.435179 3.6767757 3.4930058 3.568115 3.6144984 3.516005 3.4175704 3.455357 3.7358665 3.5200005 3.7132227 3.6116552
1370514_a_at 3.6018798 3.5538561 3.7062652 3.5725698 3.4584787 3.7266753 3.4974673 3.5624824 3.499823 3.5957513 3.5876315 3.6802602
1370515_x_at 4.125133 4.140758 3.9625392 4.0810304 4.4760985 4.1852446 3.8468325 4.1512537 4.552592 4.2713237 4.2020373 4.2515173
1370516_at 6.6896853 6.161562 6.105716 6.220007 6.127918 6.0186324 6.283004 6.249243 6.129178 5.9967227 6.243534 6.095125
1370517_at 3.6387043 3.8217745 3.8556411 3.6486652 3.469046 3.6258676 3.8142743 3.7442834 3.5665796 3.7411911 3.5638626 3.4796865
1370518_a_at 4.1280417 4.20778 3.9275684 4.0522985 3.9219093 4.1662 4.04479 4.151829 4.0849648 4.216062 4.047733 3.8425262
1370519_at 4.536671 4.8682933 4.353633 4.654216 4.2238173 4.191371 4.44906 4.403987 4.5941544 4.409147 4.36645 4.5493984
1370520_at 4.4832907 4.2786617 4.3928885 4.2720394 4.4405327 4.489572 4.3580713 4.5658045 4.33126 4.469217 4.263789 4.3534775
1370521_at 7.0397553 6.827288 6.742975 6.7882247 7.0581803 6.874208 6.82966 6.715639 6.957369 6.9783907 6.8181753 6.6982346
1370522_at 9.608924 9.475838 9.550681 9.443093 9.567698 9.495194 9.592111 9.483662 9.350766 9.179327 9.583981 9.64964
1370523_a_at 7.7009234 7.6919937 7.8933225 8.012939 7.800711 7.877166 7.845127 7.8609905 7.9327745 7.859373 7.989205 8.013834
1370524_at 9.32656 9.326508 9.396291 9.313999 9.245394 9.327204 9.345303 9.215453 9.381913 9.403317 9.343079 9.375686
1370525_at 8.378687 8.403976 8.44099 8.433449 8.346939 8.349703 8.435352 8.433678 8.556623 8.386257 8.313549 8.415041
1370526_at 6.6650596 7.361389 6.44837 6.941938 6.066119 6.4759994 6.725296 6.288174 6.4822674 6.4191494 6.615325 6.6552114
1370527_a_at 8.996163 9.366731 9.086343 8.998216 8.989762 8.816333 8.880458 9.096279 8.81387 9.1975355 9.126483 9.10443
1370528_at 6.5706744 6.661814 6.632501 6.51022 6.595953 6.3162513 6.5998316 6.6210165 6.3169923 6.5331364 6.604105 6.4269915
1370529_a_at 7.5605783 7.151491 7.5599732 7.6547756 7.9524117 7.5084915 7.7228656 7.2333875 7.216101 7.62045 7.5535398 7.6759915
1370530_a_at 8.096967 7.7663727 8.133833 8.211115 8.45904 8.266198 8.323317 7.9141083 8.111398 8.138118 8.246651 8.384723
1370531_a_at 5.3869915 5.1680927 5.232787 5.535479 5.6824913 5.461629 5.37479 5.5852537 5.2077484 5.6073484 5.463811 5.791796
1370532_at 5.436421 5.5496173 5.726449 5.7877946 5.570256 5.6407523 5.5706077 5.767448 5.6018615 5.9622173 5.4436097 5.4108725
1370533_at 4.4385424 4.3851604 4.351692 4.4888096 4.5829945 4.27324 4.541662 4.492081 4.633249 4.379202 4.450611 4.2210674
1370534_at 7.148553 6.986467 6.928947 7.1185536 6.7904534 6.6870313 6.7909784 6.510972 6.7978115 6.822919 6.8763876 6.5392165
1370535_at 4.023861 4.125222 4.0864563 3.9526856 3.9488676 3.8244731 3.9096553 4.093131 4.1614757 3.9265962 3.9347656 3.952884
1370536_at 5.263982 5.2647943 5.270651 4.802599 5.141458 5.25963 5.1923013 5.1589494 5.1364927 5.1661973 5.3401403 5.148367
1370537_at 6.9833293 7.136665 7.2328534 6.938144 7.170066 7.030269 7.1898026 7.2028866 7.145008 7.022271 7.08057 7.208924
1370538_at 7.656772 7.1811385 7.221194 7.5258026 7.4064136 6.8586273 7.7690206 7.511711 7.1175575 7.634345 7.3528233 7.048839
1370539_at 7.07476 6.979337 6.918035 7.0815306 7.057158 7.1434336 7.0091605 7.2415605 6.80921 7.112835 7.068643 7.1377482
1370540_at 4.2649894 4.157448 4.3336086 4.4311996 4.2456656 4.741983 4.0868225 4.346645 5.1057897 4.5018954 4.6007686 4.94527
1370541_at 6.012491 6.745454 7.528639 6.9391847 6.7555795 7.3560843 6.234651 6.8002896 7.8338966 7.07009 6.982607 7.382911
1370542_a_at 6.7215257 6.8852744 6.748568 7.1091056 6.27463 6.840288 6.818116 6.485862 6.7183366 6.5817246 6.769919 6.6206803
1370543_at 7.0990148 7.269996 6.9884324 7.085009 7.1006174 7.396737 7.1833653 7.2591047 7.308963 7.2706885 7.3787622 7.3299823
1370544_at 6.345682 6.1201854 6.174622 6.1035795 5.963828 6.0933313 6.036097 5.8108516 5.664717 6.0192213 6.030985 6.199883
1370545_at 4.797596 4.78738 4.767825 4.777644 4.8586655 4.7552514 5.0015063 5.001677 5.099726 4.8050127 4.7811074 5.067009
1370546_at 3.9122205 3.851565 4.1686354 4.0629683 3.983078 3.7365541 4.157181 4.00671 3.869773 3.9602554 4.0191593 3.968798
1370547_at 13.95306 13.956516 13.94263 13.966214 13.978926 13.958911 13.910898 13.917981 13.975348 13.906951 13.945205 13.96144
1370548_at 7.6809177 7.4016953 7.1657095 7.204552 7.676683 6.959666 7.959856 7.240531 7.412847 7.488961 7.3979583 6.7964935
1370549_at 6.154798 5.937153 5.772356 6.071335 5.8062043 5.727822 5.9527802 5.9864583 6.1251345 6.0804863 5.942621 6.144308
1370550_at 5.459104 5.4933023 5.4973884 5.5427265 5.377478 5.3199015 5.569019 5.4273114 5.5561657 5.5456643 5.5218086 5.3653073
1370551_a_at 7.053842 6.896666 7.0633616 7.186289 6.9061956 6.8691072 6.863376 6.865666 6.8560066 7.0346847 6.933607 6.8574986
1370552_at 5.464077 5.3898926 5.338688 5.1123285 5.265457 5.544509 5.2559614 5.169467 5.368677 5.2115526 5.226074 5.54475
1370553_at 7.8982825 7.3578043 7.218987 7.434083 7.185061 7.095444 7.643438 7.418513 7.0638347 7.372114 7.233896 7.3834324
1370554_at 9.237587 9.335768 9.352865 9.097135 9.192517 9.348694 9.295866 9.210779 9.4620285 9.32908 9.401984 9.386595
1370555_at 3.9362295 3.9561858 4.1362696 3.9798815 3.7777815 4.056528 3.8584986 3.9427986 4.067503 4.1580467 3.912168 3.9846964
1370556_at 4.6105757 4.8956985 4.7803154 4.8095627 4.676283 4.985251 4.4525375 4.756209 4.871056 4.53065 4.581247 4.6885858
1370557_a_at 3.93067 3.814363 3.928562 3.9330275 3.7872906 3.7094457 3.9549105 3.6240478 4.0257425 3.7765088 3.8769455 3.953664
1370558_a_at 3.3063643 3.252377 3.5188863 3.2411554 3.2316527 3.2017071 3.3200939 3.2287352 3.406655 3.1917799 3.4519222 3.2180007
1370559_at 3.7982383 3.7359061 3.8020291 3.9189975 3.8700964 4.0396786 3.7041976 3.8108823 3.9037905 3.8836222 3.9144819 3.8841672
1370560_at 4.189696 3.9844525 4.344238 4.139476 4.3373227 4.367427 4.172766 4.1472034 4.124016 4.084825 4.2537174 4.27394
1370561_at 4.309243 4.079391 3.8742118 4.0428977 4.186654 4.0459304 3.9812 4.0970592 3.9389536 4.1150002 3.8128762 4.0259705
1370562_at 4.347549 4.5905714 4.6610107 4.2229724 4.7404537 4.541617 4.5826693 4.7130384 4.816041 4.591368 4.650961 4.6549864
1370563_at 11.666797 11.83458 11.667321 11.7003975 11.838005 11.665498 11.812125 11.6324005 12.014734 11.746986 11.895938 11.564625
1370564_at 4.3823137 4.2504907 4.258377 4.289055 4.2417326 4.3172007 4.093843 4.2330775 4.2211227 4.167115 4.102305 4.211007
1370565_at 3.970184 4.394042 4.1200113 3.9356515 4.0239825 3.9123945 4.007685 4.0192375 4.092133 4.0299983 4.076065 4.2335024
1370566_at 10.573736 11.166766 10.882241 10.581265 9.73724 10.527224 10.4292965 10.777645 10.134874 11.1939125 10.995432 10.802386
1370567_at 6.909932 6.8517723 6.857778 6.811589 6.9109 6.976783 6.7577767 7.010731 6.8396115 6.8301377 6.774976 6.5234485
1370568_at 5.7084837 5.810875 5.3246 5.795691 5.70258 5.769909 5.5721626 5.714158 5.6443996 5.673174 5.7269993 5.3361907
1370569_at 4.8208547 4.8989334 4.9315434 5.104593 4.97404 4.6551785 4.9248524 4.7682695 4.7615685 4.71143 4.8787417 4.7059574
1370570_at 7.3291044 7.0067625 7.1726823 7.3131247 7.1405616 6.97634 7.2037277 7.1219583 7.142559 7.1785707 6.9343867 7.0071764
1370571_at 5.04738 5.3588867 5.199589 5.062387 4.6891766 4.873193 5.0467114 4.823132 4.826384 5.0993986 5.051305 5.162373
1370572_at 3.6543448 3.7267206 3.8366673 3.7206576 3.617999 3.8909235 3.8145719 3.5145519 3.919472 3.8689458 3.815864 3.588498
1370573_at 9.708355 9.56607 9.118644 9.315226 9.871083 9.307678 10.025474 9.627529 9.456793 9.542438 9.904871 9.599503
1370574_a_at 6.467208 6.8399067 6.7744536 6.8472705 6.6187153 6.587164 6.664258 6.650792 6.576149 6.7879853 6.514742 6.340393
1370575_a_at 8.759582 8.39796 8.140841 8.524432 8.6058035 8.635565 8.765299 8.411056 8.45844 8.536963 8.536032 8.620813
1370576_at 5.691391 5.8663583 5.689845 5.6328998 5.640832 5.743205 5.637708 5.534465 5.792254 6.000604 5.4914045 5.6936083
1370577_at 6.421955 6.5377064 6.698999 6.420964 6.7089925 6.99556 6.7402773 6.6308975 6.8492455 6.700926 6.6935687 6.6068587
1370578_at 7.23713 7.436796 7.2097106 7.2272058 7.220881 7.2158513 7.440256 7.3017187 7.5920763 7.295872 7.536119 7.153767
1370579_at 8.929846 9.156945 9.155262 9.165457 9.270397 9.22246 9.11002 8.900358 9.178875 9.1654415 9.013748 8.9242325
1370580_a_at 13.349276 13.404351 13.4319315 13.486807 13.455477 13.283945 13.486055 13.46406 13.364123 13.42543 13.48853 13.381029
1370581_at 3.8204997 3.9218717 3.8130276 3.7611914 3.8583128 3.962026 3.9172945 3.7831523 3.9202719 3.9782836 4.0478992 3.7022688
1370582_a_at 3.1913834 3.6372778 3.361031 3.38964 3.3056843 3.3860853 3.359275 3.412887 3.153812 3.320382 3.414111 3.2989876
1370583_s_at 6.477792 6.0981493 6.2630115 6.663369 6.495117 6.349841 5.6883144 6.186732 5.942017 6.658441 5.921332 6.39478
1370584_a_at 6.2298217 5.5088706 5.06611 5.4247875 5.7248206 5.4118543 5.465835 6.086724 5.8397017 5.685307 5.6739526 5.805938
1370585_a_at 6.290019 6.541658 6.2412443 6.3148837 5.8087826 6.1361337 5.7453938 6.274941 6.2796926 6.2678676 6.2630057 5.910147
1370586_a_at 5.8600006 5.847439 5.621725 5.953379 5.875147 5.7414885 5.868989 5.9977283 5.775965 5.809969 5.7793455 5.835347
1370587_at 4.9804506 4.820402 4.971951 5.1199503 4.9992704 4.9227734 4.884035 4.877534 4.78354 4.7837105 4.8905687 5.003275
1370588_a_at 4.1573143 4.061749 4.2728333 4.227747 4.1443157 4.1343565 4.218174 4.1998587 4.3462515 4.2949743 4.4813795 4.18636
1370589_at 5.2618814 5.0005703 5.1905026 5.0783825 4.9653225 5.1127076 5.2730756 5.2910147 5.130275 5.206393 5.193672 5.259578
1370590_at 7.092745 7.321718 7.3493795 7.278923 7.428049 7.5601673 7.293315 7.2639694 7.2627172 7.1930428 7.271018 7.417406
1370591_at 7.8063903 7.4014115 7.38254 7.330347 7.3795567 7.187049 7.711729 7.2360015 7.4591675 7.525139 7.2886376 7.382636
1370592_at 7.4275727 7.2056794 7.0756826 7.01725 7.102269 7.3018713 7.0083375 7.066368 6.436395 7.1797533 6.7561154 7.16793
1370593_at 13.344192 13.572955 13.798315 13.896796 13.612098 13.431279 13.498193 13.647258 13.686314 13.667577 13.5080385 13.600638
1370594_at 4.525315 4.6325216 4.777526 4.729657 4.5154934 4.665332 4.3699665 4.692017 4.608762 4.6287384 4.6692276 4.6769094
1370595_a_at 3.7955735 3.9977117 3.9828825 3.799791 3.7529488 3.6475239 3.7291298 3.8237364 3.741727 3.6607344 3.9737825 3.6700385
1370596_a_at 3.9734185 4.050451 3.989832 4.227847 4.1091557 4.1009483 4.101794 4.2044 4.2340536 4.2099266 4.070208 3.9683802
1370597_at 6.212303 6.5340905 5.9017525 6.1544943 6.537018 6.4784646 6.6991963 5.83096 6.2986045 6.291038 6.391209 6.351347
1370598_a_at 4.478022 4.4079328 4.5986814 4.351844 4.547529 4.5428286 4.492257 4.429678 4.1538725 4.43281 4.220294 4.5309005
1370599_a_at 7.6408467 7.4788747 7.615034 7.425305 7.8319955 7.521116 7.7693996 7.6252675 7.6868286 7.504074 7.509234 7.435064
1370600_at 5.383522 5.456159 5.417408 5.244067 5.30562 5.239064 5.3605003 5.493708 5.177499 5.3995056 5.2500463 5.4841647
1370601_a_at 4.763966 4.614202 4.3254952 4.568968 4.6140623 4.641261 4.6026382 4.6970763 4.5874596 4.708771 4.397484 4.5017934
1370602_at 4.26501 4.1951904 4.5192385 4.5936885 4.640848 4.548396 4.4221478 4.329589 4.710168 4.433507 4.3739243 4.450453
1370603_a_at 5.8571978 5.695828 5.797101 5.9030704 5.4408917 5.869395 5.6036673 5.7874513 5.880269 5.7597976 5.7687097 5.625215
1370604_at 3.6850233 3.7512815 3.9035308 3.8120258 3.7026947 3.7729032 4.2054176 3.6643214 3.8431077 3.5238984 3.7881603 3.8106828
1370605_s_at 5.7399855 5.691304 5.76851 6.324691 6.0378423 5.760377 6.4099865 5.9604745 6.141471 5.2257633 5.6442194 5.4660397
1370606_at 6.0424714 5.952151 5.8439445 6.0097866 5.9719777 5.4603863 5.965955 6.0096483 6.181611 5.806962 5.5478735 6.0227084
1370607_a_at 4.4163275 4.4476147 4.3033857 4.224023 4.352148 4.1792564 4.304224 4.710353 4.338567 4.3056808 4.237918 4.290023
1370608_at 3.5505784 3.514344 3.7219865 3.5461278 3.7573998 3.48568 3.5270507 3.4954112 3.4370415 3.4551075 3.4154196 3.3416157
1370609_a_at 10.095129 9.906371 9.9524355 9.845253 9.970577 9.730259 10.088535 9.966149 10.016048 9.932669 10.025337 9.985251
1370610_at 4.515748 4.7046046 4.5034003 4.6242476 4.379114 4.7792416 4.4992347 4.6770697 4.341499 4.317984 4.4258327 4.714876
1370611_at 6.1409407 6.0362415 6.2637396 6.090353 6.170594 6.2624063 6.0670204 6.345354 6.4058695 6.0198865 6.3712397 6.187993
1370612_at 5.8041906 5.7742 5.665587 5.821545 5.8389616 5.8270664 5.587087 5.954427 5.7435017 5.8190627 5.7263155 5.858232
1370613_s_at 12.395862 12.489374 12.819971 12.534133 12.7065325 12.635676 12.53463 12.562339 12.683283 12.832762 12.664376 12.334918
1370614_s_at 5.391534 5.651156 5.787738 5.7421656 5.6574383 5.2893434 5.5428867 5.610117 5.550749 5.4532614 5.4597015 5.508056
1370615_at 5.0037975 4.7672434 4.924076 4.6495495 4.930377 4.912942 4.872983 4.890792 4.7583942 5.08949 4.8808794 4.8964596
1370616_at 4.8143115 4.962215 5.0086226 4.837027 4.861717 4.966873 5.1091137 4.835799 5.1699567 4.837579 5.306065 4.924713
1370617_at 4.8204484 4.64072 4.643733 4.822996 4.579878 4.694339 4.6389303 4.60705 4.755063 4.803499 4.914427 4.7196426
1370618_at 8.125675 8.043449 7.938244 8.104471 8.035344 8.0443125 8.078907 8.070599 7.7917614 8.14037 7.9542665 8.069714
1370619_at 4.9147944 5.0749907 5.2192154 5.2241797 4.964549 5.163105 5.077441 4.954628 4.93925 5.0403194 5.2623363 4.777097
1370620_at 4.746131 4.534284 4.8403096 4.343888 4.482844 4.5226 4.770074 4.8442316 4.9293914 4.7087913 4.58895 4.540912
1370621_at 4.818269 4.6545897 4.815714 4.9989524 5.0230975 4.7118163 4.6389303 5.043821 4.8902397 4.892049 5.0647845 5.032834
1370622_at 4.1619873 3.9580855 3.9279196 4.403 4.124732 3.9701235 4.2358575 4.3397856 4.168793 4.3144617 4.154168 4.07336
1370623_at 6.946164 6.8583803 6.804509 6.9453382 6.5943117 6.750527 6.7663 6.6940017 6.592612 6.920521 6.729435 6.6198845
1370624_at 4.3667684 4.2129374 4.479825 4.466401 4.4384933 4.2910633 4.290629 4.6420674 4.602255 4.2217383 4.318242 4.164387
1370625_at 3.886504 3.892863 3.874018 3.9907424 3.7640495 3.7071624 4.053243 3.6715558 4.0685196 3.7937045 4.0069 3.7784178
1370626_at 3.3028617 3.5420983 3.5746617 3.3940892 3.4729154 3.518241 3.368788 3.3241975 3.2297525 3.395887 3.5141587 3.2910748
1370627_at 4.724973 4.624574 4.467622 4.6135855 4.673345 4.4816556 4.3462763 4.450484 4.4336243 4.553171 4.553872 4.4307547
1370628_at 4.5407352 5.0012574 4.9584565 5.2845235 4.898105 4.819297 4.657523 4.7290816 4.5318537 5.2126975 5.0956764 4.594731
1370629_at 3.7888317 3.5825167 3.6115088 3.6762192 3.623591 3.781731 3.7593498 3.6994915 3.5824199 3.8020496 3.5459266 3.7484689
1370630_a_at 6.700508 6.5470037 6.6296463 6.7191124 6.7312164 6.7843432 6.8592076 6.8723774 6.5962396 6.4237304 6.3919387 6.5641456
1370631_at 3.9176602 3.9372604 4.1703396 3.946497 3.9155912 3.9821444 4.1271067 4.0039415 3.5989168 3.7529893 4.049138 4.147788
1370632_at 4.1945267 4.2440825 4.159977 4.203558 4.2128 4.142988 4.07959 4.31067 4.3960915 4.0117645 4.1745005 4.1000495
1370633_at 5.130023 4.9968514 4.878589 5.1087093 4.956602 5.004292 4.8178196 4.9769087 5.1131635 4.9824777 5.0099006 4.906456
1370634_x_at 6.6126075 6.5147233 6.8984118 6.5630827 6.6045732 6.7577395 6.5193906 6.629294 6.588863 6.6536336 6.435864 6.539168
1370635_at 4.686969 5.0197167 4.953225 4.5647693 4.929134 4.6939087 4.7820644 4.490141 4.8444633 4.8702483 4.5795903 4.851859
1370636_at 4.1400056 4.4191246 4.6420436 4.5532985 4.375706 4.35316 4.3478312 4.508811 4.28963 4.509754 4.3373156 4.322264
1370637_at 4.311695 3.2658856 4.339075 3.9656065 4.1126 4.1465354 3.943008 3.9085417 4.1844845 3.905012 3.876942 3.8869748
1370638_at 4.9693356 5.059868 4.6887755 4.7740073 4.825253 5.056304 4.708535 5.0430965 5.1605744 4.787344 4.8421407 5.2618074
1370639_at 7.5840325 7.557475 7.777339 7.470465 7.670464 7.64801 7.611613 7.706932 7.5727096 7.5887585 7.724724 7.484419
1370640_a_at 5.2021756 5.2624483 5.4650393 5.268938 5.1421113 5.2674694 5.2339144 5.163638 5.2318735 5.0134163 5.170788 5.2180767
1370641_s_at 6.6868315 6.5382752 6.458782 6.694229 6.465436 6.688383 6.621642 6.485117 6.545578 6.73743 6.511186 6.328276
1370642_s_at 6.8984895 7.1507044 6.350026 7.1016417 6.7986956 6.548497 7.1117697 6.748667 6.8599415 6.526602 6.9644628 7.2293596
1370643_a_at 5.03494 4.9637184 4.8530016 5.046108 5.0987096 5.028042 5.112877 4.916396 5.0537167 4.8920355 4.8773313 5.046505
1370644_at 3.8402026 4.0218086 4.156318 3.5627413 3.85772 3.4152572 3.657394 3.860535 3.609016 3.929973 3.6766114 3.7253711
1370645_at 4.1259227 4.2646675 4.3081837 4.338791 4.2981315 4.3182964 4.5074553 4.176525 4.2588816 4.375385 4.35017 4.088889
1370646_at 6.5535088 6.4862876 6.4714923 6.495536 6.4125996 6.2483664 6.3484945 6.5786185 6.4252834 6.3283796 6.324501 6.2686567
[truncated: 3,479,930 more chars]
