# Supplementary material for: Transcriptomic point of departure determination: a comparison of distribution-based and gene set-based approaches
Source: Front Genet. 2024 May 9;15:1374791. doi: 10.3389/fgene.2024.1374791 (PMC11112360; doi:10.3389/fgene.2024.1374791)
Supplement: Supplementary file 6 [file DataSheet1.zip › Data Sheet 1/amiodarone_29day_Rat_Liver_rma.txt]

ProbesetID V2 V3 V4 V5 V6 V7 V8 V9 V10 V11 V12 V13
Dose 0 0 0 20 20 20 60 60 60 200 200 200
1367452_at 10.286334 10.330838 10.250533 10.351146 10.296106 10.331237 10.395428 10.327137 10.347824 10.367652 10.2337055 10.189695
1367453_at 9.831439 9.82174 9.941858 9.886813 9.736497 9.837838 9.866334 9.768954 9.842548 9.855683 9.854177 9.819294
1367454_at 10.0001955 10.060617 9.9900055 10.007514 10.030417 10.030958 10.070775 10.01592 10.0610895 10.145037 10.101414 10.183538
1367455_at 11.472377 11.572444 11.587625 11.471217 11.665739 11.466133 11.375178 11.574132 11.588775 11.558262 11.563378 11.356891
1367456_at 11.936599 11.854528 11.922722 11.985831 11.969295 11.994862 12.019828 11.97545 11.935011 11.896149 12.009545 11.854833
1367457_at 9.2224045 9.209835 9.199701 9.203246 9.072384 9.23911 9.121599 9.158743 9.105591 9.05449 9.053307 9.235453
1367458_at 8.236379 8.313728 8.213631 8.254488 8.207421 8.15679 8.119452 8.225589 8.302852 8.365677 8.378233 8.206685
1367459_at 12.072818 12.158606 12.117685 12.135714 12.209604 12.184987 12.1897955 12.103737 12.142553 12.1760645 12.192482 12.257615
1367460_at 11.429087 11.550608 11.4697 11.510313 11.432523 11.468778 11.55196 11.51888 11.574749 11.483168 11.541385 11.556671
1367461_at 10.348509 10.439998 10.328836 10.362889 10.507832 10.42435 10.340051 10.329704 10.25953 10.343823 10.325823 10.271831
1367462_at 10.5938425 10.999759 10.346721 10.706894 10.801382 10.5113535 10.569964 10.630797 10.7001095 10.174923 10.095529 10.489549
1367463_at 11.272718 10.832702 10.842543 10.949863 11.033517 11.124532 10.95643 11.163773 11.310407 11.471023 11.379198 11.2687025
1367464_at 9.683257 9.681281 9.56908 9.628564 9.716936 9.692134 9.817432 9.777174 9.661859 9.743071 9.8519745 9.518378
1367465_at 10.178171 10.255771 10.078994 10.230122 10.107517 10.077568 10.100187 10.208317 10.44595 10.11606 9.949862 10.495976
1367466_at 10.185969 10.142458 10.143602 10.125579 10.244455 10.104078 10.140287 10.13545 10.09072 10.059874 10.087616 9.952953
1367467_at 11.693389 11.613135 11.594811 11.623113 11.571372 11.687109 11.60479 11.639813 11.641251 11.578196 11.463374 11.56206
1367468_at 9.857245 9.683629 9.674047 9.82843 9.678746 9.821516 10.054368 9.564382 9.923541 9.653949 9.592529 9.569877
1367469_at 11.736904 11.773647 11.679993 11.913708 11.719901 11.792807 11.848107 11.891449 11.788625 11.970676 11.877009 11.728297
1367470_at 10.233643 10.259542 10.206058 10.187634 10.345486 10.17468 10.192324 10.255627 10.193747 10.308121 10.2748165 10.339674
1367471_at 9.100322 8.97383 9.0341425 8.9659395 8.910841 8.943674 8.974127 8.982481 9.057012 9.09516 9.010807 9.123052
1367472_at 10.208326 10.224559 10.2274 10.277906 10.262013 10.244725 10.274989 10.317019 10.360739 10.252616 10.18003 10.173299
1367473_at 9.893993 9.78294 9.91671 9.874762 9.8557005 9.989228 9.9909725 9.987584 9.824259 10.0499325 10.035919 9.941306
1367474_at 9.639566 9.785561 9.679663 9.753409 9.791232 9.758996 9.6471405 9.83676 9.698967 9.784414 9.851252 9.661779
1367475_at 10.463229 10.553277 10.598524 10.516833 10.570694 10.548845 10.556357 10.566787 10.592421 10.443606 10.473583 10.351561
1367476_at 11.040084 11.218806 11.091455 11.143067 11.117605 11.241141 11.281814 11.11749 11.328215 11.144349 11.253416 11.250936
1367477_at 10.196021 10.16771 10.1685705 10.179391 10.149929 10.309066 10.16752 10.12592 10.288431 10.078176 9.883021 10.130978
1367478_at 8.077098 8.046179 8.019798 8.004549 8.018795 8.188744 8.063335 7.9988475 8.050342 8.291723 8.175194 8.173788
1367479_at 11.214338 11.130037 11.101577 11.193235 11.088216 11.17985 11.204237 11.1278515 11.19512 11.0107975 10.931805 11.032544
1367480_at 9.564371 9.511075 9.43139 9.597919 9.579033 9.509876 9.679625 9.450783 9.548344 9.827841 9.685658 9.361121
1367481_at 9.55885 9.310857 9.385317 9.511012 9.356763 9.334358 9.441806 9.378589 9.502782 9.628642 9.5427475 9.72415
1367482_at 9.589549 9.553435 9.445244 9.511233 9.54246 9.494455 9.59696 9.549144 9.562597 9.502583 9.573848 9.564893
1367483_at 8.945272 8.9615135 8.928716 8.782673 8.971646 9.058088 9.031937 8.935942 9.061357 9.006969 8.849745 9.067648
1367484_at 9.492775 9.513065 9.396496 9.586651 9.428596 9.400224 9.515383 9.5356045 9.436964 9.506725 9.672862 9.369085
1367485_at 9.9569025 10.124756 10.014521 10.087722 10.023197 10.175057 10.131476 10.13661 10.058271 10.343219 10.345656 10.100746
1367486_at 9.889956 9.814973 9.763113 9.927994 9.815653 9.699431 9.749782 9.738909 9.772518 9.817315 9.762082 9.669929
1367487_at 7.3700576 7.48505 7.357271 7.445768 7.6549416 7.4964795 7.37298 7.2877483 7.514701 7.394097 7.634649 7.487363
1367488_at 7.888491 8.110622 8.19803 7.9762015 8.337574 8.256018 7.9945927 8.059172 8.379786 8.474258 8.531914 8.288403
1367489_at 6.341388 6.5635023 6.5348115 6.268852 6.58053 6.6737337 6.439065 6.593991 6.5737925 6.649553 6.8231187 6.805313
1367490_at 7.349067 7.558092 7.4671426 7.3548107 7.769923 7.3663135 7.3854704 7.47407 7.476039 7.705656 7.6264935 7.717352
1367491_at 9.251011 9.5209465 9.364693 9.365203 9.425966 9.33439 9.418343 9.407335 9.342207 9.460992 9.534491 9.253593
1367492_at 9.231984 9.132228 9.183633 9.113705 9.130099 9.261029 9.352854 9.18355 9.293838 9.2595215 9.230188 9.0535555
1367493_at 9.530907 9.6000395 9.452502 9.71699 9.505963 9.464786 9.583026 9.668478 9.567938 9.707559 9.576609 9.461728
1367494_at 10.075872 9.929307 9.955143 10.007503 9.995463 10.005092 10.065277 9.853705 10.028991 10.215441 10.004102 9.978809
1367495_at 7.5870337 7.6821423 7.4342403 7.5819397 7.5771093 7.5362806 7.7711964 7.4560795 7.709322 7.809185 7.98697 7.708779
1367496_at 11.336495 11.41238 11.3586855 11.406398 11.375326 11.397293 11.33519 11.350565 11.356351 11.2476225 11.337566 11.537303
1367497_at 8.6516075 8.8144 8.826111 8.866286 8.707879 8.7828865 8.697079 8.896052 8.7547865 8.552052 8.365866 8.433795
1367498_at 8.808677 8.910738 9.109794 8.793616 9.159653 9.026809 8.905796 9.003832 9.099722 8.999202 8.815116 8.808923
1367499_at 7.995621 8.275417 8.105154 8.259455 8.282644 8.086006 8.231705 8.097029 8.266668 8.266499 8.042879 8.010744
1367500_at 10.294335 10.111869 10.085555 10.164057 10.07599 10.150638 10.189493 10.109568 10.223411 10.215422 10.215736 10.258923
1367501_at 8.564337 8.802988 8.436605 8.517185 8.57391 8.566656 8.51596 8.534056 8.500891 8.631353 8.487224 8.524857
1367502_at 8.476714 8.396455 8.240433 8.599451 8.41134 8.505705 8.632011 8.443056 8.676178 8.670845 8.666118 8.566852
1367503_at 11.066045 10.980791 10.991481 11.149064 11.127194 11.048415 11.031111 11.02102 10.993569 10.81536 10.813573 10.879711
1367504_at 8.114115 8.082666 8.223951 8.013126 8.06525 8.3571 8.176799 8.188883 8.319052 8.3119545 8.41173 8.273176
1367505_at 8.221273 8.151753 8.174519 8.185577 8.655056 8.250915 8.479502 8.147155 8.159604 8.4432 8.179446 8.004674
1367506_at 9.787834 9.823777 9.802018 9.859316 9.805847 9.846292 9.90946 9.878561 9.858783 10.187806 9.9391985 9.916392
1367507_at 7.5445266 7.5466976 7.122003 7.4073944 7.5389357 7.3037653 7.5573373 7.241401 7.4559712 7.4062586 7.3255568 7.361681
1367508_at 8.893055 8.877885 8.771303 8.867214 9.078228 8.804105 8.902965 8.806839 8.812426 8.80937 8.70789 8.6703825
1367509_at 9.72217 9.617144 9.53714 9.612182 9.519121 9.592651 9.525488 9.625779 9.6992035 9.564392 9.377773 9.617788
1367510_at 9.8227625 9.748118 9.819183 9.830605 9.809399 9.799779 9.870071 9.868365 9.845041 9.834361 9.7032795 9.694762
1367511_at 8.604853 8.545369 8.586746 8.644004 8.552268 8.5821295 8.667814 8.410216 8.580156 8.6028385 8.619321 8.633202
1367512_at 11.049805 11.0514 10.969158 10.944246 10.909861 10.992346 11.035163 10.895773 11.065523 11.038212 11.010036 11.04836
1367513_at 8.043924 7.7592793 8.284689 8.032659 7.831658 8.420357 8.512423 8.162638 8.242586 7.780288 7.821766 7.943342
1367514_at 8.076085 7.8636093 7.925537 7.942746 8.075304 8.21855 8.138079 8.261726 7.951579 8.102827 8.223215 8.177348
1367515_at 7.8252788 7.7840433 7.914997 7.7188187 7.8172507 7.972231 7.785521 7.6579347 7.8179603 7.754745 7.780119 7.7885265
1367516_at 9.082861 9.131996 9.058556 9.2140665 9.0071945 9.058643 9.189601 9.182783 9.056609 9.110692 8.989331 8.891627
1367517_at 7.9931917 8.276817 7.9490833 8.11091 8.05697 7.8992424 7.8019824 8.201092 8.081437 7.753593 7.659512 7.551546
1367518_at 8.746099 8.78777 8.73266 8.724561 8.705336 8.799983 8.689914 8.945327 8.634036 8.793267 8.722933 8.696353
1367519_at 8.517309 8.531722 8.564459 8.572325 8.667298 8.535436 8.547582 8.62067 8.416243 8.732152 8.49794 8.638539
1367520_at 10.158775 10.000806 9.950739 10.101834 9.918896 10.055045 10.04922 10.075887 10.07999 10.0315 10.04688 10.084859
1367521_at 7.188744 7.2977376 7.3788247 6.7245817 7.3400855 7.3105392 6.982909 7.0661583 7.244212 7.207521 7.3104544 7.426108
1367522_at 9.25462 9.310449 9.291462 9.430291 9.494991 9.446566 9.201018 9.222117 9.393437 9.277171 9.240485 9.358375
1367523_at 8.683183 8.576644 8.541188 8.6301985 8.6068735 8.663817 8.775785 8.530474 8.631674 8.93635 9.046239 8.8571615
1367524_at 7.412707 7.5227046 7.701253 7.5293 7.711444 7.510794 7.3481183 7.5076156 7.5919614 7.567586 7.4557133 7.3980722
1367525_at 9.241582 9.195518 9.279374 9.153381 9.341997 9.251594 9.243539 9.235896 9.229226 9.170861 9.228385 9.197476
1367526_at 9.0972595 8.942543 8.946922 8.981398 8.950396 9.05648 9.1353 9.033123 9.093046 9.057824 9.044194 9.0913
1367527_at 8.310118 8.384793 8.287566 8.574106 8.578618 8.418688 8.5757885 8.452414 8.281463 8.189236 8.362965 7.887271
1367528_at 8.801146 8.865407 8.948497 8.872005 9.068343 8.813272 8.979772 8.98282 9.024179 8.972569 9.312471 8.821452
1367529_at 9.255181 9.520901 9.233203 9.2692795 9.339212 9.331854 9.235601 9.344126 9.316347 9.26618 9.269031 9.307433
1367530_at 7.9081225 7.8862 8.038172 7.9272995 7.606455 7.8105087 7.8735375 7.9922338 7.7304573 7.710308 7.879407 7.756609
1367531_at 10.870206 10.830377 10.779187 10.83263 10.858936 10.759906 10.888716 10.939576 10.867853 11.143081 11.082421 10.80618
1367532_at 11.391614 11.46144 11.383976 11.381725 11.385305 11.323184 11.371773 11.304947 11.319338 11.474833 11.492173 11.287563
1367533_at 8.595839 8.743943 8.5129385 8.675309 8.692778 8.629864 8.610866 8.68483 8.641016 8.8460045 8.6985 8.659462
1367534_at 7.5753994 7.5209494 7.7491055 7.440055 7.648442 7.554823 7.4432445 7.676032 7.591186 7.3922644 7.720719 7.5753984
1367535_at 8.673253 8.703396 8.683424 8.837339 8.883617 8.7794 8.702392 8.534438 8.944638 8.874383 8.575391 8.652979
1367536_at 7.873442 7.7667665 7.645651 7.7597675 7.8657227 7.9157834 7.9961743 7.835781 7.899835 8.513603 8.370474 8.286135
1367537_at 7.87715 8.15906 7.916562 7.893073 8.198908 8.000513 7.9761953 7.9048204 8.082521 8.137678 8.23395 8.055292
1367538_at 7.2657337 7.4087744 7.6274195 7.297327 7.4302998 7.3876524 7.210323 7.2831597 7.251631 7.45726 7.3039117 7.489695
1367539_at 8.5506 8.645063 8.631065 8.729843 8.958868 8.628256 8.611802 8.730549 8.537869 8.736927 8.718428 8.625099
1367540_at 7.638544 8.044104 7.8634615 7.7124987 8.006472 7.675392 7.7309117 7.7410765 8.01259 8.21349 8.232428 8.377013
1367541_at 8.037964 7.97434 7.7823844 7.946975 7.699448 8.082943 8.188307 8.0008135 7.872608 7.982492 8.06358 7.8228054
1367542_at 8.2562275 8.357624 8.325233 8.304388 8.339485 8.388222 8.221312 8.365095 8.232636 8.366397 8.328219 8.294692
1367543_at 8.698233 8.833017 8.770821 8.724881 8.789373 8.682955 8.938429 8.692352 9.079218 8.767127 8.6721115 8.701621
1367544_at 6.9766755 7.3013616 6.9559093 6.838909 7.277699 6.8620787 7.0935154 6.9095645 7.1059356 7.1178193 7.2133446 7.124823
1367545_at 7.486335 7.145113 7.4286833 7.097826 7.3301916 7.388407 7.230971 7.4164486 7.4258447 7.259067 7.3687 7.4239745
1367546_at 10.493978 10.306538 10.079078 10.582223 10.047038 10.373412 10.4807625 10.368365 10.337463 10.5111475 10.146029 10.59941
1367547_at 8.094082 8.210552 8.050047 8.127956 8.257084 8.0964575 8.095976 8.218395 8.166995 8.292142 8.010933 8.10988
1367548_at 8.6164 8.705063 8.625513 8.8310585 8.684868 8.533199 8.63175 8.697771 8.85714 8.877164 8.902708 8.413154
1367549_a_at 10.663918 10.829155 10.777311 10.721048 10.885213 10.714474 10.7145815 10.701069 10.642626 10.780206 10.943798 10.781327
1367550_a_at 8.834712 8.754074 8.568483 8.634589 8.600177 8.603821 8.728832 8.641534 8.70221 8.862591 8.876661 8.725148
1367551_a_at 9.289578 9.288179 9.2993 9.415202 9.164319 9.356782 9.32423 9.369427 9.466593 9.224294 9.259352 9.292991
1367552_at 4.372677 4.1597323 4.247288 4.4091706 4.251208 4.2051535 4.3094087 4.1767693 4.4430757 4.266795 4.1403913 4.5199046
1367553_x_at 12.059842 12.110338 12.084911 12.073935 12.014861 12.030965 12.313428 12.051959 12.077274 11.798728 12.972045 12.395507
1367554_at 4.1764164 4.315893 3.9442325 4.094368 4.1754255 4.0130615 4.0187416 4.090066 4.1075544 4.027045 3.9591696 4.1592875
1367555_at 14.720774 14.682107 14.738573 14.736052 14.718243 14.733453 14.763247 14.707607 14.718243 14.720774 14.707483 14.685689
1367556_s_at 14.559159 14.544072 14.59349 14.564553 14.5372715 14.559159 14.54803 14.548759 14.541562 14.5629635 14.578571 14.512353
1367557_s_at 12.958961 13.031575 12.9381075 13.083528 13.022366 13.106253 13.096191 13.069527 13.078799 13.209149 13.166716 13.043466
1367558_x_at 3.091188 3.1911144 3.0979865 3.220209 3.2101235 3.26949 3.1350036 3.0561368 3.1862562 3.2067955 3.1982915 3.1190898
1367559_at 12.956773 12.902922 12.941965 12.944637 12.869948 12.94511 13.001062 12.951957 12.930744 12.91262 13.028694 12.973273
1367560_at 12.262985 12.086308 12.182123 12.163725 12.224203 12.186989 12.167418 12.253833 12.167895 12.303616 12.231578 12.359477
1367561_at 12.534173 12.332377 12.428178 12.451074 12.448461 12.467261 12.5213375 12.493361 12.494293 12.649235 12.570285 12.702521
1367562_at 8.370773 8.59884 8.473413 8.176138 8.081324 8.378109 8.86606 8.591501 8.508492 8.650621 8.2792 8.247636
1367563_at 8.606633 8.379199 8.655492 8.66539 8.424489 8.518893 8.552117 8.810805 8.652576 8.502274 8.186732 8.091566
1367564_at 5.9738736 5.806119 5.719301 6.0617948 5.9364505 5.8395224 5.5748353 5.806367 5.830244 5.6903434 5.877606 5.8166223
1367565_a_at 13.820121 13.81211 13.818776 13.8671465 13.864364 13.86551 13.824815 13.807091 13.882952 13.728147 13.746344 13.752815
1367566_at 4.111885 3.9841146 3.9232054 3.823489 3.9660566 4.3180075 3.9940646 4.1623125 3.8912883 4.1035404 3.9364662 4.0735893
1367567_at 11.988809 11.93856 11.968968 12.00325 11.974753 11.964654 12.056736 11.987603 11.939348 12.312667 12.266896 12.3199625
1367568_a_at 8.616201 8.430638 9.087907 8.381347 8.597958 8.6044855 8.648141 8.993475 8.635437 8.394491 8.657241 7.9793134
1367569_at 11.934478 11.800581 11.866114 11.891391 11.890263 11.859246 11.925232 11.880976 11.91133 11.889682 11.909149 11.894219
1367570_at 6.76334 6.985373 7.3504744 7.2091556 6.806909 7.0284324 7.13914 7.4027295 7.294151 6.882172 6.9870167 6.4764767
1367571_a_at 5.3414717 5.2913733 5.1281376 5.4837217 5.079385 5.1186113 4.852874 5.000395 5.1971807 5.054948 5.1851454 5.2021685
1367572_at 4.8937383 4.886455 4.807291 4.736246 5.157763 5.30338 4.853533 5.061752 4.9408197 5.0152197 5.1132145 5.0808883
1367573_at 12.346531 12.267829 12.315313 12.347148 12.316084 12.316548 12.426786 12.370426 12.283313 12.688946 12.634208 12.599497
1367574_at 8.101186 8.524336 8.87808 8.3801155 7.9525185 8.244176 8.584844 8.605608 8.552235 8.402114 8.322597 8.359311
1367575_at 11.587934 11.777132 11.686785 11.691883 11.616793 11.746088 11.645959 11.664283 11.582531 11.56675 11.708539 11.504275
1367576_at 13.651042 13.54645 13.702858 13.638943 13.722994 13.687923 13.726829 13.510038 13.50021 13.457133 13.585213 13.356832
1367577_at 7.356755 6.8967285 7.612158 7.7010274 6.855823 7.1667023 7.8355827 7.8380623 8.018791 7.712485 7.209987 8.4457655
1367578_at 10.402665 10.256669 10.34957 10.301685 10.1599045 10.296852 10.410385 10.440508 10.341959 10.455239 10.460724 10.528779
1367579_a_at 11.077163 11.1312 11.04997 11.141567 11.169708 11.134359 11.484696 11.556019 11.56574 11.4124155 11.353763 11.074636
1367580_at 11.514493 11.276742 11.4545 11.494264 11.419895 11.384591 11.527224 11.574886 11.48248 11.7691965 11.572881 11.820725
1367581_a_at 5.938412 5.9136 6.4970393 6.2854767 6.0021152 5.9076734 5.6790147 6.0155897 6.1271996 5.7298827 5.933689 5.8662457
1367582_at 11.698529 11.584635 11.628665 11.723494 11.668536 11.688191 11.739299 11.733288 11.72396 11.955367 11.774551 11.980747
1367583_at 13.416701 13.435868 13.361316 13.433874 13.3492985 13.402125 13.416071 13.42288 13.387619 13.438863 13.490878 13.440676
1367584_at 7.9826326 8.1578865 8.368219 8.27928 7.7464976 8.370029 8.301266 8.216543 8.165735 7.9275665 7.715283 7.708272
1367585_a_at 11.061582 11.288772 11.104441 11.161263 11.096711 11.246925 11.224034 11.315861 11.069995 11.1787815 11.029329 10.94892
1367586_at 12.928515 13.05338 12.946322 13.065296 12.876083 13.045035 12.886488 13.007158 12.957386 12.868885 12.727465 12.905605
1367587_at 3.4634612 3.1611729 3.3746786 3.576243 3.3646214 3.362532 3.3315856 3.3511865 3.4876583 3.436681 3.3285134 3.2928627
1367588_a_at 11.559666 11.437618 11.536737 11.49489 11.519873 11.561699 11.74227 11.534399 11.548143 11.716512 11.720294 11.724254
1367589_at 9.650516 9.709545 9.630129 9.67872 9.788759 9.793903 9.799029 9.771484 9.882 10.5435915 10.386096 10.26075
1367590_at 10.81656 10.801009 10.818492 10.925018 10.7834835 10.985172 11.08746 10.94034 11.111432 11.229422 11.185922 11.087426
1367591_at 10.209463 10.167351 10.119328 10.175236 10.252399 10.300437 10.194455 10.235387 10.212974 10.481724 10.356623 10.529712
1367592_at 3.6943455 3.6249104 3.5528462 3.4030507 3.228833 3.3126886 3.2717285 3.5467553 3.5436432 3.4344773 3.5133867 3.55384
1367593_at 8.548761 7.98752 8.440395 8.296708 8.235325 8.506654 8.193656 8.256677 8.64667 7.716196 8.300925 8.063121
1367594_at 9.013859 8.944439 9.201078 8.801279 9.103142 8.948267 8.902489 9.15597 8.998657 8.95158 8.723015 8.783545
1367595_s_at 13.67714 13.620155 13.657937 13.660758 13.64914 13.639479 13.681312 13.6021185 13.743669 13.3656645 13.474972 13.464349
1367596_at 12.286804 12.134513 12.245766 12.254989 12.237678 12.215987 12.35058 12.313704 12.290885 12.434874 12.342009 12.433477
1367597_at 12.103824 11.954105 12.026654 12.001927 11.9718275 12.023601 12.1450405 12.112743 12.042536 12.276154 12.238944 12.272433
1367598_at 14.128106 14.136602 14.153049 14.134397 14.076523 14.087055 14.14279 14.141392 14.026504 14.02027 14.073655 13.898105
1367599_at 12.281391 12.025745 12.097797 11.980115 12.249432 12.242604 12.319911 12.262674 12.317884 12.121075 12.062683 12.161711
1367600_at 5.488238 5.1187077 5.566324 5.5753145 5.493034 5.439068 5.6169863 5.571387 5.3769484 5.4642906 5.3976374 5.3300104
1367601_at 8.651548 8.611767 8.574408 8.821423 7.903284 8.391121 7.569213 8.373785 8.613656 8.092154 7.5839396 8.18968
1367602_at 10.097053 9.96039 9.970151 10.398364 9.45168 9.759937 9.142041 9.766075 10.008199 9.533334 9.106909 9.644091
1367603_at 11.451356 11.419115 11.251437 11.424765 11.305306 11.52068 11.502669 11.377254 11.411522 11.350194 11.369596 11.238373
1367604_at 11.380665 11.208907 11.307666 11.435851 11.388536 11.24568 11.132072 11.191777 11.507265 10.776737 11.098967 10.962506
1367605_at 11.021677 11.05988 11.115143 11.079442 10.991237 10.9499 11.150545 11.011746 11.096889 11.133908 11.024752 11.021128
1367606_at 12.3811655 12.234498 12.297328 12.313479 12.311583 12.362178 12.419377 12.342878 12.309048 12.622954 12.53858 12.659122
1367607_at 12.707437 12.579146 12.570839 12.649144 12.631389 12.6369095 12.664067 12.62655 12.680228 12.796367 12.777073 12.723378
1367608_at 5.050476 5.209159 5.306544 4.895772 5.0759063 5.099144 4.790493 4.8743525 4.957441 5.138336 5.0649137 5.252512
1367609_at 11.764263 11.762866 12.136107 11.685679 11.811362 12.132821 12.105714 11.787262 11.641961 11.966905 11.431682 11.474737
1367610_at 12.415466 12.338332 12.365185 12.38997 12.41219 12.347493 12.508673 12.400859 12.39741 12.614442 12.546766 12.58385
1367611_at 5.04691 5.0317144 5.001361 5.0547485 4.66497 5.1237574 5.4755063 4.9721227 5.0460086 5.365535 4.9575076 5.134619
1367612_at 14.097762 14.044776 14.075774 14.091082 14.020087 14.071154 14.099106 14.041571 14.079758 14.038025 13.996423 14.039324
1367613_at 12.9624195 12.956973 12.934472 13.031047 12.899682 12.966643 13.001799 12.965431 12.98537 12.962768 12.954344 12.991052
1367614_at 6.9863963 7.49139 7.9294224 7.133724 6.9945908 7.2532945 7.474513 7.4207582 7.5505075 7.267873 7.108822 7.2355094
1367615_at 4.2409344 4.1903014 4.170453 4.1241035 4.046935 4.258773 4.2696953 4.265324 4.1940894 4.1724997 4.218939 4.0052953
1367616_at 4.381431 4.1561975 4.400099 4.36819 4.2826786 4.1299677 4.363414 4.33344 4.522805 4.2628646 4.2713785 4.275566
1367617_at 9.375528 9.516293 9.530031 9.482637 9.446953 9.466472 9.550247 9.65598 9.830674 10.256287 10.244433 9.968724
1367618_a_at 11.188158 11.023478 11.059284 11.160615 11.123282 11.166618 11.216188 11.268756 11.168174 11.368131 11.299053 11.411991
1367619_at 12.958353 12.901269 12.9676285 12.964891 12.920337 12.96835 12.946108 12.887077 12.950433 12.639386 12.66607 12.647287
1367620_at 12.700188 12.751112 12.690987 12.7568245 12.65599 12.777073 12.7426405 12.747151 12.763063 12.862358 12.767522 12.809358
1367621_at 8.349302 8.620808 8.492839 8.601312 8.682463 8.371409 8.464124 8.614307 8.535211 8.671378 8.823596 8.518235
1367622_at 12.43009 12.371428 12.354012 12.407685 12.425338 12.405702 12.470318 12.400993 12.440284 12.465919 12.404478 12.356777
1367623_at 12.257944 12.130086 12.133461 12.262089 12.148254 12.190697 12.341139 12.249961 12.275533 12.320759 12.300817 12.292931
1367624_at 10.905622 10.972514 11.0398445 10.858009 11.245641 11.022228 11.12757 10.997969 11.074977 11.386058 11.234065 11.017947
1367625_at 13.287646 13.14081 13.23726 13.23575 13.215871 13.24842 13.289451 13.245773 13.244266 13.471892 13.398578 13.4537525
1367626_at 4.9516134 4.758849 4.917615 4.784953 5.0704703 4.8807764 4.6269026 4.6853447 4.7509813 4.9457955 4.8026304 5.1676617
1367627_at 8.312141 8.276457 8.099109 8.136682 8.020027 8.098378 8.280478 8.36686 8.272205 7.9924326 8.552488 8.045226
1367628_at 6.386084 6.7614083 6.861937 6.3455267 6.073871 6.368115 6.2583447 6.4319906 6.839276 5.793116 5.5005884 5.8747745
1367629_at 12.123347 12.113768 12.043989 12.085428 12.165995 12.104371 12.1778965 12.056375 12.147234 12.255934 12.256875 12.122697
1367630_at 12.383121 12.262597 12.339176 12.404154 12.327333 12.3404665 12.451854 12.364675 12.401808 12.478038 12.47865 12.554039
1367631_at 5.787634 6.380767 7.2735014 5.708809 6.13144 6.047665 6.1667566 6.802002 7.307499 7.333626 6.2086663 6.547974
1367632_at 10.617165 10.6971855 10.479202 10.5371275 10.188042 10.585612 10.389379 10.70228 10.661937 11.110778 10.85838 11.032329
1367633_at 10.100388 10.391929 10.052964 10.154955 9.806146 10.191323 10.087509 10.326126 10.30848 10.991478 10.695127 11.0734005
1367634_at 12.521069 12.385142 12.408067 12.461166 12.480099 12.500566 12.572057 12.527547 12.494497 12.760503 12.65697 12.691044
1367635_at 12.914748 12.847638 12.806708 12.783528 12.803367 12.895778 12.78021 12.886363 12.808222 12.816001 12.740559 13.066532
1367636_at 7.992243 7.728256 7.7329483 7.990801 8.009668 7.7462263 8.050099 7.9089737 8.108892 8.565617 8.266304 8.431709
1367637_a_at 11.05395 11.18255 11.072225 11.21775 11.1670265 11.15911 11.084261 11.133353 11.105104 11.026441 11.072706 10.903077
1367638_at 9.696699 9.637693 9.6468 9.597351 9.61821 9.714898 9.69514 9.857049 9.807988 10.409058 10.249582 10.302743
1367639_a_at 12.809092 12.745696 12.766127 12.826666 12.768675 12.809489 12.817699 12.709471 12.730955 12.695115 12.681179 12.717491
1367640_at 12.634484 12.358972 12.530845 12.495206 12.559208 12.499795 12.648906 12.563663 12.519457 12.825642 12.764952 12.8267
1367641_at 13.536391 13.443075 13.493071 13.535281 13.487775 13.450482 13.560747 13.453525 13.442909 13.550568 13.558793 13.561205
1367642_at 11.153731 11.008541 10.978498 11.055623 11.036051 11.17388 11.107786 11.134058 11.203814 11.791608 11.70435 11.595258
1367643_at 11.798295 11.609668 11.494577 11.729149 11.623581 11.47078 11.570181 11.5665455 11.605655 11.491848 11.486458 11.636093
1367644_at 7.8085656 7.745696 7.707245 7.8323975 7.787223 7.686645 7.378622 7.749059 7.5932784 7.9635367 7.807873 8.147525
1367645_at 12.804269 12.67001 12.709335 12.815216 12.712251 12.791274 12.843905 12.805114 12.825785 13.039058 12.924615 13.027398
1367646_at 12.212318 12.475239 12.388197 12.227783 12.474512 12.29574 12.320636 12.342002 12.269675 12.208642 12.348304 12.61846
1367647_at 14.17526 14.2027445 14.201557 14.226961 14.193307 14.16381 14.181437 14.181437 14.197007 13.991661 14.017287 14.110094
1367648_at 6.094461 6.1483455 6.0160074 5.856695 6.334675 5.9883857 5.9280252 6.1413207 6.264402 9.077171 8.679252 8.172437
1367649_at 6.231936 6.419507 6.3767667 6.4311156 6.522686 6.2627144 6.2928514 6.334185 6.425443 6.047113 6.256425 6.141204
1367650_at 6.6584654 6.5534706 6.9220405 6.7372475 6.646953 6.5709534 6.786107 6.7478437 6.7715464 7.022575 6.7913065 6.5527005
1367651_at 10.304815 10.24629 10.237322 10.247482 10.198134 10.178906 10.350409 10.36212 10.204949 10.887728 11.064502 10.9901285
1367652_at 8.897306 8.671616 8.91679 8.567535 9.106292 8.970097 8.922076 8.819945 9.002155 9.488098 9.280848 9.122531
1367653_a_at 12.278684 12.407883 12.268154 12.253877 12.321545 12.499414 12.302146 12.318824 12.328485 12.330978 12.380713 12.268078
1367654_at 8.6995945 8.71007 8.345439 8.667393 8.988895 8.346904 8.586049 9.078861 8.912128 8.7682905 8.728356 8.411796
1367655_at 8.006918 8.1064 8.250328 7.9642477 7.549748 7.7627745 8.129626 8.070494 8.119465 8.893327 8.864203 9.103318
1367656_at 10.818254 10.783713 10.739354 10.867351 10.745292 10.853738 10.895232 10.786803 10.958335 11.100535 11.104113 10.983027
1367657_at 12.55437 12.494468 12.559264 12.642593 12.477697 12.493345 12.440073 12.652387 12.705239 12.480803 12.5583 12.635962
1367658_at 6.5626926 6.584659 6.437664 6.233596 6.447955 6.606295 6.687613 6.774736 6.387897 6.6852984 6.777147 6.6349263
1367659_s_at 11.127302 10.917195 10.935588 11.146584 10.835814 11.190106 11.577599 11.071119 11.824983 13.407572 13.008669 13.027556
1367660_at 6.0885262 5.628612 6.1909137 6.1080947 6.232774 6.0426364 6.0798125 6.400599 6.2127056 6.499649 6.3772974 6.5054135
1367661_at 7.0818467 7.1748543 7.7888365 6.9484267 6.876429 7.068652 7.1157503 7.1038632 7.2976503 6.85211 6.7256327 6.5539384
1367662_at 12.506311 12.655859 12.548143 12.597982 12.584637 12.613823 12.502123 12.583682 12.599888 12.591093 12.471328 12.460566
1367663_at 11.816341 11.668679 11.588919 11.7666445 11.539131 11.590547 11.794928 11.797447 11.771213 11.656052 11.906351 11.730341
1367664_at 4.0490055 4.316265 4.4534793 4.3575115 4.3929114 3.9963078 4.351646 4.403319 3.8260763 4.3768134 4.4957833 4.442772
1367665_at 4.2164507 4.049023 4.174769 4.278942 4.193867 4.1972766 4.0752277 4.0927615 4.3721457 4.0031166 4.5074306 4.3631454
1367666_at 9.992979 10.32615 10.190715 10.175347 10.243217 10.164077 10.240208 10.15417 10.043022 10.232697 10.128507 9.9170265
1367667_at 11.856324 12.026595 11.559201 11.653155 11.333449 11.725192 11.976328 11.744878 11.3721075 12.743633 12.685535 12.647448
1367668_a_at 6.779367 7.157069 6.825005 7.0554442 6.6168723 6.546253 6.8886557 6.9791026 7.1790686 13.137814 12.915071 12.779164
1367669_a_at 10.0438 10.079536 10.18217 10.053191 10.042883 10.162456 9.9521 10.0933895 10.325601 10.521502 10.330117 10.54665
1367670_at 11.014291 10.723804 10.725496 10.896886 10.800954 10.672224 10.630337 10.882103 10.720431 10.749492 10.643043 10.5349865
1367671_at 9.354144 9.417757 9.312349 9.389952 9.233189 9.342832 9.399983 9.434469 9.502592 9.352948 9.269039 9.15201
1367672_at 11.952974 11.972114 11.909548 11.851897 11.880565 11.9676895 11.907719 11.945535 11.971111 12.189988 12.133929 12.164059
1367673_at 11.098002 10.922276 10.979458 11.07382 10.940914 10.920466 10.916313 10.994391 10.894681 10.759191 10.679081 10.514009
1367674_at 9.429274 9.509797 9.449338 9.607494 9.441734 9.455414 9.505793 9.629784 9.633223 9.868062 9.900788 9.696837
1367675_at 9.233114 9.116169 9.090121 9.311168 9.106379 9.167017 9.22912 9.222315 9.231099 9.160189 9.061397 9.164399
1367676_at 8.023294 8.044453 7.9588017 7.90895 7.4917927 7.841577 8.212889 8.4646015 8.079083 7.1168904 7.262321 6.8578362
1367677_at 11.842081 11.653363 11.788435 11.684027 11.629675 11.625602 11.82099 11.840689 12.036822 11.743673 11.712196 11.804091
1367678_at 11.168893 11.312499 11.252804 11.304558 11.520539 11.362185 11.347004 11.413012 11.387849 11.386397 11.28156 11.358539
1367679_at 9.887586 10.138261 10.5912695 10.000461 9.617017 9.907535 10.494047 10.217045 10.120884 9.122159 9.768437 8.860398
1367680_at 12.127211 12.204031 12.2081785 12.326102 12.2006235 12.2262 12.228523 12.20581 12.311513 12.929041 12.829443 12.995771
1367681_at 10.19668 10.0519 10.0174465 10.09884 9.91233 10.060536 10.003463 10.264693 10.09184 9.902329 9.865113 9.854746
1367682_at 6.640303 6.6345096 6.582022 6.5913243 6.4468694 6.576459 6.542771 6.481532 6.406783 6.4809527 6.4125876 6.435867
1367683_at 9.910951 10.237323 10.095813 10.259204 10.05706 10.277294 10.084486 10.378289 10.423116 9.856318 9.694256 9.386483
1367684_at 3.922092 4.1969676 4.1606507 4.0424705 4.046935 4.2314878 4.1803107 4.296478 4.190876 4.0423174 4.194339 4.1111574
1367685_at 12.224085 12.115018 12.150607 12.212187 12.158452 12.161712 12.248898 12.161156 12.13498 12.442794 12.329002 12.354992
1367686_at 11.928738 12.134476 12.100659 11.991962 12.108763 12.056857 12.002085 11.951502 12.03356 12.11179 12.139302 12.242075
1367687_a_at 8.577341 8.658158 8.652082 8.417477 8.698252 8.517097 8.545119 8.772551 8.620833 8.754671 8.393467 8.391042
1367688_at 8.2381525 8.395209 8.236909 8.262332 8.254784 8.249544 8.405323 8.235434 8.327542 8.355743 8.525915 8.55677
1367689_a_at 7.712441 7.7397003 7.6162276 7.401514 7.455157 8.36433 8.412746 7.747247 8.022665 11.284189 11.419911 11.747845
1367690_at 11.638823 11.484667 11.482369 11.6560955 11.485133 11.483208 11.563039 11.595769 11.6267605 11.576056 11.392489 11.687983
1367691_at 10.9993105 11.391906 10.812549 10.612879 10.911569 11.026882 11.497444 10.827532 10.734799 10.652713 11.470201 10.867458
1367692_at 3.8448107 3.5867822 3.7220402 3.6676443 3.8283784 3.7594788 3.6161199 3.7710862 3.6937275 3.5402672 3.6391711 3.6051373
1367693_at 9.895449 9.896711 10.00685 10.10602 9.980375 9.885223 10.211656 10.087047 10.040542 9.948133 10.238412 9.959916
1367694_at 11.288397 11.208396 11.182535 11.257148 11.180795 11.416062 11.30204 11.308669 11.563744 12.168997 12.025173 12.052665
1367695_at 12.329487 12.393351 12.382396 12.383838 12.379355 12.3211355 12.262351 12.303318 12.239572 12.197607 12.110778 11.960001
1367696_at 8.211252 8.011967 8.056413 7.9766955 7.777861 7.941798 8.169392 8.06352 8.203424 8.12422 8.294462 8.246139
1367697_at 10.235863 10.521983 10.500673 10.362651 10.579271 10.460627 10.181708 10.540016 10.509088 10.481991 10.3629 10.313933
1367698_a_at 9.221048 9.199838 9.215099 9.161125 9.055488 9.012665 9.159925 9.273419 9.153095 9.087047 9.093092 8.877495
1367699_at 6.7992916 6.8873687 6.8176394 6.683816 6.8007274 6.9853525 6.8973265 6.8095016 7.096657 6.7785482 6.826665 7.041351
1367700_at 4.049063 4.212231 3.8655667 3.7638702 4.1722755 4.226989 4.202822 3.8641343 4.043166 4.098819 3.9727783 4.167015
1367701_at 6.679908 6.628071 6.8250732 6.7131376 6.4811063 6.405141 6.610464 6.5337377 6.639368 7.010983 6.4227257 6.876721
1367702_at 12.551678 12.705461 12.633847 12.78916 12.61953 12.686699 12.494358 12.632661 12.692886 12.609204 12.444768 12.3963995
1367703_at 3.8948667 3.852816 3.7228746 3.744069 3.7339838 3.9783752 3.8348482 3.538639 3.8665888 3.6888576 3.741343 4.0376177
1367704_at 8.695888 8.657373 8.729526 8.847307 8.69294 8.678645 8.733897 8.776266 8.763055 8.763307 8.935357 8.630383
1367705_at 8.783836 8.829981 8.987052 8.763355 8.842286 9.092909 9.049572 8.963414 9.008922 9.104594 9.023361 9.042488
1367706_at 11.037281 10.995703 11.02874 11.0220175 11.03132 11.1893215 11.025398 11.023433 11.020532 11.082802 11.029029 10.929654
1367707_at 8.538521 10.476073 9.466768 9.346084 8.545904 10.73318 9.801348 9.700228 8.973358 11.091001 10.457141 10.785671
1367708_a_at 10.039099 11.606037 10.796511 10.77527 9.900482 11.790215 11.152012 11.026752 10.44997 12.404733 11.912972 12.2484665
1367709_at 9.8597355 9.854999 9.60625 10.012969 9.726845 9.073539 9.520557 10.120585 9.337787 10.62043 10.103344 10.279535
1367710_at 10.459952 10.272209 10.253256 10.232783 10.086433 10.23148 10.5048485 10.315346 10.463161 10.393456 10.622649 10.628343
1367711_at 11.159447 11.302419 11.174149 11.205436 11.224927 11.185288 11.339693 11.203654 11.330725 11.389863 11.522655 11.173515
1367712_at 6.292373 6.513256 6.6402645 6.34164 6.3422985 6.434757 6.321655 6.6832037 6.8207817 6.5564146 6.4985356 6.6338797
1367713_at 9.2219925 9.38003 9.160122 9.314394 9.210804 9.445512 9.420888 9.237334 9.416011 9.616823 9.422586 9.268425
1367714_at 7.377981 7.664774 7.3624377 7.62109 7.2537155 7.2946196 7.426899 7.695929 7.323861 7.661148 7.7148914 7.478973
1367715_at 10.537017 10.265572 10.184345 10.367598 10.286253 10.100968 10.368549 10.456593 10.600064 10.285308 10.160092 10.000228
1367716_at 8.245363 8.5681095 8.464306 8.478483 8.432268 8.471796 8.513626 8.27833 8.47131 8.547512 8.454157 8.354761
1367717_at 12.554863 12.436143 12.499453 12.501805 12.418066 12.460458 12.569706 12.566696 12.582607 12.753568 12.651057 12.699179
1367718_at 8.859898 8.842965 8.846671 9.00191 8.887854 8.776508 8.926769 8.989804 8.93223 9.108447 9.223007 9.107982
1367719_at 9.828236 9.835687 9.890374 9.914237 9.931295 9.919182 9.905204 9.936321 9.77583 9.91207 10.039923 9.696381
1367720_at 11.4331875 11.190635 11.2004795 11.294884 11.230955 11.303199 11.233135 11.345305 11.34982 11.367486 11.219022 11.290355
1367721_at 10.800657 11.363145 11.799767 11.029765 11.139404 11.168675 11.426639 11.159431 11.799147 11.05653 11.320689 11.174357
1367722_at 6.829419 6.9840846 7.1481566 7.0041294 6.8329263 7.197683 7.099144 7.1356044 7.2559123 7.665881 7.9034815 8.2249365
1367723_a_at 8.200232 8.059145 8.032102 8.047096 8.0225315 8.107077 8.162949 8.339876 8.066917 8.034517 8.212116 8.192524
1367724_a_at 10.291637 10.346333 10.37491 10.440841 10.351374 10.318516 10.404199 10.212834 10.538058 10.403296 10.3730545 10.48825
1367725_at 7.9800653 7.8973827 9.127752 7.7653365 8.524221 7.8483567 7.7372327 7.916051 9.144569 7.9999065 8.841475 8.604089
1367726_at 6.7670183 6.6577325 6.4925227 6.6752596 6.5767784 6.555543 6.3114786 6.5986085 6.672228 6.5731173 6.4736857 6.6872497
1367727_at 8.1075115 8.154449 8.117445 8.026195 8.242542 8.314665 8.107189 8.208066 8.076437 8.260254 8.132306 8.20582
1367728_at 7.5498824 7.567188 7.6712337 7.6153717 7.353448 7.5351343 7.718818 7.5260406 7.4924393 7.425867 7.377738 7.1511455
1367729_at 11.8648615 12.383887 12.052139 12.396464 12.430877 11.863982 11.626179 11.904156 12.691201 12.531376 11.789015 11.455814
1367730_at 9.822742 9.928602 9.84744 9.843699 9.866226 9.889794 9.919905 9.728628 9.743327 9.825001 9.826666 9.726171
1367731_at 8.119631 8.233902 8.353574 8.043862 8.304637 8.313317 8.621783 8.486466 8.343647 8.090606 7.989705 8.344751
1367732_at 8.899289 8.976553 8.837855 8.970837 8.869951 9.086969 9.262703 9.135057 9.128494 9.173973 9.170165 8.986416
1367733_at 6.7030153 7.9812503 7.3847704 6.978143 6.5618715 7.385443 8.004195 7.013189 7.397857 7.1710978 7.475868 7.1680346
1367734_at 7.988956 8.128403 8.113941 7.860596 7.84884 8.0060215 8.126358 8.144133 7.9500384 7.968702 8.213942 8.215872
1367735_at 11.718089 11.937267 11.814776 11.916303 11.677389 11.929869 11.958165 11.647717 11.915483 12.183542 12.176625 12.040623
1367736_at 9.6798 9.685969 9.687035 9.8853655 9.810498 9.686874 9.684481 9.753581 9.642974 9.579067 9.640405 9.6069145
1367737_at 10.849682 10.812973 10.814926 10.875107 10.786374 10.7713585 10.735703 10.9522915 10.681216 11.197084 11.259727 11.245442
1367738_at 7.074859 7.0810747 6.8546257 6.9027505 6.9517574 6.7275167 7.0698767 6.8171315 7.028981 6.764942 7.077914 6.9473047
1367739_at 4.128183 4.263674 4.2611876 4.338588 4.106655 4.1935844 4.245775 4.369288 3.996011 4.214828 4.2896423 4.059864
1367740_at 6.4524508 6.428315 6.4939713 6.4968395 6.126236 6.3061438 6.5024695 6.527936 6.6145344 6.031158 6.400019 6.259755
1367741_at 9.544263 10.002308 11.288494 9.690449 10.417363 10.576599 9.730117 9.995655 10.895621 11.249648 10.565379 10.852732
1367742_at 5.6127067 5.449387 5.8362045 5.5728154 5.6098523 5.6513734 5.6290627 5.7037477 5.6071644 7.451136 6.5690336 6.9625454
1367743_at 6.556088 6.773687 6.7703476 6.560661 6.712889 6.7578154 7.064673 6.5686116 6.969547 6.8846188 7.242684 6.987821
1367744_at 6.5269127 6.0852523 6.461888 6.1973357 6.328159 6.3571944 6.033898 6.256557 6.031861 6.24159 6.1932416 6.3575363
1367745_at 8.744982 8.702256 8.767232 8.733215 8.705357 8.674013 8.751834 8.768892 8.691244 8.40225 8.674858 8.653114
1367746_a_at 8.717975 8.425768 8.373817 8.565781 8.501921 8.453505 8.319834 8.521444 8.578886 8.895973 8.657747 8.972265
1367747_at 8.386646 8.273163 8.433657 8.30526 8.375265 8.278402 8.352861 8.277061 8.404444 8.159258 7.943788 8.340784
1367748_at 9.488887 9.61139 9.433027 9.567369 9.517648 9.395478 9.5602455 9.714154 9.810703 9.649903 9.324929 9.555293
1367749_at 3.8569748 3.2577522 4.3629675 3.229581 3.4395688 3.4443598 3.8153377 4.0014944 3.1771393 3.458483 3.7799702 3.5385475
1367750_at 9.204092 9.368517 9.344367 9.317932 9.374835 9.444725 9.249951 9.227294 9.265004 8.720838 8.564838 8.662329
1367751_at 8.130888 8.262608 7.884009 7.90473 8.005191 7.9846153 8.239572 7.9611883 8.013423 7.6570964 7.996443 8.0909
1367752_at 8.721116 8.755361 8.7952175 8.931515 8.810244 8.721793 8.711472 8.785635 8.619468 8.977084 8.619495 8.511987
1367753_at 7.414766 7.7043486 7.5238194 7.237914 7.611957 7.3970366 7.4640217 7.4861903 7.446562 7.63888 7.5937357 7.4859705
1367754_s_at 10.695151 10.477351 10.703057 10.783027 10.810881 10.399655 10.577341 10.647171 10.832654 10.850128 10.967236 10.557608
1367755_at 13.500809 13.578563 13.609806 13.55178 13.576624 13.517891 13.447387 13.511961 13.531624 13.40155 13.266047 13.328252
1367756_at 9.670248 9.564916 9.687179 9.6964035 9.9662 9.817112 9.711998 9.909205 9.759869 9.830911 9.948002 9.843805
1367757_at 12.383395 12.27535 12.253046 12.354792 12.318357 12.338083 12.319292 12.254752 12.273796 12.300708 12.379747 12.236656
1367758_at 8.40823 8.368132 8.303792 8.326849 8.544258 8.505592 8.230347 8.716048 8.582553 7.4002805 7.542813 7.340641
1367759_at 9.130172 9.02734 8.726357 8.746786 8.861895 8.730714 8.827644 8.740749 8.410069 8.597573 8.494047 8.504125
1367760_at 8.557217 8.717709 8.546051 8.713947 8.732735 8.502661 8.683026 8.642878 8.68765 8.715717 8.763635 8.5803995
1367761_at 7.8331485 8.103152 7.8508964 8.172683 7.934558 7.826926 7.930527 7.9421387 7.8547997 8.34951 8.012768 8.287129
1367762_at 5.039256 4.9172235 4.939129 4.81964 4.687248 4.9154177 4.9574823 4.942089 5.0538683 4.629989 4.8794975 4.762948
1367763_at 11.435437 11.546077 11.517088 11.528199 11.482404 11.643951 11.438721 11.454912 11.509108 12.01527 11.58555 11.660658
1367764_at 8.40642 8.37124 8.530848 8.265869 8.25461 8.821333 8.647377 8.543264 8.579151 8.099789 8.206584 8.301876
1367765_at 9.789466 9.959113 9.282667 9.761373 10.50232 10.364761 9.87874 10.366922 10.146334 9.890129 9.810222 10.195905
1367766_at 11.056171 10.802577 10.757723 10.918001 10.805193 10.925956 10.981856 11.025051 10.964583 11.29648 11.211931 11.485953
1367767_at 10.540528 10.586005 10.667211 10.641178 10.605679 10.689722 10.539173 10.573978 10.754133 11.363523 11.11592 11.265764
1367768_at 5.1689835 4.935859 5.0542965 5.006605 5.119189 5.040876 4.9162784 5.0492554 4.975984 5.235073 5.218207 5.235997
1367769_at 8.52021 8.805761 8.663263 8.675278 8.700508 8.630798 8.751307 8.688135 8.7306595 8.651253 8.697504 8.742024
1367770_at 10.139147 10.09804 10.124836 10.080518 10.127953 10.187819 10.259806 10.205873 10.291903 10.712511 10.513705 10.60851
1367771_at 9.310402 10.044624 10.985676 9.536701 10.185834 10.111762 9.616478 10.057476 10.86741 9.679313 9.60964 9.644184
1367772_at 8.177748 8.286853 8.051357 8.349164 8.4253235 8.09711 8.296674 8.279463 8.145915 8.190253 8.237163 8.262219
1367773_at 10.535957 10.705776 10.508689 10.560228 10.4045515 10.554073 10.709194 10.588679 10.395475 10.905025 10.683668 10.794378
1367774_at 13.226354 13.09836 13.176487 13.076245 13.207472 13.185485 13.198924 13.151661 13.162904 13.322774 13.406876 13.192245
1367775_at 12.716361 12.227077 12.707522 12.649709 12.639181 12.612783 12.508811 12.410191 11.286703 11.846774 11.780811 11.979239
1367776_at 6.4532394 6.0988646 6.4203196 6.812631 5.421244 6.612528 6.7601943 7.816262 6.7278857 4.901766 4.7087173 4.982941
1367777_at 11.560303 11.098724 11.217983 11.392423 11.337793 11.503473 11.447131 11.513629 11.690969 12.77948 12.565311 12.432041
1367778_at 9.472975 9.488695 9.509693 9.486561 9.531914 9.411724 9.375191 9.4174 9.390961 9.4123745 9.41527 9.485104
1367779_at 6.619269 6.576787 6.840377 6.8309712 6.7308974 6.558366 7.055438 6.7737823 6.5556607 6.6690006 6.8011007 6.293588
1367780_at 7.2121043 7.193802 7.0003934 7.2103596 6.7240744 7.4267364 7.2523627 7.389278 7.450667 6.4827676 6.4859643 6.495385
1367781_at 3.617111 3.6515825 3.7614381 3.5981157 3.7458403 3.6529562 3.6117883 3.6185236 3.5806293 3.8245656 3.5792162 3.6206982
1367782_at 4.1532574 4.205877 4.4876366 4.49817 4.453279 4.4195347 4.150802 4.066063 4.5687494 4.278015 4.1090727 4.469576
1367783_at 11.914308 11.932184 12.007897 11.96782 11.938696 11.960254 11.848476 11.820961 12.026869 11.790026 11.7613325 11.880282
1367784_a_at 13.01459 12.810294 12.931033 12.978022 12.884971 12.785651 12.892318 12.955149 12.943047 12.814377 12.621691 13.09195
1367785_at 4.5245376 4.428707 4.327594 4.659057 4.4930468 4.3789244 4.0756006 4.069704 4.3964357 4.655004 4.40016 4.489917
1367786_at 10.506127 10.0090885 10.213319 9.836414 10.15642 10.435755 10.474354 10.401441 10.49957 9.667628 10.563555 10.210732
1367787_at 5.6997027 5.5071235 5.6048784 5.6384096 5.789033 5.7056518 5.900509 5.893627 5.5716248 5.856803 5.919093 6.0002303
1367788_at 7.936447 7.9058514 7.8311844 8.083212 7.939287 7.898746 7.916029 8.025509 8.043843 7.6562533 7.810396 7.780129
1367789_at 7.528513 7.6707315 7.6154284 7.5835 7.6592836 7.58809 7.481733 7.7412543 7.534197 7.227375 7.563784 7.559429
1367790_at 9.775219 9.980981 9.860894 9.800757 9.990282 9.859869 10.0356 9.862722 10.019111 10.09535 10.074248 10.138015
1367791_at 7.3749866 7.235411 7.357624 6.992298 7.3733344 7.212845 7.1734247 7.234939 7.47363 7.2246137 7.094249 7.0452347
1367792_at 4.083916 3.8278093 4.262628 4.3854246 4.004365 4.2673516 4.038661 4.291278 4.1660385 4.247642 4.1136274 4.0642056
1367793_at 13.134295 13.044679 13.076972 13.138252 13.046792 13.0500145 13.133705 13.089425 13.181758 13.010757 13.02332 12.8526945
1367794_at 6.4355483 6.664153 6.4026284 6.7177715 6.4959445 5.8320994 6.0353127 6.8780465 5.1459208 5.8256383 4.708187 9.19648
1367795_at 7.52616 7.909099 8.168207 7.653695 8.033668 8.036275 7.91456 8.036569 8.330356 8.364913 8.153994 8.198476
1367796_at 8.557828 8.378941 8.4398775 8.540588 8.53558 8.462431 8.387922 8.625365 8.486481 8.744876 8.722491 8.292466
1367797_at 6.8096104 6.6083083 6.833013 6.6464067 6.618961 6.698485 6.886963 6.888022 6.695704 6.818033 6.7099504 7.1330795
1367798_at 12.367337 12.5736265 12.560544 12.49804 12.535569 12.533422 12.377021 12.477971 12.509041 12.423666 12.414473 12.210614
1367799_at 5.4366293 5.200057 5.714484 5.207514 5.4662933 5.371566 5.5872154 5.553673 5.485469 5.3897305 5.105639 5.03927
1367800_at 6.72285 6.4033585 6.7304764 6.4135056 6.6135426 6.7171063 6.635143 6.5073414 6.6988735 6.428415 6.115633 6.455498
1367801_at 9.429266 9.517251 9.356447 9.213153 9.376983 9.295581 9.295683 9.429976 9.438629 9.419622 9.262957 9.279273
1367802_at 9.420641 9.671065 9.032896 9.630941 9.585335 8.878956 9.34397 9.767284 9.480289 9.322169 9.159285 9.928874
1367803_at 6.4671264 6.713414 6.5746922 6.4858284 6.9250054 6.342131 6.3445206 6.6758738 6.44233 6.8730993 6.899871 6.756443
1367804_at 12.925126 12.663853 12.8267355 12.6904 12.866166 12.851038 12.733605 12.8892565 12.630489 12.939987 12.891854 12.888875
1367805_at 4.7692013 4.793623 4.7478333 4.983219 5.0983524 4.6523166 4.853099 4.8349614 4.9048686 4.6212506 4.693155 4.8834705
1367806_at 5.36695 5.2464895 5.2112255 5.332854 5.177739 5.240225 5.0923195 5.2102942 5.4193954 5.196006 5.220439 5.107982
1367807_at 9.136808 9.118 8.353339 9.082863 9.0272665 9.085287 9.251075 9.205247 9.082188 9.06374 9.207532 9.212622
1367808_at 10.39797 10.394105 10.326891 10.4825 10.251688 10.379602 10.720845 10.232884 10.482794 10.511254 10.553424 10.568319
1367809_at 4.621816 4.7505574 4.678487 4.9227138 4.7707024 4.9140315 4.979103 4.838194 4.891898 4.829981 4.7317142 4.9377694
1367810_at 6.1762643 6.083207 6.012275 5.991122 6.3190494 6.00194 6.1361575 6.062762 6.184181 6.2029686 6.290863 6.257337
1367811_at 5.4752126 5.3668723 5.398303 5.4297976 5.4938297 5.206618 5.4382687 5.770592 5.414556 5.9691863 5.678517 6.4046073
1367812_at 7.8200254 7.375737 7.5361385 7.83598 7.5815945 7.494733 7.5639 7.8817735 7.6560407 7.6550226 8.077952 7.7515283
1367813_at 8.5311575 8.3751 8.137512 8.35342 7.79842 8.269191 8.632904 8.514148 8.354686 8.364812 7.826969 8.0055
1367814_at 8.704102 8.481706 8.985759 8.999758 8.708575 8.85109 9.049062 9.157567 9.124585 9.83707 9.904684 9.500798
1367815_at 8.950727 8.989067 8.829056 8.878141 8.963478 8.8900385 8.883434 8.894426 9.071045 9.013664 8.725281 8.934758
1367816_at 4.837318 4.9918795 5.08999 4.95064 5.125658 4.8683105 5.488398 5.2137957 5.5132203 4.6858582 5.2622766 5.0043864
1367817_at 6.921075 7.1896706 6.930863 7.221272 7.0377727 7.190532 7.057154 7.053882 7.12129 7.6561007 7.472532 6.752781
1367818_at 9.104385 9.185969 8.884597 9.136372 9.121858 9.234251 9.287447 9.146613 9.145321 9.1003475 9.14332 9.017651
1367819_at 12.013127 12.191526 12.022215 12.153982 12.115037 12.16254 11.987986 12.152328 12.073976 11.872593 11.851114 11.7956705
1367820_at 9.377533 9.365211 9.256867 9.400992 9.230028 9.353375 9.62676 9.336937 9.580279 9.471552 9.486455 9.438694
1367821_a_at 3.8577623 3.7900453 3.77286 3.7636979 3.7949061 3.789939 3.8142512 3.6740685 3.628086 3.8162558 4.0390286 3.7342238
1367822_at 5.50908 5.369533 5.390722 5.5678296 5.647068 5.300677 5.4447355 5.4664407 5.647873 5.438011 5.2449274 5.207692
1367823_at 5.059873 5.0103807 5.1000705 5.139773 5.0542693 5.0609994 4.992539 5.199571 5.544202 4.8972554 5.086425 5.0684476
1367824_at 9.055935 8.952685 8.951935 9.044859 8.979109 8.8706255 8.970211 8.962152 8.947811 8.914938 8.81844 8.770198
1367825_at 6.3310204 6.023385 6.2050624 6.2710667 6.238982 6.261277 6.0029078 6.367489 6.4352794 6.172936 6.1350822 6.249773
1367826_at 9.9678135 9.612196 9.760593 10.337013 10.224891 9.932718 10.446971 10.237595 9.965766 10.184886 10.067141 10.018328
1367827_at 9.958302 10.13316 9.968878 10.136312 10.128521 10.032404 10.129937 10.200516 10.1877575 10.149501 10.1908655 9.92731
1367828_at 9.777542 9.6679535 9.642688 9.830316 9.738297 9.718925 9.692734 9.731919 9.707909 9.803926 9.759178 9.744083
1367829_at 11.495578 11.460227 11.396888 11.52847 11.513423 11.43757 11.268548 11.3131 11.360581 11.022001 10.870703 10.957221
1367830_a_at 7.740917 7.606077 7.4904833 7.860596 7.8322563 7.7115154 7.903842 7.7278376 7.8450403 7.6178217 7.6272626 7.6538367
1367831_at 8.923896 8.755613 8.696844 8.801626 8.942537 8.902538 8.9903145 8.906837 8.926473 8.91815 8.900096 8.702166
1367832_at 11.114935 11.144978 11.099457 11.0813675 11.056366 11.278538 11.195795 11.181805 11.015033 10.78456 10.828618 10.693694
1367833_at 9.650566 9.626267 9.654595 9.6395035 9.675081 9.613145 9.758437 9.565697 9.783134 9.953933 9.964658 9.592549
1367834_at 7.8623896 7.900272 7.844032 7.981928 7.9282 7.885882 8.17268 7.9380307 8.155303 8.479564 8.300637 8.422588
1367835_at 5.3827224 5.476554 5.312764 5.387826 5.4294 5.281772 5.2372866 5.452369 5.3832154 5.430318 5.433292 5.245923
1367836_at 9.796834 10.072327 10.051095 8.954992 10.32326 10.221346 9.154411 9.303699 9.3637495 10.626797 9.898354 10.780973
1367837_at 9.876681 9.938151 9.731408 9.893132 9.95921 9.908025 10.00298 9.851509 10.028903 10.1903715 10.262409 9.969071
1367838_at 12.709662 12.76206 12.576227 12.49733 12.640491 12.843138 12.5480995 12.758713 12.602813 12.33569 12.678558 12.631396
1367839_at 10.860901 10.919259 10.437969 10.423811 10.119978 10.619685 10.802393 10.823235 10.444542 11.331126 11.282771 11.248864
1367840_at 8.133823 8.358436 8.370651 8.15737 8.345358 8.315149 8.229414 8.201092 8.425258 8.233472 8.598866 8.384823
1367841_a_at 3.6604338 3.555404 3.5733728 3.5911312 3.3865545 3.4122868 3.5338616 3.5666554 3.4716847 3.4614222 3.404777 3.4332175
1367842_at 6.1058173 6.0883174 6.028678 6.4983463 5.8384676 5.970436 6.1224384 6.0898423 6.257727 6.0048013 5.9539156 6.115666
1367843_at 10.708152 10.799829 10.745594 10.829024 10.794065 10.72307 10.751082 10.669218 10.927891 11.232604 11.053173 10.697913
1367844_at 9.0320425 9.290497 9.254927 9.137695 9.067105 9.0131645 9.184665 9.330316 9.34793 9.151484 9.362516 9.351402
1367845_at 3.5721207 3.905274 3.6289346 3.8555114 3.8383443 3.6751292 3.638256 3.8283474 3.5540714 3.535044 3.6090865 3.6504786
1367846_at 5.8373575 6.359057 6.5375366 6.1063457 5.836875 6.197088 6.1298323 6.220482 6.228659 5.6113853 5.692378 5.645262
1367847_at 8.697244 7.9517603 7.8280296 8.168148 7.7003813 8.583172 7.822288 8.83417 8.576839 9.723114 9.895212 10.437774
1367848_at 7.844371 7.8828626 8.047541 7.941138 7.8914485 7.7656136 7.87302 8.129329 7.9751315 8.3987465 8.199789 7.9957643
1367849_at 9.663964 9.27395 9.373558 9.714444 9.454173 9.387807 9.773286 9.699955 9.34039 9.345659 9.520138 9.182688
1367850_at 7.8809156 8.13932 8.117078 7.9726753 7.883625 7.5677733 8.160631 7.8753037 8.068859 7.158858 8.418851 8.570552
1367851_at 4.0066223 4.0946107 3.9937623 4.1413984 4.178156 3.966733 3.7761707 3.7700794 4.069825 3.7742112 3.8943322 3.978841
1367852_s_at 4.633168 4.7067385 4.7406335 4.694893 4.571602 4.5685244 4.8688927 4.4705276 4.820443 4.47273 4.606489 4.697931
1367853_at 7.9854927 7.7999296 8.061945 8.162237 8.032513 7.9333053 8.006859 7.880925 7.805466 8.13443 7.917341 8.232513
1367854_at 11.169767 12.2438755 11.542042 11.48265 11.360856 12.0905285 11.956949 11.796547 10.957918 12.649388 12.323685 12.221189
1367855_at 9.149084 9.168867 9.268449 9.073478 9.317399 9.144917 9.206959 9.436499 9.117403 9.223859 9.004025 9.203071
1367856_at 8.600641 9.348842 8.921176 8.634553 8.810628 9.839373 9.227636 9.219952 8.735851 11.107196 11.614744 10.219084
1367857_at 12.028581 12.201735 11.919526 11.7810135 11.706577 11.945844 12.279956 12.279254 11.902042 12.846244 12.972808 12.74228
1367858_at 3.8058543 4.0653343 3.7948327 4.206821 3.9611857 4.0059333 3.9173772 3.882957 3.7485535 3.904885 3.8797607 4.064756
1367859_at 5.3730073 5.188424 5.486488 5.3329067 5.265508 5.4824934 5.446896 5.6316075 5.563146 5.430875 5.252183 5.4645257
1367860_a_at 10.444607 9.632868 10.095785 10.570374 10.629316 10.114529 10.512703 10.539592 10.493952 10.461508 10.660221 10.403884
1367861_at 5.4873986 5.8320956 5.7645955 5.404213 5.5876417 5.2214556 5.9024577 5.74178 6.213534 5.5302367 5.347367 5.446989
1367862_at 4.220445 4.226133 4.2045355 4.4791937 4.0347295 4.146277 4.0025377 4.570064 4.0280685 4.3127213 3.7715275 4.4451466
1367863_at 7.9539623 8.034214 8.031098 8.04631 7.9403944 7.8663654 7.8521543 7.850029 8.111759 8.290374 8.046888 8.133111
1367864_at 5.969286 5.83676 5.8368616 6.097564 5.9868865 5.8366556 6.2012467 5.8997498 5.6638527 6.0419364 6.045589 5.8164954
1367865_at 7.569119 7.511035 7.489655 7.43852 7.6623135 7.7599554 7.3860493 7.709801 7.4029837 7.237355 7.221105 7.4867206
1367866_at 6.050613 5.8996053 6.251306 5.395803 6.0219035 6.14564 5.7120485 5.7949677 5.919054 5.5742245 5.233222 5.2223783
1367867_at 9.224747 9.164311 9.148563 9.212738 9.241486 9.262695 9.280175 9.148594 9.324316 8.913754 9.125024 8.98056
1367868_at 7.4298553 7.621511 7.5008025 7.512484 7.6004677 7.3951144 7.61783 7.4514866 7.6325865 7.9113903 7.870581 7.47825
1367869_at 10.11746 10.384978 10.28171 10.252478 10.108757 10.242439 10.049106 10.153312 10.037937 10.237254 10.24197 10.334719
1367870_at 9.667222 9.565427 9.675567 9.625106 9.614662 9.875794 9.8672695 9.761253 9.8874655 9.935394 9.940744 9.66146
1367871_at 13.486589 13.379478 13.478641 13.308117 13.478455 13.480297 13.449513 13.442033 13.624994 13.713537 13.725286 13.666343
1367872_at 8.544314 8.630027 8.613913 8.608655 8.592589 8.529443 8.618754 8.553759 8.599092 8.659286 8.768969 8.798669
1367873_at 9.429526 9.467392 9.497247 9.47027 9.469462 9.566559 9.555082 9.474101 9.554177 9.502066 9.549934 9.708452
1367874_at 6.3554454 6.360043 6.3925304 6.725128 6.4782987 6.374299 6.905643 6.601029 6.692944 6.3946233 6.5821133 6.630969
1367875_at 9.119173 9.142436 9.12726 9.187173 9.364901 9.100316 9.134033 9.143323 8.9702215 9.09907 9.093645 8.935598
1367876_at 6.7651706 6.763593 6.753713 6.79615 6.792699 6.7697654 6.8601747 6.7725644 6.6200523 7.032206 7.002592 6.6557074
1367877_at 8.050858 7.967086 8.01038 8.11878 7.788881 8.075857 8.250687 8.278807 7.892896 8.093039 7.9475274 8.082069
1367878_at 8.613842 8.837243 8.692836 8.692158 8.930335 8.870923 8.654803 8.721212 8.739822 8.766731 8.796964 8.804658
1367879_at 7.843962 7.6539793 7.5520115 7.499071 7.385988 7.6925306 7.7076125 7.681457 7.342066 7.5865326 7.7107306 7.6950183
1367880_at 5.557137 5.295803 5.5392127 5.4284983 5.4463263 5.2113137 5.462986 5.3845267 5.6147223 5.612706 5.488441 5.300492
1367881_at 7.858009 7.6583447 7.6638856 7.5391665 7.454397 7.5292306 7.5132437 7.471846 7.4172134 7.834014 7.9630013 7.885862
1367882_at 6.768523 6.70326 6.6921635 6.7081504 6.7057767 6.6881833 6.286835 6.3657894 6.649481 6.6373024 6.6718264 6.7048235
1367883_at 6.989748 6.9644985 7.1158156 7.109508 7.097733 7.118732 7.2515173 7.2269096 7.253812 7.2598147 7.1230206 6.940799
1367884_at 10.8064785 11.124644 10.936681 10.820064 10.804061 10.980964 11.008111 11.016681 11.052687 11.079205 11.271051 11.164394
1367885_at 12.109871 11.930152 11.978077 12.006904 12.069443 11.921426 11.986915 12.016245 12.045549 11.952087 11.869833 11.816797
1367886_at 7.733886 7.783358 7.609408 7.7444572 7.7553735 7.71464 7.7634177 7.6807404 7.736716 7.760261 7.7789674 7.7546782
1367887_at 12.766966 12.754309 12.762952 12.819951 12.816892 12.78939 12.757387 12.707201 12.737496 12.464108 12.592251 12.431576
1367888_at 3.9641573 4.331228 3.8037086 3.8633502 4.021883 3.9970767 4.0661116 3.8094783 3.8234756 3.9103293 3.8192089 3.9279382
1367889_at 9.07184 9.028694 9.104738 9.215387 9.325674 9.122185 9.352509 9.082634 9.225461 9.289539 9.162003 9.236132
1367890_at 6.7634716 6.8901477 6.9755516 7.1788635 7.141404 6.9552693 6.9581842 7.019465 6.9880967 7.2010703 6.9132934 7.112758
1367891_a_at 5.33678 5.719327 5.2058673 5.3631725 5.387339 5.153498 5.5181165 5.234894 5.4613075 6.0322 5.807663 5.837704
1367892_at 10.514045 10.720028 10.576448 10.554834 10.426398 10.69611 10.362024 10.739609 10.577164 11.048685 10.828888 10.830449
1367893_a_at 7.1244354 7.2943463 7.125231 7.102518 7.164542 7.130572 7.4348087 7.383894 7.073338 7.34478 7.443189 7.4625196
1367894_at 10.996234 12.678198 12.936667 11.311362 11.820479 12.123289 12.08912 12.015463 12.63424 13.059398 13.053958 12.937724
1367895_at 11.254286 11.320369 11.212134 11.233382 11.226567 11.26769 11.305641 11.323735 11.181897 11.401068 11.329981 11.149059
1367896_at 13.55783 13.512668 13.619521 13.724945 13.527645 13.458 13.467064 13.511366 13.62875 10.301555 8.635558 10.281747
1367897_at 10.779498 10.791736 10.77474 10.774083 10.749342 10.792144 10.747551 10.815906 10.859264 11.259549 11.251951 11.214915
1367898_at 9.818257 9.967748 9.863168 9.880136 9.826023 9.956238 9.892022 9.952661 9.958607 10.199201 10.187028 10.119364
1367899_at 6.9689813 7.2239146 7.498107 7.2672925 6.7165594 6.9630456 7.1527996 7.537416 7.210387 7.3854394 7.277949 7.233884
1367900_at 8.694202 8.30521 8.409418 8.338007 8.542285 8.524599 8.698109 8.330591 8.316676 8.401954 8.479587 8.347428
1367901_at 8.827181 8.961699 8.886162 8.947944 8.788 8.849719 8.727307 8.826508 8.795359 8.708481 8.808039 8.721878
1367902_at 7.6192985 7.4440675 7.4964814 7.5719113 7.225346 7.374683 7.7247796 7.4820304 7.4648476 7.302611 7.6131244 7.623796
1367903_at 9.538946 9.431952 9.294988 9.49463 9.497744 9.569785 9.408456 9.542052 9.395158 9.44274 9.523755 9.2989855
1367904_at 6.27898 5.878421 6.147918 5.6582847 5.3285284 5.975879 5.7670236 5.6520004 5.4341264 6.250309 6.0626345 6.221536
1367905_at 11.045248 10.722542 10.950895 10.902045 10.861012 10.91267 10.819316 11.18816 11.153557 11.045228 10.917903 10.764226
1367906_at 9.914981 9.969554 9.899553 9.975658 9.993897 9.966629 9.913637 10.014135 10.029678 9.743194 9.697286 9.7870245
1367907_a_at 8.9046135 8.728912 8.809676 9.037529 8.939921 8.88342 9.024024 8.923901 9.200545 9.241921 9.308717 9.392935
1367908_at 11.741784 11.688325 11.638187 11.7249775 11.629368 11.740993 11.680326 11.723306 11.717583 11.567294 11.636741 11.411104
1367909_at 11.755499 11.883124 11.700968 12.041639 11.812256 11.69431 11.942427 11.67411 11.808963 11.497305 11.388364 11.153834
1367910_at 7.515149 7.8519235 7.807637 7.878442 8.043687 7.7993336 7.8469706 7.8840594 7.7375636 8.037469 8.179254 7.718216
1367911_at 7.739251 7.9964466 7.9129357 7.6866 7.777861 7.805356 7.897998 7.7248545 7.9000435 7.6604586 7.7241187 7.6671777
1367912_at 6.12882 6.023053 6.3608484 5.698472 5.749157 6.118149 6.3315687 6.2648325 6.1065617 6.1403694 6.2135797 5.8146544
1367913_at 6.8554816 6.560691 6.577913 6.42792 6.519247 6.6905475 6.437452 6.9681253 6.9044576 6.6446123 6.853392 6.6888742
1367914_at 6.521964 6.665899 6.7231793 6.397422 6.390634 6.5510545 6.596743 6.4520736 6.7394958 6.6406527 6.362926 6.660439
1367915_at 9.047323 8.99416 9.052221 9.101726 9.091225 9.161285 9.080869 9.099106 9.139887 9.627151 9.578009 9.3734865
1367916_at 5.5648327 5.4862957 5.609972 5.4862013 5.38356 5.742548 5.7802167 5.301316 5.586725 5.516509 5.490072 5.915932
1367917_at 13.502525 13.4251995 13.482866 13.517805 13.517805 13.514314 13.477149 13.481671 13.453563 13.395262 13.47097 13.2886305
1367918_at 4.8027034 4.9961305 5.3088355 4.89599 4.88355 4.846829 4.5883255 4.8007812 5.3758607 5.2080007 5.1627083 5.0896873
1367919_at 6.008193 6.026016 5.869579 5.9776444 5.8541527 5.9966493 5.9581695 6.0822864 5.697196 5.727356 5.5976944 5.85973
1367920_at 5.7052875 5.4314895 5.4629655 5.1586537 5.872184 5.066189 5.8072996 5.825409 5.3589506 4.485448 4.554287 4.832214
1367921_at 7.371849 7.4518313 7.446168 7.4468937 7.5026703 7.425782 7.6831408 7.4792876 7.59591 7.83962 7.7857523 7.6085267
1367922_at 7.741147 7.9756017 7.8846407 7.77032 7.7911544 7.7502813 7.7912226 7.7922792 7.7991004 7.44755 7.8168516 7.731194
1367923_at 5.3949547 5.371331 5.2417955 5.131162 5.3001685 5.1209526 5.3565044 5.1314664 5.740178 5.553328 5.2035656 5.6283236
1367924_at 7.330512 7.168591 7.12181 7.2119856 7.123269 6.9513116 7.22347 7.1745706 7.307499 7.239582 7.1098957 7.172601
1367925_at 7.8298974 7.8937902 7.8570967 7.7723575 7.9739156 7.867435 8.061689 7.8032146 7.983786 7.9040027 8.260831 8.083845
1367926_at 8.47762 8.482765 8.626391 8.566912 8.640283 8.684969 8.736881 8.665607 8.741651 8.887199 8.704462 8.894099
1367927_at 10.680196 10.580403 10.628664 10.677654 10.671259 10.6695595 10.727043 10.614142 10.688891 11.042856 11.004273 11.02514
1367928_at 3.709976 3.6110015 3.6062202 3.6452372 3.9424489 3.862432 3.7656665 3.6430552 3.7338517 3.6049018 3.9991782 3.6081753
1367929_at 9.889763 9.933485 9.797245 10.001804 9.636898 9.839914 9.759966 10.113873 9.887318 9.867929 9.782347 9.778849
1367930_at 3.8831623 3.4398718 3.8964622 3.888796 3.7419665 3.6404312 3.8130894 3.7623336 3.7922237 3.571776 3.6126714 3.9818666
1367931_a_at 9.628911 9.719345 9.566799 9.625434 9.679005 9.641697 9.764716 9.666305 9.737496 9.760766 9.758168 9.606984
1367932_at 12.185773 12.285555 11.749655 12.084145 11.139317 11.903127 11.923002 11.766702 11.271832 12.440209 12.191018 12.342425
1367933_at 7.3883924 7.4906707 7.808299 7.857081 7.791036 7.7748466 7.899554 7.7573943 7.9537754 9.158962 8.926043 8.841312
1367934_at 5.87778 5.7311974 5.621398 5.6714535 5.712469 5.6027927 5.7126837 5.68009 5.7389255 5.699959 5.9285493 5.8592386
1367935_at 8.606731 9.103723 8.88654 8.808948 8.876822 8.60987 8.817113 8.7961445 8.758623 8.899368 9.01769 8.880102
1367936_at 7.286595 7.600449 7.5958066 7.499655 7.4230375 7.4491057 7.6514487 7.5905576 7.5123754 7.323171 7.865931 7.729485
1367937_at 8.588273 8.481068 8.045015 8.500735 7.6979074 8.024101 7.9510393 8.153595 8.212107 9.955657 9.1184225 9.033111
1367938_at 10.861042 10.975633 11.004862 11.093518 10.999981 11.081016 10.947574 10.932385 11.049051 10.605736 10.808338 10.800046
1367939_at 10.440307 10.821569 10.469011 11.059654 10.86752 11.064707 10.813826 10.378108 10.1449585 10.482689 11.080134 10.673919
1367940_at 5.887943 5.750869 6.327854 6.008798 5.6729584 5.7555614 6.095732 6.2201414 5.533209 5.505178 5.402021 5.179404
1367941_at 9.126184 9.018196 9.061331 9.078963 9.0648575 9.021117 9.207634 9.020233 9.127881 9.295362 9.346932 9.179258
1367942_at 7.6472926 7.5038667 7.6572537 7.5639358 7.098187 7.2488213 7.61783 7.74624 7.2904706 7.7471347 7.5317698 7.3186383
1367943_at 7.8809156 7.7720304 7.8048196 7.8145165 7.584919 7.8328915 7.8876777 7.9219584 8.205189 8.115074 8.172395 8.312847
1367944_at 5.6708765 5.3886175 5.4725294 5.246639 5.3795276 5.3011208 5.25752 5.325079 5.3573666 5.4880934 5.331435 5.39091
1367945_at 11.343039 11.262842 11.356843 11.344974 11.116151 11.335121 10.988711 11.351292 11.363295 10.874374 10.334583 10.611267
1367946_at 9.450258 9.458089 9.519815 9.894461 9.338499 9.585025 9.748492 9.697447 10.258143 9.7456455 9.494657 9.721279
1367947_at 8.747478 8.72919 8.6914 8.682116 8.681865 8.651942 8.81006 8.732664 8.625232 8.695723 8.707619 8.716569
1367948_a_at 10.488153 10.421586 10.343026 10.339354 10.407764 10.380117 10.402894 10.503752 10.37425 10.394049 10.6826515 10.524418
1367949_at 5.9424596 5.928014 5.8371077 5.9282594 5.9325438 6.0879135 5.8732314 5.793807 5.680312 6.0031137 5.6868668 5.696773
1367950_at 7.3875427 7.101466 7.5739713 7.321765 7.1341925 7.315831 7.8838496 7.064363 7.2545342 9.020156 9.383333 9.361919
1367951_at 4.424679 4.3978634 4.420523 4.785379 4.5390015 4.4416595 4.185251 4.236136 4.6421404 4.1705947 4.2601905 4.017943
1367952_at 6.649164 6.837808 6.667486 6.5142193 6.621 6.5467095 6.849456 7.244766 6.570271 6.88473 6.593155 6.625834
1367953_at 4.8027034 4.7250843 4.8350716 4.8771043 4.9696875 4.503385 4.7394156 4.817945 4.9514356 5.0649323 4.7851405 5.353801
1367954_at 6.630705 6.915956 6.7703795 7.8466487 6.968899 6.5183253 6.311164 7.4151845 5.9941435 6.044986 5.850237 5.978527
1367955_at 6.3440065 6.249731 6.2383904 5.9984736 6.494786 6.263179 6.3630223 6.301959 6.280051 6.057734 6.2878313 6.4360633
1367956_at 5.1895704 5.3668723 5.0554504 5.2911935 5.2369714 5.1418576 5.23647 5.5191817 5.4323545 5.602718 5.550534 5.518084
1367957_at 9.231458 9.342609 8.111622 8.732104 8.417156 7.912064 9.138595 8.918535 7.7812104 7.9670177 7.9496894 8.011211
1367958_at 9.18506 9.318824 9.281284 9.097178 9.37572 9.198425 9.275934 9.2123785 9.276277 9.299994 9.231335 8.966556
1367959_a_at 6.3423815 5.75914 6.113426 6.2413826 5.8268948 5.785279 5.7275023 6.415232 6.4109755 5.710043 6.1912694 6.322214
1367960_at 7.9849277 8.598083 8.716781 8.007092 8.465584 8.44369 8.263555 8.440949 8.45402 8.597716 8.08328 8.240698
1367961_at 4.384655 4.61119 4.5270796 4.4714384 4.32817 4.637146 4.4052925 4.633631 4.460989 4.5244684 4.418914 4.467417
1367962_at 4.6301675 4.475519 4.775335 4.6671615 4.9385695 4.686377 4.3839717 4.172295 4.392704 4.572366 4.416892 4.6665373
1367963_at 7.211903 7.006081 7.023976 7.177497 7.1226163 6.9247746 7.155107 6.982965 7.0583887 7.1142964 7.2424145 7.078651
1367964_at 5.0183244 4.7529907 4.634115 4.749954 4.8280497 4.702978 4.8172483 4.616419 4.759826 4.645198 4.810322 4.7380576
1367965_at 6.494157 6.2228556 6.07685 6.34609 6.0426497 6.385696 6.205932 6.0815535 6.1932044 6.3688803 6.1063433 6.502615
1367966_at 9.717482 9.699148 9.604231 9.729116 9.644432 9.771597 9.710297 9.67483 9.571873 9.5997505 9.701954 9.621851
1367967_at 7.256111 7.0822353 7.2750235 7.207073 7.372372 6.8919177 6.981344 7.0422306 6.956368 7.062883 7.1314187 7.3913107
1367968_at 3.6795223 3.4611764 3.4756231 3.7572162 3.4770124 3.7775266 3.5422547 3.557102 3.484233 3.5628297 3.6115792 3.6109064
1367969_at 10.87147 10.756052 10.679899 10.730095 10.733321 10.861381 10.872864 10.871158 11.100991 10.892052 10.78455 10.856635
1367970_at 4.3441286 4.7660227 4.222901 4.388812 4.4674206 4.1449842 4.5170097 4.258109 4.545085 4.468961 4.3559036 4.5896416
1367971_at 10.126094 10.318296 10.11503 10.247165 10.157685 10.216905 10.211212 10.309732 10.269383 10.219519 10.31403 10.186176
1367972_at 9.854456 10.160814 10.001102 10.104933 10.04092 9.980152 10.039324 10.159739 9.99651 10.07869 10.057276 9.855164
1367973_at 3.781493 4.451389 4.112499 4.1751595 4.0854626 4.3014684 4.1527176 4.152583 4.358953 4.0800915 4.265955 3.8981428
1367974_at 9.174511 9.22636 9.167305 9.031759 8.853414 8.9144745 9.360749 9.202345 9.13311 8.882 9.548752 9.172737
1367975_at 5.6019316 6.076786 5.418482 5.5251603 5.2418575 5.7518034 6.009874 5.6612825 5.4587007 5.482758 5.8195095 5.7026687
1367976_at 7.085811 7.7904015 7.4160833 7.6233506 7.7081294 7.392656 7.339132 7.51416 7.6382794 7.454241 7.5811753 7.281499
1367977_at 3.7029629 3.7102113 3.6399016 3.7459564 3.757317 3.845526 3.7954912 3.8992267 3.7660313 3.7925954 3.8693354 3.7396605
1367978_at 5.6266484 5.768164 5.597172 5.6806474 5.8540244 5.651769 5.7348814 5.638097 5.6218586 5.711651 5.721978 5.6751094
1367979_s_at 11.463685 11.653261 11.187064 11.320286 10.797615 11.207435 11.480933 11.204383 10.911163 12.040211 12.031989 12.229215
1367980_at 8.134483 8.311056 8.209402 8.349283 8.213272 8.379845 8.1402855 8.254238 8.009558 8.765308 8.641407 8.565636
1367981_at 7.6192985 7.614362 7.617174 7.575418 7.5334096 7.5850024 7.6885285 7.7302423 7.4079847 8.008093 7.804754 7.9051824
1367982_at 10.252309 10.736358 11.773565 10.310759 11.306327 11.036338 10.890172 10.788419 11.857934 11.591483 11.290381 11.487469
1367983_at 5.2970843 5.604102 5.79114 5.5303664 5.364444 5.202385 5.084304 5.224745 5.375032 5.6492863 5.39536 5.393909
1367984_at 6.0568533 6.064922 5.8574977 6.1477447 6.108912 5.922533 6.213822 6.1023145 6.2502065 6.5035925 6.0891137 6.1602626
1367985_at 6.857702 7.1624756 6.978557 7.2007823 6.897616 7.0170794 7.5140815 7.144947 7.1043067 6.7910576 8.299884 7.2062807
1367986_at 7.089867 7.021974 6.840351 7.130761 7.453993 6.914182 7.5271053 7.218728 7.2289433 7.104958 7.5833273 7.655915
1367987_at 8.843578 8.5678625 8.640924 8.83776 8.692919 8.594042 8.719458 8.754405 8.734647 9.012672 8.871577 9.022526
1367988_at 13.036219 12.900379 13.115496 13.06152 13.14745 13.0704365 13.046406 13.000365 12.864356 12.8578415 12.964527 12.807212
1367989_at 4.461014 4.1059637 4.003093 4.1607566 4.168117 4.3455563 3.9877813 3.9891155 4.0119934 4.0930185 4.2003717 4.0165052
1367990_at 5.089025 5.1680727 5.264945 4.7570276 4.893631 4.931448 5.048222 5.033277 5.1707573 4.983746 4.944569 4.8386965
1367991_at 9.033081 9.22186 9.060919 9.066982 9.325911 9.124091 9.151244 9.169989 9.142068 9.258853 9.261293 9.09955
1367992_at 4.6409426 4.5612392 4.4950047 4.777253 4.504055 4.561509 4.473758 4.537925 4.5302057 4.4440994 4.6737823 4.488695
1367993_at 7.2932653 7.2846975 7.225349 7.417673 7.2565074 7.252749 7.3009124 7.238012 7.50293 7.6305943 7.4951167 7.3934097
1367994_at 10.581659 10.647764 10.487383 10.825584 10.69558 10.4423895 10.418823 10.50247 10.509373 9.993692 10.016197 10.307704
1367995_at 13.164372 13.134271 13.209236 13.119374 13.139635 13.194253 13.161813 13.127059 13.12826 13.081677 13.142596 13.040741
1367996_a_at 6.6262083 6.566176 6.614041 6.654297 6.6145988 6.439446 6.71412 6.962121 6.48175 6.8272405 6.670578 6.3127217
1367997_at 8.157421 8.145552 7.9808936 8.063749 8.263802 8.289216 8.30956 8.22167 8.142893 8.426262 8.332239 8.340235
1367998_at 5.859489 8.600295 9.579372 6.6483307 5.9125876 8.43505 9.438816 6.5335784 9.230827 6.0045905 8.368353 6.1856003
1367999_at 12.423969 12.420765 12.37476 12.363321 12.416854 12.38848 12.330798 12.378588 12.273522 12.082456 11.9053335 12.038084
1368000_at 14.324552 14.298482 14.274657 14.3202715 14.323588 14.260027 14.292924 14.315411 14.281619 14.230278 14.227802 14.336385
1368001_at 4.090896 3.8529837 4.3008432 4.0049024 4.0667477 4.033362 3.9141572 4.033239 4.05182 3.7854457 4.0991697 4.129058
1368002_at 7.6968746 7.683053 7.562977 7.4447284 7.7259746 7.660476 7.4779863 7.4480033 7.58701 7.581449 7.711628 7.3384156
1368003_at 5.207988 5.3213067 5.457819 5.3193493 5.2606015 5.436054 5.0339956 5.200088 5.15485 5.180735 5.146208 5.067353
1368004_at 9.781252 9.698153 9.609247 9.740721 9.652089 9.716791 9.801927 9.716941 9.857578 9.917001 9.728756 9.887037
1368005_at 5.58682 5.6272006 5.4085293 5.4729767 6.0394583 5.4602046 5.5234003 5.6757164 5.2502346 5.512842 5.4209566 5.500053
1368006_at 7.651734 7.7830577 7.8695765 7.808824 7.3623033 7.404695 7.777418 7.648816 7.8186345 7.547336 7.962174 7.8596
1368007_at 6.844309 6.6580505 6.724882 6.6323876 6.548248 6.7367268 6.662382 7.760575 7.6547165 7.123913 7.0200043 7.815514
1368008_at 5.123614 5.4114275 5.2475457 5.390739 5.274058 5.4766126 5.7292237 5.519118 5.2908354 5.516776 5.3015146 5.169875
1368009_at 9.7032585 8.858272 9.425963 9.737273 9.302808 9.299819 9.25482 9.684853 9.1628275 9.634436 9.282123 9.495125
1368010_at 7.5458126 7.5864177 7.6248136 7.5624404 7.5587945 7.470575 7.5527997 7.515774 7.5119615 7.3841004 7.6719756 7.4934354
1368011_at 7.66829 7.4903846 7.6668034 7.732609 7.510935 7.7781878 7.7750225 7.4552674 7.663136 7.610181 7.4686275 7.745681
1368012_at 6.6694074 6.4957075 6.856318 6.503559 6.3875375 6.4751954 6.4950705 6.6116343 6.5980396 6.8903494 6.655111 6.7405224
1368013_at 4.250763 4.221756 4.2379932 4.5032196 4.382164 4.3423853 4.1930885 4.247141 4.0655794 4.40164 4.2778482 3.863267
1368014_at 4.0692286 3.9471872 4.1350155 3.9281392 3.8902328 3.7135615 4.163644 4.041171 4.139825 4.067299 4.1950665 4.022168
1368015_at 6.2668834 5.7418857 5.802223 5.7702627 5.7720294 5.7541056 5.6105037 5.581265 5.622259 5.819192 5.4586763 5.847414
1368016_at 12.966421 12.815253 12.8661175 12.942299 12.861903 12.919703 13.02402 12.807024 12.921578 12.86809 12.946338 12.78341
1368017_at 5.177135 5.0893188 5.224757 5.1510057 5.0952735 5.03249 4.8710794 4.9509535 5.17902 4.9951506 4.971284 5.0318646
1368018_at 8.814328 8.971997 8.865705 8.939109 8.834153 8.9498005 8.967279 9.088558 8.928713 9.284707 9.377658 9.0250635
1368019_at 7.506164 7.8767014 7.5192904 7.632645 7.502631 7.6392274 7.579638 7.791494 7.447312 7.7338405 7.8366723 7.6053915
1368020_at 6.931234 7.2557907 6.5730243 6.687676 5.917045 6.8085847 6.835742 6.6120353 6.506186 7.7700667 7.3328657 7.3258877
1368021_at 14.012758 13.833484 13.766591 13.946627 13.631538 14.090385 14.036354 13.902374 13.6250105 14.083856 14.152638 14.018715
1368022_at 6.769635 6.6897 6.8300047 6.9241047 6.775813 6.7774806 6.9619813 6.8756595 6.856175 6.66993 6.7766256 6.7283726
1368023_at 6.8343477 6.585845 6.846379 6.8294735 6.5816665 6.710025 6.7593365 6.7327013 6.507598 6.6851454 7.056328 7.035425
1368024_at 6.5262513 6.40109 6.466862 6.331314 6.491229 6.2953463 6.538693 6.2504816 6.081892 6.708531 6.9588356 6.927826
1368025_at 5.990159 6.734842 6.9578905 6.079446 6.2431617 6.4465947 6.374797 6.477504 7.000981 6.2004437 6.639258 6.2968526
1368026_at 7.6005254 7.6099377 7.388602 7.514021 7.4291716 7.343863 7.55378 7.7483544 7.4267116 7.4992266 7.5061145 7.4061522
1368027_at 6.417629 6.525559 6.6393228 6.4973516 6.246926 6.5537977 6.4613476 6.558293 6.6474333 6.319191 6.7366796 6.4352894
1368028_at 4.5078926 4.3250837 3.9415429 4.1897345 4.361451 4.3545837 4.405811 3.9002519 4.1324253 4.2006 3.7206929 4.0282774
1368029_at 10.572588 10.647356 10.621174 10.690055 10.608692 10.69051 10.592437 10.701718 10.55144 10.707741 10.57077 10.579518
1368030_at 9.210939 9.2176485 9.284933 9.347575 9.330911 9.390327 9.294219 9.441911 9.171089 9.425432 9.254281 9.298231
1368031_at 7.1820726 7.622628 7.229594 7.5499153 7.3647757 7.199497 7.481462 7.344926 7.4967985 7.642587 7.419895 7.2844048
1368032_at 5.9924192 6.6897 6.282446 6.763444 6.6908026 6.5911813 6.7434664 6.581473 6.5158715 7.1372304 7.128535 6.6826973
1368033_at 6.07521 6.136398 5.9083977 6.4402204 6.407003 6.05796 6.3508453 6.4371433 6.217012 6.4617157 6.6070657 5.853544
1368034_at 4.23387 4.428481 4.2004995 4.156845 4.281567 4.2625723 4.1646757 4.1273775 4.243047 4.223874 4.3104095 4.351739
1368035_a_at 10.07547 10.184806 10.062287 10.408529 10.388924 10.317659 10.3681755 10.085591 9.764748 9.598073 9.772439 9.495176
1368036_at 10.111516 10.202308 10.345096 10.134842 10.237114 10.1804495 10.100519 10.155907 9.89702 9.577117 9.470868 9.3485565
1368037_at 7.0217924 7.0292997 6.9697742 6.975488 6.851473 7.037384 6.983707 6.982766 7.1341505 7.7888846 7.652255 7.7262764
1368038_at 8.167953 8.261666 8.373816 8.376982 8.334861 8.273266 8.165352 8.2921915 8.23842 7.596395 7.679682 7.9521303
1368039_at 5.1361527 5.079059 4.858576 5.3261514 5.3291793 5.248355 5.262777 5.104377 4.8902044 5.2910724 4.9689207 4.9848566
1368040_at 8.115299 8.373246 8.192968 8.177523 8.335114 8.084246 8.163715 8.363935 8.173241 8.163561 7.967139 8.152441
1368041_at 9.848353 9.743524 9.721815 9.816974 9.756173 9.906839 9.967461 9.845514 9.938787 9.563549 9.512585 9.638556
1368042_a_at 11.004155 10.829466 10.915281 10.926657 10.943854 10.886784 10.976509 11.021537 10.9671135 11.151942 11.1091795 11.000599
1368043_at 7.995985 8.151379 8.089127 8.004723 8.062954 8.092977 8.08572 8.145238 8.147206 7.9716806 8.17199 8.032763
1368044_at 3.421002 3.3559432 3.1592555 3.3233144 3.4797559 3.4030256 3.5139625 3.3276632 3.4617517 3.38968 3.3650713 3.3177466
1368045_at 10.178318 10.241337 10.106244 10.235546 10.107796 10.248124 10.057058 10.081727 10.220791 9.829065 9.906296 9.8778515
1368046_at 10.06997 10.210652 10.12305 10.169967 10.246665 10.388607 10.160576 10.218521 10.189793 9.919443 9.939537 10.030861
1368047_at 6.9097667 7.1397924 7.161081 6.638742 6.8648944 6.978883 7.1094403 7.122844 7.3678727 7.3879366 7.5163846 8.087864
1368048_at 13.86714 13.9320755 14.025102 13.827169 14.050915 13.9973345 14.066816 13.965138 13.896733 13.85878 14.084921 13.923573
1368049_at 10.916326 11.147392 11.135525 11.371974 11.31191 11.044573 11.443465 11.017412 11.060353 11.094673 11.00811 10.629866
1368050_at 8.820171 9.074489 8.742634 8.764632 8.789457 8.632317 8.914972 8.82202 8.444104 8.582657 8.641331 8.635771
1368051_at 11.309081 11.351667 11.354166 11.244045 11.386965 11.563471 11.497439 11.4173155 11.525782 11.313378 11.417174 11.279804
1368052_at 4.6475725 5.061738 4.938245 5.039266 5.012476 5.0992637 4.7338734 5.1951 4.947271 5.031399 4.6295357 4.896145
1368053_at 5.7690067 5.5973697 5.7125163 5.529321 5.6713905 5.603802 5.835663 5.9243317 5.7355595 6.359889 5.9070187 6.006691
1368054_at 6.9260855 6.989366 6.770523 7.0823364 6.84162 6.862582 6.6830854 6.95131 7.1314 7.0382605 6.782678 6.882438
1368055_a_at 8.39574 8.361401 8.271252 8.45129 8.237102 8.039022 8.292169 8.502124 8.392852 8.615288 8.445111 8.148064
1368056_at 7.526124 7.2417235 7.3153143 7.4602103 7.3441 7.4868307 7.4573746 7.601137 7.4891477 7.352431 7.2554784 7.2000303
1368057_at 9.004589 8.648353 8.817073 8.984015 8.405722 8.48991 9.65426 9.057436 8.611459 9.313068 8.386778 9.029481
1368058_at 7.534792 7.442352 7.5577517 7.5223627 7.80789 7.6080976 7.508114 7.5160484 7.852908 7.47798 7.5419416 7.3832564
1368059_at 9.073934 9.852043 9.15821 8.660315 9.327187 9.233819 9.5517 9.527454 9.312036 7.1903048 6.7358613 7.7850704
1368060_at 13.144699 12.99836 12.995317 13.12068 13.133634 12.993637 12.957197 12.980239 12.799011 12.490197 12.441184 12.373215
1368061_at 5.7671113 5.5884457 5.5594196 5.6356397 5.976207 5.290578 5.5790825 5.8420973 5.6319404 5.0678186 4.9820986 5.328386
1368062_at 9.042902 9.402164 9.075873 9.163238 9.309591 9.2253275 9.169062 9.164457 9.281146 9.155695 9.161949 9.253258
1368063_a_at 8.640866 8.737696 8.898077 8.66033 9.005091 8.762569 8.78417 8.7947035 8.849357 8.86959 8.847177 8.717835
1368064_a_at 11.0609665 11.071284 10.975631 11.178985 11.041057 10.8832035 11.147819 11.260365 11.135386 10.828449 10.26901 10.3155155
1368065_at 7.303471 7.485442 7.372472 7.2785897 7.3343506 7.52669 7.423953 7.479727 7.615834 7.4425387 7.487272 7.302508
1368066_at 5.4297905 5.40602 5.7845807 5.590132 5.5791163 5.605428 5.497663 5.7985277 5.34878 5.510506 5.399103 5.4656143
1368067_at 9.013897 8.990422 8.982071 9.185755 9.2201605 8.984974 9.103717 9.153871 9.209539 9.243136 9.109682 9.165761
1368068_a_at 7.427103 7.5777063 7.651155 7.5978675 7.5062814 7.735645 7.2132177 7.5363264 7.622792 7.677047 7.42671 7.287245
1368069_at 7.92167 8.062893 8.094759 8.054502 8.056457 7.956632 8.108369 7.8601766 8.227915 8.047505 8.134458 8.172541
1368070_at 8.188828 8.112799 8.116437 8.147207 8.102656 8.010906 8.10416 8.005766 8.075361 7.9402165 7.9027357 7.7850327
1368071_at 12.141625 11.945597 11.977748 11.757934 11.844313 11.874111 11.865717 11.917201 11.991236 11.715766 11.722855 11.72883
1368072_at 5.819822 6.008566 6.2334 5.7341065 6.2320824 5.829094 6.521038 6.162906 6.184154 6.618989 6.6931686 6.4189305
1368073_at 8.747919 7.896487 8.019438 8.686144 7.7670927 8.126242 8.605115 8.369282 8.506749 7.8491817 8.928953 8.814813
1368074_at 6.47148 6.679054 6.580453 6.5189734 5.9752707 7.003084 6.7402177 6.6056156 6.8405585 7.271304 7.299041 7.805963
1368075_at 10.612208 10.547879 10.485016 10.652747 10.806011 10.31253 10.879249 10.5953 10.795929 11.180998 11.446935 11.254804
1368076_at 7.379389 7.5790114 7.204846 7.3544555 7.4210114 7.543276 7.3326564 7.6165385 7.3558307 7.5230365 7.401068 7.6210637
1368077_at 13.086025 13.2673235 13.107965 13.217565 13.13582 13.187292 13.062304 13.073366 13.109574 12.8045635 12.629801 12.608356
1368078_at 4.0053053 3.7615838 4.5280733 3.9732804 3.9397228 4.22564 3.9700553 4.534311 3.7777317 6.3223944 5.9041204 3.8418179
1368079_at 9.290664 9.41836 9.044768 9.313849 9.046759 9.76266 9.384319 9.168374 9.015638 9.887845 9.958647 9.627559
1368080_at 3.643983 3.3919795 3.6529205 3.5749717 3.6425598 3.7439117 3.7161303 3.7100556 3.5512798 3.8260677 3.819897 3.8780859
1368081_at 7.243638 7.253951 7.120062 7.2240286 7.1952705 7.00951 7.1805124 7.1090007 7.189373 7.2628684 7.109876 7.427282
1368082_at 8.393107 8.365312 8.209401 8.543043 8.281581 8.300662 8.350636 8.505947 8.575584 8.537892 8.348098 8.316761
1368083_at 9.065965 9.015942 8.867439 9.06404 9.069776 9.00168 9.073624 8.902233 9.043519 9.198572 9.101495 9.173377
1368084_at 5.8672733 5.8760815 6.108524 5.9836497 5.9678297 5.830018 5.7146196 5.4876976 5.906849 5.819377 5.845356 6.016573
1368085_at 10.531351 10.583008 10.491743 10.659465 10.707721 10.692722 10.531854 10.539793 10.51563 10.331877 10.010288 9.968955
1368086_a_at 7.861634 8.4940815 8.025877 7.053187 7.5913415 7.269221 8.408787 7.7793217 7.026933 8.687386 7.90293 8.985921
1368087_a_at 8.126909 8.106506 8.070487 8.219339 8.173127 8.033146 7.9878345 8.291628 8.47657 8.699294 8.295066 8.255495
1368088_at 7.0900583 7.129922 6.9581575 7.0677447 6.819273 7.0099144 7.0236735 7.177439 7.1374326 7.3685417 7.1353216 7.0749054
1368089_at 8.444027 8.314325 8.507358 8.298604 8.467744 8.120301 8.346394 8.423311 8.414105 8.291215 8.3901615 8.592728
1368090_at 7.1386385 6.960999 7.2628016 7.1235948 6.9948273 7.134603 6.909567 7.035399 7.063607 7.0284386 6.9933815 6.9789987
1368091_at 9.111781 8.711121 8.696688 8.8274555 8.745019 8.885985 9.033328 8.977447 8.895106 8.792328 8.7235985 8.53477
1368092_at 12.449993 12.47856 12.415148 12.470042 12.519047 12.411933 12.385616 12.479808 12.418727 12.34607 12.387713 12.230903
1368093_at 3.3801801 3.4063194 3.6122644 3.686336 3.654298 3.6248913 3.6304533 3.5050144 3.4716847 3.529836 3.5974374 3.7124934
1368094_at 7.010593 7.304231 7.058055 7.063349 7.163015 6.972798 7.148058 7.103293 6.757468 7.3070335 7.2905326 7.394156
1368095_at 9.902176 9.30474 9.393585 9.75424 9.786772 9.787556 9.542063 9.50773 9.897445 9.966078 9.830257 9.543953
1368096_at 9.767864 9.599256 9.728702 9.676925 9.703517 9.890968 9.837159 9.766704 9.802087 9.792119 9.691585 9.7119
1368097_a_at 4.4616833 4.318611 4.6438146 4.263433 4.5165524 4.5370235 4.2939787 4.5047793 4.2438703 4.256916 4.1466885 4.3358855
1368098_a_at 7.379261 7.3849654 7.468121 7.227205 7.3014197 7.6782217 7.4709024 7.5870333 7.4430375 7.5665317 7.4934607 7.693559
1368099_at 7.159879 7.332644 7.2878747 6.955544 7.172051 7.232873 7.0953507 7.329819 7.1032066 7.672865 7.354027 6.9401636
1368100_at 10.822018 10.898621 10.886653 10.830778 10.843253 10.862639 10.964403 10.724107 10.624432 10.927529 10.935267 10.801507
1368101_at 7.765393 7.6347713 7.83124 7.663726 7.648536 7.799653 7.796612 7.787735 7.7083793 7.8755074 7.797144 7.654639
1368102_at 8.244507 7.8322797 8.142727 8.285578 7.849631 8.104862 8.427635 8.1178055 7.370584 7.011679 7.62502 6.61736
1368103_at 6.9626775 7.282137 6.985349 7.00321 6.600519 6.8111506 6.952575 7.244796 7.1678104 7.8704567 7.733838 8.336558
1368104_at 5.963974 5.9941506 6.2061186 5.991088 6.011123 6.042443 5.8349566 6.0409427 5.9356914 5.956153 5.858067 6.0402493
1368105_at 4.7153215 4.709368 4.7298365 4.531113 4.499975 4.9966254 4.6297464 4.5126486 4.7934175 4.609975 4.509779 4.5031366
1368106_at 9.753213 8.944296 9.117166 9.761782 8.993419 9.060944 9.225005 8.759953 8.979707 9.521837 9.389984 9.274251
1368107_at 3.573804 3.4645007 3.6273305 3.6357555 3.5869007 3.6030772 3.4666536 3.492108 3.5125608 3.7267277 3.6877613 3.5117316
1368108_at 4.634169 4.704027 4.6373434 4.6785326 4.57987 4.511534 4.6702857 4.508639 4.438816 5.1008387 4.6930575 4.595683
1368109_at 7.033451 7.0379457 7.0217185 7.1167107 6.869646 6.8585124 7.00835 7.106385 7.0331774 7.0443177 7.3157783 7.093253
1368110_a_at 4.055154 3.9556546 4.0081577 4.055855 4.113439 3.9875743 4.0355916 3.7773266 3.95224 3.9277768 4.085881 3.9969194
1368111_at 7.5945344 7.9103594 8.063524 7.460068 8.252691 7.8080034 7.803887 7.811128 7.7675366 7.7293077 8.22344 8.036526
1368112_at 5.1773753 4.820523 4.934821 5.178971 5.0455046 5.012316 4.994028 5.103268 5.2830596 5.1902204 4.8214064 5.0457563
1368113_at 4.456625 4.2710986 4.34778 4.2718925 4.406458 4.2997236 4.177799 4.212957 4.5277295 4.228115 4.0507545 4.2473927
1368114_at 4.221587 4.208441 4.186631 4.2119565 4.0121326 4.160077 4.06487 4.361705 4.405016 4.362278 3.9953034 4.207471
1368115_at 10.258955 9.999885 11.049213 10.332135 10.33912 10.020673 10.263585 10.425937 11.06541 10.241238 9.843486 10.186295
1368116_a_at 7.4868507 7.748489 7.67894 7.8455663 7.7060943 7.7247434 7.7057557 7.7075186 7.6128807 7.8154373 7.8672485 7.80158
1368117_at 9.279577 9.150543 9.22697 9.186491 9.263411 9.132055 9.037653 9.308567 9.105511 9.017837 9.05937 8.836273
1368118_at 8.345369 8.609652 8.581419 8.612366 8.517405 8.646814 8.127948 8.664991 8.53496 8.730103 8.433088 8.612698
1368119_at 5.658017 5.6882315 5.6402316 5.784975 5.629987 5.6817513 5.5790167 5.5882115 5.5286703 5.5393095 5.6530776 5.4539557
1368120_at 4.211501 4.2669096 4.080331 4.2246585 4.106036 4.258876 4.3103914 4.016448 3.940198 4.01797 4.208927 4.218363
1368121_at 10.84646 10.3387165 10.485338 11.122829 10.3960085 10.489232 10.697772 10.654701 10.757596 9.932132 10.455776 9.621125
1368122_at 10.21353 10.098415 10.230548 10.145046 10.176193 10.2621155 10.059201 9.978295 9.915205 9.872908 9.699238 9.770437
1368123_at 5.90799 5.7309084 5.794339 6.088974 5.7150464 5.80623 5.587864 5.5129933 5.6241364 5.55141 5.672827 5.5184693
1368124_at 8.019102 7.437625 7.097962 7.8936076 7.2453427 7.286426 7.4269853 7.2351418 7.240141 7.281903 7.2224045 7.6286483
1368125_at 6.375236 6.237076 6.2578926 6.1486306 5.970031 6.050093 6.5190916 6.302775 6.0615544 6.174118 6.029569 6.2435317
1368126_at 5.479665 6.1462355 5.9501476 6.0450892 6.0014467 6.1412725 5.917642 5.5488625 5.6497116 7.534648 7.8871636 6.91006
1368127_at 5.913721 5.6840763 6.2061915 6.435578 6.0740213 6.1167464 6.157276 5.8897266 6.421231 6.966279 6.9693575 7.181495
1368128_at 6.1220436 6.041993 5.8627076 5.7421546 6.3051887 6.108003 5.7175198 5.787979 6.0207887 6.0994053 6.002119 6.4776816
1368129_at 7.350844 7.4050083 7.364337 7.256366 7.4105296 7.3499756 7.2441726 7.3127155 7.2739325 7.676186 7.7872396 7.6247206
1368130_at 4.80083 4.455258 4.5144205 4.70004 4.6466637 4.448099 4.21278 4.680542 4.3219314 4.584591 4.4132833 4.140827
1368131_at 4.3140736 4.2293057 4.0565615 4.2088413 4.140668 4.0367775 4.1235213 4.3380084 3.9341042 4.2746744 4.187031 4.381293
1368132_at 10.641125 10.537004 10.523933 10.579754 10.425972 10.6727705 10.800633 10.520086 10.085786 10.184643 10.112399 10.393766
1368133_at 7.9726896 7.607885 7.8673024 7.528976 7.9849496 7.9071255 7.8288655 7.8743076 7.8027167 8.430668 8.469421 8.382311
1368134_a_at 8.827505 8.44433 8.615638 8.969898 8.46426 8.622787 8.687768 8.552661 8.556242 8.469218 8.381768 8.647345
1368135_at 5.574844 5.603335 5.857682 5.9362197 5.920727 5.7672763 5.9600644 5.3588104 5.5478907 5.1459975 5.023292 5.381666
1368136_at 7.626054 7.9131074 7.761374 7.80276 8.002653 8.0122175 8.099853 7.965911 8.159788 7.8406396 8.116724 8.110353
1368137_at 6.286243 6.1699314 6.19438 6.0527287 6.0316935 6.1883774 6.0620327 6.010526 6.1937084 5.9198923 5.5997066 6.013722
1368138_at 5.671278 5.397726 5.246498 5.4315386 5.4426126 5.505618 5.447255 5.561372 5.702095 5.241158 5.5529003 5.573682
1368139_s_at 5.6661763 5.7021627 5.5135593 5.785075 5.24168 5.5028715 5.4705935 5.9725413 5.7679925 6.168144 5.7495165 6.269545
1368140_at 6.38783 6.930053 6.361142 5.7357874 6.162752 6.043725 5.853918 6.5853615 5.760567 5.560854 5.765066 6.158711
1368141_at 11.763068 11.679268 11.708667 11.835774 11.79713 11.746934 11.800623 11.764956 11.666232 11.711174 11.924356 11.627717
1368142_at 5.3274007 5.1708245 5.35293 4.99896 5.3001685 5.298287 5.5085936 5.235017 5.348303 5.3324747 5.559267 5.5867376
1368143_at 7.288188 7.3048077 6.892393 6.9280777 6.8610964 7.159586 7.2065554 7.341161 7.2318277 8.071041 8.551886 8.449822
1368144_at 5.758846 5.5970416 6.126708 5.5958657 5.862196 5.1013846 5.885464 5.5021944 5.677703 5.170463 5.5640836 5.2160254
1368145_at 5.2251043 4.9629316 5.373337 5.432147 5.1908026 5.31627 5.213128 5.118456 5.084901 4.8027735 5.268486 5.2882433
1368146_at 11.959183 11.240524 10.852817 11.413786 10.576778 10.341009 11.111205 11.196847 10.6415415 8.4108095 9.313381 9.227526
1368147_at 10.12934 9.413618 8.483116 9.791259 8.500978 8.285469 9.279888 9.415909 8.737247 6.424293 7.122364 7.1039853
1368148_at 4.885969 4.6727467 4.395993 4.487161 4.509398 4.3961535 4.561246 4.5635786 4.3399706 4.210536 4.369524 4.253875
1368149_at 6.0113096 5.5512385 5.897041 6.0417767 5.8887463 5.734739 5.905462 5.7536864 5.7967267 5.905805 5.938671 5.9353027
1368150_at 12.882085 12.812243 12.821486 12.881183 12.920079 12.929552 12.926212 12.924195 12.873522 13.503553 13.396766 13.467751
1368151_at 10.377232 10.4678335 10.481611 10.418589 10.48774 10.467997 10.529957 10.462575 10.415482 10.509763 10.493931 10.35618
1368152_at 7.3166914 7.4700904 7.4528346 7.348883 7.362437 7.4139733 7.3595552 7.5423384 7.586194 7.6456943 7.7152877 7.6754584
1368153_a_at 7.084834 7.0625396 7.2041173 7.0408835 7.089653 7.036145 7.165167 7.2101007 7.11598 6.71858 6.943689 6.7288885
1368154_at 8.061696 8.134781 8.094408 8.018997 8.26468 8.118255 8.262006 8.290369 8.117152 8.17761 7.8299303 7.846425
1368155_at 11.37666 12.7003975 11.640411 12.295242 8.288856 9.71892 11.967513 11.503005 11.718097 12.744568 13.876792 12.767778
1368156_at 5.4647055 5.3681355 5.5684633 5.4005265 5.4618583 5.452642 5.6999707 5.564235 5.552479 5.493149 5.6677213 5.505809
1368157_at 5.627743 6.106199 5.565588 5.662399 5.884625 5.9245114 5.8675437 5.469508 5.890535 5.5370493 5.527354 5.509611
1368158_at 9.193173 9.294689 9.276372 9.163136 9.369687 9.269481 9.251867 9.091539 9.271177 9.524561 9.597319 9.275778
1368159_at 8.425992 8.3539295 8.460235 8.489671 8.498479 8.500207 8.285009 8.61901 8.513135 8.269478 8.37606 8.261641
1368160_at 9.552372 8.914019 9.379094 8.687952 8.491271 7.316323 8.57957 9.54767 10.142648 11.250851 11.160122 10.495487
1368161_a_at 13.975597 13.95465 14.023402 13.992006 14.007739 13.96641 13.944941 13.988102 13.946571 13.628157 13.684862 13.547534
1368162_at 5.0428257 4.756606 4.6973047 4.7907557 4.5060062 4.879257 4.5903015 4.711031 5.026413 4.611556 4.910434 5.1386995
1368163_at 10.287423 10.191307 10.245458 10.182656 10.422269 10.2516575 10.465704 10.448132 10.122908 10.277771 10.394925 10.010392
1368164_at 7.8486743 7.7250094 7.575174 7.693495 7.4186788 7.7446957 7.788149 7.8909664 7.7627697 7.9194565 7.9657784 7.758921
1368165_at 7.5945673 7.612567 7.651852 7.5675373 7.624512 7.674269 7.9700236 7.6629696 7.6190376 8.099046 8.158132 7.7939553
1368166_at 6.480033 6.0551333 6.221941 6.412674 5.7296114 6.0954227 6.2504306 6.4645023 6.3118095 6.0267386 6.351961 5.9863334
1368167_at 5.353605 5.8750668 6.436104 5.7530026 5.411752 5.337029 5.6190963 5.4383717 5.34097 5.016225 5.017074 4.627327
1368168_at 8.781576 8.421878 7.9090357 9.331192 7.8192353 8.206741 9.31366 9.397795 8.700054 8.873217 8.936947 8.554131
1368169_at 7.060502 7.0133014 6.8000474 6.899004 7.081284 6.938585 6.8355894 6.8656325 6.8256645 7.168306 6.994898 6.9627666
1368170_at 3.9041479 3.8317463 3.9546335 3.7672858 3.9904647 3.9991202 4.029142 3.9671965 3.7869856 3.967605 3.8125682 3.9297876
1368171_at 8.749283 9.371314 6.858243 10.338763 10.003782 9.569663 9.358608 8.692646 9.421212 5.2643995 4.9551687 5.0182514
1368172_a_at 6.049887 6.9544935 4.2973866 8.105861 7.4536853 6.989464 7.0224195 6.314272 6.9622455 3.6595542 3.989771 4.079508
1368173_at 7.6770487 8.018912 8.176289 7.9605093 8.201256 8.185547 8.049588 7.8789725 8.336475 8.380813 8.262383 8.206905
1368174_at 4.0836115 3.7150831 3.9390988 3.831118 3.962246 4.0645103 4.0416293 4.309468 3.857906 4.176063 4.382464 4.232813
1368175_at 6.9637012 7.272849 7.1027355 7.29467 7.0255175 7.136968 7.075344 7.443768 7.170648 7.1191683 7.158527 7.124796
1368176_at 7.8539133 7.65245 7.6971455 7.791256 7.7664847 7.866482 7.85245 7.8032146 7.854916 7.6293387 7.4416323 7.64404
1368177_at 7.5090747 7.7532034 7.5919847 7.860596 7.187673 7.4462166 7.8596334 7.831262 7.8670583 8.0257225 8.080398 7.9093637
1368178_at 8.997431 8.920683 8.938159 8.778288 8.983024 9.049876 8.99091 8.655932 9.081705 9.282468 9.458981 9.179909
1368179_at 7.225527 7.425393 7.3760085 7.40894 7.30191 7.1719546 7.4185777 7.3617096 7.3314633 6.9979568 7.568724 7.1604047
1368180_s_at 13.427254 13.263869 13.206491 13.390744 12.739937 13.337476 13.472436 13.330499 13.415625 13.364884 13.55699 13.005226
1368181_at 11.028814 10.8196745 10.590372 10.899462 10.754282 11.085113 10.890365 11.02252 11.093778 11.7392025 11.84688 11.571913
1368182_at 4.059106 4.218458 4.4534655 4.3620653 4.1003504 4.0834503 4.242935 4.052658 4.1118927 4.012986 4.2694006 4.1891303
1368183_at 7.9452753 7.8984437 7.661813 8.048316 7.949462 7.7243347 7.650764 7.970815 7.7225075 7.671852 7.768385 7.8422384
1368184_at 9.1603565 9.274155 9.13444 9.185228 9.266732 9.213554 9.138316 9.128305 9.371659 9.137148 9.148321 9.125782
1368185_at 5.0163007 4.8971357 4.8804693 4.8770685 4.9504766 4.733071 4.80785 4.9943595 5.078104 4.7174273 4.9214377 4.8636823
1368186_a_at 6.0850883 6.0222573 5.915802 6.002348 6.2065153 6.2763295 6.0802236 5.9274907 5.962275 6.082669 6.0557485 6.221536
1368187_at 8.169429 8.825637 7.216043 8.560925 7.6151223 8.058953 8.2519245 8.52063 8.222719 10.059253 10.742812 10.532881
1368188_at 13.613013 13.659465 13.655732 13.614348 13.748535 13.672081 13.596132 13.617044 13.725644 13.695537 13.686654 13.560412
1368189_at 10.376956 10.9541645 10.2694025 10.42167 10.009242 10.493405 10.621079 10.46667 10.192096 10.670465 10.832844 10.415888
1368190_at 5.0848355 4.731891 5.217189 5.0658226 4.971247 5.0391793 5.282904 5.247273 5.1271157 5.265701 5.618614 5.1851916
1368191_a_at 10.845316 10.732709 10.662204 10.900666 10.725579 10.743486 10.8858185 10.808689 10.99245 10.751199 10.60278 10.580079
1368192_at 4.8310204 4.7235084 4.8263335 4.5696783 4.554249 4.4722767 4.707217 4.897881 4.721757 4.453695 4.3471437 4.4713335
1368193_at 5.0077443 4.932112 4.8538394 5.0124946 5.0218973 4.9935803 5.1446533 4.955991 5.0293393 4.936221 4.972069 5.022257
1368194_at 4.565233 4.4210443 4.567836 4.4968605 4.502475 4.425562 4.4287806 4.6131697 4.741729 4.3240232 4.51805 4.552182
1368195_at 6.4815397 6.31417 6.1676183 6.5802717 6.1178737 6.5344462 6.412102 6.2301025 6.219354 6.6127844 6.6535497 6.529891
1368196_at 4.9002867 4.7708845 4.8258433 4.831628 4.7375164 4.9352875 4.627219 4.863899 4.5673656 4.8859253 4.5650167 4.72987
1368197_at 4.2152624 3.905381 4.066585 4.1593122 3.8315804 4.0731187 3.9525337 4.225602 4.010236 3.9979365 3.9924572 4.10746
1368198_at 5.0807457 4.93966 4.7884903 4.988212 4.8606615 4.802433 4.5260296 4.707728 4.628582 4.660465 4.337438 4.5881243
1368199_at 8.510183 8.591519 8.491745 8.724182 8.789753 8.638983 8.602913 8.545031 8.622131 8.259562 8.491627 8.269307
1368200_at 5.662324 5.8957357 5.5246463 5.4321475 5.503557 5.552778 5.632596 5.6785107 5.568116 5.596247 5.318082 5.2625036
1368201_at 6.106654 6.2632413 6.2020364 6.2797227 6.376909 6.067102 6.228552 6.119755 6.15214 6.3595743 6.4032946 6.56399
1368202_a_at 8.666626 8.622327 8.6615095 8.896313 8.727755 8.624755 8.637791 8.973129 8.679117 8.764308 8.874956 9.114796
1368203_at 5.2709427 5.063606 5.042938 5.226377 4.924971 5.0713196 4.8187203 4.8827333 5.0370703 5.0847974 4.927985 5.002372
1368204_at 6.546941 6.6105185 6.6860986 6.701125 6.360401 6.52336 6.7601943 6.974354 6.4189587 6.2888484 6.3588376 6.582347
1368205_at 13.591693 13.358631 13.488511 13.501896 13.511801 13.449525 13.379203 13.434002 13.285042 13.330613 13.352608 13.4004755
1368206_at 8.85292 8.610668 8.657049 8.846754 8.709078 8.738984 8.697895 8.806073 8.919498 9.309498 9.191236 9.124772
1368207_at 5.8171988 5.8872333 6.063283 5.757417 5.891527 5.848955 6.0923476 6.3133316 5.872973 5.678303 5.7836714 5.5867662
1368208_at 6.009005 6.02617 5.957129 6.2130833 6.3975453 6.1255937 5.772485 6.0997233 5.9899616 5.8845053 5.84595 6.2653913
1368209_at 5.702938 5.519408 5.6180124 5.6698437 5.8035984 5.5362244 5.524331 5.5360746 5.5714436 5.6960716 5.5688305 5.533801
1368210_at 4.540651 4.386879 4.4243536 4.6306353 4.482982 4.560579 4.2209864 4.2855086 4.5857177 4.4018035 4.2765512 4.3643904
1368211_at 12.355636 12.235139 12.2787 12.283575 12.222613 12.303063 12.35596 12.282651 12.290013 12.560786 12.474196 12.518422
1368212_at 8.618798 8.812489 8.948497 8.539377 8.822603 8.727121 8.7557535 8.656029 8.805788 8.982414 8.880861 9.010019
1368213_at 9.047029 9.148701 9.663311 9.280364 8.852152 9.082106 9.634015 9.002491 9.946259 11.2943325 11.016273 10.537719
1368214_at 7.597195 7.7956605 7.5685787 7.796883 7.8378553 7.9053497 7.5611787 7.888476 7.641484 8.064194 7.816598 8.1180725
1368215_at 9.842512 9.846979 9.859633 9.865535 9.992261 9.929784 9.810548 9.859875 9.804329 9.673957 9.785975 9.913727
1368216_at 9.452002 9.547734 9.4007015 9.504581 9.3705435 9.43732 9.47297 9.616774 9.377476 9.324243 9.516876 9.470266
1368217_at 8.376257 8.670151 8.550455 8.6969185 8.717403 8.6217575 8.764158 8.535431 8.528608 8.428097 8.816891 8.676271
1368218_at 5.675635 6.0443735 5.5780997 5.917926 5.8803673 5.7864714 5.9253907 5.452476 5.7392025 6.0857844 5.973895 5.92454
1368219_at 6.8113394 6.4812155 6.552051 6.583144 6.4108777 6.4518976 6.6178966 6.2992263 6.2486696 6.316836 6.443932 6.3566475
1368220_at 9.07869 9.108246 9.198624 8.995979 9.04467 8.944596 8.868172 8.937386 9.250988 9.422758 9.381844 9.475158
1368221_at 9.9243965 10.13597 10.158584 9.973347 10.2835455 10.080371 9.877475 9.854359 9.870373 9.298808 9.376935 9.370052
1368222_at 6.285417 6.9955606 6.781637 6.70404 7.2048016 6.7404385 6.680221 6.7925234 6.413091 6.129456 5.9602275 6.083645
1368223_at 7.1817703 7.7598553 8.030031 7.616445 8.056724 7.599132 7.6918144 7.6746554 7.8957305 8.716469 8.449333 8.236996
1368224_at 13.455841 13.371226 13.052593 13.222289 13.32569 13.31011 12.991884 13.379286 13.335866 13.021843 13.160017 13.868035
1368225_at 7.560747 7.48651 7.5802803 7.408552 7.545561 7.467655 7.603862 7.450762 7.489328 7.3697987 7.576713 7.5372767
1368226_at 8.08807 7.8266444 7.895613 7.890628 7.9769964 8.202347 8.328272 8.057247 8.182815 8.278612 7.9352226 8.100181
1368227_at 8.058695 9.252281 8.9569435 8.466735 8.603859 8.447337 9.50211 8.91686 8.588393 8.286534 8.39626 7.997282
1368228_at 8.807118 9.211433 9.069218 9.056678 9.313223 8.967087 8.9729805 8.886504 8.911001 9.234946 9.15778 9.030783
1368229_at 6.98186 6.8516383 6.962891 6.723294 6.7570124 6.915253 6.770988 7.050439 6.9135785 6.798102 6.64088 6.6662655
1368230_a_at 9.056572 9.046414 8.959668 9.029938 8.8970995 9.07266 9.230629 9.059872 9.108442 9.183317 9.257156 9.142525
1368231_at 6.904505 6.807484 6.8217006 6.7937517 6.6207128 6.8361354 6.956923 6.8061066 6.7937183 6.8366942 6.6509013 6.6003833
1368232_at 8.176744 7.957239 7.9177556 8.106285 7.8072968 8.022621 8.1402855 8.0814295 8.045045 8.854684 8.519024 8.701681
1368233_at 8.053368 8.1594715 8.0396 8.005251 8.02483 8.210175 8.205217 8.021484 7.989422 8.576675 8.568176 8.133847
1368234_at 8.53274 8.313695 8.418487 8.528017 8.590149 8.720833 8.623994 8.57924 8.731388 8.680835 8.7731285 8.3895445
1368235_at 7.730413 7.8549333 8.071849 7.859362 8.066032 8.027151 7.903842 8.102969 8.099945 7.7363114 7.84953 7.897759
1368236_at 3.9517875 3.8984356 3.780698 3.772052 3.97264 3.789939 3.7509773 3.9668996 3.8564606 3.9930341 3.8993368 4.1735954
1368237_at 4.3634377 4.308177 4.1348963 4.4316444 4.524243 4.256828 4.4724207 4.344159 4.291918 4.485399 4.345719 4.395646
1368238_at 4.772741 4.54775 4.681939 4.5251794 4.636835 4.776259 4.5734096 4.6955385 4.539488 4.592254 4.5146284 5.026809
1368239_at 8.331259 8.606785 8.430904 8.342352 8.415962 8.309527 8.468603 8.287188 8.474858 8.100397 7.9320884 7.9251447
1368240_a_at 4.833747 4.6607656 4.384902 4.2154284 4.2811747 4.272479 4.468543 4.663474 4.6276526 4.298818 4.3319564 4.502467
1368241_a_at 8.878067 8.630276 8.606994 8.774099 8.555425 8.694123 8.56796 8.61936 9.218882 8.818785 8.93602 8.851523
1368242_at 4.9774895 4.7202973 4.718549 4.660412 4.8983135 5.1281686 4.633032 4.8978815 4.59469 4.532357 4.4592476 4.6673546
1368243_at 5.3333826 5.0881195 5.1289454 5.1725774 4.9566555 5.036658 5.1209116 5.2746644 5.279225 5.2381124 5.125425 5.5159965
1368244_at 10.185339 10.319564 10.4375 10.4437685 10.299894 10.441139 10.274967 10.230424 10.430775 10.50916 10.625258 10.429862
1368245_at 11.918275 12.754177 12.201599 12.707929 12.188409 12.104262 12.545615 11.747482 12.55174 12.242431 12.610588 12.063094
1368246_at 4.908803 5.05746 5.0485935 4.9151278 5.3001685 4.965994 5.1645446 5.0364637 5.0355353 5.0293097 4.8264723 4.9698353
1368247_at 6.887059 7.0672603 7.1521854 8.232992 6.6411905 7.1002603 6.7567167 6.5333796 6.6816297 6.884936 6.855493 6.6300893
1368248_at 6.4587917 6.122911 6.154004 6.699599 5.9410696 5.946238 5.7508473 6.8150196 6.247737 6.464296 6.441121 6.598112
1368249_at 9.487417 9.84594 10.568108 9.457301 10.129892 9.896133 9.394014 9.789967 10.437627 10.52287 10.245556 10.342917
1368250_at 4.038959 3.939519 4.0959644 4.0052047 3.8764057 3.974777 3.9050066 3.9668996 4.1776247 4.0132713 3.9278638 3.8868074
1368251_at 5.9684916 5.3897266 5.543896 5.8515797 5.3501587 5.7414627 5.785446 5.428384 5.745191 5.90328 6.2771845 6.286334
1368252_at 3.4294035 3.3620567 3.4501367 3.385738 3.7122076 3.5843596 3.6372242 3.6214979 3.5857408 3.575364 3.4909794 3.6654997
1368253_at 12.27878 12.427702 12.190771 12.434512 12.240243 12.29548 12.295283 12.323727 12.264429 12.073197 12.056472 11.795908
1368254_a_at 4.924606 4.9640923 5.0325336 4.9826145 5.0139685 4.9707417 4.8371353 4.6634107 4.772857 4.503709 4.8779893 4.8821435
1368255_at 4.3416543 4.4036717 4.3782325 4.4147463 4.3847756 4.296211 4.349425 4.357966 4.2804494 4.1301575 4.238709 4.1226172
1368256_at 3.4763062 3.497262 3.3649764 3.4358041 3.8196692 3.5654824 3.3740864 3.4374735 3.3013122 3.3839705 3.4833276 3.500386
1368257_at 3.9565063 4.155107 4.11081 4.145269 3.9286964 4.0660934 4.0232134 4.120079 3.9657967 4.0543575 3.8514373 3.9428945
1368258_at 5.45255 5.28314 5.1842613 5.0859084 5.168645 5.118264 5.2448363 5.36613 4.96568 5.513681 5.2570205 4.93471
1368259_at 7.513015 7.6974893 7.6211658 7.645392 7.3860784 7.00153 7.498681 7.547549 7.5551286 7.230785 8.060764 7.8153114
1368260_at 5.0165215 5.092867 4.8744698 5.5914803 4.953085 4.9492035 5.3741107 5.3896093 5.299775 4.5135164 4.367734 4.3705826
1368261_at 4.14513 4.174588 4.176896 4.2042017 4.120184 4.110858 4.301314 4.1940355 3.9722674 3.9301307 3.9488885 4.272475
1368262_at 6.7639456 6.644893 6.696888 6.3118167 6.8997903 6.8156734 6.587383 6.629626 6.6937623 6.8091908 6.56874 6.83755
1368263_a_at 4.1463656 4.0190735 3.8959415 4.048082 4.0910544 3.953462 3.9150133 3.8664563 3.8082716 4.097142 3.8845763 4.0172443
1368264_at 7.737211 7.7757573 7.416845 7.587152 7.3276076 7.6370864 7.419025 7.637256 7.6084657 7.7325196 7.854829 7.395759
1368265_at 8.89812 8.764967 8.588161 8.902041 9.348082 8.71968 8.718796 8.683886 8.742142 7.4700327 8.022213 7.831874
1368266_at 13.209257 13.256156 13.275218 13.208102 13.293319 13.281262 13.185226 13.317628 13.270631 13.471103 13.42146 13.221143
1368267_at 7.807649 7.888586 7.856313 7.7816844 7.7483263 7.873991 7.961712 8.040682 7.7919283 7.7546344 7.8171053 7.9251747
1368268_at 7.366198 7.8022027 7.8029604 7.8770137 7.992824 7.628571 7.4398365 7.558295 7.767736 7.430769 7.2181306 7.3265443
1368269_at 3.9641573 3.8004386 3.7131655 3.551287 3.7925098 3.5653524 3.6000338 3.8316953 3.6417944 3.7087612 3.7435865 3.8100977
1368270_at 7.272938 7.965657 7.5694203 7.3897796 7.3943567 7.6126146 7.5785866 7.434679 7.1116858 7.6862845 7.895132 8.028416
1368271_a_at 4.152007 4.7644453 4.8277016 4.539604 4.282251 4.702055 4.786448 4.767995 4.7473574 4.3229012 4.4339743 3.9250045
1368272_at 10.5109625 10.894041 11.177251 10.616467 11.527406 10.561196 10.425809 10.856422 10.771977 9.874484 9.635558 9.59875
1368273_at 9.528505 9.809467 9.912937 9.645125 9.661546 9.60816 9.673178 9.770489 9.691836 9.644397 9.593058 9.344524
1368274_at 8.233452 8.283046 8.395838 8.27127 8.244181 8.072136 8.364867 8.1404705 8.293851 8.391007 8.663132 8.280752
1368275_at 10.763015 10.915251 10.208788 10.543583 9.07524 10.194429 10.546286 10.470048 9.755165 11.322372 10.784819 10.926921
1368276_at 7.139189 7.1319947 6.998381 7.114973 7.0753736 7.035213 7.0342116 6.947377 6.9678597 6.6660028 6.922701 7.0113397
1368277_at 8.43646 8.580329 8.431692 8.5620365 8.400194 8.58131 8.889894 8.607307 8.500135 8.95608 9.137421 8.689841
1368278_at 6.446523 6.198738 6.6423035 6.7300706 5.898887 6.274527 6.409978 6.682459 6.3744397 6.731569 6.3907127 6.4652886
1368279_at 4.8874726 4.9525023 5.189384 4.787982 4.874737 4.944599 5.0733047 4.7126107 5.287152 4.080899 4.270819 4.431692
1368280_at 12.485287 12.301281 12.395376 12.501985 12.433237 12.42219 12.373161 12.506328 12.189993 11.9445305 11.932631 12.152577
1368281_at 5.5407495 5.5555344 5.62506 5.476248 5.947611 5.779378 5.323965 5.779849 5.4779835 5.642376 5.3642273 5.414356
1368282_at 4.3024035 4.394277 4.260041 4.84999 4.636727 4.3454432 4.5486484 4.255276 4.3396153 4.565817 4.406154 4.041211
1368283_at 11.405094 11.729408 11.822506 11.628115 11.534816 11.88329 11.917908 11.594964 11.729935 13.766088 13.390456 13.468225
1368284_at 8.078228 8.191256 8.3336735 7.8737054 7.7183824 7.652443 7.9098387 8.499449 8.06983 7.2241387 7.3611035 7.268736
1368285_at 4.8076606 4.646173 4.7127576 4.5994816 5.0347433 4.6588883 4.4849167 4.957225 4.580393 4.5467463 4.454395 4.5002522
1368286_at 6.7573557 6.9618974 6.745265 7.088679 6.857855 6.8956423 7.1261096 7.0612807 7.1367116 6.6004586 7.100142 6.867259
1368287_at 4.868062 4.6047754 4.936476 5.003151 4.368668 4.8320484 4.875961 5.056115 4.698241 4.2123313 5.1804614 5.0090923
1368288_at 14.20505 14.176307 14.221807 14.225567 14.194177 14.237942 14.171659 14.196111 14.191803 14.023593 14.0121355 14.040434
1368289_at 12.07442 11.623893 12.113084 11.804332 12.1808815 11.703648 11.540105 11.963074 11.388442 11.029216 10.42499 10.992656
1368290_at 4.023673 3.642289 3.854469 4.115096 3.5897193 3.9283197 4.9065256 3.840935 4.4967117 3.63919 4.1525946 3.824785
1368291_at 9.05225 9.45529 8.921222 9.124256 9.537884 9.407179 9.118146 9.274244 8.775701 8.582303 8.617801 8.323208
1368292_at 7.2400665 6.8692245 6.896612 7.0844994 6.8287487 6.805744 7.0990133 6.8380404 6.8616877 6.759062 7.0291367 7.2065916
1368293_at 6.043225 5.682679 5.7520065 5.672556 5.3915844 5.7222776 5.792943 5.9652305 5.890631 5.8172636 5.588544 5.410143
1368294_at 10.505928 10.528902 10.713278 10.593798 10.582536 10.477412 10.494108 10.562942 10.62726 10.504024 10.529139 10.508328
1368295_at 9.603089 9.805087 9.737493 9.600483 9.608384 9.5493965 9.500099 9.54315 9.398939 9.527468 9.215836 9.4745455
1368296_at 9.33085 9.658683 9.455082 9.432328 9.269314 9.103884 9.184137 9.323285 9.042797 9.39968 8.910095 9.322536
1368297_at 4.8975887 4.638647 4.966422 4.8653574 4.5790973 4.6438904 4.595318 4.591028 4.825422 4.651739 4.830184 4.6496725
1368298_at 5.1914988 5.194628 5.557816 5.6189075 5.404947 5.206618 5.748907 5.4796486 5.427901 5.377191 5.2948127 5.2039814
1368299_at 4.0039587 3.981026 4.035555 4.097007 4.162897 3.8839054 4.160726 4.0492783 4.035512 4.149171 4.081951 4.190549
1368300_at 5.4169264 5.477001 5.51944 5.359288 5.8217983 5.6300135 5.220684 5.456369 5.57428 5.479636 5.46658 5.3802524
1368301_at 5.9751005 6.107759 5.779107 5.8340926 5.887416 6.042708 5.8227363 5.852138 6.2521834 5.7975645 5.760495 5.7966037
1368302_at 5.0486956 5.1857624 4.954462 5.172905 5.112806 4.7596445 4.9723897 4.9477553 5.118931 5.036882 4.724897 5.23649
1368303_at 7.2396364 7.422859 7.2721267 8.292094 7.050417 7.1041555 7.9944444 8.274934 6.956937 8.475123 6.6466656 7.0126038
1368304_at 11.851905 12.141675 12.134824 11.839175 12.22032 11.998602 11.665147 11.921164 11.872331 11.166239 11.258107 11.364527
1368305_at 8.742758 8.241573 8.362789 8.367895 8.710157 8.325551 8.295486 8.38001 8.588934 8.654487 8.388115 8.457093
1368306_at 5.78865 5.84526 5.8714237 5.8554573 5.835259 5.7005963 5.7583127 5.5643144 5.739159 5.726885 5.651234 5.5944066
1368307_at 6.313804 6.207058 6.18821 6.1200657 6.312529 6.2528095 6.2709513 6.1366153 5.95016 6.032016 6.095726 6.103161
1368308_at 8.077598 8.165362 6.8668923 7.962346 6.6551485 5.736569 7.9820623 8.555884 7.8523617 7.8564596 7.2523627 7.048164
1368309_at 7.530382 7.4912663 7.4472356 7.6000257 7.6341496 7.360036 7.5148287 7.6406975 7.5356584 7.7004886 7.511516 7.4507165
1368310_at 5.552045 5.404336 5.286029 5.6247587 5.6959467 5.389967 5.3175726 5.5822773 5.692504 5.489915 5.493249 5.3927345
1368311_at 8.63273 7.9750066 8.426268 8.838941 8.2925415 8.974034 9.01975 8.479695 8.36885 8.2131405 8.207453 8.1813755
1368312_at 5.0775185 4.9796743 4.9221582 5.210946 4.8031583 4.6310143 5.0641775 4.5456963 5.0163546 4.732435 4.826627 4.6263685
1368313_a_at 4.635956 4.199901 4.4027257 4.4907565 4.5423594 4.3650613 4.3349967 4.1735954 4.3199096 4.44829 4.1393466 4.6191382
1368314_at 10.250945 10.08914 9.81623 10.088373 10.240214 10.228408 10.122504 10.439698 10.190876 10.418019 10.321407 10.738818
1368315_at 6.6635413 6.651293 6.689957 6.605011 6.6991315 6.723052 6.779203 6.646783 6.859541 6.610497 6.68735 6.7401996
1368316_at 11.247075 11.185361 11.379534 11.396039 11.191073 11.224383 11.208186 11.353122 11.404632 10.175405 10.316342 10.305917
1368317_at 4.846006 4.7027802 4.572044 4.8123875 4.4172735 4.7662225 4.6845555 5.036674 5.0075216 5.5053115 5.153587 4.854108
1368318_at 7.8131237 8.082418 7.385842 7.9569983 7.8197827 7.2685156 7.7584667 8.25375 7.9944367 8.257046 7.917151 8.175144
1368319_a_at 5.306572 5.196105 4.992594 5.2677 5.346452 5.542745 5.094903 5.590485 5.49442 5.717666 5.371139 5.910801
1368320_at 4.583196 4.298927 4.7325377 4.4283843 4.432666 4.64958 4.171688 4.496309 4.615663 4.086351 4.6261287 4.260377
1368321_at 9.672989 8.838369 9.520466 7.363265 7.3688874 7.8002295 7.143681 8.630006 8.084208 6.666531 6.3675976 6.3758
1368322_at 8.164135 8.091768 8.091669 7.9479427 8.190781 8.167742 7.854473 8.295767 8.238721 8.060831 7.8799877 7.9249535
1368323_at 7.6864266 7.452395 7.565053 7.080267 7.2887917 7.586057 7.397066 7.693198 7.4973373 7.579862 7.959348 7.783465
1368324_at 5.3439283 4.976692 5.5748973 5.2501793 5.2670684 5.1486864 5.4775424 5.154665 5.3415246 5.046783 5.2622766 5.2247853
1368325_at 8.69866 8.559408 8.513983 8.034742 8.365768 8.535334 8.59021 8.448019 8.578276 7.662565 7.971831 8.217268
1368326_at 6.8726883 6.787434 7.373378 7.008424 6.8873568 7.514824 6.9264064 7.0427127 7.129035 7.5665317 7.8847175 7.6078672
1368327_at 6.137798 6.3204684 5.8643785 6.203903 6.1056037 6.177361 6.166363 6.1873193 6.184512 6.2313633 6.3869925 6.350373
1368328_at 8.783583 9.148572 8.839439 8.890452 8.591906 9.087394 9.108667 9.100317 9.23343 8.79217 9.0128765 9.101001
1368329_at 5.591668 5.109054 5.698135 5.551169 5.4879785 5.643999 5.4256115 5.3258553 5.4633937 4.990754 5.138226 5.053205
1368330_at 6.9282517 7.0758877 6.828649 7.103823 7.1909337 7.1445327 7.0556817 6.898272 6.9812207 6.993323 7.2097445 6.915039
1368331_at 11.8123255 11.885135 11.85136 11.9632 11.998778 11.851196 11.929313 11.864122 11.810377 11.6446495 11.545113 11.77173
1368332_at 6.813876 7.034235 6.96426 6.8311625 6.0885887 6.4648614 7.199591 6.9215875 7.0104957 6.670908 7.4158745 6.3128386
1368333_at 4.2734394 4.3579307 4.4018764 4.4907045 4.4396996 4.455277 4.3912826 4.2972536 4.3326035 4.373348 4.3130956 4.6793995
1368334_at 6.815442 6.6936393 6.9318404 7.1530156 7.094742 6.789591 7.379605 7.1193266 6.891124 7.3989563 7.5710716 7.2794895
1368335_at 13.347995 13.483832 13.432876 13.4228115 13.583916 13.304407 13.41382 13.700176 13.590302 13.857672 13.606582 13.316521
1368336_at 11.498808 11.032773 11.273138 11.265654 11.238576 11.282779 11.895738 11.253673 11.264184 11.862404 12.355188 12.036949
1368337_at 5.8457294 5.627446 5.8597126 5.611852 5.768323 5.8133883 5.519047 5.6295657 5.506151 5.853263 5.8280773 5.6819816
1368338_at 4.486827 4.2727566 4.5563216 4.214317 4.222575 4.5546274 4.388591 4.6724787 4.2244024 4.2253547 4.0390453 4.223806
1368339_at 4.2331057 4.198407 4.5182853 4.4319353 4.1489887 4.427968 4.5102043 3.993153 4.2724385 4.4907923 4.70693 4.716057
1368340_at 7.778517 7.8542924 7.607279 7.73429 7.9290085 7.9053497 7.837877 8.022842 7.9789343 7.4886713 7.447264 7.729392
1368341_at 7.8361654 7.8915806 7.833686 7.961963 7.785608 7.8611283 7.6744766 7.9523964 8.059871 7.8589845 7.846442 7.72783
1368342_at 4.4417706 4.1273136 4.45348 4.153404 4.1658278 4.24984 4.61263 4.322995 4.358469 3.9559796 4.1854687 3.916728
1368343_at 5.1004505 5.0524135 5.1611185 5.2256494 5.234104 5.227189 5.30201 5.0177555 5.248542 5.117898 5.010376 5.24804
1368344_at 3.5154023 3.606977 3.529 3.4281342 3.5242016 3.5323231 3.76338 3.343517 3.6415293 3.5202754 3.3766084 3.5924048
1368345_at 4.769147 4.391325 4.2924833 4.414601 4.1773763 4.5195518 4.338095 4.132495 4.350416 4.2714195 4.160033 4.3938236
1368346_at 6.422034 6.4500957 6.5792584 6.677313 6.3805776 6.7510815 6.3793874 6.634972 6.5738406 6.63879 6.3884664 6.641026
1368347_at 5.0045056 4.74373 5.15439 4.801323 4.9925056 5.0146213 4.726051 4.955991 4.897774 4.8961544 4.7573643 4.7435875
1368348_at 4.0910826 4.2872953 4.0840454 4.2780046 4.5067787 4.336704 4.2173147 4.331609 4.2438703 4.2078524 4.250424 4.243592
1368349_at 5.3722787 5.4798675 5.5674973 5.6058393 5.461768 5.826584 5.2995315 5.2368817 5.4587007 5.371522 5.5274405 5.5416074
1368350_at 3.530873 3.6527715 3.587987 3.6839983 3.5585306 3.5092106 3.504906 3.4365985 3.7749958 3.6281285 3.563333 3.5320895
1368351_at 6.0306244 5.816976 6.2578926 6.1659055 6.03097 6.2841024 6.3387437 6.035556 6.246196 5.941144 5.91418 6.193153
1368352_at 4.654135 4.3430157 4.498893 4.4384313 4.676457 4.872855 4.4020357 4.595539 4.5192738 4.603404 4.3057213 4.2267103
1368353_at 5.6143847 5.278762 5.1058383 5.408935 5.2862816 5.332618 5.248811 5.1004505 5.191397 5.27946 5.4487796 5.253962
1368354_at 10.772359 9.957864 10.191605 10.174834 10.101893 10.250573 10.059369 10.615251 10.281767 9.82055 9.997205 9.865597
1368355_at 5.4787073 4.692449 4.828632 4.8729453 4.820005 5.206618 4.722134 5.242582 5.2475348 5.9586663 6.2121906 5.5871387
1368356_a_at 10.032313 9.870884 9.71689 9.784907 9.753395 9.759803 9.838256 9.956044 10.066146 9.908783 10.178412 10.096907
1368357_at 5.866498 5.7823677 5.8124104 5.715201 5.6103625 5.7628484 5.729317 5.810978 5.56023 5.61116 5.7656126 5.711257
1368358_a_at 3.7361214 3.8342116 3.7720466 3.5917053 3.9633856 4.111592 3.8357372 3.7285244 3.5616524 3.8506055 3.9266236 4.6650734
1368359_a_at 4.3374 4.3467445 4.253916 4.2793274 4.332411 4.215934 4.4050426 4.3449197 4.02565 4.1446896 4.184398 4.24763
1368360_at 13.722643 13.697168 13.657233 13.676982 13.700936 13.650244 13.668427 13.734273 13.625313 13.576868 13.47411 13.55406
1368361_a_at 7.9337378 7.938115 7.9827623 7.8234224 8.084884 7.9689803 7.830704 7.929115 8.029869 8.218544 8.304651 8.288336
1368362_a_at 11.073788 11.014117 10.922783 10.967975 11.017803 10.905891 10.908096 10.952012 10.881349 10.834851 10.810256 10.7577305
1368363_at 3.9260204 3.7618394 3.8285012 3.9956021 4.1874137 4.121558 3.584485 3.8327591 3.8240025 3.824668 3.8151963 4.058678
1368364_at 4.6750236 4.563032 4.7948837 4.6529737 4.5713615 4.5049267 4.528446 4.4770374 4.488961 4.777815 4.38585 4.5057306
1368365_at 12.179557 12.227092 12.182336 12.254207 12.034836 12.201938 12.229185 12.204813 12.057968 12.491004 12.419311 12.226284
1368366_at 5.080328 4.9072456 4.839157 4.865347 4.964159 5.026248 4.994401 5.025076 4.992177 5.3240047 4.6963434 4.717924
1368367_at 5.597039 5.586714 5.5428476 5.4403167 5.3135214 5.6424613 5.415161 5.611377 5.655268 5.3032312 5.545876 5.323349
1368368_a_at 10.205158 9.865032 9.992433 9.9201765 10.113378 10.034251 10.265914 10.250731 9.985267 10.110021 10.323024 10.097183
1368369_at 4.6941237 4.439147 4.4799395 4.9158096 4.4435606 4.428311 4.3909616 4.3968334 4.6449966 4.690266 4.3576584 4.6122828
1368370_at 5.4681273 5.8862267 5.831165 5.613202 5.344449 5.3390055 5.5462933 5.6706743 5.6512723 5.662149 6.116002 6.0103264
1368371_at 4.9082274 4.603548 4.7765474 4.8400836 5.0158954 4.948132 4.80183 4.765622 4.7936487 4.830616 4.756401 4.9271107
1368372_at 7.4872193 7.505634 7.523022 7.858375 7.527251 8.097153 8.386026 7.619876 7.8996644 6.5848007 7.45849 8.040254
1368373_at 4.5269494 4.387409 4.249525 4.420556 4.633417 4.351014 4.398205 4.390089 4.467392 4.5769434 4.502596 4.5237556
1368374_a_at 6.07818 5.8136415 6.0570393 5.8942766 5.791953 5.9595394 6.048745 5.721862 5.799938 8.079494 6.1816063 6.696472
1368375_a_at 6.116171 5.591059 5.424913 5.5251923 5.0863657 5.2920213 5.276165 5.636742 5.547769 5.8905053 5.8791003 5.224701
1368376_at 6.312639 6.8269825 10.76126 6.212023 9.705006 9.060654 6.830775 8.25769 10.347641 9.201752 9.520121 10.121687
1368377_at 4.8137946 5.2406535 4.749648 4.9461617 4.868471 4.775747 5.00465 4.883767 5.1518183 5.1215954 5.2149296 4.9024954
1368378_at 12.229151 12.225751 12.23122 12.032376 12.057423 12.147473 12.059563 11.971316 11.9519 11.755851 11.758627 11.369433
1368379_at 8.257351 8.069902 8.002627 8.181664 8.031535 8.107077 8.124933 8.436369 8.219522 8.225315 8.355411 8.090759
1368380_at 14.063096 13.962606 14.000483 14.056618 13.965561 13.984797 13.971117 14.028331 14.019433 13.690842 13.716102 13.870289
1368381_at 5.20245 4.787774 4.9524417 5.1282673 4.9830413 4.7005568 4.7418766 5.0128016 4.900347 4.706566 4.9793463 4.8137503
1368382_at 5.4067554 5.031112 5.2145157 5.2559643 5.021662 5.4297357 4.7652383 5.1938505 5.0481715 5.1067133 5.216901 5.1434836
1368383_at 6.1430316 6.1098995 6.089381 6.187731 6.3026996 6.1338468 6.514734 5.9212713 6.081867 6.0479755 5.8934197 6.2429457
1368384_at 4.1446514 4.020643 4.139061 3.936325 4.096708 4.184261 4.0514483 3.899304 4.1417155 4.124358 4.205621 4.136456
1368385_a_at 9.195313 9.371224 9.33021 9.221767 9.300516 9.363083 9.241727 9.249381 9.162317 9.145353 9.135933 9.236708
1368386_at 9.78304 9.956223 9.974476 9.633074 9.790566 9.8619795 9.784388 9.779949 9.761572 9.830326 9.742165 9.692056
1368387_at 11.330423 11.28157 11.527877 11.510836 11.46157 11.356819 11.385642 11.327644 11.424748 10.974758 10.952816 10.772347
1368388_at 5.0282874 5.0526905 4.998557 5.1745973 4.832948 5.06959 5.157258 5.088332 5.1361876 5.0872536 5.322528 5.240334
1368389_at 8.760235 9.095789 8.916014 8.874817 9.104612 8.972634 8.98012 8.912518 9.075175 8.924436 8.877079 8.714455
1368390_at 9.210085 9.249286 9.236763 9.301427 9.098477 9.293907 9.32423 9.217567 9.283732 8.9998255 9.110461 9.007545
1368391_at 4.7221413 4.6814013 4.823864 5.0155563 5.038925 4.9311132 4.555441 4.854265 4.7632155 4.69261 4.7938967 4.627327
1368392_at 6.4536757 6.418094 6.4626307 6.5974975 6.397632 6.3679204 6.3788147 6.3462586 6.274704 6.327432 6.1560555 6.3307137
1368393_at 5.572935 5.283963 5.390498 5.5780826 5.249737 5.864027 5.296361 5.8838706 5.4084435 5.9197445 5.078716 5.2992735
1368394_at 5.740678 5.679104 5.834543 5.762503 5.900473 5.619135 5.7578034 5.916051 5.692829 5.5929976 5.640666 5.48625
1368395_at 5.5676575 5.1918583 5.355986 5.4203258 5.184231 5.2250366 4.841113 4.807874 5.1689115 5.6052203 4.660071 5.1282425
1368396_at 5.4554653 5.23879 5.535367 5.382114 5.326975 5.8359995 5.4319425 5.5660625 5.214487 5.2472105 5.246956 5.3635654
1368397_at 13.140771 12.83128 12.829707 13.013439 12.931229 12.967759 12.89059 13.06143 12.95104 12.637306 12.95826 12.7733135
1368398_at 4.490856 4.320224 4.4917808 4.58845 4.1749744 4.4306364 4.359543 4.4364653 4.795031 4.242293 4.3108974 4.347864
1368399_a_at 11.665158 11.706365 11.685284 11.6957655 11.61831 11.725108 11.471449 11.561037 11.431511 10.690623 10.604108 10.842492
1368400_at 8.831687 8.555795 8.733185 8.641796 8.488299 8.985567 8.86141 8.6939945 8.726512 8.732067 8.725561 8.697454
1368401_at 4.553987 4.512694 4.33442 4.5459337 4.473113 4.4608994 4.5271416 4.723405 4.3523874 4.551017 4.6761513 4.4498057
1368402_at 9.075718 9.212717 9.155172 9.28978 9.182805 9.066935 9.283301 9.284038 9.18439 9.2712755 9.399334 9.04736
1368403_at 8.841826 8.953877 8.838111 8.914398 8.844999 8.761482 8.815561 8.709425 8.900885 8.405156 8.636339 8.666566
1368404_at 4.583069 4.717064 4.7169623 4.8416204 4.7126155 4.608824 4.9515243 4.8279433 4.741729 4.5455556 4.3984466 4.7182317
1368405_at 7.481091 7.7413397 7.7176185 7.7191057 7.6091714 7.766061 7.746388 7.6623745 7.774262 7.7224655 7.856598 7.672265
1368406_at 4.1922913 4.3024626 4.3162374 4.5070467 4.0462856 4.1081953 4.18412 4.036256 4.3348494 4.3883667 4.2425704 4.463751
1368407_at 5.166587 5.5269117 5.8597126 4.8290114 5.493034 5.512504 4.8776383 5.297691 5.394805 5.4768653 5.0818186 5.0956807
1368408_at 4.876916 5.0640154 4.832739 4.4512577 4.868471 4.6223783 4.876787 5.021683 4.863959 5.2724495 5.318436 5.4383326
1368409_at 10.538065 10.182417 9.704073 10.146091 9.814945 10.153002 10.098116 10.321421 10.2795105 10.3160305 10.239244 9.88422
1368410_at 6.825315 6.7763305 6.778242 6.605011 6.838853 6.8738265 6.706101 6.974245 6.596377 7.1181564 6.989192 6.907904
1368411_a_at 3.9048777 3.8595874 3.7489812 4.0586667 3.824342 3.9989016 4.086144 3.7231247 3.6417944 3.6280484 3.7169602 3.9126835
1368412_a_at 4.5621614 5.005094 5.433952 5.0937853 4.6562557 4.791702 4.901235 4.5195236 4.6468515 4.8613453 4.9511633 4.7242184
1368413_at 5.231597 4.8839884 4.786663 5.314123 4.8181353 5.1259794 5.1208143 5.6751795 5.39264 5.2816515 5.047406 5.568228
1368414_at 5.784662 5.855128 5.911418 5.9518785 5.641704 5.7855935 6.009003 5.63173 5.8657227 5.7170234 5.615679 5.4036345
1368415_at 4.037181 3.7709417 3.9608812 4.00069 3.840343 3.9666145 3.7746649 3.513449 3.7010841 3.661295 3.7525783 3.913468
1368416_at 3.7850106 3.8868155 3.6498206 3.8631942 3.8069198 3.7791488 3.949303 3.3777134 3.5463057 3.9728363 3.5784945 3.6199114
1368417_at 4.867958 4.7297764 4.9617968 4.6748066 4.650685 4.715562 4.0718403 4.594701 4.777579 4.7434406 4.5768223 4.8799043
1368418_a_at 13.34141 13.291929 13.195871 13.049826 13.08151 13.233003 13.089865 13.133043 13.222421 13.307404 13.410413 13.8900795
1368419_at 9.283233 9.391086 9.37293 9.654741 9.258903 9.4457445 9.241714 9.33648 9.299517 9.57235 9.568966 9.320474
1368420_at 13.504335 13.445226 13.42092 13.273666 13.298772 13.454328 13.3956585 13.412294 13.382027 13.462584 13.561261 13.782855
1368421_at 4.135239 3.811147 3.8868537 3.8530986 4.006627 3.9945269 4.0232134 4.173312 3.9688134 3.7537904 4.141449 4.0238614
1368422_at 7.014791 6.5774317 6.127903 6.2741175 6.294791 6.0826674 5.9698095 6.768005 5.812849 6.718629 6.3279524 6.1956573
1368423_at 5.652883 5.470478 5.5616198 5.5739126 5.527528 5.442685 5.32315 5.4758725 5.4963837 5.676237 5.453738 5.2834597
1368424_at 7.582743 7.6344137 7.5280385 7.647498 7.5060873 7.7775946 7.4556293 7.840292 7.896096 7.867906 7.8243904 7.787801
1368425_at 5.0895133 5.033038 4.770518 5.2060885 5.164969 5.0747743 4.8813467 4.6798344 4.629 4.8797636 4.871497 4.4545593
1368426_at 11.235112 10.644345 11.662376 11.047588 11.629287 11.664045 11.7352705 11.85491 11.551418 12.267321 11.780187 12.057126
1368427_at 8.035279 8.101975 8.40004 8.234036 8.356237 8.247011 8.174805 7.951583 8.193029 8.296515 8.210794 7.8886943
1368428_at 8.823643 8.671268 8.942272 8.669767 8.879763 8.922967 8.991261 8.91724 8.824695 9.039867 9.098987 8.969475
1368429_at 3.725763 3.953975 3.8048282 3.6821787 3.6661906 3.9321868 3.8468018 3.6759427 3.770105 4.1361694 3.9555125 3.9279382
1368430_at 9.678967 9.729759 9.452213 9.729742 9.526392 9.429162 9.475986 9.653603 9.680824 9.682979 10.303624 10.119848
1368431_at 11.22131 11.283174 11.225957 11.1704 11.289044 11.217158 11.167002 11.238594 11.242785 11.225979 11.144146 11.144513
1368432_a_at 4.653886 4.453905 4.4605017 4.328233 4.377136 4.6991262 4.270341 4.314838 4.3600345 4.2636614 4.493045 4.173971
1368433_at 9.949285 10.048599 9.887509 9.890907 9.937258 9.9949 10.017662 9.9108515 9.94663 9.988252 9.994217 9.909888
1368434_at 7.2209806 7.8636928 7.0003934 7.7471585 7.4689755 7.380322 7.4740486 7.31966 7.4288683 7.2768555 7.322946 7.329743
1368435_at 12.1568575 11.672499 11.874778 11.479029 12.219274 11.64987 11.767903 11.608653 11.040034 10.949683 10.708132 11.423516
1368436_at 9.435686 9.252176 9.464752 9.3938055 9.309101 9.197083 9.353735 9.437115 9.483596 9.481257 9.547751 9.438775
1368437_at 4.8224645 5.0569725 4.807744 4.968153 4.999973 5.037521 4.9474154 5.107234 4.719218 4.799056 4.93881 4.980507
1368438_at 4.5214615 4.3057213 4.4201174 4.438689 4.7482953 4.405828 4.558745 4.257226 4.4397054 4.7497015 4.4477997 4.4004087
1368439_at 5.822778 5.7003045 5.9277363 5.5878553 5.7458634 5.715848 5.8138742 5.835 6.064368 5.614793 5.5906463 5.5816655
1368440_at 7.6801805 7.298046 7.7904816 7.9829235 7.653465 7.426348 7.2613735 7.450726 7.72808 7.5392523 7.6400666 7.230149
1368441_at 5.920453 6.0422316 6.015713 6.0108137 6.0211883 5.799029 6.084027 5.6677246 5.7903967 6.2351837 5.64 5.681745
1368442_at 13.459753 13.3918085 13.3978815 13.362092 13.443295 13.381444 13.347435 13.422414 13.325114 13.442307 13.399805 13.43656
1368443_at 5.579486 5.4793067 5.5987115 5.622321 5.3655815 5.567871 5.506777 5.393056 5.565725 5.4156437 5.438544 5.480664
1368444_at 8.43309 8.449616 8.336288 8.536114 8.399249 8.352035 8.436944 8.507258 8.389606 8.705347 8.589568 8.526795
1368445_at 5.571966 5.3591375 5.713432 5.6742 5.625079 5.427137 5.8489237 5.3710318 5.4587 5.6212664 5.4796915 5.6639657
1368446_at 8.400167 8.350332 8.112471 7.2146535 7.860754 8.054546 7.21564 7.9630327 7.9791183 8.35861 7.0773053 7.96328
1368447_x_at 7.2883415 6.7491136 6.4400034 6.4987655 6.4881134 7.007179 6.3192377 7.7680454 6.994776 8.711048 7.20934 8.564901
1368448_at 6.4773088 6.3965445 6.661124 6.5595264 6.4563723 6.4601545 6.441681 6.234179 6.4129934 6.217 6.1323442 6.2649927
1368449_at 4.646385 5.0193768 4.500614 4.6280284 4.654646 4.36827 4.4052935 4.346987 4.662293 4.3461485 4.874609 4.934231
1368450_at 5.1596394 5.273419 5.117116 5.1692204 5.366039 5.1067767 5.1001496 4.9020886 5.0348244 5.0054607 5.29981 5.2923584
1368451_at 6.4742827 6.386859 6.5176067 6.3958125 6.369041 6.3061004 6.279626 6.223173 6.3020434 6.1143136 6.203708 5.998038
1368452_at 9.909102 9.883146 9.960148 9.951447 9.942904 9.690176 9.844156 9.873942 9.716293 9.156264 9.302685 9.242765
1368453_at 11.075269 11.148112 10.685194 10.531016 10.515366 11.020106 11.365544 11.390668 10.714797 12.61502 12.541612 12.344378
1368454_at 4.005897 4.054605 4.306396 4.3412986 4.1628966 4.39764 3.8831291 3.802891 3.8280487 4.18843 3.991686 4.2557306
1368455_at 5.1031137 5.1461487 5.355892 5.0405974 5.1458044 5.0992956 5.1033134 5.0639286 5.427001 4.8948812 4.994211 5.0516033
1368456_at 3.8477824 4.0578218 3.9167652 3.9458747 3.9305456 3.801526 3.8102982 4.0058193 4.153243 4.068866 3.6293244 3.6772037
1368457_at 3.7783277 3.7840176 3.6146846 3.7506707 3.9936373 3.6876905 3.8278112 3.7398214 4.0022 4.3361335 3.8190823 3.7614152
1368458_at 10.001937 9.559209 11.057206 9.05137 9.442413 10.314156 10.614811 9.917223 11.280717 11.360633 11.27184 11.243172
1368459_at 4.3907275 4.062429 4.3026423 4.241865 4.03457 4.2401233 4.1653657 4.172457 4.1994963 4.260441 4.1288824 4.1757765
1368460_at 7.7005677 8.295689 7.816188 7.994965 7.3997636 8.24582 7.5295825 8.114246 7.2233186 7.710401 7.5449243 7.598607
1368461_at 11.649384 11.542213 11.366945 11.388246 10.675802 11.264753 11.134357 11.534794 11.305318 7.8084297 6.1645494 8.396166
1368462_at 5.34202 5.0610113 5.192767 5.369659 5.0716805 5.3024135 5.3382387 5.161738 5.088059 5.6052203 5.56951 5.383225
1368463_at 7.1230817 7.523697 6.9546227 7.3159137 7.359185 7.174531 7.460498 7.298535 7.3334064 7.1470532 7.139723 7.077677
1368464_at 5.7508802 5.87988 5.873651 6.0827374 5.9181347 6.1063857 6.0923734 6.20868 6.1166525 5.603349 5.8882294 6.222064
1368465_at 3.796962 3.8408022 3.5836527 3.7796197 3.881983 3.5466328 3.8181438 3.7825122 3.7316132 3.7471242 3.5678418 3.640377
1368466_a_at 5.5531497 5.4805555 5.5815134 5.741564 5.319637 5.410399 5.4460125 5.477774 5.695117 5.597066 5.413882 5.6434717
1368467_at 12.865799 12.81128 12.858499 12.923474 12.953586 12.887526 12.885631 12.804513 12.82638 12.260521 12.430956 12.41431
1368468_at 4.7925916 5.2135777 4.698922 4.7448015 4.9344225 4.8539 4.5402603 4.2092805 4.6418037 4.8791704 4.6016016 4.3881326
1368469_at 5.547298 5.33746 5.493829 5.7872996 5.6431994 5.6233315 5.8002505 5.639605 5.4877715 5.287139 5.6556168 5.600227
1368470_at 8.533172 8.493042 8.549468 8.593307 8.461036 8.45938 8.474811 8.639574 8.503955 8.077246 7.9919686 8.209327
1368471_at 5.228734 5.319051 5.369107 5.482616 5.4610305 5.2583246 5.2995315 5.0447016 5.3486495 5.3749013 5.34022 5.302146
1368472_at 4.8027034 4.979154 4.507233 4.651184 4.8322096 4.529814 5.0856595 4.5856867 4.907979 4.8094864 4.8297124 4.7871194
1368473_at 5.035871 4.9641504 4.835232 4.5315647 5.110604 5.1836023 5.2482953 5.0165706 5.310084 5.2829533 4.870188 5.069794
1368474_at 6.8741016 7.204197 7.475025 6.8661947 6.730566 7.1140294 6.9929733 6.8591113 6.881369 7.736765 8.103647 7.3457327
1368475_at 4.808545 4.574457 4.429013 4.865358 4.782076 4.551629 4.52524 4.5661945 4.7119646 5.965375 5.6314764 6.529891
1368476_at 6.3008504 6.405469 6.516749 6.465225 6.5634727 6.7578154 6.831666 6.5385747 6.4983897 6.4502525 6.2599382 6.364196
1368477_at 6.909304 6.7232594 6.7795267 6.667333 6.613968 6.6564007 6.7325463 6.8826213 6.7722964 6.4924636 6.5036297 6.6268635
1368478_at 3.6721928 3.743642 3.671318 3.8152199 3.8409538 3.7595253 3.6710408 3.5075724 3.8227973 3.8405573 3.54844 3.9154723
1368479_at 3.7361844 3.7240663 3.5451121 3.7303753 3.8620865 3.6671722 3.6663105 3.5748038 3.7338517 3.7265286 3.5905392 3.3595264
1368480_at 5.9765615 5.9644394 5.864925 6.2722745 6.5940094 6.014744 6.18104 5.873831 5.740178 6.108702 6.0867047 6.373906
1368481_at 5.3388634 5.2281504 5.2400317 5.278145 5.0418143 5.1376915 5.3169737 4.738327 5.11718 5.0246906 5.0268383 5.263509
1368482_at 6.273949 6.7470527 6.47046 6.548533 5.798341 6.1883917 6.572927 6.356998 6.7247405 5.7665486 6.2976933 6.154405
1368483_a_at 4.5362306 4.3183546 4.2924833 4.3094277 4.2799664 4.5256424 4.281513 4.770358 4.2631083 4.283149 4.29152 4.42878
1368484_at 4.8456907 5.2946644 4.974412 5.0682144 4.8186707 4.6690974 4.8545265 4.623064 4.9730935 4.52798 4.6358285 5.120077
1368485_at 5.0301676 5.3187494 5.150075 5.0309744 5.1486673 5.386738 5.1847095 5.1025 4.9153547 4.7525425 4.967167 4.8370075
1368486_at 6.558947 6.495608 6.2515626 5.8144445 5.64873 7.386615 7.1008043 6.749915 6.430481 7.6535153 8.21888 8.224794
1368487_at 3.333444 3.3442972 3.315716 3.3415346 3.450257 3.329208 3.395215 3.4197145 3.3615034 3.3538353 3.1899974 3.3443654
1368488_at 9.554318 8.922794 8.381651 9.506392 8.752005 8.529115 9.439021 9.356701 8.708872 8.093906 9.004286 8.587414
1368489_at 4.8556147 4.973426 4.81213 4.8342514 5.2533884 5.057763 4.7258587 4.810015 4.7914762 4.762042 4.8336864 4.736332
1368490_at 10.223388 9.7809515 9.163524 9.977512 10.48309 10.1316805 10.112452 10.050425 10.326461 10.92143 10.992386 10.367917
1368491_at 6.021249 6.072067 5.822264 6.2701945 6.2359705 6.254307 6.5320663 6.3743496 6.190944 5.9933915 5.508323 5.7937083
1368492_at 7.340403 7.1435885 6.986908 7.3377285 7.2516565 7.076865 7.3714848 7.172936 7.5068035 7.273555 7.740659 7.6186304
1368493_at 4.792711 4.3979673 4.6944838 4.665974 4.835161 4.7444243 4.7841687 4.704622 4.9474163 4.526634 4.357866 4.7097125
1368494_at 3.9763014 4.2215614 4.223139 3.9798996 3.795825 4.077794 4.2271743 3.893116 4.5754538 4.110087 4.397939 4.2495127
1368495_at 5.412332 5.302661 5.256974 5.415795 5.198186 5.4086504 5.1551585 5.4383717 5.5468016 5.5173244 5.2181234 5.4445505
1368496_at 4.2892485 4.1968985 4.4826946 4.5611186 4.3693113 4.462859 4.3581486 4.4437675 4.4294434 4.091613 4.443582 4.386843
1368497_at 10.529924 11.156358 10.654733 11.036458 10.932929 10.377466 10.844193 11.001896 10.928199 10.831985 11.299677 10.774814
1368498_a_at 3.271841 3.3268743 3.3281012 3.222604 3.2987304 3.3399124 3.336811 3.3650146 3.3144755 3.3601925 3.322527 3.428086
1368499_at 3.1670575 3.326523 3.180512 3.166225 3.2966497 3.3314242 3.8153377 3.339947 3.2882664 3.184479 3.3257623 3.168962
1368500_a_at 6.6183734 6.530165 6.6722665 6.519808 6.4669695 6.5708704 6.561494 6.379511 6.272787 6.544484 6.350705 6.4657784
1368501_s_at 6.9625382 6.348145 6.432049 6.6484814 6.5167336 6.7012787 6.6388702 6.289066 6.3591685 5.721349 5.9380636 5.6824236
1368502_at 4.17887 4.136672 4.4534793 4.1168923 3.9355845 4.0119953 3.9583747 3.9285526 4.005255 4.1572165 4.1210456 4.210428
1368503_at 8.548916 8.730235 8.168474 8.373027 8.610563 8.532869 8.487654 8.518946 8.630299 8.580088 8.389833 8.345701
1368504_at 11.091877 11.07631 11.034333 11.090153 11.092912 11.031587 10.893974 11.050107 10.938219 10.804127 10.849125 10.877632
1368505_at 5.1356707 4.8180313 4.4534793 4.932977 5.560707 5.7245126 4.9076805 5.5496902 4.9591 4.6408567 4.691623 4.85118
1368506_at 4.7769823 4.6103625 4.8350587 4.8930297 5.304577 5.1908436 4.793757 4.7052274 4.5900917 4.920839 4.6989417 4.379099
1368507_at 11.374122 11.332213 11.262335 11.375308 11.378974 11.411752 11.47499 11.389822 11.589214 11.677448 11.702812 11.529258
1368508_at 8.320495 8.379467 8.514241 8.443307 8.532 8.495711 8.45588 8.414282 8.506233 8.637573 8.752478 8.4981365
1368509_at 6.226014 6.3357024 6.32149 6.261703 6.1078625 5.924039 6.1632595 5.997059 6.16015 6.699395 6.506791 7.017869
1368510_at 4.522928 4.623913 4.569187 4.7240434 4.576742 4.5150805 4.6121683 4.5725603 4.773571 4.584977 4.917054 4.3363876
1368511_at 4.2919354 4.36445 4.5186987 4.344512 4.257863 4.2006006 4.643099 4.2665653 4.322831 4.8739576 4.5584526 4.334775
1368512_a_at 10.263585 10.548845 10.396015 10.639392 10.250222 10.608682 10.492374 10.31552 10.258609 9.732118 10.049808 9.843314
1368513_at 6.348128 6.4356046 6.050198 6.707625 6.1938453 6.306255 6.3764253 6.6398335 6.2522144 6.2004437 6.5106225 6.002566
1368514_at 11.603027 11.502792 11.61719 11.611009 11.662349 11.538159 11.540671 11.490008 11.480086 10.772361 10.724722 10.863172
1368515_at 5.00995 4.673913 4.953306 5.052496 4.601 5.002876 5.0947285 5.0311346 5.1020308 5.1765223 5.464441 5.1360693
1368516_at 6.558061 6.553226 6.399253 6.4621816 6.5433164 6.5965624 6.5035934 6.523071 6.6840763 6.485341 6.6892014 6.415902
1368517_at 6.4434137 6.3303785 6.3105555 6.5746527 6.5007415 6.3373914 6.68865 6.3680706 6.634179 6.790972 6.922569 7.0329194
1368518_at 7.699058 8.099202 8.079326 7.8870296 7.553507 7.7516885 8.176966 8.099657 8.14401 7.641901 8.167158 8.194112
1368519_at 5.208369 5.064037 5.2540927 5.1795597 5.09772 5.3125787 5.195841 4.8980246 5.0866723 5.0768137 5.0486827 5.077204
1368520_at 13.079607 13.198007 13.177898 13.025154 12.99396 13.216725 12.924954 13.1371355 12.373391 10.089674 10.006234 11.123236
1368521_at 6.37323 6.5769796 6.4883814 6.2751007 5.6310554 6.22414 6.637865 6.7960663 6.506117 5.2902694 6.512791 6.142664
1368522_at 4.310128 4.0841227 4.111548 4.072606 4.4011526 4.374027 4.5106897 4.5441737 4.0619683 4.4553075 4.3205056 3.9902048
1368523_at 3.7979593 4.289942 4.298255 4.073068 3.7750044 4.084705 4.1978893 3.983642 4.054179 4.1480823 4.026984 3.707087
1368524_at 3.6331365 3.5781138 3.663217 3.6746545 3.6029017 3.5614707 3.6482441 3.7821867 3.7048013 3.3964977 3.821007 4.190549
1368525_at 6.622231 7.045558 6.9831624 6.672416 6.922666 7.0162907 6.896844 6.975528 6.9934654 7.51693 7.126042 7.1249394
1368526_at 7.4090223 7.397727 7.3054338 7.489992 7.380268 7.5196147 7.369759 7.410231 7.2051606 7.513132 7.5714846 7.6995935
1368527_at 3.3197849 3.3133905 3.1867466 3.304301 3.4913344 3.4497986 3.3525758 3.2245343 3.097529 3.2166314 3.310827 3.2836678
1368528_at 8.881405 8.67899 8.984581 9.040009 8.997482 9.085424 8.864216 8.876275 8.629246 8.221453 8.04414 8.389656
1368529_at 4.503205 4.5097237 4.640461 4.853844 4.4710035 4.8171344 4.6413355 4.7494965 4.668963 4.519471 4.4171605 4.487225
1368530_at 4.2900543 4.009473 3.9411397 4.36985 4.162437 4.4164944 4.300753 4.111477 4.2885013 4.305353 3.898311 4.106411
1368531_at 3.4586072 3.51515 3.2936122 3.809482 3.7195904 3.4443598 3.3465815 3.448514 3.4721391 3.6434653 3.3909688 3.3794625
1368532_at 3.788398 3.7242405 3.9818158 4.1376038 4.2200885 3.8970952 3.8655915 3.8305967 3.8366024 3.8474796 3.72834 3.924375
1368533_at 5.338069 5.3104362 5.6072855 5.4980173 5.3501587 5.2126207 6.250584 5.1544666 4.894482 5.343625 5.2222586 5.1245317
1368534_at 5.662357 5.3728147 5.347327 5.6964154 5.436208 5.573409 5.4517746 5.2197585 5.453331 5.2311993 5.240468 5.120963
1368535_at 5.328991 5.23879 5.5581994 5.1136274 5.277463 5.3517914 4.93437 5.35573 5.8943887 5.166638 5.6685176 5.399561
1368536_at 10.441768 10.61655 10.655802 10.485907 10.626154 10.503567 10.200139 10.35616 10.801297 9.997955 9.269235 10.018831
1368537_at 6.6645885 6.8014536 6.4297466 6.337807 6.5453734 6.4699073 6.615765 6.784089 6.7778378 6.880145 7.0594835 6.7893405
1368538_at 8.282094 8.147071 8.157729 8.259257 8.256428 8.195196 8.219745 8.201092 8.145916 8.375906 8.363209 8.339875
1368539_at 3.297088 3.1862435 3.3415923 3.5970583 3.375066 3.2905703 3.4066038 3.4340427 3.5623727 3.6571908 3.3391361 3.5852938
1368540_at 4.0910826 4.339355 4.292067 4.379359 4.2604713 4.3455563 4.5035996 4.46811 4.5128803 4.3417835 4.3394094 4.2176375
1368541_at 5.8018827 5.750869 6.12831 6.0473704 5.8925447 5.588151 5.6415176 5.8859973 5.834955 5.9118433 6.3951416 6.36446
1368542_at 4.782573 5.144402 4.4674 4.927174 4.5740666 4.6012955 5.091787 4.897881 5.487417 4.60236 4.736588 5.0449047
1368543_at 7.9343767 8.312162 8.236549 8.44762 8.314415 7.866742 7.4773164 8.065204 7.9624844 4.333509 4.691221 4.5465417
1368544_a_at 4.7025094 4.5666227 4.6462793 4.7457666 4.812317 4.6149654 4.5489974 4.891407 4.8512416 5.070144 4.5172014 6.209306
1368545_at 5.686696 5.822898 5.4265833 5.3995094 5.4970417 5.445362 5.617705 5.4039454 5.6297445 5.0013523 5.020004 5.078796
1368546_at 4.937007 4.9951077 5.011004 4.948083 4.8578167 4.9527454 4.751574 4.528989 4.900347 4.958599 4.941345 5.030492
1368547_at 3.918486 3.7450037 3.9241674 4.1616373 4.014511 4.0328264 3.852971 4.0206237 4.209601 4.224228 3.8871524 4.428336
1368548_at 3.1636012 3.4277627 3.4212296 3.1765182 3.4091623 3.4226642 3.114952 3.1755981 3.2630262 3.423698 3.149077 3.2807276
1368549_at 9.064388 9.279924 9.255156 9.1909075 9.339242 9.229476 9.239993 9.132275 9.143486 9.183412 9.208414 9.323638
1368550_at 4.959543 4.781032 4.849578 4.941271 4.98145 4.8240433 4.835601 4.770317 4.978441 4.764991 4.919932 4.9574924
1368551_at 4.6469846 4.726431 4.600254 4.673417 4.5175443 4.4501104 4.645583 4.643299 4.777368 4.6086574 4.427599 4.73502
1368552_at 11.018728 10.838341 10.793972 10.857137 10.70098 10.940666 10.949885 10.877569 10.952337 11.176427 10.897604 10.966233
1368553_at 4.8487606 5.032906 5.081804 4.789901 5.0702076 4.8073854 5.2678146 5.2558756 4.989441 5.0359483 4.9104095 4.874549
1368554_at 5.303752 5.4005313 5.430889 5.4068613 5.4743185 5.3697906 5.6510096 5.3840594 5.4815025 5.172064 5.276715 5.3983083
1368555_at 5.426965 5.463114 5.5483756 5.0122423 5.291526 5.311561 5.7927814 5.453601 5.6518307 5.3431296 5.211269 5.2448263
1368556_at 4.483616 4.592159 4.568935 4.421588 4.5181856 4.5290256 4.2193813 4.351282 4.3663 4.3631496 4.364792 4.4496055
1368557_s_at 4.379783 4.694344 4.6093907 4.371907 4.503174 4.636325 4.3981876 4.3382974 4.7245746 4.4471827 4.3022213 4.8883805
1368558_s_at 7.7883058 8.112541 8.2537155 7.82474 7.8915896 7.5056605 8.505287 8.102637 7.747455 8.111198 8.920202 8.142591
1368559_at 5.439773 5.3253317 5.4517455 5.120915 5.530012 5.169529 5.1984625 5.202012 5.358276 5.4266043 5.2797594 5.4491363
1368560_at 4.9891596 5.1046667 4.7573233 5.067092 5.065978 5.160035 4.6687746 4.955991 4.913627 5.3365326 4.7963576 5.099701
1368561_at 4.2891207 3.9069254 4.0940866 3.9238045 3.9887662 4.2757845 4.563568 3.8285398 3.8405378 4.493231 4.1457953 4.2058597
1368562_at 4.5558805 4.815848 4.5241947 4.8587437 4.5251927 4.7525864 4.900764 4.774322 4.7699385 5.902498 4.871558 5.2659183
1368563_at 7.5544806 7.5165696 6.3902774 7.66423 7.6872 6.9661565 8.8475065 7.6987076 6.8964677 5.89143 7.3577933 7.361216
1368564_at 4.665737 4.6547904 4.748431 4.6071577 4.7218037 4.694749 4.8734922 4.700596 4.895756 4.7674255 4.7926583 4.5775604
1368565_at 6.225829 4.3323116 5.012037 4.291845 4.262097 5.703369 4.5065737 5.6932235 5.1845765 4.4010663 5.2290444 4.030797
1368566_a_at 11.443712 11.187716 11.385057 11.305523 11.494402 11.400824 11.386749 11.378226 11.443315 11.407674 11.31943 11.22678
1368567_at 7.9373446 7.769893 7.597321 8.041014 7.591469 7.8321724 7.7689614 8.055335 8.138207 8.266326 7.7724895 7.7989326
1368568_at 5.6846213 5.5696445 5.8078704 5.891362 5.5265245 5.658471 5.5879674 5.7786894 5.688894 5.5921564 5.7208557 5.689948
1368569_at 3.4942458 4.0208035 4.0408335 4.06332 3.8845487 3.829672 4.4705977 3.6787014 4.0358534 5.974698 11.311336 10.091087
1368570_at 7.630926 7.7397003 7.873492 7.742879 7.741191 7.740905 7.437034 7.865921 7.8571286 7.592911 7.176212 7.4800577
1368571_at 4.5696263 5.1041822 4.98146 4.7920485 4.632739 4.432836 4.5256953 4.441683 4.775523 4.432741 4.7314773 4.5907555
1368572_a_at 5.29909 5.0991325 5.3792944 5.1888604 5.695606 5.387678 5.157186 5.274181 5.1989603 5.147711 5.5614996 5.158662
1368573_at 8.331328 8.227611 7.970688 8.187988 8.261406 8.3780575 8.371288 8.5530815 8.404855 8.410908 8.420986 8.227052
1368574_at 10.324221 10.283244 10.1402235 10.020396 10.306894 10.285911 10.134948 10.210741 10.179685 10.3067665 10.001063 10.283493
1368575_at 5.2903094 5.4599447 5.375176 5.4123893 5.338519 5.51082 5.163327 5.239516 5.3769617 5.2910724 5.008499 5.1282263
1368576_at 4.1353893 4.0163813 4.1810255 4.0727158 4.3646564 3.9767122 4.106121 4.1895685 4.097319 3.7152057 4.2696104 3.9654121
1368577_at 3.6064336 3.4124508 3.4481833 3.4746835 3.5494628 3.5347705 3.570437 3.440285 3.165774 3.3765688 3.3371332 3.399213
1368578_at 4.890931 4.676282 4.6245174 5.043978 4.543044 4.6522923 4.314753 4.6524663 4.744664 4.749953 4.3986297 4.470187
1368579_at 4.6140747 4.4351506 4.4891496 4.519444 4.5704823 4.6906214 4.413087 4.476966 4.4659185 4.30194 4.382448 4.264894
1368580_at 6.2092533 6.132363 6.234884 6.2558002 6.2420173 6.380464 5.9212837 6.1637793 6.190023 5.9316754 6.435044 6.394373
1368581_at 5.795998 5.5819182 6.052247 5.733514 5.8900857 5.6935096 5.847751 5.9698253 5.8919578 5.826328 5.9393983 5.916229
1368582_at 4.0910826 3.8705173 3.8408144 4.177409 3.929855 4.10312 3.7401273 3.851325 3.8094838 3.6080987 3.9347184 3.6656866
1368583_a_at 13.819768 13.88266 13.75757 14.0193 13.776861 13.768771 13.901001 13.791607 13.772943 13.9272375 13.756781 13.843945
1368584_a_at 4.291805 4.115754 4.422907 4.0431604 4.1494856 4.5856075 4.2099757 5.0906143 4.568523 4.8797636 4.8348618 4.371931
1368585_at 5.8024435 5.682333 5.8376837 5.7735906 6.009095 5.802427 5.7165055 5.589555 5.6577435 5.779461 5.646017 5.5647445
1368586_at 5.062112 4.991264 5.092563 5.112477 5.036802 4.86003 4.9773235 4.9036193 4.7476635 5.128674 4.8831778 5.029874
1368587_at 13.854452 13.951611 13.899092 13.924183 13.917742 13.799689 13.8808975 13.865325 13.860145 13.837354 13.833783 13.734734
1368588_at 6.0228257 6.5184603 6.088313 6.277691 6.073627 6.3192906 6.0691757 6.3963084 6.247868 6.430781 6.0777006 6.1438255
1368589_at 8.913718 8.506677 9.170096 8.886238 9.012463 8.876074 9.101568 9.073461 8.450578 8.485981 9.098377 8.967084
1368590_at 4.038542 4.106036 4.2152753 4.23918 4.1962557 3.8370845 4.2936153 4.1083407 4.1995454 4.127238 4.274887 4.012475
1368591_at 8.881405 8.8397 8.954694 8.935021 8.822873 8.742032 8.842835 8.800878 8.774216 8.929063 8.761212 8.703093
1368592_at 8.137217 7.29171 7.44095 7.628611 7.7104697 7.328447 7.801369 7.8750978 7.5391464 7.5349016 7.6053467 7.6692796
1368593_at 8.558426 8.935177 8.587238 8.623211 8.629911 9.134291 8.592289 8.710379 8.547123 8.442055 8.171461 8.580418
1368594_at 5.135304 5.1699 5.2120185 5.0560875 5.0812836 4.927565 5.1335187 4.8639345 5.104953 4.9681273 4.8794975 5.1910143
1368595_at 4.5319433 4.545409 4.9330754 4.7366133 4.195966 4.5569143 4.430354 4.625845 4.7384663 4.5405636 4.2598276 4.767268
1368596_at 7.318105 6.6670847 7.038271 7.171877 7.108073 7.187815 7.371602 6.960553 6.997632 6.950804 7.210297 7.2395697
1368597_at 6.128377 6.078811 6.237334 6.03839 6.0871043 6.396733 6.245916 5.9845324 6.037797 5.9434485 6.0751944 6.112362
1368598_at 6.484436 6.3531566 6.3551207 6.452875 6.413515 6.6006923 6.114468 6.031735 6.2462792 6.028277 6.362561 6.3083296
1368599_at 5.5326095 5.687917 5.6406 5.6264114 5.652194 5.4297357 5.7654934 5.5189676 5.310168 5.914583 5.262179 5.696773
1368600_at 10.759517 10.886388 10.886357 10.909516 11.049743 11.157911 11.207537 10.86672 10.932115 10.466401 10.416248 10.134083
1368601_at 4.428502 4.3506722 4.595449 4.512123 4.542168 4.3597674 4.5648375 4.3061233 4.601446 4.514136 4.28206 4.4736333
1368602_at 3.9082534 3.944348 3.7017481 3.8524601 4.09102 3.7048836 3.6220071 3.8827581 3.7495878 3.9039304 3.891294 3.9130723
1368603_at 4.7729783 4.286795 4.5606933 4.558378 4.4916587 4.510963 4.4693666 4.459503 4.551799 4.402967 4.655825 4.417868
1368604_at 4.92408 4.6666017 5.0210595 4.9220333 4.812317 4.8921165 4.692768 4.879989 4.682712 4.840008 4.562128 4.783244
1368605_at 4.846006 4.6185937 4.7955804 4.6301613 4.81972 4.7173967 5.047484 5.0616593 4.98848 4.8431444 4.871835 4.703303
1368606_at 4.0605536 4.1717606 4.13475 3.9030256 4.150825 3.9010625 4.1960554 4.187533 4.0865765 3.9627266 4.158947 4.2660317
1368607_at 7.870433 8.543505 8.66185 7.284068 8.983788 7.935703 7.364198 9.043507 9.178944 8.657372 5.0133433 5.238819
1368608_at 10.093267 10.136287 10.197189 10.105506 10.367827 10.0658655 10.059045 10.098946 9.821141 9.116019 9.7229 9.2876835
1368609_at 12.801826 12.7298355 12.736227 12.674017 12.607352 12.724135 12.617756 12.730501 12.682275 12.7715845 12.839543 12.73694
1368610_at 4.1162963 4.1146708 4.113582 3.972355 3.8439312 3.8391726 3.8594234 3.744549 3.6071248 3.977943 3.8060255 3.8201778
1368611_at 3.8063507 3.8520262 3.8163128 3.7900949 3.661863 3.724286 3.8008966 3.9587872 3.7391305 3.924512 4.013257 4.035186
1368612_at 5.3910685 5.1593957 5.1319385 5.47016 5.249737 5.161103 5.465077 5.3173704 5.7483296 5.361544 5.2401013 5.5299087
1368613_at 4.0891633 3.9330342 3.9129362 4.1168923 4.0404835 3.8352182 4.030714 3.8845112 3.8899314 3.9301307 3.7558675 3.9279382
1368614_at 8.237448 8.486421 8.399586 8.338039 8.263802 8.436707 8.581036 8.390896 8.281536 8.1305485 8.164528 8.085001
1368615_a_at 4.7387533 4.406384 4.5916715 4.7077074 4.789558 4.6537576 4.7526817 4.8511834 4.7701244 4.8797636 4.769472 4.362532
1368616_at 6.142955 6.0592914 6.132805 5.8761244 5.933376 6.2092304 6.031933 6.1113505 6.0412683 5.8495693 5.725321 6.1507106
1368617_at 4.2369165 4.87592 4.086848 4.4957356 4.4556675 4.8046193 4.272359 4.1886435 4.4277825 4.488654 3.7454257 3.9818327
1368618_at 9.222711 9.254129 9.240389 9.357853 9.256522 9.144802 9.064271 9.215632 9.394813 9.316732 9.189149 9.0754
1368619_at 5.2552137 5.173147 5.3861837 5.166548 5.198186 5.0834904 5.142608 4.9607863 5.038654 4.99062 4.995663 5.2097335
1368620_at 5.5848875 5.3602333 5.346013 5.46645 5.51 5.6833587 5.633585 5.5572205 5.4626803 5.3788133 5.5801196 5.4689145
1368621_at 11.065635 10.752347 10.597485 10.619728 10.930835 10.748538 10.757388 10.696267 10.663781 10.914538 10.638403 10.953228
1368622_at 4.359764 4.160773 4.208419 4.0778685 4.257889 4.074849 4.361572 4.0699415 3.9605598 4.8078346 4.3765182 4.429043
1368623_at 4.6722918 4.3584437 4.193404 4.455743 4.448262 4.302306 4.837698 4.328392 4.4484653 4.4556913 4.4339314 4.4833727
1368624_at 3.7595003 3.6800542 3.8008747 3.887626 3.917093 3.8587186 3.7038643 3.6687531 3.9205546 3.722924 3.6727788 3.9788396
1368625_at 4.9705534 4.6292706 4.8284426 5.0174 5.1458044 4.793761 5.3680673 4.9442353 4.996246 4.7256966 4.8951235 5.143581
1368626_at 4.1871424 4.0731883 4.211685 4.3570843 4.104948 4.0288515 4.1309733 4.255557 4.190145 4.242895 4.269401 4.563333
1368627_at 12.753215 12.824602 12.924592 12.828995 12.775261 12.722496 12.811532 12.8137865 12.767107 11.832574 12.082925 12.2203
1368628_at 3.7753632 3.7004316 3.736064 3.6051028 3.6532705 3.848668 3.7039285 3.803063 3.7236824 3.6781874 3.7176588 3.6736426
1368629_at 4.4008856 4.203012 4.568601 4.492223 4.548157 4.3676705 4.6422462 4.4389663 4.4346867 4.9335604 4.7201424 4.317543
1368630_at 3.6674259 3.4366457 3.5596628 3.4362261 3.4950025 3.6807241 3.4063303 3.5014656 3.511214 3.4289477 3.6478508 3.4654627
1368631_at 4.356578 4.202628 4.5593677 4.337852 4.3403044 4.0594544 4.554463 4.2727423 4.580393 4.4058943 4.5140886 4.4095116
1368632_at 3.4294035 3.38199 3.3797321 3.4620936 3.4623291 3.3435798 3.515441 3.4812381 3.1002645 3.4963472 3.6353762 3.3561113
1368633_at 3.460279 3.3270807 3.5640478 3.344181 3.616205 3.5155888 3.4414585 3.352182 3.6879253 3.616825 3.3341374 3.5405717
1368634_at 7.8996625 7.88195 7.820235 7.908177 7.9737363 7.7205834 7.944039 7.8725452 7.90835 7.7581186 7.7820325 7.8437552
1368635_at 4.209008 4.2458777 4.054497 4.428192 4.1649933 3.9994507 3.818728 4.2655745 3.9929535 4.155308 4.2559977 4.150774
1368636_at 5.62612 5.528403 5.6883893 5.604918 5.896155 5.371224 5.5725403 5.3431044 5.6435986 5.608474 5.188737 5.530423
1368637_at 4.3619165 4.3546505 4.3459744 4.4191456 4.0992126 4.245493 4.0173917 4.121045 4.523594 4.061736 4.146261 4.14892
1368638_at 5.195801 5.1598864 5.3588963 5.305844 5.118678 5.4227614 5.2539167 5.4351435 5.4484787 5.2583838 5.469714 5.3685493
1368639_at 4.0836473 3.7566023 3.879698 4.153838 3.9480588 4.356083 3.817803 3.884776 3.7941701 4.0819154 4.034036 3.781443
1368640_at 5.146285 5.278951 5.0478 5.411525 5.07135 5.386738 5.399201 4.8795815 5.123604 4.9553328 5.2910037 5.1242824
1368641_at 4.299678 4.214511 4.563043 4.335802 4.1371164 4.297134 4.5319505 4.4020896 4.343243 4.283204 4.044317 3.6875296
1368642_at 9.709829 9.688999 9.686968 9.525296 9.728411 9.563553 9.658747 9.758489 9.640008 9.188272 9.087934 9.340001
1368643_at 4.436204 4.6784334 4.368478 4.3854246 4.1536713 4.174432 4.575987 4.3579216 4.357086 4.0437946 4.2999115 4.200284
1368644_at 4.4192085 4.1938915 4.1763883 4.332363 4.2100554 4.121958 4.076539 4.357716 4.3246255 4.149899 4.3195148 4.450961
1368645_at 5.785238 6.2633834 6.1577783 5.899668 6.2080426 5.937405 5.949656 6.214966 6.378866 5.8862815 5.9347878 6.0348253
1368646_at 8.81258 8.9228735 8.747882 8.773149 8.720396 8.921465 8.700722 8.891459 8.806067 8.563334 8.557055 8.946639
1368647_at 7.4741364 7.6461115 7.609746 7.6805744 7.4432096 7.5978603 7.547553 7.462675 7.704552 7.381891 7.444764 7.5998178
1368648_at 4.559787 4.333026 4.468364 4.307961 4.4778147 4.4978757 4.3413363 4.548478 4.0855513 4.370327 4.411274 4.4041734
1368649_at 8.088749 8.067684 8.071504 7.967959 8.089458 8.043152 8.152454 8.157452 8.223837 8.075518 8.139299 8.162396
1368650_at 7.9655585 7.5291767 7.752891 7.2999396 7.9536924 8.852077 7.658611 7.307774 6.899768 8.261165 8.880395 9.341866
1368651_at 10.999378 11.735727 11.228024 11.432312 11.213683 11.803757 11.129899 11.2142935 10.776188 10.744362 10.393035 10.487035
1368652_at 6.8703623 6.8872333 6.667774 6.9448137 6.742372 7.05917 6.9445624 6.791623 6.7655435 7.057046 7.0164623 6.9974146
1368653_a_at 10.905567 10.788843 10.795011 10.861091 10.823207 10.94116 10.839242 10.784457 10.943739 10.775373 10.524998 10.698336
1368654_at 6.335197 6.3267875 6.5706086 6.5249524 6.554599 6.5397344 6.5443087 6.181526 6.523912 6.9861064 6.2677865 6.512843
1368655_at 9.195151 9.169018 9.2392025 9.106127 8.903759 8.991926 9.256822 9.301626 9.423178 9.086914 9.380917 9.077074
1368656_at 3.8384466 3.8207986 3.854463 3.9968305 3.987862 3.975812 3.7668948 3.9453237 4.0038414 4.2419114 4.0588565 4.046546
1368657_at 3.6562414 3.6903305 3.783544 3.5992804 3.8725443 3.6746194 3.813652 3.5963387 3.6960292 3.9375892 3.6162884 3.6224854
1368658_at 4.8702273 5.205334 5.0773034 4.968754 4.889535 4.820632 4.923644 4.4886994 5.31912 4.907242 5.058922 5.1332355
1368659_at 10.724238 10.63329 10.167382 10.676255 9.692078 10.376193 10.67349 10.173108 11.005454 10.119947 10.773967 10.704431
1368660_at 4.8965898 4.657425 4.8854923 4.74853 4.823003 4.720155 4.643726 4.921351 4.419035 4.5483313 4.795038 4.547909
1368661_at 6.7125473 6.722051 6.776938 6.7734323 6.649379 6.690282 6.9664016 6.6264277 6.1599507 6.1348367 6.293918 6.200476
1368662_at 7.7117095 7.470921 7.0497704 7.253666 6.880511 7.550534 7.8005724 7.9126673 7.158846 7.252385 7.02228 7.1438656
1368663_at 3.7754261 3.6866837 3.5640478 3.5917487 3.5817008 3.5220792 3.4882693 3.7109952 3.7532127 3.47664 3.6416085 3.7062562
1368664_at 5.4157386 5.5795684 5.5747337 5.397306 5.3993244 5.323763 5.224511 5.4876976 5.5243697 5.314251 5.4685698 5.456393
1368665_at 8.4074 8.46011 8.352438 8.42149 8.435015 8.5532875 8.448973 8.463673 8.569666 8.746859 8.791241 8.560508
1368666_a_at 4.0910826 4.0584116 4.0951834 3.637256 3.9731042 3.8694923 3.8796844 4.1008444 3.9701438 4.330312 4.0259027 3.8687015
1368667_at 5.210836 4.9793844 4.996151 5.4321475 5.5613303 5.3794985 5.125441 5.1248603 5.280814 5.154751 5.2033687 5.3355646
1368668_at 8.803182 9.219094 8.73755 9.016401 8.984952 9.030993 8.983098 8.965505 9.05051 9.102988 9.2174225 8.983653
1368669_at 7.368704 7.5631323 7.613971 7.5207915 7.3768544 7.315227 7.6545696 7.701439 7.4836054 7.481664 7.64634 7.460857
1368670_a_at 5.6044893 5.528403 5.4171057 5.755372 5.686034 5.3753023 5.4555383 5.35326 5.5423875 5.270475 5.3311224 5.4701624
1368671_at 6.28449 6.0847945 6.291809 6.465225 6.167856 5.939543 5.989032 5.8442206 5.928178 6.5240946 6.51614 6.21196
1368672_at 4.5104456 4.480755 3.99944 4.4706683 4.714808 4.6279254 4.5321245 4.235445 4.3789372 4.4271107 4.411883 4.664269
1368673_at 3.766474 3.9729142 3.961948 4.1098347 3.898417 4.075344 3.7839313 3.898243 4.061972 4.0257645 4.003575 3.6282477
1368674_at 11.262209 11.755928 11.527336 11.428744 11.609354 11.53839 11.337885 11.588641 11.500554 11.119373 11.003423 11.007596
1368675_at 7.281604 7.382929 7.496514 7.5317082 7.7828684 7.8531494 7.457387 7.584729 7.785648 7.708753 7.436183 7.9621096
1368676_at 5.333726 5.185493 5.255809 5.1903768 5.2892065 5.3077984 5.238588 5.3531 5.0920453 5.137151 5.2502337 5.3224425
1368677_at 3.935446 3.8595874 3.7502692 3.7858782 3.7426546 3.7702653 3.806055 3.9214816 3.852846 3.8579166 3.9515846 3.947029
1368678_at 4.4597325 4.359685 4.2924833 4.499328 4.345071 4.316631 4.1866407 4.493163 4.480712 4.247557 4.1814747 4.2732477
1368679_a_at 7.3752413 7.128955 7.484656 7.320632 7.1808653 7.42515 7.563357 7.479156 7.274441 7.556596 7.559264 7.339513
1368680_a_at 4.375847 4.2351227 4.2959113 4.1676674 4.6609297 4.2401233 4.23731 4.391067 4.469508 4.307228 4.1917105 4.1508846
1368681_at 6.048386 6.2742834 6.164687 6.265557 6.364121 6.127676 6.26029 6.0345016 6.0784583 6.1510277 5.769342 6.0035543
1368682_at 4.524927 4.5549326 4.2512145 4.5025344 4.1341443 4.39764 4.61505 4.281389 4.432076 4.749195 4.652774 4.3372006
1368683_at 3.2479956 3.311603 3.2800624 3.342093 3.227687 3.2839515 3.432183 3.4725246 3.3517675 3.0968053 3.2693622 3.322783
1368684_at 5.6856823 5.302223 5.726222 5.6522474 5.76822 5.1243925 5.317274 5.436162 5.6299973 5.6947384 5.386422 5.7399006
1368685_at 5.0423465 4.9621754 4.957552 4.8123875 4.836536 5.0342116 4.625382 4.7429934 5.1328 4.767498 4.759453 5.261199
1368686_at 14.0076 13.972822 13.990512 14.0090685 13.980122 13.965629 13.951475 14.008644 13.935846 13.874486 13.852682 13.855716
1368687_at 5.932243 6.17895 6.178365 6.3137183 6.2317576 6.1869807 6.1255465 5.9936485 6.349968 6.3308253 6.4909863 6.221536
1368688_at 4.693791 4.722417 4.652131 4.5877085 4.717579 4.5079985 4.6346664 4.633875 4.6481104 4.83778 4.648651 4.604475
1368689_at 4.16765 3.9619787 4.0253577 4.2027187 4.138068 3.9347227 3.97094 3.9033582 3.8563373 3.9088037 3.8685474 3.7980814
1368690_a_at 4.363883 4.202648 4.167971 4.390418 4.127152 4.088967 4.046196 4.1003356 4.1098776 4.3048134 4.147568 4.190393
1368691_at 4.590974 5.2030044 4.9325914 4.6529737 5.0918727 4.9781275 5.341264 4.7667694 5.068563 5.128354 4.701567 4.6283827
1368692_a_at 8.649359 9.681224 8.80856 8.913138 9.24762 9.031964 8.967108 9.134604 8.730666 7.674035 8.338784 8.232113
1368693_at 7.3276167 6.914677 7.0174336 7.243304 7.0824294 6.891711 7.165522 7.300424 7.461108 5.553922 6.7925963 7.314178
1368694_at 4.0576963 4.0646715 4.049142 4.208395 4.0096445 3.9624546 4.1810827 4.0489016 4.2471075 3.8868296 4.2839727 4.1364565
1368695_at 12.698986 12.221372 12.314084 12.173749 12.334464 12.204233 12.414069 12.265874 12.196479 12.368355 12.327778 12.493315
1368696_at 5.1091523 4.962932 5.1573277 5.1028404 4.988053 5.2000556 5.044637 4.995412 5.0095673 4.7751064 5.0599976 4.7264605
1368697_at 3.845402 3.821477 3.775057 3.848902 3.900598 3.8238907 3.7739117 3.748253 3.7709858 3.7236288 3.7168574 3.8285036
1368698_at 6.3033814 6.0669684 6.191521 6.607249 6.3168445 5.832357 6.4740295 6.336746 5.7048483 5.135564 5.560171 5.4426966
1368699_at 4.1353693 4.416009 4.295151 4.169799 4.1025653 4.001237 4.490408 4.1345215 4.0268703 4.221287 3.8975132 3.9776874
1368700_at 4.446048 4.392492 4.260786 4.3854246 4.395272 4.593895 4.700763 4.8925333 4.430032 4.51437 4.6737995 4.5957494
1368701_at 5.158912 5.2114935 5.1632295 5.0197077 5.1385274 5.3293414 4.85821 5.2185826 5.1459208 5.0795493 5.0410094 5.1565967
1368702_at 8.602759 9.383201 9.065501 8.994143 9.315151 9.1759815 8.921539 8.960641 8.914633 9.052454 9.087496 8.88309
1368703_at 7.1258664 7.217231 7.0901294 7.1921554 7.0546517 7.073868 6.8988066 7.2479815 7.184797 7.3270373 7.1743097 7.2045245
1368704_a_at 4.5624595 4.364539 4.3391275 4.1749 4.260714 4.53209 4.0923853 4.2782903 4.2896404 4.31392 4.11685 4.2872763
1368705_at 5.1997247 5.097384 4.9240537 5.1841173 5.1701384 5.383397 5.167626 5.38319 5.320911 5.0637255 5.024164 4.893276
1368706_at 12.197066 12.011904 12.140336 12.081975 12.068011 12.086621 12.133259 12.298681 12.116678 12.1841135 12.254434 12.110528
1368707_at 13.680584 13.425644 13.4834795 13.459387 13.547798 13.476843 13.47709 13.516162 13.426157 13.481915 13.626786 13.754857
1368708_a_at 4.7249036 4.6694584 4.7235346 4.8867097 4.6697235 4.792826 4.5914826 4.916765 4.627138 4.6965356 4.9485307 4.680426
1368709_at 4.0701113 3.825061 3.7746572 4.0323544 3.7566023 3.98027 3.7798028 3.7953746 4.022664 3.9144695 3.7040427 3.849139
1368710_at 6.1143928 6.362516 6.510499 6.3776765 6.1499443 6.2233505 6.3080916 6.308258 6.363506 6.409262 6.513955 6.253714
1368711_at 9.940643 9.673053 8.3043585 9.736597 8.92375 8.929585 9.546631 9.324017 7.944956 9.3860445 9.35827 9.3347645
1368712_at 8.742666 9.009965 8.769813 8.681694 8.834373 8.807383 8.664734 8.7404175 8.683796 8.7384205 8.819296 8.921009
1368713_at 4.555605 4.250001 4.341284 4.3342185 4.322932 4.2326345 4.3230457 4.4660535 4.3605213 4.3064775 4.159352 4.238455
1368714_at 3.3538425 3.5256643 3.3758283 3.4908202 3.4181762 3.4026177 3.4027972 3.2712922 3.5695915 3.3477538 3.4380107 3.6369274
1368715_s_at 4.151663 4.0813875 4.1775174 4.3188014 3.9204884 4.386249 4.2786875 4.147676 4.0236406 4.196739 3.8895864 4.162616
1368716_at 4.351885 4.130624 4.1915264 4.332363 4.337135 4.3795757 4.348957 4.3778133 4.362588 4.444206 4.0748634 4.3704987
1368717_at 10.340198 10.580404 10.566757 10.456509 10.150369 10.440387 10.296934 10.51391 10.112056 9.91084 10.069918 10.006777
1368718_at 8.628141 4.2660923 7.322402 6.04166 8.683563 8.367577 9.543104 5.1135893 5.800577 11.976933 12.008496 10.6953335
1368719_at 5.093986 5.055056 5.117116 5.0751953 4.868471 5.2142744 4.824421 5.259083 5.1164804 4.9836645 5.095311 5.241819
1368720_at 12.926878 13.170974 13.28167 12.959213 13.07166 13.02131 12.718243 13.033636 13.245896 13.03528 12.866991 12.855579
1368721_at 5.964839 5.6455035 5.804425 5.8654523 5.673004 5.885527 5.749411 5.8439355 5.892116 5.53942 5.905349 5.6190796
1368722_at 3.6406965 3.472187 3.6467445 3.681451 3.6959255 3.6083941 3.555141 3.8137572 3.6791346 3.604882 3.8873913 3.7645783
1368723_at 4.8402443 4.761142 5.0982895 5.0418897 4.7737617 5.0741696 4.900764 4.955991 4.7279196 4.7848134 5.076149 5.0658374
1368724_a_at 5.9463506 5.9549403 6.030158 5.880796 5.6789517 5.794743 5.861512 5.87287 5.7196527 6.3351407 6.31049 6.2839594
1368725_at 5.246047 4.957308 5.2267694 4.990616 4.6759853 5.191533 4.9899244 4.9937553 4.921298 5.078108 4.8363724 4.8380823
1368726_a_at 6.263487 6.3246593 6.213618 5.9551296 6.2437983 6.4306245 6.311392 6.14349 6.057954 6.309996 6.2830777 6.200225
1368727_at 3.5539017 3.6588266 3.5961373 3.8904164 3.8305895 3.557942 3.7161303 3.5627072 3.5343897 3.9024947 3.548582 3.4841008
1368728_at 5.298204 5.3856325 5.4755197 5.582967 5.384534 5.386083 5.4136586 5.0909567 5.4587007 4.939848 5.3224506 5.2890716
1368729_a_at 4.26535 4.409112 4.573048 4.332363 4.4316325 4.305813 4.470625 4.275729 4.288714 4.398838 4.331773 4.501648
1368730_a_at 4.395335 4.3499722 4.2782974 4.5811176 4.69379 4.3252945 4.366674 4.2404637 4.1222205 4.181437 4.20253 4.336013
1368731_at 13.598126 13.617186 13.35175 13.403835 13.197333 13.588704 13.447819 13.508396 13.548062 13.304273 13.513066 14.251517
1368732_at 7.044683 6.969828 6.858999 6.886586 6.9403415 7.160969 7.1359363 7.077947 6.990359 6.8622813 7.262013 6.994643
1368733_at 13.131044 13.319616 13.229202 13.269093 13.032396 13.152665 13.333259 12.912855 13.245233 12.221487 9.647386 12.592034
1368734_at 4.643589 4.8092833 4.6465607 4.492223 4.696127 4.637491 4.5394173 4.542828 4.4808598 4.3125067 4.643554 4.584119
1368735_a_at 4.436607 4.280164 4.1755486 4.0794973 4.1040936 4.098284 4.0367007 4.0862226 4.2955103 4.037279 4.11716 3.8073928
1368736_at 3.566128 3.403011 3.6139843 3.661038 3.5871952 3.694501 4.1164885 3.6328645 3.4423797 6.5269265 7.6299543 6.2384195
1368737_at 5.140523 5.0592976 5.2477417 5.1959467 5.159979 5.0909414 5.1087904 5.105544 5.2062426 5.1266613 4.9109564 5.300996
1368738_at 3.6377172 3.6151493 3.4415143 3.669133 3.5532713 3.7439117 3.456304 3.589525 3.67608 3.8293257 3.5086882 3.7794101
1368739_s_at 4.8324685 4.6164384 4.653815 4.606352 4.703322 4.7479873 4.3861384 4.4016757 4.470852 4.7303696 4.4932504 4.8432307
1368740_at 3.8978639 4.355625 4.047567 4.470807 4.3167486 4.1345935 4.1317596 4.228455 4.253539 4.4245305 4.068882 4.099015
1368741_at 13.565447 13.264128 13.342122 13.352093 13.286905 13.360753 13.285847 13.410591 13.3518095 13.173934 13.216654 13.832007
1368742_at 6.6662574 6.6666713 6.8978786 6.9401116 6.5633283 6.564227 7.322377 7.055489 7.040881 6.4604635 6.8117404 7.0221825
1368743_a_at 4.081496 4.100806 4.1193805 3.855718 3.923825 3.7928145 3.9738338 3.6878507 3.8737102 3.774182 3.8051207 3.6836898
1368744_a_at 4.340514 4.089623 4.015465 4.010771 3.9622288 4.146129 3.966186 4.1857157 4.2522264 4.006671 4.23502 4.009446
1368745_at 6.779367 6.805478 6.505284 6.9529705 6.0099406 6.927506 6.819385 7.5026336 7.3766766 5.2173386 5.0155478 4.473091
1368746_a_at 5.349186 5.408833 5.444166 5.5516996 5.0519714 5.0772085 5.3517857 5.42141 5.4354715 5.5093513 5.156746 5.39387
1368747_at 4.921193 5.095661 5.072342 4.8869123 4.903948 5.1321044 5.06427 4.8073726 4.8371654 4.734165 5.1750183 5.2834597
1368748_at 5.655282 5.8947644 6.232407 5.722064 6.124679 6.157395 5.6247897 5.907634 6.236169 6.068683 5.6833496 5.67558
1368749_at 5.7348013 5.820113 5.7172127 5.750955 5.772261 5.7697024 5.7212253 5.7750473 5.748402 5.6812806 5.7089486 5.938391
1368750_a_at 4.270871 4.305146 4.054174 4.014613 4.124899 4.1110077 4.150433 4.2764053 4.467392 4.2438226 4.1517706 4.5969872
1368751_at 3.720489 3.882666 3.8629773 3.9744189 3.537019 3.763446 4.24304 3.8604815 3.7903242 3.880652 3.7121787 3.5781937
1368752_at 3.8193123 3.9493911 3.96129 3.8988292 3.881983 3.9614992 3.9238117 3.8683949 3.8853369 3.742402 3.7831256 3.7200098
1368753_at 4.087102 4.015868 3.961715 3.8945084 3.7536693 4.03561 4.2865047 4.0489855 4.0584297 3.9593537 4.0200386 4.0853176
1368754_at 5.9267383 6.245034 6.2154694 5.9614334 5.884556 5.9572244 5.982224 5.971969 6.078895 5.656099 5.648421 5.723082
1368755_at 10.7255125 10.9406185 10.697025 10.584753 10.80184 10.428832 10.985453 10.797926 11.066021 10.796042 11.513109 10.868018
1368756_at 5.3764668 5.1848445 5.271113 5.167135 5.272274 5.3723984 5.4042497 5.033435 5.0456123 5.2961717 5.286434 4.920126
1368757_at 3.9595623 3.7008107 3.8451495 3.8405132 3.9020445 3.818181 4.0718656 3.8272283 3.6888018 3.614224 3.7478468 3.7074869
1368758_a_at 4.9400682 4.7133303 4.981922 4.865358 4.657192 4.68528 4.9569397 4.5157266 4.7801075 4.493972 4.927668 4.69826
1368759_at 5.24106 4.8859477 4.834255 5.168113 5.1255627 5.1926284 5.1551585 4.838194 4.826424 5.012002 4.974908 4.8987007
1368760_at 3.9320872 4.1553683 4.032765 4.3293633 4.148343 3.825912 3.8435996 3.990799 4.103942 3.8449047 3.7030163 3.662956
1368761_at 3.6816719 3.8175845 3.7238183 3.9884975 3.9166632 3.8509831 3.7969625 3.8712428 3.7986019 3.9384494 3.8722677 3.8839252
1368762_at 10.441472 9.890831 9.749278 6.169285 9.213189 10.905052 11.257196 9.919058 9.595326 10.115596 5.7478642 11.479428
1368763_at 5.064964 5.05746 4.9770765 4.8175993 5.1786823 4.9173098 4.9622974 4.609887 4.814497 4.7976437 4.8294044 4.947369
1368764_at 3.4947987 3.5184062 3.3836145 3.4994493 3.483541 3.4676273 3.5990512 3.259776 3.383255 3.371119 3.274474 3.4759982
1368765_at 4.7895694 4.2784433 4.612729 4.614302 4.6625643 4.5367384 4.283068 4.66814 4.7029576 4.7211976 4.541292 4.870297
1368766_at 4.7137594 4.5928144 4.7606144 4.3541374 3.8065305 4.3203974 4.2865734 4.5015516 4.3565807 4.3116255 4.2896347 4.0945415
1368767_at 5.252804 5.282567 5.3580074 5.2020836 5.3802004 5.112774 5.516547 5.042392 5.2966213 4.8454022 4.93456 5.0302906
1368768_at 5.6362047 5.6610665 5.756403 5.9057503 5.877232 5.7793784 5.6936226 5.8889556 5.423457 5.493513 5.6647673 5.503659
1368769_at 11.311776 11.353641 11.339901 11.27642 11.400078 11.382496 11.050703 11.338622 11.349972 11.639703 11.69841 11.529471
1368770_at 4.0672445 4.5649996 4.2399855 4.0880527 4.1903467 3.6851926 4.133747 4.1826935 4.644019 4.344537 4.557022 4.438115
1368771_at 4.3724813 4.791465 4.5606933 4.6122546 4.642248 4.871963 4.5325756 4.6036973 4.467392 4.6532454 4.7066402 4.6774254
1368772_at 5.3565145 4.928503 5.356034 5.2414656 5.291312 5.1284337 5.118366 4.899027 5.2364902 5.220569 5.1376686 5.27319
1368773_at 3.7139285 3.7839181 3.5616183 3.7836041 3.7550313 3.7782426 3.5735211 3.9835799 3.6910312 3.5981255 3.4945028 3.7017133
1368774_a_at 5.5653105 5.2807517 5.27936 5.2649097 5.316113 5.3240695 5.224677 5.17968 5.2634144 5.404286 5.3545127 5.322359
1368775_at 4.133682 5.1188936 4.866049 4.0656576 4.9814506 4.981036 4.458624 4.5206046 4.2501574 4.9783893 4.1660485 4.4095116
1368776_at 4.3657703 4.5839367 4.5497518 4.5532694 4.7684245 4.6590414 4.4426785 4.824249 4.327052 4.445158 4.3648653 4.333927
1368777_at 4.359294 4.138216 4.2450247 4.257663 4.4556675 4.370223 4.514342 4.3336034 4.4763 4.0813365 4.1704125 3.9829016
1368778_at 8.400486 9.69928 9.40938 9.376976 9.526215 9.461866 8.216304 8.892134 8.920916 5.945727 7.513437 7.0243154
1368779_a_at 8.157823 8.268535 7.7021227 8.246493 7.831693 8.034603 8.048147 8.050148 7.754803 7.2665296 6.952559 7.226786
1368780_at 5.154578 4.9867096 5.1128 5.0078144 5.1901374 5.0993176 4.9671326 5.242838 5.019823 4.8797636 4.9874105 4.7429943
1368781_at 4.671256 4.5767508 4.5193624 4.6548767 4.5288696 4.624668 4.5643387 4.690552 4.6051135 4.6602116 4.4592476 4.4991817
1368782_at 3.7979593 3.6966927 3.8321102 3.7552192 3.8272057 3.748431 3.7827642 3.913366 3.8285537 3.8823504 3.7972806 3.8407223
1368783_at 4.2498326 4.118552 4.50501 4.549126 4.347076 4.159833 4.239752 4.0313015 3.9436255 4.134203 4.239212 3.9321182
1368784_at 9.455902 9.492106 9.578101 9.484137 9.617942 9.75516 9.459019 9.376374 9.430163 9.645794 9.580027 9.807748
1368785_a_at 3.4145732 3.4366457 3.4813716 3.3256207 3.5096977 3.6262937 3.6009986 3.5676262 3.4702425 3.4496713 3.5332508 3.4772944
1368786_a_at 4.1976366 4.2488737 4.313285 4.283927 4.192334 4.19681 4.2742805 4.3322 4.0722685 4.197919 4.261223 4.3694916
1368787_at 6.3174477 5.784832 5.938468 6.0443745 6.198254 5.993477 6.0115867 6.037485 6.00272 6.0213976 5.953337 6.319244
1368788_at 4.4850063 4.699581 4.6273394 4.8026695 4.550683 4.563401 4.907714 4.5865088 4.4940853 4.958454 4.7768946 4.351038
1368789_at 5.812241 5.6120486 5.0667343 5.3661046 5.798341 5.6394496 4.889328 5.2971478 5.169775 5.8022246 5.2152185 5.1476703
1368790_at 12.199162 11.786501 11.894905 11.928525 11.854696 11.884643 11.946282 11.999107 11.856401 12.074522 12.108228 12.400454
1368791_at 5.0459023 4.9680567 5.129225 5.1355696 5.304453 4.937648 5.294408 4.8244276 5.239846 5.119918 5.087347 5.0700083
1368792_at 6.3094025 6.239313 6.3463364 6.6759267 6.540969 6.457217 6.243517 6.8534946 6.375932 6.3712687 6.7027144 6.328106
1368793_at 4.6639214 4.5902395 4.683317 4.462039 4.5867176 4.615514 4.2975416 4.280287 4.149721 4.4707003 4.723027 4.4874125
1368794_at 11.249093 11.199483 11.1809 11.082755 11.214919 11.374065 11.17514 11.14728 11.25369 11.232002 11.038531 10.992756
1368795_at 6.6313543 6.4792123 6.48869 6.410449 6.1436033 6.422624 6.3168187 6.2973366 6.3504863 6.605532 6.061715 6.3940425
1368796_at 5.97826 5.9311953 5.888878 5.8903995 5.9287357 5.795976 5.8461094 5.7981706 5.6707754 5.596401 5.765066 5.994651
1368797_at 8.151459 8.311935 8.702312 8.129509 8.513401 8.347769 7.673123 8.312267 8.937994 9.106016 8.716766 9.163431
1368798_at 3.6766005 3.7570174 3.7638829 3.8682108 3.8417203 4.0033283 4.151912 3.8359406 4.190606 3.9089956 3.9416611 4.1208816
1368799_at 5.504474 5.0997477 5.2078032 5.536274 5.2330008 5.4587364 5.22588 5.628327 5.3656516 5.212447 4.999062 5.069824
1368800_at 3.9087274 3.9556546 4.0305614 4.1672473 4.100964 3.8020508 4.108076 3.9452114 4.0026855 3.893402 3.8852959 3.7099485
1368801_at 4.4421625 4.1673994 4.098919 4.319684 3.7510421 4.27363 3.8926406 4.1491823 4.220622 4.0002613 3.8683214 4.368541
1368802_at 4.513584 4.637147 4.4434032 4.4545603 4.5038147 4.6656246 4.533766 4.4079447 4.686171 4.50406 4.2798243 4.1781054
1368803_at 4.631227 4.5711517 4.763964 4.57739 4.4724307 4.487529 4.778607 4.4169955 4.4394636 4.376132 4.5123706 4.618149
1368804_at 4.047926 4.1246014 3.8497398 4.0656576 3.7988017 4.0209885 4.0232134 4.1211257 3.765941 4.0938463 4.0666094 4.1318083
1368805_at 4.7129536 4.7975264 4.628916 4.662285 4.741268 4.7267294 4.666959 4.5790796 4.5117407 4.8533506 4.618801 4.7625074
1368806_at 13.551288 13.530692 13.589802 13.507883 13.5084305 13.546808 13.504132 13.545332 13.507308 13.3582945 13.482675 13.417738
1368807_at 5.4832983 5.5657578 5.6637754 5.752143 5.434493 5.5311956 5.491847 5.4992323 5.651613 5.575206 5.180462 5.5856915
1368808_at 8.690392 8.824158 8.772598 8.848608 8.797142 8.753596 8.763573 8.899469 8.937883 8.766415 8.915138 8.766956
1368809_at 8.954419 9.062631 9.153739 9.181945 9.145045 9.066929 9.084432 9.27219 9.180618 9.094349 9.382559 8.904249
1368810_a_at 4.1631827 3.9099746 4.090265 4.0598173 4.0718846 4.1918454 3.9700553 3.991338 4.0572505 3.9691868 3.8857286 3.9379573
1368811_at 5.519265 5.7445188 5.318965 5.5677395 5.222723 5.490593 5.327631 5.7335544 5.5532722 5.583025 5.3334665 5.5794506
1368812_at 4.7773037 4.7365746 4.3455706 4.776998 4.549609 4.5455604 4.588519 4.751316 4.7717457 4.2695284 4.5430994 4.6565413
1368813_at 5.4710193 5.542688 5.543038 5.367623 5.4038987 5.3123007 5.8648767 5.346217 5.7681847 5.4095316 5.4839706 5.365854
1368814_at 11.373673 11.404338 11.599205 11.61844 11.5555105 11.630576 11.355254 11.411063 11.177392 11.187202 11.165809 11.306966
1368815_at 5.4529185 5.2698493 5.315315 5.2299933 5.346719 5.523938 5.361019 5.287798 5.433449 5.200985 5.33944 5.2047477
1368816_at 4.1776743 3.8341324 4.1730804 3.834086 4.046935 4.287176 4.0582075 4.241977 4.3803596 4.0170174 4.1914864 4.040586
1368817_at 9.360561 9.556763 9.574528 9.570017 9.715416 9.48657 9.619417 9.600067 9.761495 9.520333 9.646315 9.357523
1368818_at 8.089016 8.380585 8.301031 8.218699 8.428239 8.275908 8.51133 8.206133 8.3429785 8.094124 8.227709 7.9149933
1368819_at 10.264292 10.14586 10.141092 10.168629 10.014228 10.177134 10.182071 10.257433 10.142327 10.09616 10.278079 10.379428
1368820_at 7.3629603 7.5984144 7.528636 7.466895 7.517882 7.5158744 7.7619042 7.32049 7.5949483 7.813254 7.848518 7.6528425
1368821_at 6.107208 5.566941 5.911016 5.8506074 6.047812 5.8512716 5.913668 6.088388 6.0172663 5.724841 5.7019095 5.260391
1368822_at 6.994173 6.577912 7.090016 7.127328 6.69559 6.7710943 7.063905 6.9934397 6.9462953 6.6970186 6.443932 6.28369
1368823_at 3.7927003 3.9386015 4.1307497 3.8907743 3.8612638 3.5938256 3.8085837 3.7074306 3.7948103 3.5378616 3.5070362 4.013067
1368824_at 10.075589 10.233013 10.161487 10.201527 10.1395035 10.181852 10.350028 10.104721 10.148963 10.084457 10.08653 10.0836735
1368825_at 3.651877 3.5051374 3.6038055 3.4347122 3.881983 3.3843443 3.3261585 3.7689207 3.369905 3.3693132 3.512448 3.7209141
1368826_at 13.291457 12.969989 13.394844 12.793337 13.268251 11.2026415 13.022541 13.389517 10.72628 13.460677 12.94114 12.776263
1368827_at 6.6378474 6.469326 6.5798435 6.754937 6.5763125 6.7065187 6.7360563 6.5877156 6.6104193 6.78173 7.097523 6.9196568
1368828_at 5.513083 5.6600604 5.6158834 5.7124114 5.964803 5.7446165 5.529875 5.7231793 5.6376824 5.330481 5.7120323 5.664581
1368829_at 6.9324417 7.019694 7.2831717 6.9662366 6.867878 6.7989893 6.98253 7.213266 6.928727 6.6822805 6.2531033 6.192333
1368830_at 4.931335 5.121496 4.999957 5.02231 4.905322 5.188838 4.871346 4.8793745 4.899358 4.483098 4.85793 5.1021576
1368831_at 9.088257 9.449173 9.361959 9.419247 9.33434 9.284581 9.098102 9.257304 9.3463 9.144246 9.097261 8.854151
1368832_at 7.830423 7.8577895 7.8551974 7.8865085 7.882446 7.916492 7.8846817 7.920447 7.757116 8.025084 7.94225 7.876114
1368833_at 4.678864 4.6220922 4.5011497 4.697642 4.4615617 4.5605946 4.7331786 4.6579843 4.6314144 4.454751 4.399315 4.7759814
1368834_at 6.1865115 6.0721474 6.2844243 6.0126233 5.8971014 5.8119698 6.354533 6.3876925 6.208364 5.791028 6.4855504 6.1439357
1368835_at 9.424723 9.646921 9.62685 9.55228 9.312262 9.444536 9.769524 9.438269 9.576181 9.32686 9.831232 8.947134
1368836_a_at 5.363325 5.3524694 5.2837462 5.2701287 5.741747 5.249277 5.408938 5.1905384 5.349415 5.1600647 5.2242875 5.0121703
1368837_at 7.4486117 7.8266444 7.609408 7.5260715 7.9280953 7.494489 7.540909 7.5299306 7.7723694 7.486595 7.1665845 7.312834
1368838_at 6.998434 7.23695 7.5002823 7.1709943 7.059354 7.462462 7.5291395 7.4617953 7.7603626 7.485479 7.2388263 7.1026697
1368839_at 7.14381 7.7667665 7.279314 7.297327 7.3462167 7.486321 7.182064 7.463575 7.3699665 7.5810027 7.9141173 7.621864
1368840_at 12.626423 12.255433 12.342339 12.207951 12.283516 12.300104 12.02991 12.442421 12.2604475 12.425959 12.203567 12.570574
1368841_at 6.9565306 7.21568 7.1313257 6.9382706 7.121383 6.860835 7.15642 6.984077 7.2216363 7.05719 6.988508 6.946985
1368842_at 7.308973 7.357067 7.5763464 7.6272364 7.385581 7.3765345 7.6994667 7.6860747 7.9684825 7.8267736 7.7654705 7.453522
1368843_at 9.774075 9.806659 9.735538 9.584918 9.746125 9.808707 9.747009 9.7414465 9.735636 9.578623 9.803714 9.546038
1368844_at 7.457223 7.978655 7.8634553 7.7781706 7.8879347 7.7465634 7.734807 7.69812 7.8377075 8.024449 7.8341804 7.76245
1368845_at 3.9497085 3.778616 3.7656357 3.7770665 3.8164597 3.98224 4.0519047 3.7575395 3.9684575 3.7885132 4.0058527 4.015604
1368846_at 4.7853117 4.649252 4.6853914 4.726055 4.8046837 4.6757383 4.6845555 4.6256742 4.6328964 4.5253696 4.6595592 4.6487856
1368847_at 9.273924 9.220134 9.371887 9.357695 9.344461 9.503944 9.327249 9.457916 9.573999 9.189084 9.349506 9.263844
1368848_at 8.741591 8.95986 9.045813 9.017094 9.04316 9.188734 8.989812 9.063787 9.017484 8.889482 8.96586 9.32439
1368849_at 7.719782 7.93779 7.9110394 7.9878745 7.8400106 7.969911 8.109788 8.032833 8.037243 7.9496474 7.786885 7.9299517
1368850_at 5.1763816 5.519062 5.3885927 5.3798113 5.391285 5.3969526 5.052566 5.2367134 5.291376 5.1882286 5.089733 4.8177123
1368851_at 8.912121 8.920382 8.922293 8.901564 8.859682 8.645075 8.830538 9.031549 8.760191 9.051719 8.800327 8.88364
1368852_at 10.562422 10.655165 10.534213 10.776142 10.730114 10.695905 10.455434 10.656558 10.460779 10.6345825 10.414485 10.30692
1368853_at 3.2203615 3.1950164 3.3226933 3.4689565 3.258101 3.3298717 3.5050082 3.4773378 3.3237903 3.288168 3.2514007 3.4612124
1368854_at 3.5282412 3.4180691 3.3836148 3.250023 3.4247324 3.4726882 3.3498034 3.5555432 3.3595126 3.3796759 3.6721659 3.3808343
1368855_at 5.6791687 5.91873 5.579553 6.0377927 5.8045416 6.219377 5.837798 5.72403 5.996957 5.982969 6.18615 6.156032
1368856_at 5.7038584 6.109735 5.8999853 6.0307093 6.029399 5.9827027 6.10024 6.2364416 6.171794 6.2448297 6.21609 6.193785
1368857_at 3.2273638 3.372057 3.30123 3.4809844 3.246813 2.9494839 3.1238668 3.154195 3.2354212 3.14737 3.1648612 3.1460893
1368858_at 3.6688313 3.7571146 3.5607946 3.7737434 3.421801 3.6083941 3.6243947 3.500475 3.5576708 3.7473285 3.6654923 3.6001635
1368859_at 8.974111 9.063573 8.813465 9.136279 9.031352 9.0579195 9.076045 9.244894 9.047442 9.349968 9.186779 9.064971
1368860_at 4.4195824 4.3968782 4.3650455 4.429674 4.2694488 4.316061 4.3278837 4.369317 4.5891714 4.602593 4.5873737 4.4533596
1368861_a_at 4.768196 4.558957 4.7999063 4.5459337 4.73014 4.538924 4.661902 4.6965046 4.4422793 4.0284157 4.4620595 4.9320116
1368862_at 8.078655 8.150645 8.067606 8.173285 8.313839 8.165724 8.343384 8.329329 8.4142275 8.433088 8.516159 8.434721
1368863_at 9.500924 9.490506 9.408789 9.515937 9.475935 9.352949 9.471754 9.341087 9.323582 9.300788 9.153823 8.977254
1368864_at 3.5966315 3.4754732 3.5663013 3.8683689 3.357289 3.3430293 3.2612202 3.3511865 3.4277282 3.7913659 3.3073056 3.409233
1368865_at 3.271841 3.433025 3.216601 3.3145583 3.4931254 3.559762 3.4458 3.483946 3.387237 3.371493 3.3257623 3.493903
1368866_at 6.475693 6.8625216 6.3325944 6.326745 6.8219647 6.40301 6.4596353 6.274448 6.5240526 6.754821 6.742011 6.8828564
1368867_at 6.7292905 7.296344 6.896612 6.697393 7.383374 7.02716 6.8462524 7.0391583 7.1568985 6.7922215 7.2481375 7.0246043
1368868_at 5.4589386 5.2620897 5.1776958 5.246708 5.142906 5.1428423 5.217534 5.05954 5.3982496 5.1529083 5.4385777 5.0469565
1368869_at 5.884118 5.906915 5.8958035 6.1885424 6.0192704 5.806492 5.9488077 6.247462 6.184095 6.147194 6.0645714 6.3599887
1368870_at 8.879582 8.040217 8.513353 8.987893 9.27614 9.788931 9.09707 8.176434 8.288896 9.145018 8.783124 8.24152
1368871_at 9.192151 8.780365 8.499811 9.120319 8.657324 8.664112 9.147181 9.195491 8.958282 9.172326 9.215847 9.414566
1368872_a_at 5.06584 4.71261 4.8036203 4.846377 4.9699683 5.101377 5.0389185 4.728426 5.085739 4.8671336 4.9992023 4.94411
1368873_at 3.9717498 3.9076755 4.007668 3.6470506 3.6992402 3.970656 4.155672 3.877483 4.1421585 3.9301307 3.5290453 3.6497107
1368874_a_at 5.7863755 5.603335 5.561059 6.0241427 6.0934396 5.7888713 5.906828 6.0368223 6.0895753 5.853828 6.2923684 5.73284
1368875_a_at 7.307784 7.3105664 7.4764476 7.2051487 7.1772537 7.0775447 7.5338044 7.2541327 7.097885 7.0868115 7.178413 7.263985
1368876_a_at 5.177622 4.9909124 5.1707354 5.0658226 5.3431854 5.126498 5.125289 5.0255003 4.980419 4.896907 4.982365 5.0368824
1368877_at 6.79497 9.133295 11.328088 7.2675037 10.489262 9.456402 7.1337633 8.721353 10.862536 9.279879 8.357088 8.477603
1368878_at 9.840834 10.055156 9.279277 9.66825 8.829241 9.199114 9.721909 9.1075735 9.071123 10.172709 9.903971 10.095601
1368879_a_at 4.076464 3.9180746 4.2399855 4.133717 4.0524335 4.137928 4.025402 4.2803717 3.9304433 4.0273767 4.0819507 4.2334404
1368880_at 4.418775 4.2624106 4.238764 4.440267 3.9509964 4.484621 4.517725 4.322303 4.068459 4.116065 4.2296004 4.0925226
1368881_at 8.913995 8.737442 8.720544 8.584719 8.821754 8.82989 8.852321 8.5596285 8.602243 9.400348 9.498106 9.125145
1368882_at 5.056706 5.612931 5.5598783 4.723223 4.6003375 5.3372784 4.624634 6.20452 4.1684375 4.5326066 4.027827 4.646671
1368883_at 4.6240516 4.6730256 5.0487127 4.294048 4.5769687 4.7851048 4.847301 4.468337 4.2572594 4.4700623 4.4719715 4.890826
1368884_at 5.0924187 4.8271966 4.929628 5.015301 5.015869 4.832434 5.2346306 5.179611 5.130929 5.140496 4.923525 4.946614
1368885_at 5.2695093 5.603335 5.9678955 5.6101265 5.2665772 5.648532 5.539156 5.430932 5.4780316 5.268216 5.71884 5.9200616
1368886_at 9.708793 9.7398205 9.603334 9.755308 9.810501 9.671281 9.747508 9.8203745 9.860261 10.09017 10.047311 9.884286
1368887_at 3.833484 3.6352255 3.5260582 3.8527265 3.9436283 3.7554238 3.5453339 3.8213272 3.555482 3.7597175 3.4332945 3.5716584
1368888_a_at 7.616611 7.3922014 7.697131 7.4545774 7.2278047 8.244596 7.4348087 7.6815333 7.887959 8.978171 9.584703 9.359859
1368889_at 7.31908 6.9458776 7.0007734 7.0822477 6.813985 7.1413975 7.21856 7.0494704 7.300089 7.39589 7.4570403 7.3891463
1368890_at 7.838749 7.8154335 7.7198205 7.865694 7.816211 7.992199 7.767474 7.886165 7.819935 7.9160166 7.852639 7.7176986
1368891_at 5.9198446 5.8573995 5.893868 5.4258122 5.851373 5.6807027 5.6044393 5.841294 5.690054 5.8264914 5.493695 5.7190814
1368892_at 3.9246705 3.8497047 4.0300903 3.8824482 3.888274 3.9085531 3.882652 3.8710766 3.9239933 3.789282 3.7796245 3.9257407
1368893_at 4.302668 4.2801676 4.183646 4.408805 4.335558 4.216942 4.414459 4.0043497 4.2603765 4.381052 4.305374 4.333202
1368894_at 4.6568937 4.723852 4.714597 4.6184835 4.5734606 4.8277874 4.758487 4.7065945 4.7253146 4.7463255 4.6373744 4.6288595
1368895_at 4.220445 4.0566483 4.10515 4.2690096 4.226178 4.338004 4.1078997 4.0068846 4.015062 4.257519 4.2072587 4.187649
1368896_at 6.7376213 6.602562 6.7293696 6.4463453 7.1586876 7.1422997 6.654678 6.665674 6.868752 6.698866 6.858267 6.588482
1368897_at 4.9089384 4.525317 4.8226357 4.762398 4.5177116 4.9127836 4.6458206 5.1710453 4.94975 4.9371643 5.180128 4.940197
1368898_at 4.9772286 5.119441 4.9942203 4.9339113 5.027748 4.8648186 4.732697 4.838194 5.016851 5.0246906 4.7526903 4.681221
1368899_at 7.3568683 7.1606965 7.4949903 7.3419194 7.237824 7.280614 7.3786025 7.439612 7.600775 7.694372 7.5642695 7.6784906
1368900_at 5.0091925 5.0417976 5.3600874 4.738737 5.0578747 4.661271 4.86434 4.761403 5.172167 5.038457 5.10711 4.6328497
1368901_at 4.337491 4.8685045 4.9951124 4.550253 4.868471 4.965155 4.6703033 4.796719 5.2997966 4.778819 4.797941 5.2136865
1368902_at 5.7106814 5.4001913 5.7119975 5.7318344 5.7484517 5.888301 5.5630565 5.6125846 5.6232443 5.4707065 5.791058 5.6313257
1368903_at 7.666373 7.6138287 7.6687417 7.772401 7.6848555 7.920032 7.7791824 7.716259 7.66177 7.6845884 7.647035 7.9519854
1368904_at 6.130738 6.0436244 6.1820445 6.008699 6.1466627 5.885464 6.2709513 5.8948355 6.166728 6.143684 6.4006267 6.2002697
1368905_at 7.790135 7.7578554 7.776253 7.4099164 7.7892118 7.909414 7.584071 7.8603034 8.580708 10.142407 10.01672 10.072388
1368906_at 3.6209555 3.6252906 3.3725448 3.4369922 3.5061972 3.3270218 3.3471608 3.4668114 3.3595126 3.455832 3.2634687 3.336764
1368907_at 4.8643584 4.637055 4.6719522 4.409855 4.7764916 4.5861936 4.7743454 4.7455626 4.605529 4.8012357 5.186682 5.03394
1368908_at 8.047842 8.449616 8.078947 8.085062 8.238245 8.65185 8.174106 8.451914 8.29361 8.307683 7.9997416 8.286846
1368909_a_at 6.9523573 6.9490523 6.8910584 6.9453287 6.647757 6.827383 6.9956074 6.6361384 6.684611 6.922164 6.8692393 7.064412
1368910_at 5.4002876 5.5427036 5.2535267 5.426353 5.983198 5.8003435 5.408422 5.3307104 5.5990973 5.783479 5.3874354 5.7178106
1368911_at 6.588716 6.2727933 6.0263686 6.2817 6.7030478 6.482026 6.4686165 6.625272 6.489841 6.4242587 6.037332 5.8245955
1368912_at 4.148942 4.1436343 4.0595303 4.0952597 4.4986124 4.15141 3.7047172 3.934036 4.0074277 4.0074596 4.0729523 4.1344934
1368913_at 3.544744 3.7534719 3.6259704 3.751687 3.748548 3.7439117 3.6589625 3.548572 3.5737631 3.802223 3.5620418 3.572765
1368914_at 4.3242655 4.084634 4.2208557 4.204464 4.24059 4.0139413 4.247281 4.1514106 4.2188053 4.3576365 4.037133 4.205142
1368915_at 11.38281 10.987549 11.0032215 10.987094 11.044515 10.940813 10.917509 11.156543 10.654239 10.739386 10.522795 10.374675
1368916_at 10.666599 10.5546255 10.7306385 10.823434 10.929335 10.419697 10.630352 10.669868 10.78353 10.8263035 10.780825 10.427499
1368917_at 5.1039953 4.8667264 5.155388 5.0407615 4.9932976 5.0401034 5.1551585 4.9861827 5.0257816 4.5669904 4.933069 4.930836
1368918_at 5.392891 5.2032404 5.159299 5.255088 4.9102964 5.149376 5.124876 5.0581045 5.208102 5.3006296 5.1801276 5.3774796
1368919_at 4.8106604 4.6490073 4.868907 4.838447 4.7670126 4.6435537 4.4870687 4.6585107 4.530363 4.3426824 4.337604 4.6765404
1368920_at 5.1592326 5.081944 5.230256 5.1863184 5.2927203 5.086719 5.1049356 5.0349584 5.150239 4.8684697 4.9324546 5.0313306
1368921_a_at 5.4016547 5.6431026 5.6229925 5.5485168 5.5698924 5.559769 5.4849014 5.315638 5.640258 5.4550357 5.4889326 5.4143567
1368922_at 4.4031315 4.551952 4.3682547 4.597423 4.156004 4.286677 4.188498 4.1726465 4.032677 4.3376617 4.116581 4.1024294
1368923_at 4.71992 4.538837 4.4628887 4.7819686 4.967442 4.4560757 4.660075 4.782848 4.967719 4.883999 4.4769588 4.552353
1368924_at 10.632241 10.740175 10.497526 10.690768 10.596049 10.744053 10.553728 10.81234 10.540497 10.333755 10.766553 10.465992
1368925_a_at 4.446048 4.3863993 4.2310805 4.5150785 4.9235077 4.3481355 4.5082192 4.635179 4.523594 4.6042027 4.6087036 4.5773535
1368926_at 4.480823 4.4023952 4.64507 4.472277 4.534873 4.5331073 4.3901277 4.4033804 4.513484 4.3723507 4.424186 4.468466
1368927_at 6.4312973 6.7581887 6.4562416 6.6178856 6.822172 6.520056 6.774227 6.4849844 6.723752 6.662561 6.783932 6.7724385
1368928_at 6.3491535 6.31462 6.0963125 6.560661 6.28173 6.42592 6.2360353 6.130696 6.273932 6.386711 6.316391 6.4502854
1368929_at 7.1833644 7.5048037 7.4357114 7.474313 7.3216124 7.3968067 7.5055285 7.4674115 7.581221 7.6359787 7.71143 7.5525374
1368930_at 3.9517703 3.956347 4.1916485 4.0755363 4.1191034 4.141711 4.031651 3.9761133 3.898925 3.9779432 4.728662 3.7854989
1368931_at 7.8267503 7.762903 7.5366607 7.723316 7.6483073 7.7191415 7.6476693 7.7470264 7.6999564 7.3096952 7.632097 7.7538514
1368932_at 5.392061 5.5563464 5.29652 5.6994205 5.668698 5.433441 5.4787703 5.8073573 5.7853675 5.5174665 5.3348875 5.302889
1368933_at 6.93079 7.1283965 6.883402 7.2031584 6.860321 6.7982783 7.1193547 7.2440023 7.320802 7.068314 6.991565 7.0511875
1368934_at 10.873931 10.904228 11.153454 10.793015 10.580572 11.131692 11.555044 10.906714 11.674491 13.127469 13.005985 13.013071
1368935_at 4.112677 3.8702366 4.2543197 4.0871215 4.0558743 4.108669 3.9340851 4.322694 3.990098 3.8191228 3.9043303 3.8842204
1368936_at 10.579967 10.788492 10.543436 10.657363 10.733142 10.65412 10.770898 10.677751 10.8149805 11.0650015 10.985703 10.918864
1368937_at 5.833241 5.6166415 5.6790657 5.64854 5.621544 5.6296763 5.6654463 5.5406294 5.8600492 5.907756 5.5781856 5.7986894
1368938_at 5.936684 5.365639 5.3022175 5.655366 5.2390714 6.0365605 5.4328074 5.4688487 5.375032 5.4932384 5.629284 5.735308
1368939_a_at 4.59563 4.5739336 4.3435664 4.6907244 4.277949 4.4740105 4.5170097 4.4284463 4.5189114 4.264599 4.347233 4.631202
1368940_at 9.969199 10.100227 9.811472 9.910494 9.530904 9.932838 10.241401 10.115824 9.961351 10.476547 10.497291 10.236443
1368941_at 4.2988057 4.176973 4.0931993 4.0921836 4.0990977 3.916958 4.2014832 4.1195393 4.1100297 4.197957 4.2289233 4.078245
1368942_at 4.8363094 4.670047 4.723857 4.456208 4.880962 5.1009192 4.788492 4.717953 4.7297 4.6940937 4.868704 4.599786
1368943_at 13.121704 13.242445 13.353767 13.267851 13.1656885 13.05233 12.995299 13.12581 13.263187 13.032429 12.929483 13.02898
1368944_at 7.2243876 7.22058 6.9891086 7.276299 7.3724093 7.2168837 7.13914 7.234326 7.0919404 7.133243 7.395553 7.037678
1368945_at 5.9859705 5.1638694 5.3794894 5.9775496 5.5782523 5.1666436 5.7872143 5.818998 5.625609 5.903936 5.753501 6.101088
1368946_at 5.4750714 5.735328 5.444441 5.59958 5.3040667 5.7094293 5.548192 5.5779634 5.633111 5.515719 5.197171 5.4813223
1368947_at 9.610962 8.648248 7.976083 9.165165 7.146947 7.381359 8.521411 8.591252 8.423676 8.773321 8.679768 8.599501
1368948_at 5.971284 6.0253315 5.9420533 6.2231383 5.982576 6.0354476 6.049403 6.148399 6.117092 6.0524273 6.246439 6.088853
1368949_at 4.5363946 4.046035 4.401881 4.5593476 4.2010117 4.4191313 4.349579 4.0864196 4.2716503 4.1822915 4.242119 4.627327
1368950_a_at 5.9762573 5.7524242 5.5545664 5.8561387 5.596321 5.9993463 5.5649557 5.7500715 5.660589 5.871023 5.709029 5.5632753
1368951_at 4.259255 4.2944593 4.369033 4.347353 4.065404 4.356303 4.1260185 4.168376 4.04105 4.1111426 4.4482045 4.3422093
1368952_at 4.7835298 4.308177 4.7891393 4.692422 4.3498373 4.5429897 4.408716 4.501126 4.582658 4.1119413 4.406591 4.5326953
1368953_at 7.91001 8.064552 7.8712254 7.938796 7.937641 8.116337 8.19986 7.9889903 8.200433 8.488794 8.618222 8.714062
1368954_at 4.764344 4.678595 4.9178185 4.5383596 4.699726 4.626932 4.671045 4.786431 4.743343 4.523615 4.8088193 4.890826
1368955_at 7.233306 7.14624 7.256678 7.3138895 7.2311454 7.325674 7.110372 7.4792395 7.5161386 6.8640647 7.117734 6.6690106
1368956_at 5.2359624 5.1093874 5.2109723 5.192812 5.263824 5.162411 5.228376 5.511676 5.1013064 5.040526 5.192299 5.278498
1368957_at 4.7580748 4.3768806 4.397674 4.7779975 4.662266 4.6812153 4.5128965 4.4035025 4.3769994 4.5066195 4.499509 4.3827634
1368958_at 3.909279 3.895202 3.9963334 4.119627 3.999557 3.895271 4.0326977 3.694767 3.6971884 3.6332865 3.8775396 4.079068
1368959_at 4.7305965 4.8170238 4.750678 4.5708284 4.4308167 4.6075583 4.5170097 4.7560487 4.6262884 4.445528 4.817315 4.430526
1368960_at 9.685637 9.419063 9.543855 9.669112 9.748042 9.681736 9.76065 9.750377 9.749153 9.6562805 9.667369 9.534758
1368961_at 5.6347537 5.5463676 5.7655764 5.6797996 5.5224724 5.6408753 5.7680545 5.3559737 5.61974 5.6095405 5.7315564 5.500473
1368962_at 4.8891215 5.098197 5.0706224 5.1308465 5.2335863 4.7072845 4.9593973 4.83692 5.1754756 4.928338 5.072461 4.7899466
1368963_at 6.535007 6.4823303 6.6252766 6.658359 6.5976486 6.5470047 6.4660563 6.5667725 6.550523 6.6745434 6.7451334 6.8577633
1368964_at 4.220445 4.371947 4.136326 4.2803717 4.1615067 4.0569386 4.064741 4.717953 4.4983425 4.6023006 3.9905813 3.9411888
1368965_at 5.1776075 5.124464 5.385355 5.2997613 5.0181723 5.41313 5.3239946 5.2539287 5.28244 4.98864 4.9809694 5.206722
1368966_at 3.981677 4.1083403 4.1239014 3.9658773 4.2460036 3.8217504 3.9070296 3.9239676 3.816511 3.9304113 3.944969 3.9237182
1368967_at 6.7157702 6.7954783 6.1824555 6.8734236 6.852924 6.6347785 7.076266 6.591139 6.836958 7.494221 7.3861394 6.952562
1368968_at 4.283921 4.208126 4.230921 4.0761533 4.111867 4.0328264 4.1264677 3.988979 4.2392836 4.0641146 4.436695 4.0698576
1368969_at 4.272848 4.177036 4.3504357 4.3754005 4.123334 3.9743168 4.007834 4.23056 4.1374736 4.017012 4.3195596 4.244903
1368970_at 4.9366646 4.652821 5.3329115 4.949353 4.528238 4.700527 4.9780874 4.858305 4.8612533 4.9005966 4.8734665 4.689119
1368971_a_at 4.486986 4.4621305 4.674813 4.7927713 4.764295 4.9417877 5.055137 5.2816057 5.1069837 4.983376 5.0882173 5.4669886
1368972_at 3.9285502 3.6630666 3.7303264 3.8963056 3.675336 3.8211133 3.8076048 3.5266428 3.6463277 3.707907 3.6255074 3.871667
1368973_at 7.3496866 7.4628654 7.3331127 7.375978 7.6891503 7.204015 7.529309 7.3480425 7.4477406 7.624664 7.545861 7.125653
1368974_at 4.5614214 4.6673865 4.6413493 4.7294536 4.6375394 4.559801 4.7977223 4.5513964 4.4906254 4.2004547 4.4913077 4.6189094
1368975_at 6.4550576 6.633807 6.6032376 6.4899673 6.429427 6.070757 6.5834417 6.700785 6.9000325 6.6139436 7.0087934 6.7519517
1368976_at 5.421353 5.508046 5.7306705 5.1033006 5.0229273 5.216669 5.4755063 5.4902406 5.327684 5.694623 5.8610406 5.854545
1368977_a_at 8.113254 8.01955 8.007506 8.104097 8.073321 8.256262 8.160204 8.219441 8.369242 9.053485 8.831619 9.221073
1368978_at 5.421709 5.123627 5.096094 5.519389 5.3114467 5.49925 5.3208795 5.2396207 5.3733745 5.264633 5.2097545 5.3716683
1368979_at 5.847925 5.7624035 5.81067 5.8261356 5.8948803 5.690009 5.4734354 5.9379997 5.897115 5.7831807 6.024936 5.7217636
1368980_at 5.5726533 5.7382045 5.8913517 5.3634377 5.3692455 5.83818 5.5131135 5.8651795 5.890749 5.2664895 5.331281 5.4872026
1368981_at 3.4975562 3.5696926 3.4483528 3.641658 3.8541794 3.6982706 3.4156337 3.519081 3.8051417 3.4183867 3.4368231 3.3437774
1368982_at 4.7959204 4.8323965 4.6453867 4.366468 4.612304 4.664454 4.637315 4.503122 4.665877 4.4057245 4.1754766 4.618471
1368983_at 4.2098503 4.2589364 4.5354915 4.215317 4.1628966 4.451703 4.248722 4.214942 4.1402273 4.06364 4.1754766 4.1980743
1368984_at 7.6622114 7.811181 7.7577596 7.8003197 7.90183 7.9562593 7.919977 8.128929 7.9666924 8.064322 7.99166 7.9607315
1368985_at 4.3667927 4.28224 4.1463795 4.5440307 4.1162457 4.339124 4.2597513 4.6109934 4.5063424 4.7549706 4.4871264 4.5569944
1368986_at 5.0123577 5.0287523 4.9890375 4.874234 4.7298374 4.870065 4.565803 4.7555017 4.9151726 4.5612297 4.8075943 4.6941967
1368987_at 5.224475 5.4972596 5.2913938 5.4929814 5.3993244 5.614084 5.3456163 5.3751945 5.2415257 5.341541 5.2806044 5.303829
1368988_at 4.7257094 4.87306 5.0466213 4.823516 4.82168 4.701477 5.0213275 4.9841948 4.7045007 4.831769 4.7912 4.616957
1368989_at 4.6757913 4.5966754 4.6297383 4.983951 4.2523727 4.413307 4.4181576 4.7184577 4.122228 4.989718 4.6194205 4.4580197
1368990_at 5.662401 5.3668723 5.604538 5.8942766 5.6213975 5.886054 5.7870326 5.3823023 5.4373384 5.45641 5.3951216 5.5123086
1368991_at 5.822778 5.8213725 6.02596 5.668985 6.153409 6.5952835 5.9045677 5.8478584 5.9099827 5.9460096 6.14089 6.1095886
1368992_a_at 10.616929 10.396469 10.580184 10.392816 10.575103 10.283532 10.704912 10.5583 10.5554085 10.487469 10.521605 10.462758
1368993_at 4.9075775 5.7430577 5.079276 4.757754 5.295365 5.0093627 4.9166527 4.9430666 5.510465 4.8956428 4.767898 4.7728486
1368994_a_at 5.635393 5.295315 5.4875507 5.681063 5.3357296 5.5255837 5.3924665 5.5826755 5.6638527 5.8379517 5.75784 5.9612865
1368995_at 3.5067008 3.6470537 3.5745826 3.5144835 3.5830793 3.5287745 3.5869272 3.6177974 3.5225513 3.667312 3.4535468 3.4993932
1368996_at 4.5541725 4.560946 4.6067243 4.48918 4.612449 4.2582836 4.597268 4.2672663 4.662644 4.360145 4.342235 4.5199046
1368997_at 4.4947615 4.535098 4.4821453 4.189764 4.595305 4.5568657 4.847074 4.450853 4.6533947 4.8289013 4.425907 4.627327
1368998_at 3.5341718 3.4349449 3.4397554 3.4902217 3.471292 3.3637733 3.5124342 3.736622 3.519183 3.3393764 3.425213 3.655066
1368999_a_at 5.052533 4.9131536 4.8679132 5.019484 4.888555 5.064747 4.929119 4.745081 5.31256 4.5502253 4.7547636 5.073432
1369000_at 5.03604 5.161222 5.107187 5.169713 4.8747683 5.1223526 5.0612054 5.07939 4.904104 5.280276 4.9481544 5.062912
1369001_at 3.7790718 3.790593 3.5912154 4.1168923 3.9382222 3.9491584 3.978825 3.8551586 3.8008745 3.9712496 3.8148043 3.6889443
1369002_at 4.311187 4.267399 4.839255 4.2892876 4.520066 4.173173 4.1975355 4.428134 4.242751 4.379329 4.3171673 4.233232
1369003_at 5.215748 5.8080363 5.1816416 5.617547 5.7644625 5.730796 5.4057193 5.528824 5.902968 5.146215 5.5038004 5.003667
1369004_at 5.188702 5.269274 5.25583 5.276527 5.226478 5.2986813 5.2217994 5.0943246 5.064389 5.3328333 5.138277 5.160684
1369005_at 4.665164 4.3343906 4.3826976 4.6611185 4.3446856 4.3307266 4.3079123 4.16055 4.244058 4.0623784 4.4352827 4.3889637
1369006_at 4.0936003 4.136674 3.8311033 4.0976496 4.0926094 3.5799232 4.105619 4.1722593 3.995881 4.0128126 4.26297 3.9736123
1369007_at 5.243005 5.3952646 5.5503745 5.4396715 5.3216496 5.249362 5.314846 5.227684 5.151366 5.042799 5.1353827 5.3456936
1369008_a_at 4.3244567 4.6268415 4.271351 4.3598022 4.250533 4.1923714 4.448593 4.1186686 4.326631 4.2690897 4.397911 4.303005
1369009_at 3.6008844 3.6855664 3.8694484 4.081484 3.675825 3.9019396 3.6963198 3.6999972 3.730866 3.9344213 4.178672 3.5667152
1369010_at 5.0286455 5.277172 5.077794 5.103507 5.0473967 5.1568317 4.9902897 4.90705 4.930769 4.8851337 4.6798916 4.9789467
1369011_at 12.412413 12.364926 12.367066 12.314199 12.444358 12.282661 12.451609 12.375789 11.994231 12.160657 12.127608 12.233562
1369012_at 6.0910687 6.1951957 6.3207784 6.114616 5.856788 6.224773 6.506021 6.018505 6.0066247 5.550169 5.6426563 5.6599045
1369013_a_at 10.156135 10.188898 10.242706 10.238906 10.1720495 10.170553 10.360184 10.142176 10.294668 10.255633 10.317542 10.275863
1369014_at 4.8719807 4.5998096 4.394626 4.6877594 4.8167887 4.4501104 4.7079744 4.2193956 4.614006 4.6864767 4.77225 4.9502935
1369015_at 4.7580748 4.3808303 4.4927845 4.569873 4.3438263 4.74845 4.4417033 4.403411 4.7082005 4.4954696 4.4628344 4.5091596
1369016_at 5.194807 5.029478 5.1274242 5.0997896 4.9814506 5.146265 4.9701695 4.9104304 5.1429524 5.0293326 4.836939 4.898022
1369017_at 4.4557695 4.1197968 4.2910824 4.36886 4.2980604 4.549364 4.225782 4.1844444 4.405431 3.9925835 4.411883 4.127159
1369018_at 5.3887715 5.3280997 5.439367 5.732912 5.3237367 5.116473 5.2654433 5.57791 5.3837347 4.9779277 5.0289083 5.009013
1369019_at 3.4699254 3.7720428 3.6218693 3.617652 3.4271076 3.4099813 3.4473364 3.420975 3.633692 3.6535532 3.7982006 3.7958012
1369020_at 4.363723 4.463025 4.5272455 4.5432377 4.4489098 4.563428 4.520691 4.663064 4.680852 4.388545 4.5400534 4.4773636
1369021_at 5.8572035 5.4886513 5.956237 5.8076634 5.5217323 5.6082296 5.3990574 5.9468746 5.616084 5.9714923 5.4668202 5.7973
1369022_at 5.7787786 5.7183466 5.5414963 5.7802773 5.249737 5.699745 5.5107985 5.6181026 5.4483705 5.5334706 5.646684 5.5834804
1369023_at 9.771228 9.811914 9.746202 9.932551 10.025877 10.065906 9.913104 9.968556 10.128067 10.223322 10.282294 9.996096
1369024_at 6.783527 6.8275056 6.9653454 6.5298223 6.954976 7.012595 6.74272 6.7019763 6.8310018 7.0301037 6.93463 6.660834
1369025_at 4.360842 4.205924 4.2422647 3.8389904 4.104948 4.0143833 4.126898 4.1839676 4.0481815 4.175971 3.9738874 4.241399
1369026_at 5.7782006 6.091727 6.020929 6.1339464 6.2232275 6.405141 6.0287423 6.365508 6.5214267 6.3116426 6.3155518 5.966092
1369027_at 4.4301376 3.9309337 3.8379314 4.2241325 4.2859635 4.1023827 4.324641 4.3223166 3.9634216 4.0913124 4.204562 4.1353374
1369028_at 4.980132 4.7145243 4.781945 4.5972443 4.5912676 4.5752935 4.879376 4.8663607 4.6418104 4.847561 4.701839 4.585759
1369029_at 5.7576222 5.5060954 5.2526965 5.4164777 5.409629 5.2759395 5.760257 5.772635 5.5214705 6.057371 6.54535 6.10036
1369030_at 4.082177 4.0207195 3.9478507 4.0114856 4.0034084 4.1095266 4.158996 3.9778109 4.368738 4.0070243 4.151287 3.9354794
1369031_at 8.246865 8.168823 8.231681 8.111787 8.013126 8.155424 8.435869 8.005323 8.091734 7.6394815 8.330094 8.268709
1369032_at 7.888481 7.8409076 7.8736844 7.8469415 8.078895 7.702229 7.649221 7.7672772 7.873996 7.713045 7.6675506 7.85491
1369033_at 3.617839 3.704464 3.4123864 3.6322522 3.5062447 3.5195136 3.4819586 3.4862452 3.6417944 3.5035663 3.4842076 3.648609
1369034_at 4.5948305 4.500732 4.627879 4.8104496 4.6740284 4.700277 4.561661 4.700592 4.410821 4.3951006 4.437599 4.3648663
1369035_a_at 3.5805058 3.5785937 4.1348963 3.803324 3.5489333 3.60953 3.586411 3.4943352 3.7202435 3.3920236 3.276944 3.6303127
1369036_at 3.7968318 3.6521978 3.6812863 3.8703415 3.8283784 3.678285 3.6926703 3.743132 3.6873336 3.7195406 3.6618416 3.731466
1369037_at 4.6684303 4.6278777 4.2546883 4.6282 4.3107185 4.0949097 4.707996 4.7784247 4.7178645 5.3796344 4.7911553 4.9638658
1369038_at 5.5228496 5.1520243 5.5974183 5.3185444 5.363783 5.620675 5.5990496 5.204714 5.4475384 5.1776714 5.45144 5.2374573
1369039_at 7.712943 7.8607993 7.8808575 7.943667 7.995251 7.7087183 7.991755 8.189657 8.0798435 8.067381 7.919162 7.6709485
1369040_at 5.589449 5.5349216 5.503673 5.294815 5.4427037 5.3010774 5.3456163 5.72611 5.4590993 5.6750107 5.5006304 5.251519
1369041_at 3.753298 3.5330153 3.5471354 3.5475976 3.5919425 3.6050744 3.5408056 3.5647576 3.4329817 3.736257 3.4165459 3.700395
1369042_at 6.5838027 6.8951325 7.088235 7.0208025 7.2424717 6.911475 7.095578 7.146283 6.81897 6.715141 6.9269433 6.855367
1369043_at 3.5763679 3.4157953 3.7442925 3.7262576 3.8214657 3.4664207 3.476675 3.370636 3.4225388 3.638779 3.7555866 3.548876
1369044_a_at 7.1551914 5.6392045 5.8406525 7.559979 6.3422866 6.017496 7.1570387 6.733188 6.45217 5.399871 5.0488524 5.310722
1369045_at 6.6287475 6.427247 6.608034 6.4361224 6.7515726 6.5381145 6.2437515 6.42214 6.49647 6.4835815 6.3597445 6.706793
1369046_at 3.7137783 3.8136668 3.811558 3.9907393 3.8049886 3.6662776 3.847033 3.8502395 3.9657452 4.0331697 3.6400058 3.9937563
1369047_at 3.1557307 3.1950164 3.1466827 3.1593688 3.236658 3.0459418 3.2042549 3.2770276 3.086522 3.408505 3.3229458 3.3516893
1369048_at 4.524104 4.4636164 4.4123087 4.719804 4.495471 4.6404505 4.7722135 4.6668406 4.551865 4.519989 4.4413943 4.6080637
1369049_at 3.8797567 4.054605 3.7149181 3.9044065 3.864799 3.7439117 4.0287566 3.6135104 4.0886574 4.1962037 3.8926783 4.0456944
1369050_at 8.129104 7.922069 7.9665136 8.047575 8.062407 8.196205 7.7971783 8.191552 8.059003 7.2674875 6.959538 6.672773
1369051_at 7.1555953 7.11372 7.075617 6.8924756 7.196378 7.210627 6.8913784 7.4001856 7.0504007 7.246439 7.2518315 7.434565
1369052_at 5.22504 5.2681336 5.0508866 4.9907827 5.7790847 5.312446 5.2053547 5.147784 5.1703253 5.5116153 5.1745667 5.1884875
1369053_at 4.173713 4.2615943 4.2538166 4.4321427 4.0388393 4.1783237 4.2170925 5.012137 4.414693 4.3707523 4.397201 4.3704166
1369054_at 4.166662 4.16855 4.4790964 4.391825 4.0946226 4.3465757 4.5134006 3.9429986 4.24925 4.17839 4.2280464 4.3984294
1369055_at 3.6934767 3.5961277 3.95683 4.0656576 3.8395653 3.742586 4.0566683 3.6828952 3.5935128 4.0830936 3.5712838 3.5778139
1369056_at 3.5589733 3.3797314 3.4287126 3.7727225 3.2199793 3.5991914 3.34986 3.3941808 3.2882664 3.389883 3.4961724 3.2752998
1369057_at 7.6313863 7.552357 7.3595705 7.4421964 7.523958 7.4477196 7.4941535 7.527956 7.5427175 7.370969 7.606787 7.4363456
1369058_at 5.256959 5.493971 5.249066 5.3209963 4.9679275 5.1246767 5.247783 5.088595 5.254458 5.1616445 5.3788056 5.137394
1369059_at 7.9749722 7.6142483 7.6891522 7.8543377 7.8375874 7.913318 7.945944 8.094653 7.883254 7.751164 7.9466677 7.682943
1369060_a_at 8.128813 7.951081 7.871461 7.988021 8.127352 8.016475 7.979049 8.2467165 8.141806 8.236934 8.098253 8.115097
1369061_at 8.794651 8.75239 8.562435 8.909142 8.410368 8.78776 8.8971615 8.875599 8.781736 8.743208 8.9009495 8.5263405
1369062_at 4.941084 4.8170233 5.158372 4.941758 5.0193787 5.175205 4.9369125 4.8532457 5.046465 4.9003916 4.9334574 5.045603
1369063_at 9.213365 9.305348 8.784863 8.829402 8.948696 9.412768 9.083595 9.336977 8.92653 9.352607 9.152867 9.175715
1369064_a_at 4.005453 4.104947 3.704056 3.6251824 3.6827233 3.798242 3.8432033 3.6728795 3.6932085 3.5978644 3.6221156 3.5491688
1369065_a_at 8.716997 9.018935 9.007675 9.024239 9.060419 8.999369 8.970351 8.863298 9.1997385 8.8351145 8.824239 8.8710785
1369066_at 5.8798447 5.95421 5.9582953 5.9983244 6.2191243 5.719694 5.656097 5.8324113 6.0223956 6.0515685 6.0977116 5.927316
1369067_at 3.6064336 3.6177473 3.7829273 3.9166303 3.6401706 3.6632395 3.5998535 3.7831688 3.9583952 3.9451935 3.6962914 3.7266803
1369068_at 3.8798265 4.123348 4.1192446 4.164454 3.8981574 4.0330915 3.9198656 4.199336 4.2176867 4.252234 3.893707 4.253044
1369069_at 7.732099 7.654342 7.7277045 7.776964 7.9531927 7.6004844 7.568735 7.787108 7.7353787 7.8093977 7.992115 7.7531257
1369070_at 7.739977 7.922942 7.7958145 7.6819406 7.8400106 7.967042 7.7904325 7.5644197 7.795286 7.9753494 8.1057205 8.113812
1369071_at 4.0918407 4.0546045 4.0829544 3.6512697 3.8297832 3.964796 4.020016 4.1476755 3.8803577 3.6162446 3.9309514 3.9779825
1369072_at 7.0023074 6.0550447 5.9469504 6.2158704 5.77515 7.799485 6.501957 6.1054077 5.80309 7.2159543 7.409035 7.0153
1369073_at 10.04027 9.595795 10.36995 9.890211 10.335737 10.344338 10.161663 9.758541 10.234804 10.045387 9.988297 10.087361
1369074_at 12.609641 12.657918 12.551488 12.544396 12.59984 12.573283 12.315876 12.519794 12.380121 12.208346 12.144382 12.19424
1369075_a_at 4.579896 4.6054688 4.3475995 4.444462 4.5888424 4.6332574 4.529878 4.410326 4.5485616 4.2001753 4.370132 4.6972136
1369076_at 8.678287 8.606025 8.737421 8.863457 8.712999 8.740407 8.778221 8.601593 8.628358 8.054307 8.339914 8.173192
1369077_at 7.202035 7.2041583 7.068115 7.105971 7.10384 7.2299647 7.2148967 7.3968816 7.20108 8.066463 8.061335 8.231007
1369078_at 8.116295 8.072572 8.106254 8.225242 8.266929 8.047712 8.050397 8.191453 8.167166 8.279868 8.286475 8.204306
1369079_at 4.7436743 4.6301947 4.5395565 4.791652 4.6113358 4.965946 4.5456944 4.5322647 4.6987495 4.688034 4.763518 4.7483563
1369080_at 4.3171315 4.5058985 4.618684 4.740389 4.1861343 4.484093 4.5046525 4.213901 4.4263196 4.322817 4.46077 4.617625
1369081_at 7.449382 6.941855 7.1200376 6.966546 7.0908318 7.4488974 6.9898605 7.2129345 8.062924 7.407435 7.139188 7.226786
1369082_at 4.6074967 4.820571 5.194887 5.080684 5.3121023 4.8099184 4.8804827 4.648987 4.695318 4.9621596 4.976264 4.7958503
1369083_at 6.326789 5.8973002 5.9206734 5.7320814 6.053941 6.2267523 5.5982456 5.731279 5.5552588 6.236643 5.9369445 6.123381
1369084_a_at 7.140685 6.842285 6.7560706 6.8811007 6.789317 6.78912 6.610602 6.6259503 6.7610974 6.6615477 6.8833942 6.80375
1369085_s_at 5.437134 5.694868 6.0987453 4.792611 5.0184355 6.4774075 5.676158 5.963476 5.6559534 5.8988166 5.823848 6.1262965
1369086_a_at 5.527091 5.2080517 5.71511 5.6641316 5.64658 5.5730557 5.6428494 5.691702 6.1586714 5.1894455 5.3981943 5.2747955
1369087_at 5.3158054 5.3692183 5.031478 5.093132 5.121279 5.3850737 5.234995 5.2777863 5.246194 5.2081323 5.284507 5.2634897
1369088_at 7.5936317 7.579673 7.407361 7.4091754 7.7391195 7.586856 7.3152847 7.4943666 7.338196 7.4343867 7.7026997 7.8191595
1369089_at 4.121951 4.6393795 4.2549977 4.2053795 3.727345 4.2168064 4.158706 3.7205398 4.1345463 3.9511542 4.2283278 3.978841
1369090_at 4.0580034 3.8603697 3.939827 3.8319378 3.8235457 4.0293655 3.7188802 4.017958 4.0106144 3.7714195 3.8760228 3.8658445
1369091_at 3.9036717 3.768171 3.7854292 4.0464954 4.2069025 3.8839054 3.9675486 3.9969687 3.9150214 4.08632 3.8741603 3.7662628
1369092_at 8.40391 8.169219 8.156678 8.600852 8.262881 8.178324 8.28991 8.459715 8.22327 8.024719 8.057232 7.9995093
1369093_at 7.20048 7.1437945 7.4439154 7.054201 7.359451 7.358284 7.037833 7.5644197 7.381106 7.462549 7.055752 7.2267833
1369094_a_at 5.934833 6.0173326 6.2611885 6.3097477 6.225963 6.297958 6.5049753 6.2159743 6.2241964 5.908613 6.055692 6.051916
1369095_at 4.46686 4.389677 4.239502 4.3471613 4.281412 4.55145 4.6043158 4.438034 4.408829 4.46307 4.524996 4.568465
1369096_at 4.092625 4.0020647 4.1691613 4.031423 4.3283715 3.98224 4.008677 3.745218 3.9777443 4.1586213 4.046525 3.958308
1369097_s_at 5.9303403 6.0751724 6.1792264 6.1472406 6.2758436 6.269897 6.221492 6.885925 6.322466 6.2450886 6.067977 5.8069906
1369098_at 3.927778 3.9907596 4.232524 4.09132 4.123757 3.8983803 3.958481 4.09155 4.013445 4.4967422 4.0924273 4.164854
1369099_at 7.7180557 7.692816 7.6323113 7.6996393 7.9560504 7.8541784 7.9023476 7.931861 7.7697625 7.787073 7.725687 8.254748
1369100_at 4.251005 3.8474953 3.9748971 3.9939685 3.8670056 4.0054836 3.81821 3.9871378 4.0638943 3.846622 4.1484723 4.0644875
1369101_at 7.961906 7.8852925 8.217691 8.014713 7.946011 8.005043 7.8604026 7.7699475 7.990993 8.109991 8.306803 8.087397
1369102_at 3.526626 4.008381 4.1347623 3.9426222 4.015826 3.8286743 3.984179 3.573194 3.893508 3.6907167 3.8217163 3.8312175
1369103_at 4.9788914 5.202017 5.203229 4.588137 5.128345 4.967611 5.1488166 5.183473 4.7362475 4.5685062 4.84427 5.2309813
1369104_at 5.3827205 5.7293124 6.603316 6.3497643 5.785148 5.7024794 6.6535673 5.7787094 5.4654884 5.9011865 6.420093 6.26095
1369105_a_at 3.6502488 3.645735 4.832362 5.229787 4.2837296 4.2468443 5.1803203 3.7524464 3.6669009 4.6082816 4.0351315 3.2460845
1369106_at 4.535078 4.51834 4.339193 4.46956 4.6892447 4.402819 4.364889 4.280008 4.2878113 4.413541 4.55414 4.767616
1369107_at 3.6833692 3.852776 3.8691144 3.7681313 3.7309797 3.9905014 3.9820237 3.5805051 3.7613068 4.084108 4.0848837 4.054306
1369108_at 4.143409 3.9556546 3.8928258 4.254244 4.0121 3.8367598 3.8303664 4.1150274 3.8300529 3.9779432 3.912799 3.9647934
1369109_at 3.857431 3.6379087 3.6498206 3.569424 3.8007443 3.4324675 3.7596822 3.6842284 3.671858 3.6734867 3.4699202 3.5728238
1369110_x_at 9.611005 9.443358 10.23414 9.23649 9.494856 7.9730244 9.582513 9.290253 7.745971 8.652666 9.802554 9.661056
1369111_at 14.028863 13.959541 13.983914 13.932306 13.921072 14.031309 14.086273 14.001379 13.9848385 14.20761 14.232784 14.158702
1369112_at 4.289062 4.35629 4.0927496 4.136773 4.085849 4.41801 4.3010683 4.2266035 4.173578 4.4800596 4.4381104 4.172904
1369113_at 3.1647182 3.3536284 3.2892315 3.4204526 3.3391883 3.2174442 3.3664474 3.2485857 3.5343082 3.5129576 3.5220497 3.354506
1369114_at 3.248405 3.4888742 3.4175055 3.3524249 3.3956475 3.4141366 3.2274044 3.393253 3.2519388 3.190901 3.2178962 3.5288835
1369115_at 4.804123 4.896491 4.8732963 4.775815 4.7046895 4.7910495 4.6297464 5.0070796 4.926844 4.949923 5.2092347 4.7743115
1369116_a_at 5.6115613 5.750869 5.7644463 5.4673805 5.4708023 5.6203346 5.5765767 5.4330564 5.700982 5.5306563 5.5933337 5.649024
1369117_at 4.1740465 3.7780519 3.973982 3.8538094 4.186486 3.9023035 3.756565 3.9767802 4.147354 4.0021477 4.009412 3.9342864
1369118_a_at 4.311262 4.1059227 4.3245983 4.3236704 4.2008924 4.260554 4.401254 4.550099 4.3211174 4.2764106 4.41895 4.428911
1369119_a_at 4.641481 4.4172754 4.429666 4.5459337 4.707925 4.7246017 4.5023384 4.3985157 4.9003468 4.5059633 4.513567 4.5830107
1369120_a_at 7.1948056 7.071325 7.0292068 6.987111 7.0631237 6.875933 6.9298244 6.8745008 6.9349127 6.744406 6.772198 6.8671618
1369121_at 4.8847885 4.692353 4.9280295 5.089522 4.7387166 4.8338013 4.8413863 4.7533965 4.796297 4.913614 4.7320976 4.9221663
1369122_at 7.523285 7.2891746 7.3365946 7.521131 7.4207764 7.521052 7.628952 7.5557847 7.482825 7.2771053 7.492884 7.460511
1369123_a_at 6.043794 5.9504085 5.867458 5.800784 5.9008904 6.063321 5.8066707 5.8081646 5.7811646 5.883772 6.0739403 5.6579547
1369124_at 4.219 4.0690413 4.439439 4.3806868 4.0144453 4.0831585 4.2900887 4.1829643 4.1334524 3.9654293 4.106804 3.967038
1369125_at 3.271841 3.2127483 3.3736398 3.4807625 3.3773973 3.2371414 3.357617 3.6243658 3.3675954 3.458483 3.2499764 3.7687876
1369126_at 3.9394603 3.7488806 3.8451931 3.9700904 3.5786989 3.7123866 4.1115932 3.9092562 3.7391987 4.420994 4.09277 4.242825
1369127_a_at 6.273276 5.827918 6.0700045 6.2738247 5.9622383 6.081878 6.5087724 6.4304686 5.9871335 6.5848007 6.467416 6.3631525
1369128_at 4.303568 3.8401487 4.0312853 4.5271206 4.010989 4.1113367 3.9562957 3.9215925 4.055666 3.8296115 3.930144 4.2992163
1369129_at 4.0078106 3.6391659 3.8142722 3.7284546 3.7794003 3.4887087 3.741773 3.7671995 3.957846 3.784082 3.72834 3.7515333
1369130_at 4.774124 4.70094 4.580673 4.423278 4.6867414 4.5092754 4.7196293 4.794091 4.795031 4.7741823 4.730178 4.4723463
1369131_at 3.9861016 4.0916853 3.90055 4.098818 3.9395368 4.1743402 3.95036 3.7045786 3.9083848 3.982809 3.9068096 3.823252
1369132_at 5.4828086 5.4840355 4.8264112 5.5958133 5.129339 5.085068 4.9468575 4.8914294 5.1897945 4.9219174 4.852181 5.0915194
1369133_a_at 3.7701147 3.5126493 3.7269356 3.6850777 3.6528392 3.6899238 3.8677175 3.5084107 3.6229224 3.6676476 3.6632938 3.8643143
1369134_x_at 3.5849993 3.5806053 3.5173213 3.4903178 3.4804053 3.7037318 3.6098225 3.5171201 3.5540714 3.3422265 3.5545907 3.640377
1369135_at 6.285053 6.036535 6.077406 5.9226685 6.1176515 6.179016 5.5990496 6.1870675 6.078938 5.7526565 6.1297636 5.8363094
1369136_at 4.085036 4.1694994 3.793638 4.387987 3.8477354 4.3039207 3.8574126 4.02028 3.9790645 4.018219 3.7674115 3.9998484
1369137_at 5.284993 4.8301764 4.9588375 5.0672894 5.309844 5.0297832 4.8628454 4.738637 5.019723 4.834446 4.991077 5.203807
1369138_a_at 4.097025 4.278371 3.9268942 4.0836763 4.0081406 3.914408 3.5922172 3.9693263 3.944589 4.0081644 3.7798576 3.9292707
1369139_at 3.8599985 3.6414351 3.7948976 3.6449428 3.9621346 3.745744 3.7924132 3.6842284 3.7746701 3.9230077 3.6478508 3.6775944
1369140_at 3.9608707 3.850316 3.9527905 4.0669127 3.9363601 4.0378327 4.0333767 4.3293905 3.8802078 3.7491128 3.7596934 3.8246915
1369141_at 3.5595005 3.6093786 3.5752327 3.651101 3.3163319 3.626672 3.548444 3.6706958 3.396134 3.8340526 3.6673234 3.6835902
1369142_at 3.9185717 3.4695842 3.6026902 3.7408326 3.6929529 3.6423492 3.3494642 3.5264997 3.7143803 3.5555587 3.4356568 3.8116307
1369143_at 4.2559967 3.966789 4.1821513 4.1496725 3.9927647 3.886115 4.1331663 4.255719 4.109989 4.1074314 3.9181578 4.126279
1369144_a_at 3.966374 3.8622093 3.9598877 4.0217676 3.8516955 3.9957972 3.7940063 3.5062447 3.7469156 4.144108 4.0352535 3.8491538
1369145_a_at 4.5163507 4.467564 4.536922 4.32252 4.274053 4.3181753 4.4036736 4.4675508 4.741729 4.3725667 4.657196 4.729749
1369146_a_at 7.558787 7.444673 8.099763 7.208806 7.30191 7.6501446 7.6008935 7.4071407 8.550975 8.272529 8.821551 9.083406
1369147_at 4.8653183 4.675983 4.6363206 4.54342 4.7664433 4.957785 4.483893 5.0070868 4.9194126 4.7303696 4.5583577 4.793112
1369148_at 8.2870865 8.050407 8.006473 7.9757833 8.001445 7.962158 8.148385 8.074682 7.828631 7.8207355 8.057447 7.7584357
1369149_at 4.9732566 4.828382 4.811638 4.995813 4.8255234 4.7800417 4.856195 5.029763 4.777778 4.7303696 4.9791703 5.0858946
1369150_at 8.73543 8.62271 8.101096 8.288453 8.484987 8.3324585 8.782491 8.464021 8.1519165 10.32678 9.997898 10.0070915
1369151_at 4.8804836 5.2128315 5.186013 4.9176984 5.2586727 5.0441732 5.0512185 5.11905 4.9814787 4.794151 5.0818124 4.976472
1369152_at 7.0271354 7.529084 7.118555 7.2094107 7.4170675 7.4715776 7.324562 7.362537 7.49974 8.017384 7.588058 7.882917
1369153_at 3.624417 3.6001525 3.6600764 3.8038177 3.7886207 3.720351 4.185251 3.632689 3.7805774 3.4852104 3.8597543 3.640377
1369154_at 4.0245905 4.056342 4.0380125 4.2392807 4.1698337 3.8314989 3.9269035 3.8278303 3.8783057 3.9696257 3.9119418 4.244903
1369155_at 4.667735 4.611271 4.823792 4.4016705 4.62886 4.4393377 4.723069 4.771888 4.6649184 4.5633373 4.4357967 4.640451
1369156_at 6.337987 6.721029 6.78477 6.699262 7.025188 6.663236 6.872856 6.834854 7.219735 6.722198 6.679213 6.7641263
1369157_at 8.343927 8.37936 8.390945 8.544826 8.555292 8.109052 8.643276 8.573395 8.638531 8.90769 8.736317 8.521134
1369158_at 4.047926 4.380368 4.294034 4.190631 4.0738697 4.122466 4.02966 3.9178326 3.977032 4.4037457 4.113656 4.0923443
1369159_at 5.2174387 4.837922 5.213396 5.1538043 5.2001176 5.206618 4.9425907 5.351105 4.983874 4.681919 4.814431 4.71164
1369160_a_at 4.8084354 4.5731874 4.846664 4.5212493 4.6462703 4.889746 5.1708045 4.5319033 4.8930964 4.761661 4.7045345 4.65389
1369161_at 8.67926 8.218636 8.898182 8.494432 9.14101 8.583021 8.376237 8.610582 9.138556 9.082532 9.51203 9.39912
1369162_at 4.037682 3.7108622 3.6657329 3.9108236 3.9058628 3.8173847 3.7357295 4.0862226 3.7148528 3.7258193 3.5332508 3.7016382
1369163_at 5.0064135 4.765026 4.9433413 5.0005336 4.587617 4.9803314 5.0562177 5.0319824 4.914845 5.264999 4.925047 4.975134
1369164_a_at 4.16508 4.2761993 4.4600706 4.2760916 4.3060017 4.2321606 4.423197 4.080322 4.539035 4.1994023 4.2129374 4.244903
1369165_at 4.353309 4.2269793 4.2662754 4.0698333 3.9355845 4.244259 4.149705 4.0762215 4.1674895 3.814008 4.0840816 4.146364
1369166_at 3.8573914 3.9044268 4.2399855 3.966099 4.284728 3.9053395 3.970631 3.7161095 3.8407333 4.096279 4.072428 4.1199555
1369167_at 5.7460394 5.348965 5.492567 5.607305 5.447302 5.5966887 5.3112154 5.4788256 5.607695 5.4548874 5.34022 5.712944
1369168_a_at 5.1539416 5.2718296 5.1503334 5.3632455 5.3367596 5.117038 4.9280686 5.3664174 5.2407923 5.3749013 4.756478 4.9290195
1369169_at 9.4913225 9.475712 9.265884 9.411629 9.530146 9.537497 9.467335 9.422195 9.367053 8.916618 9.067891 8.874926
1369170_at 3.8225868 3.8595872 4.1013374 3.9364245 3.8441966 4.2952585 3.873559 4.1677713 4.137473 4.136322 4.08195 3.9355853
1369171_at 11.342829 11.166092 11.304843 11.32735 11.422236 11.258006 11.279102 11.283131 11.145135 11.081565 11.006084 11.115569
1369172_at 4.047926 4.3301544 4.131298 3.9254823 3.9725997 4.207365 4.239752 4.1280556 4.0551863 4.2072654 3.974628 3.7343397
1369173_at 5.3476334 5.3744216 5.319855 5.2313476 5.205948 5.2037554 5.2710376 5.17968 5.229131 4.9259796 5.2542124 5.349743
1369174_at 7.4293985 7.629253 7.393743 7.6408334 7.6441693 7.4437833 7.4579945 7.7724648 7.7119303 7.51831 7.400993 7.266127
1369175_a_at 3.8609889 3.5961277 3.7395902 3.8426628 3.9157884 3.841734 3.7891736 3.5805051 3.8349702 3.9301307 3.5598073 3.4261475
1369176_at 6.595223 6.2268033 6.4011126 6.237766 6.2775416 6.478287 6.2316422 6.38245 6.356524 6.063343 6.2696934 6.127173
1369177_at 6.893052 7.3149285 7.125005 7.0689845 7.5338993 7.152257 7.1097984 7.1684227 7.079641 6.9566083 6.911454 6.875331
1369178_a_at 4.170579 4.288122 4.1056533 3.9350784 4.0534215 4.0686417 3.787712 3.8955739 4.3715277 4.4316936 3.9700217 4.3382797
1369179_a_at 6.5775523 5.906946 6.0890517 6.966487 6.6010895 6.117354 6.132575 6.5082226 5.949748 6.1239767 6.1912694 5.6477923
1369180_at 5.033021 4.8170238 5.346918 4.7322044 5.1894393 5.003707 4.885561 4.723118 4.870539 4.684688 4.6799827 4.953768
1369181_at 5.3821907 5.59756 5.450803 5.486149 5.5055537 5.251574 5.5254965 5.6428566 5.6247206 5.286007 5.9444666 5.6737633
1369182_at 4.192169 3.9762983 4.437009 4.209711 3.9381206 3.948599 3.8939524 3.829153 4.308575 3.845739 3.7575932 4.122489
1369183_at 4.782948 4.717601 4.870041 5.029271 4.78022 4.9651566 4.7755632 4.650298 4.898877 4.5898814 4.8554344 4.7982836
1369184_at 3.8668642 3.7888112 3.585322 3.6402519 3.611234 3.825913 4.230486 3.3932528 3.8278248 3.911678 3.9428184 3.694685
1369185_a_at 4.808215 4.8728976 4.9457617 4.8335295 5.0066705 5.1450086 5.1365867 4.9363546 4.9389033 5.1059704 4.799919 4.725426
1369186_at 7.092109 7.3119106 7.428259 6.9188447 7.1326466 7.177599 7.398149 7.204234 7.18554 7.151033 7.6364436 7.348462
1369187_a_at 7.3153005 7.010335 7.085757 7.1587687 7.4558077 7.18969 6.901693 7.257738 7.065577 7.3132997 6.799078 7.0061913
1369188_at 3.9843464 3.847441 3.8525805 4.204052 4.0943284 3.789533 3.9014702 4.040755 3.84311 4.2996573 4.0356297 3.8023014
1369189_at 5.3655005 5.0043077 5.2782884 5.4250402 5.330171 5.313079 5.2487063 5.277963 5.135975 5.144426 5.176078 5.6096644
1369190_at 5.409948 5.5725026 5.578401 5.5576334 5.635122 5.647138 5.4666505 5.4051013 5.1368227 5.4475827 5.342562 5.1437545
1369191_at 3.4583151 3.5336852 3.3713112 3.623198 3.4375699 3.439214 3.3750958 3.841506 3.7112174 3.3716376 3.7580645 3.4701633
1369192_at 4.5383587 4.430004 4.73712 4.535024 4.4602003 4.769282 4.429353 4.6509523 4.6221137 4.6373773 4.467062 4.741674
1369193_at 5.611503 5.525984 5.5565696 5.247837 5.4463263 5.552778 5.531347 5.1496987 5.7066193 5.618515 5.5390987 5.531677
1369194_a_at 3.6169038 3.6705136 3.6928377 3.6990452 3.8315299 3.743166 3.7161303 4.0258636 3.7247818 3.680113 3.793487 3.7484703
1369195_at 5.436666 5.424353 5.4398794 5.3105383 5.3001685 5.676958 5.810869 5.6922717 5.5283327 5.478709 5.680618 5.5737233
1369196_at 5.55079 5.489929 5.151084 5.519581 5.4779654 5.514757 5.3647227 5.5106783 5.4583626 5.244566 5.2758617 5.3393455
1369197_at 5.5814548 5.6995597 5.826789 5.4202433 5.91278 5.5013638 5.9802294 5.926636 5.6115165 5.5107236 5.1256585 5.4331293
1369198_at 5.0100865 5.158416 4.9298024 5.205366 4.9945784 4.8091345 4.8974323 5.0728207 4.765916 5.097534 5.019524 4.8773584
1369199_at 4.617463 4.704157 4.850394 4.77922 4.7803936 4.8168225 4.163369 4.327677 4.431323 4.817772 4.614215 4.8380823
1369200_at 8.999945 8.979079 9.20293 9.106655 8.947603 9.074598 9.012311 9.068815 9.007151 8.239189 8.194603 8.395698
1369201_at 5.0663834 4.9151206 5.2623982 4.801855 5.038658 5.022144 4.900764 4.886068 5.090435 5.0420537 5.2213464 4.836636
1369202_at 3.5251727 3.2807958 3.4482415 3.4405866 3.344917 3.2517207 3.2632446 3.3330302 6.759305 3.6168082 3.4598465 3.2989507
1369203_at 3.9995096 3.7734497 3.8765628 4.0347385 3.675825 3.6331208 3.9910176 4.2458467 3.8405933 3.6168082 3.876763 3.7846923
1369204_at 6.881195 7.3333893 7.272237 7.1376 6.8961353 6.7171063 7.3093953 7.179148 7.39756 7.0037694 7.723773 7.347491
1369205_at 5.034717 4.9820633 5.1649513 4.978799 5.0673027 5.0555763 5.147624 4.668239 5.142152 5.179902 5.049555 4.8826194
1369206_at 12.602278 12.506827 12.609641 12.683719 12.581327 12.506827 12.513335 12.552057 12.464442 12.113686 12.197117 12.462277
1369207_at 5.2903094 4.4865355 4.278825 4.5451865 4.423622 4.4415255 4.488363 4.996628 4.898935 4.296681 4.2738237 4.507359
1369208_at 7.2813954 6.593249 5.4763184 6.0400295 5.898786 6.22414 5.9345303 6.836629 6.6123276 5.35495 5.485667 6.3794084
1369209_at 6.024239 5.9522448 6.062279 6.2704825 6.351055 6.241907 6.0207753 6.203976 5.892188 6.5286136 6.334314 6.440207
1369210_at 3.4418771 3.67014 3.3018532 3.2269216 3.524322 3.371044 3.581864 3.539921 3.5317554 3.3434923 3.2783408 3.2815425
1369211_at 6.104595 5.8863506 6.0905194 5.914271 5.958491 6.140516 6.053715 5.985764 6.070279 5.998054 6.125528 5.905012
1369212_s_at 7.0678177 7.118838 6.949381 7.3502274 7.231069 6.531372 6.6662455 7.1352267 6.908966 6.9520187 7.417878 7.36793
1369213_at 5.0365477 4.4603286 4.7721324 4.708746 4.838729 4.6728916 4.825704 4.822466 4.723428 4.7303696 4.9705844 5.0686045
1369214_a_at 5.6292977 5.505943 5.7531395 5.463784 5.594084 5.5787864 5.6083293 5.6061893 5.592501 5.4111867 5.150553 5.460507
1369215_a_at 10.198862 10.508334 10.496343 10.471789 10.600674 10.303749 10.411885 10.474052 10.120653 10.288869 10.052239 10.310867
1369216_a_at 5.3374653 5.282041 5.311494 5.3180094 5.3457336 5.388873 5.131857 5.187523 5.420224 5.338296 5.457645 5.087346
1369217_at 4.338298 4.2482376 4.1646385 4.180771 4.292422 4.139249 4.0829754 4.0017076 4.0735 3.919462 4.001526 4.1642647
1369218_at 7.479092 7.576898 7.2351356 7.5763483 7.7586913 7.5952168 7.837111 7.8573465 7.517793 8.1776085 8.18072 8.243713
1369219_at 5.9761224 6.1373405 6.4274793 5.9071884 5.990023 6.0598288 6.1218543 5.9437313 6.108061 5.8087587 5.8816953 6.069683
1369220_at 7.0835114 7.2550745 7.029323 7.3077793 7.189639 7.352625 7.27015 7.33245 7.220249 7.622322 7.6797795 7.6096997
1369221_at 6.1559014 6.101198 5.789992 6.2247753 5.877232 5.7248774 5.9862056 6.251422 6.439555 5.521781 5.162192 5.3150597
1369222_at 5.3274007 5.168762 4.9563537 5.239352 4.780451 5.099114 5.181513 4.8719563 4.999941 5.3129587 5.2206554 5.1779156
1369223_at 6.599126 6.3699746 6.552309 6.618262 6.453511 6.4244704 6.4793816 6.36271 6.423841 6.3649955 6.4907303 6.5330167
1369224_at 10.063502 11.16461 10.553084 10.8416195 10.595685 9.966412 8.310724 10.666237 11.586918 4.982955 5.10516 7.591215
1369225_at 12.238293 11.99537 11.773323 12.416501 12.109533 12.006834 12.148 12.076041 11.769287 12.234066 12.299407 12.4574585
1369226_at 8.564579 8.001318 7.94152 8.386656 8.188646 8.215586 8.284451 8.256633 8.460089 7.943879 8.27387 8.287682
1369227_at 5.67901 6.0965614 5.893773 5.8973775 6.1323023 6.2332025 5.853109 6.00349 5.7430105 6.027104 5.9034944 6.192335
1369228_at 5.591983 5.3102207 5.4186177 5.2347307 5.2967196 5.684926 5.220897 5.3934417 5.2589912 5.4505258 6.31049 5.5122743
1369229_at 5.7243156 5.4052286 5.4028974 5.7560263 5.4543304 5.5901804 5.721901 5.718051 5.859021 5.5394225 5.6394873 6.0741477
1369230_at 4.490054 4.5373545 4.584552 4.360324 4.3872604 4.5103645 4.3465247 4.247439 4.5223665 4.7290754 4.3099146 4.622328
1369231_at 4.7167506 4.381664 4.477206 4.571361 4.4886208 4.5633583 4.329951 4.595539 4.565952 4.5469575 4.4726567 4.136456
1369232_at 4.6817427 4.6189766 4.4752426 4.8712716 4.483306 4.616122 4.277319 4.0900345 4.54752 4.5151467 4.29959 4.708068
1369233_at 3.817545 3.7740495 3.5640478 3.8688698 3.8601515 3.7518685 3.8655941 3.8729327 3.622662 3.6878414 3.6591475 3.890608
1369234_at 7.9609127 7.753412 7.883967 7.94335 7.710225 7.89015 7.9558907 8.029603 7.800158 7.559999 7.479638 7.655046
1369235_at 4.6726027 4.522343 4.7024784 4.7151766 4.672145 4.5091276 4.6297464 4.8553753 4.426697 4.734134 4.761749 5.0417795
1369236_at 5.252804 5.3958054 5.119531 5.1927996 4.8849025 5.366323 5.180475 5.356292 5.0297427 5.4919453 5.43209 5.5329275
1369237_at 4.9810824 4.939821 5.0230646 4.979691 4.975861 5.0738935 5.0804367 4.884198 4.906339 5.060482 5.072486 4.9622903
1369238_at 10.055012 9.838852 9.746023 10.063553 10.011254 10.108816 10.22174 9.979304 9.9144125 8.870711 7.9962482 8.240206
1369239_at 3.877941 3.9804401 3.668434 3.7145023 3.9428272 3.8450656 3.8689337 3.7040977 4.085267 3.9118583 3.8488915 4.087576
1369240_a_at 5.4536734 5.4312687 5.5850763 5.2189827 5.318287 5.405571 5.3877964 5.4665427 5.434883 5.0143843 5.346166 5.456393
1369241_at 5.2521095 5.1744223 5.433952 5.5360966 5.25412 5.4452796 5.2257566 5.1852007 4.9586997 5.2267323 5.3347054 5.131481
1369242_at 3.3971007 3.5358872 3.4372811 3.9045975 3.1851387 3.3657508 3.4893801 3.3189595 3.310936 3.4645767 3.3574343 3.2798815
1369243_at 4.0914383 3.9662516 4.1287155 3.914034 4.1619487 3.8667285 3.755827 4.0359793 4.1510086 3.760951 4.1128473 4.168242
1369244_at 6.962912 7.168618 6.9486437 7.0822477 6.8491554 7.0143023 6.8121047 7.1419687 6.8956614 7.0532446 6.941397 7.0073833
1369245_at 4.106049 3.973446 3.9772553 4.1467376 3.7319283 4.2041483 4.185251 3.9668996 3.8139915 4.0020857 4.0743413 4.0376577
1369246_a_at 3.5433896 3.6549766 3.7734852 3.986693 3.5626318 3.6718655 3.8668735 3.5204678 3.61799 3.6835663 3.6090865 3.5050178
1369247_at 6.1761055 6.067044 6.1738396 6.404473 6.4192495 6.305569 6.0381656 6.595823 6.284145 6.2304616 6.9860864 6.1341553
1369248_a_at 8.521706 8.807612 8.238227 8.664441 8.434792 8.284682 8.597476 8.579426 8.374548 7.792848 7.943635 8.078929
1369249_at 8.4829235 8.226067 8.869436 8.2471895 8.501943 8.601992 8.571347 8.762321 8.229027 7.8369007 7.8638983 8.055747
1369250_at 4.9555163 4.9301643 5.116887 5.07227 5.0512023 5.2800903 5.1057887 4.8229914 4.8945417 4.898414 5.04021 4.9438562
1369251_a_at 5.278908 5.368039 5.182995 5.5912666 5.1398993 5.422105 5.4560385 5.0695505 5.645664 5.2303095 5.094409 5.4742517
1369252_a_at 5.304965 5.04301 5.2109723 5.259549 5.3149605 5.351053 5.167543 5.080164 5.476512 5.3043003 5.138226 5.2344866
1369253_at 3.8569372 3.8705328 3.794739 3.9474974 4.0016985 3.6634388 3.6221535 3.6313913 3.8835433 3.9765067 3.9405663 3.7752025
1369254_a_at 3.9354253 3.8134015 3.9389505 4.015812 3.8391213 4.0399823 4.0595226 3.7886608 4.025262 3.5466065 3.74912 3.5859964
1369255_at 6.478154 6.9224653 6.2332525 6.796245 6.4593425 6.7492685 6.4270425 6.5794845 6.8731165 6.7686405 6.4639053 6.7039895
1369256_at 5.6876493 5.7077937 5.629758 5.8127193 5.7758775 5.7550454 6.0331974 5.7012806 5.7389784 5.7384133 5.985239 5.7943897
1369257_at 4.8614025 4.818904 4.8046775 4.757472 4.719566 4.899975 4.6079683 4.6635256 4.6440306 4.779955 4.771961 4.593901
1369258_at 3.0873616 3.3034148 3.1899889 3.2775166 3.1548803 3.2597194 3.2244015 3.1684694 3.2529554 3.2066557 3.1440964 3.3687696
1369259_at 6.7213845 7.853651 7.5206814 7.470321 7.637253 6.372108 6.9615717 6.744496 6.100168 5.2684145 5.0775433 5.5436616
1369260_a_at 4.203397 4.17706 3.940732 3.9843726 4.42964 4.1890397 4.059779 3.9332027 3.872705 4.2108006 4.027275 4.2032766
1369261_at 5.0503297 5.2475586 4.9779186 4.913479 4.7297945 4.9435496 5.1819043 4.9222207 4.8834977 4.968128 4.955023 5.088072
1369262_at 6.698351 6.85378 6.935221 6.8730536 6.7195096 6.970353 7.053761 6.968318 6.764263 6.645493 7.051122 7.188224
1369263_at 3.3905296 3.354116 3.5705457 3.1762533 3.4650936 3.5355241 3.4473364 3.5805051 3.6065662 3.414003 3.2600513 3.3941212
1369264_at 4.932419 4.7534347 4.791643 4.9119864 4.8594093 5.1551585 5.0385127 5.2193985 5.1386905 5.041067 5.1577086 5.213503
1369265_at 6.6437907 6.7720313 6.683575 6.8179116 7.0468125 6.673009 6.4353127 6.7826276 6.951641 6.942677 7.100142 6.7102346
1369266_at 5.6452723 5.787098 5.8575497 5.825131 5.8068557 6.0149045 5.7545457 5.5057592 5.8961444 4.944527 5.561715 5.828096
1369267_at 4.0469203 3.8462396 4.245527 4.1302834 3.8026302 3.9944646 4.069724 3.8381793 3.9270687 3.9602258 3.907865 3.978841
1369268_at 4.0500793 4.2599854 4.1778564 4.2272224 4.0013566 4.087476 4.4847584 4.192131 4.2228575 4.438621 3.8157191 4.002795
1369269_at 9.404971 9.463965 9.302986 9.607335 9.344963 9.445674 9.443834 9.57137 9.633903 9.294271 9.541757 9.494434
1369270_at 9.114265 9.019407 9.570522 8.99394 9.350342 9.149395 8.923621 8.985489 9.1442585 9.441182 9.140414 9.142992
1369271_at 4.1019573 4.1941214 4.302161 4.223928 4.2476544 4.0245013 4.381001 4.151079 4.0558143 4.0862145 4.2238636 4.259765
1369272_at 5.539325 5.5086565 5.5983806 5.132474 5.3738675 4.9068437 5.1575246 5.335454 5.1426454 4.7307167 5.1778383 5.181328
1369273_a_at 4.222357 4.477877 4.22044 4.1911893 4.2728405 4.369029 4.261236 4.20317 4.2265687 4.405746 4.0935063 4.4003086
1369274_a_at 4.352309 4.3367977 4.319396 4.291582 3.8925195 4.343393 4.123991 4.2363043 4.295502 4.3222513 4.215667 4.457402
1369275_s_at 12.801875 12.86081 12.72375 12.586278 12.811016 12.863394 12.718075 12.666892 12.662246 13.023457 12.670308 12.98385
1369276_at 4.8615723 4.9908495 4.7369337 5.1298237 4.9759464 5.2286797 5.0120707 4.846134 4.729104 4.8826547 5.018061 4.836011
1369277_at 5.4552064 5.4470897 5.6720963 5.566142 5.7593346 5.540989 5.7370176 5.6127415 5.569088 5.3769956 5.6053853 5.596778
1369278_at 8.336056 8.457241 8.243273 8.3897 8.199923 8.443506 8.131453 8.409474 8.557171 7.894457 7.945688 8.311539
1369279_at 6.066071 5.802504 5.657486 5.754677 5.8118134 5.56457 5.517439 5.3617115 5.6612434 5.3312736 5.5606256 5.7494197
1369280_at 4.2351727 4.0032024 4.417552 4.479128 4.60011 4.284178 4.252551 4.1136646 4.527645 4.5522776 4.150173 4.340918
1369281_at 3.5629776 3.292369 3.4250247 3.6308134 3.5295982 3.2924078 3.5148168 3.4912713 3.4065697 3.2464638 3.4466999 3.3805547
1369282_at 3.4508853 3.1614354 3.4370532 3.4203823 3.383811 3.3286388 3.2958431 3.4059615 3.3237903 3.344628 3.244374 3.141627
1369283_at 3.942368 4.0128155 3.8018103 3.3357797 3.8729103 3.5781603 3.8539488 3.6624393 3.6263947 3.902901 3.5760682 3.3327167
1369284_at 5.183784 5.077487 4.829545 5.2177277 4.890518 5.063079 5.1690025 4.963578 5.0791893 5.160651 5.246252 4.9774847
1369285_at 6.51843 6.5240192 5.8452845 6.083421 6.545436 6.5698028 6.7170615 6.2323866 5.877985 6.261437 6.4006267 6.0858955
1369286_at 12.496746 12.414041 12.57511 12.52057 12.596621 12.396612 12.419595 12.59719 12.485419 12.404379 12.396526 12.296158
1369287_at 4.776435 4.500783 4.5817165 4.4900274 4.6755047 4.6868734 4.2633495 4.4925203 4.4420667 4.581834 4.3695354 4.7457943
1369288_at 4.664053 4.58171 4.1483526 4.498883 4.447056 4.2401233 4.315913 4.2913623 4.27467 4.2382784 4.0802145 4.3077135
1369289_at 9.6268425 9.836634 9.928586 9.966498 9.947412 10.007857 10.116432 9.864265 10.1826105 9.882671 10.035794 9.979903
1369290_at 4.1442766 4.5037937 4.621393 4.441989 4.4533496 4.3151865 4.3481283 4.5423994 4.48857 4.259109 4.167529 4.5851536
1369291_at 10.445279 9.984367 10.10571 10.148104 10.405617 10.110719 10.28373 10.333048 10.312344 10.165219 10.391714 10.23097
1369292_at 4.490856 4.2392235 4.2653427 4.257125 4.3044567 4.2556477 4.3348255 4.3687935 4.12323 4.405097 4.3372917 4.2884088
1369293_at 6.01464 5.735574 5.853017 5.865673 5.882634 5.7414317 5.866404 5.8841553 5.8848505 5.783557 5.9808183 5.8765845
1369294_at 4.7119417 4.8004465 4.4438205 4.722797 4.518834 4.622994 4.5120077 4.147676 4.691422 4.5274434 4.787733 4.531481
1369295_at 4.6024704 4.619893 4.570656 4.700434 4.534941 4.823206 4.41364 4.5006475 4.7987123 4.5198593 4.754292 4.6231847
1369296_at 12.865788 12.727422 12.808206 12.632289 12.913372 12.873499 12.789881 12.714885 12.735119 12.340907 12.35611 12.740165
1369297_at 4.180594 4.0190864 4.038431 4.313824 3.9446373 4.3233314 4.076539 4.3455276 4.250784 4.3194733 4.1798515 4.0482883
1369298_at 4.21527 3.8953285 4.1126146 3.933323 4.2736416 4.058072 3.842998 3.9668996 4.056835 3.8573031 4.206898 4.1257787
1369299_at 4.45076 4.7647295 4.770518 4.6375365 4.349704 4.5020256 4.5216026 4.46811 4.5273147 4.9015045 4.894913 5.0094695
1369300_at 4.3427267 3.9140794 4.178032 4.2093387 3.9644227 4.158001 3.8732238 3.8263743 4.1269126 4.158985 4.2679095 4.3241353
1369301_at 4.599167 4.396663 4.4534793 4.3846955 4.185112 4.4501104 4.0793266 4.550113 4.2897415 4.1586757 4.527856 4.460404
1369302_at 4.67854 4.5116243 4.5740333 4.7931514 4.5958 4.3881 4.110363 4.288304 4.379255 4.635497 4.4874578 4.5890203
1369303_at 3.709832 3.6485946 3.9569147 3.7819605 3.5914512 3.6656935 3.5810447 3.5611856 3.6498125 3.8775308 3.4576762 3.7092478
1369304_at 6.8326 6.5583615 6.7125435 7.180209 6.6382732 6.7259126 6.699332 6.642479 6.9476814 6.7823744 6.977773 6.919224
1369305_at 4.769273 4.8537474 4.3209305 4.438289 4.984479 4.706624 4.4173307 4.4878945 4.6307282 4.829981 4.521938 4.431074
1369306_at 4.4051557 4.5592823 4.1937327 4.2647433 4.0049434 3.876695 4.2313747 4.3388867 4.259522 4.1351776 3.989771 3.9279382
1369307_at 4.847927 4.929066 5.1701555 4.6154165 4.758973 4.727476 4.726614 4.7625127 5.04608 4.869774 4.869932 4.834882
1369308_at 5.206851 5.215859 4.933228 5.248549 4.9814506 5.276424 5.280216 5.1908793 5.263933 4.9777875 5.48839 5.1440935
1369309_a_at 4.5389853 4.6981688 4.449974 4.6066766 4.807883 4.7320952 4.682844 4.4673395 4.8338766 4.5832696 4.518874 4.7871194
1369310_at 5.015732 5.0103807 5.338215 5.0399923 5.015112 5.010913 4.976696 5.007645 5.1536093 5.0646133 5.330929 4.9702053
1369311_at 3.5031831 3.575423 3.7536094 3.5989368 3.4656398 3.6292322 3.6822708 3.66892 3.7140658 3.6168082 3.7648993 3.5370932
1369312_a_at 8.898262 8.740362 8.786146 8.963891 8.927045 8.991799 9.030141 8.910754 8.888836 9.058165 8.965833 8.863043
1369313_at 4.791086 4.563582 4.9726605 4.6394243 4.9381084 4.6922593 4.415193 4.274829 5.097386 4.9910436 4.8336864 4.6530714
1369314_at 4.24611 4.2245693 4.237404 4.4066343 4.212429 4.18757 4.0859823 4.2345076 4.285331 4.176817 4.0282383 4.2452793
1369315_at 4.1683893 3.906925 3.9930017 4.006004 3.8267057 4.074794 4.123248 3.8037498 3.7294254 4.1735525 4.383684 4.3490286
1369316_s_at 6.075561 5.9943643 6.3784347 6.0370355 6.2540536 6.435682 6.4454594 6.155576 6.3684344 6.4721847 6.3073006 6.362585
1369317_at 3.999877 3.7006366 3.7850883 3.689701 3.7567081 4.196801 3.8404675 3.7431118 3.8563385 3.880595 3.9228077 3.731466
1369318_at 5.975985 5.979353 5.769588 5.836944 5.6658235 6.208984 6.0927544 6.0366254 6.3138723 6.106839 6.046084 6.537195
1369319_at 9.055676 9.14022 9.0066 8.999522 8.895317 9.175338 9.267032 9.004815 9.05417 9.015613 9.04489 8.899946
1369320_at 4.151251 4.104947 4.120303 4.1844854 4.2210007 4.0875616 4.1698523 3.9846396 3.9073942 3.969072 4.0943394 4.2072554
1369321_s_at 3.3650706 3.2886908 3.1939604 3.3059335 3.460168 3.5637925 3.4228554 3.376792 3.465988 3.3673418 3.1912298 3.2274566
1369322_at 5.0981135 5.0041847 5.448629 5.30664 5.3586974 5.268739 5.204247 5.0110607 5.0630693 5.194275 5.270926 5.2967167
1369323_at 6.9343767 6.984388 6.859054 6.9008183 6.9625926 6.7645397 6.8635983 7.0911074 6.794811 7.086518 7.1031213 7.0033364
1369324_at 3.5341718 3.3988676 3.4830947 3.755007 3.537085 3.4295962 3.7835696 3.6448224 3.4972699 3.8658383 3.5005462 3.4330866
1369325_at 6.350502 6.4662757 6.7090135 6.41051 6.735461 6.4299097 6.241902 6.5810037 6.515512 6.3450627 6.00549 6.227828
1369326_at 3.973201 3.6194987 3.7676182 3.640252 3.9790218 3.781818 3.6331317 3.650695 3.7691724 3.67344 3.9755583 3.7377877
1369327_at 4.137398 4.1924114 4.026863 4.069703 4.3859196 4.0158167 4.1776767 4.066887 4.270798 4.0127163 3.9336228 4.0907116
1369328_at 6.2613344 6.76628 6.1109056 5.7006187 6.1721106 6.2455225 6.476438 6.789887 5.812849 8.308082 8.173752 7.9541802
1369329_at 5.284035 5.293316 5.087919 5.185504 5.286987 5.403798 5.0125175 4.984827 5.097386 5.03012 5.0561776 5.105783
1369330_at 5.0442686 4.91514 5.0964894 5.2016673 4.8780036 4.8899674 5.013331 4.8983684 5.0490656 5.0855303 5.002736 5.108434
1369331_a_at 5.107523 4.8394203 4.946562 4.933472 5.034384 4.9990816 4.7825084 4.7763677 4.5808315 4.7639666 4.9864936 4.961337
1369332_a_at 3.6876616 3.604751 3.822868 3.792272 3.6908534 3.763355 4.0927143 3.732261 3.7338517 3.6998427 3.6791203 3.7801774
1369333_a_at 3.3971007 3.5328934 3.2311127 3.261349 3.2992096 3.1491656 3.2175367 3.1895134 3.3597207 3.1335852 3.401966 3.4311447
1369334_at 3.8444936 3.7225242 3.9165685 3.872246 3.8209698 4.005583 3.8542562 3.7662663 3.6957238 3.7280617 3.6481183 3.640377
1369335_at 3.4850519 3.5439734 3.578192 4.0025334 3.8142316 3.7061322 3.699513 3.8086991 3.789116 3.3186038 3.3178625 3.55384
1369336_at 5.572935 5.0691233 5.1629295 5.176359 5.2900734 5.1354127 5.1390767 5.4012294 5.203191 5.258003 5.319329 5.1228433
1369337_at 4.46912 4.082486 4.2056637 4.396866 4.207706 4.3192344 4.251691 4.339588 4.357282 4.5052543 4.1913447 4.3527575
1369338_at 5.9746523 5.9805207 5.603136 5.825131 6.0164647 5.6130676 5.863176 5.797165 5.6954336 5.7074866 5.8882294 5.665571
1369339_at 5.530775 5.251878 5.6325865 5.569765 5.7147226 5.5755873 5.5234947 5.3936844 5.428918 5.3314886 5.4157844 5.387472
1369340_at 4.397265 4.447162 4.3963823 4.2954144 4.1644926 4.5259614 4.505003 4.40527 4.351593 4.16417 4.5689354 4.1329184
1369341_a_at 4.276902 4.1565804 4.2131977 4.1731234 4.179101 4.1946697 4.152373 4.2874794 4.0812855 4.2752676 4.140422 4.0999994
1369342_at 5.3464246 5.4104476 5.3025413 5.6229725 5.577671 5.2758102 5.4328074 5.7537107 5.464092 5.2311144 5.300652 5.8075857
1369343_at 3.3600793 3.2685616 3.3435712 3.4861975 3.277023 3.347129 3.609464 3.6999311 3.5762818 3.370382 3.2395098 3.2820907
1369344_at 5.3221107 5.2221622 5.390722 5.394746 5.5069447 5.280259 5.349057 5.2119255 5.311485 5.2751293 5.4937043 5.627553
1369345_at 4.0859623 4.06952 4.1074333 4.0444374 3.9704492 4.0244007 4.0585566 4.185442 4.130472 3.8140764 4.11804 3.9713767
1369346_at 3.7406123 3.4297826 3.5904317 3.411926 3.9997857 3.6672678 3.4672089 3.2925372 3.8380344 3.6698225 3.5821953 3.580251
1369347_s_at 5.5193186 5.6794024 5.582191 5.5179133 5.7153463 5.570195 5.842341 5.4893546 5.6599708 5.7135615 5.7112865 5.7438087
1369348_at 4.2315474 4.2636957 4.0439243 4.3323627 4.220088 4.360001 4.3469124 4.095768 4.3270264 4.0450945 4.0332184 4.0043507
1369349_a_at 3.5558538 3.2232537 3.4415143 3.3010917 3.450257 3.4051135 3.4087617 3.3391786 3.653996 3.4125216 3.45071 3.3462825
1369350_at 5.5315533 5.6461954 5.676872 5.679802 5.303969 5.2315254 5.7927814 5.4816136 5.500647 5.3132 5.1827025 5.4747396
1369351_at 4.3144174 4.1854415 4.3413334 4.2980375 4.311805 4.3257914 4.433484 4.4642105 4.4344497 4.2792425 4.235055 4.4183826
1369352_at 6.0101843 6.2147655 6.4283123 6.116995 6.3820252 6.261312 6.0810494 6.2373204 6.562963 6.695602 6.602157 6.3614144
1369353_at 4.233329 4.2878633 4.293291 4.2957163 4.395272 4.396111 4.514887 4.5325727 4.3392735 4.127773 4.2577324 4.212465
1369354_at 6.4201617 6.3011346 6.457606 6.443861 6.342885 6.538946 6.3816276 6.3142514 6.289703 6.3358135 6.339871 6.398625
1369355_at 5.0349503 4.818536 4.83974 4.9278164 4.623094 4.8317 4.5753613 4.8251033 4.7552342 4.6305146 4.8520865 4.911258
1369356_at 4.0088153 4.144245 3.8321102 4.16074 3.8643103 3.9036686 3.7048175 3.8513248 4.079195 3.9737604 3.8990297 4.243415
1369357_at 5.0062833 4.958428 4.930884 5.0806756 5.106119 4.865795 5.0756454 4.7663 5.036613 4.8004394 4.9381804 5.0551295
1369358_a_at 6.17626 6.08981 6.1882434 6.415813 6.10809 6.0719557 5.971026 5.957407 5.9730725 6.001439 6.0698457 6.122689
1369359_at 3.8685255 4.169017 4.109464 3.9470463 4.3786354 3.9998114 3.9173772 3.8966663 3.774393 4.0314345 3.811366 3.8900127
1369360_at 5.875736 5.862559 5.9772067 5.825131 5.98152 5.9339705 5.9721355 5.8006535 5.795027 5.798812 6.0070662 5.5501103
1369361_at 3.517558 3.6926212 3.5103276 3.5053332 3.6360583 3.7038937 3.3584611 3.5450048 3.7338517 3.4606326 3.742566 3.2471533
1369362_at 5.195546 4.943377 5.0405536 4.997686 4.7103434 5.216534 5.1703625 5.017929 5.0540166 5.0954103 5.109563 5.6133776
1369363_at 3.5870173 3.5159392 3.4987004 3.6270077 3.6859288 3.542879 3.519302 3.5826693 3.4563913 3.5733871 3.3713152 3.734718
1369364_at 3.5684085 3.4407446 3.7282162 3.6020122 3.518547 3.5616324 3.5415328 3.8024552 3.6542642 3.4453642 3.5789938 3.63103
1369365_at 4.3509026 4.3970327 4.3608027 4.3273067 4.2465143 4.2779636 4.594037 4.114134 4.273987 4.441635 4.2742667 4.317037
1369366_at 4.9191175 5.072929 4.731813 4.9040384 4.486871 4.92988 4.5910387 4.4762845 4.814803 4.7173586 4.9517684 4.8380823
1369367_at 4.46173 4.572877 4.0476913 4.442386 4.4008265 4.2401233 4.0180187 4.3255963 4.17127 4.3260546 4.0511055 4.202466
1369368_at 4.4104376 4.0067997 4.345975 4.080965 4.362935 4.3894815 4.266213 4.1883497 4.212341 4.1994786 4.4872856 4.2647457
1369369_at 4.8830256 5.0246353 5.2057505 4.9328303 4.771973 5.206618 4.7115116 5.1211853 5.081006 4.7303696 4.693696 4.996475
1369370_s_at 4.842687 4.9067035 5.0977187 5.184474 4.7970057 4.923373 4.449998 4.833517 4.8363304 4.642811 4.5162416 4.3731008
1369371_a_at 4.177675 4.0922914 4.4176717 4.233693 4.3416533 4.292986 4.397592 3.9499238 4.010991 4.207217 4.1754766 4.444167
1369372_at 4.7779984 4.8395863 4.916412 4.923445 5.0080476 4.9121857 4.8562984 4.498752 4.5959272 4.7789516 4.6922097 4.975875
1369373_at 5.9418473 5.8009543 6.0851464 6.080298 5.7090006 5.8064127 5.8352866 6.0638804 5.7810936 5.923068 5.772449 5.6462336
1369374_at 4.133649 4.04982 3.8553162 4.0656576 3.8574278 4.05009 3.935056 3.6880372 3.760596 3.9882884 4.272149 3.9998856
1369375_a_at 3.596462 3.692736 3.7441056 3.7405283 3.8051422 3.6821065 4.054639 3.5433578 3.9280818 3.4973264 3.6579432 3.8505096
1369376_a_at 4.1791153 4.1701365 4.138531 3.995719 4.1396923 4.3065367 4.349425 4.2439184 4.017778 4.075412 4.260378 3.967033
1369377_at 3.4739022 3.233905 3.4892728 3.5529926 3.8669538 3.872691 3.4549088 3.5835478 3.4821591 3.458483 3.6653004 3.2358632
1369378_at 4.668321 4.740638 4.43913 4.662424 4.7398725 4.8576407 4.142588 4.5825763 4.7028513 4.778579 5.0146375 5.1059875
1369379_at 4.541941 5.456345 4.6439223 4.238576 4.5441923 5.102165 4.5955267 4.5319033 4.5614634 5.783561 5.2367992 6.343847
1369380_at 4.572941 4.679824 4.621611 4.733756 4.428705 4.5240254 4.6767635 4.7680893 4.728221 4.079142 4.269401 4.28063
1369381_a_at 3.7600255 3.7741523 3.5021756 3.500233 3.8670835 3.6869287 3.5334358 3.8058274 3.873857 3.760328 3.6436987 3.5967762
1369382_at 5.8518295 5.6412444 5.9803863 5.496789 5.7786922 5.8988056 5.9534087 5.8296995 5.6793356 6.2801447 6.3701615 6.243286
1369383_a_at 4.8327646 4.4882684 4.5885153 4.760084 4.6527762 4.4977484 4.689249 4.4561834 4.444497 4.673477 4.3929644 4.6566877
1369384_at 3.767056 3.813765 4.0312853 3.705402 3.582833 3.7233474 3.6637084 3.703578 3.751225 3.8701975 3.9152772 3.803466
1369385_at 4.5631557 4.289314 4.5206847 4.601133 4.553264 4.511078 4.5170097 4.355593 4.529488 4.3498635 4.2446036 4.4053473
1369386_at 4.2168484 4.132407 4.311906 3.9062295 3.9820282 4.0422916 3.9728777 4.147278 4.055357 4.3134336 4.0676794 4.1820197
1369387_at 5.5880814 5.9504085 5.5973215 5.300737 5.386653 5.3361607 6.0940146 5.8848777 5.721685 5.615349 5.894046 5.882377
1369388_at 3.9734066 3.966052 3.8775928 4.1638803 3.6894832 4.012207 3.9352372 4.165577 4.2428083 4.1646767 3.9403746 3.910148
1369389_at 4.4608064 4.205877 4.3744345 4.533838 4.395657 4.00214 4.2188644 4.7165337 4.3120565 4.1127977 4.2778873 4.3151364
1369390_a_at 4.7894564 4.169979 4.5655036 4.6873517 4.126719 5.125079 4.4813447 4.7477965 4.33694 4.0031543 3.8550522 3.915532
1369391_at 4.0732746 4.140228 4.084637 4.1481833 4.1584616 4.04531 4.113086 3.8513248 4.2490997 4.2436686 4.183515 4.031371
1369392_at 5.0916877 4.829354 5.065444 5.170719 4.862537 4.7394 5.056087 4.8852034 4.735734 4.928887 4.817287 4.947494
1369393_at 4.773045 4.2271795 3.965864 3.960287 3.9903195 4.0728273 4.337571 4.041053 4.379525 4.0147123 4.4997168 4.212282
1369394_at 4.4713883 4.3840375 4.3662815 4.7069774 4.6860104 4.1248865 4.316656 4.365554 4.2949886 4.444659 4.816899 4.4964294
1369395_at 3.733863 3.3988676 3.92972 3.6807716 3.4473052 3.5841231 3.6853034 3.5901856 3.5601423 3.6126184 3.4560578 3.6070688
1369396_at 5.321485 5.3734074 5.437134 5.31701 5.4728613 5.511979 5.374359 5.4876976 5.359333 5.3191423 5.5438185 5.551779
1369397_at 5.177225 5.1528087 4.8732963 5.040551 5.0268803 5.0770845 4.8025384 5.1567254 4.852442 5.1711698 5.017295 4.7856746
1369398_at 5.400791 5.4448013 5.511811 5.506871 5.155527 5.3163686 5.2862287 5.437641 5.2398467 5.4020596 5.193065 5.5983124
1369399_at 3.417878 3.4523962 3.6059601 3.5365067 3.7182617 3.3459814 3.5513096 3.4509118 3.3112488 3.350103 3.1957383 3.4974096
1369400_a_at 5.363325 5.280945 5.3330235 5.509498 5.359832 5.226293 4.902713 5.1827717 5.243484 4.848895 5.151511 4.7625475
1369401_at 3.4041698 3.408068 3.6387708 3.640252 3.3139164 3.1801345 3.4007905 3.32492 3.533679 3.407399 3.3559349 3.4401584
1369402_at 7.1392546 7.297208 7.1521993 7.044146 7.3582296 7.175412 7.0923443 7.135634 7.3463283 7.2500677 7.317241 7.0186977
1369403_at 4.4528975 4.6038666 4.5460377 4.415241 4.381847 4.6585813 4.3829293 4.529001 4.467392 4.4926367 4.717303 4.2301865
1369404_a_at 4.348444 4.435261 4.4453535 4.6712265 4.489121 4.66042 4.5170097 4.3708243 4.4892936 4.865406 4.6734667 4.5616555
1369405_a_at 4.01042 3.8522043 4.1348963 4.0752745 4.021734 4.1600137 4.1864076 4.2106776 3.8344598 4.115294 4.2365975 4.1558714
1369406_at 4.220445 3.7943413 4.2200985 4.0254035 4.2013254 4.056658 4.1279564 3.8197532 4.2146473 4.181624 3.9164538 4.21323
1369407_at 6.1924334 6.2599187 6.4790864 6.3138533 6.5845284 5.891871 6.422732 6.5801125 6.101428 7.046535 6.713969 6.457671
1369408_at 4.225271 4.223596 4.3164515 4.169799 4.1518574 4.086797 4.012907 4.049616 4.3565807 4.075412 4.053349 4.206414
1369409_at 8.302265 8.432452 8.303226 8.4774885 8.424052 8.392277 8.499035 8.4423275 8.416887 8.653948 8.770614 8.759013
1369410_at 8.053741 8.101223 8.240484 8.217249 8.285723 8.126402 8.416204 8.102969 8.129051 7.8060794 7.898702 7.9523582
1369411_at 4.010008 4.026334 3.9140062 3.8683288 3.896806 3.8706298 3.8877926 3.748292 3.9647796 4.075412 3.9420002 3.466496
1369412_a_at 6.5891595 6.5267844 6.496801 6.712872 6.4982476 6.473742 6.3437 6.640849 6.2649407 6.64354 6.583977 6.6563287
1369413_at 4.6451974 4.444115 4.4433665 4.562808 4.636727 4.396466 4.451608 4.40996 4.4577794 4.3973074 4.3068247 4.3310094
1369414_at 9.009821 8.828213 8.811502 8.901567 8.915155 8.981498 8.882429 8.994617 8.883833 8.777489 8.733739 8.679323
1369415_at 7.5545373 8.719193 8.0338955 8.941111 7.3762927 9.201607 8.791418 7.5534024 7.1317215 8.313667 7.698152 8.311516
1369416_at 6.3841705 6.1513367 6.2415924 6.0578575 5.964191 6.115322 5.8820868 5.966665 5.9837623 6.0340114 5.980795 5.5103817
1369417_a_at 4.421155 4.310132 3.9722643 4.1168923 3.959095 4.217512 4.0604405 4.301297 3.8965745 4.3353767 4.022251 4.030797
1369418_at 4.3457193 4.339523 4.2364225 4.1287994 4.4694433 4.0320153 4.150804 4.5079613 4.2653027 4.1382957 4.1805983 4.2637815
1369419_at 5.2043343 4.971362 5.267375 5.3986683 5.321074 5.362224 5.0694375 5.149875 5.052063 5.2287917 5.212396 5.193613
1369420_at 4.695672 4.064068 4.4222765 4.304282 4.2017307 4.501664 3.9685752 4.335415 4.3573427 4.24372 4.261532 4.244903
1369421_at 6.059647 6.3258457 6.1871424 6.362999 6.5602646 6.315683 6.159245 6.4493995 6.501418 6.6591434 6.6111646 6.2787256
1369422_at 5.0598297 5.17769 4.9919243 5.107279 5.3501587 4.914798 5.1258717 4.9549713 5.2304807 4.9011607 4.8900685 5.0739427
1369423_at 4.2761245 4.3593326 4.1161957 3.9632487 4.0573673 4.4246254 4.169232 4.139325 4.0811486 4.0262723 4.3634076 4.320958
1369424_at 12.751452 12.874807 12.8055725 12.676703 12.834436 12.854869 12.727982 12.738437 12.693175 12.806135 11.85163 12.815711
1369425_at 3.9685464 4.13597 4.0312853 3.881526 4.2086577 4.1601763 4.0606985 4.015415 3.9414546 4.361931 4.072778 4.083211
1369426_at 4.9105105 4.8440223 4.816848 4.7765346 4.785733 4.9261246 5.20107 4.7830973 5.2119913 4.829981 5.0852947 5.075442
1369427_at 9.445967 9.381779 9.527455 9.097263 9.142712 9.108889 9.471228 9.326379 9.6455965 9.159222 9.287196 9.701517
1369428_a_at 4.1815143 4.270796 4.1977873 4.236576 4.3352175 4.0386515 4.120262 4.196096 4.456459 4.3364277 4.2902045 4.3115153
1369429_at 3.6047478 3.628584 3.8925872 3.7825017 3.677456 3.8495808 3.8767233 3.5026908 3.4097655 3.9648504 3.8557837 3.5288875
1369430_at 8.947501 9.485612 8.888972 9.4920225 9.527121 9.816312 9.6583 9.040824 9.487694 9.568336 9.502989 9.556914
1369431_at 4.4522953 4.4328613 4.407884 4.4347 4.5165524 4.4656205 4.854274 4.4717484 4.381365 4.582623 4.5478973 4.280819
1369432_at 4.9902406 5.024334 4.9777107 5.238043 5.2972655 5.0069957 5.19103 4.9540133 4.9895277 4.956694 5.0659904 4.961625
1369433_at 4.8383465 4.9755964 4.676362 4.822125 5.2158303 4.96508 4.886545 4.8838544 4.8429003 5.1810713 5.1114826 5.2543135
1369434_at 3.837242 3.768171 3.879698 3.9849684 3.6568904 4.0437284 3.8750598 3.849155 3.8945887 3.8160605 3.972587 3.6120095
1369435_at 12.403199 12.352893 12.488232 12.349614 12.502232 12.498844 12.3686495 12.398578 12.348941 12.0763645 12.362368 12.205495
1369436_at 3.924626 4.113268 4.0255365 4.1748333 3.9376721 4.3906565 3.8894503 4.0895553 3.9320786 3.9792664 3.893324 4.14944
1369437_at 4.457386 4.2218413 4.673008 4.713606 4.4688864 4.4235106 4.4274573 4.3494515 4.591247 4.271549 4.555904 4.639677
1369438_at 5.111397 4.6359754 4.929856 4.6253 4.666499 4.7926173 4.7564034 4.6493974 4.635903 4.634134 4.7040668 4.8819857
1369439_at 3.5545104 3.5882068 3.6835093 3.5268576 3.7438655 3.636594 3.4712076 3.4574394 3.527677 3.7018945 3.6433218 3.618774
1369440_at 5.502267 6.3749704 5.8133755 6.391045 5.5405927 5.500793 5.599786 5.070047 6.459982 6.332212 5.8899894 6.4057045
1369441_at 4.502364 4.4753537 4.123163 4.5628705 4.794383 4.406334 4.5185914 4.27281 4.3340945 4.643655 4.6096745 4.4095116
1369442_at 3.4537652 3.4753277 3.4818609 3.6284087 3.2849388 3.6862671 3.6851637 3.6842284 3.4781847 3.6700613 3.8132317 3.4552407
1369443_at 6.408022 6.650276 6.8038263 6.1919184 6.84162 6.260065 6.314578 6.772339 6.9041123 6.6117954 6.359931 6.487709
1369444_at 3.8524647 3.9365263 3.6428952 3.9166303 3.8620753 3.8324916 3.7905085 3.811008 3.8001127 3.7453954 3.6878536 3.6385186
1369445_at 6.0276003 5.9028387 5.7379136 5.9391856 6.1311803 6.001492 5.8795567 6.2449694 5.917809 6.346065 5.978147 6.0226097
1369446_at 7.1761084 6.948671 6.773577 6.623768 6.884858 6.653303 6.899536 6.9723773 6.70057 7.104215 7.0108013 7.087398
1369447_at 5.633151 5.8126183 5.620309 5.6115484 5.674831 5.4590745 5.38053 5.3108087 5.353651 5.6358185 5.377955 5.4166727
1369448_at 6.053666 5.9388094 5.933383 5.8154645 5.912319 5.9053426 5.684659 5.8055325 5.7811604 5.6866636 5.6813164 5.770458
1369449_at 4.8730364 4.9585094 5.0428305 5.0523844 5.093706 4.9955153 5.076295 4.948891 5.0380344 4.992504 4.757334 4.8992734
1369450_at 11.300886 11.19489 11.185416 11.406823 11.32905 11.197688 11.053746 11.320843 11.217093 10.420691 8.190733 10.304322
1369451_a_at 3.538325 3.5914845 3.879698 3.5147457 3.7565413 3.6758032 3.4850044 3.5561817 3.711949 3.82283 3.6400778 3.7706842
1369452_a_at 7.9877687 8.445602 8.282225 8.255089 8.269455 8.282806 8.190933 8.438129 8.252615 8.2631645 8.297628 8.297502
1369453_at 7.400574 7.441852 7.281873 7.415409 7.3303037 7.373439 7.5293336 7.3749385 7.3752103 7.315692 7.387331 7.078651
1369454_at 4.311187 4.03232 4.0780888 4.251072 3.8902793 4.1027784 4.062106 4.1852703 4.0015817 4.1105094 4.222712 4.177848
1369455_at 6.4743476 7.2187276 6.8780184 7.656836 6.756967 6.2185493 6.929602 5.7943025 7.8803124 8.368877 7.4365554 7.8086877
1369456_at 3.2657135 3.0664933 3.2150831 3.6094189 3.2566671 3.428908 3.2508347 3.2493331 3.2115443 3.441679 3.1478562 3.4983957
1369457_a_at 4.495791 4.5118737 4.449046 4.4268084 4.6957064 4.4342775 4.171241 4.335216 4.5362763 4.33089 4.436993 4.5771036
1369458_at 4.599206 4.3570843 4.436699 4.1921535 4.390231 4.5843945 4.1090155 4.637145 4.4923334 4.417688 4.477077 4.381244
1369459_at 5.909721 6.017473 5.948008 6.0144663 5.639183 6.0399637 5.8157763 5.6058006 5.733143 5.76667 5.7604017 6.1783304
1369460_at 5.506281 5.321551 5.498582 5.889735 5.899514 5.7359104 5.38281 5.4980226 5.9468517 5.2111626 5.440117 5.099181
1369461_at 4.1033406 3.9957266 4.0426617 3.8437696 3.9259453 3.9899282 3.8434122 4.0550566 4.090834 3.8863432 3.963917 3.978841
1369462_at 4.0298615 3.8938231 4.1253157 4.5257115 4.0948443 3.9343326 3.9173772 3.8833559 4.006606 3.7521193 4.095194 3.9318411
1369463_at 5.3984637 5.2531414 5.5491586 5.4752903 5.266387 5.073844 5.3601456 5.0158896 5.100342 5.2219715 5.128472 5.4941654
1369464_at 4.279623 4.3729267 4.409254 4.2952557 4.435546 4.549755 4.514471 4.0258636 4.347479 4.5543046 4.363326 4.630357
1369465_at 13.046388 12.881154 12.860553 12.857249 12.955003 12.7992525 12.7732725 12.886753 12.953727 12.367332 12.553083 12.751943
1369466_at 3.7668052 3.8538938 3.8332517 4.024427 3.713167 3.6305807 3.9985628 3.686928 3.7110264 3.715829 3.4381351 3.8126516
1369467_a_at 9.062224 10.311299 10.195434 9.2906885 9.93481 10.210378 9.484881 9.657008 10.008317 10.166675 10.12478 10.561849
1369468_at 6.7447405 6.289327 6.3222203 6.5219083 6.8525343 6.737677 6.9434533 6.5579777 6.0843625 6.8780355 7.291884 6.47317
1369469_s_at 3.448253 3.5354717 3.5217788 3.237063 3.3784633 3.485353 3.4958732 3.3119872 3.4552624 3.6168082 3.3576114 3.4143226
1369470_at 4.2708006 4.496907 4.667447 4.2485676 4.602373 4.7206354 4.414544 4.4129643 4.186523 4.4316936 4.2608905 4.3967113
1369471_at 5.099649 4.981915 5.0104127 4.739145 5.0355444 5.238893 5.187179 4.894718 4.6738873 4.7465525 5.1110935 4.938217
1369472_a_at 6.554005 6.5727777 6.795534 6.6459174 6.252718 7.0608053 6.5987654 6.6361384 6.704039 6.9586473 6.708632 7.0588093
1369473_at 10.125606 10.128838 9.981062 10.21085 10.19659 10.341848 10.034911 10.033307 9.991194 9.789228 9.898984 9.945032
1369474_a_at 3.6524086 3.621498 4.031323 3.6576514 3.6359057 3.5525687 3.6416304 3.6222105 3.6745367 3.6890073 3.622382 3.9666178
1369475_x_at 3.7956412 3.8856132 3.882891 3.7611291 3.9478765 3.746899 3.7478318 3.6474338 4.0870624 3.7657332 3.8816273 3.8175986
1369476_at 4.973144 4.9151206 4.9240537 4.78781 4.7100286 4.92706 4.5068083 4.7033906 4.819472 4.823603 4.7563477 4.913944
1369477_at 4.3935404 4.236849 4.1112056 4.2483797 4.1267977 4.0541725 3.992733 3.938834 4.476381 3.9120464 4.2962656 4.123742
1369478_at 4.3514867 4.055565 3.987341 4.13093 4.0903063 3.9870338 4.3226624 4.1751385 3.9238274 4.1762376 3.99671 3.9626818
1369479_at 6.4028764 6.217753 6.2518315 6.4402204 6.2756186 6.3211155 6.3731475 6.4295425 6.2311916 6.2995853 6.0070662 6.1386876
1369480_at 3.679579 3.5086398 3.72584 3.8259773 3.5612826 3.4906807 3.5955322 3.7272031 3.6885395 3.6786933 3.5563748 3.604559
1369481_at 3.694706 3.9986138 3.5640478 3.7376525 3.675825 3.8246346 3.6594994 3.4376721 3.7974317 3.5061438 3.6027076 3.7216747
1369482_a_at 3.6292007 3.778249 3.9047797 3.9759853 3.9881594 3.8367598 3.88221 3.8945403 4.2092886 3.987027 3.6451101 3.6538532
1369483_at 6.132965 6.052546 6.1424365 5.9776793 6.0794744 6.1791267 5.8900995 6.1833334 6.1216583 6.254003 6.5214667 6.1320243
1369484_at 4.3020444 4.1731615 4.3592997 4.3373013 4.481945 4.247118 4.2200747 4.427152 4.2798815 4.269721 4.3397684 4.0251102
1369485_at 10.009476 10.23641 10.544352 10.160242 10.189534 10.334138 9.781601 10.044196 10.578759 10.526376 10.23884 10.880519
1369486_at 3.5129344 3.410691 3.5703516 3.4640186 3.5037427 3.6628435 3.4671526 3.5284848 3.515257 3.6512825 3.3194797 3.5175693
1369487_a_at 4.002757 3.9163785 3.854685 3.953984 4.072327 3.8717413 3.8312793 3.8972337 4.1062965 3.660996 3.9093537 3.8285036
1369488_at 3.9641573 3.896041 3.854773 4.0656576 4.168751 3.9304633 4.010717 4.169231 4.0560217 4.0803823 3.989771 4.1304836
1369489_at 5.7760077 5.897533 5.951936 5.9862185 5.8196535 5.9342065 5.669347 6.0537286 5.8617115 5.8471 5.9653673 5.9354534
1369490_at 3.9164538 3.6560497 3.979456 4.0733995 3.9464896 3.7493892 3.8767164 3.9151175 3.970971 3.8937361 4.0655336 4.137087
1369491_at 9.245724 9.369256 8.705984 9.060971 9.18953 9.440157 9.026765 8.887398 8.933901 8.460468 8.347364 8.158351
1369492_at 11.019153 11.146222 11.027198 11.097397 11.010328 11.11122 10.98091 10.891505 10.794213 10.58699 10.425011 10.200438
1369493_at 6.8262467 6.1839776 6.4855742 6.2313867 7.7471275 7.5032444 8.695991 6.037485 5.9516816 10.292873 10.634005 9.544224
1369494_a_at 5.8681593 5.6559787 5.7810163 5.789257 5.7485275 5.7871265 5.620169 5.6743474 5.7886624 5.6973467 5.7091045 5.7123966
1369495_at 5.5625095 5.788529 5.639306 5.640408 5.539851 5.580535 5.5561113 5.586949 5.5631437 5.5081186 5.542407 5.488291
1369496_at 7.236002 7.468734 7.1661296 7.5926194 7.4712677 7.6122546 7.4788814 7.441119 7.5008397 7.524738 7.7760196 7.475642
1369497_at 4.6091976 4.1743464 4.4385114 4.422919 4.358719 4.2102995 4.5457783 4.226548 4.235079 3.8414671 3.9890833 4.00681
1369498_at 4.7022743 4.404526 4.5352974 4.4385724 4.2597427 4.2747684 5.0200987 4.197955 4.199139 4.341982 4.2419577 4.083211
1369499_at 5.2243733 5.1286817 5.114161 5.23761 4.8791065 5.2775435 5.4665127 5.4654317 5.588109 5.209623 5.463641 5.3266354
1369500_at 5.3660274 5.1669903 5.200184 5.5617075 5.2686677 5.3405557 5.36183 5.175876 5.296419 5.104842 5.2810955 5.2351995
1369501_at 5.8473907 6.0578785 6.0538883 5.885663 6.101059 5.954418 6.009327 5.9009643 5.9100423 5.8417153 6.0662823 6.2579436
1369502_a_at 12.621271 12.557891 12.65202 12.607244 12.750339 12.67646 12.733361 12.710458 12.617835 12.491161 12.441079 12.397276
1369503_at 3.3330443 3.2233274 3.4374087 3.377538 3.1740997 3.14492 3.2487154 3.3986917 3.3758402 3.420997 3.1040936 3.3375652
1369504_at 5.2124844 5.876636 5.597557 6.0303144 5.9800296 5.660043 5.6712394 6.050761 5.653039 5.7247043 5.1696157 5.7575665
1369505_at 5.2933273 5.028537 6.0005064 5.5083127 5.390644 5.6639185 5.145524 5.300329 5.210109 5.7382464 5.4701304 5.673242
1369506_at 4.4562626 4.32319 4.3459744 4.6364956 4.497443 4.2944536 4.3089705 4.4680133 4.151705 4.5013795 4.0819507 4.5971484
1369507_at 4.2200193 3.9815826 3.9319918 4.255067 4.165169 4.299485 4.0302134 4.2129498 4.010208 4.237467 3.8963475 4.31137
1369508_at 5.057436 5.3807344 5.036071 4.911386 4.9984875 4.757498 4.9009275 4.600135 4.945568 4.701847 4.6885223 4.914094
1369509_a_at 4.3821697 4.4185963 4.788026 4.422702 4.487275 4.3388968 5.362947 4.2100782 4.1732764 4.200268 5.6214404 4.244903
1369510_at 6.293333 6.2670245 6.142444 6.2420435 6.2494693 6.351574 6.185059 6.103623 6.08279 6.448423 6.2393756 6.119052
1369511_at 6.425409 6.5832872 6.7836185 6.203976 7.490091 7.0491395 6.5196323 6.1963463 5.6478662 5.2910724 5.4288826 5.7268343
1369512_at 5.2929506 5.2666664 5.167798 5.2711883 5.338173 5.358876 5.2622023 5.2309523 5.153305 5.0346804 5.4401445 5.2679644
1369513_at 4.8716326 4.492125 4.539657 4.9634356 4.924971 4.608324 4.6044407 4.7825346 4.633453 4.767952 4.680299 4.7660832
1369514_at 5.8270726 5.6174884 5.680397 5.657114 5.761383 5.8035417 5.6471205 5.4486628 5.8891945 5.741375 5.6661825 5.774137
1369515_s_at 4.382186 4.0859957 4.2738705 4.224277 4.447039 4.359682 4.2324533 4.3560348 4.460752 4.111362 4.2980103 4.354186
1369516_at 3.80233 3.6807492 3.8679686 3.8537397 3.7087436 4.201694 3.8309083 3.8350527 3.9842384 3.7785654 4.069593 3.8432453
1369517_at 5.539325 5.418614 5.7093835 5.6171746 5.308436 5.5827055 5.2953467 5.686918 5.738721 5.580546 5.265685 5.4559393
1369518_at 5.1967077 4.9215035 4.8176947 5.2159157 5.1020355 5.097204 5.1473656 4.9934835 5.0066094 4.7877088 4.950774 4.942396
1369519_at 4.29073 4.1552763 4.4655347 4.467793 4.389781 4.3175955 4.280945 4.424611 4.3565807 4.320715 4.3019347 4.304479
1369520_a_at 5.329234 5.28913 5.3631554 5.393068 5.48209 5.3645897 5.322482 5.2837076 5.3465314 5.1905203 5.3073673 5.653422
1369521_at 3.6064336 3.5011365 3.5761588 3.7121973 3.4314744 3.5761373 3.3622346 4.0265193 3.4896398 3.545145 3.5095532 3.527764
1369522_a_at 3.2965105 3.4943016 3.262632 3.4978642 3.3349922 3.3179061 3.3682399 3.483946 3.4753058 3.121438 3.2626216 3.4534466
1369523_at 5.4736505 5.4572563 5.2316504 5.8774147 5.747581 5.3176117 5.7070894 5.4383717 5.3579264 5.4938684 5.531938 5.324854
1369524_at 4.343298 4.386646 4.35305 4.617058 4.4456425 4.2175417 4.1745434 4.5791326 4.4522505 4.5070677 4.4048777 4.3488474
1369525_at 5.4669275 5.0347676 5.2533426 5.258789 5.413371 5.1910887 5.434533 5.104145 4.9172993 4.769081 5.079582 5.3938093
1369526_at 8.908312 8.7084675 8.943492 8.781578 9.140095 8.962712 8.627302 8.902846 9.290306 8.6587515 8.639957 8.409298
1369527_at 5.079699 5.3049903 5.2961245 5.3391824 5.2071147 5.5656137 5.0697813 5.263861 5.086448 4.7089763 4.850478 5.107368
1369528_at 5.355166 5.528403 5.14494 5.3817053 4.889857 5.218145 5.040995 4.9819736 5.145667 5.260421 5.0296173 5.3496203
1369529_at 4.3007383 4.0262275 4.1988926 4.3222103 4.054367 4.06167 4.6234674 4.1690245 3.9790645 4.195215 4.2742167 4.20756
1369530_at 4.673459 4.579027 4.845251 4.9543076 5.051074 4.6307025 4.613258 4.597125 4.582832 4.6079454 4.8159146 4.6380515
1369531_at 7.3916054 7.454674 6.2557464 6.93511 7.315799 7.4291863 7.4355545 7.4529753 8.008387 7.1137223 7.001851 8.711971
1369532_at 4.4303412 4.853903 4.571579 4.5216713 4.6833773 4.633341 4.513724 4.4456863 4.448446 4.4999084 4.5970306 4.3851776
1369533_a_at 5.6840596 5.7057686 5.4826765 5.861589 5.483052 5.6888714 5.276545 5.4926434 5.6434774 5.791858 5.4284706 5.6352234
1369534_at 5.2206345 4.9415483 5.1045027 5.0380993 4.884098 4.682684 4.9563284 5.166565 4.912154 4.8219843 5.068825 5.101672
1369535_at 4.8513093 4.9149733 4.879213 5.1460023 4.779761 4.4567146 4.847074 4.54338 4.7653127 4.9990788 4.741655 4.8439207
1369536_at 4.843175 4.7585483 4.5829506 4.5485063 4.7525516 4.808654 4.563136 4.5124607 4.7642484 4.6333504 4.591552 4.6986475
1369537_at 4.8697352 5.1671953 5.1971874 5.052129 5.0884094 4.817198 5.200693 5.0267215 4.9961033 5.0268745 4.8458786 4.869931
1369538_at 4.725431 4.5975356 4.400099 4.449594 4.273396 4.3930736 4.41233 4.392414 4.424631 4.3880057 4.454167 4.577605
1369539_at 5.575781 5.6528225 4.8359947 5.665991 5.7408924 5.3362646 5.7950244 5.682062 5.5428076 5.7877216 5.8976936 5.697632
1369540_at 4.219485 3.8628438 3.890149 4.1048293 4.1319814 4.188563 3.8132064 3.7997644 4.1237316 4.0181894 4.1769753 3.7898736
1369541_at 3.6245136 3.5544627 3.5594234 3.609361 3.581347 3.5849848 3.4836817 3.595364 3.7160256 3.486219 3.8339968 3.6851296
1369542_at 5.1964054 5.0135326 5.2315087 5.178048 5.32343 5.32436 5.105202 5.262144 5.097386 5.3024874 5.0564785 5.221205
1369543_s_at 6.261278 6.2608685 6.4630632 6.3930545 6.2843285 6.5028977 6.3593254 6.4801116 6.3861346 6.800763 6.7628155 6.472607
1369544_a_at 4.1608086 3.9881816 3.9226437 4.169799 4.029375 4.0619993 4.0658326 3.971641 4.0323586 4.189888 4.0040617 4.0887527
1369545_at 4.5998273 4.6211224 4.530713 4.8123875 5.0688953 4.926266 4.5745144 4.6231427 4.597538 4.9053025 4.69207 4.785618
1369546_at 10.903968 11.173351 11.165295 10.93957 11.073133 11.254071 11.082685 10.953014 10.8407 10.409921 10.477778 10.222923
1369547_at 4.2204447 3.9268148 3.8624327 4.0769215 4.019972 4.015135 4.1622124 4.0652275 3.7839985 3.874066 4.3759885 3.4597511
1369548_at 5.6677284 5.6144886 5.420809 5.5923524 5.4020524 5.5128083 5.293869 5.1303167 5.4626365 5.509465 5.615679 5.4116716
1369549_at 6.669684 6.800896 6.7364626 6.876294 6.4192495 6.470052 6.78029 6.564711 6.7440515 6.597271 6.782414 6.50426
1369550_at 3.8286703 3.5961277 3.7390401 3.7995653 3.7755718 3.7569163 3.725126 3.6520653 3.6873336 3.6316953 3.6500149 3.7301576
1369551_at 4.8472643 4.649843 4.753865 5.1006756 4.7661314 4.7309484 4.5405416 4.748807 4.545394 4.6203976 4.379139 4.740815
1369552_at 4.879813 4.978102 4.6739054 4.6787477 4.381907 4.3005667 4.4876804 4.7474656 4.8234096 3.8039615 4.74521 4.6932015
1369553_at 4.749096 4.519166 4.5606933 4.214866 4.540736 4.38076 4.57528 4.2765455 4.3658237 4.6241827 4.2579594 4.4500136
1369554_at 9.711565 9.756835 9.779686 9.856258 9.766941 9.63779 9.804021 9.800705 9.825302 9.731697 9.747419 9.709591
1369555_at 3.7958243 4.104947 3.9803383 3.9600136 4.2519965 3.9414139 4.2140613 3.9072883 4.3298597 4.058778 4.056236 3.909983
1369556_at 5.3308086 5.211301 5.17583 5.411791 5.1728506 5.2066183 4.951914 5.149145 5.1300964 4.9942026 5.2166214 5.3359222
1369557_at 7.1172156 6.8011246 7.169044 6.9568563 7.128134 6.8842435 7.477018 7.204319 7.1049275 7.5668874 7.722632 7.124886
1369558_at 8.928604 8.8049555 8.720473 8.90701 8.700558 8.774033 8.878994 8.936083 8.824257 8.557314 8.429813 8.422963
1369559_a_at 9.765948 9.637585 9.663171 9.65506 9.610192 9.593163 9.883533 9.573232 9.691511 9.683805 9.809062 9.876254
1369560_at 9.822714 10.01015 9.964934 9.929181 9.728822 9.855392 9.927278 9.790446 9.60884 10.561885 10.252358 10.08298
1369561_at 3.7255862 3.732743 3.489345 3.6637075 3.601731 3.5243757 3.7323294 3.692395 3.639917 3.6298296 3.507617 3.6750298
1369562_at 6.1440973 5.7857566 6.2433057 5.8356123 5.5583377 5.9235144 6.147948 6.2065415 6.304318 5.7772517 6.4699607 6.439469
1369563_at 4.3630104 4.3889813 4.3636947 4.4508414 4.2152715 4.1934114 4.058239 4.1494536 4.177809 4.389031 4.355136 4.2061806
1369564_at 4.474823 4.1017814 4.1787553 4.22331 3.9949296 4.6194673 4.357812 4.3406005 4.2866845 4.251436 4.476294 4.1965594
1369565_at 4.993925 4.8667264 4.779444 5.1501656 4.917824 5.133089 4.800638 5.138182 5.074271 4.7873507 4.6131954 5.225571
1369566_at 4.5618386 4.898784 4.3287945 4.5518513 4.778131 4.6699247 4.595318 4.678541 4.3210907 4.495433 4.631383 4.649456
1369567_at 4.9035435 4.9145074 4.8233495 5.0745435 4.655126 4.733129 4.7218003 4.8844457 4.7430205 4.7448716 4.5436764 4.8610306
1369568_at 4.926562 5.174738 4.968729 5.0630236 5.1519766 5.040453 5.0802135 5.233203 4.772764 5.2952046 5.311958 4.9277787
1369569_at 4.1340365 3.9362447 4.0512323 4.1827955 4.100838 4.0500474 4.213937 3.8681948 3.905519 3.9779425 3.939238 3.9615405
1369570_at 3.3021045 3.2950146 3.1825323 3.1876445 3.2407286 3.2819104 3.3400927 3.2192605 3.3129582 3.3658247 3.3045893 3.4936056
1369571_at 8.705349 8.924767 8.842034 8.86503 8.938963 8.873769 8.953305 8.886791 8.826581 8.935251 8.865363 8.822269
1369572_at 3.8661032 3.4876893 3.8878694 3.9131758 3.9216766 3.6633556 3.902192 4.0700507 3.5540714 3.6368093 4.0045447 3.9347358
1369573_at 4.422297 4.144291 4.23409 4.42019 4.277496 4.0831585 4.4553375 4.2205667 4.319524 4.3750463 4.124984 4.3435497
1369574_at 3.5342145 3.4603195 3.7478838 3.975041 3.8713803 3.8521094 3.4789555 3.940301 3.8351474 3.6806202 3.735973 3.7794101
1369575_at 3.6944146 3.4636202 3.6498206 3.487677 3.5335064 3.712742 3.5185068 3.6581545 3.663682 3.6372218 3.5071764 3.643715
1369576_at 3.591718 3.728763 3.7934709 3.7475686 3.8887954 3.8291178 3.4447777 3.5125659 3.8190823 3.716778 3.7008038 3.612025
1369577_at 6.6951156 6.819111 6.1775637 6.939022 7.557043 6.788281 7.4102926 6.4735775 5.700337 5.704685 5.732542 5.9185977
1369578_at 4.2462835 3.970143 4.027177 4.492223 3.953067 4.128546 4.065033 3.7715187 4.2491755 4.256486 4.125271 4.041681
1369579_at 5.6396985 5.7098475 5.5419955 5.877774 5.9062514 6.0537205 5.4385524 5.977329 5.7229457 5.551729 5.572714 5.6732683
1369580_at 4.135239 4.0124016 4.0535135 3.997454 3.8241007 3.9584224 3.7376626 3.9017596 3.9530547 3.9774153 3.5282876 3.8478608
1369581_at 11.542068 11.513689 11.332517 11.361887 11.454177 11.527687 11.569439 11.546041 11.592266 11.915419 11.760859 11.823113
1369582_at 5.96365 5.619284 5.759198 5.789257 5.849207 5.711802 5.873584 5.8172445 5.809007 5.712995 5.9502316 5.66785
1369583_at 5.0383573 4.945855 5.293192 4.862881 5.042278 5.013664 4.966545 4.8517632 5.1581526 4.948497 5.275846 4.8309517
1369584_at 6.5149684 5.987746 5.7948046 6.0927124 6.173708 5.8713617 5.758896 5.9036517 6.1221743 5.7736373 6.1633162 6.3554716
1369585_at 3.5383337 3.8007743 3.6291115 3.7765794 3.4990282 3.553004 3.7276335 3.8315244 3.7576158 3.7837844 3.444852 3.633334
1369586_at 3.6194093 3.360852 3.4028559 3.5305183 3.7272987 3.5138917 3.5871017 3.3238266 3.3112755 3.3574038 3.3257623 3.4334478
1369587_at 4.1569033 4.386388 4.4330406 4.271016 4.231941 4.121685 4.187455 3.9515796 4.3565807 3.9381704 4.181831 3.7709663
1369588_a_at 8.093994 7.957283 7.94883 8.094145 7.9167523 7.9601336 8.293029 8.216383 8.251942 8.231055 8.416634 8.455185
1369589_x_at 3.688463 3.5957556 3.7228346 3.7545643 3.8588831 3.8128307 3.5344894 3.5826483 3.6946237 3.9011674 3.8394985 3.8780859
1369590_a_at 6.9493427 7.0020165 6.948097 6.896068 6.805505 7.2460723 7.0822678 6.7666235 7.0908012 7.046535 7.237688 7.494997
1369591_at 3.6218987 3.4754732 3.688142 3.6081984 3.5623145 3.499817 3.4473364 3.5071998 3.393338 3.3610897 3.4990163 3.1666777
1369592_at 6.6998343 6.6127667 6.5603957 6.714805 6.7634463 6.5751038 6.4016976 6.838192 6.589576 6.7405806 7.076845 6.7261367
1369593_at 3.400539 3.7482235 3.402823 3.3024945 3.4786797 3.4678285 3.3429317 3.4626713 3.5491564 3.4903543 3.5362196 3.5199037
1369594_at 6.016055 5.9789405 5.9341307 6.2127447 5.970433 5.9749374 6.1514673 5.71305 6.154825 5.983329 5.668767 5.79884
1369595_at 3.6721709 3.6368876 3.699941 3.7324848 3.931345 3.5654824 3.640275 3.499649 3.9017649 3.4679906 3.8282712 3.532311
1369596_at 4.700213 4.4546404 4.6780396 4.555559 4.4764194 4.610367 4.567176 4.2678185 4.772086 4.4689503 4.609581 4.6531935
1369597_at 7.831739 8.019077 7.8172 7.6808167 7.7545056 7.923902 7.9544997 7.9076486 7.928159 8.032703 8.069662 7.7247853
1369598_at 4.040735 4.31497 4.4359293 4.2058945 4.3277316 4.2419314 4.405293 4.2842226 4.5493555 4.183249 4.0020995 4.0444145
1369599_at 4.995321 4.618388 4.6126657 4.80078 4.8884926 4.5618253 4.801029 4.7677813 4.3379025 4.791886 4.5962586 4.673242
1369600_at 4.165284 4.0409226 3.840197 4.1942472 4.322985 4.116083 4.1709795 4.335782 4.278269 4.075412 4.244133 4.161436
1369601_at 4.8570037 4.7077217 4.8692703 5.255088 4.945375 4.905788 4.6312957 4.6237793 5.0316634 5.1842012 4.923525 4.7985573
1369602_at 4.5675497 4.3920574 4.4148664 4.588354 4.4295573 4.2732377 4.4339895 4.302301 4.4657316 4.381052 4.5241995 4.1850247
1369603_at 3.5694418 3.5691333 3.5788898 3.586419 3.5970993 3.6258647 3.6940055 3.6506596 3.9428327 3.6772838 3.4804082 3.752668
1369604_at 4.507429 4.049694 4.3860693 4.520032 4.3364143 4.492177 4.650118 4.220195 4.3217106 4.545476 4.2474546 4.4221067
1369605_at 5.3753524 5.2344084 4.997449 5.0739083 4.952695 4.9134665 4.9035826 5.3661942 5.2881517 5.136507 4.8794975 4.982903
1369606_at 3.718048 3.6869144 3.7599277 3.7852192 3.4365332 3.7311444 3.593603 3.7381194 3.884832 3.6544862 3.4345326 3.755374
1369607_at 5.669213 5.6795645 5.635652 5.584495 5.7774787 5.47121 5.797489 5.470733 5.610108 5.775535 5.8397536 5.2834597
1369608_at 3.9996307 4.148887 3.8179219 3.7987294 4.053077 4.18757 3.8888104 4.005932 4.037003 4.2147417 4.3624043 4.1805124
1369609_at 3.537259 3.579047 3.6531398 3.5970583 3.866835 3.6682737 3.8297374 3.7307594 3.80251 3.6558337 3.4770517 3.7405412
1369610_at 6.3336954 6.5558124 6.575141 6.118082 6.496442 6.761703 6.7898226 6.368473 6.515578 6.566296 6.3941994 6.630562
1369611_at 4.9107447 5.022177 5.230332 5.033453 4.8891106 5.303327 4.989916 5.5826755 5.1911125 5.049652 5.265334 5.3737397
1369612_at 4.8144026 4.68775 4.7286415 4.7828007 4.601259 4.7137556 4.8243537 4.642556 4.5404444 4.64357 4.6452465 4.6299224
1369613_at 3.795574 3.813185 3.73046 3.6576009 3.7149012 3.5924 3.702544 3.5102508 3.6873336 4.1005726 3.7135832 4.260051
1369614_at 3.9877408 3.8089552 4.0312853 3.9003017 4.149543 4.107876 4.160079 3.9328527 3.987876 4.176817 4.269401 4.050677
1369615_at 5.784863 5.6160393 5.5854473 5.934782 5.50342 5.5639305 5.5371118 5.315373 5.4262233 5.7041225 5.6474667 5.625285
1369616_at 4.802936 4.5987463 4.616004 4.543092 4.812317 4.6607714 4.579449 4.53358 4.569475 4.4772096 4.540267 4.4449544
1369617_at 7.252741 6.8985825 7.1300287 6.8705645 6.8631477 6.862586 7.0557346 7.3777957 7.2152095 7.1756144 6.9099283 6.8145676
1369618_at 4.541578 4.2024364 4.5409927 4.0158734 4.4622226 4.0831585 4.489452 4.297641 4.37504 4.2945485 4.3989716 4.3231373
1369619_at 4.742655 4.728954 4.770518 4.7444043 4.886187 4.7313366 4.650403 4.867222 4.609143 4.626841 4.613149 4.538558
1369620_at 4.058916 3.7694116 3.7557244 3.9431167 3.7123373 3.7439117 3.6917317 3.731424 3.884188 3.7722251 3.7623403 4.002013
1369621_s_at 9.7601 9.596544 9.653846 9.637455 9.650479 9.690253 9.72247 9.693616 9.693442 9.61863 9.648065 9.84124
1369622_at 4.3555894 4.060279 4.389967 4.5857277 4.277214 4.455197 4.392426 3.9726543 4.335636 4.359993 4.406184 4.354607
1369623_at 4.495837 4.4896336 4.5002937 4.501671 4.281835 4.483795 4.4377337 4.423008 4.3077855 4.4796705 4.475317 4.767931
1369624_at 5.8518295 5.818676 5.523136 5.794639 5.684022 5.693584 5.896666 5.8498173 5.9516816 5.9370317 5.858425 5.774578
1369625_at 6.094461 6.8801413 5.7452517 6.244307 6.5735173 6.454331 6.9495616 6.2111382 6.9105234 6.4510016 6.6249347 6.6765413
1369626_at 8.491528 8.709336 8.496711 8.566278 8.581358 8.68874 8.591531 8.621958 8.770711 8.731892 8.963377 8.717607
1369627_at 3.8980534 3.666984 3.7137086 3.9430876 3.9898994 3.627693 4.103087 4.0474935 3.7321448 3.9572692 3.8437805 3.642421
1369628_at 9.658041 9.585787 9.538129 9.564149 9.250496 9.288091 9.50176 9.392792 9.52967 8.963589 9.5535345 9.082282
1369629_at 11.730186 11.705232 11.656607 11.729737 11.72694 11.756679 11.740197 11.701754 11.709944 11.397301 11.416541 11.428732
1369630_at 12.778333 12.848825 12.758286 12.872104 12.848782 12.815755 12.769281 12.794211 12.86472 12.462534 12.496375 12.559206
1369631_at 7.737365 7.9705877 7.9137034 7.883486 7.7750926 7.6753182 8.083361 8.052832 7.9604225 8.509673 8.661034 8.553631
1369632_a_at 6.7107944 6.9467115 6.9123135 6.990455 6.311126 7.0496616 6.728477 6.5654006 6.404097 5.5618186 5.9358244 6.2426457
1369633_at 11.256073 10.733605 10.73232 10.676634 10.980759 10.73682 11.17991 10.95946 10.471617 10.427142 10.483506 9.834037
1369634_at 6.430505 6.2613125 6.2578926 6.3295302 5.9188385 6.3003683 6.3005295 6.0156426 6.223599 6.4882627 6.358451 6.082941
1369635_at 11.970437 11.95205 11.942933 12.047054 11.903487 12.07982 12.042449 12.047054 12.021801 11.878708 11.895348 11.759597
1369636_at 12.50155 12.539622 12.443761 12.583877 12.486084 12.631161 12.530176 12.541853 12.532128 12.314469 12.314342 12.264464
1369637_at 4.712953 4.603631 4.7973614 4.7361755 4.8869886 4.445795 4.5170097 4.627139 4.827532 5.2393703 4.591625 4.454639
1369638_at 5.4305673 5.0391917 5.4076395 5.1574135 5.18916 5.310371 5.162757 5.505996 5.4749327 5.9048305 5.6580243 5.7524557
1369639_at 3.8907027 3.5169988 3.397422 3.7397108 3.689698 3.486886 3.7161303 3.631241 3.7805774 3.8959773 3.6735978 4.005713
1369640_at 5.2108746 5.449387 5.0894237 5.481135 5.0893903 5.4316306 5.24914 5.871393 5.733399 5.6435647 5.516318 5.301562
1369641_at 7.693425 7.7691317 7.8186135 7.680529 7.9801764 7.683684 7.9302764 7.9747543 7.9071255 8.004645 8.026114 7.955307
1369642_at 7.3823476 7.552277 7.5905685 7.6782475 7.9350724 7.618719 7.4985046 7.893757 7.7723694 8.196456 7.768367 7.938872
1369643_a_at 7.4853153 7.8229547 7.4184904 7.6388545 7.8305593 7.6713066 7.722362 7.820768 7.7877784 7.660896 7.1521783 7.5330935
1369644_at 8.90906 9.117692 8.971739 9.059217 9.235016 9.112611 9.15227 9.157733 9.095243 8.931081 8.904182 9.03554
1369645_at 3.7501132 4.1118145 3.9310174 4.111148 3.8283784 3.8909144 3.8278568 3.8441231 3.8286922 3.8711443 3.830023 4.0671697
1369646_at 3.5528913 3.5961277 3.6297162 3.7257679 3.6282663 3.695236 3.374084 3.403502 3.406457 3.5251336 3.5546021 3.640377
1369647_at 6.220188 6.255053 6.611928 6.321922 6.634481 6.8778825 6.333774 6.9926143 6.548201 6.6982656 6.7291226 6.881371
1369648_at 6.553424 6.1490088 6.372376 6.388226 6.476264 6.2518907 6.205872 6.4370975 6.5300217 6.3471723 6.526977 6.490556
1369649_at 5.062016 4.674951 4.833755 4.729348 4.572238 4.742529 4.7652836 4.595539 4.79583 4.7900205 4.4720078 4.775507
1369650_at 7.0366287 7.0167036 6.948739 7.2623873 7.188488 7.1662555 7.396147 7.304323 7.3095427 7.3141284 7.360053 7.2381783
1369651_at 4.898839 4.653484 4.8295135 4.5670104 4.764084 4.4894323 4.7636747 4.8099656 4.8038125 4.5161877 4.7169285 4.6385226
1369652_at 3.6993775 3.6548247 3.8227818 3.7608051 3.675825 3.872772 3.534694 3.7632346 3.5293963 3.5829327 3.6988597 3.790163
1369653_at 7.591709 7.3122096 7.3746796 7.3931003 7.452311 7.477346 7.4969025 7.6643944 7.6131744 7.7601123 7.5988183 7.6714835
1369654_at 10.703946 11.072766 10.807582 10.865459 11.086433 10.936658 10.739639 10.916165 10.642937 10.591875 10.5490055 10.649098
1369655_at 7.94982 8.363583 7.9390144 8.022254 8.126304 8.397198 8.3576565 7.577028 8.232262 7.0748196 7.4277325 7.5620313
1369656_at 6.765831 7.0779276 6.7246566 6.8056464 6.9341865 7.2150664 7.120632 6.965728 6.896388 7.699947 7.6829863 7.76712
1369657_at 4.3081217 4.1087027 4.0275273 3.9755173 4.2202654 4.3161607 4.143977 4.0514503 4.065258 4.075412 4.3100863 4.422309
1369658_at 8.912506 9.425694 9.363948 8.826005 9.101825 9.162808 9.119015 9.244311 8.914798 9.368996 9.040678 9.103946
1369659_at 5.846955 5.193945 5.3656073 5.5520434 5.386241 5.757774 5.7156067 5.356367 5.560503 5.2035646 5.036069 5.415947
1369660_at 4.378404 4.296012 4.391428 4.489455 4.4809046 4.3455563 4.239752 4.6303844 4.3558435 4.138961 4.3171673 4.227208
1369661_at 7.850795 7.7765217 7.763951 7.869503 7.8687334 7.8718343 7.7730756 8.070768 7.915507 7.970465 7.934994 7.7554016
1369662_at 3.5050817 3.4636216 3.5936415 3.6626532 3.5856063 3.4624786 3.5084503 3.4802575 3.3322237 3.4863732 3.5363011 3.5717905
1369663_at 9.250525 9.472256 10.123913 9.162933 9.313987 10.581212 6.402779 6.2496743 10.580602 11.022623 10.783693 9.991784
1369664_at 10.679901 10.670743 11.086682 10.612584 10.959148 11.2049675 11.167727 10.659198 11.127066 10.630819 11.299302 11.318594
1369665_a_at 7.6894507 7.8230944 7.9158525 7.7644596 7.705627 7.5691805 7.61783 7.749275 7.9572945 7.264267 7.8973484 7.7851076
1369666_at 6.0169945 6.2237453 6.1599646 6.267667 6.135494 6.192359 6.024643 5.9993315 6.2759047 6.561035 6.389571 6.4722404
1369667_at 7.0813932 7.058607 6.8733673 7.0714445 6.9345016 6.941357 6.9726334 6.8917093 6.741853 6.7982287 6.811718 6.7189207
1369668_x_at 3.7689679 3.8929703 3.8951876 3.9848425 3.9299383 3.8085406 3.8358328 4.0149918 3.7578158 3.7658439 3.87778 3.6850998
1369669_at 8.404177 8.566217 8.141638 8.465954 8.107187 8.368801 8.249575 8.331186 8.367781 7.948845 7.8614454 8.383335
1369670_at 4.7489257 4.51484 4.9093475 4.8490233 4.816255 4.7186027 4.847074 4.63729 4.8153815 4.4316936 4.4961314 4.2643566
1369671_at 12.356858 12.277425 12.408694 12.482085 12.481109 12.4463215 12.334947 12.355748 12.283159 12.130421 11.877671 11.6841135
1369672_at 6.2929697 6.5456557 6.2606378 6.4187193 6.30889 6.398329 6.500903 6.6102214 6.686776 6.2312403 6.355729 6.662704
1369673_at 3.9769511 3.656454 3.8119824 4.673646 3.9470723 3.965111 4.0018177 3.8200777 3.8210092 3.7471242 4.186678 3.9111257
1369674_at 3.5151403 3.336839 3.5834346 5.825963 3.5570006 3.708554 3.6221535 3.7985227 3.5117478 3.7771776 4.59158 3.5432045
1369675_at 6.4380827 6.584999 6.5055914 6.4070225 6.2958713 6.56588 6.8211207 6.5845995 6.4701023 6.118931 6.639888 6.4258537
1369676_at 7.320707 7.380696 7.2886825 7.3098254 7.2292447 7.146692 7.13914 7.21087 7.3069596 7.140438 6.894611 6.8660374
1369677_at 3.5034184 3.4388247 3.459926 3.9316578 3.4206898 3.6079621 3.4986923 3.6573277 3.3970091 3.436599 3.4651704 3.6331148
1369678_a_at 7.3493366 7.478225 7.3262343 7.4707184 7.6491575 7.49579 7.4786024 7.4591756 7.3536873 7.7626057 7.6125793 7.3661656
1369679_a_at 9.320619 9.59044 9.475793 9.5128765 9.73224 9.499603 9.4225235 9.356411 9.314985 9.470749 9.383365 9.338878
1369680_at 4.867485 4.9192214 4.6840425 4.977666 5.1540117 4.733259 4.971631 4.7235785 4.8814936 4.698504 4.858562 4.9956465
1369681_at 4.296089 4.4202423 4.2959647 4.33995 4.324339 4.3240423 4.2295084 4.3564024 4.2921953 4.381052 4.3492208 4.184247
1369682_at 6.7210574 6.819111 6.6680636 6.712084 6.841619 7.0037093 6.6352825 6.9009104 6.942687 6.737165 6.669403 6.631287
1369683_at 7.2731485 7.015023 6.775372 7.318105 6.972844 7.1409426 7.108451 7.4457183 7.3869467 7.274165 6.859506 6.858454
1369684_at 5.1108313 5.0635962 5.1126766 5.013507 5.204078 4.971189 5.096121 4.7194552 4.989974 4.9927807 4.9651685 5.2161984
1369685_at 3.878355 3.906925 3.9990993 3.9232237 3.8555565 3.8669271 3.84989 3.9401622 3.8807282 3.9838614 3.8125682 3.783646
1369686_at 4.133888 4.1133285 3.982901 4.1052656 4.113102 3.8917618 3.9887795 4.081808 3.873904 4.075412 4.2861543 4.231183
1369687_at 4.19555 4.257138 4.096945 4.0532327 4.1673527 4.236322 4.177556 3.980963 3.9941254 3.9345524 4.3171673 4.171734
1369688_s_at 4.917694 4.923793 4.9304285 4.8884106 4.5767417 4.780341 4.6303277 5.0030203 4.964374 4.7901525 5.1172647 4.786423
1369689_at 6.756257 6.8678637 6.793757 6.7881985 6.978332 6.652233 6.8755965 6.982896 6.929926 7.0786195 7.1791954 7.113937
1369690_at 6.9103475 7.357067 6.9303656 7.108529 7.182079 7.0549755 7.145339 7.036425 7.0476418 7.177411 7.198767 6.8702455
1369691_at 4.041753 4.2854223 4.314907 4.1860676 4.0550795 4.2537165 4.3190107 4.0502367 4.1921062 4.241616 4.17387 4.030797
1369692_at 3.9952924 3.8395145 3.8289244 3.803832 4.046935 3.832266 3.839962 3.8477025 3.9837651 3.8115203 4.052685 4.0785933
1369693_a_at 5.723402 5.3389726 5.252038 5.6613936 5.249849 5.605366 5.664301 6.022374 5.9359756 6.7445617 6.299715 7.251431
1369694_at 3.720131 3.5514772 3.6564348 3.6003895 3.5405986 3.679853 3.6427665 3.4985998 3.5998733 3.5228167 3.4405942 3.620487
1369695_at 4.3131475 4.3593326 4.302991 4.208232 4.1097937 4.2643995 4.272801 4.0428042 4.3565807 4.1246734 4.102268 3.9330902
1369696_at 3.6842334 4.067319 3.5061343 3.6760652 3.716045 3.5794504 3.6780422 3.8733687 3.751478 3.5771706 3.5428917 3.8955173
1369697_at 3.8085232 3.7273011 3.9314759 3.942576 3.857063 3.9557877 3.6239095 3.8750389 3.773097 4.092307 3.7153547 3.588554
1369698_at 4.8176146 4.5815854 4.812081 4.763921 4.6371617 4.9395933 5.390892 4.5319033 5.087856 8.394412 8.437389 7.4977946
1369699_at 4.6541615 4.63813 4.657967 4.865358 4.7985635 4.547986 4.7390666 4.3970256 4.4932837 4.46351 4.652398 4.4648385
1369700_at 5.545896 5.747966 5.971982 6.1608944 5.9667034 6.0496883 5.8264413 6.015477 5.7752037 5.9076295 6.204369 6.090785
1369701_at 12.295706 12.367674 12.311653 12.173048 12.323663 12.418301 12.376188 12.31896 12.168273 12.004911 11.99118 12.063807
1369702_at 6.9875283 7.2095885 7.0784583 6.840114 7.217859 7.097732 7.3321605 6.9215875 7.1571417 7.200792 7.3832674 7.0657544
1369703_at 7.058048 7.127282 7.256305 6.920643 7.0802345 7.1144986 7.1555634 7.4938874 7.116285 7.4594827 7.419895 7.6135964
1369704_at 6.389203 6.380838 6.310406 6.410298 6.0638185 6.306188 6.478259 6.504119 6.123425 6.379434 6.474193 6.3973784
1369705_at 5.198016 5.1447353 5.112076 5.003035 5.1733813 5.015393 5.284109 5.0122275 5.048726 5.072522 5.1442413 5.143008
1369706_at 3.7157311 3.6642063 3.6878645 3.9498236 3.7141728 3.7815785 3.7055967 3.573302 3.6003072 3.575364 3.7252653 3.6119676
1369707_at 4.4381447 4.5247188 4.442559 4.4359913 4.656406 4.678466 4.600596 4.5697365 4.19004 4.4870615 4.6806746 4.60657
1369708_a_at 5.370321 5.584983 5.5234866 5.484711 5.564325 5.6674767 5.489016 5.5504894 5.5756946 5.3374763 5.337553 5.3716683
1369709_at 3.9291625 4.113083 4.091071 4.278942 4.2009954 4.127528 4.130482 4.0705743 4.221411 4.1938143 3.972734 4.234537
1369710_a_at 3.8405766 3.8072686 3.7372336 3.7530818 4.0346656 3.72923 3.863464 3.7022917 3.5884073 3.933333 3.8125682 3.9317422
1369711_at 4.5908227 4.508383 4.511342 4.3171983 4.2123194 4.656241 4.2681246 4.308731 4.684887 4.2907896 4.538953 4.3940077
1369712_at 7.5183473 7.5343785 7.7231746 7.6270514 7.8337345 7.622465 7.4723964 7.528904 7.8597593 7.7725315 7.637536 7.635125
1369713_at 5.4777164 4.8881783 5.512165 5.2560134 5.355027 5.354275 5.2890787 5.2923846 5.1079173 5.5210247 5.366784 5.2265353
1369714_at 7.1189837 7.281391 6.948595 6.9345484 7.047596 6.8859334 7.2854724 7.156366 7.307499 7.348498 7.340772 7.2838383
1369715_at 4.2190266 3.9802094 4.082955 4.415906 3.9119253 4.0968556 3.8403525 4.0879087 4.231531 4.161252 4.135373 4.042859
1369716_s_at 9.752611 10.282343 10.123654 9.91318 10.040026 9.909205 10.08194 9.785191 10.250121 10.144985 10.401708 9.868631
1369717_at 4.3217497 4.1604004 4.3148937 4.1888895 4.221664 4.241781 4.396195 4.168478 4.13039 4.3431187 4.259305 4.2505693
1369718_at 8.67475 8.680149 8.534364 8.852548 8.7693 8.78208 8.896321 8.830765 9.005117 9.160713 8.923962 9.545411
1369719_at 3.271841 3.2123969 3.386162 3.3588617 3.345766 3.2712688 3.4450676 3.240867 3.358229 3.2363672 3.2303302 3.2698758
1369720_at 9.477444 9.617082 9.703267 9.611123 9.64447 9.784952 9.53279 9.583427 9.645497 9.565721 9.600791 9.517625
1369721_at 4.655097 4.833091 4.9356 4.7069774 4.8085256 5.184777 4.574013 4.9665284 4.7660823 5.077409 4.7514296 4.930139
1369722_a_at 8.478328 8.403078 8.432633 8.475782 8.260112 8.356958 8.367325 8.640408 8.339612 8.371705 8.207414 8.3276415
1369723_at 7.511132 7.311731 7.5981383 7.340254 7.3321548 7.4671316 7.503342 7.533903 7.39756 7.1844506 7.2877474 7.2405844
1369724_at 5.2789907 5.166478 5.325709 5.1466756 5.320739 5.278922 5.1107583 5.3701396 5.138256 5.1312456 5.1525955 5.050372
1369725_at 7.491987 7.825282 7.8634567 7.809828 8.364181 7.7504997 7.848961 7.92302 8.016303 7.8347926 7.971831 7.4295816
1369726_at 8.220082 8.689169 8.4785385 8.619257 8.442362 8.480583 8.717748 8.686336 8.605116 8.861265 9.147311 9.207734
1369727_at 13.908985 13.907267 13.843156 13.832198 13.8574705 13.929505 13.906588 13.899354 13.865784 14.001948 14.064044 14.00501
1369728_at 5.3250055 5.330346 5.290985 5.089553 5.091674 5.450865 5.307579 5.240315 5.159221 5.160969 4.9273167 5.0952907
1369729_at 8.808628 8.425171 8.875118 8.431957 8.882519 8.739573 8.959423 8.709375 8.567158 8.477764 9.069723 8.851633
1369730_a_at 4.4151554 4.4665227 4.5598946 4.4315 4.4210486 4.559162 4.465391 4.4466257 4.50804 4.601674 4.512792 4.4927464
1369731_at 3.5698817 3.373886 3.7117898 3.4358041 3.4608436 3.4645402 3.4597752 3.588024 3.293273 3.438679 3.3915253 3.5174284
1369732_a_at 4.437846 4.468322 5.204652 4.623845 4.767974 4.766222 4.467406 5.1130066 4.84309 4.6471014 4.83195 4.3405275
1369733_at 8.757539 8.764029 8.754351 8.855931 8.865158 8.872009 8.872274 8.834057 8.802629 8.955395 8.881872 8.880115
1369734_at 9.218048 9.452335 9.325269 9.431908 9.2974 9.451417 9.36167 9.32502 9.158555 8.954906 9.086554 8.767912
1369735_at 5.974924 6.0543237 5.809857 6.009526 5.7660623 5.984423 6.013468 6.1754947 6.138613 5.4008965 5.8962193 5.593587
1369736_at 4.9677753 5.152345 5.128109 4.930119 4.8277745 4.9117002 4.8787436 5.0566845 5.0242863 4.8973494 4.657896 5.0021386
1369737_at 9.021782 9.483291 9.390039 9.778927 9.537167 9.463815 9.221361 9.3033695 9.248314 7.674035 7.4080667 7.6405306
1369738_s_at 9.73889 9.954076 10.093989 10.240018 10.167795 9.995697 9.947914 9.794966 9.925114 8.760485 8.749919 8.888532
1369739_at 4.0305843 4.3091855 4.044259 4.162932 3.942164 3.9615028 3.9047952 3.9978693 3.9572737 4.0782 4.1665907 4.2748733
1369740_at 4.7207403 4.7969675 4.6571302 5.2187996 5.052621 4.5971994 4.8986225 4.2899146 5.0115776 5.1411767 4.842173 4.9319296
1369741_at 5.5208263 5.4022512 5.120487 5.610243 5.436789 5.3140035 5.326894 5.4282284 5.4039884 5.210211 5.4388895 5.562062
1369742_at 4.5667677 4.8850884 4.8298855 4.8056192 4.531579 4.4993696 4.952443 4.6991 4.7080817 4.681919 4.393079 4.1838646
1369743_a_at 8.514129 8.488309 8.758604 8.478605 8.882278 8.456249 8.461358 8.473222 9.399086 8.914907 9.080484 8.817265
1369744_at 4.1174707 3.801608 3.9977288 4.211054 4.123282 3.6497025 3.9709547 3.874007 3.962492 3.7982464 4.0854464 4.1608825
1369745_at 6.225913 6.034318 6.0582833 6.1804557 5.8577275 6.2659645 5.936328 5.994079 6.1287336 6.0608683 6.075397 6.1210427
1369746_a_at 11.866163 12.258168 12.399543 11.847204 12.092081 12.025686 11.948873 11.909332 11.996809 11.620084 11.720117 11.909966
1369747_at 6.802987 6.6569023 6.6232595 6.5336566 6.548248 6.5960298 6.685276 6.6196775 6.30678 6.583251 6.2886868 6.276874
1369748_at 3.6502588 3.516671 3.622121 3.5752032 3.5861685 3.5642083 3.5556567 3.800905 3.5241122 3.524945 3.5636559 3.4551082
1369749_a_at 4.020235 3.7505002 4.0643806 3.8768067 4.4018974 4.059611 3.9173768 3.7687593 4.012203 3.688982 3.687853 3.8041193
1369750_at 3.9313629 3.5219138 3.9363227 3.8726115 3.4531636 3.9042518 3.668495 3.7111418 4.001132 3.5544622 4.1424556 3.7347617
1369751_at 4.0761447 3.8949342 3.8158414 3.8826752 3.8844404 3.8536894 3.9293933 3.8893287 3.68587 3.7734833 3.5712838 4.0857124
1369752_a_at 4.8288918 4.768114 4.799881 4.839319 4.917146 4.961205 4.8534036 4.880277 4.6769004 4.6877155 4.602424 5.0134125
1369753_at 4.267335 3.7769532 3.8539414 4.0412188 3.8045187 3.7540874 3.8614779 3.7864988 4.080578 4.315401 3.6782012 3.7828634
1369754_a_at 8.27742 8.164876 8.104897 8.013011 8.188391 8.386613 8.309516 8.384183 8.156305 8.403339 8.500389 8.503784
1369755_at 3.8876417 3.563568 3.8198779 3.7987514 3.572541 3.8539953 3.7979453 3.8279958 3.6317756 3.6335452 3.817049 3.8285036
1369756_a_at 7.84248 7.7036786 7.334602 7.2058687 7.6176076 7.6186934 7.338917 7.4362483 7.6824174 9.117756 8.685795 8.83441
1369757_at 5.5874004 5.5540104 5.749346 5.5341344 5.8435316 5.512688 5.595727 5.4610367 5.3700633 5.86116 5.620342 5.7970033
1369758_at 8.162142 8.539631 8.099368 8.192376 7.953346 8.380096 8.50229 8.116281 8.294493 8.823418 9.025657 8.946913
1369759_at 5.2576547 4.962389 5.2232003 5.273662 5.175044 5.2986813 5.331604 5.307995 5.333033 5.137716 5.1534686 5.483268
1369760_a_at 3.6226528 3.777959 3.8154507 3.7406042 3.9356349 3.8005009 3.6294413 3.7181273 3.7396839 3.9071875 3.7101765 3.8251035
1369761_at 3.7528114 4.035114 3.9182844 4.070223 3.9350407 3.9684384 3.8153377 3.4448035 3.7805774 3.8227186 3.748679 3.9798317
1369762_at 3.9520144 4.101664 4.0617223 4.243554 3.9872465 4.0328264 4.240739 4.113264 4.0634265 3.9919534 4.1929874 4.1747513
1369763_at 3.8355124 4.0134277 3.940126 3.9411738 3.7568967 4.096714 3.9716988 3.7990987 4.1060867 4.0282526 3.989771 3.9612923
1369764_at 13.450225 13.162841 13.151759 13.18225 13.195974 13.106198 13.14159 13.176571 13.072263 12.903457 12.926453 13.514891
1369765_at 3.6971807 3.7048957 3.7292821 3.6549556 3.7477648 3.549544 3.6559765 3.5316908 3.596769 3.6801994 6.573699 3.7657733
1369766_at 5.070632 5.1517463 5.3967366 5.2268476 5.134743 5.2514544 4.998952 5.0115776 5.30796 5.18534 5.1304035 5.3740315
1369767_a_at 3.7469687 3.6959682 3.8595893 3.972502 3.6579902 3.5920553 3.559627 3.720887 3.6757488 3.7539132 3.674331 3.5114825
1369768_at 6.338565 6.551677 6.4742346 6.342104 6.587322 6.527461 6.17361 6.3462353 6.4850855 6.287312 6.5656023 6.181921
1369769_at 4.5334406 4.558549 4.674818 4.471461 4.521208 4.5024605 4.3958583 4.4291773 4.5617905 4.5882564 4.3923416 4.6743298
1369770_at 4.028664 4.104947 3.8555992 3.8247907 4.091671 4.1561203 3.8852348 3.9181159 4.0256586 4.280402 3.81145 3.9451559
1369771_at 5.657613 5.6821556 5.521715 5.649707 5.6940956 5.420463 5.074376 5.4849806 5.3878126 5.374902 5.4943266 5.6235456
1369772_at 6.8666053 7.0665917 6.9493794 7.4523826 6.7791376 7.0623684 6.7994213 6.871974 6.7657704 7.170115 7.320845 7.3777337
1369773_at 3.8972 3.9380336 3.7882 3.9166303 3.8158097 3.9166224 3.8014662 3.9215882 3.8252635 3.580677 3.8125682 3.8128147
1369774_at 4.724344 4.2943754 4.268417 4.4629216 4.2506304 4.338401 4.240148 4.287434 4.1803036 4.161424 3.896579 4.178504
1369775_at 8.22264 8.3235445 8.286764 8.261748 8.399534 8.487566 8.372286 8.464249 8.604547 8.702329 8.763618 8.503445
1369776_a_at 6.5620284 6.4708333 6.55834 6.480087 6.7419167 6.6063013 6.3398485 6.424191 6.377156 6.631871 6.3330507 6.281616
1369777_a_at 7.69975 7.5298285 7.732652 7.3515697 7.736549 7.691248 7.6777277 7.764246 7.822329 7.5852156 7.4494452 7.6071763
1369778_at 3.845184 3.866173 3.7269156 3.702123 3.8614662 3.6529562 3.8153377 3.8873432 3.80528 3.609049 3.6967895 3.5486507
1369779_at 5.769482 5.739502 5.867565 5.930345 5.869654 5.8781404 5.8810043 5.9092374 5.72784 5.718817 5.833235 5.4431114
1369780_at 6.2675376 6.0046334 5.9577403 6.1999354 6.0211883 5.9698515 6.0487504 5.8686576 6.0667143 5.719033 5.829869 6.181256
1369781_at 3.8661141 3.8732102 4.0361443 3.9068305 3.7288525 3.8490007 3.8827198 3.6441417 3.8785422 3.8617132 4.0712867 3.8306224
1369782_a_at 5.8397126 5.7323666 6.0234094 5.8487215 5.720029 5.8037467 5.8611913 5.630636 6.012189 5.811839 5.6234207 5.6924725
1369783_a_at 4.926354 4.867536 5.1771894 4.7926884 4.750492 5.296291 5.536035 4.8914647 4.635802 5.239853 5.230012 5.1988225
1369784_at 3.586704 3.8382251 3.5756443 3.66404 3.5584486 3.5761526 3.5129328 3.6313913 3.581247 3.6749902 3.6273556 3.7589076
1369785_at 8.488537 8.448411 8.257513 8.970837 8.537077 8.309488 8.494531 8.722014 8.662921 8.324587 8.207196 8.071508
1369786_at 5.5766125 5.4135976 5.515792 5.6451607 5.7123365 5.1951275 5.4201875 5.3820395 5.2602553 5.4466624 5.332001 5.3373065
1369787_at 3.7354321 3.7476773 3.7713583 3.836971 3.717555 3.6936839 3.6221535 3.4973235 3.8760064 3.6240063 3.9776945 3.6495616
1369788_s_at 9.472783 8.307705 8.19724 8.987893 7.442091 7.4888043 8.696645 8.082699 8.061295 8.370098 8.032618 7.4909525
1369789_at 3.3869705 3.4256902 3.4415143 3.4310362 3.486698 3.3012435 3.273996 3.467113 3.3335125 3.3414383 3.3257623 3.3899999
1369790_at 11.298577 11.775938 12.247957 11.756725 11.947492 11.49505 11.551815 11.910199 12.199516 12.053361 11.721435 11.617773
1369791_at 8.1224785 8.212669 8.285273 8.075418 8.269867 8.36898 8.122487 8.480293 8.271784 7.9517803 7.778786 7.8917603
1369792_at 6.036616 5.60469 5.942409 5.952326 6.189692 5.7601285 5.7056456 5.7516975 5.777348 5.9924474 5.7634625 6.008042
1369793_a_at 3.8745816 4.158581 3.88588 4.1470594 3.9680674 3.8003554 4.130481 4.1858864 3.9050446 4.194891 4.0232773 4.083211
1369794_a_at 4.6162868 4.4680533 4.521302 4.43447 4.4580874 4.7911205 4.6297464 4.79161 4.5833163 4.4649153 4.6922264 5.062148
1369795_at 4.496317 4.2246346 4.33436 4.3772373 4.208249 4.279106 4.381769 4.313113 4.552864 4.4398775 4.3653355 4.5736675
1369796_at 4.765525 4.599951 4.52176 4.4577713 4.6628027 4.4035635 4.393521 4.4136305 4.3916435 4.5868263 4.332224 4.6861086
1369797_at 4.194357 4.2354774 4.1559153 4.260467 3.9754481 4.070692 4.2796483 3.9640632 3.9790642 4.15529 4.2250338 4.091621
1369798_at 4.331934 4.7342215 4.217722 4.5459337 4.4321833 4.568574 4.5430346 4.5622187 4.552579 4.4936447 4.4787607 4.953249
1369799_at 10.5074625 10.693583 10.606938 10.730877 10.657038 10.420491 10.559782 10.4835825 10.519264 10.055434 10.110632 9.762065
1369800_at 3.9547002 3.7776184 3.8023252 3.975004 3.7230752 3.9699874 3.8075886 3.9668996 3.8324957 4.075412 3.6242797 3.9279382
1369801_at 4.549878 4.25239 4.4655647 4.552434 4.4440107 4.468708 4.486568 4.1636906 4.4367185 4.1181917 4.5517564 4.4626093
1369802_at 3.7532184 3.8455975 3.8183959 3.6839983 3.8693347 3.8367598 3.8405743 3.991367 3.860165 3.6911092 3.847191 3.581002
1369803_at 4.3495283 4.3895483 4.4808345 4.8439283 4.5426784 4.3726473 4.663126 4.3054123 4.361236 4.3426056 4.455848 4.8499293
1369804_a_at 4.925174 4.9264545 4.657549 4.6421165 4.6263266 4.746011 4.6845555 4.8337417 4.8189073 4.6930695 4.8493457 5.0287986
1369805_at 4.0277085 3.8429546 3.8612058 4.1438684 3.8079126 3.9895968 3.907597 3.756524 4.044672 3.6668448 3.7846258 3.8401184
1369806_at 5.2207932 5.272311 5.2132435 5.142544 5.460087 5.0620985 5.1845226 5.188407 5.3083067 5.110751 5.09389 5.2192316
1369807_at 4.325028 4.618112 4.3690195 4.30534 4.4489613 4.5146923 3.9854586 4.2283297 4.389681 4.2107363 4.385111 4.344696
1369808_at 4.4652343 4.3922987 4.6195483 4.707769 4.5182743 4.895996 4.150326 4.1718516 4.0437045 3.8377495 4.0282297 4.42424
1369809_at 4.93274 4.941796 4.8434653 4.8492703 5.041845 5.2852387 4.8202505 4.955991 4.725859 4.596652 4.599862 4.718339
1369810_at 6.610175 6.4637966 6.66978 6.640125 6.610999 6.626775 6.4863715 6.567418 6.578292 6.5606833 6.263529 6.276874
1369811_at 4.772938 4.873044 4.4800997 4.690815 4.6240835 4.6856375 4.6313534 4.685239 4.6552067 4.3238482 4.54018 4.662367
1369812_at 5.9565353 5.573514 5.644661 5.4814415 5.7028046 5.704554 5.492244 5.4533606 5.537186 5.6491146 5.6247077 5.5467787
1369813_at 6.9884577 6.953199 7.02834 7.130551 6.9088554 7.0082564 6.927241 7.0934534 7.0539756 6.8661623 7.167195 6.892172
1369814_at 4.407305 4.357377 4.394354 4.425767 4.36034 4.2641864 4.41085 4.375636 4.19004 4.405115 4.304162 4.262461
1369815_at 5.405277 5.791661 5.567928 5.2768197 5.3993244 5.386579 5.589013 5.392185 6.0867906 5.3093066 5.0694675 5.1437125
1369816_at 4.798475 4.5213103 4.9297705 4.867117 4.629821 4.769565 4.405293 4.7363863 4.9097476 4.5545635 5.032857 5.1631937
1369817_at 3.97339 4.4372025 4.35264 3.7569542 4.4017196 4.094323 3.9485276 4.066887 4.467392 4.257492 4.192838 4.1537995
1369818_at 4.7831697 4.717064 4.9204025 4.551666 4.924971 4.6820183 4.634932 4.578898 4.68898 4.5834455 4.6469145 4.676655
1369819_at 4.923958 4.6667023 4.5058947 4.951458 4.7881794 4.6607714 4.675931 4.753348 4.868449 4.863425 4.581484 4.7441754
1369820_at 4.535078 4.3343945 4.224181 4.3703804 4.3495884 4.229262 4.441821 4.469702 4.19004 4.4571514 4.209406 4.2766037
1369821_a_at 5.043325 4.9110785 4.791052 4.706978 4.6898623 5.01943 4.8308516 4.6234546 4.6881742 5.0552073 5.021962 4.6035595
1369822_at 4.1178637 4.1429167 3.998008 4.2631645 4.413692 4.5753374 4.2755947 4.032121 4.258481 4.2908354 4.6259265 4.4807744
1369823_at 4.619173 4.5436487 4.4350214 4.530963 5.048305 4.848839 4.361145 4.4371758 4.460863 4.6324263 4.666707 4.5204363
1369824_at 4.594082 4.550146 4.5933647 4.6876 4.492877 4.322185 4.6700897 4.7258425 4.9017324 4.4711485 4.472994 4.564971
1369825_at 4.775299 4.71453 4.611203 4.521904 4.48768 4.530932 4.683547 4.897246 4.606863 4.638499 4.2966814 4.5739417
1369826_at 5.871191 6.1562505 6.1097503 6.3012023 6.2014775 6.0816827 6.375086 6.263424 6.189835 6.5732 6.290558 6.214704
1369827_at 5.4643354 5.5676126 5.4696283 5.353752 5.367856 5.1948595 5.0371313 5.2289352 5.0787563 5.0979786 5.248204 5.153352
1369828_at 5.540641 5.6306696 5.624442 5.49354 5.611171 5.5766125 5.46778 5.5831003 5.4584155 5.3706093 5.3395386 5.4389653
1369829_at 4.7213774 4.6297207 4.6736035 4.664177 4.4238453 4.8334274 4.6845555 4.6456156 4.6618605 4.8883915 4.6055517 4.7577085
1369830_at 4.428078 4.5471754 4.5879 4.3820477 4.490573 4.5498695 5.1049356 5.1016765 4.717573 4.829981 5.2633796 5.1005926
1369831_at 5.133689 5.3385067 5.2091656 5.3180943 5.1524296 5.4510975 5.2640953 5.1109056 5.2700024 5.0246906 5.310305 5.125597
1369832_at 5.345858 5.2074313 5.532644 5.510135 5.3441377 5.22969 5.4328074 5.256417 5.2398467 5.379535 5.2446694 5.058059
1369833_at 4.1587553 4.2595696 4.4011 4.1911306 4.2532473 4.462949 3.9711256 4.1006813 4.2019053 3.9867973 4.1780767 3.91982
1369834_at 7.910953 7.962763 7.7402945 7.6682034 7.961209 7.6836295 7.574411 7.5395427 7.4420896 7.187202 6.9878454 7.411062
1369835_at 6.125164 6.1359563 6.283382 6.2620053 5.8979 6.0965853 6.1097083 6.1398864 5.930455 6.041046 5.7961535 6.119351
1369836_at 6.268086 6.483439 6.9051957 5.9576373 5.9413905 6.377222 6.659522 6.552391 6.499533 6.7092557 7.7484293 5.769502
1369837_at 12.25568 12.677972 12.424788 12.447338 12.34466 12.386656 12.144933 12.2606 12.335291 11.718998 11.56545 11.643356
1369838_at 4.2804127 4.076499 3.967422 3.9675574 4.0044227 4.122646 4.013376 4.1103334 4.216445 3.9963386 3.9226766 4.082368
1369839_at 4.4751577 4.3860655 4.5097575 4.432155 4.3952723 4.412761 4.30538 4.2105646 4.4811783 4.3063726 4.55873 4.6167803
1369840_at 9.633461 6.7655134 8.999395 7.7685795 9.622041 9.239929 10.178462 8.908465 8.2880945 10.862243 11.199925 10.795825
1369841_at 3.4921417 3.6505685 3.4813716 3.5927079 3.9355845 3.4823456 3.537512 3.6930153 3.5564024 3.69288 4.065545 3.6894357
1369842_at 3.8801367 4.0278606 4.090664 3.893152 3.7066672 4.0814943 4.006078 3.9713013 3.7783654 4.0506954 3.9088666 3.8597047
1369843_at 4.0647373 4.150016 4.528882 4.389244 4.2945127 4.034007 4.07285 4.085374 4.3277373 4.151799 4.2220955 4.3035445
1369844_at 4.2653494 4.044986 4.1806097 3.9466207 4.210957 4.0728855 3.9522967 4.0647044 4.208539 4.208264 4.0259237 3.9459014
1369845_at 5.4249806 5.253049 5.2896395 5.428565 5.3001685 5.203673 5.4134946 4.9719214 5.2662416 5.1642733 5.1242876 5.5719466
1369846_at 3.4920478 3.3586981 3.363744 3.4959557 3.5076756 3.5151234 3.5317197 3.4611955 3.5909753 3.4954345 3.3577118 3.5228682
1369847_at 5.3180823 5.072225 5.400594 5.411271 5.562646 5.362905 4.9121985 5.261017 5.1934543 4.7664676 5.163759 5.314725
1369848_at 3.4971557 3.690398 3.8092337 3.6792185 3.616656 3.5494752 3.4900377 3.4787362 3.6331685 3.380722 3.5931988 3.6392486
1369849_at 5.2627106 4.9942656 5.100156 5.2939167 5.1535177 5.16701 5.1188297 5.0848 5.274974 5.0954704 4.9166765 5.0907125
1369850_at 6.028702 5.5129957 5.822577 5.7960663 5.8838496 5.8756914 5.725136 6.2285347 6.2491283 6.6857576 6.8518496 6.2389965
1369851_at 7.34676 7.0252905 7.040493 7.130853 7.164579 7.0773606 6.877479 7.030722 7.237539 7.1058097 6.9550443 7.1117125
1369852_at 12.306574 12.176578 12.191892 12.1776085 12.183999 12.189651 12.212301 12.198774 12.10121 12.1255455 12.214338 12.280963
1369853_at 4.8112254 4.669726 4.5598154 4.904375 4.702777 4.566855 4.8558702 4.7365828 4.696355 4.4316936 4.5674906 4.7726965
1369854_a_at 8.650482 8.752303 8.990749 8.983785 8.780455 8.817099 8.675744 9.021768 8.920081 9.14677 9.162584 9.132061
1369855_at 3.6284132 3.6999483 3.6964526 3.8204517 3.782229 3.4843519 3.5149136 3.6815786 3.7805774 3.7337477 3.6619241 3.9357452
1369856_at 4.5097055 4.445099 4.3150897 4.414246 4.1114664 4.420443 4.255278 4.394064 4.4522877 4.101424 4.180723 4.1530285
1369857_a_at 5.8798447 5.5964665 5.729221 5.5400667 5.4707036 5.676995 5.351816 5.43903 5.427043 5.5833945 5.4226255 5.4541183
1369858_at 4.14253 4.18852 4.2832184 4.2256656 4.262731 4.283356 4.1758723 4.0824814 4.095644 4.226293 4.1094875 4.3603354
1369859_at 4.2577 4.079317 4.262954 4.2085857 4.224011 4.292986 4.3086824 4.591374 4.0055265 4.3184943 4.335219 4.1842804
1369860_a_at 4.656563 4.574299 4.701248 4.7955675 4.768614 4.7897663 4.941205 4.7359734 4.7439985 4.653598 4.7094784 4.5034075
1369861_at 4.0910826 4.1605434 4.511114 3.944067 4.5659237 4.3854866 4.1050596 4.6579843 4.485037 4.354683 4.1288066 4.407537
1369862_at 4.3406396 4.286235 4.412395 4.4045672 4.368864 4.4822373 4.2209754 4.4423075 4.6619735 4.1684794 4.453725 4.4720635
1369863_at 9.482196 9.685217 9.439462 9.053651 9.317264 8.849505 9.386393 9.20312 9.007989 9.572684 9.608977 10.191885
1369864_a_at 10.45948 11.197311 11.443324 10.702273 11.532122 10.14965 9.4974165 10.465744 10.934454 8.913277 7.237005 8.191698
1369865_at 4.055491 4.1076736 4.21008 4.1430674 4.269511 4.054537 4.1293354 4.108222 4.116595 4.0000153 4.581168 4.2040615
1369866_at 4.4967194 4.3741856 4.540573 4.4876785 4.5165524 4.5224104 4.625165 4.533635 4.3565807 4.642862 4.4248548 4.445009
1369867_at 5.3617773 5.2698016 5.7244773 5.7168336 5.404266 5.626267 5.2523203 5.815198 5.3520594 4.271684 4.7696843 4.410617
1369868_at 10.032977 9.643685 9.84589 9.800294 9.991541 9.896044 9.771215 9.714142 9.950407 9.782162 9.542086 9.734749
1369869_at 3.7637439 3.6443334 3.693995 3.824139 3.6368496 3.7439117 3.5538843 3.7046769 3.9277267 3.5198836 3.9998693 3.6969678
1369870_at 6.966082 6.999601 7.310388 7.21274 7.020585 7.1427097 7.1682897 7.152354 7.0937223 7.360287 7.208042 7.331923
1369871_at 3.684914 3.6474173 3.7174597 3.646919 3.6415846 3.8223786 3.5334358 3.569252 3.7805774 3.5488362 3.5046928 3.4929168
1369872_a_at 4.175747 4.292302 4.2466884 4.137371 4.2200885 4.283059 4.3982406 4.4612513 4.284329 4.176817 4.357237 4.093178
1369873_at 4.5545254 4.5655003 4.497717 4.6732893 4.571966 4.522584 4.491781 4.5028977 4.6046815 4.8475714 4.6034527 4.5347404
1369874_at 4.5052557 4.6156144 4.5073133 4.3558187 4.534914 4.498809 4.349425 4.4650173 4.340646 4.2780185 4.594065 4.606911
1369875_at 4.8467894 4.867133 4.8490787 5.0726547 5.029376 4.674 4.6433306 4.5321264 4.664194 4.8168736 4.94217 4.8360453
1369876_at 3.7452536 3.6693249 3.580643 3.7371202 3.8063254 3.9933403 3.8255281 3.6708198 3.6873336 3.682992 4.031015 3.7466316
1369877_at 4.6243234 4.677373 4.7828135 4.5820174 4.6910896 4.4501104 4.91063 4.838194 4.734562 4.545967 4.6194983 4.2326317
1369878_at 4.123236 4.054405 3.8663492 4.348772 4.0989 4.191331 3.951137 4.1435924 3.9802723 3.9539342 3.9624941 4.0363812
1369879_a_at 12.832596 12.892652 12.863123 12.880137 12.870514 12.90414 12.816556 12.859023 12.829308 12.755943 12.707283 12.706722
1369880_at 4.2728133 4.1393995 4.5606933 4.012126 4.18865 4.351466 4.109397 4.2495832 4.355526 4.187018 4.082885 4.271427
1369881_at 4.0813212 4.360425 4.3962297 4.51993 4.3544674 4.2442684 4.071792 4.4324646 4.4333305 4.2326546 4.2103357 4.080401
1369882_at 4.2716856 4.373535 4.2845325 4.18167 4.349518 4.4286003 4.435872 4.5445046 4.511033 4.3394756 4.2687216 4.473159
1369883_at 3.3942738 3.4861805 3.3348575 3.4644814 3.4310122 3.5051606 3.4206471 3.4000766 3.4479141 3.39334 3.5156941 3.4701633
1369884_at 5.033539 4.703583 4.822635 4.839988 4.7264132 4.885997 4.9257197 5.066331 4.8581104 5.0015154 5.069824 5.029993
1369885_at 5.0628185 5.237287 5.112402 5.0437512 5.121872 4.8730717 4.8856244 5.120065 4.869687 4.681919 4.6729026 4.72351
1369886_a_at 5.8597765 6.18142 5.790548 5.994857 6.055569 6.0239077 6.5414143 5.8323298 6.0804296 5.89781 5.7019095 5.906434
1369887_at 4.428998 4.564931 4.6893897 4.6360207 4.5541706 4.425703 4.570053 4.672003 4.4383993 4.475589 4.57642 4.467127
1369888_at 4.0068274 3.8600829 4.2217865 4.169799 4.01888 3.9533274 4.1029887 4.1207647 4.053635 3.7923973 4.0283604 4.033263
1369889_at 4.0740395 4.0552874 4.113344 4.0623116 3.7542164 4.129778 3.6412394 3.842183 4.1209717 3.8534567 3.8817563 3.9762795
1369890_at 3.0043023 3.0027978 3.1288488 3.2824647 3.290078 3.068069 3.1675074 3.0621128 3.114226 3.086903 3.094199 3.1512127
1369891_at 4.9384675 5.039434 5.209945 5.123835 4.9025416 5.0083795 5.1714683 5.0297093 4.8888927 4.913295 4.982644 4.9112983
1369892_at 3.7338762 3.6862595 3.6880999 3.4637702 3.580291 3.781131 3.7282386 3.9006264 3.6237373 3.6273503 3.9350078 3.7040415
1369893_at 4.5487013 4.3481627 4.5368767 4.348297 4.7542477 4.5569143 4.5603447 4.5798416 4.7426133 4.376611 4.487136 4.3764877
1369894_at 3.308121 3.181285 3.3565168 3.2974045 3.3726826 3.2128298 3.3979342 3.059873 3.6417944 3.2464638 3.2012773 3.2123606
1369895_s_at 6.2380004 6.0112123 6.387932 5.912876 5.969353 5.8703604 6.2776566 6.3261657 6.1504216 5.9780593 5.9417934 6.5054135
1369896_s_at 7.7131763 7.755696 7.75848 7.658163 8.016407 7.7082205 7.574324 7.6815333 7.7221584 8.013691 7.8822155 7.7939553
1369897_s_at 12.081758 12.171502 12.136786 12.119002 12.043663 12.086601 12.072275 12.126676 12.0445175 12.098367 11.933028 11.931485
1369898_a_at 4.697878 4.5460553 4.9047465 4.8811073 4.5562153 4.5344257 4.8817673 4.80165 4.4357414 4.4736505 4.4646263 4.64246
1369899_s_at 6.3049803 6.1668253 6.179518 6.217664 5.7185154 6.1685553 6.44778 6.772862 6.4739156 6.5641217 6.7718525 5.9903603
1369900_at 4.092614 3.984089 3.9645863 3.9709816 4.031262 3.8855975 3.8562644 3.8086863 3.7981644 4.146698 3.8540404 3.9929886
1369901_at 4.4500957 4.1936736 4.368898 4.420731 4.194516 4.6112328 4.393919 4.1840734 4.209422 4.3330164 4.3449244 4.529895
1369902_at 7.332018 7.171688 7.096802 7.3300314 7.010309 6.9106307 7.263235 7.6597514 7.0030546 6.037953 6.0067925 6.071445
1369903_at 3.9460948 3.8886437 4.031556 4.020235 4.193953 3.976676 4.324832 4.205679 3.9251993 4.2252407 3.9993815 3.846356
1369904_at 4.5556755 4.442856 4.5433145 4.511449 4.344944 4.167385 4.53125 4.536892 4.280177 4.4459133 4.4861813 4.67575
1369905_at 3.7406054 3.6379087 3.5336602 3.6096265 3.5380924 3.9942455 3.631599 3.6773918 3.5540714 3.5670042 3.5228345 3.4609046
1369906_s_at 11.954941 12.004561 11.835059 11.988675 11.922427 11.958285 11.963146 11.939793 12.043859 12.038062 11.845269 12.029933
1369907_at 5.439803 5.4754066 5.580551 5.587509 5.783709 5.213049 5.8241425 5.4383717 5.534192 5.672719 5.4089985 5.549109
1369908_at 3.3153913 3.5312488 3.7714877 3.7767673 3.5833747 3.3953826 3.5714011 3.6959722 3.676119 3.458483 3.7078996 3.642292
1369909_s_at 11.077182 11.194591 11.10969 11.207633 11.112638 11.047897 11.072187 11.299215 11.226376 10.947608 10.677902 11.069362
1369910_at 3.6736083 3.8668692 3.9419355 3.8850296 3.752332 4.0668187 4.226196 3.991993 3.719563 3.965664 3.962527 3.7143116
1369911_at 4.91823 4.97226 4.9745855 5.0320387 4.8334312 4.87425 4.8138623 5.307712 4.9859614 5.0193944 5.100195 4.896157
1369912_at 6.4559207 6.651728 6.3629565 6.446235 6.457352 6.3675666 6.495351 6.5387545 6.4618406 6.808098 6.5117517 6.6358786
1369913_at 4.2206774 4.0564346 4.2974763 4.346715 4.2333674 3.9850898 4.1038094 4.2748284 4.3565803 4.069956 4.1697373 4.137689
1369914_at 3.5976565 3.7722087 3.6122465 3.8449488 3.8393798 3.7470198 3.8393903 3.8513248 3.6608121 4.0742545 3.8557837 3.5741472
1369915_at 6.7758617 6.715784 6.6967382 6.6269207 6.601477 6.566597 6.646605 6.4400487 6.5282497 6.700174 6.361363 6.797556
1369916_at 5.198128 5.139992 4.9822264 5.217406 4.9164147 5.1927505 4.9550056 5.1940346 5.183089 4.963597 4.9808307 4.831712
1369917_at 5.1777344 5.1344204 5.0669894 5.120078 5.05421 4.914798 5.2592535 4.966945 4.9321404 5.1062675 5.063738 4.8100514
1369918_at 3.9841886 3.912283 3.9099517 4.0834103 3.9830873 3.968155 4.0232134 3.8274608 3.751913 3.9052296 3.9094563 4.067113
1369919_at 4.946788 4.86535 4.532512 4.7899036 4.6187162 4.772849 4.772581 4.8289175 4.68898 5.647279 4.6326694 5.1454864
1369920_at 4.390033 4.497465 4.423562 4.5592637 4.443973 4.2736483 4.4113407 4.5007524 4.4730673 4.5077972 4.6490035 4.4648385
1369921_at 6.2123737 6.0376754 6.642634 6.766656 5.834743 6.3315277 6.077324 6.409152 7.117156 6.7757826 6.798147 6.774213
1369922_at 8.684677 8.575914 8.630908 8.604935 8.431471 8.523531 8.572017 8.728299 8.479714 8.477126 8.594899 8.517687
1369923_at 5.963651 5.7508693 5.7953215 6.3819723 5.623448 5.9352965 6.1768923 6.1480145 6.183091 5.4440374 5.41697 5.9516435
1369924_at 5.838677 5.6745586 5.754136 5.56931 5.911062 6.029109 6.0005164 5.177147 5.300765 5.594868 6.0004745 5.6671276
1369925_at 4.185192 3.9556546 4.1154733 3.9398735 4.019249 3.8283525 3.9681425 3.8906446 3.9113064 3.8843906 4.136483 3.949173
1369926_at 7.6072445 7.580068 7.7687764 7.379254 7.6842637 7.542945 7.719512 7.5204496 7.5976434 7.812048 7.0904922 7.2692795
1369927_at 11.256456 11.109983 11.224904 11.319457 11.138952 11.386107 11.454768 11.367726 11.453251 11.629263 11.556438 11.429947
1369928_at 3.5613408 3.6549819 3.73278 3.9141505 3.429866 3.6995878 3.6303973 3.76055 3.777619 3.579197 3.4942327 3.6467345
1369929_at 11.38039 11.462932 11.3192425 11.364134 11.357126 11.302339 11.396588 11.357683 11.272923 11.334447 11.369142 11.278954
1369930_at 11.617596 11.682213 11.782438 11.718122 11.731653 11.689592 11.855089 11.7204 11.907783 12.182441 12.155302 12.016112
1369931_at 7.0723753 7.2827234 7.169528 7.0547013 6.94785 6.901488 7.253567 7.1297793 7.476567 7.047626 7.1113944 7.1313467
1369932_a_at 10.1023855 10.203482 9.999832 10.271542 10.179734 10.128413 10.325233 10.284902 10.23425 10.244765 10.217718 10.16055
1369933_at 11.194875 11.307835 11.093939 11.15907 11.094804 11.189825 11.23101 11.241637 11.212368 11.635235 11.549475 11.360153
1369934_at 12.13338 11.932534 12.039025 11.962923 11.99719 12.015612 12.048492 12.076511 12.124282 12.0250225 11.944526 12.487919
1369935_at 7.845393 7.674148 7.7705126 7.7518835 7.9273777 7.733886 7.833231 7.78569 8.019589 7.9349904 8.043975 7.904358
1369936_at 10.519529 10.565901 10.511861 10.718343 10.384601 10.499936 10.663782 10.534596 10.8105345 10.45023 10.550063 10.824447
1369937_at 10.730522 10.635654 10.750376 10.854319 10.500712 10.6333685 10.910807 10.593169 10.874794 10.489398 10.669586 10.925099
1369938_at 7.4735355 7.458857 7.413975 7.340661 7.62336 7.4080563 7.608218 7.278722 7.3924003 7.6897626 7.579932 7.6012673
1369939_at 11.844095 12.035915 12.001152 12.035006 11.907274 12.101268 12.101801 11.920916 12.09024 11.841666 11.824032 11.837245
1369940_at 10.26123 10.335651 10.401441 10.387366 10.348513 10.473102 10.430082 10.317048 10.389508 10.146694 10.095474 10.184406
1369941_at 10.675332 10.336965 10.54505 10.819806 10.818252 10.4491625 10.665833 10.587756 10.656384 10.591856 10.640592 11.041424
1369942_at 8.785227 8.814355 8.97092 8.63155 8.798352 8.699198 8.844052 8.77697 8.933088 8.756524 8.91434 8.714166
1369943_at 10.107837 9.86881 10.130076 10.142818 9.81501 10.135759 10.184884 10.304399 10.02709 10.085498 10.315635 10.209207
1369944_at 8.584371 8.49415 8.543992 8.572244 8.569807 8.537066 8.569994 8.77747 8.755339 8.462085 8.468967 8.331419
1369945_at 4.9305716 4.5033455 4.8962555 4.4856606 4.67623 4.4980173 4.741847 4.756199 4.633004 4.497946 4.479379 4.5563803
1369946_at 6.451467 6.3636146 6.1212964 6.6672826 6.129669 6.493142 6.598792 6.581005 6.459982 6.64248 6.769964 6.4326363
1369947_at 5.746187 5.4791718 5.3200703 5.6579933 5.6801105 5.370308 5.6573443 5.3974996 5.3990216 5.5618415 5.4350777 5.468996
1369948_at 7.6403913 7.7569385 7.2772737 7.5207167 7.434846 7.5887074 7.596771 7.756571 7.711593 8.397701 8.140574 8.788967
1369949_at 7.1128163 6.9784455 6.918443 7.141744 7.130598 6.7774806 6.9445624 7.081852 6.9286556 6.713269 6.974208 6.9089613
1369950_at 9.47111 9.427566 9.322477 9.386729 9.520945 9.507631 9.501943 9.422144 9.488398 9.755157 9.626177 9.574601
1369951_at 4.082504 4.0419593 4.2506766 3.9660654 4.0491614 4.0907516 4.01864 4.0929546 3.8372529 3.809682 3.6878536 3.671047
1369952_at 12.011741 12.189991 12.126813 12.048986 12.205344 12.090699 11.961392 12.067971 12.0467 12.300192 12.267474 12.364692
1369953_a_at 4.312641 4.5642824 4.3580546 4.7218738 4.473776 3.933641 4.3816934 4.8160644 4.4460883 4.4830985 4.2447157 4.680925
1369954_at 12.864664 12.762444 12.840535 12.831251 12.804697 12.847107 12.864931 12.756462 12.717678 12.916116 12.964589 12.947291
1369955_at 5.9604425 6.128621 6.074503 6.1525044 6.2744026 6.0157404 6.191422 6.195629 6.192225 5.851673 5.361459 5.675551
1369956_at 9.264483 9.423708 9.50053 9.342915 9.338176 9.194006 9.239186 9.283824 9.475113 9.395239 9.508048 9.428398
1369957_at 5.639756 5.8939595 5.782489 5.904778 5.774161 6.5818863 5.710809 6.0895147 6.0459695 6.093319 6.3330507 6.582782
1369958_at 8.0686245 8.134256 8.967987 8.308929 8.114115 8.079838 8.205719 8.608007 8.678213 9.133587 8.746828 8.757437
1369959_at 12.509619 12.366169 12.1467495 12.491293 12.176025 12.39189 12.5986 12.581483 11.956589 11.948895 12.3334055 12.295749
1369960_at 10.287856 10.035431 10.175971 10.052599 10.054387 10.023114 9.908488 10.172529 10.10483 10.202356 9.829477 9.889467
1369961_at 8.86141 9.103244 9.198816 8.945053 9.28179 9.054558 8.982533 9.050211 9.299234 9.171088 9.273443 9.352412
1369962_at 8.145448 8.411625 8.18053 8.134432 8.423823 8.290755 8.572159 8.419935 8.470902 8.564579 8.671746 8.484091
1369963_at 5.0925856 4.9884195 4.9055414 4.999914 4.8538237 5.0243444 5.307601 4.86304 5.127102 5.8163137 5.714361 5.404912
1369964_at 6.5927043 6.9143305 7.291104 6.737903 6.492777 6.6574383 7.0550103 6.828817 6.971399 6.0644417 6.526977 5.9208097
1369965_at 8.055451 7.8358088 7.68985 8.130718 7.847017 8.072066 7.919394 8.3440075 7.559193 7.720786 8.130035 8.053204
1369966_a_at 12.249935 12.096039 12.1444435 12.171805 12.126111 12.140227 12.329958 12.237367 12.182563 12.465437 12.452833 12.462674
1369967_at 8.600189 8.835611 8.624272 8.731963 8.703318 8.699403 8.672993 8.837869 8.909533 8.759704 8.777918 8.711917
1369968_at 5.8951097 6.0848293 6.3908834 6.1057644 5.9447517 5.9386973 6.0648994 6.3345914 6.685018 6.227207 6.288525 5.6276073
1369969_at 9.32797 9.174311 9.122975 9.278159 9.242379 8.998565 9.476479 9.202952 9.371787 9.422726 9.662844 9.099339
1369970_at 10.762238 10.422223 10.390919 10.563721 10.459451 10.569993 10.388398 10.63841 10.525958 10.549201 10.41468 10.587523
1369971_a_at 8.924383 8.793396 8.859614 8.845879 8.930192 8.5172825 8.850224 8.958643 8.885828 9.019232 9.255303 8.62979
1369972_at 6.481972 6.617702 6.838755 6.852195 6.601712 6.7594886 6.800199 6.764489 6.8807926 7.4824057 7.055954 7.143746
1369973_at 11.38255 11.508109 11.266981 11.525885 11.272293 11.294265 11.325869 11.423271 11.325768 10.440335 10.679575 10.340596
1369974_at 6.940653 6.654952 6.886244 6.733405 6.6717076 6.693476 6.5668573 6.795769 6.7461586 6.594238 6.6725583 6.7085876
1369975_at 8.694856 8.603607 8.56546 8.666536 8.4894705 8.568438 8.708747 8.631435 8.570925 8.715355 8.639164 8.582266
1369976_at 9.817792 9.990802 9.943489 10.184811 10.184165 9.824794 10.190876 9.898118 10.0578575 10.055852 10.108203 9.861297
1369977_at 4.27267 4.2279844 4.2832184 4.35512 4.2895994 4.1572847 4.2089443 4.11172 4.0239997 4.2216616 4.1519756 3.9858046
1369978_at 7.5782533 7.565695 7.649768 7.599492 7.5590463 7.55057 7.7045155 7.329828 7.4409685 7.52131 7.294174 7.3777337
1369979_at 8.629343 8.796606 8.748249 8.895952 8.685291 8.733988 8.600242 8.789976 8.718658 8.474955 8.710529 8.612549
1369980_s_at 9.352829 9.416531 9.317417 9.362736 9.42704 9.436825 9.277639 9.47118 9.421219 9.385162 9.388401 9.345606
1369981_at 8.735643 8.635847 8.408257 8.413653 8.824296 8.55143 8.51185 8.530475 8.592794 9.024876 8.870869 8.996547
1369982_at 9.437783 9.484666 9.610342 9.616651 9.675919 9.623489 9.806773 9.526982 9.402467 9.687276 9.488457 9.55652
1369983_at 7.948096 8.040671 7.7895083 7.8306265 7.5633793 7.6802664 8.178701 7.861408 8.370605 7.495532 7.973907 7.8634067
1369984_at 9.566381 9.37491 9.504051 9.47147 9.288519 9.43967 9.586795 9.394349 9.730327 9.791332 9.632339 9.723503
1369985_at 6.028677 6.0187473 6.0735307 6.061501 6.0529547 6.001523 6.173916 6.086252 6.06726 6.119078 6.14153 5.9287763
1369986_at 11.847644 11.836455 11.716536 11.902762 11.891138 11.809959 12.015379 11.772296 11.789845 11.741335 11.478037 11.6179285
1369987_at 4.7964153 5.041415 4.8646765 5.0345645 4.6960173 4.897948 4.880931 4.8418846 4.965901 4.8021765 4.9577565 4.9476566
1369988_at 5.5654535 5.4869385 5.701166 5.795665 5.8370237 5.6947203 5.7671175 5.6119165 5.7184715 5.506015 5.499103 5.740054
1369989_at 9.322871 9.618974 9.643163 9.53075 9.670787 9.550435 9.672009 9.198719 9.575905 9.430786 9.598278 9.519387
1369990_at 10.591282 10.530004 10.470023 10.502351 10.614738 10.516389 10.607683 10.626079 10.644588 10.642585 10.613807 10.634048
1369991_at 9.9395485 9.991146 9.90551 9.853611 9.880428 9.957515 9.988246 10.013676 10.175046 10.162184 9.988837 10.221917
1369992_at 8.580654 8.625118 8.616601 8.550971 8.577864 8.589998 8.867801 8.826036 8.946055 8.983684 8.98816 8.609011
1369993_at 6.331935 6.208789 6.3359814 6.150865 6.1846247 6.286577 6.2415447 6.387012 5.9337425 6.0596237 6.133658 6.0648828
1369994_at 7.7068357 7.7291007 7.710928 7.6096416 7.5062814 7.9183507 7.674127 7.670626 7.9016485 8.065726 7.945573 7.6559534
1369995_at 8.587998 8.7262125 8.484668 8.693756 8.7216215 8.6881075 8.640568 8.690635 8.732253 8.725303 8.741718 8.573739
1369996_at 8.442011 8.475661 8.382377 8.4003315 8.364911 8.354111 8.45906 8.3258915 8.619059 8.318343 8.299499 8.243388
1369997_at 8.828816 8.761188 8.926412 8.769079 8.77717 8.75714 8.958689 8.772801 8.685244 8.914972 8.8331585 8.884951
1369998_at 8.929992 9.007591 8.77611 8.965431 8.907175 9.009355 9.024355 9.073014 9.065 9.401368 9.180372 9.027538
1369999_a_at 3.9865308 3.8896985 4.035271 3.9692147 3.8195775 4.0556493 4.284849 3.9980102 3.9113941 4.099263 4.0356297 4.0030227
1370000_at 10.038962 9.60062 9.8429985 9.800757 9.789589 9.9570465 10.104701 10.070149 10.299264 9.784851 9.484995 10.4034195
1370001_at 9.343553 9.526775 9.381542 9.5101385 9.524832 9.526611 9.498502 9.486662 9.598372 9.645023 9.626827 9.507629
1370002_at 8.283267 8.301056 8.19663 8.28874 8.237617 8.241282 8.439984 8.434797 8.376703 8.644758 8.569779 8.367944
1370003_at 11.958714 11.934152 11.895148 11.853915 11.965898 11.935003 11.966762 12.031633 11.920808 12.234704 12.260684 12.2177725
1370004_at 9.301513 9.363767 9.332842 9.289624 9.290768 9.383238 9.444457 9.306495 9.371247 9.24216 9.260052 9.062928
1370005_at 9.911459 9.731235 9.728336 9.797135 9.799118 10.0669985 10.252857 9.934526 9.880006 10.457391 10.295121 10.484229
1370006_at 11.192203 11.092943 11.156113 11.190221 11.097608 11.117405 11.167727 11.132146 11.190333 11.230865 11.054066 11.138199
1370007_at 11.745248 11.797436 11.590139 11.736124 11.898224 11.901876 11.841397 11.766198 11.507801 12.141199 12.070432 12.295817
1370008_at 5.8853517 5.5517 5.4382734 5.539441 5.680506 5.740638 5.54132 5.4996634 5.693395 5.388067 5.5614996 5.4932404
1370009_at 14.253263 14.209058 14.256159 14.2622595 14.219814 14.221762 14.194672 14.228052 14.154461 13.94045 13.914597 13.933937
1370010_at 12.246095 12.271152 12.173482 12.200172 12.359098 12.19741 12.193481 12.222086 12.251004 12.180598 12.3496 12.254669
1370011_at 6.051927 5.7932715 5.874376 5.827134 6.064279 5.6706553 5.6843863 5.9100547 5.576272 5.6453648 5.834732 5.7203503
1370012_at 6.610038 6.157554 5.8236485 6.22662 6.1694984 6.742823 6.431122 6.6087437 6.5738406 6.784442 8.22537 6.6760283
1370013_at 3.4795475 3.232384 3.4080594 3.4105997 3.27126 3.3742852 3.3816755 3.3922563 3.3703344 3.525299 3.290719 3.4171944
1370014_at 8.536916 8.640078 8.554355 8.588694 8.54697 8.445407 8.522397 8.479695 8.589971 8.64179 8.722594 8.639439
1370015_at 8.134807 8.177768 8.126607 8.152002 8.105709 8.251471 8.184215 8.007278 8.180983 8.067961 8.143939 8.243994
1370016_at 3.7959054 3.29075 3.8790333 3.3717415 3.7249336 3.507814 3.8882732 3.3290145 3.6226225 3.6776664 3.5195436 3.3668785
1370017_at 7.924198 8.002709 7.9715753 7.9912806 7.907148 7.8415704 7.700302 7.8089027 7.9608583 7.6926255 7.428631 7.889279
1370018_at 4.499674 4.540944 4.5390387 4.629757 4.626808 4.6838827 4.571302 4.86078 4.775052 4.480193 4.70402 4.627568
1370019_at 13.112322 13.34826 13.174724 13.14798 13.182922 13.285489 13.069626 13.178649 13.265679 12.930177 12.918591 13.027127
1370020_at 10.136478 10.626032 10.068912 10.407034 10.223122 10.651604 10.160405 10.139812 10.604594 10.763626 10.392449 10.458562
1370021_at 3.7026906 3.5906897 3.7852669 3.6709156 3.5927775 3.6671026 3.6407268 3.6028538 3.6606386 3.8758042 3.6727102 3.81456
1370022_at 4.1241226 4.1564155 3.9706392 4.033747 4.036984 4.1737394 4.157174 3.8644533 3.9941096 4.0262723 3.989771 4.133611
1370023_at 6.6262083 6.610197 6.891998 6.5337186 6.8417706 6.8175974 6.500903 6.8616014 7.146772 6.5648317 6.4262047 6.4336586
1370024_at 10.097765 9.827037 10.100102 11.04931 11.009124 10.335742 10.353809 10.052347 10.781271 11.602261 11.579128 11.50414
1370025_at 7.6235266 7.7345023 7.750985 7.7259097 7.930438 7.7698755 7.678214 7.648825 7.6634965 7.681384 7.8050013 7.750926
1370026_at 7.0608096 6.610197 6.9202356 7.076892 6.7644863 6.656172 7.0106115 7.145552 6.858225 6.575171 6.826653 6.800495
1370027_a_at 14.1495695 14.227546 14.2788 14.235618 14.248563 14.208813 14.278257 14.158741 14.201769 14.201719 14.156791 14.139692
1370028_at 4.35009 4.472431 4.2395177 4.6909676 4.648721 4.4022655 4.1392574 4.3147154 4.7029796 4.6979856 4.6474566 4.7915206
1370029_at 9.402858 9.60347 9.602182 9.567482 9.629001 9.4802265 9.510132 9.574645 9.570917 9.619214 9.711278 9.590865
1370030_at 10.408305 10.3239 10.209244 10.766395 9.981645 10.33783 10.337884 10.440466 10.212678 10.020608 10.007405 10.159914
1370031_at 7.9789114 8.102209 7.860953 8.187733 7.933318 8.0122175 8.177439 8.061579 8.052876 8.146614 7.9593363 8.271511
1370032_at 8.335632 8.556322 8.405476 8.199794 8.164154 8.248987 7.998791 8.420185 8.297104 8.184714 7.9338417 8.057043
1370033_at 3.9413629 3.7495341 3.8027081 4.015853 3.8830404 3.8428488 3.913871 3.9375153 3.9734747 3.9494915 3.845193 4.015068
1370034_at 4.971401 5.0690775 4.822635 5.0702724 4.8324237 5.3245125 5.17219 5.32395 5.3108273 4.405964 6.029963 4.8768716
1370035_at 8.294606 8.614396 8.425462 8.624068 8.665851 8.248052 8.417435 8.5861845 8.556991 8.424543 8.219287 8.198538
1370036_at 9.896973 10.062986 9.930414 9.961504 9.936146 10.13903 9.89252 10.007313 9.972569 9.954522 9.935397 10.037822
1370037_at 3.964729 3.820092 4.0048213 3.7846959 3.9341369 3.8712463 3.9003963 4.054032 4.0916743 3.8239295 3.8225076 3.728669
1370038_at 6.3703666 6.28101 6.382978 6.317724 6.2274194 6.2967944 6.4400644 6.2444043 6.1100144 5.8925 6.31049 6.1888404
1370039_at 6.515477 6.4552083 6.487062 6.48693 6.540512 6.5380344 6.451719 6.235543 6.5300217 6.3450527 6.266882 6.442551
1370040_at 7.3874226 7.2488136 7.1293225 7.381421 7.198772 7.2679415 7.1126556 7.0248528 7.294281 7.0240393 6.98475 7.1146965
1370041_at 3.7392516 3.8595874 3.5225434 3.6014109 3.652538 3.6789575 3.6769395 3.7948966 3.5030162 3.8039763 3.8248158 3.9834428
1370042_at 3.974178 3.845718 3.9478552 3.8017619 4.013195 3.8672154 3.7464576 3.607931 3.9790642 3.8377495 3.7207823 3.9172063
1370043_at 9.759717 9.846597 9.982026 9.932181 9.772851 9.808403 10.292785 9.910716 9.466198 10.108155 10.382526 9.823169
1370044_at 7.2253213 7.2259564 6.8384438 7.229894 7.316024 7.204015 7.0492144 7.3023753 7.3007903 7.2296805 6.9878454 7.1364
1370045_at 9.0409975 8.934508 8.810385 8.768298 8.753505 8.748308 8.935447 9.165547 9.16084 9.521219 9.5260515 9.690361
1370046_at 6.2402987 6.2693677 6.16848 6.091427 6.1154046 6.0337224 6.1571937 6.1760516 6.6294394 6.209401 6.540646 6.740725
1370047_at 9.885479 9.956612 10.020262 9.991817 9.972696 10.0298195 9.929107 10.057067 9.881697 9.379597 9.581335 9.650639
1370048_at 4.301652 4.4833703 4.7858577 4.4451556 4.376899 4.310503 4.4495173 4.639206 4.2711124 4.33089 4.868277 4.448862
1370049_at 5.868171 5.9487815 5.7081804 5.912832 5.757214 5.8454504 5.8697314 5.6973543 6.117318 5.8495693 5.727936 5.6856413
1370050_at 8.607742 8.7375765 8.65657 8.701558 8.819759 8.711487 8.803699 8.645993 8.914644 8.7038965 8.959412 8.85564
1370051_at 4.6641474 4.5602803 4.4593163 4.648458 4.7423024 4.5386996 4.69128 4.665927 4.406654 4.9777875 6.1668406 5.1435556
1370052_at 4.504441 4.7374873 4.4253006 4.4444613 4.6199493 4.5795555 4.333998 4.8196096 4.452299 4.703257 4.625174 4.5146894
1370053_at 3.5870616 3.6679988 3.7477837 3.660419 3.7755718 3.4871783 3.7923381 3.614045 3.6417944 3.3949282 3.729916 3.4365711
1370054_at 7.9036307 7.7307763 7.747589 8.089697 7.5062814 7.708053 7.891653 8.377817 7.92392 7.4970975 7.0217347 7.2597427
1370055_at 6.5456386 6.449825 6.3011155 6.5640817 6.3844905 6.247384 6.5191936 6.741685 6.48184 6.744917 6.1843576 6.7965946
1370056_at 6.791573 6.8662324 6.8946652 6.563705 6.2703104 5.815898 7.6071653 7.049921 7.782899 6.389623 7.11573 6.192251
1370057_at 10.224956 10.575244 10.292592 9.976553 9.855467 10.04157 10.703981 10.323968 10.035595 8.550414 8.914304 8.942162
1370058_at 3.3994308 3.326523 3.507916 3.4582736 3.7755718 3.1845772 3.3403096 3.3909206 3.4387662 3.4995825 3.3766248 3.378259
1370059_at 3.4490745 3.3764765 3.8205416 3.41554 3.450257 3.5166125 3.445431 3.0550718 3.597327 3.6717696 3.5561802 3.52398
1370060_at 9.934064 9.807727 9.835807 9.835484 9.75936 9.955572 9.848656 9.762806 9.716285 9.848675 9.8068075 9.743349
1370061_at 5.6706815 5.647898 5.462622 5.5940924 5.7109404 5.640852 5.6654243 5.611086 5.9350443 5.6574626 5.422302 5.523898
1370062_at 10.511361 10.383343 10.310467 10.4359255 10.200982 10.382413 10.637571 10.500331 10.680313 10.661608 10.5254965 10.386733
1370063_at 7.9430366 7.926428 7.8537908 7.9088025 8.146019 7.888872 7.711695 7.946649 7.732273 8.017423 7.8822203 7.8860073
1370064_at 8.2008 7.8767014 7.9998055 7.9184756 7.812812 7.871497 7.941181 7.9778285 8.037987 7.8369007 7.7598352 7.6313715
1370065_at 13.9317255 13.819703 13.801137 13.856008 13.7894535 13.825739 13.865416 13.840458 13.831861 13.763384 13.859678 14.020838
1370066_at 8.488688 8.536729 8.461939 8.412627 8.736259 8.465408 8.564085 8.492117 8.593699 8.717678 8.750743 8.696265
1370067_at 8.7474785 9.926154 8.645929 8.956839 8.989118 9.50605 9.881359 9.319122 9.574858 11.547475 11.716739 10.905139
1370068_at 4.0910826 4.2836013 4.33743 4.687833 4.561499 4.107255 4.2846985 4.563781 4.0323586 4.3398147 4.283242 4.0325212
1370069_at 5.0894794 5.0460825 5.0231304 4.7472086 5.0022955 4.803034 5.0740223 4.8416395 4.9219704 5.0705547 4.9158916 5.442487
1370070_at 6.6688857 6.954028 7.0158706 6.9380198 6.942413 6.822558 6.953262 6.771576 6.913825 7.0188646 6.789061 6.856298
1370071_at 6.5563006 6.2728286 6.6135097 6.4758005 6.577356 6.4527197 6.5322537 6.7655506 6.388726 6.4446483 6.864788 6.938423
1370072_at 4.814354 4.062103 4.6649756 4.224277 4.6500273 4.343071 4.7505918 4.7117004 4.085439 6.123811 5.1433125 5.196978
1370073_at 11.3388605 11.084154 11.286369 11.156313 11.311156 11.231598 11.316619 11.323205 11.262263 11.06089 11.012416 11.332677
1370074_at 6.2919974 6.2176147 6.3019967 6.011947 6.1642394 6.0692596 6.013339 5.992915 6.0214887 5.878668 6.349832 6.2627053
1370075_at 9.714866 9.193884 9.555744 9.402805 9.576382 9.646515 9.611078 9.381127 9.90331 9.387943 9.3564 9.022526
1370076_at 3.7810495 3.9335723 3.553092 3.7326152 3.64831 3.5984657 3.551817 3.6394825 3.7959712 3.6643505 3.6680362 3.7041495
1370077_at 5.792326 5.5657578 5.3994555 5.4771647 5.63513 5.434375 5.5994987 5.457891 5.463485 5.379363 5.52124 5.3443966
1370078_at 6.0360394 5.911601 6.1708894 6.1211557 6.0893946 6.2225275 5.9801083 6.2111382 6.00057 5.704743 6.11063 5.7943954
1370079_at 4.594529 4.584106 4.393321 4.6813145 4.817629 4.649666 4.576337 4.444297 4.5467577 4.650189 4.6590548 4.627327
1370080_at 8.438614 8.37553 8.154843 8.355465 8.159319 7.827438 8.5088215 8.465196 8.255869 8.753689 9.553442 8.505994
1370081_a_at 8.280802 8.432134 8.012901 8.3008 8.388788 8.288181 8.509313 8.431389 8.139538 8.695851 8.351317 8.502451
1370082_at 6.1571674 6.3225474 6.3031325 6.3582563 5.7572603 6.1350718 6.6467447 6.2295094 6.222832 6.3012023 6.618172 6.086989
1370083_at 4.5239806 4.724828 4.5211406 4.6243186 4.817832 4.6528416 4.33817 4.4534016 4.6950192 4.5162973 4.497513 4.874769
1370084_at 5.8210044 6.1472507 5.74749 5.8759813 5.929906 5.5649467 5.868511 5.9152093 5.2794266 6.2004437 7.100176 5.7345805
1370085_at 6.7976804 7.0768805 6.78707 6.9181905 7.160938 6.9091372 7.090454 6.9101014 6.841521 7.0926514 7.016247 7.0066338
1370086_at 14.019667 13.957505 13.906314 13.98165 13.949841 13.9324875 13.966411 13.952359 13.981986 13.884016 13.958148 14.058762
1370087_at 10.405596 10.388036 10.398541 10.410439 10.367782 10.425859 10.446277 10.4004965 10.41885 10.467304 10.498952 10.681322
1370088_at 7.33824 7.5419097 7.3680553 7.2610183 6.884974 7.553608 7.361403 7.6431413 7.3719144 7.405251 7.02303 7.4199815
1370089_at 3.9662907 3.7743084 4.110957 4.0403433 4.0037074 3.8271267 3.9799984 3.9537046 3.85052 4.2597632 4.1050377 4.5372357
1370090_at 5.0858126 5.3044405 5.6822124 5.1834884 5.1572127 4.904969 5.755212 5.9137454 5.330219 5.2910724 5.2667513 5.3601747
1370091_at 4.645473 4.747769 4.7609615 4.899638 4.921837 4.7449236 4.7819633 4.6442094 4.8423476 5.297899 4.7997084 4.84388
1370092_at 4.502644 4.4109535 4.443389 4.603958 4.5066576 4.5617576 4.347425 4.628482 4.4676805 4.46635 4.54477 4.617465
1370093_at 3.76738 3.9910307 3.6331062 3.8067634 3.8576217 3.9835708 3.8427958 3.8554213 3.7976673 3.555147 3.9048347 3.8876908
1370094_at 4.174474 4.0122356 3.8476946 4.131658 4.3604527 3.961026 3.7409399 3.921069 3.9602518 3.7695677 3.9847605 4.2842665
1370095_at 6.059175 5.688994 5.7884474 5.784827 5.7600694 6.071356 5.824179 5.855258 5.7822485 5.7213383 5.9428606 5.7111278
1370096_at 4.7704463 4.7781563 4.912609 4.7600837 4.497895 4.587614 5.0495296 4.6352367 4.579072 4.9520416 4.659953 4.692624
1370097_a_at 4.1634583 3.9933047 4.0801487 4.4011197 4.1266155 4.914798 4.0694823 4.474123 4.05347 3.9273229 4.0473585 4.1913834
1370098_at 10.181393 10.580529 10.410448 10.281963 10.236392 10.287819 10.0650015 9.992328 10.066742 9.997686 9.586972 10.010594
1370099_at 7.4122553 7.41754 7.317906 7.349991 7.6197486 7.4150457 7.2411265 7.255929 7.274874 7.0753503 7.0453677 7.3507867
1370100_at 6.6262083 6.766911 6.7865868 6.6540537 6.7159114 6.6171837 6.7878723 6.6737633 6.782326 6.7146373 6.867362 6.892172
1370101_at 3.543783 3.4703178 3.3839014 3.723222 3.5477035 3.4443598 3.419896 3.6337075 3.4695215 3.737373 3.3257623 3.5110135
1370102_at 6.836525 6.9978504 6.7037916 6.813523 6.8014145 6.7522936 6.6930103 6.5299196 6.901716 6.9878097 6.761713 6.774188
1370103_at 4.8579965 4.643521 4.937055 4.7600837 4.8042817 4.6656337 4.72716 4.77767 4.750828 4.963 4.9413495 4.7609553
1370104_at 4.444641 4.366826 4.5739756 4.404246 4.335558 4.270775 4.252676 4.669874 4.3359833 4.298711 4.408373 4.482533
1370105_at 5.2668614 5.200331 5.054106 5.187079 4.923025 4.8636475 5.2026696 4.9613543 4.6028833 4.8620486 5.0964675 4.9672265
1370106_at 3.6867557 3.7105918 3.7390401 3.7979686 3.6922853 3.618415 3.6852005 3.9236603 3.761 3.6168082 3.462733 3.6198761
1370107_at 5.1738305 5.154397 5.2766395 5.178026 5.136938 5.022092 5.163398 4.8976436 5.17343 5.0272856 4.8709836 4.8772674
1370108_a_at 8.07464 7.916821 7.872563 7.8584046 8.075727 7.85872 7.6960125 7.7043653 8.016415 7.333867 7.1309977 7.3436227
1370109_s_at 13.10669 13.094096 13.095673 13.108316 13.116363 13.081209 13.061277 13.106053 13.010925 13.16025 13.256749 13.216887
1370110_at 4.2926373 4.232668 4.2288904 4.4775147 4.117162 4.4381957 4.2881703 4.2333727 4.2379293 4.265847 4.2137675 4.2790833
1370111_at 6.3713145 7.9614863 8.4808445 5.873488 7.1734457 7.6108127 7.239896 6.2523165 7.0930123 4.9883733 5.2997146 6.1978855
1370112_at 9.430333 9.4683275 9.355431 9.479589 9.453681 9.606077 9.477296 9.514852 9.407935 9.509334 9.652042 9.711229
1370113_at 6.1403537 6.458376 6.302843 6.5340996 6.1278315 6.4058604 6.4310946 6.480831 6.376762 6.719948 6.426175 6.2868266
1370114_a_at 6.145056 8.841864 8.902763 6.6586556 8.696135 8.7576065 8.238552 8.620121 8.493551 6.6613083 8.014315 8.032422
1370115_at 4.6188717 4.289915 4.4133525 4.540199 4.29815 4.3517866 4.2483225 4.5356007 4.1971955 4.1398344 4.500167 4.363534
1370116_at 3.8419745 3.91334 3.8910432 3.882855 4.009961 3.8448424 3.7609665 3.9385448 3.8068154 3.9649591 3.8503418 3.8556707
1370117_at 3.6604722 3.7241695 3.6283247 3.6176302 3.8283784 3.5913131 3.5425243 3.5109851 3.8000138 3.7181668 3.7095716 3.430412
1370118_at 6.2710557 6.409367 6.1745653 6.0279245 6.386622 6.066858 6.2653375 6.189626 5.9252453 6.250642 5.7898793 5.995159
1370119_at 7.6475587 7.617991 7.8939114 7.7126074 7.604356 7.4204416 7.836228 7.853962 7.5508094 7.9665294 8.160675 7.934507
1370120_at 4.0182285 4.0566206 3.8849425 3.70654 3.832139 3.98224 3.7278924 4.0671387 3.9270687 3.6237109 3.8919191 3.862578
1370121_at 7.549471 7.5260525 7.717621 7.449895 7.5355587 7.6070185 7.562931 7.614363 7.849087 7.6663465 7.5125427 7.812876
1370122_at 4.157984 4.054605 4.079801 4.1356196 3.8631642 3.907669 3.6612258 4.0475607 3.9957793 3.7471242 4.0147142 3.9406207
1370123_a_at 7.01461 7.281391 7.050104 7.0910516 7.3327336 7.265172 7.195913 7.121075 7.2513485 7.559403 7.441196 7.5094275
1370124_at 6.5160127 6.4299216 6.5270424 6.4768176 6.6553116 6.5073094 6.524956 6.4605856 6.617174 6.484397 6.499601 6.3954782
1370125_at 4.866405 4.4447656 4.296397 4.511009 4.812317 4.588729 4.620549 4.7798114 4.66011 4.471691 4.4279222 4.3250465
1370126_at 3.530954 3.4904127 3.4813716 3.3265157 3.646466 3.534197 3.3068964 3.687832 3.5265632 3.4818943 3.4306467 3.5999575
1370127_at 5.9627075 6.0689363 5.962447 5.927041 5.990788 6.00788 5.9280496 5.99865 5.966329 5.935247 5.7341995 5.7419205
1370128_at 6.6781588 6.4219947 6.4626307 6.333598 6.3206444 6.5462036 6.5347266 6.4710956 6.332931 6.5482035 6.4616756 6.567421
1370129_at 7.106322 7.21521 7.2910905 7.4998083 7.136688 7.3160524 7.146241 7.436463 7.14949 7.1898127 7.466604 6.989117
1370130_at 10.037761 10.10406 9.700162 9.769818 9.925567 10.08414 9.922964 10.058342 9.776712 10.215847 10.072047 9.882311
1370131_at 5.1120977 5.009369 5.2109723 4.6436625 5.36989 5.1782174 5.662751 5.5454097 4.9514356 4.89988 5.137466 4.9978642
1370132_at 4.102997 3.9556549 3.885485 4.088091 4.104948 4.0918922 3.8722746 3.7280047 3.9916646 3.9583452 4.1205177 4.0401425
1370133_at 6.000587 5.787097 5.972773 5.945524 5.868463 5.8188004 6.062163 5.7885666 6.108061 5.7533216 5.9154005 6.2700133
1370134_at 10.109039 10.250592 10.259953 10.251636 10.255886 10.152454 10.035352 10.128491 10.133036 10.352881 10.288498 10.238469
1370135_at 7.4999075 6.4295197 6.9492755 7.270107 6.8362207 6.9920893 7.057155 6.7916727 6.9220476 5.8723283 6.209243 6.246822
1370136_at 6.4313293 6.5244584 6.420523 6.4276495 6.507524 6.3285213 6.4561267 6.5238056 6.4840865 6.516135 6.5619483 6.5064564
1370137_at 4.8857975 5.222973 5.0140777 4.945645 5.1146064 5.298647 5.204247 4.8171597 5.344925 5.105773 4.9530516 4.9012237
1370138_at 4.56507 4.513699 4.684066 4.652974 4.516553 4.3223486 4.6207027 4.4899864 4.378395 4.410805 4.3372316 4.43618
1370139_a_at 3.6974654 3.7379224 3.6204112 3.6845968 3.747285 3.8892639 3.9737227 3.546694 3.5423048 3.570456 3.5833552 3.8504844
1370140_a_at 4.700775 4.3953347 4.519961 4.631147 4.5917807 4.4501104 4.737306 4.403319 4.3570776 4.7865376 4.510917 4.765484
1370141_at 8.882304 8.806668 8.963481 8.762868 9.099766 8.901381 8.806279 8.995319 9.11994 8.989077 8.897371 8.910143
1370142_at 5.459772 6.19209 5.425923 5.493683 5.673004 5.47121 5.271036 5.3403826 5.361443 5.4944296 5.7298856 5.3263836
1370143_at 5.2041883 5.257306 5.3025413 5.3832707 5.048626 4.941906 4.7606635 5.2998137 5.5270977 5.187563 4.9773498 5.09874
1370144_at 7.582131 7.8888683 7.940844 8.020894 8.6618595 7.951442 7.6077094 7.792546 8.266836 7.9947333 7.954748 7.84248
1370145_at 4.253996 4.1724424 4.299713 4.0656576 3.9903195 4.273747 3.958333 4.1138735 4.1108 4.36525 4.1482964 4.3748913
1370146_at 3.5242622 3.3988676 3.3801887 3.455012 3.338121 3.4355838 3.6750884 3.12723 3.2899296 3.1660802 3.2043285 3.4980888
1370147_at 7.857033 7.5453033 8.106113 8.0948305 7.7107797 8.147369 7.120224 7.538853 8.02343 6.1304374 6.799709 6.772135
1370148_at 14.333599 14.201728 14.231068 14.224899 14.177319 14.212856 14.156551 14.21248 14.24913 14.189655 14.199029 14.396761
1370149_at 11.332644 11.191351 11.199157 11.215925 11.198712 11.114791 11.112318 11.081065 11.027203 10.829863 10.806251 11.141535
1370150_a_at 12.909615 13.316702 13.103193 12.856356 12.819447 13.500903 13.162988 13.154865 13.407243 13.858661 13.519656 13.627221
1370151_at 13.019803 13.244495 13.215032 13.222463 13.302269 13.206643 13.133643 13.283944 13.240399 13.147967 13.075509 12.905365
1370152_at 4.547858 4.7589703 4.678632 4.733624 4.4930553 4.384345 4.471963 4.535021 4.3182163 4.991068 4.4826097 4.455138
1370153_at 6.684001 5.782618 6.2469645 5.8820834 5.8635006 6.4484015 6.514795 6.0775895 5.9366803 6.2647624 7.259148 6.520115
1370154_at 9.9555645 11.00147 10.917212 10.356718 9.980319 10.481855 10.933081 10.378777 11.049235 9.402944 10.006521 10.572541
1370155_at 7.526154 7.906803 8.234646 7.586281 7.5247726 7.745672 7.7989807 7.9995775 7.677202 7.1615715 7.215822 6.92285
1370156_at 7.005573 7.028083 7.779951 7.860596 6.989748 8.198164 7.440144 7.248962 7.1233196 7.3915844 6.8257556 7.711539
1370157_at 3.846042 3.6379087 3.8824544 3.803439 4.0257654 3.5705426 3.7148185 3.9676428 3.7848706 3.7683566 3.7623317 3.6157064
1370158_at 6.0981574 5.894534 6.1059165 6.1912246 6.021914 6.046019 6.3972726 6.2678237 6.0915356 5.9932933 5.998823 5.803253
1370159_at 7.1581135 7.414075 7.393356 7.173363 7.4683633 7.6137366 7.192461 7.4291344 7.3890142 7.001044 7.2607627 7.102655
1370160_at 8.848423 8.856111 8.803911 8.896291 8.810878 8.90205 9.025727 8.8914385 8.987692 9.177624 9.098757 8.9281645
1370161_at 9.429272 9.336557 9.439055 9.145721 9.380716 9.19223 9.428022 9.415272 9.2256565 9.001514 8.722086 8.933161
1370162_at 6.9910808 7.4682016 7.2507753 7.299506 7.348367 6.964275 7.5591106 7.3747206 7.402779 7.1497164 7.443733 7.1326823
1370163_at 8.972924 9.309833 9.36841 9.191538 9.281412 9.344087 9.401858 9.2701435 9.329491 9.337599 9.340517 9.243353
1370164_at 11.058391 11.064583 10.95927 11.113966 11.030783 11.205156 11.111651 11.164686 11.270011 11.985586 11.714897 11.699331
1370165_at 3.8551142 3.7099512 3.775597 3.994796 3.715528 3.8224595 3.930399 3.687428 3.7555544 3.9016304 3.8746326 3.8307052
1370166_at 12.054842 12.1499 12.1809 12.138421 12.185185 12.112515 12.054176 12.049025 11.987948 11.510358 11.624982 11.735346
1370167_at 12.507221 12.443144 12.501077 12.4333105 12.574244 12.463304 12.461961 12.489476 12.386446 12.113121 11.957551 12.099481
1370168_at 9.927951 9.904208 9.914354 9.899327 9.448465 9.711214 9.902407 10.097222 10.047279 9.496908 10.094791 10.376
1370169_at 9.041984 9.093148 9.015979 9.160395 9.269435 9.020433 9.206936 9.23007 9.094879 9.187204 9.112387 9.17048
1370170_at 10.53959 10.807147 10.763367 10.778007 10.829741 10.582629 10.654879 10.743412 10.671113 10.850558 10.774925 10.649134
1370171_at 8.554401 8.813841 8.747484 8.761891 8.509449 8.56214 8.5878725 8.512376 8.614319 8.587409 8.712221 8.57551
1370172_at 10.877986 10.690678 10.631282 10.913993 10.718294 10.851847 10.700487 10.86437 10.799481 10.668455 10.718121 12.202928
1370173_at 7.9979477 8.079301 8.022126 8.135626 7.9375887 8.191062 8.1402855 8.286966 8.209682 7.7590303 8.106554 9.556459
1370174_at 6.402734 6.1174936 6.5850205 5.9707437 6.0552773 6.2216115 6.2955446 6.283826 6.27098 6.2977004 6.2745495 6.3116355
1370175_a_at 8.357014 8.461355 8.452799 8.392986 8.764444 8.525703 8.423891 8.540541 8.558964 8.501682 8.450676 8.37532
1370176_at 6.8125772 7.965639 8.077919 6.7098947 6.669396 7.881444 6.9695826 7.1400723 6.920687 7.809236 7.8950033 7.0345054
1370177_at 5.220462 5.989417 5.6684093 5.6505947 5.4970284 5.5341864 5.0226736 5.4345264 5.5685873 5.328369 5.032101 5.2651577
1370178_at 4.457376 4.468736 4.5718946 4.459407 4.571752 4.2551556 4.540522 4.4640503 4.639188 5.0174417 4.4592476 4.376925
1370179_at 10.143602 10.235465 10.107328 10.202219 10.054056 10.144917 10.232411 10.085156 10.214528 10.174142 10.062195 10.1619005
1370180_at 11.059715 11.307288 11.549153 11.069029 11.396558 11.263485 11.205542 11.298944 11.320526 11.443702 11.676014 11.4585285
1370181_at 7.0763006 7.246174 6.9989467 7.160038 6.9687696 7.2373943 6.9252276 7.392091 7.2519045 7.3528543 7.184126 7.3962355
1370182_at 5.1604037 4.450437 4.8786354 4.942295 4.801236 4.7641354 4.9007635 4.659401 4.6640415 4.8569555 4.824606 4.622441
1370183_at 7.340808 7.418731 7.6357813 7.418342 7.767915 7.636382 7.50537 7.502351 7.39348 7.5807886 7.419961 7.269559
1370184_at 10.233859 10.28353 10.293306 10.327834 10.106129 10.281458 10.427878 10.368168 10.460872 10.388493 10.390731 10.755344
1370185_at 4.675402 4.6384625 4.5586915 4.5024233 4.548746 4.3698087 4.3372855 4.568166 4.6512156 4.266343 4.7402506 4.435289
1370186_at 10.383688 9.748784 10.160039 9.505176 9.534014 10.010523 10.431783 9.945309 10.70659 9.667065 10.192069 9.874008
1370187_at 10.719043 10.748195 10.75982 10.8638525 11.0345125 10.766521 10.734048 10.532513 10.715128 10.794813 10.5609045 10.611698
1370188_at 10.08769 10.402689 10.305914 10.145026 10.321267 10.329646 10.256941 10.223333 10.197506 10.236246 10.2422285 10.165601
1370189_at 10.083208 10.22422 10.189481 10.139391 10.252998 10.390518 10.27659 10.230217 10.208018 10.226344 10.329257 10.322487
1370190_at 11.847947 11.86192 11.839547 11.781942 11.888367 11.840819 11.758953 11.779354 11.766248 11.738525 11.7171755 11.607088
1370191_at 8.103067 8.163991 8.108288 8.191758 8.100846 8.119204 8.235133 8.144085 8.059858 8.432495 8.3722515 8.333654
1370192_at 8.110313 8.386869 8.4165325 8.251209 8.407407 8.205218 8.263712 8.226179 8.255379 8.552181 8.357207 8.446505
1370193_at 10.896268 11.433647 11.1195965 11.198707 11.390141 10.818457 11.126343 11.239563 11.125072 11.153601 10.998389 11.314586
1370194_at 7.88382 7.899731 8.003624 7.963572 7.894175 8.056685 7.8247256 7.8966565 7.8490033 7.9367323 7.9329157 7.890035
1370195_at 7.7694407 8.208454 7.732031 7.902312 8.10071 7.974765 8.177895 8.251102 8.024237 8.36059 8.379053 8.293078
1370196_at 7.025166 7.118802 6.666612 6.861485 6.80856 6.954694 7.163971 6.6903343 6.8213997 6.7553024 7.0054297 6.9035134
1370197_a_at 6.6158857 6.059308 6.1477222 6.202391 6.3607903 6.447906 6.0364523 6.601467 6.0411625 6.5244055 6.5339646 6.684179
1370198_at 3.322872 3.4500186 3.3348868 3.3825548 3.4451218 3.5578532 3.502098 3.3937333 3.4323149 3.2979724 3.3432324 3.5063777
1370199_at 10.326905 10.151734 10.229481 10.141703 10.369537 10.21143 10.198955 10.229774 10.136276 9.845867 9.91098 9.965521
1370200_at 11.622205 11.948315 11.8658285 11.823298 11.941746 12.005588 11.773569 11.920993 11.917385 11.983024 11.805331 11.896016
1370201_at 3.91359 3.6387758 3.6297634 3.5001676 3.8464448 3.5486581 3.6439278 3.8267581 3.4989135 3.6561065 3.5922377 3.6799636
1370202_at 9.779959 9.082791 9.481874 9.338658 9.39786 9.560072 9.77786 9.444499 9.06081 11.001753 11.1743 10.5848875
1370203_at 7.769933 8.1304455 7.716373 7.761326 7.795918 7.7689724 7.79814 7.6572943 7.8644466 7.794769 7.913126 8.0357065
1370204_at 9.275438 9.383646 9.156188 9.157316 9.301786 9.085848 9.134815 9.260323 9.15457 9.189554 9.136815 9.441587
1370205_at 3.7539442 3.6985497 3.496885 3.7552416 3.9434848 3.915011 3.7816148 4.08805 4.010089 3.6696017 3.7758155 3.771478
1370206_at 4.4039497 4.413888 4.3062057 4.2468762 4.2302184 4.107751 4.3726015 4.399479 4.3989816 4.381052 4.252467 4.192441
1370207_at 11.333875 11.291305 11.234348 11.314628 11.3147 11.292384 11.304092 11.314237 11.316169 11.418872 11.214914 11.319169
1370208_at 8.3769655 8.294498 8.304186 8.289813 8.527892 8.244598 8.385092 8.211122 8.334994 8.267442 8.41457 8.368973
1370209_at 9.011239 9.873387 9.848392 8.774212 9.953759 9.408852 8.956091 9.523426 9.478339 9.753913 9.357218 9.277265
1370210_at 5.3274007 5.19051 5.047498 5.2997913 5.113463 5.227929 5.183439 5.2895823 4.9819646 5.212037 4.9391522 5.010215
1370211_at 6.200249 6.256072 6.290253 6.3558836 6.235491 6.2597823 6.0322404 6.299632 6.4380283 6.3625293 5.968968 6.4796963
1370212_at 5.3810735 5.1732283 5.216682 5.299103 5.1208215 5.28381 5.222045 5.057739 4.9656253 5.2700157 5.3757257 5.376706
1370213_at 11.938455 11.996694 11.905262 11.924556 11.83525 11.909306 11.933193 11.932991 11.86826 12.039655 11.970774 12.051557
1370214_at 4.5833015 4.705313 4.6896996 4.905701 4.6940556 4.782801 4.761054 4.6065335 4.6923265 5.0221243 4.730106 4.3873353
1370215_at 9.805814 10.0519 9.884637 10.050306 9.767649 9.665734 10.062061 9.772424 10.132474 9.866209 10.378301 10.236359
1370216_at 4.497494 4.611272 4.628628 4.3887973 4.1979823 4.599464 4.1571136 4.3632717 4.4224534 4.292127 4.6386895 4.307846
1370217_at 5.2165 5.501652 4.9809 5.3774157 5.5336356 5.2986813 5.095663 5.357266 5.410048 5.4039507 5.322421 5.5115614
1370218_at 6.3002777 5.7612777 5.8596816 6.3933287 6.096868 5.613819 5.6201177 6.0845156 5.787012 6.1466084 6.0093083 5.8423557
1370219_at 8.194513 8.153553 8.361586 8.213346 7.99409 7.9356136 8.367117 8.085627 8.312307 8.454496 8.691006 8.508402
1370220_at 10.036905 10.55558 10.128374 10.020133 10.092462 10.173097 10.4621725 10.154619 10.464296 10.466903 10.185278 9.911514
1370221_at 4.4512544 4.6085696 4.3459744 4.3816304 4.421853 4.3758006 4.835914 4.258289 4.1374736 4.5391808 4.5431223 4.2543945
1370222_at 4.7515774 4.552717 4.505579 5.0658226 4.6940594 4.9698005 4.600642 4.622308 4.7029614 4.6532016 4.5822306 4.7445
1370223_at 7.764973 7.91463 7.810463 7.715388 7.788222 7.9670486 7.984477 7.764156 7.721093 7.899965 8.013308 7.952073
1370224_at 10.494419 10.043876 10.545847 9.728877 10.015272 9.955937 9.806095 10.01563 10.491697 10.21122 10.158948 10.176054
1370225_at 4.8845396 4.6600146 5.08482 5.188224 5.0816493 4.7662225 4.8559985 4.8152504 4.824975 4.6082616 4.9330816 4.5881186
1370226_at 10.041342 9.901155 9.922344 10.047169 9.840597 9.9128 9.979877 9.973423 10.1029625 10.161062 10.210087 10.231674
1370227_at 3.2420602 3.2353196 3.3713357 3.1146038 3.2398422 3.2783585 3.3027172 3.2329571 3.278032 3.1792452 2.985148 3.11265
1370228_at 14.408584 14.44959 14.440216 14.462218 14.422139 14.475255 14.45571 14.446494 14.434419 14.399982 14.438112 14.368641
1370229_at 5.363325 5.0617394 5.0507007 4.9176984 4.868471 4.756313 4.719984 4.846467 4.9362297 5.041455 4.933906 4.7563653
1370230_at 11.223207 11.206822 11.099708 11.179867 11.061011 11.137158 11.249879 11.149941 11.29955 11.234294 11.177504 11.285518
1370231_at 7.340861 7.5922365 7.380862 7.528273 7.3441 7.321112 7.3743324 7.447025 7.304178 7.3906674 7.586561 7.545795
1370232_at 10.324807 10.595082 10.418613 10.613612 11.053561 10.297348 10.690937 9.640384 10.865759 10.20604 9.702443 9.939485
1370233_at 4.9964657 4.937726 4.8755746 4.777218 5.0241337 4.791752 4.992219 5.1248603 5.0506964 5.0903864 4.9667907 5.13686
1370234_at 12.873581 12.875939 12.849924 12.759325 12.917364 12.762492 12.812777 12.828012 12.889479 12.604577 12.747487 13.040272
1370235_at 12.773345 13.041941 12.767954 12.70519 12.511611 12.98 13.0699215 12.982992 12.735583 13.519052 13.486628 13.412572
1370236_at 8.821664 8.732029 9.112592 8.915372 8.86053 8.969156 8.800801 9.108053 8.710685 8.480076 8.795794 8.661909
1370237_at 12.078889 12.193801 12.12643 12.240737 12.134542 12.117971 12.084598 12.045991 12.058785 12.247699 11.987407 12.04624
1370238_at 11.628169 11.594261 11.523953 11.631584 11.661292 11.664428 11.670283 11.677024 11.689701 11.688421 11.664919 11.601903
1370239_at 12.965209 12.955307 13.0384655 12.850766 12.774938 12.984658 13.25607 13.00102 13.02715 12.585603 13.73522 13.141501
1370240_x_at 12.928911 12.911963 13.047313 12.877267 12.812466 12.980173 13.167873 13.030785 13.035137 12.489705 13.741558 13.092575
1370241_at 13.87854 13.810131 13.872398 13.683179 13.915877 14.006962 13.96584 13.885593 13.751213 13.845303 14.134846 13.989072
1370242_at 12.65596 12.442438 12.602375 12.610112 12.581161 12.568461 12.643799 12.680618 12.607938 12.774031 12.79888 12.835255
1370243_a_at 10.355553 10.54004 10.485184 10.6321 10.399512 10.268678 10.662968 10.131424 10.550491 9.946173 9.986179 9.901486
1370244_at 12.275196 12.308622 12.287416 12.083498 12.338831 12.196632 12.181702 12.189292 12.348731 12.530258 12.549418 12.558112
1370245_at 10.613832 10.691866 10.698241 10.417963 10.637243 10.439522 10.506322 10.438789 10.676297 10.809336 11.066188 11.025087
1370246_at 11.861542 11.784855 11.758392 11.763051 11.693308 11.909837 11.908058 11.981654 11.764959 12.232268 12.021812 11.928809
1370247_a_at 6.094461 6.0123463 6.336848 6.2731953 5.984945 5.994773 6.1929097 6.6728916 6.330313 5.9997625 6.13128 6.071445
1370248_at 6.1988916 6.2299147 6.375793 6.3973947 6.403004 6.130948 6.300388 6.6838083 6.3822584 6.049445 5.978147 6.2141438
1370249_at 6.7312303 7.626751 6.9269753 7.037852 7.1555815 7.145264 7.193381 6.8504496 7.6278253 6.595483 7.2956395 8.315727
1370250_at 8.998364 9.25189 9.370651 9.129078 9.370266 9.092801 9.151582 9.073337 9.415671 9.570552 9.623136 9.565228
1370251_at 6.173908 5.984889 6.100471 6.297142 6.3820734 6.205156 6.1665344 6.2740965 6.30438 6.2834206 6.081859 6.1823273
1370252_at 8.396186 8.228272 8.101551 8.378318 8.337615 8.692105 8.504611 8.743159 8.574213 8.484556 8.144264 8.177298
1370253_at 11.744539 11.556162 11.657247 11.691792 11.670345 11.635936 11.753484 11.7314625 11.697885 12.080924 11.942328 11.974795
1370254_at 3.7680218 3.555404 3.9006748 3.657709 3.7181854 3.7696683 3.461857 3.3766332 3.61921 3.3959172 3.5334263 3.4329329
1370255_at 4.3804426 4.8170233 4.4405746 4.5136366 4.3698616 4.3976364 4.407381 4.4122014 4.433092 4.363735 4.494571 4.300954
1370256_at 8.823203 10.354557 8.46388 7.7538414 8.489245 7.730966 7.9219418 9.206912 9.108039 8.161517 8.27178 8.285751
1370257_at 4.4385138 4.3653917 4.4569063 4.450344 4.2116504 4.2340956 4.0413995 4.0862226 4.2281113 4.257061 4.2610016 4.1865864
1370258_at 4.932175 4.8380013 5.3003197 4.8680487 4.9482 4.8939424 4.999203 5.0473547 5.1597166 5.151888 5.1193433 5.137457
1370259_a_at 7.721367 7.480713 7.6794314 7.3608813 7.798259 7.533442 7.5223527 7.7121143 7.9618406 7.4177594 7.4948587 7.129146
1370260_at 6.8474417 7.0561447 6.681137 6.673609 6.548545 6.784259 6.7498493 6.8527617 6.849263 6.962439 6.867074 6.859199
1370261_at 7.9607334 8.04467 7.891725 7.965002 7.934558 7.754019 8.085821 8.116102 7.959914 8.380795 8.295324 8.157677
1370262_at 8.927631 9.017866 8.924997 8.988209 8.946344 9.04948 8.98983 9.102449 8.875128 9.159761 9.183517 8.861044
1370263_at 5.6541433 5.594341 5.8896995 5.762918 5.585428 5.528499 6.0005164 5.7180505 5.581122 5.462369 5.5164404 5.733229
1370264_at 7.843151 7.926428 8.010998 7.812228 7.788222 7.9475145 7.6671147 7.9688644 7.781666 7.3770432 7.685446 7.6032586
1370265_at 6.207093 6.390988 6.266842 5.846577 5.9272556 5.856467 6.397051 6.2142544 6.4226446 6.0390754 6.133091 6.479179
1370266_at 6.949804 6.9300356 6.9071913 6.939776 7.0535398 7.078803 6.991072 7.1975856 7.0430403 6.737165 6.8195677 7.018494
1370267_at 6.3848634 6.4183354 6.4402204 6.3703814 6.40524 6.434488 6.2734895 6.3953676 6.3830695 6.2022605 6.413818 6.1891184
1370268_at 4.265777 4.0534086 4.42325 4.1168923 4.3509636 4.232131 4.2710295 4.403319 4.085729 4.4361467 4.1034045 4.5892963
1370269_at 4.9895124 5.2054315 4.5414143 5.111433 4.678548 5.3413396 4.930995 6.0205336 5.089969 9.832026 7.8323445 7.8552303
1370270_at 3.95332 3.9681544 3.9119978 4.2120237 3.8283784 3.6905663 3.7944229 3.696655 3.841422 4.099399 4.1649365 4.2900968
1370271_a_at 7.3775554 7.096785 7.2248125 7.2916517 7.5211616 7.0779467 7.0291615 7.275073 6.9196825 7.1073723 7.180071 7.4769864
1370272_x_at 6.1430845 5.9995785 6.144414 6.258305 6.219693 6.1361237 6.173369 6.1950016 6.2299266 5.9852357 5.8809433 6.190146
1370273_at 3.5566409 3.5548441 3.4993916 3.503244 3.4196656 3.801776 3.6800177 3.4810407 3.4520679 3.5411844 3.2621922 3.6483696
1370274_at 12.78858 12.667598 12.769493 12.702368 12.801117 12.699191 12.900667 12.682317 12.684876 12.776347 12.815174 12.762369
1370275_at 12.840006 12.958893 12.849114 12.889845 12.9510355 12.884167 12.860777 12.919635 12.8817 13.050737 13.002685 12.9179535
1370276_at 11.813776 11.744802 11.711937 11.740508 11.720095 11.754506 11.76823 11.804701 11.794778 11.922936 11.91039 11.811345
1370277_at 11.844886 11.926503 11.900336 11.916685 11.927586 11.945217 12.038823 11.941323 11.980396 12.068468 11.99397 11.916609
1370278_at 11.32803 11.311397 11.275392 11.33743 11.288202 11.303533 11.355625 11.367114 11.423603 11.422504 11.382608 11.26737
1370279_at 5.587819 5.284908 5.620441 5.2711954 5.417531 5.847718 5.2995443 5.3035436 5.694614 5.1159186 5.3821926 5.6115274
1370280_at 10.587051 10.58836 10.429272 10.616633 10.397243 10.587765 10.5460825 10.674332 10.640434 10.984599 11.013562 10.823493
1370281_at 10.422541 11.070816 10.009616 10.273104 10.190189 11.060326 10.82651 11.191412 10.41501 11.651126 11.677139 11.38256
1370282_at 6.743895 6.084985 6.584067 6.187682 6.4935265 6.5106325 7.3570676 7.041477 6.758676 7.9437337 7.9612494 7.5184155
1370283_at 12.257336 12.452796 12.446709 12.308782 12.44313 12.40724 12.388555 12.270295 12.249566 12.329123 12.3597765 12.31147
1370284_at 12.016648 11.885205 11.847374 11.919173 11.9248495 11.965006 11.992825 11.9248495 11.932745 11.886329 11.839237 11.815939
1370285_at 6.7310643 6.8598013 6.824984 6.2313867 6.7862144 6.8890824 6.7402177 6.731982 6.643253 6.7094293 6.5861425 6.860116
1370286_at 8.885327 9.680925 9.685334 9.235203 9.442894 8.733822 9.180721 9.544036 9.741957 9.394041 9.119982 8.750635
1370287_a_at 9.318618 9.094035 8.956916 9.129614 8.972359 9.180444 9.450614 9.397574 9.297675 9.46767 9.756063 9.459037
1370288_a_at 8.865435 8.582378 8.355808 8.706837 8.454451 8.636007 8.901451 8.870454 8.72847 9.119553 8.980923 8.916378
1370289_x_at 3.5341718 3.585165 3.6086166 3.7000508 3.5570204 3.5600107 3.696256 3.5805051 3.4611254 3.6965122 3.6769726 3.718271
1370290_at 8.464226 8.537917 8.717637 8.82666 8.351668 8.56774 8.842835 9.131945 9.078936 8.567163 8.434933 8.517228
1370291_at 5.4759483 5.094391 5.467984 5.537959 5.291108 5.3791113 5.3930087 5.0410686 5.330219 5.206429 5.2158685 5.2285924
1370292_a_at 3.720323 3.8330107 3.7681706 3.8320248 3.9914072 3.9712706 3.8369932 3.7414365 3.9538956 3.8882 3.9642138 3.9748778
1370293_at 5.611019 5.4275856 5.6132073 5.840535 5.3242493 5.3918104 5.270757 5.302416 5.490076 5.5314655 5.2508426 5.5488806
1370294_a_at 6.948601 6.7115135 6.7076335 7.0083885 6.2453094 6.8107047 7.3709044 7.9583435 7.198458 6.2530684 5.720525 6.1566434
1370295_at 8.395204 8.273578 8.371825 8.425376 8.20476 8.374087 8.479778 8.458409 8.490403 8.216124 8.241332 8.279909
1370296_at 13.5139885 13.539194 13.501088 13.520839 13.53187 13.4792 13.413815 13.422873 13.430114 13.30941 13.203596 13.280057
1370297_at 6.3487597 6.1218634 6.289657 6.6153297 5.939511 6.108411 6.2790465 6.8059387 6.417335 5.903902 5.676564 5.8711553
1370298_at 9.834795 9.633902 9.679813 9.7464 9.634443 9.8375845 9.472782 9.839104 9.759701 9.955624 9.960122 9.911657
1370299_at 13.647744 13.770447 13.738713 13.782828 13.724829 13.828868 13.78306 13.781816 13.722089 13.718761 13.681435 13.567154
1370300_at 8.171017 8.554063 8.445709 8.391577 8.495497 8.445709 8.307682 8.37722 8.428003 8.757294 8.578903 8.658827
1370301_at 7.0510745 6.9956727 7.014181 6.7867856 6.9365506 7.0966754 6.7937818 7.4082675 6.898814 6.6008387 6.5373626 6.185269
1370302_at 8.086891 8.238865 7.9317303 8.2663 8.059573 7.998808 8.020167 8.345432 8.064222 8.088775 8.144264 8.271024
1370303_at 6.469846 6.5057306 6.672627 6.4942584 6.7699895 6.5294037 6.4690657 6.437084 6.864627 7.0168 6.647503 6.734844
1370304_at 8.798258 8.812488 8.687574 8.896526 8.748533 8.756361 8.872319 8.756524 8.847028 9.22623 9.159986 8.858148
1370305_at 9.785854 9.49327 9.453436 9.7003145 9.596014 9.5592375 9.701902 9.529235 9.666869 9.81879 9.679439 9.879618
1370306_at 9.084254 9.020776 9.002312 8.98119 8.992751 9.014691 9.029638 9.136449 9.038197 9.289751 9.07268 9.173754
1370307_at 7.2065744 7.701322 7.474444 7.6763783 7.4235945 7.1933303 7.679819 7.605943 7.376612 7.109654 7.4638567 7.3801785
1370308_at 7.763408 7.4368343 7.469361 7.716658 7.4666796 7.5722775 7.773095 7.917072 7.8352523 7.1556916 7.2597866 7.5051274
1370309_a_at 10.884762 11.04649 10.842953 11.065645 10.978304 10.991653 11.15565 10.980037 11.05521 11.3636265 11.214657 10.932157
1370310_at 12.987823 12.983897 12.896967 12.894933 12.954912 13.070534 12.9596615 12.944602 13.0483265 13.281999 13.150637 13.117389
1370311_at 8.049868 8.12952 8.248535 8.113484 8.44214 8.029274 8.173066 8.357033 8.352612 8.3564205 8.317726 8.145252
1370312_at 3.9465501 4.1581354 4.0367975 3.7131987 3.8641925 3.97946 4.103777 4.253192 4.1824417 3.879079 3.7415695 3.7794101
1370313_at 8.923185 8.802828 8.866128 8.980387 8.803182 8.8752365 9.286038 8.950619 9.2701 10.039034 9.899235 9.811396
1370314_at 7.7144904 7.95037 7.798479 7.9783516 7.9570723 8.056306 7.9225416 7.8710513 7.878962 8.360128 8.295456 8.253095
1370315_a_at 5.8772817 5.929963 5.7094646 6.028146 5.808998 5.675045 5.509837 5.6391754 5.9058647 5.704797 5.765943 5.730493
1370316_at 7.9430904 7.7726426 7.849703 7.895407 7.937932 7.848061 7.9961743 7.886404 7.991251 7.9947915 7.9887443 7.7380614
1370317_at 6.748827 6.8182487 7.1109548 6.9123383 7.0481405 7.1346536 6.635094 6.972587 6.9072375 6.7575483 6.766858 6.8820424
1370318_at 7.7066717 7.655119 7.210785 7.6656356 7.47642 7.5199547 7.3727007 7.6658726 7.520156 7.4608865 7.732551 7.672584
1370319_at 9.4936075 9.84657 9.709687 9.589081 9.84464 9.626667 9.52834 9.683773 9.633376 9.583808 9.093657 9.161858
1370320_at 10.880473 10.865702 10.710391 10.785232 10.922929 10.67268 10.703847 10.663399 11.1222 11.267756 11.162329 11.074172
1370321_at 10.28887 10.447124 10.3497305 10.503495 10.479278 10.472887 10.265911 10.494427 10.416184 10.171683 10.216214 10.178293
1370322_at 9.891935 9.761215 9.772427 9.968323 9.915617 9.890686 9.815187 10.029183 10.062408 9.842734 9.75505 9.83399
1370323_at 6.043225 6.051824 6.128662 6.1872706 5.9666796 6.155236 6.103667 6.1383915 6.131478 6.658803 6.0832477 6.053358
1370324_at 7.381661 7.1589236 7.2158017 7.3133006 7.087211 7.27314 7.17597 7.2878613 7.4488835 7.332161 7.234909 7.5982966
1370325_at 9.694916 9.710264 9.691989 9.910908 9.735413 9.763128 9.850087 9.817545 9.764779 10.000833 9.908606 9.715537
1370326_at 7.1127014 7.2852435 7.3288713 7.1817284 7.3233953 7.121644 7.2649875 7.3080964 7.4123416 7.407043 7.3959293 7.358172
1370327_at 8.117222 8.138496 7.958282 7.9892664 8.04303 7.98283 7.9344215 8.007455 8.036226 8.417772 8.3753395 8.449531
1370328_at 5.732855 5.505353 5.6058393 5.667235 5.1690497 5.6059504 5.658251 5.1774287 5.6971707 5.6134467 5.401473 5.648606
1370329_at 8.956954 9.297092 9.155694 9.288551 9.348551 9.040069 8.859806 8.987806 9.443833 8.758665 8.793857 8.569429
1370330_at 7.03982 7.256933 7.4036503 7.1858006 7.406082 7.1608844 7.077177 7.1999803 7.3440614 7.095056 7.202703 6.713461
1370331_at 8.0126505 7.836457 7.8644834 7.7195196 7.709077 7.78462 7.611298 8.027912 8.05953 7.4907365 7.3799686 7.4406767
1370332_at 5.215748 4.9151206 5.3167787 5.1616707 5.280759 4.813725 5.151201 5.15623 5.026977 5.099588 5.391914 5.214114
1370333_a_at 12.95584 12.980854 13.105914 13.071295 13.07362 12.98022 13.187697 12.94895 12.903646 12.169966 12.508111 12.275329
1370334_at 9.176962 8.76063 8.535023 8.878187 9.111399 8.560457 8.535261 9.238665 9.0737 9.799982 9.698843 9.590748
1370335_at 7.818375 7.9567094 7.7258143 7.89668 7.9025965 7.698446 7.9458776 7.9047346 7.8408 7.7372923 7.7211866 7.5319614
1370336_at 11.103792 10.307907 9.800402 10.88216 10.634194 10.157671 11.720346 10.621923 9.795429 10.92253 10.969161 10.371857
1370337_at 7.911621 7.888744 7.7357206 7.866905 7.976697 7.9733477 7.9069214 8.033444 8.008442 8.078381 8.057079 7.7363453
1370338_at 3.7324903 3.4091291 3.3459907 3.5996344 3.3491774 3.3832722 3.3998697 3.3932338 3.45551 3.4417274 3.4598465 3.4775517
1370339_at 10.448993 10.6376 10.566218 10.426397 10.579676 10.479914 10.587529 10.604138 10.593704 10.770749 10.841602 10.458541
1370340_x_at 9.645546 9.74639 9.669338 9.763538 9.801591 9.625404 9.802334 9.69079 9.736666 9.903687 10.051667 9.689173
1370341_at 3.6057215 3.609162 3.459145 3.564067 3.7338643 3.5571797 3.4473364 3.433803 3.71978 3.5938895 3.576452 3.5718553
1370342_at 3.5632617 3.5902605 3.6496594 3.5086794 3.4039824 3.524025 3.6350646 3.3555508 3.5114386 3.4830663 3.5581925 3.4704368
1370343_at 7.1409802 7.1186 7.062118 6.903187 7.1551833 7.245087 7.035959 7.0136924 7.268653 7.183344 7.2179937 7.288544
1370344_at 7.549303 7.7673383 7.217359 7.182917 7.503011 7.7815967 7.579183 7.445219 7.333449 7.104958 7.3426914 7.1257715
1370345_at 6.275631 6.1228075 6.18885 6.605784 6.033087 6.1976576 6.6689377 7.547169 6.777282 5.3320394 5.180462 4.91331
1370346_at 6.1635947 5.6938214 5.7930417 6.0015535 5.585538 6.1083364 6.248127 6.769945 6.226027 4.632672 5.027947 5.5291567
1370347_at 5.405991 5.571771 5.411724 5.710022 5.4215574 5.4893384 5.3903685 5.381941 5.455244 5.4866033 5.668767 5.3985844
1370348_at 10.691631 10.459213 10.345722 10.719027 10.437541 10.562272 10.707848 10.754198 10.730364 10.560146 10.601022 10.508833
1370349_a_at 14.100072 14.035661 14.058115 14.024624 14.040275 14.060916 14.037283 14.036419 14.056902 14.044225 14.064279 13.9989395
1370350_x_at 13.240692 13.19471 11.423289 13.055662 11.704754 11.708956 12.808957 12.985156 11.616759 10.570634 10.775606 10.629167
1370351_at 8.773861 8.900014 8.895496 8.870042 8.790958 8.917963 8.721079 8.78692 8.785627 8.777048 8.680549 8.5555935
1370352_at 11.611977 11.727138 11.715407 11.759925 11.64408 11.570716 11.490951 11.563664 11.498169 10.322172 10.910495 10.7961235
1370353_at 7.699174 7.7632837 7.570384 7.550771 7.667247 7.7814946 7.797817 7.7333026 7.6352415 7.729653 7.63624 7.6677256
1370354_at 8.063933 7.942084 7.926143 8.188005 8.19276 7.970476 8.075657 8.016452 7.8343396 7.988595 8.070494 7.760953
1370355_at 12.473401 13.27818 12.826751 12.999424 12.7631445 13.429674 12.893164 12.913835 12.663727 13.551146 13.333162 13.38392
1370356_at 7.330639 7.4770145 7.472665 7.5291452 7.665344 7.305178 7.40876 7.430291 7.4479275 7.737266 7.680699 7.394763
1370357_at 8.05702 8.180966 8.102084 8.083497 8.229893 8.08307 8.178773 8.145029 8.145533 8.011845 8.237164 8.147391
1370358_at 8.909107 8.900549 8.770015 8.892539 8.843641 8.797807 8.646519 8.914127 8.649476 8.479814 8.4731655 8.567312
1370359_at 12.512781 12.465126 12.536449 12.455994 12.57553 12.5130205 12.584852 12.566384 12.520863 12.35415 12.2782545 12.354629
1370360_at 8.437884 8.442669 8.832495 8.7322645 8.797931 8.632226 8.691395 8.826338 8.69317 8.660085 8.802026 8.439557
1370361_at 4.6493254 4.7714877 4.450369 4.866086 4.5797424 4.6938896 4.4862533 4.312235 4.381392 4.928887 4.7912745 4.890826
1370362_at 7.4046264 7.533515 7.138032 7.143867 7.0847473 7.5912848 7.1728144 7.2092295 7.292659 7.123916 6.919022 6.7702765
1370363_at 12.235698 12.212726 12.090657 12.696868 12.109055 11.946468 12.330982 12.21023 12.683124 11.725478 12.128774 11.862328
1370364_at 7.617881 7.6534696 7.5383544 7.5814714 7.7364774 7.5968027 7.5630493 7.399439 7.5553927 7.463106 7.6496234 7.625861
1370365_at 8.780012 8.868268 8.584445 8.656814 8.6789255 8.924861 8.869415 8.775372 8.755584 9.227879 9.093645 9.04417
1370366_at 10.265174 10.049532 9.96295 9.969439 10.084488 10.051675 10.113025 10.12529 10.2476425 9.923843 10.058344 9.891354
1370367_at 4.5849442 4.442668 4.5073133 4.4815373 4.764364 4.8171344 4.3346014 4.516773 4.5595045 4.468751 4.6293306 4.7434387
1370368_at 7.030991 6.633122 7.0176854 6.9820147 6.9294252 6.9210258 6.93888 6.942395 6.74871 6.7834644 6.7635884 6.674222
1370369_at 6.120415 6.0689793 6.093663 6.364533 6.03573 5.777481 6.3539753 6.073643 6.40101 6.1761365 6.0070662 6.103679
1370370_at 8.0594 7.9773946 8.138334 7.95171 7.9639654 8.032245 7.9588413 8.0342045 7.9939346 8.203025 8.306242 8.464422
1370371_a_at 8.45548 8.758909 8.763871 8.702037 8.767468 8.721601 8.587204 8.951393 8.748631 8.961742 9.021156 9.0834875
1370372_at 4.3235235 4.469152 4.4803653 4.67182 4.754781 4.9114895 4.224475 4.1501946 4.6943874 4.5239115 4.5462112 4.583905
1370373_at 6.0792584 5.9263453 5.901884 5.924254 6.0503736 5.8742547 5.860913 5.696396 5.7953367 5.9069366 6.128654 5.7223663
1370374_at 8.6727295 8.528307 8.597189 8.490743 8.517822 8.996502 8.520645 9.073496 8.407005 7.8383994 8.371972 8.318
1370375_at 11.574469 11.846542 11.768982 11.728611 11.7673435 11.621064 11.471672 11.658653 11.873803 10.635665 10.367644 10.195553
1370376_a_at 8.398668 8.350334 8.385822 8.424093 8.346735 8.554829 8.629822 8.454521 8.572035 8.6900425 9.04928 8.767845
1370377_at 13.162049 12.786462 13.043232 13.137138 12.899153 13.032851 13.026069 13.021497 12.811631 12.927379 13.0738325 12.57179
1370378_at 12.233434 12.25396 12.218515 12.303698 12.33927 12.338693 12.167555 12.292139 12.286575 12.267123 12.2109785 12.15287
1370379_at 5.8258295 5.8377047 5.8117948 5.641523 5.798341 5.927933 5.517439 5.886216 6.035897 5.6952124 6.043104 6.009574
1370380_s_at 7.0712976 7.3581743 7.5653195 7.388572 7.4087663 7.3732333 7.4080114 7.1566443 7.5369177 7.2567806 7.5223207 7.098837
1370381_at 11.016967 10.599407 10.86758 10.897356 10.729753 10.705726 11.0534725 10.940638 10.581473 10.036633 11.042708 10.373226
1370382_at 3.4051926 3.46176 3.3934805 3.2979655 3.7614043 4.20004 3.4243526 4.1096816 3.240619 3.2350433 3.237485 3.0849636
1370383_s_at 8.028252 8.432452 8.672875 8.3652315 8.151793 8.566464 8.54595 8.707331 8.543157 7.103021 7.771414 7.2223635
1370384_a_at 5.033453 4.6082177 5.093735 5.0174 5.5771084 5.1127744 8.492594 3.6976514 4.983719 10.026559 10.83139 9.657965
1370385_at 5.50051 5.812953 5.7752233 5.3320208 5.501288 5.6195116 5.580871 5.5436335 5.812849 5.961414 5.7545204 5.9854336
1370386_at 7.693238 7.509119 7.522468 7.692849 7.7692 7.626151 7.8028536 7.696858 7.7293777 7.8754764 7.883013 7.5495706
1370387_at 11.332491 11.602869 11.569425 11.291981 11.048603 11.12479 11.348759 11.315668 11.794382 11.4604645 12.267894 12.155946
1370388_at 4.323187 4.2497344 4.2403545 4.259203 4.1746874 4.366698 4.1192827 4.074563 4.136464 3.7792003 3.732388 4.0073767
1370389_at 3.702949 3.689501 3.9765887 3.7018433 3.8943648 3.710348 3.7587929 3.983017 3.8564355 3.5063465 3.7380898 3.6648312
1370390_at 4.806443 4.4577613 4.8732963 4.840426 4.5165524 4.540182 4.6748285 4.9313855 4.808861 4.7533226 4.9864464 4.8440485
1370391_at 5.2517986 4.930482 5.096089 5.1027417 5.2080584 4.9597745 5.060104 5.0350285 5.21964 5.0246906 4.945512 4.9559336
1370392_at 5.155452 4.9900985 5.0806785 5.277844 4.81514 5.069141 5.004499 5.1470785 4.9786863 5.6490207 5.39257 5.515503
1370393_at 5.3738036 5.3996825 5.3445277 5.236149 5.1102543 5.34339 4.8744884 5.425433 4.976324 5.716401 5.1929965 5.5288553
1370394_at 7.467565 6.405624 7.8136697 6.2565646 6.645915 7.2283835 6.3316684 6.336746 7.0934625 5.8518977 7.372671 5.7976413
1370395_at 6.8432817 6.8197775 6.914257 6.832593 6.9417343 6.8142815 6.5729504 6.717048 6.6417346 6.5822477 6.8011007 6.854044
1370396_x_at 14.1202135 14.076146 14.106735 14.10682 14.112442 14.083525 14.108719 14.085018 14.098127 14.037295 14.025538 14.031291
1370397_at 12.046199 11.541594 11.728908 11.971978 11.837672 12.162988 12.435351 11.770334 12.169105 13.200414 13.237518 13.107087
1370398_at 6.239501 6.1192365 6.197978 5.9940653 6.2489214 6.11914 6.1414013 6.0466595 5.754134 6.2628016 6.135823 6.3037205
1370399_at 7.4586115 7.748489 7.8243175 7.205267 7.5983815 7.869369 7.4605536 7.5092716 7.660957 7.9539084 7.667253 8.0989895
1370400_at 5.0124965 5.4489746 5.250448 5.076936 5.3416595 4.8594093 5.527417 5.2049236 5.3355594 5.2068567 5.4314713 4.7981453
1370401_at 3.9576015 3.7730963 3.821994 3.6937504 3.7529078 3.9450893 3.8193903 3.7936835 3.9207106 4.004816 3.5461533 3.6809523
1370402_at 7.7768874 7.567764 7.7559323 7.747251 7.5567493 7.5538797 7.474639 7.8149014 7.632227 7.853948 7.5488935 7.5221395
1370403_at 4.6273055 4.717064 4.7889347 5.010074 4.9627295 4.765604 4.7171016 4.8730173 4.8271885 4.7298555 4.6264477 5.083568
1370404_at 3.860392 3.9533563 3.6885505 4.0040026 3.7987926 3.8783746 3.795718 3.6897764 3.7001367 3.5802727 3.947242 3.9221973
1370405_at 3.5819254 3.5884707 3.731806 3.5144835 3.64679 3.8368046 3.6513925 3.7298892 3.5980875 3.5687115 3.5462332 3.8636181
1370406_a_at 3.5492313 3.7413595 3.7538521 3.4883711 3.6344178 3.6201274 3.6314971 3.562111 3.6675587 3.5354404 3.6124728 3.6850998
1370407_at 8.584093 8.664268 8.591033 8.68199 8.34761 8.814672 8.554938 8.655564 8.573013 8.787839 8.603021 8.75735
1370408_at 4.9173098 4.5807676 4.194414 4.1263695 4.5767417 4.4615006 4.4885488 4.666169 4.4949584 4.6464834 4.3047843 4.36354
1370409_at 4.665803 4.242754 4.438346 4.327969 4.469582 4.4994574 4.6076374 4.6978264 4.53387 4.52701 4.6110935 4.3853693
1370410_at 4.31703 4.207018 4.1329856 4.332363 3.9327989 4.0442467 4.026054 3.9960554 4.3002405 4.2375 4.0242515 3.8285036
1370411_at 5.4950852 5.5557513 5.838766 5.926753 6.0891814 5.8822503 5.674331 5.7769475 5.5887403 5.8465796 5.7009172 5.796047
1370412_at 4.049359 4.1132693 4.0079603 3.931403 4.240123 3.9972124 4.1456575 4.1895456 4.227692 3.7130952 3.8803754 4.097157
1370413_at 6.686133 6.590922 6.970158 6.908668 6.594356 6.948031 6.464618 6.757479 6.449266 7.2708526 7.3548536 6.7840137
1370414_at 9.311043 9.127473 8.640711 9.103998 8.89913 8.87319 9.277845 9.171874 9.007495 8.727711 9.032311 8.771813
1370415_at 5.8518295 5.8170915 5.67874 5.912178 5.709977 5.804735 6.0818224 5.789061 5.729687 5.73952 5.986168 5.8868856
1370416_at 4.670829 4.7376776 4.876269 4.774268 4.8420196 4.8809433 4.577499 4.77844 4.6423187 4.3378525 4.5111647 4.418392
1370417_at 4.205589 4.151516 4.2115545 4.358103 4.438546 4.071496 4.1832085 4.5254297 4.2551622 4.451352 4.2073555 4.277873
1370418_s_at 5.187567 5.4089384 5.366488 5.3880544 5.2328362 5.0147133 5.3646636 5.274122 5.312251 5.1914005 5.0271025 5.1941066
1370419_a_at 5.606348 5.4180098 5.5112257 5.536313 5.6680346 5.514368 5.5883627 5.630865 5.683758 5.4923 5.4811344 5.198799
1370420_at 12.245457 11.538864 12.22406 11.350156 12.352957 12.198841 12.169068 11.517719 11.37574 12.039843 12.701741 12.468016
1370421_a_at 6.115568 6.0323253 6.0316777 5.9838176 6.0187273 5.707653 5.96871 5.9891768 6.0712337 6.0844984 5.9825287 5.981708
1370422_at 6.6587205 6.748951 6.719061 6.6061983 6.3490057 6.074194 6.7205935 6.4562054 6.8215218 6.44292 7.143059 6.7878647
1370423_at 5.65392 5.746829 5.7884474 5.5870423 5.668897 5.592213 5.5990496 5.5690327 5.8377748 5.3015356 5.59272 5.784711
1370424_at 3.879461 3.7165792 4.169058 3.9658773 3.9585693 4.202199 3.6347067 3.7670693 4.2154655 3.9686565 3.9555185 3.9937773
1370425_at 12.486173 12.6477 12.462124 12.633227 12.541009 12.426739 12.522049 12.3492565 12.6756735 6.8177123 7.106944 9.479026
1370426_a_at 10.904326 11.135259 11.051685 11.034058 11.026237 10.985961 10.863462 10.810873 11.040068 10.9485235 10.867703 10.980776
1370427_at 4.888748 5.3178816 4.9984303 5.129874 5.33679 5.3191934 5.369747 5.4569483 5.431822 5.484566 4.775543 5.0457563
1370428_x_at 12.100907 11.91014 12.252773 11.828992 11.352938 11.156944 12.173497 11.200046 12.071448 11.531189 12.015006 11.815142
1370429_at 9.368316 9.34261 9.595591 9.226878 8.796868 8.750524 8.997944 8.708606 9.377621 8.861693 9.262703 9.1303625
1370430_at 4.8614426 4.962932 4.905125 5.479739 4.976526 4.9697566 5.030423 4.892266 4.838107 4.989114 5.0501385 4.928082
1370431_at 4.11611 3.8985186 4.123198 4.5149546 4.0845613 4.1189785 3.9700553 4.197492 3.8839982 4.126019 4.1846123 4.247902
1370432_at 3.4471302 3.4739184 3.54891 3.4177558 3.3472288 3.4380236 3.2612202 3.6586275 3.2221067 3.721492 3.17608 3.395497
1370433_at 9.508436 10.713074 9.592933 10.374277 10.339473 9.577621 8.966606 9.448279 10.364561 9.823406 10.111097 10.521859
1370434_a_at 3.628685 3.4714797 3.4724321 3.5103555 3.5330591 3.3211894 3.470585 3.6255515 3.4686482 3.3849096 3.4441514 3.4894574
1370435_a_at 7.3759756 7.459861 7.235997 7.170375 6.9065404 7.144133 7.1569843 7.290604 7.284501 7.745813 7.445269 7.603913
1370436_at 6.983943 5.674784 7.513112 6.5660005 6.2694926 6.626064 6.6447806 6.3878665 6.84826 8.1776085 9.868374 8.757246
1370437_at 6.1546335 6.376812 6.3835273 6.4704943 6.7791376 6.5138555 5.935433 6.2649145 6.272094 6.6651216 6.713969 6.49631
1370438_at 5.495129 5.4920673 5.638712 5.5612063 5.407078 5.7242074 5.622931 5.666477 5.6479864 5.56154 5.627266 5.666962
1370439_a_at 3.526436 3.2346902 3.3200521 3.3196635 3.787909 3.2372034 3.569884 3.1967576 3.224823 3.221897 3.149941 3.3291721
1370440_at 7.326911 7.655207 7.590373 7.2844725 7.3114614 7.4866285 7.44727 7.4408674 7.39756 7.4948773 7.7589855 7.5909214
1370441_at 3.7972336 3.7861593 3.4469752 3.6679492 3.6350572 3.661062 3.4079278 3.7805445 3.4323149 3.5920463 3.5832765 3.7696233
1370442_at 3.2357078 3.1279352 3.1797647 3.3733957 3.2202923 3.2447708 3.3254974 3.3501563 3.1056473 3.228422 3.1906004 3.065519
1370443_at 7.338086 7.540547 7.5886965 7.413597 7.4140096 7.098451 7.2231693 7.162173 7.4852433 7.6491566 7.76106 7.424996
1370444_at 4.8122225 4.636206 4.6028805 4.6957054 4.4989214 4.7764273 4.270772 4.631983 4.501052 4.8177795 4.394454 4.5282545
1370445_at 6.183174 5.8931704 6.0851693 5.8547487 5.961969 6.187569 6.034347 6.2519236 6.078303 6.4462576 6.716526 7.4560947
1370446_at 6.6912727 6.5899987 6.7593837 6.85433 6.847078 6.559086 6.667393 6.5129323 6.444483 6.822721 6.690536 6.82713
1370447_at 4.903266 4.5404797 4.6814594 4.7076225 4.8974667 4.65069 4.7254257 4.4033194 4.580393 4.724967 4.4762897 4.691167
1370448_at 4.2852464 4.354408 4.2399855 4.590289 4.3904023 4.560593 4.272457 4.205019 4.669541 4.582623 4.2163196 4.5351605
1370449_at 7.7971745 7.4886384 7.8709774 7.5192804 7.713908 7.688818 7.6715446 7.8606825 7.71214 7.879533 7.852639 7.558538
1370450_at 4.7327776 4.339883 4.5606933 4.404298 4.2692575 4.3460627 4.4853697 4.4400425 4.3399425 4.381052 4.4660525 4.4935427
1370451_a_at 4.9603987 4.6326632 4.589207 4.985054 4.868471 4.7662225 4.808297 4.684099 4.853842 5.1400385 4.789766 5.020917
1370452_at 4.049915 3.7765162 3.9886832 3.8590062 3.8154538 3.8179274 3.5563776 3.6313913 3.9848542 3.9939938 3.6561956 3.836686
1370453_at 5.055648 4.9629784 4.6150603 4.8818746 5.230213 4.907421 4.7319713 4.8600473 4.741214 4.6385326 4.7709723 5.0065928
1370454_at 4.4782214 4.946645 5.54352 5.3438187 5.155531 5.2782917 4.7237678 4.6263514 4.8794856 4.9711523 4.7089343 5.2374578
1370455_a_at 3.3886185 3.417631 3.2665744 3.3512905 3.1644795 3.2417333 3.3769932 3.2712922 3.3249667 3.2791216 3.3950276 3.382895
1370456_at 4.008845 3.7093766 3.8422778 3.6650355 4.019104 4.05762 3.7161303 3.994418 3.7361245 3.5113966 4.084288 4.030797
1370457_at 3.9114769 3.8595874 3.8791327 3.914441 3.8724997 3.9321868 3.8395185 3.8013287 3.9142208 3.9005318 4.0302916 3.803961
1370458_at 4.1867404 4.3884172 4.2105474 4.3829436 4.357609 4.086892 4.0290127 3.9978309 4.2344813 4.1432405 3.839584 4.0500097
1370459_at 3.922092 3.960575 3.9606156 4.3888617 4.023265 3.896768 3.9545631 3.780562 3.9573534 4.038959 3.9301746 3.803094
1370460_at 7.2470193 7.532907 7.4067044 7.635208 7.492961 7.5183544 7.402537 7.362537 7.621213 7.6167665 7.6330895 7.4727135
1370461_at 5.215748 4.983504 5.0230646 5.0993247 5.249737 4.983789 5.41737 5.953257 5.2851367 4.7302594 4.4276986 4.859194
1370462_at 4.7270603 4.922166 5.161813 5.2801456 4.430565 4.990252 5.468465 6.031437 5.6293426 4.052342 4.03384 3.9048107
1370463_x_at 6.122578 5.7130747 5.837102 5.689 7.1721582 7.5013857 7.321904 7.2288995 6.0682297 5.296297 5.640167 6.112124
1370464_at 4.8251505 4.39917 4.6632895 4.352538 4.79372 4.8640275 4.25058 4.757399 4.629874 6.7460394 6.714693 6.269496
1370465_at 4.932496 4.515402 4.9486265 4.4101844 5.2410507 5.16433 4.9106665 5.282703 4.580393 7.2333407 6.850545 6.4043555
1370466_at 3.8047533 4.20695 4.132777 3.8241043 3.8787928 4.0466204 3.8013644 4.039343 3.9774296 3.8964434 3.8099804 3.8544881
1370467_at 4.6069403 4.446351 4.3414474 4.444605 4.5436187 4.5860596 4.484794 4.3182487 4.559646 4.9162626 4.619035 4.3020353
1370468_at 3.2650607 3.2379105 3.4117832 3.5144835 3.477484 3.3339772 3.3997548 3.4863439 3.4966366 3.482911 3.4932494 3.7319338
1370469_at 5.1543083 5.51132 5.3976994 5.683325 5.5147114 5.4297357 5.6130824 5.205156 5.742839 5.379975 4.9985385 5.146554
1370470_at 3.9899037 3.7331624 3.8111753 3.8967547 3.8393378 4.0130477 4.130482 3.9298987 3.82269 3.8255515 3.8428683 3.710846
1370471_at 3.8355148 3.856854 3.7473452 3.9658773 3.7249336 3.9648259 3.8007095 3.5805051 3.508775 3.6168082 3.748002 3.6823084
1370472_a_at 4.6090965 4.7585716 4.7121215 4.4509163 4.450192 4.5379868 4.241809 4.583876 4.7557044 4.593609 4.3134847 4.7342257
1370473_a_at 6.223 6.1509466 6.366738 6.234849 6.11587 6.2003665 6.148826 5.9782286 6.096782 6.3225913 6.2732325 6.3837733
1370474_at 5.6149044 5.3689065 4.9634676 5.546212 5.4386125 5.3790655 5.4746842 5.5183325 5.500728 6.307574 5.4834905 5.4864564
1370475_at 13.199824 13.202359 13.22758 13.184125 13.224935 13.221373 13.29168 13.274589 13.273456 12.899034 13.053993 13.065098
1370476_at 7.1950607 7.149971 7.3174496 7.224669 7.331216 7.292225 7.3348365 7.200786 7.1962743 7.344728 7.497037 7.324131
1370477_at 3.5533395 3.5860233 3.6069894 3.4996848 3.4053342 3.5368109 3.393034 3.23355 3.424058 3.6595542 3.5205216 3.5112593
1370478_at 5.647162 5.6325936 5.3574214 5.6272388 5.2550955 5.528935 5.744436 5.3585835 5.608453 5.6101866 5.2299633 5.6066794
1370479_x_at 13.078151 13.244314 13.1294775 13.161689 13.024015 13.010345 12.896271 13.126176 13.411938 5.9681582 6.4447494 7.998581
1370480_at 3.7701764 3.97329 4.009489 3.6565986 4.1061935 3.878186 3.8553777 3.5903094 3.772934 4.0968666 3.8251865 3.9279382
1370481_at 5.472837 5.187215 4.978441 5.3420005 5.5566907 5.115259 5.173699 5.2399306 4.8838577 5.3098283 4.9714236 4.9756117
1370482_at 5.3991356 5.419963 5.4468718 5.3307323 5.300169 5.0628796 5.346237 5.1467876 5.181075 5.1813755 5.1675997 5.2655277
1370483_at 3.8844073 3.8919785 4.0270176 3.7289047 3.8248086 3.8648458 3.792677 3.8498068 4.0027018 3.9233377 3.6476822 3.7653117
1370484_at 5.1373286 4.9972234 5.0247707 5.119218 5.1744456 4.9796667 4.8392787 5.182827 4.9859014 5.111587 5.1319213 5.1133614
1370485_a_at 4.676564 4.4853997 5.3475075 4.8345056 4.173468 5.281232 5.248142 5.0559454 5.2309074 5.18238 5.1394324 4.564793
1370486_a_at 5.2284145 5.350487 5.3025413 5.430013 5.456534 5.2121377 4.994649 5.1198444 4.9514356 5.0287366 5.0964675 5.2837214
1370487_a_at 6.0579047 6.0712986 6.124415 6.3241158 5.952378 5.982656 5.9719677 5.8925867 6.176997 6.299356 5.7019095 5.896298
1370488_a_at 6.3061986 6.7509937 6.3362813 6.41939 6.496442 6.344769 6.1297235 6.5185423 5.842385 6.41915 6.0429296 6.2504234
1370489_a_at 4.0239387 4.3322554 4.097783 4.224277 3.9318619 4.1013412 4.0850496 3.9654517 4.3330755 3.849719 4.360392 4.3438025
1370490_at 4.1239934 3.9112277 3.895981 3.960534 4.0290537 4.2624764 3.9675174 4.063756 4.2325354 4.142302 4.325586 4.3436384
1370491_a_at 5.8309917 5.349105 5.514885 5.8785644 5.575403 5.6128654 6.593335 5.975528 5.902397 9.921514 8.603601 10.687792
1370492_a_at 4.393501 4.3903856 4.4534793 4.367465 4.5442743 4.572427 4.477652 4.849688 4.1619353 4.5901785 4.6863165 4.8295593
1370493_a_at 3.4691787 3.9637413 3.5113332 3.8977876 3.356483 3.4435189 3.5121188 3.4597378 3.513238 3.5393088 4.137207 3.5953496
1370494_at 4.1583767 4.446066 4.180399 4.4007215 4.3952723 4.134001 4.1852517 4.127241 4.338557 4.221361 4.250651 4.267663
1370495_s_at 13.363579 13.288237 13.261556 13.290568 13.4663925 13.351409 13.358124 13.157222 13.289305 12.767943 11.054961 12.69119
1370496_at 12.764554 12.693577 12.660989 12.733416 12.744845 12.769008 12.651091 12.674174 12.729939 12.699602 12.785431 12.542678
1370497_at 4.0427246 3.9182627 4.0569324 3.9333909 3.9903195 4.076784 3.9519098 4.003893 4.2273674 3.9576454 3.9942358 4.1315417
1370498_at 3.490768 3.2345037 3.4533954 3.3341022 3.532704 3.372718 3.2980607 3.6828175 3.3419092 4.2288637 3.5042534 3.4531786
1370499_at 4.1992006 4.290395 4.171339 4.035437 4.076704 4.176084 4.2474446 3.862784 4.202112 3.7921414 4.266844 4.218579
1370500_a_at 3.9101233 3.7875447 3.8734422 3.6742198 3.7600613 3.9163811 3.6674044 3.638779 3.8012888 3.6449082 3.746381 4.109799
1370501_at 9.569611 9.586062 9.539035 9.663784 9.606124 9.576573 9.610302 9.585213 9.622829 9.568504 9.576082 9.499924
1370502_at 3.9921613 3.9335885 4.068577 4.1519284 4.0439825 4.118677 3.901984 4.107791 3.781643 3.8119895 4.187428 4.084573
1370503_s_at 4.1704726 4.441906 4.3064423 4.387828 4.057557 4.291952 4.4288225 4.3523145 4.3095837 4.606503 4.851834 4.7402277
1370504_a_at 6.102302 5.7857566 6.0989566 5.91139 6.0197587 5.789313 6.137044 5.756985 5.8867755 5.738763 5.6791053 5.80835
1370505_at 6.371717 6.3260555 6.3754168 6.3097763 6.0724163 6.632091 6.0817885 6.401756 6.5195546 6.5334387 6.358082 6.6829605
1370506_at 6.7498393 6.596517 6.586925 6.7137423 6.6712055 6.736517 6.724195 6.8195267 6.8927407 6.6449413 6.7790303 6.7264395
1370507_at 5.6684213 5.453542 6.0210457 5.6211915 5.5215325 5.849855 5.4155264 5.55023 5.733853 5.8960137 5.49529 5.412906
1370508_a_at 5.1856265 4.790551 4.9240537 4.9461784 4.921505 4.9635854 4.9157276 4.7590895 4.795031 4.659903 4.7203426 4.853342
1370509_at 6.949467 7.4030466 7.238204 6.6179805 6.958103 7.2017026 6.973679 6.7486954 7.13172 7.7349887 7.679878 8.098735
1370510_a_at 7.685303 7.9242907 7.8055716 7.904287 8.003172 7.8512197 7.8931236 7.837628 8.16484 6.0414834 7.815595 7.1733346
1370511_at 13.994397 13.891153 13.848292 13.920418 13.882981 13.868464 13.895325 13.864046 13.89766 13.812648 13.811194 14.139782
1370512_at 7.9552083 7.968082 7.760695 7.931755 7.9246736 7.838573 7.954611 7.8946233 7.9562945 8.069498 8.013041 7.937674
1370513_at 3.4958737 3.5248954 3.5706122 3.716715 3.7249336 3.6329842 3.610751 3.601148 3.4116504 3.5582838 3.4788475 3.6382647
1370514_a_at 3.7979593 3.516189 3.5322943 3.7763538 3.6282663 3.5881598 3.8655941 3.5222273 3.6839733 3.516304 3.6455605 3.4572146
1370515_x_at 4.091104 4.0709553 4.169475 4.2859592 4.1614194 3.930614 4.0857487 4.219297 4.0933285 4.2267885 4.003566 4.222983
1370516_at 6.0818615 6.5239487 6.077269 6.300199 6.2268972 6.2127895 6.2610145 6.196162 6.2538004 6.195058 6.869847 6.209645
1370517_at 3.6632779 3.6680481 3.6498206 3.878015 3.5382638 3.4051135 3.5910335 3.6302087 3.4862578 3.56111 3.504324 3.461866
1370518_a_at 3.859195 4.178589 3.8089116 3.806289 3.9590669 3.8358955 4.099657 3.8889985 3.8440416 3.6538966 3.8160064 3.8028924
1370519_at 4.444991 4.397257 4.4579573 4.1266174 4.350827 4.488348 4.63161 4.2107573 4.421448 4.4295435 4.3751025 4.225149
1370520_at 4.2640452 4.1945066 4.299279 4.154102 4.6289263 4.897236 4.1487827 4.5397134 4.2660136 4.3355646 4.6426563 4.354186
1370521_at 6.6338153 6.518229 6.5497193 6.560661 6.607553 6.44974 6.5714927 6.5407767 6.662722 6.524311 7.058169 6.7472286
1370522_at 9.206586 9.564364 9.340348 9.216143 9.273018 9.51507 9.164763 9.257948 9.317853 9.450081 9.069118 9.070093
1370523_a_at 7.961706 8.061861 7.9316306 7.9451246 7.8319488 7.8792677 7.9516263 7.9625106 7.9607854 7.94251 8.0332985 7.778474
1370524_at 9.190431 9.287472 9.294296 9.257757 9.266603 9.193615 9.257459 9.323201 9.328319 9.382333 9.306268 9.007307
1370525_at 8.164545 8.302908 8.202024 8.322094 8.264488 8.2754135 8.250822 8.413218 8.451319 8.394775 8.337744 8.280565
1370526_at 6.4691014 5.9735518 6.0213146 8.120834 5.9893107 6.259452 6.2703342 6.640252 6.368761 6.3272815 6.7838383 6.529891
1370527_a_at 8.823682 8.940703 9.346366 8.76557 9.189097 8.935071 8.905116 8.975986 9.097455 8.948989 8.956329 9.022172
1370528_at 6.4255657 6.2984285 6.423271 6.228406 6.227136 6.4263678 6.2887807 6.2869105 6.2648335 6.2474174 6.2904177 6.489818
1370529_a_at 7.3735304 7.316922 7.807031 7.741047 7.860899 7.8232837 7.584027 7.9900827 7.81924 6.994227 6.8350997 7.2497826
1370530_a_at 7.849281 8.044205 8.333158 8.250617 8.306655 8.233791 7.9037356 8.42887 8.370093 7.1458335 7.27213 7.324956
1370531_a_at 5.220977 5.715369 5.6617146 5.5390997 5.553031 5.638483 5.43318 5.561277 5.567132 4.7104616 4.9342957 4.9636016
1370532_at 5.610226 5.636915 5.5781207 5.6979985 5.6863103 5.7032037 5.4922767 5.615351 5.6440396 5.7457657 5.772071 5.7345805
1370533_at 4.3257227 4.181295 4.465211 4.331189 4.340928 4.7113657 4.1454124 4.21972 4.3565807 4.011302 4.2090673 4.2780943
1370534_at 7.9327264 7.9574857 7.628425 7.946975 7.9169908 7.9887166 7.889046 7.9571576 8.013058 7.691589 7.643885 7.669605
1370535_at 4.0100203 4.1035156 3.9337206 3.728454 3.9355845 3.9370437 3.6618807 3.9059277 4.137473 4.163131 4.0308323 3.8780856
1370536_at 5.088253 5.4592285 5.1138687 5.3583994 5.0821657 4.914076 5.6730585 5.0582256 5.3154745 5.3280277 5.2140207 4.828475
1370537_at 7.1725345 7.177619 7.0526214 6.975012 6.936493 7.283346 6.949883 7.051789 7.060978 7.247457 7.172682 7.0976763
1370538_at 7.582131 7.400604 7.1444883 7.710427 7.2724156 7.740841 8.117346 7.989553 7.444242 8.012051 7.5421834 8.267134
1370539_at 6.3844113 6.3253465 6.6423936 6.350084 6.470123 6.339188 6.655869 6.5528264 6.737819 6.297911 6.461156 6.3585114
1370540_at 4.1475654 4.3374104 4.3134203 4.1107273 4.1163425 4.122489 3.8291895 3.9414213 4.031122 6.5062466 4.662133 5.631219
1370541_at 6.661314 7.4367123 6.9228635 6.363672 6.6955867 6.4031606 6.0043235 6.2111382 6.447601 8.728239 7.2234893 7.6849856
1370542_a_at 6.6231294 6.646264 6.449533 6.6639843 6.9196787 6.6466436 6.7399964 6.647756 6.4271345 6.6445327 6.529388 6.6880817
1370543_at 7.1550226 7.5302925 7.331988 7.3630548 6.9805818 7.093203 7.2429633 7.0327306 7.39756 7.5556455 7.3264456 7.425053
1370544_at 5.6114073 5.651678 5.57555 5.4130583 5.668589 5.557493 5.7410326 5.92861 5.6638527 5.677792 5.7416778 5.985499
1370545_at 5.1252236 4.6479416 4.8647137 4.80341 5.0750957 4.8889165 4.716549 4.8087893 4.778862 4.9002457 4.4916763 4.5199046
1370546_at 3.9461436 3.7054944 4.0685463 3.7737434 3.8654675 3.741262 3.7656665 3.6154835 3.6637406 3.893869 3.8224318 3.5937755
1370547_at 14.010568 13.922517 13.89079 13.99573 13.964536 13.893578 13.91865 14.004565 13.940651 13.811377 13.802619 13.9182825
1370548_at 7.582131 7.4532385 7.5934253 7.2104235 8.025707 7.3272114 7.3899612 7.106515 7.6917195 7.768207 7.659464 7.6289935
1370549_at 5.866701 5.900952 5.8511057 5.994989 5.7200904 5.8182936 5.877048 6.031179 6.019943 6.454275 6.365603 5.998421
1370550_at 5.5720596 5.482512 5.715472 5.4307537 5.601282 5.210315 5.39773 5.511581 5.5977592 5.2511272 5.34022 5.0626645
1370551_a_at 6.752344 6.7560315 6.8026886 6.793917 6.769716 6.760996 6.721622 6.82868 6.5896473 6.77622 6.6244917 6.7123127
1370552_at 5.384124 5.259549 5.1396265 5.0189753 5.304714 5.159542 5.144841 5.2897415 5.294212 5.1635065 5.3120384 5.301399
1370553_at 7.6651444 7.1004853 7.4049454 7.600595 7.538015 7.5534434 7.6750712 7.258372 7.3980083 7.218816 7.3762093 7.1041484
1370554_at 9.008708 8.983915 8.93077 9.017137 8.909945 9.125417 9.308468 8.95578 9.073401 9.301585 9.281584 9.238737
1370555_at 3.9116113 3.8595874 3.9486134 4.015853 4.0948253 4.0139055 3.8284934 3.8872797 3.919835 3.7682455 4.031584 3.8157966
1370556_at 4.6296315 4.205877 4.775978 4.6608763 4.7751856 4.774125 4.3887177 4.539806 4.6968827 4.640397 4.625408 4.7116685
1370557_a_at 3.805162 3.7891002 3.913632 3.7774286 3.665305 3.65465 3.9194543 3.655448 3.9044323 3.9136622 3.8973308 4.0835314
1370558_a_at 3.0949075 3.2128046 3.3137906 3.2150028 3.3690844 3.3991714 3.1265516 3.2644513 3.2802155 3.1793237 3.3275902 3.3847806
1370559_at 3.7163553 3.5194306 3.6317139 3.6607974 3.820203 3.9060764 3.7656376 3.869621 3.6702404 3.7266135 3.5713744 3.610601
1370560_at 4.158274 4.1330996 4.1666346 4.141825 4.122482 4.23532 4.300607 4.3388867 4.092852 4.193067 4.266713 4.411027
1370561_at 4.005431 3.9013686 4.1080637 3.895144 4.1019287 4.047305 3.7301426 3.7255027 4.085274 3.7903748 4.045407 4.124485
1370562_at 4.3559065 4.2067494 4.125883 4.277962 4.789672 4.2841973 4.2965784 4.3388867 4.3532896 4.3375673 4.3042974 4.190549
1370563_at 11.595657 11.502164 11.712053 11.436822 11.588514 11.4016285 11.6880455 11.469095 11.641039 11.946663 12.155458 11.808755
1370564_at 4.430203 4.1566095 4.3507524 4.030282 4.4268413 4.1451936 4.1460667 4.1610312 4.21553 4.0817204 4.1816154 4.130969
1370565_at 4.1571565 3.813185 4.444224 4.3531995 4.1628346 4.08609 4.1633773 4.3276954 4.085274 3.9483323 4.0449944 4.104748
1370566_at 10.57197 11.022919 10.470281 10.62031 10.3733425 10.353822 10.332426 11.088946 10.967785 7.4520445 6.4365664 8.337569
1370567_at 7.098127 6.7327447 6.839202 6.7225533 6.7992063 6.85744 7.029015 6.9036083 6.8537474 6.5848007 6.814161 6.683885
1370568_at 5.783815 5.7412453 5.570689 5.6384096 5.6501093 5.570754 5.8385935 5.895462 5.2487545 5.4281383 5.357183 5.5671782
1370569_at 4.7821913 4.687626 4.91109 4.8256445 4.9996805 4.9939065 4.9007564 4.7117233 4.9757853 5.045068 4.709342 5.143581
1370570_at 7.271921 7.3853407 7.1677985 7.4019423 7.3352923 7.126565 7.5511427 7.6254644 7.4617233 7.2853146 7.1596556 7.2076097
1370571_at 4.9263744 4.7885036 4.945276 4.910816 4.80179 4.6678967 4.9327636 4.9772863 4.72777 6.073118 6.1410108 5.860164
1370572_at 3.7360713 3.8505857 3.8236167 3.7819197 4.000291 3.8367598 4.1537514 3.8813093 3.6050732 3.651094 4.067829 3.7325003
1370573_at 9.673501 9.818616 9.891201 9.814395 9.774541 9.823485 9.569628 9.619527 9.578016 9.332863 9.2465515 9.29978
1370574_a_at 6.8273826 6.6583753 6.553047 6.495345 6.4645395 6.501075 6.3900995 6.584487 6.540775 6.5356207 6.730957 6.6625733
1370575_a_at 8.443955 8.753382 8.576208 8.750808 8.364775 8.600196 8.710802 8.629194 8.612167 8.905746 8.887465 8.750245
1370576_at 5.4556 5.7974415 5.4627414 5.6384096 5.6529303 5.451767 5.7921395 5.5008993 5.5462303 5.428549 5.377955 5.247343
1370577_at 6.5252523 6.406835 6.262027 6.359537 6.3020577 6.5817437 6.30014 6.37492 6.3362565 6.6042485 6.9347477 6.73325
1370578_at 6.97537 6.9130316 7.3267508 7.040886 7.02406 7.1164846 6.746759 7.0209804 6.9132714 7.2889476 7.325757 7.301588
1370579_at 8.96158 9.033737 9.005747 8.926926 8.874575 8.827074 9.009188 8.822182 8.960663 8.817757 8.842914 9.092155
1370580_a_at 13.487303 13.294074 13.313711 13.2496395 13.42168 13.566908 13.461737 13.440389 13.544998 13.571785 13.700042 13.612717
1370581_at 3.828177 3.6940565 3.7642093 3.9353025 3.8299813 4.02302 3.6413581 3.8086972 3.7803316 3.9829214 3.6592824 3.738551
1370582_a_at 3.2078168 3.3704011 3.454179 3.3614676 3.3762052 3.422187 3.4155424 3.2780309 3.31026 3.2008502 3.2024972 3.109514
1370583_s_at 5.7928133 5.3322315 5.878782 5.6736445 5.9426174 6.2234077 5.9839425 6.6102824 5.7395864 7.6682377 7.2933383 7.301706
1370584_a_at 5.696116 5.9961247 5.9909377 5.9282875 5.4463263 5.285898 6.3155704 5.5908027 5.6241364 5.775858 5.2215614 5.230395
1370585_a_at 6.447223 6.1246443 6.4922237 6.36961 6.065775 6.059201 6.420481 6.227147 6.389298 5.9241996 6.407762 6.087957
1370586_a_at 5.7313085 5.853574 5.854954 5.8753986 5.9017353 5.7644997 5.900509 5.6751785 5.8275404 5.7967777 5.751205 5.613142
1370587_at 4.7754393 4.8525696 4.664975 5.0376873 4.787018 4.7325363 4.5201416 4.6821947 4.948325 4.635634 4.7378206 4.890826
1370588_a_at 3.992171 3.936372 3.9124973 4.1632123 3.9975512 3.9501872 3.7656665 4.2037673 3.7671857 3.9303746 3.983799 4.40543
1370589_at 5.110743 4.8877573 4.715977 4.791271 5.0918727 5.139495 4.8187723 5.147071 5.095176 4.948348 4.943564 4.8062515
1370590_at 7.128786 7.1924286 7.263924 7.2147017 7.138627 7.0682964 7.132265 7.0135345 7.03219 7.048685 6.771297 7.1930065
1370591_at 7.5528016 7.594816 7.6375337 7.44341 7.600735 7.532953 7.599554 7.6819615 7.431133 7.563059 7.87324 7.649983
1370592_at 6.15403 5.425274 5.7855234 6.009212 6.1942267 6.769548 6.1092634 6.353153 5.861944 8.059463 8.080475 6.9026012
1370593_at 13.439739 13.408127 12.997671 13.590771 13.603627 13.330091 13.27918 13.606955 13.504123 13.3355255 10.304995 13.04853
1370594_at 4.466365 4.521513 4.5333276 4.4763527 4.3824997 4.589778 4.435066 4.1183767 4.6758204 4.502585 4.387988 4.467414
1370595_a_at 3.6571546 3.8025692 3.6750653 3.6599295 3.5830793 3.4887235 3.6505554 3.9062443 3.7363605 3.929901 3.5679367 3.731466
1370596_a_at 4.0380116 4.155219 4.3870707 4.1592712 3.94376 4.1430163 4.170804 4.1088204 3.9455743 4.0712214 4.120721 4.038128
1370597_at 6.3215065 6.352648 5.3153567 5.95615 6.4814887 6.2514677 6.281913 6.364704 6.294543 6.3549414 6.5535846 6.3412886
1370598_a_at 4.597665 4.3545465 4.439112 4.472868 4.365869 4.683449 4.2264056 4.2475634 4.4396977 4.3507376 4.2072363 4.583338
1370599_a_at 7.56479 7.823898 7.3005857 7.419506 7.4390574 7.738345 7.3800907 7.6635814 6.9814243 7.2700524 7.2339406 7.104983
1370600_at 5.7197695 5.5240393 5.6377172 5.889506 5.4923496 5.446967 5.63925 5.6599293 5.482601 5.185127 5.6054554 5.6579547
1370601_a_at 4.65457 4.5231924 4.477418 4.37739 4.566224 4.4415135 4.166939 4.0958447 4.435466 4.181846 4.3444147 4.3500056
1370602_at 4.33737 4.217802 4.405878 4.4419594 4.5139093 4.4242563 4.550086 4.5971794 4.261444 4.6196513 4.510092 4.374338
1370603_a_at 5.5905066 5.6663437 6.120168 5.7651153 5.3511705 5.812711 6.095099 5.9597178 5.941314 5.420032 6.189479 5.8228846
1370604_at 4.0696325 3.649431 3.9803383 3.4799945 4.120347 3.9731517 3.7519426 3.8043766 3.7484038 4.032778 3.8557837 4.575757
1370605_s_at 6.3576436 6.174689 5.867637 5.975876 6.055569 6.773092 5.9849916 5.9089274 6.0619817 6.4830055 6.4030123 7.825046
1370606_at 6.4336357 6.1040764 5.9514213 6.383491 5.728422 5.9744425 6.018025 6.488796 5.6502004 6.013673 6.3150215 6.256316
1370607_a_at 4.490856 4.8568897 4.247789 4.3296146 4.3323784 4.1888943 4.349425 4.8000255 4.53567 4.6272125 4.9673924 4.527595
1370608_at 3.6386702 3.62133 3.6487496 3.6839983 3.641521 3.4576304 3.914393 3.703635 3.5199685 3.8045263 3.5898712 3.793306
1370609_a_at 10.046666 9.842432 9.776369 9.970535 9.965245 9.80591 9.937992 10.100717 10.156672 10.271583 10.131204 9.837497
1370610_at 4.7653737 4.5337887 4.7160015 4.3675227 4.5205827 4.595501 4.5146546 4.3799024 4.664613 4.478998 4.1788015 4.533692
1370611_at 6.299537 6.0479345 5.95777 6.2285986 5.995643 5.885464 6.026952 5.862277 6.1289425 5.7740903 5.7560835 6.032055
1370612_at 5.4728174 5.3355227 5.722904 5.6432347 5.5103855 5.586667 6.0761514 5.4067945 5.6992188 5.5788264 5.6074715 5.979237
1370613_s_at 12.695712 12.809748 12.622049 12.673935 12.687516 12.732496 12.707935 12.91985 12.969071 13.812509 13.689577 13.615563
1370614_s_at 5.553148 5.3662972 5.531626 5.5576334 5.324439 5.4752054 5.7175198 5.296762 5.375032 5.508841 5.4932485 5.452645
1370615_at 5.129717 4.955249 4.969567 5.048146 5.194428 4.742875 4.8396444 5.0857735 4.885866 4.894672 4.6827383 4.7871194
1370616_at 4.9451833 4.5634713 5.005391 4.749402 4.912773 4.6047087 4.7971253 4.9807577 4.68898 4.5677156 4.5344324 4.4763613
1370617_at 4.5986805 4.7202883 4.7177486 4.6727676 4.7547503 4.6083765 4.6404486 4.7203465 4.6976047 4.410223 4.5018873 4.8226814
1370618_at 8.220903 8.278592 8.470898 8.28209 8.210405 8.424976 8.110888 8.323694 8.199148 8.474226 8.403867 8.593128
1370619_at 4.91886 4.855453 4.974412 4.8260427 4.751928 4.837863 4.6892653 4.933503 5.0296874 4.7148876 4.673394 4.6555786
1370620_at 4.638626 4.4083977 4.7163105 4.5494065 4.6853786 4.703623 4.550379 4.738763 4.4499044 4.888172 4.9676185 4.5968585
1370621_at 4.9657626 4.927344 5.1064334 4.7600837 5.1285777 5.0365334 4.993508 4.6782 4.959502 4.8916245 4.8033543 4.8828783
1370622_at 4.256857 4.322165 4.4680886 3.9658773 4.215719 4.249457 4.6158757 4.573203 4.219269 4.254737 4.0572753 4.0135922
1370623_at 6.460895 6.872323 6.97732 6.629615 6.4692397 6.738534 6.927241 6.8135266 6.783142 6.6161003 7.1157656 6.9092026
1370624_at 4.4228983 4.2821198 4.502981 4.4681582 4.210777 4.483552 4.3377542 3.9170542 4.4483047 4.3307376 4.1340456 4.324784
1370625_at 3.9259098 3.8818834 3.8846195 3.7910857 3.6969647 3.653794 3.7979198 3.5862205 3.863277 3.8132591 3.5712838 3.665475
1370626_at 3.4350333 3.3886516 3.1915202 3.325488 3.4703627 3.3031142 3.3898878 3.6124742 3.33201 3.3492737 3.2577872 3.3634214
1370627_at 4.7602024 4.6686983 4.7574058 4.4108906 4.5850506 4.407474 4.5170097 4.680749 4.6015167 4.279242 4.6972094 5.1117125
1370628_at 4.671461 5.3793106 4.9185905 4.742076 4.9138203 4.497243 5.1463447 4.7064524 4.920977 4.7442765 4.82428 4.732014
1370629_at 3.6135585 3.7704334 3.6372466 3.5606637 3.582284 3.4799304 3.5274093 3.6531997 3.7675848 3.4068935 3.574019 3.671047
1370630_a_at 6.6446967 7.001442 6.6582203 6.6884413 6.7044263 6.5633864 6.867402 6.7496 6.7066913 7.3561907 7.0451655 7.0428286
1370631_at 4.1009088 3.7119632 4.0124125 3.8818471 3.9706776 4.0924397 4.049911 4.162432 4.2225285 3.8264837 3.8253047 4.108842
1370632_at 4.0822887 4.099263 4.055795 4.162711 3.8455853 4.1449156 4.0155945 3.9948277 3.7213125 3.8391886 4.146225 4.0469
1370633_at 5.061472 5.015771 5.1532035 4.976289 4.924971 4.9248257 4.975583 4.9960976 4.9168777 4.924383 4.8055534 4.9341063
1370634_x_at 6.570717 6.367348 6.5155835 6.3653398 6.6997876 6.4376445 6.679109 6.5152874 6.6397753 6.3323016 6.612066 6.539221
1370635_at 4.785548 4.5622234 4.8040123 4.8688326 4.514984 4.8203473 4.5066214 4.582745 4.612605 4.73351 4.4577427 4.8415527
1370636_at 4.3897724 4.2574263 4.4270005 4.3195896 4.1653767 4.4401426 4.209449 4.1309357 4.4689064 4.352874 4.221902 4.37462
1370637_at 4.2495184 4.3301196 3.9363303 3.9610927 4.4047523 4.18757 4.0918922 3.8082452 4.0160527 4.453371 3.7725532 3.814389
1370638_at 4.786275 4.769424 4.8859544 4.841569 4.980677 4.8355427 4.873023 5.1248603 4.8068223 4.7269087 4.83754 4.861085
1370639_at 7.498019 7.56286 7.4900565 7.340594 7.4312663 7.438275 7.4239855 7.3090568 7.287127 7.324322 7.254183 7.3893313
1370640_a_at 5.3517256 5.1959906 5.0870237 5.0294123 5.000391 5.1882706 4.7591467 5.178055 5.0962744 4.9656477 4.8380795 5.1004086
1370641_s_at 6.572083 6.610197 6.6860986 6.8954554 6.334675 6.6051793 6.954675 6.5443387 6.468403 6.8135066 6.72201 6.6602297
1370642_s_at 6.976675 7.1466136 6.992993 7.0733986 7.098187 6.8630943 6.956536 7.270993 7.0147295 6.032333 6.2153654 6.346925
1370643_a_at 5.3040724 5.0867405 5.170371 4.9318037 4.8803816 5.05724 4.926987 5.2261915 4.9838796 4.989039 4.9749017 4.9432883
1370644_at 3.7445982 3.567898 3.9803383 3.8725877 3.3622942 3.6397583 3.590843 3.5642314 3.6860387 3.458483 3.7911494 3.7224205
1370645_at 4.2552414 4.2847266 4.25422 4.336724 4.1348615 4.0214124 4.189014 4.0802126 4.1465006 4.016099 4.222095 4.371669
1370646_at 6.7351665 6.588553 6.4043913 6.505512 6.379253 6.401648 6.485627 6.5237875 6.232424 6.375 6.485717 6.4229145
[truncated: 3,480,537 more chars]
