# Supplementary material for: Transcriptomic point of departure determination: a comparison of distribution-based and gene set-based approaches
Source: Front Genet. 2024 May 9;15:1374791. doi: 10.3389/fgene.2024.1374791 (PMC11112360; doi:10.3389/fgene.2024.1374791)
Supplement: Supplementary file 6 [file DataSheet1.zip › Data Sheet 1/amitriptyline_29day_Rat_Liver_rma.txt]

ProbesetID V2 V3 V4 V5 V6 V7 V8 V9 V10 V11 V12 V13
Dose 0 0 0 15 15 15 50 50 50 150 150 150
1367452_at 10.523485 10.361315 10.272201 10.2833185 10.34925 10.250787 10.334756 10.296368 10.3555 10.247386 10.188171 10.269669
1367453_at 10.339489 10.208179 10.182405 10.164362 10.209512 10.315954 10.341081 10.153357 10.362554 10.311717 10.304046 10.307791
1367454_at 10.105856 10.0694 10.164552 9.977811 10.039743 10.064281 10.096617 10.059872 10.074208 10.121923 10.136207 10.079241
1367455_at 11.629302 11.653805 11.631108 11.5508 11.566007 11.558058 11.503095 11.505279 11.438372 11.438049 11.651323 11.540701
1367456_at 11.714904 11.826891 11.755311 11.806156 11.896954 11.709 11.840365 11.903687 11.755447 11.79161 11.858226 11.694312
1367457_at 9.268176 9.4501915 9.255532 9.207669 9.425262 9.265512 9.230169 9.288055 9.301744 9.436244 9.401201 9.188321
1367458_at 8.452949 8.449383 8.384394 8.371237 8.236759 8.478173 8.419672 8.322147 8.402258 8.56369 8.4860935 8.238592
1367459_at 12.267607 12.238729 12.112599 12.172341 12.191554 12.174371 12.288243 12.229703 12.285869 12.195612 12.252614 12.200324
1367460_at 11.594781 11.666183 11.657441 11.750884 11.72354 11.691442 11.538732 11.706841 11.775792 11.639025 11.759735 11.680366
1367461_at 10.4559965 10.43994 10.39275 10.54617 10.425079 10.400372 10.202308 10.513778 10.359307 10.177577 10.434444 10.361635
1367462_at 10.5492 10.662088 10.745694 10.514239 10.585591 10.349686 10.511761 10.496313 10.58057 10.641685 10.801927 10.819666
1367463_at 11.416622 10.987775 11.371645 11.193217 11.282383 11.462207 11.215402 11.329463 10.839527 11.158938 11.195924 11.007131
1367464_at 9.679385 9.688328 9.818024 9.771608 9.874916 9.721284 9.713889 9.841906 9.887884 9.93166 9.889296 9.661156
1367465_at 10.216649 10.485097 10.366199 10.286913 10.180676 10.08742 10.415128 10.36859 10.332312 10.396221 10.450859 10.509554
1367466_at 10.20821 10.157059 10.175937 10.1903 10.240561 10.287258 10.082459 10.228546 10.159148 10.091157 10.047063 10.133647
1367467_at 11.77414 11.749234 11.733459 11.596359 11.647443 11.674723 11.730883 11.581969 11.666114 11.783924 11.733254 11.900561
1367468_at 9.837921 10.042848 9.700959 10.088678 9.810844 9.917481 9.876551 9.917576 9.636015 9.922404 9.804081 9.742479
1367469_at 11.9157095 11.737185 11.849713 11.9127865 11.934653 11.992901 11.768233 12.07991 11.823085 11.712562 11.736365 11.6902275
1367470_at 10.5921135 10.514773 10.432713 10.6262455 10.4647875 10.605879 10.480442 10.464557 10.564596 10.442394 10.657846 10.543617
1367471_at 9.149779 9.122253 8.985779 9.033505 9.064496 9.102108 8.919227 9.145483 9.154443 9.262317 9.281758 9.298001
1367472_at 10.499706 10.372354 10.381874 10.257861 10.395541 10.438546 10.341805 10.444906 10.406354 10.240743 10.371317 10.223951
1367473_at 10.001401 9.933234 9.918846 10.058454 10.202247 9.893146 10.069687 9.963571 9.9735775 9.948475 9.928355 9.99455
1367474_at 10.082613 9.81076 10.080383 9.709481 9.761964 9.701205 9.848567 9.911743 9.656504 9.739918 9.784818 9.725685
1367475_at 10.692852 10.658352 10.79911 10.677723 10.748427 10.680033 10.681802 10.734494 10.821818 10.787671 10.933761 10.6675625
1367476_at 11.034463 11.035564 11.126386 11.228636 11.070929 11.262644 11.057341 11.143545 11.232841 11.233804 11.354039 11.36744
1367477_at 10.105524 10.0383215 10.167093 9.999272 10.059691 10.118728 10.14507 10.184406 10.348417 10.395411 10.07009 10.075542
1367478_at 8.0396595 8.0698185 7.982997 8.113544 8.087006 8.151829 7.8682246 7.9948087 8.123749 8.255064 8.410418 8.13084
1367479_at 11.381111 11.346306 11.222944 11.252081 11.261408 11.267601 11.260367 11.248859 11.34624 11.34725 11.298216 11.305694
1367480_at 9.718887 9.631435 9.525725 9.68409 9.674586 9.676932 9.599254 9.750446 9.605136 9.737797 9.613943 9.636665
1367481_at 9.533003 9.519636 9.4067745 9.622113 9.496408 9.396057 9.419884 9.564558 9.592704 9.633969 9.417824 9.32359
1367482_at 9.752795 9.957017 9.854946 9.781273 9.785434 9.903632 9.930015 9.893494 9.859264 10.019983 9.767166 9.737589
1367483_at 8.680746 8.873018 8.7858925 8.775141 8.832137 8.759186 8.581519 8.772089 8.975067 8.897436 8.752315 8.918116
1367484_at 9.364223 9.284013 9.346145 9.441548 9.515228 9.20062 9.202906 9.531889 9.264731 9.443533 9.431609 9.220075
1367485_at 10.250164 10.024727 10.0299015 10.154382 10.291539 10.075792 10.002206 10.2023325 10.073754 10.096607 10.107825 9.990229
1367486_at 10.015873 9.85832 9.789844 9.846964 9.816302 9.92111 9.986135 9.726034 9.975468 10.0201 9.885252 9.829636
1367487_at 7.4439125 7.453296 7.6714907 7.756766 7.451287 7.4210057 7.6124263 7.5334 7.4635944 7.5279875 7.690063 7.5717483
1367488_at 7.7652164 7.937915 8.097128 8.381595 7.9513907 8.152288 8.243759 8.103708 8.006714 7.7994237 7.9251685 7.926141
1367489_at 6.634655 6.926815 6.8999453 6.902968 6.7718782 6.5941734 6.5686707 6.755447 6.721878 7.000388 6.4404697 6.747357
1367490_at 7.7148137 7.426085 7.6688156 7.3926363 7.5027328 7.6435184 7.268465 7.3578396 7.5480666 7.452339 6.7780013 7.577139
1367491_at 9.30365 9.298729 9.22348 9.34064 9.336608 9.309237 9.278149 9.395853 9.225547 9.34551 9.2134695 9.307543
1367492_at 9.216727 9.034929 9.041463 8.971251 9.135915 9.128277 8.948205 8.973335 9.206366 9.190538 9.236013 9.127619
1367493_at 9.703647 9.690245 9.4774475 9.598836 9.638872 9.728973 9.594783 9.748311 9.602934 9.598232 9.609177 9.605504
1367494_at 9.928809 9.948597 9.7643385 9.943325 9.893926 9.844069 9.813594 9.908642 9.85407 9.945442 9.887461 9.68804
1367495_at 7.508566 7.857544 7.745718 7.7958846 7.831329 7.6716385 7.578573 7.8254547 7.7563767 7.8242784 7.6978755 7.7483716
1367496_at 11.159514 11.266919 11.19672 11.479382 11.310897 11.204501 11.317862 11.406041 11.318923 11.441048 11.542583 11.568906
1367497_at 8.787239 8.937554 8.790147 9.228493 8.891343 8.952815 8.906544 8.888445 9.000629 9.034629 9.004255 9.012267
1367498_at 8.852058 9.420585 9.152994 9.2812805 9.075196 9.173855 8.912314 9.087537 9.05332 8.9044485 8.826629 8.817853
1367499_at 8.542067 8.320108 8.211277 8.445139 8.245216 8.396551 8.404377 8.393848 8.406228 8.211248 8.516218 8.364304
1367500_at 10.222119 10.21539 10.402292 10.398917 10.435622 10.234464 10.245697 10.484649 10.253972 10.3702135 10.334824 10.180585
1367501_at 8.758689 8.604385 8.813768 8.935211 8.696728 8.734683 8.70665 8.834327 8.733488 8.8946705 8.969627 8.875018
1367502_at 8.699684 8.612305 8.639529 8.638913 8.729537 8.690392 8.719653 8.704689 8.782089 9.016106 8.846613 8.819175
1367503_at 11.041635 11.0493555 10.944291 11.101097 10.994941 11.165705 11.095772 10.97186 11.141477 11.05799 11.3528385 11.282028
1367504_at 8.233874 7.96547 8.291819 8.338919 8.075315 7.8725486 7.969057 8.305005 7.930281 8.385376 8.312178 8.353622
1367505_at 8.302126 8.640629 8.353479 8.657004 8.529499 8.546364 8.336834 8.660603 8.051455 8.378215 8.240621 8.029171
1367506_at 10.000652 9.953317 9.828086 9.798651 9.982945 10.076086 10.070761 10.115036 9.960548 10.009433 9.924572 9.969963
1367507_at 7.5283437 7.708667 7.3331943 7.541827 7.624643 7.5044713 7.292196 7.5454264 7.423843 7.5389285 7.5108743 7.306604
1367508_at 9.101137 9.02144 8.994974 9.135507 9.081399 9.201555 9.015554 9.052494 9.184146 9.156925 9.228037 9.009972
1367509_at 9.51269 9.615651 9.739063 9.609462 9.609395 9.602745 9.423642 9.696035 9.656504 9.7524395 9.830786 9.870504
1367510_at 9.851545 10.102331 9.993697 10.13801 9.954429 10.0166025 9.953295 10.028307 10.026346 10.163293 10.114908 10.05826
1367511_at 8.818375 8.781262 8.792295 8.873227 8.86077 8.792632 8.758624 9.019917 8.867109 8.873862 8.813817 8.8146925
1367512_at 11.066146 11.00624 11.06838 11.147101 11.169295 11.0709 10.924792 11.1106615 11.048034 11.090896 10.940929 11.155482
1367513_at 8.191705 8.418191 8.132154 8.487234 8.34297 8.0678215 8.269424 8.470476 8.360948 8.511482 8.537878 8.411332
1367514_at 8.102845 7.9885874 7.8877306 8.067306 8.05278 7.9703846 7.9614744 7.835352 8.124841 8.288003 8.152478 7.8687634
1367515_at 7.150231 7.357681 7.30438 7.99237 7.6497245 7.4816732 7.1253834 7.857205 7.3483634 7.763629 7.5295496 7.436753
1367516_at 9.145011 9.292549 9.010331 9.365765 9.268872 9.046963 9.186821 9.17956 9.077254 9.198272 9.300249 8.860892
1367517_at 8.135122 8.106031 8.156791 7.917272 8.023982 8.030611 8.165811 8.175925 8.116333 7.932252 8.200143 8.015695
1367518_at 8.767886 8.903188 8.798992 8.956431 8.856092 8.965594 8.811568 8.978607 9.036013 8.890858 8.962601 8.840351
1367519_at 8.80973 8.763293 8.915 8.809071 8.750446 8.813891 8.719364 8.660418 8.855604 8.889458 8.836812 8.688473
1367520_at 10.224256 10.147946 10.061346 9.989728 10.071021 10.024715 10.132022 9.973275 10.062605 10.187899 10.062292 10.113768
1367521_at 7.2990847 7.6054792 7.713047 7.2991548 7.1319237 7.3229647 7.3211946 7.3340783 7.8494105 7.201866 7.273376 7.4518747
1367522_at 9.400661 9.494761 9.088384 9.269815 9.488474 9.40485 9.642894 9.301063 9.204029 9.527885 9.530039 9.565508
1367523_at 8.724312 8.805963 8.651577 8.881973 8.740381 8.718701 8.749149 8.938704 9.019897 9.174236 8.993614 8.750216
1367524_at 7.722637 7.709538 7.7436957 7.5947223 7.7139606 7.8987193 7.7567215 7.5186005 7.792637 7.36813 7.670846 7.6653185
1367525_at 9.263792 9.426122 9.409469 9.315035 9.459021 9.338533 9.386707 9.279943 9.395514 9.297028 9.149839 9.171918
1367526_at 9.307449 9.07593 9.098055 8.992137 9.210845 9.209547 9.031466 9.286858 9.155003 9.138176 9.273693 9.199848
1367527_at 8.578408 8.517539 8.7279625 8.834679 8.941164 8.805558 8.843011 8.719347 8.739237 8.646568 8.758913 8.562082
1367528_at 9.3621435 8.929526 9.284008 9.096634 9.175136 9.307261 9.082481 9.03669 9.316063 9.187343 9.409654 9.301453
1367529_at 9.338312 9.2764015 9.384254 9.435422 9.3012085 9.218515 9.357005 9.457542 9.347529 9.261349 9.334805 9.417577
1367530_at 8.011505 7.8085666 7.8003073 7.591908 7.6487956 7.597134 7.682315 7.713967 7.6661243 7.6628857 7.8368063 7.941865
1367531_at 10.747712 10.548099 10.763381 10.582724 10.718525 10.771553 10.690448 10.649926 10.72461 10.745869 10.515992 10.495335
1367532_at 11.214429 11.326875 11.340221 11.320673 11.333548 11.346085 11.252749 11.340273 11.319653 11.226057 11.308433 11.195831
1367533_at 9.0541725 8.942145 8.657381 8.897546 8.850479 8.845802 8.747496 8.904274 8.9488125 9.015068 9.07778 8.956036
1367534_at 7.909536 7.7170734 7.971327 7.8478394 8.088556 7.7843866 7.5580816 7.920169 7.7950106 7.8384514 7.835543 7.80882
1367535_at 8.827049 8.806002 8.929672 8.884098 8.820274 8.607288 8.933443 8.8364105 8.843428 8.742344 8.817501 8.882321
1367536_at 7.906549 7.635619 7.7929134 7.939591 7.7908416 7.8413386 7.6031895 7.832588 8.03332 8.111422 8.064804 8.106676
1367537_at 7.8202453 8.05106 7.9932313 8.303323 8.1963005 8.228923 7.533124 8.273826 8.043795 7.868902 8.037644 7.4480834
1367538_at 7.503357 7.6415687 7.6090703 7.6985135 7.5690694 7.5345078 7.3707724 7.610887 7.5275607 7.3715935 7.40223 7.3385925
1367539_at 8.568102 8.602603 8.684771 8.989354 8.603663 8.534031 8.523264 8.659405 8.485558 8.628524 8.623316 8.46898
1367540_at 7.667956 8.0301 8.067295 8.228296 7.953816 8.128783 7.7512827 8.108562 8.1091795 7.8428593 8.194483 7.817259
1367541_at 7.7298303 7.7097964 7.837055 7.8154287 8.0243435 7.8182454 7.7031045 7.855611 7.8437285 7.7832456 7.595799 7.622842
1367542_at 8.03323 8.300562 8.332515 8.622631 8.332986 8.1871605 8.227526 8.293305 8.49074 8.273162 8.409877 8.095955
1367543_at 8.981367 9.0415535 9.004137 9.032461 9.046189 9.110894 9.03056 8.955548 8.9657 9.002936 9.09998 8.981727
1367544_at 7.07931 6.971827 6.911371 7.5071096 7.2423606 6.9500685 6.9143114 7.1945934 7.026341 7.0973434 6.6396604 6.781076
1367545_at 7.2590795 7.5972457 7.3647656 7.545057 7.4100623 7.358557 7.4902353 7.490577 7.212375 7.5245194 7.086433 7.3021255
1367546_at 10.504462 10.499092 10.583578 10.5063305 10.418298 10.584887 10.503767 10.401403 10.719288 10.74283 10.581543 10.398255
1367547_at 8.012335 7.8334527 7.9859962 8.3253 8.12252 8.040255 8.138159 8.19466 7.9929905 8.051603 8.119711 7.794654
1367548_at 8.618539 8.506826 8.601055 8.741698 8.503173 8.64784 8.837894 8.490402 8.512938 8.500995 8.3544 8.568233
1367549_a_at 10.923372 10.936513 10.849915 11.070268 10.890497 11.019143 10.849022 10.905811 10.867822 10.895828 10.917086 11.039624
1367550_a_at 8.908616 8.807234 8.956443 9.1975 9.009333 8.870514 8.870918 8.952296 9.108076 9.148877 9.0200815 8.91749
1367551_a_at 9.417374 9.402747 9.458597 9.46574 9.536836 9.329479 9.311621 9.489244 9.278753 9.427329 9.345701 9.418809
1367552_at 4.446093 4.374148 4.3831096 4.369126 4.07857 4.30385 3.983009 4.2512155 4.4196215 4.1744866 4.3753047 4.4613533
1367553_x_at 12.4263935 13.275571 12.107339 12.582862 12.862387 12.644822 12.448404 12.41065 12.078785 12.070487 12.411381 12.106607
1367554_at 3.978831 3.7007475 3.8883252 3.8595166 3.8480206 3.944246 4.0592465 3.9547167 3.7893279 3.632416 3.853376 3.9710379
1367555_at 14.711564 14.718914 14.733453 14.754609 14.728453 14.762318 14.718914 14.762318 14.738573 14.733719 14.73272 14.718243
1367556_s_at 14.529062 14.559159 14.607304 14.608186 14.525646 14.559159 14.570789 14.605827 14.559159 14.569642 14.626542 14.538004
1367557_s_at 12.990572 13.026272 13.0520315 12.919838 13.086981 13.11202 13.040949 12.984828 13.108803 13.043679 13.079695 12.995523
1367558_x_at 3.4368806 3.2436953 2.9688773 3.271754 3.1606688 3.2502737 3.2261088 3.367077 3.40244 3.3202574 3.3706715 3.1192656
1367559_at 12.855148 12.817022 12.920267 12.958458 13.000209 12.871209 12.601797 12.847374 12.76943 12.95404 13.01883 12.858177
1367560_at 12.241923 12.165437 12.120756 12.318488 12.177643 12.36009 12.248007 12.375233 12.370371 12.278037 12.446714 12.335387
1367561_at 12.660527 12.499033 12.547628 12.622588 12.589026 12.724024 12.581592 12.754371 12.774348 12.547858 12.634737 12.729206
1367562_at 9.03049 9.090118 9.314916 8.902151 9.002118 8.399691 8.854429 9.05992 9.030803 9.09723 9.006077 9.300169
1367563_at 8.962347 8.809849 9.040093 8.665465 8.872332 8.6075115 8.733725 8.894392 8.794178 8.863494 8.590764 8.781874
1367564_at 6.100788 5.7655926 6.054034 5.6923947 5.62731 5.953083 5.910114 5.6168528 5.7406282 5.996253 5.7889366 5.9050317
1367565_a_at 14.042989 13.915924 13.962128 13.946618 13.924875 13.892926 13.932243 13.924536 13.930299 13.910925 13.991726 14.009464
1367566_at 3.8309214 3.7652314 3.9935296 3.7875938 3.8624945 3.8723772 3.7691903 3.8419259 3.8785717 4.026989 3.9393685 4.1090355
1367567_at 12.192909 12.238694 11.94912 12.1238575 12.094919 12.182217 12.086537 12.12125 12.327276 12.304785 12.189217 12.145733
1367568_a_at 9.13718 9.436111 9.019282 8.970646 9.1426735 9.151947 8.828474 8.846171 9.347698 8.998848 8.589707 9.146911
1367569_at 12.044276 11.850159 11.814093 11.838526 11.790042 11.87401 11.90993 11.834655 12.01152 12.079452 11.921274 11.846633
1367570_at 7.1096992 7.2177095 7.812997 7.047679 7.057379 7.2430334 7.019075 7.505081 7.1969223 7.1247973 6.854932 7.4952765
1367571_a_at 5.245468 5.266059 5.581315 5.622284 5.4181814 5.138805 5.2445536 5.0895987 5.3279533 4.904194 5.251237 5.23199
1367572_at 5.0106688 4.7247233 4.9767313 4.8566732 4.9814916 4.913462 5.117838 5.0038877 4.9381723 5.0713396 4.580416 5.041769
1367573_at 12.5161705 12.416341 12.353856 12.392124 12.504792 12.570685 12.395632 12.495397 12.570685 12.573182 12.714231 12.541104
1367574_at 8.745872 8.705076 8.945462 8.71093 8.9040165 8.787249 8.502277 8.929581 8.775819 8.588222 8.498875 8.813923
1367575_at 11.755223 11.709587 11.807302 11.734686 11.690185 11.786293 11.850319 11.588173 11.865042 11.6073265 11.742043 11.662277
1367576_at 13.79281 13.692941 13.635595 13.715534 13.781404 13.877163 13.587931 13.79196 13.642441 13.694774 13.675173 13.530894
1367577_at 7.3563366 6.7849894 7.441666 7.0894394 6.735797 7.0022783 7.4528847 6.8472624 7.261073 7.5985713 8.208027 7.301084
1367578_at 10.550518 10.542926 10.60787 10.442706 10.502195 10.566996 10.530501 10.593146 10.525796 10.676179 10.633819 10.736227
1367579_a_at 11.560917 11.465755 11.569379 11.3550005 11.649384 11.570222 11.554982 11.690557 11.65695 11.514189 11.685998 11.4796
1367580_at 11.750965 11.467252 11.467051 11.478603 11.53227 11.594469 11.618017 11.695221 11.61555 11.63957 11.702403 11.744436
1367581_a_at 6.270391 6.466594 6.400342 6.1725273 6.474719 5.769615 5.7660303 6.1189995 5.2727647 5.824732 5.747385 6.3540688
1367582_at 11.928458 11.72412 11.774397 11.719708 11.816378 11.806543 11.781068 12.03253 11.775266 11.869193 11.833719 11.977375
1367583_at 13.308376 13.381333 13.359011 13.309361 13.419347 13.368296 13.431894 13.438936 13.344505 13.391466 13.39507 13.3439045
1367584_at 8.130233 8.200144 8.448257 8.154423 8.244097 8.121386 8.117147 8.26812 8.270784 8.234135 8.090973 8.3104515
1367585_a_at 11.01452 11.163248 11.326519 11.13738 11.078573 11.11952 11.172162 11.227326 11.197206 10.941861 10.9396925 10.949727
1367586_at 12.761244 12.99875 13.057449 12.927208 12.922971 13.002974 12.865624 12.915814 12.807785 12.484879 12.699768 12.699793
1367587_at 3.7134705 3.4591143 3.4295526 3.4891913 3.4158072 3.8163133 3.9297771 3.621602 3.4777436 3.7618992 3.6188169 3.575778
1367588_a_at 11.326848 11.551388 11.438315 11.647008 11.676317 11.610364 11.447505 11.769339 11.479414 11.667446 11.542119 11.486914
1367589_at 9.811543 9.627585 9.618399 9.603558 9.60205 9.574998 9.745428 9.626179 9.657673 9.958531 9.938081 9.764593
1367590_at 10.865909 10.774124 10.754576 11.030161 11.052543 11.122671 10.949523 11.174181 11.035928 11.169042 11.398999 11.031369
1367591_at 10.350113 10.3919525 10.398879 10.202844 10.273167 10.254449 10.246949 10.228029 10.4386015 10.522158 10.575428 10.576282
1367592_at 3.2779858 3.5922184 3.315628 3.1081057 3.373649 3.306663 3.4477432 3.3002913 3.3494482 3.4166534 3.31947 3.500095
1367593_at 9.017899 8.950802 8.687673 8.780658 8.748161 8.868796 8.880145 8.473464 8.997311 8.765348 8.604172 8.479557
1367594_at 9.488289 9.322537 9.397371 9.013008 9.194071 9.204933 9.320087 9.3298855 9.277704 9.238667 9.12204 9.351318
1367595_s_at 13.629732 13.703824 13.634842 13.713715 13.661587 13.623475 13.642747 13.597758 13.627662 13.607362 13.566022 13.557846
1367596_at 12.565027 12.390309 12.323685 12.28432 12.429179 12.389838 12.397655 12.499877 12.388643 12.401742 12.419155 12.459535
1367597_at 12.146936 11.945065 12.125564 12.073413 12.175688 12.180975 12.182549 12.187443 12.295004 12.172692 12.313751 12.181604
1367598_at 14.035734 14.092448 14.153339 14.186611 14.126304 14.204255 14.1781435 14.183995 14.141464 14.080686 14.177301 14.100444
1367599_at 12.277958 12.082263 12.235749 12.086264 12.263257 12.221372 12.397022 12.25014 12.229541 12.313279 12.259998 12.138744
1367600_at 5.5082564 5.4328194 5.71778 5.368891 5.336338 5.589157 5.7044053 5.545645 5.7401376 5.418726 5.7890573 5.636489
1367601_at 8.204945 8.285154 8.347282 8.415691 8.412519 8.002029 8.243887 8.142221 8.413603 7.992277 7.790362 8.411415
1367602_at 9.4561615 9.556112 9.517334 9.583567 9.541941 9.434815 9.7428255 9.345109 9.645839 9.183294 9.133734 9.740142
1367603_at 11.654001 11.666183 11.659315 11.358949 11.530024 11.631233 11.565321 11.522521 11.545556 11.534811 11.609319 11.534458
1367604_at 11.477431 11.465822 11.2773 11.431139 11.3961935 11.445025 11.589123 11.476563 11.451322 11.317686 11.249138 11.151577
1367605_at 11.262721 11.139861 11.077501 11.132941 11.211368 11.285752 11.308575 11.2129545 11.257014 11.240609 11.348461 11.140433
1367606_at 12.570108 12.375075 12.411772 12.318223 12.511414 12.507875 12.4930315 12.53349 12.508987 12.649758 12.653553 12.623574
1367607_at 12.702875 12.592915 12.655321 12.692237 12.642856 12.645098 12.630868 12.7011595 12.627147 12.738701 12.546758 12.710524
1367608_at 5.0577593 4.8602066 5.471568 4.904703 4.8486423 5.147684 5.3804255 5.1397963 5.374749 5.2993555 4.9574213 5.2528424
1367609_at 11.915309 12.114424 12.256038 11.485587 12.152515 12.072312 12.330869 11.251938 11.669368 12.391372 12.214083 12.010023
1367610_at 12.6292925 12.519575 12.561863 12.550164 12.620583 12.553204 12.590635 12.690235 12.642984 12.664874 12.700462 12.721393
1367611_at 5.4170346 4.9541306 5.001893 4.733517 5.072487 5.3385525 5.2552657 4.7734623 5.4934545 5.2308593 5.65931 5.4350467
1367612_at 14.062037 14.031402 14.077311 14.101572 14.094654 14.063 14.062646 14.046498 14.040116 14.091232 13.930026 14.088713
1367613_at 12.956936 12.931366 12.996835 12.945305 13.013947 13.082379 12.944439 12.963452 13.053218 13.060568 13.15886 13.050346
1367614_at 7.1784616 7.6096783 7.689739 7.280813 7.644219 7.4814076 6.947291 7.8144217 7.3386736 7.3163366 7.4775257 7.4439754
1367615_at 4.1477666 4.2318883 4.198715 4.131594 4.180083 4.491705 4.2800083 4.0535064 4.215491 3.925877 4.18476 4.175571
1367616_at 4.4229107 4.3140144 4.2411757 4.105932 4.269264 4.3002615 4.5923376 4.232624 4.220104 4.3291435 4.0973625 4.3066063
1367617_at 9.652957 9.81605 9.825458 9.686175 9.704807 9.92013 9.585902 9.905396 9.876126 9.795411 10.151392 10.090105
1367618_a_at 11.49086 11.272041 11.253298 11.300531 11.313394 11.261141 10.895661 11.413725 11.328038 11.359403 11.402709 11.37511
1367619_at 12.694118 12.752213 12.789955 12.819097 12.894089 12.810187 12.788793 12.666299 12.874616 12.918368 12.876191 12.988783
1367620_at 12.894496 12.873632 12.877425 12.790673 12.81135 12.909476 12.9197 12.869687 12.823906 12.830041 12.884916 12.815478
1367621_at 8.9377775 8.945873 8.72347 8.79702 8.930777 8.901564 8.796169 8.986299 8.921914 8.943407 8.914226 8.7798815
1367622_at 12.569533 12.535339 12.473886 12.433627 12.545876 12.5856905 12.537449 12.461087 12.506816 12.5126915 12.593722 12.529951
1367623_at 12.463948 12.331702 12.288876 12.364802 12.407619 12.51363 12.41519 12.486484 12.399291 12.464758 12.435684 12.351006
1367624_at 10.467522 10.878867 10.732382 11.171624 10.912603 10.992781 10.840134 10.745053 10.744962 11.120921 11.185691 10.584742
1367625_at 13.3586035 13.190788 13.164856 13.238885 13.290268 13.269114 13.251083 13.267377 13.220447 13.379743 13.276703 13.297424
1367626_at 4.997989 4.6477537 4.853483 4.626753 4.9308147 4.948106 5.024994 4.7709785 5.244522 4.9937525 4.7963915 5.2382274
1367627_at 8.069531 8.315783 7.877747 8.225761 8.2349615 7.6581254 7.720945 8.0944395 7.7324247 8.174074 7.861158 7.552745
1367628_at 6.6292872 6.554027 7.0515795 6.335836 6.2156835 6.708522 6.469283 7.095467 6.261487 6.654662 6.3055205 6.847199
1367629_at 12.210907 12.27392 12.172064 12.281808 12.25176 12.285688 12.272334 12.380534 12.27911 12.310827 12.280573 12.248075
1367630_at 12.564868 12.486148 12.393942 12.406932 12.480453 12.431722 12.447543 12.532788 12.47293 12.5097275 12.467838 12.392779
1367631_at 6.135382 7.1042433 7.1551275 6.898548 6.6627817 6.901358 4.8723793 5.8172293 7.129031 7.0498652 6.0926647 6.384241
1367632_at 10.372576 10.270073 10.798136 10.562949 10.373919 10.066178 10.02362 9.716191 9.977926 9.827962 10.082446 10.0366335
1367633_at 9.752881 9.568983 9.928553 9.680985 9.545197 9.219123 9.614778 8.897583 9.387944 9.396978 9.641779 9.452705
1367634_at 12.684927 12.479248 12.583252 12.4428425 12.531845 12.621156 12.572578 12.602557 12.631053 12.601929 12.664499 12.618348
1367635_at 12.9105215 12.855987 13.034556 12.8743725 12.852156 12.935189 12.87235 12.919935 12.85829 12.868966 13.015444 13.225159
1367636_at 8.262933 7.9250007 8.311893 8.219344 8.351589 8.293214 8.447502 8.287997 8.15215 8.536189 8.594882 8.447064
1367637_a_at 10.929693 11.024753 11.001288 11.184476 11.232029 11.054652 11.021571 11.1059265 10.95996 10.996114 10.70629 10.911
1367638_at 9.992133 10.054669 10.009573 9.883763 9.850447 9.999121 10.096943 9.92353 9.975045 9.953045 10.148157 10.070116
1367639_a_at 12.724762 12.752351 12.567522 12.622505 12.667259 12.620916 12.528368 12.613964 12.572153 12.69229 12.540369 12.620222
1367640_at 12.667144 12.495208 12.579786 12.552924 12.57057 12.627993 12.642044 12.734188 12.718362 12.660442 12.701598 12.684495
1367641_at 13.657315 13.609792 13.592133 13.605298 13.539922 13.696425 13.61387 13.600505 13.540167 13.626587 13.615644 13.577224
1367642_at 11.24704 11.09501 11.082697 10.9763365 10.939386 11.058751 11.04959 11.027351 10.995989 11.3921585 11.357993 11.129136
1367643_at 11.825834 12.030924 11.93735 11.982236 11.710545 11.945394 11.703701 11.738256 11.780603 11.838844 12.029336 12.093649
1367644_at 7.614496 7.597471 7.6682734 7.8779726 7.602987 7.7955513 7.585852 7.72817 7.752306 7.9925437 8.017359 7.9597397
1367645_at 12.945409 12.93141 12.86054 12.805514 12.956994 12.880806 12.883351 12.929026 12.917608 13.037173 13.061396 12.916381
1367646_at 12.416568 12.491366 12.430479 12.355161 12.333731 12.603782 12.564956 12.464605 12.484575 12.575652 12.457095 12.673176
1367647_at 14.107777 14.207442 14.185297 14.191337 14.131377 14.111513 14.146039 14.143974 14.110094 14.122358 14.073988 14.103749
1367648_at 5.9992714 5.7944655 6.190289 5.956405 5.8402624 6.095847 6.4256425 6.2632365 6.1042905 7.354833 6.5642333 6.781042
1367649_at 6.390426 6.485566 6.7936616 6.701855 5.9633517 6.3334317 6.4089065 6.6364326 6.6519413 6.4899316 6.7748556 6.479787
1367650_at 6.4898057 6.5710554 6.5923195 6.4770484 6.6021194 6.4901857 6.650966 6.632389 6.6024523 6.881975 6.427962 6.5937514
1367651_at 10.261446 10.426573 10.304197 10.367011 10.172076 10.349867 10.511703 10.3505535 10.342735 10.677085 10.831646 10.81431
1367652_at 9.722575 9.415424 9.593895 9.024336 9.323841 9.289455 9.162558 9.055407 8.932991 9.036108 8.37531 9.362543
1367653_a_at 12.256384 12.410136 12.348529 12.291996 12.397331 12.132215 12.381703 12.275139 12.193484 12.312097 12.104162 12.252158
1367654_at 9.184122 9.236966 8.903612 9.368806 9.099685 9.101978 8.876602 9.373898 8.919758 9.358649 9.737098 9.491019
1367655_at 8.224674 8.150566 8.09189 8.311302 8.188957 7.959851 7.6744237 8.356209 7.8698587 7.980705 8.0335045 8.108692
1367656_at 10.894926 10.8587885 10.811262 10.704865 10.853788 10.897985 10.870837 10.751625 10.891806 10.9789715 11.038047 10.9400625
1367657_at 12.377845 12.234125 12.47273 12.560172 12.503207 12.190771 12.334648 12.506632 12.333249 12.259647 12.225701 12.556804
1367658_at 7.180617 6.728951 6.873777 6.845724 6.715873 6.7581 6.7809315 6.8499074 6.8665214 7.206796 6.905662 7.1150084
1367659_s_at 11.442197 11.108498 11.079543 10.843274 11.003412 11.1281805 11.299356 10.666276 10.806246 11.947209 11.928318 11.369707
1367660_at 6.3296123 6.1738887 6.4260817 5.9751973 6.5707 6.2712483 7.0043516 6.179229 6.754382 6.647335 6.48496 6.6781983
1367661_at 6.847677 7.424134 7.5108495 7.3864284 7.336204 7.109871 6.7880673 7.2513022 7.280393 7.37949 7.3627157 7.438574
1367662_at 12.520562 12.608597 12.649489 12.671144 12.553145 12.553834 12.612649 12.620664 12.727913 12.428919 12.419567 12.368375
1367663_at 11.833525 11.816273 11.73919 11.638765 11.839533 11.778533 11.629149 11.670911 11.752946 11.854827 11.823986 11.765692
1367664_at 4.734863 4.006508 4.068899 4.2751074 3.9793673 4.44293 4.128045 4.353034 4.8183675 4.588891 4.348921 4.5843368
1367665_at 4.188738 4.253656 4.268619 4.150078 4.0683613 4.204136 4.485181 4.125842 4.108229 4.2803574 4.3281384 4.3187084
1367666_at 9.547254 9.606275 9.710597 9.650217 9.814529 9.673699 9.309835 9.751393 9.373976 9.487355 9.653301 9.555619
1367667_at 12.0455675 11.672095 11.897927 12.025469 11.683126 12.033481 12.207734 12.276359 12.314158 12.724975 12.670499 12.109411
1367668_a_at 7.013209 7.0116916 7.1198196 7.5570416 7.4056487 6.562562 6.3183 7.3312907 6.669721 7.2200203 6.7561 6.8010902
1367669_a_at 9.98064 10.091646 10.111591 10.193002 10.003973 9.997428 10.052982 10.00645 10.170138 10.316612 10.423368 10.4361925
1367670_at 10.975634 10.811378 10.736292 10.991623 10.942024 10.876953 11.035483 10.902892 10.832084 10.786631 10.652357 10.710106
1367671_at 9.364258 9.390632 9.392274 9.686857 9.652073 9.538108 9.261983 9.652916 9.584601 9.802542 9.751154 9.699861
1367672_at 12.1009865 12.0503235 11.962829 11.674989 11.910582 11.937292 11.967885 11.83525 11.957474 12.356799 12.185334 12.158872
1367673_at 10.845527 10.622318 10.806368 10.74758 10.822029 10.928513 10.863485 10.632154 10.915777 10.922592 11.004806 11.050331
1367674_at 9.579259 9.608843 9.3288765 9.558834 9.507629 9.557184 9.626413 9.692234 9.351655 9.669909 9.656212 9.459079
1367675_at 9.298036 9.170849 9.182955 9.258992 9.317601 9.212492 9.1945505 9.247746 9.153981 9.361202 9.276402 9.133504
1367676_at 7.0936465 7.976414 8.049293 7.9355264 8.079527 7.863814 6.7694798 7.6292067 7.61887 7.3672237 7.0973406 7.292625
1367677_at 11.78524 11.663707 11.716453 11.795903 11.646592 11.553518 11.6557045 11.537329 11.783517 11.63206 11.725444 11.513228
1367678_at 11.227538 11.262579 11.187816 11.058807 11.372345 11.193099 11.372887 11.204174 11.132498 11.265334 11.071988 11.308617
1367679_at 10.007344 10.374641 9.855785 10.310949 10.39959 10.312068 10.334601 10.386987 9.786845 9.954105 10.075509 10.100553
1367680_at 12.445107 12.315187 12.317967 12.307451 12.3378315 12.336756 12.355235 12.188803 12.243679 12.454484 12.443324 12.344736
1367681_at 10.120632 10.162556 10.258502 10.26639 10.108197 10.147832 9.984918 10.116793 10.096143 10.239307 10.247989 10.368756
1367682_at 6.983877 6.845339 6.8677926 6.469853 6.4721036 6.670135 6.708031 6.620517 6.503584 6.4715457 6.6219807 6.679176
1367683_at 9.934094 9.917066 9.955932 10.194444 10.30995 10.039914 9.781061 10.251251 9.784978 9.839728 9.983509 9.827737
1367684_at 4.2640057 4.243012 4.0724483 4.3614583 4.146431 4.2640743 4.3609614 4.2512155 4.0256686 4.3936315 4.741632 4.490644
1367685_at 12.090568 11.9243355 11.97244 12.019744 12.154564 12.1263275 11.991655 12.137053 12.09023 12.175146 12.206601 12.216167
1367686_at 11.755163 11.902149 11.918043 12.086202 11.972824 11.8227625 11.679993 12.031857 11.852632 11.93538 12.094065 12.070851
1367687_a_at 8.438473 8.555637 8.648662 8.769909 8.7395935 8.521576 8.731896 8.869293 8.804889 8.596545 8.606191 8.303215
1367688_at 8.579666 8.488072 8.733129 8.581934 8.4889145 8.573728 8.629795 8.5585375 8.797724 8.637231 8.796065 8.764699
1367689_a_at 7.44881 8.02133 6.61102 7.0881085 7.5846963 7.1481047 8.200835 7.4178505 6.8495717 9.933483 8.534427 9.079449
1367690_at 11.601266 11.649129 11.598516 11.681942 11.50737 11.5208025 11.702329 11.719178 11.56781 11.819716 11.973422 11.967088
1367691_at 11.114967 11.389314 11.136613 10.986026 10.87 11.4501505 10.895583 10.911821 10.786295 11.277841 11.559621 11.014036
1367692_at 3.7851331 3.7717783 3.8400276 3.8245966 3.5494351 3.7433393 3.8078606 3.8262787 3.7706962 3.877056 3.8203523 4.102769
1367693_at 10.05682 10.114726 10.092848 10.137682 10.091419 9.959351 10.036492 10.048632 9.953689 10.196965 10.4334755 10.347753
1367694_at 11.283592 11.23086 11.276339 11.06165 11.128098 11.083435 11.224041 11.050959 11.046405 11.582299 11.446036 11.401403
1367695_at 12.028654 12.155409 12.2037 12.225773 12.182757 12.159805 12.167752 12.265721 12.152537 12.114259 12.156257 12.019006
1367696_at 8.402738 8.477899 8.374186 8.251605 8.476477 8.310156 8.428997 8.409343 8.623366 8.386346 8.064146 8.236132
1367697_at 10.234949 10.585705 10.62963 10.343558 10.465455 10.517936 10.517287 10.415888 10.364361 10.220968 10.261051 10.171176
1367698_a_at 9.112834 9.234317 9.234848 9.223718 9.110321 9.250294 9.271397 9.343749 9.182688 9.027644 9.190463 9.075031
1367699_at 6.8670225 6.945465 6.9157395 7.0578384 6.7825184 6.7995067 6.645849 6.9547243 6.8141513 6.780029 6.7272243 6.567342
1367700_at 4.358679 3.901462 4.0755377 4.193551 4.1729417 3.9054017 4.147827 4.002437 4.1619315 4.246962 4.375852 4.166539
1367701_at 7.2709117 7.0209394 7.095761 6.719229 6.9871125 6.942242 7.094477 7.0970635 6.942859 7.263877 6.8825474 7.263017
1367702_at 12.589162 12.667436 12.763311 12.619412 12.646454 12.595362 12.4557295 12.437814 12.625071 12.469756 12.622678 12.269348
1367703_at 3.910557 3.7551944 3.892148 3.867034 3.823185 3.730455 4.0461416 3.7800643 3.6214373 3.865017 3.8845603 3.6739905
1367704_at 8.950764 8.891433 8.831963 8.920746 8.943402 8.913003 8.850353 8.900559 8.981691 8.757816 9.095406 8.845047
1367705_at 8.843163 8.613724 8.639782 8.6599 8.86318 8.638639 8.761024 8.563618 8.909539 9.053573 9.021708 9.023654
1367706_at 10.901248 10.972759 10.997573 10.999311 10.902644 10.904839 11.078315 10.867595 11.129097 11.138898 11.106334 11.081101
1367707_at 10.028156 10.250846 9.702163 9.534233 9.777562 10.238293 10.002751 9.857787 10.050917 9.4178 9.333991 9.152092
1367708_a_at 11.166042 11.254393 10.903553 10.996328 10.936056 11.458696 10.936733 11.35182 10.976784 10.897314 10.892614 10.628361
1367709_at 9.838748 9.070438 9.53567 9.630356 9.057331 9.443963 9.879528 9.627358 9.954356 9.8493395 10.306797 10.180217
1367710_at 10.452724 10.382677 10.32332 10.3858595 10.388855 10.497043 10.294623 10.413844 10.478454 10.422927 10.398166 10.438412
1367711_at 11.292025 11.192943 11.174 11.212027 11.260553 11.245234 11.148132 11.367318 11.086897 11.284318 11.327493 11.268789
1367712_at 6.611769 6.443694 6.786017 6.476423 6.7360725 6.5390472 6.6376615 6.695471 6.626012 6.7763457 6.387844 6.6647654
1367713_at 9.532863 9.374034 9.085232 9.337354 9.299027 9.255519 9.006856 9.435498 9.083046 9.4548 9.399614 9.130058
1367714_at 7.734164 7.6483974 7.4533195 7.4832106 7.5669427 7.5946 7.6440105 7.5633693 7.6792336 7.794925 7.8488364 7.946959
1367715_at 10.322195 10.463487 10.505497 10.4403925 10.369106 10.375097 10.619929 10.540667 10.413397 10.248757 10.440445 10.3064165
1367716_at 8.505707 8.635719 8.545467 8.764391 8.72489 8.752159 8.652231 8.786493 8.762091 8.7751045 8.725452 8.731867
1367717_at 12.684526 12.572306 12.563301 12.624994 12.513512 12.674597 12.680117 12.734785 12.7095785 12.647139 12.685077 12.584938
1367718_at 8.748628 8.608194 8.707693 8.691144 8.686353 8.760865 8.489721 8.538632 8.519162 8.667321 8.855235 8.485487
1367719_at 9.897563 10.032848 9.876154 10.042749 10.040483 9.992175 9.934965 9.967705 9.698239 9.89654 9.775929 9.662265
1367720_at 11.33132 11.393697 11.372351 11.358064 11.421133 11.333954 11.589947 11.493895 11.601615 11.544527 11.462825 11.143797
1367721_at 11.065117 11.483169 11.6814575 11.152217 11.201567 11.518021 11.085323 11.27183 11.322975 11.239363 11.205285 11.658213
1367722_at 7.301084 7.35565 6.9955297 7.075355 7.254116 7.363802 7.0501785 7.23844 7.335179 7.2925844 6.9745417 7.3291893
1367723_a_at 7.8713956 8.10824 8.080097 8.099588 8.046332 7.9530582 7.893313 7.9462667 7.9496655 7.8697343 7.7034564 7.6911974
1367724_a_at 10.351471 10.348278 10.363357 10.405425 10.317379 10.418189 10.301668 10.374506 10.668559 10.645178 10.938698 10.779579
1367725_at 7.4637036 8.408274 8.540447 7.6423697 7.537325 8.407417 7.545364 7.5376496 8.311459 8.374443 7.922571 7.4862494
1367726_at 6.596494 6.534962 6.702847 6.4074583 6.3538356 6.6854997 6.68724 6.557111 6.5103297 6.5374637 6.532289 6.6340423
1367727_at 7.9401264 8.164107 7.9347167 8.224983 8.089543 8.03092 7.944513 7.908422 8.016556 7.981878 8.1443 7.9640226
1367728_at 7.4835486 7.5701013 7.596893 7.920468 7.814959 7.6639113 7.5425124 7.6741753 7.6862864 7.7588606 7.6304216 7.6106477
1367729_at 11.844779 11.935151 11.928214 12.585404 12.045753 12.102952 12.021694 12.068526 12.304654 11.153399 10.215517 11.030812
1367730_at 9.995048 9.927277 9.9874115 9.995079 9.98605 9.873676 10.020061 10.030517 9.836991 9.895551 9.889691 9.700516
1367731_at 8.5570345 8.589746 8.339389 8.383278 8.584964 8.467975 8.607573 8.390179 8.657232 8.608689 8.623737 8.42248
1367732_at 8.918261 8.858295 9.004439 9.131989 9.095127 9.08033 8.959217 9.056323 8.901609 8.932844 9.152107 8.90742
1367733_at 7.1888175 6.9009347 7.013655 7.1176834 6.6054897 6.7486606 6.93072 6.9692273 7.0975113 8.5765915 8.335726 7.586156
1367734_at 8.362939 8.06764 7.8748026 8.221289 8.110965 7.8331747 7.9345064 8.3049755 8.0861435 7.832241 7.834356 7.8600626
1367735_at 11.979597 11.912925 12.065431 11.996197 11.951184 11.849759 11.800242 11.85463 12.025826 12.0227995 11.91093 11.853315
1367736_at 9.929704 10.096013 9.804871 9.90183 9.996485 10.109675 9.832563 10.0784445 10.035096 9.933085 9.756642 9.752956
1367737_at 10.833993 10.76331 10.830673 10.782597 10.909764 10.825382 10.79315 10.914318 10.832903 10.828101 10.875815 11.12378
1367738_at 7.090717 7.2785587 7.013655 7.087947 6.8949246 7.0643096 7.192859 7.084507 6.970748 7.0907183 6.827318 7.125052
1367739_at 4.493361 4.322779 4.3925014 3.9850585 4.352345 4.4433255 4.6236267 4.274171 4.23176 4.2743535 4.36129 4.2238235
1367740_at 6.4493475 6.6476 6.8424125 6.849123 6.9476957 6.958835 6.550675 7.296649 7.0007215 6.754888 6.4440913 6.474335
1367741_at 9.815834 10.806715 11.048087 10.168126 10.378992 11.096075 10.015466 10.052147 10.273219 10.311463 10.0329685 10.773298
1367742_at 5.754572 5.4374685 5.695096 5.382075 5.396157 5.298781 6.083712 5.4440303 5.1967783 5.113895 5.381393 5.7380815
1367743_at 7.4868355 7.608833 7.5441313 7.4186387 7.0380163 7.2941804 6.956719 7.670686 7.5346413 7.433452 7.444884 7.5691676
1367744_at 6.08557 6.4884825 6.201218 6.3159704 6.346291 6.5529113 6.388792 6.512268 6.446489 6.4167814 6.6033397 6.549985
1367745_at 8.844664 8.7749195 8.661724 8.6813 8.731156 8.738281 8.832765 8.875453 8.765495 8.622196 8.383915 8.441763
1367746_a_at 8.511843 8.682016 8.771307 8.611658 8.597984 8.563192 8.646069 8.631407 8.549328 8.73587 8.772911 8.9268
1367747_at 8.531582 8.515356 8.503214 8.682621 8.611963 8.614386 8.590704 8.565235 8.630321 8.472582 8.553223 8.323389
1367748_at 9.7664 9.913867 9.925033 9.784591 9.763307 9.936443 9.8268 9.935638 9.850562 9.6217985 9.611992 9.61152
1367749_at 4.2397804 3.5392525 4.0722013 3.4049802 4.270731 3.4355347 3.499386 3.1770713 3.5109425 3.3460245 3.1387346 3.5811675
1367750_at 9.370114 9.327857 9.387957 9.384497 9.49179 9.344587 9.350399 9.359397 9.748649 9.1958065 9.204443 9.420553
1367751_at 7.983914 8.098798 8.110983 8.110289 7.923802 7.9511466 8.276936 8.210493 8.157022 8.148621 8.156427 7.925979
1367752_at 9.209159 8.893422 9.015329 8.810335 8.987029 8.876792 8.986684 9.003941 8.881913 8.662457 8.909946 8.7419195
1367753_at 8.202421 7.9775877 7.9535584 7.9583464 7.957039 7.67187 7.810176 8.056497 7.922244 8.273405 7.8697677 8.084584
1367754_s_at 10.845936 10.768016 10.774881 11.035648 10.693969 10.838996 10.60712 10.977342 10.828043 10.825401 10.505437 10.620015
1367755_at 13.333224 13.624594 13.618709 13.620414 13.483038 13.609617 13.470805 13.583756 13.580808 13.429213 13.353581 13.709786
1367756_at 9.667096 9.972 9.69904 9.970799 9.901029 9.620389 9.654474 9.840215 9.872152 9.846481 9.833673 9.564614
1367757_at 12.40186 12.3182955 12.361396 12.40811 12.36005 12.504592 12.433241 12.448644 12.382076 12.3773365 12.488895 12.459411
1367758_at 8.334076 8.507971 8.125229 8.400306 8.38241 8.593761 8.427578 8.737359 8.626965 7.7582383 7.4576845 7.9532876
1367759_at 9.056365 8.923614 9.008743 8.646322 8.7553835 9.141386 8.613411 9.045524 9.037457 8.957855 8.609736 8.582425
1367760_at 8.715153 8.684341 8.623791 8.756001 8.741438 8.705855 8.607215 8.897581 8.711947 8.734606 8.776683 8.646238
1367761_at 8.248823 7.831131 7.929332 8.128828 7.916692 7.6146727 8.193176 7.9061894 7.82008 8.050464 8.001822 7.979269
1367762_at 4.9252043 4.8909655 5.0708485 4.9961023 4.7202415 5.042392 5.2944 5.041728 4.9869814 5.0085487 5.05889 5.2229333
1367763_at 11.570414 11.582899 11.563809 11.588033 11.611282 11.582671 11.430165 11.479508 11.31603 11.442104 11.443345 11.767709
1367764_at 8.134596 8.4656925 8.345463 8.488321 8.716539 8.452616 7.5334353 8.365525 8.434915 8.349772 8.774054 8.581146
1367765_at 9.642135 9.578441 9.998691 10.073656 9.528644 9.986078 10.62837 9.545981 10.154107 9.942115 10.210911 10.342375
1367766_at 10.937669 10.911983 10.870298 11.043355 10.949513 10.953689 10.846201 11.030063 10.978508 11.24069 11.41051 11.297406
1367767_at 10.588773 10.548083 10.659642 10.522364 10.654842 10.552304 10.4080105 10.547486 10.666271 10.632366 10.701623 10.610028
1367768_at 5.057209 5.0205646 5.079223 4.8866887 5.188823 5.3578773 4.9660015 4.969909 5.4321766 5.2862234 5.0707984 5.0801234
1367769_at 8.553522 8.536966 8.551265 8.747877 8.460558 8.549056 8.5251 8.787522 8.683992 8.769872 8.7220745 8.655549
1367770_at 10.075729 10.251853 10.218333 10.382596 10.3129425 10.228383 10.372051 10.091315 10.313982 10.684541 10.8326 10.6368475
1367771_at 9.10374 10.33672 10.654884 10.042748 9.464476 10.50787 9.361993 9.295186 10.553746 10.102256 9.516156 10.551799
1367772_at 8.451641 8.256203 8.192681 8.251245 8.304733 7.9939423 8.190111 8.444443 8.372473 8.290523 8.278603 8.296586
1367773_at 10.953745 10.941869 10.943054 10.926028 10.749979 10.989109 10.839982 10.924126 11.029474 10.992946 11.04952 10.63428
1367774_at 13.043676 12.932843 12.960098 13.05693 13.112449 13.018428 12.891913 13.006056 12.991573 13.1996565 13.223045 13.193864
1367775_at 12.372115 12.494776 12.194849 11.987443 12.4851 11.752712 12.310454 11.580003 12.498302 12.282849 11.4449 11.319683
1367776_at 6.183605 6.1777463 6.4416275 6.241757 6.4997535 6.7519803 5.420759 6.202122 5.61773 5.6505632 6.2150126 5.757336
1367777_at 11.3462925 11.146801 11.437407 11.215107 11.119672 11.173915 11.167925 11.023566 11.033428 11.880364 11.756926 11.724082
1367778_at 9.566799 9.721952 9.72093 9.74494 9.761753 9.568857 9.726383 9.609619 9.797171 9.610195 9.738216 9.697914
1367779_at 7.008199 6.814934 6.794358 7.042159 6.688868 6.7747474 6.6595025 6.982428 6.763085 6.90972 6.6469646 6.843187
1367780_at 6.8766127 7.0993147 7.319045 6.711614 6.9985294 6.965171 6.676133 6.9135656 6.669401 6.424747 7.0021353 6.880733
1367781_at 3.6254427 3.6983242 3.9026527 3.4724312 3.708833 3.817921 3.6236033 3.745514 3.897158 3.6406543 3.793431 3.8111858
1367782_at 4.508514 4.233244 4.420408 3.944835 4.1640034 4.282197 4.4579034 4.2248735 4.1568584 4.331899 4.425438 4.5171785
1367783_at 11.818751 11.958018 12.050685 12.07702 11.972166 11.928794 11.987453 11.889389 11.904983 11.821718 11.767421 11.854441
1367784_a_at 12.881224 12.879701 12.913309 12.958981 12.845841 12.737124 12.938776 12.817048 12.905228 12.973198 13.073093 13.194446
1367785_at 4.5373855 4.3761225 4.588806 4.216345 4.6049623 4.5563803 4.8973265 4.5244465 4.531473 4.7099404 4.676135 4.654193
1367786_at 10.650336 10.839663 10.666244 10.358741 10.616794 10.687409 10.264 10.61342 10.30039 10.330898 9.784899 9.921721
1367787_at 5.9268756 5.6222477 5.598389 5.687092 5.393309 5.7074623 5.616769 5.8886614 5.649828 5.416275 6.0278263 6.0762887
1367788_at 7.602648 8.123528 7.8722105 7.9520397 7.9495554 7.770777 7.969631 7.703453 7.8450084 7.850767 7.990476 7.8557453
1367789_at 7.5177145 7.7211323 7.7458797 7.7775006 7.5178967 7.593043 7.414174 7.572457 7.5899825 7.4640727 7.567907 7.625362
1367790_at 10.2361 10.1744995 10.301288 10.097287 10.126816 10.191275 10.284183 10.278591 10.321186 10.279103 10.344872 10.155313
1367791_at 7.340361 7.5545754 7.442518 7.283816 7.2874465 7.4018273 7.6000266 7.6494145 7.740291 7.451899 7.430518 7.43432
1367792_at 4.3078933 4.268901 4.200441 4.350912 4.1548567 4.2558784 4.113004 4.4843187 4.382884 4.07997 4.437648 4.2458043
1367793_at 13.06588 13.044464 13.005686 13.191489 13.174456 13.235905 13.072957 13.100962 13.288528 13.029784 13.105872 12.958637
1367794_at 6.412897 5.1793423 7.158759 6.388552 7.2878056 7.11752 6.476404 8.45981 6.298491 6.378029 5.9760103 6.49208
1367795_at 7.3752594 7.928616 8.072855 7.9578695 7.685529 8.111538 7.354741 7.777359 8.078769 8.441282 8.10647 7.408496
1367796_at 8.759425 8.622704 8.729893 8.683843 8.746128 8.609209 8.932582 8.84352 8.496441 8.768716 8.344155 8.413308
1367797_at 6.994207 6.9709907 6.871141 6.7795677 7.0152307 6.7519803 6.697391 6.4480968 6.860479 6.8310537 6.809722 6.7557173
1367798_at 12.440806 12.451929 12.377464 12.410075 12.302972 12.299869 12.572787 12.363024 12.460786 12.380686 12.295988 12.435017
1367799_at 5.057026 5.2746954 5.516656 5.399107 5.240008 5.2497807 5.1872873 5.1121016 5.2362165 5.0963497 5.4024653 5.7040887
1367800_at 6.246687 6.027468 6.400342 6.127495 6.1370215 6.610654 5.9590125 6.6568284 6.066387 6.4124246 6.223954 6.262081
1367801_at 9.506569 9.606663 9.610969 9.516336 9.525405 9.50708 9.535375 9.571751 9.574503 9.462951 9.363305 9.671896
1367802_at 9.017688 9.53436 8.744987 10.260075 8.731028 8.632242 8.97636 9.326527 8.676573 8.575139 9.589796 9.241406
1367803_at 6.353371 6.482349 6.443594 7.0288286 6.77401 6.8205056 6.1680202 6.678266 6.544286 6.6818604 6.719534 6.184468
1367804_at 13.008341 12.9806185 12.852445 12.879519 12.975529 12.947797 12.951018 12.986096 12.9655285 13.069877 12.995404 12.886824
1367805_at 4.7643504 4.7746806 4.715062 4.650869 4.730525 4.7233243 4.9115453 4.4899855 4.75857 4.9042335 4.942185 4.8067374
1367806_at 4.9532337 5.1120677 5.503672 5.202068 5.0026755 5.3099046 5.6373534 5.1296144 5.0676227 5.1198754 5.3158927 5.2574234
1367807_at 9.302541 9.226559 9.070994 9.547009 9.2379265 9.275362 9.23928 9.559725 9.441325 9.394887 9.655816 9.537984
1367808_at 10.832126 10.712821 10.554418 10.73524 10.826248 10.667043 10.778895 10.753271 10.830304 10.910599 10.634068 10.600221
1367809_at 5.0434313 5.024839 5.041174 4.8167105 4.9495974 4.938681 5.5999036 4.9625125 4.977356 4.6768913 4.9185653 4.888028
1367810_at 6.111451 6.2306595 6.230087 6.069555 6.1107507 5.9640255 6.4238167 5.865374 6.267232 6.3975267 6.15885 6.0369925
1367811_at 4.9918814 5.2393117 4.961948 5.4465585 5.332891 5.5221443 5.8588076 5.4389696 5.5919065 6.7283993 7.383431 6.6577587
1367812_at 7.8775415 7.821235 7.8042955 8.018165 7.7428136 8.057682 7.7929926 7.679198 7.8845854 8.253319 8.212271 7.904649
1367813_at 8.455142 8.401575 8.556831 8.564882 8.29322 8.836319 8.474949 8.730836 8.473748 8.397484 8.379154 8.036428
1367814_at 8.820829 9.079672 8.65924 9.421581 8.738268 8.765591 9.030022 9.049875 8.9115 8.921196 8.302319 8.981371
1367815_at 8.845769 8.827569 8.557178 8.774471 8.876171 8.616859 8.612819 8.492624 8.822252 8.8521595 8.863608 8.872623
1367816_at 4.8086834 5.39164 5.3087387 5.283728 5.671632 4.7906594 4.8845215 5.7691393 5.048876 5.0968328 4.937392 4.802272
1367817_at 7.232636 7.569032 7.545002 7.6718287 7.5068464 7.405138 7.8443303 7.6313076 7.8533664 7.8073077 7.911065 7.4100776
1367818_at 9.170245 9.10507 9.055141 9.119486 9.065929 9.082738 8.970823 9.086603 8.980358 9.161511 9.235697 9.126376
1367819_at 12.034404 12.122558 12.064796 12.100424 12.034971 12.01172 11.999392 11.945409 12.0078745 11.782458 11.7340765 11.750944
1367820_at 9.450066 9.385478 9.505205 9.395694 9.575208 9.514825 9.463351 9.578403 9.700905 9.599151 9.794824 9.565761
1367821_a_at 3.7612286 4.077358 3.692751 3.7532465 3.6572034 3.80432 4.028578 3.8930318 4.109318 3.6935358 3.5665817 3.7667341
1367822_at 5.593279 5.4442496 5.5762563 5.3377485 5.663937 5.480072 5.6729307 5.343708 5.451744 5.377567 5.621077 5.6509504
1367823_at 5.391005 4.9215703 5.1934023 4.762769 5.059829 4.9636893 5.405749 4.9586997 4.940269 4.9019275 4.8766065 5.067287
1367824_at 9.194598 9.146395 9.196504 9.353497 9.187012 9.35576 9.169707 9.156023 9.21098 9.150671 9.368428 9.2679205
1367825_at 6.1333284 6.1557965 6.1384497 5.888851 6.1486716 5.994126 6.493389 6.222219 6.223252 6.403707 6.220767 6.406703
1367826_at 10.208959 9.792192 9.6798525 10.24721 10.365832 9.934287 10.0313425 10.229495 9.72791 10.035733 10.583246 10.013891
1367827_at 10.307139 10.289149 10.203205 10.223583 10.216491 10.22656 10.200786 10.297983 10.217358 10.437224 10.481362 10.348761
1367828_at 10.207394 10.291228 10.202802 10.044524 10.099002 10.088638 10.113559 9.940964 10.199595 10.157951 10.038993 10.258013
1367829_at 11.488622 11.637113 11.589935 11.68776 11.62254 11.577423 11.637908 11.546104 11.708806 11.465953 11.5139885 11.62814
1367830_a_at 8.160221 7.85201 7.802231 7.6374693 8.023464 8.060497 8.086592 7.97072 8.010067 7.860768 8.089832 8.09997
1367831_at 9.077724 9.0094795 8.761682 8.867386 9.051005 8.948775 8.736431 9.034158 8.815721 8.825157 9.057269 8.860892
1367832_at 10.696798 10.70946 11.059135 11.135348 11.127347 10.985045 10.629375 10.913862 10.746906 10.627492 10.530323 10.5714035
1367833_at 9.821902 9.752236 9.662802 9.828788 9.816425 9.963648 9.860682 9.921107 9.827759 9.771602 10.223749 9.97001
1367834_at 8.589169 7.9885874 7.8644104 8.36874 8.207704 8.07653 8.273759 8.406568 8.210188 8.656406 8.857943 8.398918
1367835_at 5.5299816 5.6312227 5.920359 5.425092 5.5291576 5.5739636 5.556348 5.4387026 5.6352687 5.3196287 5.778554 5.796471
1367836_at 8.777999 9.582567 9.582889 9.015756 8.279331 9.225476 9.322451 8.749057 8.85455 8.882585 8.773407 9.475777
1367837_at 10.208902 10.006656 9.998017 10.120014 10.14537 9.977973 10.019619 10.097073 10.028345 10.097763 10.404465 10.082226
1367838_at 12.442104 12.398674 12.778248 12.439454 12.406853 12.513432 12.2373705 12.551771 12.46579 12.358834 12.280457 12.345978
1367839_at 10.677193 10.329048 10.588686 10.226926 10.235188 10.234369 10.741125 10.434357 10.789115 11.417694 11.241168 10.677962
1367840_at 8.3738785 8.560801 8.253292 8.342285 8.252811 8.4119215 8.007959 8.22949 8.30219 8.402723 8.4265175 8.120374
1367841_a_at 3.7268264 3.4691734 3.5247567 3.4487464 3.4347649 3.3791447 3.6717296 3.4194467 3.5343995 3.46005 3.418699 3.4046772
1367842_at 6.0828896 6.2553277 6.246682 5.7674246 5.962974 5.952084 6.192741 6.099944 6.334021 6.05329 6.1749506 6.189572
1367843_at 10.81898 10.786661 10.76846 10.659706 10.721041 10.601939 10.699486 10.646429 10.876278 11.172985 11.105976 11.126351
1367844_at 9.09184 8.885124 9.03787 8.93318 8.979337 8.93713 9.078653 9.028019 8.914806 9.111832 8.761438 8.747889
1367845_at 3.6664038 3.4969385 3.5763407 3.3534994 3.644477 3.7413886 4.210308 3.6072721 3.5977964 3.4709275 3.893517 3.7744582
1367846_at 6.08434 6.3851194 6.23373 6.023662 6.1257343 6.159087 6.1209917 6.132938 5.8488464 5.828343 6.335163 6.173113
1367847_at 7.7211156 8.666229 8.773409 8.284456 8.648809 8.7089615 8.65279 7.9078016 8.723248 9.34324 8.607447 9.176777
1367848_at 7.931149 7.892094 8.327793 7.7814527 7.8901815 7.9756684 7.5658245 7.8720846 7.9233685 8.197674 8.210857 8.069054
1367849_at 9.726547 9.459032 9.697441 9.6044035 9.7276325 9.745813 9.615056 9.739844 9.656187 9.33284 9.749666 9.439316
1367850_at 8.037617 8.350156 7.9198356 8.375563 8.662249 8.11427 8.115863 8.621117 8.301141 8.172226 7.7294426 7.5753365
1367851_at 4.436452 3.9233563 4.165019 3.9116404 4.067519 4.1472263 4.306356 4.360205 4.095047 3.9091635 4.1850615 4.244645
1367852_s_at 4.4599442 4.539873 4.636752 4.5173197 4.638681 4.4802094 4.793002 4.3949413 4.5798836 4.780569 4.622615 4.742531
1367853_at 8.532515 8.44268 8.030577 8.392904 8.452408 8.023064 8.680033 8.163183 8.152872 8.384211 8.532937 8.497955
1367854_at 12.019352 11.649278 11.731949 11.878596 11.652343 12.216856 11.641898 12.022558 12.091346 11.702582 11.719595 11.537535
1367855_at 9.574114 9.620338 9.463951 9.157886 9.15429 9.301573 9.499424 9.383555 9.172595 9.424195 9.208197 9.347826
1367856_at 8.981623 9.378605 9.545198 8.88527 8.877584 9.722277 8.714952 9.426983 9.6642475 9.008632 8.982289 8.733639
1367857_at 12.000411 12.003922 12.210317 12.219438 12.02023 12.505793 12.117066 12.43556 12.462427 12.220964 12.34768 12.012526
1367858_at 3.8687067 3.9566443 3.9773743 3.909262 3.8937395 3.9055314 3.9669144 4.1496654 3.7606494 3.9256074 3.7591176 3.747634
1367859_at 5.6367664 5.255537 5.70466 5.0789165 5.1586404 5.6605306 5.806004 5.3989897 5.604508 5.73529 5.5812817 5.2977476
1367860_a_at 10.659523 9.980148 10.118405 10.476135 10.314328 10.153691 10.41184 10.675394 10.119018 10.151903 10.040064 10.116534
1367861_at 6.111914 5.827594 5.8860407 5.6184607 6.1072764 5.875481 5.408186 5.8640223 5.760784 5.711821 5.4835033 5.379589
1367862_at 4.4155474 4.095767 4.616126 4.0860333 4.3529687 4.341892 4.536241 4.1125126 4.1711884 4.2269483 4.191205 4.2665634
1367863_at 8.399374 8.03685 8.169725 7.9440107 8.135791 8.167179 8.0825405 8.071318 8.271032 8.093564 8.155299 8.103184
1367864_at 5.9966493 5.9700704 5.691502 5.674452 5.792385 5.8124466 5.956966 6.16316 6.010811 5.9239645 6.1797423 6.478031
1367865_at 7.4599447 7.436528 7.3875766 7.743007 7.328953 7.254045 7.2107525 7.534682 7.384577 7.1070833 7.2529316 7.321631
1367866_at 6.185817 6.350099 6.19799 5.9028373 5.945284 6.387458 5.507692 6.162946 5.7257676 5.7787023 5.7707243 6.2079816
1367867_at 9.212407 9.344518 9.059932 9.311619 9.205729 9.321096 9.185077 9.291071 9.297875 9.345743 9.136644 9.100561
1367868_at 8.059332 8.009829 8.0031185 7.872348 7.9392366 7.6624427 7.893338 7.874993 7.784268 7.995079 8.114651 7.9729676
1367869_at 10.111184 10.244469 10.214322 10.307697 10.293874 10.134035 10.294958 10.22065 10.205807 10.173587 10.039551 10.154601
1367870_at 9.748437 9.719249 9.753206 9.700061 9.908367 9.77466 9.66691 9.738775 9.9196825 9.884063 9.910338 9.945887
1367871_at 13.541579 13.156563 13.016474 13.293202 13.304373 13.352041 13.477028 13.352041 13.238762 13.4687605 13.185226 13.408949
1367872_at 8.950415 8.724031 8.845599 8.651997 8.744651 8.808046 8.851513 8.750987 8.772808 8.65809 8.681843 8.559324
1367873_at 9.640295 9.547836 9.533632 9.663784 9.572778 9.624856 9.718735 9.718291 9.622793 9.718611 9.681079 9.5204935
1367874_at 6.402515 6.70639 6.7014613 6.972778 6.649096 6.4298735 6.405544 6.3980083 6.5885487 6.5163364 6.201791 6.265471
1367875_at 9.41622 9.482522 9.391579 9.433699 9.292956 9.386535 9.445262 9.245967 9.36929 9.44392 9.441025 9.394412
1367876_at 6.895847 6.801862 6.7780204 7.0723357 7.0826955 6.572178 7.010192 7.026883 6.9114757 6.781983 6.9583726 6.670264
1367877_at 8.256711 8.094866 8.114323 8.0801525 8.358409 8.2350445 8.148122 8.225964 8.241411 8.238777 8.258884 8.264376
1367878_at 8.83934 9.022777 8.704936 8.783438 8.732853 8.875838 8.738074 8.875032 8.813395 8.759053 8.838556 8.7686615
1367879_at 7.7779593 7.4895906 7.5750217 7.7294164 7.469031 7.4210405 7.4489737 7.3982368 7.4932456 7.7144647 7.6161847 7.477975
1367880_at 6.2340975 6.081872 5.8545465 5.734845 6.0380135 5.518857 5.640095 5.9854794 5.8421445 6.026623 5.2956367 5.63604
1367881_at 7.9649043 7.773025 7.870421 7.622542 7.498354 7.804854 7.7309866 8.037628 7.7586 7.6422477 7.6993566 7.9331217
1367882_at 6.543919 6.7267046 6.8244877 6.468915 6.389654 6.7025347 6.905902 6.6821327 6.769953 6.6489787 6.528699 6.715336
1367883_at 6.9393783 7.112039 6.896494 7.348344 7.0274177 7.435567 7.031514 7.118999 7.2535415 7.2720647 7.2261586 7.1982617
1367884_at 10.963592 10.946412 11.001357 10.948325 10.976892 11.065565 10.868644 10.909897 10.881168 10.805061 10.95826 10.84687
1367885_at 12.040889 12.064257 11.934727 12.041563 11.974146 12.084734 12.16294 12.093232 11.954594 12.0288515 11.839441 11.933132
1367886_at 7.9613147 8.041246 7.6555285 7.916274 7.802837 7.9342365 7.8071833 7.946426 7.8304176 7.613266 7.6935725 7.7414446
1367887_at 12.964937 12.917482 12.9216175 12.965448 12.8804035 12.948686 12.965888 12.92969 12.965448 12.7487955 12.673306 12.530594
1367888_at 4.280665 4.064743 4.0761366 3.662071 3.9475641 3.9483378 3.9926546 3.9035597 4.405341 4.0042877 3.9396672 4.0573196
1367889_at 9.104349 9.298929 9.136362 9.283352 9.281499 9.181372 9.19455 9.220072 9.230301 9.38037 9.042912 8.978764
1367890_at 6.6804237 7.0386343 6.87214 6.7080455 7.216265 6.8095717 6.8587484 7.1593995 6.655664 6.621696 6.8756695 6.9706225
1367891_a_at 4.818293 4.976368 4.865687 5.0472574 4.6601157 4.8729696 4.7072363 5.09736 4.8970156 4.8169456 4.9492273 4.666357
1367892_at 10.637731 10.744045 10.689383 10.472086 10.185892 10.870222 10.546807 10.407349 10.71049 10.418519 10.447759 10.5191965
1367893_a_at 7.139421 7.2106066 7.0859585 7.271161 7.3249273 7.0697403 7.1078963 7.342507 7.1520243 7.1281943 7.2005987 7.0344577
1367894_at 11.539217 12.542443 12.518906 12.53804 11.693519 12.63289 11.486543 11.931246 12.566267 12.197879 11.94912 12.229262
1367895_at 11.178256 11.179789 11.204562 11.162784 11.329131 11.133179 11.055231 11.161046 11.089696 11.148678 11.085008 11.099764
1367896_at 13.461129 13.483653 13.700035 13.648001 13.681411 13.106854 13.419471 13.561008 13.646832 11.870813 11.185115 12.633415
1367897_at 10.827157 10.945061 10.908941 10.867989 10.841559 10.749172 10.869306 10.702471 10.916686 10.957035 11.076415 10.910025
1367898_at 9.613734 9.922711 9.8157 9.724169 9.6813755 9.655021 9.694294 9.646084 9.558812 10.0525055 10.091896 9.919406
1367899_at 7.525823 7.671738 7.5477605 7.503713 7.245335 7.431154 7.1812882 7.814397 7.6521506 7.351857 7.4685273 7.2483897
1367900_at 8.863506 8.654369 9.071333 8.700828 9.039447 8.90918 8.6258545 8.795587 8.427544 8.772103 8.662284 8.93037
1367901_at 9.299019 9.139314 8.851489 9.029184 9.063757 9.133181 9.05111 9.214645 9.010569 9.267901 8.990362 9.116226
1367902_at 7.583776 7.749371 7.5831637 7.611115 7.6433377 7.5033545 7.3651524 7.6544347 7.4678845 7.6136866 7.349894 7.3843756
1367903_at 9.5535 9.427462 9.397862 9.313671 9.5804615 9.529047 9.623262 9.420857 9.439674 9.59848 9.550426 9.329533
1367904_at 6.166109 6.0279417 6.3762717 6.7460513 6.0077043 6.0074368 6.747693 6.37354 5.4054985 5.675322 5.643871 5.7620363
1367905_at 10.713146 10.386095 10.739861 10.607015 10.564627 10.571906 10.650004 10.352099 10.758967 11.108556 10.894826 10.865266
1367906_at 9.723829 10.0880995 10.128739 10.302671 10.066902 9.999227 9.856983 10.132999 10.306401 10.00476 10.451441 10.405651
1367907_a_at 9.196971 9.16542 9.220013 9.256037 9.114608 9.040376 9.238286 9.129603 9.332559 9.846902 10.030191 9.48888
1367908_at 11.921835 11.887674 11.767909 11.765724 11.849233 11.680648 11.736134 11.695712 11.689861 11.801265 11.622595 11.645411
1367909_at 12.23673 12.000799 12.038197 11.929512 12.080343 11.97357 12.054985 11.9958105 12.178727 11.967588 11.86696 11.797606
1367910_at 7.471175 7.351968 7.1332083 7.130006 7.2337713 7.08656 7.202965 7.2567606 7.203172 7.198031 7.0293455 7.189824
1367911_at 7.9819884 7.943758 7.919626 7.878459 7.909082 7.6569357 7.795942 7.865116 7.9331336 7.9845276 8.176989 8.11435
1367912_at 6.235196 6.416361 6.364732 6.5300837 6.1405606 5.5101852 5.8005743 5.910894 5.875927 6.096897 5.970054 6.298572
1367913_at 7.0477376 6.9237113 6.9029818 6.794782 6.7701955 6.788598 6.938667 7.1004786 6.80153 6.825947 6.7170906 6.842582
1367914_at 6.8022876 6.6773386 7.0515895 6.4729404 6.7913766 6.604554 6.7919765 6.6568284 6.7757654 6.4902077 6.6278954 6.6921153
1367915_at 9.112834 8.985172 9.005477 9.096781 9.055796 9.168784 9.162522 8.99136 9.056585 9.070603 9.328369 9.151575
1367916_at 5.6864257 5.5657024 5.993577 5.489081 5.726183 5.7404304 5.8206463 5.8675456 6.0331573 6.0658336 5.9792175 5.952643
1367917_at 13.54927 13.5042095 13.5058155 13.411533 13.499434 13.402528 13.507461 13.447844 13.368878 13.555328 13.387434 13.433427
1367918_at 4.8528457 4.6275105 5.077156 4.62635 4.576915 5.0791454 5.3493366 5.0674534 4.8597307 4.562591 5.0507956 4.3942604
1367919_at 5.842368 5.74897 6.3553762 6.033119 5.9867406 5.801732 5.73277 6.216815 6.5855556 6.371942 6.211571 6.393574
1367920_at 4.966702 4.8491726 4.9146504 5.6523285 5.6527376 4.929085 5.32544 5.011961 4.750327 4.849476 5.3227115 4.944655
1367921_at 8.064557 7.835547 7.677713 7.822762 8.005232 7.8765125 7.746414 7.686754 7.8190117 7.720112 7.7458844 7.5534596
1367922_at 7.8883276 7.8723497 7.755024 7.8822017 8.001657 7.702984 7.6072173 8.070641 7.9106555 7.7005997 7.768033 7.5662603
1367923_at 5.287085 5.024412 5.391128 4.93627 5.2304068 5.379854 5.055401 5.521337 5.7188044 5.1787367 5.1429806 5.4641466
1367924_at 7.1876855 7.4753633 7.2627034 7.1482153 7.181361 7.131026 7.0400467 6.957676 7.1207523 7.1064 7.2059574 7.3441334
1367925_at 8.162737 8.147806 8.02054 7.904584 8.09111 8.041769 7.812407 8.140461 7.965218 8.349762 8.316626 8.047346
1367926_at 8.722634 8.468267 8.646211 8.442169 8.6939945 8.486325 8.787813 8.617336 8.69899 8.7477455 8.505643 8.559899
1367927_at 10.891146 10.638218 10.460799 10.562871 10.612689 10.915424 10.818709 10.677432 10.841616 10.827995 10.769193 10.844556
1367928_at 3.7808893 3.988576 3.7545688 3.7769601 3.9939315 3.6500607 3.9930148 3.6418045 3.8285024 3.8375647 3.7899225 4.0093503
1367929_at 9.9131565 10.269676 10.223251 10.200352 10.246065 10.1313305 10.118547 9.883724 10.245184 10.305098 10.161356 10.252001
1367930_at 3.9524393 3.7343557 3.9155896 3.5211613 4.0557084 3.7701266 3.8359342 3.7934828 4.0187902 3.8919082 3.8595011 3.8227217
1367931_a_at 9.725819 9.66717 9.61031 9.538805 9.567766 9.518712 9.528663 9.723279 9.569441 9.55067 9.503363 9.2973175
1367932_at 11.455517 11.496542 11.998113 11.894322 11.773822 11.15639 12.016485 11.821034 11.996745 12.68387 12.722835 11.973027
1367933_at 8.2962885 8.0612755 7.9950347 8.191151 8.112404 8.068462 8.071676 8.340675 7.9076114 8.555645 8.341671 8.22473
1367934_at 5.869495 5.9917793 5.7196817 5.65506 5.86206 5.8501825 5.643914 5.586074 5.812729 5.825619 5.7311373 5.662007
1367935_at 8.889516 8.891812 8.873008 9.048363 8.947143 8.851814 8.782297 9.124833 8.826948 8.911431 8.889748 8.61825
1367936_at 7.688216 7.4895906 7.2319922 7.6057506 7.6380157 7.5260296 7.4165874 7.4847903 7.119183 7.5667973 7.014115 7.123601
1367937_at 8.396693 8.545313 8.309102 8.214214 8.4734535 8.99781 8.131947 9.087927 8.422167 8.441777 8.604622 8.505217
1367938_at 10.962035 11.0215 11.02914 10.772402 11.087875 10.889531 10.960087 10.831611 11.241565 11.141596 11.416831 11.239712
1367939_at 11.599822 10.950817 10.726372 10.369948 11.298645 11.384274 10.860985 11.158885 10.536633 11.08013 11.074341 11.009945
1367940_at 5.990755 6.1065083 6.4290123 6.350903 6.661682 6.0821443 6.0566373 6.7788315 5.9449415 6.226438 6.1800857 5.832957
1367941_at 9.335786 9.202948 9.33073 9.294771 9.160998 9.17647 9.182233 9.2026615 9.316182 9.498316 9.463233 9.208249
1367942_at 7.741826 7.4709134 7.250461 7.956624 8.093876 7.953474 7.298548 8.221939 7.2629657 7.4744215 7.0947266 7.2855325
1367943_at 8.08024 8.050428 7.9754477 7.8272696 7.9125605 7.8704042 8.194904 7.9118915 7.7962008 8.151698 8.276015 8.086644
1367944_at 5.574803 5.583538 5.3257885 5.5279818 5.3201995 5.3190107 5.8107157 5.5356855 5.4933023 5.3675914 5.3884783 5.421496
1367945_at 11.38291 11.32764 11.503999 11.36089 11.135354 11.241463 11.561323 11.234561 11.2794485 10.976524 11.273525 11.571634
1367946_at 10.126556 9.930811 9.692872 9.657385 9.879773 10.079165 9.798115 9.611987 9.780375 9.983387 9.953753 9.878158
1367947_at 8.750936 8.575375 8.657808 8.677252 8.724082 8.658207 8.578686 8.667827 8.63738 8.670107 8.6011095 8.574299
1367948_a_at 10.483014 10.417605 10.46176 10.475465 10.582735 10.397587 10.637335 10.645261 10.67947 10.5399275 10.380117 10.051976
1367949_at 6.1989517 5.877652 5.7940893 5.9075274 5.9173584 6.1720643 6.012853 5.7717996 6.073931 5.7290673 6.144909 5.8293595
1367950_at 7.840211 7.299212 7.428304 7.430463 7.4727073 7.4950914 7.758053 7.5060887 7.440243 8.302144 8.24922 8.1904
1367951_at 4.787889 4.2213035 4.4352336 4.423908 4.427219 4.304395 4.655581 4.33754 4.555048 4.219568 4.3714867 4.830109
1367952_at 6.7313447 6.589452 6.8414807 6.9320464 6.7227287 6.738004 6.4736857 6.8331947 6.970748 6.8125343 6.871865 6.4933295
1367953_at 5.214396 5.1211 5.0809264 5.251219 5.258179 5.1621976 4.922348 5.2678485 4.9118724 4.9975395 5.4215245 5.650131
1367954_at 6.3646746 6.9220705 6.466188 7.2379675 5.839319 6.669986 6.6511526 6.520768 6.921276 6.4083714 7.249695 6.463273
1367955_at 6.5353065 6.603146 6.544951 6.9938326 6.5821 6.5105987 6.4115567 6.568113 6.5365343 6.6692863 6.5015225 6.604327
1367956_at 5.4671783 5.3079834 5.4198136 5.6956973 5.0842776 5.6033654 5.496309 5.9364567 5.4224334 5.4353633 5.437001 5.2870865
1367957_at 9.417995 8.684341 8.208035 8.79478 9.415608 8.297784 9.419149 9.371058 7.9421015 7.45663 7.4782977 7.787177
1367958_at 8.983643 8.99244 9.083703 8.981507 9.025734 9.057579 8.831589 8.95664 8.956319 8.874123 8.7559395 8.875477
1367959_a_at 5.783274 6.148364 5.9527755 5.99515 5.9646907 5.5911703 5.964432 5.757038 5.6153216 6.170796 6.379894 6.040318
1367960_at 7.843628 8.198888 8.742541 8.417351 8.169185 8.321345 7.7810984 8.016425 8.399017 8.301502 8.622386 8.674439
1367961_at 4.2565107 4.7409487 4.5109425 4.556082 4.329183 4.5671873 4.5792637 4.4109125 4.423787 4.5152717 4.422385 4.67994
1367962_at 4.521163 4.6301985 4.54936 4.3223586 4.4155135 4.538162 4.6214833 4.5029926 4.0748982 4.156775 4.784916 4.5151153
1367963_at 7.2451773 7.0949955 7.107795 6.980619 7.205856 7.3056326 7.089885 7.148896 7.118881 7.0946374 7.1616254 7.0285635
1367964_at 4.6632314 4.756806 4.6777782 4.987369 4.8000917 4.631728 4.8920956 4.8331003 4.766895 4.667641 4.624183 4.9061956
1367965_at 6.565937 6.214657 6.171245 6.3379636 6.4132276 6.3481193 6.3662214 6.0327187 6.258683 6.5611663 6.5836105 6.702123
1367966_at 9.883428 9.669844 9.633566 9.790348 9.822844 9.733593 9.847994 9.740978 9.83832 9.602684 9.577646 9.43469
1367967_at 7.11116 7.2927804 7.2400336 7.2505493 7.211471 7.0463047 7.019075 7.4179716 7.2750616 7.2869773 7.344707 7.5099926
1367968_at 3.6001444 3.5749834 3.692751 3.6222382 3.4819572 3.648665 3.5505195 3.71703 3.518839 3.602023 3.6677577 3.6416142
1367969_at 10.894967 10.933601 10.9120455 10.929203 10.970213 10.937934 11.100543 11.077909 11.110771 11.245347 11.283032 11.1777725
1367970_at 4.219868 3.8665376 4.313531 4.2111726 4.2701707 4.4730043 4.2718945 4.406417 4.3647466 4.468169 4.3101273 4.6093173
1367971_at 10.003992 10.224958 10.174714 10.282216 10.25642 10.081287 10.078784 10.226276 10.27779 10.15242 10.231849 10.209167
1367972_at 10.339361 10.29513 10.2029705 10.328337 10.2768135 10.099594 10.098804 10.293884 10.089403 10.146624 10.240564 10.057722
1367973_at 4.467502 4.1617 4.180798 4.379266 4.641439 4.1882606 4.071507 4.128611 4.1865363 4.1972404 4.2957425 4.202932
1367974_at 9.052307 8.9784975 8.773793 9.301817 9.498338 9.002861 9.068303 9.61988 9.153828 9.082824 8.611548 8.364303
1367975_at 5.6032844 5.161722 4.8768325 5.612721 5.6176724 5.066288 5.8460045 5.98504 5.7839885 5.6569014 4.9967613 4.987915
1367976_at 7.4988985 8.036487 7.3561907 7.815946 7.859246 7.665932 7.165642 7.661672 7.4260535 7.396085 7.336147 7.278823
1367977_at 3.919533 3.9432974 3.7418473 3.9175234 3.7816882 4.035663 3.75568 3.6550734 3.8055458 3.7988625 3.690782 3.5941718
1367978_at 5.417542 5.7878256 5.5452023 5.5319333 5.36697 5.7196617 5.623339 5.6635966 5.949844 5.571077 5.5844135 5.766684
1367979_s_at 11.503966 11.290965 11.36462 11.773494 11.477388 11.413491 11.884747 11.835077 11.838428 12.409631 12.634943 11.760829
1367980_at 8.388233 8.444067 8.263973 8.6065235 8.484398 8.37352 8.28348 8.550499 8.54418 8.63573 8.413488 8.2740555
1367981_at 7.468857 7.7344966 7.4193797 7.6388016 7.794827 7.4205594 7.754239 7.437575 7.5843873 7.686027 7.3690596 7.560865
1367982_at 10.441739 10.605896 11.239669 10.542098 10.280883 11.25524 10.267688 10.382247 10.588378 11.263542 11.348472 10.139541
1367983_at 5.5582933 5.651297 5.865466 5.6803875 5.484158 5.7723536 5.703693 5.613842 5.697545 5.6643724 5.6533866 5.5640798
1367984_at 6.667605 6.8643966 6.5614734 6.6639037 6.375129 6.5444503 6.827611 6.760106 6.3591604 6.3975267 6.2574883 6.073373
1367985_at 7.3421836 9.324703 6.8647795 7.5107203 7.9884996 7.549693 7.28807 7.20842 7.164042 7.3128242 7.360163 7.1568246
1367986_at 7.1506705 7.161335 7.213462 7.181489 7.7163634 7.498464 6.84656 7.0916047 7.0703692 7.543821 7.2949605 7.485288
1367987_at 8.838907 8.989258 8.787121 8.688623 8.660365 8.952421 8.753943 8.888954 8.800108 9.101625 8.813069 8.799768
1367988_at 13.064431 12.992769 13.028278 13.089946 13.169406 13.126513 13.183222 13.049971 12.988136 12.971857 12.891277 12.821615
1367989_at 4.4305015 3.987554 4.210615 3.8245966 4.014304 4.188447 4.2288866 4.106665 4.044214 4.358156 4.207385 4.082843
1367990_at 5.080206 4.928982 5.170487 4.9877057 5.0521145 5.1205664 5.245095 4.8307166 4.8353205 4.957084 4.9873505 5.093031
1367991_at 9.407283 9.424222 9.5060005 9.513532 9.414555 9.448456 9.366234 9.57526 9.331432 9.428982 9.580876 9.311675
1367992_at 4.4967895 4.287423 4.4533978 4.3475695 4.59848 4.8228283 4.9641175 4.3593435 4.572375 4.8549604 4.6846495 4.8524275
1367993_at 7.149416 7.3631206 7.0911536 7.4439106 7.2132955 7.0342436 7.5804663 7.285624 7.3389363 7.551062 7.5429263 7.7722144
1367994_at 10.718433 10.834364 10.563461 10.578131 10.952616 10.459935 10.746683 10.495104 10.927764 10.781048 10.305406 10.483095
1367995_at 12.999336 12.969806 13.151942 13.177274 13.107092 13.065274 13.08965 13.02167 13.08039 13.068171 13.044441 13.125889
1367996_a_at 6.784943 6.9366264 6.739236 7.04355 6.746217 7.001346 6.974969 6.900635 6.9030714 6.620406 6.642398 6.7840705
1367997_at 8.20069 8.466837 8.266185 8.460604 8.471094 8.323174 8.270299 8.260893 8.323141 8.668156 8.537367 8.558458
1367998_at 6.037821 8.986461 8.834113 5.871906 8.708404 9.163147 8.363616 9.57979 7.948601 8.501686 6.140565 6.498834
1367999_at 12.497759 12.561443 12.664393 12.541834 12.618809 12.50671 12.576976 12.460892 12.323806 12.363548 12.346568 12.350166
1368000_at 14.372199 14.334632 14.313885 14.323796 14.339061 14.349541 14.385758 14.348304 14.328017 14.363823 14.351162 14.369849
1368001_at 4.4021063 3.8856015 4.1006303 4.209331 4.116361 3.9875484 4.2351894 4.0395203 4.162566 4.2730694 4.191205 4.5144997
1368002_at 7.512114 7.5578465 7.7434344 7.2575703 7.6252933 7.2976522 7.669423 7.8713536 7.626809 7.635747 7.509497 7.2006936
1368003_at 5.620341 5.5982594 5.6697316 5.484589 5.271757 5.0758634 5.503236 5.337866 5.145423 5.4830546 5.3573256 5.4760685
1368004_at 10.002595 9.963543 9.906531 9.904453 9.915938 9.899238 10.0834 9.9684725 10.138994 10.14872 9.855652 9.958157
1368005_at 5.711947 5.301523 5.333913 5.4969726 5.391094 5.64392 5.608674 5.4122615 5.860273 5.5643125 5.7385364 5.753459
1368006_at 7.464036 8.070522 7.6545625 7.552344 7.7988243 7.832494 7.4656043 7.8338246 7.548562 7.3785577 7.4909616 7.2294316
1368007_at 6.634865 6.6078205 7.9035454 6.612346 6.581515 6.098695 6.860506 7.362607 6.8445544 7.1831837 6.604825 6.6474805
1368008_at 5.194757 5.131289 5.7489614 4.893792 5.39078 5.213822 5.3972797 5.7183657 4.8958144 5.94673 5.3801303 5.37477
1368009_at 9.658268 9.836954 9.58856 9.575946 9.631838 9.420422 9.781337 9.550833 9.060237 9.394887 9.41415 9.112705
1368010_at 7.413933 7.6339417 7.732223 7.845521 7.8802314 7.53738 7.567245 7.7676444 7.6966186 7.684936 7.536301 7.425892
1368011_at 8.060644 7.701666 7.7523503 7.846176 7.84647 7.8838544 7.559776 7.707679 7.8270288 7.986843 7.723145 7.6094217
1368012_at 6.879298 6.61544 6.4675574 6.856047 6.3699985 6.7385435 6.0573783 6.388897 6.609373 6.5403957 6.561308 6.4653645
1368013_at 4.2308235 4.1851597 4.3046284 4.1827626 4.341112 4.3594823 4.481078 4.095888 4.3422976 4.605616 5.119282 5.8360147
1368014_at 4.2950535 3.8653238 4.2608023 3.7746646 3.9231296 4.036218 4.0536327 4.077359 4.033798 3.9415836 3.9817302 4.1789694
1368015_at 5.881506 5.7358723 5.7769976 5.775499 5.8369217 5.9859185 6.042571 5.622956 5.9817414 5.4604797 5.6800513 5.6671047
1368016_at 13.132557 12.912019 12.9171 12.911731 12.904124 13.028337 12.898919 12.890022 12.827795 13.113758 13.064043 12.9402
1368017_at 5.1931643 5.0596004 5.0117583 4.803976 4.954974 5.212199 5.225944 5.067247 4.9432325 5.277809 4.8444595 4.973806
1368018_at 9.055656 8.907257 8.856319 8.931331 9.007355 8.924713 8.811303 8.9105625 8.756882 8.991846 8.9362755 8.846613
1368019_at 7.901482 8.085829 7.6948767 7.9141316 7.936353 8.018299 7.8959255 7.7680073 7.9216194 8.039204 7.8701787 7.7588444
1368020_at 7.182068 6.809177 6.878493 7.1614275 6.9894705 6.7506995 7.075323 7.3647437 7.307465 7.980282 8.076542 7.083833
1368021_at 14.088886 13.796184 13.988788 13.764399 13.975858 13.974795 13.944396 13.911424 14.028651 13.867588 13.651277 13.753842
1368022_at 7.0672884 6.928332 6.8198977 7.086343 7.247136 7.0742207 6.950186 6.8897243 6.916574 6.8175616 6.9240065 6.8465257
1368023_at 6.7735248 7.0267234 6.927184 6.648292 6.7024775 6.705254 6.8103333 6.509868 6.562747 6.8607864 6.7322593 6.7774525
1368024_at 6.4580116 6.3606787 6.3458366 6.1289477 6.2299857 6.647372 6.4514146 6.412148 6.314626 6.2864637 6.256023 6.662366
1368025_at 6.278228 7.2231145 7.874477 7.0776696 7.111758 7.3260975 5.7061033 6.245039 6.970748 7.5306864 7.2878256 6.662366
1368026_at 7.842351 7.7743387 7.559356 7.694342 7.512998 7.6969733 7.540506 7.773751 7.6659875 7.749334 7.7774215 7.520693
1368027_at 6.596096 6.6974926 6.41645 6.152677 6.488785 6.3663363 6.824694 6.4480968 6.5669427 6.4550996 6.4459276 6.4971123
1368028_at 4.127945 4.5686297 4.592728 4.236878 4.099741 4.309569 4.219909 4.341108 4.042596 4.0479646 4.392822 3.9413354
1368029_at 10.443368 10.485807 10.433151 10.668269 10.652376 10.631415 10.505833 10.634568 10.616753 10.605639 10.728406 10.72867
1368030_at 8.504827 8.216935 8.398209 8.653458 8.556357 8.555204 8.460905 8.507855 8.387117 8.675907 8.573573 8.53103
1368031_at 7.646546 7.3636785 7.5541735 7.5763936 7.48521 7.539655 7.3554673 7.7206674 7.539178 7.432526 7.5285473 7.3856754
1368032_at 6.4584494 6.9085326 6.441793 6.603404 6.6328597 6.7188563 6.188971 6.7420926 6.5778174 6.601159 6.9213076 6.3241067
1368033_at 6.3794804 6.16978 5.770962 5.7518325 6.0709124 6.0702176 6.227108 6.0333247 6.1187305 6.1582446 6.1659737 5.967066
1368034_at 3.9357808 4.2821093 4.027864 4.12944 4.296688 4.1187983 4.521001 4.1391115 4.645252 4.1722727 4.2286854 4.216758
1368035_a_at 10.853803 10.672676 10.722851 10.658326 10.976826 10.928354 10.131134 11.109496 10.537035 10.275409 9.932501 10.283391
1368036_at 10.702172 10.573837 10.765867 10.338817 10.525781 10.8526325 10.433065 10.694047 10.4108095 10.143224 10.074339 10.048685
1368037_at 6.955353 6.9544444 6.969383 6.6945524 6.758398 6.994103 6.9174547 7.119986 6.9919586 7.2748337 7.761863 7.3728547
1368038_at 8.614453 8.663498 8.831017 8.668308 8.596294 8.431287 8.561365 8.634814 8.488293 8.38312 8.26799 8.410352
1368039_at 5.2748966 5.224053 5.01706 5.1875753 5.329294 4.9113207 5.1416526 5.1160507 4.524869 4.680715 4.682038 5.0343623
1368040_at 8.053589 8.205305 8.195351 8.288017 8.301783 8.2574005 8.193346 8.310427 8.257185 7.9784493 8.234581 7.9576488
1368041_at 9.9111185 10.037819 9.939038 9.855028 9.942992 9.872361 9.953773 9.705711 10.004944 9.927455 9.744262 9.933318
1368042_a_at 10.314501 10.650894 10.757189 10.662846 10.693124 10.226454 10.415366 10.680679 10.423038 10.713961 10.630717 10.703753
1368043_at 7.6532474 8.192072 8.097538 8.048974 8.155084 8.001478 7.7664104 8.1829195 8.106854 8.13225 7.8792624 7.899728
1368044_at 3.3727462 3.5392525 3.672319 3.311702 3.2853193 3.5003412 3.2421632 3.2580988 3.454629 3.289818 3.2442594 3.570811
1368045_at 9.791422 9.853293 9.799562 9.907394 9.956042 9.902354 9.95087 9.806962 9.9178915 9.953011 9.791009 9.852564
1368046_at 9.431309 9.495376 9.332615 9.398611 9.37326 9.292762 9.582557 9.22808 9.382026 9.2955675 9.138968 9.220075
1368047_at 7.3910065 7.083553 7.50014 7.4642954 7.8373837 7.37471 7.8308954 7.938176 7.9245057 8.269185 7.8343644 7.477068
1368048_at 13.844622 14.021035 13.912039 13.992773 13.9815235 14.0214205 14.015564 14.041543 13.979261 14.122215 14.089953 14.058624
1368049_at 11.547702 11.309217 11.123051 11.218312 11.509469 11.226649 11.552109 11.260245 11.41974 11.206058 11.341586 10.926627
1368050_at 8.198373 7.8384266 8.04289 8.062238 8.381166 7.9444504 7.8203278 8.18943 7.9258533 7.483512 7.605561 7.9680395
1368051_at 11.344277 11.384111 11.424131 11.549497 11.514085 11.3786335 11.618284 11.460704 11.612438 11.432244 11.50178 11.346268
1368052_at 4.4072995 5.134693 5.0095887 5.2491007 5.1838255 4.7146764 4.5938277 5.015754 5.0276403 5.3227844 5.1199303 4.555445
1368053_at 5.7883005 6.3169785 6.0633173 6.3007927 6.3577185 6.1223702 5.7376766 6.0805764 5.748596 6.4301033 6.4210057 5.9367137
1368054_at 6.7835956 7.0783978 7.0282264 6.9547653 6.7455587 7.0740824 7.0440154 7.063142 7.0004287 7.2766967 7.015599 6.8022523
1368055_a_at 8.553424 8.299426 8.349039 8.416483 8.314617 8.427768 8.535671 8.495438 8.532417 8.439922 8.670237 8.356138
1368056_at 7.676813 7.5442967 7.461194 7.494492 7.5776443 7.645313 7.452066 7.6125894 7.4119987 7.4653616 7.5039744 7.4375544
1368057_at 8.502395 8.573428 8.561665 8.958929 8.624621 8.4319 8.764254 8.435022 8.479626 8.834923 8.595813 8.863766
1368058_at 7.614496 7.9057817 7.919575 7.613821 7.890102 7.9480343 7.5965204 7.8693776 7.6086464 7.5752516 7.394943 7.5477786
1368059_at 9.357198 9.636632 8.053434 9.050461 9.490848 7.3167114 8.9953165 8.289481 9.764904 7.2771225 9.004212 8.927125
1368060_at 12.714032 12.843322 12.805384 12.903485 12.823362 12.906931 12.849803 12.892474 12.810925 12.588401 12.711638 12.7616
1368061_at 5.61044 5.3415093 5.06509 5.215991 5.3636365 5.2911377 5.5242276 5.4587336 5.501037 4.885459 5.051489 5.6132007
1368062_at 9.281972 9.21587 9.187079 9.171408 9.250737 9.123494 9.185268 9.171857 9.25845 9.046628 9.376707 9.119156
1368063_a_at 8.624768 8.94042 8.904333 8.965688 8.8895445 8.9767475 8.719709 8.922809 8.87734 8.687149 8.74122 8.605688
1368064_a_at 10.887188 10.834076 10.9535885 11.050959 11.225437 11.339904 10.84364 11.180051 10.976178 11.183776 11.363992 11.420251
1368065_at 7.7746925 7.4802876 7.697189 7.417144 7.744158 7.5978703 7.4947267 7.6413007 7.2327456 7.420009 7.43393 7.5138717
1368066_at 5.642614 5.8790107 6.141684 5.6036177 5.622386 5.6298227 5.4398932 5.694828 5.4347186 5.6196947 5.211105 5.4760685
1368067_at 8.901601 8.962724 8.911033 8.958655 8.690683 8.765881 8.945321 8.756204 8.590252 8.802564 8.626466 8.771024
1368068_a_at 7.2596564 7.446509 7.4021173 7.2886066 7.2520666 7.300154 7.4807506 7.3196573 7.204045 7.5904813 7.605954 7.4250894
1368069_at 8.051174 8.233965 8.130839 8.050369 8.07463 8.019529 8.063194 7.954012 8.062592 8.164261 8.2456 8.2321
1368070_at 8.260905 8.2728405 8.231797 8.215527 8.383037 8.254633 8.173915 8.344207 8.372575 8.347416 8.225802 8.288064
1368071_at 12.146516 12.091899 11.836813 11.966221 11.962883 11.911849 12.157035 11.945247 12.1685 12.138946 12.013715 12.191451
1368072_at 6.266378 6.249209 5.914643 6.6774383 6.2606273 6.6910505 6.317448 6.2766 6.1530232 6.1126246 6.132785 6.2134986
1368073_at 8.848433 8.046035 7.9745803 8.164574 8.323492 7.8339877 9.048928 8.705831 7.7825212 8.355252 7.8011985 8.307822
1368074_at 6.735086 6.669718 6.650154 6.657335 6.506192 6.7588925 6.8880777 7.1326675 7.139573 6.8225646 7.3670254 6.7349024
1368075_at 11.260881 10.982123 10.601446 11.143341 10.945129 11.10948 10.972013 11.062453 10.918242 10.919878 11.199194 11.101538
1368076_at 7.2934093 7.33728 7.3266487 7.453724 7.4743896 7.464755 7.5045085 7.5929327 7.452426 7.498537 7.404406 7.348752
1368077_at 13.328273 13.295647 13.248586 13.197684 13.271656 13.183214 13.3218975 13.211333 13.180439 13.091062 12.901497 13.01992
1368078_at 4.683521 5.997386 4.37269 4.918125 4.322456 4.8321333 4.326068 4.504062 4.4842706 6.3118787 4.9314213 5.3013186
1368079_at 9.15341 9.400547 9.553556 9.072205 9.369675 9.164957 9.12317 8.843725 9.424286 9.379529 8.839419 8.985649
1368080_at 3.8114266 3.6070657 3.8759832 3.3575742 3.6125185 3.4759169 3.5116103 3.7050025 3.6439023 3.6267874 3.7297854 3.7784123
1368081_at 7.16817 7.4083323 7.3376713 7.1317186 7.1232395 7.197357 7.2115116 7.167688 7.3710175 7.2925544 7.1791387 7.367652
1368082_at 8.56115 8.749628 8.670843 8.82906 8.576397 8.51067 8.5556755 8.773355 8.629364 8.745371 8.296658 8.506063
1368083_at 9.249795 9.1294775 8.784948 8.793823 9.158368 8.590708 8.983786 9.054053 8.79085 9.195927 8.874173 9.053871
1368084_at 6.1381016 5.5769672 5.957844 5.7682266 5.766694 6.0190578 5.959647 5.752557 5.8622255 5.7591486 6.109219 5.7510633
1368085_at 10.757123 10.525512 10.663775 10.405657 10.613129 10.752879 10.75599 10.5102 10.662982 10.147726 10.13972 10.184228
1368086_a_at 8.620686 7.1013074 8.104471 8.028402 8.266558 7.839229 8.841912 8.148097 8.26903 9.073621 9.028659 7.262175
1368087_a_at 8.606604 8.666229 8.271008 8.444601 8.263939 8.445658 8.54872 8.805408 8.159674 8.457896 8.658552 8.365202
1368088_at 7.10915 7.053595 7.0457067 7.389813 7.1013913 7.11752 7.2458043 6.9893975 7.296965 7.3098097 7.6535225 7.441025
1368089_at 8.317993 8.340596 8.531348 8.319606 8.364545 8.436035 8.421588 8.21391 8.49511 8.51174 8.353965 8.41559
1368090_at 7.061984 7.0441275 7.2598505 7.4011965 6.927531 7.136144 7.09266 6.8997493 6.846722 7.034969 6.9319377 7.057491
1368091_at 9.145598 8.949136 8.968515 8.859306 8.998445 8.602892 9.245442 8.783303 9.158827 8.958297 9.089622 8.92153
1368092_at 12.493004 12.501753 12.380317 12.430111 12.417911 12.448887 12.393623 12.438074 12.314788 12.44037 12.348452 12.2391205
1368093_at 3.6523256 3.8472571 3.4829648 3.639012 3.6412766 3.8892035 3.7477627 3.6058097 3.698519 3.5585058 4.0198736 3.5515754
1368094_at 6.8790765 7.1059613 6.8053746 6.990521 6.9343204 6.9775 6.5384617 6.9800973 6.906254 7.0774064 6.748171 6.7128315
1368095_at 10.240725 9.844707 10.285942 10.16582 10.116933 10.1314 10.049185 10.125579 10.275017 10.418573 10.42296 10.521154
1368096_at 9.718051 9.661051 9.6123905 9.614569 9.431913 9.620882 9.649095 9.557549 9.54394 9.485195 9.26123 9.54975
1368097_a_at 4.363915 4.7589936 4.8221054 4.4669533 4.499455 4.5004234 4.520302 4.662601 4.684442 4.1179686 4.5531116 4.3597455
1368098_a_at 7.6826053 7.1608953 7.567113 7.4726915 7.4669895 7.480886 7.687966 7.663832 7.6916633 7.4793286 7.604668 7.996008
1368099_at 7.071164 7.2819767 7.064812 7.3601975 7.4755197 7.1999617 7.101523 7.136613 7.227371 7.1300635 7.1668296 6.887899
1368100_at 10.962949 11.032551 10.941052 10.874874 10.939347 11.038939 10.904146 10.946763 10.959423 10.987171 11.024795 10.758477
1368101_at 7.720565 7.8774924 7.9160004 7.8291125 7.790288 7.935899 7.886977 8.168974 8.090086 8.045145 8.239296 8.041191
1368102_at 8.635792 8.021978 8.08209 8.11953 8.550537 8.928337 8.513769 8.180784 8.1314945 8.430606 8.39337 7.9674253
1368103_at 6.9646587 6.802885 6.9798627 7.4627137 7.2606587 7.167776 7.134242 7.6689057 7.1167603 6.898812 6.908315 7.02504
1368104_at 6.291936 6.112647 6.3306065 5.787191 5.9931273 6.2897043 6.039132 6.016553 6.001398 5.6663275 5.7593637 6.074085
1368105_at 4.646005 4.5340853 4.7619553 4.6465397 4.653615 4.8127155 4.845102 4.9095664 4.7409825 4.6746883 4.6658654 4.805533
1368106_at 9.415406 8.554274 8.5513935 8.63478 9.019991 8.641965 9.118432 8.93652 8.657191 8.747109 8.751043 9.292466
1368107_at 3.8354766 3.977839 3.6404228 3.42527 3.5218682 3.5266638 3.6204143 3.6110141 3.7663665 3.5583227 3.4854023 3.611787
1368108_at 4.6669207 4.373741 4.592502 4.204873 4.3595133 4.839987 4.786043 4.3703294 4.6655717 4.3601475 4.801779 4.6261168
1368109_at 6.9394984 6.8333707 6.6520686 6.9147563 6.8685226 7.5702076 6.9165807 7.2507715 6.700423 6.9288273 6.862653 7.085113
1368110_a_at 4.098578 4.3355165 4.135743 3.9809275 4.22696 4.0756197 4.068772 4.0338163 3.9855852 3.9965136 3.9311726 3.8699498
1368111_at 7.9786654 8.5798855 7.9767404 8.192367 8.150652 8.222498 7.81641 7.855603 8.290661 8.6075535 7.9808755 7.584418
1368112_at 5.358732 5.022849 5.2422853 5.312273 5.0485725 5.1733346 5.4574947 4.8876643 5.138344 5.1635976 5.256884 5.3638587
1368113_at 4.5829477 4.3403473 4.6769238 4.6426945 4.353468 4.355043 4.2620463 4.2650433 4.501996 4.341923 4.449663 4.607265
1368114_at 4.389202 4.2379684 4.659523 3.8853467 4.2929525 4.469532 4.4851255 4.2063193 4.46558 3.9526448 4.242634 4.3851233
1368115_at 10.317055 10.765511 11.036181 10.548486 10.297474 10.729402 10.53033 10.529832 10.445645 10.336058 10.7362175 10.932288
1368116_a_at 7.693948 7.7129383 7.4444036 7.6143866 7.3265347 7.359179 7.5063004 7.252027 7.264694 7.3756337 7.3717046 7.392
1368117_at 9.11257 9.343556 9.253798 9.262376 9.1136265 9.053637 9.019516 9.224441 9.239159 9.135225 9.086184 8.949875
1368118_at 8.127565 7.967245 8.50157 8.527668 8.5197735 8.004555 8.389101 8.246489 8.386148 8.630566 8.792353 8.631441
1368119_at 5.7143126 5.688596 5.7321725 5.152444 5.3923893 5.7151904 5.5737147 5.613706 5.5327463 5.5658207 5.5635266 5.51618
1368120_at 4.3214808 4.0174646 4.2169814 4.2711973 4.191645 4.294347 4.398715 4.190983 4.306731 4.187106 4.4363413 4.410369
1368121_at 10.194728 10.642207 10.605336 10.248607 10.444813 10.694087 10.589177 9.363737 11.000705 11.66946 12.442895 12.206844
1368122_at 10.001227 10.133226 10.075826 10.181759 10.115216 10.148871 10.226488 10.166659 10.061839 9.725289 9.694261 9.737027
1368123_at 5.902089 5.493723 5.87318 5.677389 5.6398854 5.721853 6.0688524 5.670191 5.8321056 5.56228 5.977036 5.8681693
1368124_at 7.7328215 6.657722 6.938362 7.019089 7.268403 7.04127 7.7325826 7.7293835 7.188135 6.588984 6.7660804 7.4403687
1368125_at 6.3977127 6.7358217 6.3455133 6.3571076 6.48206 6.8057265 6.66469 6.698847 6.732859 6.85736 6.448111 7.1227593
1368126_at 6.1126223 6.258994 5.671589 6.3200355 6.3805513 6.2279835 6.1637373 6.082267 6.386568 7.369042 7.270762 6.281429
1368127_at 6.5667386 6.3017235 5.918152 6.2284675 6.311474 6.4068584 6.4397244 6.6179094 6.217119 6.496688 6.25767 6.926833
1368128_at 7.0086956 6.9443817 7.103877 7.3616185 7.925235 6.398931 8.868292 6.710631 6.881245 6.8378243 6.002694 5.770166
1368129_at 7.5314045 7.6214104 7.3729143 7.725162 7.42969 7.787423 7.4198837 7.4425573 7.488738 7.560992 7.424418 7.1895766
1368130_at 4.60905 4.5592833 4.6940575 4.5489655 4.4794188 4.4245663 4.6727533 4.400388 4.608816 4.58832 4.4363413 4.427121
1368131_at 4.3836875 4.3478403 4.31985 3.9908192 3.9943585 4.1739807 4.8299456 4.1392517 4.3624415 4.1174326 4.272597 4.2784424
1368132_at 10.270391 9.881289 9.991285 10.221943 10.044485 9.817511 10.122486 10.4255905 10.110812 10.026375 10.034081 10.045957
1368133_at 7.821636 7.353997 7.5620365 8.110627 8.057091 7.8533964 7.719865 8.188949 7.7267423 7.823583 7.9104295 7.790686
1368134_a_at 9.162073 8.77051 8.921621 8.44702 8.468035 8.815641 9.213312 8.765069 8.469226 8.495257 8.179209 8.596555
1368135_at 5.5344906 6.2949023 6.0325093 5.528465 5.6507287 5.808717 5.518271 5.662388 5.91761 5.634913 5.88116 5.762867
1368136_at 8.076281 8.05559 7.8231497 8.084061 8.181309 7.9647737 7.7606974 7.737044 7.6080737 8.042835 7.832185 7.8060675
1368137_at 6.1354637 6.2889414 6.222953 6.183774 6.066385 6.4549017 6.310226 6.0825205 6.4620976 6.162892 6.384598 6.122478
1368138_at 5.4053326 5.170439 5.546188 5.299182 5.210039 5.368329 5.680236 5.176857 5.778518 5.2126274 5.2954054 5.590871
1368139_s_at 5.6933007 5.453513 5.4059343 5.3371143 5.304755 5.655612 5.74643 5.779335 5.2994866 5.672793 5.9887877 5.997613
1368140_at 6.074497 6.1923027 5.819652 5.812054 6.667336 5.8264847 6.0183845 6.4024405 6.287549 5.4400935 5.8912992 5.8996224
1368141_at 11.76273 11.657743 11.655368 11.672906 11.738692 11.707298 11.656102 11.66266 11.684262 11.667879 11.726873 11.645643
1368142_at 5.526389 5.316346 5.636765 5.2403135 5.2552676 5.240805 4.89172 5.019745 5.1065745 5.1153584 5.728582 5.5426683
1368143_at 7.150828 7.1781774 7.218185 7.407467 7.6798472 6.8771915 6.9749103 6.7934766 7.6531067 8.009077 8.931694 8.626011
1368144_at 5.6768007 5.5009203 5.2625074 5.5675783 5.6211123 5.555603 5.3722076 5.6805387 5.406743 5.3503084 5.236069 5.1090283
1368145_at 5.7748356 5.411974 5.3455973 5.1310234 5.4395237 5.7292013 6.130552 5.4076166 5.785038 5.755863 5.3876095 5.558385
1368146_at 10.343734 9.926656 10.631542 10.362891 10.004451 9.69172 10.218172 9.6982975 9.641888 8.913962 8.533424 9.116473
1368147_at 8.128694 7.707093 8.375949 8.22144 7.482729 7.3689365 8.233368 7.189203 7.5060678 6.7301807 5.7576914 6.710443
1368148_at 4.764328 4.7065935 4.7707577 4.28486 4.853114 4.536494 4.699942 4.3829865 4.4696865 4.5831056 4.4999485 4.799081
1368149_at 6.0787096 6.0664535 5.913915 6.419005 5.9981155 6.255724 6.570773 5.698663 6.119323 5.845143 6.0903673 6.0104456
1368150_at 12.915776 12.84569 12.91771 12.874634 12.912802 12.942508 12.831638 12.998394 12.737279 13.085475 13.136308 13.233809
1368151_at 10.629629 10.546914 10.569017 10.547462 10.59446 10.700228 10.594294 10.588851 10.386812 10.6027 10.503118 10.294377
1368152_at 7.7723856 7.610271 7.535574 7.56043 7.4651423 7.817668 7.6644187 7.720598 7.6872005 7.90003 7.855836 7.5422325
1368153_a_at 7.0374303 6.8110776 6.894294 6.6861205 6.9759183 7.1699553 6.863679 6.858509 6.9927425 6.7763457 6.655894 6.777877
1368154_at 8.455159 8.169366 8.212658 8.144096 8.266286 8.204263 8.237039 8.247664 8.481823 8.219926 8.05928 8.045769
1368155_at 11.940205 12.389974 12.647324 12.513742 9.768528 12.305685 11.692521 11.440452 11.542692 10.320789 10.143586 10.565942
1368156_at 5.3932276 5.3955026 5.466954 5.6952443 5.409715 5.4717007 5.806265 5.4188485 5.5639453 5.475671 5.5815196 5.707321
1368157_at 5.644147 5.677054 5.9001446 5.514645 5.726643 5.6376486 5.739219 5.713993 5.8299994 5.5904427 5.8197727 5.7935967
1368158_at 9.328978 9.356078 9.186649 9.396755 9.480312 9.335862 9.137146 9.599952 9.318829 9.382909 9.49676 9.301638
1368159_at 8.429935 8.483236 8.558367 8.528953 8.510085 8.513683 8.699604 8.468975 8.79315 8.807578 8.948867 8.805679
1368160_at 9.769548 9.708675 10.395146 9.712851 8.085747 8.693795 10.570462 8.785892 9.927477 11.571978 9.354532 10.120805
1368161_a_at 14.005485 14.003988 13.976494 14.065169 13.994562 13.961704 13.976268 14.031019 13.992545 13.873554 13.904527 13.939272
1368162_at 5.182618 4.7725115 4.7190447 5.023953 4.731488 5.072566 4.9351068 4.794882 4.823867 4.7079916 4.7096252 5.160783
1368163_at 10.340258 10.151154 10.263933 10.309225 10.251433 10.356733 10.209959 10.425942 10.224746 10.523929 10.526563 10.42389
1368164_at 7.6579657 7.883146 7.7460036 7.7590294 8.192026 7.699377 7.5773005 7.9113393 7.771681 7.7508783 7.281877 7.4116254
1368165_at 7.734823 7.734484 7.6482363 7.90536 8.00777 8.013412 7.4723063 7.909437 7.847967 7.7236457 8.1481495 7.6909037
1368166_at 6.356303 6.024865 6.431546 6.3498163 6.490806 6.228238 6.085714 6.4480968 6.373104 6.3210897 6.33125 6.2467732
1368167_at 5.483335 6.321396 5.5704823 6.003474 5.652948 5.7994175 5.238435 6.0825205 5.6324916 5.098644 5.2588897 5.353166
1368168_at 10.103513 9.266221 9.091753 9.164732 9.191609 8.9873085 9.095718 9.885513 7.986041 8.944542 7.992959 8.3743305
1368169_at 7.295629 7.1217556 6.990429 7.043478 6.8660164 7.1537623 7.2406974 6.9583135 6.926146 7.1051965 7.2738285 7.008798
1368170_at 4.218377 4.095767 4.2517786 3.8156972 3.877054 4.427213 3.8829415 4.485173 4.184134 3.8019245 3.8456786 3.7452414
1368171_at 8.405694 9.765517 9.459527 9.279409 10.245518 9.31871 9.54588 8.686683 10.401433 5.810264 5.16856 5.9888005
1368172_a_at 5.7134104 7.065543 6.7942996 6.6306186 7.7528877 6.4160576 6.9165807 6.130275 7.770002 4.4763417 3.6188169 4.7441125
1368173_at 8.116087 8.391197 7.975767 8.298543 8.064895 8.479505 7.7172527 8.394058 8.029354 8.137005 8.163765 7.8475237
1368174_at 4.0817566 3.8553615 4.135911 4.0131903 3.8159707 3.9557672 3.9222524 3.7974584 4.1411123 4.898353 4.615289 4.4421263
1368175_at 6.7634783 7.390314 7.365983 7.30466 7.1184044 7.067841 6.6445656 7.341074 6.9927425 7.1757126 7.011616 6.997385
1368176_at 8.023761 7.6239777 7.810885 7.4570675 7.7114477 7.738083 7.863725 7.6929765 7.6000304 7.3822536 7.622937 7.740279
1368177_at 7.3117194 7.397032 7.441336 8.132879 7.7231865 7.8701663 7.402372 8.014698 7.8425975 8.380594 8.262995 7.8452406
1368178_at 9.446432 9.166765 9.212411 9.195846 9.257278 9.359473 9.500122 9.445462 9.199825 9.520113 9.34598 9.300595
1368179_at 7.415239 7.5566864 7.2655687 7.332572 7.264705 7.677482 7.599939 7.398119 7.641866 7.4216294 7.530398 7.814008
1368180_s_at 13.465813 13.264356 12.810941 13.2464 13.264135 12.996192 13.446102 13.295539 13.185075 13.992195 13.85422 13.62898
1368181_at 10.623725 10.877494 10.839075 10.826537 10.596351 10.953377 10.749733 10.814661 11.071508 10.63812 10.806106 10.911023
1368182_at 4.5842667 4.3022985 4.104747 4.2537975 4.3227606 4.4508476 4.399535 4.2901087 4.224044 3.9046903 4.400183 4.2137375
1368183_at 8.182684 8.427893 8.249102 8.2586975 8.39931 8.205001 8.172455 8.231735 8.273027 8.282026 8.041972 8.278914
1368184_at 8.915457 8.962276 9.011157 8.947593 9.089406 8.979891 8.824752 8.952638 9.28982 9.293797 9.171509 8.702211
1368185_at 5.193303 5.2542796 4.98879 4.8379636 4.769205 4.860491 5.0890684 4.8858767 4.868376 5.1298056 5.0576034 5.175446
1368186_a_at 6.339908 6.329875 6.3486156 5.7696743 6.2169023 6.2359967 6.372452 6.3962727 6.0654554 5.911859 6.097801 6.0949078
1368187_at 7.1900287 8.45383 7.6734786 8.087696 8.953349 8.987106 7.5288916 8.86619 8.559954 8.607637 7.975893 8.084908
1368188_at 13.7173195 13.577878 13.658731 13.665169 13.666191 13.604698 13.61372 13.714675 13.681852 13.76705 13.463421 13.526142
1368189_at 10.314993 10.39432 10.493114 10.654666 10.451973 10.590081 10.9662 10.522568 11.143905 11.359817 11.767126 10.806816
1368190_at 5.67694 4.9707794 5.1208725 4.939725 5.1225696 5.768555 5.354083 5.2978096 5.55893 4.9035006 5.1629915 5.3541293
1368191_a_at 10.822885 10.921473 11.069378 10.83841 10.91764 10.950021 10.905142 10.694105 11.030049 11.370292 11.154069 11.03283
1368192_at 4.837118 5.025193 4.5658674 4.6275606 4.507025 5.0318265 4.6800575 4.9285274 4.9118724 4.68368 4.562118 4.2443023
1368193_at 5.1830697 4.8328314 5.14939 4.9576344 4.9207754 4.8013706 5.0847754 4.7193894 5.118582 4.8190866 4.750508 5.0891776
1368194_at 4.333508 4.6239843 4.6375976 4.711945 4.641439 4.869138 4.4663286 4.637719 4.4984026 4.4433737 4.6518126 4.854146
1368195_at 6.3953495 6.327006 6.1785116 6.2233224 6.3592587 6.159139 6.4056096 6.505845 6.4049573 6.274347 6.4796095 6.615333
1368196_at 4.705406 4.750661 4.98341 4.574496 4.915671 4.8813 4.8766747 4.7242956 4.9554977 4.6545663 4.6613045 5.104367
1368197_at 4.009227 3.6644044 3.7710009 3.6774833 3.6272833 4.2385645 4.113886 3.848073 3.7603583 3.9215336 4.375243 3.9179056
1368198_at 4.6164927 4.418216 4.5123644 4.379266 4.772159 4.738671 4.821929 4.4109716 4.708171 4.4415274 4.810961 4.7949185
1368199_at 8.497153 8.710598 8.407619 8.623353 8.5618305 8.348923 8.3089905 8.502273 8.382572 8.309217 7.9988675 8.199162
1368200_at 5.420442 6.057778 5.801858 5.2757926 5.178316 5.7992797 5.7968597 5.5636616 5.667637 5.5641274 5.6357255 5.9051156
1368201_at 6.4406104 6.238222 6.277682 6.3765826 6.4889975 6.29004 6.264012 6.3761826 6.4847794 6.4756336 6.2986093 6.3098755
1368202_a_at 8.422205 8.382526 8.503741 8.406862 8.258034 8.333993 8.276325 8.268654 8.094844 8.423311 8.488043 8.09002
1368203_at 4.9560738 4.637147 5.030803 4.671707 4.952097 4.962577 5.255966 4.905024 4.953726 4.9836874 5.1439667 5.1685834
1368204_at 6.356303 6.612814 6.8272676 6.6697893 6.749474 6.7086034 6.587139 6.9269533 6.625213 6.731284 6.645683 6.551065
1368205_at 13.447269 13.468096 13.413305 13.548991 13.562477 13.636449 13.526646 13.704318 13.549349 13.4396925 13.32937 13.517813
1368206_at 8.914884 8.845895 8.817626 8.887952 8.769904 8.967143 8.804948 8.811274 8.922571 9.172063 9.206187 9.069521
1368207_at 5.7676997 6.546677 6.1336207 6.6711426 6.350476 5.8345594 5.92523 6.3959947 6.092868 6.159899 5.851678 6.0220294
1368208_at 6.183605 5.920558 5.9857626 6.535823 5.929875 5.776233 6.041328 5.6768417 5.8137426 6.0426736 5.6193857 6.0246677
1368209_at 5.9528704 5.738755 5.6749296 5.5450144 5.5827923 5.6409082 5.987812 5.699478 5.7792616 5.727247 5.4730873 6.1110506
1368210_at 4.441275 4.3906345 4.618605 4.6818004 4.2075815 4.7634544 4.681099 4.486602 4.5606136 4.3155894 4.446667 4.4443727
1368211_at 12.357778 12.1950245 12.216386 12.3292055 12.28 12.299112 12.252839 12.348619 12.427377 12.392233 12.373308 12.503207
1368212_at 8.43817 8.637547 8.465057 8.907371 8.64723 8.594275 7.943935 8.707362 8.40588 8.30725 8.288461 8.429723
1368213_at 9.0748625 9.159206 8.970751 9.079891 8.357399 8.851318 9.85519 8.585736 9.3577385 10.319292 10.026353 9.643349
1368214_at 7.839372 7.7992225 7.7752705 8.06477 8.032534 7.796546 7.9508543 7.980726 7.8956122 8.027069 8.066795 7.9874344
1368215_at 9.85412 9.929838 9.736439 9.940751 9.8473 9.791066 9.922381 9.829708 9.80336 9.78336 9.826112 10.02357
1368216_at 9.541458 9.626792 9.511971 9.612645 9.705651 9.406517 9.54105 9.606251 9.596684 9.58201 9.64089 9.506254
1368217_at 8.726242 8.889244 8.731169 8.920519 8.770737 8.749746 8.594124 8.923859 8.690784 8.644699 8.919241 8.729508
1368218_at 5.5924025 5.3078127 5.4540772 6.099359 5.34389 5.9566045 5.735258 5.786892 5.4824543 5.689252 6.074126 5.476069
1368219_at 7.009802 7.0106964 6.974327 6.6112857 6.878322 6.8094134 6.486557 6.690425 6.5882235 6.8639317 6.5137305 6.778812
1368220_at 9.0191145 8.941009 9.058422 8.7498045 8.875685 9.008589 9.083487 8.805292 8.92123 9.342739 9.0714855 8.757139
1368221_at 9.707898 10.369031 9.847758 10.290215 9.973233 9.948447 9.637332 9.682931 9.73987 9.408289 8.997913 9.272903
1368222_at 5.438031 6.140817 5.5459094 6.2196712 6.113922 5.8863573 5.9433584 5.5510406 5.811101 5.1406918 4.816063 5.3995385
1368223_at 7.477815 7.2288923 7.6460047 7.763557 7.414491 8.162462 7.276053 7.6744766 7.854239 7.9873714 7.729582 7.347313
1368224_at 12.746853 13.1756 13.294831 13.318589 13.059398 13.066002 13.002251 13.218069 13.004138 12.6697035 13.294447 13.123322
1368225_at 7.638603 7.78917 7.561952 7.7024093 7.68808 7.4434257 7.275737 7.622916 7.7016006 7.6326914 7.425934 7.4795146
1368226_at 8.394707 8.308271 8.099324 7.899064 8.061274 8.264374 8.044265 8.2589655 8.414847 8.442136 8.181257 8.321948
1368227_at 8.130041 8.37418 8.555203 8.453194 8.697431 8.452751 7.908009 8.60111 8.502535 8.036604 7.880081 8.430133
1368228_at 8.860849 8.896385 8.719119 8.931886 8.857815 8.614908 8.757513 8.843521 8.37878 8.889975 8.825578 8.735678
1368229_at 6.804849 6.7792363 6.736496 6.931411 6.876879 6.8598933 6.6318507 6.8025527 6.8370547 6.5432973 6.4754906 6.7275996
1368230_a_at 9.072417 9.073547 8.924853 8.939972 8.99745 9.077502 9.033518 8.999403 8.994826 9.067177 9.055448 8.957174
1368231_at 7.111929 6.8251753 6.836934 6.6138177 6.6356044 7.070235 6.8596077 6.775958 6.9829893 6.729656 6.7961965 6.8010902
1368232_at 8.407278 8.274896 8.216759 8.431816 8.3489895 8.203041 8.67444 8.482545 8.741728 9.297539 9.179855 8.36229
1368233_at 8.254467 8.136571 7.883092 8.20403 8.424183 8.318529 8.296241 8.396902 8.041229 8.585542 8.330507 8.149448
1368234_at 9.175829 8.9039545 8.628597 8.320684 8.778917 8.69587 8.485207 8.702918 8.688139 8.683915 8.64212 8.68781
1368235_at 7.7691092 7.9124126 7.892057 7.642139 7.8436866 7.861138 7.898206 7.7680073 7.7914963 7.8121233 7.831122 7.8176694
1368236_at 3.944518 3.7047026 4.079103 3.7806497 3.9348998 4.0655584 4.0282345 4.074072 3.9912152 3.7051277 3.875739 4.1183643
1368237_at 4.268652 4.341779 4.275528 4.199605 4.112998 4.7273245 4.2653255 4.165864 4.4949317 4.325328 4.8831534 4.286192
1368238_at 4.4148593 4.6680555 4.693211 4.483864 4.348358 4.5253143 4.9440417 4.517838 4.7547746 4.657949 4.923502 4.681928
1368239_at 8.478273 8.759485 8.639257 8.693247 8.501888 8.324045 8.553898 8.716028 8.507292 8.599494 8.325094 8.472897
1368240_a_at 4.663102 4.832839 4.261048 4.4342465 4.678106 4.3234873 4.3838553 4.620335 4.543064 4.36313 4.67482 4.1572104
1368241_a_at 8.586895 8.789422 8.664352 9.058149 8.617513 8.6598625 8.804411 8.714997 8.727985 8.830824 8.966375 8.748985
1368242_at 5.3791857 4.734464 4.4421296 4.526434 4.7853165 4.683729 4.6999426 4.4887667 4.5170126 4.5414257 4.832823 4.6819286
1368243_at 5.6432877 4.783057 4.8564296 5.307037 5.1731644 5.3270907 5.229449 5.18829 5.100375 5.2461033 5.1539173 5.1270947
1368244_at 10.24725 10.464308 10.245245 10.33968 10.3663645 10.133495 10.481987 10.20678 10.41487 10.536871 10.38076 10.451681
1368245_at 12.476271 12.410301 12.642833 12.5014515 12.5686 12.739924 12.098673 12.662357 12.281273 12.282323 11.708535 12.471478
1368246_at 5.146303 5.342712 5.0497465 5.2667446 5.038505 5.257723 5.526127 5.3516603 5.208948 5.2544556 5.286279 4.8673644
1368247_at 6.323269 6.671591 7.096463 7.03899 6.8797045 6.8177953 6.4547915 7.0311184 6.369797 6.3268137 6.6701574 7.049169
1368248_at 5.948242 5.882516 6.3640385 6.3766503 6.4572 5.7680697 6.068461 5.9659576 6.396131 6.9756274 6.858585 6.783255
1368249_at 9.945418 10.228667 10.488641 9.905579 9.8365755 10.106903 9.866302 9.801824 10.226686 10.154417 9.720547 10.348746
1368250_at 4.0337677 3.9846797 4.0029736 4.084938 4.1145124 4.018489 4.394656 4.1541257 3.828289 4.1131244 4.040281 3.799013
1368251_at 6.0215907 5.740365 5.4979453 5.4463563 5.653859 5.7570176 5.8227024 5.950339 5.685227 5.6585484 5.707167 5.9598737
1368252_at 3.6603942 3.2892482 3.5114536 3.5786211 3.6869311 3.4806437 3.524664 3.6435435 3.5288477 3.4974024 3.4659634 3.615781
1368253_at 12.368301 12.380146 12.379391 12.227244 12.210851 12.344514 12.384503 12.327966 12.353039 12.394758 12.458655 12.252989
1368254_a_at 5.032472 5.0649357 5.1749396 4.7912893 4.7916384 5.046702 5.047423 4.967849 4.821437 4.7147284 5.081413 5.3536606
1368255_at 4.1839914 4.160339 4.3080645 4.0432944 4.0732956 4.058573 4.2764163 4.1321473 3.8678145 3.9815338 4.0897813 4.115386
1368256_at 3.3024106 3.5393877 3.5271592 3.5447333 3.4201972 3.4442143 3.6185002 3.6938722 3.4762254 3.3974426 3.37284 3.534615
1368257_at 3.8655589 3.9710891 3.889626 4.137279 3.8450928 4.1740074 3.9019063 3.7602723 4.131273 3.842403 3.9414558 3.9375823
1368258_at 5.794736 5.3679037 5.1004524 4.847027 5.1357446 5.4883695 5.19752 5.3921995 5.2432065 4.9482408 5.2560086 4.822158
1368259_at 7.541058 7.644294 7.344771 7.716869 7.852431 7.7363353 7.625727 7.9501905 7.5027204 7.60188 7.1161575 7.1425886
1368260_at 4.734268 4.7999363 5.3940105 4.8331976 5.4787064 5.033286 4.8515806 5.090955 4.501996 4.174487 4.56357 4.9337983
1368261_at 4.077626 4.095767 4.0417194 3.900709 4.1659083 4.29186 4.4731903 3.999978 4.452969 4.338001 4.2277036 4.00199
1368262_at 6.607466 6.9858694 6.944555 6.8270307 6.6153827 6.8406024 6.5383754 6.82531 6.691571 6.8948264 6.7423377 6.83811
1368263_a_at 3.8687837 3.9830496 3.7771525 3.9700031 3.9104238 4.0021257 3.96336 3.7216105 4.018941 3.6766403 4.0688396 3.9531305
1368264_at 7.9586678 7.5297866 7.9486365 7.7981844 7.4706306 7.7419295 7.1786957 7.882682 7.629968 7.6568294 7.4676476 7.650296
1368265_at 9.40641 9.335659 9.124008 8.828377 9.173008 8.7404175 9.00894 8.879185 8.572388 8.567799 8.163996 8.500829
1368266_at 12.997956 13.072369 13.212469 13.164924 13.108995 13.154014 13.049974 13.186085 13.146889 13.010678 13.046216 13.105468
1368267_at 7.8839545 8.083212 8.079838 8.18076 8.117944 8.0946045 7.9209995 8.160005 8.133876 8.115157 8.303107 8.097908
1368268_at 7.62776 7.8897033 7.631017 7.650513 7.7716646 7.76981 7.793224 8.0720215 7.3487363 7.394847 7.7249427 7.5719357
1368269_at 3.7762268 3.5450468 3.7345665 3.8334665 3.8196917 3.6882887 3.7662456 3.697081 3.6068404 3.6994445 3.6972203 3.8219757
1368270_at 7.652145 8.05731 7.6971874 7.356264 7.9826097 8.030774 6.968915 7.6985817 7.715068 8.1086645 7.742103 7.4759274
1368271_a_at 4.7509413 5.5751953 4.997576 5.145804 4.517533 5.502339 4.1381907 5.2245693 4.8459854 4.344044 4.656351 5.794782
1368272_at 10.0660305 10.885782 10.599608 11.290734 10.661518 10.72021 10.347286 10.84165 11.189507 9.695179 9.699904 10.617369
1368273_at 9.730819 10.035884 9.721766 9.908491 9.651452 9.923501 9.639363 9.721473 9.795503 9.400151 9.531256 9.650316
1368274_at 8.534971 8.174119 8.375919 8.415993 8.544512 8.382215 8.394505 8.44685 8.429822 8.524465 8.49446 8.402068
1368275_at 10.412433 10.114123 10.350297 10.561681 10.316587 9.985557 10.814464 10.621305 10.871674 11.75991 11.620637 10.772561
1368276_at 7.0803432 6.855406 6.9861374 6.8102627 6.8660164 7.143528 7.4298406 6.8315053 7.058884 6.971561 7.1718955 7.2875314
1368277_at 8.598395 8.624966 8.943624 8.640485 8.900726 8.689631 8.649699 8.771102 8.596392 8.943675 8.678626 8.638884
1368278_at 6.4615493 6.1201305 6.8271317 6.518606 6.2780232 5.7232795 6.7602663 6.363193 6.61925 6.8986974 6.605585 6.8147388
1368279_at 4.8836884 4.9751754 4.9588847 5.279911 5.3032656 4.832299 5.078661 4.749306 5.3881183 5.1230483 4.6577835 4.6951094
1368280_at 12.393537 12.359947 12.29718 12.528021 12.357311 12.327829 12.193198 12.478436 12.279906 12.145423 12.24343 12.38354
1368281_at 5.390278 5.3638277 5.330183 5.339238 5.488826 5.8999124 5.5347576 5.4318933 5.4240055 5.847285 5.7434626 5.650979
1368282_at 4.2333045 4.128138 4.536873 4.306328 4.466719 4.697551 4.5389123 4.3565 4.2395387 4.4062934 4.465093 4.4912734
1368283_at 11.195276 11.1356535 11.762686 11.470709 11.469213 11.679082 11.621617 11.476594 11.566822 11.94654 11.810986 11.660547
1368284_at 7.598932 7.8089557 7.709071 8.05719 8.120581 7.85397 7.6933784 8.376802 7.7660604 7.705012 7.827612 7.6674247
1368285_at 4.5120363 4.6503534 4.8205214 4.4055047 4.6935205 4.7822695 4.673173 4.4134474 4.440981 4.4837923 4.689843 4.6161995
1368286_at 7.183259 7.2969713 7.050351 7.1056786 7.2562838 6.7467055 7.2234564 7.1467037 7.1690845 7.0336304 7.032586 7.196537
1368287_at 4.50696 4.894989 4.8907146 4.381947 4.641439 5.085813 4.7753444 4.8013425 4.329337 4.69176 4.722934 4.9405375
1368288_at 14.190339 14.180594 14.16698 14.199059 14.233538 14.147762 14.106458 14.172024 14.105387 14.104551 14.049532 14.125407
1368289_at 11.612744 11.716822 12.028395 11.691097 12.015937 11.897507 11.595611 12.132885 11.691463 11.1164255 10.508576 11.858776
1368290_at 3.9205801 3.501059 3.644907 3.8064058 3.619173 3.569099 3.738717 3.5912702 3.8271668 3.690975 3.8247745 3.7862093
1368291_at 8.8548155 9.390034 9.240848 9.229804 9.346947 9.007184 8.96437 9.084563 9.314058 8.788394 8.770982 8.3407135
1368292_at 7.1981 6.811593 7.079906 6.7554655 6.910346 7.138337 7.117416 6.989216 6.944074 7.1594586 7.146889 7.2564645
1368293_at 5.917137 5.8707566 5.7824273 5.6458225 5.753214 5.754364 5.6271677 5.653162 5.772666 6.0009646 5.810835 5.916963
1368294_at 10.648709 10.648674 10.505497 10.532082 10.50861 10.65164 10.427116 10.57824 10.599226 10.647681 10.622499 10.269295
1368295_at 9.7199745 9.605688 9.904475 9.803663 9.786044 9.676725 9.78557 9.761511 9.794129 9.720626 9.857715 10.079011
1368296_at 9.050994 8.891194 9.261268 9.08294 9.232374 8.796482 8.950167 9.072537 8.966764 8.715809 9.039812 9.120515
1368297_at 5.270959 5.114358 4.9063587 4.7056704 4.7590303 4.901882 4.971367 4.736964 4.6544876 4.983386 4.797407 4.51676
1368298_at 5.945959 5.6549644 5.386073 5.3858204 5.3011127 5.8115196 6.0573783 5.108098 5.846623 5.188581 5.5906825 5.4753647
1368299_at 4.090553 4.096883 4.1408205 3.8419282 4.222028 4.3624754 4.1376224 3.8836744 4.0087347 4.0660563 4.0100255 4.039417
1368300_at 5.789229 5.9774213 5.800189 5.5793104 5.895447 5.58661 5.926372 6.1000333 5.733005 5.7781773 5.563909 5.798209
1368301_at 6.132188 5.8064 5.9070363 5.942 6.088506 6.040624 6.2699633 6.0977726 6.161091 6.037081 6.1476607 6.016339
1368302_at 5.2546787 5.218815 5.0683217 4.915323 5.236925 4.851835 5.036396 4.843462 5.1377535 5.0556636 4.797312 5.1202226
1368303_at 8.937414 7.7423368 7.264678 7.909437 7.958788 8.008417 9.105133 8.502154 7.9493575 7.260648 7.1627493 7.587499
1368304_at 11.845903 11.851383 11.945527 11.695414 11.835739 11.698389 11.796907 11.511332 12.101769 11.555859 11.474614 11.77917
1368305_at 8.314124 8.209557 8.380926 8.514398 8.515385 8.392461 8.474576 8.691524 8.287462 8.394645 8.369265 8.681141
1368306_at 5.6461906 5.570566 5.9941726 5.61359 5.6641145 5.767008 5.695466 5.24048 5.96931 5.87173 6.90625 6.2518344
1368307_at 6.3578067 6.452717 6.3898077 5.988533 6.151558 6.3535414 6.46929 6.029215 6.207926 6.177105 6.2032685 6.240777
1368308_at 8.414102 7.7895484 7.5279965 7.7775307 6.4128675 7.362607 8.281344 7.4593635 6.5810976 8.512636 8.4016285 8.768367
1368309_at 7.57931 7.9252524 7.7569294 7.637534 7.6317406 7.80317 7.319302 7.295148 7.860916 7.8576107 7.8049736 7.460864
1368310_at 5.651826 5.4662437 5.349263 5.2630796 5.222761 5.613878 5.8220215 5.3758707 5.6426296 5.5497265 5.5295057 5.659172
1368311_at 8.297436 8.567254 8.760996 8.823899 8.588482 8.647511 8.322538 8.299269 8.789749 8.6387825 8.466894 7.926129
1368312_at 4.765973 4.783057 5.012759 4.8594866 4.6559978 4.7364254 4.701086 5.09601 5.1767216 4.8684716 4.9413967 5.00006
1368313_a_at 4.818293 4.160304 4.49841 4.315304 4.073993 4.460267 4.211213 4.3390245 4.455809 4.213987 4.332486 4.0970087
1368314_at 10.103443 10.083348 10.107278 10.295718 10.244619 10.172455 10.178499 10.455825 10.407271 10.4759445 10.2984915 10.602641
1368315_at 6.626202 6.5873284 6.5034056 6.552884 6.3964305 6.555111 6.7704945 6.567056 6.8434644 6.747687 6.819706 6.838811
1368316_at 10.815317 10.644539 11.280504 11.196307 10.998424 11.345589 11.0429535 10.991429 11.050683 10.765912 10.86522 11.151183
1368317_at 4.8832946 4.8175125 4.7009273 4.9337745 4.7140274 4.6514616 4.9195533 4.7405176 4.6592116 4.635102 4.809708 5.473448
1368318_at 7.910553 7.941859 7.9673543 7.8924627 7.6420827 7.315758 8.152571 8.138581 7.5737405 8.197561 8.132629 8.058825
1368319_a_at 4.8462214 4.723151 4.9456716 4.8849163 4.896505 4.5615563 4.6705217 5.2106376 4.8099318 4.8809423 4.9115067 4.8516793
1368320_at 4.4141955 4.311664 4.658224 4.3827014 4.240948 4.4904194 4.5148797 4.5495014 4.770126 4.1528063 4.698559 4.580886
1368321_at 7.2715683 6.344174 6.595946 8.517712 7.875678 6.4934535 7.106557 9.065386 6.499645 7.0969815 5.7913575 6.7696786
1368322_at 8.669235 8.313686 8.490814 8.202089 8.271242 8.165071 8.351832 8.36109 8.524721 8.517303 8.310389 8.274281
1368323_at 7.6809335 7.7699575 7.120973 7.2436795 7.825994 7.61955 7.4222035 7.9339275 7.7323785 7.489754 7.5170918 7.6995974
1368324_at 5.526389 5.433901 5.2315025 5.3470697 5.1102867 5.5490804 5.2142696 5.1189117 5.511887 5.2594748 5.338301 5.216821
1368325_at 8.021784 7.885759 8.081856 8.039309 8.521505 7.778961 7.5316715 8.223694 8.182001 8.347385 7.4794135 7.9971395
1368326_at 7.131493 7.5796137 7.1975384 7.0780005 7.1578436 7.5764155 7.152729 7.2763186 7.160487 6.9408994 7.4664807 7.3951035
1368327_at 6.2547636 5.9740725 6.386952 5.8701043 6.1654487 6.310475 6.199269 6.0336556 6.1661744 6.0795627 6.457351 6.491707
1368328_at 8.369269 8.950353 9.211865 8.875331 8.919985 8.442743 9.208657 8.756222 9.180262 8.672247 8.923754 8.5688095
1368329_at 5.364398 5.458925 5.7179337 5.3029833 5.497236 5.121225 5.3164396 5.5885763 5.7107625 5.582052 5.485833 5.603149
1368330_at 7.0676427 7.203525 6.8117514 7.2981353 7.273517 6.845101 6.501157 7.0209002 6.8832107 7.3079143 7.449676 6.82757
1368331_at 11.432272 11.594562 11.700487 11.893144 11.807328 11.838624 11.716959 11.702513 11.67667 11.771935 11.899776 11.37912
1368332_at 6.1862006 6.8821683 6.9924116 6.910242 7.013206 6.963336 6.322313 7.433241 6.7313066 6.6146674 6.3934 5.939266
1368333_at 4.7511272 4.4079843 4.414026 4.234069 4.346622 4.546548 4.776377 4.3753333 4.536689 4.343896 4.365703 4.6728716
1368334_at 7.332981 7.2939863 7.0724187 7.621 7.4969053 7.1196327 7.268674 7.5783997 7.3561816 7.4415483 7.1911592 7.2000895
1368335_at 13.563507 13.573839 13.50494 13.803564 13.515675 13.848166 13.5194 13.777012 13.518652 13.543057 13.708116 13.745399
1368336_at 12.033016 11.512133 11.673365 11.4404545 11.756234 11.760382 11.535577 11.574085 11.514072 12.196846 11.981001 11.645068
1368337_at 5.6064215 5.822546 6.062716 5.6562424 5.586334 5.9617667 6.2510486 6.1313667 6.0474157 5.715861 5.863839 6.2081947
1368338_at 4.4645224 4.5256114 4.295731 4.209331 4.624032 4.2351465 4.5735526 4.284898 4.5562453 4.2716665 4.4849105 4.548489
1368339_at 4.4112005 4.4917374 4.4282227 4.4365406 4.488516 4.3829517 4.4080477 4.2521973 4.443837 4.7586775 4.2029324 4.459178
1368340_at 7.9834037 7.8728056 8.017223 8.32402 8.24066 8.266382 8.072336 8.146748 8.008114 8.003914 7.929784 7.8687387
1368341_at 7.698252 7.901431 7.603554 7.786517 7.603288 7.879358 7.914922 7.6277633 7.6792707 7.701758 8.005494 7.536699
1368342_at 4.3547897 4.347828 4.405648 4.312442 4.178115 4.1870565 4.087865 3.9575102 4.362442 3.9612157 3.911115 4.4314795
1368343_at 5.413407 5.1453915 5.527209 5.209008 5.550989 5.22258 5.3908024 5.0174007 5.332226 5.599454 5.5567617 5.274082
1368344_at 3.7290297 3.562591 3.6669624 3.2977521 3.452219 3.6801188 3.8470206 3.7858136 3.6011226 3.403828 3.2643235 3.3170776
1368345_at 4.5419884 4.4805026 4.4324164 4.5495973 4.525362 4.408603 4.7678275 4.2846155 4.6738725 4.3306603 4.6553564 4.528404
1368346_at 6.7542253 5.9833355 6.7891307 6.442483 6.4946556 6.739109 7.033997 6.7037005 6.8537416 6.7602987 6.8839927 6.7866073
1368347_at 5.1013103 4.902916 4.8947754 4.765668 4.6832757 4.855459 5.2000813 4.931773 4.6952443 4.6539717 4.775728 5.0690155
1368348_at 4.2019606 4.233244 4.3821635 3.9048908 4.228362 4.214589 4.58206 4.2279897 4.4739847 4.0875998 4.301385 4.318053
1368349_at 5.8148003 5.7308517 5.7534933 5.450486 5.500183 5.430009 5.579988 5.40244 5.6180077 5.659197 5.549532 5.4905233
1368350_at 3.5566132 3.640729 3.5991871 3.3369687 3.6262727 3.4364095 3.4575846 3.5841591 3.5850298 3.3800793 3.6476362 3.443892
1368351_at 6.2101736 6.669492 6.1690574 6.0252485 5.789324 6.207267 6.5503383 5.9377437 5.8484316 5.7559385 6.211571 6.2056713
1368352_at 4.7163434 4.5835257 4.700257 4.5351377 4.2448626 4.444893 4.814973 4.6508303 4.477744 4.3545775 4.83206 4.753585
1368353_at 5.211364 5.004121 4.9777665 4.9542036 5.119882 4.955741 5.482859 5.0832014 5.623827 5.1247625 5.2715387 5.313207
1368354_at 10.16364 10.828245 10.312251 10.58898 10.108002 10.029611 10.246415 9.624404 10.527635 11.121039 10.979409 10.565203
1368355_at 4.8073688 5.1153154 5.3377476 5.3202977 5.41257 5.117667 5.0551815 4.985053 5.441036 5.3190002 5.778808 5.1331534
1368356_a_at 9.684195 10.353378 9.918414 10.087252 10.32443 9.806789 9.74887 10.218296 9.913238 10.126686 9.967853 10.235405
1368357_at 6.0573945 5.8383117 5.6975956 5.3149962 5.7374983 5.7998705 6.1964016 5.733094 5.6933174 5.685346 5.736829 5.771543
1368358_a_at 3.4029255 3.622261 3.7870023 3.5919986 3.6851456 3.860775 3.7168663 3.7394724 3.701223 3.698641 3.8375344 3.6553574
1368359_a_at 4.7509413 4.175122 4.3304667 4.35491 4.125022 4.230747 4.2465377 4.1232142 4.0666485 4.1977654 4.3750534 4.4800606
1368360_at 13.632504 13.654981 13.645265 13.704911 13.599162 13.671555 13.652749 13.601139 13.651679 13.528428 13.45729 13.651898
1368361_a_at 7.927342 8.071125 7.880924 8.246578 8.135614 7.7997136 7.820569 8.0696945 8.171963 8.107922 7.8598294 7.7983456
1368362_a_at 10.998386 10.967814 10.982012 10.924691 10.904341 10.829612 11.076097 10.988731 10.936483 10.873232 10.863026 10.883513
1368363_at 3.8824742 3.845036 3.8254507 3.6191726 3.6266813 3.9117064 3.875373 3.6988077 3.8285024 3.7626424 3.8571908 3.5972228
1368364_at 4.5574636 4.7490335 4.86627 4.361939 4.780319 4.782696 4.711403 4.4899855 4.629257 4.660119 4.567565 4.50533
1368365_at 12.367151 12.307696 12.4191065 12.251396 12.223543 12.269014 12.402057 12.262707 12.207248 12.328302 12.3128805 12.229791
1368366_at 4.652366 4.770677 4.5668583 4.866625 5.0072575 4.7244186 4.655246 4.7841516 5.33061 4.7672596 5.255424 4.9078293
1368367_at 5.891899 5.6481695 5.755445 5.4751773 5.501054 5.8790245 5.7397985 5.647563 5.940306 5.5075154 5.8928466 5.902836
1368368_a_at 10.139714 10.232639 9.950594 10.298185 10.009146 10.111577 10.192631 10.185213 10.081434 9.9923 10.0155945 9.758294
1368369_at 4.665618 4.642933 4.0979223 4.351876 4.4545484 4.7827916 4.982848 4.314164 4.586499 4.4889793 4.767251 4.6019926
1368370_at 5.863534 5.9894934 5.883714 5.8596373 5.604782 5.468535 5.973677 6.174907 5.6488924 5.9056387 5.5040474 5.656483
1368371_at 4.9198403 4.7788305 4.73934 4.6601133 4.7345314 4.931366 5.3364935 4.718424 4.721193 4.6269264 4.803934 5.1511936
1368372_at 7.8199286 8.203642 8.092878 8.281097 8.628468 8.422977 8.067461 7.942152 8.167299 8.636213 8.5580845 8.923737
1368373_at 4.3584857 4.187604 4.286297 4.321948 4.5002203 4.48588 4.237478 4.431983 4.2895713 4.316011 4.3590136 4.582395
1368374_a_at 6.304897 5.5830545 6.1259317 5.821658 5.960905 5.8357863 6.4942217 5.7030816 5.725483 6.1138573 7.0668488 6.411258
1368375_a_at 5.5276856 4.872648 5.176529 4.963258 5.538797 5.397706 5.2765255 5.2184587 4.9983454 5.6108937 5.032692 5.1604834
1368376_at 7.2265515 9.277397 9.945104 8.312901 8.025119 9.69408 7.5281124 7.506966 9.302732 9.546559 8.62204 9.434752
1368377_at 5.2254434 5.0592427 4.7840095 4.9862 5.1373 4.939563 5.272607 5.3083496 4.8026285 5.0187225 5.1378465 4.8673644
1368378_at 12.441387 12.396921 12.436585 11.909212 12.194214 12.192412 12.3607235 11.976553 12.370277 12.601097 12.652447 12.644018
1368379_at 8.301845 8.435514 8.277159 8.587788 8.253743 8.544742 8.534853 8.493077 8.339589 8.768568 8.74942 8.635179
1368380_at 13.965778 13.989205 14.045543 14.029113 14.042755 14.0300665 14.102648 14.002344 14.035934 13.990388 13.988125 13.941141
1368381_at 5.131602 4.9022923 5.098909 4.6523314 4.945453 4.7207603 5.1064415 5.0638976 4.585554 4.940496 4.681898 4.9270906
1368382_at 4.930351 4.925338 5.118577 4.966154 5.0254726 5.295029 5.3909864 4.8396244 5.3131266 5.0931215 5.2926116 4.9728537
1368383_at 6.219282 5.914958 6.2588787 6.4375987 6.5691204 6.1332507 6.400193 6.1455717 6.3703146 6.3513694 6.6875625 6.163823
1368384_at 4.233106 4.059173 4.187127 3.9853537 3.964726 4.0009394 4.1293836 4.0993314 3.8776546 4.0549 4.195532 4.205893
1368385_a_at 9.285163 9.176329 9.179445 9.07216 9.160771 9.176593 9.220185 9.184627 9.272125 9.024267 8.9902 8.835653
1368386_at 9.95622 9.937233 9.877268 9.76949 9.85372 9.742432 9.792792 9.901207 9.750269 9.770542 9.7054615 9.710789
1368387_at 11.281622 11.306231 11.4426365 11.213042 11.449249 11.239467 11.193685 11.057857 10.975247 11.1311455 10.854889 10.924945
1368388_at 5.4872622 5.1540394 5.3943653 5.464987 5.047433 5.2665 5.7535324 5.0188756 5.716587 5.3925247 5.4097924 5.447245
1368389_at 9.258184 9.261075 9.177815 9.173656 9.305433 9.239908 9.146136 9.220972 9.308947 8.887259 8.978118 8.894144
1368390_at 9.431575 9.424275 9.408827 9.200251 9.027615 9.24416 9.388462 9.104569 9.050219 9.42527 9.026399 9.010424
1368391_at 4.8687735 4.7295847 4.99319 4.883584 4.939947 5.0657253 4.908058 4.852452 4.886446 4.847856 5.0612125 4.9584875
1368392_at 6.2894626 6.1789327 6.432445 6.190809 6.334965 6.4852557 6.5236883 6.28699 6.4169664 6.3974857 6.545794 6.254644
1368393_at 4.8661623 6.625068 5.310989 5.5047736 5.6934414 5.2653704 5.2514696 5.512302 5.9971604 5.8052564 5.402338 5.2753186
1368394_at 5.6768007 5.630454 5.444648 5.5386114 5.679378 5.8009863 6.149808 5.600951 5.814623 5.383689 5.7871137 5.7466435
1368395_at 4.954871 4.959749 5.4441605 5.1635814 5.1825285 5.066288 4.9681892 5.1520066 4.8928976 5.311679 5.027515 4.9946985
1368396_at 5.4394 5.189418 5.391063 5.156865 5.130611 5.5133753 5.4717665 5.073386 5.499506 5.2507763 4.990804 5.2842994
1368397_at 12.651741 12.799187 12.801605 12.900374 12.971226 12.900035 12.840201 12.877748 12.884198 13.155771 13.104888 13.169934
1368398_at 4.289189 4.4804463 4.372171 4.213049 4.5653787 4.449974 4.2174797 4.3937454 4.414833 4.5304837 4.54478 4.415852
1368399_a_at 11.519203 11.860189 11.759145 11.666187 11.638375 11.341268 11.421219 11.3049135 11.370486 11.166154 10.873813 11.1610775
1368400_at 9.1193695 8.819752 8.220022 9.000546 9.002456 8.975715 8.894822 9.224957 9.07265 9.149428 9.114493 8.676057
1368401_at 4.5515146 4.268499 4.336806 4.331168 4.383357 4.4901147 4.776957 4.5585494 4.3469706 4.309837 4.562118 4.4211416
1368402_at 9.063413 9.486896 9.227441 9.459338 9.46771 9.070096 8.962899 9.327641 9.196087 9.372171 9.332308 9.186181
1368403_at 9.035358 8.98873 8.921422 9.024915 9.051057 8.755891 8.863394 8.868186 9.035247 8.704288 8.594535 8.735669
1368404_at 5.031716 5.105417 4.955704 4.94058 4.569148 5.049733 4.798 5.258021 5.105707 4.8327065 5.1132603 4.9975452
1368405_at 7.8529673 7.956051 7.9357147 7.9162474 7.9506474 7.812166 7.5659075 8.043441 7.8029304 8.085072 8.085376 7.8467712
1368406_at 4.3854055 4.1154766 4.2637205 4.335042 4.248623 4.239051 4.713275 4.6022415 4.374404 4.2167854 4.4953065 4.318078
1368407_at 5.4583573 5.600227 5.8178062 5.3405905 5.940808 5.4106417 5.3797126 5.5913053 5.4566803 5.6935453 5.246653 5.8312387
1368408_at 5.13467 4.8346486 5.1035075 4.7419324 5.0244656 4.7898154 4.9788585 5.279081 5.104064 5.368191 5.9418488 5.146613
1368409_at 9.95546 10.049322 10.0412445 10.249716 10.068167 10.138948 9.709875 10.076796 10.086067 10.295546 10.056738 10.08762
1368410_at 6.735768 6.893853 6.6576753 7.2828236 6.909765 6.904944 6.8054857 6.7631407 6.70446 7.0612016 6.6015706 6.8892465
1368411_a_at 3.951693 3.7873087 3.8420494 3.7409651 3.6186836 3.8056972 4.1602597 3.8084493 4.161256 3.8463035 3.896829 4.102695
1368412_a_at 5.0929394 5.689481 5.2722836 5.181327 5.0996876 4.737705 4.9890323 5.4103594 4.842602 4.9085274 4.9403086 4.4199405
1368413_at 5.0308485 4.7595882 4.7837753 4.8503714 4.974496 5.2244205 4.6686516 5.1157227 4.7756357 4.734829 5.133091 5.126541
1368414_at 5.9493747 6.0420375 6.088064 5.417758 5.7318954 5.9653463 6.2833753 5.8009753 5.9935 5.62453 6.12002 6.3165865
1368415_at 4.1855726 3.7108955 3.598775 3.5316784 3.6831608 3.6958363 4.075091 3.669901 3.8587148 3.8056657 3.9574893 3.766041
1368416_at 3.828079 3.8553677 3.515311 3.669325 3.7819057 3.846058 3.8049848 3.763076 3.927709 3.8728387 3.9983246 3.9249618
1368417_at 4.9474154 4.792136 4.9160914 4.749728 5.007043 4.9742603 5.0307713 4.5037975 4.723727 4.944396 5.227577 5.0194273
1368418_a_at 13.179545 12.9382715 13.104006 12.885065 12.947651 13.154207 13.198035 13.074978 13.014395 13.2038555 13.316932 13.560132
1368419_at 9.010569 9.261037 9.097848 9.514037 9.363227 9.083105 8.906021 9.066756 9.340315 9.278027 9.284301 9.381783
1368420_at 13.412902 13.259341 13.385385 13.335274 13.360961 13.335567 13.332863 13.462401 13.242013 13.448971 13.495196 13.540614
1368421_at 4.0791144 3.9622421 3.8217483 3.8307102 3.5692375 4.0267086 4.0464425 3.9035597 3.8661358 4.061467 4.022545 4.0572667
1368422_at 6.1574802 7.059801 6.2272377 6.4133196 6.3514233 6.2404757 5.797765 7.2162056 6.8462963 6.6273637 7.0150766 6.7895756
1368423_at 5.771708 5.37372 5.6116347 5.3101444 5.3673267 5.677846 5.8109484 5.222151 5.565152 5.67469 5.6115875 5.828516
1368424_at 7.716763 7.922367 7.5438704 7.6078954 7.662671 7.244139 7.9148626 7.571952 7.590074 7.968991 7.583885 7.5052814
1368425_at 5.308718 5.124444 5.316865 4.9500656 4.798675 5.2937255 5.830019 4.91912 5.2104063 4.867221 5.4192796 5.4050217
1368426_at 11.063148 11.556286 11.444949 12.174038 11.897486 12.024801 11.163278 11.955346 11.642127 11.98975 11.9802065 12.123506
1368427_at 8.369997 8.338441 8.23418 8.45965 8.129333 8.26894 8.380051 8.214054 8.141327 8.077254 8.099405 8.220874
1368428_at 9.338495 9.245345 9.043859 9.137376 9.3866005 9.320446 9.213405 9.072771 9.077848 9.0131855 8.489937 8.606308
1368429_at 3.519518 3.5762942 3.5786343 3.772564 3.7277462 3.747842 3.5076003 3.7437968 3.7310312 3.4176147 3.9509034 3.6407723
1368430_at 9.612233 9.822758 9.646261 9.846576 9.8328085 9.664275 9.724056 9.94923 9.562955 9.743145 9.553615 9.485023
1368431_at 11.488162 11.491637 11.444658 11.299969 11.363941 11.3199215 11.299998 11.3919735 11.435268 11.436665 11.292479 11.3596115
1368432_a_at 4.319783 4.22789 4.694129 4.268855 4.2466583 4.4158897 4.6620693 4.4768596 4.480584 4.322356 4.3552094 4.643333
1368433_at 10.1468115 10.126034 9.918653 9.941445 9.9428625 9.949056 10.259772 10.028875 10.053831 10.042807 10.064712 9.900899
1368434_at 7.185359 7.5696616 7.44991 8.056322 7.757693 6.5909886 6.999591 7.527394 7.3818164 7.60146 7.1582503 6.501619
1368435_at 11.532418 11.303496 12.13912 11.624182 11.600703 10.926037 11.290135 11.334659 11.66876 10.940466 10.698728 11.008503
1368436_at 9.528245 9.5552845 9.514466 9.663194 9.572999 9.650837 9.728583 9.858744 9.624661 9.773267 10.028324 9.558115
1368437_at 5.268838 4.9910407 5.132765 4.8847475 4.9977813 4.7916455 5.098764 5.0359435 4.913615 5.0023527 5.0930905 5.144647
1368438_at 4.3248177 4.2075663 4.2738113 4.1999664 4.4345174 4.69462 4.6236267 4.224519 4.516066 4.2838926 4.39019 4.6733894
1368439_at 5.5508585 5.393917 5.783652 5.7745123 5.7753925 5.8609996 6.0746617 5.699775 5.71562 5.4453645 5.9410987 5.47357
1368440_at 7.6229916 7.291049 7.1107216 6.7777886 7.104213 7.0653253 7.1715727 7.1391244 7.2241926 6.879797 7.1221447 6.7561045
1368441_at 6.519259 6.4166694 6.6992197 6.37447 6.322195 6.268212 6.3584957 6.2383404 6.05681 6.3643956 6.679705 6.0630517
1368442_at 13.289196 13.350203 13.372275 13.431262 13.371088 13.423247 13.35561 13.435368 13.37313 13.349199 13.310051 13.32703
1368443_at 5.6346045 5.3883758 5.3160825 4.97162 5.2752304 5.419322 5.563972 5.5885572 5.5586185 5.6186543 5.8084526 5.6610665
1368444_at 8.487609 8.634394 8.540246 8.389459 8.502282 8.460535 8.538718 8.489609 8.508683 8.568538 8.623299 8.338291
1368445_at 5.909951 5.698992 5.903864 5.246771 5.4062376 5.790563 5.58508 5.5964613 5.9254746 6.1329703 6.0169005 5.69011
1368446_at 6.963734 7.8429494 7.7561493 7.3095284 7.2284155 7.0475445 7.5522637 7.036795 7.2341356 7.154467 6.9143367 7.8961663
1368447_x_at 6.183606 6.258995 7.353074 7.0784225 6.908489 5.791662 6.9829907 6.629421 5.9991674 6.5128975 5.812055 5.9898653
1368448_at 6.606425 6.4673743 6.829544 6.2706223 6.410283 6.5790114 6.701744 6.4492464 6.3652782 6.239036 6.4721 6.602004
1368449_at 4.4643383 4.6062336 4.4588404 4.5800934 4.411028 4.8918505 4.4847364 4.587369 5.00064 4.595458 4.3474293 4.485068
1368450_at 5.120835 5.145842 4.89304 5.0715775 5.1569123 4.995538 5.266915 5.401132 4.9118724 5.3089952 5.0652413 5.2982144
1368451_at 6.327047 6.3061147 6.371703 6.4528236 6.1632066 6.26496 6.3403363 6.342602 6.058064 6.2324834 6.404378 6.4276075
1368452_at 9.817353 9.853988 9.883719 9.583613 9.722887 9.717362 9.564055 9.678272 9.591874 9.27798 9.261113 9.37449
1368453_at 10.769348 11.041939 11.33287 11.070243 10.969834 11.633498 11.2669935 11.324173 10.987353 11.082997 10.702937 10.59136
1368454_at 4.0099564 3.8413048 3.9580097 3.8775182 3.9534054 4.2297 4.167815 4.0004387 4.1827297 4.033902 4.290529 4.2759743
1368455_at 5.251057 5.445166 5.051895 5.2709017 5.1530094 5.442584 5.2816443 5.3125443 5.499178 5.3047934 5.0153446 4.923112
1368456_at 3.8596363 3.8739457 4.165343 3.8226316 4.006538 3.9935617 4.171611 3.7195783 3.61497 3.9271529 3.9509034 3.9323435
1368457_at 3.8643308 3.8065126 4.0201807 3.9839132 3.7266943 3.653568 4.206345 3.6151583 4.118372 4.0260916 4.033293 4.084424
1368458_at 10.560701 10.3246155 10.728572 9.990241 9.768244 10.005947 10.378161 9.334195 11.605745 11.760014 10.377624 9.16954
1368459_at 4.3018155 4.2214866 4.3352222 3.932317 4.190451 4.1568875 4.3805323 4.304074 4.212722 4.2743006 4.4302506 4.122742
1368460_at 7.3550243 7.4808407 7.945363 8.309075 8.021141 7.663501 7.9570947 7.5235925 8.059243 8.189333 7.8146267 8.007378
1368461_at 10.704692 11.6236515 11.562821 11.187551 10.891115 9.378716 11.355904 9.859317 11.1713295 9.535697 9.966523 10.955992
1368462_at 5.5170474 5.2753773 5.225216 5.5964875 5.039876 5.299187 5.581143 5.221472 5.715063 5.395352 5.083672 5.551807
1368463_at 7.5908837 7.667696 7.596037 7.4836106 7.6472435 7.430441 7.7240386 7.770909 7.574759 7.67675 7.707799 7.523842
1368464_at 6.2772603 6.1485395 5.7052326 5.908015 5.8077383 6.303918 5.9030967 5.5329914 5.9424915 6.1690574 5.6860023 5.660206
1368465_at 3.793474 3.6500008 3.692751 3.7009735 3.4987903 3.550294 4.0157356 3.7432756 3.4252088 3.6670735 3.806491 3.7443395
1368466_a_at 5.6608424 5.6905456 5.364927 5.658794 5.5540814 5.9709673 5.8931155 5.854297 5.655244 5.6003213 5.6014404 5.495338
1368467_at 12.936537 12.882705 12.94442 12.901595 12.89826 12.925899 12.839662 12.913176 12.785837 12.706002 12.663421 12.749392
1368468_at 4.704113 4.4394584 4.832073 4.2459507 4.845168 4.8619347 4.6504087 4.9487453 4.501996 4.4763417 4.8140883 4.7771907
1368469_at 5.7273426 6.14484 5.6589723 6.0015607 5.8905945 5.841093 5.5408106 5.9281383 5.9751005 5.7977753 5.804426 5.514974
1368470_at 8.249509 8.357566 8.463504 8.608053 8.443073 8.446877 8.500791 8.398224 8.212935 8.317081 8.108998 8.1646805
1368471_at 5.4207153 5.23917 5.378683 5.228726 4.920262 5.656101 5.725434 5.3097277 5.255491 5.1300297 5.221452 5.4306116
1368472_at 4.6595945 4.7650213 5.2513003 4.6631703 4.7176275 4.830997 4.8012567 4.8637605 4.9945498 4.893802 4.696845 4.81988
1368473_at 5.1322227 5.1103253 4.9550066 5.209984 5.3435497 5.049629 5.0721946 5.2475023 4.8983264 5.2098913 5.1204658 5.5452523
1368474_at 7.090852 7.3260474 6.891187 7.217923 7.181361 6.804288 6.841235 7.4040837 7.2576575 6.817175 6.649964 6.4511085
1368475_at 4.3194265 4.622957 4.3308306 4.636842 4.506983 4.687165 4.592501 4.339204 4.6770453 4.83694 5.151211 5.3339634
1368476_at 6.2757025 6.4777884 6.58238 6.7207117 6.710102 6.4825783 6.1830974 6.6312704 6.8725314 6.6170683 6.2218647 6.5861807
1368477_at 7.0949426 6.9343324 6.856504 6.7926536 6.7682905 7.2101994 7.1707945 7.0075116 6.888381 6.573352 6.766538 6.9449635
1368478_at 3.7632077 3.9527814 3.6041062 3.6062732 3.7652252 3.6905816 3.7592776 3.7972095 3.7641222 3.9502804 3.9839234 3.8615315
1368479_at 3.8995717 3.477211 3.715857 3.6068208 3.5514827 3.8122084 3.6236033 3.6095254 3.7011337 3.5685637 3.6614516 3.9978685
1368480_at 6.857085 5.911929 6.483557 6.0893507 6.6036377 6.6888833 6.317295 6.3335395 5.94646 6.361652 6.403317 6.41624
1368481_at 5.168493 5.07454 5.1797824 4.844332 5.0216165 5.3398776 5.0545692 5.056764 5.135915 5.0922203 5.1726832 5.1839333
1368482_at 6.28637 6.6369314 6.1906 6.800232 6.5804706 6.63723 6.2970757 6.786675 5.962042 6.644042 6.2133417 5.7277946
1368483_a_at 4.0817566 4.506785 4.179081 4.3223586 4.049691 4.424566 4.0806913 4.1104794 4.218977 3.9051018 4.2503448 4.2826166
1368484_at 5.1335406 4.647183 5.4309335 4.5239263 5.202261 4.7918653 5.0417395 4.9044757 5.034043 6.029374 5.1979847 5.3964195
1368485_at 5.4464865 5.063325 4.623232 4.765668 4.8287287 4.606149 4.875819 4.939604 5.0610437 4.7995024 4.8604755 5.0512686
1368486_at 6.3957686 6.8154483 6.996288 6.9660974 6.8994665 7.9329205 6.65758 7.2931437 6.5012565 6.644042 6.3630733 5.606558
1368487_at 3.3774033 3.2410731 3.1765616 3.42527 3.3260922 3.2932441 3.6626453 3.2723098 3.4565017 3.4174852 3.3536167 3.4401083
1368488_at 9.944235 9.59154 9.019533 9.553868 9.698012 8.772046 9.984469 9.76453 8.969378 9.543546 8.990455 9.272794
1368489_at 4.9474154 4.9727736 4.83332 4.7283754 4.7962565 4.885369 4.818182 4.6789293 5.024398 4.8327065 5.0465384 4.871556
1368490_at 10.045902 10.132687 9.971803 9.992659 10.078471 10.059557 9.943435 9.872241 10.302882 10.904016 10.967597 11.713304
1368491_at 5.5043125 5.91704 6.667559 7.092316 6.7750483 6.5136676 6.8928804 6.9144154 6.6702356 6.275211 6.1095757 5.733161
1368492_at 7.284716 7.3147287 7.0285606 7.320966 7.6032805 7.2848306 7.430502 7.532312 7.319316 7.3903103 7.2156615 6.9191628
1368493_at 4.735853 4.4451256 5.06509 4.6033187 4.62143 5.145429 4.8728194 4.5794883 4.678818 4.485458 4.912078 4.7451425
1368494_at 4.2138004 4.592349 4.1164484 3.7063856 4.300122 4.0730124 3.9817464 4.72282 4.224045 4.290598 3.877482 3.7720385
1368495_at 5.5627217 5.473699 5.707307 5.464422 5.3920803 5.483761 5.7183194 5.600059 5.3338556 4.946389 5.539079 5.540083
1368496_at 4.5457935 4.4160533 4.447341 4.564704 4.139649 4.497285 4.480094 4.3230715 4.4363766 4.281248 4.3329906 4.070016
1368497_at 11.030215 11.02722 11.034819 11.1137905 10.580853 11.075143 10.786337 11.105311 11.115075 11.182304 11.383211 10.974326
1368498_a_at 3.3509374 3.2685 3.280214 3.3439288 3.243021 3.3456192 3.3562875 3.1773078 3.114241 3.3816721 3.1847224 3.2826655
1368499_at 3.5613704 3.3471477 3.1578298 3.2807143 3.2099726 3.3356168 3.5444913 3.1823177 3.4792824 3.1903603 3.6203215 3.276931
1368500_a_at 6.7180357 6.809878 6.5257773 6.3850775 6.4623547 6.774727 7.1526957 6.325416 6.4323144 6.579599 6.727036 6.742101
1368501_s_at 6.4834723 6.6128707 6.991682 6.4375987 6.9509854 6.595902 6.608348 7.049239 6.806114 6.92734 6.5823994 6.7035794
1368502_at 4.2827263 4.165899 3.9901578 4.3196507 4.125577 4.2471333 4.1140566 4.161943 4.165048 3.8805377 4.406367 4.136984
1368503_at 8.07954 8.43931 8.190805 8.17408 8.002762 7.7208834 8.401577 8.054955 8.204119 8.4757 8.39385 8.064968
1368504_at 10.675303 11.114883 11.132726 11.019341 11.322183 11.137063 11.148485 11.033361 11.104067 11.16622 10.687366 11.5158415
1368505_at 5.0658407 4.9058485 5.6449404 5.0948076 4.9960904 4.9036593 5.3996453 4.754042 5.0533543 4.757839 4.6963615 5.2189746
1368506_at 4.993744 5.105417 5.197279 5.005924 4.921769 4.6595325 5.1618643 4.54578 5.2148447 4.7140355 4.9113793 5.1604834
1368507_at 11.034417 11.051282 11.051865 11.234269 11.189996 11.239 11.180546 11.191738 11.147871 11.353375 11.514608 11.345767
1368508_at 8.064136 8.393468 8.186341 8.543623 8.341666 8.427868 8.10798 8.474794 8.090727 8.360003 8.643106 8.200303
1368509_at 5.4724135 5.9217367 6.0765576 5.820169 5.785601 5.6165276 5.844525 5.6739936 6.094044 7.141246 6.3160014 6.2382817
1368510_at 4.5878763 4.4932365 4.3694487 4.297621 4.2305384 4.6449413 4.5895395 4.522813 4.450565 4.390847 4.596325 4.583584
1368511_at 4.34609 4.27003 4.325785 4.053531 3.9758701 4.3624754 4.2465377 4.648034 4.078607 4.1573 4.044225 4.50043
1368512_a_at 10.4000025 10.610523 10.585532 10.315831 10.703374 10.342273 10.27316 9.959195 10.617748 9.791873 9.483356 9.479292
1368513_at 6.354492 6.3326583 6.5614734 6.5258536 6.3637 6.3535123 6.5541434 6.520768 5.9424915 6.4278736 6.2539783 6.137962
1368514_at 11.544097 11.410533 11.560663 11.531835 11.628416 11.481014 11.463918 11.598588 11.636943 11.337888 11.545317 11.410756
1368515_at 4.689664 4.9059353 5.1972723 4.9155045 5.575472 4.612362 5.7428503 5.2502604 4.9634733 4.963131 4.943633 4.6880302
1368516_at 7.001744 7.03643 6.829764 6.7109256 6.9098806 6.669219 6.911458 7.1092978 6.987898 6.842347 6.9649334 6.705778
1368517_at 6.9413815 7.0625734 6.8618555 7.265688 6.8832555 7.100053 6.682154 7.1851635 6.642337 7.1766315 6.75688 6.716868
1368518_at 7.625867 8.235657 7.7549005 8.01203 8.012585 7.9996057 7.638901 8.347956 7.958804 7.7646127 7.4852414 7.3626056
1368519_at 5.1896935 4.936247 4.923394 4.999374 5.1483493 5.247498 5.6376624 4.9813027 5.201688 5.163139 5.1707277 5.533574
1368520_at 12.823177 12.930343 13.089843 12.79914 13.217602 12.887976 12.576193 12.414812 12.95918 12.368341 11.770459 12.704743
1368521_at 6.6077147 6.734214 6.597327 6.607764 7.225342 6.849628 6.8087125 6.7115846 6.492134 6.549671 6.420395 6.320725
1368522_at 4.6856933 4.5166955 3.887258 4.529384 4.2616544 4.4298463 4.0518246 4.035009 4.321295 3.9405828 3.7879448 4.1962285
1368523_at 3.8376758 3.9871962 3.8417306 4.182639 3.9522655 4.0760145 4.2465377 4.2266674 4.24838 4.1847153 3.9989579 4.2049685
1368524_at 3.679278 3.5367162 3.7096272 3.4335938 3.604618 3.5436802 3.780608 3.7214286 3.493399 3.8049998 3.584007 3.6827397
1368525_at 6.687166 6.763172 6.5969186 7.395407 6.8832555 7.059383 6.765326 6.727993 6.798161 6.9013934 7.131596 6.825657
1368526_at 7.121155 6.9740267 7.1164255 7.380058 7.280342 7.406816 7.157322 7.4220295 7.3718762 7.186267 7.411653 7.066071
1368527_at 3.3519528 3.2471926 3.2877967 3.3214507 3.3066883 3.3312778 3.3366735 3.3355708 3.315464 3.2317126 3.2857664 3.3968344
1368528_at 8.782649 8.828087 8.761417 8.801273 8.673161 8.917879 8.807807 8.950039 8.673163 8.834753 8.569746 8.733771
1368529_at 4.5359545 4.095767 4.6145034 4.333989 4.137124 4.622764 4.4635215 4.1963406 4.141655 4.3483634 4.2433925 4.3059034
1368530_at 4.594269 4.4367056 4.555517 3.9330873 4.294673 4.319763 4.3655825 4.4770374 4.4085603 4.285824 4.040618 4.376766
1368531_at 3.550984 3.4401054 3.646666 3.5890553 3.6381881 3.4871209 3.6006126 3.5056686 3.7021308 3.5997643 3.7661893 3.6355293
1368532_at 3.8012118 3.7866 3.8841827 4.2053304 3.8022 4.066887 4.063958 3.8711348 4.0988703 3.9746485 3.8515315 4.2075453
1368533_at 5.445962 5.3946276 5.6358356 5.4432006 5.361782 5.523967 5.1512737 5.364175 5.4416876 6.36963 6.0924144 5.22367
1368534_at 5.667471 5.493348 5.3972754 5.6903415 5.271757 5.4442334 5.617123 5.2951074 5.5099816 5.4175687 5.385655 5.7809525
1368535_at 5.43003 5.1987085 5.410288 5.2482824 5.383751 5.6898546 5.4759645 5.0819254 5.8584137 5.087597 5.365646 5.652119
1368536_at 10.209503 10.961054 10.74121 10.75148 10.626209 10.269274 10.658495 10.605363 10.718397 10.413998 10.062656 10.193889
1368537_at 6.0868545 5.989627 6.3876157 6.5540447 6.6725717 6.2642965 6.1399446 6.1070185 6.1456556 6.283828 6.1427283 6.2382817
1368538_at 8.349719 8.342905 8.29283 8.207296 8.291412 8.367321 8.199199 8.236801 8.163438 8.331463 8.18672 8.178072
1368539_at 3.397311 3.4589474 3.415007 3.3701868 3.5169227 3.3791447 3.452517 3.3434577 3.3115008 3.3580506 3.5124373 3.5863433
1368540_at 4.340854 4.377816 4.1125655 4.4761047 4.5424786 4.145751 4.137866 4.3909073 4.2727566 4.4000616 4.331998 4.493102
1368541_at 6.1951127 6.7647696 6.173932 6.085413 6.6763687 6.22739 6.1721473 6.208126 5.982445 5.899725 5.7368655 5.9917984
1368542_at 4.8649907 5.04107 5.3313255 5.1027083 4.969285 5.008106 4.9838886 5.1088743 5.1748796 5.536167 4.7961035 4.815569
1368543_at 6.286954 6.641657 6.7620525 7.319727 7.135423 5.300405 6.5553637 5.5196323 7.593795 6.3365307 6.4551272 6.160684
1368544_a_at 4.448493 4.60091 4.6145034 4.3931384 4.566575 4.8084803 4.751386 4.6831126 4.5932293 4.992001 5.7133217 6.4920053
1368545_at 5.251057 5.4098797 5.458573 5.3767157 5.233042 5.443317 5.3135753 5.0111437 5.1993294 5.117261 4.975576 5.105923
1368546_at 4.950438 4.776607 4.985876 5.1138473 4.9454126 5.0462017 5.1334095 5.0629005 4.821661 4.938995 5.0816517 5.04211
1368547_at 4.2312856 3.827561 3.9954202 3.8154547 3.982591 3.961567 4.028986 3.9035597 3.9384458 3.950707 3.9400845 3.9379988
1368548_at 3.3214417 3.3964345 3.315628 3.3430367 3.2901974 3.279612 3.3810978 3.1974835 3.2815833 3.0903907 3.3252468 3.5702295
1368549_at 8.9176 9.108908 9.017628 9.017935 8.979086 8.965892 8.97042 8.852041 9.18263 9.012653 8.995147 8.87777
1368550_at 4.8108473 4.824876 4.8258734 4.8339715 4.8394547 4.6489415 5.013194 5.0866146 4.8903785 4.8439875 4.672785 5.017213
1368551_at 4.85072 4.5338173 4.373574 4.327309 4.482125 4.671791 4.655981 4.679532 4.768386 4.3105307 4.810037 4.97805
1368552_at 11.1167555 10.741604 10.870835 10.802439 10.883909 10.905422 11.004017 10.711602 10.950412 10.935345 11.025898 10.766596
1368553_at 5.2546396 4.9739103 5.333501 5.1953907 5.195555 4.989129 5.0951853 5.2227125 5.1306076 4.9582405 5.45955 5.1379566
1368554_at 5.357613 5.266138 5.206518 5.1502194 5.137805 5.64357 5.281933 5.5899677 5.4965696 5.663977 6.007018 5.4679155
1368555_at 5.8568416 6.1277637 5.495904 5.5261884 5.9895015 5.798614 5.8767214 6.128202 5.7272806 5.4865875 5.286351 5.4352217
1368556_at 4.896689 4.1533713 4.433337 4.221742 4.7136893 4.4858804 4.6242857 4.656646 4.5929112 4.3728456 4.3609447 4.5791774
1368557_s_at 4.818293 4.266134 4.545052 5.0120687 4.564851 4.704053 4.9013033 4.430355 4.924322 4.7023253 4.60909 4.970207
1368558_s_at 7.945374 8.528219 8.098457 7.948977 8.732867 8.347624 8.059696 8.856287 8.029169 8.347269 7.9031615 7.4468937
1368559_at 5.386526 5.367357 5.17165 5.145728 5.302968 5.1482673 5.3997903 5.1088743 5.0903425 5.298711 5.325766 5.4511185
1368560_at 5.287294 4.8783956 4.49747 4.7791586 4.807928 4.91011 5.3817244 4.8396244 5.1415415 4.920927 5.0085273 4.5623035
1368561_at 3.995153 3.894299 3.8461494 3.9578931 3.9995308 3.752053 4.1070967 3.930448 3.8929782 3.9032886 3.9916236 3.912513
1368562_at 4.6164055 4.58463 4.6506276 4.452576 4.552679 5.002355 5.0390296 4.2594423 4.5848722 4.658904 4.8347907 4.7224913
1368563_at 6.7963924 6.9030685 6.713805 6.1816826 7.311675 7.6328163 7.989954 6.500755 7.7458515 6.4483166 6.7594533 6.9607844
1368564_at 4.696274 4.899577 4.9431562 4.653411 4.573704 4.6773124 5.001654 4.707748 4.8294888 4.430626 4.9027157 4.745367
1368565_at 5.4274383 5.2176404 5.5025716 4.1350403 5.7431407 4.8830085 4.4036865 5.606033 4.4987097 4.149351 4.2773733 4.2620835
1368566_a_at 11.738559 11.584812 11.432962 11.486214 11.662661 11.583099 11.703104 11.629687 11.620871 11.559801 11.4239855 11.512095
1368567_at 7.7332764 8.148534 7.7291646 8.08069 7.909827 7.4237947 7.7138505 8.22348 7.8190117 8.207174 7.8398967 7.8191576
1368568_at 5.801353 5.600568 5.873386 5.4960613 5.4469805 5.7007055 5.698885 5.6272497 5.8730154 5.4179688 6.107854 5.9289727
1368569_at 9.5311 5.8995743 3.720177 3.6191719 4.0156164 4.7157383 4.013309 5.419361 4.5019956 6.5501227 4.436341 3.9272535
1368570_at 7.8537164 7.5706987 7.816936 7.6008763 8.212554 7.4742117 7.3250995 7.1913295 7.962988 7.8940477 7.4882383 7.179252
1368571_at 4.8173914 5.1857276 5.2055244 4.6330996 4.662864 4.6855836 4.6809645 5.032337 5.2160487 5.1185613 4.6687064 4.62711
1368572_a_at 5.034702 5.5542235 5.257614 5.0694146 5.3347545 5.220781 5.6443963 5.160268 5.397398 5.231933 5.270692 5.4671855
1368573_at 7.996204 8.513234 8.344587 8.4700985 8.429059 8.599552 8.229063 8.509895 8.477262 8.372393 8.399672 8.15614
1368574_at 10.435492 10.535654 10.213471 10.314405 10.335903 10.390836 10.710224 10.51199 10.451239 10.570139 10.2798195 10.346739
1368575_at 5.305226 5.4046383 5.1801453 5.117358 5.1167436 5.2218766 5.2765255 4.5960484 5.285461 4.9943867 5.1460977 5.2245045
1368576_at 4.0127764 4.1134267 4.535351 4.145857 4.3561068 3.860087 4.4935417 4.2549763 3.7563357 4.160036 4.2403307 4.278045
1368577_at 3.6974874 3.2182925 3.6824133 3.4570508 3.3886003 3.4133265 3.6853168 3.4635396 3.4321911 3.3985527 3.3401823 3.4667795
1368578_at 4.818293 4.439215 4.4289484 4.4268184 4.6837187 4.483347 5.038481 4.4341617 4.8286467 4.6240077 4.573204 4.619094
1368579_at 4.490522 4.190222 4.10623 4.3641844 4.1888857 4.4200974 4.4321947 4.302452 4.2572107 4.4151497 4.4004703 4.599639
1368580_at 6.642427 5.8423014 5.9140577 6.1417456 5.964761 6.3185887 6.2972856 6.0825205 6.2297387 5.6027193 6.226219 6.253571
1368581_at 5.855697 5.403365 5.3974733 5.431955 5.795007 5.719881 5.946093 5.4771757 5.5582623 5.4217534 5.7936077 5.711201
1368582_at 4.203907 3.8109577 4.1006308 3.9513142 3.8994625 4.1606064 4.2712994 3.7812235 3.9506524 3.7692773 4.022094 3.8210824
1368583_a_at 13.846714 13.651272 13.689933 13.741891 13.951838 13.834233 13.722358 13.905672 13.705797 13.813443 13.681571 13.920779
1368584_a_at 4.201907 4.264489 4.41585 4.516111 4.525011 4.9177775 4.4312696 4.6446757 4.786904 4.481142 4.8338504 4.700729
1368585_at 5.9449654 5.8169727 6.12568 5.59392 5.889039 6.098543 6.055079 5.826022 6.1459064 5.7266464 5.870469 5.8183107
1368586_at 5.1400275 4.9721117 5.202322 4.9659004 5.0210276 5.353512 5.316188 5.0184703 5.1158037 5.030116 5.074422 4.9188566
1368587_at 13.819703 13.902588 14.006732 13.956022 13.732499 13.846465 13.953576 13.934455 13.851761 13.814327 13.751633 13.798682
1368588_at 5.6352496 6.2462006 5.69838 6.577949 6.0084214 5.7399106 5.3805966 6.1074777 6.0301714 6.054407 6.1757936 5.637915
1368589_at 8.7414255 8.405307 8.289535 8.493688 9.38233 8.330881 8.826538 9.561232 8.262889 8.0676365 8.299484 8.165088
1368590_at 4.3111677 4.1115627 4.651789 4.13606 4.528217 3.9927347 4.2386203 4.281468 4.2400646 4.202062 3.561041 3.8990064
1368591_at 9.201062 9.0220585 9.012104 9.068242 8.851354 9.116203 9.151169 9.124783 9.100141 9.182666 9.149831 8.962116
1368592_at 7.821773 7.1828237 6.8053327 7.3216376 7.370965 7.066903 7.686951 7.4899416 7.4094954 7.6239276 7.390799 7.0342193
1368593_at 8.773254 8.7634945 8.933945 8.8935795 8.78076 8.837471 8.709312 8.611888 8.768555 8.743319 9.013332 8.79007
1368594_at 4.8982515 4.919617 5.112846 5.2053833 5.153949 5.0611377 5.268017 4.9670544 5.264439 4.942848 5.303453 5.2542186
1368595_at 4.5993986 5.285255 4.665605 4.3915277 4.674672 5.0082827 4.8936563 4.561009 4.3396535 4.5500255 4.834027 4.814827
1368596_at 7.5569673 7.2828646 7.2633266 7.07303 7.014498 7.222851 6.9467826 7.4122705 7.723423 7.6625905 7.4706373 6.86507
1368597_at 6.062502 5.882545 6.1048193 6.0553412 6.302422 6.8166037 6.18829 6.3160124 5.909979 6.3259945 6.282868 6.0679684
1368598_at 6.352073 5.966483 5.99965 5.7994614 6.2219253 6.492103 6.7179375 6.0984344 6.5278535 6.2446675 6.6727953 6.737912
1368599_at 5.632616 5.516859 5.7274466 5.448865 5.248305 5.809781 5.749834 5.6478715 5.616863 5.8906417 5.810374 5.57692
1368600_at 11.352563 11.085208 11.31587 10.9822235 11.295154 11.014284 11.146919 11.100508 11.316461 11.110074 11.161696 11.046365
1368601_at 4.425465 4.2946506 4.4435086 4.2588797 4.2108994 4.4985657 4.7753444 4.4529333 4.4447913 4.2800703 4.5714283 4.601213
1368602_at 4.019902 3.6569502 3.889626 3.687344 3.678609 3.6378987 3.8478472 3.7375221 3.8758152 3.6572912 3.9268372 3.5970604
1368603_at 4.7554955 4.626057 4.512699 4.4473 4.4796915 4.681743 4.6952643 4.219537 4.580356 4.80279 4.833778 4.603519
1368604_at 4.929802 4.578329 4.75593 4.754688 4.4949107 4.8482633 4.983108 4.776109 4.922351 4.735114 4.9258513 4.7813525
1368605_at 5.157513 5.342838 4.928998 5.2660375 5.2427287 4.9100327 4.8456793 4.948104 5.105707 5.0930977 5.040544 5.039078
1368606_at 3.9183269 4.201093 4.2187862 3.9585717 4.0439672 3.8251097 4.0641203 3.7268353 4.0583463 4.3201666 4.07662 3.9925823
1368607_at 6.824688 8.8567295 8.51951 7.99363 7.244816 6.6984816 8.379796 5.805987 8.850937 8.829417 9.507191 8.824579
1368608_at 10.050113 10.152651 10.007903 10.024198 10.052769 10.032602 9.898882 9.983625 10.286883 9.759927 9.8413315 9.791539
1368609_at 12.371631 12.51308 12.550021 12.419994 12.57834 12.408748 12.432268 12.508542 12.438081 12.632223 12.4724655 12.631091
1368610_at 3.927008 3.8972328 4.032007 3.816158 3.8890915 3.961761 4.022997 4.1306624 3.6348948 3.9535818 3.9338982 4.175105
1368611_at 3.9771554 3.7566876 3.8658776 3.669325 3.8716652 3.7473967 3.939286 3.61458 3.9018202 3.8355243 3.9261067 4.0086555
1368612_at 5.218151 5.333318 5.34929 5.4063735 5.0702076 5.7655067 5.587186 5.4791713 5.261453 5.510726 5.7243767 5.2415724
1368613_at 4.033429 3.907549 4.015851 3.7869585 3.9409146 4.4135017 4.238547 3.874175 4.079761 3.9781823 4.0430603 4.364343
1368614_at 8.153751 8.172191 7.994466 7.9318886 8.143152 8.088473 7.736064 7.7867737 7.674768 7.668396 7.706791 7.6854753
1368615_a_at 4.7536426 4.506785 4.865036 4.5773134 4.3927402 4.8189483 4.9309244 4.430355 4.3552203 4.659199 4.871042 4.643278
1368616_at 5.757323 5.815583 6.0699124 6.0178833 6.101366 6.033359 6.325978 5.705941 6.238855 6.12924 5.9491343 5.872139
1368617_at 4.9079914 4.7536793 4.1874743 3.9799283 4.3355403 4.433759 4.8973303 4.3807907 4.501996 4.6210737 4.288255 4.5988398
1368618_at 9.310854 9.277711 9.243253 9.367932 9.271451 9.336763 9.4566765 9.174127 9.376465 9.201101 9.03435 9.21804
1368619_at 5.1871357 5.214239 5.0293183 5.0469246 5.111018 5.381839 5.324443 5.3008094 5.106247 4.889987 4.963595 5.038765
1368620_at 5.5283117 5.600648 5.5549874 5.3800163 5.509552 5.5773087 5.794161 5.4793077 5.4153385 5.5224533 5.600958 5.8206344
1368621_at 11.0782 11.003131 10.755838 11.000044 11.028318 10.722231 10.993491 11.102388 10.921824 10.825525 10.42107 10.840043
1368622_at 4.623332 4.281008 4.3705807 4.1533375 4.2146373 4.4168243 4.5482206 4.216963 4.0566864 4.222817 4.6012063 4.4972687
1368623_at 4.612354 4.260521 4.587082 4.6211452 4.3354454 4.0556955 4.615038 4.2228 4.292403 4.6018057 4.1554737 4.455589
1368624_at 3.3871765 3.6101613 3.6358638 3.6483326 3.5569055 3.8248625 3.8544908 3.8042548 3.6463573 3.6615088 3.5687332 3.7522779
1368625_at 5.0952644 4.911786 5.072173 4.647719 5.0444183 5.33776 5.36413 5.148669 4.9778233 4.8228436 5.355665 5.225939
1368626_at 4.109374 4.119946 4.452898 4.2244434 4.1729417 4.3866544 4.19579 4.117509 4.2482233 4.2351527 4.131065 4.2356668
1368627_at 12.629902 12.65694 12.81057 12.814023 12.757671 12.539306 12.748375 12.847066 12.692696 12.362889 11.695463 12.34918
1368628_at 3.6510537 3.9375002 3.8572416 3.6191726 3.7845576 3.862611 3.8277915 3.9499989 3.9169672 3.744462 3.6569865 3.647337
1368629_at 4.5369453 4.2705016 4.3831096 4.186313 4.440578 4.3692236 5.0202866 4.422613 4.6772857 4.23143 4.5182657 4.6818576
1368630_at 4.1203423 3.6011806 3.5879529 3.4627182 3.791325 3.6441417 4.0156784 3.33246 3.3291073 3.459037 3.5519145 3.6240582
1368631_at 4.616847 4.462619 4.5544543 4.3071465 4.4756246 4.6425343 4.5753746 4.788781 4.6944804 4.3304462 4.4131274 3.9731994
1368632_at 3.7379627 3.370998 3.333484 3.406795 3.162837 3.257155 3.3913243 3.4753575 3.4146922 3.2595637 3.312056 3.3003783
1368633_at 3.6426778 3.3866007 3.400774 3.3410456 3.4374928 3.637301 3.6546183 3.585732 3.6427586 3.5824811 3.485386 3.5377183
1368634_at 7.6516423 7.7344713 7.6465225 7.6363783 7.6135864 7.8218465 8.001272 7.6145864 7.8093357 7.7522826 7.6029015 7.857062
1368635_at 4.164666 4.3653593 3.90762 4.1489716 4.1929865 4.298149 4.5187435 4.1308174 4.464921 4.234995 4.4275227 4.355592
1368636_at 5.714683 5.992909 5.5437164 5.4876227 5.389652 5.6816998 5.6533937 5.182635 5.669753 5.510726 5.728582 5.7851214
1368637_at 4.0206127 4.347995 4.034401 4.0973344 4.193466 4.104207 3.9971094 4.3448925 4.2473583 4.0401115 4.0499043 4.4293966
1368638_at 5.2395916 5.3485627 5.1671143 5.2788906 5.1955543 5.3525586 5.511894 5.003887 5.039695 5.2041426 5.152252 5.234021
1368639_at 4.091304 3.9418464 3.8812897 3.6586156 3.7007089 3.793539 4.15251 3.9677536 4.084027 4.1409674 4.2520022 4.183473
1368640_at 4.8638597 4.9319377 5.1638317 5.0197926 5.059149 5.3521028 5.1871142 4.9951024 4.8883395 4.961541 5.090137 4.9586415
1368641_at 4.313241 4.479447 4.509767 4.546105 4.584946 4.564007 4.884908 4.1612296 4.5413256 4.344609 4.0933204 4.6458387
1368642_at 9.328776 9.544426 9.674392 9.73518 9.663418 9.515721 9.40656 9.618212 9.299757 9.51882 9.541564 9.636812
1368643_at 3.9857178 3.9167101 3.8944972 4.1079445 4.0844593 4.369914 4.156417 4.1905937 4.115315 4.1890583 4.146017 4.2405148
1368644_at 4.474716 4.4511743 4.7633963 4.395797 4.1539874 4.1787086 4.4422445 4.360619 3.9604456 4.1556053 4.1892676 4.321548
1368645_at 6.4453278 6.5854487 5.8570843 5.922876 5.9835253 6.285596 6.056107 6.1151175 6.1432467 5.8213415 5.854222 5.8068795
1368646_at 7.8448977 8.268183 8.185725 8.145742 8.145191 8.158148 8.080061 8.086885 7.8936377 7.8309007 7.865629 7.6088524
1368647_at 7.616663 7.7651176 7.687651 7.4604855 7.9281235 7.5371156 7.5910068 7.5820293 7.4821787 7.7163024 7.275278 7.5251822
1368648_at 4.4842706 4.444912 4.6145034 4.467057 4.55634 4.506299 4.39054 4.2081966 4.5100765 4.4223747 4.3922205 4.7126274
1368649_at 8.271568 8.133522 8.137695 8.03597 8.269276 8.056639 7.665579 8.0316105 7.9735427 8.187759 7.9457483 7.810133
1368650_at 7.0531583 7.3714156 7.5778074 6.9051056 8.326434 7.860161 7.592494 7.768274 7.937686 6.9735 7.1487927 8.046542
1368651_at 11.052082 11.130123 11.190927 10.646341 10.959083 10.964196 10.915039 10.340702 10.94615 10.579582 10.047045 10.381753
1368652_at 7.110516 6.95383 7.0236807 6.927815 6.933603 7.1993704 6.770159 6.9478393 7.005827 6.8973894 6.986176 7.068724
1368653_a_at 11.030636 11.054668 10.915705 10.904196 10.974704 11.158691 10.990848 11.045534 11.053602 10.938412 11.102651 11.022479
1368654_at 6.2488003 6.389645 6.2323484 6.4517856 6.1764026 6.1491833 6.545981 6.0902977 6.093329 6.1828685 6.225399 6.0727983
1368655_at 9.301531 9.58661 9.26895 9.467323 9.454312 9.35538 9.411986 9.536957 9.521141 9.451851 9.083612 9.257559
1368656_at 4.2072945 4.196602 3.9565763 3.830491 3.9344993 3.8391237 4.2989693 4.1256413 4.241889 4.106619 3.9330347 3.970936
1368657_at 4.0180025 3.6764374 3.8035927 3.8603473 3.5053067 3.5461078 4.20188 3.5869045 3.6904728 3.7689044 3.552226 3.9755297
1368658_at 4.571946 4.7940626 5.06509 5.01903 5.1419373 5.0571613 5.1022773 4.784305 4.7485766 4.9640074 4.841732 4.6646943
1368659_at 10.374519 11.0296135 9.726414 9.865945 10.460381 11.035554 10.333513 11.316672 10.357102 10.250546 10.768042 10.22325
1368660_at 4.7624283 4.6187253 4.955704 4.8905234 4.8188887 4.506194 4.741194 4.86965 5.2757845 4.855679 5.307808 4.8673644
1368661_at 6.4542813 6.694843 6.5219727 6.9715257 7.195176 6.67928 6.830897 6.589827 7.1583295 7.4130783 6.7254086 6.5598893
1368662_at 7.018352 6.9825697 6.907849 7.3634186 7.5023303 7.066662 7.02297 7.32404 7.298165 6.9792495 7.327559 7.011714
1368663_at 3.6009755 3.399594 3.8258238 3.3491273 3.5712004 3.752858 3.6311138 3.5609798 3.857543 3.5481462 3.6188169 3.6578896
1368664_at 5.2573695 5.44878 5.315151 5.12805 5.342139 5.3079004 5.647053 5.297253 5.252778 4.970809 5.4367213 5.4793253
1368665_at 8.120033 8.208085 8.031372 8.384008 8.385019 8.243749 8.233369 8.325897 8.102106 8.439808 8.489177 8.292143
1368666_a_at 4.067978 3.7332635 4.339875 4.2805614 3.926529 4.2189064 4.3100147 3.8812866 4.128689 3.9207354 4.1053495 4.18005
1368667_at 5.4231505 5.3521695 5.00247 5.019467 5.1231956 4.967018 5.5014625 5.4517965 5.1235414 5.2286077 5.4514165 5.6682553
1368668_at 9.234674 9.347962 9.1323185 9.233262 9.210112 9.025163 8.942063 9.25224 9.050216 9.1701355 9.203948 9.000737
1368669_at 7.6660743 8.188483 7.874563 7.48267 8.019161 7.709992 7.9637403 8.124432 7.6831913 7.530248 7.5277424 7.5214357
1368670_a_at 5.771209 5.5154033 5.5211067 5.335381 5.1560144 5.7014875 6.0530944 5.6951327 5.914133 5.716655 5.7794943 5.6629076
1368671_at 6.3751335 6.3282604 5.7781143 6.2495666 6.2384796 6.09962 6.4609 6.3270063 6.269318 6.053265 6.167321 6.5261116
1368672_at 4.3664484 4.3723607 4.382775 4.149542 4.5895824 4.656603 4.414293 4.5495014 4.5914764 4.4840426 4.6174335 4.630909
1368673_at 3.9884112 3.8972332 4.149743 3.724803 3.9565697 3.670148 4.065877 4.0101104 3.7004437 3.92256 3.87978 4.097211
1368674_at 11.260023 11.4346285 11.505482 11.467305 11.320111 11.429459 11.025142 11.401213 11.282036 11.014099 10.989706 11.053985
1368675_at 7.399655 7.199964 7.084464 7.1017733 7.1689787 7.272819 7.497953 6.884094 6.987731 7.505802 7.1180897 7.390207
1368676_at 5.094257 5.1547627 5.2725816 5.259504 5.528937 5.227472 4.985647 5.3344736 5.170353 5.537281 5.4434705 5.520211
1368677_at 4.1647663 3.9456108 4.352575 3.8985822 3.7399774 4.0494375 4.124094 4.211719 3.8285024 3.8669345 3.9261832 3.9295146
1368678_at 4.279662 4.5056534 4.2673807 4.414771 4.329276 4.295961 4.491788 4.22289 4.224663 4.372422 4.4064684 4.687613
1368679_a_at 6.9195356 6.920468 7.225765 6.8972087 7.1997604 7.2199597 7.2291317 7.3023605 7.047032 7.117366 6.900881 7.0904484
1368680_a_at 4.0693493 4.2728214 4.234465 4.452328 4.113739 4.6803017 4.2652316 3.9408584 4.207963 4.339838 4.365258 4.258875
1368681_at 6.2834606 6.1358414 6.3693175 6.106805 6.108575 6.1569114 6.5845485 6.1259303 6.100922 6.3313603 6.354348 6.5143642
1368682_at 4.43489 4.5895495 4.4842253 4.4678354 4.7392945 4.6965866 4.854167 4.5767727 4.406728 4.625935 4.716343 4.7570333
1368683_at 3.2850409 3.2164752 3.2070131 3.241343 3.2964497 3.340883 3.4158716 3.1653094 3.3051448 3.2139742 3.1906834 3.3585753
1368684_at 5.4945135 5.266488 5.3638086 5.1373444 5.585992 5.402673 5.084214 5.5038157 5.221733 5.2450047 5.204665 5.3958297
1368685_at 5.0742316 5.111109 5.17165 4.7969217 4.838798 4.768132 5.1603785 4.8152976 4.9100633 4.7981024 5.0033913 5.0395327
1368686_at 13.940151 13.993029 13.956084 14.00097 13.968647 13.935678 13.899378 13.939099 13.933187 13.905696 13.894446 13.912362
1368687_at 6.3525395 6.619272 6.229428 6.6463575 6.28055 6.103023 5.8401675 6.5875535 6.397586 6.556803 6.438959 6.4047985
1368688_at 4.4147553 4.5956693 4.6066046 4.4197927 4.7428117 4.454958 4.614038 4.3629003 4.5101347 4.6147203 4.6007953 4.690487
1368689_at 3.9109294 3.9529893 3.9880545 3.9862108 4.1419253 4.2253017 4.5497613 4.094392 4.1238794 4.129566 4.27454 4.3170824
1368690_a_at 3.797889 4.003379 4.075748 4.104319 3.9461865 4.3138466 4.219447 4.4699163 4.253478 4.0055275 4.4567733 4.0907636
1368691_at 5.073127 4.933292 4.8911877 4.9212384 4.7640605 5.0983925 4.952899 4.598426 4.98782 4.7318096 5.0213056 5.0772386
1368692_a_at 9.003819 9.665585 9.456401 9.538864 9.494585 9.42285 9.101615 9.25674 9.103592 8.6344385 8.540744 8.6344385
1368693_at 6.855366 7.42802 7.0680685 6.975381 7.4115148 6.870322 7.1504774 7.3704357 7.009913 6.6403627 6.7716317 7.3441334
1368694_at 4.2856493 4.233859 4.037326 3.9583507 4.146538 4.0944986 4.0823393 4.016754 4.473464 4.072216 4.191205 4.3167267
1368695_at 12.407811 12.45055 12.403249 12.304826 12.447711 12.327435 12.372751 12.457939 12.232879 12.262168 12.007621 12.305663
1368696_at 5.0888286 4.8937197 5.1084394 4.812184 4.7173448 4.878787 5.0093393 4.6338763 5.5277624 4.917568 5.325534 4.9831066
1368697_at 3.821243 4.0244565 3.8373067 3.7323272 3.9373143 4.0258102 4.0809274 4.032875 4.0256686 3.8752441 3.7915764 4.1751766
1368698_at 7.024646 7.1979513 6.4960775 6.723471 7.4862533 6.6854997 6.5179276 6.9508767 6.3135266 6.6179543 5.595761 5.5178566
1368699_at 4.0817566 4.181324 4.560588 4.215474 4.182803 4.125886 4.3582935 4.059581 3.9913232 4.284836 3.9942338 4.3682775
1368700_at 4.889432 4.2733254 4.196798 4.3158083 4.4647593 4.320631 4.157888 4.9933066 4.462278 5.0630436 4.559396 4.6184707
1368701_at 5.1261964 4.95566 4.929713 4.960495 5.0308485 5.009743 5.143148 4.864598 5.103499 4.911357 4.9397173 5.1847396
1368702_at 8.869989 9.409834 9.288823 9.340939 9.297564 9.190492 8.909519 9.166992 9.216807 9.102565 9.305207 9.04563
1368703_at 7.152633 7.0823464 7.3741455 7.3075256 7.228713 7.221049 7.0578 7.318237 6.9227376 6.9737873 7.189123 6.6911983
1368704_a_at 4.2997303 4.3698835 4.3162017 4.2402782 4.2482443 4.344079 4.592741 4.3161945 4.451106 4.2913246 4.542412 4.473872
1368705_at 5.111218 5.648592 5.476685 5.333029 5.063726 5.269904 5.543665 5.0668335 5.3216834 5.338821 5.1857824 5.2681975
1368706_at 12.072871 11.918297 11.941397 12.293359 12.033431 11.911792 12.130022 12.303834 11.771611 12.025075 12.076358 12.047865
1368707_at 13.532929 13.524947 13.509317 13.511492 13.637533 13.573979 13.521397 13.608075 13.405414 13.5449505 13.428487 13.492749
1368708_a_at 4.9194455 4.625745 4.7236185 4.481078 4.5761786 4.8982368 4.58373 4.899431 4.661616 4.5491786 4.885156 4.6804585
1368709_at 3.898423 3.9670181 3.9599917 3.8745587 3.9046986 4.11891 4.0864177 4.0167537 4.2003775 3.8266168 3.8888824 4.255042
1368710_at 6.7112784 6.9509435 6.8777966 6.880166 6.938631 6.580268 6.745382 6.9967012 6.806114 6.9425364 6.949144 6.6931825
1368711_at 9.359257 8.621511 8.094578 9.374144 9.348123 8.638695 9.558265 9.504024 8.731773 8.620733 8.9739895 9.579339
1368712_at 8.047712 7.834101 7.81939 8.004084 8.015657 7.6956134 6.7975707 7.714773 7.2116375 7.8126006 7.7939496 7.4409575
1368713_at 4.558634 4.643016 4.6188555 4.280243 4.181855 4.306013 4.6797447 4.1349535 4.403365 4.3326645 4.498509 4.5445194
1368714_at 3.3666832 3.5032752 3.45394 3.3639603 3.3888633 3.3585942 3.605954 3.5540936 3.4424515 3.4114974 3.46686 3.3820014
1368715_s_at 4.0817566 4.212311 4.3598576 3.7085013 4.427007 3.9475634 4.214361 4.093427 4.320221 4.1937537 4.119422 4.2082415
1368716_at 4.132141 4.1022444 4.3319874 4.1850076 4.1116757 4.185364 4.2522645 4.3386292 4.1803865 4.2623305 4.1972466 4.2548666
1368717_at 10.538571 10.355689 10.665414 10.417359 10.3782425 10.234315 10.671884 10.32698 10.301868 10.530502 9.947206 10.343033
1368718_at 9.75559 7.1647224 8.7331505 8.1690445 7.922297 10.299046 9.721954 9.570261 9.126097 13.236828 12.241846 12.13876
1368719_at 4.593299 5.0068817 4.848677 4.62486 4.9334083 4.796949 5.0738125 4.841521 4.873142 5.0383863 4.7762723 4.805533
1368720_at 12.59416 12.96188 13.135693 12.921566 12.941551 12.738603 12.890987 12.964436 12.946742 12.693174 12.950859 13.237389
1368721_at 6.220129 6.1520367 5.524613 5.7990003 5.5422597 5.719239 5.4775515 5.714295 5.8237658 5.9443693 5.8775887 5.809005
1368722_at 3.512806 3.8059926 3.916387 3.4509983 3.7017994 3.5419211 3.9516716 3.603976 3.7100704 3.8827257 3.9610906 3.718971
1368723_at 5.061731 4.8508425 4.663093 4.9350963 4.62204 4.7440934 4.80912 4.63849 4.9173374 4.632378 4.938919 4.535484
1368724_a_at 5.8013587 5.9595504 5.736506 6.0988116 5.755906 5.726811 6.008366 5.634906 5.8777013 5.6780996 6.120694 5.9857965
1368725_at 4.667662 5.2593527 4.9901 5.371956 4.898734 4.951194 5.5894117 5.4474273 5.3162313 5.1492376 4.7914953 5.094746
1368726_a_at 5.7245035 6.219758 5.826068 6.1417456 6.3532867 6.079563 5.765341 6.2360573 5.9312277 5.9239836 5.9014125 6.0870185
1368727_at 3.6319134 3.8626487 3.68224 3.274483 3.70649 3.734623 3.6821675 3.905903 3.5340884 3.547145 3.723625 3.5334134
1368728_at 5.7208567 5.4620104 5.5192733 5.1940594 5.1426377 5.2602615 5.9013605 5.343458 5.484045 5.204721 5.30769 5.4403887
1368729_a_at 4.4583297 4.472425 4.59491 4.220553 4.1503963 4.4363585 4.619152 4.2852826 4.4217157 4.353123 4.6066117 4.459734
1368730_a_at 4.5660896 4.191152 4.72657 4.4051313 4.282922 4.367883 4.476772 4.6733675 4.3062468 4.1427426 4.229805 4.5251102
1368731_at 13.1185665 13.460975 13.497047 13.104865 13.284498 13.04888 13.439826 13.07361 13.315205 13.428572 13.545457 13.654235
1368732_at 7.669139 7.7501264 7.5639887 7.585604 7.5441523 7.5842857 7.3125734 7.6583 7.3718762 7.4412103 7.390196 7.2333117
1368733_at 13.030106 13.105434 13.175929 13.221678 13.13984 13.007551 13.113654 13.159084 12.991654 13.175862 12.814433 12.914076
1368734_at 4.7652893 4.7428236 4.8082643 4.6094513 4.7113295 4.673196 4.640313 4.5571804 4.7289505 4.519715 4.7123346 4.913722
1368735_a_at 4.123849 4.044689 4.25483 4.279725 4.0495367 4.0983315 4.1601734 4.4127398 4.1309023 4.1399765 4.1077304 4.3925686
1368736_at 4.109674 3.3208518 4.035409 3.9016685 3.4819572 4.0983057 3.8298373 4.931482 3.4762254 7.487415 7.2127542 7.9343996
1368737_at 5.0446424 4.7475157 5.2882648 4.9769692 5.152017 5.1296873 5.2094593 5.2734003 5.1507673 5.138009 5.3180885 5.465333
1368738_at 3.710128 3.5357273 3.5066836 3.6253207 3.6987617 3.347609 3.376522 3.5501752 3.8263924 3.9124823 3.6321628 3.571883
1368739_s_at 4.683489 4.7497234 4.2667756 4.5892715 4.2357826 4.7318444 4.9692416 4.385306 4.598267 4.5078773 4.8065634 5.3941603
1368740_at 4.3132744 4.3051453 3.9193823 4.129451 4.090993 4.0595064 4.2599926 3.9617052 4.0242147 4.1681886 4.1632943 4.112648
1368741_at 13.465033 13.475527 13.398428 13.443434 13.404115 13.357601 13.303247 13.38158 13.298719 13.342369 13.285748 13.417721
1368742_at 7.0442905 6.867146 6.4978566 6.86987 7.0956078 6.9744773 7.404095 7.5060887 6.8238964 6.705932 6.5918317 6.6602364
1368743_a_at 3.9771037 3.9683259 4.2404885 3.883922 4.064194 4.183687 4.0232315 3.8461258 3.799467 3.8980634 3.973945 3.766041
1368744_a_at 4.0607924 4.127269 4.741626 3.9894176 4.0745792 4.063854 4.267004 4.246789 4.2331243 4.2382793 4.2583127 4.364343
1368745_at 6.045252 6.821409 6.810967 6.9745927 6.3159275 6.0845947 7.10262 6.778602 6.7556643 6.523919 6.177504 6.31942
1368746_a_at 5.171624 5.064035 5.0623875 5.382225 5.1982236 5.1143527 5.733618 5.0892286 5.427948 5.217505 5.2784033 5.368127
1368747_at 4.5818024 4.628067 4.550024 4.6524944 4.862104 4.3976483 4.322131 4.535714 4.6043725 4.5541525 4.021211 4.3546877
1368748_at 5.512501 5.850414 5.3266983 5.779894 5.5387235 5.8311033 5.7988243 5.6552286 5.724298 5.8358874 5.5697546 5.4993143
1368749_at 5.9371333 5.52335 5.691502 5.874086 5.5693765 5.646274 5.838581 5.605099 5.956712 5.8297296 5.755448 5.8836894
1368750_a_at 4.1677175 4.0365243 4.3831096 4.1272497 3.9599319 4.0433207 4.133483 4.043153 4.2261143 3.8585157 4.1510158 4.0568724
1368751_at 3.7850711 4.030119 3.7505395 3.7184184 3.9950726 3.778973 3.8829415 3.7392564 3.8773677 3.873599 3.9509034 3.9682486
1368752_at 4.173007 3.852669 4.044556 3.7413023 3.897332 3.9407306 3.882313 3.6449435 3.8449883 4.1795416 3.9520986 3.8523538
1368753_at 3.9837081 3.9141781 4.6748085 4.001397 4.3574657 4.228054 4.3113756 4.2397985 4.372566 4.234995 4.5991793 4.2405148
1368754_at 6.063294 5.962079 6.2571044 6.0516663 6.3062916 5.9499226 6.189315 6.323629 5.9105015 5.9538665 5.9634757 5.955475
1368755_at 11.158491 11.099532 10.927091 11.069243 11.299977 11.214658 11.129663 10.972514 10.857902 10.761072 10.737507 10.595983
1368756_at 5.6446724 5.130454 5.1260448 4.984083 5.523148 5.1922693 5.322444 5.2796574 5.016988 5.0439854 5.4756804 5.2456
1368757_at 3.6803007 3.6837187 3.5821269 3.75274 3.5794733 3.950427 3.9789934 3.694391 3.6870115 3.5514657 3.7640383 4.0798554
1368758_a_at 5.16615 4.602806 5.145832 4.805689 4.88398 4.87819 4.952111 5.0038877 4.563798 4.8162875 5.046 4.9583445
1368759_at 5.308718 5.0431585 5.403724 5.050671 5.255683 4.9983344 5.257725 5.1553864 5.6313133 4.9722524 5.303453 4.9034214
1368760_at 3.9398222 3.9873345 4.240678 3.8073826 4.082876 4.062887 4.266716 3.892333 3.9552135 3.868359 4.12224 4.1335397
1368761_at 4.2464943 3.6861029 3.644907 3.804043 3.8199117 3.8201087 4.084216 3.9017074 3.9765308 3.8627832 3.9423063 3.7730844
1368762_at 10.080712 10.141569 10.872107 10.299276 10.753704 10.43335 10.020504 10.823372 9.87414 11.757505 10.694264 11.812066
1368763_at 5.0400977 4.7802153 4.9961767 4.5138125 4.8380203 4.746993 5.2686195 4.6495185 5.4415803 5.0448303 5.0861874 4.6110916
1368764_at 3.5225341 3.324481 3.2448025 3.308174 3.6122353 3.3520298 3.1687813 3.3773627 3.0751238 3.4392292 3.6036508 3.3881538
1368765_at 4.9379177 4.885994 5.1049814 4.943676 4.4817834 4.738974 4.834276 4.655937 5.074834 4.4527183 4.706975 5.273074
1368766_at 4.345602 4.3765683 4.46326 4.4877024 4.262185 4.3064213 4.5647125 4.3367324 4.6405945 4.4064035 4.4363413 4.326185
1368767_at 5.134496 5.3604336 5.4762793 5.0818357 5.1722274 5.313834 5.530567 5.2580204 5.655529 5.1117153 5.533098 5.4004803
1368768_at 5.644012 5.6484833 5.503487 5.807631 5.6940336 5.501933 5.829956 5.5825443 5.611948 5.474354 5.9260178 5.929393
1368769_at 10.749193 11.003278 11.168739 10.920651 10.894091 10.8841505 10.946559 10.792105 11.0280075 11.391615 11.422011 11.120573
1368770_at 4.2959013 4.3318443 4.1598544 4.293645 4.325817 3.9633827 4.301072 4.382118 4.3313675 3.8979056 3.9656374 3.8275692
1368771_at 4.588798 4.348006 4.419191 4.677826 4.490347 4.6872597 4.975246 4.707563 4.6332264 4.8743362 4.8292913 4.5821047
1368772_at 4.4897847 5.2331805 5.2392564 4.973475 5.0871277 5.1747365 5.042701 4.971595 5.0477695 5.0006104 5.074877 5.3224206
1368773_at 4.0248995 3.4718716 3.7059495 3.705349 3.6266813 3.5994074 3.5689366 3.8112452 3.5616193 3.4305844 3.5092502 3.7627685
1368774_a_at 5.578704 5.517594 5.5922227 5.251666 5.3370605 5.6547217 5.7094564 5.455002 5.3971896 5.5914507 5.6519504 5.4765716
1368775_at 4.1741276 4.399673 4.556243 4.2931848 4.495245 4.2895145 4.326827 5.533454 4.291397 4.561524 4.1869683 4.6349854
1368776_at 4.72486 4.6286163 4.852064 4.2961845 4.582876 4.213342 4.8781095 4.386691 4.468035 4.3323164 4.5333595 4.52452
1368777_at 4.299197 4.413561 4.209267 4.209331 4.2590084 4.309846 4.7730913 4.132431 4.0531116 3.9655836 4.0901065 4.0942135
1368778_at 8.632034 9.221355 9.527306 8.396282 8.228493 8.503874 8.523664 8.815115 9.521931 7.573569 8.322968 5.707976
1368779_a_at 7.8745437 7.8538847 8.35754 7.7974043 7.867854 7.728275 7.8188305 8.043843 7.5291986 7.5904813 7.5777435 7.150127
1368780_at 5.142921 4.8719907 5.2260165 4.7275176 4.920591 5.266602 5.529125 4.9487534 5.070451 4.820683 4.8757596 5.189667
1368781_at 3.9278948 4.76059 4.440259 4.673641 4.369564 4.7024183 4.6443276 4.559343 4.844111 4.533537 4.5608783 4.556204
1368782_at 4.0143514 3.4932363 3.8115094 3.6968753 3.8803444 3.67154 3.9423769 3.7522283 4.0455484 3.7535496 3.6999552 3.936826
1368783_at 4.3513775 4.0570445 4.2899847 4.1533375 4.1726265 4.265114 3.999527 4.1252203 4.5240808 4.151008 4.159365 4.575069
1368784_at 9.005328 8.76106 8.701234 8.83845 8.9093895 8.769744 9.078518 8.905472 9.023162 8.995963 8.55019 8.51513
1368785_a_at 3.627878 3.4869695 3.471654 3.512896 3.5153213 3.6017299 3.5465603 3.6695395 3.2970762 3.3895905 3.749375 3.5573108
1368786_a_at 4.304414 4.027155 4.2135315 4.0623775 4.0207534 4.2473326 4.2465377 3.8923347 4.101199 4.120414 4.1689787 4.3757668
1368787_at 5.8470716 5.9461107 6.074536 5.802822 5.764282 6.186878 6.192741 5.9313426 5.88745 5.956466 6.0402403 6.0901494
1368788_at 4.60684 4.745714 4.6779943 4.306758 4.559758 4.719054 4.765107 4.599491 4.683449 4.6171083 4.525584 4.771143
1368789_at 4.878155 5.6482143 5.591891 5.3848305 5.1004896 5.337273 5.3879013 5.307271 5.387417 4.6945477 4.7964706 4.8651867
1368790_at 11.973842 11.910373 11.882083 12.07266 11.870537 12.079767 12.084317 12.143867 11.992267 12.216276 12.088934 12.157487
1368791_at 5.091863 5.161045 5.481659 5.1088676 5.2079325 5.359663 5.303673 4.9924326 5.487857 5.0666313 5.0661106 5.0081577
1368792_at 6.246719 6.2870383 6.199426 5.9804997 6.257129 6.0768957 5.9765615 6.17552 6.3868227 6.238872 6.3699923 6.3327374
1368793_at 4.5526724 4.3818617 4.7222214 4.3478837 4.246992 4.834504 4.4543858 4.3777637 4.7073336 4.463562 4.6886244 4.7264795
1368794_at 11.297808 11.168562 11.2822275 11.191725 11.209791 11.416001 11.215637 11.198273 11.228026 11.435124 11.213739 11.210909
1368795_at 6.3597403 6.1628275 6.551051 6.23683 6.4336042 6.565064 6.5801163 6.210091 6.4865546 6.4294157 6.4527307 6.5794325
1368796_at 5.9329176 5.770009 5.9175754 5.646405 5.7121916 6.055441 6.011321 5.638397 5.911894 5.969143 5.7698526 5.9937115
1368797_at 7.219576 7.8042574 8.404152 7.1687927 7.4260483 7.335452 7.6843815 6.8210444 8.464939 8.488348 8.5158205 9.198854
1368798_at 3.6886148 3.853369 4.1866055 3.7936716 4.0792727 4.0298233 4.0458097 3.8530798 4.1207333 3.9864016 4.026455 4.068471
1368799_at 5.521779 5.471345 5.572056 5.468029 5.278971 5.7367425 5.0302467 5.2162232 5.2258005 5.258105 5.2138505 5.3135767
1368800_at 3.9859376 3.6571102 3.8202672 3.8831165 3.7256055 3.924664 3.9201505 3.8411324 4.034551 3.7692773 3.719456 4.0664587
1368801_at 4.23135 3.9153264 4.176386 4.0185585 4.195079 4.2347713 4.406746 4.020297 4.26365 4.133771 4.106538 4.2201443
1368802_at 4.6164055 4.395716 4.2474055 4.385209 4.573449 4.520243 4.8455343 4.429887 4.811136 4.4979267 4.8063827 4.4105215
1368803_at 4.729895 4.643945 4.735906 4.4561825 4.684724 4.293175 4.780575 4.2487082 4.606563 4.717453 4.512209 4.437235
1368804_at 4.147767 4.1542263 4.12348 4.136842 4.0553656 4.1188946 4.357917 4.3839674 3.839241 4.088787 4.232505 4.6270714
1368805_at 4.9980907 4.9188814 5.0720167 4.7440157 4.4773655 5.098447 4.859749 4.7278566 4.919258 4.755088 4.928911 5.229409
1368806_at 13.337002 13.459522 13.479524 13.496241 13.497017 13.427079 13.473819 13.528814 13.431377 13.436558 13.472897 13.462741
1368807_at 5.5027766 5.600648 5.523572 5.6384373 5.099939 5.76011 5.529125 5.7718773 5.5127697 5.329114 5.631092 5.5559807
1368808_at 8.275042 8.478382 8.454464 8.216047 8.426325 8.163572 8.205066 8.334057 8.228533 8.298388 8.190657 8.055643
1368809_at 9.272488 9.328582 9.332203 8.972923 9.282842 9.150649 9.024909 9.329207 9.332698 9.166367 9.207892 8.91307
1368810_a_at 4.0481853 4.25363 4.1376734 3.9516783 3.978403 3.8054574 4.150528 3.7049248 3.8285024 3.9937468 3.9763985 4.0483856
1368811_at 5.5440354 5.2826014 5.342514 5.414435 5.4418793 5.368625 5.584934 5.6549687 5.5114255 5.6068707 5.763898 5.287202
1368812_at 4.7137594 4.6177387 4.57559 4.5457454 4.5540533 4.586789 4.8453584 4.576064 5.068039 4.7314157 4.759264 5.0199375
1368813_at 5.5188355 6.1557965 6.038357 5.8701043 5.8083115 6.023818 5.1880484 5.766158 5.612503 5.644023 5.455769 5.3664026
1368814_at 10.858694 10.613298 10.345472 10.559639 10.710259 10.615256 10.658416 10.596228 10.39906 10.496685 10.422899 10.707981
1368815_at 5.221919 5.2549977 5.4697566 5.210117 5.3085413 5.295261 5.5136833 5.3271275 5.399338 4.9518394 5.4412813 5.3263907
1368816_at 4.1606283 4.111105 3.9911041 3.9470062 3.9120235 4.1468487 4.2873845 4.2793007 4.2812185 4.1737204 4.238346 4.317068
1368817_at 9.976335 9.884181 9.7386465 9.909167 9.891167 9.862216 9.870227 9.589624 9.842708 9.931904 10.094209 9.646239
1368818_at 8.702225 8.696577 8.532839 8.798244 8.675824 8.318586 8.513398 8.68048 8.673124 8.487516 8.470118 8.413171
1368819_at 10.135607 10.297972 10.307477 10.418287 10.316442 10.123093 10.153733 10.350183 10.193944 10.613015 10.625139 10.419856
1368820_at 7.3154263 7.5265408 7.4022064 7.334585 7.333404 7.443114 7.4903164 7.554789 7.392383 7.321786 7.304177 7.1438527
1368821_at 6.1437426 6.382832 6.204169 6.076731 6.2717767 6.132065 6.0239434 5.9556527 5.899226 5.726647 6.0318127 6.125181
1368822_at 7.284216 7.245024 7.0311418 7.0338016 7.1088567 7.4380407 6.9008775 7.2771654 7.2389684 6.9738564 7.0246005 7.2041745
1368823_at 3.9495144 3.3854575 3.6558092 3.4205897 3.6266813 3.471304 3.5510607 3.411115 3.3277802 3.626167 3.5460336 3.6556282
1368824_at 10.323438 10.274271 10.142872 10.203168 10.291017 10.26698 10.131503 10.3445015 10.076144 9.958228 9.976552 9.867201
1368825_at 3.5809848 3.639133 3.692751 3.634925 3.4565425 3.5028992 3.6583967 3.650176 3.5343232 3.6211522 3.4539142 3.5549078
1368826_at 12.905595 12.64811 13.296613 13.134335 12.485038 13.327366 12.800492 12.7318535 12.832081 11.278677 12.662409 12.651084
1368827_at 6.821212 6.326928 6.2872972 6.291072 6.300464 6.4080176 6.637366 6.803808 6.4345994 6.806436 6.5479836 6.610924
1368828_at 5.7197394 5.431937 5.454555 5.545014 5.9529853 5.619952 5.8798146 5.5713367 5.843543 5.657736 5.5936894 5.5369196
1368829_at 7.1536007 6.9104753 7.325713 7.2958274 7.1462994 6.9952188 7.10313 7.3965907 7.0458965 7.092255 7.186914 6.966762
1368830_at 5.112095 4.9161797 4.8591795 4.8811617 5.161388 5.374359 5.057351 4.9786444 5.049922 4.662005 4.926138 5.193129
1368831_at 9.258904 9.429146 9.441405 9.468431 9.242571 9.040104 9.270298 9.290893 9.165104 9.116355 9.079744 9.1652975
1368832_at 8.054327 7.838345 7.8534503 7.9045415 7.7712755 7.7271647 7.772976 7.6048326 7.764271 7.6503158 7.682282 7.7376447
1368833_at 4.584972 4.6477537 4.710543 4.518292 4.757405 5.0461235 4.828161 4.3619595 4.399198 4.786676 4.95335 5.0890126
1368834_at 6.0287967 6.2461643 5.8575277 6.078725 6.422042 6.2267303 6.043848 6.4421463 6.0775065 5.8514495 6.061541 5.7177043
1368835_at 9.498913 9.598343 9.393368 9.8183975 9.456211 9.487118 9.340275 10.009531 9.686834 9.356749 9.281391 9.207636
1368836_a_at 5.073561 5.383541 5.2590184 5.1867867 4.964137 5.669804 5.6822286 5.0820146 5.4919906 5.0762153 5.343442 5.340134
1368837_at 6.9316635 7.2826457 7.344033 7.921017 7.524053 7.299025 7.2152915 7.296126 7.3225636 7.213151 7.0981555 6.970984
1368838_at 7.05728 7.096021 6.78383 6.635652 7.2479377 6.903087 7.0823526 7.295758 6.9473243 6.7335534 7.164891 6.7362576
1368839_at 7.4291434 7.7151556 7.3441305 7.5471478 7.465365 7.7042117 7.5243516 7.8346024 7.5757656 7.9604893 7.8354716 7.662083
1368840_at 11.616544 12.272924 12.361081 11.970159 12.234256 11.965882 12.169791 11.902255 12.3607435 12.230827 12.292927 12.433523
1368841_at 7.0282903 7.055009 7.157259 6.8178587 7.104059 7.0101833 7.0523596 6.936495 7.1269007 6.8898563 6.8879886 6.909989
1368842_at 7.8970537 7.793542 7.84176 8.137805 7.972137 7.5865955 7.6633816 8.109783 8.074747 8.106164 7.5961175 7.5958853
1368843_at 9.395381 9.559886 9.5328045 9.810258 9.751289 9.428058 9.467672 9.581764 9.200477 9.6748295 9.575861 9.435351
1368844_at 8.334311 8.58827 8.4658785 8.774077 8.5844345 8.462679 8.073214 8.471598 8.20445 8.448142 8.673196 8.524713
1368845_at 4.0325966 4.0813904 3.9910243 3.8344393 3.6645014 3.9856346 3.8730748 3.7016273 3.979436 3.8905287 4.0298796 4.1676598
1368846_at 4.9838953 4.916319 4.722211 4.438567 4.7496595 4.8968115 4.988657 4.7743053 4.558447 4.763989 4.8598814 4.762802
1368847_at 9.131791 9.229222 9.04084 9.096317 9.264956 8.609497 9.231388 9.176436 9.268824 8.868851 8.818971 8.829842
1368848_at 8.678469 8.477347 8.475452 8.595377 8.56755 8.515604 8.63917 8.6015835 8.665418 8.414214 8.663281 8.83868
1368849_at 7.941182 7.740541 7.639574 7.8490767 7.760754 7.717565 7.7749386 7.7282414 7.8870835 7.8916535 7.751817 7.7405553
1368850_at 5.3025866 5.2352195 4.9937897 5.1167603 5.196696 5.0511003 5.469964 5.0770135 4.8868647 5.01552 5.2298307 4.964334
1368851_at 8.952108 8.952801 8.887424 9.153692 9.037862 8.952421 8.779671 9.252134 8.897388 9.098171 8.8850975 8.570448
1368852_at 10.6814995 10.584329 10.566805 10.614689 10.617473 10.583603 10.546807 10.800251 10.467322 10.46179 10.461148 10.635217
1368853_at 3.4520526 3.4822686 3.7079473 3.295164 3.269089 3.294146 3.2986548 3.2729173 3.5715683 3.0544596 3.410008 3.2758179
1368854_at 3.4167783 3.2700815 3.344631 3.342198 3.3695333 3.620926 3.4991455 3.3629797 3.4762254 3.5806177 3.3614168 3.6400936
1368855_at 6.0171585 5.962079 5.806914 6.054916 6.0631843 6.0477457 6.279881 5.9672036 6.418169 6.035589 6.1432686 6.1495624
1368856_at 5.3596344 6.0027323 5.428245 5.7283106 5.8971734 5.9609942 5.9308834 5.9145675 5.7602553 5.747249 5.829013 5.828241
1368857_at 3.328863 3.3098176 3.3218882 3.156174 3.2182364 3.3703299 3.289829 3.2171965 3.0754135 3.459037 3.5073688 3.2318656
1368858_at 3.850067 3.5636053 3.73327 3.611977 3.664438 3.647498 3.5610623 3.6569183 3.6562762 3.6248147 3.6827567 3.5549078
1368859_at 9.176486 9.043644 9.118663 9.182076 9.2356615 9.153281 9.272217 9.037164 9.237659 9.322618 9.33559 9.048358
1368860_at 4.5283127 4.5067844 4.493829 4.4803324 4.5896177 4.548873 4.6751566 4.973592 4.858576 4.468261 4.6068907 4.3643427
1368861_a_at 4.3377457 4.2281938 4.6695576 4.6339374 4.2488046 4.478596 4.693113 4.6348777 5.0009704 4.3346524 4.562118 4.457575
1368862_at 8.298916 8.139599 8.106054 8.120161 8.2030525 7.929985 8.098897 7.974327 8.035861 8.025052 8.025204 7.7842283
1368863_at 9.589918 9.532931 9.481419 9.663582 9.362206 9.701525 9.573301 9.469099 9.503607 9.509483 9.57713 9.495441
1368864_at 3.6283207 3.3095565 3.554074 3.6368155 3.4462826 3.669279 3.4013019 3.5462542 3.6554554 3.2763429 3.8533947 3.6163561
1368865_at 3.4176574 3.2256474 3.2813396 3.3265243 3.586205 3.3816924 3.3366995 3.3924978 3.5537858 3.4021232 3.496259 3.4163995
1368866_at 6.2940626 6.389645 5.9933867 6.714116 6.2797403 6.45178 6.3975477 6.736451 6.1426096 6.2051525 6.304593 6.0749464
1368867_at 6.806498 7.2652087 6.8423386 7.1650777 7.181361 6.97197 6.6621485 6.9760656 6.80421 6.863764 6.656632 6.835705
1368868_at 5.4479566 5.391245 4.9774857 5.184781 5.235365 5.0009384 5.341859 5.160268 5.7368774 5.068902 5.258788 5.157797
1368869_at 6.547549 6.4152217 6.2516637 6.327699 6.1069922 6.308547 6.309489 6.316557 6.6344886 6.5732856 6.2946105 6.2498846
1368870_at 8.686891 7.748377 7.571991 7.7032337 8.286863 7.7904634 8.602209 8.206217 7.584187 7.9993734 7.6878586 8.512161
1368871_at 8.824536 8.307912 8.527571 8.66222 8.387381 8.436893 8.986406 8.536766 8.211171 8.674318 8.87532 8.621874
1368872_a_at 5.251057 5.2437334 5.085891 5.4759507 5.608254 5.5516562 5.529125 5.3774652 5.141214 5.1396427 5.1091685 4.93952
1368873_at 4.126441 3.8617573 4.1922407 4.052779 3.8956327 4.222513 4.128333 3.9966686 3.8795617 4.1455703 4.1818666 3.7615976
1368874_a_at 5.470673 5.716956 5.974966 5.7563677 5.665566 5.57528 5.370388 5.866097 5.922717 6.096547 5.8615904 5.9530396
1368875_a_at 7.5191126 7.166159 7.6998577 7.198547 7.1553884 7.4961247 7.4631925 7.208313 7.5040164 7.295372 7.3984118 7.454243
1368876_a_at 5.342099 5.045298 4.892847 5.2957244 4.9986625 5.074548 5.2088547 4.7669144 5.2092643 4.9581065 4.965204 5.2114067
1368877_at 6.8599334 10.392035 10.124123 8.865433 7.38513 10.1658945 6.8010335 7.0894246 10.190021 8.902612 8.69484 9.714409
1368878_at 9.948091 9.531615 9.612094 10.136296 10.005853 9.016569 10.581166 10.006472 10.363618 11.350244 11.339824 10.008283
1368879_a_at 4.1668167 4.060961 4.1971674 3.8787599 3.9789627 4.279312 4.2387333 3.8083029 4.526924 4.04834 4.4236135 4.118716
1368880_at 4.3424315 4.3022985 4.5977225 4.203244 4.4387283 4.1526356 4.378388 4.2224207 4.4072886 4.269133 4.207433 3.9504266
1368881_at 8.469584 8.356608 8.454727 8.522008 8.576491 8.470648 8.056295 8.704647 8.416208 8.819728 8.602562 8.482801
1368882_at 5.463856 6.3665223 5.344985 6.9720726 4.4491663 5.583847 4.704465 4.595202 5.497278 4.9955997 4.875724 4.295831
1368883_at 4.7594194 5.1002254 5.010963 4.711945 4.862661 4.7027607 4.652331 4.501092 4.780191 4.4590497 4.892277 4.7568293
1368884_at 5.0401087 4.8028917 4.500566 4.7469645 4.836842 4.687608 4.7166967 4.748867 4.5408196 4.8031316 4.4841337 4.7095337
1368885_at 5.33957 5.751671 5.5691886 5.3265696 5.3422384 5.2400637 5.1437783 5.435755 5.268489 5.291725 5.2512364 5.224634
1368886_at 9.094615 9.154996 9.275348 9.390368 9.302083 9.187005 9.403795 9.209392 9.2042465 9.154715 9.155058 9.185705
1368887_at 3.9481266 3.6526651 4.004979 3.5215125 3.6694503 4.120036 3.958357 3.7529778 3.6547217 3.7292273 3.666817 3.5336928
1368888_a_at 8.452283 8.107732 8.267475 7.9348707 8.05567 8.288982 7.287028 8.519415 7.6530085 8.632271 7.311449 8.618979
1368889_at 7.3679314 7.4381084 6.987467 7.2196846 7.2621503 6.814824 7.2111797 7.0219617 6.8017406 7.432835 7.0307913 7.1370735
1368890_at 7.903717 7.859909 7.9972234 7.874174 7.845691 7.978666 7.8385296 7.922069 7.872303 7.984666 7.9139094 7.7542067
1368891_at 6.002593 5.727378 5.9398947 6.185645 5.929875 5.796854 5.751178 6.1249294 6.017091 5.770591 5.9685 5.800331
1368892_at 3.9839678 3.6374278 3.9900017 3.539813 3.6522136 3.7737684 3.8445113 3.4806654 3.7354136 3.6195045 3.9642985 4.016241
1368893_at 4.2249517 4.1469564 4.2299957 4.2357464 4.1037245 4.1592464 4.5909176 4.064208 4.3184366 4.1491556 4.362875 4.3388214
1368894_at 4.3447948 4.575178 4.527506 4.30048 4.750496 4.2971106 4.5598726 4.3806024 4.6334825 4.5885544 4.415283 4.663435
1368895_at 4.2225695 3.930951 4.177577 3.9084904 4.178627 4.2618203 4.281083 3.9488382 4.1266727 4.1366806 4.434757 4.1365566
1368896_at 6.0666027 6.685817 6.7353687 6.7651453 7.053537 6.5846844 6.353627 6.945818 6.6007237 6.9982033 6.6220136 6.605756
1368897_at 4.821682 4.894253 5.046466 4.9155283 4.8626614 4.76124 4.5482206 4.8888884 4.8314 4.882908 4.3869524 4.308938
1368898_at 5.1650476 4.9314504 5.1524563 4.8709307 4.9802566 5.0854187 5.2364473 5.160268 5.1264873 5.0827084 5.291448 5.1634393
1368899_at 7.507359 7.276816 7.6026793 7.6666074 7.4706483 7.414398 7.655252 7.475408 7.426979 7.6464906 7.4266133 7.58505
1368900_at 4.852085 5.1372414 5.1731386 4.6892157 4.6390653 4.569565 5.2094584 4.72768 4.8341656 4.5324287 4.8269424 4.7120447
1368901_at 4.708094 5.4167805 5.2597494 4.9550033 4.775117 4.9838667 4.724656 4.8670287 5.0182385 4.975477 4.5404096 4.9352503
1368902_at 6.029989 5.3212953 5.691502 5.412384 5.62731 5.8464785 5.762823 5.432222 5.819791 5.5586185 5.500008 5.6707616
1368903_at 7.9457445 7.890729 7.7553835 7.8382254 8.064194 7.5214434 7.5411806 7.7473164 7.7203274 8.012949 7.5680084 7.7333393
1368904_at 6.3267975 5.9814568 6.2169795 5.892522 6.062651 6.0746865 6.112458 5.8773336 6.0616755 6.12197 6.2971683 6.133517
1368905_at 7.656442 7.664899 7.6110168 7.2283983 7.431312 7.5171366 7.7315497 7.6729236 8.596072 10.737639 11.106859 10.792437
1368906_at 3.5889945 3.6971717 3.428294 3.428276 3.4146254 3.509339 3.4972107 3.5567467 3.4450262 3.6686924 3.6319878 3.5487425
1368907_at 4.5681953 5.0870237 4.9004374 4.796049 4.612284 5.043658 5.234219 5.307979 4.7768655 5.288952 5.407164 5.4610496
1368908_at 7.8121686 8.1130085 8.109871 8.154852 8.179099 7.917793 8.0994835 8.058407 8.101233 8.179482 8.16484 8.085545
1368909_a_at 7.072957 7.1822543 6.9671326 7.0552406 6.7639737 6.992497 6.963665 7.0638523 6.815809 7.153498 6.591845 6.6961617
1368910_at 5.738896 5.5002785 5.3777246 5.6128893 5.4073806 5.5336547 5.2995243 5.324013 5.6630898 5.232799 5.567479 5.25414
1368911_at 6.4953976 6.2402906 5.9325995 6.4563885 6.493937 6.1164045 6.3311687 6.4518905 6.448918 6.2359257 5.939425 5.9164944
1368912_at 4.548687 4.072321 4.1663585 4.1712127 3.998058 4.7164173 4.5482206 4.2907486 4.329938 4.4442325 4.277088 4.2381325
1368913_at 3.8098907 3.4114912 3.7438886 3.6332822 3.5794196 3.5001633 3.7113788 3.6293502 3.7044792 3.4907687 3.7537377 3.4832046
1368914_at 4.302803 4.4318223 4.312743 4.134134 4.352345 4.1787086 4.6881046 4.3001776 4.412227 4.4013405 4.589779 4.158031
1368915_at 11.104949 10.98323 10.872528 11.013358 11.1231365 11.212168 11.146565 11.10622 10.705592 10.759235 10.359554 10.710706
1368916_at 10.691777 10.699816 10.682418 11.057756 10.652309 10.732391 10.679092 10.959494 10.767048 10.786953 10.695309 10.592472
1368917_at 5.162438 5.125951 5.0645814 5.129284 5.1163754 5.2824283 5.223052 5.296332 4.8930316 4.985373 4.7859583 4.8358397
1368918_at 5.361285 5.0128336 5.28419 5.1151733 5.075242 5.6128893 5.5402617 5.141678 5.0092783 5.1600037 5.3314586 5.2654257
1368919_at 4.841968 4.664876 4.8729434 4.4683304 4.7229176 4.776135 4.7715096 4.34185 4.7795444 4.56816 4.685984 4.9029613
1368920_at 5.073561 5.101561 5.124869 5.071022 4.82112 5.071742 5.3222384 4.901473 5.285461 4.8299217 5.0172215 5.3480234
1368921_a_at 5.5075216 5.3859963 5.415153 5.1420164 5.5601697 5.398372 5.450909 5.1995034 5.3857946 5.38366 5.25542 5.4233165
1368922_at 4.2265205 4.0625563 4.336117 3.959294 4.2362976 4.6694613 4.253283 4.140615 4.2603636 3.972587 4.469891 4.2917466
1368923_at 4.658002 4.621082 4.759263 4.365727 4.5914164 4.580883 4.6236267 4.646242 4.6364646 4.5087776 4.615638 4.6178646
1368924_at 9.589631 9.793981 9.769283 9.98653 10.0324745 9.545825 9.407111 9.990205 9.909282 9.50135 9.2286825 9.550287
1368925_a_at 4.7606792 4.321345 4.1920066 4.365802 4.227 4.5814085 4.5255537 4.7024994 4.548934 4.849038 4.9343643 4.455156
1368926_at 4.5186863 4.444059 4.329885 4.1156783 4.4595695 4.6684585 4.4757457 4.414159 4.4300513 4.4151497 4.630878 4.4153857
1368927_at 7.1104374 6.908992 7.1154547 6.723471 7.025255 7.080719 6.829731 6.898514 6.78214 7.072996 6.9332213 7.2240877
1368928_at 6.1886644 6.302432 6.4560156 6.499301 6.487178 6.2827954 6.135891 5.941736 6.1635213 6.6967273 6.49569 6.250197
1368929_at 7.3550863 7.3875637 7.2064815 7.144988 7.118733 6.937353 7.3009105 6.9574075 6.7360415 7.139824 7.1339293 7.0988226
1368930_at 3.9449983 4.3599205 4.2446547 4.209331 4.2595015 4.0737286 4.1462946 4.0238266 3.943426 4.024391 3.9932146 4.2364197
1368931_at 7.7471614 7.7572794 7.6997604 7.859668 7.6688604 7.632681 7.6212535 7.7194324 7.535818 7.555115 7.0843883 7.1877017
1368932_at 5.379717 5.424797 5.6490555 5.850374 5.5478926 5.166993 5.138687 5.627069 5.2991376 5.146141 5.225011 5.712183
1368933_at 7.3317904 7.26117 6.904425 7.3038206 7.0862556 7.0350943 6.9838467 7.3704357 7.1354675 7.1869745 7.17288 7.14367
1368934_at 10.885313 11.047157 11.348255 10.81631 11.08109 11.266351 11.126657 10.891555 10.811117 11.230505 11.258611 11.17857
1368935_at 3.8949594 4.0434237 4.5229626 3.9767692 3.838591 4.297423 4.684679 3.953507 4.165744 4.0322037 3.971994 4.287915
1368936_at 10.595443 10.518795 10.509148 10.655709 10.557664 10.66489 10.663882 10.602937 10.52875 10.737952 11.05355 10.726894
1368937_at 5.2911906 5.486221 5.4150634 5.275008 5.493921 5.073658 5.0441885 5.2133875 5.386589 5.271197 5.211884 5.5689516
1368938_at 5.8569646 5.189015 5.5346203 5.2620764 5.7811713 5.670339 5.952517 6.137937 5.6441584 5.239949 5.507538 5.2140865
1368939_a_at 4.3922753 4.0399437 4.3612447 4.278488 4.5805936 4.402007 4.7152243 4.712457 4.3209934 4.3042855 4.373417 4.370569
1368940_at 10.726116 10.524111 10.441145 10.32004 10.143942 10.6026535 10.255182 10.409496 10.235389 10.845364 10.716398 10.08616
1368941_at 4.0420504 3.8945453 4.0731673 4.29214 4.40634 4.3002615 4.4826856 4.018845 4.213976 4.016776 4.4628673 4.0667534
1368942_at 4.7859406 4.9976425 4.8929296 4.920143 5.035423 4.9399853 4.957868 5.0955157 4.8808336 5.311676 4.800181 5.0282125
1368943_at 12.669756 12.616074 12.618513 12.746946 12.712011 12.785645 12.788496 12.731449 12.728301 12.593122 12.317357 12.6314945
1368944_at 6.255008 6.732846 6.2405643 6.65494 6.7409225 6.3532405 6.5316243 6.818285 6.607014 6.6038313 6.249668 6.5344906
1368945_at 5.721067 5.8181715 5.224749 6.046926 5.491812 5.4039564 5.587186 5.5693254 5.756256 6.3506603 5.6953793 5.120226
1368946_at 5.2686605 5.298773 5.29733 5.183625 5.3653464 5.352318 5.2455797 5.30527 5.6173263 5.4968567 5.1335516 5.4058356
1368947_at 8.507399 7.3616004 7.5731006 7.7803326 7.426283 7.861264 8.5732975 8.16198 6.9095736 8.632049 8.408449 8.908228
1368948_at 5.4624076 5.506265 5.4248037 5.4822726 5.4032836 5.125967 5.4968066 5.321143 5.5331087 5.510726 5.763373 5.189848
1368949_at 4.0973897 4.247139 4.314677 4.08182 4.403323 4.440318 4.345052 4.3769646 4.2638803 4.134878 4.5419726 4.3149033
1368950_a_at 5.7457027 5.4221907 5.61539 5.453988 5.5588293 5.6725297 5.993378 5.8642426 5.809436 5.552347 5.829366 5.805261
1368951_at 4.2623644 4.1639886 4.26671 4.204213 3.913638 4.091511 4.302844 4.0081115 4.064929 4.291356 4.1217976 4.287766
1368952_at 4.9427524 4.6904573 4.7875533 4.5082083 4.576367 4.498435 4.970689 4.42551 4.541567 4.520633 4.913388 4.951289
1368953_at 7.6389275 7.708645 7.662397 7.5189157 7.59386 7.4512706 7.64017 7.713719 7.651377 7.705186 8.237069 7.9186287
1368954_at 4.4994464 4.4843073 4.3787284 4.4401116 4.807928 4.497893 4.6844726 4.609245 4.4051538 4.5123606 4.8944225 4.59276
1368955_at 6.933363 7.233858 7.103735 7.2336674 7.3503656 6.897508 6.9283657 7.0633473 6.88845 6.953725 6.3886194 6.740178
1368956_at 5.493185 5.089752 4.9612694 4.9439297 5.060792 5.3874073 5.2910323 5.2364984 5.0137525 4.9552755 5.1788073 5.1262193
1368957_at 4.6882887 4.7245126 4.920704 4.5980005 4.4189696 4.8144155 4.717856 4.449129 4.5384192 4.7683787 4.894748 4.7441125
1368958_at 3.9753501 3.8406827 3.728035 3.7807417 4.1635723 3.7588735 3.6898794 3.8067229 3.8967726 3.8407037 3.7121077 3.7435787
1368959_at 4.313806 4.4435215 4.287498 4.6033187 4.6861615 4.542523 4.905153 4.5904574 4.455056 4.53881 4.4363413 4.681928
1368960_at 9.200842 9.307214 9.361647 9.096565 9.258061 9.1510725 9.296706 9.02529 9.177222 9.42803 9.585619 9.429222
1368961_at 5.7777405 5.399426 5.3144765 5.3981686 5.7147965 5.5593486 5.6418114 5.265014 5.483548 5.7821164 5.4399924 5.8708243
1368962_at 4.965647 5.1999993 5.0919847 5.000694 5.408682 4.921938 5.0371857 5.1760697 5.017048 5.0977325 4.82856 4.8608556
1368963_at 6.279714 6.3168683 6.517598 6.49382 6.4838862 6.2038918 6.456934 6.410901 6.3033614 6.4889045 6.3033614 6.559745
1368964_at 4.0683947 4.104214 4.247779 4.490383 4.4129014 3.925084 4.172454 4.4567204 4.6029143 4.566127 4.294293 4.3035183
1368965_at 5.6332264 5.4529104 5.5109134 5.4285665 5.623365 5.2215204 5.0683985 5.144786 5.402979 5.0331345 5.224814 5.059884
1368966_at 4.0558577 4.01099 3.8647904 4.153945 3.913788 3.866939 3.9285736 3.8406198 3.868812 3.7489023 3.9283662 3.8515573
1368967_at 7.26047 6.6633015 6.4054956 6.810055 6.980083 7.1047697 6.983693 7.0897613 6.608239 7.245095 7.293389 7.0730233
1368968_at 4.113996 4.3195972 4.268619 3.902322 3.9198375 4.2676964 4.3979125 3.9337285 4.003332 3.9579034 4.0680537 4.1983056
1368969_at 4.0404806 3.9422376 4.4877357 3.9322615 4.0368342 3.886136 4.3899326 3.9035597 4.1997895 4.464751 4.1736917 4.4912734
1368970_at 4.798941 4.5212765 4.9753757 4.8566413 4.6562157 4.715746 4.6754513 5.006899 4.810173 4.7642336 4.9408655 4.9642944
1368971_a_at 5.288778 5.113634 4.3831096 5.324641 5.576134 4.8343325 4.7753444 5.2106376 4.4079394 5.2463155 5.1360908 5.2874136
1368972_at 3.7813873 3.4513214 3.9571373 3.6400638 3.443419 3.9931679 3.7246356 3.6536403 3.7169533 3.532436 3.7110736 3.7120152
1368973_at 7.1506705 7.0856066 7.0280676 7.1626887 7.078259 7.1598067 6.906233 7.189406 7.0654497 6.942894 6.9687486 7.1164603
1368974_at 4.7189975 4.6461496 4.47318 4.228345 4.291333 4.5812654 4.572468 4.308956 4.4733124 4.5372057 4.6228533 4.18005
1368975_at 6.035766 6.343853 6.2120614 5.9942064 6.3954444 6.1671658 6.147341 6.5174966 5.933321 5.9326415 5.816542 6.048063
1368976_at 5.251057 5.5483503 5.107249 4.9068418 5.188221 5.1116424 5.0897946 5.446713 5.264257 5.2694435 5.1339145 5.2556667
1368977_a_at 8.156702 8.218067 8.085285 8.189782 8.010965 7.9844337 8.218016 8.18496 7.972391 8.833742 8.80798 8.9154
1368978_at 5.2861423 4.9538455 5.4146805 5.572854 5.1083736 5.240003 5.332039 5.484291 5.2952585 5.161609 5.353015 5.3712716
1368979_at 6.1089525 5.714451 5.700269 5.6386957 6.1189528 5.951358 5.934178 5.763324 5.8089533 6.1720495 6.0623345 5.9869137
1368980_at 5.6982126 5.6100483 6.027732 5.574049 5.602848 5.9302144 5.341859 5.579241 6.099565 5.8667645 5.9575586 5.7217097
1368981_at 3.466404 3.4184942 3.599437 3.6499252 3.6112032 3.4440506 3.8134718 3.1745214 3.4412642 3.4226797 3.5332022 3.592459
1368982_at 4.5225515 3.9724708 4.5333686 4.353887 4.386047 4.271818 4.433035 4.387 4.7984467 4.3958445 4.8083544 4.670454
1368983_at 4.324444 4.080559 4.17538 3.8315072 4.0706143 4.199016 4.5968614 4.3091965 4.446339 4.083127 4.294671 4.2107735
1368984_at 7.0902576 6.9647145 6.6916895 6.9713626 6.953969 6.939285 7.0678573 6.9712367 7.03852 6.8854485 6.959756 7.0419474
1368985_at 4.312643 4.594194 4.3244743 4.0666084 4.315215 4.330949 4.569537 4.4817133 4.2222433 4.2403316 4.3998556 4.4868536
1368986_at 4.850142 4.637392 4.842101 4.77112 4.816181 4.873151 4.839877 4.8932877 4.859433 4.645625 4.8688145 4.9245167
1368987_at 5.8644004 5.374682 5.225564 5.4129157 5.5010543 5.5386744 6.0095496 5.3692784 5.85781 5.349094 5.7225 5.553511
1368988_at 5.11812 4.596869 4.8535395 4.748767 4.876571 5.0186777 5.1263504 4.5585556 5.255656 5.1109686 4.9281554 4.7137957
1368989_at 4.4735312 4.508575 4.4387517 4.5791597 4.6054673 4.8429265 4.7508974 4.5490007 4.845444 4.228082 4.5819397 4.4851775
1368990_at 5.353459 5.575663 5.7636647 5.3444505 5.381802 5.4065094 5.587186 5.6791606 5.4480176 5.444905 5.825752 5.810169
1368991_at 5.983773 6.0732913 6.119638 5.5536847 6.277496 5.985259 6.106123 6.352486 6.806114 6.1376524 5.8783813 5.910304
1368992_a_at 9.971985 9.956196 9.654465 10.224253 9.976661 9.605186 9.567902 9.630506 9.769118 9.785344 9.960683 9.565519
1368993_at 4.7593026 5.336567 4.511159 4.901953 5.2265906 4.839477 5.4814677 5.16239 5.5651336 4.3165154 4.6717596 4.872863
1368994_a_at 5.154054 5.2083735 5.3603354 4.9347963 5.045156 5.3813653 5.5623565 4.994705 5.175616 4.8712254 5.50218 5.4258156
1368995_at 3.471087 3.4502249 3.3892982 3.3813953 3.322144 3.6502516 3.5308523 3.1773078 3.5941615 3.3655865 3.3588905 3.6856463
1368996_at 4.564963 4.504071 4.1006303 4.5722713 4.3995833 4.620867 4.133893 4.5449686 4.220643 4.3133254 4.340971 4.3555903
1368997_at 4.612361 4.779336 4.7302814 4.6814613 4.701256 4.328846 4.7901583 4.7110276 4.792595 4.5901732 4.461222 4.35258
1368998_at 3.788085 3.4584484 3.7694216 3.6548007 3.4791543 3.520201 3.5385108 3.5954332 3.9407263 3.396497 3.7101738 3.5344853
1368999_a_at 5.1281576 4.836698 4.9604473 4.6700063 4.769498 5.113808 5.076063 4.895039 4.697839 5.416275 4.8269033 5.0819206
1369000_at 5.338849 5.1801853 5.1882167 5.819863 5.4265895 4.897739 5.727166 5.3239994 5.697498 5.56178 5.361232 5.3713007
1369001_at 4.089186 3.4453046 3.674463 3.7214723 3.42895 3.8657372 3.986525 3.5428178 3.7882738 3.9961607 3.7899113 4.118178
1369002_at 4.602934 3.9053607 4.24905 4.1909075 4.0327654 4.564689 4.387149 4.201251 4.1584144 4.1131244 3.9509034 3.7757213
1369003_at 5.20167 5.2738442 5.130546 5.464152 4.9096565 5.0015645 5.3255424 5.2120357 5.32596 5.05724 5.0317235 4.850453
1369004_at 5.4576426 4.9479327 5.1919684 4.8709307 4.969285 4.9763675 5.5163584 4.85238 5.1847076 5.038991 5.069095 5.374064
1369005_at 4.35209 4.3252773 4.4897456 4.271394 4.478924 4.700527 4.5838494 4.3634415 4.4086623 4.097804 4.402383 4.3450694
1369006_at 4.0704203 3.6977499 4.013653 3.7889395 4.191272 4.0595064 4.2308154 4.228342 4.2264314 4.4151497 3.9398627 4.0224404
1369007_at 4.9717865 5.0362177 5.3041 5.5824394 5.4823375 5.118552 5.4062195 5.4753 5.4756813 5.2811317 5.359335 5.184844
1369008_a_at 4.215121 4.369159 4.3188386 4.35755 4.3515987 4.4972744 4.6702065 4.2024174 4.1398544 4.58884 4.5381947 4.681928
1369009_at 3.7210662 3.6238825 3.7740147 3.8070092 3.6266813 3.666256 3.718691 3.8359773 3.7571213 3.5557582 3.7073529 3.670515
1369010_at 5.1559362 5.3157578 4.937521 4.977992 4.753147 5.0244083 4.8537674 4.9660063 4.988987 4.987932 5.1459703 4.9719505
1369011_at 12.643628 12.644764 12.428462 12.632107 12.400183 12.724053 12.493556 12.6108 12.344358 12.596993 12.350459 12.36989
1369012_at 6.2611737 6.091907 5.902276 6.0037093 6.0885434 6.17401 6.022968 6.458038 6.190216 6.1312914 5.926305 5.648154
1369013_a_at 10.534724 10.317943 10.351392 10.354876 10.458033 10.4664135 10.305774 10.4697275 10.48232 10.564225 10.735115 10.632812
1369014_at 4.7541285 4.7024164 4.38311 4.5489655 4.3917828 4.732699 4.4255915 4.8559475 4.4849977 4.6533527 4.86864 4.7250996
1369015_at 4.8226013 4.4523897 4.654215 4.4350386 4.840254 4.76192 4.723863 4.947131 4.7128 4.6018987 4.528735 4.692671
1369016_at 5.135804 5.122587 5.1162834 5.091032 4.986378 4.9483376 5.180704 5.3953743 5.1398215 4.874996 5.221927 5.046419
1369017_at 4.3583827 4.2859187 4.638267 4.288182 4.333468 4.4558387 4.606877 4.579936 4.5177803 4.124276 4.1227713 4.419516
1369018_at 5.2459526 5.551246 5.3116727 5.4224286 5.5371604 5.4806204 5.497571 5.011701 5.0945034 5.1745067 5.1429806 5.3050547
1369019_at 3.4486275 3.524158 3.6470177 3.1150188 3.4990475 3.5949075 3.3436015 3.701541 3.5846732 3.5551813 3.4926715 3.6762161
1369020_at 4.5565434 4.4834805 4.39065 4.5489655 4.504339 4.620447 4.5261364 4.461148 4.5723753 4.6066265 4.7410984 4.6599207
1369021_at 5.6897383 5.623432 5.9754596 5.4018984 5.4074574 5.9629292 5.874962 5.4367476 5.8546834 5.477794 6.042144 5.8457575
1369022_at 5.5863924 5.4128213 5.67197 5.558013 5.43328 5.7132587 5.7453947 5.611161 5.871711 5.505011 5.651765 5.541783
1369023_at 9.871648 9.865864 9.84207 9.888565 9.739053 9.829344 9.849526 9.84894 9.986544 9.99511 10.024127 9.99488
1369024_at 7.0006633 7.080646 7.097677 7.061455 7.000738 6.998238 7.033767 6.6769576 6.7302165 7.2168593 6.8877454 6.661476
1369025_at 4.3263054 3.9241023 4.2909474 4.230398 4.0162573 4.6858697 4.1917105 4.329667 4.1120167 4.17099 4.299203 4.3790708
1369026_at 5.8226576 5.7591963 5.8150635 5.9769273 6.1280136 5.8557525 5.995974 6.0741787 5.5823455 5.776157 5.88889 5.9343348
1369027_at 4.495599 4.566759 4.55414 3.9051495 4.2523966 4.4308333 4.759987 4.319065 4.6288395 4.1972065 4.191205 4.600217
1369028_at 4.7717776 4.65796 5.0849233 5.084618 4.8887444 4.944926 4.891202 5.056764 5.390575 5.105966 5.085657 5.1281757
1369029_at 4.6477757 5.494295 4.9672728 5.802822 5.297717 5.1914415 5.52814 6.016185 4.9810433 5.567796 4.5110655 4.7413983
1369030_at 4.280665 3.9479883 4.287432 3.9494646 4.057203 4.296936 4.542871 3.9462533 3.8424468 3.799782 3.9039383 4.2227764
1369031_at 8.677963 8.348906 8.238476 8.339152 8.486041 8.520605 8.286442 8.532419 8.406755 8.09806 7.700486 7.675675
1369032_at 7.603387 7.574648 7.584833 7.452572 7.4455547 7.4992156 7.7191353 7.304335 7.471726 7.480091 7.390296 7.4830675
1369033_at 3.5716758 3.871203 3.509568 3.4207327 3.3438516 3.595296 3.5640755 3.533463 3.4158967 3.6322358 3.6801982 3.8321686
1369034_at 4.414755 4.3907204 4.5512815 4.607317 4.5059295 4.3002615 4.773484 4.157712 4.614667 4.7881393 4.5293493 4.6465464
1369035_a_at 3.659392 3.3754034 3.5612044 3.5738528 3.542299 3.4159465 3.643071 3.3431354 3.6342523 3.4789164 3.418699 3.603681
1369036_at 3.7433066 3.8124027 3.5767243 3.662611 3.8033028 3.5994797 3.9235108 3.6937351 3.6979825 3.7250307 3.71133 3.7795806
1369037_at 4.5655756 4.869084 4.2184863 4.7266273 4.3584113 4.6076307 4.5210795 4.262401 4.804699 4.572484 5.1044817 4.4253793
1369038_at 5.2950945 5.3431044 5.521941 5.0730114 5.31157 5.580886 5.6892548 5.5478687 5.4640255 5.2484818 5.6924086 5.5248604
1369039_at 7.771722 7.7097516 7.4443965 7.729435 7.500387 7.511522 7.647016 7.5394344 7.58901 7.743102 7.5748587 7.4526076
1369040_at 5.506268 5.424513 5.348224 5.647155 5.659239 5.574477 5.183915 5.355467 5.4828815 5.7490234 5.2367616 5.447398
1369041_at 3.7207851 3.3619509 3.8833814 3.4724312 3.3624864 3.6747794 3.937004 3.5715003 3.717062 3.360573 3.8596535 3.37158
1369042_at 6.6059546 6.909954 6.6583242 7.112946 6.95915 7.055807 6.8054857 6.949301 6.8294067 6.9016657 6.7267823 6.606256
1369043_at 3.6079078 3.5585704 3.6416993 3.3818018 3.7335317 3.7882955 3.5613894 3.3873723 3.559288 3.6884248 3.7246897 3.4676297
1369044_a_at 6.601049 5.747473 4.876844 6.79812 5.566221 5.8952346 6.8444986 7.033528 6.6728053 6.671547 6.321054 6.622363
1369045_at 6.322103 6.768933 6.3828444 6.3367825 6.2967525 6.585517 6.6472173 6.664234 6.7088404 6.4398985 6.628381 6.77807
1369046_at 3.8085644 3.7717783 3.8276207 3.7726464 3.8936315 3.9812088 4.1483173 3.9841115 4.16859 3.8985083 3.8177555 3.9381
1369047_at 3.1012578 3.2844822 3.2785041 3.2341237 3.1367896 3.096569 3.254528 3.1565373 3.2624924 3.1747966 3.2817822 3.317294
1369048_at 4.8426685 4.432941 4.541492 4.4276013 4.411472 4.662138 4.495595 4.4330416 4.8435197 4.5793576 4.6320667 4.7878876
1369049_at 4.155685 3.9703288 3.9935296 4.0420785 3.8878896 3.930206 3.8966677 3.8937356 3.963339 3.962335 3.8800251 4.1992073
1369050_at 8.520193 8.37722 7.9152584 8.630905 8.107912 7.9924264 7.9206395 8.113934 8.286709 7.869442 7.583354 8.348916
1369051_at 6.3763323 6.6437945 6.7708044 6.58436 6.538901 6.505681 6.506521 6.4559636 6.674127 6.356002 6.6833467 6.5249586
1369052_at 5.097384 5.480863 5.6639147 5.711213 5.3684306 5.1161666 5.328283 5.475576 5.285461 5.4006476 5.0253544 5.3980966
1369053_at 4.3479457 4.477024 4.3618917 4.192292 4.335328 4.5273438 4.561788 4.5849366 4.5927896 4.919284 4.5496387 4.59099
1369054_at 4.2066517 4.0612087 4.003484 4.2884617 4.0341635 4.2023134 4.3435435 4.1807294 4.1501827 4.292494 3.8396707 4.14767
1369055_at 3.6527774 3.868838 3.6075156 3.614522 3.7357228 3.6487114 3.5946765 3.6444159 3.5271833 3.7182887 3.8716094 3.5690734
1369056_at 3.249719 3.4121373 3.2364633 3.3369687 3.30053 3.4585056 3.5764143 3.5046287 3.4506693 3.2805436 3.4318318 3.3337066
1369057_at 7.6987953 7.805037 7.7326617 7.252087 7.358095 7.521626 7.589565 7.528219 7.5978227 7.6246133 7.6801176 7.3199687
1369058_at 5.43051 5.2961373 4.9701858 5.0487776 5.029292 5.1687994 5.1944995 5.1567273 5.6656284 5.5266223 5.1985707 5.1604834
1369059_at 7.1891656 7.522484 7.1296077 7.5291815 7.501398 7.3620806 7.1275797 7.1330457 7.148668 7.3576474 7.245585 7.247203
1369060_a_at 7.847919 7.9685884 7.806352 7.873635 7.8257375 7.7126365 7.795942 7.823724 7.531096 7.8779 7.571056 7.8532786
1369061_at 8.479099 8.629778 8.768511 8.626463 8.641722 8.647596 8.6609955 8.451624 8.68718 9.3352585 9.264772 9.046956
1369062_at 4.782317 5.1770043 5.066617 4.8492966 5.048773 5.1103525 5.496005 5.03675 5.1657505 4.76832 4.9758244 5.402692
1369063_at 9.778877 9.924789 9.978446 9.694208 9.552573 9.631628 9.139162 9.75345 9.670408 9.623705 9.434361 9.540362
1369064_a_at 4.139127 4.0241785 3.839231 3.7209225 3.875066 3.8389022 3.7477627 3.9425595 3.946507 3.9315696 3.899351 4.0417824
1369065_a_at 9.417947 9.15859 9.268499 9.208319 9.183263 9.080762 9.210916 9.260946 9.157933 8.81331 9.08916 9.185022
1369066_at 5.854702 6.1557965 5.9527454 6.0481386 5.6927466 6.0578084 6.188667 5.7603106 5.5953383 5.82513 5.9068847 6.037779
1369067_at 3.730007 3.6903353 3.6810308 4.0587163 3.3438516 3.766234 3.792812 3.9490244 4.0121093 3.826854 3.7309697 3.6497645
1369068_at 4.052346 3.8123088 4.1101894 4.23727 4.25133 3.6614797 4.0624638 3.9698207 3.8285017 4.0257497 3.8917885 3.7974262
1369069_at 7.636347 7.5284495 7.249979 7.5094028 7.589072 7.0572057 7.7216067 7.5456266 7.0119605 7.258362 7.4061646 7.0926023
1369070_at 7.9777317 7.8872695 7.8118625 7.943288 7.8812356 7.592218 7.690238 8.040827 7.9432178 7.954955 7.7731295 7.883667
1369071_at 4.1106815 3.9802082 3.9244218 3.7235365 3.7616208 3.9762533 3.6236029 3.7934678 3.9547145 3.6703866 4.0051146 3.8666062
1369072_at 6.416631 5.752106 6.489174 6.17154 6.9844894 6.266061 5.9512496 6.6155133 6.5502734 6.5845513 5.791184 5.997043
1369073_at 10.185713 10.062283 10.087523 9.898271 10.242319 10.278466 9.874963 9.78635 10.081973 10.140585 9.865967 10.195726
1369074_at 12.457955 12.466472 12.379526 12.636141 12.416919 12.383326 12.446176 12.572842 12.204702 12.005283 11.914983 12.233272
1369075_a_at 4.4093885 4.521523 4.3234835 4.2977486 4.584475 4.496355 4.6724367 4.5807366 4.1215386 4.216548 4.2774706 4.53152
1369076_at 7.82983 8.244497 8.367708 8.633135 8.463819 8.219528 8.058321 8.452587 8.35686 8.576104 8.384815 8.2880125
1369077_at 7.1585984 7.1962953 7.1723557 7.338965 7.352874 7.2991595 7.3044457 7.516724 7.2939796 7.856997 7.9122453 7.746591
1369078_at 7.5785413 7.3363776 7.584833 7.899064 7.76247 7.5245023 7.3592677 7.574381 7.610898 7.6181006 7.5570292 7.556259
1369079_at 4.798295 4.30064 4.52581 4.5571313 4.782551 4.546548 4.528279 4.5061145 4.708171 4.952569 4.716805 4.9106884
1369080_at 4.4477882 4.4271374 4.607343 4.3925796 4.301527 4.214878 4.845377 4.3511 4.501996 4.34696 4.5730724 4.6635814
1369081_at 7.0189795 7.3090124 6.6103783 7.719397 6.6427574 6.8055515 7.0349283 6.97688 6.7165565 6.9112062 7.0759006 6.852276
1369082_at 5.1326923 4.8117404 4.7880125 4.4801545 4.824712 4.8738737 4.8887706 4.7657776 5.2908363 4.676665 4.8290668 4.711829
1369083_at 5.981443 5.8614345 5.8694777 5.730284 5.667016 5.8571177 5.8089814 5.941262 5.8842273 6.094482 5.478319 5.9624777
1369084_a_at 6.854932 6.4904737 6.961352 6.779563 6.934429 7.009651 6.849529 6.779714 6.744512 6.711939 6.812414 7.1486716
1369085_s_at 5.482647 5.1333017 5.710448 5.6007586 5.861408 5.3918657 5.7499638 6.041135 5.7601814 6.108432 6.111698 6.3893337
1369086_a_at 5.562893 5.6580334 5.3930993 6.3684125 5.4294987 5.645054 5.7214813 6.1252985 5.5033875 5.6795893 5.098219 5.2735925
1369087_at 4.6164055 5.081734 4.7816296 4.711945 4.6776896 4.829647 4.812272 5.22802 4.8793144 5.1325793 4.8269515 5.1569953
1369088_at 6.911315 6.975908 7.29141 7.002527 7.0611978 6.999292 7.2446446 6.751584 7.1968546 7.195492 7.0837574 7.147317
1369089_at 4.2138 3.938326 3.9583015 4.0155478 4.093476 4.017191 4.23182 4.075912 4.0602345 3.9937468 4.2198186 4.2405148
1369090_at 4.3968964 4.13777 4.0097666 4.0420785 3.865434 4.021411 4.1223693 3.966817 4.204392 3.984834 4.056978 4.2601295
1369091_at 3.8280506 3.850161 3.7947054 3.664914 4.180245 3.8844454 3.91464 3.9776142 3.8457282 3.8169606 4.2100077 3.867717
1369092_at 7.735816 7.8006644 7.8033147 8.043857 8.150916 7.811101 7.7772913 7.7342567 7.7679725 8.063172 7.3925014 7.516869
1369093_at 7.483473 7.2572765 7.253415 7.267116 7.399321 6.9818153 7.0118766 7.034271 7.1862636 7.1097684 7.024891 7.084449
1369094_a_at 5.5178127 5.6273727 5.81127 5.9720664 5.976889 5.657655 5.574817 6.0486083 5.726504 5.762948 5.539251 5.5925317
1369095_at 4.7928295 4.5789595 4.7510357 4.5244083 4.389969 4.8669825 4.505493 4.6761713 4.5115376 4.650387 4.5339146 4.722389
1369096_at 3.9967391 3.7538466 4.0532894 4.093879 3.910006 4.25715 4.3139377 4.6073885 3.9537497 3.9292896 4.1240788 4.1060843
1369097_s_at 6.296415 5.979149 5.958272 6.36489 6.321076 6.10701 6.1961956 6.643103 6.3476973 6.338534 5.861022 5.95725
1369098_at 4.2617693 4.0617647 4.119261 3.7316365 3.9677854 4.526119 4.444727 3.9874718 4.0500803 4.0541825 3.974842 4.0254045
1369099_at 7.1312594 7.280534 7.2622786 7.3433666 7.421844 7.0403876 7.2965994 7.341158 7.096018 7.03565 6.7780824 6.9404626
1369100_at 3.4746983 4.0043583 3.943298 3.8144028 3.5889852 3.7464662 3.7438345 3.776699 3.5722306 3.8223472 3.702882 3.8891723
1369101_at 8.269749 7.8974047 8.18197 7.764247 8.046332 8.158242 8.046299 7.784867 8.040738 8.134598 7.654255 8.048771
1369102_at 3.8567052 3.926813 4.0443506 4.0973344 4.1124153 3.9738314 3.9712245 3.807082 4.106383 3.5868673 3.7924361 3.8714757
1369103_at 4.9021606 5.2751064 4.8434687 5.2884407 5.20377 4.9530387 4.9285107 5.098356 4.5346146 4.9509993 4.477493 5.111218
1369104_at 5.3448505 5.3767004 5.458008 5.3038235 5.574501 4.9655104 4.8711834 5.536943 5.6173263 5.067271 5.2933345 5.461052
1369105_a_at 3.7367795 4.0822124 4.236979 3.6016047 3.8473115 3.6483843 3.8086734 3.8441298 4.329278 3.1964781 4.1147394 3.837198
1369106_at 4.8888674 4.4304113 4.524071 4.200047 4.4703298 4.814125 4.761133 4.4532166 4.431178 4.889654 4.7604265 4.6658034
1369107_at 3.919922 3.8137965 4.168437 3.9000309 3.6133096 4.0636954 4.2424703 3.9073744 4.1332088 3.7663536 4.1603355 3.9361732
1369108_at 4.0574007 3.9503236 3.851182 3.5900855 4.018159 3.8513603 4.0930996 3.9035597 4.2360744 3.8249857 4.0233417 4.1030827
1369109_at 3.664908 3.663257 3.5183291 3.4214797 3.6274662 3.6914904 3.753368 3.541 3.5162096 3.628716 3.5855212 3.5584662
1369110_x_at 10.15104 9.819521 9.340123 7.7087307 9.383894 10.350355 9.946854 9.43031 10.105751 9.282483 9.863304 9.948969
1369111_at 13.910216 13.900174 13.924654 13.965932 13.98111 13.9947605 13.889557 13.999096 13.839755 13.944136 13.859329 13.873642
1369112_at 3.868077 4.3034477 4.0971365 4.384636 4.3858895 4.2857594 4.4517756 4.3017826 4.4727135 4.2500443 4.728794 4.7423935
1369113_at 3.36065 3.5951428 3.3075209 3.1538584 3.7776926 3.3757684 3.3543758 3.461459 3.625303 3.3886456 3.4049957 3.315552
1369114_at 3.3061206 3.0332494 3.2672951 3.177892 3.1273189 3.2651315 3.404157 3.3873723 3.0930598 3.2033374 3.2243652 3.3283691
1369115_at 4.643314 4.6084666 4.719663 4.7980876 4.6472826 4.579739 5.0368586 4.6209507 4.844451 4.400388 4.758664 4.6206536
1369116_a_at 5.7944813 5.5293827 5.6454506 5.452105 5.5305834 5.4714937 5.5284033 5.434343 5.0907435 5.4647026 5.587214 5.735913
1369117_at 4.1601067 4.1555576 3.8620574 3.8363523 4.075815 4.3624754 4.4055347 3.979504 4.090868 4.0658903 4.020096 4.2891116
1369118_a_at 4.619366 4.1603293 4.426049 4.4133563 4.4261055 4.483089 4.245747 4.180374 4.27065 4.205612 4.410245 4.4131694
1369119_a_at 4.6066904 4.2378645 4.4713907 4.4590254 4.3806324 4.6076307 4.569377 4.5422907 4.5988855 4.53881 4.5602865 4.751972
1369120_a_at 7.21785 7.046686 6.998957 6.465256 6.867677 6.854611 7.1608057 6.7451057 7.1500626 6.4290233 7.005312 7.1516685
1369121_at 5.132696 4.9152055 5.083503 4.6033187 4.5668926 4.892627 5.260185 5.110016 4.789191 4.658904 5.204092 5.081943
1369122_at 7.738178 7.837523 7.649246 7.668052 7.715338 7.947075 7.5802846 7.7796082 7.757383 7.9450474 7.882398 7.662462
1369123_a_at 6.3114257 6.1520987 6.064505 6.061667 6.2628584 5.9245796 6.39474 6.2845197 6.214588 5.835067 5.863368 6.1521277
1369124_at 4.144843 4.112443 3.9495742 4.0547104 4.0440683 4.171589 4.1213436 4.1322756 4.1598673 4.095377 4.050583 4.137187
1369125_at 3.6644175 3.17283 3.2614298 3.6587026 3.2899075 3.5425317 3.4451637 3.2360437 3.5542524 3.5068011 3.2857664 3.4712648
1369126_at 3.9759681 3.8544693 3.9412317 3.6178226 3.953183 3.9884648 3.7477627 3.8177855 3.8448722 3.9108615 3.893233 3.9929087
1369127_a_at 6.7426257 6.5106907 6.5614734 6.0594234 6.2825766 6.3093443 6.6161437 6.281568 6.236999 6.5478177 6.382076 6.568181
1369128_at 4.356806 4.214492 4.115223 3.6815944 4.0338326 4.1245823 4.361046 4.060437 4.3259315 3.9842353 4.1526 4.139925
1369129_at 3.8242648 3.7436647 3.613694 3.7497854 3.7958436 3.9020894 4.029728 3.470912 3.8509128 3.7310085 3.8933597 3.5709991
1369130_at 4.5547304 4.69199 4.577194 4.6099887 4.4903383 4.5989027 4.4188247 4.5074835 4.3624415 4.6163554 4.672617 4.4802423
1369131_at 4.08967 4.100634 4.098744 4.045439 4.1402674 4.043973 4.5220313 3.8715386 4.372258 3.8970714 3.926917 4.0572667
1369132_at 5.090414 5.1358643 4.9283695 5.0278993 4.843535 5.39544 5.1688285 4.803443 5.235898 5.0839987 4.962948 5.502878
1369133_a_at 3.794317 3.6520758 3.6405008 3.5693688 3.7754068 3.6703045 3.5946019 3.5036633 3.5515456 3.537184 3.659987 3.703925
1369134_x_at 3.6001444 3.8972332 3.6502378 3.4316747 3.5298429 3.7196023 3.7993643 3.7787478 3.580438 4.049138 3.5353978 3.9193738
1369135_at 6.2547636 5.691138 6.161572 5.9084363 6.058901 6.0532 6.388792 6.0878334 6.4805284 5.839857 6.47577 6.3627768
1369136_at 3.777069 3.6922927 3.804217 3.8794377 3.8071606 4.159105 4.294326 3.903622 4.3659163 4.0078506 4.3625374 4.350772
1369137_at 5.046858 5.0431585 4.7937045 5.121549 5.082649 5.1632137 5.145439 4.938026 5.3199673 5.214315 4.9293356 5.263866
1369138_a_at 3.625183 4.186008 4.147602 3.8771741 3.8471735 3.9379823 3.9776485 3.7281473 3.5842886 3.9387722 3.7050674 3.9859965
1369139_at 4.0817566 3.8842485 3.7056382 3.7168515 4.014249 4.348968 3.86822 3.8147292 3.9711533 3.967941 3.631797 3.9379988
1369140_at 4.114711 3.8339577 4.1680927 4.1429405 3.9854698 4.0595064 4.331399 3.8952382 3.9840508 3.686504 4.1336393 3.9016986
1369141_at 3.4160962 3.6150756 3.8716605 3.5487983 3.7684484 3.590304 3.8544111 3.6570644 3.864448 3.6329787 3.6710327 3.6070168
1369142_at 4.0593796 3.8947694 4.0819263 3.742533 3.7769678 3.8674023 4.186324 3.9236379 3.7508144 3.8506696 3.9618504 3.9111743
1369143_at 4.079919 3.9736807 4.203167 3.9309266 3.9242108 4.1073895 4.135696 4.1152306 3.9514606 4.09763 3.9798644 3.8994982
1369144_a_at 3.951693 3.7717783 3.9403565 3.6082287 3.8022408 4.206249 4.363117 4.1101522 3.8351688 3.6647048 4.1183147 3.7165372
1369145_a_at 4.0888834 4.6242123 4.3145022 4.414667 4.361416 4.316459 4.9521823 4.387742 4.553315 4.419954 4.572839 4.578403
1369146_a_at 6.1419296 6.5640616 6.284493 6.1156225 6.3262663 5.9784417 6.7553325 6.6124187 6.9515877 7.4261894 6.935636 7.611207
1369147_at 4.733088 4.6933794 4.8086324 4.2894735 4.607132 4.7111435 4.62883 4.508314 5.036345 4.799605 5.0433173 4.9548025
1369148_at 8.0752125 8.140556 8.140337 8.429535 8.207512 8.197615 8.036125 8.256563 7.991338 8.2613945 7.935304 7.834809
1369149_at 4.7122545 5.1310363 4.8574505 4.921855 5.3324795 4.797728 5.095545 5.0333424 4.7768655 4.9537597 4.937228 5.2140865
1369150_at 8.427546 8.33624 8.21174 8.379913 8.255552 8.17219 8.420151 8.34193 7.8306417 8.035976 7.520277 7.877588
1369151_at 5.2221103 4.979192 4.9596443 5.0340157 4.938794 5.172873 5.6043787 4.9380236 5.1003914 4.943063 5.333959 5.26468
1369152_at 6.6635065 6.9422393 6.4842744 7.120724 6.7745485 6.5719295 6.911395 6.8009562 6.7123117 6.937281 6.435988 6.5242195
1369153_at 3.8508456 4.106734 3.6527622 3.730001 3.886865 3.6883736 3.6632023 3.6373715 3.6635754 3.5528216 3.9625723 3.7708035
1369154_at 4.159978 4.095767 3.9412317 3.7204645 3.97186 4.2024117 4.2305365 3.9644845 4.327036 3.9937468 4.404477 3.9850698
1369155_at 4.865908 4.76088 4.605746 4.609261 4.363753 4.571869 4.6568775 4.678926 4.6948695 4.477064 4.5894346 4.643622
1369156_at 6.219282 6.895241 6.7503815 7.1313205 6.842481 6.520414 6.920997 6.6877213 6.783564 7.2341557 7.0044665 6.948273
1369157_at 7.926777 8.357786 8.054253 8.608446 8.406939 8.398626 8.047724 8.563135 8.013018 8.451611 8.573288 8.21332
1369158_at 4.764699 4.3468056 4.0744076 3.9694078 3.9963865 4.3263617 4.5290804 4.1919546 4.011671 4.1884003 3.972481 4.220133
1369159_at 5.264384 5.085458 5.516656 4.9586377 5.032481 5.2777576 5.406786 5.056764 5.0197935 5.0225024 5.229822 5.047221
1369160_a_at 4.7297096 4.6231365 4.395218 4.843368 4.6400113 4.6720166 4.8966856 4.895039 4.822363 4.661602 5.112012 4.3244634
1369161_at 9.050986 8.5607605 8.377609 8.693886 8.499074 8.602002 8.976853 8.960824 8.573241 8.933539 8.983655 9.133791
1369162_at 3.6648636 3.893249 3.5805037 3.5693688 3.669356 3.9367602 4.207214 3.483888 3.7893033 3.7609832 3.8538508 3.8794904
1369163_at 5.2202196 5.151476 5.207144 4.8709307 4.807928 5.114393 5.3124323 5.277216 5.3229704 4.9533978 5.1919928 5.2681975
1369164_a_at 4.4002476 4.3297653 4.3887596 4.185135 4.2395782 4.360514 4.5734982 4.444248 4.7261424 4.234995 4.4672766 4.4912734
1369165_at 4.09371 3.962242 4.123545 3.9064803 3.9631674 4.1192875 4.330759 3.772546 4.383852 3.9600058 4.116093 3.7639232
1369166_at 4.26696 4.1676226 3.7355275 3.8158 3.9061177 4.2536263 4.213876 4.212171 4.3624415 3.8291469 3.8114932 4.2729993
1369167_at 5.6628604 5.5317245 5.990627 5.3552732 5.412456 5.8488574 5.8107157 5.2791615 5.655133 5.592911 5.8555155 5.7841024
1369168_a_at 4.8290253 4.654153 5.029447 4.6203604 4.5828094 4.836277 4.4999733 4.4192834 4.692684 4.717792 4.6091633 4.5760636
1369169_at 9.758046 9.75973 9.711797 9.819236 9.7815485 9.850256 9.765303 10.005933 9.784246 9.772402 9.725166 9.65897
1369170_at 4.2329464 4.2415943 4.3762655 3.928515 3.9648771 4.282691 4.3430805 3.959698 4.02829 3.858494 3.9240181 3.9607284
1369171_at 11.272384 11.267214 11.128785 11.331371 11.319984 11.247908 10.58423 11.256463 11.207425 10.412734 10.982755 11.108003
1369172_at 3.8929913 3.6957526 3.9206228 4.1167483 3.8268595 4.141274 4.3979125 3.7392564 3.8883998 3.646366 4.0311146 3.8643472
1369173_at 4.9474154 5.2881284 5.5316734 5.188992 5.1716704 5.131728 5.314864 5.535095 5.25732 5.4174786 5.1979847 5.1889825
1369174_at 6.925625 7.0455027 7.106025 7.395262 7.2503777 7.0811553 6.85969 7.14998 7.2160606 7.15403 7.120367 6.5407887
1369175_a_at 4.0239954 3.787491 4.0029106 3.5960703 3.6238112 3.6893642 4.0230227 3.8099427 3.7005835 3.8496 3.8290048 4.014085
1369176_at 6.367484 5.9086833 6.523901 6.0027976 6.0994773 6.4468694 6.368335 6.0937004 6.3576674 6.1172647 6.1076913 6.5348425
1369177_at 6.5741553 6.6913342 6.7759356 7.159203 6.912251 6.641765 6.495211 6.730259 6.4495463 6.620621 6.7423596 6.5725627
1369178_a_at 4.3083243 3.97972 4.130672 3.9867399 3.9723005 4.1938167 4.199454 4.159643 4.0902147 3.9653566 4.4493747 4.251276
1369179_a_at 5.8634787 6.335697 6.668165 7.2822256 6.155199 6.1658416 6.288656 5.6766663 6.0356965 6.2109146 6.3798614 6.3937445
1369180_at 4.8708706 5.15618 5.036999 4.5015936 4.741951 5.150653 4.9307895 4.6074777 4.928968 4.6331444 4.8116903 5.035396
1369181_at 5.7195477 5.6088796 5.51895 5.188865 5.942875 5.427998 5.7402825 5.3893943 5.487691 5.4010324 5.759479 5.4668746
1369182_at 4.1260376 3.8815207 4.327262 3.6921885 3.8527255 3.8600497 3.8546653 4.0297585 4.233103 3.9918928 4.3739934 3.9892328
1369183_at 4.8663473 5.0957813 4.572587 4.7340164 4.6918583 4.752399 4.8988066 4.6751018 4.6673365 4.9243307 4.7591743 4.8098927
1369184_at 4.3924627 3.8655026 3.8392208 3.8897755 3.7490597 3.8823638 4.116911 3.999687 3.6896524 3.7708042 3.8792474 4.0939693
1369185_a_at 5.019058 4.8799458 5.1713004 4.7736635 4.985527 4.8532014 5.1212506 4.702304 4.969471 4.878039 4.7014627 4.973834
1369186_at 7.27212 7.2216425 7.2173567 7.3634186 7.472163 7.050961 7.137198 7.4216466 7.1586146 7.222953 6.987773 7.0113206
1369187_a_at 7.656001 6.747808 6.857866 6.9719186 6.8614235 7.026195 7.127012 6.7152557 6.8334284 6.67607 6.74505 7.2792077
1369188_at 3.9001477 3.895623 4.084792 4.1619997 4.13634 3.7452412 3.9819055 4.1475434 4.4345384 4.210476 3.9509034 4.0178123
1369189_at 5.5735874 5.037409 5.1308193 5.0649433 4.7982745 4.952336 5.1963124 5.0249767 5.557353 5.0123897 5.2798414 5.362089
1369190_at 5.434447 5.4195256 5.449437 5.0227604 5.4461823 5.65401 5.6353745 5.5334907 5.7157516 5.2694435 5.66455 5.2681136
1369191_at 3.625404 3.4796822 3.7950473 3.5447083 3.4720902 3.4037125 3.4475143 3.497586 3.4371169 3.4170618 3.3967233 3.6651216
1369192_at 4.751321 5.215715 4.8428965 4.7863674 4.582397 4.8316245 4.9997005 4.9166083 4.9137626 4.624614 4.9944534 4.677205
1369193_at 5.5474215 5.542341 5.217498 5.1912737 5.2371073 5.4230304 5.618367 5.449681 5.2731714 5.5554056 5.243985 5.579776
1369194_a_at 3.886844 3.7135468 3.741122 4.12252 3.870329 3.714221 3.7529197 3.7886646 4.03113 3.7094686 3.571226 3.9191961
1369195_at 5.9615088 5.5355163 5.8673596 5.636611 6.0093646 6.4898467 5.6383104 6.5584807 5.76396 5.7162523 5.753588 5.7691736
1369196_at 5.5700684 5.777479 5.4276485 5.2121487 5.609357 5.487072 5.4388256 5.759323 5.385328 5.6454983 5.8132544 5.6629076
1369197_at 5.9129367 6.0482397 5.8316436 6.4811206 6.501078 5.718747 5.5147223 5.8348107 6.0758576 5.762758 5.5293136 5.560525
1369198_at 5.0428786 4.760068 4.9220157 5.0171204 5.0365224 5.163314 5.1891913 5.0152273 5.2258 5.0575275 5.064781 5.379428
1369199_at 4.7979565 4.408122 4.6117277 4.7432804 4.656911 4.608248 4.85158 4.7895117 4.650103 4.834332 4.52663 4.7584195
1369200_at 9.581056 9.455682 9.499594 9.655009 9.535454 9.303574 9.365447 9.148639 9.4797945 9.218662 9.256073 9.354657
1369201_at 5.364398 5.1715565 5.337947 5.205526 5.5244827 5.341011 5.1372876 5.3569703 5.457335 5.464432 5.1941166 5.2324204
1369202_at 3.4650881 3.403889 3.4515932 3.4960485 3.500101 3.6786466 3.6119778 3.4263086 3.5843294 3.4857447 3.6411674 3.6633058
1369203_at 3.7912037 3.7703295 3.7637656 3.8297083 3.7481382 3.569535 3.9018257 4.0030804 3.8285024 3.828987 3.647301 4.193096
1369204_at 7.3896413 7.7722683 7.466662 7.3714886 7.6285243 7.3739967 7.4312844 7.7867737 7.351529 7.2617555 6.88306 6.756104
1369205_at 5.0443387 5.1292896 5.2050195 4.7712164 4.8090644 5.3759236 5.535063 5.147094 5.285461 5.0176396 5.171916 5.0886316
1369206_at 12.665405 12.717225 12.456451 12.648442 12.662636 12.63392 12.587256 12.587429 12.493668 12.52431 12.533825 12.62887
1369207_at 4.447851 4.211504 4.4164686 4.1182213 4.4058857 4.3340335 4.85158 4.6173096 4.406825 4.4151497 4.096039 4.2164187
1369208_at 5.8215537 5.6584454 5.782772 5.7152076 5.956525 6.014326 6.1713853 6.5013647 6.4168315 5.9231925 5.8227396 5.4873147
1369209_at 6.9218683 6.724822 6.6411 6.6249294 6.6970806 6.5132565 6.664863 6.781451 6.37415 6.5768266 6.5720553 6.798375
1369210_at 3.3369515 3.4411538 3.7160168 3.4252818 3.3745952 3.1069849 3.393675 3.2220845 3.417714 3.270491 3.3262277 3.2758179
1369211_at 5.808311 5.954241 5.967665 5.548939 5.555654 5.9240828 5.808285 5.728373 5.9505267 5.887223 6.0187273 6.0652475
1369212_s_at 6.726258 6.860084 7.3984513 7.3301897 7.1284204 7.2456894 6.9080315 7.186929 7.169666 7.182488 7.181602 7.178457
1369213_at 4.8512697 4.6735272 4.7330256 4.497228 4.7529335 4.934369 4.9245048 4.783606 5.034914 4.61678 4.922859 5.1561375
1369214_a_at 5.411779 5.3978906 5.450579 5.4912806 5.554481 5.5705523 5.6484923 5.447018 5.600064 5.1131907 5.713799 5.603005
1369215_a_at 10.545169 10.514988 10.458839 10.393934 10.318172 10.363592 10.357266 10.560031 10.182042 10.022938 10.209931 10.629562
1369216_a_at 5.3603935 5.1409807 5.6200376 5.520184 5.5181503 5.36621 5.740201 5.1976247 5.3393545 5.4670177 5.3981676 5.496353
1369217_at 4.031869 3.976174 4.178616 3.992758 4.0252075 3.9882474 4.0802507 4.188726 4.3289423 4.53881 4.122163 4.0571785
1369218_at 7.0900354 7.447981 7.1374598 7.209027 7.189221 7.181437 7.0496936 7.595807 6.9852314 7.468707 7.25594 6.9967537
1369219_at 5.9106617 5.747047 5.8733954 5.481553 5.8140044 5.945972 5.9484663 5.779687 6.149036 6.3799787 5.608234 6.0435996
1369220_at 6.8553786 6.8029313 6.4777 6.883525 6.8476143 6.2702565 6.546267 6.8776865 6.625581 6.772683 6.725979 6.5802617
1369221_at 5.6071744 5.6208096 5.5669565 5.4988995 5.9774942 5.2912135 5.43094 5.6760635 5.54968 5.4811397 5.708823 6.129567
1369222_at 5.1931643 4.9199924 5.1581335 5.0467963 4.995226 5.141225 5.4392457 5.2738175 5.400043 5.180389 5.5664783 5.3224206
1369223_at 6.490045 6.300076 6.6128 6.2124157 6.3039317 6.6746235 6.8729157 6.308509 6.70446 6.170408 6.683638 6.661496
1369224_at 9.572342 8.600467 10.18761 10.802439 9.678444 9.287565 10.992113 6.5142527 9.88548 9.488013 10.443201 9.095459
1369225_at 12.200093 12.120095 11.780418 12.148281 12.409049 12.074162 11.991266 12.479828 12.098882 12.120469 12.162205 12.260773
1369226_at 8.581848 8.36805 7.9312563 8.222239 8.477539 7.820517 7.793468 8.645159 8.125862 7.982739 7.9238544 8.457218
1369227_at 5.5660353 5.8214417 5.203281 5.607561 5.543264 5.2243304 5.6691256 5.4977994 5.5606904 5.217836 4.9472427 5.4015784
1369228_at 5.821518 5.291527 5.242782 5.0490394 5.4793386 5.467479 5.484684 5.497992 5.4371 5.590157 5.453465 5.5407124
1369229_at 5.99058 5.3828087 5.3162093 5.299305 5.2459164 5.685973 5.812047 5.349737 5.6113014 5.367158 6.040765 5.72025
1369230_at 4.70648 4.8224597 4.4026823 4.288382 4.608632 4.2170444 4.734542 4.543644 4.7460732 4.4763417 4.4201136 4.3156714
1369231_at 4.7862554 4.614658 4.6563263 4.096527 4.5272713 4.9383736 4.7301497 4.417882 4.9545145 4.3229647 4.689022 4.805533
1369232_at 4.8359904 4.215335 4.604371 4.3960304 4.6141944 4.514421 4.642439 4.515577 4.7229605 3.7460108 4.4787564 4.719996
1369233_at 3.9459798 3.892508 3.9568622 3.6476464 3.876144 3.8184657 4.325919 3.9596982 3.9081526 3.8169029 3.7246897 4.160228
1369234_at 7.929111 7.6786633 7.797516 7.6229544 7.8089824 7.8139386 7.9337707 7.8681765 7.9833794 7.742364 7.2022724 7.6003995
1369235_at 4.787842 4.6341906 4.9090533 4.7302785 4.2929373 4.643846 4.745612 4.5488486 4.7132196 4.523921 4.7853484 4.692571
1369236_at 5.052136 5.251517 5.389098 5.0385466 4.9443974 4.888624 4.9617124 5.0122166 5.2167172 5.0125794 4.9758244 4.930621
1369237_at 4.653659 4.696409 5.064217 4.7125463 4.8280582 5.0166507 5.0549088 4.8292637 4.890213 4.727594 4.936676 5.1042137
1369238_at 10.09163 9.909239 10.079045 10.033499 10.102007 10.265806 9.85165 9.987186 9.518236 9.113211 9.593545 9.552788
1369239_at 3.9953063 4.1260614 3.8864942 3.620407 3.7999167 3.9433239 4.0910687 4.151502 3.7641222 3.9724524 3.9094975 3.989231
1369240_a_at 5.5882187 5.395737 5.7158566 5.128476 5.368574 5.2643557 5.2510443 5.246173 5.342852 5.558406 5.5040474 5.375288
1369241_at 5.289975 5.2357755 4.987436 5.0293555 4.8521066 5.1205664 5.066977 5.0448127 5.176837 4.922037 5.0794725 5.4760685
1369242_at 3.5719373 3.2185442 3.4534588 3.5181923 3.74504 3.7683525 3.5069425 3.4480293 3.5905817 3.2364895 3.6710327 3.7171717
1369243_at 3.7404344 4.1848392 4.369251 4.143448 4.0369725 3.894562 4.119553 3.9469821 3.9966755 3.9230652 3.9303982 4.165496
1369244_at 6.218129 6.6946735 6.393376 6.1090555 5.996869 6.1155324 6.272134 5.908824 6.2444224 6.3549724 5.9863753 6.0997686
1369245_at 3.8779976 4.1111298 4.0432343 4.0037384 3.8421798 4.145232 4.126802 4.1321473 3.9544356 4.0827236 4.156589 4.238413
1369246_a_at 3.906996 3.8013914 3.6975703 3.7100995 3.7145545 3.9300358 4.033393 3.5851207 3.8020442 3.529586 3.946476 3.9563012
1369247_at 5.6097007 5.5843863 5.656729 6.041677 5.548343 5.373694 5.105209 5.371282 5.5486155 5.5503893 5.7573037 5.474655
1369248_a_at 7.529397 7.710205 7.006117 7.3431506 7.334153 6.6039557 6.9629307 7.2459745 6.944894 6.696112 6.5049863 6.862879
1369249_at 8.465621 8.260316 8.547667 8.0040245 8.399308 8.21893 8.6799965 8.062256 8.256841 8.2652855 8.013301 7.812654
1369250_at 5.166287 4.6708245 4.9400516 4.935578 5.077282 4.9770513 5.144547 4.7686634 5.3606358 5.1411552 5.01517 5.1755605
1369251_a_at 5.482488 5.334688 5.471569 5.1352673 5.446948 5.4237146 5.50541 5.4850073 5.194358 5.2473936 5.5957613 5.36145
1369252_a_at 5.3997507 5.5980034 5.275789 4.8801947 4.8174906 5.402975 5.529125 5.1199937 5.2826605 5.2694435 5.4956317 5.2040515
1369253_at 4.1926804 3.8151426 3.889626 3.7120163 4.056774 3.858992 3.9681957 3.9596894 3.9203162 3.7793665 3.9995034 4.0080004
1369254_a_at 4.1070805 3.719675 3.9068613 3.7743974 3.9252505 3.9649427 3.903008 3.710146 3.678281 4.1104136 3.8498235 3.8963852
1369255_at 6.435104 6.4576807 5.899223 6.0445437 6.031353 5.7702603 6.3074126 6.151735 5.9963136 5.936375 5.826699 6.0192876
1369256_at 5.377807 6.051114 5.317614 5.5915656 5.2979374 5.405446 5.8717966 5.6816344 5.575445 5.280228 5.289183 5.553077
1369257_at 4.71215 4.6648703 4.738922 4.5461283 4.5100317 4.786211 4.630268 4.875686 4.932617 4.8538666 4.746956 4.8956814
1369258_at 3.2889955 3.0829284 3.1544242 3.1106079 3.497099 3.2129035 3.1870866 3.2097647 3.1229546 3.1426995 3.0991569 3.4184396
1369259_at 6.225324 7.4023027 6.341654 7.5639 6.2370095 6.483461 6.6767306 7.4750032 6.816772 6.3839583 7.2799945 7.312671
1369260_a_at 4.417721 3.8507202 4.1720476 3.9855373 3.9313462 4.2136545 4.3223095 3.966331 4.0755777 4.1186943 4.1933346 4.331143
1369261_at 5.2876897 5.1775928 4.847581 4.9848003 5.1186 5.123096 5.4062195 5.1334414 5.2258005 5.0872507 5.094504 5.068884
1369262_at 6.8732915 6.9005756 6.9207864 6.828882 6.8257837 6.8613358 6.578646 6.994839 6.5926256 6.8187523 6.497131 6.361403
1369263_at 3.2973058 3.4533467 3.315628 3.2864928 3.3472614 3.8469546 3.3381252 3.3929803 3.5874221 3.2245715 3.3400834 3.4716246
1369264_at 5.378088 5.2320375 4.684372 4.949508 5.16765 4.918618 5.301903 5.126436 5.1969786 5.129116 4.9880013 4.7441125
1369265_at 6.252902 6.5750923 5.9301915 6.559917 6.2550945 6.2356343 6.2106304 6.391018 6.651771 6.4333563 6.6404443 6.2382817
1369266_at 5.4963436 5.932779 5.599242 5.703381 5.629896 6.0826983 5.854358 6.134194 5.3490105 5.2889633 5.3023233 5.2727804
1369267_at 3.8649206 3.7717783 4.2120414 3.9269733 3.871131 4.1805677 4.1390357 3.680039 4.3286505 3.9876351 3.891789 4.0743537
1369268_at 4.330119 4.209246 4.268619 4.805415 4.2050247 4.482099 4.418615 4.817156 4.676287 4.096506 4.52073 4.2618957
1369269_at 8.7079525 8.745935 8.70387 8.923095 8.817985 8.413097 8.719442 8.814739 8.846079 8.778042 8.634878 8.379081
1369270_at 8.932637 8.784485 8.840786 8.475457 8.627259 8.80594 8.770075 8.659242 8.709404 8.766762 8.364613 8.983744
1369271_at 4.53663 4.028744 4.3862867 4.166637 4.2248554 4.2112093 4.7163043 3.8642373 4.1495028 4.068277 4.099269 4.48089
1369272_at 4.8273783 5.355396 5.0741677 5.503117 5.702387 5.1961966 5.168133 5.619332 4.9770064 5.3451633 5.26823 4.5297146
1369273_a_at 4.4500704 4.40315 4.374743 4.4456015 4.483226 4.414979 4.4002733 4.2713976 4.138901 4.454896 4.3735523 4.4277887
1369274_a_at 4.489437 3.960659 4.39954 4.2282553 4.447837 4.424566 4.4572115 4.4456472 4.273587 4.658904 4.4059377 4.594256
1369275_s_at 12.627359 12.364679 12.616872 12.53243 12.539475 12.658732 12.385475 12.63152 12.335758 12.623431 12.494926 12.584313
1369276_at 4.548687 4.9179044 4.316859 4.727876 4.7694306 4.918738 4.6236267 4.612749 4.4242525 4.530303 4.5023446 4.562645
1369277_at 5.7999754 5.928902 5.958854 5.6309032 5.627557 5.6876574 5.964432 6.208096 5.375533 5.782371 5.9249096 5.7840614
1369278_at 8.03854 8.308632 7.789292 7.9252286 7.876474 7.8112435 8.153379 7.7469378 8.109187 8.094565 7.9173183 8.056111
1369279_at 5.809484 5.684158 5.646446 5.584462 5.6509852 5.781772 6.008817 5.2560115 5.8637238 5.3148394 5.754657 5.6808586
1369280_at 4.4853716 3.9382634 4.1315064 3.8779893 4.240716 4.395982 4.4337263 4.0330434 4.020478 4.234995 4.4130654 4.440269
1369281_at 3.6427236 3.6664577 3.6781158 3.3991032 3.5869913 3.7849045 3.549499 3.682425 3.6351488 3.3578112 3.5718935 3.5347502
1369282_at 3.4582405 3.564952 3.507759 3.2071095 3.4500053 3.7211845 3.445108 3.2975059 3.4977074 3.389762 3.4640746 3.4768908
1369283_at 3.9299037 3.9555397 3.889626 3.8020253 3.6001234 4.159587 4.1275854 3.9418664 3.9134057 3.8125973 3.7943969 3.7116811
1369284_at 5.2359467 5.0820484 5.302534 5.0146623 5.079569 5.3106203 5.296564 5.19341 5.0847445 5.046775 5.0934076 5.312361
1369285_at 5.081579 5.962079 5.7598224 5.5428143 6.0746675 5.910588 5.561948 6.078757 5.760915 6.0315146 6.1367636 5.91386
1369286_at 12.4502735 12.571787 12.662005 12.622135 12.607377 12.560681 12.592761 12.558362 12.687802 12.529676 12.493683 12.552794
1369287_at 4.3735213 4.4364433 4.412918 4.294752 4.3705273 5.040816 4.5384836 4.310297 4.314902 4.155086 4.5349717 4.7245393
1369288_at 4.276352 4.233244 4.1043096 4.130791 4.451454 4.4862022 4.613054 4.294577 4.3380227 4.4914 4.4022613 4.35456
1369289_at 9.516986 9.579417 9.234393 9.218153 9.136682 9.23395 9.453215 9.139139 9.185289 9.286775 9.059891 9.154687
1369290_at 4.383501 4.7976923 4.5867453 4.3825045 4.6394043 4.639965 4.612526 4.4968443 4.6306343 4.398651 4.26365 4.3009753
1369291_at 10.155716 10.142281 9.853859 9.871447 9.776499 9.99434 9.802227 10.105121 9.6664915 9.796889 9.621684 9.675863
1369292_at 4.507289 4.1712646 4.949049 4.3921633 4.3723288 4.48588 4.6527004 4.501231 4.312957 4.2646008 4.1171007 4.667779
1369293_at 6.230431 5.942926 6.209301 5.9742193 5.7754455 6.106805 6.301559 6.106137 5.9661465 6.0315146 6.2838717 6.2683997
1369294_at 4.377242 4.3010035 4.7617497 4.451272 4.5842104 4.733137 4.7143455 4.7833066 4.757062 4.4216433 4.4766874 4.759932
1369295_at 4.502095 4.493689 4.650526 4.2658057 4.4318914 4.695724 4.7706137 4.4982085 4.6946983 4.5494547 4.514946 4.7917337
1369296_at 12.675528 12.9704895 12.900026 12.820944 12.944488 12.5083275 12.769222 12.54479 12.721694 12.8145075 12.685331 12.692991
1369297_at 4.078757 4.369883 4.291501 4.1894293 3.97577 4.199027 3.8758166 4.3087506 4.0952797 4.535941 4.2188926 4.355238
1369298_at 4.203444 3.9907742 3.934401 4.100643 3.9792984 4.1179857 3.8813992 3.8701751 4.100063 4.076779 4.041626 3.9997609
1369299_at 4.334273 4.4920855 4.268619 4.1559925 4.462528 4.376515 4.3144307 4.283601 4.3447886 4.1401634 3.9916854 4.64169
1369300_at 4.1952887 4.3696165 4.183243 3.9302537 4.207561 4.1787086 4.6000986 4.0851336 4.0032215 4.17365 4.131065 4.066572
1369301_at 4.475884 4.4193172 4.505855 4.224659 4.499958 4.5912657 4.260097 4.6379876 4.364922 4.4430637 4.5979233 4.805533
1369302_at 4.4334693 4.7289963 4.220686 4.4958057 4.5003543 4.8192964 4.3509555 4.3170557 4.6590796 4.339075 4.251352 4.592053
1369303_at 3.67757 3.7734518 3.8140514 3.4933605 3.6505363 3.9259827 3.8386102 3.595503 3.910745 3.759088 3.6822503 3.849607
1369304_at 6.652999 7.00381 6.7947664 7.0691686 6.840001 6.469386 6.8688784 6.925826 7.058371 7.011903 6.793869 6.9530544
1369305_at 4.865464 4.8913927 4.432699 4.331128 4.5991955 4.716006 4.7439356 4.838175 4.286484 4.5848703 4.4363413 4.5490675
1369306_at 4.236614 4.1716495 3.789955 4.280314 3.9996448 4.3268566 4.1771293 4.3954277 4.313397 3.9867501 4.1570253 4.020588
1369307_at 5.098989 4.9592576 4.797272 4.6308813 4.6507654 4.933531 4.760094 4.6495237 4.501996 4.5503135 4.5458207 4.9418736
1369308_at 5.0394263 4.8185863 4.981223 5.058166 5.018414 4.675213 5.301255 5.085287 5.342852 5.1651273 5.553332 5.3859
1369309_a_at 5.24024 5.1298256 4.86639 5.0383544 4.7809463 5.171716 5.213661 5.221013 5.2520843 4.6759458 5.2703505 5.3962564
1369310_at 5.25712 5.411644 5.0376105 5.1128054 4.88325 5.0295973 5.06038 5.425559 4.949786 5.2289543 5.158208 4.784038
1369311_at 3.673039 3.5031362 3.7323732 3.4530666 3.601191 3.677865 3.5904357 3.7029047 3.6847692 3.607974 3.8951225 3.6910563
1369312_a_at 8.575507 8.569373 8.370454 8.653644 8.584689 8.553386 8.354395 8.432303 8.340882 8.353271 8.187265 8.272175
1369313_at 4.5592203 4.719778 4.6719403 4.99913 4.739772 4.190121 4.4914083 4.559213 4.5683904 4.7296467 4.735601 4.5342064
1369314_at 4.513624 4.116376 4.1128454 4.0004025 4.324752 4.1066055 4.4423075 4.020466 4.3428664 4.2101154 4.0317197 4.2833776
1369315_at 3.833139 4.3113966 3.9005086 4.130619 3.8887684 4.2494316 4.2462673 4.003174 3.8480475 3.9878356 4.0193796 4.0137486
1369316_s_at 5.99058 6.0754585 6.02011 5.9515386 6.0746365 5.954937 5.8107157 5.5713367 5.768704 5.9413877 6.1476607 6.102781
1369317_at 3.7884555 3.8161838 3.7289684 3.8245966 3.6462784 3.7623239 3.6913984 3.7010918 3.8996575 3.6712012 3.8352242 3.9112928
1369318_at 6.2311397 6.2867928 5.8900967 6.291427 5.895447 5.76563 6.0375915 6.1320863 5.764464 6.33975 6.180767 6.177259
1369319_at 9.072242 9.032273 9.037536 8.821351 9.027731 8.923886 9.117087 8.894396 8.937567 9.154887 9.014839 8.998865
1369320_at 3.9702299 3.9459755 4.0155916 4.0830107 4.055709 4.0761294 4.3313665 3.9713466 3.8698785 3.9780557 4.22101 3.9634438
1369321_s_at 3.2927077 3.4496756 3.6581545 3.471336 3.286655 3.293989 3.6838608 3.3116758 3.7313623 3.202154 3.5488837 3.3618414
1369322_at 5.3781767 5.3602157 5.4871955 4.756814 5.2591996 5.1836486 5.185694 5.1146 5.2296615 4.9841065 5.1979847 5.0462184
1369323_at 6.8498783 6.824329 6.598237 6.7574887 6.5898585 6.630262 6.4830937 6.5941696 6.857103 6.520537 6.5044494 6.8846307
1369324_at 3.7003684 3.3770416 3.1826913 3.476223 3.5149112 3.25296 3.6881068 3.3002913 3.6954958 3.5486994 3.6811352 3.6314557
1369325_at 6.0954943 6.500555 6.317352 6.2470894 6.19159 5.8501825 6.210815 5.5536704 6.1150627 5.680528 5.676451 5.996495
1369326_at 4.159997 3.9231277 4.077759 3.9063957 4.0084343 3.669279 4.0723124 3.7934828 4.2320356 3.9910195 3.9216003 3.84892
1369327_at 4.3778634 4.455657 4.662207 4.3223586 4.1974974 4.3254647 4.1651316 4.3790927 4.4860334 4.386942 4.1750245 4.479507
1369328_at 6.533579 6.610804 6.566808 6.5571427 5.843796 6.77185 6.1966853 6.544522 6.3145123 6.517271 6.46262 6.422494
1369329_at 5.5643873 5.033156 5.1093717 4.8186793 5.0641804 5.292465 5.7511272 5.091662 5.5270743 5.154657 4.9336276 5.378067
1369330_at 5.1689153 5.055303 5.186101 4.8762317 5.2145634 5.117959 5.306175 4.867639 4.8818216 5.303872 5.0063596 5.0291367
1369331_a_at 4.933422 5.0009217 4.856073 4.442112 4.5828886 4.997917 4.9864073 4.667802 4.7253523 4.6294637 4.7853184 5.0305777
1369332_a_at 3.868434 3.7712502 3.6755748 3.6191726 3.6377795 3.8667383 3.5791407 3.7624533 3.6616375 3.8459363 3.6188169 3.92597
1369333_a_at 3.2238517 3.2864907 3.4734263 3.3063166 3.4249249 3.2300978 3.3890114 3.4780362 3.1581147 3.3223443 3.4248383 3.4753249
1369334_at 3.8786032 3.9128206 4.114524 3.7721655 3.667719 3.9967623 3.8148704 3.6655362 4.3624415 3.769554 3.8069353 4.059739
1369335_at 3.8280506 3.7111847 3.6165037 4.117244 4.248377 3.5210676 3.8857799 3.6929793 3.5820296 3.6862423 3.7540386 3.617337
1369336_at 5.5973463 5.291661 5.380203 5.149873 5.2415485 5.561774 5.5745945 5.343928 5.167942 5.1206875 5.3563538 5.457444
1369337_at 4.5536885 4.2245297 4.4667983 4.297274 4.3611207 4.5192056 4.323011 4.2505836 4.3601947 4.251725 4.3741183 4.2968655
1369338_at 5.8721304 5.984832 5.5068316 5.5982065 5.670601 5.6838717 6.2947726 5.3890615 5.7799215 5.445678 5.785384 5.953553
1369339_at 5.5121813 5.410098 5.7009087 5.685365 5.4787483 5.597415 5.462948 5.4098883 5.3660927 5.36219 5.5458612 5.7160454
1369340_at 4.787544 4.4367056 4.4566927 3.9818342 4.200395 4.6076307 4.259939 4.1133833 4.300391 4.354415 4.4588175 4.330079
1369341_a_at 4.511653 4.3562746 4.3023252 4.000148 4.5116615 4.1787086 4.238653 4.3251257 4.338958 4.440346 4.3527927 4.34322
1369342_at 5.4274096 5.264648 5.6235666 4.9769278 5.495777 5.3837075 5.3573475 5.327028 5.251892 5.525059 5.2984424 5.3369837
1369343_at 3.507062 3.2668762 3.7919774 3.3589542 3.5458221 3.413411 3.6310775 3.2200756 3.4762254 3.339884 3.586286 3.4787712
1369344_at 5.328663 4.8138266 5.187816 5.1437526 4.8705287 4.9146724 5.2866735 4.8615785 5.0922956 5.0481687 5.22822 5.334709
1369345_at 4.0128136 3.8159463 3.8795369 3.6363018 4.0330296 3.8875668 4.171611 3.9778326 4.2087545 4.1316614 4.1978617 3.9566221
1369346_at 3.7694438 3.466767 3.8050504 3.5069158 3.3438516 3.9856167 3.6833184 3.6978753 3.8227928 3.5071187 3.5675206 3.7660413
1369347_s_at 5.6941767 5.647622 5.8507357 5.5107613 5.3931565 5.7447667 6.2711596 5.5296106 5.7383366 5.529249 5.7342215 5.743618
1369348_at 4.511976 4.0456533 4.276623 4.153337 4.1514215 4.0579414 4.1427307 4.2385783 4.392749 4.1830893 4.559126 4.299798
1369349_a_at 3.4628723 3.3929281 3.6766918 3.46645 3.5044842 3.4076955 3.3518429 3.3434577 3.437028 3.1609163 3.7248347 3.3995414
1369350_at 5.5117955 5.3481464 5.175359 5.2519627 5.809069 5.602312 5.585949 5.513303 5.360557 5.392499 5.704018 5.6638613
1369351_at 4.536625 4.0436306 4.176108 4.1026573 4.04478 4.274361 4.394185 4.368294 4.4317617 4.2412353 4.0531616 4.3563232
1369352_at 5.4058075 5.3411818 5.791838 5.6024384 5.7213397 5.4132576 5.909606 5.493755 5.3996396 5.652268 5.323607 5.7654457
1369353_at 4.428452 4.321056 4.455039 4.1761723 4.3181853 4.3076005 4.4731936 4.609245 4.352845 4.2477255 4.2549267 4.6205273
1369354_at 6.295945 6.1934624 6.287327 6.0553412 6.328305 6.3223786 6.451224 6.398955 6.3260818 6.18874 6.2668147 6.440898
1369355_at 4.818293 4.8470993 4.4001145 4.765668 4.7303314 4.546548 4.91294 4.500987 4.90106 4.6263485 4.6237407 4.5714035
1369356_at 3.9951143 3.9902108 4.118964 3.8609703 3.830396 4.065591 4.0966477 4.2082896 4.231163 4.0133657 4.359464 4.310784
1369357_at 4.8334527 4.7680326 4.873754 5.0051227 4.831022 4.981086 4.8401923 4.8927855 5.1102834 4.5716248 4.8989453 4.671729
1369358_a_at 6.142596 5.7184367 5.814599 5.522817 5.720434 6.0333734 6.0418143 5.7810473 5.9805875 5.807962 5.9545965 6.168208
1369359_at 4.298548 4.3100376 4.104314 3.8927147 3.7637768 4.045557 4.0948057 4.2607365 4.2930584 3.8270144 4.2723074 4.1128964
1369360_at 5.931244 5.9865966 5.849581 5.650875 5.6966887 5.8896985 6.2286344 5.6994367 5.9604545 5.3675914 5.8896613 5.9219575
1369361_at 3.7479622 3.833958 3.6534872 3.3838832 3.4503083 3.6035137 3.7523735 3.582831 3.4653125 3.4173784 3.5166633 3.4703372
1369362_at 4.944658 5.2754183 5.1887336 5.1891623 4.9792566 5.343439 5.047106 5.071978 5.2702265 4.9100156 4.952774 5.0076017
1369363_at 3.6976438 3.3670213 3.751099 3.67274 3.5673103 3.6084206 3.7759275 3.5987031 3.4339077 3.4678867 3.4438047 3.677565
1369364_at 3.3976996 3.4210393 3.3901248 3.456627 3.6652243 3.447117 3.4756613 3.3086245 3.3519373 3.7016394 3.5702963 3.4078515
1369365_at 4.4349217 4.369883 4.2959676 4.4486313 4.4059916 4.4476137 4.431589 4.327131 4.472081 4.526398 4.3951797 4.2781076
1369366_at 4.863503 4.3759627 4.7612753 4.7471404 4.6048203 4.8729296 4.9238415 4.878443 4.7768655 4.9904623 5.1008186 4.800793
1369367_at 4.1544228 4.1532083 4.6145034 4.1029286 4.315181 4.4301815 4.460628 4.1884446 4.4927454 4.4078107 4.722936 4.342358
1369368_at 4.2689967 4.054455 4.2324905 4.236767 4.1840396 4.670125 4.4692364 4.610691 4.4151106 4.1045012 4.1861053 4.286536
1369369_at 5.15969 5.0126543 5.1011558 4.512808 4.68771 4.96894 5.0738125 5.178079 5.291538 4.7588763 4.8780456 4.626093
1369370_s_at 4.711642 4.7360983 4.445245 4.4167314 4.5007415 4.671944 4.4938626 4.43506 4.6954923 4.5343876 4.7482495 4.6393433
1369371_a_at 4.269608 3.9907923 4.0277286 3.8309762 4.0752506 4.102911 4.37193 4.467034 4.1421003 4.403751 4.4571915 4.423233
1369372_at 4.8105536 4.474961 4.5983367 4.372858 4.657798 4.8915615 4.9741964 4.765694 4.88352 4.7751336 4.9534845 4.781349
1369373_at 6.0070133 5.766486 5.8769035 5.873857 5.7046094 5.6483755 6.062852 5.572909 5.6255064 5.5872912 5.988181 5.762386
1369374_at 4.0735645 4.320324 4.0721436 3.9400814 4.0026064 4.06976 3.943966 3.87154 3.8823867 3.9991164 3.8967874 3.9289057
1369375_a_at 3.746434 3.8541415 3.758802 3.5976434 3.773666 3.7134883 4.204666 3.7637014 3.5866532 3.6615088 3.5125165 3.7041152
1369376_a_at 4.4000874 3.9766378 4.257434 4.099851 3.9897041 4.303026 4.495468 4.033782 4.1587 4.166353 4.4355345 4.656167
1369377_at 3.4868398 3.2297657 3.4515374 3.6871908 3.4461977 3.3923192 3.3957613 3.3665352 3.6427586 3.2915344 3.5386765 3.464551
1369378_at 4.7082405 4.1866884 4.6301785 4.227021 4.3396773 4.508383 4.596306 4.376559 4.4477997 4.3545775 4.608858 5.0881357
1369379_at 4.529928 4.5965896 4.150775 4.745391 4.744776 4.81803 4.6748977 4.2615023 5.3014 4.2397165 4.529553 4.8633137
1369380_at 4.4100513 4.523597 4.5790787 4.458387 4.681473 4.706233 4.3753843 4.41334 4.9015026 4.417049 4.303264 4.5701075
1369381_a_at 3.852241 3.6224182 3.606136 3.7113812 3.7131045 3.8460648 4.0361776 3.4960723 3.7857013 4.1015153 3.7867332 3.6205692
1369382_at 5.7792525 5.962769 5.79299 5.594292 5.689904 5.455076 5.8107157 5.747295 5.3933096 5.812312 5.227397 5.6189694
1369383_a_at 4.465628 4.3745575 4.609173 4.303055 4.2736487 4.448718 4.7690315 4.693329 4.6215124 4.599859 4.633499 4.491523
1369384_at 3.9473789 4.3316956 4.0109243 3.4626787 3.8198845 3.8374493 3.9177845 3.8667052 3.855678 3.9097912 3.5923696 4.0483904
1369385_at 4.7091312 4.393688 4.7050323 4.3137817 4.2364087 4.4019933 4.7011786 4.380145 4.6154995 4.402274 4.328301 4.4446454
1369386_at 4.119565 4.2072916 4.268619 3.9625583 3.9986916 4.282428 4.171611 4.269554 4.0126753 3.9392667 4.0706854 3.9225838
1369387_at 5.5030193 5.6695485 5.693735 5.6446996 5.9513955 5.8187 5.7971387 5.9820766 5.5900693 5.6559734 5.5916357 5.2618403
1369388_at 4.1621428 3.59315 3.9913359 3.8878827 4.0574803 3.9270127 4.3073654 3.820803 3.7176816 3.8263385 3.946742 4.2850475
1369389_at 4.2138 4.064288 4.5246053 4.4479833 4.3555083 4.2955575 4.7520585 4.415796 4.7238526 4.498104 4.640252 4.55993
1369390_a_at 4.449745 4.062638 4.4455304 3.9060009 3.909707 4.4502153 4.369457 4.1591644 4.4577913 4.0264196 4.337752 4.103404
1369391_at 3.4955404 3.963569 4.091602 3.6605756 3.8898132 3.9970107 3.8648045 3.8566697 3.892198 3.7209594 4.0524216 4.012396
1369392_at 5.137781 5.190008 4.5283513 4.999528 4.8294687 5.1293845 4.8947515 5.3271856 4.7982807 4.920019 4.681898 4.991322
1369393_at 3.7241075 3.9171808 3.6521235 4.2469044 4.00667 4.0477023 4.1371393 4.1637373 3.8534882 3.7361493 3.6322193 3.8219757
1369394_at 4.75572 4.7032495 4.4973 4.3986397 4.3491926 4.3207865 4.8525023 4.725729 4.4402065 4.334029 4.5289183 4.540078
1369395_at 3.8589122 3.5447717 3.8764782 3.5260127 3.2438295 3.4097178 3.510792 3.4329743 3.8000505 3.607974 3.543079 3.8049996
1369396_at 5.526389 5.492999 5.38562 5.528984 5.260829 5.6092014 5.589862 5.2088346 5.669426 5.213688 5.4061303 5.568613
1369397_at 4.530753 4.716094 4.6378965 4.761787 5.054544 4.4128656 4.85158 4.789513 4.783994 4.84922 4.899804 5.101708
1369398_at 5.522418 5.487479 5.6654377 5.085644 5.211419 5.6163025 5.5641823 5.241041 5.280893 5.326176 5.2192864 5.28352
1369399_at 3.2827065 3.6754575 3.7196417 3.2940693 3.5018692 3.4757357 3.4064887 3.3089473 3.5942588 3.368466 3.218624 3.6107614
1369400_a_at 5.530248 4.8945208 4.898074 4.8709307 4.9587746 5.0505075 5.2838387 4.849287 5.2522926 4.9774866 5.1851482 5.2011113
1369401_at 3.5669215 3.2688563 3.4506617 3.275799 3.0725954 3.3865902 3.629543 3.376008 3.4182234 3.406269 3.4702027 3.361912
1369402_at 6.895847 6.8863273 6.7503815 6.8538456 6.9529953 6.7326236 6.6764436 6.8229513 6.9184966 6.750258 6.7035303 6.4525557
1369403_at 4.623638 4.478361 4.444306 4.4503126 4.5260344 4.6684585 4.647097 4.6848736 4.427602 4.3545775 4.9163804 4.4619865
1369404_a_at 4.3713045 4.495426 4.081795 4.5084586 4.5169325 4.3834496 4.7069016 4.565028 4.7523365 4.9400578 4.5076175 4.7441125
1369405_a_at 4.1711287 4.1639886 4.459737 3.96948 3.9364836 4.045626 4.077114 4.10786 4.1121454 3.9959893 3.9932551 4.277105
1369406_at 4.0817566 4.229432 4.093619 4.1975436 4.302184 4.0595064 4.1432366 4.3588634 4.1748767 4.074841 4.2702084 4.2749643
1369407_at 6.66096 5.8037786 6.63008 5.9592586 6.490038 6.278602 6.2364216 6.66666 6.236824 6.620663 6.282125 6.411262
1369408_at 4.174444 4.1134863 4.1827035 4.2895136 4.1729417 4.226701 4.33976 4.0462317 3.939753 4.312011 4.140132 4.3450437
1369409_at 8.123434 8.304169 7.946062 8.009836 8.200996 8.082832 8.243221 8.03752 7.9725227 8.112862 8.095581 8.213236
1369410_at 7.4214077 7.3075943 7.7800093 7.906103 7.9838943 7.745317 7.368848 7.7763443 7.576275 7.584117 7.61399 7.772149
1369411_at 4.19213 3.5951428 3.617016 3.8385158 3.5899074 3.7821908 4.3009567 3.8561795 3.9580972 3.4874341 4.048753 4.0228333
1369412_a_at 6.6618304 6.5252433 6.5382285 6.4898987 6.4640503 6.572715 6.5935698 6.6631556 6.578888 6.5089736 7.118025 6.5795217
1369413_at 4.3995795 4.442719 4.5222054 4.4486275 4.320719 4.5221543 4.4085016 4.3103223 4.593577 4.544461 4.70053 4.4912734
1369414_at 8.850061 9.0455475 8.98651 8.917923 9.004994 8.873367 8.830786 8.852518 8.949924 9.00853 8.857704 8.910362
1369415_at 8.2757 6.980785 6.99425 7.1845884 7.8404436 8.607096 8.405203 8.031303 8.191778 6.6529374 6.90815 8.05588
1369416_at 6.1564107 6.0152564 6.0328417 6.0252485 6.016429 6.005945 6.0254536 5.9706726 6.1808076 6.012799 6.153788 6.2382817
1369417_a_at 4.5685487 4.202409 4.3875504 4.0128717 4.138743 4.06816 4.449113 3.790819 4.2930584 4.1744866 4.1765285 4.144242
1369418_at 4.43088 4.1096406 4.328271 4.3223586 4.2929373 4.1235943 4.4291277 4.123246 4.210038 4.3359256 4.039941 4.30185
1369419_at 5.304765 5.391185 5.403323 5.0924344 5.108639 5.264478 5.3236504 5.151086 5.3766747 5.1967287 5.169342 5.4506955
1369420_at 4.6375804 4.7413087 4.818537 4.477218 4.5619535 4.507389 4.66175 4.3703294 4.2240443 4.719753 4.4968443 4.619094
1369421_at 5.923564 6.25377 5.8999705 6.105068 6.194403 5.980333 6.08395 6.142379 5.9686522 5.704877 5.6226335 5.7916703
1369422_at 5.3194127 4.8753085 5.1457486 5.0133376 5.2200675 5.1110144 5.1724815 4.8847413 4.833509 5.081865 5.1362987 5.0373306
1369423_at 4.543282 4.369883 4.4977846 3.9010391 4.147215 4.5718994 4.689906 4.240765 4.3624415 4.1146107 4.1821136 4.4000244
1369424_at 12.578497 12.669082 12.821377 12.734522 12.733488 12.699331 12.512943 12.811515 12.473332 12.615618 12.614967 12.7147
1369425_at 4.311775 3.9135368 4.213953 4.134166 4.1466436 4.1385803 4.545103 4.0717435 4.460063 4.071191 4.1547565 4.2539186
1369426_at 4.6324387 4.8581343 4.930071 4.9823055 4.9129453 4.700143 4.9757137 4.76845 4.858831 5.0179234 4.985387 4.831088
1369427_at 8.1265745 8.934049 8.431702 8.723113 8.671148 8.1231575 8.716176 8.803729 9.009968 8.673347 8.367761 8.533265
1369428_a_at 4.292964 4.3508644 4.365676 4.087097 4.4573364 4.149969 4.6236267 4.2018633 4.3532515 4.3668766 4.5438414 4.4949007
1369429_at 3.7116733 3.7108958 3.858092 3.3516905 3.5907137 3.4710395 3.7075503 3.5578086 3.8990731 3.4532552 3.6161172 3.6285648
1369430_at 9.476164 8.527318 9.2442045 9.356317 8.687821 9.417738 9.238651 9.543978 8.636804 9.405315 9.363249 9.3269005
1369431_at 4.730778 4.3731055 4.1954646 4.1741743 4.411472 4.4733315 5.0643005 4.7255306 4.376543 4.5924635 4.178656 4.567992
1369432_at 4.9209814 5.3799715 5.1277165 5.0559826 5.0989304 5.2688255 5.2951045 5.160268 4.9896774 4.874427 5.087323 5.205139
1369433_at 5.104631 5.105417 4.9570885 4.750498 4.7549863 4.836495 4.6338153 5.19193 4.858252 5.01516 5.0408363 5.104367
1369434_at 3.8309736 3.5951428 3.9044235 3.6606712 3.493312 3.8807197 3.8353853 3.9676669 3.715667 3.7125757 3.5627122 3.8954847
1369435_at 12.121263 12.33 12.332822 12.3514 12.053792 12.2995205 12.242315 12.274184 12.067222 12.306882 12.203033 12.252989
1369436_at 4.2127523 3.9873948 3.8231468 3.8221638 4.166811 4.1831284 4.079024 4.2097383 4.072648 4.1038013 4.017604 4.115919
1369437_at 4.897953 4.4367056 4.294414 4.268084 4.6637464 4.4077797 4.464223 4.4731474 4.3531904 4.346616 4.408889 4.4406238
1369438_at 4.5623116 4.775523 4.7807965 4.4540424 4.6327047 4.7900968 5.0176573 4.5474405 4.4884787 4.5495396 4.8553004 4.537939
1369439_at 3.5840824 3.6606624 3.4295526 3.7548962 3.6970494 3.596299 3.6298902 3.472987 3.7496035 3.577558 3.8340867 3.5116894
1369440_at 6.435395 5.705428 5.530296 6.2454996 6.4262342 5.468919 7.695764 6.3670397 6.458201 6.1478148 4.9508815 5.2140865
1369441_at 4.8910966 4.43749 4.43622 4.4903083 4.612826 4.400132 4.5733476 4.0805726 4.485297 4.7640605 4.244492 4.567397
1369442_at 3.5000987 3.6640863 3.5070078 3.42527 3.4012651 3.4798794 3.7845955 3.4926093 3.440614 3.5597718 3.4572537 3.4590755
1369443_at 6.2440186 6.1879373 6.4180374 5.9679165 6.109791 6.2372155 6.6376615 6.3032885 6.1577163 6.1882734 6.3280454 6.2379017
1369444_at 3.9455526 3.8792505 3.5760696 3.772564 3.6266813 3.5440836 3.867227 3.5801501 3.7472718 3.4720514 3.7358756 4.029485
1369445_at 5.5518646 5.7259793 5.715135 5.596011 6.044356 5.7092147 6.088668 5.7190046 6.161998 5.751006 5.8173103 5.849815
1369446_at 6.8504395 6.5060234 6.411896 6.4827266 6.5220184 6.613873 6.813453 6.532808 6.4495955 6.7022414 6.491951 6.6518574
1369447_at 5.55535 5.6963835 5.646675 5.413046 5.696275 5.4793973 5.262054 5.249769 5.286832 5.2329874 5.6598587 5.6737823
1369448_at 6.312434 5.569874 5.6598463 5.5518665 5.822334 5.7559996 5.835084 5.5002937 5.877721 5.497575 5.7216644 6.034392
1369449_at 4.8630104 4.9654016 4.9226084 4.766143 4.9776707 5.0874434 5.301502 4.8481607 5.024987 4.9942827 5.0448904 5.0080433
1369450_at 10.245613 10.732165 10.915178 11.159285 11.033513 10.038092 10.810086 10.513484 10.96707 10.830135 10.762985 10.774403
1369451_a_at 3.6456163 3.484828 3.8202004 3.5510638 3.6096902 3.68171 3.6334426 3.7516873 3.623728 3.7568772 3.652002 3.4698274
1369452_a_at 7.7422357 7.811743 7.9750667 7.7915373 7.8193765 7.648462 7.630888 7.9134865 7.693154 7.7529564 7.732405 7.6778607
1369453_at 7.758493 7.830865 7.999139 7.670975 7.8102517 7.759532 7.616491 7.678058 7.8027244 7.8843994 7.8328347 7.6290507
1369454_at 4.279172 4.183874 4.138343 4.1353235 3.9671218 4.2214785 4.4811087 4.4571724 4.482003 4.2900753 3.8840764 4.4831424
1369455_at 7.949003 7.2578783 6.3851132 7.694155 7.873539 6.8771915 9.203181 7.6691933 7.833894 7.679162 6.9297905 6.2312617
1369456_at 3.3632061 3.6859639 3.5542223 3.322858 3.1418204 3.4713724 4.116167 3.6855948 3.481259 3.3348238 3.4929137 3.4451714
1369457_a_at 4.3287606 4.5625687 4.4328527 4.154985 4.3688374 4.3500047 4.422106 4.1843457 4.5759916 4.326844 4.551137 4.4313765
1369458_at 4.3479457 4.536268 4.440259 4.354088 4.2804585 4.640402 4.562598 4.4352603 4.536244 4.391092 4.562118 4.51365
1369459_at 5.651981 5.895007 5.5816913 5.51466 5.7035923 5.8505473 5.912163 5.9283566 5.5319757 5.5830584 5.494652 5.6811953
1369460_at 5.31299 5.4961634 5.2692065 5.781788 5.2279987 5.43688 5.5547733 5.453793 5.5149765 5.274719 4.8676977 5.4500756
1369461_at 4.2072425 3.734809 3.709866 3.6763413 3.8843486 4.0059075 4.234674 3.8876357 3.7937586 3.881375 3.9523616 3.8647027
1369462_at 4.0601983 3.7717783 4.152805 4.208353 4.0531387 4.2313385 4.096916 3.7516625 3.836774 4.21778 4.1310863 4.090011
1369463_at 5.719517 5.134278 5.145849 5.2003784 5.163606 5.6688814 6.2347884 5.3913975 5.076427 5.2754135 5.3822355 5.284954
1369464_at 4.268121 4.232069 4.78708 4.2951717 4.363429 4.333864 4.7135324 4.2956624 4.567416 4.378562 4.5306673 4.4519644
1369465_at 12.609024 13.174413 12.898734 12.991032 13.103048 12.631094 13.060899 12.767258 13.11213 12.8413105 12.741139 12.841178
1369466_at 3.97295 3.836657 3.7224326 3.6467648 3.758728 3.7707682 3.9801178 3.6766846 3.5853324 3.6471071 3.8880641 3.6606703
1369467_a_at 9.847774 9.967271 10.032587 9.758832 9.802233 10.12434 9.69321 9.474339 10.528249 9.512646 9.584087 10.38477
1369468_at 7.048896 6.615922 6.6249356 6.2240925 6.6937084 6.3415003 6.6361213 6.87621 6.638033 7.102756 6.658376 6.3745623
1369469_s_at 3.5198193 3.466865 3.5626857 3.4827466 3.7080348 3.454029 3.564718 3.1917872 3.4662156 3.4618473 3.4696035 3.5780127
1369470_at 4.4812245 4.369883 4.2874765 4.629309 4.2330613 4.8141146 4.619353 4.3603053 4.5572376 4.2942915 4.5343585 4.360789
1369471_at 4.871688 5.395737 5.2736883 4.9132137 5.2169085 4.708048 4.5475216 4.949347 5.105707 5.15992 4.715425 4.883335
1369472_a_at 5.985108 6.1766014 5.878715 6.0417747 6.0209937 5.97387 6.0363646 5.9343805 5.870218 6.000918 5.9258127 5.9041753
1369473_at 9.871943 9.989283 9.945104 9.795065 9.902775 9.899652 9.965341 10.021982 10.060077 9.779888 9.776591 9.634788
1369474_a_at 3.6922235 3.7338638 3.568371 3.728843 3.817369 3.7295315 3.7477627 3.5095918 3.8929782 3.6627216 3.6710327 3.7382176
1369475_x_at 3.6557987 3.964039 3.692751 3.9309266 3.8134243 3.7585473 3.9516716 3.6222858 3.766784 3.8051932 3.8199992 3.9778652
1369476_at 5.599819 5.249576 5.0032983 4.9231 4.6656547 4.817547 4.999934 4.7839317 4.778652 4.717453 4.775262 4.81921
1369477_at 4.0245132 4.4382224 4.4072123 4.2254853 4.2929373 4.1063223 4.380688 3.8075738 4.0946608 4.122113 4.2542005 4.364343
1369478_at 4.075099 4.336384 4.0164013 3.5144358 4.1845927 4.04895 4.0937004 3.8811564 4.1568584 4.2480917 4.2503524 4.1874046
1369479_at 6.657956 6.258148 6.4248066 6.123385 6.244186 6.413681 6.344199 6.329698 6.375724 6.3473473 6.8612494 6.3886285
1369480_at 3.7675128 3.612561 3.793107 3.6102831 3.5583956 3.6504474 4.0447307 3.6624112 3.9767148 3.4543366 3.7894151 3.9300334
1369481_at 3.7768886 3.94124 3.8890812 3.627468 3.713703 4.0314226 3.793065 3.814241 3.5946705 3.6780837 3.8941514 3.887065
1369482_a_at 4.180504 4.271104 3.8444617 3.6768134 3.916476 3.6736195 4.048681 4.0167537 3.9119627 3.9526339 3.802792 3.8794904
1369483_at 6.165116 6.274331 5.961878 5.8069487 6.3536053 5.925239 6.316685 6.304952 5.8890786 6.053444 5.889607 6.185255
1369484_at 4.4074383 4.225891 4.13424 4.251023 3.9480164 4.407823 4.2775006 3.9979582 4.3408546 3.9961348 4.1861744 4.12899
1369485_at 9.635315 9.687604 9.509155 9.536207 9.496045 9.560089 9.797762 9.406401 9.660556 9.454628 9.478356 9.809563
1369486_at 3.765039 3.6495922 3.528366 3.5167406 3.51169 3.7237284 3.739445 3.5562873 3.4304168 3.5071187 3.5170066 3.8794904
1369487_a_at 3.9297483 3.8254702 3.9853709 3.7075806 3.722674 3.797225 4.1141095 3.764346 4.0572767 3.7004297 4.010215 4.025077
1369488_at 4.0865583 4.0935993 4.2950134 3.9309266 4.0349207 4.138568 4.3462114 4.0989475 4.2295094 3.9937468 4.070362 3.8794904
1369489_at 6.21649 5.7878256 6.012952 5.67494 5.7642236 5.814161 6.063159 6.0365667 5.725992 5.686776 5.805825 5.8484387
1369490_at 3.990456 3.7749813 3.8161666 3.7852304 3.748252 4.1479826 3.8382177 3.7980692 3.7839186 3.8297517 3.8087757 4.0010605
1369491_at 9.193192 9.472566 9.4201565 9.296747 9.748321 9.117443 9.448954 9.415986 9.6426325 9.324968 9.60879 9.293047
1369492_at 10.864149 11.078585 10.965 11.033545 11.161342 10.993826 10.902957 11.208171 11.108153 11.014761 10.554124 11.07664
1369493_at 9.330879 8.023363 7.069077 7.746027 8.214649 9.567721 7.965552 9.191519 7.3152237 9.515882 8.125897 8.437447
1369494_a_at 5.603061 5.546855 5.7562966 5.657932 5.478533 5.624694 5.543628 5.515877 5.678619 5.3072295 5.6435924 5.8461404
1369495_at 5.567648 5.2918854 5.3938684 5.6055346 5.271757 5.3088026 5.876998 5.315155 5.5117064 5.5280085 5.7828045 5.870288
1369496_at 6.6886096 6.86891 7.2335186 7.1948996 6.8666706 6.575606 6.854049 6.9186087 6.825858 7.007212 6.981766 7.0144796
1369497_at 4.517168 4.686716 4.36917 4.2090073 5.0871634 4.3120084 4.5312123 4.6005325 4.795152 4.0703683 4.027646 4.2476835
1369498_at 4.7253084 4.7162538 4.325785 4.4192333 4.3204474 4.3361526 4.693906 4.3032017 4.572375 4.5896235 4.410739 4.2443347
1369499_at 5.132956 4.7694964 4.9593573 4.834333 5.1265035 5.012306 5.0856743 4.8957496 4.861956 5.0467424 5.2681613 5.377123
1369500_at 5.396962 5.170668 5.080071 5.0910854 5.110238 5.210488 5.342876 5.1354985 5.32663 4.951904 5.2512364 5.3224206
1369501_at 5.4926443 5.426008 5.4091215 5.6707773 5.271757 5.495107 5.239615 5.5277085 5.35532 5.137151 4.8137903 5.1560864
1369502_a_at 12.68977 12.283263 12.796819 12.801066 12.831963 12.671481 12.66305 12.770911 12.8685665 12.858109 12.761755 12.751857
1369503_at 3.228793 3.357425 3.2568471 3.2185652 3.179498 3.1895707 3.0868165 3.2675083 3.1380804 3.2930593 3.2182698 3.1910706
1369504_at 5.0471077 4.7874293 4.9004374 4.906767 5.160731 4.991198 5.038577 4.990113 4.8140693 4.6547422 4.1927757 4.8646955
1369505_at 5.0831294 5.6317196 5.341501 5.382232 5.3426723 5.5528493 5.425553 5.550431 5.6176314 5.455349 6.0599146 5.2711525
1369506_at 4.7389946 4.2486167 4.4412637 4.091138 4.335867 4.4803696 4.661609 4.5001564 4.237223 4.335851 4.418123 4.4866886
1369507_at 4.325695 4.304769 4.3883696 4.059787 3.904162 4.221204 4.08719 4.382948 4.548726 4.2762384 4.113109 4.4709296
1369508_at 4.896452 4.6503525 4.80823 4.6390686 4.6828575 4.806774 5.0372615 4.5383196 4.9713774 4.9392424 4.903139 4.9075656
1369509_a_at 7.6169224 4.674529 4.363968 4.711945 4.8160305 5.389393 4.825737 5.2689247 4.4952726 4.627926 4.499497 4.590242
1369510_at 6.489801 6.3214107 6.3801427 6.2427673 6.3758516 6.5552797 6.412298 6.105483 6.2503705 6.418705 6.177029 6.520746
1369511_at 5.5446095 5.691447 5.391608 6.2781405 5.8542676 6.0975504 6.1416197 5.258021 5.512769 6.0898128 5.5040474 5.5269637
1369512_at 5.303054 5.1669445 5.3554797 4.954937 5.255638 5.375923 5.390207 5.189679 5.2833357 5.3234806 5.029874 5.3291574
1369513_at 4.6974926 4.868121 4.743371 4.471345 4.637741 4.868277 5.1265607 4.427406 4.9118724 4.2470694 4.545018 4.539357
1369514_at 5.9497857 5.665537 5.4351063 5.037471 5.5357623 5.8515973 5.748215 5.4099674 5.7666802 5.352324 5.554651 5.8000493
1369515_s_at 4.2404485 4.1957264 4.2118726 4.318112 4.290806 4.1980543 4.496239 4.1499414 4.240203 4.1902843 4.3715 4.7018623
1369516_at 3.9223418 3.861094 4.1232777 3.6314688 3.888769 4.050658 4.0032716 3.8264236 3.5672727 3.7409708 3.9482906 3.9364905
1369517_at 5.351296 5.4060907 5.3168583 5.3477116 5.0945654 5.278314 5.478353 5.237118 5.105707 5.119156 5.3498726 5.599485
1369518_at 5.0069857 4.999613 5.1760807 4.8845296 4.6979165 4.9688635 5.087438 4.9021864 5.013075 4.737726 5.1013355 5.2211456
1369519_at 4.1322594 4.095767 4.207267 4.379266 4.2872696 4.1711006 4.160427 4.1829915 4.0189753 3.9776542 4.393197 4.2853613
1369520_a_at 5.387208 5.3419895 5.414555 5.109153 5.1968923 5.5144567 5.587186 5.266695 5.3373847 5.259884 5.416951 5.3642635
1369521_at 3.6942523 3.5105147 3.4531794 3.4631076 3.3461323 3.5508497 4.0232315 3.4636228 3.706051 3.494059 3.736189 3.9203916
1369522_a_at 3.5654428 3.3586419 3.6339257 3.5187688 3.4057326 3.3999429 3.4544146 2.9733062 3.3759675 3.3865032 3.5598793 3.455409
1369523_at 5.8424296 5.2028613 5.564182 5.3451304 5.557932 5.528474 5.6024265 5.349737 5.537563 5.411632 5.4407034 5.2877107
1369524_at 4.4629292 4.1785827 4.454585 4.0921664 4.7577887 4.3802395 4.7673874 4.3206987 4.3291917 4.5395927 4.499497 4.395504
1369525_at 5.366647 5.113923 5.04331 4.970688 5.4605236 5.1207213 5.3871746 5.1548834 5.285593 5.193365 4.8773775 5.32242
1369526_at 8.188325 7.8914905 8.100644 8.305643 7.940786 7.947075 7.910536 7.8646193 7.793897 7.6464586 7.504216 7.686802
1369527_at 5.076265 5.1047573 4.85933 4.755344 5.0170574 4.945248 5.1136913 4.8255825 4.940474 4.9529576 4.9862604 5.355294
1369528_at 5.0596457 5.3303065 4.9004374 5.0423317 5.1709595 5.3930225 5.5985966 5.3890805 5.6504693 5.3024054 5.217996 5.1832585
1369529_at 4.150717 4.085606 4.4425364 3.9036021 4.342746 4.041707 4.0969167 3.966722 4.131299 4.0772023 4.2271357 4.3063173
1369530_at 4.8032913 4.5999 4.7284894 4.4356384 4.6589704 4.852767 4.9285107 4.7062078 4.811761 4.626116 4.935849 4.9053974
1369531_at 6.2833605 6.7926345 5.519468 6.992462 7.319852 6.3863955 7.097906 5.704502 6.03782 8.03529 6.5955257 6.3953505
1369532_at 4.766628 4.8418055 4.344099 4.211086 4.379756 4.70867 4.724982 4.5495014 4.645261 4.6669083 4.468773 4.4127884
1369533_a_at 5.691187 5.551246 5.6288157 5.3724184 5.4567695 5.610124 5.559637 5.731883 5.841978 5.76484 5.527835 5.5402384
1369534_at 5.082156 5.1605873 5.3437233 5.2073 4.9323053 4.898237 5.22167 5.4271097 5.176854 5.0779457 5.278249 5.239506
1369535_at 4.781348 5.1524887 4.9685926 4.897357 4.797788 4.9328604 5.208428 4.937154 4.875069 4.691547 5.098624 4.837157
1369536_at 5.112279 4.85648 4.8450685 4.599116 4.4618645 4.622316 4.895567 4.594421 4.7062507 4.78019 4.6451106 4.8995113
1369537_at 5.0512977 4.8817453 4.96601 4.976843 4.808235 5.230963 5.06087 4.6451664 5.109063 4.89019 5.0850687 5.09976
1369538_at 4.3599343 4.026457 4.59511 4.296048 4.2091618 4.51141 4.7282505 4.1816196 4.550125 4.439525 4.3478055 4.5974965
1369539_at 5.9469886 6.119508 5.906957 5.9647775 5.933551 6.031475 5.644129 6.3506756 6.1439495 5.9441442 5.77112 6.1367397
1369540_at 4.2291045 4.048057 4.331549 3.7656465 3.950942 4.2488546 3.8977282 3.9651935 4.1492634 3.9326591 4.1866183 4.094161
1369541_at 3.363819 3.7018461 3.9651618 3.6877792 3.6541421 3.8594902 3.7578263 3.7005255 3.5512457 3.6512525 3.7713714 3.6855917
1369542_at 5.325843 4.952432 5.192905 5.1621723 5.3350787 5.130904 5.274647 5.0557117 5.342852 5.039019 5.131275 5.419692
1369543_s_at 6.120861 6.2817426 6.223951 6.866454 6.7488766 6.2411284 6.601481 6.83154 6.2682815 6.6590304 6.6362257 6.3928246
1369544_a_at 4.1747494 3.7802162 4.1330853 3.8195796 3.8047752 4.203826 3.903816 3.9125526 4.110214 3.9576478 4.032956 4.010065
1369545_at 5.2284408 4.684564 4.8023105 4.5725384 4.521004 5.213532 5.0533447 4.579524 4.7883286 4.8955426 5.2911696 4.8097954
1369546_at 10.575377 10.454095 10.385001 10.278307 10.594667 10.395982 10.294765 10.380672 10.450916 10.386351 10.018731 10.162277
1369547_at 3.9603105 4.274316 4.020173 4.1730433 3.8870385 3.7918983 4.086568 3.9568343 4.3124104 3.9542224 4.3770633 4.193194
1369548_at 5.132496 4.9179044 5.2640476 5.18393 5.585992 5.1960373 5.4002604 5.0960917 5.320276 5.083213 5.3964057 5.4936914
1369549_at 6.655662 6.862538 6.866935 6.628446 6.562692 6.943483 6.7046604 6.716079 6.553804 6.6983037 6.6269994 6.5147543
1369550_at 3.7963536 3.7416067 3.9382985 3.7235363 3.6154041 3.7496755 4.1333733 3.692968 3.933955 3.752776 3.7945123 3.6592607
1369551_at 4.9474154 4.575453 4.845068 4.4786882 4.463771 4.6610928 4.8851385 4.73071 4.875228 4.765691 4.946295 5.036182
1369552_at 4.870257 4.8292737 4.603675 4.674638 4.442404 4.546548 4.6641426 4.6158504 4.8422937 4.5998588 4.9185653 4.4198356
1369553_at 4.7574897 4.045147 4.4681783 4.460604 4.285947 4.567196 4.744523 4.246678 4.467871 4.640734 4.5885477 4.6784363
1369554_at 9.506586 9.683031 9.471348 9.815214 9.534707 9.448075 9.557616 9.570212 9.634335 9.737797 9.96286 9.861614
1369555_at 3.997185 3.8835516 3.8804653 3.9849024 3.8134115 4.118798 4.0432763 4.1280327 3.7725408 3.93219 3.9489083 4.555445
1369556_at 5.0884447 5.2843065 5.0947514 5.2319098 4.850479 5.1923313 4.9940176 4.9620028 5.2401915 5.0113077 5.031724 5.272216
1369557_at 7.2089953 7.0368605 6.6906857 6.7548623 6.888822 6.816154 6.65179 6.88954 6.746532 6.8593245 6.711601 6.778719
1369558_at 8.570911 8.735232 8.629452 8.807861 8.723003 8.5723915 8.440532 8.693878 8.40588 7.895523 7.5457273 7.61323
1369559_a_at 10.1009035 9.967293 9.990627 9.963356 9.972469 10.114007 9.997416 10.301097 9.957458 10.001292 10.076988 10.154771
1369560_at 9.676755 9.437773 9.65259 9.717377 9.562588 9.692971 9.707465 9.571751 9.276421 9.494768 9.346084 9.323199
1369561_at 3.562896 3.484828 3.4744737 3.37203 3.7905154 3.598749 3.5079556 3.28669 3.7021308 3.5676432 3.5542138 3.6736724
1369562_at 6.56027 5.8358736 6.30674 6.1008463 6.457219 6.132065 6.3404856 6.2227163 6.428353 6.1911063 6.1972966 6.296601
1369563_at 4.365126 4.5512652 4.3977566 4.3020377 4.1431403 4.254798 4.60508 4.2115383 4.130481 4.444427 4.264191 4.371568
1369564_at 4.0524883 4.2925224 4.650346 4.4777203 4.174425 4.3002615 4.1721964 4.113863 4.133745 4.6089554 4.3423567 4.4152207
1369565_at 5.075271 5.1706486 5.0818043 5.071247 4.9417105 5.0134654 4.9935837 5.174059 4.809025 4.903526 5.2155724 5.182045
1369566_at 4.529437 4.6895604 4.6145034 4.398444 4.5298424 4.556532 4.580657 4.509169 4.62402 4.47032 4.6230445 4.5703316
1369567_at 5.225259 4.363191 4.6108084 4.469383 4.4827604 4.6569567 4.9333467 4.4927163 4.5452294 4.464055 4.753105 4.8730707
1369568_at 4.6835213 4.8870897 4.7646217 4.81868 4.697917 4.485881 4.574523 4.626948 4.6061177 4.7174535 4.7143836 4.4545026
1369569_at 4.433916 3.9035408 3.939391 4.0396824 3.9504542 4.5298586 4.4757376 4.0026345 4.097244 3.8249853 4.0913887 4.1318326
1369570_at 3.4780493 3.390862 3.27408 3.2192814 3.3174508 3.2401314 3.2828023 3.2654562 3.2609136 3.2784705 3.3645973 3.5063596
1369571_at 8.488901 8.507322 8.447598 8.621617 8.645703 8.295714 8.460565 8.496242 8.440622 8.408199 8.452903 8.513096
1369572_at 3.9967341 3.9487607 3.8435776 3.7204645 3.6623156 3.9070966 3.7553077 4.0097914 3.9929748 3.6792958 3.89521 3.860183
1369573_at 4.1244874 4.3263655 4.503497 4.393111 4.1678505 4.3735538 4.301203 4.415425 4.479389 4.2295947 4.556718 4.3709903
1369574_at 3.8318148 3.7895007 3.4828932 3.6259537 3.7120705 3.755605 3.9433005 3.5857925 3.9883344 3.753922 3.653797 4.023775
1369575_at 3.4958665 3.512968 3.7192817 3.3724084 3.3623877 3.6188338 3.4013019 3.7487178 3.2348099 3.5167437 3.5693574 3.455409
1369576_at 3.9893703 3.4663718 3.3106797 3.719142 3.7912307 3.985023 3.7692976 3.767462 3.66753 3.6204827 3.4698098 3.5065641
1369577_at 6.890757 7.9922485 7.1842637 8.184296 8.083959 7.82469 6.9165807 7.5331836 7.571321 6.6155577 6.420395 5.2849417
1369578_at 3.9888237 3.960545 4.3108864 3.6131253 4.2614393 4.356428 4.3959723 4.0680246 4.219137 3.9903998 4.245033 4.4125133
1369579_at 5.554153 5.806435 5.662273 5.892736 5.5315075 5.95561 5.8849087 5.5072846 5.854417 6.0096893 5.8881273 5.831603
1369580_at 4.2820177 3.9922082 3.9644089 3.9733708 3.882574 3.9984164 4.2079515 3.9272118 3.8929782 3.698991 3.9723582 4.389858
1369581_at 11.515543 11.565993 11.555708 11.525545 11.504985 11.739262 11.71718 11.875103 11.624592 11.553946 11.266358 11.420085
1369582_at 6.092302 5.751998 5.7114277 5.483687 5.6321363 5.7692018 5.9386663 5.5713367 5.6951876 5.487155 5.9368544 5.9766684
1369583_at 5.0838623 5.294694 5.1825733 5.022427 5.021938 5.1205664 5.2522063 5.097279 5.5444517 4.9632225 5.0211926 5.105804
1369584_at 5.578704 5.962079 5.783714 5.535704 5.746091 5.7702603 6.155202 5.7845283 5.6482286 5.6378474 5.699099 5.978773
1369585_at 3.6019568 3.6068745 3.8052416 3.3829594 3.4347649 3.7044458 3.684226 3.468216 3.9538598 3.4080224 3.7479048 3.6050253
1369586_at 3.3071077 3.6520758 3.3935957 3.2670693 3.3880203 3.374983 3.497026 3.34446 3.1317945 3.240647 3.4242651 3.4523299
1369587_at 4.280665 4.376533 4.04099 4.118653 3.9441197 4.1608286 4.4193144 4.3488846 4.3251915 4.2327733 4.349205 4.371372
1369588_a_at 7.859458 8.27439 7.908087 8.345463 8.29322 8.122002 7.907288 8.13156 8.344422 8.395439 8.753867 8.4559765
1369589_x_at 3.6001444 3.6025205 3.868518 3.8183749 3.619774 3.8152938 3.689522 3.7175798 3.6506932 3.720209 3.4375658 3.8809137
1369590_a_at 7.13609 6.97099 7.2212114 7.168741 7.453758 7.1402025 6.9552565 7.329497 7.176981 7.3846755 6.9196763 7.217499
1369591_at 3.5483234 3.5521796 3.6034067 3.5776718 3.5063705 3.5208876 3.6198773 3.292533 3.6013339 3.426927 3.6403522 3.7229216
1369592_at 7.004244 6.804871 6.859926 6.848592 6.717832 6.512811 6.9311256 6.824382 6.9682555 6.817175 6.5959826 6.7777886
1369593_at 3.5463493 3.3945987 3.4495866 3.348029 3.224717 3.4760656 3.5072448 3.3989947 3.170249 3.1811597 3.3570917 3.548419
1369594_at 6.6669693 6.4933634 6.224121 6.020556 6.1560974 5.990025 5.686058 5.9080043 5.8825936 5.592686 5.563317 5.874586
1369595_at 3.7387352 3.4230301 3.8829637 3.7417736 3.7976089 3.7665672 3.6847498 3.5678923 3.8834772 3.7896333 3.9666064 3.7106395
1369596_at 4.4724636 4.5067844 4.584574 4.442143 4.4508476 4.5723877 4.58403 4.46492 4.6371107 4.6367335 4.4994965 4.576762
1369597_at 8.114817 7.777324 8.031082 8.052728 7.996839 7.9278765 7.9639206 8.058178 7.965715 8.219086 7.9671693 7.9543333
1369598_at 4.4594893 4.475549 4.814961 4.6249294 3.9290462 4.3057656 4.3622336 4.3361635 4.265568 4.3216343 4.580042 4.1812906
1369599_at 4.5067534 4.9072556 4.8137765 4.358646 4.7230163 4.876491 4.8901405 4.6988163 4.5676923 4.387158 4.5840755 4.875977
1369600_at 4.27525 3.9938884 4.0630093 4.172591 4.0806637 4.0165586 4.632613 4.043314 4.05828 4.3443565 4.278882 4.266771
1369601_at 5.3737516 5.073505 4.807054 4.6781015 4.9358253 4.927762 5.0598016 4.956304 4.911872 4.8597574 4.700183 4.6756353
1369602_at 4.4215913 4.6099067 4.624876 4.518651 4.633781 4.5472984 4.7697377 4.88068 4.3333044 4.4398837 4.4831 4.5359197
1369603_at 3.483425 3.474985 3.6611505 3.4346073 3.6571047 3.5262904 3.7477627 3.4627063 3.6797452 3.503741 3.726974 3.5736902
1369604_at 4.670493 4.425419 4.61304 4.6573353 4.3138466 4.5675955 4.5476704 4.295702 4.517457 4.4596004 4.5703354 4.6192675
1369605_at 5.4355416 4.992815 5.1868362 5.0365663 5.129294 5.2652397 5.2081323 5.376343 4.697103 4.990296 5.534584 5.2736773
1369606_at 3.7658515 4.054874 3.7160416 3.722128 3.6015513 3.713316 3.8344052 3.8705606 4.0456 3.7673404 3.6905682 4.028271
1369607_at 5.8587003 5.3878164 5.902104 5.6013217 5.44751 5.770182 5.700217 5.7467294 5.7269473 5.793014 5.595761 5.6750827
1369608_at 4.224825 4.0356293 4.2554374 3.9940882 4.2094493 4.2972574 4.244741 4.0632524 4.292539 4.1914716 4.1116514 4.3416934
1369609_at 3.7181177 3.6185608 3.8477979 3.42527 3.701611 3.5991106 3.9652734 3.506772 3.383161 3.6150298 3.5904675 3.733467
1369610_at 5.9861603 5.87433 5.5566382 5.902385 5.8498034 5.879623 5.8164945 5.8813353 6.013665 5.834272 5.468973 5.4110384
1369611_at 4.7658997 4.553181 4.797539 5.1249304 5.230786 4.6016345 5.335761 4.732334 4.963517 5.1615624 5.258442 5.1604834
1369612_at 4.814595 4.7451763 4.700627 4.652216 4.7036076 4.443746 4.854294 4.56064 4.638244 4.7874594 4.999918 4.7548923
1369613_at 3.965523 4.0639725 4.1701155 3.7573826 3.4295223 3.7563918 4.2090693 3.5699847 3.7630076 3.9846082 3.992068 4.1327972
1369614_at 3.9523356 4.2543287 4.1245155 4.213125 4.0904465 4.1777935 3.8870459 4.074072 3.8632493 3.8040962 4.0576735 4.1092873
1369615_at 5.665152 5.6402607 5.769236 5.6677303 5.710761 5.5471916 5.772227 5.5916967 5.527952 5.4605927 5.563167 5.5395637
1369616_at 4.823406 4.94068 4.6524124 4.451744 4.916334 4.7078505 4.946149 4.64966 4.5656204 4.59864 4.619988 4.9008203
1369617_at 7.5356717 8.175904 7.7132077 7.717363 7.510003 7.504969 7.516533 7.786897 7.8865438 7.4580283 7.570519 7.3023887
1369618_at 4.5993204 4.4268613 4.190282 4.265864 4.168174 4.474203 4.641723 4.3411565 4.560143 4.462821 4.489873 4.4725833
1369619_at 4.777079 4.6079397 4.995505 4.6754975 4.862661 4.5529666 4.8744493 4.663867 4.788935 4.5418077 4.7787375 4.9363303
1369620_at 3.8499894 4.079055 3.9412317 3.6276648 3.9441197 3.7142012 4.0045834 3.8391237 3.666795 3.692959 3.9857562 3.877732
1369621_s_at 9.326806 9.645016 9.447704 9.545011 9.594308 9.347481 9.416323 9.528683 9.646795 9.560529 9.438955 9.429466
1369622_at 4.4927187 4.238039 4.2286654 4.3753004 4.2330613 4.1856127 4.2171664 4.579742 4.330145 4.0956764 4.5322285 4.5334344
1369623_at 4.4117413 4.650444 4.199046 4.589656 4.0645266 4.68676 4.5065794 4.377857 4.493192 4.435357 4.4864006 4.491274
1369624_at 5.7819114 5.685415 5.928308 5.811888 5.859694 6.031475 6.0114264 5.726352 5.6821117 5.7223935 5.8649735 5.7935967
1369625_at 7.016882 7.061888 6.538984 6.794782 7.551998 6.245515 6.893641 6.793649 6.892545 6.497674 6.5010495 6.7123537
1369626_at 8.555009 8.457768 8.435339 8.558971 8.681876 8.573608 8.660684 8.593681 8.66975 8.698959 8.875139 8.562107
1369627_at 3.740713 3.949777 3.6882632 3.7868345 3.779911 4.004012 3.9335208 3.914512 3.7623725 3.754151 3.8273509 3.6608496
1369628_at 9.246801 8.706257 9.273503 8.887952 9.202715 9.159279 8.405186 8.554558 8.919371 8.917181 9.263396 8.92443
1369629_at 11.592038 11.482587 11.377873 11.452884 11.356123 11.32782 11.620234 11.383117 11.579633 11.337764 11.44142 11.379251
1369630_at 12.842791 12.790849 12.645568 12.765213 12.81212 12.726747 12.933656 12.681378 12.910795 12.641201 12.794777 12.743035
1369631_at 8.243882 8.017074 8.176923 7.952996 7.9647937 8.041469 8.102026 8.08303 8.138824 8.191924 8.139806 7.994867
1369632_a_at 6.029989 6.389918 6.9984875 5.90672 6.5120115 6.649848 6.066134 6.404696 6.0218987 5.8624144 5.9049582 5.932274
1369633_at 11.102634 10.629495 11.096593 10.5781355 11.095363 11.040101 10.502052 10.884168 10.785385 10.869599 10.686179 10.669078
1369634_at 6.436318 6.4207597 6.374204 6.146715 6.1535892 6.2351217 6.300389 5.9854794 6.355022 6.290041 6.007018 6.422494
1369635_at 11.899705 11.691582 11.671839 11.686788 11.845061 11.600948 11.999584 11.607738 11.866458 11.987556 11.780213 11.751419
1369636_at 12.652958 12.463702 12.416192 12.490229 12.6294775 12.350366 12.871212 12.417449 12.687861 12.642274 12.612223 12.462613
1369637_at 4.746455 4.4792967 4.955704 4.7278633 4.760036 5.1205664 4.9004087 4.7291594 4.862139 4.6332464 4.872854 4.8848486
1369638_at 5.3165407 5.2334933 5.6475697 5.256903 5.040036 5.2626414 5.6275845 5.2106376 5.4393024 5.4510455 5.094015 5.166933
1369639_at 3.826923 3.5847592 3.7284088 3.633661 3.821322 3.5846848 3.80836 3.6708798 3.5087354 3.8216262 4.0453033 3.8247986
1369640_at 5.5144243 4.954965 5.301819 5.077185 4.9260845 4.8920026 5.0834365 5.343522 5.0588684 5.252557 5.3483458 5.3144083
1369641_at 7.3332515 7.4465046 7.428384 7.6396604 7.624469 7.630368 7.6564646 7.6289053 7.269116 7.54967 7.6762805 7.4327297
1369642_at 7.1429195 7.392731 7.011768 7.604668 7.51222 7.688039 7.5673623 7.7194324 7.3415523 7.5032954 7.4081473 7.4084153
1369643_a_at 7.2399316 7.4663424 7.289224 7.6537895 7.601713 7.3360233 7.283186 7.3349295 7.236101 7.1292534 7.0452967 7.22202
1369644_at 9.079639 9.1270075 9.208138 9.218488 9.328915 9.0637455 9.132466 9.052479 9.021599 9.161666 8.861568 8.877311
1369645_at 3.62929 3.848118 3.997047 3.7017214 3.7620156 3.8491066 3.9175358 3.7934833 3.7231138 3.7229645 3.834087 4.0554743
1369646_at 3.6454237 3.4624095 3.5109506 3.376736 3.4738362 3.5724695 3.6864333 3.6787288 3.5542738 3.6196318 3.540752 3.6974177
1369647_at 5.816831 5.739523 5.400329 5.7708673 5.602272 5.1826806 5.341859 5.656362 5.4138446 5.4732075 5.3813143 5.351195
1369648_at 6.0630126 5.8089914 5.8800097 5.893799 5.615957 5.6873045 6.1435113 5.828812 5.7428403 6.1019845 5.7265005 6.1680093
1369649_at 5.104492 4.924791 5.0339065 4.868843 5.0297275 5.063568 5.3355055 4.8097544 4.876045 4.6969423 4.605975 4.883568
1369650_at 6.651628 6.6672244 6.3145413 6.6999345 6.572527 6.497095 6.722609 6.6764874 6.715793 6.6312766 6.806947 6.8884835
1369651_at 4.7982674 4.770595 4.7400885 4.553144 4.9186645 4.5385385 4.255173 4.679693 5.039617 5.137908 4.6560283 5.1628213
1369652_at 4.1651373 3.8304756 3.6120112 3.849855 3.6028564 3.4268763 3.988412 3.3270805 3.9155748 3.7409058 3.5093396 3.5315063
1369653_at 6.887254 6.856332 7.0176096 6.7560005 6.8188457 6.6295385 6.9165807 6.8816905 6.9886045 6.9688597 6.708596 6.9305987
1369654_at 10.617969 10.787238 10.879569 10.837343 10.706345 10.623194 10.640158 10.642585 10.85143 10.526924 10.604655 10.471282
1369655_at 8.051538 9.422169 9.017154 7.8432703 8.381994 7.8496346 7.8174486 7.7286477 8.524851 7.817594 7.520965 7.4909697
1369656_at 6.6295853 6.857572 6.8019085 6.633637 6.722735 6.7010455 6.8054857 6.9213996 6.6519413 6.37908 6.7138243 6.563019
1369657_at 4.4961643 4.119952 4.694761 4.326939 4.043434 4.1936026 4.6228013 4.1327534 4.5861535 4.264092 4.4569845 4.3381777
1369658_at 8.927191 9.099864 9.22688 9.078825 8.86614 9.386284 8.816541 8.916942 9.30285 8.745093 8.421419 8.439724
1369659_at 5.2226863 5.426073 5.3101816 4.9298487 5.6164217 5.173268 5.8238573 5.760511 5.616306 5.2896056 5.280984 5.2486854
1369660_at 4.5158825 4.120799 4.337133 4.414926 4.0288715 4.3576517 4.3968277 4.346151 4.266569 4.226104 4.404697 4.320755
1369661_at 8.218328 7.8766212 8.015093 7.657275 7.9372506 8.079332 8.117321 7.673796 8.087822 8.014116 7.7148557 7.8168254
1369662_at 3.5440502 3.4875271 3.7161365 3.5693688 3.3606246 3.355008 3.6588752 3.4551263 3.4512398 3.422779 3.441874 3.3767855
1369663_at 9.048466 9.089463 9.407509 8.527807 9.204611 9.146596 9.093148 8.700763 9.720446 10.254364 10.206698 10.105599
1369664_at 11.066488 11.028498 10.952299 10.842527 11.104496 11.174651 10.85339 11.124988 11.130476 11.057039 10.25272 10.869548
1369665_a_at 7.3512807 7.665885 7.4094152 7.841462 7.537599 7.597948 7.4079986 7.2789 7.556366 7.3400598 6.9787755 6.9305987
1369666_at 6.432234 6.1211114 6.6400566 6.385353 5.8385663 6.216299 6.0728087 6.3141203 5.7739854 6.3027415 6.5423884 6.746371
1369667_at 6.77899 6.975923 6.5196943 6.7200074 6.6447043 6.708522 6.8343806 6.6430817 6.6785274 6.6715684 6.72868 6.65187
1369668_x_at 4.1653156 3.9225404 4.0724115 3.76593 3.8826249 3.8931916 3.9509165 3.9314795 3.8559449 3.908827 3.976212 4.0465775
1369669_at 8.205997 8.580973 8.205471 8.08381 8.455808 7.8628464 8.095129 7.942437 8.349983 8.242428 8.169222 8.08206
1369670_at 4.810624 4.580088 4.5443807 5.0166416 5.184365 4.6661406 4.915406 4.9863405 5.0429688 5.006809 4.7846966 4.6560664
1369671_at 12.204729 12.2615 12.127051 12.188198 12.276976 12.129171 12.134273 12.163653 12.222467 12.043355 11.84611 12.016257
1369672_at 6.3774 6.691842 6.437622 6.51495 6.586123 6.587825 6.498725 6.719043 6.5002794 6.4272943 6.323089 6.2764416
1369673_at 4.1563387 3.9150984 3.7715151 3.8861108 4.6902356 4.211184 4.937129 3.9845235 4.732619 4.0527415 4.0029697 4.0984426
1369674_at 3.6585524 3.5052433 3.5397174 3.5986307 5.172373 3.619933 4.207678 3.7080219 5.070759 3.4913733 3.696934 3.8227768
1369675_at 6.360569 6.5979123 6.5233526 6.7777886 6.268517 6.2463856 6.3036346 6.257358 6.5578127 6.2142644 6.053425 6.2959995
1369676_at 7.4504533 7.5059896 7.3585124 7.2645926 7.239113 7.2060423 7.359335 7.183994 7.0735393 7.1594586 6.7021356 6.9947147
1369677_at 3.2835367 3.5015903 3.622543 3.5139234 3.7018116 3.3403695 3.329519 3.6158013 3.4063118 3.0994833 3.3896015 3.4018695
1369678_a_at 7.1929336 7.5047026 7.6821566 7.574659 7.6185436 7.511865 7.2571683 7.3916483 7.3871036 7.278739 7.3341694 7.3939977
1369679_a_at 9.50933 9.819592 9.711832 9.701849 9.704712 9.587564 9.502893 9.841095 9.454489 9.708232 9.531098 9.422688
1369680_at 5.0378532 4.9759274 5.010406 4.8466873 4.7350473 4.6755714 5.188984 5.124859 5.109792 4.8327065 5.1882987 4.920407
1369681_at 4.4135528 4.352361 4.466634 4.2238464 4.1860495 4.4429684 4.9421606 4.281955 4.342543 4.080665 4.447478 4.4912734
1369682_at 6.8762507 6.86507 6.727596 7.004921 7.0646577 7.0977736 7.037969 7.051733 6.9020457 7.100993 6.8328524 6.754481
1369683_at 6.637278 6.6705027 6.6551237 6.736069 6.8281884 6.6365857 6.631821 6.505684 6.511062 6.87729 6.5269237 6.4351087
1369684_at 5.3375936 4.990364 5.124988 5.24916 4.9960318 5.007151 5.4268837 5.244129 5.0429688 5.3413033 5.2100587 5.041936
1369685_at 3.92658 3.9498296 3.951212 3.9191787 4.0148497 4.18318 4.469722 3.985861 3.9219882 3.9137187 4.1631694 4.1480136
1369686_at 4.1558967 4.4027553 4.502213 4.3505187 4.0929723 4.186382 4.096916 4.2125225 4.412917 4.2385454 4.2224164 4.2824574
1369687_at 4.2362814 4.310751 4.121336 4.291762 4.259003 4.23987 4.163031 4.074072 4.1575084 3.9881473 4.2533226 4.26058
1369688_s_at 4.8362446 4.9332867 5.158253 4.7438145 4.9249444 4.8913393 4.5915127 4.866641 4.8295155 4.793672 4.676158 5.0780344
1369689_at 6.599731 6.620346 6.5297775 6.3913693 6.430486 6.6782894 6.429659 6.5774817 6.5342226 6.4773645 6.6320987 6.6201315
1369690_at 6.796787 6.5741444 6.775333 6.6699376 6.843062 6.568872 6.5939035 6.769989 6.690537 6.675085 6.661614 6.7417088
1369691_at 4.2563496 4.095767 4.2367244 4.042078 4.2250137 4.4394326 4.3173027 3.9441397 4.41681 3.9124901 4.2200546 4.249983
1369692_at 3.99114 3.7675922 3.6876729 3.816697 3.6484442 3.8680782 3.6896033 3.8138223 4.0144844 3.9458854 4.11007 3.858428
1369693_a_at 5.442363 4.872293 5.3423815 5.96871 5.492718 5.4995966 5.939256 5.191164 6.001413 6.1558456 5.5075617 5.8439384
1369694_at 3.7432587 3.4502926 3.5543287 3.494876 3.6019514 3.552963 3.6682103 3.4151227 3.73831 3.3267052 3.3590908 3.6812491
1369695_at 4.248107 4.552682 4.431676 4.212933 4.0879354 4.723588 4.480891 4.112703 4.048741 4.130232 4.1047153 4.4980597
1369696_at 3.8532321 3.479765 3.6948817 3.52187 3.7293313 3.6001272 3.477372 3.58833 3.6951306 3.5719564 3.6970303 3.797087
1369697_at 4.0969234 3.9527209 3.8366888 3.75515 3.8795567 3.7778242 4.024987 3.7410123 3.9441183 3.529482 4.2130523 3.9039474
1369698_at 4.822189 5.22763 4.8383336 5.144683 5.0314217 5.1007867 5.1671133 5.429594 4.8884726 9.546528 9.532788 9.2155
1369699_at 4.7573853 4.6477537 4.5209694 4.286093 4.4694166 4.8041215 4.6236267 4.2791424 4.7312117 4.9380693 4.567672 4.8061705
1369700_at 5.9581485 5.6769986 5.6441946 5.8212805 5.8185 5.718296 6.0451818 5.671231 5.989669 5.7617564 5.8135157 5.957317
1369701_at 12.5015335 12.643896 12.532122 12.483303 12.53638 12.4665365 12.385032 12.55482 12.42107 12.126347 11.950532 12.115629
1369702_at 6.833941 6.8352838 6.670055 6.898399 6.9065633 6.82205 6.759104 6.8784714 6.7227798 6.8353777 6.774278 6.67788
1369703_at 7.135603 7.0923686 7.008673 6.768464 6.7520604 6.712635 7.115167 6.7726955 6.83983 6.7942033 7.110508 7.046715
1369704_at 6.417105 6.103826 6.495535 6.1640625 6.4675026 6.6614017 6.7370625 6.631137 6.2757406 6.357689 6.2629275 6.5829544
1369705_at 4.9474154 5.129532 5.167471 4.722236 5.137923 5.101193 5.178002 5.1033764 5.301848 4.97441 5.166147 5.363259
1369706_at 3.8318791 3.7745173 3.6755905 3.8713787 3.328737 3.9786463 3.7549071 3.403376 3.7272186 3.6303751 3.601974 3.9856958
1369707_at 4.5593967 4.2452316 4.2460213 4.080599 4.3289638 4.3555193 4.56703 4.4357595 4.2776675 4.347881 4.2263823 4.624616
1369708_a_at 5.07621 5.160276 5.2317395 5.032579 5.0524306 5.298722 5.312858 4.9448037 5.070849 5.0449634 5.0105343 4.9499435
1369709_at 4.2443504 3.8708408 4.1154375 3.866102 4.2505255 4.3580375 4.441741 4.137099 4.0364294 4.1153126 4.145113 4.1248407
1369710_a_at 3.8086646 3.747233 3.8882966 3.7053235 3.551193 4.0807066 3.9520006 3.8557324 3.6968012 3.7547026 3.8344183 3.898922
1369711_at 4.384248 4.205743 4.5485826 4.080333 4.1726456 4.553491 4.6763916 4.220786 4.1893015 4.675167 4.5325537 4.7958264
1369712_at 7.256278 7.443084 7.3910513 7.6554203 7.587005 7.4248033 7.205092 7.3439164 7.382898 7.445889 7.436425 7.4474883
1369713_at 5.652596 5.551246 5.3257885 5.2585425 5.3713617 5.445881 5.7193904 4.896546 5.6055236 5.3064895 5.4333735 5.52469
1369714_at 7.1938424 7.144436 6.904243 7.1832495 7.0694003 7.1433034 6.8661633 6.928933 6.8180575 7.1757126 7.129351 6.8865232
1369715_at 4.2683916 3.9931328 3.9562578 4.062414 3.9996448 3.9382718 4.2585883 4.224252 4.050928 3.8996272 4.2441406 4.3638725
1369716_s_at 9.858553 10.151881 9.995531 9.87315 9.808166 9.898086 9.65641 9.960844 10.303865 10.0889435 9.921079 10.032193
1369717_at 4.2106247 4.196798 4.6340375 4.230373 4.1475787 4.538869 4.5578814 4.239358 4.6118193 4.165306 4.55945 4.245404
1369718_at 8.017875 7.98229 8.319219 8.46365 8.536773 8.145467 8.437877 8.402519 8.342487 8.720603 8.419536 8.486258
1369719_at 3.352199 3.1551216 3.109136 3.063398 3.240809 3.1027415 3.223695 3.3895514 3.215849 3.1727066 3.418699 3.1375568
1369720_at 9.41444 9.422289 9.430163 9.283215 9.544314 9.182748 9.43956 9.338654 9.474119 9.104111 8.795846 9.20331
1369721_at 4.6194954 4.809197 4.6499076 4.657335 4.411111 5.0623026 4.8127685 4.349999 4.7395797 4.400939 4.7254443 4.877803
1369722_a_at 8.777697 8.7085085 8.7459135 8.763027 8.668508 8.745502 8.903424 8.862994 8.914904 8.757719 8.658074 8.548652
1369723_at 7.567986 7.3592176 7.6176314 7.606874 7.319302 7.393247 7.7478967 7.434456 7.8750052 7.5848393 7.4083886 7.3249583
1369724_at 5.1645155 5.285887 5.4488974 5.2761154 5.2224865 5.31699 5.4844866 4.7846203 4.844261 5.1495876 5.208297 5.5126753
1369725_at 8.274228 8.514399 8.304531 8.654202 8.514521 8.6546755 8.528125 8.347778 8.148538 8.213285 7.9843903 7.82799
1369726_at 8.605156 8.481134 8.617936 8.5844755 8.943484 8.6775465 8.723215 8.87151 8.803752 9.137613 9.276065 9.288116
1369727_at 13.661315 13.835643 13.606794 13.894396 13.772917 13.78813 13.737229 13.82573 13.778626 13.861083 13.784055 13.744367
1369728_at 4.746392 5.1064744 5.010736 5.5213437 5.3257055 5.178155 5.4974837 5.056708 5.5185304 5.464266 5.501221 5.1128345
1369729_at 8.463764 8.642241 8.49474 8.451529 8.573072 8.484291 8.73925 8.564121 8.170225 8.6734295 8.616854 8.220182
1369730_a_at 4.829299 4.634128 4.4816484 4.415162 4.4528193 4.7913203 4.594858 4.5982046 4.4154286 4.4687614 4.5899706 4.7384567
1369731_at 3.4026499 3.5808034 3.2155745 3.4852624 3.4819572 3.365886 3.5563953 3.5990005 3.4421694 3.5071187 3.6889741 3.264152
1369732_a_at 4.5897684 4.8641396 4.662238 4.654434 4.916334 4.797268 4.4415703 4.659017 4.549445 4.8746376 4.8913555 4.4276953
1369733_at 8.948986 8.973936 8.912249 8.786272 8.842096 8.764556 8.863716 8.899005 8.673124 8.780614 8.546673 8.680505
1369734_at 8.485315 8.770854 8.589717 8.749955 8.720209 8.586853 8.556399 8.451845 8.307027 8.618033 8.179829 8.337923
1369735_at 6.335666 6.105121 5.9625573 5.989424 6.2624416 6.3604584 6.3346562 6.3500977 6.287549 6.143514 6.0801754 6.4603004
1369736_at 5.2295275 5.0995207 4.955704 4.944649 4.824731 5.0353374 4.893076 4.6208096 4.9621716 4.9316854 4.9195104 4.6220975
1369737_at 8.233226 9.091956 9.07386 9.535345 9.10559 8.690277 8.603545 9.193759 8.994498 8.273076 7.407787 7.8269978
1369738_s_at 9.536709 9.805168 9.702304 9.928265 9.685006 9.504798 9.609083 9.621323 9.787329 9.053789 8.851485 8.974185
1369739_at 3.9733863 4.1183114 4.4940567 3.9428685 4.115441 4.368432 4.1288767 3.981743 4.1669188 3.8947423 3.9536352 3.8677993
1369740_at 4.947219 4.996521 4.99039 4.8640165 4.7766523 4.9714484 5.049932 4.7590528 5.0046005 4.8473682 4.844367 4.6160674
1369741_at 5.5390697 5.410714 5.4619546 5.022887 5.34438 5.503361 5.488011 5.3505735 5.451659 5.4611588 5.641086 5.5610433
1369742_at 5.073561 4.790518 4.8779078 5.0675354 4.9226213 5.047138 4.9710107 4.7209496 4.6647625 4.684223 5.0743 4.7181406
1369743_a_at 8.111128 8.894524 8.313275 8.372743 8.257437 8.177473 8.279268 8.15471 8.50275 8.658522 8.487934 9.025141
1369744_at 4.2621636 4.1507654 4.0466413 3.9506786 3.7293313 4.066872 4.045603 4.082493 4.03246 4.0675282 4.1466894 4.056854
1369745_at 6.1471457 6.2099023 5.9449196 5.9022336 6.035267 6.2960067 5.9801664 6.222432 6.445191 5.9749002 6.0578117 6.487098
1369746_a_at 11.211992 10.961727 11.110157 11.25873 11.260983 11.085763 10.976025 11.370532 11.227907 11.45161 11.251159 11.547171
1369747_at 6.4482026 6.5536356 6.3286653 6.610155 6.6800923 6.333367 6.6281867 6.2893424 6.163251 5.951471 6.1878414 6.3087177
1369748_at 3.2673867 3.6950626 3.598775 3.4461243 3.35911 3.482082 3.4382527 3.4082093 3.6450148 3.524656 3.620241 3.571593
1369749_a_at 4.0861983 4.0507298 4.270913 4.1047907 4.083722 4.1110015 4.4210978 3.9068558 3.9477334 4.0053935 4.1226597 4.029331
1369750_at 3.8685627 3.7285464 3.889626 3.7139688 3.9685616 4.02607 4.23477 3.7013924 3.641795 3.687918 3.664159 4.1390905
1369751_at 4.1122937 3.6620169 3.781971 3.8245966 3.8849294 3.944246 4.128715 3.8817344 4.0649185 3.8114562 3.8021896 4.092415
1369752_a_at 4.849832 4.7874055 5.1045485 4.727032 4.916334 4.520526 5.00312 4.8365707 4.9813824 4.591427 4.7136073 4.9025884
1369753_at 4.026516 4.0110397 4.0383673 3.9300976 3.6156895 4.1469517 4.1447635 3.8146095 4.0340114 4.2942915 4.046715 3.930189
1369754_a_at 7.969231 7.863724 7.695957 7.7986684 7.813253 7.81616 7.9644094 7.9272127 7.825211 7.9616637 7.832547 7.8402743
1369755_at 3.5770805 3.6088455 3.7800906 3.669325 3.9112713 3.9468505 3.6943283 3.5283573 3.7304463 3.5907075 3.8785753 3.8210196
1369756_a_at 7.553934 6.9273643 7.481827 7.282399 7.265831 7.393184 6.9512024 7.3868713 7.280124 7.8606086 7.3921003 7.79204
1369757_at 5.779007 5.4193234 5.9051995 5.5215564 5.7994986 5.8176584 5.9692645 5.687955 5.678949 5.898877 5.952177 5.814286
1369758_at 8.168013 7.4465046 7.381746 7.3634186 7.7898483 7.665195 7.620838 7.708929 7.6646876 7.857085 7.491003 7.5733366
1369759_at 5.379289 5.042532 5.1244197 5.2672424 4.9815426 5.176037 5.2510257 5.0432086 5.300679 5.3544936 5.728582 5.283621
1369760_a_at 3.5863295 3.7003112 3.8272069 3.6980987 3.8038661 3.8710666 4.060624 3.9711661 3.692757 3.8579307 3.6710327 3.8369436
1369761_at 3.9936075 4.043252 4.283963 3.805724 4.0992913 3.8046603 3.8994775 3.6712618 4.0834227 3.5745046 3.9387927 3.748919
1369762_at 4.1477666 4.095767 3.984367 4.3618846 4.2103033 3.9955814 4.605456 4.0004416 4.2084537 3.7815156 4.0102153 3.8947878
1369763_at 3.9139442 3.9267254 3.7206998 3.8639135 4.3788185 3.6637406 3.954009 3.8216963 4.223198 3.9376397 4.2027855 4.02796
1369764_at 13.297482 13.252782 13.293337 13.253918 13.250876 13.191926 13.279124 13.391889 13.330265 13.059679 13.142491 13.292924
1369765_at 4.1088285 3.793767 4.0777225 3.9036334 3.6227357 3.669279 3.7224977 3.7515087 4.0518904 3.8316748 3.8057027 3.9804568
1369766_at 5.0902796 5.4066477 5.247379 5.472586 5.3672423 5.06646 5.459771 5.0194225 5.429098 5.1002426 5.2512364 5.586609
1369767_a_at 3.776289 3.8791945 3.843352 3.7339497 3.866405 3.8034494 4.113058 3.819963 3.9940622 3.7354698 3.8565292 4.1460085
1369768_at 6.436504 6.446038 6.317352 6.3793406 6.173784 6.4097223 6.4987736 6.225948 6.5727863 6.1168566 6.3055205 6.344838
1369769_at 4.924198 4.623639 4.4894333 4.4681296 4.5555987 4.676576 4.7753444 4.598632 4.719513 4.4568005 4.801779 4.6052647
1369770_at 3.8986633 3.833958 3.941624 3.7627127 4.1136913 3.9849732 3.8902607 3.9469254 3.8840024 3.8671257 4.1323643 4.153394
1369771_at 5.2485104 4.74667 5.2486234 5.490642 5.4983683 4.879674 5.7822914 5.6080303 5.312812 5.3348584 5.059819 4.806292
1369772_at 6.6828475 6.95576 6.8933854 6.9128823 6.8663177 7.342176 7.024337 6.637595 7.1160736 7.48345 7.7677627 7.4726696
1369773_at 3.9189267 3.6370165 3.9984393 3.6722622 3.8649113 3.7944858 3.9459243 3.5801501 3.6407094 3.5949664 3.8340867 3.9974656
1369774_at 4.3748465 4.4585104 4.1746273 4.106357 4.1930165 4.092111 4.3345633 4.011925 4.00052 4.1702924 4.1920733 4.327252
1369775_at 8.483894 8.226147 8.487504 8.315016 8.463514 8.362129 8.572661 8.293015 8.435001 8.331786 8.257578 8.210943
1369776_a_at 6.6066713 6.3738613 6.2563906 6.0781126 6.291858 6.3566437 6.6928024 6.382967 6.351826 6.4220934 6.3583374 6.428395
1369777_a_at 7.6948504 7.75793 7.5344815 7.7318964 7.617093 7.9542084 7.588747 7.7160482 7.5511274 8.078616 7.3920794 7.497082
1369778_at 3.7595909 3.8972332 4.219019 3.7475398 4.073209 3.7050738 3.7571223 3.935427 3.9835854 3.9540331 3.6193938 3.7289915
1369779_at 6.0022497 5.9793444 5.7395678 5.8252716 5.949415 5.882762 5.95723 5.601995 5.772379 5.6724505 5.728582 5.672199
1369780_at 5.9997745 5.612278 5.9898825 5.841614 5.7009516 5.9120564 6.0549493 5.736278 5.811064 5.7988677 5.8482323 6.1203914
1369781_at 3.7292175 3.6333346 3.6227953 3.8890238 3.677799 3.794825 3.7410288 3.8333757 3.755926 3.7461855 3.6041198 3.5602064
1369782_a_at 5.7172174 6.042423 5.981733 5.982286 5.8285847 6.111044 5.874446 6.0194273 5.6507163 5.6708775 5.5537596 5.707469
1369783_a_at 5.158929 4.972497 4.9189034 4.782997 4.862661 5.7518263 5.2632833 5.6289015 5.2258005 5.7658 6.1546807 5.699066
1369784_at 3.6352956 3.5842245 3.4508188 3.578479 4.037115 3.944246 3.7646167 3.7244682 3.8273792 3.9975135 3.8470535 3.5865138
1369785_at 7.96682 7.786971 7.9128356 8.132715 8.059927 7.8000646 7.86948 8.055268 7.6578736 7.9278884 7.8873196 7.6543126
1369786_at 5.9158278 5.4919767 5.3775525 5.263635 5.2134147 5.4305897 5.5158553 5.699486 5.4223285 5.6376247 5.596861 5.948578
1369787_at 3.7835867 3.8073153 3.6756456 3.7169888 3.7185442 3.777201 4.1282997 3.8407204 3.8060696 3.8183599 4.064783 3.9498742
1369788_s_at 7.949297 8.04378 7.8609705 8.117777 7.589428 7.455697 8.003748 8.291891 7.7782416 8.287583 8.20565 8.093776
1369789_at 3.3509374 3.2175205 3.2448025 3.3820984 3.0883117 3.2129035 3.4931977 3.346364 3.4451325 3.403812 3.335344 3.4569683
1369790_at 11.429365 11.873147 11.598477 12.029398 10.979916 11.723447 11.255394 11.831567 11.812058 11.3867855 11.237217 11.482509
1369791_at 7.492514 7.4578834 7.514547 7.5457993 7.4172387 7.3534703 7.664752 7.2827 7.374883 7.4887614 7.429055 7.2156
1369792_at 6.124154 5.9202957 5.82712 5.3641157 5.9625444 6.1492677 6.1526933 5.6314178 5.943573 5.734318 5.7795143 5.993248
1369793_a_at 3.9933765 4.016322 3.9941492 4.0081463 3.806181 3.702092 3.7779388 3.6708302 3.8442087 3.9951572 3.9509037 3.7658288
1369794_a_at 4.8097863 4.689169 5.0480924 4.4128675 4.4700503 4.613637 4.7753935 4.326752 4.9830437 4.5004263 4.401079 5.087235
1369795_at 4.5651755 4.5580716 4.3653517 4.3750124 4.285139 4.4520307 4.521023 4.7633886 4.385352 4.2281265 4.3758144 4.398266
1369796_at 4.8012276 4.3022985 4.4174557 4.386903 4.613563 5.1044025 4.6919303 4.4614143 4.6653156 4.2884836 4.4059844 4.619094
1369797_at 4.3684716 4.3022985 4.279654 4.086134 4.0759473 3.9832826 4.2601275 4.2963266 4.1495857 4.1433487 4.0706854 4.315526
1369798_at 4.218546 4.6709895 4.7223377 4.195501 4.3853807 4.876248 4.4477973 4.417754 4.6869564 4.26968 4.329964 4.810239
1369799_at 10.764735 10.520327 10.560874 10.616669 10.482676 10.497847 10.599576 10.406095 10.517774 10.574164 10.604865 10.377215
1369800_at 3.9241397 3.743636 4.005718 3.4831676 3.7379236 3.9312189 4.341919 3.723117 3.7367785 3.955463 3.9461398 4.131606
1369801_at 4.5391517 4.2162423 4.275885 4.2410145 4.2819996 4.335945 4.713918 4.1434193 4.5178747 4.182209 4.4145565 4.4016285
1369802_at 3.8328629 3.7984939 3.8240106 3.6204722 3.845569 3.801432 3.9280446 3.8440723 4.026764 3.6568763 3.9275153 3.7660413
1369803_at 4.4963827 4.189865 4.64437 4.0895586 4.343314 4.341046 4.7021255 4.4260263 4.6142898 4.36349 4.860476 4.797593
1369804_a_at 4.6611414 4.3821845 4.7872386 4.2942734 4.3611894 4.6362214 4.5068417 4.561143 4.657317 4.917649 5.062605 4.8063135
1369805_at 4.0319614 3.901606 3.9131994 3.8273447 3.860841 4.28434 4.3004827 3.8273535 3.9333684 3.977944 3.7520316 4.1597533
1369806_at 5.102339 5.21007 5.150423 5.033122 4.9831223 5.148967 5.142622 4.941858 4.9112515 5.169543 5.460553 5.124181
1369807_at 4.2018666 4.560549 4.0788884 4.1824903 4.327768 4.3020506 4.2437134 4.194188 4.579123 4.1482124 4.466712 4.4763904
1369808_at 4.6536045 4.3593698 4.4688535 4.0983715 4.2877436 4.4306817 4.1079497 4.4105067 4.4648933 4.1254606 4.7251487 4.2168117
1369809_at 5.159551 4.9795976 4.856136 4.711945 4.7626953 5.086715 5.117561 4.78135 4.7780695 4.5864735 4.85294 5.379707
1369810_at 6.746778 6.2430296 6.44056 6.200921 6.0584774 5.8656273 6.5059466 6.0343056 6.021589 6.2384734 6.194471 6.1107306
1369811_at 4.699625 4.637699 4.753606 4.4811325 4.4578133 4.427081 4.8211546 4.430355 5.019121 4.776677 4.6278386 4.9977303
1369812_at 5.3788013 5.56837 5.5831337 5.2490244 5.3867903 5.351774 5.7690763 5.314226 5.5098486 5.338545 5.4942923 5.489384
1369813_at 6.9960804 6.943862 6.979342 6.8872275 6.96535 6.7950854 6.949077 6.8776865 6.904379 6.7779922 6.748493 6.7861
1369814_at 4.166266 4.270631 4.310905 3.9309266 4.244506 4.397964 4.673506 4.1577716 4.476307 3.9978113 4.3033853 4.4912734
1369815_at 5.255709 5.490936 5.51297 5.4234543 5.856771 5.4580946 5.5892563 5.770547 5.3112283 5.2386637 5.6836815 5.6501207
1369816_at 4.8357553 4.2625027 4.798355 4.6844645 4.460956 4.8165226 4.826457 4.598374 4.54503 4.67641 4.2595935 4.577215
1369817_at 4.2243676 4.298932 4.848108 4.2245636 4.3768916 4.404702 4.608137 4.2512155 4.7073183 4.3699384 4.4554286 4.373705
1369818_at 4.449863 4.7642655 4.819627 4.792346 4.659902 4.4389806 4.7781825 4.5286813 4.936614 4.5247636 4.7459555 4.973007
1369819_at 4.84076 4.6590395 4.627248 4.702325 4.494667 4.8687277 4.9114723 4.3103223 4.513808 4.9617496 4.910704 4.778751
1369820_at 4.432079 4.0661864 4.4147224 4.188182 4.114173 4.3851547 4.232006 4.2400327 4.572375 4.2992454 4.0706854 4.932888
1369821_a_at 4.935603 5.0228577 4.956332 4.7567263 4.8107853 5.039302 5.644129 4.965742 4.86593 5.014287 4.7139425 5.206578
1369822_at 4.4083323 4.1774936 4.199273 4.0552435 4.1635456 4.280974 4.3899856 4.2499237 4.2064734 4.2427487 4.202797 4.2282248
1369823_at 5.1007843 4.3696375 4.9549713 4.604596 4.4529333 4.716609 4.777584 4.376997 4.369953 4.53493 4.8604765 4.894829
1369824_at 4.988388 4.6804247 4.8700037 4.306196 4.9244976 4.4346433 5.190337 4.612905 4.9971523 4.619685 4.433777 4.625249
1369825_at 4.5281086 4.3682866 4.6719403 4.48557 4.7418633 4.5345488 4.6956887 4.5923424 4.446708 4.4915886 4.681898 4.605061
1369826_at 5.8450065 5.7939577 5.750092 5.4814076 5.4241877 5.61462 5.3955765 5.4398546 5.5277514 5.6552353 5.739462 5.494917
1369827_at 5.4184895 5.303462 5.4429474 5.277438 5.126194 5.2554893 5.74813 5.176422 5.1784763 5.2176723 5.260109 5.3757753
1369828_at 5.581003 5.5882864 5.6490555 5.291497 5.280202 5.335843 5.5620365 5.5645647 5.743309 5.1244774 5.442115 5.263755
1369829_at 4.770526 4.627501 4.7119 4.234604 4.5633497 4.735804 4.615611 4.3103223 4.690418 4.4814987 4.7420993 4.814161
1369830_at 4.6297445 4.9179044 4.4711866 4.550713 4.5341334 4.791855 4.5482206 4.6838646 4.5780754 4.889654 4.4363413 4.551662
1369831_at 5.214482 4.903586 5.394495 4.9424715 4.892088 5.1345387 5.241887 5.110297 5.1611032 5.307132 5.3518267 5.2850485
1369832_at 5.308718 5.2463574 5.3665414 4.9843216 4.9326477 5.7356024 5.6652718 4.855688 5.182024 5.2694435 4.860476 5.6141605
1369833_at 4.1819882 4.233244 4.3016367 4.088382 4.105912 4.0015574 4.577305 4.067171 5.2408333 3.966429 4.401096 4.4212713
1369834_at 7.5934234 7.882577 7.4838166 7.8832946 7.7195997 7.582852 7.2888637 7.711128 7.7828636 7.601126 7.491003 7.795666
1369835_at 6.3804846 6.056749 6.1753736 6.0572186 6.287165 6.358085 6.621597 6.0447445 6.261272 6.1492577 6.09438 6.188415
1369836_at 5.6526093 6.5060234 5.922785 5.2355905 6.0491056 6.911807 6.122749 6.9245634 6.721128 6.680722 6.1350846 6.043603
1369837_at 12.250404 12.213706 12.353386 12.122098 12.314774 12.043529 12.283887 12.121865 12.475452 12.0292635 11.555496 11.972095
1369838_at 3.885388 4.4197607 3.9254365 4.0112214 4.041679 4.2084093 4.375278 4.1911597 4.209339 3.914011 4.090372 4.272441
1369839_at 4.6390495 4.3489704 4.404712 4.042226 4.3370686 4.522328 4.5089173 4.707617 4.4025636 4.5666666 4.4236803 4.4074173
1369840_at 10.157716 8.940938 8.837633 9.368109 9.637678 9.956356 9.577505 10.14039 8.605282 10.264356 10.002231 9.515463
1369841_at 3.746325 3.4056885 3.7744482 3.669325 3.8906558 3.7288342 3.9216006 3.5642836 3.654897 3.71765 3.661945 3.7660413
1369842_at 3.6935592 3.6910853 3.6723826 3.7628527 3.9588916 3.794941 3.766154 3.8134243 3.5306804 3.6346748 3.8609102 3.841768
1369843_at 4.051297 4.095767 3.8896263 4.043737 3.978022 4.2816725 4.778064 4.278075 4.358033 4.3368444 4.112234 4.488222
1369844_at 4.157025 4.0463505 4.322504 3.9069393 4.165902 3.7933855 4.1639957 4.2333117 3.8936641 4.1162996 4.27654 4.1935062
1369845_at 5.4144993 5.2341886 5.313819 4.9959564 5.363681 5.5179586 5.587186 5.3700976 5.285461 5.2519913 5.397283 5.732645
1369846_at 3.4685674 3.6026614 3.4853506 3.6228337 3.5489883 3.6020765 3.4916022 3.551457 4.030895 3.8038607 3.449396 3.4914012
1369847_at 5.6221585 5.1867714 5.3986425 5.150041 4.9257555 5.538552 5.5886517 5.2106376 5.0766163 5.222352 5.2834353 5.4024324
1369848_at 3.487507 3.4060738 3.5278037 3.4724312 3.6342053 3.4338286 3.6911693 3.4797745 3.4829855 3.6690338 3.6156163 3.5320036
1369849_at 5.4658594 5.2013664 5.1678953 5.198489 5.2322407 4.9762135 5.0963526 5.3447 5.2258005 5.10763 5.4012384 5.1178513
1369850_at 5.442355 5.2089214 5.118577 5.0245275 5.4442234 5.0671215 5.455394 5.014902 5.342852 5.929615 6.044471 5.6777096
1369851_at 7.0289054 6.984351 7.165741 6.9753804 6.851754 6.906256 7.2850404 7.080762 7.2249403 6.978487 6.7409024 7.2019787
1369852_at 12.250856 12.266172 12.30353 12.417553 12.339986 12.359996 12.234685 12.367612 12.371748 12.446368 12.360168 12.467333
1369853_at 4.5750666 4.5705523 4.762689 4.46999 4.48089 4.6082096 4.724493 4.5247636 4.4218783 4.269427 4.538784 4.997896
1369854_a_at 8.256077 8.345485 7.82641 8.396681 8.211754 7.9437113 8.516806 8.114536 7.994796 7.935588 7.9177337 8.11866
1369855_at 3.8280506 3.8236628 3.7807221 3.9450812 3.6936288 3.8398569 4.010584 3.805683 3.7021308 3.6693158 3.7868774 4.0091176
1369856_at 4.549618 4.4128933 4.4441023 4.436541 4.0612535 4.424566 4.7589307 4.245959 4.7422447 4.364984 4.4363413 4.543364
1369857_a_at 5.6173725 5.5359173 5.3570743 5.2787986 5.351594 5.6551094 5.60069 5.445468 5.6173263 5.2379265 6.0478935 5.4833326
1369858_at 4.316473 4.1533976 4.1238546 3.8418286 4.1705136 4.2219415 4.431818 4.20897 4.506815 4.0790296 4.3662653 4.223283
1369859_at 4.422363 4.4359436 4.552902 4.0257773 4.007128 4.3270726 4.363408 4.1950006 4.1569166 4.1907454 4.545107 4.3974433
1369860_a_at 4.8520203 4.5230017 4.7391224 4.6283245 4.8144445 4.9470243 4.6956263 4.5334263 5.0475874 4.589796 4.6803074 4.8910275
1369861_at 4.145454 3.9159927 4.2118726 4.201337 4.2290673 4.1216226 4.7332625 3.95689 4.1386957 3.9424613 4.2156353 4.2585406
1369862_at 4.601136 4.5745554 4.3885307 4.330893 4.339367 4.493618 4.4883604 4.363777 4.1906853 4.375553 4.2418203 4.310242
1369863_at 7.737097 8.624756 9.141413 8.335581 7.8855133 8.986272 8.980391 8.39871 8.510069 9.508921 8.580088 8.682959
1369864_a_at 9.544235 11.258831 9.721976 11.59766 10.353871 10.302848 9.711372 10.559257 11.303935 8.541652 6.9303064 9.43026
1369865_at 4.3753276 4.233244 4.070995 3.9983673 4.352345 4.35839 4.4912505 4.004801 3.9649856 4.336658 4.1290855 4.2327976
1369866_at 4.525282 4.3022985 4.5382433 4.4100256 4.4866633 4.306205 4.891716 4.3637094 4.5642805 4.5409884 4.6292534 4.648099
1369867_at 5.114806 6.743447 5.9145255 6.140486 5.256791 5.4346786 5.7003956 5.8561254 6.301673 4.4233193 4.738533 5.214031
1369868_at 9.845009 10.165014 9.896948 10.241646 10.103664 10.058503 10.195168 9.910062 10.075907 9.772234 10.038328 10.330622
1369869_at 3.777024 3.611941 3.7876778 3.3344722 3.5985403 3.7034953 3.5553546 3.6172314 3.9855442 3.5953846 3.6507468 3.9196107
1369870_at 7.169733 7.1100945 7.1374598 7.0161166 7.1333528 6.994302 7.1608057 6.9591374 7.359941 7.2999015 7.3439593 7.0221305
1369871_at 3.5363533 3.376392 3.4336402 3.6191726 3.6263947 3.7197375 3.6700468 3.5423563 3.622408 3.5603983 3.5600986 3.7480567
1369872_a_at 4.642377 4.529669 4.355242 4.449976 4.3489747 4.160945 4.5531635 4.4811406 4.356909 3.859378 4.6739445 4.0869026
1369873_at 4.4697723 4.3085113 4.448328 4.0376573 4.334051 4.5508976 4.591419 4.390829 4.5933228 4.6801953 4.5193453 4.5400605
1369874_at 4.553993 4.2925043 4.325785 4.210713 4.192626 4.4555154 4.6048403 4.404863 4.4634414 4.4769154 4.443774 4.718731
1369875_at 5.1348042 4.857441 4.8642035 4.5992413 4.6382036 4.9664974 5.0614586 4.8396244 5.0695353 4.7807994 4.696088 5.001204
1369876_at 4.0080414 3.9152002 3.8563576 3.837793 3.7715359 3.9711792 3.9648883 3.7153869 3.8461967 3.9163253 3.8020954 4.0769286
1369877_at 4.4404483 4.809854 4.8801613 4.436541 5.0759106 4.5357113 4.6438055 5.039446 4.954751 4.5569754 4.6769547 4.8073072
1369878_at 4.126696 4.0398793 3.872852 3.8547635 3.5408885 4.1044693 4.106401 4.087082 4.0256686 3.9711096 4.279887 4.2314568
1369879_a_at 12.719049 12.770425 12.71623 12.742734 12.755532 12.805048 12.829454 12.699756 12.663029 12.695739 12.621407 12.829003
1369880_at 4.325068 4.3743644 4.3809714 4.120496 4.324252 4.11973 4.215431 4.579342 4.4873266 4.051796 4.562118 4.241903
1369881_at 4.005599 4.2946215 4.1290307 4.1309323 4.0697465 4.415345 4.3105507 4.2969904 4.22561 4.476342 4.282345 4.3018503
1369882_at 4.565647 4.2538996 4.563469 4.541176 4.3117056 4.7846603 4.8439426 4.3775787 4.522842 4.5274525 4.660533 4.7631288
1369883_at 3.5036016 3.2850118 3.4295526 3.5493937 3.525428 3.3791447 3.5704339 3.3351657 3.4481745 3.3264356 3.685184 3.3859737
1369884_at 5.0408173 5.236999 4.7006464 4.9068127 4.9766197 4.948989 5.2533503 4.968296 4.9950533 5.1625357 4.837301 4.992036
1369885_at 5.073561 5.217053 4.8942494 4.7030973 4.813988 5.0964503 4.835695 5.0911226 4.7874775 4.8535566 5.0251007 5.0257545
1369886_a_at 6.5678487 6.3619967 5.993577 6.563842 6.4053254 6.328563 6.4503984 6.2793245 6.308543 6.120155 6.087343 6.152713
1369887_at 4.3932333 4.9179044 4.39538 4.512472 4.548255 4.4656663 4.730301 4.6774406 4.5884566 4.7332125 4.6883936 4.856119
1369888_at 4.5111365 3.9222548 4.1840315 4.0274377 4.4701514 4.339805 4.682701 4.556014 4.662487 4.0958557 4.0706854 4.1802845
1369889_at 4.104244 4.077957 4.2686195 4.070696 4.0715475 4.1749687 4.0902863 4.0711536 4.0092793 4.0744405 4.1679487 3.9634876
1369890_at 3.1733751 3.2406495 3.0756874 3.036462 3.2013824 3.1565392 3.2335804 3.1080728 3.4762254 3.2074356 3.1694634 3.1964557
1369891_at 5.0959935 5.167966 4.95259 5.04889 4.976625 4.977912 5.065026 4.8875113 5.074719 5.0481467 5.066986 5.0134144
1369892_at 3.821627 3.7829313 3.9208107 3.8366427 3.5520613 3.9574409 3.7284021 3.9596982 4.009306 3.681096 3.8936832 3.6037796
1369893_at 4.5080194 4.42115 4.611855 4.2885284 4.642976 4.4823637 4.8067245 4.5867333 4.4942827 4.2449245 4.355388 4.3661876
1369894_at 3.5169566 3.265206 3.375252 3.1944635 3.4962418 3.228517 3.5491512 3.2468908 3.2996106 3.1048636 3.1286285 3.4791238
1369895_s_at 5.9504027 6.0268774 6.2922764 5.900414 6.1105237 6.0683494 5.791488 6.173378 5.9536505 6.312705 6.33717 5.46324
1369896_s_at 7.903858 7.938308 7.8253117 7.9357543 8.048395 8.084782 7.6490335 7.92651 7.920169 7.5483317 7.767952 7.7698255
1369897_s_at 12.364306 12.299419 12.340774 12.175861 12.148076 12.185365 12.232351 12.171998 12.11929 12.085052 12.068902 12.285725
1369898_a_at 5.2695603 5.0807295 4.8130665 4.4372244 4.948728 5.138262 4.9794083 4.8656893 5.066286 4.717453 4.860476 5.183346
1369899_s_at 6.1471457 6.1395 6.065765 6.4375987 5.9301987 6.061382 5.926089 6.1609316 6.3570237 6.353576 5.9325547 6.231968
1369900_at 4.2988834 4.108834 4.0297604 4.379266 3.9266932 4.1062307 4.3223095 4.1165237 4.0256686 4.1131244 4.3921366 4.5332446
1369901_at 4.5907288 4.2938313 4.2042055 3.9322991 4.136156 4.5632353 4.38169 4.0887628 4.4035215 4.1661024 4.1813765 4.2651715
1369902_at 7.2819657 7.6732125 7.3804884 7.5860167 7.4405117 7.4976764 7.570291 7.3786225 7.693981 7.2840066 6.871713 7.03731
1369903_at 3.9488287 3.854935 3.9578602 3.7024019 4.0531187 3.8139873 3.9669886 3.91539 4.0566387 3.9007297 4.390628 3.9275987
1369904_at 4.5934815 4.2918477 4.660718 4.4288177 4.357441 4.395274 4.7710433 4.3571877 4.4865017 4.5272436 4.7904735 4.517352
1369905_at 3.3778985 3.8972332 4.040289 3.4388475 3.64222 3.5659425 3.8418863 3.6339607 3.7603643 3.459037 3.6369193 4.016375
1369906_s_at 11.798177 11.845909 11.947718 12.015145 11.816108 12.029933 12.027005 11.959842 12.067895 11.946088 12.053277 11.860569
1369907_at 5.5132966 5.6583695 5.670928 5.3413405 5.448199 5.4721494 6.1408744 5.349737 5.9065294 5.271437 5.7459836 5.826964
1369908_at 3.5731542 3.4880779 3.430076 3.6621377 3.465798 3.65372 3.776281 3.8082097 3.4825244 3.4583554 3.3278513 3.5277128
1369909_s_at 11.271791 11.15077 11.255548 11.018787 10.996579 11.06621 11.481398 11.1025305 11.336238 11.019882 11.149686 11.2492285
1369910_at 3.8136024 3.818963 3.845207 3.8810172 3.7044532 4.0490575 3.9516716 3.7281868 4.1752834 3.897626 3.9829788 3.985092
1369911_at 4.869809 4.8274555 4.8030434 4.415352 4.9616566 4.703922 4.8617306 5.062945 4.9216695 4.7147107 4.759676 4.9729643
1369912_at 6.183605 6.001598 5.912142 6.0005784 6.1524215 5.997543 6.19624 5.67963 5.7831764 5.7994056 5.900004 5.6399956
1369913_at 4.4058 4.0831323 4.1006274 4.0605583 4.3523445 4.245583 4.2504973 4.018526 4.696022 4.186564 4.0702553 4.477153
1369914_at 3.7192838 3.7275372 3.7880507 3.7152042 3.6800778 3.8395534 3.9917977 3.861984 4.154353 3.841266 3.801543 3.8794904
1369915_at 7.004232 6.6493626 6.768069 6.5932255 6.6948724 6.6208353 6.9620433 6.628038 6.899593 6.8438983 7.042435 6.7923975
1369916_at 5.0431647 5.1740375 4.972401 5.043551 4.928208 5.1825447 5.644129 4.8232837 4.977356 5.0735116 4.9067698 5.1002307
1369917_at 5.0358086 4.7069297 4.9616923 4.917593 4.7823844 5.00966 5.490259 4.8342166 4.8654265 4.868308 5.206347 5.314903
1369918_at 4.1759963 3.896743 3.92422 3.8007965 3.7178495 3.8509963 4.065874 3.8149872 3.899441 3.961019 3.666984 3.9286926
1369919_at 4.793334 4.921582 4.7521224 5.2942452 4.7770243 4.9685955 5.0198145 4.599731 4.784593 4.933645 4.9758244 5.1604834
1369920_at 4.5809226 4.6426783 4.587431 4.6428704 4.5022545 4.5378337 4.4790215 4.5577836 4.5717587 4.5036955 4.4734373 4.704669
1369921_at 5.9118195 5.9100976 6.369669 6.9183474 6.3925066 6.3948584 6.2487373 5.376952 6.2881613 8.900919 9.355768 10.007917
1369922_at 8.867995 8.684895 8.880229 8.845369 8.791546 8.960358 9.045647 8.867647 9.001226 8.913446 9.03926 9.049034
1369923_at 5.515891 5.432897 5.9122863 5.4644227 5.5859923 6.053952 6.274662 5.527709 5.658629 5.1288176 5.303439 5.423722
1369924_at 5.8938866 6.073321 5.922785 5.99515 5.969612 5.841709 6.195563 5.6069975 6.095809 5.9393616 5.8835263 5.6629076
1369925_at 3.8767266 3.833958 3.7828574 3.8833172 3.8238397 3.7270725 4.329405 3.9251094 4.0445805 4.0104375 3.8846586 3.7660413
1369926_at 7.515649 8.06942 7.671687 7.650107 7.4627466 7.4097185 7.6118655 7.624591 7.744632 7.8250594 7.6333985 7.810714
1369927_at 11.315893 11.216742 11.326161 11.209499 11.204162 11.193335 11.381127 11.307998 11.312677 11.312361 11.176405 11.162475
1369928_at 3.7360513 3.755908 3.62045 3.4974575 3.514947 3.571026 3.679926 3.598686 3.731454 3.5336986 3.667174 3.609383
1369929_at 11.72676 11.658717 11.556713 11.565932 11.600457 11.677567 11.657268 11.6304 11.581679 11.448244 11.534096 11.497204
1369930_at 11.760893 11.736625 11.743854 11.648954 11.753725 11.78509 11.736334 11.717006 11.788584 11.949927 12.174994 12.019009
1369931_at 7.366609 7.546753 7.6372547 7.223814 7.54513 7.3947988 7.413624 7.648127 7.4846773 7.277386 7.167853 7.286745
1369932_a_at 10.186265 10.16916 10.186893 10.05649 10.218816 10.044412 10.138938 10.072688 10.057389 10.190965 10.252873 9.954292
1369933_at 11.145488 11.115431 11.135198 11.21636 11.293986 11.310766 11.16461 11.295541 11.246976 11.234975 11.344288 11.201019
1369934_at 12.13819 12.071119 12.185424 12.152642 11.993609 12.12208 12.062615 12.278174 12.194566 12.038539 12.222643 12.326025
1369935_at 8.211866 8.061638 7.992715 8.20623 8.081621 7.868512 8.376275 8.123615 8.284759 8.423264 8.464493 8.196943
1369936_at 10.860408 10.759152 10.829113 10.819154 10.784209 10.681062 10.930457 11.046098 11.133476 10.846624 10.926681 10.829501
1369937_at 11.1066475 11.01284 10.984991 11.029615 11.174985 10.947931 10.959912 11.3039055 11.220139 11.003404 11.020836 11.001784
1369938_at 7.607448 7.330929 7.2801747 7.3864284 7.367626 7.5033064 7.479763 7.451008 7.547148 7.531862 7.499539 7.3343873
1369939_at 12.044288 11.987502 11.933003 11.955616 11.958923 11.962854 11.865235 12.0509205 11.986978 11.94457 12.052456 11.919701
1369940_at 10.338239 10.496971 10.539728 10.389428 10.528276 10.303564 10.560857 10.325803 10.642511 10.433122 10.5413685 10.59379
1369941_at 10.790316 10.737106 10.444794 10.879532 10.521725 10.759176 10.891982 10.896461 10.83004 10.902012 10.941245 11.341869
1369942_at 9.243889 9.121609 9.135822 8.952404 8.996826 8.946771 9.073708 9.035325 9.105064 9.045078 9.060727 9.105019
1369943_at 10.388685 10.268916 10.43608 10.298524 10.290366 10.394004 10.3637705 10.287903 10.274342 10.34459 10.320864 10.140281
1369944_at 8.962675 8.7244215 8.841898 8.438433 8.789901 8.639592 8.723735 8.748456 8.641285 8.672286 8.503317 8.697424
1369945_at 4.719082 4.304858 4.8002234 4.358718 4.527443 4.3544965 4.583693 4.320431 4.4603596 4.34525 4.499497 4.62513
1369946_at 6.290167 6.3212824 6.2571044 6.5693126 6.5427966 6.309669 6.4343424 6.708166 6.5830846 6.68536 6.67003 6.0410542
1369947_at 5.6395397 5.7252216 5.477079 5.433424 5.515476 6.065764 5.7047524 5.676965 5.792316 5.587758 5.698122 5.802464
1369948_at 8.021223 7.6176867 8.021925 7.5752206 7.4627233 7.798608 8.127215 7.998954 7.8377833 7.63336 8.112068 8.111753
1369949_at 6.9260917 7.1710696 7.635534 7.3395095 7.0887976 7.0428834 7.1821284 7.19314 7.2515306 7.055747 6.8725224 7.328628
1369950_at 9.602036 9.746885 9.505015 9.4669075 9.564189 9.700315 9.571077 9.729618 9.474908 9.686863 9.525362 9.52436
1369951_at 4.229471 3.9713957 3.890184 4.2650867 3.7786741 4.4255943 4.5341682 3.8592176 4.279006 3.8687735 4.056633 4.3172855
1369952_at 12.228654 12.024186 11.936896 11.932332 12.017041 12.095656 12.06335 11.96808 12.032496 12.043696 12.083157 12.178479
1369953_a_at 4.0913463 4.5792847 4.669421 4.6783834 4.3232274 4.1378536 4.6163077 4.461257 4.4369087 4.463848 4.2021146 4.1867986
1369954_at 12.994149 12.788039 12.810034 12.832513 12.927211 12.902855 12.81291 12.941016 12.91694 12.9716425 12.834179 12.977518
1369955_at 6.5613794 6.4259872 6.8323073 6.1645446 6.3063445 6.517578 6.313863 6.3394203 6.299181 6.6333914 6.177568 6.3627768
1369956_at 9.445166 9.710146 9.270542 9.536061 9.387721 9.486919 9.325073 9.496672 9.4393 9.35129 9.19243 9.136095
1369957_at 5.7182884 5.6269073 5.784394 5.577213 5.627826 5.6876574 5.786957 5.547967 6.299632 6.5438957 6.553104 6.0664797
1369958_at 7.96041 8.28454 8.71439 8.461497 8.150394 8.336412 8.169722 8.298584 7.9131603 8.146476 8.618151 8.642548
1369959_at 12.562673 12.261584 11.917681 12.2991085 12.471058 12.070117 12.6129265 12.557843 12.335232 12.341523 12.387683 12.471743
1369960_at 10.113543 10.306994 10.160233 10.116614 10.033339 10.158927 10.11743 9.974752 10.363324 10.024176 10.100896 10.003862
1369961_at 8.695828 9.024819 9.079259 9.152343 9.157519 9.093342 8.967177 9.011971 9.164438 9.059605 9.24882 9.22819
1369962_at 8.697502 8.470476 8.477737 8.394764 8.681991 8.564623 8.687724 8.458016 8.465223 8.618089 8.809041 8.622104
1369963_at 5.237054 5.321807 5.6537075 5.4046907 5.2989807 5.240554 5.401835 5.347252 5.8767223 5.912346 5.6209087 5.615138
1369964_at 6.908063 7.4256783 7.0205026 7.230982 7.201897 7.0022693 6.524856 7.2506027 6.968831 6.816073 6.677068 6.350889
1369965_at 7.9558144 8.116559 7.9575644 7.96702 7.694566 7.8696766 7.5002537 8.004684 7.7588196 7.9904833 7.6262565 7.83951
1369966_a_at 12.045244 12.098535 12.081038 12.018881 12.061407 12.1905985 12.006341 12.225948 12.17779 12.236967 12.211454 12.193185
1369967_at 8.930062 8.833609 8.724028 8.785986 8.743922 8.734443 8.765838 8.64438 8.7882595 8.84109 8.787931 8.734093
1369968_at 5.8212852 6.2807436 5.9608593 6.216032 5.995695 6.0488825 5.736637 5.94393 6.2826285 6.1781845 6.0125 5.8866725
1369969_at 9.202185 9.271491 9.244778 9.049594 9.175903 9.095035 9.091723 8.923897 9.134166 9.79045 9.699695 9.240863
1369970_at 10.433484 10.406694 10.414909 10.586152 10.615753 10.5813675 10.510521 10.59403 10.613684 10.602875 10.498239 10.52269
1369971_a_at 8.671083 8.66522 8.567389 8.93405 8.824352 8.747704 8.424584 8.771717 8.584073 8.60492 8.4788065 8.029847
1369972_at 6.5949187 6.4200916 6.7369533 6.705285 6.636428 6.7519803 6.6391687 6.7384434 6.526151 6.882128 6.6503773 6.6257987
1369973_at 11.306569 11.395043 11.348358 11.301247 11.513276 11.254608 11.499482 11.408444 11.550087 11.024112 11.079941 11.191706
1369974_at 7.4325957 7.4993834 7.5852447 6.8540335 7.0584426 7.0251017 6.762715 6.8908463 7.097363 7.111066 6.6351085 7.003369
1369975_at 8.706772 8.697515 8.607473 8.727261 8.766053 8.68531 8.532463 8.574577 8.659609 8.68489 8.584618 8.339331
1369976_at 10.369785 10.051373 9.84971 10.09053 10.081102 9.943396 10.057794 10.272506 10.238848 9.901663 10.083606 10.031288
1369977_at 4.3479457 4.2578244 4.232075 4.0736327 4.1103964 4.216054 4.5132074 4.2183056 4.206375 4.4946766 4.252269 4.335846
1369978_at 7.2951527 7.7861233 7.2994866 7.884114 7.5182633 7.471378 7.305982 7.5831327 7.530163 7.2672825 7.421959 7.191083
1369979_at 8.823832 8.869003 8.847414 8.821427 9.047541 8.833729 8.77457 8.966692 8.821318 9.02816 8.776239 8.578556
1369980_s_at 9.433791 9.480771 9.26795 9.3710785 9.529615 9.254105 9.27442 9.359397 9.205274 9.345901 9.023384 9.179694
1369981_at 8.689392 8.732612 8.590244 8.761185 8.751032 8.669531 8.803438 8.88546 8.771597 8.938993 8.915254 9.032843
1369982_at 9.99624 9.871566 9.957535 9.716339 9.885526 9.571409 10.293206 9.948541 10.179685 9.906845 10.20164 9.829288
1369983_at 8.385977 8.783356 7.9174905 8.339691 8.397899 8.288073 8.07272 8.552095 8.608409 8.0117855 7.561861 7.4832697
1369984_at 9.467531 9.519449 9.624704 9.97312 9.826635 9.700154 9.8181095 9.912975 9.85652 9.968139 9.990224 9.85757
1369985_at 6.009803 6.0451436 6.2603517 5.949803 5.9851437 6.387207 6.3366065 6.0276375 6.0915794 5.9524274 6.165479 6.7769938
1369986_at 12.025669 11.757931 11.859963 11.723454 11.963901 11.645058 11.868724 11.852485 11.883937 11.678058 11.528407 11.444791
1369987_at 5.128422 4.965088 5.0848866 4.903231 4.801399 5.055434 5.179473 4.793106 5.0292597 4.873414 5.087037 5.1115313
1369988_at 5.714713 5.728094 5.7278156 5.7723446 5.5385046 5.616638 5.6906176 5.500702 5.566139 5.407857 5.7420926 5.793597
1369989_at 10.056441 9.812883 9.74407 9.755335 9.594782 9.726656 9.777104 9.746443 9.723245 10.025577 9.985085 9.744254
1369990_at 10.7653475 10.799615 10.781574 10.733054 10.738968 10.641585 10.781991 10.791215 10.721981 10.919919 10.996646 10.888889
1369991_at 10.168519 9.942265 10.175426 10.114832 10.060661 10.058876 10.195687 10.1463 10.327268 10.113815 10.4425 10.160901
1369992_at 9.147606 9.313884 9.409645 9.316206 9.259943 9.242781 9.022752 9.286284 9.214696 9.505023 9.52615 9.269965
1369993_at 6.4990005 6.258994 6.400342 6.0774446 6.155472 6.308861 6.395699 6.1841726 6.0324483 6.0796804 6.373329 6.173113
1369994_at 7.4440475 7.8767347 7.8508716 7.960163 7.8089824 7.6053185 7.4083767 7.758299 7.611977 8.004183 7.4561853 7.555931
1369995_at 8.628664 8.76253 8.696951 8.824981 8.816914 8.637439 8.651289 8.651208 8.850968 8.713925 8.807004 8.548171
1369996_at 8.629177 8.489587 8.485545 8.522241 8.560057 8.716012 8.586493 8.946641 8.740574 8.71441 8.892159 8.697284
1369997_at 8.835502 8.729995 8.901826 8.670159 8.749669 8.735063 8.726502 8.679766 8.595289 8.605878 8.440156 8.483554
1369998_at 8.831588 8.849054 8.719335 9.076887 8.901648 8.71229 8.831838 8.9663315 8.899518 8.886186 8.91911 8.766179
1369999_a_at 4.01297 4.049074 4.15564 3.772564 4.116469 4.1576777 4.108909 4.1789656 4.2240443 3.9366076 4.2048764 4.276489
1370000_at 9.541216 9.755127 10.2688875 9.989719 9.983783 9.850691 9.959503 10.288797 10.380237 9.973349 10.460418 10.118072
1370001_at 9.66054 9.649362 9.556282 9.42203 9.460651 9.514209 9.468718 9.625672 9.657203 9.62288 9.745202 9.518312
1370002_at 8.407483 8.277748 8.405415 8.391211 8.368656 8.302187 8.391876 8.480665 8.43347 8.41498 8.202348 8.408124
1370003_at 12.033088 11.975602 12.022692 11.980407 11.93372 11.985073 12.072998 11.984277 12.01952 12.125374 12.009521 11.980778
1370004_at 9.626599 9.547895 9.5601845 9.501003 9.560703 9.591882 9.277438 9.461175 9.516038 9.392306 9.430034 9.337906
1370005_at 9.672285 9.516935 9.123705 9.905199 9.512309 9.745925 9.528669 9.932871 9.601352 9.922811 9.7398205 9.71733
1370006_at 11.456508 11.41834 11.353475 11.365955 11.322549 11.382207 11.496106 11.391036 11.483488 11.475482 11.41757 11.4547415
1370007_at 12.214127 12.095578 12.131642 12.050209 12.100056 12.061813 11.992797 12.354658 12.189917 11.990933 12.031392 12.134678
1370008_at 5.9276195 5.3010273 5.652388 5.3311434 5.596933 5.3475065 5.307501 5.613539 5.2308536 5.5623813 5.707231 5.901572
1370009_at 14.20097 14.183696 14.229279 14.272976 14.250872 14.167548 14.210045 14.170125 14.168192 14.171765 14.096675 14.115186
1370010_at 12.172262 12.410848 12.3152275 12.592734 12.368197 12.285105 12.260252 12.359262 12.066855 12.452763 12.2768545 12.304284
1370011_at 5.9457936 5.8039694 6.077989 5.528041 5.856298 5.8900476 5.964432 6.0705795 5.9491777 5.885655 5.9115715 5.9289083
1370012_at 6.7297783 6.8471932 6.3867 5.9710937 6.468472 6.4581795 6.69107 6.4800863 6.9504485 7.346053 6.4234056 6.441276
1370013_at 3.5862896 3.58076 3.6183183 3.3327153 3.338198 3.4410565 3.648288 3.3676834 3.3411276 3.3790808 3.3190002 3.6341634
1370014_at 8.585827 8.612462 8.585277 8.660271 8.581959 8.419879 8.498433 8.665001 8.416403 8.439817 8.589461 8.467794
1370015_at 8.439493 8.170343 8.287134 7.91081 8.159854 8.190601 8.321098 8.227695 8.299305 8.241349 8.386757 8.349098
1370016_at 3.7116733 3.2705116 3.692751 3.862789 3.8484592 3.8132777 3.6948636 3.583698 3.7917104 3.5218186 3.6522682 3.9754426
1370017_at 8.29139 8.411661 8.052978 8.159224 8.084864 8.117277 7.892509 8.417413 8.15985 7.9572983 8.029724 7.9874344
1370018_at 4.517685 4.9980035 4.5041757 4.581837 4.5652514 4.546548 4.3916674 4.6563253 4.60176 4.546756 4.5064173 4.66399
1370019_at 12.854701 13.038117 13.017023 12.899289 12.870939 12.830276 13.081972 12.789985 13.102379 12.862398 12.923665 12.991172
1370020_at 10.251433 10.534303 10.346049 10.313364 10.323854 10.241342 10.40775 10.235384 10.639968 10.485425 10.4876995 10.617617
1370021_at 3.9205577 3.7915347 3.6650934 3.4948196 3.6596072 3.3829439 3.9516716 3.484835 3.9504056 3.6706033 3.9191134 3.5549078
1370022_at 4.1995797 4.052412 3.839231 4.058511 4.0539117 3.944246 4.2465377 4.104618 3.94602 3.9966774 4.373417 4.0277596
1370023_at 6.735634 7.092464 7.138607 6.6958003 6.6636634 7.1247344 6.6825294 6.4543123 7.111009 6.7996635 6.448111 7.1860266
1370024_at 10.50666 10.628869 11.285882 10.446013 11.138037 10.710589 11.495594 11.273675 11.3617735 11.675986 11.350471 11.095817
1370025_at 7.6845565 7.86851 7.9767017 7.77073 7.867138 7.893411 7.926687 8.006487 7.7828636 7.947416 7.834788 7.913998
1370026_at 6.803492 6.681621 6.819835 6.628219 6.5701585 6.8163457 6.959377 6.8516293 7.388311 7.1333485 8.388075 7.2459474
1370027_a_at 14.31037 14.144869 14.290935 14.235258 14.277631 14.2968645 14.208741 14.271903 14.183994 14.147725 14.1295185 14.160139
1370028_at 4.456589 4.369883 4.9883137 4.382993 4.2892103 4.318109 4.5171776 4.446318 4.3718615 4.446044 4.499497 4.519337
1370029_at 9.741126 9.52228 9.649411 9.897609 9.679953 9.683035 9.672479 9.793412 9.919111 9.606239 9.708314 9.641233
1370030_at 9.839475 10.090538 10.066038 10.115492 10.404015 9.704074 10.062507 9.693978 10.143805 10.618575 10.516533 10.6328125
1370031_at 8.251364 8.317596 8.171087 8.343082 8.262633 8.171459 8.3315 8.412048 8.328274 8.259871 8.283584 8.129242
1370032_at 8.264348 7.972353 8.177906 8.408989 7.729202 8.319167 8.682544 8.437223 7.9023767 8.228485 8.265956 7.771764
1370033_at 3.8768432 3.6061447 3.8507314 3.6360211 4.027589 3.9497783 3.7147055 3.992092 3.7788417 3.8227327 3.8896072 3.9521134
1370034_at 5.234634 6.3973207 5.0292816 5.3991265 5.6542625 5.250585 5.2203875 5.320698 5.0407166 5.1647844 5.2161674 4.639134
1370035_at 8.538844 8.704361 8.611839 8.770635 8.589263 8.830517 8.650994 8.638395 8.770534 8.454222 8.761859 8.3919325
1370036_at 9.935063 9.96423 10.048188 10.0216 9.922981 10.079232 9.965198 9.871106 9.987052 9.865162 9.452747 9.513055
1370037_at 3.543196 3.753319 4.164118 3.8171387 3.817677 3.6528072 3.894494 3.7392564 3.8459265 3.7593718 3.8357008 3.993911
1370038_at 6.557308 6.417272 6.426152 6.2124496 6.2797546 6.278538 6.190099 6.1259785 6.168281 6.1518316 6.11944 6.439316
1370039_at 6.3879986 6.416303 6.5806184 6.1337266 6.341944 6.311853 6.2182937 6.24958 6.2572064 6.3330054 6.2989025 6.5824637
1370040_at 7.2053204 7.3239446 7.0766788 6.921038 7.135423 7.1455646 7.2234564 6.811986 7.2134876 6.837594 7.127429 7.104597
1370041_at 3.756284 3.8543994 3.662328 3.674677 3.411276 3.6188338 3.6073391 3.5416663 3.6921384 3.5925422 4.035391 3.5109136
1370042_at 4.2288094 3.5951428 3.9097693 3.6854753 3.7245712 3.669279 3.604246 3.95374 4.0427613 4.022008 3.8871057 4.121378
1370043_at 10.414106 10.107387 10.049659 10.185777 10.201935 10.320754 10.165908 10.361607 9.975632 10.142291 9.81791 9.813994
1370044_at 6.8352504 7.30909 7.026175 7.4320736 7.2756557 7.134876 6.8054857 7.262134 7.281049 7.695191 7.343831 7.0983987
1370045_at 8.874987 9.378241 9.257916 9.11122 8.984007 9.198192 8.998195 9.149035 8.468367 9.081958 8.952272 9.104184
1370046_at 6.2348986 6.1247754 6.5163484 6.1670365 6.005016 6.154025 6.36618 6.271222 5.883389 5.9818077 6.0311756 6.24799
1370047_at 9.886666 10.012336 9.904507 10.122983 9.691526 9.994875 9.981182 10.02068 9.926392 9.8919115 9.820161 9.250834
1370048_at 4.426006 4.5470676 4.711373 4.0814157 4.411472 5.0811076 4.6428967 4.46078 4.8302593 4.3889675 4.562118 4.619094
1370049_at 6.294446 6.026571 6.5255585 6.1213927 6.1792426 6.142298 6.3336606 6.2928567 6.5151596 5.91059 6.360095 6.113762
1370050_at 8.90743 8.6769495 8.636066 8.739692 8.905377 8.415113 8.569582 8.802696 8.536927 8.713116 8.448636 8.416932
1370051_at 4.744993 4.656454 4.6923037 4.903682 4.5762973 4.5246997 5.035693 4.3040614 4.7905827 4.9655156 5.0309067 4.682984
1370052_at 5.453184 5.839547 5.3734365 5.658243 5.343667 4.6066303 5.373473 5.500042 5.157315 5.6144624 5.550696 5.0620704
1370053_at 3.695939 3.3551888 3.6438694 3.6133847 3.6684043 3.857534 3.9017067 3.732374 3.5775914 3.5411024 3.5652556 3.8017044
1370054_at 7.452204 7.6390386 7.6190968 7.7367935 7.669939 7.694866 7.7226195 7.3707795 7.676274 7.433109 7.7856774 7.619785
1370055_at 6.5994554 6.3011594 6.771604 6.1401258 6.0624166 6.3301315 6.487608 5.8492365 6.3681927 6.710622 6.639849 6.949361
1370056_at 6.4731283 7.5384026 7.104916 6.9884152 7.4682083 7.2313704 6.723485 7.493661 7.2600455 7.096372 6.2356772 6.1652656
1370057_at 9.912572 10.245794 10.711558 10.386584 10.122681 10.267781 10.180755 10.197661 10.315649 9.265123 9.243405 9.320727
1370058_at 3.3782108 3.379109 3.570219 3.540246 3.4972136 3.4929876 3.6058793 3.2619102 3.4429598 3.5542216 3.4973142 3.4163804
1370059_at 3.4959862 3.462636 3.60873 3.5693688 3.7675045 3.2463546 3.4031556 3.5218737 3.431171 3.5147045 3.7684047 3.4171934
1370060_at 9.934937 9.912787 9.9051485 9.876883 9.868499 9.97409 10.032611 9.884496 9.985735 9.900752 9.82341 9.85704
1370061_at 6.029737 5.4299417 5.8399205 5.5518293 5.544046 5.616228 5.8648806 5.6428723 5.7474523 5.555798 5.6753664 5.4761076
1370062_at 10.595684 10.476841 10.434803 10.666728 10.574184 10.60877 10.644277 10.6463585 10.634113 10.773798 10.81942 10.548163
1370063_at 8.187284 8.072771 8.03397 7.756226 7.791052 7.7452435 7.8982673 8.176163 7.8022738 7.8471265 7.750811 7.8955774
1370064_at 8.04995 7.9078426 8.098358 7.7571125 7.83232 7.9015975 7.4455543 7.981296 7.987957 8.116228 8.135645 8.435255
1370065_at 13.682907 13.761034 13.799796 13.898259 13.7858 13.800829 13.767726 13.886235 13.797011 13.827221 13.865583 13.888653
1370066_at 8.6665745 8.691403 8.404458 8.787508 8.364585 8.519924 8.551107 8.561154 8.630054 8.772966 8.677987 8.613362
1370067_at 8.8371725 9.457992 9.562462 9.270255 9.028611 9.694126 9.086564 9.051261 9.42505 10.507687 10.525929 9.954375
1370068_at 4.4388914 4.329313 4.448399 4.400917 4.255218 4.345208 4.6980057 4.223599 4.389356 4.2413263 4.1592402 4.619094
1370069_at 5.364398 4.873379 4.8884287 4.920375 4.7892656 5.060214 5.320026 4.6671906 4.708171 4.901616 4.9496517 5.2084875
1370070_at 6.9105077 6.752779 6.965322 7.102719 7.0427365 7.0994654 7.0296926 6.95971 6.7646523 7.027839 6.726065 6.8540998
1370071_at 6.3224907 6.5721245 6.2594705 6.7156067 6.562437 6.525063 6.1445136 6.2928505 6.5495934 6.6900797 6.4584336 6.509297
1370072_at 4.3207693 4.3009043 4.9133368 4.591053 4.4092875 4.602214 4.5245347 4.5208774 4.1177015 6.2468996 4.8904223 6.14166
1370073_at 11.128003 11.289188 11.264291 11.301535 11.389233 11.088931 11.206149 11.3018055 11.455919 11.306634 11.269763 11.288285
1370074_at 5.888991 5.795278 6.136039 5.790724 5.858388 5.9441247 5.9901214 5.9657907 5.7954535 5.6719766 5.958581 5.8991756
1370075_at 9.133246 9.13931 9.0880995 9.369769 9.509455 9.164785 9.003526 9.413572 9.3228 9.14838 9.083478 9.111393
1370076_at 3.737665 3.7236485 3.9412317 3.7251563 3.574818 3.6867843 3.7408524 3.5955439 3.715968 3.42136 3.7610273 3.7442827
1370077_at 5.8213243 5.412649 5.543871 5.3214526 5.4861813 5.60302 6.003419 5.2839813 5.9051404 5.5096135 5.303453 5.722114
1370078_at 5.8500905 5.7878256 6.039232 5.7250886 5.624157 5.8076696 5.978925 5.9344015 6.2954984 6.0725036 5.9837236 6.064724
1370079_at 4.5401363 4.987716 4.4367085 4.494541 4.6507516 4.5837483 4.540409 4.513894 4.998127 4.530839 4.5899887 4.364343
1370080_at 8.275127 8.5498905 8.317818 8.671561 8.349194 8.513231 8.894072 8.931665 8.447308 8.682559 7.773695 8.123758
1370081_a_at 7.963285 7.7430205 7.706003 7.757335 7.7188787 7.581755 7.921255 7.69249 7.60038 7.676543 7.5896554 7.474882
1370082_at 6.6758933 6.931762 6.852822 6.7539487 6.855853 6.873728 6.884646 7.0975876 6.310231 6.7332954 6.3475976 6.5529804
1370083_at 4.316125 4.6696763 4.3831096 4.2895885 4.4036217 4.9027042 4.4593315 4.3674827 4.815819 4.03778 4.560178 4.364343
1370084_at 5.091194 6.488958 5.9319835 6.3458924 6.26449 5.878457 5.8818736 6.1414404 5.761942 6.105426 5.639104 5.195805
1370085_at 7.111647 7.297834 7.2532144 7.4469504 7.368815 7.1118965 6.98383 7.0292125 7.1147647 7.143044 7.000476 6.9599185
1370086_at 13.955115 13.876528 13.934374 13.933914 13.920096 13.897507 13.88167 13.977661 13.894649 13.859866 13.867976 13.900275
1370087_at 10.188458 10.321176 10.275859 10.295977 10.265716 10.290458 10.361565 10.232387 10.411057 10.508024 10.68046 10.395675
1370088_at 7.276801 7.6492014 7.673268 7.4190197 7.281867 7.3263545 7.2476373 7.7680073 7.287769 7.340477 7.502209 7.630031
1370089_at 3.8377278 3.8038116 3.9778516 3.6191726 3.8567786 4.030801 3.5445154 4.054541 3.8312461 3.9713292 3.7575378 4.301504
1370090_at 5.109227 5.0471344 5.03109 5.546535 5.9706516 5.416909 5.547842 5.774943 5.086257 5.429226 5.182124 5.3441358
1370091_at 5.192567 5.147896 4.7284894 4.807141 4.62094 5.111763 4.9545527 5.1088743 4.7584634 4.7899 4.81549 5.178873
1370092_at 4.6164055 4.5663204 4.567126 4.4316425 4.572338 4.5002184 4.9237013 4.436269 4.501996 4.416044 4.499497 4.8986316
1370093_at 3.717407 3.9093716 3.7357697 4.048913 3.7911873 3.65312 3.8440337 3.8607187 3.9137506 3.8383288 3.771201 4.0572667
1370094_at 3.9802988 4.305922 3.9974847 4.3240786 4.113739 4.248746 3.9803648 4.016754 3.8916142 3.8600945 4.2520027 4.2321033
1370095_at 6.287893 5.837892 5.7373533 5.866847 5.785839 5.6986227 6.062819 6.0472345 5.874267 5.8967133 6.0660563 6.2025366
1370096_at 4.6584086 5.408093 4.2118726 4.965013 5.0122266 4.43271 5.0278583 4.919708 4.812459 4.7942705 4.441528 4.8916154
1370097_a_at 4.434654 4.0198174 4.0456486 4.2458115 4.2330613 4.032176 4.028364 4.3751826 3.8715224 4.289505 3.827047 4.033765
1370098_at 10.2059 10.644304 10.349152 10.477864 10.276388 10.458947 10.452151 10.312382 10.241773 9.932133 9.947198 9.999248
1370099_at 7.3617277 7.283651 7.50898 7.198823 7.348129 7.478477 7.3650117 7.1706543 7.4007993 7.355733 7.279461 7.230894
1370100_at 6.8675036 7.1100426 6.7532234 6.851437 6.9184756 7.043098 6.8621655 6.973855 6.6801214 7.013369 6.807031 6.814183
1370101_at 3.661152 3.3923116 3.418079 3.614247 3.766538 3.398716 3.410913 3.428389 3.7752275 3.4954886 3.7618966 3.559628
1370102_at 7.207645 6.7088184 7.015349 6.487164 6.598063 6.961112 6.7774515 6.642745 6.646151 6.996574 6.724284 6.9885798
1370103_at 4.4147553 4.5184426 4.874315 4.6463785 4.670225 4.7005854 5.051516 4.725729 4.532951 4.9244604 4.793706 4.841526
1370104_at 4.6089125 4.310402 4.4995904 4.0973344 4.3052998 4.513843 4.592234 4.1310616 4.523819 4.0535946 4.6009383 4.335766
1370105_at 5.034095 5.2027287 5.4715686 5.2356534 4.998555 5.4215183 4.9202433 5.172337 4.980359 5.304475 5.368539 5.1282434
1370106_at 3.7265706 3.864796 4.101768 3.8259337 3.6596477 3.8406959 4.3239884 4.0063457 3.908265 3.6611264 3.7773752 3.7660413
1370107_at 5.19719 5.1140103 5.0958805 5.0788174 5.0764704 5.153859 5.364257 4.8466716 5.0060406 5.1472893 4.721895 5.2168636
1370108_a_at 7.959873 8.247545 7.9140944 8.016888 7.943353 7.611389 7.704659 8.036613 8.037924 7.446394 7.0009303 7.3204203
1370109_s_at 12.822077 12.843965 12.874351 12.906249 12.9319935 12.983278 12.914374 12.950885 12.9105625 12.993982 12.936669 12.963632
1370110_at 4.6608267 4.144579 4.414852 4.300886 4.164754 4.662072 4.5458817 4.583572 4.4608274 4.620347 4.3749504 4.6985664
1370111_at 7.9729056 7.124222 6.9497313 8.030015 7.853468 7.386237 6.7987556 6.8405275 7.080602 6.2068257 6.365282 7.2090516
1370112_at 9.27288 9.486935 9.297268 9.424297 9.513013 9.278329 9.491995 9.341459 9.347079 9.500164 9.286882 9.341948
1370113_at 6.451292 6.191723 6.163889 6.41344 6.526794 6.3908253 6.143333 6.2246375 6.5636945 5.8795085 6.462804 6.3717513
1370114_a_at 8.634082 8.650225 6.5055194 8.195715 6.4110866 8.276472 7.865918 6.29093 6.657997 7.3392563 6.0434856 6.6506104
1370115_at 4.387995 4.373148 4.4695644 4.382323 4.265538 4.537608 4.6140575 4.175469 4.4373693 4.3995686 4.4103775 4.363123
1370116_at 4.2881365 3.7446628 4.080202 3.8591504 3.8636832 3.9236772 4.0255747 3.7392569 3.9201453 3.814244 3.9696183 3.8857892
1370117_at 3.7595904 3.6520758 3.4956732 3.772564 3.434974 3.6829953 4.0648365 3.642103 3.8438263 3.1726813 3.9256594 3.7300804
1370118_at 6.587146 6.328765 6.3980265 6.0387125 5.9749513 6.53653 6.175107 6.1804724 6.2098794 6.2087407 6.563131 6.218272
1370119_at 7.8987265 7.962447 7.933408 7.692285 8.088657 8.256454 8.245183 8.34044 8.219456 7.969454 7.6867366 7.8011866
1370120_at 3.8550875 4.0528955 4.24997 3.8291538 4.2343454 4.030629 4.178544 3.6868787 3.6248426 4.1268015 4.0114994 4.018729
1370121_at 7.53535 7.388013 7.52285 7.3675413 7.2971315 7.3368664 7.618966 7.147819 7.2727757 7.49075 7.3730264 7.463187
1370122_at 4.1016088 4.0477977 4.16088 3.9029212 4.037319 3.944246 3.970676 4.173242 4.3362265 3.8454819 4.036459 4.066907
1370123_a_at 6.7613277 6.7837615 6.816863 6.402319 6.688868 6.684728 6.9015074 6.800422 6.507364 7.1953096 6.7225485 6.6640162
1370124_at 6.58102 6.3401465 6.61102 6.3515134 6.4352484 6.626625 6.8731523 6.347204 6.4805284 6.3352084 6.645021 6.8534675
1370125_at 4.141013 4.3820157 4.404933 4.428906 4.113826 4.2757683 4.85158 4.688962 4.468893 4.4342947 4.801779 4.603955
1370126_at 3.5401676 3.5347126 3.9597068 3.5424967 3.4987686 3.7123322 3.4155164 3.903601 4.031275 3.583111 3.4435444 3.8815827
1370127_at 6.1281867 6.264027 6.3137884 5.7792892 5.8511543 6.1532583 6.222244 6.1528554 6.075554 6.341399 6.0092444 5.8700356
1370128_at 6.772297 6.3999557 6.6198053 6.2992744 6.2536216 6.524841 6.7582726 6.556695 6.407214 6.263828 6.476897 6.719369
1370129_at 6.47136 6.623951 6.581438 6.6044226 6.533396 6.6203427 6.676436 6.4764953 6.588368 6.341399 6.531375 6.5950117
1370130_at 10.023715 9.914672 9.968636 10.07524 9.878463 9.918412 9.999564 10.047578 9.975333 9.924017 10.090547 9.841977
1370131_at 5.085585 5.093417 5.4328265 5.0537033 4.860185 5.1066947 5.057909 4.77165 5.0770645 4.8499207 4.7701006 4.8921857
1370132_at 4.094361 4.163989 4.225023 4.2656145 3.764555 4.0790405 4.274888 4.1637764 4.025007 4.0318756 3.8362272 4.2390623
1370133_at 6.053279 6.1519823 5.993577 5.7120237 5.913212 5.848756 6.244508 6.0825205 5.3633475 5.4643297 5.9325547 5.817944
1370134_at 10.016847 10.022302 10.114884 10.043197 10.166151 9.919843 9.715937 9.846489 9.93827 9.957679 10.125146 9.91697
1370135_at 5.7122555 5.340745 5.526985 6.292356 6.1661525 5.701268 6.302081 5.7833557 6.408458 6.3513894 6.3447123 5.6273146
1370136_at 6.341377 6.289787 6.291536 6.272103 6.4324627 6.132065 6.583806 6.487586 6.2213016 6.2163963 6.752052 6.5244746
1370137_at 4.9474154 5.2197204 4.3272676 4.7619867 4.9266744 5.040386 4.649696 4.609245 4.8135815 4.742408 4.7726803 4.4912734
1370138_at 4.877286 4.4460726 4.6434565 4.4985704 4.480507 4.5680842 4.5059724 4.7730036 4.5213823 4.5896053 4.628083 4.5554457
1370139_a_at 3.7602675 3.6474621 3.776697 3.6852827 3.9205039 4.047504 3.470947 3.7623186 4.0119967 3.8021994 3.806507 3.6195045
1370140_a_at 4.683521 4.608064 4.8298593 4.468484 4.576011 4.6529226 4.6924143 4.522781 4.9410405 4.3744135 4.656605 4.9534936
1370141_at 8.318119 8.76308 8.758467 8.81222 8.735076 8.585099 8.64112 8.765995 8.674799 8.51174 8.503916 8.547356
1370142_at 5.5376287 5.3077645 5.422543 5.254531 5.2825737 5.561774 5.584279 5.41014 5.049299 5.1619115 5.267792 5.256031
1370143_at 5.231175 5.3502393 5.110349 5.336353 5.347112 5.172862 5.7961884 5.2762003 5.5339746 5.1024823 4.8590717 5.378992
1370144_at 7.745798 8.0905285 7.5813766 8.190685 7.807107 7.7193823 7.854191 8.101545 7.9804688 7.451845 7.6012387 7.424166
1370145_at 4.368883 4.2805357 4.2588625 4.3919024 4.2317533 4.105977 4.521369 4.082567 4.163615 4.326106 3.8603868 4.2405148
1370146_at 3.4187605 3.3570716 3.4639697 3.3618925 3.502588 3.520201 3.3560963 3.6914318 3.3409014 3.4395597 3.4453874 3.439545
1370147_at 7.2835035 6.996043 7.1172724 6.918447 6.7118616 6.4673944 7.020441 7.324124 7.6989384 6.277192 6.478314 6.127703
1370148_at 14.174214 14.250667 14.201769 14.22716 14.175769 14.228192 14.3147545 14.208473 14.259806 14.264836 14.339926 14.265234
1370149_at 11.088479 11.066044 11.1642685 11.045972 11.18447 10.920828 11.058098 10.987829 11.178746 11.230451 11.030268 11.035193
1370150_a_at 13.094503 13.0499735 13.067806 12.989923 13.019942 13.378183 12.942024 12.921267 13.203937 12.921717 12.354819 13.078448
1370151_at 12.956432 13.023072 12.96033 12.953566 13.018167 12.914495 12.981809 13.047785 12.894926 12.579329 12.317862 12.764156
1370152_at 5.196341 4.2484026 4.730594 4.6299562 4.33899 4.450201 4.760788 4.554393 4.6285076 4.3199587 4.3677444 4.5263033
1370153_at 5.9673734 5.726576 5.933731 6.330325 6.4082127 6.053074 6.0091834 6.03882 6.525387 6.6008525 7.0279903 5.966792
1370154_at 10.264079 10.698472 10.521541 10.498505 10.691909 10.451555 10.362791 10.495674 11.228811 10.884141 10.621656 10.544012
1370155_at 7.97374 7.9930015 8.08209 7.7260523 7.8945417 7.7679396 7.4758415 7.7049227 7.5709114 7.679162 7.5500336 7.779611
1370156_at 7.149483 7.892912 7.074822 7.102888 8.233195 7.7191477 7.1383533 8.193756 8.1110325 7.7474008 8.508775 7.601145
1370157_at 3.6259716 3.8928492 3.8965745 3.9744554 3.7589238 3.6517916 3.7460704 3.9596982 3.5733657 3.7352717 3.9483473 3.9833593
1370158_at 6.5074515 6.315072 6.5101976 6.5274124 6.3899016 6.4029965 6.12997 6.698847 6.0810905 5.990897 6.539328 6.381799
1370159_at 7.20711 7.6802135 7.275342 7.4706993 7.2503123 7.1808906 7.007442 7.132046 7.331793 6.972173 7.0568233 7.082644
1370160_at 9.158315 8.999271 9.023569 9.114705 9.14454 9.174425 9.044689 9.18233 9.244772 9.03639 9.121107 8.970623
1370161_at 9.662539 9.609732 9.341578 9.374936 9.457983 9.326529 9.381342 9.64447 9.611715 9.484917 8.919478 9.087221
1370162_at 7.633571 7.272082 7.1956034 7.318523 7.4372535 7.289846 7.134603 7.416973 7.1748314 7.5650506 7.370839 7.2009654
1370163_at 9.4579935 9.414158 9.462015 9.431618 9.5683975 9.577443 9.437205 9.742568 9.5405 9.657865 10.085494 9.935174
1370164_at 11.241321 11.264078 11.38639 11.1668825 11.231697 11.2477 11.308297 11.117093 11.139648 11.328355 11.2725525 11.3225565
1370165_at 3.9563696 4.0700603 3.9885445 3.7475414 3.7043087 4.0297117 3.6236033 3.6699767 3.8432312 3.7692351 3.7437248 3.8841243
1370166_at 11.955576 11.978456 11.972365 12.042261 11.900707 11.650234 11.878212 11.978407 11.864517 11.608284 11.411186 11.71391
1370167_at 12.382287 12.388864 12.3194065 12.494527 12.413528 12.223935 12.346098 12.40847 12.437824 12.188804 12.128307 12.221163
1370168_at 9.462328 9.45783 9.544999 9.783924 9.400811 9.445193 9.661564 9.626472 9.67952 9.882392 9.755339 9.550355
1370169_at 9.149796 9.37194 9.478182 9.286637 9.428224 9.347504 8.930189 9.195047 9.29934 9.316003 9.248159 9.01526
1370170_at 10.702833 10.815467 10.734442 10.67881 10.77272 10.694906 10.685472 10.7341175 10.508 10.509765 10.529848 10.491511
1370171_at 8.801258 8.5195465 8.526857 8.7446995 8.623537 8.808165 8.361966 8.661132 8.646806 8.470441 8.62805 8.731122
1370172_at 10.629077 10.752605 10.607367 10.798337 10.748205 10.750494 10.747536 10.538282 10.954144 10.915277 11.085084 10.888523
1370173_at 8.148462 8.18662 8.072735 8.438368 8.277634 8.164028 8.083172 8.182184 8.359926 8.194572 8.07861 8.297513
1370174_at 5.82844 6.389645 6.2229486 6.429338 5.915037 5.9617667 6.2165136 6.0337787 6.017412 5.959783 5.993087 6.030354
1370175_a_at 8.211191 8.596409 8.470837 8.57926 8.608534 8.375949 8.349726 8.339928 8.290606 8.293862 8.194372 8.220762
1370176_at 6.878328 6.450759 6.7327814 6.5264697 6.6104503 6.4915843 6.5766077 7.486426 7.718632 6.5751534 6.7166233 6.9229794
1370177_at 5.2285995 5.44878 5.8788986 5.6261663 5.439909 5.267251 5.4191694 5.849045 5.458459 5.485793 5.685177 5.928806
1370178_at 4.385596 4.2760773 4.4285946 4.654334 4.7819285 5.087905 4.7954226 4.353784 4.790699 4.2832327 4.7629156 4.904662
1370179_at 10.318576 10.333327 10.29934 10.335387 10.261515 10.279014 10.32121 10.283651 10.361004 10.34251 10.3379545 10.273309
1370180_at 11.480221 11.576609 11.633007 11.34893 11.413493 11.320094 11.487853 11.222492 11.597039 11.365795 11.139021 11.377889
1370181_at 7.0215755 7.550807 7.1566086 7.6907163 7.3111773 7.1789684 7.463391 7.475942 7.439012 7.6558213 7.4960103 7.3590508
1370182_at 4.602646 4.883915 4.500299 4.804121 4.65456 4.645234 5.141652 4.818284 4.505372 4.910321 4.632118 4.7848234
1370183_at 7.4391365 7.554135 7.501973 7.8115144 7.5004683 7.5424614 7.4758415 7.57375 7.6666255 7.5324526 7.4317784 7.3169303
1370184_at 10.398696 10.422973 10.328012 10.214535 10.283126 10.240496 10.296442 10.356913 10.305499 10.344056 10.347311 10.303634
1370185_at 4.8075757 4.8796782 4.509782 4.4614334 4.542447 5.0115147 4.72458 4.6499534 4.400571 4.4698353 4.639821 4.726187
1370186_at 10.33214 10.700392 10.233555 10.490348 10.094094 10.493379 9.868046 10.450557 10.085546 9.885363 9.802959 9.837452
1370187_at 11.046672 10.975343 10.929218 10.69527 10.8469 10.810062 11.0257225 10.839574 10.831752 10.679306 10.587069 10.847544
1370188_at 9.928717 10.034336 10.085167 9.980947 10.110453 10.172107 9.853931 10.016046 10.032072 9.867267 9.833405 9.629613
1370189_at 10.122977 10.145832 10.13285 10.023977 10.185148 10.235199 9.877616 10.231692 10.220272 9.958938 9.855699 9.704362
1370190_at 11.525208 11.54575 11.480504 11.745139 11.587663 11.569116 11.49098 11.781433 11.62845 11.314331 11.53481 11.326441
1370191_at 8.583007 8.122738 8.256607 8.45135 8.470869 8.502996 8.01693 8.646149 8.492584 8.082201 8.3196535 8.155706
1370192_at 8.271738 8.3447075 8.144792 8.232152 8.248066 8.306172 8.183335 8.175925 8.124256 8.1418495 8.269114 8.120374
1370193_at 10.642434 11.164627 11.076022 11.204809 10.945873 10.702611 10.4802265 10.714687 10.773895 11.219828 10.945073 10.934412
1370194_at 7.7666965 7.9316783 7.9719353 8.178913 7.960757 7.940961 7.656847 8.00436 7.8338423 8.292132 8.057755 8.113628
1370195_at 8.074673 7.9117723 7.6873307 7.886544 8.280146 7.7586026 7.7386622 8.163333 7.876687 7.623435 7.9962234 7.3958306
1370196_at 6.8562117 6.4398937 6.5419846 6.5944657 6.6293054 6.568765 6.5560784 6.632386 6.539607 6.5022116 6.3832955 6.3927865
1370197_a_at 6.64179 6.2447567 6.6173205 6.0846267 6.4595437 6.4324327 6.36692 6.6352906 6.4432054 6.9053807 6.340483 6.729706
1370198_at 3.2485259 3.2326157 3.4162648 3.1014633 3.3403618 3.2885342 3.3832557 3.2718787 3.312291 3.4114156 3.274967 3.1801043
1370199_at 10.299312 10.362741 10.324591 10.218989 10.233312 10.34251 10.23444 10.223546 10.255475 10.175775 10.187485 10.3612
1370200_at 11.891444 11.829565 11.873374 11.794091 11.913947 11.633428 11.72059 11.595098 11.91653 11.698998 11.559455 11.700275
1370201_at 3.8029766 3.484828 3.6170847 3.5955243 3.6580842 3.9148548 3.8068976 3.935892 3.677564 3.6944845 3.8432124 3.783349
1370202_at 10.547885 9.723287 9.471113 9.865263 10.118556 10.653391 9.776967 10.772704 9.873914 10.235538 9.303791 9.535848
1370203_at 7.8194313 8.251927 7.974559 7.9740243 7.932353 8.038227 7.70894 7.7868266 7.8603063 8.080223 7.9096384 7.9946747
1370204_at 8.942999 9.154996 9.052388 8.825088 8.815765 8.9265995 8.827751 8.724353 8.843972 8.996882 8.9356165 8.871103
1370205_at 3.768714 3.9791126 3.9966028 3.790979 3.91468 3.9980068 4.0379467 4.0173645 3.9887106 3.71239 4.1739798 3.9686387
1370206_at 4.520975 4.237646 4.4668827 4.147682 4.2048645 4.3292 4.2034283 4.3128614 4.3919973 4.4423447 4.3210173 4.7306046
1370207_at 11.5827265 11.444099 11.535868 11.411186 11.534734 11.52019 11.474622 11.557181 11.575188 11.552558 11.329978 11.603415
1370208_at 8.546505 8.591355 8.527938 8.43756 8.39875 8.377605 8.544597 8.2808 8.52063 8.337809 8.319575 8.321386
1370209_at 9.380186 10.168635 10.252681 9.966782 9.683633 9.792358 9.204521 9.75033 10.107943 9.177913 9.4282 9.901753
1370210_at 5.4317393 5.1225905 5.0969257 4.8497744 4.9038963 5.223406 5.3178425 5.0333295 5.2266684 5.0636683 5.304757 5.2681975
1370211_at 6.386395 6.081872 6.172421 5.9697123 6.0913553 5.916394 6.192741 5.959429 5.993797 5.927099 6.109158 6.2300963
1370212_at 5.3915772 5.2013335 5.4804583 5.0987306 5.1936107 5.418677 5.063319 5.393786 5.6015944 5.38819 5.1869297 5.1397204
1370213_at 11.747916 11.86293 11.789306 11.813202 11.819304 11.826431 11.886151 11.775658 11.7638855 11.773834 11.767561 11.783021
1370214_at 4.8498054 4.7474437 4.8440056 4.6539693 4.69079 4.6790543 4.8521595 4.7927713 4.845444 4.663718 4.7486773 4.556674
1370215_at 10.025821 10.179728 9.726464 9.847523 10.14741 10.112543 10.225382 10.265353 10.119086 9.963289 9.71157 9.508612
1370216_at 4.2138 4.1110067 4.328203 4.1016455 4.2929373 4.2561917 4.009055 4.5495014 4.554388 4.102451 4.4143486 4.3214116
1370217_at 5.7535653 5.2504344 5.5185804 5.1849446 5.335116 5.303384 5.672337 5.572339 5.512075 5.1882296 5.5040474 5.5338774
1370218_at 6.029989 6.116643 5.8025703 6.09051 6.3169546 6.672991 5.402908 6.8475966 6.182886 6.385837 6.2147856 5.948631
1370219_at 8.4641075 8.368065 8.237175 8.437019 8.66135 8.584276 8.347235 8.678107 8.391472 8.407785 8.068178 8.165849
1370220_at 10.285914 10.225444 10.740491 10.788516 9.575251 10.921107 10.457097 9.307891 10.966513 11.129884 11.083771 11.312601
1370221_at 5.267585 4.3180428 4.5890374 4.36746 4.4328947 4.686961 4.3297396 4.3235245 4.2650695 4.6344705 4.741632 4.4276953
1370222_at 4.685896 4.6602416 4.622648 4.7444253 4.6004696 5.1836114 4.772108 4.823188 5.062391 4.9667187 4.841982 4.928029
1370223_at 7.9327006 7.9384456 8.018138 7.884247 8.0252285 7.871323 7.787223 7.7948847 7.9181294 7.9303613 8.056801 7.859026
1370224_at 9.727511 9.586726 9.901177 9.6622925 9.769169 9.896631 10.075532 10.203694 9.58067 9.360361 9.53414 10.155735
1370225_at 5.169705 4.7662497 5.144234 4.873221 4.771677 5.0514555 4.85158 4.775306 5.3910923 4.676029 5.010878 5.4329367
1370226_at 9.894197 10.126347 9.883364 10.127577 9.977732 10.035587 9.827826 10.008518 9.855911 10.244572 9.913006 9.958105
1370227_at 3.602733 3.1363719 3.2271485 3.2149868 3.1086586 3.2676995 3.3050725 3.1641307 3.3477864 3.148993 3.2051914 3.4078515
1370228_at 14.43846 14.45434 14.489722 14.417257 14.443015 14.443015 14.462218 14.446494 14.4724045 14.478361 14.489601 14.541449
1370229_at 4.7703257 4.893672 5.3884773 4.8979 5.0038342 5.041246 5.2367897 5.0588984 5.217109 5.04722 5.1726513 5.417267
1370230_at 11.41522 11.368779 11.238744 11.196076 11.268936 11.329871 11.385979 11.301592 11.269038 11.315243 11.12663 11.230421
1370231_at 7.7850747 7.673863 7.4165893 7.7250195 7.5212345 7.424262 7.565854 7.454781 7.351977 7.4000316 7.2813845 7.1434383
1370232_at 10.235969 10.916101 10.266127 10.393776 10.69837 10.738001 10.457686 10.347655 10.831699 10.490175 9.538497 9.939318
1370233_at 5.1040735 4.989477 5.167648 4.930583 4.9399242 4.915044 5.1190386 4.9947195 5.1053033 5.082296 4.950145 5.489538
1370234_at 12.878498 12.9125395 12.923574 12.982084 12.926894 12.799529 12.827988 12.885291 12.850623 12.65279 12.704643 12.706217
1370235_at 12.753983 12.775328 12.956944 13.033038 12.833803 13.164071 12.768644 12.996153 12.826024 13.128066 13.162558 12.890706
1370236_at 9.025401 9.293577 8.8799305 8.725196 8.958022 8.845916 8.71223 8.910754 8.912735 8.717044 8.751432 8.826726
1370237_at 11.951199 11.965177 12.041283 12.052522 12.0275135 12.032266 11.88723 12.065418 11.8685 11.99192 11.9994755 12.142395
1370238_at 11.560347 11.759291 11.766255 11.808447 11.751408 11.723433 11.728093 11.7585945 11.642876 11.739622 11.926781 11.699988
1370239_at 13.330199 13.837372 13.0820465 13.341779 13.598526 13.489517 13.339769 13.306738 13.060128 13.107732 13.343398 13.01193
1370240_x_at 13.274408 13.945235 13.09533 13.3677225 13.62544 13.442006 13.288732 13.298701 12.982394 13.070608 13.342693 12.987026
1370241_at 14.025723 13.875876 13.854299 13.876907 13.872077 14.016544 13.788945 13.977397 13.674334 13.942479 13.884314 13.849584
1370242_at 12.738003 12.764761 12.740997 12.686084 12.785969 12.788449 12.821731 12.931553 12.919267 12.855434 12.956442 12.838036
1370243_a_at 10.284918 10.707305 10.761591 10.409881 10.422671 10.520489 10.425091 10.378867 10.595364 10.015666 10.119311 10.341779
1370244_at 11.982418 12.110817 12.116892 12.114515 12.110531 12.04959 12.028956 12.167185 12.10698 12.533413 12.625317 12.459681
1370245_at 10.205975 10.374757 10.328528 10.471567 10.180325 10.50476 10.093226 10.507983 10.537648 10.597965 11.094524 10.517896
1370246_at 11.6508465 11.7946 11.857266 12.010681 11.9245405 11.916251 11.624071 12.034636 11.833816 11.705474 11.954892 11.686561
1370247_a_at 6.504558 6.392488 6.5522237 6.2650275 6.3416815 6.459246 6.2789145 6.3376665 6.41552 6.6627703 7.114764 6.942161
1370248_at 6.379567 6.1910033 6.52784 6.2171664 6.294188 6.2415705 6.4044404 5.993946 6.2989388 6.4764743 6.191049 6.3104687
1370249_at 6.9379654 6.747239 7.2324758 7.3080664 7.3886127 6.909056 7.420869 6.8970485 7.246321 7.0434203 7.0350094 7.271872
1370250_at 8.898422 9.310176 9.079855 9.138994 9.155268 9.308462 8.950389 9.035436 9.070531 9.145307 9.226337 8.774475
1370251_at 6.415782 6.228644 6.5258374 6.0856466 6.4362698 6.217239 6.431281 6.025634 6.346323 6.4566946 6.319242 6.487932
1370252_at 8.437691 8.513133 8.845653 8.533379 8.827838 8.367223 8.500235 8.692559 8.503738 8.82327 8.988608 8.845564
1370253_at 11.782178 11.712127 11.689207 11.715934 11.748516 11.885348 11.840659 11.899076 11.9277315 11.923588 11.993076 12.030706
1370254_at 3.9647 3.4802182 3.68246 3.4556577 3.5963533 3.5999475 3.9881582 3.492389 3.8285024 3.717914 3.418699 3.8007922
1370255_at 4.282465 4.485838 4.5009537 4.061924 4.387721 4.4591894 4.435796 4.319066 4.5308924 4.42208 4.4526653 4.258976
1370256_at 8.782499 9.267536 9.069559 8.725508 8.915901 8.528431 8.47525 9.02832 7.760964 8.271862 7.524977 8.179801
1370257_at 4.506834 4.0876384 4.434972 4.154998 4.245162 4.546548 4.558009 4.2884216 4.552393 4.4141665 4.4027205 4.4276953
1370258_at 5.1346707 4.891022 5.0773926 5.2566032 5.191833 5.3281326 4.6006517 5.140846 5.032718 4.9911413 5.162812 4.9822745
1370259_a_at 8.226444 7.9459395 7.807989 7.897944 8.009859 7.573568 8.131346 7.8827133 8.061762 8.151476 8.032041 7.586183
1370260_at 6.706674 6.943827 6.657864 6.864801 7.128786 6.7598248 6.649337 7.0957007 6.7072077 6.732158 6.387098 6.553616
1370261_at 8.222802 8.03321 8.13093 8.236507 8.192085 8.112885 7.982251 8.09958 8.224858 8.044492 8.12495 8.058193
1370262_at 9.199768 9.022493 9.178997 9.352692 9.193111 9.305132 9.2171955 9.072771 9.12282 9.207287 9.015608 9.017952
1370263_at 5.7792144 5.758183 5.516656 5.465047 5.600774 5.499332 5.67758 5.5755973 5.676393 5.867499 5.654464 5.609611
1370264_at 7.621351 7.6530766 7.9652586 7.6662717 7.8872147 7.80063 7.9773307 8.032247 7.995769 7.5360312 7.640608 8.065181
1370265_at 6.094757 6.45005 5.9915314 6.314306 6.2739367 6.0468483 6.2602158 6.1957498 6.0648737 6.147868 5.9223356 5.7393346
1370266_at 6.919088 6.917048 6.800391 6.8864975 6.8525 6.7611437 7.1983023 6.6568284 6.75685 6.917329 6.769431 6.4541445
1370267_at 6.559194 6.625028 6.566481 6.749627 6.442229 6.306174 6.4435534 6.487024 6.4467974 6.879493 6.153973 6.7290688
1370268_at 4.4035964 4.3427267 4.482791 4.1895895 4.2305675 4.34757 4.6914015 4.381237 4.3578086 4.151521 4.0180817 4.289155
1370269_at 4.6133575 4.5226717 4.9422903 4.8328385 5.1107855 5.1954703 5.493137 4.776443 5.4469123 6.842352 7.7655706 7.096855
1370270_at 3.963734 3.5025406 4.049431 3.7625096 3.8422332 4.034859 4.326708 3.8361223 4.086401 3.6515849 3.8102987 3.9107187
1370271_a_at 7.5758243 7.531534 7.5394974 7.0780807 7.381769 7.4477587 7.8666 6.9147725 7.438946 7.4148116 7.609054 7.526536
1370272_x_at 6.331921 6.5198 6.3549094 6.246645 6.179467 6.5929894 6.3714824 6.42383 6.2644033 6.34386 6.5391665 6.434671
1370273_at 3.4547544 3.478357 3.663421 3.7487364 3.6266813 3.945431 3.4630296 3.586802 3.5697324 3.4693615 3.4633818 3.6837296
1370274_at 12.903596 12.789732 12.727565 12.8194 12.814742 12.966095 12.764147 12.873052 12.989818 12.7433405 12.800228 12.701286
1370275_at 13.256399 13.188926 13.112535 13.020549 13.113402 13.11125 13.13152 13.078488 13.152443 13.08119 13.104124 13.124191
1370276_at 11.944429 11.929941 11.894804 11.967576 11.922452 11.881619 11.814119 11.981176 12.069714 12.064671 12.1003895 12.025112
1370277_at 12.023334 11.940845 11.927956 11.960629 11.97599 11.965762 12.034177 11.953385 12.007561 12.005099 12.126956 11.877917
1370278_at 11.615935 11.553148 11.478139 11.423011 11.400685 11.53481 11.566342 11.503148 11.540006 11.436348 11.449066 11.496018
1370279_at 5.7245035 5.2750793 5.3088393 5.395418 5.6456895 5.282794 5.592797 5.2891154 5.7975674 5.641311 5.4314775 5.517704
1370280_at 10.66711 10.480628 10.511502 10.454863 10.617234 10.550593 10.77718 10.427671 10.796056 11.191674 11.019432 10.919519
1370281_at 11.360761 11.411724 10.997935 11.246679 11.0811825 11.593742 11.590204 11.4776 11.544908 10.943594 9.79686 10.287511
1370282_at 6.768023 6.92486 7.346671 6.702942 6.7586517 7.0020113 6.515248 7.1021934 6.782874 7.730674 6.9317193 6.2165337
1370283_at 12.438283 12.299909 12.412769 12.544426 12.467913 12.400518 12.12721 12.526708 12.374119 12.227866 12.478297 12.457588
1370284_at 12.143871 12.260516 12.137208 12.079926 12.113306 12.077293 12.083125 12.174862 12.092524 12.132454 12.025936 12.191564
1370285_at 6.121557 6.6119127 6.3972774 6.388266 6.3162727 6.3274145 6.418668 6.044611 6.703386 6.3872685 5.9460726 6.12149
1370286_at 9.170362 9.98277 9.586929 9.677018 9.12315 9.26353 9.295253 9.421299 9.643036 9.291945 9.060851 9.376993
1370287_a_at 9.424901 9.120352 9.375378 9.166933 9.221935 9.164178 9.456177 9.335284 9.196458 9.842803 9.876702 9.661879
1370288_a_at 8.6479435 8.542637 8.346174 8.509674 8.5232525 8.349449 8.698433 8.541742 8.377541 8.9779415 9.128157 8.810083
1370289_x_at 3.6797833 3.6492836 3.6447372 3.7316506 3.6492884 3.6669793 3.6087918 3.66542 3.530115 3.6078486 3.4928555 3.7098358
1370290_at 8.936171 9.142999 9.044876 8.978256 9.291992 8.9288845 8.938436 9.06859 9.141068 8.8397 8.980778 8.932639
1370291_at 5.4022326 5.6543746 5.9183817 5.596446 5.423591 5.4020667 5.341859 5.3744555 5.1354623 5.416275 5.2540164 5.685828
1370292_a_at 3.909275 3.8303983 4.1494565 3.6462066 3.7293313 3.8290918 4.225011 3.8361187 3.9663584 3.8971076 4.301138 3.9845016
1370293_at 5.7422314 5.3567696 5.407889 5.4333043 5.1307817 5.6672544 5.6198206 5.6288557 5.354485 5.2162457 5.651908 5.4449167
1370294_a_at 6.5100203 6.538627 6.880576 6.7353935 6.891456 7.0536532 6.111383 6.6360326 6.3368273 6.286777 6.9698987 6.5846
1370295_at 8.44919 8.542664 8.3822 8.519854 8.843616 8.554964 8.417412 8.702493 8.747065 8.720202 8.950832 8.520756
1370296_at 13.450526 13.502392 13.513564 13.533752 13.54492 13.546479 13.510306 13.534579 13.520615 13.39044 13.265531 13.372044
1370297_at 6.243571 6.162156 6.400342 5.991932 6.3075433 6.3185887 5.9094415 6.195845 6.093311 6.083354 6.0660415 6.0485644
1370298_at 10.097456 9.6773205 9.959262 9.991056 9.824971 10.279081 9.976855 10.158115 9.765812 9.948826 9.900183 9.971326
1370299_at 13.761887 13.688447 13.736834 13.647744 13.69826 13.68927 13.680229 13.634023 13.723444 13.618936 13.56308 13.596116
1370300_at 8.604321 8.752404 8.354323 8.450775 8.329844 8.709389 8.588762 8.486904 8.4530945 8.347815 8.55561 8.454518
1370301_at 7.001625 7.068208 7.340335 7.313723 7.290229 7.2451243 6.986553 6.9723334 7.0723524 7.2253566 6.8509564 6.9248877
1370302_at 8.180349 8.382282 8.450773 8.319402 7.9571385 8.1789255 8.397551 8.378948 8.128034 8.267954 8.281051 8.219861
1370303_at 6.1471457 6.6672244 6.331835 6.587758 6.7043233 6.7086296 6.5345645 6.678266 6.763299 6.87729 6.5154047 6.4856744
1370304_at 8.916084 8.936866 8.7455435 8.846642 8.981958 8.990195 8.541142 8.948413 8.815383 9.208287 9.161762 8.776063
1370305_at 9.85431 9.720218 9.7435 9.642774 9.813213 9.770701 9.720946 9.745666 9.789753 9.918718 9.864952 9.791411
1370306_at 8.84978 9.154572 9.16135 8.933449 9.007374 8.990947 9.031792 8.740171 9.105223 8.902306 9.031996 8.879261
1370307_at 7.589705 7.409736 7.855889 7.705812 7.190713 7.308494 7.1232944 7.6637683 7.334372 7.590856 7.5197372 7.6016126
1370308_at 7.714879 7.8753552 7.688893 7.6523857 7.902384 7.8307314 7.5175653 7.5078716 7.778985 7.773493 7.52633 7.6665134
1370309_a_at 10.939258 10.939594 10.839031 11.132971 11.169936 11.038939 10.879045 11.182493 10.955392 11.051441 11.04095 10.895973
1370310_at 12.984418 13.019326 13.031325 12.860918 12.901441 12.8310995 12.782503 12.734081 12.720693 12.862131 12.706417 12.921607
1370311_at 8.26915 8.292876 7.933323 8.340115 7.987904 8.259364 8.083483 8.109782 8.148403 8.388325 8.0581875 7.9592967
1370312_at 3.8469622 3.9733474 4.539118 3.9203782 4.010159 3.8742528 4.1187115 4.0690722 3.7859883 3.8162053 4.2491555 4.026967
1370313_at 9.433102 9.406481 9.2233715 9.38173 9.368549 9.3151 9.615709 9.284334 9.514885 9.80807 9.7227745 9.337905
1370314_at 8.0441885 8.243 7.989163 8.349515 8.057396 8.511965 8.091547 8.3605175 8.176034 8.196813 8.47596 8.154167
1370315_a_at 5.6635156 5.454286 5.7224684 5.58919 5.3972383 5.772579 5.4651213 5.470585 5.667637 5.555798 5.517224 5.7604456
1370316_at 8.215216 8.172998 8.041 8.090248 8.05197 8.138507 8.052481 8.011092 8.182948 8.16279 8.241556 8.072522
1370317_at 6.6941867 6.950436 7.018605 6.8906384 6.977 6.6806793 6.7491593 6.8671703 6.7267427 6.8169594 7.036109 6.928684
1370318_at 7.6176105 7.9098625 7.655531 7.826078 7.8827724 7.6588726 7.54427 7.3991737 7.857025 7.945158 7.847407 7.8724585
1370319_at 9.423212 9.515286 9.444229 9.900946 9.614627 9.487007 9.354689 9.3507 9.4973955 9.361233 9.365484 9.443434
1370320_at 11.109077 10.95606 10.927589 10.6320305 10.495648 10.415222 10.931723 10.621008 11.238213 10.969725 11.195164 11.215561
1370321_at 10.0922575 10.335099 10.299196 10.365777 10.362129 10.088617 10.079984 10.12692 10.219865 10.156604 10.149959 10.11162
1370322_at 10.02722 10.013163 9.952789 10.011092 10.024702 9.987738 10.091058 9.9551115 10.044847 10.0127325 9.83805 9.791542
1370323_at 6.77899 6.6156683 6.1604495 6.2872324 6.42679 6.3074646 6.3347087 6.480646 6.774525 6.686751 6.8113985 6.871425
1370324_at 7.797746 7.23379 7.396081 7.365376 7.313504 7.5579743 7.404095 7.637845 7.121714 7.2621126 7.6225224 7.5535593
1370325_at 10.124899 9.913744 9.882398 9.916417 9.996885 9.906126 9.8189125 9.995626 9.789874 10.024725 9.787552 9.843381
1370326_at 7.452532 7.3903093 7.4227786 7.568972 7.446159 7.2944813 7.343327 7.382995 7.5870905 7.498154 7.490997 7.279734
1370327_at 8.032125 8.094017 7.9315586 7.941825 7.9660444 7.8286033 8.082493 7.755262 7.829607 8.15953 8.190293 7.972806
1370328_at 5.968162 5.547309 5.7321725 5.318983 5.4858217 5.7892327 5.9710174 5.4097786 5.5236645 5.6086254 5.6304426 5.8040004
1370329_at 8.8667 9.340354 9.20535 9.189172 9.065048 8.830961 9.253618 8.691526 9.222832 8.906444 8.83253 8.881432
1370330_at 7.5866313 7.3627725 7.4021173 7.3938065 7.3175426 7.147746 7.543841 7.4583464 7.1873407 7.0850077 7.237012 7.215468
1370331_at 8.13172 7.96656 8.032015 8.271137 7.83647 8.123116 7.9851794 8.309253 7.842941 7.7278204 7.79209 7.581522
1370332_at 4.8836884 5.3978124 5.0316997 4.882495 5.1225696 5.0503125 5.191817 4.7580137 5.0429688 5.0907383 5.2367826 5.4459963
1370333_a_at 13.310101 13.201562 13.185088 13.229361 13.21538 13.209702 13.017197 13.12721 13.081338 12.993512 12.871673 13.008041
1370334_at 8.57387 8.668961 8.958187 9.240334 8.592709 9.046822 8.797194 8.9580555 8.984545 9.13973 8.969721 9.075975
1370335_at 7.7578216 7.782927 8.090286 8.052341 8.103448 7.6766505 7.9031405 8.147875 7.649511 7.811822 7.7154527 7.6363387
1370336_at 11.065356 10.509425 10.195627 11.175649 11.581275 10.371133 11.652655 11.448242 11.011877 11.444394 12.001668 11.049236
1370337_at 7.9297314 8.140596 8.023681 8.258259 8.123398 7.993554 7.8795414 8.153836 8.113816 8.08115 8.178554 7.9279246
1370338_at 3.712747 3.5952842 3.5173764 3.472556 3.2876203 3.6921885 3.6744213 3.4329743 3.6109405 3.329289 3.8340867 3.7065468
1370339_at 10.541141 10.349072 10.329691 10.387481 10.541537 10.498429 10.365664 10.466531 10.392221 10.416714 10.527645 10.341158
1370340_x_at 9.323057 9.312084 9.166317 9.241756 9.392073 9.299793 9.333644 9.444788 9.371468 9.376427 9.475809 9.301127
1370341_at 3.5463493 3.5951428 3.7846255 3.5608385 3.638343 3.666479 3.5647233 3.5699968 3.8285024 3.715006 3.6413636 3.545995
1370342_at 3.704993 3.6051433 3.6611528 3.984202 3.8904188 3.5816505 3.5652347 3.6147718 3.5858688 3.237585 3.3922017 3.4754117
1370343_at 7.198935 7.4251175 7.295271 7.21337 7.3489733 7.573153 7.235268 7.3704395 7.346869 7.2188773 6.753427 7.176741
1370344_at 8.463459 8.242625 8.842134 8.906507 8.7186 8.465212 8.262345 8.747145 8.472518 8.447234 8.528508 8.227491
1370345_at 5.470047 5.7306166 6.3612285 6.023732 6.215684 6.0537624 5.136797 5.6478863 5.6305075 5.716832 5.843795 5.4789715
1370346_at 5.4324064 5.1312275 5.958572 5.224134 5.7191353 5.5260763 5.2765255 5.7479563 5.053111 4.8024387 4.7860885 4.931065
1370347_at 5.397036 5.3746467 5.562904 5.4819775 5.5437384 5.567835 5.579982 5.6324534 5.538971 5.2397923 5.4504824 5.4751697
1370348_at 10.722434 10.533494 10.482562 10.703583 10.582413 10.872155 10.690227 10.781709 10.427459 10.698547 10.956163 10.842855
1370349_a_at 14.017289 14.038721 14.060538 14.109377 14.062196 14.015202 14.0930605 14.122097 14.067945 14.027666 14.059507 14.072058
1370350_x_at 10.705241 8.9223 10.564936 11.132191 10.809011 10.085576 10.788943 10.495104 9.575562 9.287703 9.424544 10.485966
1370351_at 8.677907 8.6607275 8.721258 9.032759 8.826929 8.685223 8.771675 8.815016 8.843406 8.561712 8.556136 8.564156
1370352_at 11.29171 11.552738 11.329803 11.634985 11.439863 11.067673 11.440624 11.227636 11.737824 11.665944 11.5438595 11.371679
1370353_at 7.8697133 7.7963314 7.860316 8.194166 7.9364505 7.9834394 7.8556466 7.875801 7.98502 8.186929 7.9775968 7.8729253
1370354_at 8.171913 8.099392 7.9260006 8.292242 8.245913 8.051474 8.044195 8.241726 7.8177037 7.992487 7.743928 7.8854136
1370355_at 12.84022 13.29027 13.306426 12.908933 13.06189 13.0559845 12.508036 12.603879 12.926042 12.127581 11.619815 12.355777
1370356_at 7.971201 7.9525347 7.5875297 7.813544 7.7653036 7.694508 7.8966303 7.7115145 7.4849052 7.430385 7.463106 7.4852314
1370357_at 8.074677 8.126713 8.056827 8.414187 8.055719 7.963327 8.096476 8.382952 8.222985 7.916489 8.239393 8.262899
1370358_at 8.965529 9.196278 9.129627 9.158649 9.028073 9.100768 9.251339 9.034399 8.943732 8.926128 8.818756 8.768068
1370359_at 12.104999 12.352481 12.514715 12.656851 12.5506935 12.345934 12.256356 12.477245 12.414857 12.623992 12.494761 12.437678
1370360_at 9.304828 9.112029 8.754533 9.046754 9.059954 8.944178 9.127311 8.9112835 8.834685 8.93544 8.797042 8.919758
1370361_at 4.5553265 4.5849905 5.1074467 4.473836 4.513721 4.77905 4.5482206 4.549821 5.190763 4.8338084 5.457731 5.2681975
1370362_at 7.4070554 7.3197846 7.337132 6.7615685 7.2913694 7.3604846 7.368377 7.1161976 7.393984 7.195007 7.002569 7.263461
1370363_at 11.559562 11.573236 11.662893 11.692307 11.842874 12.047401 12.125259 11.277344 12.3028145 12.738299 12.589644 12.924525
1370364_at 7.5866313 7.4583387 7.541521 7.604668 7.3925767 7.577236 7.525506 7.5813894 7.363826 7.636024 7.479326 7.578611
1370365_at 8.838365 8.735733 8.731485 8.676285 8.816446 8.897075 8.786043 8.775128 8.847138 9.148169 8.845685 8.848096
1370366_at 10.246851 10.227118 10.099549 10.16074 10.169624 10.353174 10.056147 10.235706 10.2933235 10.065079 10.22918 10.022631
1370367_at 4.668129 4.452207 4.7062917 3.9260018 4.4899316 4.9824514 4.7702055 4.3636546 4.777273 4.3943834 4.7008734 4.58899
1370368_at 7.2496066 7.0045033 7.0802875 7.201217 7.1470284 6.886716 7.1382093 7.160967 6.823894 7.1418734 6.8482203 7.0216603
1370369_at 6.011815 6.2273736 5.924903 6.2836056 6.333352 5.85454 5.8804274 6.5190077 6.1584125 6.0436134 6.158855 6.000787
1370370_at 7.98619 7.7441 7.9673543 7.604186 7.9745226 7.908026 7.8271933 7.928621 8.01701 8.012295 7.9970074 8.01078
1370371_a_at 7.8906927 8.413378 7.6522627 8.171717 8.018865 7.786669 8.180756 7.9754057 7.731427 7.623422 7.6532054 7.8588867
1370372_at 4.683521 4.6496363 4.366675 4.2376766 4.547203 4.7972126 4.6091557 4.472841 4.265366 4.532878 4.6068707 4.6647906
1370373_at 5.967162 5.8860087 6.0556674 5.5070386 5.9714394 6.0067935 5.6990256 5.600283 5.925436 5.7051373 6.223331 6.2382817
1370374_at 8.52257 8.527669 8.850414 8.614331 8.532327 9.005611 8.357447 8.910347 8.060137 7.9713635 7.954328 8.287036
1370375_at 11.97109 11.929412 11.601135 11.732534 11.716223 11.625585 11.571576 11.599601 11.622629 10.811726 10.829596 11.024482
1370376_a_at 8.636219 9.418972 8.694813 8.689568 9.023178 8.54274 8.509954 8.626139 8.78068 8.904745 9.055655 8.789198
1370377_at 12.972534 12.637378 12.687489 13.05022 13.022645 12.926921 12.835924 12.954841 12.791664 12.979744 12.908098 12.91428
1370378_at 12.2906065 12.237159 12.23516 12.22805 12.205431 12.283443 12.293155 12.250585 12.212328 12.184552 12.16611 12.179464
1370379_at 5.7662587 5.5446763 5.81127 5.695818 5.7059894 5.87803 5.9428067 5.6770415 5.66598 5.998435 5.8163977 6.008974
1370380_s_at 7.5006423 7.538337 7.4774933 7.4592338 7.3441215 7.332903 7.783993 7.377253 7.491945 7.500094 7.390325 7.351321
1370381_at 11.02162 11.089429 11.024596 11.109042 11.093176 10.818397 11.133212 11.2122345 11.104725 11.120873 10.993003 11.037442
1370382_at 3.4201963 3.4770222 3.5218997 3.4578357 4.2778263 3.4242792 3.5644343 4.2691813 3.2026517 3.8863606 3.3170204 3.4212165
1370383_s_at 8.145218 8.615582 8.250605 8.82531 8.802324 8.778986 8.329783 8.947981 8.061345 8.546968 8.230076 8.190122
1370384_a_at 9.4165125 7.662835 5.600843 6.7287993 8.496471 8.780729 6.8354244 9.195023 6.3219385 9.752107 7.9833136 7.2737007
1370385_at 5.4596004 5.4666433 6.0203304 5.6526194 5.4115033 5.470931 5.46867 6.262082 5.7648416 5.6393223 5.6326084 5.636389
1370386_at 7.976865 7.499559 7.726371 7.6504354 7.6521463 7.83027 7.6217055 7.872491 7.4523454 7.853796 7.695651 7.576919
1370387_at 10.651902 11.160275 11.118872 10.815004 10.739496 11.162417 11.211559 10.175365 10.637374 10.4192505 10.557836 9.928193
1370388_at 4.2442384 4.095767 4.348367 3.9489596 3.5326345 4.0591793 4.436433 4.0609593 4.1138787 4.038504 3.8247445 4.3808494
1370389_at 3.9954262 3.4827015 3.833075 3.8723924 3.8691323 3.7704577 3.877209 3.7069376 3.7679005 3.538036 3.8677835 3.626789
1370390_at 4.6708236 4.911393 4.9660945 4.7507515 4.753147 4.782959 4.9790173 4.7439637 4.8327394 4.4815803 4.5979214 5.2088947
1370391_at 4.8900795 4.987284 4.9730754 4.9714622 5.0519423 4.878456 5.1303453 5.040166 5.2950716 4.996844 4.7548323 5.387878
1370392_at 5.4779687 5.179042 5.1314125 5.1987123 4.9768834 5.1854076 5.2846074 4.882354 5.272102 4.9949875 5.392737 5.205198
1370393_at 5.1332655 5.8088055 4.72926 5.545014 5.240534 5.1071844 4.9285107 5.1795144 5.704873 5.1717463 5.769942 5.275037
1370394_at 6.7383275 6.7888117 6.10155 5.904085 7.6681857 5.9044333 6.190032 8.147196 5.6185856 4.9828176 5.4556217 4.928029
1370395_at 7.0765247 6.816574 6.931544 6.8862185 6.811753 6.9341903 6.956728 6.868002 7.0487366 6.677025 6.8273616 6.799061
1370396_x_at 14.144888 14.124982 14.101933 14.113191 14.09359 14.169919 14.164229 14.102021 14.14972 14.083525 14.096404 14.127214
1370397_at 11.772572 11.549659 11.823237 11.272781 11.580428 11.643505 11.672799 11.606569 11.118936 12.316763 12.489937 11.94258
1370398_at 6.323269 5.898223 5.8069386 6.0931754 6.3118334 5.981828 6.069693 5.8405824 5.9607296 6.0825825 6.020635 6.055764
1370399_at 7.3789334 7.5881076 7.4728737 7.1079583 7.3919916 7.6177144 7.5582356 7.0583367 7.5319285 7.4560294 6.7928357 7.2425494
1370400_at 5.4510717 5.1020155 4.838994 5.591222 5.4082665 5.183926 5.205681 5.2912846 5.179715 5.3390884 4.9666343 5.2467203
1370401_at 3.7804713 3.834294 4.088671 3.6255136 3.6927114 3.823563 3.9507773 3.7403264 3.8617287 3.454781 3.9006019 4.427525
1370402_at 7.930608 7.412538 7.41563 7.4404907 7.533638 7.6668806 7.96036 7.5143356 7.6105437 7.759073 7.6878967 7.5571775
1370403_at 5.2661304 5.224822 4.798745 4.624321 4.85235 5.0784073 5.0783834 4.7032843 5.0944424 4.649808 5.0025187 4.8252907
1370404_at 3.6768088 3.6254468 3.6692312 3.4724312 3.5710976 4.0362306 3.9516716 3.7927768 4.1260605 3.992354 4.0498643 3.8860552
1370405_at 3.5249162 3.5392525 3.520064 3.7539165 3.542772 3.6063583 3.5228229 3.6326525 3.7458189 3.8910558 3.7697434 3.7085726
1370406_a_at 3.8057125 3.6300833 4.2185335 3.6241233 3.2147233 3.714919 3.692643 3.5279462 3.9094174 3.430124 3.9088507 3.3554165
1370407_at 7.9226317 8.527489 8.394432 8.781413 8.643469 8.291455 8.112464 8.543232 8.406135 8.95307 8.845967 8.797391
1370408_at 4.407894 4.873477 4.4746346 4.779375 4.3245287 4.8566194 4.3979125 4.9107075 4.8213634 4.658904 4.416957 4.3997235
1370409_at 4.2911277 4.680459 4.625162 4.507254 4.613371 4.6920514 4.465745 4.331202 4.58617 4.35176 4.6717005 4.897283
1370410_at 4.498202 3.9383976 4.034797 4.2140207 3.921627 4.4551725 4.171611 3.909213 4.2175417 3.7713504 4.322932 4.2337246
1370411_at 5.7686872 5.5019627 5.807247 5.862386 5.7349825 5.4811273 6.2731857 5.487327 5.763763 5.5503254 5.799558 5.837889
1370412_at 4.1732597 4.2224855 4.2163534 4.3584614 4.149482 4.285845 4.4402323 4.244651 3.9042418 4.353013 4.0291724 4.291809
1370413_at 6.6000853 7.176027 6.8350606 6.7599406 6.875787 6.9409328 6.5773263 6.6124187 6.6065135 6.7512746 6.502629 6.5389037
1370414_at 9.095615 9.268683 9.212533 9.392491 9.356626 9.279368 9.236224 9.391269 9.334966 9.404428 9.125822 9.1368
1370415_at 6.076823 6.2519636 5.816577 5.9197245 5.6634855 5.778717 6.179428 6.4326553 5.6324224 5.989981 5.7997484 5.721108
1370416_at 4.8899255 4.9738865 4.781049 4.548965 4.753147 4.832575 4.6528425 4.92153 4.7568407 4.53881 4.936989 4.903802
1370417_at 4.336543 4.1066136 4.316635 4.011073 4.509263 4.647612 4.5482206 4.061477 3.9119039 3.870583 4.6253405 4.808344
1370418_s_at 5.753907 5.3190413 5.403097 5.3647504 5.0655527 5.4237146 5.8118405 5.290808 5.4313207 5.5339375 5.578588 5.5909214
1370419_a_at 5.667589 5.4070034 5.825869 5.287447 5.472699 5.737131 5.658167 5.767893 5.685699 5.142952 5.3928022 5.583991
1370420_at 13.115666 12.848495 12.018751 12.196878 12.782373 12.874221 12.384172 12.657627 12.309344 12.321514 11.641609 12.005209
1370421_a_at 6.3014174 5.8414917 6.4058824 5.850921 5.62731 6.3234854 6.431456 5.7791805 5.8843584 5.803342 6.2293105 6.322893
1370422_at 6.4545765 6.318353 6.372988 6.4127045 6.4507356 6.246735 6.4609 6.389536 6.269439 5.9593906 6.4408193 6.3706145
1370423_at 5.6768007 6.0850935 5.800353 5.695818 5.6083345 5.916698 5.5278974 5.962149 5.933867 5.7361383 5.9793615 6.0758834
1370424_at 3.889401 4.0437098 3.728966 3.9236035 4.060116 3.873966 3.9684718 4.1420927 3.9471896 3.9327967 4.0080214 3.8347278
1370425_at 12.460573 12.820355 12.662581 12.690659 12.674222 12.172695 12.484621 12.032275 12.630917 12.204984 12.416978 12.126265
1370426_a_at 11.146199 11.009545 11.097598 11.23945 11.151143 11.167483 11.022025 11.299593 11.202371 10.858386 11.2012205 11.193125
1370427_at 5.310465 5.2959747 5.6490555 5.4219627 5.21758 5.2667875 5.2765255 5.3746414 5.1657505 5.2157593 5.4905777 5.4258156
1370428_x_at 11.878078 12.124619 11.242051 12.0756035 11.32334 12.146968 11.868099 11.335926 12.097987 11.02731 11.88034 11.837324
1370429_at 9.588257 9.367246 8.586362 9.170372 8.730986 9.603778 9.471678 8.892046 9.451775 8.468623 9.216415 9.429052
1370430_at 4.7509413 4.951014 5.00703 5.0193887 4.945489 4.9564676 5.1534624 5.070993 4.695377 4.8435683 5.1720057 4.588869
1370431_at 4.32473 4.2860365 4.210437 4.209602 4.2644725 4.435315 4.5164294 4.1860137 4.3399096 4.0986443 4.336782 4.523828
1370432_at 3.859497 3.4926686 3.2809536 3.0624485 3.7535732 3.4320498 3.4011874 3.3211508 3.6184583 3.459037 3.5697746 3.3841956
1370433_at 10.412729 10.160001 10.779393 9.98696 10.094047 8.749211 10.005081 10.218043 9.525418 9.994999 9.152803 10.4368305
1370434_a_at 3.6835427 3.6520758 3.632913 3.5625117 3.5689723 3.569535 3.5865037 3.4856384 3.7446678 3.3636332 3.5871086 3.7414286
1370435_a_at 7.3892193 7.6089845 7.2132115 7.489603 7.318943 7.1277823 7.3089137 7.442873 6.890205 7.5921674 7.9057503 7.5690045
1370436_at 6.2396846 4.770868 6.717975 6.35462 5.95774 8.267046 8.018585 5.2517543 5.529053 10.207764 8.191762 8.518329
1370437_at 6.237116 6.258994 6.1821337 6.5145946 6.052415 6.0207443 5.9084496 6.5268984 6.289521 6.257201 6.215079 6.183324
1370438_at 5.855182 5.35481 5.5395403 5.4979634 5.4686413 5.5609975 5.6496177 5.24081 5.7269034 5.563852 5.683818 5.7416806
1370439_a_at 3.3004262 3.2628002 3.2061677 3.383745 3.3073988 3.3546069 3.380234 3.4912372 3.567441 3.1987832 3.2802403 3.4708266
1370440_at 7.4711556 7.709579 7.636334 7.8511963 7.6138825 7.5460105 7.7397895 7.7017846 7.7734113 7.801427 8.030458 7.983216
1370441_at 3.685287 3.7478445 4.1629696 3.7643561 3.605985 3.6204708 3.9174373 3.8202658 3.9590557 3.856789 3.6290772 3.7951431
1370442_at 3.5082831 3.3637764 3.5914204 3.4371502 3.4402313 3.2932441 3.4436495 3.4399922 3.2837834 3.2641094 3.3744545 3.2307446
1370443_at 7.4674783 7.575172 7.29092 7.2885613 7.2910976 7.3908286 7.5097923 7.3599563 7.507617 7.477284 7.1468225 7.312671
1370444_at 4.6978774 4.516895 4.8501363 4.555463 4.6955214 4.9247975 4.866572 4.500514 4.8485804 4.5050735 4.3733153 4.7429004
1370445_at 6.898279 6.248612 6.455613 5.971891 6.2717767 6.4097037 6.548617 6.567269 5.8656154 6.207418 6.5068364 6.419781
1370446_at 6.6306815 7.0152693 6.7041907 6.899523 6.8998985 6.559218 6.8615437 6.844953 6.4997983 6.8557267 6.7481933 7.175239
1370447_at 4.703083 4.716094 4.847561 4.526038 4.714731 4.8299274 4.693164 4.6313467 4.5957413 4.6385784 4.570547 4.7359047
1370448_at 4.739682 4.198125 4.577577 4.5926294 4.2772183 4.3980913 4.488529 4.1938105 4.4772105 4.4833646 4.5077453 4.385091
1370449_at 8.2001705 7.749374 7.744962 7.6936884 7.9999723 7.767004 7.7031746 7.929278 8.357372 7.98456 7.6073294 7.638141
1370450_at 4.301399 4.0828104 4.571432 4.161291 4.478567 4.5970087 4.3257027 4.2512155 4.4489737 4.369575 4.4699845 4.667777
1370451_a_at 4.9123135 4.741343 5.1271553 4.6475887 4.775419 4.6528025 4.3979125 4.7426124 4.97182 5.2694435 5.023332 4.920622
1370452_at 3.8303738 3.5263598 3.661621 3.6064975 3.5950253 3.8435571 3.799344 3.676245 3.8220015 3.607974 3.925879 3.887152
1370453_at 4.6275244 4.783057 4.819777 4.678869 4.536002 4.6684585 5.209459 4.8769627 4.8513823 4.847932 5.08887 4.908378
1370454_at 4.2138 4.223578 4.346338 4.7460294 4.8617435 4.67601 4.7142105 4.3338346 4.4078417 4.237438 4.366291 4.6953545
1370455_a_at 3.2584825 3.216462 3.3346648 3.3524973 3.3098536 3.2033732 3.3039486 3.4167705 3.2705226 3.2371473 3.200179 3.277259
1370456_at 3.9061291 3.6825647 3.9903357 3.9696388 3.8010347 3.8282502 3.8528664 3.7557921 3.8589914 3.671855 3.967004 4.0193515
1370457_at 4.225279 3.9694583 4.2695894 3.9985468 3.8472257 4.1787086 4.2623153 4.1627417 4.1875615 3.8805377 4.268286 4.0913887
1370458_at 4.2753534 3.7965322 4.0966473 4.241122 4.121041 4.026414 3.9419482 4.3850517 4.288862 4.0840545 4.049013 4.10805
1370459_at 4.1732683 4.374526 4.009866 4.0473695 3.8086817 4.0152216 4.6236267 3.918145 4.144939 3.750872 4.1572795 4.1982737
1370460_at 7.14528 7.3888984 7.1296806 7.706121 7.5526595 7.3516235 7.1013217 7.185175 7.2806945 7.437278 7.3647056 7.145877
1370461_at 5.224784 5.4025517 5.4413066 5.0639906 5.1457415 5.2572656 5.115847 4.8392153 4.919265 5.015384 4.9746823 5.0899177
1370462_at 4.7678065 4.616805 5.0407515 4.231065 5.2859774 4.9497004 4.5255194 4.6142087 4.701022 4.391884 4.9008093 4.382286
1370463_x_at 5.308718 6.158336 7.2528963 6.353863 7.2972684 5.8408027 6.1232924 7.2575545 5.8244023 7.288967 5.9794183 6.372598
1370464_at 4.8214254 4.6954613 4.5528917 5.0193887 4.3374853 4.6759205 4.9138126 5.692087 5.0842423 6.378648 5.8230057 5.569604
1370465_at 5.5971966 5.360805 4.917227 5.4961524 4.5174837 6.038569 6.137683 5.934298 5.273717 6.678925 7.2498446 6.485352
1370466_at 4.0531864 4.238124 3.991593 4.0945573 4.2175198 4.1965694 4.0232315 4.0714846 3.9295995 4.1031027 3.820429 3.829164
1370467_at 4.7372017 4.2951803 4.5058084 4.224983 4.494675 4.547084 4.474387 4.5805726 4.4453497 4.563407 4.6264706 4.6173415
1370468_at 3.5158887 3.3129306 3.3974578 3.387113 3.4818819 3.5628135 3.3479006 3.528938 3.4663148 3.2491128 3.3297124 3.5905664
1370469_at 5.6606 5.425713 5.4260035 5.479077 5.455896 5.903958 5.218878 5.80212 5.775025 5.5245543 5.649275 5.640738
1370470_at 4.25177 3.914903 4.099499 3.966478 3.888769 4.066631 4.0086503 4.405434 3.8539782 3.9876578 4.260207 4.0645957
1370471_at 3.8173382 3.8263907 3.7973387 3.571419 3.7454488 3.8766327 3.9446962 3.733606 3.7449794 3.6521544 3.9485424 4.054058
1370472_a_at 4.5826564 4.886398 4.677187 4.709731 4.453803 4.8768234 4.7692065 4.4899855 4.8621807 4.340254 4.6812935 4.496596
1370473_a_at 6.5730343 6.505876 6.5907097 6.5738745 6.2039447 6.627764 6.231451 6.426668 6.371839 6.0978184 6.3628216 6.2312417
1370474_at 5.6295795 5.68073 5.7648506 6.116302 5.719163 5.7669487 5.726774 5.630809 5.7614017 5.6572747 5.505844 5.1689634
1370475_at 13.314415 13.364518 13.259164 13.327363 13.302383 13.230339 13.48871 13.320567 13.311296 13.269241 13.286789 13.310257
1370476_at 7.090852 7.498725 7.1860404 7.2777934 7.3464365 7.320618 6.963662 7.2096715 7.365214 7.5646877 7.4302897 7.21581
1370477_at 3.6054597 3.7275217 3.5038967 3.8042886 3.5478528 4.018641 4.285185 3.3508687 3.7515635 3.5785906 3.6680424 4.083044
1370478_at 5.792742 5.519823 5.7321987 5.3534527 5.622143 5.6486864 6.1517754 5.3320866 5.692398 5.3113627 5.622628 5.7465525
1370479_x_at 12.545465 13.000863 12.9179735 12.978829 12.87105 12.177145 12.926758 11.4552765 13.139395 10.829655 12.320399 10.971596
1370480_at 4.572795 3.797871 3.8583589 3.7382798 4.003866 4.068836 3.8521004 4.081251 3.9590557 4.026849 4.2227798 3.9809654
1370481_at 5.1961427 4.9690037 5.3135757 5.014573 4.9089155 5.172873 5.755455 5.39259 5.287263 4.8062797 5.157224 4.9620423
1370482_at 5.1280785 5.519539 5.486332 5.564505 4.9297924 5.4503546 5.660592 5.229824 5.178158 5.5183992 5.1277924 5.4258156
1370483_at 3.7444468 3.9331403 3.8208299 3.9528744 3.8383029 3.9697754 4.150653 4.0761633 4.131751 3.7354198 3.9239004 3.9190068
1370484_at 5.102136 5.259727 5.0071816 4.93701 4.831681 5.1670794 5.3366666 5.133542 5.226498 4.843257 4.975203 5.37477
1370485_a_at 4.5127854 4.711557 5.139512 5.2527995 4.937083 4.7396574 5.000366 5.2850595 4.988891 5.44966 4.992987 4.51423
1370486_a_at 5.5159674 5.1544027 5.5039177 4.9726014 5.144857 5.1808686 5.591586 5.071105 5.504829 5.429746 5.3607755 5.596032
1370487_a_at 6.4476056 5.984868 6.372759 6.026482 5.937026 6.1935453 6.6248984 5.9318757 6.246407 5.771603 6.3177676 5.9481397
1370488_a_at 5.847219 6.899119 6.143344 6.2226233 6.212499 6.157304 6.3294415 6.398941 6.1408324 6.456969 6.1662207 6.0534577
1370489_a_at 3.9934168 4.0399766 4.2256393 3.861918 3.888769 4.2039347 4.0649495 4.022111 4.285881 4.1961627 4.212249 3.9606469
1370490_at 4.230083 4.1213017 4.0354767 3.8929913 3.9996448 4.3917255 4.1511393 4.2113166 3.7376058 4.088594 4.062368 4.018055
1370491_a_at 5.9212766 5.5349383 5.5056763 5.5209246 5.99172 5.696513 5.8490186 6.4621015 5.4188824 6.1551223 6.567002 6.562001
1370492_a_at 4.459551 4.2984004 4.5799146 4.569937 4.254628 4.424566 4.6348906 4.508942 4.4836802 4.342122 4.3515606 4.3860335
1370493_a_at 3.4418051 3.7329009 3.4693277 3.2961357 3.5611515 3.481003 3.5827696 3.4104989 3.373057 3.524933 3.5448754 3.6987872
1370494_at 4.6251493 4.2122545 4.4434223 4.2656145 4.1279535 4.3442097 4.4683785 4.260959 4.401285 4.0304737 4.3213515 4.540766
1370495_s_at 12.994355 13.132449 13.258156 13.389644 13.285687 12.953213 13.099619 13.085296 13.234629 12.967793 13.213183 13.132518
1370496_at 12.737578 12.677683 12.519912 12.704131 12.708602 12.615529 12.743826 12.556456 12.811186 12.848531 12.641033 12.5172615
1370497_at 4.05801 3.9633858 4.37776 3.5865052 3.9416397 4.0461445 4.083885 3.9396307 3.9379816 3.8992 4.0534835 4.1607733
1370498_at 3.3296254 3.3527465 3.371457 3.631915 3.3091598 3.416384 3.5144145 3.5625367 3.4421735 3.3627286 3.3756654 3.4480503
1370499_at 4.3836904 4.3813267 4.085743 4.3747234 4.397652 4.1501155 4.5265737 4.362985 4.663949 4.2601614 4.056737 3.9271395
1370500_a_at 3.8455229 3.5528069 3.6830013 3.5331933 3.6476161 3.4884193 3.6919143 3.5816612 3.7081811 3.4378877 3.7987888 3.8193126
1370501_at 8.637104 8.840985 8.772801 9.11373 8.945429 8.749494 8.748624 8.891544 8.789009 8.753174 8.506683 8.620456
1370502_at 4.1196737 3.972999 3.915415 4.04917 3.8466468 3.9224567 4.7299314 4.0107126 3.8384485 3.7474315 3.700744 3.9614174
1370503_s_at 4.545123 4.442913 4.379822 4.3923674 4.6881533 4.3107567 4.6236267 4.315286 4.1099596 4.3140764 4.335228 4.184094
1370504_a_at 5.765608 5.648592 5.7346706 5.644529 5.698468 5.7054067 5.46867 5.6432166 5.579387 5.767799 5.998329 5.9312735
1370505_at 6.4165783 6.6841836 6.398112 6.5643673 6.6464744 6.31284 6.068509 6.5318837 6.3916435 6.732852 6.392339 6.2956967
1370506_at 7.0461493 7.165622 6.9801207 7.075413 7.1700883 6.9733496 7.1805186 7.292667 7.119183 6.922201 6.931039 7.3294253
1370507_at 5.771209 5.9784174 5.8490906 5.9021335 6.2144756 6.024514 6.1256623 5.917339 5.6611576 6.2738667 5.824762 5.7720723
1370508_a_at 5.1931643 4.817434 5.168629 4.7759447 4.4576235 4.826456 4.9420505 5.2368927 5.025961 4.6290956 5.1100655 4.8314714
1370509_at 7.148293 7.1424403 6.434599 7.105457 6.6525426 7.151633 6.9413834 6.938626 7.0339894 7.523839 7.2422824 6.823204
1370510_a_at 7.849298 7.7329063 7.636166 7.749989 7.829796 7.68035 7.841262 7.4726305 7.5573454 7.5387535 7.5175858 7.5346227
1370511_at 13.891946 13.952955 13.970702 13.914098 13.937258 13.916216 13.865325 13.956304 13.879074 13.888168 13.868035 13.894049
1370512_at 8.017362 7.6977625 8.0575905 7.8920155 7.901264 7.6993165 7.9315686 7.7932935 7.848537 7.8253965 7.7708006 7.896377
1370513_at 3.6226501 3.6750422 3.6842763 3.5693688 3.3880115 3.6729302 3.5731366 3.779511 3.6215672 3.5882294 3.8340867 3.9291751
1370514_a_at 3.7109828 3.6606953 3.5917077 3.7300506 3.6025114 3.6183424 3.6937182 3.5770588 3.6280637 3.6292033 3.4306333 3.8385165
1370515_x_at 4.612149 4.490246 4.388009 4.0160327 4.140309 4.339006 4.736364 4.394154 4.456781 4.1637025 4.3641534 4.4276953
1370516_at 6.4522963 6.7426934 6.5845747 6.424354 6.5317483 6.2889824 6.4574103 6.8509173 6.5711274 6.5561085 5.976336 6.3327374
1370517_at 3.5750375 3.5559006 3.630375 3.6793501 3.5953147 3.5657053 3.5794492 3.8527286 3.6176517 3.7016094 3.8837907 3.929194
1370518_a_at 3.86176 3.768212 4.2118726 3.674492 3.9785733 4.081662 4.3026648 4.045975 3.9590557 4.305965 4.1645823 4.044772
1370519_at 4.0222273 4.343267 4.411958 4.168825 4.235894 4.522314 4.813582 4.230192 4.177097 4.4533873 4.5337963 4.529511
1370520_at 4.2825637 4.185975 4.3132753 4.436541 4.1777744 4.2559047 4.185326 4.1994443 4.3766932 4.3234506 4.2989583 4.2267227
1370521_at 6.54415 6.349424 6.352154 6.321451 6.509374 6.343517 6.5700316 6.451083 6.362705 6.457323 6.2624936 6.187994
1370522_at 9.757292 9.549666 9.624365 9.239831 9.4807 9.393471 9.224583 8.920924 9.342981 9.439758 9.197693 9.505343
1370523_a_at 7.6482363 7.673549 7.8905063 8.194868 7.9228554 7.6772637 7.6893835 8.143398 7.697883 7.766821 7.695003 7.5613775
1370524_at 8.908555 9.258058 9.193715 9.404442 9.264901 9.137707 9.0067425 9.295906 9.101154 9.205685 9.154507 9.166137
1370525_at 8.306805 8.294031 7.951272 8.307369 8.246939 8.297676 8.3023815 8.170149 8.280783 8.073027 8.113823 8.201902
1370526_at 6.1700892 6.2126584 6.3017507 6.483594 7.724254 5.737125 7.5434446 6.289982 7.4963284 5.9601007 6.079535 5.9934955
1370527_a_at 8.776684 8.859573 8.938105 8.581288 8.495295 8.938417 8.856551 8.641539 8.995767 8.518566 8.73057 8.934609
1370528_at 6.664168 6.2123833 6.575198 6.253539 6.2408285 6.431446 6.3539233 6.300848 6.3259215 6.192928 6.3649783 6.215682
1370529_a_at 7.2975674 7.157184 7.2316813 7.279452 7.223913 6.9088492 7.3929644 7.1383977 7.275084 7.046033 7.0732565 6.996242
1370530_a_at 7.787876 8.290988 8.379098 8.181416 8.096443 8.024714 7.971758 7.9419103 8.327728 7.882984 7.5288925 7.85605
1370531_a_at 5.327902 6.1015067 5.900111 5.773732 5.7842937 5.549096 5.6082916 5.5697727 5.669008 5.4910574 5.1153555 5.532896
1370532_at 5.896579 5.661085 5.7170954 5.5234146 5.585876 5.538169 5.704981 5.424835 5.6173263 5.551468 5.803693 5.5538077
1370533_at 4.567069 4.1420374 4.4251175 4.280371 3.9831247 4.344548 4.398364 4.254257 4.32765 4.2260504 4.2316 4.532957
1370534_at 7.69191 7.8179274 7.8669667 7.817188 7.829486 7.6032057 7.5045605 7.606655 7.7070785 7.542917 7.159302 7.3586903
1370535_at 3.9437397 3.7164533 3.7193782 3.5666919 3.7435353 3.9592965 3.761026 3.8637185 3.8620489 3.9291 3.87553 4.0880947
1370536_at 5.5693398 5.572957 5.1592665 5.2385626 5.622715 5.278014 4.9177933 5.515907 4.8246336 5.3689275 5.590866 5.0542626
1370537_at 7.1847725 7.093286 7.0466 7.2151103 6.9626927 7.203765 6.9871173 7.325864 7.184433 7.1193132 7.2658505 7.230972
1370538_at 7.738931 7.172531 7.288676 7.504319 7.473251 7.285658 8.288467 7.4810452 7.889408 7.948015 7.8647017 7.646699
1370539_at 6.460119 7.12614 6.603571 7.3274226 7.09699 6.7818966 6.4717493 6.9316645 6.6079035 6.9765854 7.1057563 6.4546924
1370540_at 3.776448 4.255793 4.34194 3.9178963 3.9788651 3.669279 4.171611 3.9035597 4.155643 3.914648 3.772317 3.8362691
1370541_at 5.5431848 6.5127788 6.287102 6.476897 6.481817 5.7578936 5.036477 5.6341095 5.654007 6.4851823 6.4313607 6.5861807
1370542_a_at 6.093086 6.195156 6.260826 6.540449 6.6271644 6.4307837 5.961661 6.2070374 6.085782 5.896084 6.0381765 5.8499904
1370543_at 6.601049 6.3433666 6.3432403 6.5402746 6.4339204 6.462777 6.438122 6.492808 6.4495955 6.3018394 6.3981547 6.454739
1370544_at 6.308059 6.065288 6.134471 5.9639034 6.3331647 6.298319 6.2028475 6.280819 6.23168 6.1992607 6.388582 6.248312
1370545_at 4.864698 5.018291 4.753943 4.532089 4.70897 5.099488 5.3585935 4.54036 4.727152 4.7217016 4.859 5.1256614
1370546_at 4.0817566 4.1639886 3.565723 3.9510365 3.9315665 3.908231 4.2897534 3.8418987 4.064975 3.8375845 4.0629067 4.03844
1370547_at 13.965561 13.909773 13.961965 13.964754 14.003316 13.959388 13.998455 13.995619 13.950675 13.826761 13.71759 13.847616
1370548_at 7.4021015 7.6861906 7.0330243 8.087004 7.83647 7.518409 7.442208 7.8727417 7.6084614 7.1584234 6.611504 7.285355
1370549_at 5.9220686 5.564393 5.5835238 6.17836 5.6886806 5.752026 5.443885 6.191038 6.022085 5.964208 5.930645 5.9049773
1370550_at 5.68989 5.647403 5.5861015 5.706532 5.607344 5.4888973 5.587186 5.64734 5.609192 5.4643297 5.561844 5.743766
1370551_a_at 6.842573 6.6197696 6.784159 6.512668 6.628218 6.869895 6.898733 6.3924727 6.524239 6.654141 6.697331 6.8953185
1370552_at 5.0845423 5.5527744 4.946682 5.227333 5.111047 5.248726 5.0971947 5.2100277 5.0702963 5.171647 5.025907 5.261161
1370553_at 7.220732 7.3055596 7.2265906 7.4433327 7.306143 7.330111 7.5757923 7.3476524 6.96985 7.2735558 6.918858 6.8010902
1370554_at 9.285835 9.193795 9.062448 9.20557 9.34617 9.359316 9.054011 9.227749 9.31602 9.576625 9.473575 9.307448
1370555_at 3.9747157 3.7995872 4.1825414 3.8601131 4.0236416 4.085393 4.3223095 3.971139 4.090909 3.8305266 4.1375914 4.197209
1370556_at 4.771879 4.3418345 4.6299396 4.014179 4.3025384 4.558419 4.2674756 4.4488435 4.537613 4.433489 4.394355 4.4766665
1370557_a_at 3.8358119 3.833958 4.031767 3.8839839 3.717365 3.8764453 3.8138442 3.7246447 4.050132 3.6912174 3.9483905 3.8610632
1370558_a_at 3.2618484 3.5239289 3.2037742 3.1652675 3.2150497 3.4191234 3.3225136 3.2171965 3.4689054 3.2298274 3.291592 3.4045093
1370559_at 3.8939614 3.477825 3.7963774 3.669325 3.940184 3.5756981 3.8503156 3.5626764 3.826743 3.7644427 3.6814318 3.8768525
1370560_at 4.4136477 4.167725 4.804686 4.2269955 3.9498096 4.2328978 4.000891 4.013961 4.3624415 4.1934752 4.126445 4.400528
1370561_at 4.2162714 4.1492195 4.0586195 4.0280137 3.804592 4.020528 3.9929457 4.2475905 3.9213846 3.797826 4.283496 4.0140047
1370562_at 4.683521 4.5853715 4.370823 4.3224387 4.3727894 4.5345426 4.3588214 4.3703294 4.6961656 4.3923173 4.495158 4.936351
1370563_at 11.699057 11.582916 11.360287 11.359201 11.745507 11.640999 11.378384 11.566166 11.507925 11.835016 11.672173 11.328075
1370564_at 4.174638 4.1037745 4.300483 4.1533375 4.1337 4.190446 4.3893642 4.2284036 4.3253317 4.172979 4.303286 4.311847
1370565_at 4.368005 4.051049 4.324222 3.9661448 4.360919 4.0595064 4.3111577 4.2336187 4.6549892 4.1717725 4.4071684 4.441057
1370566_at 8.910438 9.963554 10.305886 9.755964 9.59721 8.296712 9.939972 8.486815 9.807763 8.286045 9.242087 9.595521
1370567_at 6.4242105 6.899745 6.7695475 6.657263 6.9379425 6.5863423 6.8832126 6.47696 6.8244967 6.5493937 6.8536506 6.657553
1370568_at 5.6292095 5.6418405 5.812277 5.5921936 5.7841616 5.778074 6.0072775 5.582685 6.1418333 5.5383615 5.8021173 5.7314787
1370569_at 4.426951 4.5769134 4.636053 4.5512414 4.528217 4.9265227 4.3558493 4.441867 4.895717 4.3333244 4.786618 5.1360927
1370570_at 7.451898 7.2682667 7.189419 7.4397163 7.3997574 7.320907 7.110566 7.3999376 7.4057627 7.417753 7.198004 7.033151
1370571_at 5.553888 4.8905983 4.895873 4.511093 5.088566 5.318413 4.900228 5.2083263 4.9784966 5.9924865 4.8537436 4.800479
1370572_at 3.7600605 3.7070482 4.006969 3.6506603 3.8545778 3.6101391 4.242365 3.6950576 3.7533755 3.661323 3.788102 3.9509244
1370573_at 9.730816 9.338048 9.595711 9.025555 9.58022 9.343207 9.429386 9.144922 9.351025 9.291351 8.714605 9.31625
1370574_a_at 6.5993543 6.3796515 6.6146426 6.5418167 6.467294 6.4523087 6.9185596 6.4328756 6.3545933 6.519831 6.6096044 6.655722
1370575_a_at 8.404482 8.4095745 8.167021 8.645063 8.66152 8.2264385 8.077754 8.779644 8.545764 8.383991 8.425481 8.381744
1370576_at 5.689819 5.3084083 5.321635 5.2259636 5.3595243 5.729202 5.54957 5.13048 5.3668547 5.141965 5.5918493 5.667158
1370577_at 5.9991117 6.115144 5.8265347 6.316756 6.4024553 5.6641617 5.9147215 6.264704 6.125083 6.0218396 5.897164 6.2565727
1370578_at 6.673905 6.6928134 6.810191 6.8604875 6.809157 6.8254223 6.773543 6.676041 6.7166395 6.817175 6.5945153 6.7336445
1370579_at 8.804394 8.591949 8.831606 8.67618 8.827025 8.712797 8.88928 8.6588955 8.828348 8.790644 8.688364 8.674013
1370580_a_at 13.013772 13.08881 13.215931 13.179049 13.233866 13.200469 13.336309 13.297293 13.238445 13.684951 13.669054 13.556308
1370581_at 4.286927 3.7330062 3.9838235 3.6191726 3.8438737 3.9903543 3.9621003 3.7222884 3.8929782 3.9244683 3.8942096 4.138506
1370582_a_at 3.139803 3.3354611 3.5379102 3.3137128 3.3984914 3.3952167 3.3324425 3.2208862 3.705568 3.2558272 3.2483277 3.1297574
1370583_s_at 6.363495 5.6122494 5.4223886 6.229458 5.607859 6.2316804 6.5983095 6.4291606 5.828038 7.5732307 7.6368437 7.609735
1370584_a_at 5.3681693 5.73868 5.6919746 5.568956 4.7951508 6.1643453 4.9403496 5.1523376 6.247942 6.0910764 5.4537725 5.244752
1370585_a_at 5.959007 6.716237 6.3926177 6.648292 6.7718782 6.478227 6.423594 6.6568284 6.4976974 6.3935246 6.078936 5.6629076
1370586_a_at 5.7377496 5.737048 5.872244 5.9427943 5.7782245 5.8014393 5.9796395 5.794243 6.4303274 5.6679134 5.517729 5.6845493
1370587_at 4.88844 4.586997 5.1979637 4.657933 4.5638895 5.0631094 4.838748 4.5515842 4.9881124 5.030428 4.706643 5.068527
1370588_a_at 3.8430738 3.8812177 4.0412006 3.8081007 3.8572524 3.9634976 4.014457 4.0278926 3.7909203 3.8809521 3.8714375 4.060465
1370589_at 5.006065 4.8967752 4.675397 5.5493355 4.9477844 4.8625402 4.81058 5.3555603 5.3449793 4.96045 4.6613336 4.9608784
1370590_at 7.184 7.045831 6.949604 7.084045 6.8488917 7.140958 7.0933523 6.845295 7.1783895 6.803028 7.173538 7.1596756
1370591_at 7.227633 7.1207385 7.3739944 7.3956184 7.3163533 7.2715015 7.230498 7.2213783 7.120867 7.242106 7.4725003 7.180869
1370592_at 6.344875 5.798009 6.400342 6.7109213 6.1874475 5.700241 6.4609 5.7550564 6.783793 7.496209 7.19179 7.485294
1370593_at 12.999698 13.120779 12.716731 13.340692 13.100158 13.020823 13.262452 13.123662 13.398477 13.700013 13.860266 13.717375
1370594_at 4.6880045 4.2136097 4.600251 4.1940355 4.4120073 4.4598675 4.623986 4.343177 4.574085 4.6879616 4.7208652 4.762787
1370595_a_at 3.8269463 3.833958 3.6706045 3.6119716 3.7293313 3.6777341 4.140915 3.5385787 3.820835 3.6034718 3.5485063 3.7712913
1370596_a_at 4.3446293 4.1559987 4.3473716 4.0085487 4.023998 4.2436686 4.096916 4.442835 4.2930584 4.134965 4.3501453 3.9763985
1370597_at 5.8142877 5.9789405 5.8642087 5.9732714 5.855882 5.0115147 5.9147215 5.7246013 5.673947 6.0650654 6.1138325 5.9917984
1370598_a_at 4.6377325 4.4608183 4.488778 4.3426723 4.2875547 4.530752 4.6829824 4.3703294 4.3863306 4.448959 4.49674 4.3354163
1370599_a_at 7.391572 7.859441 7.7634144 7.2891674 7.7462745 7.426369 7.479046 7.433241 7.4719 7.6043477 7.1791387 7.4547343
1370600_at 5.0154576 4.506785 5.375399 4.9486256 4.9714108 4.75543 5.090884 4.9130154 5.105038 4.7893567 4.8175125 5.0954943
1370601_a_at 4.5391235 4.6724286 4.67328 4.5144105 4.196119 4.41679 4.844814 4.463475 4.3595505 4.53881 4.499626 4.504261
1370602_at 4.43337 4.02223 4.520625 4.4365406 4.347232 4.7248096 4.422511 4.633995 4.528206 4.368312 4.5324583 4.1923137
1370603_a_at 5.418669 6.2331247 5.6490555 5.658861 5.935783 5.633958 5.6248055 5.6161604 5.732857 5.722268 5.1889744 5.1993937
1370604_at 3.9987562 3.7305686 3.80016 3.6899474 3.7124422 3.7178264 3.5719392 3.3714938 3.9699745 4.1167793 3.8131912 4.35828
1370605_s_at 6.204894 6.068553 6.097827 5.8720922 5.6027117 6.1376514 6.103725 6.446068 6.383368 6.8966246 6.0859756 7.3441324
1370606_at 6.0263944 5.7152243 5.971785 5.852194 6.0005255 5.513425 5.4605875 5.917339 5.1465874 6.3927917 5.8135157 6.2718067
1370607_a_at 4.4147553 4.554442 4.3032207 4.715294 4.748108 4.422822 4.6220064 4.5192723 4.220319 4.320784 4.7082667 4.316745
1370608_at 3.9114652 3.960164 3.3859198 3.6476405 3.7293313 3.6678364 3.6280668 3.9686923 3.8179681 3.5852435 3.960293 3.60834
1370609_a_at 10.025208 9.979408 9.897132 10.177712 10.07454 9.845393 10.194343 9.99698 9.860517 10.34496 10.212493 10.425331
1370610_at 4.570197 4.433775 4.54579 4.6010456 4.6948767 4.424566 4.4766426 4.328621 4.6171618 4.58678 4.5452437 4.716989
1370611_at 5.7023964 6.107027 5.872602 5.662691 5.8672285 5.9252386 6.250004 5.8281393 5.899226 5.8074026 6.016884 6.072483
1370612_at 5.378106 5.4440274 5.7321725 5.686473 5.2823386 5.836921 5.628751 5.531962 5.6350803 5.5209217 5.4895544 5.5216064
1370613_s_at 12.340529 12.6048355 12.787158 12.676418 12.702186 12.608787 12.898431 12.707752 12.810949 13.483528 13.519289 13.370106
1370614_s_at 5.112501 5.0182834 5.4332805 5.1151733 5.238239 5.2389073 5.4828568 5.001606 5.13648 5.2749023 5.451505 5.475717
1370615_at 4.825015 4.578329 4.6193275 4.6236596 4.6487937 4.8772 4.9878893 4.4364147 4.7802153 4.7751336 4.8170366 4.9232984
1370616_at 4.747418 4.9161186 4.788103 4.7504187 4.6898336 5.0543895 5.0518184 4.652936 4.8773313 4.6232357 5.049839 4.9218903
1370617_at 4.710307 4.78858 4.597845 4.805709 4.7635508 4.736194 4.5838785 4.7228556 4.661051 4.552527 5.0104704 4.7333727
1370618_at 7.933214 8.007169 8.023593 7.8718343 7.930302 7.8949957 7.95329 7.796554 7.816309 7.9715357 7.8595343 7.7820196
1370619_at 5.075699 5.013219 4.6783543 4.746894 4.767866 4.9980373 5.242408 4.597173 4.977356 5.071434 4.9774456 4.987634
1370620_at 4.698243 4.5841875 4.840622 4.3223586 4.721482 4.859582 5.0497165 4.489576 4.71599 5.0115833 4.741632 4.733865
1370621_at 4.8741484 5.1683316 5.0980086 5.004635 5.0715466 4.841252 5.0286746 5.2106376 5.3678336 4.8397985 5.0806813 4.9981117
1370622_at 4.68391 4.0962486 4.3298464 4.103472 4.2330613 4.465034 4.0463862 4.076953 4.531214 4.5383554 4.2659903 4.619094
1370623_at 6.303546 6.402247 6.093856 6.4399376 6.6021194 6.345238 5.8107157 6.2396927 6.302569 6.0982876 6.109506 6.0775785
1370624_at 4.462616 4.622086 4.350561 4.1943083 4.11468 4.448467 4.6051846 4.1919546 4.357762 4.3873034 4.3225183 4.200787
1370625_at 3.675774 3.9012036 3.5589774 3.8275464 3.9022777 4.264927 4.4967995 3.5866792 3.723082 3.6857505 3.9327755 3.4219024
1370626_at 3.3393586 3.3177142 3.5114536 3.301417 3.4422166 3.5217695 3.209715 3.4490528 3.4669032 3.3544662 3.6005569 3.5072243
1370627_at 4.579268 4.539993 4.600771 4.5124173 4.6663947 4.603236 5.062945 4.430355 4.20194 4.3285465 4.5719004 4.681928
1370628_at 4.993883 5.2408767 4.6719403 5.006043 5.222761 5.070897 4.792558 5.1818066 4.7324553 4.7401743 4.3348165 4.7814584
1370629_at 3.8613737 3.9622421 3.7677414 3.8767085 3.7993674 3.669279 3.7138295 3.808479 3.9816718 3.6263437 3.7833786 3.689089
1370630_a_at 6.1160417 6.339338 6.3467307 6.204257 6.169955 6.5694757 6.4609 6.5038433 6.205521 6.050271 6.308399 6.00973
1370631_at 3.8280506 4.1261835 3.9689295 3.9564767 3.9938278 4.0267954 4.0962753 3.8258483 3.637925 3.9650707 4.0165167 3.76432
1370632_at 4.0817566 4.1639876 4.15646 3.5811064 4.208865 4.2437363 4.243809 4.0783253 4.3208556 3.9466097 4.373417 4.3339243
1370633_at 4.9593887 5.1010942 4.983473 4.98263 5.0047283 5.1613894 5.027999 4.996652 5.0926867 5.1450424 5.0142813 5.2403774
1370634_x_at 6.5240455 6.5205517 6.74168 6.2739925 6.39433 6.688571 6.954669 6.272619 6.509157 6.4013658 6.587215 6.6303124
1370635_at 4.764073 4.528833 4.6938252 4.1405306 4.293165 4.9059463 4.5517144 4.430355 4.7759895 4.7143574 4.552843 4.67242
1370636_at 4.61884 4.3710413 4.4783154 4.12801 4.207986 4.2290773 4.677782 4.121072 4.2376747 4.193055 4.1784406 4.1399803
1370637_at 3.9127505 4.2189636 3.8904216 4.0714393 4.0812416 4.0390067 4.463343 4.044398 4.1620665 3.8845289 4.0662017 3.9187047
1370638_at 5.13467 5.1512027 5.1765485 4.8348503 5.1138706 5.169943 4.872454 4.975841 5.109436 4.9006963 4.842436 5.0087357
1370639_at 7.7116942 7.6479273 7.5271287 7.4155726 7.3947616 7.606737 7.7742643 7.543345 7.565406 7.429122 7.2517304 7.7401357
1370640_a_at 5.097348 5.1670103 5.3203764 4.9669247 5.1343746 5.3219986 5.211548 5.020731 5.1948156 5.2000036 5.2520304 5.4044113
1370641_s_at 6.4707055 6.4088063 6.4522676 6.373681 6.4000173 6.424466 7.215136 6.430897 6.6792254 6.59985 6.7465334 6.7561045
1370642_s_at 7.521801 7.2706594 7.4984665 7.492643 7.2877464 7.4452047 6.8699956 7.595807 7.3581905 7.0946374 6.500171 6.711661
1370643_a_at 5.0914197 5.3411818 5.2200375 5.1999784 4.971938 5.4241676 5.2588477 4.9053893 5.21469 5.0020704 4.757553 4.967432
1370644_at 3.951693 3.3539612 3.741122 3.5204158 3.6751547 3.583745 3.6958199 3.5758207 3.7568505 3.5966263 3.5362043 3.7324018
1370645_at 4.5974755 4.271944 4.581185 4.124118 4.218867 4.4504623 4.6394587 4.3103223 4.1353407 4.264397 4.4401836 4.6131535
1370646_at 6.3982005 6.4350877 6.813557 6.299288 6.3370013 6.7451515 6.580541 6.1478963 6.2756543 6.402526 6.464118 6.5861807
[truncated: 3,480,325 more chars]
