# Supplementary material for: Transcriptomic point of departure determination: a comparison of distribution-based and gene set-based approaches
Source: Front Genet. 2024 May 9;15:1374791. doi: 10.3389/fgene.2024.1374791 (PMC11112360; doi:10.3389/fgene.2024.1374791)
Supplement: Supplementary file 6 [file DataSheet1.zip › Data Sheet 1/aspirin_29day_Rat_Liver_rma.txt]

ProbesetID V2 V3 V4 V5 V6 V7 V8 V9 V10 V11 V12 V13
Dose 0 0 0 45 45 45 150 150 150 450 450 450
1367452_at 10.446005 10.307519 10.478687 10.449674 10.4509325 10.297397 10.398821 10.459305 10.447457 10.577468 10.36837 10.374602
1367453_at 9.90682 9.875254 9.887607 9.928494 9.852317 9.948892 10.065657 9.931169 9.943985 9.881589 9.86445 10.043327
1367454_at 9.894902 9.893724 10.069685 10.081521 9.936966 10.0387745 10.013391 9.960774 10.207447 10.068664 9.971304 9.922826
1367455_at 11.2184105 11.310074 11.477843 11.350894 11.220961 11.365742 11.332169 11.41237 11.447258 11.463066 11.531866 11.522512
1367456_at 11.970092 11.883903 11.8846035 11.9951105 11.942783 11.964636 11.948688 12.054531 12.0904 11.939025 11.998514 11.990795
1367457_at 9.225956 9.306426 9.188251 9.347057 9.104879 9.08797 9.049135 9.187288 9.071276 9.0970545 9.072072 9.018269
1367458_at 8.238084 8.218943 8.310205 8.277332 8.26785 8.397731 8.2609625 8.378014 8.274461 8.486001 8.347062 8.346356
1367459_at 12.042029 12.046595 12.179008 12.181681 12.041897 12.110978 12.105346 12.082718 12.205888 12.083157 12.19398 12.164893
1367460_at 11.335366 11.442512 11.366404 11.397976 11.39275 11.325136 11.457357 11.390806 11.441136 11.400161 11.357725 11.419363
1367461_at 10.161653 10.172566 10.413015 10.290058 10.230485 10.232817 10.104179 10.292943 10.28741 10.373548 10.121938 10.249593
1367462_at 10.695417 10.628054 10.482013 10.80277 10.659825 10.56357 11.047829 10.796015 10.884916 10.869704 10.842486 11.146611
1367463_at 11.270037 11.048939 11.063025 11.451903 11.082798 10.946047 11.079085 11.209221 11.03332 11.405914 10.996783 11.374463
1367464_at 9.533171 9.521172 9.501074 9.652969 9.472101 9.590647 9.786898 9.723633 9.70014 9.756019 9.729592 9.704498
1367465_at 10.1826315 10.2743225 10.310329 10.409612 10.006281 10.144268 10.334351 10.253228 10.3539505 10.455781 10.309673 10.305298
1367466_at 10.037773 9.993708 10.139557 10.106912 9.9933195 9.989915 10.074463 10.075713 10.10056 10.0571 10.080328 9.956551
1367467_at 11.664019 11.703502 11.669725 11.653044 11.695008 11.651956 11.67076 11.573246 11.721478 11.613403 11.578868 11.649759
1367468_at 9.955684 10.1693325 10.092 10.165776 9.887149 9.8178425 10.162586 10.165092 10.126173 10.2163315 10.052373 10.147504
1367469_at 11.643747 11.510471 11.798261 11.74782 11.566484 11.653879 11.699348 11.869617 11.714438 11.869977 11.806511 11.741032
1367470_at 10.127637 10.01927 10.4122095 10.061201 10.01958 10.142299 9.958859 10.110851 10.251416 9.995076 10.125317 10.025419
1367471_at 9.096083 9.145972 9.055173 9.231567 9.1542015 9.008443 9.182326 9.190119 9.208687 9.09416 9.138629 9.180747
1367472_at 10.000031 10.303126 10.023214 10.212243 10.075555 10.029195 10.288509 10.075073 10.12203 10.23464 10.05704 10.151461
1367473_at 9.965793 9.935537 9.924984 10.02388 9.875799 9.877018 10.135566 10.079351 10.060592 10.185704 10.09367 9.949076
1367474_at 9.535347 9.460052 9.570512 9.5428915 9.45339 9.449128 9.734063 9.609133 9.663133 9.797618 9.654591 9.78159
1367475_at 10.582346 10.6113 10.545996 10.643214 10.543933 10.554147 10.520084 10.314183 10.337679 10.313595 10.279015 10.38691
1367476_at 11.181199 11.397804 11.31723 11.312384 11.280185 11.170728 11.253557 11.281939 11.313942 11.351605 11.30191 11.33237
1367477_at 10.2471695 10.181158 10.434743 10.397246 10.255163 10.229613 10.29112 10.297477 10.433961 10.502469 10.279791 10.282706
1367478_at 8.0949955 7.807557 7.945493 8.059643 7.9665847 7.9208813 7.8116465 8.077518 8.084404 8.166324 8.034283 8.0453415
1367479_at 11.209636 11.326084 11.365971 11.371698 11.280285 11.287075 11.14883 11.329396 11.367384 11.40357 11.290389 11.336844
1367480_at 9.570664 9.321865 9.6133795 9.623566 9.457444 9.482256 9.529557 9.682147 9.70115 9.765512 9.621497 9.605728
1367481_at 9.455705 9.4732065 9.443361 9.490343 9.427224 9.453253 9.5755205 9.638836 9.668439 9.730778 9.676512 9.568314
1367482_at 9.630831 9.6447315 9.61831 9.7820215 9.706676 9.676481 9.774052 9.72073 9.796574 9.639272 9.702441 9.866467
1367483_at 9.122532 9.148245 9.168327 9.094067 9.022011 9.109919 8.991306 9.07156 9.178839 9.076037 9.070741 9.150272
1367484_at 9.508427 9.501422 9.327895 9.413119 9.4033785 9.400834 9.428831 9.549089 9.521438 9.581059 9.335518 9.412498
1367485_at 10.12786 10.041132 10.073273 10.155386 9.994072 10.0783 9.966286 10.000018 9.990155 10.065481 10.033071 9.953396
1367486_at 9.636542 9.579513 9.439842 9.671088 9.454492 9.635131 9.732136 9.650386 9.535454 9.606994 9.615759 9.401117
1367487_at 7.3815465 7.451425 7.390366 7.4075055 7.2348967 7.47305 7.417737 7.4647527 7.293237 7.3667564 7.345652 7.509635
1367488_at 7.74574 7.7605147 8.153172 7.7079926 7.803507 8.068943 7.882396 8.059414 8.251341 8.077997 8.192812 7.9496613
1367489_at 6.5427923 6.1006265 6.43261 6.5719123 6.415983 6.468643 6.196905 6.560239 6.3617716 6.445126 6.438546 6.636445
1367490_at 7.3306637 7.2883453 7.4545813 7.269224 7.262418 7.2174625 7.2662187 7.389792 7.3182063 7.319948 7.5194545 7.3201203
1367491_at 9.2781515 9.232192 9.255045 9.49907 9.159094 9.211491 9.299038 9.244484 9.369832 9.346118 9.368349 9.310396
1367492_at 9.334745 9.172371 9.145481 9.32481 9.178025 9.177141 9.28809 9.235796 9.266791 9.365126 9.403014 9.397079
1367493_at 9.469766 9.37131 9.670058 9.569442 9.342419 9.5355835 9.581354 9.5839 9.604007 9.592176 9.6264925 9.573646
1367494_at 10.118187 10.049279 10.139313 10.202786 10.071485 10.044851 10.027581 10.220816 10.20104 10.368289 10.160951 10.220303
1367495_at 7.453651 7.654277 7.7045 7.5962424 7.432292 7.7559223 7.642825 7.665163 7.9399266 7.9318357 7.6757255 7.8618183
1367496_at 11.267055 11.316262 11.202536 11.256306 11.2748995 11.227676 11.337906 11.285311 11.20471 11.259556 11.258304 11.172624
1367497_at 8.590922 8.794277 8.545428 8.773545 8.718381 8.566513 8.584261 8.54369 8.488749 8.440089 8.573222 8.264459
1367498_at 8.71195 8.6394825 9.099635 8.715574 8.788386 8.923747 8.745516 8.832866 9.043497 8.909785 8.937593 8.841791
1367499_at 7.9861264 7.8912363 8.221315 8.022106 7.952541 8.096907 8.300823 8.003994 8.210539 8.042326 8.033028 8.137043
1367500_at 10.285766 10.321707 10.193512 10.452965 10.209257 10.267405 10.409655 10.460419 10.351564 10.422321 10.271003 10.515897
1367501_at 8.411268 8.437584 8.383831 8.541255 8.376042 8.494528 8.4206295 8.32475 8.422877 8.718716 8.369539 8.3674755
1367502_at 8.550839 8.5755625 8.540615 8.690449 8.513521 8.685154 8.681409 8.67922 8.795044 8.864737 8.841168 8.871022
1367503_at 11.122342 11.067373 11.045103 11.088165 11.043957 11.125882 11.030314 11.070985 11.058862 11.078176 11.148445 11.136966
1367504_at 8.088285 8.129179 8.128784 8.181332 8.047812 8.259983 8.404022 8.2094 8.191233 8.349411 8.158882 8.217724
1367505_at 8.197396 8.274069 8.180012 8.171778 8.141773 8.205166 8.070683 8.318287 8.1012945 8.180699 7.9295464 7.985662
1367506_at 9.949404 9.845913 10.055938 10.12877 9.776557 9.788437 9.964693 10.002469 9.815855 10.201436 10.087645 10.016755
1367507_at 7.272221 7.3008556 7.4138145 7.507217 7.0809655 7.388239 7.606665 7.533482 7.4854755 7.597168 7.4122863 7.664393
1367508_at 8.969465 8.915091 9.112301 9.008503 8.775778 8.875759 8.897291 9.034691 8.96466 9.068896 8.857074 8.840592
1367509_at 9.679984 9.778317 9.638794 9.703303 9.699436 9.637005 9.778874 9.746689 9.692188 9.609612 9.536696 9.692749
1367510_at 9.780379 9.860237 9.635176 9.740056 9.752683 9.862201 9.9308 9.875875 9.8054905 9.755054 9.719055 9.603133
1367511_at 8.372365 8.418721 8.457987 8.498943 8.380268 8.439377 8.388778 8.548623 8.457874 8.2771845 8.470028 8.467793
1367512_at 11.192548 11.192078 11.139844 11.168384 11.166565 11.105881 10.964288 11.0808935 11.124257 11.0127945 11.094561 11.041777
1367513_at 8.196053 8.132257 8.157238 8.123741 8.163956 8.189659 8.334525 7.9837275 8.316759 8.094563 8.271898 8.301837
1367514_at 7.934187 7.943604 7.7404237 7.980112 7.786142 7.6568556 8.018545 7.6745396 7.9159307 8.044088 8.098789 7.9974623
1367515_at 7.7863417 7.741785 7.6446958 7.8102493 7.6655364 7.778071 7.350577 7.985516 7.971435 7.476601 7.6944785 7.6718717
1367516_at 9.1065445 9.01812 9.026379 9.081682 9.127337 9.186631 9.259323 9.218412 8.997748 9.268784 9.085541 8.946472
1367517_at 7.6141176 7.6781363 7.764963 7.8550158 7.5428042 7.763773 7.842341 7.6145744 7.829568 7.735336 7.648263 7.586162
1367518_at 8.624247 8.634935 8.664843 8.6311 8.654656 8.575327 8.70919 8.43411 8.595742 8.516245 8.590307 8.736231
1367519_at 8.55195 8.561387 8.515552 8.612101 8.510292 8.551829 8.612894 8.409989 8.536333 8.41467 8.5783615 8.343702
1367520_at 10.1434355 10.192016 10.008513 10.138733 10.255048 10.020613 10.15164 10.179885 10.17055 10.158572 10.118262 10.098085
1367521_at 6.7976265 7.26622 6.84666 6.883933 7.2566147 7.160594 6.798243 6.745133 7.4302278 6.7316337 6.5934424 7.008533
1367522_at 9.171708 9.250722 9.333447 9.37288 9.260094 9.405529 9.520443 9.492036 9.350762 9.573156 9.38905 9.321314
1367523_at 8.793513 8.764969 8.654625 8.751652 8.676189 8.792205 8.80633 8.914631 8.879627 8.994013 8.875466 8.9555025
1367524_at 7.4803443 7.3741984 7.4797664 7.41801 7.348556 7.442789 7.130631 7.5416303 7.762128 7.499109 7.6888647 7.522673
1367525_at 9.159832 9.2383175 9.1749325 9.295056 9.206333 9.303101 9.289542 9.351268 9.260492 9.224873 9.351892 9.29893
1367526_at 9.17232 8.964057 9.089536 9.175809 9.0502205 9.153454 9.177584 9.253084 9.160532 9.358639 9.285647 9.267223
1367527_at 8.200525 8.097453 8.0080185 8.34036 7.967752 7.995895 8.363647 8.368286 8.236315 8.269707 8.149439 7.85118
1367528_at 8.812887 8.8180065 8.718506 8.920917 8.693185 8.795395 8.768878 8.652047 8.902022 8.968804 8.860042 8.740434
1367529_at 9.043099 9.183681 9.3428755 9.319686 9.133973 9.252412 9.397982 9.180823 9.282448 9.20835 9.353063 9.284534
1367530_at 7.746583 7.696052 7.7088075 7.694249 7.550092 7.65235 7.689321 7.6331244 7.5224977 7.7247286 7.552967 7.489739
1367531_at 10.826264 10.7327585 10.7399235 10.752022 10.721981 10.772813 10.856002 10.854645 10.877051 10.94106 10.965257 11.0219345
1367532_at 11.355422 11.396945 11.380529 11.303069 11.2609415 11.314297 11.340021 11.377627 11.215384 11.321754 11.330895 11.308128
1367533_at 8.774417 8.52005 8.490021 8.564098 8.368331 8.400563 8.514093 8.418739 8.551512 8.425954 8.63553 8.536269
1367534_at 7.6369944 7.6138377 7.571477 7.463312 7.475419 7.576345 7.466135 7.469583 7.4895086 7.418362 7.4738584 7.4315705
1367535_at 8.826432 8.9773445 8.929873 8.792567 8.968373 8.972754 8.760328 8.85693 8.915464 9.002165 8.855155 8.716736
1367536_at 7.9010053 7.710483 7.800025 7.906759 7.5984473 7.873907 8.0231285 8.0287285 7.879296 7.982425 8.102492 8.1227665
1367537_at 7.8347926 7.7629795 7.9079795 7.8434496 7.6170716 7.9586177 7.9798975 7.990585 8.003844 8.109314 7.9810443 7.993567
1367538_at 7.0103087 7.137082 7.265125 7.0468893 7.0033555 6.891719 6.9547787 7.032663 7.1925607 6.899471 6.84431 6.976994
1367539_at 8.503469 8.499049 8.620287 8.499136 8.410824 8.602686 8.371298 8.607398 8.584367 8.553592 8.359145 8.43451
1367540_at 7.610961 7.4682794 7.50813 7.7037587 7.5419083 7.457742 7.603267 7.568419 7.835021 7.723683 7.946149 7.6438785
1367541_at 8.060695 8.157074 7.760132 8.214463 7.992538 8.045395 7.957165 7.977484 7.8668036 8.253805 7.784479 7.8211737
1367542_at 8.261375 8.309839 8.252514 8.269213 8.243691 8.282771 8.054237 8.163132 8.294411 8.1929035 8.179885 8.191385
1367543_at 8.737414 8.730216 8.774784 8.761679 8.67386 8.805696 8.652817 8.848934 9.020108 8.955503 8.819958 8.781418
1367544_at 6.9593735 6.931615 6.702578 6.854231 6.718233 7.003131 6.65146 6.950209 6.9566083 7.147937 6.765462 6.934097
1367545_at 7.494567 7.544502 7.131077 7.2274504 7.50342 7.2558446 7.0726037 7.304991 7.3325486 7.3679996 7.3192477 7.2946234
1367546_at 10.238453 10.734065 10.520482 10.809722 10.236048 10.168315 10.276093 10.590328 10.39509 10.359599 10.32153 10.48494
1367547_at 8.0445385 8.08112 7.9881887 8.012045 7.88569 7.971369 7.999151 7.993301 7.954653 7.899154 7.8741155 7.9170203
1367548_at 8.585626 8.502412 8.583611 8.807577 8.557253 8.524381 8.6950655 8.788964 8.769148 8.929055 8.692616 8.747064
1367549_a_at 10.751581 10.622616 10.645472 10.639145 10.563075 10.695077 10.546354 10.667059 10.742233 10.6989565 10.599598 10.543578
1367550_a_at 8.598465 8.6398 8.676868 8.700737 8.646572 8.624376 8.818119 8.806052 8.71179 9.1011095 8.568219 8.817243
1367551_a_at 9.387109 9.3765545 9.0976925 9.317184 9.247692 9.254814 9.2716255 9.412708 9.296975 9.397371 9.351082 9.313505
1367552_at 4.3784304 4.2784343 4.2339745 4.1160035 4.230874 4.3782654 4.3707056 4.548147 4.01088 4.3618913 4.542511 4.7134523
1367553_x_at 12.0348015 12.294482 12.235668 12.266145 12.433472 12.103095 12.035722 12.443092 12.188855 12.714558 12.616412 12.057096
1367554_at 3.9107065 4.1115103 3.993819 4.0335565 4.1437283 4.2652454 4.0041237 4.228259 4.085201 4.109357 4.0889997 4.3159885
1367555_at 14.711564 14.745149 14.738573 14.74988 14.744639 14.750815 14.681142 14.717045 14.696714 14.733719 14.746394 14.699892
1367556_s_at 14.537782 14.522793 14.543697 14.541895 14.533934 14.559159 14.553747 14.58105 14.491369 14.549312 14.538004 14.5368
1367557_s_at 12.931266 12.876417 12.965936 13.05999 12.894184 12.946364 13.112346 13.096427 13.000643 13.187851 13.2095995 13.202994
1367558_x_at 3.1544642 3.0808787 3.0481985 3.1137657 3.221502 3.057371 3.3750405 3.0171854 3.202227 3.3036153 3.5264778 3.0898404
1367559_at 12.940921 12.963866 12.883197 13.0389385 12.949697 12.978236 12.939714 13.023619 12.994072 13.134263 13.042533 13.106874
1367560_at 12.1927805 12.188768 12.280565 12.307693 12.128826 12.280461 12.2011795 12.271399 12.253024 12.157093 12.229393 12.185001
1367561_at 12.461678 12.52145 12.447282 12.627332 12.48771 12.552469 12.677503 12.549149 12.564262 12.6573305 12.603962 12.661304
1367562_at 8.844709 8.780894 8.302105 8.622077 8.786421 8.307403 8.835138 8.174936 7.921164 8.619713 8.602101 8.419991
1367563_at 8.936097 8.843719 8.880152 8.754923 8.937001 8.589282 8.993345 8.749475 8.844159 8.691635 8.804569 8.821779
1367564_at 5.946909 6.028593 5.8933916 5.8133636 5.991729 5.9737997 6.0785227 5.974088 5.9619904 5.9202604 6.2793956 6.314832
1367565_a_at 13.8671465 13.8400755 13.892263 13.9008665 13.802657 13.868442 13.85068 13.891604 13.924234 13.9008665 13.84141 13.928738
1367566_at 4.036799 3.7943091 4.000918 4.106615 4.410679 4.074747 4.3587346 4.0330725 3.9311264 4.15421 4.220083 3.990904
1367567_at 12.059726 11.996624 12.116506 12.1921835 12.035871 12.00047 12.042183 12.179027 12.206816 12.204244 12.222956 12.056216
1367568_a_at 8.959862 9.317222 9.657186 8.921345 9.221575 8.912419 9.120737 8.859576 9.1075325 8.792393 8.867336 8.834106
1367569_at 11.835473 11.803549 11.939748 12.013024 11.734129 11.985544 11.959543 12.030214 12.033871 11.895982 11.954028 11.893155
1367570_at 6.958281 6.960394 6.87591 7.022317 7.054698 6.3489537 7.2263665 7.0522475 7.5225406 7.320781 7.2826843 6.7306213
1367571_a_at 5.440883 5.4675465 5.448392 4.92575 5.622223 5.367363 5.3864536 5.0865693 5.3209896 5.0345645 5.4962997 5.1131315
1367572_at 5.1759853 5.1931767 5.167593 5.076334 5.2738934 5.094366 5.1201625 5.052029 4.8737288 5.1290584 5.029066 5.1078963
1367573_at 12.371437 12.326976 12.361311 12.468706 12.261621 12.412307 12.358971 12.454932 12.433975 12.344509 12.460835 12.356013
1367574_at 8.249937 8.332388 8.627895 8.151602 8.2583885 8.019569 8.534251 8.186109 8.519008 8.271176 8.305558 8.069889
1367575_at 11.571227 11.558202 11.592526 11.551632 11.504583 11.67083 11.702535 11.649445 11.69056 11.562799 11.565408 11.661357
1367576_at 13.792392 13.679487 13.56227 13.660937 13.803336 13.800028 13.638601 13.791641 13.726373 13.57461 13.682407 13.301671
1367577_at 7.7994804 7.953788 7.660571 7.844388 6.217522 7.4333377 7.9101186 7.651204 7.866027 8.875852 8.887924 9.641026
1367578_at 10.3275385 10.410949 10.319034 10.441013 10.384821 10.384368 10.399611 10.369874 10.418329 10.505626 10.463465 10.441265
1367579_a_at 11.052387 10.777836 11.077248 11.444274 10.952027 11.191444 11.38797 11.198445 11.261859 11.584259 11.598322 11.589878
1367580_at 11.384566 11.465382 11.426978 11.614093 11.269073 11.550418 11.660154 11.642673 11.59335 11.522558 11.607102 11.498639
1367581_a_at 6.1781526 6.2318373 6.586909 6.2650313 6.2984915 6.2981133 6.362986 6.578289 6.066393 5.962222 6.196539 6.0578957
1367582_at 11.710172 11.745446 11.626586 11.875412 11.65343 11.776952 11.900821 11.890418 11.840911 11.842787 11.857027 11.815853
1367583_at 13.445949 13.486283 13.385163 13.454676 13.408864 13.442272 13.427724 13.423491 13.384239 13.473819 13.479618 13.485306
1367584_at 7.9055095 8.116262 8.498075 8.105306 8.171691 7.7531395 8.351562 7.9942813 8.251467 8.112645 7.9933662 7.8750186
1367585_a_at 10.791305 10.988943 10.933906 10.974399 10.709199 11.074494 11.201932 10.860009 10.885601 10.99196 10.958053 10.879949
1367586_at 12.742651 12.786665 13.075667 13.028407 12.950804 12.974141 12.990677 13.064402 13.023314 13.266214 13.172539 13.169555
1367587_at 3.3220239 3.4574711 3.3467171 3.5183096 3.3827772 3.5450494 3.3821826 3.314806 3.4823992 3.4551108 3.565922 3.217255
1367588_a_at 11.614833 11.6208935 11.466265 11.725767 11.550464 11.577174 11.712194 11.710585 11.607712 11.592296 11.570047 11.576427
1367589_at 9.569039 9.473658 9.635951 9.628395 9.547803 9.568117 9.801356 9.626778 9.827916 10.040707 10.088758 10.020446
1367590_at 11.034632 10.827291 11.036808 11.1835575 10.980036 11.020083 11.038095 11.024077 11.0460615 11.320065 11.358265 11.197541
1367591_at 10.125268 10.271013 10.121829 10.172197 10.178248 10.186415 10.168195 10.225877 10.168858 10.260219 10.312355 10.207665
1367592_at 3.501457 3.4376805 3.4384556 3.4766974 3.537801 3.385564 3.3505874 3.5365536 3.3165913 3.3920352 3.4891217 3.69023
1367593_at 8.3485775 8.960822 8.585115 8.688378 8.333021 8.677362 8.777521 8.642697 8.521789 8.788355 8.646635 8.647285
1367594_at 9.052891 9.000175 9.15803 8.924299 9.152359 8.871895 9.154938 8.804329 9.024298 9.024851 9.046864 9.014353
1367595_s_at 13.763917 13.689077 13.583921 13.689077 13.773948 13.713559 13.776313 13.722241 13.719884 13.778083 13.69312 13.74868
1367596_at 12.319607 12.321932 12.299091 12.488639 12.20747 12.337213 12.399769 12.429519 12.4648075 12.488888 12.476779 12.453029
1367597_at 12.048738 12.063429 12.072921 12.192412 11.933799 12.09124 12.163163 12.145774 12.22903 12.139679 12.216317 12.117271
1367598_at 14.091994 14.110045 14.0941925 14.104852 14.08748 14.05248 14.052043 14.098999 14.056806 14.061931 14.007317 14.041728
1367599_at 12.1032505 12.261501 12.382664 12.46259 12.2739935 12.0439 12.275329 12.343991 12.23422 12.391129 12.39329 12.225225
1367600_at 5.3664856 5.735085 5.6026597 5.420682 5.6841936 5.652349 5.5010104 5.501509 5.67638 5.437235 5.4493504 5.8944902
1367601_at 8.117205 8.072226 7.997402 8.247898 8.00192 8.166484 8.513819 7.58346 7.831777 7.6704893 7.540996 7.0836463
1367602_at 9.802268 9.447348 9.70696 9.829127 9.615725 9.682965 10.026295 9.572845 9.536602 9.200766 9.36366 9.1904545
1367603_at 11.434289 11.411189 11.398598 11.552072 11.304485 11.372396 11.448314 11.406305 11.422588 11.545396 11.345677 11.325977
1367604_at 11.3918085 11.383043 11.306195 11.379134 11.404659 11.301351 11.3660555 11.401699 11.49603 11.370281 11.155162 11.388322
1367605_at 11.105136 11.093552 11.0235 11.204254 11.112483 11.0984745 11.180805 11.121208 11.135635 11.219034 11.196644 11.234141
1367606_at 12.35099 12.367343 12.403148 12.508937 12.334515 12.359778 12.451192 12.471294 12.483785 12.384395 12.469511 12.3459635
1367607_at 12.763609 12.684951 12.693148 12.778471 12.694989 12.716046 12.725288 12.824654 12.809382 12.821123 12.800526 12.793935
1367608_at 5.115643 5.1202273 5.1111794 5.2747087 5.0791035 5.080881 4.942462 5.1043873 5.019229 5.0839825 5.1174364 5.3268366
1367609_at 11.623569 11.896257 11.837413 11.668602 11.398796 11.836771 12.326481 12.092217 11.718438 11.933912 11.569494 11.860436
1367610_at 12.52289 12.467005 12.5084095 12.564171 12.372824 12.423374 12.529502 12.571217 12.534423 12.555242 12.535437 12.51623
1367611_at 5.1641345 5.3210945 5.29417 5.043683 5.1629586 5.1577024 4.9442897 5.2907896 5.2360845 5.359827 5.248142 5.0816407
1367612_at 14.109279 14.107594 14.087439 14.115502 14.159657 14.111269 14.092092 14.101713 14.137324 14.127911 14.086166 14.122207
1367613_at 13.034315 12.9189005 12.998168 13.106835 12.929982 13.003342 12.923733 13.088723 13.0314665 13.118519 13.068154 13.061499
1367614_at 7.30179 7.331174 7.924047 7.4498835 7.4531116 7.081801 7.621552 7.4030786 7.912628 7.1735373 7.475466 7.2088704
1367615_at 4.1854014 4.035974 4.1148453 4.167315 4.261483 4.2854214 4.341488 4.204542 4.268977 4.140517 4.279557 4.292335
1367616_at 4.308858 4.594325 4.4860945 4.4426107 4.4143353 4.608567 4.544696 4.4828663 4.4751215 4.40691 4.5150847 4.4776278
1367617_at 9.366583 9.387148 9.5005665 9.447457 9.290491 9.5009985 9.520567 9.3976145 9.503264 9.808791 9.641088 9.505865
1367618_a_at 11.1326275 11.165372 11.161433 11.274011 10.99443 11.216107 11.25423 11.19434 11.30939 11.314873 11.232082 11.21208
1367619_at 13.067257 12.97915 12.916267 12.956625 13.030516 12.926298 12.87401 12.921743 12.920899 12.850263 12.816038 12.968759
1367620_at 12.699118 12.716836 12.77399 12.83086 12.730964 12.748983 12.707977 12.737587 12.761688 12.886114 12.868265 12.8800335
1367621_at 8.40629 8.369363 8.569585 8.606555 8.325477 8.514641 8.68276 8.4444475 8.697008 8.74378 8.657439 8.650008
1367622_at 12.435565 12.455895 12.450006 12.561269 12.413398 12.50414 12.479978 12.523104 12.510904 12.523408 12.52663 12.550047
1367623_at 12.164861 12.249422 12.243388 12.406538 12.168735 12.258418 12.370844 12.387481 12.324613 12.384126 12.33322 12.26077
1367624_at 11.176835 10.990553 11.421192 11.111273 11.068806 11.125346 10.7404175 11.32101 11.345515 11.450121 11.472281 11.410513
1367625_at 13.30649 13.248169 13.306588 13.358843 13.260057 13.2607565 13.283817 13.346243 13.3695965 13.275596 13.3269415 13.2942295
1367626_at 4.890386 4.640635 4.840404 4.942572 4.904229 4.9723816 5.180853 4.8889923 4.8983803 4.780283 5.0292106 5.4488916
1367627_at 8.412448 8.352252 8.296475 8.565369 8.056353 8.073025 8.448392 8.590115 8.152309 8.042615 8.354387 7.4731727
1367628_at 6.6539874 6.3983893 7.242823 6.346151 6.6418996 6.1549826 6.541228 6.6127295 6.513076 6.5418696 6.128493 6.065395
1367629_at 12.174151 12.172388 12.233792 12.2982855 12.123899 12.181211 12.16399 12.291367 12.242561 12.32333 12.356584 12.315388
1367630_at 12.404363 12.469626 12.405435 12.551874 12.344645 12.453362 12.552144 12.577586 12.711679 12.61857 12.608794 12.551367
1367631_at 6.1918025 6.6096144 5.8151336 5.9291267 6.4804773 6.261505 6.4299593 5.848993 7.238113 6.3471265 5.7427177 5.7769
1367632_at 10.716629 10.545499 10.2002735 10.049042 10.43111 11.0462885 10.583705 10.421462 10.180202 10.574205 10.275265 10.513547
1367633_at 10.392176 10.209043 9.849211 9.665767 9.921959 10.703387 10.241217 9.7367325 9.771711 10.032707 9.99106 10.132942
1367634_at 12.506317 12.479724 12.488111 12.623719 12.348498 12.558239 12.637738 12.627641 12.629364 12.649773 12.614069 12.603856
1367635_at 12.732746 12.840504 12.786037 12.889378 12.712566 12.852375 12.804309 12.849153 12.783004 12.621226 12.80102 12.750403
1367636_at 7.807408 7.612578 7.629738 7.861655 7.823323 7.6352577 7.599271 7.7515235 7.785222 7.8643966 7.8885603 7.7298226
1367637_a_at 11.099045 11.089026 11.083343 11.127887 11.061021 11.130326 11.061339 11.02955 11.06051 11.027343 10.909083 10.988995
1367638_at 9.597567 9.5802145 9.613849 9.692108 9.540004 9.62513 9.827072 9.676388 9.79368 9.953684 9.910778 9.997356
1367639_a_at 12.837236 12.838838 12.869914 12.980163 12.901361 12.898964 12.906571 12.96074 12.93769 12.800359 12.841118 12.806615
1367640_at 12.554167 12.6120825 12.527544 12.725559 12.490474 12.61324 12.70295 12.742529 12.666257 12.611018 12.689256 12.692563
1367641_at 13.566483 13.47647 13.367668 13.533177 13.479144 13.50735 13.531965 13.542342 13.571173 13.526856 13.5690155 13.50092
1367642_at 11.1841345 11.084845 11.003883 11.170653 11.067243 11.055369 11.214629 11.238965 11.152652 11.484644 11.5138445 11.420132
1367643_at 11.588085 11.748043 11.635475 11.577814 11.562797 11.571452 11.588663 11.604456 11.628225 11.3758745 11.555646 11.497037
1367644_at 7.409794 7.4375243 7.335652 7.2874146 7.5181513 7.0589685 7.4697556 7.4807196 7.459379 7.332866 7.42189 7.1722064
1367645_at 12.811695 12.81154 12.830799 12.963166 12.710331 12.878607 12.929204 12.963531 12.940726 12.884793 12.937946 12.833946
1367646_at 12.447622 12.211726 12.382746 12.352507 12.363642 12.397217 12.310536 12.561461 12.305891 12.189652 12.208519 12.191635
1367647_at 14.172665 14.189665 14.180148 14.198391 14.24179 14.160794 14.184342 14.184342 14.183725 14.206245 14.15525 14.212328
1367648_at 6.4245014 6.4404044 5.6774426 6.2622886 6.3454857 6.329645 6.43227 6.162282 6.4022675 6.2442403 6.842029 6.7310452
1367649_at 6.521514 6.124595 6.2570767 6.1989655 6.297198 6.5028543 6.31326 6.331211 6.5420265 6.4156327 6.4329553 6.114426
1367650_at 6.720966 6.6252766 6.7610774 6.4843645 6.7570724 6.5450177 6.9071302 6.764348 6.9671326 6.2868657 6.553931 6.6018486
1367651_at 10.081802 10.177711 10.04727 10.072358 9.993254 10.094726 10.304527 10.377212 10.114454 10.408536 10.547936 10.44538
1367652_at 9.669879 9.651895 9.50026 9.31585 9.468353 9.326795 9.325084 8.707693 9.045206 8.313397 8.891417 8.913265
1367653_a_at 12.049522 12.284456 12.333726 12.3719 12.301792 12.384177 12.416242 12.253369 12.260098 12.293645 12.357468 12.274635
1367654_at 8.58557 8.4023905 8.771689 8.248483 8.458753 8.536367 8.198916 8.012112 8.372867 8.215941 8.34247 8.387247
1367655_at 8.123688 8.177169 7.886673 7.9720664 8.175465 7.8354506 8.355975 8.025533 8.059239 8.280792 8.040829 8.244783
1367656_at 10.908778 10.91234 10.875118 10.985123 10.941934 10.979118 10.990707 11.052458 10.967302 11.185382 11.257752 11.160161
1367657_at 12.419745 12.577103 12.580569 12.304986 12.4736185 12.576278 12.570244 12.166599 12.5251045 12.132258 12.241433 12.116838
1367658_at 6.399567 6.4913545 6.382605 6.57656 6.481207 6.095309 6.3835 6.5602913 6.380052 6.602482 6.425216 6.534577
1367659_s_at 11.815658 11.128659 11.457345 11.798381 11.407821 11.140699 11.861981 11.995975 11.657003 13.404478 13.590749 13.550654
1367660_at 6.455045 6.2307105 6.0814137 6.40724 6.342308 6.180093 6.3034186 6.2902684 6.3042145 6.639756 6.5310535 6.547597
1367661_at 6.8822584 6.7674503 8.293266 7.0074377 6.9416146 6.7942495 7.2616687 7.224895 7.4542985 6.9906454 6.8430433 7.1685677
1367662_at 12.557368 12.622382 12.668037 12.622908 12.6347 12.624826 12.60242 12.589479 12.709169 12.835372 12.778207 12.784872
1367663_at 11.862621 11.701939 11.544897 11.728601 11.769691 11.585343 11.635596 11.70445 11.594678 11.750697 11.75284 11.736053
1367664_at 4.2477236 4.20898 4.3698106 4.01977 4.246479 4.084114 4.5538507 4.636956 3.9118075 4.207395 4.3237 4.3761435
1367665_at 4.3967648 4.261218 4.303112 4.410792 4.372516 4.4983053 4.126073 4.4288335 4.332524 4.3811836 4.544539 4.5878296
1367666_at 9.9395075 9.907966 10.089943 9.976381 9.87807 9.987806 10.061983 9.930139 10.066716 9.918552 9.975437 9.891424
1367667_at 11.372937 11.354366 11.479444 11.754702 10.801057 11.3579645 11.877265 11.76114 11.408226 12.237485 12.401476 11.877843
1367668_a_at 7.173852 6.9429226 6.8415675 7.059217 6.8203297 6.3019753 6.956028 6.6167994 6.4251413 7.1688747 7.9295464 6.2657976
1367669_a_at 9.991213 10.162076 10.173702 10.091092 10.074404 9.97293 10.0896 10.123992 10.318426 10.238064 10.235168 10.3204975
1367670_at 10.772799 10.535458 10.736462 10.650082 10.622145 10.650083 10.763742 10.56971 10.615487 10.66405 10.690445 10.246416
1367671_at 9.569868 9.422595 9.314594 9.49319 9.488138 9.276984 9.377038 9.226357 9.286992 9.358619 9.316936 9.256367
1367672_at 11.97375 11.8505535 11.980387 11.893871 11.854717 11.873891 11.887397 11.862001 11.951384 12.151067 12.147691 12.184262
1367673_at 11.142537 11.063155 10.862719 10.925563 10.979691 10.810176 11.0077505 10.962861 10.896568 10.824284 10.80785 10.889251
1367674_at 9.408436 9.251912 9.409075 9.413301 9.172791 9.434456 9.432354 9.519153 9.395903 9.512297 9.654506 9.288633
1367675_at 9.215537 9.147785 9.251628 9.302132 9.169034 9.14683 9.300324 9.332805 9.326669 9.29655 9.203836 9.2969265
1367676_at 8.401601 7.6047015 7.0424886 8.053686 7.8778415 7.175975 7.911623 7.861221 6.39724 7.269133 7.520227 6.796297
1367677_at 11.972755 12.003406 12.038154 11.831805 11.923231 11.86371 11.563391 11.826805 11.762201 12.045391 11.885183 12.165145
1367678_at 11.393768 11.45331 11.115893 11.220299 11.410863 11.3492775 11.095174 11.213954 11.452546 11.450999 11.490632 11.522045
1367679_at 9.72268 10.12002 10.205193 9.646147 9.780706 10.19954 10.194305 9.84617 10.052794 9.716298 9.3324585 9.657653
1367680_at 12.22246 12.141575 12.193223 12.13191 12.175084 12.092876 12.211005 12.178329 12.223398 12.915246 12.990625 12.879357
1367681_at 10.023746 10.050905 10.155281 10.025595 10.001228 9.894665 10.1089735 9.81578 10.034913 9.848702 9.847397 9.881141
1367682_at 6.4622273 6.6713796 6.8004375 6.399445 7.0314665 6.4798365 6.6410146 6.463947 6.455127 6.6957893 6.6390743 7.0127115
1367683_at 10.007123 9.792634 9.825599 10.199507 9.938168 9.935007 9.939 10.102319 9.964494 10.083838 9.975486 9.683424
1367684_at 4.414275 3.9818413 3.8015003 4.0910225 4.140461 4.0160866 4.260611 4.0774274 3.894382 4.0088573 4.30008 4.313638
1367685_at 12.1781645 12.185508 12.171658 12.380139 12.14106 12.258249 12.352506 12.375334 12.359176 12.377077 12.323764 12.259756
1367686_at 11.930747 11.915234 12.192159 12.082932 11.993395 12.07164 11.97992 12.002354 12.199141 11.873817 11.839481 11.90008
1367687_a_at 8.682646 8.550283 8.573678 8.429969 8.654601 8.702291 8.453515 8.391831 8.289515 8.485168 8.287245 8.293674
1367688_at 8.088869 8.348814 8.195572 8.461108 8.101394 8.193539 8.4091835 8.289382 8.33651 8.296075 8.272151 8.225035
1367689_a_at 8.217583 7.475246 7.0523767 7.344196 8.081588 8.634262 7.6775217 8.166761 8.032842 8.8372555 9.508631 8.805653
1367690_at 11.496184 11.67712 11.585933 11.64001 11.498062 11.530617 11.614418 11.807487 11.686892 11.662908 11.634729 11.621012
1367691_at 10.647998 10.8126135 10.850276 11.209889 10.127592 10.246146 10.863917 11.482311 10.681673 10.968687 11.426749 11.127472
1367692_at 3.6482081 3.6209936 3.6988559 3.7100527 3.8324747 3.866768 3.8064778 3.5946414 3.690933 3.7838836 3.6516542 3.6840944
1367693_at 10.165858 9.893795 9.975884 10.232291 9.998597 9.92525 9.937071 10.109909 10.084534 9.955259 10.032331 9.910238
1367694_at 11.444099 11.207952 11.168918 11.36092 11.298071 11.21246 11.446865 11.519858 11.471332 12.102315 12.091908 12.076218
1367695_at 12.352156 12.407768 12.3446 12.316933 12.335347 12.451863 12.45131 12.263622 12.413477 12.2907 12.194284 12.322095
1367696_at 8.263271 8.263573 8.210026 8.2483835 8.112066 7.967561 8.268076 7.874888 8.00773 8.13589 7.7833643 7.9430237
1367697_at 10.200726 9.959044 10.576799 10.177105 10.297157 10.444498 10.047354 10.248312 10.598032 10.283491 10.367266 10.440216
1367698_a_at 8.955716 9.053825 8.740868 9.047934 8.985424 8.879383 9.33657 9.094304 8.951889 9.283363 9.0620165 9.215236
1367699_at 6.6473966 6.869611 7.028615 6.681689 6.6461287 6.742433 6.9014053 6.9035616 6.7408752 6.673494 6.741178 6.8585186
1367700_at 4.049469 4.2032127 4.03325 4.063788 4.038232 4.202726 4.1471024 3.8932467 4.0123906 3.859772 4.113448 4.1113124
1367701_at 6.583265 6.566053 6.644224 6.454476 6.686563 6.5156674 6.7500815 6.6515417 6.7753444 6.6447525 6.7313757 6.70018
1367702_at 12.628651 12.546801 12.751461 12.589442 12.648885 12.579513 12.676541 12.711129 12.700894 12.885546 12.905169 12.901702
1367703_at 3.8359609 4.00572 4.2385235 3.76727 3.7302291 3.8806677 3.8650403 3.947482 3.7539287 3.9075854 3.869548 3.8862348
1367704_at 8.606443 8.652477 8.5697775 8.702211 8.566224 8.662283 8.728189 8.687372 8.770543 8.73917 8.797579 8.691696
1367705_at 8.917661 8.932663 8.59754 9.019731 8.69826 8.729281 8.943034 8.56325 8.735525 9.087799 8.847143 8.837411
1367706_at 10.867852 10.975343 10.876239 11.101662 10.89026 11.016594 11.076903 11.035219 11.159963 11.275111 11.127129 11.17486
1367707_at 7.9864373 7.974387 9.259972 8.865155 8.128417 9.575525 9.780883 9.271618 8.665903 10.377121 10.148189 8.584192
1367708_a_at 9.615339 9.730101 10.728762 10.44455 9.988243 10.952774 11.06921 10.688656 10.333237 11.5198345 11.325629 10.09906
1367709_at 9.564116 10.284664 10.48272 9.764027 9.106106 9.516265 9.701684 9.547689 9.732229 9.83835 9.981812 10.007547
1367710_at 10.428265 10.431685 10.272486 10.536307 10.435615 10.426772 10.343065 10.442398 10.397026 10.383288 10.534336 10.486393
1367711_at 11.168864 11.079256 11.216815 11.257939 11.0887575 11.2461195 11.185948 11.328296 11.326964 11.510948 11.360102 11.407102
1367712_at 6.5741663 6.517297 7.0563984 6.459097 6.6686354 6.384573 6.503326 6.4034843 6.7177973 6.622688 6.698999 6.650407
1367713_at 9.28284 9.002892 9.552202 9.308726 9.155496 9.215592 9.298909 9.304674 9.293295 9.433074 9.26972 9.240464
1367714_at 7.4009447 7.3405743 7.4598804 7.5486984 7.2234893 7.559359 7.6540604 7.659797 7.4781427 7.620072 7.822191 7.582637
1367715_at 10.097124 10.104604 10.194758 10.305144 9.89468 10.074616 10.211531 10.223949 10.268024 10.367526 10.236412 10.230649
1367716_at 8.167435 8.214458 8.107302 8.213135 8.16743 8.166016 8.189585 8.089561 8.376591 8.221016 8.227362 8.232283
1367717_at 12.552001 12.602614 12.521942 12.686008 12.469886 12.695561 12.680519 12.599447 12.573785 12.685641 12.579665 12.559463
1367718_at 8.663793 8.783028 8.817699 8.966896 8.625587 8.888167 9.092722 9.059887 8.997102 9.086896 9.024662 8.972138
1367719_at 9.734379 9.695692 9.595013 9.710909 9.67628 9.643554 9.685667 9.852561 9.746507 9.63673 9.713224 9.608785
1367720_at 11.3295765 11.297385 11.275675 11.4276905 11.297007 11.355649 11.420253 11.405548 11.380865 11.531997 11.478138 11.509509
1367721_at 11.209052 11.521402 11.29377 11.11505 11.495187 11.517276 11.002016 10.949778 11.815628 10.919456 10.9071045 11.240814
1367722_at 7.038355 7.1739235 7.2279863 6.9209256 6.967334 6.9752917 7.109634 7.145161 7.027083 7.105673 7.6402874 6.9417214
1367723_a_at 7.989553 8.24929 7.810833 7.8265705 7.9064083 7.7992 8.2002735 7.9196014 7.8527727 7.7370377 7.848236 7.604076
1367724_a_at 10.415827 10.479536 10.530372 10.353912 10.417511 10.245236 10.319445 10.331612 10.597071 10.279216 10.4718 10.439466
1367725_at 7.573937 8.120018 8.11689 7.5556974 8.152803 8.517808 7.6043525 7.517519 9.068172 7.6026883 7.560382 7.941604
1367726_at 6.6473618 6.7354517 6.658001 6.531921 6.6079154 6.5399184 6.6672826 6.6925354 6.490059 6.6499 6.635156 6.477362
1367727_at 8.200256 8.227307 8.228893 8.171433 8.1635065 8.212689 8.117778 8.201199 8.278971 8.134832 8.214336 8.367121
1367728_at 7.853802 7.947972 7.918964 7.9928746 7.670482 7.749167 7.361864 7.4943423 7.3309846 7.5650654 7.4727736 7.162676
1367729_at 12.123471 12.266411 12.1033125 11.669694 12.122008 12.239199 12.316743 11.435418 11.808673 11.390738 11.838596 11.683775
1367730_at 9.582712 9.594165 9.915838 9.8859 9.634729 9.741638 9.741021 9.688758 9.876836 9.627607 9.66823 9.724311
1367731_at 8.284501 8.214459 8.062077 8.135779 8.240732 8.133869 8.265052 8.232455 8.236923 8.083454 8.1050825 7.9525037
1367732_at 8.980597 8.910215 8.8281555 9.028368 8.8990755 8.856771 9.038428 8.911414 9.09999 9.039568 8.969748 9.04145
1367733_at 7.2042336 7.122469 6.476684 6.952652 7.3606696 8.243558 6.913818 7.038307 6.871604 7.302032 7.436921 6.530841
1367734_at 8.048292 8.248407 7.9456983 8.150534 8.160034 8.22732 8.184626 8.026888 8.199608 7.9314723 8.061904 8.0171175
1367735_at 12.005368 11.727681 11.710456 11.947095 11.9216175 11.792888 11.896871 12.073719 11.937959 12.274011 12.23311 12.167569
1367736_at 9.689027 9.61431 10.016917 9.751996 9.621876 9.714233 9.635448 9.764544 9.692507 9.701614 9.674835 9.56193
1367737_at 10.930015 10.881473 10.682014 10.794629 10.809657 10.791143 10.846114 10.815184 10.777137 10.75447 10.863532 10.831242
1367738_at 7.083361 7.043491 6.934421 7.0920053 7.107278 6.8886194 7.2126875 7.074879 6.9259024 6.933278 6.9224477 6.9325724
1367739_at 4.175648 4.2901564 4.1109347 4.2143736 4.1663036 4.335855 4.165709 4.2638483 4.2657046 4.1889005 4.3903127 4.4213123
1367740_at 6.3001237 6.4253798 6.19267 6.4986362 6.4352336 6.1728983 6.3289795 6.1462708 6.3409653 6.42763 6.0283566 6.2540255
1367741_at 9.792469 10.24968 11.390444 9.742626 10.564989 10.903886 9.585771 10.27214 11.299724 9.861251 10.395821 10.422527
1367742_at 5.682993 5.2914634 5.629764 5.5816574 5.651885 5.543286 5.704754 5.289156 5.679485 5.6754503 5.863612 5.431199
1367743_at 6.7593293 6.743823 6.9535775 6.952041 6.6151195 6.9919477 7.195031 6.7668147 6.996005 7.443858 6.7496643 6.9817414
1367744_at 6.5167117 6.0498676 6.0835342 6.106 6.264043 6.2124834 6.1230025 6.4057674 5.905586 5.8497014 6.1778946 6.3278503
1367745_at 8.598524 8.596586 8.3730135 8.621165 8.577517 8.513198 8.809641 8.567221 8.437109 8.748457 8.729214 8.614361
1367746_a_at 8.638773 8.526598 8.344057 8.315302 8.320549 8.356943 8.408819 8.407465 8.486061 8.478022 8.620384 8.504648
1367747_at 8.288406 8.7887535 8.328674 8.542879 8.349447 8.447048 8.538715 8.436403 8.354307 8.543407 8.406315 8.4671
1367748_at 9.751114 9.702909 9.664087 9.815481 9.736785 9.7960005 9.971752 9.708859 9.843427 9.771174 9.742183 9.812058
1367749_at 3.2923124 3.5910118 3.2968607 3.2822685 3.157127 3.8696125 3.6452816 3.3814662 3.4477487 3.8012679 3.8529909 3.350627
1367750_at 9.1353655 9.252121 9.161104 9.478048 9.105268 9.311516 9.409526 9.235047 9.176171 9.231233 9.104457 9.289299
1367751_at 8.086601 8.1026535 8.277984 8.191912 8.207731 8.068376 8.222145 8.021393 8.161992 8.139163 8.289311 8.20191
1367752_at 8.537246 8.591127 8.83127 8.68044 8.655121 8.567695 8.793046 8.651056 8.656024 8.650662 8.902516 8.741572
1367753_at 7.243611 7.051383 7.16995 7.327221 6.928159 7.16662 7.4163666 7.203381 7.272782 7.645956 7.397438 7.333558
1367754_s_at 10.7725935 10.772985 10.629837 10.610232 10.468477 10.568367 10.537977 10.521048 10.7176 10.175098 10.216648 10.122172
1367755_at 13.529263 13.522166 13.606316 13.470118 13.590866 13.531064 13.411566 13.449434 13.578919 13.28728 13.22864 13.357127
1367756_at 9.583985 9.512915 9.59486 9.842495 9.558321 9.619355 9.772626 9.6661415 9.779476 10.004531 9.863133 9.754123
1367757_at 12.317126 12.373818 12.369933 12.505889 12.4202585 12.364886 12.413814 12.486477 12.360862 12.473357 12.44769 12.472702
1367758_at 8.007345 8.520436 8.631376 8.882733 8.357195 8.502094 8.946113 8.288282 8.544813 8.450208 8.278196 8.754762
1367759_at 9.165085 9.021769 8.497653 9.111297 8.185484 8.185524 8.817972 8.670382 8.587013 8.606976 8.305189 8.346949
1367760_at 8.59527 8.431295 8.435162 8.708574 8.436035 8.528934 8.538333 8.568242 8.5528965 8.561879 8.744323 8.590938
1367761_at 8.066687 7.9786925 7.805198 8.0096 7.930847 7.9202633 8.006978 7.780314 7.784009 7.9958816 7.9580736 7.5731936
1367762_at 5.007467 4.986133 5.0269384 5.091015 5.0815496 5.02847 4.9933376 5.0237093 4.9996758 4.8970156 5.0285854 5.2046423
1367763_at 11.417004 11.373674 11.456904 11.481668 11.627559 11.347401 11.591932 11.3993845 11.665153 11.995195 12.137886 11.87429
1367764_at 8.084877 8.356119 8.511445 8.184229 8.244124 8.407998 8.022227 8.041007 8.471596 8.407435 8.097722 7.932715
1367765_at 10.110045 10.048566 10.171884 9.286643 9.938865 9.322454 9.747099 10.156341 9.845458 9.733206 10.080021 9.885784
1367766_at 10.944224 10.854942 10.933186 11.048116 10.773246 10.899455 11.05311 11.069885 11.068746 11.177143 11.140142 11.077279
1367767_at 10.594514 10.612112 10.626069 10.62692 10.492155 10.665004 10.650172 10.71874 10.798373 11.034679 11.115338 11.09287
1367768_at 5.073648 5.0469112 5.262302 5.406298 5.2479515 5.1946883 5.27104 5.0006742 5.183477 5.245213 5.0104723 5.051809
1367769_at 8.809753 8.726606 8.86492 8.847097 8.614481 8.758595 8.784998 8.633295 8.716342 8.8944025 8.722651 8.782799
1367770_at 10.12702 10.091488 10.16151 10.053494 10.065315 10.061226 10.061748 10.080599 10.021513 10.21271 10.313513 10.156549
1367771_at 10.069539 10.662651 9.93029 9.538563 9.837555 10.0636 9.331568 9.108508 10.830804 9.543456 9.478776 9.56253
1367772_at 8.156614 8.091224 8.264839 8.236574 8.06468 8.154048 8.100876 8.117216 8.130665 8.2942 8.22977 8.092378
1367773_at 10.338557 10.352729 10.375549 10.38856 10.168882 10.359931 10.665987 10.587015 10.51916 10.902436 10.735519 10.572576
1367774_at 13.215199 13.223122 12.9906435 13.191607 13.19718 13.241811 13.176068 13.268088 13.227531 13.1943035 13.226553 13.223507
1367775_at 12.6117735 12.752005 12.823735 12.673411 13.003295 12.567763 12.38016 12.597709 12.665539 12.113641 11.974446 12.609001
1367776_at 7.136614 5.9072676 5.325241 6.8073435 6.7994957 5.11866 6.162785 6.5826077 5.728558 5.4724054 6.8471093 6.56771
1367777_at 11.744806 11.416618 11.531992 11.54215 11.5810995 11.521182 11.705656 12.218543 11.780397 12.554358 12.5784 12.707447
1367778_at 9.396641 9.349527 9.235632 9.286327 9.32448 9.283791 9.463642 9.371913 9.429588 9.501853 9.369587 9.594656
1367779_at 6.76625 6.5689807 6.683265 6.6211925 6.6802616 6.5021176 6.613447 6.7089105 6.6227713 6.872128 6.782208 6.719675
1367780_at 7.397401 7.006828 7.0079474 7.397639 7.367447 6.949415 7.2441072 7.317954 7.139476 6.901077 7.2392836 7.113756
1367781_at 3.746351 3.6968365 3.770056 3.6679654 3.9124734 3.6982343 3.6937919 3.609537 3.8487315 3.6912065 3.7731457 3.7833164
1367782_at 4.217019 4.239352 4.569632 4.162265 4.5463715 4.405218 4.173152 4.383795 4.3935876 4.3764915 4.474543 4.454316
1367783_at 12.029749 12.026651 11.84018 11.914515 11.996845 12.017722 11.971682 11.955016 11.976012 11.859268 11.709308 12.013696
1367784_a_at 12.96671 12.918388 13.006818 12.815951 12.971354 12.886313 12.917016 12.897858 12.9655905 12.973047 13.02898 13.123129
1367785_at 4.6755857 4.5336747 4.3201866 4.419796 4.5363464 4.37913 4.428729 4.3742847 4.4205804 4.3398457 4.3233447 4.4230204
1367786_at 10.430452 10.538856 9.566051 10.483181 10.538769 10.269806 10.366046 10.668356 10.035519 10.0729685 10.333178 10.160266
1367787_at 5.7218957 5.4378486 5.7666726 5.6026034 5.7822523 5.6889906 5.233041 5.534276 5.606605 5.8268347 5.8363256 5.7612634
1367788_at 7.8126316 7.906081 7.8282747 7.890427 7.8406167 7.752179 7.962776 7.8148694 7.74065 7.7819633 7.56732 7.816856
1367789_at 7.5382395 7.676972 7.5802493 7.4735045 7.496622 7.2766285 7.5257053 7.5289593 7.435578 7.62073 7.3581524 7.4026937
1367790_at 9.734487 9.651085 9.65258 9.953532 9.724935 9.816555 9.885833 9.862986 10.014518 9.865393 9.809172 9.819747
1367791_at 7.2718577 7.2697034 7.5338044 7.2727513 7.356377 7.16006 7.29973 7.272819 7.2764354 7.45101 7.2321877 7.462958
1367792_at 4.2642245 4.4817986 4.286964 4.257949 4.2033863 4.438079 4.285692 4.3178296 4.1698775 4.1453815 4.2768197 4.4631104
1367793_at 13.1766405 13.144012 13.073183 13.144084 13.077871 13.193563 13.149837 13.143884 13.221964 13.231784 13.207102 13.215601
1367794_at 5.627417 6.800099 6.4934072 5.847516 5.50924 6.9919477 6.369779 5.417699 5.9564815 5.987915 5.1638975 6.0866723
1367795_at 8.020473 7.999376 8.204916 7.491044 7.9854536 7.9245753 7.091881 7.4882636 8.3277855 7.731525 7.4180374 7.589469
1367796_at 8.435987 8.494173 8.173872 8.561785 8.408643 8.570255 8.676946 8.442125 8.33663 8.505909 8.419731 8.34622
1367797_at 6.358067 6.3591866 6.6638517 6.6594715 6.7332544 6.847264 6.8217115 6.7094293 6.923992 6.7723327 6.7956896 6.7703166
1367798_at 12.4456415 12.461859 12.483904 12.412874 12.501918 12.359149 12.428067 12.316869 12.454066 12.517467 12.431321 12.611021
1367799_at 5.6388283 5.5029864 5.428014 5.5159965 5.6329293 5.6182733 5.3867598 5.508616 5.5017047 5.539087 5.273134 5.3336515
1367800_at 6.5450583 6.672409 6.4774494 6.6459746 6.8415956 6.652068 6.8167 6.680891 7.131802 6.701123 6.5720916 6.269527
1367801_at 9.299891 9.274404 9.205025 9.169798 9.117004 9.144122 9.292761 9.191629 9.357464 9.242707 9.123762 9.197203
1367802_at 10.422853 9.677289 9.289888 9.330114 8.781734 8.69769 9.53507 8.375087 9.452995 9.993985 8.566047 9.69138
1367803_at 6.4633503 6.3464885 6.8781853 6.539586 6.2806597 6.479306 6.2035265 6.503363 6.8012357 6.5072985 6.423241 6.448582
1367804_at 12.892345 12.829429 12.991723 12.750405 12.982239 13.0072155 12.808713 12.891247 12.85515 12.616745 12.797851 12.65792
1367805_at 4.901697 4.830082 4.798259 4.7908754 4.915352 4.922603 5.1053176 5.0129094 4.7772307 4.765295 4.7774925 5.089989
1367806_at 5.292391 5.274885 5.4542513 5.3130846 5.470683 5.206293 5.442625 5.013234 5.367859 5.4673204 5.2239566 5.0650916
1367807_at 9.024375 8.301126 8.90136 8.9732485 8.833061 9.019266 9.204082 8.950405 9.103688 9.1037655 8.222313 8.971997
1367808_at 10.467962 10.4161415 10.505302 10.644038 10.385891 10.333238 10.611684 10.565941 10.508451 10.766645 10.6217 10.672793
1367809_at 5.296538 4.9554505 5.0193825 4.779357 5.0408297 4.9206743 4.761437 4.8080335 5.1393795 4.970204 5.30637 5.5109653
1367810_at 6.312822 6.4474425 6.329408 6.244208 6.157946 6.245485 6.543287 6.306198 6.315609 6.2122808 6.3283725 6.348613
1367811_at 5.199135 5.4404035 5.2187533 5.4765177 5.287227 5.397229 4.9892807 5.186438 5.3068995 5.720986 5.6045895 5.7610846
1367812_at 7.5773363 7.4090457 7.2792106 7.4762177 7.02489 7.313803 7.560381 7.627781 7.593972 7.6693544 7.522724 7.592582
1367813_at 8.2055 8.353056 8.167111 8.574751 7.979407 7.993529 8.370207 8.202137 8.35043 8.46341 8.224459 8.052309
1367814_at 8.855376 8.951047 8.837163 8.424621 8.957748 8.831308 8.858466 8.460759 8.635163 8.488601 8.577271 7.939184
1367815_at 8.89096 8.562842 8.601569 8.849049 8.728373 8.803268 8.740193 8.911184 8.879264 9.009 8.829876 8.882703
1367816_at 5.3907943 5.2712245 5.170039 5.2009654 5.2057137 4.9356074 5.3285546 5.429324 5.349943 5.2962785 4.919153 5.0597706
1367817_at 7.1228642 7.0944757 7.227542 7.165905 6.7887044 7.340924 7.2710233 6.9355445 7.08052 7.144897 6.976351 6.5268497
1367818_at 9.141653 9.084331 9.020714 9.244038 9.029473 9.028522 9.115184 9.265297 9.41924 9.438347 9.3883 9.411667
1367819_at 11.99297 12.035064 12.018168 12.008642 12.029913 12.011531 12.107556 11.9170685 11.979656 12.059289 12.091296 12.095103
1367820_at 9.434195 9.57438 9.47061 9.560541 9.46966 9.495205 9.6453285 9.504493 9.583225 9.864592 9.699409 9.778563
1367821_a_at 4.0134416 3.9614305 3.802805 3.8005397 3.8945115 3.9444387 3.9339433 3.8360238 3.9408417 4.1225576 3.8828938 4.1125526
1367822_at 5.5165005 5.623405 5.6238723 5.643797 5.625711 5.6225743 5.387987 5.4659605 5.411319 5.350395 5.6320252 5.590449
1367823_at 5.16792 5.1569486 5.281261 5.1638794 5.342323 5.268602 5.4521403 5.270554 5.203528 5.101949 5.127622 5.496941
1367824_at 8.859198 8.920692 8.973134 8.827637 8.811493 8.912959 8.911855 8.947103 8.95642 9.010625 8.874862 8.892869
1367825_at 6.116452 6.150245 6.2380548 6.2559237 6.352621 6.1938505 6.3592753 6.217107 6.170119 6.194913 6.0418434 6.104978
1367826_at 10.102219 9.691613 10.089922 10.178207 9.743946 10.120663 10.422182 10.256262 10.077866 10.571817 10.56981 10.150285
1367827_at 9.967193 10.005354 10.135459 10.079726 9.873122 9.95454 10.014675 10.018131 10.130944 10.034094 10.048101 9.868166
1367828_at 9.744277 9.671502 9.661209 9.585189 9.6272745 9.647325 9.778274 9.655824 9.856425 9.989558 9.859814 10.024969
1367829_at 11.413577 11.488207 11.456177 11.274585 11.3857765 11.415038 11.41697 11.367327 11.399429 11.32811 11.355812 11.382387
1367830_a_at 7.50982 7.534541 7.775701 7.723853 7.673544 7.738482 7.7397842 7.8818254 7.7017713 7.810379 7.776245 7.8358736
1367831_at 8.787434 8.551598 8.925961 8.939418 8.583207 8.84964 9.087016 9.023284 8.888787 9.274785 9.074423 8.880011
1367832_at 11.161056 11.157844 10.947212 11.151384 11.239375 11.073914 11.114847 11.18151 11.129046 10.995664 10.943649 11.049228
1367833_at 9.666538 9.455677 9.696314 9.822257 9.458433 9.671719 9.69335 9.778793 9.749365 9.972534 10.000242 9.897131
1367834_at 7.679732 7.4405556 8.4816 7.9767904 7.658079 8.1262455 8.065262 8.06963 8.337362 8.489002 8.102247 8.040098
1367835_at 5.4344945 5.515588 5.6216073 5.389125 5.458821 5.7547135 6.076961 5.3108926 5.491813 5.3200927 5.6388087 6.073723
1367836_at 9.445852 9.749249 9.583219 9.509524 9.666443 9.735201 9.127146 9.595999 9.961306 9.657653 9.693593 10.211891
1367837_at 9.923398 9.838038 9.866707 10.200502 9.8268795 10.013045 10.039559 9.933651 10.165033 10.321891 10.274369 10.269186
1367838_at 12.57977 12.858825 12.629271 12.497556 12.724891 12.726359 12.718255 12.650375 12.793928 12.553851 12.492375 12.60189
1367839_at 10.555317 10.591956 10.33619 10.518567 10.160947 10.308598 10.762214 10.558315 10.335946 10.830897 11.011895 10.578955
1367840_at 8.167435 8.028901 8.476996 8.186657 8.117538 8.129829 8.257513 8.037622 8.402469 8.160921 8.30717 8.345849
1367841_a_at 3.5565753 3.5393846 3.493582 3.6474314 3.6781404 3.5877256 3.4244423 3.546385 3.5803657 3.6976807 3.5800307 3.6806822
1367842_at 6.063119 6.213061 6.0987444 6.248255 6.2377176 6.2136574 6.3382626 6.1702085 6.21739 6.3598027 6.2781 6.1416125
1367843_at 10.741456 10.656675 10.607843 10.708487 10.641545 10.8084135 10.941739 10.65477 10.842316 11.193067 11.011819 11.424837
1367844_at 9.146821 9.122025 8.870728 9.322827 9.086028 9.077151 9.248903 9.201977 9.058147 9.226465 9.068137 9.132716
1367845_at 3.8714714 3.6642878 3.5266774 3.6281831 3.6255267 3.7188933 3.7894816 3.6739948 3.4366941 3.5773304 3.243985 3.4539595
1367846_at 6.023123 6.2261515 7.1189685 6.1314545 6.2568398 6.2838 6.1829467 6.3195887 6.3101406 6.139022 6.111535 6.219848
1367847_at 7.2341723 8.215558 7.939497 7.1800632 7.6659966 8.597601 7.283267 8.752398 8.305818 8.322918 8.981054 7.713599
1367848_at 7.946466 7.9246516 7.781442 7.751469 7.5413947 7.61939 7.9391885 7.692201 7.992914 7.7809744 7.7889733 7.7131047
1367849_at 9.580934 9.680031 9.337939 9.662654 9.538411 9.428072 9.71071 9.523573 9.776465 9.257264 9.216988 8.96491
1367850_at 8.170828 8.13455 7.6329107 8.211544 7.982171 7.873056 7.9155655 7.749909 7.5966077 7.896603 7.5808177 7.445474
1367851_at 4.1340466 3.817784 4.064557 4.028158 3.945096 4.045969 4.270797 4.0083876 4.1179094 3.996312 4.0585365 4.142992
1367852_s_at 4.510872 4.436479 4.654241 4.6483984 4.765394 4.5621753 4.725779 4.668948 4.488976 4.6319537 4.924531 4.532546
1367853_at 8.053349 8.0049515 8.04747 7.827195 7.8094 7.86338 8.053829 7.9007006 7.7470436 7.866504 7.983578 7.815561
1367854_at 10.584389 10.747001 11.450763 11.167891 10.341137 11.254855 11.68062 11.475226 11.393414 12.302211 12.342408 11.472855
1367855_at 9.113439 9.315308 8.644304 9.12882 9.123994 9.142699 9.379764 9.164553 9.348227 8.889973 8.959462 9.361838
1367856_at 8.383734 8.414601 8.582512 8.938722 7.978983 8.869921 9.098316 8.642985 8.561695 9.539056 9.721747 8.255331
1367857_at 11.59238 11.781769 11.702027 12.106828 11.3135805 11.747624 12.183679 12.199831 11.644423 12.066364 12.333573 12.177705
1367858_at 3.636469 4.0203066 4.043909 3.9935076 3.6833706 3.7407782 3.863258 4.0064316 3.9005766 3.9587953 3.955397 3.9783838
1367859_at 5.545176 5.3341446 5.546991 5.1901608 5.482124 5.504597 5.4279785 5.2226095 5.4300356 5.1845846 5.390437 5.169377
1367860_a_at 9.739564 10.31453 10.5199 10.370473 10.217358 10.606861 10.052262 10.6969795 10.500344 10.579191 10.599015 10.354977
1367861_at 5.801985 5.7215304 5.2043486 6.1249523 5.8170443 5.837107 5.7065573 5.5709624 5.381139 5.6051474 5.51526 5.889618
1367862_at 4.113161 3.8100493 4.312957 4.097017 4.066283 4.186313 4.320813 4.106862 4.141027 4.3169956 4.102837 4.0797715
1367863_at 7.9869013 7.96179 8.06608 8.017457 8.028519 8.112284 8.052571 8.113471 7.9246607 8.248335 8.066125 8.031852
1367864_at 5.8357043 5.8118525 5.760267 5.760801 5.878755 5.9677076 5.527727 6.057117 5.570567 5.9347534 5.768581 6.172892
1367865_at 7.365282 7.181047 6.930661 7.2131505 7.3098207 7.1447783 7.25075 7.159666 7.37178 7.172165 7.1917505 6.964106
1367866_at 6.0621834 6.107713 5.8841767 6.0080867 6.3486295 6.199468 6.356841 6.0485935 6.3172474 5.8581715 6.1403813 5.354587
1367867_at 9.145217 9.262419 9.201911 9.195645 9.128605 9.06025 9.372254 9.25707 9.243891 9.457598 9.21256 9.04726
1367868_at 7.446401 7.3816757 7.4884644 7.673014 7.3622437 7.610003 7.814815 7.542965 7.5774674 7.8636255 7.548363 7.8265452
1367869_at 9.785536 9.8604555 9.838911 9.802019 9.812275 9.792715 9.821622 9.732113 9.767358 9.635993 9.663859 9.693282
1367870_at 9.693812 9.670499 9.55744 9.792931 9.628064 9.6972475 9.747312 9.581391 9.759617 9.976174 9.763786 9.831577
1367871_at 13.579212 13.519954 13.371369 13.32712 13.613927 13.719724 13.625838 13.253225 13.580689 13.639698 13.709005 13.77692
1367872_at 8.609251 8.488517 8.486616 8.545788 8.362543 8.439749 8.719911 8.519676 8.664008 8.692068 8.732975 8.61574
1367873_at 9.515394 9.424662 9.456207 9.537987 9.443843 9.469039 9.515655 9.443888 7.7968388 9.481684 9.476505 9.388777
1367874_at 6.4954505 6.2400804 6.2128315 6.5540977 6.1253476 6.2397637 6.0686116 6.479985 6.3182898 6.6529336 6.4055376 6.396144
1367875_at 9.041945 9.092516 8.952866 9.0617 9.002176 9.003794 9.066133 9.090736 9.12739 9.042993 9.051086 8.939242
1367876_at 6.687279 6.4624324 6.2095003 6.565997 6.3865542 6.564985 6.9020224 6.5047717 6.6360874 6.8996096 6.502217 7.017191
1367877_at 7.811648 7.785327 7.716089 7.961229 7.7988853 7.638045 7.8957086 7.8363986 7.77182 7.879751 7.866243 7.43578
1367878_at 8.601753 8.648504 9.284815 8.565431 8.54183 8.854422 8.8477745 8.647213 8.837889 8.757807 8.792088 8.695544
1367879_at 7.290637 7.419042 7.4289317 7.5397506 7.7322345 7.6558743 7.736466 7.572041 7.667279 7.408461 7.3942304 7.5544906
1367880_at 5.2867117 5.2739863 5.292053 5.4723806 4.95843 5.207839 5.6380453 5.001445 5.46989 5.1811576 4.9116716 5.108288
1367881_at 7.526671 7.505469 7.4757686 7.474427 7.464358 7.509216 7.5193534 7.48733 7.507897 7.719888 7.45904 7.403786
1367882_at 6.978626 6.560198 6.941263 6.7935505 6.825692 6.9422154 6.8604794 6.815646 6.929052 6.735686 6.888048 7.1789007
1367883_at 6.7969255 6.7670255 7.489765 6.8735337 6.8808737 7.0651774 6.9555306 7.1332626 7.321906 7.1962867 7.2672114 6.713913
1367884_at 10.946179 10.943492 10.987298 10.969218 10.877415 11.006745 10.841644 10.469955 10.639076 10.757924 10.951369 10.453797
1367885_at 11.994674 12.035365 12.075484 11.940284 12.042731 12.074045 12.085061 12.021324 12.053653 11.99911 12.067289 12.040094
1367886_at 7.7132745 7.598955 7.7436304 7.6824813 7.7457514 7.4965444 7.5163965 7.7461557 7.6786346 7.6030827 7.682212 7.2162056
1367887_at 12.747097 12.844007 12.743297 12.8495035 12.792082 12.793158 12.697336 12.809629 12.672698 12.590441 12.502104 12.679873
1367888_at 4.095971 3.92195 3.9154584 3.973473 3.891047 4.187366 3.6255665 3.9001586 4.0171075 3.8264015 4.082485 4.187428
1367889_at 9.098824 8.973518 9.187161 9.1117935 9.014061 8.927692 9.05781 9.368114 9.267591 9.087952 9.337507 9.209354
1367890_at 7.0633874 6.792357 6.9570527 6.5462604 6.8029504 6.891447 6.804153 6.937521 6.780853 6.8306856 6.827317 6.753926
1367891_a_at 5.594335 5.6250753 5.423332 5.7805405 5.700547 5.4679976 5.4051027 5.650075 5.5248647 5.532404 5.5085325 5.6067414
1367892_at 10.451242 10.589302 10.514939 10.28822 10.497482 10.581028 10.689646 10.4612875 10.580528 10.668184 10.627217 10.411952
1367893_a_at 7.2653384 7.201923 6.9451776 6.646668 6.8084497 7.1789794 7.32112 7.101278 6.9746113 7.094795 7.315556 7.053494
1367894_at 11.290575 11.786044 11.763749 11.890445 11.864541 11.988107 11.249981 11.399154 12.584038 12.06659 12.499711 11.672842
1367895_at 11.184081 11.165911 11.1251 11.250442 11.17448 11.107567 11.226119 11.336126 11.347931 11.268022 11.217863 11.206273
1367896_at 13.56485 13.544577 13.465637 13.446786 13.514114 13.456631 13.539328 13.173737 13.3322935 13.556606 13.034865 13.427599
1367897_at 10.841881 10.735338 10.749179 10.805769 10.70687 10.680484 10.778545 10.822853 10.840368 11.030061 11.057909 11.075915
1367898_at 9.822598 9.82908 9.849287 9.893574 9.925755 9.759685 9.74627 9.914738 9.854501 9.732161 9.835251 9.728315
1367899_at 7.069073 7.1071224 7.5182757 7.22474 7.2479596 6.9584646 7.034039 6.823961 7.2491827 6.832134 7.2911925 6.3268013
1367900_at 8.563297 8.768708 8.010574 8.389797 8.608316 8.562183 8.590292 8.73955 8.499191 8.570522 8.592227 8.2379
1367901_at 8.877739 8.738869 8.61198 8.726544 8.777219 8.586083 8.724005 8.6559925 8.493679 8.315936 8.452958 8.355688
1367902_at 7.6239653 7.701271 7.6264734 7.5169263 7.668309 7.369683 7.5709453 7.583317 7.6112747 7.294507 7.4711075 7.1537967
1367903_at 9.505597 9.50547 9.524202 9.487491 9.603959 9.520185 9.433332 9.803546 9.744984 9.696696 9.669065 9.656148
1367904_at 5.0786605 5.4672403 6.3281903 6.0420957 5.6172276 6.6217456 6.306156 6.6133885 6.355534 6.557027 5.5030303 5.6010256
1367905_at 10.9457035 11.062355 10.85431 10.848312 10.866846 10.809675 10.952753 10.828163 10.800042 11.008215 11.04792 11.170907
1367906_at 9.707534 9.92127 9.457745 9.832299 9.594683 9.745572 10.044091 9.856892 9.8315 10.06148 9.688614 9.856786
1367907_a_at 8.991667 8.791214 9.005709 9.036708 8.95656 9.011904 9.116051 8.99748 9.126536 9.400162 9.232858 9.286958
1367908_at 11.788687 11.821281 11.668457 11.802439 11.705113 11.721037 11.87458 11.697885 11.742654 11.8235035 11.594451 11.700287
1367909_at 12.104692 12.056911 11.917568 11.849792 11.973986 11.794197 11.890469 11.767562 11.840956 11.965054 11.919644 11.860119
1367910_at 7.8300667 7.678444 7.892042 7.751373 7.734829 7.824332 7.7793155 7.8891544 7.844674 7.7315164 7.7735558 7.696204
1367911_at 7.708273 7.5444374 7.720655 7.8859053 7.550877 7.5092077 7.897319 7.460431 7.5822725 8.154986 7.7115946 7.9220157
1367912_at 6.0346746 6.0996146 6.380886 6.1358128 6.4593854 5.9361916 6.1494355 6.0838394 6.218647 5.9608994 6.013079 5.7799463
1367913_at 6.6815977 6.7209535 6.890423 6.690765 6.62612 6.733323 6.6974816 6.6577725 6.7988667 6.72876 6.4812956 6.5938263
1367914_at 6.75532 6.692069 6.8672214 6.543653 6.5770802 6.6761193 6.7969584 6.7002935 6.70849 6.604968 6.4916363 6.886576
1367915_at 8.965485 9.106657 8.962453 9.129946 9.012443 9.178298 9.083063 9.171123 9.115743 9.260881 9.320904 9.306036
1367916_at 5.878155 5.5338235 5.72394 5.844374 5.631268 5.4799533 5.7105007 5.336711 5.719757 5.641281 5.484642 5.8055453
1367917_at 13.526001 13.581919 13.526125 13.590771 13.528731 13.540939 13.513048 13.573824 13.516006 13.560133 13.494821 13.531112
1367918_at 5.266451 5.185199 4.853861 5.3971725 5.3701177 4.955343 5.139432 5.602936 5.1744547 5.7316303 5.845775 5.084732
1367919_at 6.0292363 6.0098767 5.5193224 5.8324656 5.785614 5.4048347 5.9885845 5.577361 5.5163355 5.345348 6.033062 5.736068
1367920_at 5.7600813 5.3592215 5.350059 5.2802324 5.0514293 4.7093143 4.601211 5.600585 5.3828278 5.435619 4.792298 4.759992
1367921_at 7.691741 7.6357055 7.5182757 7.6759257 7.4281073 7.3899164 7.6412063 7.4060125 7.535788 7.654568 7.5175343 7.5634785
1367922_at 7.6469326 7.74226 7.8220005 7.6252 7.5803905 7.8060746 7.6241035 7.569516 7.581127 7.6135583 7.4482007 7.2574663
1367923_at 5.3319283 5.391139 5.551091 5.5326867 5.324751 5.683477 5.2179303 5.297676 5.5552444 5.253676 5.229357 5.475971
1367924_at 7.246974 7.300784 7.184223 7.0550957 7.3822217 7.1763787 7.111964 7.2534018 7.206257 7.0809207 7.1678157 7.244791
1367925_at 7.9750295 7.7641053 7.7889447 7.964222 8.027344 7.747584 7.972138 7.9388 7.9771843 7.9318357 7.8712673 7.8405585
1367926_at 8.658371 8.59625 8.496993 8.66358 8.505786 8.50523 8.871713 8.580178 8.59889 8.847811 8.783574 8.821814
1367927_at 10.718459 10.684739 10.735612 10.8071 10.571234 10.729379 10.828698 10.8134985 10.799285 10.743214 10.988889 10.986608
1367928_at 3.7334118 3.8079765 3.7229488 3.6338995 3.8929055 3.915215 3.6043415 3.9308054 3.8020062 3.979574 3.9660344 4.0185757
1367929_at 9.8991165 10.054575 9.945227 10.036486 9.953028 9.663906 9.829304 10.139828 9.723114 10.076113 10.039902 10.029474
1367930_at 3.6227374 3.9131851 3.9937487 3.848447 3.655473 3.8936548 3.6702917 3.942297 3.79485 3.771699 3.8846931 3.5767477
1367931_a_at 9.333446 9.400742 9.650433 9.520037 9.366109 9.655501 9.823136 9.709744 9.733715 9.65559 9.680311 9.882829
1367932_at 11.9909525 11.827629 11.705394 11.919218 11.649476 11.378114 11.707138 11.776836 11.399009 12.009295 12.3056555 12.097869
1367933_at 7.603992 7.607982 7.976795 7.6336226 7.403869 8.120409 7.246242 7.704336 8.0202055 7.9408994 7.6496396 7.602192
1367934_at 5.8032403 5.8045473 5.760681 5.8111033 5.6635923 5.6853924 5.6266127 5.8725476 5.7545614 5.7495985 5.73783 5.7382917
1367935_at 8.737505 8.85563 8.950746 8.769934 8.747221 8.728648 8.849359 8.932443 8.952702 8.944152 9.017205 8.931913
1367936_at 7.3215823 7.448861 6.8577003 7.3605714 7.3098874 7.276857 7.225391 7.234043 7.377852 7.214473 7.009708 7.285685
1367937_at 8.308256 8.594314 8.525933 8.62993 9.002451 7.324397 8.274257 8.79628 8.101744 7.6473055 8.34229 9.270768
1367938_at 10.874937 10.924442 11.092076 11.155019 10.884383 11.110953 10.914803 10.970579 10.940182 11.050683 11.037824 11.245425
1367939_at 10.53057 11.120648 11.181665 11.310613 11.017544 11.223021 11.057087 11.022142 11.72333 10.960958 10.282848 10.254214
1367940_at 6.1539955 6.080655 6.322102 5.8349257 5.775275 5.832603 6.089325 6.058181 6.115222 6.069058 6.2056265 5.789803
1367941_at 9.172514 9.034882 9.072647 9.070623 9.078201 9.111184 9.182266 9.11962 9.093681 9.399083 9.172049 9.194287
1367942_at 7.2316113 7.7388444 7.7370934 7.435706 7.286913 7.4026294 7.60928 7.700257 7.2418427 7.52504 7.293765 7.488657
1367943_at 7.8016524 7.7742286 7.902132 7.921684 7.919611 7.9814773 7.753849 7.9678965 8.05312 8.217728 8.158192 8.056831
1367944_at 5.638133 5.656129 5.727865 5.635302 5.625559 5.596097 5.656598 5.5922604 5.5055614 5.4634748 5.834432 5.3784027
1367945_at 11.386694 11.544939 11.403222 11.27363 11.369379 11.330541 11.509735 11.270605 11.53536 11.371082 11.011366 11.239134
1367946_at 9.516448 9.420774 9.619599 9.810909 9.574411 9.421252 9.722127 9.929385 10.011775 10.069428 10.174808 9.943661
1367947_at 8.677871 8.703869 8.533107 8.807555 8.620866 8.650569 8.776104 8.759299 8.763618 8.880389 8.771965 8.762894
1367948_a_at 10.35323 10.327556 10.164196 10.134266 10.3124 10.2214155 10.308849 10.139965 10.156671 10.151601 10.131508 10.124016
1367949_at 6.0850735 6.142671 6.125697 5.8269863 6.2604775 6.258526 6.1925774 6.0251746 6.1135077 5.9121737 6.1742887 6.3987017
1367950_at 7.7181487 7.8388834 7.3318963 7.5803494 7.223195 7.181547 7.3418236 7.653131 7.3425927 7.713461 8.5100155 8.164574
1367951_at 4.6008286 4.48938 4.4537997 4.7767897 4.5555634 4.564669 4.5197563 4.6329503 4.618028 4.4447284 4.596147 5.242451
1367952_at 6.522296 6.3784513 6.4841447 6.480648 6.1421466 6.772192 6.7823963 6.490859 6.364672 6.874995 6.724234 6.306932
1367953_at 4.8403287 4.5992956 4.725077 4.639388 4.7436476 4.4466443 5.1279387 4.7134695 4.75545 5.0590696 5.0245123 5.0975842
1367954_at 7.548068 6.853764 7.527001 5.9665604 7.199849 5.781129 6.3526406 6.6387835 7.006343 6.2648053 6.009445 7.0145144
1367955_at 6.169298 6.37412 6.464223 6.4848843 6.2022552 6.160784 6.3716316 6.21758 6.1272707 6.775134 6.1971016 6.3064117
1367956_at 4.7944393 5.020317 5.574689 5.117988 4.8642874 4.84999 5.087627 5.2200165 5.1028857 5.2888846 4.850116 4.9958415
1367957_at 9.094968 8.346228 8.379521 9.454025 9.506509 8.620771 8.791909 9.861707 8.506395 9.523135 8.463835 9.624066
1367958_at 9.124261 9.266504 9.206419 9.065417 9.266258 9.2285385 8.997642 9.137484 9.014507 9.012405 8.96849 8.971813
1367959_a_at 6.446899 6.3239107 6.151286 5.9503684 6.3477993 6.2889605 6.320775 6.1765056 6.3211956 6.62252 6.4860587 6.4482055
1367960_at 8.36243 8.7653675 8.022125 8.007186 8.274094 8.5321045 8.066782 7.9048367 8.736547 8.350365 8.046497 8.307611
1367961_at 4.461116 4.6229143 4.3185883 4.4012976 4.567423 4.223977 4.4883604 4.433557 4.6868105 4.6375675 4.393486 4.563368
1367962_at 4.4402823 4.8132486 4.476651 4.6817703 4.6778517 4.8087664 4.4290895 4.4583683 4.8722916 4.3396773 4.7972617 4.690631
1367963_at 7.072031 6.954248 7.1970644 6.9664083 6.9371853 7.0960965 7.102345 7.1621957 7.166648 7.162767 7.2192674 7.122267
1367964_at 4.801219 4.926502 4.9443865 4.768061 5.2812595 4.9967637 5.0486197 4.9739876 4.8038425 4.84044 4.8939037 4.866927
1367965_at 6.084615 5.931615 6.096415 6.032032 6.0335207 6.0529113 6.380555 6.0371594 6.064538 6.1778674 6.2128086 6.1962857
1367966_at 9.566835 9.6628475 9.568651 9.656256 9.5330925 9.512146 9.848537 9.752275 9.524056 9.708723 9.6900425 9.4994545
1367967_at 6.972653 7.154221 7.092054 7.170751 7.176704 7.148532 7.1834793 6.8323474 7.0524545 7.0299397 6.9314475 7.154931
1367968_at 3.5489857 3.7607143 3.6516829 3.7031276 3.6635382 3.6709466 3.7586052 3.5701218 3.5931833 3.6532757 3.750297 3.5878825
1367969_at 10.740666 10.874651 10.802454 10.911601 10.823151 10.972961 11.081246 10.912258 10.984637 11.1792345 11.067909 11.221922
1367970_at 4.7446203 4.430148 4.653172 4.4641323 4.4843807 4.2614975 4.577462 4.2558036 4.559745 4.28061 4.4005084 4.406029
1367971_at 10.075098 10.055766 10.008793 10.156435 10.162103 10.094925 10.15176 10.056324 9.9948435 10.197681 10.050759 10.107608
1367972_at 9.881428 9.754589 9.924738 9.828718 9.662128 9.814499 9.969696 9.831757 9.823053 9.820626 9.811045 9.7230625
1367973_at 4.4067116 4.3392 5.151279 4.3168554 4.5549235 4.5114393 4.306964 4.331193 4.535987 4.539094 4.1801796 4.5506854
1367974_at 9.173843 9.11735 8.41897 9.492775 9.130591 9.156237 9.019185 8.752029 8.817368 8.884094 9.067994 8.674211
1367975_at 5.523936 5.7207875 4.851571 6.12026 5.6020756 5.3489714 5.114951 5.2200165 5.034267 5.7084002 5.8340297 4.8317094
1367976_at 7.0892577 6.93838 7.6566076 7.1468015 7.0529237 7.2483187 7.1770988 7.2016563 7.2308087 7.4658227 7.1891546 7.0509686
1367977_at 3.7862432 3.8434448 3.727619 4.013073 3.7526958 3.7222679 3.8570893 4.1057806 3.8495958 3.9048238 3.6975672 3.8900132
1367978_at 5.846633 5.769987 5.7251306 5.774168 5.739504 5.706095 5.669839 5.794685 5.6698155 5.6262283 5.933804 6.09337
1367979_s_at 10.836178 11.091542 11.01432 11.154017 10.439281 10.978234 11.078668 11.05842 10.466279 11.139145 11.632299 10.796162
1367980_at 8.127704 8.258711 7.7593913 8.047928 8.03616 8.032076 8.313611 8.112364 7.9197097 8.254072 8.348816 7.886732
1367981_at 7.380579 7.418615 7.0503674 7.377578 7.4433017 7.2627177 7.9493475 7.6730824 7.519951 7.6551533 7.83294 7.3023233
1367982_at 11.231358 11.118415 11.047867 10.732875 10.667635 10.39566 10.369815 10.19714 11.285009 11.005683 11.039473 10.678958
1367983_at 5.214485 5.336876 5.7683215 5.4025145 5.4553676 5.4263425 5.3488197 5.4903975 5.2387447 5.1144876 5.347263 4.94196
1367984_at 5.917494 5.828786 5.915819 5.9762278 5.6044917 6.064157 5.996626 6.033752 6.111746 6.349267 6.2188897 6.2062235
1367985_at 6.9988985 7.1841345 7.1180377 7.3231683 7.4998426 6.900272 6.954186 7.3683953 6.9113665 7.8865266 7.6598043 6.7903953
1367986_at 7.253645 6.882275 7.279464 7.2465982 7.2019677 6.824295 7.2616415 7.2680664 7.020532 7.222238 7.376312 7.1656594
1367987_at 8.812037 8.747502 8.659008 8.642299 8.647895 8.637553 8.629143 8.708977 8.511363 8.695642 8.730787 8.65713
1367988_at 13.154685 13.158444 13.114728 13.17677 13.11883 13.058916 13.077519 13.072872 12.975451 13.095247 13.054147 13.004107
1367989_at 4.2098293 4.472146 4.032834 4.13073 3.9186862 4.228518 4.256378 4.3295174 4.090243 4.117647 4.2538157 4.244994
1367990_at 5.0774083 5.063447 5.167593 5.259232 5.159083 5.270753 5.202988 5.432538 5.0806236 5.0258956 5.1773987 4.928012
1367991_at 9.101207 8.978523 9.19265 9.118821 8.880765 9.065355 9.106303 9.168696 9.159204 9.243109 9.203153 9.1093645
1367992_at 4.560013 4.723578 4.7270947 4.946233 4.838864 4.6892853 4.7268023 4.593745 4.688796 4.7662253 4.8189898 5.078827
1367993_at 7.1332664 7.005708 6.959659 7.0969753 7.191806 7.0001993 7.1524262 7.076692 6.756819 7.1044807 7.1394105 7.218995
1367994_at 10.734174 10.509929 10.452316 10.4257965 10.756872 10.400472 10.481595 10.35189 10.399748 10.14556 10.358895 10.273127
1367995_at 13.211819 13.136515 13.055312 13.116097 13.139448 13.172389 13.191694 13.242133 13.109842 13.201709 13.034808 13.195741
1367996_a_at 6.547895 6.622649 6.4329104 6.3604665 6.383239 6.3678384 6.615816 6.488898 6.630168 6.7406616 6.64948 6.3128824
1367997_at 8.212696 8.142477 7.9987316 8.197889 8.065076 7.9775395 8.236559 8.180005 8.139655 8.360193 8.33507 8.207827
1367998_at 8.852593 8.969549 6.821927 9.141519 9.31236 9.436779 9.260652 5.6874433 8.801598 7.9421372 7.7635126 9.240018
1367999_at 12.263911 12.28709 12.277756 12.245208 12.22406 12.308737 12.3637905 12.316905 12.35551 12.32032 12.221557 12.349231
1368000_at 14.243534 14.236644 14.229523 14.248693 14.211832 14.206087 14.216075 14.261994 14.236569 14.209477 14.249101 14.271732
1368001_at 4.087108 4.1038446 4.1439667 4.0628557 4.1368546 4.182239 4.089936 4.132166 4.1674147 4.253263 4.2400303 4.29822
1368002_at 7.539725 7.4956694 7.2747245 7.612492 7.447418 7.3104124 7.6982646 7.35151 7.2573805 7.2882905 7.154251 7.5546613
1368003_at 5.4150734 5.4008756 5.757136 5.4892693 5.60831 5.5684633 5.5477233 5.544703 5.468293 5.7237954 5.1865516 5.239466
1368004_at 9.799204 9.927529 9.552554 9.898379 9.875213 9.826771 9.953732 9.894321 9.969272 9.974974 9.967474 10.107847
1368005_at 5.4675217 5.430354 5.6954007 5.601342 5.5670123 5.55733 5.404292 5.627392 5.6384025 5.335277 5.5877814 6.008191
1368006_at 7.597308 7.789815 7.360124 7.8590484 7.6668034 7.6228166 7.6131544 7.4985046 7.587417 7.603498 7.363296 7.430205
1368007_at 6.689325 7.1541843 7.004109 7.1888657 6.8336563 6.833827 6.890485 6.9485807 6.7063212 7.518452 7.0879827 7.1978116
1368008_at 5.1551948 4.875104 5.241436 5.4679074 5.671461 5.3206754 5.5540724 5.8708506 5.6655593 5.318957 5.453034 5.4540453
1368009_at 9.45397 8.787786 9.983526 9.279718 9.312736 9.455161 9.000677 9.924155 10.011614 9.665952 9.939345 9.85875
1368010_at 7.7699413 7.722488 7.580169 8.00908 7.519383 7.667277 7.2992883 7.3843083 7.414865 7.6611056 7.386527 7.4546623
1368011_at 7.9265337 7.8120294 7.603794 7.8766236 7.884092 7.748739 7.669594 8.020958 7.6845713 7.6284695 7.5570245 7.6138783
1368012_at 6.4505305 6.192766 6.0643606 6.636403 6.4448476 6.217539 6.3288455 6.454979 6.5300384 6.4695807 6.491454 6.4101214
1368013_at 4.2075806 4.3677893 4.176117 4.3197165 4.2882023 4.5942373 4.2313027 4.127589 4.4282284 4.407281 4.613557 4.812607
1368014_at 4.2958794 4.431201 4.252413 4.3808117 4.1594934 4.2428446 3.9458187 4.086125 4.1874638 4.346575 4.246665 4.1717253
1368015_at 5.885529 6.121514 6.032277 5.8765173 6.1487703 6.00471 5.8592176 5.9096766 5.7981157 5.82765 6.1864944 6.3011575
1368016_at 12.943945 12.8267 12.970343 13.05123 12.922095 12.9127865 12.887073 13.126089 13.0339155 13.058842 13.0993595 13.089006
1368017_at 5.037174 5.1147976 5.1118813 4.9340253 5.1461706 5.207442 5.1415443 5.076662 5.3056574 5.1588383 5.1485634 5.38972
1368018_at 8.871166 8.838972 8.721077 8.792167 8.781708 8.939856 8.9434 8.914433 8.815811 8.88061 8.974487 8.768348
1368019_at 7.435968 7.3525395 7.3079815 7.5064464 7.4893174 7.330933 7.619587 7.5284543 7.6208596 7.706015 7.623305 7.7483287
1368020_at 6.425619 6.224894 6.43342 6.9688473 6.1432343 6.4731464 6.8392797 6.7884536 6.427878 7.187345 7.1606326 6.580648
1368021_at 14.10329 14.042523 13.656892 13.79616 13.94045 13.818414 13.976691 14.002396 14.010886 13.927278 13.921618 13.819703
1368022_at 6.546247 6.6657524 6.6825833 6.6277227 6.712161 6.313271 6.625601 6.653347 6.455127 6.8510547 6.464053 6.5344796
1368023_at 6.608891 6.939738 6.6811595 6.847014 6.752386 6.748488 6.8855085 6.912063 6.886036 6.845375 6.80613 6.4472847
1368024_at 6.652239 6.769868 6.5444055 6.2781725 6.4629207 6.563426 6.519336 6.873899 6.332557 6.3469906 6.4753213 6.2901506
1368025_at 6.554941 7.311275 6.8455057 6.4192324 6.315645 6.4837794 6.137956 5.7825346 6.9744167 6.422522 6.1783185 6.4890256
1368026_at 7.319037 7.203087 7.4765277 7.5176783 7.0209827 7.344902 7.584676 7.278044 7.318437 7.568824 7.523969 7.5317836
1368027_at 6.548917 6.5473223 6.5790114 6.473949 6.5495844 6.8055587 6.3082433 6.36156 6.5427547 6.508972 6.6140184 6.5482283
1368028_at 4.4468546 4.4852743 4.6629977 4.39358 4.4021406 4.4637313 4.9148626 4.2886677 4.36081 4.267027 4.0173454 4.2696114
1368029_at 10.654419 10.579998 10.604936 10.510335 10.572975 10.501214 10.473284 10.536721 10.532827 10.401751 10.540301 10.493439
1368030_at 9.199935 9.188383 8.989902 9.132798 9.039833 9.078813 9.211996 9.18625 9.2404785 9.157366 9.273476 9.187023
1368031_at 7.0533967 7.1866217 7.588684 7.314275 7.0320735 7.3668017 6.9692817 7.173933 7.45798 7.3651166 7.3612757 7.2488217
1368032_at 6.004454 5.713363 7.0977645 6.1102633 6.1023765 6.7561245 6.31461 6.288286 6.387586 6.6629148 6.5445867 6.268806
1368033_at 6.103691 5.7990694 6.5236816 6.135473 6.039202 6.320717 6.197824 6.1180696 6.2048917 6.537015 6.488483 6.1333036
1368034_at 4.4542847 4.406578 4.257105 4.419214 4.536398 4.393985 4.4271607 4.641114 4.483346 4.2742586 4.4462414 4.368797
1368035_a_at 9.923414 10.063717 9.913529 10.188599 10.213713 10.011987 10.460278 10.032903 9.7075405 9.9051285 9.495125 9.353703
1368036_at 9.875843 10.211865 9.878506 10.243614 10.08392 10.188225 10.447304 10.259342 10.200744 10.040866 9.660825 9.841385
1368037_at 6.9466577 7.134924 6.8577003 7.117058 6.9069586 6.9534826 7.066818 6.9546394 6.9286156 7.34287 7.588575 7.9501796
1368038_at 8.3048725 8.417894 8.305187 8.307001 8.083119 8.161296 8.317639 8.154925 8.156634 8.192603 8.05635 8.012823
1368039_at 4.996593 5.0626955 5.2672873 5.157433 5.1500773 5.0362883 5.3626666 5.2383533 5.1727104 5.246815 4.785434 4.8910575
1368040_at 8.138401 8.183931 8.207623 8.159668 7.9677753 8.183489 8.119133 8.137325 8.077589 8.055254 8.151909 8.2673855
1368041_at 9.849996 9.912561 9.872373 9.96333 9.883006 9.901046 9.938399 9.902008 9.996926 9.868213 9.845524 10.011395
1368042_a_at 11.110111 11.084132 10.900927 11.039185 11.0446615 10.961886 11.008595 11.118095 10.936767 11.059107 10.922725 10.904323
1368043_at 7.9410214 8.11786 7.83677 8.077663 8.0425825 7.9977984 8.182539 8.189833 8.059212 8.259691 8.038378 8.166685
1368044_at 3.433868 3.3693016 3.2968607 3.381488 3.4995837 3.2655072 3.442737 3.396465 3.5488038 3.3073142 3.3014662 3.720209
1368045_at 10.132096 10.232635 10.141572 10.153625 10.191399 10.117572 10.235744 10.097996 10.093775 9.977151 9.985576 10.051107
1368046_at 10.0926485 10.152127 10.059621 10.093394 9.91568 10.03723 10.198813 9.911869 10.109331 9.913288 9.8842535 10.024599
1368047_at 7.3496366 7.2294583 6.2758975 7.4983463 7.27906 7.113211 7.6728683 6.9861016 7.2375946 7.1880465 6.9677057 7.6031647
1368048_at 13.934952 13.929878 13.964056 14.043451 13.991877 13.958369 13.855992 14.069584 13.981206 13.896568 13.757696 14.008908
1368049_at 11.071812 10.805507 11.310569 11.286628 10.99654 11.0048485 11.1446295 11.152791 11.285068 11.389288 11.110837 11.375722
1368050_at 8.565327 8.554224 8.349317 8.725153 8.726447 8.48037 8.533752 8.654654 8.611111 8.486544 8.248754 8.870762
1368051_at 11.368216 11.409008 11.561224 11.501178 11.392327 11.597901 11.552311 11.373314 11.428023 11.585478 11.465208 11.699882
1368052_at 4.3616095 5.1912413 5.4964123 4.852904 4.77958 5.239994 5.388832 4.9347844 4.9579906 5.0482173 4.929806 4.775131
1368053_at 5.880465 5.579813 5.93542 5.9578094 5.8528457 5.770013 5.897992 5.910343 6.0526495 6.0010276 6.1561933 5.5569296
1368054_at 6.631814 6.513196 6.601885 6.6259093 6.490881 6.3662906 6.7839866 6.6910653 7.0238643 6.9827867 6.7193155 6.499135
1368055_a_at 8.237522 8.16851 7.97713 8.303533 7.7902226 8.021831 8.347486 8.218099 8.249914 8.408488 8.261007 8.105448
1368056_at 7.3100333 7.1480484 7.2123146 7.3452015 7.179698 7.2042522 7.3786554 7.2675133 7.3438044 7.3664594 7.3543806 7.2490125
1368057_at 8.931503 8.768072 8.375406 8.24197 8.859336 8.508106 8.458988 8.522697 8.147149 8.652245 8.022749 8.602184
1368058_at 7.521448 7.542392 7.7880707 7.2191167 7.609309 7.6542673 7.305353 7.368208 7.909388 7.6110525 7.626043 7.571599
1368059_at 9.058247 9.862087 9.626557 9.160406 9.750247 8.525868 9.2914505 9.4423485 9.041028 9.513358 8.596552 9.432066
1368060_at 13.139813 13.100631 13.206712 13.125749 13.162217 13.095353 13.103959 13.157604 12.960476 12.918803 12.893599 12.890069
1368061_at 5.6740737 6.08612 5.6246667 5.5608277 5.5422053 5.7749724 5.607325 5.400144 5.477813 5.5151834 5.5877123 5.407057
1368062_at 9.024127 9.007247 9.303839 9.17602 9.096938 9.080435 9.264404 9.2189665 9.5384655 9.229328 9.169637 9.121074
1368063_a_at 8.613766 8.529426 9.073248 8.557496 8.577873 8.872317 8.560455 8.668857 8.657694 8.481739 8.642545 8.444058
1368064_a_at 10.828843 10.713195 10.827277 10.716497 10.897176 10.889194 10.880803 10.844068 11.161309 10.722528 10.849315 10.60691
1368065_at 7.40618 7.343947 7.2320642 7.671123 7.30032 7.368826 7.6978383 7.69699 7.577735 7.4649653 7.462011 7.5969977
1368066_at 5.7603383 5.815177 5.532552 5.762498 5.6588397 5.744894 5.721424 5.491153 5.839532 5.670665 5.621701 5.1645985
1368067_at 8.784994 8.874323 8.899395 8.761708 8.607667 8.848879 9.036362 9.011691 9.106226 9.104702 9.053827 8.906796
1368068_a_at 7.3601923 7.4388714 7.1235433 7.354698 7.573664 7.2349296 7.4799404 7.0013213 7.382786 7.5709867 7.3773565 7.174722
1368069_at 8.050468 8.040521 8.129232 8.10197 8.0283575 8.154049 8.137278 7.9803658 8.06653 8.305942 8.178064 8.270209
1368070_at 8.106789 8.180677 8.004789 8.095173 8.105768 8.057704 8.137667 8.16079 8.076415 8.20414 8.053053 8.224083
1368071_at 12.008619 12.028118 11.836813 12.03133 11.94731 12.008573 11.995615 11.876972 11.7803 11.801689 11.712739 11.907723
1368072_at 6.1527576 6.1046233 6.0163465 6.0640492 5.769272 6.1568475 5.894227 6.1503425 6.29341 6.088475 6.047752 6.53127
1368073_at 7.9649935 7.586118 8.145568 8.245811 8.095718 8.282783 8.547947 8.850829 8.151705 8.481163 8.425877 7.776527
1368074_at 6.339219 6.4270983 6.5764914 6.6843843 6.38428 6.3447056 6.7672777 6.529871 6.801755 7.140595 7.0487885 6.8385515
1368075_at 10.734955 10.417947 10.395106 10.536362 10.572443 10.809613 10.590875 10.582975 10.37023 10.516508 10.732449 10.456674
1368076_at 7.440445 7.4300146 7.3501325 7.302812 7.2126937 7.1747947 6.8463044 7.1464934 7.1887426 7.1563582 7.2911925 7.2174425
1368077_at 13.177547 13.10426 13.242872 13.17627 13.194616 13.204737 13.071331 13.123374 13.163376 12.991714 12.859045 13.042096
1368078_at 3.7533033 4.3750014 4.6125345 3.8351464 3.9613225 4.044552 3.8524828 3.6204033 4.6800346 3.737138 3.6411223 3.8346424
1368079_at 8.85648 9.037571 9.2272415 8.93677 8.935768 9.2309065 9.284331 9.269659 9.048925 9.156226 9.240511 8.750776
1368080_at 3.9637024 3.809199 3.8552566 4.1489887 3.7556396 3.7598355 3.67017 3.673691 3.6940665 3.8059285 3.8650923 3.8448477
1368081_at 7.2317266 6.9925966 7.373466 7.1353607 7.1147428 7.2019553 7.2665815 7.096499 7.3037405 7.053315 7.2103047 7.2278857
1368082_at 8.075327 8.001238 7.920685 8.144979 8.056977 8.030694 8.313728 8.343695 8.25459 8.49153 8.409429 8.29798
1368083_at 9.0778475 9.18367 9.016384 9.17606 9.024344 9.091 9.069269 9.030445 9.05373 9.277154 9.105889 9.026928
1368084_at 5.985962 6.1780744 6.0934896 5.974846 5.9226823 6.096018 6.166795 6.106199 5.959883 6.0545974 5.992397 5.9424505
1368085_at 10.426451 10.798541 10.572293 10.668958 10.556254 10.605541 10.863775 10.6888075 10.801669 10.463293 10.493379 10.338761
1368086_a_at 6.8252788 8.169179 7.75869 7.7795224 6.6936994 7.9309673 8.3531475 7.9772487 7.4759903 7.7750607 7.6016526 7.53475
1368087_a_at 7.939248 7.6791077 8.353155 7.9000244 7.776973 8.204792 8.136495 8.174984 8.211938 7.9941373 7.929547 7.935094
1368088_at 7.084866 7.033617 6.989424 7.0716963 6.902029 7.0678267 6.956777 7.032663 7.0846524 6.9549136 7.0035987 7.212114
1368089_at 8.423271 8.356578 8.258231 8.299585 8.33267 8.319951 8.352801 8.276898 8.301471 8.123764 8.266249 8.193754
1368090_at 7.046614 6.921213 7.1275287 7.0643964 7.0255227 7.144607 6.9192667 7.1744714 6.981871 7.060255 7.012483 7.267911
1368091_at 9.008382 8.722706 8.683966 8.910356 8.57269 8.486847 8.736185 8.910439 8.754736 9.206966 8.885926 8.84135
1368092_at 12.4247 12.448693 12.43784 12.455792 12.453132 12.459385 12.552528 12.497438 12.455659 12.4409075 12.437098 12.432432
1368093_at 3.5766706 3.726611 3.5891125 3.5865262 3.4832737 3.358397 3.705893 3.67979 3.6804461 3.9357836 3.7928355 4.103383
1368094_at 6.6273856 6.7940555 7.336964 7.0201483 6.837491 7.051725 7.010991 7.0128345 7.0816984 7.0358014 6.975228 6.9814034
1368095_at 9.639441 9.855406 9.676232 9.742024 9.813993 9.733332 9.883002 9.315078 9.546937 9.592247 9.464397 10.030619
1368096_at 9.719158 9.843027 9.811181 9.815444 9.883986 9.70463 9.813125 9.811523 9.788809 9.623349 9.612337 9.642284
1368097_a_at 4.215927 4.3148537 4.300358 4.4306726 4.60055 4.600484 4.0545406 4.5054464 4.284453 4.322656 4.19211 4.7708726
1368098_a_at 7.2539206 7.394067 7.167738 7.494424 6.8846245 7.532469 7.5913973 7.256372 7.5499005 7.700243 7.6383276 7.7981234
1368099_at 7.129741 7.250326 6.896879 6.967455 7.01685 7.0610347 7.0183387 7.1789265 6.9121003 6.999716 6.8576446 6.9377456
1368100_at 10.579368 10.662965 10.680014 10.644138 10.47057 10.729111 10.682144 10.805379 10.735221 10.892165 10.889684 10.76119
1368101_at 7.652926 7.8448696 7.6899757 7.8607063 7.6414814 7.6453834 7.8856926 7.9105406 7.866471 7.739384 7.8031693 7.7825327
1368102_at 8.761581 8.392321 7.9951925 8.443737 8.257141 8.143896 8.153691 8.068058 7.8889503 7.2049007 8.150885 7.1747675
1368103_at 7.0763264 7.0928383 6.7069654 7.235117 7.1217546 6.8328886 7.229024 6.9419594 6.6798005 6.730214 6.6030545 6.6450415
1368104_at 6.181854 6.1772413 6.3540745 6.0148797 6.117358 6.1050444 6.2034907 6.3918715 6.049997 6.10736 5.9901304 6.1563563
1368105_at 4.6594577 4.8589826 4.8843975 4.6742535 4.5334983 4.7098455 4.489362 4.8366957 4.900847 4.4466934 4.833081 4.7974224
1368106_at 8.611156 8.433794 9.316942 9.095671 8.6748905 8.98638 9.435368 9.3930025 9.155722 9.002616 9.040855 8.387427
1368107_at 3.5475957 3.8116462 3.8095615 3.7324505 3.7185426 3.7908678 3.7570035 3.670678 3.64949 3.6358714 3.749456 3.4618423
1368108_at 4.7814264 4.8839283 4.669919 4.629685 4.6213336 4.762501 4.833605 4.821783 4.7261586 4.7241874 4.7302017 5.1606903
1368109_at 6.963633 7.066129 6.870255 6.9354544 6.783473 6.8183074 6.8575225 6.977923 7.0794635 6.8911667 6.9206567 6.8473673
1368110_a_at 4.185372 4.2977614 4.080433 4.154266 4.256087 4.2726803 4.128657 4.4216475 3.8110693 4.271254 4.4540367 4.163892
1368111_at 7.62042 7.693043 7.8436446 7.312633 7.991096 8.0786085 7.651085 7.8782244 8.571865 7.7985907 8.347492 8.159604
1368112_at 5.436249 5.143055 5.165963 5.1538353 5.5965447 5.172726 5.1729403 5.104595 5.060527 5.2162066 5.2835326 5.437741
1368113_at 4.412526 4.282301 4.4756527 4.2987776 4.2768297 4.288525 4.2384777 4.4056883 4.272909 4.284892 4.6238503 4.0148945
1368114_at 4.4869623 4.2654095 4.3352995 4.3197765 4.252943 4.345993 4.026643 4.2400684 4.29871 4.428269 4.5043736 4.3758507
1368115_at 10.27653 10.545168 10.223113 10.283892 10.264482 10.1047325 10.38841 10.228904 11.066116 10.20734 9.8475685 10.396613
1368116_a_at 7.558964 7.6293683 7.653266 7.7328706 7.559112 7.4304414 7.6219573 7.9188037 7.7163725 7.620939 7.609504 7.582637
1368117_at 9.0021105 9.176664 8.977206 9.14067 9.064456 9.038856 9.112679 9.131466 9.213133 8.908297 8.983073 9.029624
1368118_at 8.385416 8.507605 8.442949 8.582493 8.584609 8.543123 8.677452 8.680395 8.470715 8.493088 8.7155075 8.680397
1368119_at 5.99176 5.783915 5.792938 5.9239216 6.089911 5.5726705 6.0365224 5.5851583 5.5492144 5.7879 5.8647304 6.2252655
1368120_at 4.522952 4.111902 4.0877256 4.24967 4.0954137 4.3737135 4.197464 4.1262865 4.258773 4.2953014 4.3937654 4.3226786
1368121_at 10.818633 10.519217 10.250096 10.897933 10.504786 10.213792 10.471376 10.784696 10.554555 11.2264 10.964644 11.40038
1368122_at 10.08335 10.04129 9.994287 10.086356 10.038883 9.931456 9.8032255 9.993433 9.910423 9.896459 9.793761 9.8214855
1368123_at 5.7290516 5.982464 5.9698863 5.8187447 5.86029 5.750258 5.8222957 5.719852 5.8378882 5.7162733 5.6616545 5.9866643
1368124_at 7.4686756 7.3405743 7.481569 7.572631 7.437368 7.300395 7.6317563 7.4272723 7.5431824 7.4536347 7.3975606 7.5925956
1368125_at 6.339446 6.0632057 6.0566454 5.956885 6.2010937 6.256571 6.2151494 6.2349997 6.1340528 6.1912594 5.8994412 6.3533616
1368126_at 5.700377 5.467546 5.875135 6.153945 5.9791408 5.7135944 5.8891897 6.156151 6.0661936 5.714954 6.854197 5.696773
1368127_at 6.376557 6.33998 6.4190617 6.1248183 6.2497015 6.239557 6.036878 6.121942 6.1208844 6.5213304 6.4815774 6.0274916
1368128_at 5.8519764 5.7964635 5.773375 6.195924 6.2107716 5.946533 6.1641746 5.6834197 6.469769 7.7625656 5.800445 5.9361467
1368129_at 7.019856 7.0035434 6.903326 7.03466 7.005633 7.0871043 7.2126875 7.1551194 7.081517 7.09698 7.111632 7.2133546
1368130_at 4.639332 4.4827566 4.6544914 4.4223022 4.5316195 4.789632 4.5299854 4.6368704 4.5213666 4.70968 4.69884 4.5596247
1368131_at 4.287534 4.49131 4.6399198 4.1898456 4.2015295 4.1318254 4.5180635 4.3906226 4.2037635 4.483496 4.1001196 4.1678104
1368132_at 10.998 10.781902 11.003832 10.692386 10.694669 10.6216755 10.416513 10.319312 10.51532 10.333724 10.011796 10.359626
1368133_at 7.656295 7.6615477 7.078021 7.8131623 7.604673 7.6231875 7.810049 7.6458163 7.5363374 7.756793 7.7635126 7.6872053
1368134_a_at 8.721832 8.752199 8.026394 8.768845 8.512714 8.182935 8.751545 8.653343 8.490017 8.704945 8.656508 8.621204
1368135_at 6.255547 6.289812 5.93702 5.690201 6.33293 6.127255 5.623871 6.455567 5.8400073 5.825161 6.0188236 5.950672
1368136_at 7.788998 7.7074122 7.516891 7.9355583 7.710012 7.868057 7.9140997 7.8547096 7.7821083 7.9672174 7.97231 7.243702
1368137_at 6.141025 6.3040886 6.085114 6.200461 6.073024 6.0307617 5.9145846 6.0541477 6.1098614 5.995192 6.147588 6.3335814
1368138_at 5.712277 5.46026 5.786507 5.4579186 5.4473515 5.3652153 5.2626133 5.4029016 5.3141418 5.342632 5.667241 5.866125
1368139_s_at 5.537804 5.3993974 5.428165 5.2783637 5.6686296 5.4081087 5.4976487 5.421031 5.652279 5.6254883 5.4739223 5.490545
1368140_at 6.228587 5.750933 5.782779 6.0421095 5.733087 6.6721797 6.15461 5.5963244 5.6638885 5.405712 5.8846855 5.4555273
1368141_at 11.781172 11.69994 11.725256 11.807192 11.70762 11.732505 11.799853 11.804817 11.737906 11.860276 11.849125 11.84559
1368142_at 5.309579 5.1708946 5.043022 5.3156633 5.174614 5.128933 5.2031517 5.2840157 5.2380004 5.463567 5.5525384 5.9828267
1368143_at 7.018568 6.63102 6.4663844 7.0365767 6.8783326 6.7642646 7.536216 7.5501127 7.2094665 7.824563 8.068961 7.99146
1368144_at 5.9469404 5.768838 5.58493 5.623694 5.6232114 5.7245293 5.9956384 5.5647244 5.8102775 5.806694 5.350563 5.553219
1368145_at 5.5909986 5.620479 5.690897 5.98068 5.515297 5.506258 5.8939557 5.317257 5.393421 5.3473988 5.883963 5.6918373
1368146_at 11.281523 10.918276 10.082815 10.99295 10.630134 10.680617 11.087195 10.131166 10.856509 10.931171 9.552205 11.311735
1368147_at 9.358665 9.192782 8.070569 9.06732 8.625382 8.6521 9.287058 7.863124 9.009338 8.607483 7.3110733 9.7460165
1368148_at 4.6793494 4.266775 4.3253117 4.729579 4.2997146 4.2614584 4.7771015 4.8022137 4.63845 4.3341017 4.647371 4.836439
1368149_at 5.820228 5.689533 6.0960193 5.878316 5.8775516 6.0046296 5.770689 5.881534 5.8842187 5.9352818 5.9208813 5.7976747
1368150_at 12.934981 12.795621 12.607043 12.767822 12.87574 12.769948 12.880091 13.02009 12.890964 13.157916 13.225388 13.238347
1368151_at 10.371661 10.3535595 10.293075 10.332143 10.286575 10.351955 10.334022 10.279668 10.380844 10.201763 10.099259 10.162115
1368152_at 7.3075924 7.393358 7.6152644 7.270708 7.365908 7.5146046 7.256846 7.5656567 7.4395466 7.4213924 7.3913965 7.579893
1368153_a_at 6.910479 6.941614 6.996742 7.0204935 7.065333 7.0259757 7.1913853 7.082142 7.054718 6.8675995 7.139308 7.2250776
1368154_at 8.326399 8.209671 8.358052 8.127999 8.143587 7.8680987 7.992556 7.749135 7.965891 7.923944 7.6695986 7.618608
1368155_at 11.658958 12.352036 12.273011 12.149118 10.041772 9.980545 12.40335 12.591293 12.274743 12.701194 12.395185 12.532891
1368156_at 5.290719 5.5964217 5.4245644 5.3749967 5.626877 5.4376736 5.549704 5.359561 5.53654 5.3188515 5.869348 5.4521937
1368157_at 5.7171574 5.805566 6.0319057 5.9936585 5.693537 6.047798 6.04994 6.1578417 5.922528 6.0420313 5.909015 5.4543314
1368158_at 9.053692 9.112566 9.4426 9.239935 8.890268 9.0863695 9.432217 9.257804 9.315899 9.511881 9.360959 9.184773
1368159_at 8.292068 8.39101 8.279004 8.1904 8.227746 8.269508 8.255009 8.315528 8.30317 8.230569 8.349842 8.452593
1368160_at 10.2789 10.607437 6.095387 8.204976 10.202605 9.59692 9.38401 7.988295 9.22108 8.025163 8.192588 9.292805
1368161_a_at 13.943822 14.010473 13.907129 13.964359 13.990882 13.930688 13.98928 13.980687 13.935008 13.852858 13.920138 13.923026
1368162_at 5.082369 4.942459 4.942388 4.7853174 4.9611826 5.0370817 4.8787622 5.0197964 4.8100195 5.2117558 4.7061176 4.9368505
1368163_at 10.367547 10.288413 10.097589 10.113229 10.208174 10.176854 10.158489 10.29242 10.117839 9.856855 10.196544 9.948789
1368164_at 7.649268 7.607127 7.1922717 7.9472785 7.6567454 7.482345 7.7314754 7.4509335 7.6102495 7.696227 7.613045 7.631921
1368165_at 7.681522 7.698404 7.8009496 7.8102417 7.7233562 7.741441 7.7810984 7.7582755 7.6842256 7.879761 7.8609195 7.7453375
1368166_at 6.212964 6.031937 6.090953 6.0586686 5.960721 6.5451384 6.5443525 6.340039 6.4106274 6.2968626 5.857898 6.588272
1368167_at 5.498533 5.7356763 5.5286794 5.4510202 5.658137 5.5979795 5.65013 5.482102 5.571095 5.306054 5.433761 5.3623238
1368168_at 8.819977 8.737075 8.279566 8.952353 8.73418 8.345389 8.924353 9.334765 8.676914 8.669535 9.123984 7.8054457
1368169_at 6.7519603 6.8513856 6.7467046 6.995858 6.8361616 6.773604 6.8049765 6.8014627 6.8727975 6.7779083 6.76147 6.636249
1368170_at 4.1141186 3.9821045 3.7977567 4.0846457 4.1302176 4.150263 4.3245187 3.9222393 4.0304203 4.030006 4.0315495 4.206648
1368171_at 10.061254 10.687763 10.450692 9.418174 10.602122 10.127291 9.8639765 9.780655 9.681752 8.834821 9.823016 9.875059
1368172_a_at 7.585877 8.442999 8.065725 7.095161 8.154559 7.6478333 7.495061 7.5217667 7.415883 6.3353467 7.22079 7.452204
1368173_at 8.087154 7.9159956 9.0518265 8.01548 8.024227 8.403776 8.057586 8.346381 8.540464 8.544781 8.355402 7.996506
1368174_at 3.9958115 3.9375572 3.8660636 4.1272545 3.8984761 3.871969 4.14575 3.8332453 3.8930244 4.2088556 3.8896434 3.9944634
1368175_at 6.834641 6.984352 7.046543 7.0101004 6.869784 7.025835 7.0569615 7.118772 6.9873757 6.8792686 6.734919 6.9163594
1368176_at 8.06868 7.780687 7.666233 7.8172336 7.8587904 7.716679 7.8896008 7.8311834 7.776188 7.9162354 7.777316 7.868549
1368177_at 7.558669 7.5337515 7.4184337 7.601754 7.4978848 7.263724 7.7686577 7.831694 7.560287 7.8453217 7.8669915 7.8210554
1368178_at 8.789265 8.944151 8.582245 9.111911 8.741537 8.899225 8.929627 9.116182 9.042317 9.065578 9.029777 9.078905
1368179_at 7.3144298 7.219927 7.2015405 7.276046 7.1761894 7.3007 7.4492097 7.584522 7.2498484 7.195333 7.50735 7.1386595
1368180_s_at 13.525088 13.350305 13.199269 13.105693 13.382477 13.012007 13.056778 13.399673 13.408177 13.283493 13.581563 13.457616
1368181_at 10.945205 10.887722 10.634823 10.776215 10.745061 10.625448 11.011723 10.6210985 10.793221 11.016004 10.930285 10.670898
1368182_at 4.3236475 4.0941124 4.207428 4.1367006 4.1060505 4.212705 4.2455225 4.204383 3.9997885 4.28846 4.458025 3.9489982
1368183_at 7.789183 7.886753 7.764619 7.958298 7.715397 7.7820196 7.805697 7.719445 7.8503423 7.630799 7.69396 7.4734654
1368184_at 9.116382 9.155306 9.190786 9.279377 9.156547 9.30062 9.287245 9.130945 9.273096 9.231185 9.173176 9.193426
1368185_at 4.895858 4.85388 5.073123 5.2298875 4.745906 4.8061347 4.605682 4.820208 5.172304 5.0071054 5.1316113 5.0863147
1368186_a_at 6.3856525 6.192382 6.013237 6.088338 6.2157617 6.144486 5.9814587 5.9067116 6.1216397 6.265213 6.006375 6.2296786
1368187_at 8.052869 7.9186606 8.489906 7.95469 8.3519 8.321991 8.436116 7.660266 8.212869 8.042614 8.155044 7.8876195
1368188_at 13.738101 13.708148 13.697127 13.660344 13.715476 13.72257 13.7346525 13.588704 13.691325 13.677992 13.724594 13.643758
1368189_at 10.253568 10.283468 10.005386 10.339162 9.630582 10.049223 10.580843 10.429822 9.916104 10.744312 10.772213 10.633105
1368190_at 5.3079133 5.236411 5.429237 5.309957 5.4734516 5.1974626 5.3205175 5.519239 5.4217224 5.5086226 5.5794086 5.4756985
1368191_a_at 10.746609 10.610646 10.598246 10.812206 10.585547 10.809424 10.731422 10.651004 10.660206 10.831607 10.692853 10.884891
1368192_at 4.7371087 4.745878 4.8991356 4.973853 4.974492 5.192711 4.716304 4.8503056 4.836162 4.674615 4.796989 5.118951
1368193_at 5.129602 5.0859857 5.0639715 5.124533 5.1662183 5.4314203 4.7330756 5.0345645 5.0351424 5.075491 5.3621144 5.1178036
1368194_at 4.592344 4.5365334 4.6284122 4.598567 4.7423024 4.553054 4.546985 4.593257 4.5852737 4.435666 4.670249 4.5499306
1368195_at 6.3950553 6.4930496 5.886142 6.3548465 6.319512 6.429257 6.1371117 6.4176116 6.408246 6.6431894 6.2785735 6.6060667
1368196_at 4.79314 4.7830534 4.795681 4.702457 4.923245 5.173966 4.8092127 4.651824 4.858476 4.770176 4.77534 5.293736
1368197_at 4.001132 4.0410824 4.1920776 4.020135 4.0915728 4.13062 4.106845 4.104151 3.9810567 4.2539387 4.0879774 4.087533
1368198_at 4.9285717 5.120908 4.9599023 4.864583 5.1126103 5.156865 4.9442897 5.151956 5.3461933 4.8461943 4.8711967 5.20498
1368199_at 8.672716 8.607033 8.836335 8.505779 8.627554 8.675917 8.588015 8.750932 8.605607 8.52892 8.610554 8.43269
1368200_at 5.8306856 5.630148 5.787016 5.9524655 5.690185 5.8338842 5.8566875 5.828334 5.740778 5.3071322 5.7495236 5.651848
1368201_at 6.253066 6.016382 6.0173793 6.0952625 6.2300496 6.054911 6.270366 6.1177487 6.131128 6.0484343 6.33419 6.0132346
1368202_a_at 8.454091 8.650538 8.672586 8.400181 8.439648 8.228764 8.612138 8.532503 8.516446 8.320073 8.438778 8.103714
1368203_at 4.862715 4.980676 4.791339 5.063636 5.012087 5.0533447 4.9500074 5.0480633 5.0197616 4.87942 5.2026887 4.985292
1368204_at 6.594014 6.6452885 6.2561016 6.7060494 6.736333 6.543793 6.63964 6.5599575 6.2746816 6.441819 6.1186805 6.7029376
1368205_at 13.446501 13.323974 13.40515 13.322863 13.404713 13.394786 13.328753 13.411693 13.38421 13.162235 13.247831 13.050279
1368206_at 8.714951 8.797335 8.763557 8.891315 8.718895 8.801001 8.895354 8.860317 8.854352 9.133268 9.20759 9.304425
1368207_at 5.896313 6.1046233 6.1685038 5.920859 6.089705 5.91802 5.9607806 5.984683 6.2328563 6.0099473 5.4754567 6.014538
1368208_at 5.723107 6.131967 6.0475507 5.695582 5.8136086 6.027261 6.164706 5.612942 5.7534046 5.822813 5.3986998 6.004342
1368209_at 5.6062193 5.8708334 5.683776 5.6256437 5.9392786 5.9270964 5.72285 5.688184 5.640689 5.943139 5.7642136 5.989634
1368210_at 4.5586514 4.872108 4.953916 4.644603 4.5586114 4.886839 4.3826737 4.6706786 4.7119193 4.618285 4.775331 4.4795
1368211_at 12.315208 12.345296 12.326115 12.455414 12.321682 12.379845 12.383661 12.476618 12.462102 12.362927 12.376656 12.385113
1368212_at 8.566882 8.468728 8.501726 8.517774 8.365976 8.472802 8.321625 8.525739 8.589749 8.4108715 8.535205 8.326126
1368213_at 8.989714 8.975718 9.274768 8.774438 9.045771 8.977849 9.2226925 8.940126 9.360793 8.959155 9.212095 9.54264
1368214_at 7.587198 7.5173216 7.6754527 7.619314 7.4740996 7.575155 7.7576942 7.411306 7.569335 7.809516 7.7769213 7.86259
1368215_at 9.849403 9.916854 9.742481 9.80201 9.803685 9.834486 9.94165 9.8803215 9.742662 9.58967 9.693331 9.599647
1368216_at 9.38299 9.387584 9.310649 9.504442 9.375202 9.352737 9.198055 9.386801 9.272565 9.521288 9.253394 9.276227
1368217_at 8.440622 8.412544 8.438272 8.395908 8.326128 8.439037 8.425665 8.382519 8.479113 8.506863 8.491575 8.520687
1368218_at 5.688933 5.6252804 5.5674834 5.6799645 5.6577578 5.6272697 5.7373347 5.723912 5.642022 5.4544454 5.7200785 5.6652083
1368219_at 6.5454855 6.4126897 6.3055506 6.3545017 6.4148574 6.5750995 6.257456 6.3762126 6.275521 6.4342756 6.3558044 6.2708206
1368220_at 9.096572 9.186001 9.027561 9.07873 9.142946 9.051815 8.972699 9.124088 9.052364 9.0659485 9.104262 9.057555
1368221_at 10.147689 9.814358 10.100308 9.774475 9.909078 9.903041 9.571699 9.944347 9.828868 9.650942 9.380699 9.390335
1368222_at 6.835658 6.634552 7.135197 6.631562 6.654952 6.715284 6.095505 6.323746 6.5695043 6.0312157 6.226812 6.129325
1368223_at 7.9458847 8.320868 7.710232 7.8996177 7.6788073 7.5106564 7.5476813 7.551822 8.0850315 7.632421 7.9233847 7.9099827
1368224_at 13.0494795 13.329474 13.384613 12.995949 13.149514 13.375354 13.1985855 13.216763 13.1128435 12.818051 12.770541 13.305162
1368225_at 7.5063252 7.294142 7.210238 7.475239 7.4340696 7.232732 7.3878613 7.39042 7.4092135 7.2319336 7.31374 7.360409
1368226_at 8.220453 8.363528 8.078096 8.2452345 8.085141 8.208592 8.364224 8.256483 8.180233 8.340772 8.32173 8.42429
1368227_at 8.02924 8.444351 7.773262 9.287646 8.239165 8.285233 8.290278 8.214194 8.3692465 8.789269 7.8048873 8.310532
1368228_at 8.813703 8.8180065 8.996313 8.706357 8.863994 8.917311 8.774014 8.927792 8.995935 8.921673 9.045885 8.546443
1368229_at 6.718 7.1027136 7.0563684 6.978758 6.94184 6.8869514 7.1198587 6.8264384 6.938338 6.9409695 6.854197 6.77638
1368230_a_at 9.170346 9.210856 9.0398 9.294456 9.089312 9.152692 9.132434 9.283078 9.315566 9.351908 9.3094015 9.333842
1368231_at 6.955961 6.9070935 6.6790113 6.77554 6.767216 6.7729106 6.7326303 6.850419 6.8165126 6.6473765 6.8579807 6.825931
1368232_at 8.05522 8.056958 7.818788 8.137392 7.5555973 8.013404 8.184011 8.020596 7.8574924 8.239271 8.241363 7.850643
1368233_at 8.029402 7.9140787 8.095727 8.12989 7.878137 8.075895 8.133216 8.19893 8.189253 8.093726 8.28878 8.0893545
1368234_at 8.180884 8.354742 8.452789 8.550408 8.228706 8.3672085 8.50104 8.484837 8.566102 8.371206 8.3970995 8.298457
1368235_at 7.589742 7.876888 7.837558 7.713562 7.9320784 7.754751 7.8590508 7.9562206 7.8709936 7.836554 7.820277 7.9631047
1368236_at 4.0977707 4.065918 3.9437165 4.0839844 3.9296615 4.2921257 3.93343 4.2376795 4.1249895 3.643562 4.224699 3.9191785
1368237_at 4.6152883 4.489199 4.678661 4.3464427 4.432293 4.463516 4.6778197 4.5386286 4.84094 4.5587635 4.5789347 4.564798
1368238_at 4.6103616 4.7053666 4.568465 4.680821 5.0706754 4.9303985 4.716286 4.747506 4.997535 4.636088 4.6096797 5.0386662
1368239_at 8.413412 8.422831 8.136257 8.431682 8.230637 8.24942 8.469791 8.281385 8.084759 8.217615 8.212338 7.895038
1368240_a_at 4.2591424 4.4341288 4.407113 4.2909317 4.2902575 4.7685204 4.052562 4.470234 4.314393 4.540966 4.53522 4.457466
1368241_a_at 8.54043 8.585138 8.509594 8.616719 8.426314 8.41998 8.474004 8.834556 8.682127 8.6399355 8.841687 8.71755
1368242_at 4.779029 4.695567 4.8325996 4.702132 5.0185213 4.7999344 4.87035 4.780402 5.0049267 4.839986 4.9268284 5.215562
1368243_at 5.0334787 5.134854 5.185518 5.1018467 5.247156 5.3752227 5.5007772 4.8863864 5.0677724 5.0102043 5.2882676 5.262569
1368244_at 10.258679 10.38208 10.414219 10.326469 10.315726 10.162403 10.115165 10.355754 10.1476345 10.086327 10.086878 10.230659
1368245_at 12.663201 11.888049 12.562258 12.385991 12.667656 12.301056 12.669757 12.29579 12.653237 11.862954 12.681126 12.622755
1368246_at 5.389055 5.311134 4.896228 4.9166727 5.13701 4.8353634 4.99535 5.0979285 4.9428988 4.5615034 5.1831713 5.3094416
1368247_at 6.670756 6.76814 7.6371408 6.249541 7.115525 6.8130426 6.2454696 7.026623 7.5206456 6.6760883 7.4088006 6.4486628
1368248_at 6.114418 5.923122 5.9029703 5.9270163 5.6533065 5.995288 6.0359893 5.837366 5.8196087 6.5923686 5.714247 5.9824204
1368249_at 9.537917 10.082925 9.9469185 9.234455 9.947208 9.966829 9.625687 9.050056 10.1037245 8.841543 9.203354 9.341243
1368250_at 3.981936 3.9064965 4.0721893 4.184465 4.0905004 4.398128 3.9387803 4.1406527 4.107779 3.9119089 4.2145433 4.2875075
1368251_at 5.483716 5.548094 5.5850897 5.873286 5.6383142 5.6149364 5.602971 5.70091 5.7012157 5.449522 5.746089 5.662512
1368252_at 3.569177 3.669683 3.560325 3.5869813 3.4327703 3.4586778 3.7468178 3.54418 3.6820009 3.5623076 3.4495244 3.8381906
1368253_at 12.26359 12.314294 12.285401 12.344047 12.324799 12.177506 12.321089 12.285505 12.349881 12.35989 12.341896 12.278955
1368254_a_at 4.8731 5.1913 4.8224173 4.714372 4.896064 5.025852 4.908552 4.5564117 5.01199 4.9439836 4.965127 5.213659
1368255_at 4.509198 4.501055 4.377623 4.3102736 4.458733 4.4305506 4.3475914 4.3860364 4.541945 4.2374673 4.3486857 4.377435
1368256_at 3.6626422 3.6016905 3.8059273 3.536066 3.7865975 3.7654395 3.849853 3.5562675 3.550436 3.6221209 3.7350826 4.0367646
1368257_at 4.0961223 3.9252849 4.281822 4.1077194 4.0342927 4.0197387 4.2343307 4.1081395 4.2127266 4.1152086 4.0131636 4.2665787
1368258_at 5.547847 5.1495934 5.294583 5.189972 5.4436007 5.344136 5.45618 5.516674 5.1069736 4.9590807 5.478724 5.1577544
1368259_at 7.4104743 7.4584665 6.930877 7.6924033 7.6198373 7.459868 7.484397 7.2991557 7.1227984 7.167481 7.153434 7.0751305
1368260_at 5.486086 4.6536922 4.8678837 5.1538353 5.1361704 4.95012 4.835658 5.016774 4.471198 4.6188498 5.6877737 4.462331
1368261_at 4.2859597 3.968844 4.2220526 4.206526 4.058957 4.19095 4.240518 4.3345437 4.1525326 4.161761 4.3223085 4.1836724
1368262_at 6.4411774 6.488169 6.822707 6.475299 6.5312214 6.7937455 6.6503057 6.307347 6.3739376 6.8079953 6.3937025 6.2461224
1368263_a_at 4.205507 4.2411804 4.2745824 4.102784 4.3910065 4.1500993 4.150767 4.042831 4.204834 4.2502737 4.5097423 4.0046697
1368264_at 7.4570923 7.646395 7.100018 7.5567036 7.4505315 7.4971614 7.6195326 7.475249 7.6696634 7.7677207 7.508329 7.8780084
1368265_at 9.055505 9.442263 9.149534 9.087895 9.089675 8.650866 9.013063 9.201874 8.792815 8.5339 8.48076 8.464899
1368266_at 13.280301 13.23553 13.31483 13.207262 13.229299 13.289236 13.182698 13.141158 13.3243685 13.233777 13.123527 13.148669
1368267_at 7.869143 7.875535 7.6963325 7.875909 7.6195226 7.609491 7.9361296 7.8091764 7.7505255 7.65504 7.647631 7.629471
1368268_at 7.551575 7.3650413 7.66138 7.487647 7.321151 7.5810924 7.1557755 7.4873824 7.599955 7.2694783 7.3919587 7.291437
1368269_at 3.7704296 3.7748826 3.8991044 3.8647308 3.7019575 3.8861768 3.63389 3.8521972 3.7240298 3.585431 3.5732212 3.6809137
1368270_at 7.080646 7.7596235 6.8602896 7.6014576 7.0965247 6.9055834 7.442891 7.338011 7.1055174 7.3447824 7.494967 7.1252627
1368271_a_at 4.1819124 5.04558 5.0240135 4.8006687 4.6056643 4.7206526 4.4475627 4.301195 5.0635476 4.9150705 4.192105 4.333063
1368272_at 10.599606 11.170583 11.007306 10.523694 10.71685 10.774053 10.211411 10.092813 10.972952 9.851535 9.708688 9.587626
1368273_at 9.369886 9.40651 9.65754 9.567373 9.483014 9.36031 9.435664 9.478615 9.552636 9.467454 9.59711 9.283974
1368274_at 8.246277 8.103854 8.174313 8.287106 8.151917 8.198678 8.241051 8.2780485 8.431162 8.319892 8.377922 8.479104
1368275_at 10.211361 10.28781 9.857912 10.445953 9.711242 9.893308 10.408645 10.038605 9.382792 10.477633 10.942459 9.798949
1368276_at 6.980606 7.3248186 7.292681 7.0210433 7.198688 7.230334 7.0923934 7.118831 7.1143293 6.970754 7.255104 7.415134
1368277_at 8.739509 8.446347 8.736472 8.405645 8.598468 8.869274 8.420779 8.294729 8.445359 8.372113 8.417337 8.208796
1368278_at 6.6667037 6.7292767 6.26087 6.4487405 6.638274 6.2716093 6.4811416 6.2173038 6.3773975 6.4144735 6.6270957 6.6713033
1368279_at 4.2359533 4.5018506 4.9944263 4.5060782 4.6695623 4.7869954 4.930676 4.7380414 4.7261586 4.5345573 4.670932 4.668264
1368280_at 12.34606 12.289127 12.332837 12.328954 12.33987 12.444141 12.406952 12.431566 12.278272 12.151863 12.305118 12.198478
1368281_at 5.413824 5.7680216 5.9207935 5.7694683 5.8034973 5.9287543 5.8655825 6.130233 5.74767 5.599538 5.6356807 5.4453897
1368282_at 4.358528 4.327191 4.4451327 4.3622146 4.529124 4.1011524 4.543589 4.172679 4.7734056 4.193399 4.2676845 4.199944
1368283_at 11.720084 11.345439 11.623204 11.662536 11.693429 11.611337 12.174106 11.928459 12.042918 13.552423 13.711834 13.593667
1368284_at 8.177986 8.058447 7.6438637 8.1238 8.100872 7.9493523 7.95503 7.949624 7.9953194 7.811388 7.953284 7.811342
1368285_at 4.811384 4.566919 4.9469705 4.772913 4.8714848 4.5426693 4.5998554 4.6521826 4.5853386 4.7393875 4.555186 4.7029314
1368286_at 6.9897795 6.8172407 6.784629 7.0377135 6.821664 6.7901435 7.071711 6.969363 6.808687 7.062601 6.979021 7.1290965
1368287_at 4.99057 4.999634 4.759833 4.779666 4.951518 4.9897804 4.646617 4.651741 4.7734056 4.4293194 5.2434673 4.772347
1368288_at 14.238788 14.218478 14.223938 14.213082 14.2683 14.206769 14.194426 14.220677 14.21936 14.134456 14.117756 14.149355
1368289_at 11.1025915 12.0189295 11.679632 11.798019 11.038554 11.871628 11.529596 11.450196 11.431487 10.707043 10.795577 11.570224
1368290_at 3.9575434 3.9682386 4.7436934 3.7654395 3.7745812 4.2015686 3.885443 3.7909963 3.9179356 3.9738295 3.898107 3.9945238
1368291_at 9.392758 8.939331 9.597406 9.586027 9.472487 9.069405 8.575591 9.213217 9.262222 8.995925 8.8807335 9.432982
1368292_at 7.161351 7.047838 7.1118383 7.1156774 7.1276116 7.194344 6.9965186 7.231941 6.9701567 6.929352 7.029922 7.2210746
1368293_at 5.947833 6.0198817 5.914323 6.055595 6.072059 5.9224963 5.989744 5.93663 5.8735633 5.7962217 5.8186326 5.8967376
1368294_at 10.645087 10.656916 10.440641 10.529667 10.660665 10.546147 10.59853 10.494754 10.61942 10.431266 10.514057 10.394453
1368295_at 9.466505 9.517332 9.465544 9.43055 9.313865 9.365617 9.338149 9.565458 9.368108 9.129781 9.256515 9.470512
1368296_at 9.139453 9.14009 9.252476 9.052833 8.98869 8.971023 9.140351 9.312053 9.146492 8.933946 9.220991 9.263581
1368297_at 4.803792 4.7039433 4.903512 4.8416905 4.7879057 4.827182 4.7884035 4.769326 4.599489 4.7953434 4.80256 4.8059187
1368298_at 5.358382 5.539153 5.5288873 5.3829455 5.507443 5.4169426 5.202103 5.6342735 5.663247 5.4376855 5.6389976 5.46625
1368299_at 4.104865 4.259881 4.149824 4.159993 4.231344 4.2834187 4.1761246 3.9940104 4.195039 3.979223 4.2318707 4.0138826
1368300_at 5.929035 5.6652184 5.643356 5.670624 5.8641233 5.374953 5.6267195 5.166164 5.78272 5.353839 5.42548 5.5923214
1368301_at 6.0569677 5.9643025 5.870254 5.9930177 6.1284757 5.867358 5.8756027 5.9134946 5.9231114 5.931317 5.95438 6.0724382
1368302_at 5.094316 5.1287203 5.2694077 5.078468 5.289183 5.298261 4.944039 5.042113 5.020583 5.03132 5.0556207 5.181622
1368303_at 7.2650633 7.426173 6.504734 7.9696717 7.2094803 6.664191 7.7842827 6.559771 6.94294 7.036754 6.854197 6.382088
1368304_at 11.901945 11.998838 12.2209635 11.790735 12.32594 12.102732 11.474666 11.640904 11.947505 11.386071 10.954327 11.846826
1368305_at 8.634767 8.601782 8.436058 8.472991 8.703963 8.587645 8.386 8.507264 8.58946 8.343454 8.17478 8.611607
1368306_at 5.930919 6.0071697 5.9603853 5.855831 6.076708 5.9133244 5.9835496 6.1031938 6.082338 5.761143 6.1824613 6.097994
1368307_at 6.191947 6.309853 6.192096 6.2766023 6.140939 6.3596888 6.027525 6.335715 6.2036624 6.1142445 6.395301 6.3625183
1368308_at 7.3700724 7.2729826 5.642952 7.357796 6.8675323 6.1611724 8.105344 9.033938 7.515444 7.313093 7.3152456 7.5444317
1368309_at 7.4686756 7.4550257 7.4547124 7.6404696 7.4003153 7.358541 7.600691 7.4126353 7.5095286 7.917806 7.69294 7.8175373
1368310_at 5.70529 5.5006 5.7218094 5.5130463 5.874682 5.56203 5.583997 5.741634 5.4276752 5.835157 5.720726 5.7988024
1368311_at 8.515201 8.654465 8.4917145 8.483341 8.753855 8.549325 8.128729 9.016446 9.024446 8.609327 8.459774 8.440737
1368312_at 5.0058885 4.953385 4.9263735 4.981595 4.9202156 5.354558 5.1261797 5.2084694 5.0684614 4.979165 4.877916 5.1906567
1368313_a_at 4.455525 4.305986 4.317918 4.208246 4.177785 4.197917 3.953573 4.471265 4.5438795 4.13664 4.370141 4.991103
1368314_at 9.904152 10.110672 9.819774 9.81302 9.778536 9.9641075 10.240944 10.048974 10.173674 10.3168335 10.049295 10.285173
1368315_at 6.6863832 6.7636447 6.817349 6.7156396 6.8697667 6.8961663 6.709698 6.5961976 6.7484546 6.8323617 6.7703056 6.7613554
1368316_at 11.242668 11.39848 10.976129 11.302913 11.15839 10.866753 11.426086 10.994273 11.057858 11.341984 10.9300585 11.241997
1368317_at 4.854636 4.9720707 4.753085 4.991042 4.908294 4.5186996 4.7349963 4.6907773 4.8452067 4.786079 5.085879 4.8174105
1368318_at 7.263867 7.7175345 6.6299505 7.680372 7.176704 7.173595 7.7684083 7.2659063 7.11129 7.5772977 7.187862 7.413627
1368319_a_at 4.981971 4.9910765 4.7957006 5.0087204 4.9927344 4.947452 4.9708447 5.1734467 5.123859 4.9873934 4.860278 5.089012
1368320_at 4.5094123 4.325081 4.650357 4.56727 4.7296276 4.3236513 4.53072 4.4517474 4.404989 4.1819634 4.275375 4.539087
1368321_at 6.2553983 8.009235 7.928512 6.947848 8.760341 7.303019 8.140301 7.041587 7.970711 6.2471623 7.293004 9.242425
1368322_at 8.35503 8.280446 8.143613 8.265578 8.317598 8.122823 8.061048 7.894559 7.984773 8.245009 8.0063925 7.934754
1368323_at 7.151441 7.2488904 7.3721848 7.4275184 7.0088916 7.1577144 7.3578806 7.8096766 7.423282 6.9450593 7.4792433 7.0829554
1368324_at 5.497459 5.401198 5.138357 5.3499694 5.4419165 5.354842 5.0824914 5.260596 5.4003716 5.305317 5.1478424 5.32385
1368325_at 8.506151 8.658247 8.164764 8.316353 8.373146 8.210838 8.346304 8.065191 8.331135 8.013351 7.689669 7.83986
1368326_at 6.7240973 6.830956 8.2891 6.692696 7.211831 7.583514 6.97925 7.2876315 7.271824 6.6389637 7.0009837 6.8735623
1368327_at 6.228286 5.9355383 6.021292 6.0649433 6.2144294 6.227776 5.9649158 6.0012226 6.1374855 6.1051965 6.367415 6.0737214
1368328_at 8.700546 8.859396 8.487739 9.143018 8.720087 8.5470495 8.92655 8.682514 8.657694 8.928512 8.974548 9.001985
1368329_at 5.1818976 5.264744 5.685557 5.3766522 5.3808155 5.557581 5.671552 5.1648755 5.510217 5.311841 5.296883 5.685026
1368330_at 7.264403 6.982798 7.0807734 6.949902 7.185771 7.092742 7.1148252 7.1751485 7.0392556 7.3374352 6.8543863 6.830012
1368331_at 11.808758 11.986646 11.775307 11.987743 11.899689 11.769828 11.819995 11.915826 11.792461 11.919514 11.826091 11.970163
1368332_at 6.821214 6.28258 6.3901076 6.3544874 6.905964 6.581469 6.611364 6.3751016 6.216753 6.056757 6.2250876 6.263545
1368333_at 4.5658355 4.471808 4.610046 4.4372153 4.4560165 4.345249 4.4811397 4.452849 4.402952 4.253263 4.795859 4.528473
1368334_at 6.9326835 7.088442 7.0315146 7.1977243 6.947117 7.4135256 7.1891336 7.1630917 7.152462 7.274789 7.240654 6.934703
1368335_at 13.285513 13.606446 13.345817 13.621408 13.38632 13.565781 13.41992 13.496065 13.443232 13.40101 13.294064 13.434598
1368336_at 11.707098 11.527456 11.309808 11.628184 11.4780655 11.615622 11.537648 12.040124 11.610382 11.480042 11.685379 11.385083
1368337_at 5.8098435 6.033264 5.875537 5.757572 6.1586194 5.758052 5.8193035 5.938898 5.638259 5.656582 6.0369987 5.3617287
1368338_at 4.4960914 4.215686 4.534547 4.293088 4.388474 4.388735 4.0765347 4.485873 4.346864 4.5482545 4.629214 4.256669
1368339_at 4.3785996 4.494832 4.327421 4.477654 4.510853 4.3705077 4.49247 4.428468 4.4800825 4.4724083 4.611679 4.587923
1368340_at 7.8460503 7.8987937 7.553857 7.862892 7.629769 7.424809 7.8838053 7.611366 7.6994495 7.727297 7.6129475 7.4836564
1368341_at 7.8758173 7.7672343 8.009136 7.8763494 7.753617 7.764635 7.6306396 8.010559 7.833617 7.8942394 7.8473797 7.6819725
1368342_at 4.341915 4.366083 4.3964367 4.0804644 4.527899 4.675784 4.33582 4.2267866 4.1722946 4.5680685 4.4665 4.2966995
1368343_at 5.4234443 5.320243 5.1290073 5.3578777 5.280546 5.433918 5.1136904 5.3375607 5.011358 5.2689734 5.3844256 5.3794923
1368344_at 3.594216 3.5369234 3.5576382 3.3535168 3.4550073 3.702269 3.5966969 3.6580908 3.5933971 3.757932 3.5131783 3.5060372
1368345_at 4.591653 4.5000525 4.403756 4.6522894 4.6041164 4.388066 4.513953 4.484778 4.7110167 4.5465903 4.4384565 4.6023936
1368346_at 6.3612804 6.555821 6.670487 6.625604 6.374411 6.2514896 6.884365 6.3925433 6.5363708 6.475682 6.3436728 6.456338
1368347_at 4.936103 4.9162507 5.2596636 4.8955483 4.7760277 4.7490826 4.7063813 4.9994993 4.9120145 4.9965434 4.9033957 5.2030606
1368348_at 4.614117 4.493036 4.1921225 4.4007764 4.3731956 4.429689 4.309432 4.267337 4.4911976 4.090686 4.571568 4.1448107
1368349_at 5.570657 5.5006003 5.6844797 5.448129 5.628879 5.771766 6.011115 5.5704527 5.596566 5.521515 5.801101 5.6504107
1368350_at 3.5446656 3.6600072 3.7609215 3.613433 3.5013008 3.6276367 3.4486928 3.6223502 3.4521637 3.58012 3.59614 3.4610693
1368351_at 6.3859863 6.1225514 6.1989675 6.386123 6.3793554 6.3510075 6.2947383 6.2935014 6.2687435 6.14672 6.3194976 6.0836124
1368352_at 4.627912 4.8476295 4.4062285 4.453478 4.5172663 4.5451374 4.462391 4.5691547 4.5519695 4.4985867 4.750902 4.802863
1368353_at 5.5089197 5.3102345 5.387993 5.3475156 5.4731345 5.430744 5.4439692 5.1732163 5.4748898 5.2511554 5.1578774 5.556031
1368354_at 10.351319 10.664575 9.908678 10.509868 10.225915 10.131819 9.994691 10.007083 10.147412 10.733694 10.047727 10.180811
1368355_at 4.4980407 4.69928 4.7432394 4.692983 4.963354 4.45689 4.398185 4.976952 5.064098 5.09302 5.0085835 4.540234
1368356_a_at 9.987738 9.958127 9.723418 9.777867 9.990771 9.882761 9.774831 9.686449 9.4862 9.293583 9.543907 9.611127
1368357_at 6.0572324 5.7351933 5.6696825 5.6415987 5.786551 6.0348153 6.092206 5.857667 5.534669 5.3697944 5.902558 6.079819
1368358_a_at 4.181268 3.7738864 3.8243828 4.1327033 4.140352 3.964805 3.968264 4.0000153 4.2160826 3.9126568 3.7237782 3.734624
1368359_a_at 4.4513807 4.5064535 4.356756 4.2543263 4.468659 4.3179502 4.449702 4.1756563 4.1547456 4.22734 4.2695923 4.268983
1368360_at 13.660416 13.638587 13.657803 13.608943 13.675775 13.603184 13.655333 13.633132 13.612628 13.534074 13.629154 13.612756
1368361_a_at 7.799583 7.7291684 8.181986 7.8758483 8.1760845 7.8270397 7.6896553 7.701882 7.8386183 7.758106 7.786629 7.568992
1368362_a_at 10.8739395 10.985703 10.791477 10.741516 10.8690405 10.848474 10.899169 10.982168 10.875167 10.703406 10.671995 10.841665
1368363_at 3.6583982 4.0229645 3.8145247 4.0233154 4.149795 3.893954 3.765944 3.7394488 3.7744186 3.9207509 3.9263802 4.0472674
1368364_at 4.910081 4.7779865 4.6406274 4.569081 4.7357244 4.8944564 4.579961 4.726369 4.6787333 5.059186 4.911615 4.8746443
1368365_at 12.07331 12.072716 11.909162 12.187396 11.905262 11.785007 12.002532 12.107932 12.004227 12.134225 12.199066 12.092328
1368366_at 5.136324 5.1132 4.882557 4.949991 4.9152093 5.019561 4.8379016 4.910582 4.978134 5.226283 4.8978863 5.3678865
1368367_at 5.8357353 5.6073265 5.677442 5.7928977 5.4006844 5.7389607 5.592097 5.4573016 5.5360727 5.3912067 5.6981144 5.8540797
1368368_a_at 9.912143 9.8388815 9.539702 9.936211 9.7226305 10.0044775 10.037787 9.966559 9.9651165 10.185012 10.145077 10.110892
1368369_at 4.6236143 4.335335 4.9040966 4.6968727 4.5482655 4.5439816 4.382718 4.502103 4.6003757 4.777259 4.548007 4.367729
1368370_at 5.401051 5.562486 4.8882165 5.1946177 5.515109 5.4011164 5.1915913 5.3727336 5.4515305 5.6785984 5.5949173 5.575035
1368371_at 4.799323 5.087342 4.9474516 4.887043 5.0296197 5.008544 5.087338 4.976952 4.850852 4.8928533 5.18616 4.8432713
1368372_at 7.050412 7.390151 8.339359 7.5544324 7.253555 7.2881846 7.7883353 7.2985487 8.455322 7.7733693 7.5785956 7.6822057
1368373_at 4.5355997 4.500908 4.3808117 4.5712833 4.614148 4.529916 4.5885134 4.3791666 4.7085648 4.536907 4.635209 4.2480526
1368374_a_at 6.3933573 6.020868 6.0190563 6.0331993 6.051766 6.2135496 6.117796 6.0166993 5.965497 5.7035894 5.9140944 6.0183496
1368375_a_at 5.9416313 5.8003707 5.313516 5.1679916 5.6189036 5.1403875 5.249776 5.6377892 5.1867695 5.550762 5.2377634 5.2505293
1368376_at 7.0752587 9.254499 8.493164 8.396387 9.358147 9.491436 8.126613 7.4473715 10.395441 8.490149 8.622368 9.7815695
1368377_at 5.131298 5.1418056 5.094758 5.1574078 5.4441876 5.67862 5.1785984 5.097283 5.2169375 4.984191 5.336899 5.204643
1368378_at 11.938469 12.106356 11.76741 11.776619 11.974647 11.778774 12.0571165 11.838013 11.809653 11.637286 11.8779335 11.682926
1368379_at 8.020914 8.048368 7.9233327 8.119956 8.167687 7.884894 8.041879 7.9683504 7.967319 7.9105186 8.008227 8.00813
1368380_at 13.946478 13.990425 14.032014 13.97358 14.007694 13.979339 13.952757 14.010568 13.975093 13.924985 13.905526 13.962447
1368381_at 4.9957623 5.1221776 5.0145216 5.1326194 4.990632 5.1588535 5.0122924 5.026939 5.067607 5.0760107 5.258324 5.1974354
1368382_at 5.231103 5.1037207 5.4400125 5.4397736 5.6459193 5.514846 5.4658794 5.2077084 5.2234063 5.224846 5.558995 5.4623046
1368383_at 6.1202936 6.2284317 6.1215944 6.190233 6.1074953 6.2349567 6.469193 6.19327 6.292552 6.165648 6.4687533 6.485527
1368384_at 4.2169185 4.1335173 4.2103314 4.209347 4.1480613 4.303435 4.1445103 4.1148057 4.0977974 4.0991664 4.286238 4.3853045
1368385_a_at 9.234337 9.289007 9.274002 9.263402 9.337944 9.289992 9.289725 9.120716 9.248282 9.382138 9.276028 9.249552
1368386_at 9.716685 9.926331 9.686128 9.779614 9.771776 9.944366 9.802621 9.7366295 9.760983 9.77822 9.732694 9.832993
1368387_at 11.426701 11.519772 11.277906 11.466693 11.492356 11.361801 11.458958 11.51532 11.429477 11.509484 11.558342 11.498218
1368388_at 5.2475915 5.3188653 4.8833933 5.0919375 5.2805357 5.3505473 5.0406 5.040629 5.1927958 4.9013906 5.2824903 5.6656966
1368389_at 8.714191 8.705679 8.752902 8.848969 8.599079 8.922569 8.992668 8.950405 8.925019 9.114442 8.974075 8.8740015
1368390_at 9.070742 9.703025 8.987151 9.308376 9.178963 9.008551 9.271843 9.213834 9.194664 9.194588 9.28189 9.295247
1368391_at 5.131345 4.930248 5.0982947 4.8337526 4.8320985 4.980624 4.8576126 4.838648 4.91851 4.9446635 4.9400167 5.2016582
1368392_at 6.4209332 6.66374 6.6638517 6.4984236 6.6903176 6.6958523 6.577473 6.6885757 6.6037154 6.560156 6.555978 6.762096
1368393_at 5.2907233 5.5651593 5.7468433 5.298915 5.528326 5.173613 5.4076295 5.355701 5.239379 5.3196974 5.004895 4.5862846
1368394_at 5.834744 5.640677 5.8019323 6.0976105 5.894047 6.086193 6.0808306 5.8313155 5.951745 5.7908187 6.0212874 5.763682
1368395_at 5.6765814 5.427768 5.58493 5.2455373 5.98452 5.4964547 5.3739862 5.423923 5.753476 5.124132 5.214555 5.493548
1368396_at 5.401403 5.2025156 5.73758 5.4038587 5.56898 5.670585 5.407012 5.42565 5.6166553 5.3971834 5.5202312 5.9469466
1368397_at 12.952603 12.934534 12.880717 12.759594 12.877534 12.975738 12.872704 12.817669 12.79072 12.753516 12.641606 12.830287
1368398_at 4.610008 4.6963086 4.579195 4.546489 4.4532566 4.6457853 4.8611174 4.5090456 4.6867533 4.3304057 4.735376 5.255984
1368399_a_at 11.567049 11.671633 11.71212 11.349411 11.646371 11.607205 11.566134 11.594227 11.483598 11.504797 11.384101 11.26249
1368400_at 8.777264 8.848315 8.961969 9.163656 8.90139 9.063168 8.961221 9.163411 8.986396 9.328894 8.971243 9.01078
1368401_at 4.591834 4.543463 4.508809 4.4203844 4.4398413 4.5149393 4.4835367 4.516998 4.785641 4.547703 4.824456 4.3405113
1368402_at 8.996646 9.014499 9.107132 8.977914 8.923231 9.040224 8.971182 8.998912 9.053834 9.0343685 9.084571 8.8064785
1368403_at 8.955894 8.991754 8.762899 8.707991 8.862431 8.843012 8.785484 8.537304 8.586388 8.485262 8.458863 8.716228
1368404_at 5.1720634 4.6462064 5.3187323 4.948269 4.8357997 4.7476344 5.1048565 4.9021797 5.18033 4.860387 4.943178 4.637977
1368405_at 7.659606 7.628519 7.756313 7.936579 7.6659575 7.820769 7.8277464 7.77866 7.8925314 8.018377 7.8574057 7.666807
1368406_at 4.1536274 4.2955523 4.6827917 4.243969 4.602626 4.3792605 4.4676013 4.3211336 4.0672007 4.155859 4.5892153 4.1301775
1368407_at 5.4265056 5.1854568 5.276339 4.989191 5.1499424 5.043566 5.483145 4.9594507 5.4899926 5.8194003 5.449617 5.0666127
1368408_at 4.5651355 4.8385315 4.778435 4.779396 4.774969 4.726132 4.421778 4.3946757 4.6865478 4.4597807 4.898983 4.683216
1368409_at 10.352959 10.068626 9.919132 10.1614685 10.180765 10.040323 9.663109 9.896208 10.066246 9.829329 9.980974 10.122679
1368410_at 6.850371 7.1749325 6.809278 6.666753 6.675698 6.6568327 6.658801 6.8473563 6.7529182 6.8391166 6.8155293 6.67086
1368411_a_at 3.9511328 3.9064965 3.9937487 3.8777823 3.9416144 3.9798598 3.7939215 3.9597316 3.8466582 4.114219 3.8226285 3.6143029
1368412_a_at 5.118384 5.120908 4.4696527 4.673061 4.71428 5.089755 4.570897 4.743172 4.909669 4.704092 4.743838 4.413844
1368413_at 5.2135353 5.784864 5.3340673 5.070548 5.5156107 5.2353964 5.350065 4.934785 5.4468985 5.5055647 5.841667 5.7610626
1368414_at 6.1372485 5.9219465 5.8536134 5.96961 6.017459 6.0054545 5.672555 5.8683186 5.9746413 5.741061 5.7165647 6.124886
1368415_at 3.9154017 3.9500625 4.0207615 3.7778141 4.1220427 4.198962 3.8644521 4.0582156 4.0808344 3.7553916 3.8664777 4.0162063
1368416_at 3.732604 4.0215597 4.13639 3.8210702 3.870631 3.7488434 3.818204 4.0284266 3.8430293 3.920565 3.800946 3.6978714
1368417_at 4.7725344 4.7330465 4.9835787 4.8884535 5.048353 4.6056204 4.64738 4.8886623 5.0088425 4.742646 4.9057894 4.7902
1368418_a_at 13.161998 12.995098 13.138574 13.049999 13.127627 13.072662 12.934621 13.071542 13.010711 12.858793 13.088617 13.026896
1368419_at 9.394379 9.266258 9.211285 9.058953 9.250804 9.152356 9.022011 9.20668 9.1056 8.917466 9.144227 8.730552
1368420_at 13.383672 13.309351 13.288094 13.343162 13.356418 13.349822 13.277627 13.335434 13.285288 13.191074 13.252984 13.273709
1368421_at 3.9937057 3.8890557 3.7934175 4.028793 4.2004156 4.2160926 4.096767 4.079115 4.0491047 3.9734876 3.9373107 4.262062
1368422_at 7.5861077 5.850057 6.4044085 6.517374 7.7187576 6.289124 6.0075645 6.4672475 6.0385876 5.435109 6.1547136 6.108396
1368423_at 5.637268 5.696225 5.771962 5.575062 5.684657 5.7028213 5.57769 5.6474695 5.8150196 5.4944124 5.857898 5.8014555
1368424_at 7.559192 7.276105 7.555699 7.4630494 7.3309007 7.096456 7.319284 7.463144 7.3881593 7.610197 7.5811133 7.4450107
1368425_at 5.3122625 4.5521927 4.825219 4.95851 5.52429 5.0209823 4.6133566 5.0277953 5.186149 5.155892 5.12826 4.7904763
1368426_at 11.55171 11.345032 10.869681 11.836862 11.604554 11.661383 12.073779 11.947967 11.60976 12.307305 12.419999 12.647834
1368427_at 7.9248943 8.041156 8.179706 8.002877 7.8882046 8.17651 7.963022 8.114434 8.086396 7.9930506 7.921006 8.022644
1368428_at 8.902634 9.08623 8.361012 8.826324 9.114003 9.054852 8.9790325 8.615535 8.779923 8.24592 8.552868 7.996431
1368429_at 3.7049062 3.7985106 3.4487627 3.6132486 3.6853807 3.7827456 3.9564734 4.007653 3.8106358 3.7294946 3.4959126 3.6593177
1368430_at 9.570013 9.565669 9.160968 9.590006 9.562741 9.378202 9.486722 9.562778 9.397855 9.29639 9.371593 9.340137
1368431_at 11.086972 11.148816 11.017586 11.156592 11.131097 11.061254 11.28806 11.178069 11.194525 11.128542 11.243411 11.251009
1368432_a_at 4.5590634 4.7260847 4.6502237 4.2877436 4.419099 4.7155137 4.5005817 4.479883 4.7828536 4.414943 4.494508 4.6358356
1368433_at 9.872312 9.81981 9.812271 9.799201 9.717101 9.7067 9.85074 9.773605 9.731207 9.768814 9.7950115 9.737172
1368434_at 6.862305 6.8323483 7.314993 7.491588 7.003589 7.305818 7.51796 7.2485695 7.4782853 7.1488385 7.077027 7.033628
1368435_at 11.829226 11.867953 11.522626 11.769988 11.895895 11.773148 11.575625 11.82498 11.629806 11.219816 10.861721 11.4343
1368436_at 9.216252 9.276943 9.337798 9.397419 9.174759 9.306594 9.329597 9.393223 9.486517 9.470258 9.521 9.414072
1368437_at 4.9709506 5.054889 5.2049804 5.199454 5.0847435 5.1529202 5.196181 5.297676 4.986087 4.993331 5.3062277 5.1962857
1368438_at 4.8510575 4.931105 4.5237637 4.59034 4.707534 4.68233 4.612147 4.7874775 4.6703587 4.8315234 4.6925244 4.9030943
1368439_at 5.6966405 5.8365827 6.027393 6.111949 6.271903 6.1244054 5.8539133 5.983865 5.890871 5.94853 6.108541 5.521823
1368440_at 7.1871276 7.730831 7.735923 7.670044 7.4085374 7.509663 7.820751 7.6206703 7.5260468 6.737461 7.601611 7.1458607
1368441_at 6.115075 5.469756 6.0474143 6.0424714 5.932647 6.167388 6.0690002 5.765923 5.9082904 6.027538 5.988506 6.109933
1368442_at 13.369561 13.311449 13.361017 13.238075 13.328428 13.357601 13.340018 13.389921 13.315721 13.328015 13.400541 13.343165
1368443_at 5.659639 5.36702 5.62294 5.525303 5.625711 5.545862 5.590926 5.477895 5.5091934 5.6155424 5.7951107 5.8204083
1368444_at 8.34181 8.23724 8.261032 8.297483 8.222902 8.143339 8.375364 8.385849 8.49381 8.595815 8.613878 8.365039
1368445_at 5.8536553 5.5999174 5.694951 5.6652393 5.9658833 5.9800963 5.604398 5.789995 5.655504 5.564463 5.8908596 5.50703
1368446_at 7.7893467 8.24326 7.8443456 7.202667 7.9142737 7.958972 8.016485 7.369507 7.6594076 7.772197 7.665031 7.931976
1368447_x_at 7.2948565 7.940044 7.502514 6.356721 7.929581 7.265367 7.333294 8.012795 7.901651 7.647141 7.8730993 7.603214
1368448_at 6.53547 6.7562757 6.5885735 6.59312 6.650486 6.672456 6.516282 6.757768 6.523895 6.547849 6.644187 6.554521
1368449_at 4.597169 4.6116953 4.5955706 4.603181 4.6961 4.8674974 4.495796 4.780285 4.519101 4.544752 4.832057 4.9725084
1368450_at 5.41945 5.017328 5.0470443 5.0903106 5.161446 5.005546 4.7929254 5.1805215 4.9609976 5.009017 4.9451823 4.8019886
1368451_at 6.4275346 6.4395475 6.4220695 6.4476986 6.631573 6.380591 6.317762 6.6915555 6.245319 6.314456 6.5727444 6.520662
1368452_at 9.461657 9.725654 9.481381 9.691864 9.520196 9.471103 9.657377 9.639946 9.501203 9.318847 9.422593 9.541883
1368453_at 10.514361 10.758495 10.179577 10.713674 10.364185 10.747836 10.943201 10.866825 10.523428 11.178684 11.299161 11.079122
1368454_at 4.20758 4.0053883 4.3426476 4.1700974 4.1411047 4.2006264 3.8776155 4.204136 4.1115255 4.17782 4.024491 4.2148657
1368455_at 5.3464394 5.0808325 4.826798 5.2019405 5.3837333 5.1651216 5.1532598 5.234338 5.229428 4.920244 4.991272 5.077324
1368456_at 3.8859775 4.148955 4.475884 4.0789824 3.8811998 4.14171 3.7467718 4.2213335 3.9593709 4.1517816 4.3790703 3.9809968
1368457_at 3.9205804 3.6958563 3.8590257 3.8111932 3.823579 4.016967 3.825488 4.011817 3.6059918 3.875703 3.7476416 3.6467006
1368458_at 9.648632 9.69535 8.32612 9.217978 8.650296 9.198296 9.289976 7.714662 8.990714 8.205671 6.939035 6.950791
1368459_at 3.9534657 4.2955523 4.3980284 4.2736917 4.390419 4.226243 4.372917 4.2274556 4.23838 4.235984 4.309054 4.3479896
1368460_at 8.034485 7.8724856 7.318093 7.658223 8.115265 7.778562 8.354217 7.9394565 7.7012763 7.621963 7.1124463 7.738913
1368461_at 11.074018 11.33722 11.28724 11.092982 11.108784 11.025703 11.000784 10.864933 11.03141 11.141479 10.702631 11.289781
1368462_at 5.257791 5.2353835 5.246144 5.336768 5.4594135 5.56008 5.3275623 5.4220963 5.365681 5.0896583 5.351033 5.373606
1368463_at 7.1921654 7.4448447 7.2626476 7.164625 7.2388 7.220372 7.256846 7.3198304 7.1155577 7.255213 7.214164 7.430749
1368464_at 5.885757 5.975258 6.0824766 5.8602085 6.266293 5.9780855 6.405958 6.158066 6.219186 6.122124 5.714247 6.189209
1368465_at 3.681723 4.1244197 3.7752345 3.5534122 3.672171 3.9895833 3.623922 3.8688176 3.7041454 3.8244877 3.805963 3.762665
1368466_a_at 5.57749 5.904459 5.5636926 5.502742 5.5404134 5.514477 5.714003 5.6162724 5.705934 5.4598527 5.3417583 5.3451376
1368467_at 12.768259 12.904003 12.771113 12.900201 12.759873 12.792982 12.941353 12.851994 12.872457 12.757295 12.67836 12.673323
1368468_at 4.7498474 4.6681423 5.1510887 4.8725533 4.536398 4.70508 4.8915815 4.6148977 4.830856 4.488406 5.0213604 4.6994305
1368469_at 5.584741 5.795283 5.766112 5.3742433 5.7615333 5.8091564 5.568809 6.0703125 5.3792872 5.5715322 5.5239954 5.716635
1368470_at 8.668075 8.683954 8.517784 8.582801 8.516545 8.662636 8.680012 8.699751 8.427366 8.315962 8.046497 8.144816
1368471_at 5.282493 5.2772927 5.5456395 5.354545 5.330544 5.4714417 5.2082524 5.1698112 5.4217224 5.5264397 5.5696893 5.498213
1368472_at 4.7438316 4.4971714 4.8274503 4.9673624 4.4259787 4.8654904 5.047983 4.855943 5.2593184 4.959984 5.0418386 5.221785
1368473_at 5.1146545 5.0389013 5.0357075 5.0760508 5.2738934 5.1739345 5.105323 4.8415728 4.956643 5.2551455 5.110576 5.249194
1368474_at 6.5115223 6.8764668 7.0293856 6.481297 6.974403 6.8197503 6.6993537 6.473412 6.6090674 6.3425803 6.4239964 6.509107
1368475_at 4.8640594 4.729251 4.7200775 4.868942 5.3135223 4.775256 4.9418283 4.744417 5.0462575 4.909612 5.7178717 5.0293612
1368476_at 6.349315 6.366916 5.8926816 6.422668 6.712193 6.2394667 6.0881176 6.1933217 6.3993506 6.270375 6.2127757 6.0069823
1368477_at 6.926246 6.88845 6.7729025 6.7254925 6.632157 6.7331123 6.8714933 6.9982786 6.86288 6.883761 6.8108616 6.7799373
1368478_at 3.859703 3.7233808 3.7855232 3.717069 3.7069368 3.6505764 3.6661718 3.9664152 3.8529232 3.6657712 3.7830818 3.9281402
1368479_at 3.733015 3.7272778 3.7219942 3.8098478 3.5370612 3.874928 3.6576998 3.5380604 3.7039886 3.7603927 3.5793202 3.812964
1368480_at 6.144375 6.299684 6.1050334 6.2681236 6.432152 6.3179655 6.3532157 6.3459663 6.0650764 6.008617 6.350788 6.27883
1368481_at 5.220671 4.870696 5.0146904 5.296985 5.053086 5.1777644 5.3519435 5.4532385 5.2105827 5.288542 4.987414 5.239466
1368482_at 6.6354227 6.5701976 6.2748485 6.9620323 6.6399164 6.4265633 6.499086 6.8519106 6.2998695 6.5110297 6.262591 6.4890256
1368483_a_at 4.4025383 4.3597956 4.088137 4.3474226 4.3313026 4.304527 4.645149 4.277257 4.554799 4.1547995 4.1437416 4.6404305
1368484_at 4.8296824 5.0967464 4.585012 4.8267083 5.19222 4.5780635 5.101168 4.709165 4.550862 4.7515626 4.920684 4.6119614
1368485_at 4.941601 5.0441055 4.775175 4.668664 5.0534 5.0420732 5.2307625 4.8878717 4.7891617 4.975857 4.6178284 4.937866
1368486_at 5.412938 5.8572607 5.3604174 5.6989417 5.3613167 6.0591097 7.075759 6.1534486 6.1051702 7.5786448 8.485496 5.908877
1368487_at 3.3240528 3.3417413 3.5317988 3.4688425 3.5248914 3.3777816 3.3644233 3.5659106 3.41665 3.2661693 3.2280214 3.251595
1368488_at 9.41386 8.931899 8.53921 9.376734 8.991955 8.79708 9.206176 9.217188 8.77137 9.158609 8.841669 8.660503
1368489_at 5.001918 5.0628095 4.9045076 5.0397863 4.955666 5.000804 5.140379 5.1137486 4.9811234 5.155714 5.307953 4.7577467
1368490_at 10.322237 9.41561 9.616612 10.064375 10.012133 10.456296 9.736601 9.353135 9.83437 10.588326 9.941285 10.164013
1368491_at 6.2918124 6.276984 6.464427 6.1043363 6.4693127 5.5611124 5.7497287 5.8583517 6.21739 5.671749 5.698555 6.116133
1368492_at 7.3012714 7.289271 6.526008 7.1710773 7.2906666 7.4626765 7.3919373 7.1293592 7.1675634 7.059897 6.846361 7.3238277
1368493_at 4.8516717 4.7972426 5.165651 4.8518376 4.9474497 5.1625724 4.5666475 4.957991 4.996134 4.5669518 5.138772 4.7903943
1368494_at 4.3615775 4.3352594 3.8666778 4.0016785 4.225139 4.18157 4.356582 3.9544187 4.232107 4.3856745 4.1860604 4.324521
1368495_at 5.532561 5.694706 5.6630898 5.658021 5.4991474 5.6653137 5.361746 5.671442 5.391412 5.4322968 5.6675153 5.6477337
1368496_at 4.5989046 4.6327963 4.7283936 4.3302364 4.341222 4.597358 4.548783 4.402294 4.5473266 4.3812704 4.4226933 4.7311935
1368497_at 10.796867 10.277433 10.798857 10.473122 10.83004 10.725897 10.78802 10.680827 10.723684 10.410501 10.743511 10.482443
1368498_a_at 3.1919055 3.2212102 3.3839147 3.255715 3.2155888 3.4201534 3.4152725 3.486619 3.5556762 3.3409877 3.3470616 3.5680652
1368499_at 3.6013844 3.317474 3.2633193 3.2258728 3.1497934 3.2230153 3.4051526 3.2581873 3.3412883 3.6681733 3.2074318 3.3795753
1368500_a_at 6.56804 6.7512937 6.5835104 6.5337214 6.647262 6.7255297 6.798243 6.6641145 6.5594144 6.448764 6.788539 6.840433
1368501_s_at 6.9326835 6.4129972 5.9665785 6.965033 6.8391047 6.906288 7.16008 6.983116 6.530586 6.7950687 6.7266493 6.4913297
1368502_at 4.2886643 4.1371603 3.941586 4.1350756 4.278829 4.261254 4.327148 4.1522894 4.17976 3.9449706 4.3451653 4.3804126
1368503_at 8.71212 8.773271 8.753752 8.65473 8.698093 8.475134 8.479811 8.220943 8.519785 8.32906 8.4391575 8.670643
1368504_at 10.923679 11.02532 10.852085 10.823734 10.948966 10.909459 10.98494 10.972394 10.850002 10.880637 10.947619 10.882614
1368505_at 5.2687993 5.669896 5.1889014 4.6891007 5.308211 5.1945977 4.8584943 5.55583 4.9291563 5.2785983 5.122142 4.962412
1368506_at 4.920451 5.139439 4.6558347 4.5263195 4.7270927 4.8787384 4.554242 4.903644 4.854184 5.031324 5.237526 5.0168467
1368507_at 11.3210125 11.295322 11.404378 11.4852495 11.406168 11.447245 11.50064 11.507957 11.512745 11.667537 11.676513 11.795032
1368508_at 8.384127 8.275539 8.798422 8.311175 8.467983 8.601559 8.324619 8.199403 8.352146 8.510305 8.560164 8.104849
1368509_at 6.416447 6.3554783 5.435148 5.605663 6.3610544 5.523327 6.020114 5.9010854 6.1405616 6.25799 6.3366666 6.6625185
1368510_at 4.599062 4.67134 4.5688505 4.594171 4.73046 4.8018475 4.495819 4.5843906 4.6280127 4.425302 4.5777054 4.742818
1368511_at 4.674057 4.5336747 4.403756 4.4048862 4.2792068 4.197645 4.4911785 4.2321153 4.5429106 4.4870563 4.8237705 4.315197
1368512_a_at 10.45309 10.428468 10.373704 10.565355 10.65991 10.34406 10.412061 10.444809 10.012023 10.171852 10.0576 10.182679
1368513_at 6.1860313 6.146458 5.968563 6.6019173 6.13376 6.049202 6.2615128 6.208412 5.890828 6.119531 6.14523 6.0383034
1368514_at 11.617842 11.555074 11.560359 11.58987 11.604836 11.643863 11.5690565 11.517343 11.57603 11.389088 11.345875 11.366196
1368515_at 5.329566 5.18052 5.1148853 5.0381765 5.2163267 5.19468 5.1874924 5.244114 5.263522 4.9233665 5.098836 5.1919184
1368516_at 6.3385377 6.6482377 6.3391476 6.5615053 6.5549035 6.392885 6.4834995 6.5613966 6.461382 6.4207425 6.4911304 6.454439
1368517_at 6.776133 6.526887 6.374876 6.5249033 6.6107225 6.379103 6.516638 6.5487595 6.4098725 6.3903117 6.56182 6.1741295
1368518_at 7.932028 7.9369874 7.682775 7.9113507 7.967434 8.035597 7.933497 7.7597237 7.5196695 7.8503423 7.510745 7.5136366
1368519_at 5.404007 5.36005 5.504842 5.167341 5.389306 5.109972 5.0325027 5.3133287 5.1906857 5.1401834 5.217964 5.3965025
1368520_at 12.727088 12.984287 13.1015005 12.936411 12.990427 13.05013 12.82707 12.915352 12.818267 12.298102 10.905557 11.884872
1368521_at 6.4471006 6.419644 6.1768813 6.2575088 6.552153 6.439002 6.1141047 6.510058 5.9953785 6.4879565 6.012736 6.391382
1368522_at 4.6793494 4.4035945 3.9643714 3.938903 4.3020144 4.3720903 4.2802052 3.8180554 3.7923853 4.7879596 4.128743 4.395005
1368523_at 4.122953 4.163116 4.221286 4.102568 3.8490148 4.4902077 4.0635204 4.252412 4.1486483 4.2240105 4.1650763 4.3479896
1368524_at 3.7561052 3.6478922 3.3863692 3.4738762 3.660134 3.783315 3.6463978 3.7265506 3.9539552 3.9307158 4.2095394 4.1777687
1368525_at 6.698353 6.6117916 6.973601 6.854197 6.6143975 6.651332 7.1397023 6.702112 7.049832 7.224712 6.913956 6.685875
1368526_at 7.4506917 7.340815 7.123812 7.242105 7.2772436 7.1640606 7.2507987 7.413371 7.335867 7.4399476 7.274293 6.9802055
1368527_at 3.5099032 3.3343053 3.396124 3.3014176 3.297072 3.3548818 3.1736257 3.2464852 3.3824768 3.3384876 3.4036458 3.2470253
1368528_at 9.098944 9.017984 8.340496 8.521109 8.818363 8.526491 8.551554 8.712751 8.415415 8.340641 8.402418 8.272756
1368529_at 4.819205 4.7723637 4.483948 4.6255913 4.6276493 4.776178 4.829886 4.622057 4.6911335 4.591791 4.9840326 5.09688
1368530_at 4.383884 4.2593956 5.0320916 4.0792875 4.3100524 4.5991497 4.21849 4.3763146 4.42435 4.374917 4.5320573 4.614873
1368531_at 3.3889549 3.4719338 3.5716047 3.6090376 3.9007185 3.6051602 3.5235684 3.8139355 3.7616723 3.4391825 3.5889301 3.8229706
1368532_at 4.0050364 3.9960732 4.106347 3.9244707 4.1948295 3.8063161 3.7890873 4.081022 4.173768 4.040267 4.2522564 4.291692
1368533_at 5.4440594 5.393852 5.436118 5.14946 5.4257927 5.330761 5.282384 5.3219576 5.3289843 5.084529 5.2722454 5.236547
1368534_at 5.798201 5.8539934 5.6130686 5.557082 5.802223 5.7974524 5.8196564 5.812828 5.8603134 5.7285066 5.4607663 5.901425
1368535_at 5.2444105 5.41898 5.4728394 5.228467 5.4613295 5.3122234 5.7198687 5.297286 5.557708 5.5160146 5.4403224 5.620406
1368536_at 10.638673 10.441301 10.331984 10.284415 10.656958 10.546341 10.694246 10.3871765 10.424479 10.63112 10.400247 10.933204
1368537_at 6.5325823 6.5269756 6.5535064 6.2912946 6.538091 6.353628 6.598638 6.472953 6.6439276 6.547936 6.636519 6.316962
1368538_at 8.355001 8.168671 7.955128 8.174805 8.12192 7.98175 8.206257 8.3078575 8.250034 8.379202 8.222771 8.204992
1368539_at 3.653975 3.4424353 3.4504824 3.545844 3.5257423 3.6163146 3.481881 3.331099 3.6204562 3.5067222 3.533227 3.5926657
1368540_at 4.547617 4.5808196 4.6734962 4.3176985 4.340296 3.8221245 4.197464 4.3264666 4.317898 4.271331 4.3967524 4.380648
1368541_at 6.2764387 6.004252 5.605687 5.874008 6.037778 6.080211 5.6557465 5.88194 5.9980702 5.941506 6.101679 5.576184
1368542_at 4.822684 4.9533687 5.051516 5.1938705 4.3743925 4.454735 4.3351026 4.5733995 4.6711617 5.139739 4.612032 5.017909
1368543_at 8.224342 8.393837 8.15 7.785981 8.002813 7.653629 8.236736 7.13207 7.37178 7.8219366 6.9141326 8.349697
1368544_a_at 4.715901 4.7115555 4.8319325 4.798769 4.888686 4.6004953 5.093337 4.707885 4.5358777 4.470396 5.016834 4.744266
1368545_at 5.680116 5.807623 5.6365547 5.3689656 5.712873 5.4495473 5.5487585 5.398689 5.297971 5.1505365 5.471028 5.199238
1368546_at 4.9098473 4.9142914 4.89142 5.053407 4.8609004 4.759018 4.5775633 4.86526 4.8435316 4.899479 4.867035 4.8709264
1368547_at 4.0753593 3.72722 4.070833 3.9575257 4.053328 4.0769043 4.1108913 4.0978203 4.014879 3.8902414 4.1364207 4.215869
1368548_at 3.3827767 3.2721264 3.3966584 3.291751 3.253856 3.3639867 3.428913 3.2715678 3.339027 3.0724967 3.2024221 3.2804725
1368549_at 9.214483 9.238857 9.253879 9.115435 9.263911 9.097153 9.09727 9.19162 9.182723 9.035257 9.092676 9.172373
1368550_at 4.821827 5.139823 5.094208 4.80851 4.9126987 4.988702 5.11277 4.9513254 5.012212 4.977898 5.124172 4.9130507
1368551_at 4.8659906 4.8247256 4.8743834 4.872049 4.630228 5.007352 5.140217 5.0330215 4.7734056 4.8386583 4.469228 4.9972796
1368552_at 11.005655 10.865163 10.859612 10.972575 10.9595375 11.004859 11.22765 10.901395 10.92316 11.065356 11.138828 11.100905
1368553_at 5.0619125 5.0228844 4.956448 4.946948 4.7961483 4.8402863 4.9161854 5.1059227 5.0538826 4.9040537 4.9554224 4.988676
1368554_at 5.4590693 5.4550986 5.452486 5.65312 5.604785 5.4166446 5.748928 5.6796293 5.5575733 5.6817355 5.585025 5.4041376
1368555_at 5.736308 5.532543 5.2774315 5.608976 5.6369476 5.3645544 5.35511 5.2656317 5.459173 5.5027676 5.397661 5.374366
1368556_at 4.5007024 4.4129987 4.5960283 4.4187446 4.839184 4.3272867 4.374443 4.5131354 4.528274 4.4986734 4.5953646 4.790956
1368557_s_at 4.6625795 4.6076508 4.8406277 4.8925314 4.9475827 4.6276503 4.8647327 4.303314 4.495619 4.8345194 4.7911034 5.336024
1368558_s_at 8.014528 8.134352 7.0835195 8.389797 8.06838 8.391161 8.289755 8.209408 7.7836485 8.362154 7.6705546 8.033167
1368559_at 5.2286863 5.580577 5.683313 5.4984922 5.529084 5.5126824 5.272355 5.272754 5.261473 5.2823405 5.314467 5.203612
1368560_at 5.0813246 5.264744 5.123936 5.024062 5.252995 4.979727 5.35511 5.184352 5.087129 5.016953 5.282601 5.081599
1368561_at 3.8706007 4.153179 3.9638834 4.293229 4.069601 4.279278 3.956493 4.2671947 3.715167 3.759233 4.0997925 4.1847706
1368562_at 4.8739495 4.775818 4.866694 4.8068256 4.8859673 4.8185368 4.897493 4.8069324 4.7457895 4.955199 5.053578 5.110231
1368563_at 8.16164 8.248459 6.3656707 7.969384 7.6001043 7.7570496 8.762757 7.736371 7.694681 7.451242 8.420663 8.183578
1368564_at 4.860948 4.611695 4.882511 4.739085 4.823427 4.938541 4.9442897 4.9305725 4.6566157 4.9047647 4.9943857 4.775479
1368565_at 4.2951765 4.3895416 4.072266 4.470664 4.199939 5.155807 4.728233 4.473473 4.968999 4.25488 4.474757 4.3233476
1368566_a_at 11.211835 11.294254 11.421812 11.47995 11.249639 11.507176 11.5184 11.327815 11.548273 11.615512 11.560305 11.675468
1368567_at 7.8575697 7.612414 7.353297 7.395082 7.9064894 7.634492 7.9373145 7.76494 7.6978645 7.8581705 7.554163 7.3288465
1368568_at 5.8074203 5.737792 5.9311886 5.5000405 5.8621492 5.6673737 5.7695866 5.633237 5.6348734 5.580842 6.0588155 6.119711
1368569_at 3.7473593 4.0666842 3.643728 3.9671834 4.1722164 4.0195704 3.9826906 7.514127 3.8105342 3.9529583 4.279984 3.997498
1368570_at 7.7917867 7.75709 7.890887 7.6908073 7.5552297 7.724664 7.676815 7.424012 7.664104 7.674776 7.8272963 7.4700727
1368571_at 4.273353 4.5206285 4.486601 4.416982 4.5403137 4.516774 4.6289673 4.2558036 4.4943824 4.4880676 4.6977224 4.871446
1368572_a_at 5.474868 5.3595757 5.3823986 5.1967893 5.262013 5.3782306 5.497277 5.3978653 5.17189 5.57197 5.2237587 5.516321
1368573_at 7.9521136 7.8927865 7.996601 8.227062 7.9019113 7.9580016 8.103788 7.8908167 8.168992 8.08867 7.757831 7.9476366
1368574_at 10.191595 10.294722 9.991894 10.228178 10.264471 10.323171 10.219631 10.300437 10.241209 9.950797 10.027283 9.84848
1368575_at 5.377521 5.227589 5.2985835 5.1863503 5.5309134 5.356171 5.529598 5.23541 5.393022 5.2823405 5.274615 5.3366156
1368576_at 4.3027945 4.021002 4.1307516 4.135679 4.245855 4.2340484 4.3569474 4.3301315 4.012191 4.2459135 4.2335052 4.297199
1368577_at 3.4094932 3.3265595 3.5233166 3.3780055 3.4099877 3.3225298 3.3929172 3.447919 3.355714 3.2340512 3.3671196 3.5560305
1368578_at 4.7699738 4.78626 5.112536 4.813547 4.793789 4.860848 5.087338 4.679625 4.9825544 4.6036115 4.725678 4.7211237
1368579_at 4.6523943 4.715467 4.7202663 4.588972 4.700587 4.6828384 4.6100388 4.6146803 4.68851 4.4910583 4.601427 4.6821146
1368580_at 6.3287387 6.240028 6.151887 6.1860414 6.414721 6.2563877 6.2272153 6.017717 6.13715 6.2076125 6.2586303 6.4305577
1368581_at 5.9153914 5.7923193 5.6925917 5.639563 5.798102 5.73732 5.8004456 5.7373614 5.9208355 5.687796 5.8693333 6.104471
1368582_at 4.2471485 4.145834 4.1055007 3.9755933 4.29844 4.2638597 4.066838 4.0212145 4.1074867 3.9555116 4.0671473 4.1748447
1368583_a_at 13.767979 13.794937 13.869144 13.779993 13.816643 13.895798 13.767979 13.771067 13.809658 13.751961 13.9215975 13.812764
1368584_a_at 4.4857745 4.4316096 4.4049315 4.21989 4.690334 4.4705586 4.348767 4.2586946 4.48236 4.461405 4.739327 4.8106794
1368585_at 6.0041037 5.8353815 6.070118 5.91209 5.9529233 5.852402 5.9635787 5.741412 5.825601 5.7093987 5.909894 5.928642
1368586_at 5.137917 5.099867 5.190812 5.184816 5.2141395 5.257935 5.197197 5.2212806 5.1744547 5.1223655 5.359967 5.3928905
1368587_at 13.927703 13.916853 13.88227 13.895763 13.921489 13.887614 13.929698 13.891993 13.922511 13.983911 13.853107 13.987662
1368588_at 5.9559193 5.9134836 6.332743 6.113155 5.750469 5.9841137 5.967367 6.1432858 6.2107573 6.3089175 6.517257 5.5905294
1368589_at 8.817881 8.779293 8.237135 8.830945 8.607812 8.713736 9.286898 8.444643 8.040292 7.7984095 8.594937 8.829431
1368590_at 4.2166204 4.0401363 4.464705 3.777413 4.1120763 3.9012837 4.0215487 3.9676614 4.2802873 4.292898 4.057568 4.2771463
1368591_at 9.05668 9.046076 9.045635 9.057268 9.262735 9.194256 9.070224 9.113338 9.1116705 9.076037 8.871555 8.845569
1368592_at 7.774941 7.2887526 7.7627416 7.8795524 7.2234893 7.4297776 7.8402066 7.513312 7.3530445 8.050894 7.734511 6.950791
1368593_at 9.001581 8.898348 8.483414 8.604879 8.932039 8.655066 8.926615 8.559048 8.457874 8.475866 8.877264 8.553051
1368594_at 5.0695796 5.277457 5.4268446 5.436921 5.2073936 5.191232 5.123541 5.081158 5.2169375 5.2151127 5.089781 5.5688877
1368595_at 4.5631075 4.602293 4.5282054 4.5474386 4.6793942 4.3431845 4.744836 4.4120417 4.549118 5.028838 4.481584 4.2980843
1368596_at 7.684418 7.1253085 7.2764196 7.1064086 7.051392 7.1095963 7.2878094 6.8978086 6.9060645 7.1054707 6.8390536 6.7931943
1368597_at 6.454757 6.2185307 6.1850533 6.0883 6.2791305 6.244155 6.102798 6.012657 6.372672 6.17303 6.1227803 6.199031
1368598_at 6.905859 6.4846916 6.4822106 6.5237985 6.450013 6.7198133 6.473529 6.444086 6.569925 6.7489967 6.4529624 6.523
1368599_at 5.771893 5.6250753 5.8818364 5.9308724 5.863188 6.049202 5.555526 5.7464542 5.804924 5.706868 5.8489146 6.063589
1368600_at 10.64498 10.707863 10.833669 10.935487 10.5992365 10.88953 11.044758 10.974381 11.096106 10.999024 10.864804 10.800786
1368601_at 4.520804 4.656992 4.66544 4.5580907 4.635575 4.5791063 4.5755625 4.5754266 4.7075725 4.5743165 4.7023816 4.7344294
1368602_at 4.068059 3.8150945 4.05036 3.9763982 4.000262 3.8688447 4.009268 3.6648152 3.994188 3.782796 4.027586 3.97639
1368603_at 4.5965176 4.649666 4.6893816 4.5632668 4.6482925 4.577876 4.502865 4.552887 4.7233653 4.4332523 4.859545 4.756148
1368604_at 4.7692986 4.806715 5.0298667 4.92937 5.0640726 5.0157046 4.6111383 4.908053 4.9791794 4.7229924 4.997854 5.339727
1368605_at 5.042241 5.2185764 4.5796227 4.6304903 4.513818 4.7963147 4.824683 5.0055294 4.8644624 4.628299 4.4870157 4.75561
1368606_at 4.079048 4.0997224 3.8564534 4.3383455 4.1353583 4.4684553 4.0460396 4.340349 4.173183 3.9737558 4.2997684 4.240329
1368607_at 7.0897913 7.300932 7.092929 9.040354 6.54561 8.124855 6.1282263 6.0998144 8.547901 5.2631187 4.623017 4.7726717
1368608_at 9.959597 10.268783 10.2179165 10.107216 10.042796 10.119886 10.284331 10.116847 10.050817 9.89236 9.806499 9.760784
1368609_at 12.736196 12.767895 12.600986 12.53659 12.689891 12.648968 12.691787 12.732598 12.544787 12.629813 12.497565 12.673481
1368610_at 4.1055126 3.702576 3.9771938 3.6381402 4.104431 3.9010184 3.9032784 3.9385748 3.7698903 4.064023 4.127331 4.0380106
1368611_at 3.9696567 3.8900495 3.787954 3.8116474 4.113371 3.9673233 4.12913 4.0319796 3.9301846 4.1665416 4.0351715 4.0016804
1368612_at 5.1018233 5.3104243 5.2890935 5.41686 5.4303956 5.484628 5.2935343 5.3996506 5.562419 5.698574 5.481108 5.0780005
1368613_at 4.3536997 4.0349965 4.2824297 4.24967 4.1888676 4.2711053 4.275199 4.2023044 4.2460303 4.2833414 4.2409463 4.1348667
1368614_at 7.5176363 7.6984606 7.7708907 7.7297707 7.482518 7.681799 7.854295 7.9042788 7.9217787 7.767419 7.875757 7.9331203
1368615_a_at 4.9795823 4.8537545 4.9746747 4.9092374 5.0909524 4.700317 4.966796 4.7245092 4.7661657 4.835422 4.87736 5.0148497
1368616_at 6.1163416 6.006417 6.101721 5.8944135 6.0925045 6.2586226 5.922109 6.0791755 5.928727 6.000476 6.054441 6.103713
1368617_at 4.028478 4.552053 4.389005 4.575448 4.1988072 4.1819696 4.14318 4.162474 4.709746 4.508286 4.472443 4.542741
1368618_at 8.899493 9.202457 8.680575 9.191997 9.045043 8.937408 9.480108 9.135948 9.05333 9.254444 8.97249 9.168624
1368619_at 5.134453 5.137081 4.9918804 5.292652 5.3316784 5.366272 5.217985 5.296816 5.193815 5.2087517 5.2172737 5.6641483
1368620_at 5.651677 5.840619 5.6725683 5.377898 5.593827 5.7368298 5.7994723 5.701407 5.7107625 5.5882688 5.8863587 5.8388267
1368621_at 10.795948 10.979144 10.577455 10.73868 10.980535 11.085863 10.985035 10.821151 10.800921 10.422091 10.735571 10.5052805
1368622_at 4.4689827 4.4684105 4.334715 4.3276815 4.2857094 4.318096 4.328271 4.2692904 4.352997 4.4011393 4.3652077 4.3614764
1368623_at 4.596854 4.5194006 4.5931005 4.458068 4.7217245 4.424483 4.5707026 4.3504734 4.3258915 4.395625 4.582919 4.412552
1368624_at 3.8070083 3.85522 4.0334067 3.6776633 3.7280507 3.7883625 3.7596076 3.7046576 3.6589103 3.845972 3.6363423 4.275541
1368625_at 4.8870225 5.049411 5.0443377 5.24408 5.2884436 5.3021526 5.131325 5.3144817 5.01463 5.3504415 5.0760794 5.08743
1368626_at 4.2401934 4.133291 4.472305 4.417644 4.5634546 4.173278 4.4742227 4.3707223 4.298965 4.534879 4.3658724 4.1122456
1368627_at 12.845974 13.018687 12.691705 12.944464 12.959355 12.6624775 12.87814 12.716324 12.631307 12.6889105 12.670944 12.660602
1368628_at 3.6568234 4.117247 3.6934338 3.8848648 3.8400884 3.97161 3.7712984 3.7750795 3.707351 3.6485786 3.9086642 3.818342
1368629_at 4.5679917 4.635245 4.5333986 4.1955204 4.468432 4.5965357 4.6943135 4.785482 4.536091 4.5166254 4.592494 4.755017
1368630_at 3.6415057 3.3491774 3.4590192 3.3873932 3.422205 3.4933853 3.2977285 3.5056279 3.4550433 3.4377186 3.2340147 3.5874999
1368631_at 4.283523 4.3777986 4.384694 4.5054154 4.3566413 4.376522 4.6389246 4.544129 4.244757 4.3137336 4.352232 4.224745
1368632_at 3.4780152 3.3091953 3.506155 3.2785394 3.3555105 3.524643 3.4077096 3.2462757 3.2227952 3.22079 3.1745546 3.5753927
1368633_at 3.459976 3.3810637 3.625153 3.3816218 3.4573305 3.669894 3.4415572 3.3759596 3.3279228 3.627089 3.4750805 3.3651786
1368634_at 7.7392373 7.789325 8.008394 7.943167 8.175653 8.1374 7.8759656 7.9374876 7.974172 7.9339023 8.045292 7.983113
1368635_at 4.2331953 4.316512 4.396594 4.2498226 4.2021627 4.24662 3.918624 4.2356796 4.2360067 4.3576956 4.6663675 4.1728406
1368636_at 5.8497744 5.4973087 5.6357346 5.7890043 5.6393566 5.744894 5.386466 5.7001677 6.352116 5.8098803 5.631417 5.637921
1368637_at 4.4970703 4.5336747 4.3372364 4.5089855 4.668434 4.440006 4.604183 4.45362 4.1240506 3.991517 4.6600647 4.408252
1368638_at 5.2842984 5.3377295 5.1675925 5.3754754 5.5280795 5.593006 5.4514 5.562211 5.3864307 5.3752184 5.2263165 5.26112
1368639_at 3.8359609 4.1800103 4.0059614 4.126938 4.1026187 4.171035 3.848249 3.911294 4.0712996 3.8907607 4.2284675 4.555104
1368640_at 5.449317 4.742558 5.350059 5.1069603 5.378052 5.553014 5.268939 5.2494917 5.129499 5.3069324 4.9338346 5.366336
1368641_at 4.247616 4.2416563 4.447047 4.359234 4.3214192 4.361846 4.0901375 4.541578 4.2478423 4.0868964 4.003179 4.387784
1368642_at 9.598655 9.818927 9.402422 9.608275 9.73326 9.515979 9.673876 9.669915 9.518363 9.396555 9.33823 9.411987
1368643_at 4.7027674 4.6493645 4.3225975 4.5294514 4.441619 4.7579393 4.197464 4.502104 4.475836 4.811455 4.483364 3.9918408
1368644_at 4.443937 4.687625 4.4989233 4.684924 4.4352484 4.652418 4.672761 4.3428473 4.820565 4.555652 4.4593596 4.760869
1368645_at 5.794539 5.8286204 5.7459426 6.151314 5.9090548 5.923166 6.2595534 5.972359 5.8743496 6.13695 6.121953 5.622821
1368646_at 8.609495 8.544525 8.592454 8.509391 8.512964 8.462129 8.600771 8.619828 8.812192 8.649559 8.492245 8.473083
1368647_at 7.4857526 7.3818164 7.2475743 7.442829 7.488443 7.5488944 7.5031238 7.422696 7.519087 7.4874234 7.4303274 7.475387
1368648_at 4.7037807 4.51391 4.293116 4.351928 4.4883866 4.590826 4.4873247 4.4880524 4.5487285 4.4068513 4.436294 4.5001736
1368649_at 7.843274 7.930261 8.029287 7.9942985 7.7220078 7.7418146 7.930858 7.9731383 7.808613 8.264902 7.8719835 7.760286
1368650_at 7.7677083 7.0999427 8.766413 7.8468204 8.651204 8.488403 7.332465 7.78281 8.201054 8.13694 7.689494 8.320634
1368651_at 10.854942 10.999301 11.346356 11.068265 11.229131 11.159865 11.233818 11.165446 11.076272 10.821005 10.586534 10.127296
1368652_at 6.748825 6.863494 6.930774 7.05099 6.830649 7.0091352 7.2835507 6.8728943 6.655141 6.9724917 6.7970405 6.9737873
1368653_a_at 10.769382 10.8379345 10.976501 10.970943 10.785785 11.006552 10.870778 10.928041 10.871231 10.8591385 10.863853 10.893278
1368654_at 5.9901648 6.0920863 6.6336555 6.2824583 6.2428837 6.423435 6.3529615 6.3489976 6.4791684 6.1721964 6.4377894 6.466577
1368655_at 9.403519 9.256501 9.03734 9.345176 9.416119 9.434243 9.371199 9.222855 9.205215 9.274797 9.075468 9.091153
1368656_at 3.9401376 4.0488133 3.8481393 3.8859756 4.1819377 4.2522836 3.7673817 4.023042 4.1070266 4.019088 4.0333657 3.94832
1368657_at 3.5751474 3.6643307 3.7000248 3.6386817 4.0158935 3.719011 3.707607 3.985442 3.972242 3.8944364 3.7591712 3.7676244
1368658_at 4.8036723 4.6327105 4.8693123 4.61655 4.4176946 4.603134 4.579967 4.8179617 4.480453 4.5808635 4.572503 4.456955
1368659_at 10.910201 10.812661 10.764508 10.609236 10.843554 10.331995 10.540156 10.264076 10.86203 9.368644 10.822077 10.538164
1368660_at 4.6483607 4.765284 4.8090854 5.008107 4.8343897 4.8796825 5.0153418 4.8782797 4.869451 4.542549 4.9277964 4.917066
1368661_at 6.742427 6.7726445 6.6774254 6.6259093 6.9395475 6.7241344 6.6208124 6.550226 6.8419137 6.6575537 6.741094 6.788915
1368662_at 7.7116203 7.6062174 7.6639814 7.6068864 7.620488 7.5251327 7.2520833 7.5841403 7.4588394 7.611725 7.103837 7.5453534
1368663_at 3.7985055 3.6037543 4.232802 3.7694814 3.7213523 3.7911415 3.7386022 3.5836701 3.882367 3.702454 4.148145 4.365122
1368664_at 5.516703 5.26939 5.582383 5.385156 5.4090486 5.645878 5.2686596 5.5187817 5.529995 5.507327 5.665835 5.7397337
1368665_at 8.4016285 8.3329525 8.441013 8.396182 8.417394 8.460117 8.412947 8.575705 8.3882065 8.676016 8.668096 8.608589
1368666_a_at 3.911669 4.0096226 3.9162781 3.7450736 3.783795 3.8000333 3.7072744 3.8509395 3.919749 3.827206 3.6422765 3.754451
1368667_at 5.157619 5.149418 5.383169 5.1120434 5.1999564 5.3517494 5.1135197 5.2786007 5.546151 5.5673065 5.5239596 5.3852177
1368668_at 8.644386 8.58566 9.193497 8.830494 8.684567 8.825914 8.986053 8.779257 8.908171 9.124902 8.885495 8.922702
1368669_at 7.3263254 7.3504353 7.612478 7.5302124 7.5582614 7.7000775 7.963301 7.453747 7.145277 7.7160654 7.6448164 7.535629
1368670_a_at 5.717546 5.65536 6.008018 5.499345 5.9351482 5.8536043 5.441585 5.6504297 5.482403 5.402249 5.7135916 5.619749
1368671_at 6.2904415 6.32998 6.568761 6.040872 6.3415112 6.1059012 6.4371567 6.037626 6.3032618 6.053742 6.4515295 6.1550636
1368672_at 4.519821 4.4646626 4.548319 4.4218607 4.42451 4.414772 4.790951 4.724017 4.50607 4.7662253 4.4269176 4.9686165
1368673_at 4.1029162 4.1822944 4.089787 4.1188555 4.332731 4.204974 3.8963926 4.1193085 3.9253032 3.7895062 4.3307486 4.532546
1368674_at 11.240757 11.319843 11.324565 11.282395 11.339491 11.569715 11.485086 11.43458 11.43015 11.2048025 11.109711 11.328975
1368675_at 7.5655465 7.4097815 7.3067966 7.4815392 7.6477838 7.430683 7.284337 7.7606587 7.639142 7.6449018 7.447359 7.374404
1368676_at 5.5301776 5.3422065 5.018727 5.309678 4.8825064 5.226551 4.811068 5.255779 5.3599114 5.416464 5.1871467 5.161658
1368677_at 3.9006217 3.938012 3.759766 3.9367354 3.8295004 3.9948468 3.5609593 3.8039649 3.8409 3.8972566 3.7862258 4.0046697
1368678_at 4.1427374 4.3362217 4.2682614 4.314618 4.4154234 4.643651 4.249781 4.522025 4.295169 4.3366394 4.442689 4.681756
1368679_a_at 7.3747425 7.124906 6.7780576 6.9799876 7.131105 7.1494355 7.2169566 7.3064594 7.3445406 7.156947 7.1374474 7.11531
1368680_a_at 4.3979163 4.3106694 4.53787 4.260021 4.5037246 4.5493836 4.6256857 4.3987765 4.361662 4.39622 4.595305 4.278358
1368681_at 6.133608 6.240028 6.413627 6.202661 6.3793554 6.3123384 6.362939 6.106212 6.1104884 6.322848 6.2467513 6.4174128
1368682_at 4.5086594 4.7422504 4.4109125 4.3691626 4.697028 4.812196 4.768701 4.2697997 4.6818876 4.7869678 4.3853354 4.5533524
1368683_at 3.4367073 3.5346127 3.4138122 3.4502249 3.305309 3.2409348 3.7170858 3.4742446 3.3777902 3.5519538 3.4209347 3.2604754
1368684_at 5.558013 5.557521 5.586643 5.828265 5.6769485 5.756093 5.5981674 5.6419573 5.8352246 5.812249 5.6740427 5.7454247
1368685_at 4.908589 5.087004 4.872011 5.239381 5.0137057 4.816074 5.2480297 5.1683774 4.9325933 4.790372 5.0073805 5.1337886
1368686_at 13.950327 13.938484 13.928758 13.9391775 13.963423 13.963138 13.953866 14.002221 13.952169 13.902964 13.908513 13.898504
1368687_at 6.112623 6.188537 6.0947523 6.2546315 6.040526 6.417604 6.2667313 6.4161115 6.2761507 6.3778963 6.120077 6.504672
1368688_at 4.83713 4.6953917 4.8327007 4.558865 4.8358746 4.7619805 4.8016005 4.5723963 4.845298 4.839282 4.655901 4.6078453
1368689_at 4.3506083 4.2937694 4.1336327 4.076852 4.249653 4.147993 4.2129426 4.286357 4.153883 3.889683 4.0752115 4.334563
1368690_a_at 4.479094 4.160541 4.318832 4.2034397 4.3568783 4.388066 4.1914496 4.2166824 4.2786074 4.211822 4.1760726 4.253676
1368691_at 4.475196 4.8440247 4.626156 4.7929993 4.7102494 4.65874 4.510866 4.7851696 4.8258777 4.779046 4.903799 4.787589
1368692_a_at 8.611443 8.5393505 9.339142 8.796061 9.165843 9.016296 8.428475 8.809802 9.142522 8.918421 9.024575 9.006766
1368693_at 7.358042 7.1363697 6.790029 7.176438 7.162592 7.017049 7.3068323 6.9611793 6.970517 7.1886425 6.863544 7.0499487
1368694_at 4.143406 4.108805 4.317918 3.9395924 4.1996126 4.3057585 4.198156 4.107271 4.248522 4.202092 4.279642 4.201992
1368695_at 12.323388 12.362489 12.45091 12.421747 12.343497 12.416756 12.415242 12.40905 12.167822 12.356771 12.304019 12.236351
1368696_at 5.0146284 5.068638 4.943492 4.9902544 5.1962624 5.1358366 5.318154 5.0334787 5.0392566 5.078991 5.2611203 5.161796
1368697_at 3.9047515 3.7507308 3.8643138 3.8878016 4.021014 3.9573863 3.9129193 4.010174 3.804791 3.8033361 3.9139116 4.0725603
1368698_at 5.967216 5.8087964 5.9814587 6.3441567 6.178513 5.97136 6.019568 6.4805675 6.542671 6.0234575 6.2614007 5.3645725
1368699_at 4.218937 4.103483 3.8491166 4.203164 4.2665806 4.18513 4.3121634 4.337451 4.179579 4.2857466 4.496171 4.220949
1368700_at 4.8686657 4.622314 4.7848444 4.2603955 4.6909747 4.7630577 4.4134817 4.297348 4.692381 4.1617603 4.7751565 4.289678
1368701_at 4.914779 5.1431704 5.095148 5.0666857 5.3428006 5.3390074 5.1802235 5.2059865 5.2405057 4.928233 5.393643 5.338573
1368702_at 8.950839 9.041807 9.32531 8.901651 9.27189 9.41951 8.514939 9.276683 9.360509 8.726533 8.968453 9.140085
1368703_at 7.1496444 7.1049232 7.311185 7.219363 7.2471433 7.1806164 6.7167454 6.930546 6.9175324 6.791488 7.0127864 7.0739436
1368704_a_at 4.5183706 4.5444098 4.52479 4.510768 4.669348 4.408163 4.6574955 4.4847193 4.087738 4.263213 4.420985 4.5703373
1368705_at 5.1544633 5.0393476 4.8991823 5.2550244 5.2435365 5.4153705 5.4801693 5.129584 5.2275877 5.0247774 5.0809617 5.528524
1368706_at 12.096194 12.180487 11.889178 12.19107 12.048729 12.095515 12.01678 11.96689 12.177782 12.026265 12.123124 11.956992
1368707_at 13.419014 13.419841 13.376343 13.409779 13.439952 13.44051 13.3595 13.463017 13.425778 13.388688 13.41854 13.363579
1368708_a_at 4.974142 4.651198 4.7150145 4.9078293 4.7422924 4.8630595 4.973497 5.008462 4.8108015 4.89077 4.668183 5.120041
1368709_at 3.9105113 3.9440987 3.9585133 4.044427 3.796612 3.9822342 3.8866768 3.9262037 3.9714072 3.9854174 3.9930284 4.103383
1368710_at 6.338576 6.28258 6.4021835 6.3177323 6.3902893 6.4305367 6.3447757 6.3275485 6.1646013 6.413776 6.427878 6.5319095
1368711_at 9.792698 8.63745 8.954474 9.663619 9.621186 9.077151 9.27502 9.940657 8.483773 9.241868 8.424072 9.491963
1368712_at 8.316004 8.592726 8.919807 8.42432 8.634667 8.473804 8.814077 8.615489 8.602601 8.48147 8.495911 8.391777
1368713_at 4.7267966 4.5604887 4.747006 4.705578 4.755146 4.736788 4.7080145 4.5006757 4.5068088 4.67799 4.5810738 4.477137
1368714_at 3.5402553 3.4322639 3.560325 3.5861206 3.6277304 3.610094 3.4364312 3.543923 3.433352 3.4206483 3.6277928 3.4184604
1368715_s_at 4.4807167 4.1940145 4.3628335 4.277379 4.2068477 4.239508 4.285096 4.3630686 4.2487087 4.3691826 4.5267243 4.290116
1368716_at 4.384146 4.2444077 4.293782 4.2735662 4.515726 4.3909245 4.395871 4.435215 4.379139 4.3009167 4.431807 4.277872
1368717_at 10.272058 10.51614 10.023941 10.503824 10.111874 10.207784 10.427985 10.573541 10.266675 10.283245 10.323097 9.971849
1368718_at 8.865683 8.075945 6.225391 7.2047915 7.9183297 8.519739 7.830382 9.958897 8.992172 8.103683 11.225958 4.4750614
1368719_at 4.7296224 5.064786 5.196096 5.060133 5.122737 5.0223875 5.180853 5.2612934 5.0082436 5.030057 5.2306995 5.1368914
1368720_at 12.912668 13.163419 13.104346 12.856676 13.087226 13.028787 12.942437 12.484522 13.055724 12.71972 12.702316 12.853521
1368721_at 5.8856926 5.8585954 6.1013513 5.9600053 5.9909573 5.939964 5.9545293 5.932072 5.9511843 6.0740094 6.1373434 5.928533
1368722_at 3.7850618 3.5623062 3.9027343 3.739675 3.7187555 3.7927651 3.6661718 3.7155187 3.5742445 3.7336798 3.697555 4.1000967
1368723_at 4.8840146 5.1839056 4.812242 4.7341256 5.0028105 4.9312496 5.043401 4.7576647 4.8668303 4.919568 4.9348493 5.0039816
1368724_a_at 6.1906652 6.020464 6.0566444 5.906559 6.0706644 6.0321217 6.0957756 5.869388 5.814871 6.0729294 6.0507913 5.881507
1368725_at 5.207082 4.861392 4.9687853 5.193577 5.1457186 4.9643984 5.069067 5.0598106 4.988473 5.0334005 4.9639616 5.1047964
1368726_a_at 6.2863393 6.2508454 6.290684 6.03504 6.20385 6.0758877 6.111868 6.3090925 5.9010067 6.058566 5.988589 5.82898
1368727_at 3.863421 3.571865 3.6538439 3.7330313 3.6841638 3.6461556 3.7007284 3.5401666 3.584367 3.702468 3.6406822 3.5667343
1368728_at 5.593765 5.7296133 5.698714 5.489206 5.6758933 5.2170224 5.522871 5.2718687 5.5156536 5.608147 5.747298 5.127042
1368729_a_at 4.3216815 4.3568344 4.3947744 4.272922 4.646596 4.4962893 4.4800854 4.120349 4.2395954 4.431589 4.265879 4.500394
1368730_a_at 4.5689 4.593912 4.4451327 4.4687824 4.69795 4.388066 4.265316 4.4458566 4.5859404 4.62125 4.5866985 4.782999
1368731_at 13.367928 13.417301 13.658928 13.374785 13.427756 13.614317 13.474256 13.537614 13.545285 13.500795 13.284772 13.5143585
1368732_at 7.144477 7.1120114 6.7856197 7.058005 7.1217375 7.0963826 7.0745735 7.1619325 7.0238643 7.053947 7.008866 6.9997883
1368733_at 13.492561 13.171011 13.383199 13.218935 13.441828 13.144949 13.234963 13.481891 13.11946 13.28351 13.304542 13.204425
1368734_at 4.767706 4.866268 4.6875367 4.791586 4.8363075 4.5496635 4.5485125 4.7750416 4.4370375 4.638444 4.5637865 4.8039207
1368735_a_at 4.2121234 4.05887 4.008745 4.136403 4.0409756 4.055286 4.0899696 4.0287075 4.1706333 4.171328 4.045082 4.253456
1368736_at 3.4549828 3.5154974 3.802805 3.7393482 3.549293 3.5420418 3.3513541 3.8779569 3.5127096 3.6919458 3.8437927 3.4065905
1368737_at 5.533114 5.1965914 5.3515644 5.310387 5.3884153 5.4051332 5.1930685 5.3451366 4.9877014 5.3684597 5.5377083 5.2977934
1368738_at 3.7423682 3.6018836 3.4672472 3.5631685 3.5614853 3.767809 3.512278 3.605922 3.6191478 3.6587074 3.6584804 3.7805002
1368739_s_at 4.806346 4.4767113 4.6519537 4.401692 4.4580398 4.7782865 4.6354604 5.0259852 4.7964535 4.473477 4.8675785 4.9844084
1368740_at 4.254774 4.255746 4.307725 4.298447 4.15748 4.256022 4.1506257 4.229439 4.362542 4.25727 4.2189784 4.0540533
1368741_at 13.399091 13.328207 13.334718 13.264728 13.35363 13.28865 13.309554 13.30769 13.32735 13.305525 13.322856 13.304559
1368742_at 7.062667 6.8353853 6.7019086 6.82591 6.9215016 6.8050075 6.880283 6.594914 6.8616567 6.827306 6.7083616 6.5112267
1368743_a_at 3.9999886 3.6517031 3.9201996 3.8145256 4.0301304 4.1488657 3.7879612 3.8154457 3.8992865 3.8576083 3.864343 3.77134
1368744_a_at 4.1299543 3.9942682 4.01005 3.925159 3.932064 4.14171 4.2534156 4.0054617 3.7762823 4.35162 4.2692823 4.1252756
1368745_at 6.1880507 6.0745716 6.3814154 6.5171413 6.1550064 6.3388615 6.927132 5.7942724 6.0727887 7.0668454 6.8057647 6.796728
1368746_a_at 5.645344 5.4814234 5.412375 5.469599 5.7734 5.3018675 5.6967173 5.8140426 5.599692 5.73834 5.627208 5.6500897
1368747_at 4.946397 4.9167895 5.043997 4.9162526 5.034188 4.947397 4.7738037 4.917568 5.102809 4.7649355 4.7816987 4.721
1368748_at 5.7499394 5.5630975 6.0985713 5.7609468 5.492448 5.812417 5.838632 5.84981 5.693578 5.977704 5.6030746 6.1617217
1368749_at 5.7620234 5.9555473 6.0630894 5.8263516 5.9306946 5.936849 5.864711 6.0373583 5.783056 6.0052304 5.998704 6.087679
1368750_a_at 4.1464796 3.9616694 4.066631 4.104217 4.2133446 4.4607534 4.319152 4.261549 4.2347627 4.0586967 4.295719 4.297638
1368751_at 3.8679202 3.8696468 3.8605936 3.714445 3.8253698 3.8453162 3.5965965 3.7791374 3.9313157 3.8451858 3.824651 3.9364593
1368752_at 3.8147538 4.239346 4.057795 4.0771885 3.776491 3.820574 4.0237236 4.024724 4.0357685 3.9401965 4.1442294 3.9941716
1368753_at 4.085937 4.1439734 4.1424475 4.085019 4.075456 4.275606 3.9853454 3.8949497 4.062008 3.9129236 4.0071 4.242447
1368754_at 6.1577244 5.9820576 6.1512637 6.414319 6.189042 6.274325 6.2803054 6.205377 6.0740604 6.118876 5.987686 6.2536387
1368755_at 10.95454 10.817568 9.93854 10.504283 10.812255 10.992489 10.839363 10.74694 10.2060795 10.339683 10.815377 10.816691
1368756_at 5.4111714 5.417471 5.5086136 5.2395105 5.4198 5.652804 5.3523407 5.1929955 5.5218143 5.5238676 5.3013525 5.4980793
1368757_at 4.1675005 3.9538343 4.0246015 3.6789036 3.999651 3.9387717 4.0293293 3.9661047 3.9425712 3.8980772 4.085369 4.1692123
1368758_a_at 5.056563 4.861649 4.7777457 4.6951327 4.8501663 4.90167 4.9863663 4.892776 5.0529237 4.833937 4.8209267 5.2252216
1368759_at 5.0676675 5.0101924 5.3508854 5.2288413 5.0296197 5.103774 5.633466 4.956707 5.034609 4.8760266 5.477631 5.142608
1368760_at 4.0159316 4.1227674 4.086877 4.134919 4.336724 4.029283 3.9651153 4.185553 3.9922187 3.9165564 3.9375348 4.2424474
1368761_at 4.056402 3.7854903 3.8477564 3.8950038 3.7018635 3.9356363 4.008869 3.9706714 4.2194495 3.8917816 3.87767 3.8288178
1368762_at 11.052848 10.847465 6.207664 9.717321 11.101285 5.828607 5.4305134 10.81183 10.337937 10.451457 11.147072 10.790077
1368763_at 4.775711 4.8221064 5.459758 5.001631 4.893037 4.997321 5.207959 4.9522147 4.8377495 4.925477 5.1227264 5.35337
1368764_at 3.524098 3.4520216 3.326649 3.330505 3.670005 3.479974 3.888374 3.4045408 3.4630885 3.8462691 3.4898055 3.2914405
1368765_at 4.9548025 4.6419187 4.792784 4.8964424 4.704532 4.9866695 4.7021084 4.622057 4.7229986 4.3917446 4.8875756 4.9028835
1368766_at 4.754937 4.7049475 4.666094 4.4667745 4.7072535 4.5912704 4.8544865 4.6994386 4.7044716 4.6993437 4.4010596 4.8647137
1368767_at 5.3064733 5.472702 5.432377 5.3447886 5.5116835 5.2812214 5.2081547 5.437667 5.7772417 5.2825613 5.8673973 5.332326
1368768_at 5.553878 5.7835407 5.750145 5.734507 5.883593 5.833384 5.5200105 5.681221 5.4511657 5.622988 5.5852633 5.784144
1368769_at 11.074033 11.081169 11.180847 10.981235 11.108179 10.8936405 11.046195 11.161031 11.43029 11.046802 11.2607565 11.182861
1368770_at 4.1546865 4.529436 4.1790504 4.1188765 4.3109913 4.5903406 3.9827325 4.0134735 4.2282543 4.1745286 4.274905 3.944217
1368771_at 4.607454 4.7623367 4.8075056 4.6325717 4.8830996 4.8342237 4.798025 4.7230783 4.661334 4.684213 4.4143877 4.8326535
1368772_at 5.1998963 5.145577 5.224055 5.304468 5.384971 5.2034936 5.30221 5.0067945 5.1583714 5.2866306 5.0732756 5.474154
1368773_at 3.6709676 3.60883 3.6746087 3.7390304 3.908339 3.8283994 3.8406131 3.683528 3.791297 3.729691 4.0396523 3.527753
1368774_a_at 5.5000787 5.4693623 5.513573 5.3543406 5.621713 5.470267 5.416619 5.45824 5.4250364 5.126346 5.5640416 5.801955
1368775_at 5.071845 4.3750014 4.069557 4.4402695 4.2721434 4.116829 4.5972176 4.2025647 3.7314997 4.2759814 4.3234854 4.587076
1368776_at 4.6108947 4.480174 4.568034 4.45132 4.7831807 4.4742994 4.711071 4.976952 4.575814 4.6012936 4.490243 4.389413
1368777_at 4.3084335 4.4110174 4.406172 4.270845 4.601608 4.264505 4.399179 4.128252 4.0617523 4.225513 4.203559 4.422595
1368778_at 8.915257 9.756296 9.875736 9.804743 8.946638 9.079191 10.1674 8.7109165 9.5540285 8.224604 9.440506 9.655195
1368779_a_at 7.933386 7.986975 7.527604 8.0260105 7.8364706 7.6310854 8.140333 7.8340635 7.862005 7.975652 7.533888 7.708537
1368780_at 5.151484 5.0661917 5.381378 5.092538 5.322325 5.1466846 5.3018875 5.124656 5.0711374 5.1692758 5.3739457 5.3488064
1368781_at 4.7057714 4.9607716 4.8586473 4.6869755 4.7327957 5.0252304 4.5621057 4.623766 4.920061 4.6750803 4.6668553 4.5341196
1368782_at 4.234133 4.108839 4.08698 4.415809 3.6879547 3.903047 3.8888419 3.9231746 4.1586475 3.9208949 3.9552357 4.576212
1368783_at 4.046346 4.091639 4.111578 4.1382427 4.4298835 4.4705586 3.9414175 4.1924577 4.044658 4.167588 4.07637 4.4021926
1368784_at 9.713634 9.676613 9.824876 9.603327 9.745096 9.697507 9.213382 8.653576 9.035175 8.915961 9.179014 9.1199
1368785_a_at 3.6616848 3.7852538 3.6805549 3.4958143 3.5485995 3.5129077 3.6140838 3.8377795 3.4280212 3.4793515 3.586089 3.552047
1368786_a_at 4.4446764 4.550989 4.4351006 4.2527866 4.50937 4.3760653 4.1751895 4.4074535 4.313574 4.4330015 4.367795 4.3196692
1368787_at 6.192865 6.1975255 5.9411626 6.173144 6.067098 6.4647403 6.246385 6.0557203 6.0315747 6.0655293 6.221382 6.2570844
1368788_at 4.595586 4.6492367 4.745453 4.6353483 4.6965723 4.9547997 4.776456 4.539912 4.5971184 4.6861086 4.80772 4.7982035
1368789_at 5.097433 5.3321514 5.7016892 5.0764465 5.1493173 4.955939 5.4250846 5.655114 5.555987 5.108698 4.8583894 5.3183393
1368790_at 11.942725 11.885113 12.014642 11.842979 11.935474 11.998394 11.757958 11.915678 12.000436 11.69075 11.709009 11.697198
1368791_at 5.017725 5.49121 5.2248664 5.177266 5.13704 5.2612705 5.1425505 5.1353273 5.2360573 5.1116514 5.3763123 5.2394657
1368792_at 6.308216 6.0403814 6.2950754 6.3577714 6.5566974 6.4386454 6.657961 6.204093 6.163245 6.3882504 6.3580494 6.2730174
1368793_at 4.489155 4.6104155 4.5488014 4.5683327 4.4084463 4.8129196 4.3520603 4.351843 4.4841156 4.4241414 4.8500566 4.5899534
1368794_at 11.164032 11.168719 11.062219 11.157622 11.134902 11.306756 11.275884 11.16898 11.15133 11.243253 11.010115 11.056984
1368795_at 6.674071 6.6699495 6.620747 6.5832586 6.763262 6.8173842 6.4795628 6.5137196 6.5061703 6.472437 6.722845 6.85539
1368796_at 6.1293817 6.016444 6.010237 6.1605864 6.2255945 6.2943153 5.975028 6.0528345 6.0551677 5.956478 5.990629 6.267496
1368797_at 8.511347 8.23633 7.8965964 8.237042 8.146312 8.201376 8.353247 7.82172 8.717049 8.479744 9.013851 9.225571
1368798_at 3.7654333 3.9298754 3.860676 3.9535048 4.190177 3.813554 3.7728817 3.9828994 3.8340776 3.6731734 3.6972365 3.8631246
1368799_at 5.513349 5.546291 5.3820977 5.641436 5.3627443 5.140789 5.651691 5.398025 5.400476 5.492186 5.575352 5.355003
1368800_at 3.9282181 4.129342 3.9968314 4.2570124 3.8090448 4.2345448 4.084893 4.209964 4.0645475 3.8658652 3.9001253 4.0150995
1368801_at 4.0576105 4.058032 4.082691 4.300802 4.4165745 4.073574 4.0370703 4.025074 4.049938 4.282437 4.161521 4.0324373
1368802_at 4.6557035 4.611695 4.700856 4.5019727 4.572648 4.537257 4.675061 4.569983 4.6510696 4.5438843 4.583002 4.793256
1368803_at 4.694378 4.799888 4.778284 4.636652 4.8958526 4.7997327 4.599221 4.7976456 4.7261586 4.506337 4.628294 4.656057
1368804_at 4.41945 4.3797016 4.3229265 4.218423 4.2059307 4.274678 4.3475914 4.3958445 4.2322645 4.4075375 4.385336 4.0913973
1368805_at 4.9911427 4.9608965 4.6941557 5.0505533 5.064716 4.8614607 4.656498 4.8304195 5.12939 4.72309 5.2879725 4.877076
1368806_at 13.508394 13.526421 13.447054 13.48407 13.607781 13.584444 13.500993 13.496809 13.464894 13.446886 13.442231 13.473904
1368807_at 5.7256927 5.4943094 5.659481 5.6731243 5.3584623 5.472346 5.708226 5.5230355 5.646632 5.748481 5.5244093 5.631733
1368808_at 8.62188 8.6078205 8.562752 8.786694 8.6252365 8.678862 8.792747 8.5529175 8.778229 8.677191 8.576925 8.657698
1368809_at 8.927448 9.081027 8.773308 9.169152 8.794629 8.888725 9.006172 8.921274 9.163634 9.090847 8.980103 9.069238
1368810_a_at 4.1675005 4.251993 4.1593676 4.009204 4.3385935 4.162617 3.9925082 4.2804017 4.0327897 4.090114 4.114485 4.312027
1368811_at 5.7817373 5.3801355 5.245694 5.741081 5.62169 5.261872 5.7625523 5.621449 5.676244 5.3562737 5.676543 5.811738
1368812_at 4.6425667 4.7723637 4.7007723 4.9888945 4.7237773 4.642723 4.64738 4.860903 4.8237696 4.671259 4.8646092 4.793685
1368813_at 5.7161922 5.858863 5.4667354 5.5212703 5.6894636 5.270508 5.5247254 5.6358886 5.669252 5.2015047 5.4702497 5.586428
1368814_at 11.6753025 11.613522 11.520941 11.394801 11.632129 11.500676 11.399149 11.48489 11.452209 11.280997 11.471994 11.23202
1368815_at 5.5390477 5.2907495 5.463208 5.5357933 5.4866695 5.579584 5.3366356 5.484579 5.50331 5.4542246 5.7390084 5.4324226
1368816_at 4.2477236 4.1768684 4.5701714 4.1793075 4.1084476 4.273985 4.300462 4.7337723 4.1940365 4.240512 4.527073 4.053792
1368817_at 9.365739 9.514264 9.381011 9.623074 9.2820215 9.424946 9.456 9.207847 9.398602 9.501674 9.446327 9.47616
1368818_at 8.217932 8.373143 8.202919 8.25003 8.034969 8.261977 8.311981 7.8426237 7.992403 8.272662 8.100388 7.9156046
1368819_at 9.997379 10.063717 10.137112 10.104273 10.021878 9.99761 10.01334 10.107416 9.982338 10.020782 10.187213 9.923875
1368820_at 7.362926 7.2884183 7.581497 7.4768486 7.3424077 7.6542163 7.4224586 7.445682 7.6419144 7.7147408 7.591248 7.388224
1368821_at 5.955709 5.8488846 5.818325 5.8316875 6.0038776 5.687095 6.100647 6.2003837 6.4509764 6.1074305 5.9938273 6.1809525
1368822_at 6.81559 6.8527517 6.9769173 7.1585255 7.1306324 6.8028703 6.9407315 7.1147976 7.311861 6.7832136 7.004326 6.6423798
1368823_at 4.0602093 3.656424 3.7357314 3.697272 3.6837654 3.708102 3.518484 3.816521 3.5102377 3.4148023 3.6483183 3.6275434
1368824_at 10.076633 10.16854 10.12212 10.264345 10.115268 10.024814 10.145689 10.130544 10.090972 9.955125 10.03362 9.774069
1368825_at 3.507685 3.4975185 3.560446 3.547157 3.5581787 3.6491227 3.7962666 3.569954 3.6321754 3.502944 3.4498343 3.6603205
1368826_at 10.799433 12.792525 12.654449 13.3001375 10.600342 12.777767 13.414723 10.099142 12.763707 13.062551 10.825209 12.836754
1368827_at 6.398443 6.146417 6.7667913 6.5326123 6.3613124 6.557034 6.786507 6.6764603 6.331388 6.7925506 6.9272456 6.4567094
1368828_at 5.3552337 5.635187 5.8266935 6.0057135 5.612194 5.963627 5.6026607 5.535507 5.721317 5.686927 5.5175343 6.0538554
1368829_at 6.967762 7.0891013 6.9758873 6.4984236 6.8364143 6.3947725 6.820121 6.655514 6.720934 6.3909316 6.0424724 6.3170447
1368830_at 4.982238 5.06583 5.1699657 4.943417 5.039298 5.004488 4.9020844 4.940137 5.009827 4.934409 4.954734 5.2613935
1368831_at 9.0555105 8.978864 9.107988 9.009545 8.939037 8.949611 9.302628 9.069582 9.1534395 9.206768 9.017739 9.024052
1368832_at 7.7159433 7.4953856 7.797325 7.800247 7.609382 7.6135406 7.6966734 7.524633 7.605641 7.7843757 7.8871083 7.557698
1368833_at 4.7336698 4.85632 4.8364615 4.7638125 5.0223947 4.77502 4.6415086 4.891626 4.8625793 4.8683968 4.8889165 4.6682606
1368834_at 6.307352 5.9802847 5.8826656 6.049172 5.9964323 5.604845 5.821866 5.751055 5.6935377 5.812175 5.264407 5.3851614
1368835_at 9.368204 9.025736 8.848738 9.27371 9.490986 9.322441 9.407547 9.073198 9.001287 9.240505 9.277641 9.46348
1368836_a_at 5.6040792 5.768838 5.539972 5.8832793 5.6477466 5.589504 5.687206 5.4808173 5.7260137 5.5386953 5.6432285 5.6682167
1368837_at 7.470651 7.4195538 7.627898 7.26493 7.5516233 7.407924 7.220672 7.595969 7.554405 7.8570065 7.6578197 7.490286
1368838_at 7.3263083 7.224546 7.6353054 7.612303 7.3922844 7.457097 7.3220754 7.418851 7.484052 7.37441 7.470051 7.4196568
1368839_at 7.039854 7.26504 7.5883794 7.4546924 6.83632 6.855022 6.766594 7.204841 7.3088527 7.517081 7.3583307 6.967688
1368840_at 12.259315 12.204549 12.203947 11.864261 12.328237 12.446779 12.437188 11.862202 12.396424 12.14954 12.158495 12.197778
1368841_at 6.8688517 7.0598493 6.990306 6.8569007 6.857204 6.7107863 7.1225233 6.8166046 6.816937 6.806298 7.10699 6.8145847
1368842_at 7.406434 7.3632812 7.334482 7.1830196 7.2835517 7.1612325 7.4987245 7.353515 7.4586473 7.6561365 7.3234262 7.10676
1368843_at 9.677765 9.790965 9.622289 9.733214 9.677066 9.627338 9.630027 9.722557 9.712313 9.661542 9.505504 9.696598
1368844_at 7.73673 7.7577124 8.300357 7.7360563 7.742607 7.8200564 7.781689 7.990739 7.9886656 7.6415133 7.7307644 7.8264694
1368845_at 3.8033369 3.7147856 3.7985842 3.3952205 3.7888453 4.1808414 3.6723669 3.9283905 4.181814 3.8005626 3.8345551 3.8331535
1368846_at 4.6622467 4.5939617 4.9226875 4.7581744 4.9432416 4.9122677 5.016 4.7437973 4.6798897 4.680995 4.8060803 4.601901
1368847_at 9.081036 9.225327 9.219372 9.257993 9.046152 9.065638 9.21742 9.256586 9.381529 9.515751 9.212843 9.285463
1368848_at 8.882894 8.88957 9.179624 8.998155 8.79616 8.932497 9.123278 9.002252 9.207308 8.909568 8.998171 8.950879
1368849_at 7.786606 8.113761 7.8918214 7.916113 7.6559978 7.5316133 8.056381 7.906806 7.867087 7.921303 7.9082584 7.940592
1368850_at 5.141338 5.264744 5.597063 5.4609327 5.2874284 5.3203573 5.4787035 5.455547 5.371687 5.3590617 5.730604 5.5878854
1368851_at 8.875748 8.983763 8.93482 8.736185 8.9613495 8.597319 8.624582 8.708162 8.685787 8.442173 8.528019 8.406565
1368852_at 10.675196 10.473226 10.510242 10.422118 10.508786 10.586501 10.419389 10.325018 10.31921 10.433103 10.363368 10.195443
1368853_at 3.3292394 3.268189 3.6053824 3.1851697 3.3167353 3.4234948 3.5759623 3.3062093 3.6210525 3.3207948 3.48322 3.3681364
1368854_at 3.8626406 3.5722437 3.4938376 3.5872278 3.6316342 3.5645254 3.6767662 3.6580908 3.5494943 3.4428694 3.3354354 3.8730743
1368855_at 6.0199122 5.50772 6.3082714 5.7721834 5.907163 6.1815643 6.182222 6.016245 6.1150703 5.7352924 6.1054406 5.727773
1368856_at 6.0783286 6.165268 5.8418384 6.201444 6.01425 6.1889863 5.93625 5.910211 6.02031 5.782387 5.6918674 5.758218
1368857_at 3.0772295 3.3035731 3.2444317 3.1830347 3.264847 3.1920438 3.3513541 3.2152128 3.1066685 3.2476726 3.4436715 3.3335364
1368858_at 3.8051288 3.8217928 3.802805 3.9556043 4.1116996 3.8649764 3.93068 3.9270751 3.7535067 3.5487833 3.7370915 3.4285743
1368859_at 8.890849 8.951769 8.79353 9.012978 8.931839 8.893941 9.101675 8.990521 9.015227 9.073454 9.115391 9.043658
1368860_at 4.2971067 4.2983913 4.6135864 4.240493 4.477051 4.5877314 4.6303654 4.4238987 4.4301786 4.4467945 4.4438686 4.119524
1368861_a_at 4.273322 4.659625 4.73688 4.4665675 4.7772293 4.7738304 4.527803 4.7188907 4.488976 4.951988 4.838962 4.8039365
1368862_at 8.010424 8.001085 8.0972 8.196919 7.921934 7.978914 8.305179 8.0677185 8.162612 8.298435 8.21311 8.304686
1368863_at 9.355625 9.433583 9.412886 9.488141 9.345939 9.370415 9.456938 9.668057 9.508627 9.443477 9.385689 9.442164
1368864_at 3.3899484 3.4850183 3.5297558 3.5771277 3.6920013 3.641359 3.7556064 3.473506 3.4408677 3.317412 3.6792557 3.5266175
1368865_at 3.3324192 3.5094328 3.7295814 3.6070342 3.5411317 3.4299366 3.4385414 3.2921515 3.4482322 3.6918309 3.2919133 3.5613232
1368866_at 6.284042 6.1387506 6.60816 6.370495 6.368801 6.435984 6.1082926 6.347919 6.2070174 6.099071 6.220936 5.873365
1368867_at 6.5450583 6.48701 7.0139565 6.822744 6.697257 6.6654353 5.8504233 6.20682 6.382015 6.2932577 5.751823 6.233652
1368868_at 5.25352 5.194111 5.331727 5.2095757 5.268726 5.473981 5.3985577 5.359288 5.639455 5.3219433 5.580202 5.835038
1368869_at 5.9692903 5.9886823 6.0836563 6.040815 5.9781947 5.8814697 6.140276 6.168912 6.101601 6.034206 5.760412 5.81622
1368870_at 9.286082 8.228014 10.276779 9.200827 8.8543825 9.15402 9.014203 9.413924 8.560237 8.706286 9.228544 9.069899
1368871_at 8.995306 8.536271 8.444397 8.74333 8.347071 8.659545 9.063995 8.912626 8.614158 8.795703 8.697338 8.658527
1368872_a_at 4.8965983 5.057716 5.0381665 5.4347076 4.860688 5.1188097 5.3642135 5.41063 5.2863154 4.864009 4.9517026 5.0247145
1368873_at 3.8349762 4.1106195 4.033592 4.2761292 3.999651 4.1230536 4.067634 3.9415514 3.9822817 3.7711775 4.2504587 3.6535833
1368874_a_at 5.6093683 5.592688 5.826879 5.9171696 5.631752 5.6395764 6.0147195 5.6222177 6.163853 6.0379434 6.2309003 6.266475
1368875_a_at 7.3259807 7.360915 7.2515273 7.4033275 7.442155 7.520361 7.3103476 7.3874555 7.1545634 7.379922 7.476568 7.679172
1368876_a_at 5.2461796 5.045519 5.2937527 5.336768 5.3528824 5.1276255 4.959814 5.108849 5.1345367 5.1708097 5.0771937 5.0860996
1368877_at 7.6718435 10.020872 8.916753 7.4523892 8.774005 8.870366 7.167595 6.9439096 10.809097 7.4255457 7.6158257 9.039914
1368878_at 9.458782 9.427519 9.307293 9.923351 8.765661 9.124184 9.714573 9.586746 8.824472 9.879005 10.211706 9.378331
1368879_a_at 4.370264 4.4832244 4.482899 4.208824 4.3022065 4.3981943 4.28411 4.426568 4.4584007 4.3580875 4.405376 4.0447035
1368880_at 4.3242974 4.2435865 4.302435 4.379303 4.420782 4.32721 4.1691475 4.2558036 4.23625 4.306246 4.4988723 4.954514
1368881_at 8.834902 8.704823 8.826283 8.762328 8.745991 8.788343 8.727876 8.970896 8.847082 8.982128 8.93161 8.72355
1368882_at 5.4122195 4.381907 5.9220443 4.172518 4.5479693 5.660075 5.571657 4.3945785 4.278033 4.854288 5.5095296 4.0187483
1368883_at 4.71571 4.930248 5.167593 4.695177 4.995153 4.6355877 4.9769664 4.57939 4.774612 4.608871 4.8984895 4.7190604
1368884_at 4.9823895 4.9890327 4.74516 4.803362 5.1594324 4.9533014 4.927863 5.2890186 5.058336 4.997941 5.124381 4.71109
1368885_at 5.644494 5.509472 5.6774426 5.69468 5.5650244 5.683477 5.471265 5.4859614 5.558621 5.42838 5.4623103 5.394621
1368886_at 9.656268 9.826148 9.965024 9.936786 9.8567 9.970151 9.940551 10.047259 10.086629 10.022599 10.015174 9.941717
1368887_at 3.5835028 3.733991 3.6873782 3.5768182 3.645429 3.4773839 4.1293435 3.560052 3.6403267 3.5888524 3.6020787 3.8528712
1368888_a_at 7.751718 7.6021643 7.220356 7.76839 8.087849 8.14569 8.195111 8.224159 8.193422 8.54897 8.6087055 7.881124
1368889_at 6.886982 7.217565 7.1517353 6.9785867 7.025534 6.781857 7.2791834 7.2056856 6.9951878 7.0695634 7.1191177 6.9637628
1368890_at 7.6599326 7.8552146 7.8953266 7.6767983 7.53728 7.5809445 7.9243636 7.6119294 7.8562946 7.739109 7.708001 7.395015
1368891_at 5.692685 5.6207376 5.34217 5.3548665 5.531361 5.5053463 5.7162166 5.4852977 5.6616616 5.634314 5.5268793 5.5001597
1368892_at 3.8472698 3.9012203 4.1109347 3.811182 3.959904 4.0288777 3.7191768 4.004343 4.1530232 3.9015925 4.1139736 3.9914923
1368893_at 4.4818897 4.521422 4.2782173 4.32039 4.3139963 4.3708563 4.1982837 4.3377743 4.4187965 4.5995593 4.380189 4.50177
1368894_at 4.931962 4.742859 4.658656 4.8077297 4.701439 4.889625 4.794515 5.0186644 4.998364 4.925804 4.851652 5.0404706
1368895_at 4.296013 4.3084745 4.1902313 3.9292488 4.279827 4.2550206 4.102412 4.3189 4.107294 4.346575 4.479897 4.5694065
1368896_at 6.5285845 6.36043 7.4149957 6.280957 6.62383 6.941153 6.510815 6.19931 7.1332603 6.9768596 6.3828835 6.5966525
1368897_at 4.913699 4.4897385 5.5845146 4.496876 4.6502542 5.0228586 5.0768385 4.750369 5.490964 4.724634 4.7926064 4.92807
1368898_at 4.9975805 5.072739 5.0397353 4.9192247 4.9770374 5.0965915 4.982978 5.1177964 5.0374236 4.9202485 4.7616277 4.7803607
1368899_at 7.3510118 7.4584665 7.400434 7.1715055 7.419679 7.3084474 7.4494023 7.2364783 7.4206524 7.261297 7.4038634 6.714567
1368900_at 4.804633 5.014142 4.947934 5.0784674 4.947584 4.6540356 4.626992 4.73151 4.9255037 4.9095535 4.8998537 5.6778884
1368901_at 4.919511 4.9825945 4.778435 4.7133327 4.9649754 4.6373987 5.078649 5.0366373 5.449556 4.899948 5.0673113 5.073366
1368902_at 5.929404 5.8399425 5.8811793 5.8927646 5.9852357 5.9148746 5.7784624 5.885851 5.7534657 5.886015 6.1197352 5.846604
1368903_at 7.8901205 7.5475035 7.4080143 7.7169476 7.75251 7.538976 7.493883 7.4741316 7.3757324 7.7628994 7.561414 7.5742426
1368904_at 6.07123 6.1492486 6.083157 6.06229 6.007846 5.9129477 6.020293 6.0950465 5.9103065 6.0148726 6.297604 5.982753
1368905_at 8.286289 7.9067893 8.222044 7.792088 8.286762 8.140484 7.751401 8.1209 7.984036 8.418995 8.9706955 8.719506
1368906_at 3.4150171 3.3433669 3.5643427 3.5617216 3.454402 3.4067202 3.441938 3.4100163 3.4405098 3.253775 3.4923143 3.3378623
1368907_at 4.6482396 5.1659026 4.4109817 4.8489113 4.873482 4.807778 4.3908443 4.4568267 4.7931213 4.414522 4.617283 4.5311646
1368908_at 8.389399 8.387584 8.037128 8.402365 8.040995 8.140053 8.304489 8.20179 8.356432 8.660772 8.18205 8.256767
1368909_a_at 6.8027945 6.586304 6.718206 6.7387576 6.6165304 6.5028543 6.7458673 6.781886 7.026458 6.8063807 6.5263214 6.66602
1368910_at 5.110241 5.1335826 6.061717 5.40951 5.4978485 5.668224 5.754451 5.2401214 5.361132 5.386176 5.5547276 5.134751
1368911_at 6.6165195 6.490791 6.776979 6.5471196 6.25804 6.316607 6.824166 6.2473497 6.471099 6.541232 6.111535 6.4256067
1368912_at 4.260739 4.0191393 4.476157 4.338262 4.202 4.4849863 4.229925 4.2558036 4.319717 4.0188904 4.269027 4.076615
1368913_at 3.5472095 3.6470814 3.7583723 3.7822666 3.670652 3.7236164 3.6830027 3.6450675 3.738326 3.8009531 3.784404 3.6494706
1368914_at 4.280199 4.2551746 4.13886 4.330571 4.373841 4.2647924 4.0837145 4.2190275 4.2312384 4.2342405 4.091008 4.0645103
1368915_at 11.171759 11.210738 11.014861 10.886848 11.135249 10.935043 11.083335 10.960484 10.889246 10.7231 11.019274 10.738788
1368916_at 10.697604 10.667551 10.571786 10.6164 10.420699 10.510249 10.442096 10.570777 10.755116 10.09289 10.168176 10.060297
1368917_at 5.3472905 5.287041 5.22318 5.2829456 5.4096446 5.3034053 5.2847266 5.357452 5.075576 5.395734 5.358503 5.3805203
1368918_at 5.480662 5.305622 5.3709984 5.2897787 5.4040995 5.4170084 5.304801 5.3157573 5.382243 5.3620243 5.63095 5.4842396
1368919_at 4.7924266 4.802377 4.911385 4.618401 4.7852206 4.923207 4.984425 4.7515464 4.907384 4.6832714 4.8939085 4.6500664
1368920_at 5.125466 5.352396 5.5188885 5.203556 5.4688954 5.2188115 5.1864896 5.0687757 5.176812 5.2406745 5.124903 5.136021
1368921_a_at 5.682993 5.6891813 5.564295 5.5915933 5.5316114 5.683477 5.649344 5.6224985 5.7234488 5.573203 5.731693 5.416255
1368922_at 4.4090395 4.279413 4.373608 4.5149527 4.397332 4.4311914 4.187442 4.3780394 4.3180046 4.431608 4.300767 4.357793
1368923_at 4.8124533 4.8513565 4.5934057 4.616581 4.759561 4.77892 4.8735867 4.9525275 4.732873 4.684827 4.836532 4.872625
1368924_at 10.582948 10.568632 10.553909 10.605825 10.546582 10.609519 10.670252 10.667141 10.490152 10.69617 10.570634 10.311822
1368925_a_at 4.5558043 4.683291 4.403756 4.588972 4.37226 4.6981564 4.3491483 4.5120025 4.540747 4.500573 4.483417 5.0613627
1368926_at 4.378346 4.5491266 4.317918 4.3921814 4.6281557 4.6185756 4.403098 4.57525 4.4429216 4.3724093 4.5228367 4.8598294
1368927_at 6.827294 6.918192 7.025521 6.885361 6.7445893 7.0134997 6.989844 6.642602 6.4773088 6.6871195 6.719532 6.754807
1368928_at 6.028121 6.294096 6.322834 6.150597 6.2568398 6.3127155 6.324448 6.4679956 6.381387 6.147594 6.176527 6.108409
1368929_at 7.286139 7.271848 7.494486 7.3167458 7.2533736 7.3223796 7.284544 7.3310094 7.383864 7.440865 7.6365585 7.3497124
1368930_at 4.0845 4.101707 4.0476236 4.1890287 4.3782988 4.418875 4.3977337 4.321705 4.16679 4.077674 4.2685776 4.5443764
1368931_at 7.732582 7.6138906 7.3892007 7.9981165 7.6878357 7.297371 7.792179 7.920184 7.921031 7.938284 8.132925 7.629836
1368932_at 5.5613437 5.4333134 5.2774315 5.5172486 5.1230645 5.2425113 5.5237327 5.25901 5.61227 5.230363 5.175946 5.3717346
1368933_at 6.9456515 6.9101186 7.111634 7.2804637 6.9934373 6.940377 6.951697 6.52479 6.9969997 6.7574844 6.6996236 6.6575537
1368934_at 11.128198 10.911101 10.941555 11.294089 11.052846 11.028921 11.840311 11.839869 11.63329 13.122953 13.238973 13.232652
1368935_at 4.4460545 4.1034727 4.0466104 4.1976957 4.5218525 4.4614034 4.1660175 4.4062138 4.6084304 4.5046525 4.334567 4.1040545
1368936_at 10.526085 10.544861 10.707231 10.718128 10.517852 10.701549 10.844234 10.90196 10.859203 10.978067 11.026025 10.928525
1368937_at 5.908843 5.724512 5.8506703 5.767926 5.930208 5.835231 5.789681 5.759825 5.7986684 6.044964 6.0891495 5.799948
1368938_at 5.485001 5.3301125 6.1879783 5.4108706 5.533694 5.9330835 5.4541287 5.5772514 5.319391 5.4390187 5.269368 5.775747
1368939_a_at 4.555979 4.5411096 4.772649 4.543974 4.6534615 4.675784 4.887439 4.327113 4.532491 4.392419 4.6599126 4.5890727
1368940_at 9.839367 9.879405 9.56239 9.97403 9.636536 9.719117 10.189468 9.712513 9.927557 9.901865 9.757809 8.890749
1368941_at 3.88576 4.334334 4.3090534 4.1147165 3.956246 4.1327934 3.9582272 4.189191 4.0882783 4.2432246 4.0647926 4.289743
1368942_at 4.7394137 4.917127 5.0581784 4.8505683 4.953427 4.8584723 4.8490334 4.838639 4.8277936 4.715545 5.103621 4.9230485
1368943_at 13.2066965 13.335392 13.104327 13.041952 13.212233 13.117199 13.133835 13.164461 13.1828985 13.137105 12.993749 13.21852
1368944_at 6.7154546 6.927758 6.948217 6.9191113 6.9256706 6.8989058 7.243043 6.7988987 7.0760045 6.9698668 6.9145155 6.7527304
1368945_at 5.772498 5.722219 5.502585 5.736792 5.514966 5.3489146 5.4749765 5.657743 5.1340737 5.892893 5.226773 5.1817894
1368946_at 5.6596594 5.56143 5.58493 5.682356 5.366669 5.443837 5.8822646 5.81995 5.71688 5.554074 5.6238637 5.624278
1368947_at 7.5979924 7.0702705 7.4837847 8.355667 7.177602 7.200564 8.55455 8.558408 7.419686 7.587484 7.6748924 7.6464834
1368948_at 5.7319093 5.9340634 5.8769455 6.0338984 5.7318983 6.0167193 5.7360015 5.775637 5.679934 5.7777267 5.793331 5.6260486
1368949_at 4.2265024 4.4144993 4.299444 4.532564 4.4788904 4.397245 4.478402 4.4671297 4.405301 4.2653246 4.507496 4.3035984
1368950_a_at 5.839712 5.8011494 5.891821 5.7103567 5.6916304 5.7242184 5.848921 5.6770363 5.6770973 5.9101777 5.9363327 5.7050447
1368951_at 4.399056 4.2720747 4.428851 4.374734 4.347401 4.257388 4.254175 4.1013823 4.2764072 4.260558 4.366796 4.4068165
1368952_at 4.7842584 4.567439 4.5336733 4.7677817 4.707524 4.675784 4.501588 4.6740003 4.627282 4.4910383 5.014268 4.7340975
1368953_at 7.784285 7.9018703 7.830203 7.98829 7.7571936 7.698965 8.04804 7.878724 7.872585 7.996634 8.333191 7.8375206
1368954_at 4.9035416 4.677373 4.6315293 4.584453 4.781241 4.655083 4.64738 4.7630224 4.6136007 4.6343145 4.650481 4.865221
1368955_at 7.1244073 7.0552588 7.2421293 7.1558285 7.271713 6.8014927 7.196688 7.1731577 7.103545 7.105466 7.0220137 7.191153
1368956_at 5.8081527 5.394861 5.45591 5.454889 5.513376 5.812481 5.2215858 5.513444 5.2555776 5.2007117 5.350421 5.420794
1368957_at 4.8888407 4.574728 4.704217 4.8616304 4.753002 4.7842693 4.7822967 4.635808 4.6224656 4.6129103 4.716672 4.7692423
1368958_at 3.8306003 3.915645 3.9358184 3.9933753 4.2186995 3.677916 4.149738 3.9831164 3.7410512 4.1947823 3.861034 4.1863756
1368959_at 4.790455 4.726448 4.4966946 4.555814 4.806198 4.7722497 4.48304 4.652035 4.578878 4.7918167 4.555952 4.655554
1368960_at 9.726924 9.556054 9.417157 9.741034 9.50451 9.526056 9.621688 9.770864 9.597977 9.826034 9.843765 10.066052
1368961_at 5.8757596 5.4747033 5.633477 5.609451 5.6642785 6.0409417 5.8785233 5.699133 5.629282 5.5260024 5.8614345 5.726508
1368962_at 4.8262286 5.057844 4.8355103 5.0989733 5.4097257 5.1633625 5.0944395 4.9366436 4.920058 4.9240522 4.967429 5.2479362
1368963_at 6.5332737 6.574581 6.2676344 6.429662 6.547302 6.4326444 6.372081 6.334614 6.1565704 6.3334055 6.245749 6.2658687
1368964_at 4.31139 4.1371603 4.37432 3.6946824 3.8769486 4.314217 4.0941586 3.7436845 3.9723785 4.115037 4.420664 4.911875
1368965_at 5.4444113 5.4333134 5.413493 5.316515 5.5141597 5.51113 5.549164 5.400091 5.5874205 5.2972775 5.581208 5.393507
1368966_at 3.9607646 3.9822032 3.9687445 4.174034 3.9909506 4.1570835 3.9983077 4.128523 3.9669645 3.988763 4.092161 4.4001074
1368967_at 6.527724 6.520299 7.079356 6.3089952 6.576036 6.8697395 6.8712263 6.7461057 6.4815874 7.1712666 6.7961683 6.499887
1368968_at 4.4267154 4.053414 4.003848 4.2909317 4.4341135 4.308489 4.0624537 4.1625705 4.1900616 4.1566133 4.4332056 4.3700438
1368969_at 4.412274 4.371586 3.9539695 4.0159426 4.0249395 4.3140073 4.452507 4.3347 4.351112 4.1822205 4.3708463 4.576625
1368970_at 5.401403 5.012835 4.8991823 4.8910947 5.032405 4.9411488 5.1713424 4.9347844 4.9400625 5.174267 5.047411 4.6985397
1368971_a_at 4.4211287 5.078334 4.8012505 4.9784536 4.931434 4.4550896 4.948837 4.529575 4.870876 4.959588 4.6043615 4.7363796
1368972_at 3.6784272 3.7949653 3.573402 3.9279997 3.5266218 3.712531 3.8148272 3.7531085 3.5977466 3.7791238 3.8088658 3.7287855
1368973_at 7.187394 7.137082 6.912251 7.063517 7.5531526 7.351949 7.3183427 7.1899137 7.393269 7.286538 7.474923 7.584503
1368974_at 4.829764 4.819288 4.953293 4.6742535 4.891756 4.711157 4.7739882 4.57525 4.4467993 4.811419 4.6825094 5.2095795
1368975_at 6.3879433 6.628852 6.013128 6.531655 6.3521347 6.469204 6.4225216 5.94913 6.4788456 6.037968 6.164496 6.050563
1368976_at 5.3617682 5.402644 4.9025607 5.5429087 5.4945297 5.6870813 5.087338 5.131979 5.0462575 5.5073366 5.443091 5.1194696
1368977_a_at 8.256707 8.236871 8.344758 8.181805 8.156845 8.133472 8.334408 8.22701 8.345144 8.755576 8.646396 8.478768
1368978_at 5.3982835 5.4099193 5.57018 5.310756 5.4614472 5.5044427 5.5229144 5.4319453 5.503695 5.428853 5.5226793 5.351367
1368979_at 5.9308047 6.0842447 6.061088 5.9368343 5.8153486 6.1374583 6.1461487 5.9378786 5.7645373 6.138894 6.2598147 5.6240406
1368980_at 5.3691044 5.369387 5.3238573 5.1538353 5.264643 4.943031 5.1414914 5.354551 5.462405 5.1409693 5.0898013 5.0481963
1368981_at 3.4687092 3.7548366 3.6252055 3.5148332 3.5875733 3.7372336 3.705893 3.6117742 3.6914752 3.618494 3.5289764 3.4492416
1368982_at 4.738359 4.708019 4.8815227 4.7215853 4.5328035 4.627634 4.388926 4.605442 4.6764193 4.5345573 4.5801253 4.725835
1368983_at 4.23194 4.2981877 4.314803 4.289116 4.5511637 4.563991 4.3320246 4.073474 4.3452826 4.3662124 4.4290123 4.4719276
1368984_at 7.9018164 7.8744054 7.8996515 7.9580894 7.8521423 7.7281194 7.991441 7.7954617 8.079231 7.956132 7.99057 7.7934713
1368985_at 4.2409086 4.329652 4.1416245 4.3322735 4.548341 4.4334707 4.8253193 4.6527414 4.685932 4.986601 4.67222 4.398745
1368986_at 4.643738 4.5931683 4.89009 4.83043 4.6600933 4.771697 4.750965 4.727187 4.977317 4.6531687 4.992532 5.016841
1368987_at 5.6400566 5.327043 5.82788 5.6439557 5.650013 5.615736 5.717709 5.2600346 5.7638927 5.7252464 5.721699 5.575035
1368988_at 5.3142505 5.116602 5.3241725 5.046188 5.117024 5.228864 5.123006 5.525671 5.2930164 4.966582 5.0588055 5.240093
1368989_at 4.499744 4.4830437 4.65796 4.7757273 4.6810184 4.7587867 4.563099 5.0538177 4.9807043 4.8454523 5.009473 5.309096
1368990_at 6.011969 5.8389487 5.5484548 5.578204 5.9075637 5.6129413 5.5319324 5.896727 5.625476 5.6556873 5.6388087 6.219885
1368991_at 6.0769086 6.0455265 5.690883 5.7502813 6.1345587 5.7254395 6.1352253 5.6547546 5.673205 5.7966175 5.9298015 5.967009
1368992_a_at 10.4719715 10.39198 10.230612 10.665689 10.276309 10.263466 10.582296 10.489755 10.500829 10.729399 10.458723 10.562043
1368993_at 4.883494 5.109188 5.168516 4.5441155 4.8802223 5.882304 5.2676997 4.976952 4.8120713 4.6308866 5.001808 4.761179
1368994_a_at 5.5436354 5.615551 5.5193224 5.833536 5.6868687 5.7345223 5.6731734 5.747159 5.862252 5.6789484 5.645813 5.65003
1368995_at 3.4785733 3.4937203 3.477184 3.5825264 3.6805801 3.5641656 3.5939157 3.56687 3.6348248 3.7020173 3.831199 3.337916
1368996_at 4.782509 4.6052217 4.689892 4.374734 4.8138676 4.7588525 4.7776403 4.660415 4.5833097 4.5112867 4.647162 4.727326
1368997_at 4.3795624 4.3305006 4.447032 4.4165797 4.376814 4.5097265 4.4940844 4.3536873 4.368438 4.5064626 4.618582 4.3687572
1368998_at 3.5423694 4.0462513 3.8214793 3.718535 3.7210643 3.8133397 3.845698 3.590902 3.6512222 3.530657 3.645663 3.8320777
1368999_a_at 5.0186067 4.969133 5.1444764 5.0698757 5.2369328 5.0671315 5.00704 5.0289745 5.116904 5.2087913 4.9159365 4.945035
1369000_at 5.6204314 5.2297716 5.426337 5.2280817 5.288064 5.6979475 5.2279587 5.18871 5.3965616 5.5055647 5.3691845 5.677299
1369001_at 3.8739007 3.9968033 4.2116427 4.374734 4.0266857 3.9973133 3.9231646 4.253627 4.1448345 4.1675844 4.0911207 4.225314
1369002_at 4.18736 4.351081 4.075981 4.4290495 4.4326286 4.2925873 4.107158 4.191029 4.248108 4.207395 4.332822 4.425784
1369003_at 6.497317 6.2490826 6.3179936 6.4026823 6.3385835 6.457138 5.3921213 5.3111167 5.126738 5.7140985 5.4399886 4.8097153
1369004_at 5.1851883 5.4534616 5.082039 5.0269785 5.1443357 5.2654047 5.0125065 5.4192924 4.967812 5.0588274 5.188921 5.360875
1369005_at 4.4675264 4.561333 4.399639 4.4268684 4.4582777 4.876833 4.577374 4.4261312 4.2320514 4.563693 4.4317303 4.6930904
1369006_at 3.936549 4.0506663 3.8850443 4.167315 3.9973662 4.0402517 3.9739368 3.9544854 3.9589329 4.1346693 4.236046 3.8374393
1369007_at 5.2995386 5.1751795 5.21459 5.7929506 5.3760014 5.3156557 5.366228 5.38321 5.20339 5.3912787 5.252946 5.344553
1369008_a_at 4.3887606 4.350686 4.5584383 4.4760528 4.607601 4.182239 4.236473 4.4941545 4.1044455 4.691703 4.0764 4.619216
1369009_at 3.6053028 3.7947266 3.794813 3.746069 3.6982598 3.941788 3.8299017 3.985442 3.7903926 3.8006694 3.9141672 3.791477
1369010_at 5.108887 5.2542586 4.8021746 5.2303224 5.235729 4.9971466 5.1494017 5.0186644 4.878545 4.888384 4.8411684 5.1376286
1369011_at 12.519948 12.621699 12.62053 12.171731 12.488634 12.319671 12.1067295 12.635968 12.593673 12.015319 12.13743 12.320518
1369012_at 6.267774 5.9800673 5.7202325 6.031856 6.130362 5.997565 6.062231 6.1688056 5.8846545 5.995232 5.7639 5.8465095
1369013_a_at 10.16867 10.209342 10.312667 10.317365 10.207378 10.299376 10.351252 10.271595 10.301237 10.38074 10.443744 10.352091
1369014_at 4.53048 4.5295143 4.760588 4.557235 4.5530415 4.6759224 4.7303195 4.5389614 4.399168 4.6645184 4.583271 4.9515114
1369015_at 4.762988 4.7083287 4.5282054 4.709718 4.6601667 4.807001 4.933061 4.7498226 4.880475 4.478407 4.849614 4.42836
1369016_at 5.153819 5.0506268 5.1963663 5.05249 5.119255 5.1906633 5.230195 5.102804 4.999604 5.1492233 5.287632 4.939407
1369017_at 4.12843 4.3490252 4.439191 4.365182 4.6540737 4.3750362 4.55264 4.33099 4.2494144 4.3437443 4.236046 4.40234
1369018_at 5.508839 4.916627 5.2491894 5.4498343 4.995066 5.067099 5.2591505 5.2110076 5.102032 5.07732 5.1049905 5.300756
1369019_at 3.6290758 3.6106088 3.522931 3.9698381 3.8233833 3.709212 3.6776745 3.6622267 3.9306319 4.0348473 4.0327034 4.010458
1369020_at 4.600829 4.388531 4.6797466 4.615361 4.635388 4.6323814 4.866165 4.488336 4.6238236 4.3680964 4.912723 4.609601
1369021_at 5.9028683 5.780177 5.740162 5.5330915 5.98156 6.02119 5.8185987 5.778558 5.8589644 5.7400355 5.8276224 5.7890763
1369022_at 5.6374927 5.6122613 5.5303226 5.7412 5.8305535 5.6025157 5.7930803 5.8488903 5.673927 5.7527742 5.804064 5.9557
1369023_at 9.928223 9.87067 9.653722 9.982008 9.853582 9.691589 9.992582 9.966811 9.798302 10.331344 10.222582 10.416403
1369024_at 6.674347 6.879789 6.750995 6.642922 6.5804 6.7459526 7.2051115 6.5224714 6.6259475 6.976862 6.9153438 6.6428685
1369025_at 4.5229516 4.235812 3.9809642 4.337692 4.3636947 4.591261 4.433111 4.2370105 4.47613 4.392808 4.0523148 4.131541
1369026_at 5.759853 6.0273595 6.4694457 6.0515127 5.765527 6.0386815 6.079083 5.8773665 6.0569687 5.797792 5.794119 6.106474
1369027_at 4.217334 4.213805 4.140664 4.078475 4.34972 4.309901 3.9173741 4.110139 4.3096423 4.016963 4.552519 4.581703
1369028_at 4.887498 4.8313084 4.8434005 4.964777 4.9873037 4.9574847 4.9349546 4.6397324 4.763462 4.8666906 4.647587 5.04602
1369029_at 5.370955 5.39691 5.336666 5.5470505 5.3967433 5.467189 5.5885615 5.253525 5.132295 4.966996 4.9741874 5.109153
1369030_at 4.0938706 4.2415133 4.2323976 4.514846 4.2216215 4.2919965 4.2649975 4.218779 4.1956034 4.332263 4.4853234 4.3605876
1369031_at 8.273962 8.333939 7.732706 8.25987 8.450784 8.178976 8.317737 8.283785 7.970596 7.913637 8.1225815 7.983955
1369032_at 7.7594843 7.655436 7.8645487 7.7283382 7.710971 7.9446 7.8632045 7.6930575 7.777156 7.699353 7.9394016 7.870427
1369033_at 3.6395488 3.8619716 3.5175989 3.4679015 3.7646983 3.6817303 3.9699423 3.4083095 3.5459118 3.6177423 3.4567857 3.7749672
1369034_at 4.5512495 4.6334114 4.532961 4.837701 4.650388 4.835787 4.5925636 4.8913765 4.730444 4.832609 4.8089056 4.8521814
1369035_a_at 3.845387 3.5231457 3.6669087 3.601301 3.6065028 3.7189832 3.5780234 3.740938 3.693114 3.6357417 3.9269695 3.66241
1369036_at 3.6915667 3.8233378 3.8424277 3.668314 3.7568216 3.6657584 3.8753042 3.834449 3.5917792 3.7824764 3.8529909 3.7914982
1369037_at 4.287534 4.595585 4.6352434 4.509327 4.5284595 4.7963147 4.5307574 4.3465433 4.446291 4.328671 4.56834 4.5800853
1369038_at 5.37078 5.5202055 5.374758 5.2913456 5.485078 5.4964542 5.1574306 5.528492 5.643772 5.3596525 5.6027765 5.888118
1369039_at 7.8552823 7.850184 7.797034 7.77027 7.7110686 7.788892 7.864675 7.7978163 7.891958 8.291457 8.038379 7.966893
1369040_at 5.241466 5.5884404 5.405351 5.703395 5.602307 5.1698713 5.3245645 5.4441304 5.411991 5.3800874 5.3342643 5.5145364
1369041_at 3.767561 3.3287044 3.7502084 3.6338618 3.8672411 3.8142262 3.6392715 3.3363383 3.6986678 3.7118015 3.648429 3.5703278
1369042_at 6.5938177 6.796248 7.1849465 7.1527247 6.5183263 6.782326 6.546042 6.7578645 6.718163 7.0290513 6.4089556 6.7375994
1369043_at 3.5701668 3.7797363 3.7432618 3.8811564 3.8487282 3.8066607 3.6450374 3.8149457 3.5313895 3.474453 3.9542181 3.849764
1369044_a_at 6.536685 6.1188097 7.0089107 6.2599764 5.4391603 6.576156 7.4658675 6.3136845 6.125286 5.6328797 5.9474936 5.1339154
1369045_at 6.709192 6.7871404 6.808709 6.578899 6.6617823 6.700459 6.408155 6.739447 6.6807203 6.6126456 6.6040163 7.004387
1369046_at 4.078285 4.1298237 3.913642 3.8474476 3.8872755 4.031948 4.1255636 4.028347 3.799936 3.9910538 3.9751096 3.7344656
1369047_at 3.392375 3.1608331 3.3812742 3.3331008 3.440367 3.1456459 3.2179174 3.3315878 3.3919928 3.3009617 3.3644633 3.3585377
1369048_at 4.514518 4.770953 4.6204853 4.5457087 4.709298 4.883502 4.7087035 4.6944923 4.5486407 4.4834423 4.6269217 4.667658
1369049_at 3.832508 3.8859644 3.9025784 4.311612 4.0678544 3.7648883 3.8870945 4.0743904 3.8663082 3.9034386 4.0879774 4.0155973
1369050_at 7.7892704 8.1179085 7.933299 7.7406507 7.8404274 7.846913 8.14259 7.8356667 7.829287 7.6821175 7.8431726 7.5933065
1369051_at 6.7975254 7.0677996 6.849945 6.9095187 6.6287546 6.7799945 6.6948957 6.564681 6.574291 6.681698 6.7865825 6.882767
1369052_at 5.3771954 5.093985 5.4081635 5.1538353 5.0792556 5.191996 5.1194167 5.096677 5.034428 5.2007117 5.4882903 4.941873
1369053_at 4.2228518 4.4899197 4.335292 4.525352 4.512903 4.5110426 4.2737284 4.401143 4.0741844 4.4314966 4.2601137 4.6331244
1369054_at 4.0987287 4.3821974 4.3653173 4.3465667 4.302236 4.5528913 4.6862392 4.4340467 4.419109 4.623206 4.4774404 4.6161475
1369055_at 3.895634 3.9218016 3.893177 3.8748963 3.991753 3.7911596 3.9930391 4.0652204 3.8771756 3.6497138 4.039871 4.016988
1369056_at 3.6615243 3.4940917 3.419749 3.4670322 3.7210643 3.6418204 3.6387417 3.6235828 3.4295418 3.3820336 3.625951 3.6038995
1369057_at 7.6301756 7.500921 7.4516964 7.5770817 7.596547 7.4732685 7.7275577 7.4765005 7.387301 7.438607 7.5158978 7.605974
1369058_at 4.9091377 5.2781034 4.976632 5.154048 5.0946417 5.0455914 5.186903 4.879393 5.3274426 5.0612845 5.157538 5.1111927
1369059_at 7.568192 7.8374934 7.5327086 7.675458 7.5638084 7.442206 7.722839 7.7650557 7.745509 7.5789495 7.6567345 7.7164545
1369060_a_at 7.8976145 8.087425 7.801374 8.063442 7.946768 7.7688155 7.9835124 8.114823 8.026727 8.279465 7.9473343 7.9727607
1369061_at 8.848988 8.631174 8.586708 8.852322 8.60466 8.599699 8.889189 8.647486 8.692854 8.910849 8.945173 8.870337
1369062_at 5.349627 5.2865944 5.1348076 5.2308903 5.0805264 4.9929514 4.9924183 5.3665943 5.097025 5.055557 5.2487307 5.606741
1369063_at 9.195033 9.189829 8.993746 9.197148 9.062193 8.962906 8.986894 8.719173 9.212655 9.050976 8.853894 8.527515
1369064_a_at 3.7636762 4.038079 3.7408001 4.2059164 4.064842 4.004987 4.114006 3.9914105 3.9148831 3.770292 3.8473644 3.8342633
1369065_a_at 8.678534 8.491666 9.286026 8.801726 8.658662 8.941947 8.79194 8.777374 8.99025 8.972531 8.904632 8.705019
1369066_at 5.6233015 5.6002884 5.552309 5.7610087 5.3020144 5.5032125 5.829144 5.6018777 5.9909 6.1370325 5.9769607 5.8682275
1369067_at 3.7688723 3.8928993 3.927812 3.7054543 4.0078526 3.6849904 3.391202 3.6834373 3.6007257 3.6485143 3.8088658 3.58952
1369068_at 4.0252814 4.3342347 4.4437037 4.1263237 4.225138 4.3605204 4.3179574 4.6510015 4.387455 4.072373 4.139056 4.5224204
1369069_at 7.5247383 7.3605886 7.682437 7.4650044 7.390262 7.545231 7.6122375 7.540917 7.6845675 7.5167 7.723579 7.7682824
1369070_at 7.7067804 7.782506 8.030827 7.806759 7.722397 7.9088526 7.6598797 7.795567 7.8810053 7.7603307 7.604804 7.4196568
1369071_at 4.3096685 4.058032 4.054697 4.199091 4.3666134 4.2173357 4.204445 4.1449933 3.8253071 4.08461 4.2112293 4.0274024
1369072_at 7.4294405 7.1006846 5.944051 6.294821 6.7849693 6.067882 7.7127867 6.9988427 7.504827 6.8069224 7.0655165 6.884449
1369073_at 10.053103 9.89774 10.240984 9.953639 10.023187 10.041026 10.055588 10.423357 10.140632 10.229 10.12785 10.04679
1369074_at 12.513821 12.638377 12.597576 12.421188 12.592419 12.538076 12.395439 12.282963 12.436197 12.102319 12.074094 12.144469
1369075_a_at 4.8888936 4.561038 4.714207 4.4942675 4.433055 4.820286 4.7483697 4.747978 4.5720596 4.603732 4.581626 4.8602505
1369076_at 8.777522 8.797297 8.628478 8.850826 8.721692 8.716337 8.61971 8.921061 8.675535 8.933916 8.633668 8.51582
1369077_at 7.1359434 7.2141685 6.7061877 7.0732865 6.88859 6.9766955 7.2288723 6.9631433 6.822408 6.861245 7.0674105 7.0607314
1369078_at 7.996511 7.9747205 8.086508 8.107056 7.8811946 8.030722 7.9947867 8.122458 8.117121 8.139685 8.188363 8.172664
1369079_at 4.574316 4.757596 4.8639965 4.599548 4.797081 4.8574114 4.783261 4.5254564 4.7433147 4.7437763 4.763557 4.612467
1369080_at 4.6498313 4.525546 4.568448 4.632066 4.5945005 4.6353607 4.661833 4.435354 4.70973 4.637063 4.5949125 4.5066695
1369081_at 6.9458923 7.264145 7.0153627 6.945716 7.0165844 6.9663277 7.2670403 6.9821267 7.098301 7.034672 7.2063365 6.715652
1369082_at 4.841591 5.060611 4.8592296 4.6798697 5.0069337 5.1668487 4.8823934 5.0602098 4.8208437 5.1035385 5.178942 4.858816
1369083_at 6.1772637 6.1664886 6.1261873 6.1279874 5.6033583 6.0593457 5.926087 6.014401 5.6662307 5.3064814 5.256493 5.4825587
1369084_a_at 6.995672 7.138464 7.0088906 6.8829136 7.086835 7.0766153 6.749605 7.173128 7.0068636 7.014018 7.0137696 7.18
1369085_s_at 5.0057583 5.525155 5.363373 5.6592064 4.991297 5.6854143 5.5799494 5.256307 5.363204 5.59949 5.521573 6.3412795
1369086_a_at 5.3091593 5.63293 5.595891 5.459298 5.501507 5.5610085 5.747037 5.554446 5.526619 5.335121 5.3714857 5.7313204
1369087_at 5.0961943 4.858032 5.0487623 5.0032334 5.1511135 5.0863886 5.069276 4.7324524 5.42661 4.905759 4.8247766 4.7388783
1369088_at 7.5176377 7.553546 7.284815 7.284968 7.512294 7.1578074 7.4022083 7.5768895 7.409023 7.2850256 7.1794276 7.527409
1369089_at 4.0146155 4.1493387 4.5342813 4.149071 4.4176946 4.421381 4.034621 4.214402 4.2881308 4.149419 4.334567 4.1596417
1369090_at 3.8112957 3.873785 3.9986222 3.6940331 3.908168 3.9051178 4.174548 4.0103726 3.9357448 3.8978786 3.9445033 4.1989183
1369091_at 3.7173448 3.6407359 3.9154584 4.3322735 3.9683242 3.6918235 3.953818 3.8930962 3.9406047 4.0437746 4.064824 4.002715
1369092_at 8.279449 8.2872 8.179558 8.407673 8.407144 8.176347 8.409405 8.525972 8.43101 8.340926 8.255269 8.033611
1369093_at 7.078526 7.142196 7.4797664 6.9454246 6.904321 6.7676783 6.9071302 6.705029 7.186239 6.664878 6.8551674 6.3212314
1369094_a_at 6.3495536 6.463434 6.08997 6.1589346 6.373629 6.2332106 5.783597 5.888942 5.819176 6.209988 5.844744 5.9338355
1369095_at 4.508685 4.4952087 4.6130095 4.5225353 4.8628464 4.6812677 4.6835203 4.6679745 4.5563087 4.3930807 4.5295725 4.3207893
1369096_at 4.1006556 3.9548287 3.9214246 4.12881 4.0984783 4.394212 4.1136665 4.179056 4.054744 4.058743 4.2852144 4.11308
1369097_s_at 6.3321967 6.096899 6.518134 6.3995433 6.076708 5.89438 5.9099617 5.854357 6.0438585 6.0310974 5.838156 5.838809
1369098_at 4.1945744 4.1872015 4.1713705 4.197972 4.1158733 4.0862246 3.875238 4.264816 4.0329165 4.346575 4.4555135 4.227153
1369099_at 7.614957 7.5291324 7.7416716 7.6322703 7.3922844 7.6222477 7.375525 7.695539 7.924423 7.783105 7.575618 7.275105
1369100_at 4.009409 3.9117625 4.0948315 3.760503 4.0234795 4.053134 3.8916843 4.117049 3.9521732 4.164213 3.9445028 4.0514765
1369101_at 7.8199835 7.821338 7.727428 7.7943826 7.740242 7.7621183 7.8324757 7.6642175 7.898646 7.8079185 7.9023924 8.146355
1369102_at 3.8009858 3.6434848 4.1109347 4.087905 3.7565641 4.313029 4.251586 4.0087214 3.9686394 3.8265533 3.969177 4.056477
1369103_at 4.9518766 5.1962743 5.076991 4.98571 5.06518 4.56843 5.215647 4.9355693 5.067445 4.9150314 4.5810175 4.8557625
1369104_at 5.666847 5.5667233 5.7029757 5.4899683 5.8091125 5.4545245 5.278211 5.418528 5.7772417 5.5655117 5.910787 5.519265
1369105_a_at 3.652201 4.494729 4.2260356 3.6612492 3.5335102 4.264456 6.516713 5.5746126 4.6364346 7.1023946 6.384439 8.035377
1369106_at 4.543416 4.421711 4.712908 4.610654 4.868995 4.7668915 4.5277557 4.6019955 4.6773024 4.64127 4.588995 5.118959
1369107_at 3.8497007 3.9924445 3.6004984 3.9493158 3.7926996 3.8176281 3.9181418 3.7257502 3.7780313 3.9854174 3.549775 3.9674191
1369108_at 3.9469266 4.0148025 4.0380316 4.117729 3.9473457 4.196212 3.8879538 3.9943407 3.9375083 4.145357 4.060766 4.232069
1369109_at 3.5234709 3.6253736 3.7849026 3.8446329 3.674457 3.6464717 3.5343945 3.5607886 3.881679 3.6532757 3.8385887 3.4449553
1369110_x_at 10.149758 9.512718 8.837624 10.284508 10.596897 10.459626 10.314568 9.741175 9.283791 9.3024235 9.129428 10.031648
1369111_at 14.009906 13.997128 13.970741 14.101021 14.021825 14.048755 14.043392 14.183696 14.057095 14.245298 14.223842 14.128849
1369112_at 4.1130743 4.1416197 4.356174 4.025282 4.215147 4.3810782 4.0953245 4.180354 4.2865725 4.03297 4.2043962 4.351803
1369113_at 3.258381 3.3265595 3.2210803 3.012671 3.308659 3.25056 3.4595466 3.339416 3.3268523 3.6124315 3.367992 3.363919
1369114_at 3.3509498 3.1408947 3.376189 3.3545961 3.2176018 3.3032227 3.224824 3.4965758 3.344381 3.5725045 3.5784717 3.3823304
1369115_at 4.883558 4.5580797 4.3226547 4.416372 4.5662713 4.528598 4.266334 4.955533 4.672997 4.950413 4.658904 4.7185655
1369116_a_at 5.616537 5.884262 5.5418453 5.8033 5.798102 5.772488 5.8196564 5.9577894 5.693592 5.7240376 5.6644974 5.864424
1369117_at 3.8977487 3.9613314 3.9154584 3.8678071 4.0506945 3.8702412 3.8258824 3.8053854 3.9353542 3.9787598 4.0879774 3.9774802
1369118_a_at 4.4832745 4.5461287 4.6125345 4.6250067 4.658944 4.6525383 4.4900947 4.693729 4.460186 4.545898 4.630644 4.3781886
1369119_a_at 4.6297054 4.707016 4.69206 4.914875 4.7257824 4.7034245 4.5689287 4.8094225 4.725032 4.534877 5.0146856 4.882023
1369120_a_at 7.112125 7.0834804 7.2127633 7.041272 7.2093635 7.2199106 7.1296115 7.0452013 6.7510753 7.1422606 7.2475743 7.020309
1369121_at 4.9603705 4.9222965 5.0846124 4.926118 5.1855497 5.16022 4.856512 5.1615195 4.895032 4.535094 5.002743 5.2185435
1369122_at 7.5735993 7.5934057 7.301515 7.5744586 7.5317492 7.341721 7.562483 7.576675 7.563778 7.7177024 7.5074477 7.6644
1369123_a_at 5.9983773 5.903353 5.880887 6.2273774 5.6548653 6.042931 5.9483995 5.9694114 5.8241386 5.8746824 5.755004 6.131555
1369124_at 4.2511253 4.3255053 4.403756 3.9960928 4.2321615 4.1869106 4.330023 4.329561 4.1065235 4.122404 4.1758585 4.3521643
1369125_at 3.3817816 3.3430934 3.354324 3.4738762 3.410753 3.4508736 3.5233974 3.5003366 3.3847978 3.2806513 3.3945644 3.2938292
1369126_at 4.0266933 3.5983539 3.5300286 3.5015166 3.8726025 3.9925897 3.9596322 3.861577 3.8962724 3.7039878 3.6524544 3.6570287
1369127_a_at 6.0576034 6.449791 6.2565947 6.165051 6.348619 6.391778 6.314146 6.151381 6.3800006 6.389966 6.3684564 6.303339
1369128_at 3.983665 3.971692 3.9087315 4.046059 4.1873913 3.9839077 4.7763677 4.132904 4.0516167 4.3373976 3.9541533 4.2966337
1369129_at 3.834752 3.8855479 3.8975756 3.9312553 3.9876235 3.7966752 4.121335 3.7562234 3.8566859 3.864755 3.912443 3.8791144
1369130_at 4.879308 5.032093 5.030898 4.7535543 4.8435636 5.043179 4.908175 4.7703323 4.8750896 4.6950164 4.711131 4.475751
1369131_at 4.287534 4.1863112 4.320013 3.8831415 4.1992292 4.1051044 3.9604795 4.1006837 4.0043335 4.206711 4.352622 4.327698
1369132_at 5.3892403 5.517538 5.4141154 5.336768 5.440325 5.1722827 5.4158287 5.1233106 5.1947007 5.256241 5.5827527 5.4296227
1369133_a_at 3.7075608 3.7560942 3.8058891 3.7736523 3.9178276 3.9696727 3.9354632 3.9814258 3.7641249 3.8717716 3.961912 3.8447402
1369134_x_at 3.6679888 3.6941462 3.3835907 3.5047662 3.5118752 3.8328357 3.7453554 3.4693534 3.817534 3.5788221 3.5502603 3.8436172
1369135_at 6.2579527 6.1788473 6.0977473 6.1394153 6.4590425 6.197637 5.931989 6.0695844 6.1499786 6.096031 6.37015 6.254971
1369136_at 3.9698935 4.1141796 4.2227516 4.06172 4.0808754 4.1129913 3.7950172 4.1193085 3.7985141 3.9805698 4.3327813 3.802505
1369137_at 4.9160805 5.0243273 5.0387588 4.8197 4.9794674 5.0821095 4.8712645 4.762556 4.8683896 4.9528284 4.854671 4.897449
1369138_a_at 3.934585 3.7607741 3.8211024 3.8808696 4.114038 3.8187888 3.7046006 3.8783576 4.0262403 3.9864047 3.9751856 4.099511
1369139_at 3.5587962 3.9011512 3.7295814 3.5723138 3.6232374 3.6890938 3.7607043 3.8642523 3.8252563 4.2051272 3.6514912 4.0408864
1369140_at 3.8394473 3.9104407 3.908725 4.011319 4.0683823 4.309927 3.91018 3.9755793 3.8636456 3.8506892 3.6793876 4.197996
1369141_at 3.6874652 3.5104945 3.7373884 3.4121513 3.8237662 3.8941653 3.7442608 3.5726655 3.5433679 3.5082157 3.3707151 3.8218763
1369142_at 3.8132243 3.9303493 3.7473643 3.7098074 3.93065 3.7277305 4.174142 3.76214 3.5756724 3.9220588 3.686177 3.8901305
1369143_at 4.020821 4.097256 3.9770536 4.006886 4.30573 4.0462427 4.123127 4.170798 4.1986103 4.179152 4.200686 4.6388326
1369144_a_at 4.0808773 4.1217613 4.1425285 4.1737432 3.927243 4.1961565 3.738757 4.0213757 3.8807306 3.8442845 4.1489916 3.6060195
1369145_a_at 4.5760036 4.6984987 4.532311 4.5867286 4.920827 4.5071726 4.6972475 4.5627513 4.6069274 4.678207 4.4233217 4.759992
1369146_a_at 7.113974 7.3168244 7.1629233 6.8228426 7.283616 7.0525565 7.089664 6.444668 7.569335 6.5579715 7.246755 6.919761
1369147_at 4.6536584 4.6755543 5.04364 4.6929593 4.640881 4.5813074 5.0539317 4.585579 4.949057 4.441623 4.8095207 5.1173773
1369148_at 8.197653 8.071857 7.8164945 7.984757 7.970342 7.8009195 7.8525157 7.9719033 7.972599 7.907397 7.9473886 7.8376417
1369149_at 4.86359 4.87332 4.9693093 4.9156523 5.3223457 5.174902 5.13411 4.928367 4.9285545 5.3346415 4.8997283 5.4414477
1369150_at 8.542854 8.528998 7.8584495 8.664051 8.871197 8.3480015 8.4482975 8.829916 8.171907 8.906397 8.844643 8.466911
1369151_at 5.1071243 5.1139097 5.080565 5.1956825 4.9704294 5.115351 5.1483517 5.10906 5.104144 5.3287406 5.378936 5.4650416
1369152_at 7.212408 7.258845 7.4050603 7.2852182 7.1647186 7.109885 7.1316085 7.055534 7.2530375 7.2252865 7.449037 7.087218
1369153_at 3.8272076 3.6457615 3.7659185 3.7393482 3.7383897 3.8101606 3.8167918 3.750501 3.9633918 3.8736503 3.8552616 3.7811642
1369154_at 4.3002424 4.0141006 3.9358287 3.8849869 4.0777607 4.1011524 3.875669 3.9514968 4.016358 3.8498192 4.0473204 4.691571
1369155_at 4.9172707 5.0110674 4.642863 4.856929 4.8391604 4.6814423 5.0247955 4.464511 4.664356 4.9814453 4.821843 4.8145833
1369156_at 6.5628676 6.333707 6.718983 6.8048697 6.483898 6.2999682 6.381079 6.6447396 6.5072923 6.510099 6.409315 6.6576147
1369157_at 8.425552 8.554683 8.104177 8.655512 8.466137 8.387775 8.539817 8.619188 8.636696 8.505585 8.583677 8.69297
1369158_at 4.1622977 4.410225 4.1681337 4.2490177 4.633093 4.156187 4.231801 4.451192 4.166461 4.0392194 4.1043897 4.3628283
1369159_at 5.2314773 5.045519 5.438973 5.328858 4.9665155 5.166414 5.4045 5.2816257 4.9290905 4.652238 5.0476465 5.252088
1369160_a_at 4.9428906 4.886978 5.049136 4.896409 4.958167 4.730426 4.863924 4.66848 4.621627 4.901868 4.8152337 5.007705
1369161_at 8.562402 8.916586 8.415734 8.720179 8.523086 8.759643 8.785263 8.891232 8.968636 8.724969 8.854426 9.120424
1369162_at 4.3268895 3.9367175 4.0111384 3.9488294 4.0272026 3.9444387 4.0103526 4.1368365 4.052051 4.0034943 3.991904 3.988785
1369163_at 5.1117687 5.268921 5.0278797 5.1197505 5.361905 5.3865967 5.169486 5.400971 5.0939317 5.1306334 5.4696617 5.342251
1369164_a_at 4.5072308 4.3216424 4.3631897 4.3803067 4.2297573 4.5406313 4.206848 4.300948 4.5299506 4.632461 4.291443 4.3662853
1369165_at 4.2858 4.147605 4.274582 4.374734 4.501425 4.323307 4.5911856 4.217072 4.1642685 4.2125897 4.364216 4.2774925
1369166_at 4.00972 4.2494335 4.225715 3.7804954 4.0541377 4.115608 4.3695655 4.1791115 4.016358 4.3500886 4.236843 4.251242
1369167_at 5.649618 5.506081 5.6341934 5.6876736 5.6022096 5.6709433 5.7082105 5.6891394 5.586767 5.6479735 5.8332124 6.1588817
1369168_a_at 5.200865 4.987844 5.384398 5.274369 5.1368356 5.4494553 5.2382565 4.846472 5.209797 5.0437865 5.0793715 5.10777
1369169_at 9.2063265 9.360853 9.211322 9.2881 9.298964 9.325615 9.440094 9.410345 9.265278 9.184871 9.174401 8.896488
1369170_at 3.9016764 3.9863827 4.097563 4.1055202 3.9347813 4.0190907 4.2112126 3.8623307 4.0370874 4.2532625 3.7974272 3.973593
1369171_at 10.440834 10.344285 11.172044 11.0038595 11.1745 11.107765 11.265472 11.20922 10.28347 11.107205 11.316011 10.307644
1369172_at 4.027251 4.1579957 4.07411 4.218133 3.9634757 3.896321 3.6907504 4.337745 4.18603 4.1552534 3.9796548 4.117037
1369173_at 5.264958 5.356587 5.219987 5.2798505 5.282568 5.4622836 5.1433454 5.014614 5.295421 4.9742355 5.0670185 5.069296
1369174_at 7.392083 7.1760554 7.39153 7.4209466 7.405634 7.3317256 7.4870024 7.1951303 7.388344 7.3489833 7.3142657 7.401708
1369175_a_at 3.9578009 3.9055598 4.023345 3.9288986 3.9006746 3.8968012 3.718661 3.7350163 3.881679 3.9669907 3.9100425 3.999541
1369176_at 6.4579616 6.3814178 6.478809 6.480223 6.3981376 6.4580326 6.087763 6.423305 6.6344714 6.298751 6.700944 6.721314
1369177_at 6.8982854 6.7977057 7.2850037 7.0685 6.991604 6.8894873 7.0864487 6.578039 6.847277 6.852301 7.073344 6.8276396
1369178_a_at 4.4552712 4.562001 4.1853056 4.1268144 4.5299516 4.3468447 4.4198155 4.4813337 4.217679 4.214718 4.270318 4.5344095
1369179_a_at 6.4918537 6.0649014 6.183901 5.9447393 6.081647 6.139975 5.740101 7.1358523 6.80316 6.4108777 5.9806614 6.226616
1369180_at 4.887158 4.723528 4.905472 4.76783 4.995141 5.0926533 4.778243 4.985342 4.4897027 4.797166 5.0954185 5.0359044
1369181_at 5.1419477 5.5723996 5.2344613 5.517541 5.3149095 5.3791327 5.5955925 5.376064 5.306652 5.0116873 5.4632587 5.446376
1369182_at 3.8954465 4.1988764 4.0111413 3.944852 4.1828685 3.9086697 3.951613 4.0064135 4.277464 4.107607 4.043353 3.9997685
1369183_at 5.0190115 4.9273167 4.795149 4.794711 4.894108 5.008507 4.8854494 4.686083 5.0707397 5.044734 5.05873 5.032404
1369184_at 4.1210284 3.6413927 3.8287406 4.0893517 4.1282835 3.9846509 3.7746387 3.9962924 3.92941 3.5989182 4.020833 4.07362
1369185_a_at 5.1252265 5.081563 4.951089 4.7561316 5.330754 5.22252 5.0250177 5.1486807 4.895429 5.171962 5.096745 5.0471797
1369186_at 7.5075903 7.2224965 6.8598685 7.3828187 7.353408 7.302664 7.2710214 7.086224 7.1537266 7.1484976 7.326022 7.2630515
1369187_a_at 7.5088487 7.376679 6.9786606 7.31344 7.39314 7.567081 7.416328 7.126538 7.345141 6.964908 7.201277 7.3901715
1369188_at 3.9453793 4.306948 4.0680194 3.9956107 4.3051457 4.039665 3.9211643 4.075439 3.979681 3.9799218 4.0357656 4.4522333
1369189_at 5.4214745 5.426504 5.4744444 5.5843387 5.6712093 5.2733674 5.248959 5.3043756 5.3291135 5.4304013 5.4473453 5.6060543
1369190_at 5.499274 5.3550196 5.6612835 5.732858 5.63145 5.7558684 5.515639 5.5364566 5.7362647 5.2221227 5.5208864 5.673777
1369191_at 3.6098487 3.5141273 3.5774605 3.49776 3.6082895 3.5186563 3.4553716 3.6681116 3.5568888 3.5685213 3.6944535 3.7295976
1369192_at 4.6999407 4.5039673 4.778435 4.4447265 5.0087876 4.793449 4.9580927 4.5855355 4.355304 4.632043 4.7144713 4.6644554
1369193_at 5.5253096 5.4669733 5.1196923 5.2278214 5.628556 5.2607403 5.475894 5.4990807 5.221429 5.7815485 5.5517435 5.907162
1369194_a_at 3.6515121 3.9988356 3.8205612 3.770646 3.9624696 4.241032 3.738958 3.8144279 3.8925653 3.6742508 3.7403493 3.892322
1369195_at 5.121912 5.3591657 5.384398 5.892799 5.3215003 5.653807 5.6896906 5.891823 5.550737 5.7002134 5.476757 5.583839
1369196_at 5.603818 5.651021 5.3829517 5.402811 5.7427425 5.726618 5.526577 5.450841 5.419841 5.4103603 5.59556 5.57664
1369197_at 5.401312 5.8358145 5.5369883 5.629335 5.3439 5.22252 5.7735276 5.636006 5.4184947 5.4570937 5.127437 5.413576
1369198_at 4.98684 5.1158934 5.204348 4.998807 5.095317 5.149679 4.858599 4.9856024 5.02435 4.9024434 4.96643 5.0515704
1369199_at 4.5726495 4.8872786 4.758398 4.910054 4.9444723 4.7818565 4.736238 4.811112 4.5269613 4.6658983 4.845273 5.1045456
1369200_at 8.658649 9.157987 8.83127 9.019512 8.561301 8.513198 8.893834 8.745461 8.837905 8.867206 8.4837675 8.312736
1369201_at 5.2574387 4.994944 5.127927 5.0057526 5.138999 5.301049 5.144854 5.1485233 4.909657 5.1032205 4.7449255 5.096393
1369202_at 7.0579453 3.4284844 3.44593 3.5181968 7.4416904 3.4289567 3.5886319 3.636528 3.6017673 3.6131663 3.577181 3.4436603
1369203_at 4.0512476 4.1294174 4.0661726 4.090719 3.8067548 3.865761 4.0509405 3.8525112 4.2238483 4.047738 3.9571836 3.9159126
1369204_at 6.905712 7.1383867 6.7288795 7.725958 7.177766 7.3120627 6.929522 6.9990134 6.9633203 6.969566 7.15027 6.9668636
1369205_at 5.3101215 5.0460258 5.17371 5.2508 5.2099776 5.3026032 5.064784 5.1268926 5.1668158 5.0423317 5.410928 5.2072654
1369206_at 12.581805 12.724406 12.615353 12.540493 12.663712 12.64536 12.489218 12.514373 12.49193 12.358505 12.441822 12.376917
1369207_at 4.5155225 4.240481 4.517161 4.2520695 4.410779 4.85995 4.297897 4.647826 4.3930874 4.0993385 4.555792 4.237493
1369208_at 6.286693 5.611351 6.128156 6.0553675 6.392499 6.4463444 5.9719872 6.3429976 6.065099 5.9179544 5.7612824 5.812492
1369209_at 5.9802413 6.063474 6.339565 6.136361 6.0590863 6.234316 6.0919094 6.0936713 6.1039677 6.2293425 5.979837 6.3541875
1369210_at 3.2779584 3.4975185 3.498313 3.6290302 3.4847655 3.7705276 3.3210793 3.553193 3.3116963 3.3710577 3.528145 3.5695
1369211_at 6.1184587 6.1349864 5.868969 5.990777 6.224784 5.917762 6.094428 6.018079 5.936261 5.994135 6.0224066 6.073712
1369212_s_at 6.89834 6.857939 6.8190584 6.866367 6.950593 7.218498 6.945495 7.196598 7.237939 6.7410965 7.049835 7.044975
1369213_at 4.6790414 4.810933 4.950245 4.7351837 4.942212 4.6742935 5.139861 4.8903847 5.1770205 4.5657864 5.30685 5.021472
1369214_a_at 5.6721854 5.581515 5.601162 5.476912 5.413247 5.720134 5.582116 5.7007785 5.4517713 5.666902 5.688212 5.632269
1369215_a_at 10.164603 10.258811 10.078139 10.101024 10.085857 9.826839 10.273952 10.043479 10.018402 9.947262 9.966894 9.961182
1369216_a_at 5.403285 5.1365843 5.353084 5.350063 5.235671 5.298749 5.4138412 5.349716 5.1877403 5.2007117 5.3128366 5.2581587
1369217_at 4.3442984 4.2832546 4.5168567 4.3395033 4.547104 4.2591124 4.0920706 4.215128 4.5041695 4.343195 4.1601405 4.1503944
1369218_at 7.4604163 7.503923 7.661905 7.324239 7.4456654 7.6939106 7.4306207 7.4213233 7.4039197 7.25129 7.5191755 7.319709
1369219_at 6.1693573 6.0995736 6.1524315 5.934261 6.3276 6.096952 6.014783 5.9773297 5.988302 6.1281457 5.9655843 5.9948688
1369220_at 7.01753 6.769569 7.420713 7.2772985 7.1065383 7.0187674 6.9882584 6.974517 7.213003 7.2163315 7.2778187 7.2560596
1369221_at 6.033534 5.9551635 5.793796 5.945732 5.826934 5.833384 5.9534345 5.8499756 5.8684382 5.6962337 5.2197914 5.4555984
1369222_at 5.2746325 5.238823 5.333288 5.1203566 5.1264315 5.472441 5.0971365 5.248908 5.082285 5.399699 5.3199186 5.8565707
1369223_at 6.653308 6.4713025 6.686403 6.5659323 6.6128893 6.6580753 6.57258 6.71274 6.4210443 6.458791 6.619403 6.619842
1369224_at 9.954344 10.157877 9.050486 7.5059915 9.915117 9.716718 9.914714 9.021154 9.392903 9.627693 10.122998 7.3588595
1369225_at 11.81275 11.984093 12.040699 11.885016 11.831406 12.005993 11.846826 11.841279 11.681264 11.823221 11.9655075 11.893675
1369226_at 7.534798 7.9750385 7.6832924 7.767096 7.6141343 7.7726526 8.186079 8.036669 7.788464 7.6391397 7.517546 8.016373
1369227_at 6.009962 5.76074 6.0978904 5.9346714 5.9732175 6.065695 5.8263717 5.7539606 5.734405 5.8107677 6.18914 5.6214767
1369228_at 5.511196 5.376584 5.483567 5.425028 5.5316978 5.4858236 5.13411 5.561306 5.5715275 5.4569163 5.8191047 5.84601
1369229_at 5.5659733 5.3723936 5.759365 5.599854 5.8570647 5.6818295 5.5345316 5.637654 5.7412744 5.5926304 5.7427173 5.5436697
1369230_at 4.364681 4.554638 4.4981265 4.5958757 4.7575846 4.8191032 4.588845 4.5009117 4.7790985 4.6645308 4.7754693 4.4644494
1369231_at 4.4863243 4.6382966 4.327002 4.5539966 4.5391016 4.561139 4.5198727 4.49865 4.584325 4.18312 4.6523614 4.8106613
1369232_at 4.540431 4.530051 4.604881 4.7159576 4.6074557 4.7067876 4.7044525 4.976952 4.4524894 4.4726872 4.7815685 4.2669888
1369233_at 3.6888173 3.8053553 3.5644474 3.6857214 3.9049141 3.7167163 3.7689385 3.6349812 3.7321405 3.5930455 3.6512997 3.8599522
1369234_at 7.616486 7.775965 7.9923882 7.755481 7.8454776 7.580453 7.9055095 7.8205056 7.685478 7.495374 7.618497 7.321025
1369235_at 4.7651367 4.834258 4.868012 4.716067 4.677574 4.7437963 4.6501217 4.7614765 4.5561714 4.612014 4.911508 4.7713914
1369236_at 5.097328 5.078186 5.603615 5.0115047 5.164279 5.1783466 5.060122 5.1363926 5.322359 5.124918 5.475211 5.3744726
1369237_at 4.986927 5.2849536 4.952292 5.259523 5.355998 5.249159 5.0257134 5.1373177 5.189805 4.8667397 5.068152 5.00521
1369238_at 9.968664 9.637845 10.003942 10.103339 9.722054 10.090195 9.770739 10.10231 10.288922 10.169853 9.969018 9.655989
1369239_at 3.9934447 3.8614016 3.8968365 3.9244707 3.9609635 3.7314382 4.056043 3.8309011 3.9747381 3.7796354 4.054169 4.228837
1369240_a_at 5.419265 5.5318995 5.546164 5.571863 5.6821494 5.6217694 5.4230723 5.684556 5.556201 5.5906324 5.5863466 5.556287
1369241_at 5.1136413 4.9987726 5.2094936 5.243469 5.416763 5.1759005 5.4541974 5.3141565 5.478631 5.5554886 5.0770946 4.9130507
1369242_at 3.4203587 3.5852761 3.6501167 3.6505358 3.456617 3.5431287 3.7525005 3.2868822 3.6206944 3.4397833 3.4534745 3.7076144
1369243_at 4.047081 3.765881 3.9557254 4.0533714 4.036872 3.9365284 4.277935 4.081108 4.2730336 3.9071429 4.038617 4.263007
1369244_at 6.9715815 7.088442 7.0623918 6.9664083 6.8447237 7.0143957 6.9503527 6.7145348 6.85374 6.892654 6.6404414 6.652834
1369245_at 4.0340834 4.137779 4.334754 4.125719 4.3194456 4.250849 4.1555624 4.1844893 4.2049236 4.0421925 4.377176 4.38856
1369246_a_at 3.5909665 3.7549355 3.766132 3.8189545 3.6818397 3.7961462 3.4997818 3.6838136 3.5271623 3.4901326 3.7467003 4.092946
1369247_at 6.2096615 5.980212 6.044245 6.1705513 6.0181513 5.7975283 5.9291472 6.137809 5.8470254 6.17688 5.667246 5.938823
1369248_a_at 8.183065 8.653558 8.090816 8.951879 8.176551 8.385529 8.7481575 7.967355 7.677064 7.9936256 7.9023924 7.9073353
1369249_at 7.944747 8.120637 9.015582 8.421325 8.379482 8.561932 8.561053 8.666712 8.536604 8.468272 8.459072 8.398168
1369250_at 5.059985 5.0507393 5.012523 5.0486627 5.1522818 5.1460357 4.81516 4.950813 4.961933 4.7544107 4.954646 5.0918984
1369251_a_at 5.48652 5.594429 5.5003967 5.7626715 5.7322025 5.6900396 5.35511 5.62689 5.677719 5.5428247 5.4776316 5.449093
1369252_a_at 5.087556 5.562172 5.480496 5.4839306 5.3326654 5.5895004 5.3456593 5.3488364 5.356594 5.8075294 5.403624 5.2054844
1369253_at 3.7558255 3.8190467 3.967756 3.8407533 3.660414 3.9321725 3.721615 3.6588192 3.60834 3.4961588 3.9445033 3.7983963
1369254_a_at 3.9605575 3.860957 3.8780475 3.931474 3.9263904 3.906341 3.9426742 3.8459778 4.0631742 3.6352172 4.0410337 3.8269765
1369255_at 6.5031605 6.5339637 6.855139 6.4776535 6.821376 6.4779224 6.3004546 5.7170296 6.281464 6.3481793 5.857898 6.4024167
1369256_at 5.6233015 5.7699723 5.7279744 5.615225 5.7973437 5.615251 5.9892616 5.760659 5.6264706 5.872633 5.987686 5.891621
1369257_at 4.8029866 4.9173737 4.7552824 4.824415 4.9599442 4.9440966 4.9231424 5.004839 4.8258033 4.8569007 4.7937765 5.1756134
1369258_at 3.2411444 3.1657858 3.2722378 3.1639879 3.1685107 3.147582 3.2356403 3.269985 3.2438724 3.2476726 3.1210444 3.0712576
1369259_at 7.02605 6.2459254 7.0092807 6.1760974 6.5869718 6.1539326 6.700897 7.6652656 5.9799047 6.0140724 6.5418773 5.578828
1369260_a_at 4.32579 4.1601086 4.13821 4.272702 4.1367626 4.283085 4.10691 4.1031947 4.091019 4.149568 4.1797953 4.137369
1369261_at 4.8609962 5.1027274 5.1687202 5.078468 4.986157 5.22252 5.2066574 5.059888 4.970309 5.1258507 4.946163 5.029452
1369262_at 6.8172336 6.6564198 6.6254334 6.774822 6.9316955 6.710491 6.8219967 6.6932945 6.557503 6.8150244 6.736556 6.7467732
1369263_at 3.5310373 3.5214796 3.5419207 3.4585083 3.311932 3.484882 3.316901 3.517518 3.5464177 3.604475 3.4280431 3.4781995
1369264_at 5.0088797 4.945362 4.82807 5.26049 5.2020597 4.837369 4.923907 5.071843 4.9362764 5.2016087 4.9617167 5.1365814
1369265_at 6.4146857 6.573979 6.723619 6.418011 6.18979 6.523375 6.791493 6.760691 6.7698503 6.8439035 6.4650226 6.7966638
1369266_at 5.715225 5.969183 5.6273384 5.568731 5.7948933 5.3387427 5.926822 6.034754 5.694755 5.434217 5.9013224 5.919534
1369267_at 4.069207 4.2062283 4.03325 4.203385 3.953251 4.160006 4.147734 3.9915237 4.1445165 4.3792715 4.276049 4.043934
1369268_at 4.7657914 4.149563 4.586575 4.448461 4.2753124 4.0351057 4.1518145 4.3752003 4.367901 4.2638087 4.0453577 4.0367646
1369269_at 9.47587 9.33724 9.431151 9.479621 9.459243 9.183302 9.397534 9.341912 9.282161 9.313367 9.471689 9.3436365
1369270_at 8.979951 9.164052 9.013163 8.858079 9.027873 8.9626045 8.959946 9.043697 9.186827 8.792546 8.936216 9.037337
1369271_at 4.3214893 4.211806 4.4451327 4.1911674 4.4068823 4.273394 4.011377 4.35525 4.0889215 4.3751583 4.426774 4.3841114
1369272_at 5.398886 5.2431583 5.0745363 5.5446825 5.457499 5.57459 5.602916 4.9811482 5.27229 5.1491466 4.7870474 5.4222836
1369273_a_at 4.079211 4.3559275 4.2086806 4.3294535 4.3840456 4.3784413 4.4345894 4.355579 4.234313 4.558098 4.2886887 4.5581326
1369274_a_at 4.61552 4.4350524 4.206472 4.357266 4.4176946 4.3419247 4.2806587 4.240409 4.2387 3.8463995 4.4713883 4.291836
1369275_s_at 12.798624 12.926195 12.717591 12.602232 12.804943 12.775225 12.770178 12.752536 12.771338 12.584376 12.615354 12.689894
1369276_at 4.8501787 4.759392 5.0573106 4.7038713 5.292919 4.7243733 4.5972176 4.866331 5.1426105 4.955785 4.908732 4.7514906
1369277_at 5.592011 5.5083985 5.520732 5.678374 5.377002 5.676888 5.890225 5.4270363 5.842326 5.5055647 5.5791173 5.73132
1369278_at 8.068289 8.096884 7.947479 8.220091 8.044205 8.059149 8.371757 7.8972473 8.01662 8.251321 8.06904 7.965935
1369279_at 5.764869 5.8233805 6.097353 5.70707 5.672551 5.9428177 5.856603 5.8659744 5.9048543 5.759397 5.874198 5.913513
1369280_at 4.3810678 4.2380476 4.3645825 4.3322735 4.413593 4.4175706 4.243215 4.263299 4.208517 4.26097 4.403915 4.4430323
1369281_at 3.5282745 3.4384537 3.5631695 3.632523 3.4605443 3.45201 3.5654137 3.4743688 3.6235948 3.73493 3.7332516 3.5812333
1369282_at 3.2403078 3.2184248 3.359237 3.511329 3.4054966 3.4110491 3.3749704 3.2968895 3.5487278 3.4765997 3.4557424 3.675065
1369283_at 3.7342873 3.9433846 3.8085468 3.5867116 3.8368917 4.14171 3.9094164 3.7034967 3.6335359 3.8342764 3.8849497 4.106036
1369284_at 5.1123495 5.2182465 5.428012 5.162369 5.2173805 5.1686783 5.128375 5.3746147 5.0680847 5.2189455 5.6222076 5.1846914
1369285_at 6.2380047 5.7483554 6.468549 6.408476 6.356624 6.4836636 5.8254776 6.046 6.088005 6.081775 6.5307417 6.112295
1369286_at 12.452528 12.498051 12.53267 12.293966 12.504925 12.40707 12.44133 12.451081 12.431836 12.3441925 12.454699 12.409469
1369287_at 4.570138 4.6155987 4.7368484 4.5023174 4.77233 4.601011 4.3922215 4.7489443 4.650778 4.4966283 4.8823066 4.9174647
1369288_at 4.4377933 4.198585 4.358883 4.2270584 4.3279543 4.5916643 4.1886744 4.463708 4.394269 4.3631334 4.599305 4.287677
1369289_at 10.071786 10.0633955 10.225288 9.935635 9.662501 9.82951 9.965282 9.825431 9.976307 9.798871 9.881301 9.83088
1369290_at 4.5248528 4.4148235 4.4944954 4.199726 4.695671 4.6583214 4.395541 4.1961 4.535987 4.2425194 4.4343586 4.0882306
1369291_at 10.273889 10.417814 10.34179 10.163918 10.202745 10.498854 10.514628 10.23634 10.237569 10.132185 10.21262 10.360562
1369292_at 4.3666735 4.2980933 4.359271 4.3345175 4.1203012 4.43909 4.2345514 4.39672 4.418166 4.281378 4.5349693 4.4872055
1369293_at 5.8515735 5.8304873 5.732503 5.8349295 5.7985644 6.1078033 5.830972 5.9496684 5.867536 5.834942 5.7758617 6.0578527
1369294_at 4.640467 5.103349 4.586503 4.663556 4.969817 4.5906124 4.4964857 5.0000463 4.492548 4.7237344 4.544527 5.0217314
1369295_at 4.7945185 4.7195635 4.8165946 4.829787 4.4558134 4.675784 4.805353 4.6505184 4.665637 4.4170003 4.6958365 4.759992
1369296_at 12.833971 12.867639 12.823607 12.889077 12.89176 12.84374 12.788169 12.960563 12.925682 12.752205 12.874892 12.871822
1369297_at 4.0944633 3.7673728 3.7347784 4.075987 3.9369595 3.8217733 4.171324 4.1641574 4.2748604 4.037118 3.8623302 4.50095
1369298_at 4.3109045 4.2138834 4.139114 4.216511 4.0528116 4.002969 3.9581254 4.106546 4.0588946 4.111558 4.3160715 4.0978203
1369299_at 4.5968785 4.6644764 4.6210365 4.5060697 4.904793 4.5860367 4.596198 4.4888124 4.5833097 4.475743 4.1661158 4.729376
1369300_at 4.0192213 3.9791515 4.225868 3.9996428 4.149795 4.1270103 4.159417 4.1475277 3.9212267 3.9853282 4.0955205 4.2946215
1369301_at 4.6647453 4.628352 4.562652 4.5218315 4.4689484 4.210633 4.583355 4.551481 4.359111 4.627903 4.524366 4.6578565
1369302_at 4.2253513 4.3825765 4.6730537 4.668637 4.704719 4.2586465 4.696368 4.637168 4.4181304 4.7376056 4.618843 4.6788397
1369303_at 3.90964 3.4928045 3.792123 3.829812 3.8187613 3.779002 3.5953 3.7569296 3.8743808 3.9317005 3.7984855 3.7381415
1369304_at 6.5992074 6.8981647 6.7255244 6.67637 6.3884587 6.6902175 6.6832438 6.7622995 6.842222 6.414918 6.9102306 6.7708373
1369305_at 4.5773506 4.6055355 4.500287 4.617825 4.650429 4.5179615 4.7507496 4.647277 4.3252373 4.603224 4.5731945 4.6741037
1369306_at 4.6094394 4.28295 3.8835902 4.3102202 4.147228 4.4809704 4.152173 4.074338 4.16395 4.253024 3.9204526 3.9571114
1369307_at 4.8249426 4.876439 4.896936 4.8237157 5.1092005 4.9500256 4.894629 4.835187 4.991014 4.8730187 4.813241 4.859829
1369308_at 5.360361 5.305197 5.2961617 5.547019 5.450799 5.249403 5.199705 5.30185 5.225092 5.0334 5.393643 5.491
1369309_a_at 5.032022 4.848012 4.6810713 4.7631426 5.053078 4.948805 4.6620502 5.1263256 4.8512836 4.673409 4.664152 4.905792
1369310_at 5.2806664 5.120908 5.139065 5.37146 5.0389414 5.10349 5.526596 4.9552717 5.232773 5.160101 5.100647 5.092516
1369311_at 3.7335246 3.6505368 3.7739797 3.4608433 3.7303038 3.6111572 3.6900356 3.6790786 3.643965 3.6018693 3.9085279 3.808583
1369312_a_at 8.982127 8.848545 8.92339 8.922323 8.725874 8.897029 8.921374 8.732929 8.734667 8.870375 8.949165 8.874838
1369313_at 4.5102515 4.532149 4.6932445 4.7678714 4.829911 4.6604266 4.9057965 4.531835 4.745936 4.8573494 4.6332674 4.9364877
1369314_at 4.279228 4.263007 4.331367 4.2363143 4.393823 4.333348 4.514189 4.1850195 4.0577245 4.1754446 4.22269 4.7272687
1369315_at 4.143997 4.2302074 3.8983734 4.2208986 4.1934376 4.285063 4.238681 4.3191004 4.109373 4.0880814 4.385335 4.4199643
1369316_s_at 6.0417438 6.078457 6.4176006 6.232171 5.975328 6.162997 6.200032 6.175622 6.195369 6.2455387 6.1748676 6.5761495
1369317_at 3.8714714 3.8721588 4.097292 3.7407005 3.6522727 3.9991288 3.8616142 4.125316 3.7718592 4.01391 3.939727 4.1131635
1369318_at 5.8993526 5.7392316 6.030057 5.9302897 6.277481 5.744894 6.0843663 6.19224 6.0389295 5.9194183 6.0670414 5.573552
1369319_at 8.999255 9.124228 9.002378 9.141773 9.017971 9.08096 9.052973 8.880589 9.10193 8.972046 8.766713 8.959677
1369320_at 4.427787 4.6116953 4.3946114 4.2175035 4.2077007 4.4439554 4.3715653 4.4320965 4.3371105 4.25951 4.456936 4.4414654
1369321_s_at 3.22917 3.4906957 3.2914412 3.3887613 3.447431 3.4859073 3.3280938 3.3783793 3.1762455 3.230803 3.3027465 3.361609
1369322_at 5.4913764 5.5236177 5.5286436 5.2097516 5.678946 5.5256352 5.440106 5.4131584 5.4963975 5.057831 5.599404 5.587693
1369323_at 6.8188972 6.9397216 6.8496604 6.860655 6.926047 7.0771794 6.8239255 6.99295 7.0891833 7.137962 6.953372 7.1336846
1369324_at 3.7610343 3.6154583 3.8024082 3.6094677 3.575816 3.5970418 4.1487303 3.7348545 3.8374925 3.6145532 3.6428092 3.4981782
1369325_at 6.3117895 6.513374 5.766508 6.4351754 6.2813196 5.965138 6.5259347 6.419245 6.644208 6.728339 6.4673553 6.5521374
1369326_at 3.5605996 3.7546902 3.919962 3.5810688 3.8195121 3.7816148 3.748917 4.0165596 3.8508394 3.8728998 3.8595207 3.4916794
1369327_at 4.2338104 4.3271194 4.225629 4.4575777 4.528021 4.2465725 4.2844934 4.392479 4.4110374 4.42923 4.273013 4.9828806
1369328_at 5.6660447 5.9593153 5.870633 5.579879 5.56479 5.6539564 6.3783164 6.0623016 5.8479905 6.289568 6.687836 6.359147
1369329_at 5.62804 5.2906404 5.24959 5.232687 5.308167 5.43837 5.397412 5.267805 5.1931667 5.29133 5.252465 5.444934
1369330_at 5.08666 5.221467 5.214538 5.2395024 5.0465717 5.240582 5.386815 5.135781 5.1960826 5.142133 5.156303 5.380902
1369331_a_at 4.9463825 5.030001 5.020807 4.8601713 5.0129037 5.2360573 5.046148 4.959316 4.768203 4.9903984 5.4354405 4.937517
1369332_a_at 3.7814927 3.9355612 3.8375504 3.7054732 3.8209667 3.9194732 3.632243 3.9318628 3.7484202 3.620671 4.0573645 3.6860683
1369333_a_at 3.3525538 3.3704333 3.2605875 3.3035848 3.4640672 3.4261746 3.434492 3.2021601 3.3620574 3.2915468 3.463981 3.28026
1369334_at 3.8028166 3.8113523 4.0940084 3.9514618 3.9296396 4.080835 3.7879615 3.8360472 3.5577524 3.7286763 3.9831698 3.7204547
1369335_at 3.8221421 3.755128 3.792349 3.567887 3.6648743 3.8154843 3.9789677 3.857741 3.6619077 3.9357493 3.6966305 3.836079
1369336_at 5.615608 5.552489 5.3023014 5.300526 5.2822876 5.430744 5.3756514 5.5583954 5.623974 5.5318336 5.158591 5.510815
1369337_at 4.0564384 4.2350597 4.550888 4.171852 4.376262 4.2813745 4.068113 4.397157 4.2869277 4.232799 4.3508306 4.407563
1369338_at 5.838144 5.7607393 5.9178076 6.114611 5.998266 5.976445 5.8765545 6.0421014 5.997543 5.6705046 5.9557543 5.7612634
1369339_at 5.7381105 5.4408464 5.834012 5.710592 5.7380915 5.5941257 5.706477 5.7287054 5.647257 5.5156 5.5661983 5.799457
1369340_at 4.655976 4.4212303 4.3195415 4.2545385 4.2468824 4.3848014 4.348852 4.215581 4.5137653 4.411789 4.4924 5.0487814
1369341_a_at 4.0528507 4.1728764 4.083598 4.1674614 4.3014765 4.225811 4.1151643 4.1109686 4.01747 4.1774464 4.065583 4.307231
1369342_at 5.713463 5.155416 5.5534086 5.4143796 5.677083 5.43659 5.533295 5.351315 5.187457 5.408255 5.401937 5.3860717
1369343_at 3.370532 3.3991666 3.6001716 3.545873 3.477624 3.339231 3.6070912 3.4471598 3.472405 3.4207852 3.480599 3.413629
1369344_at 5.483903 5.439972 5.300594 5.3891444 5.290275 5.445768 5.951721 5.006541 5.3264494 5.259553 5.4153996 5.4007473
1369345_at 4.1264744 3.99794 3.896774 4.459071 4.289831 4.1955624 4.028203 4.3117733 3.989237 4.186798 4.4871693 4.176464
1369346_at 3.5958178 3.5660985 3.6970456 3.6160247 3.5879664 3.6641319 3.4999852 3.7420695 3.7193801 3.6171966 3.7652752 3.5948327
1369347_s_at 5.661515 5.7847652 5.672082 5.8279424 5.73508 5.811901 5.765894 5.6054726 5.4391766 5.598648 5.857898 5.6789856
1369348_at 4.1284294 4.36049 4.4139543 4.4517074 4.417694 4.2843456 4.4344854 4.3162684 4.136763 4.2229557 4.2304564 4.160369
1369349_a_at 3.6636982 3.4653869 3.5525267 3.4953332 3.5005095 3.4342978 3.4877658 3.5224698 3.4466753 3.308222 3.4898055 3.5039763
1369350_at 5.6783495 5.3593364 5.6391325 5.2643623 5.7207317 5.6106997 5.8402624 5.554446 5.5307827 5.6044893 5.7523584 5.4475803
1369351_at 4.489438 4.4634 4.4664783 4.5103426 4.3716164 4.517851 4.4800215 4.449951 4.7181244 4.3335085 4.619483 4.4564342
1369352_at 6.372762 6.4622054 6.2990985 6.4969893 6.371776 6.049202 6.3592753 6.322118 6.4446654 6.2823286 6.2846556 6.064968
1369353_at 4.3684855 4.3940773 4.53301 4.2794003 4.2974815 4.388066 4.777755 4.6624746 4.428219 4.6813807 4.408346 4.483902
1369354_at 6.5190907 6.2955403 6.3863816 6.337297 6.5061574 6.6101522 6.5319395 6.435841 6.4741616 6.480091 6.5303636 6.485903
1369355_at 4.962418 4.5054984 4.9098682 4.7968097 4.7725945 4.8634324 4.760664 4.7363214 4.96166 4.7379284 4.946145 4.9714475
1369356_at 3.9228864 4.0287423 4.1025667 4.1611056 4.1562734 3.958754 3.8733523 4.1576343 3.7765403 3.9060733 4.145804 4.2263584
1369357_at 4.790455 5.060787 4.9616213 5.113368 5.028181 5.0394797 5.0523324 4.9446726 4.800019 4.8626432 4.739327 4.9653378
1369358_a_at 6.246861 6.3947344 6.302298 6.212771 6.3725886 6.4249353 6.224437 6.2126393 6.124555 6.1830316 6.313129 6.2692
1369359_at 4.322432 4.0752745 4.1052933 4.1051717 4.2371273 4.1435227 3.8492222 4.0743904 3.9142766 3.811823 4.239352 4.2992215
1369360_at 6.0300446 5.8466516 5.891964 5.8875046 6.209684 5.7524624 5.826589 5.8743453 6.0191293 6.069058 6.328346 6.4117384
1369361_at 3.5912006 3.7276073 3.5421877 3.6127326 3.4284582 3.612029 3.7646854 3.6049461 3.918574 3.5544498 3.5819445 3.6535833
1369362_at 4.8539615 5.0557427 5.3094435 4.8480186 5.186561 5.457709 5.482427 5.5442963 4.837105 5.305112 5.287886 5.2008915
1369363_at 3.6784503 3.577175 3.7295814 3.6338995 3.4393108 3.6707423 3.3705957 3.5114758 3.5147789 3.4605393 3.702254 3.5696304
1369364_at 3.8218133 3.7860487 3.6651824 3.6999774 3.6740196 3.6890938 3.8395083 3.8236415 3.9127123 3.671444 3.6603734 3.7105331
1369365_at 4.2380695 4.549142 4.2345004 4.3322735 4.305248 4.229351 4.4950976 4.481767 4.1662397 4.021632 4.408092 4.2434254
1369366_at 4.796482 5.0424953 4.7660055 4.7790184 4.9965296 4.8288846 5.072282 5.040579 4.7213697 4.7654953 4.889211 4.9130507
1369367_at 4.2228584 4.5336747 4.363232 4.32018 4.462984 4.5909114 4.132618 4.4360857 4.4647946 4.4517007 4.370669 4.276041
1369368_at 4.2075806 4.2946463 4.2761507 4.3065653 4.2627983 4.470559 4.4122496 4.3977394 4.518494 4.4676814 4.549301 4.4203644
1369369_at 4.9120374 5.0871606 5.104928 4.991969 5.0863748 5.2405424 4.8933954 4.97184 5.261603 5.028039 4.6898184 5.018748
1369370_s_at 5.00067 4.786675 4.8795166 4.9089255 4.598299 4.7945414 4.831786 4.9562955 4.69248 4.5405245 4.8056545 4.716684
1369371_a_at 4.4615817 4.5491533 4.5889635 4.2315483 4.211575 4.152392 4.2719746 4.5061374 4.34313 4.6204515 4.59775 4.4624286
1369372_at 5.019011 4.916956 4.9486856 4.9555035 4.9501867 5.0816135 5.0829873 4.817271 4.990276 4.962171 4.9301686 5.0650096
1369373_at 5.824057 5.9006286 5.821686 5.831992 5.4368896 5.826023 5.8290033 5.582935 6.0723495 5.553844 5.4332776 5.2559958
1369374_at 3.8093042 3.9932766 3.8240755 4.0338354 4.01382 3.8849146 3.9487731 3.8403254 3.9387515 3.7928557 3.9339118 3.8136866
1369375_a_at 3.8302534 3.7794971 3.8404303 3.7074428 3.8547025 3.7925942 4.214263 3.7797496 3.7949712 3.8554056 3.6351154 3.976874
1369376_a_at 4.1071205 4.306673 4.2935815 4.269557 4.204775 4.1081533 4.239147 4.170801 4.2425356 4.141021 4.274265 4.2721663
1369377_at 3.9918473 3.7131622 3.487291 3.8750956 3.5545752 3.6337018 3.5788586 3.4875355 3.7020128 3.6254919 3.415819 3.1452298
1369378_at 4.938205 4.73994 4.875262 4.8517475 4.548644 4.802157 5.0391583 5.1338234 4.348557 4.5345573 5.1277018 5.3641086
1369379_at 4.4403777 4.747034 4.97654 4.597348 4.555481 4.939592 4.7001576 4.8022137 4.8364854 4.68524 5.1953883 4.989394
1369380_at 4.640153 4.4948344 4.4458084 4.4076977 4.7540364 4.4539003 4.785253 4.474966 4.6787333 4.651681 4.5689144 4.447134
1369381_a_at 3.7212539 3.8278637 3.4695764 3.6022615 3.7680848 3.7698722 3.7879615 3.6132498 3.6805696 3.5788 4.182083 4.2827644
1369382_at 5.989532 5.855618 5.896065 5.995452 6.1504855 6.0060143 5.720874 5.603784 5.9455047 5.6840425 6.0338264 6.2031317
1369383_a_at 4.59948 5.011939 4.6370325 4.7164383 5.049021 4.7331533 4.4892836 5.0444927 4.914318 4.9264765 4.8839912 4.795204
1369384_at 3.8511336 3.838219 4.0576067 3.9279892 3.8110278 3.7990885 4.041215 4.0393667 3.8458173 4.002286 3.8001232 4.0951796
1369385_at 4.7012634 4.366497 4.573054 4.541193 4.955666 4.6399446 4.5144167 4.8543854 4.5708427 4.304949 4.5481806 4.7866406
1369386_at 4.403997 3.932168 4.021227 4.2986183 4.1065435 3.8464928 4.0249333 4.1193085 3.971447 4.399874 4.0735826 4.404478
1369387_at 5.6579514 5.5940742 5.235755 5.8463507 5.5111866 5.5884233 5.369386 5.6209188 5.444441 5.463418 5.4348564 5.5250263
1369388_at 4.212508 4.2083015 4.027904 4.0588965 4.2251387 4.154888 4.249411 4.059344 4.2337875 4.1522694 3.906061 4.1625195
1369389_at 4.4701014 4.388834 4.6726336 4.47553 4.435582 4.5431757 4.5033894 4.6119 4.742192 4.3441033 4.483028 4.479801
1369390_a_at 4.6793494 4.7189503 4.7858167 4.6951404 5.131216 4.45467 4.677737 4.345616 4.1942787 4.360187 4.1364207 4.4678802
1369391_at 4.0611696 4.3760962 4.05108 4.252202 4.013581 3.9661064 3.8850265 4.156957 3.970525 3.9080677 4.2368917 4.065426
1369392_at 4.851819 5.1140747 5.0521812 5.2783713 4.9732 5.084031 5.2495837 5.0051003 5.039177 5.1709433 5.0490875 5.3911233
1369393_at 3.9920335 4.1165934 3.6277962 4.2347994 4.0444994 3.9822779 4.0884056 3.9512622 3.860052 4.082018 3.7993603 4.103383
1369394_at 4.8059907 4.3891253 4.595189 4.527149 4.633732 4.710368 4.4452333 4.352124 4.701028 4.441623 4.551687 4.675068
1369395_at 3.6884713 3.6349404 3.7511263 3.6186295 3.648431 3.61235 3.9000075 3.678874 3.5945358 3.73384 3.6307526 3.8560781
1369396_at 5.5435085 5.765522 5.411369 5.549513 5.767314 5.5827384 5.6865673 5.7952256 5.448493 5.501753 5.566224 5.679473
1369397_at 5.161371 5.003234 4.960217 5.1018467 5.036886 4.940033 4.9309564 5.324581 5.07776 5.018528 4.6560335 5.151589
1369398_at 5.532561 5.686473 5.4780674 5.544951 5.5876837 5.5441923 5.268099 5.554446 5.5922766 5.3852816 5.5471206 5.4763103
1369399_at 3.448469 3.5239673 3.418748 3.5339472 3.688816 3.6299152 3.479578 3.5052166 3.4248996 3.4197216 3.7413726 3.6099207
1369400_a_at 5.0949135 5.085937 5.3526106 5.4449844 5.4434986 5.2013702 5.0338297 5.135247 5.1654243 5.022788 5.048226 5.3977065
1369401_at 3.5474424 3.413614 3.2756226 3.3909128 3.4122965 3.3826478 3.1983616 3.4083095 3.3889203 3.2877214 3.3444345 3.3252842
1369402_at 7.2329154 7.1361647 7.0097575 7.2530236 7.001193 6.9498134 7.060578 7.1387715 6.821633 7.035068 7.109519 6.606275
1369403_at 4.4460545 4.751913 4.486428 4.5736227 4.6789675 4.7407284 4.6344004 4.480324 4.7261586 4.489353 4.636836 4.418094
1369404_a_at 4.636303 4.479484 4.6758494 4.556308 4.7497425 4.818657 4.4966626 4.6920996 4.5431476 4.360297 4.5350127 4.6850977
1369405_a_at 4.317111 4.433961 4.4760156 4.4399986 4.298177 4.3699155 4.1235366 4.406891 4.0702405 4.215643 4.4786835 4.235607
1369406_at 4.028574 4.084689 4.246067 4.06771 4.1777887 4.301815 4.226353 4.1276574 4.3452826 4.167173 4.2451167 4.239243
1369407_at 6.391303 6.1428666 6.471229 6.550091 6.2577834 5.974413 6.3477316 5.6201797 6.499098 6.5842457 6.4209075 5.9039207
1369408_at 4.437036 4.3946614 4.696379 4.198236 4.382428 4.383835 4.811167 4.125435 4.3104053 4.5985827 4.4011 4.5589595
1369409_at 8.213634 8.178475 8.010354 8.351514 8.16375 8.1212015 8.276952 8.112383 8.107275 8.395495 8.341672 8.104775
1369410_at 8.442693 8.469601 8.502863 8.429052 8.645695 8.302149 8.106407 7.983851 8.015813 7.6555953 8.105837 8.06618
1369411_at 4.18229 4.1872835 4.079582 3.9723902 4.451565 4.361053 4.2171955 3.9312217 4.269911 4.115472 4.334567 4.2532616
1369412_a_at 6.2594924 6.401241 6.4473925 6.441791 6.364245 6.490167 6.4312577 6.5226216 6.5829773 6.4820447 6.4307847 6.4789286
1369413_at 4.577204 4.4721255 4.4975076 4.568803 4.8979144 4.651279 4.4904923 4.5187173 4.5662665 4.5345573 4.668909 4.5878825
1369414_at 8.756405 8.831772 8.679825 8.697545 8.840345 8.712204 8.908838 8.792023 8.798515 8.815992 8.581519 8.860476
1369415_at 8.586819 7.399253 8.941935 8.36224 7.5438347 8.04944 7.5889754 6.9863024 7.4092903 7.666817 7.747731 7.9869857
1369416_at 6.2017217 6.2338395 6.278019 6.1532187 6.356572 6.343148 6.3976583 6.3317027 6.2160234 6.107772 6.3769126 6.2823668
1369417_a_at 4.436557 4.198391 4.3945694 4.0611286 4.3340483 4.3219676 4.4012146 4.1193085 4.442177 4.10828 4.2590218 4.2744217
1369418_at 4.287534 4.215686 4.1531105 4.2940283 4.652807 4.4355783 4.547542 4.323682 4.3304176 4.352192 4.246081 4.5004444
1369419_at 5.1463037 5.328673 5.1884785 5.20163 5.170093 5.3176355 5.10977 5.277486 5.381752 5.134128 5.1213903 5.2620697
1369420_at 4.4422903 4.5578594 4.108966 4.329574 4.461724 4.4066505 4.394453 4.2135587 4.5820417 4.441623 4.427044 4.305029
1369421_at 6.119765 5.7348404 6.3811073 6.0609818 5.898909 6.3428626 6.2655005 6.1996446 6.5385604 6.288036 6.5938554 5.9419904
1369422_at 5.200494 5.1573734 5.338701 5.1025214 5.189432 5.1227713 5.0119123 5.4528284 5.4313593 5.1671605 5.4209294 5.333587
1369423_at 4.185728 4.751113 4.3109217 4.089539 4.492353 4.3452735 4.247166 4.383217 4.249014 4.1699195 4.522677 4.2652636
1369424_at 12.789647 12.910723 12.569989 12.589979 12.743757 12.794424 12.798677 12.857947 12.723328 12.677919 12.673392 12.627813
1369425_at 4.2356796 3.9393988 4.360918 4.249197 4.257 4.090044 4.3754454 4.2740383 4.409198 4.011389 4.2932076 4.1965885
1369426_at 4.93686 5.0397696 5.009546 4.9084234 5.485271 4.9574847 4.979651 4.882593 5.186771 5.17401 5.1023526 5.232894
1369427_at 9.362264 9.3345585 8.881101 8.657314 9.544186 9.629722 9.170376 8.697061 8.972087 9.039525 9.498396 9.428893
1369428_a_at 4.168089 4.2985163 4.1097326 4.374976 4.324317 4.487171 4.204888 4.439231 4.5115757 4.3940506 4.4802604 4.588274
1369429_at 3.8412037 3.7393668 3.7431378 3.8695848 3.8551166 3.9355862 3.9989913 3.96049 3.7577646 3.5473557 3.7824123 3.929623
1369430_at 8.900748 9.588493 9.398734 9.587692 8.874201 9.5540695 9.106171 9.561681 9.64266 9.612237 8.8465395 8.939416
1369431_at 4.92861 4.6404524 4.9207983 4.569477 4.7299876 4.688163 4.6654186 4.61424 4.8486023 4.589843 4.4759026 4.7472963
1369432_at 5.0922203 5.1792154 5.4668636 5.212973 5.047032 5.2780223 5.1301565 5.297676 5.172677 5.203993 5.4604588 5.146179
1369433_at 4.7849674 4.773889 4.8013887 4.763086 4.8941298 5.041467 5.0357637 4.840089 4.7579846 4.943546 4.983052 4.970599
1369434_at 3.8112257 3.822119 3.9208143 3.8767474 3.9449239 3.6849353 3.8764906 4.0743904 3.8426318 3.7413976 3.817207 3.711124
1369435_at 12.389276 12.417126 12.336722 12.3882065 12.45716 12.405117 12.282519 12.391507 12.417236 12.232538 12.092255 12.342465
1369436_at 4.2295547 4.3242397 4.1537895 4.363965 4.150112 4.2512817 4.125599 4.2706623 4.175312 4.21114 3.9919038 4.3728256
1369437_at 4.50628 4.773676 4.423241 4.804783 4.805839 4.6256733 4.3684134 4.455964 4.4204483 4.636016 4.5573997 4.8278418
1369438_at 4.7298417 4.7454314 4.804266 4.6793857 5.0333514 5.0095863 4.8190045 4.863075 4.8232446 4.838794 4.7835784 5.2047276
1369439_at 3.5041187 3.5793004 3.6223614 3.7128801 3.5675762 3.7298205 3.7078454 3.5169516 3.7159648 3.6877396 3.9582398 3.5767477
1369440_at 7.03326 6.7509627 5.950239 6.306614 6.463943 5.42336 6.969964 6.079336 5.295192 4.908732 5.9313984 6.43372
1369441_at 4.590003 4.333198 4.4617205 4.373763 4.292526 4.521376 4.3375406 4.5334787 4.7900376 4.4374104 4.4745774 4.9746437
1369442_at 3.7009401 3.658424 3.6240335 3.6738837 3.6210186 3.5539603 3.69078 3.929502 3.7308424 3.7028122 3.6641703 4.007187
1369443_at 6.6071095 6.793525 6.591038 6.4277263 6.603934 6.411322 6.6381335 6.18241 6.6722693 6.868469 6.3140745 6.763957
1369444_at 3.7369208 4.064987 3.7852154 3.6137252 4.2297482 4.082168 3.7643723 4.25423 3.94241 3.7161736 4.1549835 4.2141237
1369445_at 5.83377 5.7592263 5.780968 5.728062 6.018484 5.805848 5.470161 5.930042 5.8431807 5.7741013 6.0469804 5.9723334
1369446_at 6.9828844 7.289708 6.7629967 7.059107 6.886922 6.6431613 7.172957 6.993181 6.965839 6.9207664 6.9544377 7.234506
1369447_at 5.74299 5.7282825 5.689825 5.9019275 5.956534 5.8275847 5.873504 5.95145 5.813225 5.638361 5.7845883 5.940036
1369448_at 5.6898584 5.7586412 5.954028 6.0031595 6.052129 6.0127196 5.857116 5.9843698 5.965497 6.221951 6.111535 5.9453144
1369449_at 5.31253 5.092183 5.141944 5.259246 4.895251 5.073163 5.1456757 5.066161 5.210169 4.9201097 5.47585 5.3094463
1369450_at 10.928117 11.177128 11.324499 11.148167 11.234457 11.175437 11.294815 10.873358 11.222821 11.149428 10.87331 11.305093
1369451_a_at 3.5853713 3.7051415 3.6836014 3.5165856 3.608732 3.6012437 3.6193871 3.5239067 3.6845772 3.6168141 3.633827 3.7373123
1369452_a_at 8.175791 8.114639 8.578123 8.187956 8.187029 8.252079 8.2224655 8.291954 8.431566 8.248722 8.2884445 8.206011
1369453_at 7.499297 7.314061 7.1023674 7.3379507 7.365787 7.3299403 7.467156 7.5530066 7.474844 7.733247 7.426374 7.646901
1369454_at 4.236914 4.28386 4.0511246 3.9611628 4.3534584 4.5159597 4.3259163 4.370012 4.1483555 4.012788 4.1238966 4.4709163
1369455_at 7.9197717 7.743048 7.0865664 7.6261735 7.4964504 6.3879275 7.9653106 7.123346 6.6727514 6.8268604 7.467428 8.017857
1369456_at 3.5682623 3.4197652 3.5846894 3.4927316 3.3857071 3.2871447 3.2959104 3.3862705 3.3195727 3.3379252 3.4227405 3.5242147
1369457_a_at 4.438225 4.543582 4.419741 4.1753416 4.2724094 4.6439805 4.5151834 4.638462 4.488976 4.3813686 4.696302 4.582201
1369458_at 4.617986 4.530261 4.5067644 4.288738 4.3782988 4.300995 4.613411 4.3748755 4.269319 4.4970694 4.5631676 4.4623055
1369459_at 5.878332 5.747911 5.8033056 5.884292 5.7112236 5.813092 5.8582573 5.4835725 5.812782 5.8843174 5.9557543 5.5851946
1369460_at 5.461493 5.552433 5.982175 5.303381 5.272534 5.476566 5.7131248 5.165563 5.3548236 5.2096343 5.467391 5.4307995
1369461_at 4.1196995 3.9865394 3.8714573 4.118336 3.99353 4.1011524 4.4771056 4.1070366 3.888524 4.1404204 4.2056985 3.9905066
1369462_at 4.053073 4.1203957 4.2383165 4.167315 3.926517 4.2562923 3.877552 4.175762 4.078934 4.427797 4.236046 4.243488
1369463_at 5.343091 5.4655313 5.536581 5.2046947 5.5210705 5.6521277 5.268939 5.331717 5.1563454 5.382276 5.629537 5.8708534
1369464_at 4.679349 4.4569693 4.5159273 4.2563076 4.2911196 4.425061 4.3702183 4.306696 4.2675085 4.430646 4.6946764 4.3568993
1369465_at 12.986718 12.971602 13.141471 12.938223 12.91313 12.955537 12.921255 12.884641 13.033739 13.046835 12.861234 12.987596
1369466_at 3.9027998 3.8089523 3.9344103 3.663281 3.704966 3.82764 3.7799017 4.1854615 3.807186 3.776679 4.0295606 3.9733155
1369467_a_at 8.712128 9.390206 10.449051 9.282651 9.687958 9.955597 9.55131 8.961397 9.9875 9.621716 9.789976 9.989386
1369468_at 6.945162 6.5441213 6.4199553 6.420286 6.764866 6.686534 6.3790407 6.8482265 7.0287 6.617243 6.822977 6.4401035
1369469_s_at 3.4056776 3.4376202 3.612866 3.5363264 3.6531925 3.728263 3.5988195 3.5854063 3.5174966 3.5099518 3.5172873 3.4874046
1369470_at 4.361836 4.6531973 4.658727 4.6644855 4.959976 4.35571 4.525361 4.5846386 4.4850783 4.430628 4.385542 4.9368277
1369471_at 4.6992793 4.7107067 5.0471973 4.8340626 4.585095 4.631787 4.8026285 4.8815827 5.1342397 4.856583 4.861246 4.9902744
1369472_a_at 6.6804657 6.5701976 7.0294228 6.6941385 6.662604 6.8094482 6.6118765 6.5814247 6.8548474 6.55529 6.85808 6.5979066
1369473_at 9.919966 9.940685 9.795523 9.987525 9.939584 9.934099 10.077472 10.090742 10.1698675 10.106417 10.030394 9.952617
1369474_a_at 3.6013844 3.7284195 3.7729328 3.8194973 3.6537032 3.622637 3.6952188 3.9790823 3.728514 3.535798 3.6752508 3.6679187
1369475_x_at 4.0530853 3.9440987 4.1281776 3.9605017 4.1699166 3.9854364 3.75527 4.050161 4.1487226 3.8138518 3.991904 3.9101276
1369476_at 4.9387674 5.104408 5.1386647 4.8467245 4.992838 5.297039 5.1220884 5.0428047 4.9884605 4.904896 5.21155 4.947729
1369477_at 4.3297663 4.0580325 4.299544 4.1367044 4.165219 4.1671896 4.111977 4.433481 4.0928926 4.2207637 4.3765135 4.7301126
1369478_at 4.136927 4.326882 4.4625797 4.1854243 4.48684 4.3410397 4.355492 4.3289967 4.443227 4.2929316 4.092185 4.262847
1369479_at 6.3986945 6.57729 6.3698845 6.3942037 6.496739 6.5063663 6.700085 6.4288282 6.4275227 6.271006 6.706991 6.751411
1369480_at 3.698799 3.7253408 3.6750512 3.7192333 3.5345855 3.6186714 3.6941264 3.5873845 3.6673605 3.6436095 3.5913486 4.110164
1369481_at 3.7194922 3.7223697 3.9643865 3.7186153 3.657757 3.685434 4.101357 3.7031422 3.6745799 3.9438343 3.639583 3.4873934
1369482_a_at 3.8797061 3.9448435 3.8237915 3.7405555 3.8122108 3.6343696 4.0831213 4.0589 3.5771744 3.8963592 3.795208 4.206648
1369483_at 6.2199388 6.1490393 5.9180856 6.1979213 6.220078 6.1165967 5.998392 5.877984 5.7352004 5.947338 6.0536766 6.2148113
1369484_at 4.319739 4.24304 4.412526 4.2420206 4.4361005 4.3467035 4.3977337 4.322404 4.3165293 4.453165 4.413007 4.3340063
1369485_at 10.182606 10.351144 10.170138 9.882046 10.393978 10.0728 10.12989 10.0031185 10.131237 10.057612 10.091405 10.590151
1369486_at 3.814641 3.6862373 3.6272306 3.6679654 3.646697 3.7698476 3.9278016 3.6629593 3.5948787 3.4640708 3.9021425 3.7045076
1369487_a_at 4.0161314 3.9148967 4.317918 3.993913 4.0368166 3.9296567 3.9407866 3.8601878 4.096014 3.8905027 4.1588335 4.3699913
1369488_at 4.031789 4.082751 3.9667397 3.8726935 4.0871587 4.013371 4.266875 4.1283193 3.935944 4.217878 4.1782455 4.292207
1369489_at 5.956868 5.9505997 6.0806894 5.933128 6.1202097 6.223027 5.927966 6.1176863 5.994726 6.0444946 6.173601 6.013179
1369490_at 3.8203692 3.7582436 3.9754622 3.7554698 3.9263904 4.0288076 3.6196766 3.7115204 3.7730472 3.85295 3.7565494 3.6923983
1369491_at 9.149982 8.680691 8.857672 9.055022 9.037937 9.0294485 9.259795 8.963474 9.012953 9.494504 9.029777 9.1206875
1369492_at 10.946251 11.132799 10.855848 11.055654 11.104013 11.080676 11.14632 11.312794 10.921589 10.827897 11.092788 11.053695
1369493_at 8.046389 7.075756 6.8271737 7.2786045 6.6123013 8.097442 6.917761 9.17543 7.390252 7.1145196 8.153059 6.1895113
1369494_a_at 5.697817 5.763985 5.928782 5.673335 5.903027 6.024163 6.2457047 5.8067384 5.835509 5.8922124 6.079496 5.8926544
1369495_at 5.5084257 5.6003246 5.7375793 5.7360373 5.9453936 5.9275975 5.798656 5.665886 5.67679 5.6631823 5.808827 5.6975393
1369496_at 7.2539206 7.496406 7.537224 7.441113 7.451127 7.21399 7.233159 7.316601 7.599164 7.576418 7.4273424 7.563993
1369497_at 4.5926776 4.4085903 4.7161427 4.3903446 4.4866056 4.6321583 4.4475627 4.622057 4.5129414 4.319124 4.4642076 4.2470865
1369498_at 4.4438987 4.532363 4.4530134 4.2710176 4.701081 4.5029364 4.5715466 4.501023 4.44516 4.6364994 4.533084 4.4626284
1369499_at 5.679534 5.3455944 5.211043 5.160739 5.2326274 5.163327 5.485428 5.2589445 5.324047 5.429152 5.47197 4.5672894
1369500_at 5.3882523 5.4785733 5.463745 5.1570015 5.2738934 5.551792 5.390352 5.4145126 5.5442176 5.3419466 5.415549 5.525084
1369501_at 5.8496885 5.8276734 6.1292915 5.819935 5.625711 5.538519 5.984352 5.5892863 6.2019653 5.817169 6.0319686 5.475563
1369502_a_at 12.590269 12.250054 12.281738 12.247489 12.669991 12.689841 12.571855 12.4826145 12.401932 12.5283785 12.499997 12.232236
1369503_at 3.2095678 3.4889886 3.1939178 3.2459657 3.3355389 3.5429747 3.1545599 3.413626 3.303532 3.3710577 3.3140836 3.2888486
1369504_at 5.6587586 5.6616025 6.1623487 5.903126 5.850262 5.992988 5.6230884 5.8088865 5.9048543 5.6079636 5.5526614 5.5089273
1369505_at 5.398993 5.317664 5.839536 5.302534 5.4097257 5.337387 5.2653136 5.524487 5.0099525 5.6482077 5.348417 5.293577
1369506_at 4.50005 4.693065 4.462681 4.53549 4.639305 4.0846744 4.4026556 4.558772 4.2532935 4.7396727 4.525667 4.3118224
1369507_at 4.528037 4.0967827 4.2532215 4.1040735 4.066501 4.260023 4.071397 4.230892 4.5297604 4.0683365 4.01035 4.4585524
1369508_at 5.066971 4.61275 5.2992754 4.991903 5.1181746 4.8454256 5.4211106 4.9347844 5.0053144 4.902444 5.0774937 5.1978636
1369509_a_at 4.509207 4.368795 4.515626 4.580127 4.8251257 4.230332 4.4794765 4.947576 4.401284 4.5412436 4.5789137 4.5888577
1369510_at 6.3593 6.134282 6.5022187 6.228013 6.4011655 6.38204 6.317423 6.3073483 6.327911 6.454403 6.651863 6.486094
1369511_at 6.532974 6.365933 6.013989 6.693136 6.95285 6.6064186 5.3037004 6.5318785 5.333054 6.5579715 6.4683976 7.026541
1369512_at 5.23472 5.3122654 5.415517 5.298848 5.45156 5.593587 5.451935 5.297676 5.3929405 5.2799196 5.591419 5.365304
1369513_at 5.0106754 5.013082 4.877111 4.6481266 4.9079328 4.737954 5.29694 4.754758 4.9441967 4.6994057 5.0492506 4.9566064
1369514_at 5.8007975 5.833362 5.8253117 5.963367 6.060851 5.883346 5.846277 5.8173037 5.810238 5.9097023 5.857757 5.9127936
1369515_s_at 4.2010174 4.4213715 4.3886127 4.3605285 4.420162 4.244853 4.303444 4.377763 4.454425 4.3382683 4.403028 4.6610394
1369516_at 4.0898356 3.7953389 4.3722143 4.171075 4.1805406 4.0032487 3.9181054 4.0721216 3.8456962 4.193223 4.024845 4.3578186
1369517_at 5.383376 5.3817625 5.4752088 5.180678 5.2305 5.430744 5.3962555 5.346856 5.3299775 5.5165176 5.2197914 5.461255
1369518_at 5.3689814 4.822192 5.0610695 5.183984 5.1854234 4.9981427 5.1992292 5.0230503 5.106414 5.190074 4.8788586 5.236782
1369519_at 4.4318504 4.6201677 4.517635 4.628019 4.2257032 4.4823136 4.572293 4.475309 4.587137 4.488406 4.685119 4.572527
1369520_a_at 5.3829327 5.444157 5.6044717 5.3161535 5.5514326 5.4081492 5.5150585 5.457198 5.634172 5.401308 5.5147142 5.6398444
1369521_at 3.4415162 3.4675395 3.5255582 4.0195584 3.4619327 3.684655 3.5886319 3.4426777 3.5578673 3.6171918 3.566661 3.4443402
1369522_a_at 3.533399 3.3537161 3.2567375 3.4117699 3.278326 3.2431169 3.347481 3.0823817 3.4655745 3.2593663 3.2777505 3.2414653
1369523_at 5.518874 5.78528 5.719245 5.8072977 5.6548653 5.255095 5.4080772 5.562911 5.6070795 5.3450184 5.393221 6.0990157
1369524_at 4.7749214 4.9220924 4.644339 4.6361504 4.6177883 4.6165113 4.149738 4.6561694 4.5989895 4.2398176 4.554596 4.6851883
1369525_at 5.4999247 5.0700293 4.9991035 5.600806 5.4405775 5.2402983 5.2316294 5.3596344 5.23178 5.3264008 5.3178883 5.254037
1369526_at 9.197766 9.01882 8.899383 8.743756 8.889147 9.005194 8.973008 8.783654 9.090836 9.009338 8.739144 8.641339
1369527_at 5.463849 5.3339167 5.323961 5.330783 5.437375 5.270624 5.260957 5.3406353 5.462384 5.3830156 5.1849837 5.3956184
1369528_at 4.9660187 5.2141533 5.1048346 5.514123 5.164711 5.217575 5.421814 5.061669 5.6070795 5.3304553 5.130265 5.4961014
1369529_at 4.4420714 4.1213675 4.4425526 4.1102834 4.394045 4.2594414 4.3341475 4.364181 4.460334 4.1672735 4.3446226 4.4060683
1369530_at 4.587393 4.733046 4.6887064 4.663255 4.758652 4.818335 4.8461165 4.780572 4.8545027 4.736335 4.7316837 4.759992
1369531_at 7.3178453 6.694192 7.781442 7.7395115 7.235849 7.174751 6.683014 7.3577213 7.009218 6.5559454 7.2772903 6.939092
1369532_at 4.652671 4.5237627 4.860506 4.459071 4.769567 4.8366146 4.5193243 4.993457 4.4814215 4.6314583 4.880718 4.6914854
1369533_a_at 6.1503477 5.7901692 5.855399 5.793406 6.075707 5.7790375 5.529753 6.0928574 5.9033237 5.546916 5.7958083 5.934844
1369534_at 4.8297644 5.149127 5.2755213 4.9402046 5.0583754 5.14968 5.1650653 5.0789323 5.011979 5.0763407 5.174094 5.217646
1369535_at 4.8979473 5.025959 4.9857183 5.076837 5.0749273 4.99931 5.0967193 4.976952 5.009984 4.96726 4.9635324 4.974945
1369536_at 4.8625927 4.349573 4.725042 4.653426 4.447155 4.763768 4.898288 4.694558 4.8843613 4.367084 4.7255254 4.8196797
1369537_at 5.031436 5.2932777 5.239582 5.480977 5.1897755 5.1864233 4.9519186 5.171629 5.0429173 5.1287146 5.270509 5.296541
1369538_at 4.39928 4.566776 4.6960044 4.562832 4.612623 4.776726 4.3991513 4.60212 4.537457 4.581079 4.7889605 4.7150745
1369539_at 5.661353 5.4612246 5.638136 5.9162817 5.854849 5.566613 5.9619217 5.596798 5.696124 6.111624 5.6786213 5.7834716
1369540_at 4.0470176 4.163343 4.206681 4.0281253 4.293727 4.248386 4.075598 4.077164 4.0193644 4.117481 3.9748785 4.2096643
1369541_at 3.801606 3.6492736 3.6086488 3.6188176 3.788601 3.8434553 3.6211085 3.665783 3.7014914 3.5667734 3.5371692 4.0526333
1369542_at 5.0640826 5.166637 5.3273716 5.3178926 5.3644996 5.235723 5.456039 5.205469 5.521204 5.2823405 5.5161686 5.502462
1369543_s_at 6.3694434 6.103481 6.705127 6.479268 6.0756884 6.364536 6.5171895 6.498369 6.5055456 6.903457 6.4762015 6.3756137
1369544_a_at 4.053073 4.0309024 4.0824585 4.1663933 4.4222016 4.1978083 4.1873617 4.2678175 4.252967 4.277162 4.281256 3.885722
1369545_at 4.863624 4.9153595 5.1268783 5.282191 5.0233994 5.186367 4.8778005 5.100161 5.1269407 4.9918876 5.0277185 4.7426333
1369546_at 10.946097 11.150362 11.056525 11.0605135 11.09792 11.092081 11.207146 11.072549 11.052198 10.900541 10.92103 10.967255
1369547_at 4.070265 4.2306867 3.9144745 4.1062326 4.2618084 4.1878643 4.1150665 4.182511 4.051771 4.177549 4.0532255 3.9362972
1369548_at 5.63405 5.5682592 5.4418397 5.4449844 5.4304304 5.4640355 5.2520227 5.5099607 5.4938536 5.2007117 5.23667 5.3912435
1369549_at 6.9447865 6.7333074 6.707895 6.4984236 6.8373084 6.9354777 6.3592753 6.906813 6.9434767 6.690983 6.7344074 6.9606013
1369550_at 3.7546318 3.9124105 4.0523434 3.7889743 3.5525923 3.8308258 3.6475646 3.821857 3.9475517 4.1369934 3.8005462 4.2325783
1369551_at 4.7896576 4.831559 5.0451174 4.817228 4.980303 4.7414618 4.64738 4.574868 4.882594 4.7136407 4.825865 4.9547195
1369552_at 4.5748925 4.648549 4.7172456 4.833606 4.7816453 4.8265452 4.4970026 4.820419 4.427803 4.509217 4.8436537 4.407694
1369553_at 4.583436 4.6173935 4.826195 4.639543 4.8099546 4.7806087 4.4708323 4.830281 4.7008686 4.712249 4.889211 4.472508
1369554_at 9.749224 9.69933 9.735575 9.641114 9.623185 9.77564 9.793039 9.837807 9.845253 9.869574 9.816271 9.804552
1369555_at 4.1313496 4.0191393 3.955748 4.5644574 4.5266848 4.397946 3.9634802 4.4660344 4.171353 3.8549159 4.5921984 4.392962
1369556_at 5.1699142 5.2914686 5.257349 5.4746056 5.5865517 5.3073187 5.1604557 4.949663 5.4647646 5.4216175 5.2777233 5.3105903
1369557_at 7.1999345 7.158453 6.812711 7.070679 7.1996408 6.840403 7.283969 7.143149 7.0544176 7.263073 7.2637877 7.069103
1369558_at 8.698586 8.5198145 8.758401 8.8598385 8.631101 8.779176 8.927875 9.056503 8.8533325 9.103701 9.074568 8.945909
1369559_a_at 9.846743 9.698122 9.303839 9.715154 9.849745 9.522618 9.978573 9.708079 9.533527 9.743814 9.80383 9.979977
1369560_at 9.795627 9.693523 9.692006 9.80065 9.48891 9.464507 9.698032 10.070835 9.61921 9.714503 9.8821535 9.806395
1369561_at 3.7291594 3.7947352 3.8108397 3.5016956 3.8787344 3.7760756 4.104542 4.0743904 3.6721468 3.8964393 3.9560747 4.0361834
1369562_at 6.2552085 6.1863513 5.859098 6.0558352 6.0994196 6.139019 6.1899114 5.9960527 5.946777 5.8020577 6.2172318 6.2184243
1369563_at 4.2477236 4.3088136 4.285673 4.162628 4.4856057 3.9553185 4.2730184 4.3243628 4.3594456 4.210738 4.3964205 4.5703373
1369564_at 4.411401 4.369294 4.3653126 4.407028 4.358835 4.341588 4.2449446 4.332744 4.3020997 4.2873383 4.4084654 4.2572575
1369565_at 5.1567607 4.9447947 5.1085534 5.0277495 5.318997 5.1867394 4.8733444 5.1442437 4.8668303 5.0579495 5.324185 5.654845
1369566_at 4.7116714 4.5720563 4.5195117 4.716067 4.767785 4.3998427 5.0340853 4.641719 4.7880855 4.448243 4.5612583 4.989394
1369567_at 4.8186846 4.908023 4.844396 4.675679 5.017919 4.9154196 4.8049417 5.075134 4.785648 4.9963093 4.9547853 4.7880063
1369568_at 5.1678567 5.038212 5.1309547 5.0153475 4.978752 5.0813007 4.6212244 4.94591 4.9133368 4.6893997 4.83835 5.1093473
1369569_at 4.391803 4.2847676 4.188837 4.3331246 4.2206554 3.9529965 3.8856866 4.346543 4.374155 4.02841 4.628513 4.3622847
1369570_at 3.363274 3.2943556 3.442865 3.3042283 3.3239858 3.200911 3.3210793 3.5406928 3.3183355 3.266013 3.504356 3.3510387
1369571_at 8.836324 8.674262 8.7950115 8.942081 8.711863 8.871189 8.880333 8.910864 8.886916 8.892564 8.918425 8.833433
1369572_at 3.7962542 3.9440987 4.0015535 3.9196177 3.9435208 3.9459252 3.7626288 4.136923 4.12259 3.9895568 3.7385273 3.9559963
1369573_at 4.2311316 4.3913527 4.347173 4.1364145 4.253186 4.1760097 4.3376245 4.2045636 4.3406796 4.280568 4.39231 4.0684967
1369574_at 3.609197 3.7457867 3.9504497 3.9457686 3.821928 4.0292807 3.797123 3.7732766 3.8417265 3.752121 4.0751295 3.6787593
1369575_at 3.6912594 3.7284195 3.7813454 3.7322798 3.5976243 3.6594567 3.705893 3.5733335 3.8229866 3.7870414 3.898107 3.697102
1369576_at 3.872938 3.6863072 3.76914 3.768278 3.8555143 3.7684608 3.459861 3.832832 3.8417537 3.7154272 3.9980764 3.633894
1369577_at 7.9486623 6.2273097 7.968279 7.4635158 7.786686 7.371886 6.5328007 7.5694103 7.0076575 6.615585 7.266921 6.980784
1369578_at 4.161045 4.1354747 4.1920376 3.9975548 4.0384645 4.0318537 4.3405457 4.369216 4.1236477 4.0825653 4.3250856 3.954013
1369579_at 5.715966 5.9713926 5.857099 5.998532 5.9923472 6.2133017 6.0527973 6.2962966 5.71416 5.8667445 6.137509 6.006747
1369580_at 4.016346 4.0160413 3.956315 4.1209207 4.125481 4.0548835 4.1601224 4.0883026 3.9774122 3.9915533 3.9696603 4.177537
1369581_at 11.301911 11.535808 11.298575 11.514299 11.3901205 11.50926 11.634095 11.642301 11.587883 11.635886 11.717553 11.703386
1369582_at 5.9206996 5.855185 5.9522853 5.847516 5.854259 5.8597584 5.601603 5.9142847 5.9290304 6.069058 6.0498257 6.157051
1369583_at 5.02957 5.051338 4.818964 4.999824 5.3596997 5.3734183 4.6074753 5.0878553 5.2284684 5.075908 5.016914 5.3663588
1369584_at 5.989275 5.9834967 6.091402 6.0116086 6.241411 6.043486 6.1012464 5.9071355 5.9484453 5.826442 5.8533263 6.1288853
1369585_at 3.555635 3.7558215 3.8355799 3.8849192 3.7142665 3.611695 3.9975038 3.857741 3.6323285 3.471728 3.7889054 3.359867
1369586_at 3.4931026 3.4582317 3.498313 3.6306314 3.2293644 3.4348302 3.3821826 3.2434053 3.1908543 3.515897 3.4268432 3.6330175
1369587_at 4.5635834 4.533243 4.5471025 4.3617363 4.440551 4.488321 4.4197884 4.29316 4.5023513 4.1858706 4.286315 4.6108522
1369588_a_at 8.279995 8.344525 8.0179405 8.405046 8.295025 8.0871935 8.348961 8.27446 8.237415 8.429889 8.48497 8.495503
1369589_x_at 4.101487 3.9667878 3.823571 3.8069878 3.7010233 3.9566412 3.758709 3.669244 3.9071953 3.6939979 4.047227 4.0267005
1369590_a_at 7.0556307 7.392958 7.474808 7.428602 7.203378 7.1781354 7.0433583 7.063357 7.0328445 6.911194 7.2182875 6.716701
1369591_at 3.832473 3.6274948 3.703332 3.567887 3.7137222 3.6390562 3.7170336 3.7670484 3.6122 3.6259747 3.6905289 3.4566817
1369592_at 6.718447 6.6493096 6.710124 6.6193776 6.840666 6.9409137 6.980468 6.7645273 6.7787504 6.835728 6.908419 6.729734
1369593_at 3.6606097 3.4495664 3.4346507 3.5049362 3.5315483 3.644599 3.7408838 3.6704612 3.5556762 3.4217987 3.6975338 3.7433822
1369594_at 5.9480734 5.5867934 5.9556327 5.7189417 5.7141347 6.0213046 6.042881 6.123708 6.153582 6.147594 6.1656137 5.634157
1369595_at 3.8006282 3.7534938 3.9169798 3.7016635 3.8902724 3.7503347 3.7938588 3.6928396 4.006857 3.6150017 3.7606378 3.91128
1369596_at 4.8686657 4.6485233 4.776579 4.6761513 4.6275506 4.5736456 4.6483536 4.6557026 4.641694 4.3546686 4.6043644 4.684943
1369597_at 7.887983 7.8450885 7.832673 7.9858465 7.622426 7.6610165 8.158611 7.8294034 7.906902 8.092218 7.8876233 7.9704514
1369598_at 4.4905367 4.236149 4.38495 4.2435665 4.6355486 4.202936 4.0465364 4.215316 4.3298397 4.1595883 4.171167 4.3668633
1369599_at 4.8316493 4.7420597 4.8086805 4.8517222 5.0627637 5.1263475 4.666473 4.790275 4.8772326 4.6043634 4.9138927 5.170826
1369600_at 4.0579205 4.148996 4.103607 4.023695 4.3103175 4.248785 4.362937 4.096601 4.2849665 4.3066225 4.3352704 4.492578
1369601_at 4.8071604 4.8892083 4.952305 5.040946 5.0137005 5.001316 5.123995 5.058859 5.1545486 5.2146125 5.309952 4.649514
1369602_at 4.6684194 4.5984454 4.8615766 4.5638165 4.6433787 4.7566204 4.659148 4.57525 4.6223187 4.791422 4.4869523 4.9968243
1369603_at 3.7337651 3.5009634 3.6607792 3.5624528 3.6551063 3.5102594 3.6954618 3.7394037 3.6146657 3.6931658 3.5456486 3.6708019
1369604_at 4.5567675 4.466557 4.690565 4.6237354 4.3215904 4.8250074 4.396042 4.489197 4.5546055 4.548878 4.3540277 4.8223553
1369605_at 4.922698 5.1898985 5.335028 5.4016943 5.157478 5.48348 5.3655505 4.9156384 5.455431 4.9640055 5.2616663 5.4789577
1369606_at 3.6091666 3.7616627 3.633166 3.8132393 3.763175 3.8350081 3.7657342 3.732665 3.8316267 3.6962094 3.563908 4.0182657
1369607_at 5.748074 5.688247 5.4525623 5.954934 6.0219884 6.002648 5.8772917 5.923586 5.67638 5.7146916 5.7944856 5.8212304
1369608_at 4.1356564 4.235099 4.1559877 4.285513 4.149795 4.263437 4.13498 4.3063707 4.273582 4.3326244 4.336909 4.339089
1369609_at 3.6124337 3.8337047 3.9529622 3.6144323 3.786693 3.7533276 3.61145 3.802158 3.5490327 3.8079524 3.542025 4.077162
1369610_at 6.656399 6.663247 6.701381 6.769049 6.9653664 6.665656 6.3635473 6.588194 6.6966405 6.618123 6.774342 6.3791876
1369611_at 4.9457965 4.884708 4.7406535 5.038221 5.0296197 5.1019044 5.1972947 5.1010146 4.956643 4.822418 5.1809707 5.609773
1369612_at 4.8297634 4.6921625 4.921026 4.6744566 4.881711 4.857608 4.595743 4.894099 4.633643 4.8535223 4.6898184 4.7617126
1369613_at 3.9593031 3.8719265 3.8491693 3.884072 3.7145264 3.8560898 3.7436798 3.8174005 4.088238 3.772881 3.9341912 4.03909
1369614_at 4.2248874 4.402453 4.141991 4.5148287 3.9992223 4.5340347 4.4655476 4.100223 3.9361176 4.517621 4.1123605 4.238197
1369615_at 5.6958733 5.7135434 5.858858 5.7473435 5.813714 5.713488 5.7328463 5.6431255 5.6054983 5.6547737 5.7732477 5.6058245
1369616_at 4.597891 4.7823753 4.8758097 4.674058 4.7630696 4.699434 4.7431226 4.5095325 4.658376 4.470634 4.351902 4.7600503
1369617_at 6.849172 6.9401193 7.441177 8.019121 6.9286933 7.3145685 7.3459253 6.946987 7.0713844 7.231625 7.62359 7.216262
1369618_at 4.514808 4.3776073 4.232802 4.3448977 4.582013 4.532936 4.498699 4.6116 4.6263824 4.627903 4.4045753 4.410977
1369619_at 4.67814 4.8907733 4.9822035 5.027521 4.7972465 4.976601 4.869238 4.7395043 4.936579 4.8353043 5.004698 4.886333
1369620_at 3.7900212 3.9591749 4.0131197 3.8079205 3.8153117 4.0108795 3.9699793 3.8593776 3.8115242 3.839514 3.9702742 3.9937577
1369621_s_at 9.752803 9.787962 9.712403 9.818792 9.693855 9.658502 9.883044 9.897848 9.863963 9.802154 9.88401 9.704399
1369622_at 4.370558 4.576254 4.290828 4.205245 4.222707 4.4062777 4.334644 4.4870844 4.290425 4.4479656 4.547008 4.839857
1369623_at 4.8498507 4.6980677 4.4037056 4.524176 4.5181007 4.470559 4.5540934 4.391694 4.599403 4.66014 4.6390886 4.598364
1369624_at 5.954027 5.8064117 5.809611 5.7556815 5.8570647 5.886112 5.835158 5.909393 5.911334 5.814501 5.8317513 5.9956937
1369625_at 6.6611414 7.034234 5.9439754 5.852927 6.171408 6.445671 6.694202 6.677655 7.3474526 6.802506 6.111535 6.470616
1369626_at 8.299293 8.435499 8.499151 8.5726185 8.3061695 8.462806 8.357796 8.283966 8.545777 8.375771 8.70387 8.541662
1369627_at 3.850264 3.880599 3.9199417 3.5945647 3.635622 4.273818 4.02022 3.7431161 4.253675 3.8131158 3.6526582 3.9775329
1369628_at 9.008556 9.232397 9.206115 8.838592 9.195087 9.530161 9.199355 9.241163 8.932324 9.018698 8.382672 9.259972
1369629_at 11.77724 11.767325 11.729601 11.762653 11.791377 11.644984 11.749485 11.565021 11.687518 11.59114 11.646136 11.664959
1369630_at 12.782142 12.810357 12.8386345 12.794139 12.81706 12.753491 12.844347 12.657259 12.739319 12.67074 12.653696 12.735245
1369631_at 7.930376 8.031183 7.9569645 7.958515 7.659843 7.776796 8.009044 7.953355 7.887496 8.14214 7.9816604 8.0632515
1369632_a_at 6.7595434 6.899884 6.8046703 6.5775237 7.036403 6.694434 6.590574 7.1156282 6.8574815 7.0095644 6.0162563 6.2398534
1369633_at 11.270981 11.211394 10.520481 10.9391775 10.828165 10.783706 10.617363 10.925216 10.774766 10.574475 10.173055 10.433422
1369634_at 6.481781 6.3102665 6.429249 6.266728 6.408925 6.4555306 6.2606797 6.5898185 6.5620146 6.2762585 6.334415 6.5317554
1369635_at 12.055163 11.986776 11.758974 11.855404 11.99605 11.796024 11.896417 11.8323555 11.733593 11.816868 11.942372 11.911436
1369636_at 12.607652 12.529173 12.3437805 12.444135 12.575606 12.360183 12.463591 12.414796 12.273394 12.298142 12.440368 12.379692
1369637_at 4.7751646 4.7787414 4.8457584 4.7079153 4.7922783 4.7781305 4.807313 4.867323 4.5605965 4.614475 4.8166356 4.7668705
1369638_at 5.2027445 5.3992753 4.752555 5.0103993 5.0363636 5.278958 5.254707 5.118916 5.174861 5.321943 5.292755 5.1937037
1369639_at 3.9965177 3.9790876 3.98376 3.7426376 3.7682912 3.9444387 3.9286337 3.8013582 3.8982503 3.7222402 4.1032004 3.6432967
1369640_at 5.7697015 5.851204 5.7778354 5.551313 5.6103 5.397633 5.580744 5.10759 5.364038 5.4418435 5.3485136 5.9401865
1369641_at 7.8702774 7.809725 8.144696 7.9202633 7.885631 7.922541 7.799288 8.060083 8.123768 7.9583945 7.994141 7.9700756
1369642_at 7.593108 7.4388785 7.943946 7.4247856 7.528872 7.777821 7.366715 7.6549597 7.7188206 7.657433 7.5245366 7.396128
1369643_a_at 7.734546 7.497058 7.7168465 7.267249 7.541091 7.429271 7.2235384 7.314265 7.3955793 7.256068 7.16607 7.0709853
1369644_at 9.185067 8.90092 9.271102 8.972131 9.175209 9.001912 8.764464 8.849427 8.979593 8.786846 8.673111 8.72586
1369645_at 3.7909992 3.8969412 3.9848218 4.0260086 3.9772024 4.085433 3.9788473 3.878718 3.8773034 4.0256243 3.942499 4.185468
1369646_at 3.7084558 3.577005 3.9216743 3.6187325 3.667663 3.7013211 3.6328173 3.7289362 3.653371 3.5200782 3.5942786 3.9654803
1369647_at 6.7373204 6.655557 6.628241 6.418011 6.806635 6.5037923 6.293005 6.4020033 6.3834534 6.1101727 6.3074684 5.4822855
1369648_at 6.468782 6.5589366 6.50124 6.423972 6.474666 6.4375973 6.25799 6.225568 6.411896 6.0898705 6.1129346 5.836553
1369649_at 4.7291017 4.9740186 5.250744 4.8078976 5.12584 4.841813 5.040196 4.897977 4.732596 4.567612 5.080872 4.822145
1369650_at 7.1082973 6.7966237 7.157525 7.0148215 7.1191406 7.1199036 7.1728516 7.1187735 7.057896 7.0323052 7.1021624 7.1766663
1369651_at 4.8512344 4.849649 4.9557858 4.913116 4.8923254 4.8665166 4.5164604 4.976952 4.779994 4.633746 4.8711553 4.7211237
1369652_at 3.7468505 3.8734515 4.0511713 3.8556418 3.7551425 3.9376645 3.887998 3.7967458 3.764868 3.6918309 3.7332342 3.666524
1369653_at 7.6107106 7.4194508 7.2993026 7.3936152 7.253755 7.2425613 7.477094 7.3029413 7.397401 7.2214537 7.28254 7.647562
1369654_at 10.764088 10.571995 10.984921 10.605882 10.816557 10.706005 10.261281 10.469343 10.447457 10.199756 10.371171 10.395215
1369655_at 7.7177715 8.877436 8.427052 8.361366 8.142097 7.518631 8.255142 8.510441 7.904396 7.452018 7.776881 7.550741
1369656_at 6.780079 6.661687 7.102933 6.573079 6.9091196 6.913149 6.719151 6.856945 6.9575143 6.953158 6.7874093 7.011452
1369657_at 4.3209043 4.5583777 4.19153 4.3322735 4.4027963 4.264505 4.2075157 4.1844516 4.1538363 3.90599 4.5607576 4.406154
1369658_at 8.983944 8.696457 8.982141 8.70232 8.892364 9.074537 8.59136 8.628859 8.927599 9.203115 8.741767 8.980408
1369659_at 5.623242 5.247963 5.9556327 5.7454076 5.7495704 5.4966226 5.6757665 5.501178 5.67638 5.7118316 5.6724577 5.733152
1369660_at 4.570223 4.4119067 4.5168104 4.3361106 4.42737 4.656699 4.3817444 4.325409 4.4142294 4.5191674 4.526651 4.7800474
1369661_at 7.7897787 7.811691 7.7060313 7.8710256 7.9082932 7.909541 7.880443 7.874934 7.934094 8.08309 7.9982657 7.9549394
1369662_at 3.6406744 3.4694738 3.424427 3.5345497 3.85985 3.4933853 3.5629632 3.479619 3.4968128 3.744669 3.4315674 3.5027676
1369663_at 9.581433 6.7520285 6.2095885 9.407996 6.3109183 9.929806 9.839751 10.614859 9.320654 10.52196 10.430409 7.102538
1369664_at 10.625351 11.139769 10.084356 10.591664 10.803769 10.900988 10.953235 10.804665 11.183324 10.505301 10.73348 9.940496
1369665_a_at 7.853375 8.055958 7.4804664 7.661566 8.080577 8.028514 7.861438 7.4041834 7.6879992 7.7580814 7.552372 7.792052
1369666_at 5.9563046 5.767826 5.973351 5.8383675 5.62025 5.8741217 5.6344047 6.3018346 6.0214334 6.3567147 6.1703115 6.4391665
1369667_at 6.791052 6.7629137 6.73289 6.528988 6.563979 6.555903 6.864003 6.759452 6.83222 6.440946 6.6409492 6.807885
1369668_x_at 3.976209 3.767262 3.7448418 4.0303936 3.829616 3.6911724 3.7879615 3.8408995 3.9745836 3.9262173 3.9162843 3.9443653
1369669_at 8.195988 8.105053 8.143263 8.4313755 8.396585 8.0839615 8.237036 8.311983 8.124035 8.433889 8.331755 8.268045
1369670_at 4.7368994 4.93803 4.72422 4.855559 4.866507 5.1378503 5.5157356 4.649695 4.88383 4.9568167 4.513484 4.6239157
1369671_at 12.480888 12.488742 12.440873 12.342433 12.499443 12.445459 12.479037 12.436849 12.441925 12.350092 12.465839 12.380692
1369672_at 6.545563 6.6071296 6.599518 6.395849 6.6143975 6.5388556 6.3657 6.5323796 6.434725 6.4544916 6.3621535 6.5864387
1369673_at 3.9657369 3.9703188 3.7961862 3.8414261 3.94082 4.155523 3.8721616 3.7488053 3.872287 4.0263996 4.810309 4.3349686
1369674_at 3.6873457 3.4865723 3.625153 3.4253755 3.5982952 4.3975363 3.785635 3.673843 3.801601 3.7697031 5.9557543 3.6364877
1369675_at 6.838834 6.4921794 6.3760123 6.5531178 6.4449606 6.5540447 6.3592753 6.510582 6.452336 6.624661 6.2540526 6.248015
1369676_at 7.47139 7.3427124 7.2747245 7.298527 7.1688094 7.12464 7.3918033 7.1604867 7.2589827 7.0385346 6.8656363 7.1381655
1369677_at 3.7892761 3.5839124 3.670096 3.6506617 3.5005095 3.7765977 3.7226553 3.680781 3.5471928 3.3940632 3.7832894 3.4087858
1369678_a_at 7.480825 7.7018538 7.4161334 7.5799966 7.5283003 7.505705 7.612439 7.6738443 7.3903103 7.501593 7.284505 7.543957
1369679_a_at 9.458001 9.407707 9.233987 9.411319 9.392277 9.339563 9.2251835 9.276621 9.174969 9.082849 8.880985 9.134121
1369680_at 4.715901 4.8513565 5.1707664 5.070317 5.1547055 5.231896 5.083444 5.035485 5.181239 5.063623 5.0964184 4.7950325
1369681_at 4.3701935 4.332427 4.650389 4.4917464 4.298681 4.5157666 4.428473 4.501434 4.4564013 4.512576 4.495904 4.6610403
1369682_at 6.649822 6.623682 6.625981 6.595225 6.386336 6.5613375 6.8873663 6.7422295 6.5467 6.7080393 6.9308476 6.796299
1369683_at 7.3127365 7.3478575 6.8950615 7.2795124 7.027101 6.7571983 7.637421 6.953512 7.0093536 7.3768606 6.964581 7.010967
1369684_at 5.074771 5.164118 4.9825583 5.150836 4.9663544 4.8591433 5.1121964 5.0205264 4.742592 5.15252 5.127437 5.05233
1369685_at 3.7807353 4.0019283 4.1962404 4.167218 4.0277786 4.1811433 3.934258 4.002448 4.102931 3.7998905 3.882028 4.0388927
1369686_at 4.2947874 4.0741086 4.0587225 4.070906 4.307177 3.9967747 4.034034 4.0743904 4.080199 4.2549753 4.2090297 4.3717446
1369687_at 4.208971 4.1749873 4.4130254 4.264987 4.205124 4.1469584 4.3154926 4.097574 4.1936355 4.091487 4.2888575 4.0662093
1369688_s_at 5.013006 5.039961 4.809866 4.7283125 5.090188 5.018436 4.752953 4.899449 4.6787333 4.77757 4.889211 5.037513
1369689_at 6.885442 6.8311596 6.7064123 6.715363 6.566535 6.8083916 7.0862794 6.737862 7.0012045 6.6181874 6.974591 6.883023
1369690_at 7.0050507 7.075756 6.751503 6.8632526 6.8790665 6.9917464 6.9782715 6.8760686 6.862879 6.666784 7.1667013 7.0504723
1369691_at 4.5040293 4.4398003 4.462821 4.4377837 4.654088 4.5114393 4.1497374 4.6438484 4.203043 4.146208 4.541424 4.1598253
1369692_at 4.000189 3.9460187 3.7900918 4.1237907 4.0023365 3.8928998 4.0538073 3.8473473 4.013055 4.111974 3.9533765 3.9869583
1369693_a_at 5.8411374 5.438065 5.275223 4.947798 5.5832086 5.839682 5.5237327 4.967553 5.4165754 5.911186 5.791362 6.1768045
1369694_at 3.698799 3.5454814 3.7180128 3.6991422 3.7551425 4.094762 3.7024522 3.661949 3.7111197 3.520769 3.6765666 3.9101276
1369695_at 4.4796724 4.2124815 4.696413 4.425957 4.7493887 4.5815043 4.460861 4.325168 4.375064 4.191331 4.3650427 4.2837043
1369696_at 3.6156428 3.6186604 4.0036564 3.6244528 3.7286499 3.9719393 4.0078497 3.8115568 3.5555274 3.855412 3.6956894 3.8696373
1369697_at 3.6908894 4.062824 3.8842962 4.1714954 3.9472942 3.9510334 4.1992197 4.0150104 4.0113773 4.0131083 3.8224952 3.8046548
1369698_at 4.885735 4.796765 5.100229 4.88606 4.919077 4.8930545 4.898857 4.7493014 4.6834545 4.9312596 4.717246 4.8533654
1369699_at 4.8527136 4.80867 4.870207 4.5895734 4.509184 4.821414 4.86791 5.0046506 4.66547 4.6559706 4.9912395 4.6989565
1369700_at 5.968878 5.7476525 6.0069723 5.9302897 5.8934903 5.9610467 5.8442235 5.904259 5.702574 5.754199 5.9077315 6.0774775
1369701_at 12.300207 12.482891 12.122555 12.141107 12.294842 12.266476 12.424764 12.34833 12.235146 12.024137 12.21936 12.106332
1369702_at 7.0463986 7.134359 7.112319 7.17011 7.141153 7.152154 7.133612 6.9595942 7.2260666 7.000492 7.008866 6.9885926
1369703_at 7.132231 7.2724013 7.1079726 7.058595 7.167023 7.1312633 7.3514323 6.989628 7.0041595 7.188455 7.0467916 7.154308
1369704_at 6.563706 6.39077 6.7038226 6.7243805 6.798795 6.5579257 6.5807347 6.6763735 6.397287 6.4035406 6.555538 6.646993
1369705_at 5.1573453 5.3435674 5.2518716 5.289346 5.182783 5.267951 5.359018 5.2023807 5.030279 5.1797566 5.1387644 4.9929724
1369706_at 3.7065306 3.7381692 3.7276483 3.806946 3.6592941 3.845187 3.812727 3.9327035 3.6108005 3.7967002 3.654866 3.849764
1369707_at 4.8314066 4.8117495 4.8150296 4.7720127 4.617859 4.6651735 4.35797 4.6782312 4.532416 4.542487 4.804681 4.3802414
1369708_a_at 5.620438 5.559547 5.685565 5.465812 5.5675135 5.635237 5.841119 5.612836 5.5915594 5.965252 5.531276 5.4107947
1369709_at 4.352477 4.3377695 4.36863 3.973556 4.153282 4.388066 4.0992384 4.17562 4.251861 4.4660444 4.3430605 3.9940197
1369710_a_at 3.785799 3.752384 3.823797 3.7574553 3.821928 3.8727484 3.7479148 3.8375382 3.982573 3.8880458 4.135962 4.0400276
1369711_at 4.5395455 4.611695 4.609155 4.584694 4.5940742 4.6663857 4.6119123 4.7576647 4.590789 4.4477644 4.635705 4.898286
1369712_at 7.5135593 7.449227 7.622231 7.5620956 7.5196066 7.3731585 7.4316235 7.50413 7.7389903 7.7733693 7.5718594 7.449452
1369713_at 5.600318 5.292712 5.4032383 5.3457193 5.2207866 5.624076 5.680588 5.6866846 5.4225473 5.4563184 5.739232 5.2266016
1369714_at 6.857705 6.931219 6.73051 7.0822573 6.883683 6.734526 6.95952 6.9118066 7.024533 7.1533303 6.779899 6.8646784
1369715_at 4.033092 4.119079 4.2769394 4.167315 4.055607 4.284338 4.0129213 4.1926136 4.1216364 3.9836507 3.9667614 4.246076
1369716_s_at 10.011019 9.790064 8.830325 9.942267 10.219462 10.061221 10.079706 9.689988 9.760403 10.023277 9.837538 10.293745
1369717_at 4.4536366 4.261986 4.4892936 4.5454173 4.344184 4.365865 4.2662787 4.3465433 4.320696 4.1306267 4.450056 4.4229965
1369718_at 8.863174 8.700258 8.886922 8.939407 8.910969 8.956834 8.578934 8.440052 8.6644 8.406911 8.428125 8.618617
1369719_at 3.2814088 3.541482 3.4616601 3.5595984 3.3967204 3.5480063 3.2708304 3.41439 3.4318852 3.445032 3.5078108 3.3590016
1369720_at 9.454819 9.468568 9.638873 9.462675 9.551654 9.584298 9.404674 9.199797 9.510454 9.253382 9.12666 9.076611
1369721_at 5.036396 4.9508977 5.090231 5.227245 4.8435636 5.0706525 4.9798274 5.234484 4.9690404 4.9633846 5.0766587 4.7974224
1369722_a_at 8.19072 8.308058 8.111253 8.260942 8.124242 8.055196 8.382357 8.28763 8.088124 7.991766 8.096333 8.129498
1369723_at 7.197267 7.2167664 6.8926835 7.263357 7.0867248 7.0778475 7.4255986 7.399878 7.2948284 7.162999 7.061889 7.1479278
1369724_at 5.5034065 5.338311 5.326024 5.5850964 5.277384 5.334359 5.369719 5.3213716 5.4590645 5.254606 5.4030395 5.4359865
1369725_at 8.239104 7.8251767 8.04453 7.9337378 8.027655 8.055767 7.871932 8.044878 8.034255 8.041726 8.006897 7.957721
1369726_at 8.674342 8.64092 8.259867 8.509676 8.611443 8.573452 8.65885 8.526564 8.566102 8.498016 8.7777 8.63151
1369727_at 13.853285 13.930663 13.925288 13.77125 13.934383 13.905684 13.94636 13.859047 13.812515 13.777648 13.8780985 13.761685
1369728_at 5.2401695 5.6350737 5.707371 5.210411 5.241086 5.9626293 5.6840076 5.3467093 5.9888673 5.163089 5.3921347 5.206686
1369729_at 8.763796 8.605505 8.587809 8.466061 8.735482 8.488871 8.668169 8.775078 8.744148 8.858175 8.4599495 8.406338
1369730_a_at 4.6066465 4.611695 4.6768665 4.3994856 4.8521223 4.5731406 4.584935 4.573083 4.560594 4.7110386 4.969587 4.817808
1369731_at 3.4894006 3.415612 3.498313 3.8204634 3.263841 3.5805213 3.4585395 3.5790734 3.1739004 3.5136554 3.5888565 3.6178656
1369732_a_at 4.620426 4.509863 4.9379473 4.6643133 4.560093 4.554941 4.4826527 4.278455 4.530177 4.587246 4.7004366 4.2521977
1369733_at 8.959917 8.887987 8.812536 8.970663 8.854537 8.921663 8.825628 8.805061 8.87872 8.838419 8.812529 8.688278
1369734_at 9.0352745 9.293955 9.157993 9.133706 9.051172 8.933068 8.852287 9.2836895 9.205261 9.1107235 9.037483 9.139538
1369735_at 6.097457 5.753692 6.044952 5.895428 6.108081 6.1587725 5.9782953 5.8513594 5.9738636 5.734842 5.5572443 5.785841
1369736_at 5.0222807 5.158061 5.055937 5.050698 5.2317934 4.8770657 5.1890745 4.634244 4.8303785 4.670046 4.980463 4.9282465
1369737_at 9.691971 9.551372 9.46078 9.605739 9.5237875 9.185999 9.404553 9.765182 9.6561775 9.38903 8.7287 9.074498
1369738_s_at 10.239027 10.024317 10.170042 10.1251745 10.121475 9.993978 9.992231 10.132935 10.262465 9.931006 9.749479 9.900424
1369739_at 3.9825726 4.151548 4.0171084 4.10736 4.2889566 4.283675 4.2074122 4.180601 4.2667894 4.3946056 4.4221926 3.9844427
1369740_at 4.883636 4.8584046 5.2176275 5.02735 5.09896 5.136488 4.9633145 5.120454 5.170694 4.916385 5.257985 4.951069
1369741_at 5.576994 5.543128 5.6475916 5.4716063 5.576106 5.6816897 5.506441 5.595191 5.4238358 5.683857 5.649802 5.6067414
1369742_at 4.982883 4.619234 4.90613 4.665839 4.7025876 4.91898 4.764328 4.69641 4.820181 4.7463875 4.8481693 4.763239
1369743_a_at 8.803031 8.550554 8.401241 8.572488 8.906392 8.318457 8.507587 8.854795 8.774134 8.329556 8.909917 8.654706
1369744_at 4.332896 4.040819 4.432373 3.96548 4.2906694 4.454023 4.328429 4.2416697 3.958112 4.189328 4.274991 4.2612147
1369745_at 6.2154703 6.3582144 6.045905 6.120198 6.306514 6.2355537 6.2539697 6.082622 6.3333473 6.112448 6.2583957 6.404422
1369746_a_at 11.730362 12.147527 11.906654 12.020373 12.049034 11.978375 11.967396 11.807729 11.607402 11.234897 11.476508 11.620289
1369747_at 6.7022896 6.520968 6.660002 6.652313 6.4814577 6.5390315 6.5725307 6.6079564 6.4328413 6.8173146 6.343379 6.750632
1369748_at 3.7181122 3.508592 3.6470978 3.8100612 3.837954 3.796238 3.5048187 3.5896099 3.6312084 3.6143374 3.6555703 3.6589773
1369749_a_at 3.8101878 4.19792 4.0184565 4.0765295 4.1873903 3.908767 4.009205 4.301195 3.94031 3.997056 4.385335 4.2008495
1369750_at 3.885311 3.8699243 4.1326427 3.8566883 3.873749 3.8832784 3.8697853 4.138127 3.7915554 3.6532757 4.2603226 3.8675008
1369751_at 4.158329 4.4956336 4.25114 4.0836153 4.4320903 4.172122 4.380598 4.2437325 4.010097 4.4156737 3.9841673 4.2625465
1369752_a_at 4.9369817 4.923887 4.937745 4.83881 4.973754 4.9981704 4.928116 4.976952 4.8223524 4.7596097 4.8309827 4.8555956
1369753_at 3.8769567 3.7568407 4.0314016 3.8453116 4.2764196 3.9144902 4.191432 3.9193687 4.101726 3.7594912 3.935586 3.8584764
1369754_a_at 8.273999 8.069508 8.137976 8.142309 8.113377 8.061411 8.171826 8.265471 8.18144 8.028446 8.302756 8.112549
1369755_at 3.8034565 3.5505536 3.8579516 3.7393482 3.862822 3.5529847 3.6941495 3.4083095 3.9125524 3.5945816 3.8687727 3.792728
1369756_a_at 7.3789086 7.415213 7.5394063 7.1849694 7.5196853 7.3665237 7.347898 7.156454 7.28587 7.050275 7.4246197 7.1164227
1369757_at 5.97817 5.777265 5.710141 5.4862533 5.6850734 5.786596 5.514255 5.596481 5.689739 5.6091127 5.8131957 5.9995294
1369758_at 7.953594 7.8407955 7.500565 7.965406 8.01507 8.300269 8.663002 8.170872 8.091697 8.394339 8.436557 8.077608
1369759_at 5.528911 5.1988673 5.3544717 5.473605 5.410115 5.3667655 5.4643397 5.297007 5.626361 5.555907 5.4223022 5.8046994
1369760_a_at 3.9064975 3.6239822 3.7876189 3.7939627 3.8967054 3.989673 3.8835764 3.6422758 3.795912 4.038081 3.7420828 4.0098276
1369761_at 3.7541137 4.0371957 3.9043617 3.8366237 3.8007448 4.10164 3.8385577 3.8664186 3.98133 3.8583412 4.1011686 3.952569
1369762_at 4.278243 4.4680266 4.4134517 4.3900013 4.49475 4.229254 4.2626085 4.153247 4.1862826 4.316965 4.604959 4.347729
1369763_at 3.9472547 4.135173 3.922398 4.002599 4.121482 4.069276 4.014573 4.0295477 4.0759897 4.0682893 4.098344 4.100361
1369764_at 13.160107 13.111052 13.159331 13.115401 13.083431 13.084272 13.156026 13.087365 13.083103 13.02885 13.06906 13.047513
1369765_at 3.7348309 3.5392847 3.7688477 3.7830265 3.6372914 3.8747883 3.6725502 3.7034338 3.6518214 3.7929244 3.7807577 3.8090928
1369766_at 5.227333 5.4333134 5.577324 5.1403456 5.2718415 5.3478146 5.7099013 5.504073 5.3828278 5.1395307 5.3468432 5.5222445
1369767_a_at 3.7613387 4.083029 3.7295814 3.848447 3.696118 3.6361372 3.8569026 3.843001 3.6414764 3.7402635 3.8927116 3.9357965
1369768_at 6.376289 6.4963174 6.5206814 6.812602 6.219307 6.368724 6.6485076 6.2799597 6.350015 6.3305006 6.4337387 6.1428022
1369769_at 4.8102226 4.586293 4.7040324 4.5703506 4.690174 4.681258 4.3961725 4.5507755 4.9678044 4.5464864 5.0288687 4.883646
1369770_at 3.9194045 4.112961 4.017997 4.1215363 3.9226234 4.2076554 4.1246314 3.9371502 4.0079374 4.029167 4.0221767 4.0531406
1369771_at 5.765505 5.592479 5.0229645 5.336768 5.466488 4.9271 5.824199 4.842993 5.1744547 4.8215322 5.2173185 4.787038
1369772_at 6.6647816 6.8370404 6.6939316 6.9470425 6.3811502 6.91388 6.66441 6.9758377 6.9271817 6.781344 6.6630335 6.7744
1369773_at 4.143429 3.9494627 3.9373107 4.198059 4.3300967 4.1011524 4.086704 4.09302 4.013646 4.0679793 4.131441 4.4682894
1369774_at 4.3268895 4.260908 4.223897 4.2584524 4.318647 4.2508993 4.0295677 4.3322625 4.3296 4.0543156 4.1266084 4.66717
1369775_at 8.504541 8.486995 8.5524845 8.535698 8.462735 8.5253105 8.275446 8.425608 8.391541 8.241533 8.302134 8.257125
1369776_a_at 6.577009 6.7370872 6.4774694 6.5520487 6.7481494 6.5175033 6.5523314 6.7495446 6.6784353 6.442172 6.850494 6.41605
1369777_a_at 7.6188445 7.5228286 7.644138 7.6234765 7.540239 7.373225 7.828864 7.7482967 7.9602137 7.982593 7.7636147 7.5557714
1369778_at 3.6559088 3.6535785 3.8803036 4.2369194 3.7716982 3.9143233 4.2198124 3.8667235 3.603093 3.855412 3.840548 4.0104837
1369779_at 5.6116924 5.823905 5.6372423 5.842588 5.926176 5.797277 5.8195405 5.7148705 5.850658 5.7873487 5.6388087 5.8476105
1369780_at 6.1309457 6.30317 6.2053533 6.051559 6.1005692 5.9265146 5.9198823 6.0511374 6.0850487 5.983144 6.073709 6.100226
1369781_at 3.8245306 3.8549495 4.0112934 3.6204476 3.8495378 3.8216767 3.9072669 4.01485 3.8607028 3.723789 4.0395517 3.9899724
1369782_a_at 6.0462894 5.9979835 5.903986 5.791712 5.8709455 5.956781 5.750799 5.9598017 5.711833 5.8648663 5.885627 6.056241
1369783_a_at 4.468296 4.8171387 4.934968 5.1672173 4.5234027 4.9680543 5.153455 5.140524 4.9311357 5.262824 5.3472743 4.9624825
1369784_at 3.789434 3.9271348 3.7616498 3.958493 4.073986 3.869883 3.8063095 3.7151942 3.9900901 3.6817255 4.050376 3.642616
1369785_at 8.48436 8.257543 8.55082 8.320032 7.9857435 8.366536 8.55806 8.316841 8.334292 8.523503 7.9667606 8.1818495
1369786_at 5.692349 5.731674 5.608837 5.437792 5.718928 5.8689294 5.5507593 6.0791755 5.512207 5.4421453 5.8977647 5.9681153
1369787_at 3.8816955 3.7328942 4.1517534 3.7113123 3.8106031 3.7598355 3.9492493 3.6204033 3.9929895 3.8727589 3.7244804 4.2093716
1369788_s_at 8.070112 7.887886 7.8457155 8.329721 7.659819 7.3381186 8.416594 7.873118 8.431482 7.982114 7.545683 7.9182744
1369789_at 3.3817954 3.4819276 3.3388963 3.4511914 3.3745902 3.2859857 3.3326914 3.3504624 3.3749077 3.2601402 3.4865367 3.3138998
1369790_at 11.92069 12.119033 12.065426 11.277705 11.467257 11.812409 11.463975 11.048958 11.974845 11.123462 11.312695 10.520381
1369791_at 7.9596596 8.176549 7.9357657 8.139151 7.9681487 8.03945 8.220268 7.9366994 8.107636 7.7748623 7.8465276 7.9192986
1369792_at 5.8867764 5.9013157 6.0684586 5.9805145 5.8985043 5.9997044 5.7734795 6.0959334 6.2183485 5.757024 5.8908253 6.2584343
1369793_a_at 3.800986 3.695653 4.11047 3.7111194 4.153366 3.9739478 4.0146446 3.9623368 3.7931316 4.2073956 3.9252896 3.8441756
1369794_a_at 4.6898637 4.5222774 4.9261804 4.786389 4.6667647 4.924766 5.0400105 4.782243 4.8359537 4.7589045 5.0674767 4.9958353
1369795_at 4.5001955 4.5902576 4.444558 4.4643507 4.5638976 4.634205 4.644642 4.2606544 4.362874 4.5865374 4.2999926 4.4506516
1369796_at 4.8092394 4.750119 4.6388354 4.671472 4.7179403 5.0062947 4.616931 4.968659 4.631049 4.5520678 4.50969 4.4587483
1369797_at 4.2269936 4.032894 4.305263 4.319333 4.19969 4.1018333 4.1350293 4.153263 4.2903614 4.0323234 4.0397825 4.689616
1369798_at 4.787546 4.760515 4.7709694 4.506543 4.6071434 4.813839 4.5246887 4.806565 4.834399 4.401563 4.49833 4.5701637
1369799_at 10.614018 10.712249 10.584977 10.564702 10.658802 10.547665 10.699106 10.691533 10.733621 10.40052 10.318532 10.509296
1369800_at 3.7714489 3.9146776 4.1109347 4.0462275 4.0700808 4.0055113 3.7879615 3.8835542 3.8002284 3.9463427 3.9628897 4.0696335
1369801_at 4.3308625 4.4621954 4.3545446 4.4979196 4.652807 4.39004 4.432093 4.3676553 4.6787333 4.735853 4.538016 4.5622025
1369802_at 3.89724 3.8576279 3.9162476 3.7680168 3.9092166 3.747827 3.7083125 3.8712277 3.5767736 3.6715117 3.8088658 4.154922
1369803_at 4.563559 4.6509714 4.9211283 4.6454473 4.707562 4.523265 4.95489 4.887673 4.481641 4.412537 4.538016 5.1479473
1369804_a_at 4.827394 4.936299 4.696212 4.6739144 4.7014613 4.469599 4.632551 4.7981224 4.6694036 4.8573494 4.6968746 4.729886
1369805_at 3.8797925 3.8948257 4.0648823 3.8670807 3.796241 3.8918095 3.9111733 4.014795 3.8628764 3.86003 4.025914 3.983657
1369806_at 5.218997 5.1798353 5.212392 5.033551 5.2391143 5.316889 5.234679 5.2800713 5.086129 5.321943 5.1650143 5.3226714
1369807_at 4.4750843 4.565157 4.4940224 4.288029 4.7013755 4.790978 4.291974 4.3387394 4.5204525 4.145293 4.7378902 4.513451
1369808_at 4.6324706 4.327687 4.5753484 4.55151 4.613543 4.755417 4.301798 4.458353 4.482181 4.372827 4.6255374 4.1857815
1369809_at 5.050975 5.059087 4.874705 4.9162836 4.8435636 5.041678 4.9106345 4.9120617 4.990336 5.1326694 4.987414 4.8978105
1369810_at 6.4534864 6.4306464 6.674024 6.4861197 6.708163 6.8146462 6.6103206 6.112911 6.612629 6.6531415 6.6070876 6.5940275
1369811_at 4.8986416 4.680997 4.819085 4.689129 4.665752 4.7740946 4.6279726 4.612015 4.6731567 4.73239 4.888031 5.2577505
1369812_at 5.623784 5.956518 5.793712 5.800478 5.805898 5.6751156 5.801523 5.6390524 5.9945593 5.8075294 5.9996424 5.845272
1369813_at 6.9605603 6.8676496 6.7616024 6.7414584 6.7598667 6.938306 7.0450373 6.917381 7.0825763 7.008724 7.068856 6.9562674
1369814_at 4.547966 4.656686 4.557304 4.4195867 4.613543 4.4998384 4.469105 4.4409676 4.441741 4.6079235 4.6029453 4.308565
1369815_at 5.395886 5.4938307 5.4286666 5.539695 5.7040267 5.7066126 5.330538 5.449529 5.556572 5.5055647 5.7256784 5.8060994
1369816_at 4.838366 4.6079974 4.7367663 4.5111027 4.7114 4.7304497 4.609882 4.355816 5.063084 5.116892 4.4016566 4.7673583
1369817_at 4.120508 4.312994 4.2665405 4.424122 4.3131924 4.0964875 4.056043 4.239441 4.2615705 4.2055635 4.11322 4.532546
1369818_at 4.887643 4.8837442 4.929394 4.9344378 4.6600976 4.901493 4.6458893 4.614826 4.7134852 4.8222857 4.775297 4.94856
1369819_at 4.947477 4.648201 4.7686076 4.9250274 4.6808653 5.0349803 4.6981244 5.1458154 4.7578363 4.77497 4.953259 4.808244
1369820_at 4.5837564 4.0580325 4.3135843 4.0733385 4.244039 4.0946207 4.319791 4.7144675 4.349597 4.254955 4.317277 3.9865909
1369821_a_at 4.638812 4.6006536 4.7670093 4.505002 4.6365223 4.8488503 4.643594 4.45648 4.4248104 4.7017813 4.5060387 4.9028635
1369822_at 4.385709 4.223665 3.9455252 4.339818 4.401925 4.539873 4.266155 4.319773 4.333729 4.3304467 4.261545 4.021349
1369823_at 4.656513 4.7930746 4.6797724 4.567834 4.739024 4.7201395 4.686325 4.646907 4.6499977 4.628314 4.9551697 4.9690657
1369824_at 5.197507 5.0071583 4.531185 4.6907635 4.943181 4.672078 4.388466 4.846472 4.77629 4.29809 4.9012775 4.537385
1369825_at 4.9601126 4.79986 4.747896 4.6017904 4.69795 4.792 4.7082844 4.73158 4.7958326 4.735276 4.6853423 5.003314
1369826_at 6.088221 6.106986 6.2172284 6.107472 6.1849613 6.166956 6.1320343 6.0140653 5.8735633 6.2890415 6.2727532 6.557
1369827_at 5.446519 5.4519625 5.521612 5.4928217 5.707055 5.4976377 5.380637 5.590493 5.3803425 5.4859877 5.585231 5.5844107
1369828_at 5.366911 5.608511 5.66788 5.737213 5.512432 5.7079973 5.606045 5.5844088 5.571044 5.6488247 5.488065 5.6745625
1369829_at 5.027639 4.624139 4.9756165 4.791828 4.9023843 4.8165407 4.724943 4.8550997 4.750181 4.811419 4.905152 4.8060503
1369830_at 4.5483923 4.7875357 4.7699504 4.999824 4.7092094 4.543549 4.6981244 4.524814 4.7639337 4.547265 4.6709003 4.666129
1369831_at 5.5149746 5.3557644 5.6815248 5.238715 5.3354015 5.4504538 5.3202305 5.400263 5.266759 5.4308844 5.5573664 5.493865
1369832_at 5.677332 5.4565167 5.51175 5.2870235 5.6589303 5.0204544 5.499925 5.4145813 5.459961 5.2906613 5.4098845 5.250094
1369833_at 4.3477077 4.3392324 4.51444 4.2319164 4.2633185 4.1240764 4.4234653 4.3855114 4.3224964 4.5708284 3.952648 4.2450204
1369834_at 7.933449 7.6628757 7.714895 7.6057854 7.7727056 7.8682656 7.689756 7.6928973 7.504475 7.324473 7.374466 7.266907
1369835_at 6.3648005 6.222342 6.319295 6.2614107 6.222877 6.3760943 6.2779417 6.477004 6.2301636 6.132211 6.0907636 6.7462783
1369836_at 6.870547 6.221661 5.960452 6.2990236 7.4421654 6.2675653 6.4619474 6.336052 6.6552215 6.3210783 6.967389 7.313418
1369837_at 12.094788 12.330676 12.090791 12.201318 12.24422 12.210657 12.354412 12.245953 12.047891 11.939502 11.838447 11.926158
1369838_at 3.989673 4.245694 4.1820307 4.0800066 4.1116996 4.1352105 4.0573525 4.039722 4.0347533 3.9445202 4.1257854 4.2630258
1369839_at 4.938387 4.4769917 4.4623623 4.487505 4.554923 4.6287537 4.686103 4.481308 4.597405 4.2805147 4.416011 4.8126163
1369840_at 9.826596 9.437947 7.76681 9.893213 9.338972 9.650191 9.567374 10.040388 9.853686 8.71148 9.822806 7.794106
1369841_at 3.7752144 3.6288638 3.9451344 3.6973186 3.7228029 3.9057066 4.0049067 3.569634 3.7481968 3.8191733 3.7415063 3.788868
1369842_at 3.8009858 4.0343328 4.0813026 3.8655562 3.7998376 3.918758 4.009268 3.8990643 3.963537 3.8622282 3.9386723 3.9101276
1369843_at 4.3203087 4.2255125 4.400612 4.3763003 4.4881744 4.4179764 4.069968 4.403719 4.0028934 4.275551 4.5420036 4.1818
1369844_at 4.2266397 4.1697235 4.403756 4.0325766 4.021016 4.3272142 4.049021 4.00035 3.8176577 4.078657 4.2579436 4.353795
1369845_at 5.3214083 5.395206 5.660962 5.2949166 5.6970015 5.4808736 5.549841 5.4389296 5.526861 5.409329 5.5730014 5.623951
1369846_at 3.4516048 3.5184073 3.3693008 3.4807265 3.6334 3.59878 3.5300527 3.3481183 3.351467 3.3974073 3.5101242 3.4169562
1369847_at 5.3361874 5.1528854 5.272158 5.1975126 5.5055213 5.4573374 5.6007257 5.365487 5.365026 5.4257717 5.538741 5.640506
1369848_at 3.640041 3.7095485 3.6064255 3.7089052 3.6688392 3.806267 3.7153332 3.6974416 3.850895 3.5746882 3.6110058 3.6017992
1369849_at 4.9658327 5.020459 5.3062935 5.064459 5.1716404 5.24969 5.063077 5.108426 4.8618717 5.007121 5.0101576 4.951006
1369850_at 5.526985 6.3695316 5.7247663 5.7528315 5.777491 5.835656 5.4867268 5.2589445 6.025686 5.5819483 5.52285 5.5248966
1369851_at 7.1918087 7.211752 7.2484517 7.165417 7.2767134 7.326483 7.011109 7.091058 7.3093076 7.1539507 7.23605 7.3210244
1369852_at 12.106036 12.198555 12.087638 12.04734 12.137789 12.166365 12.071725 12.099955 12.010496 12.026064 12.065463 11.914925
1369853_at 4.809882 4.8704524 4.813661 4.818951 4.8435636 4.870625 4.7318788 4.5750575 4.7019663 4.647649 4.684673 4.6435733
1369854_a_at 8.670947 8.870313 8.72298 8.888098 8.646056 8.9520445 9.02337 8.528292 8.837372 8.590832 8.715989 8.723128
1369855_at 3.6832297 3.6502826 3.7329478 3.6880329 3.7210643 3.654006 3.8998067 3.622016 3.4714847 3.5776675 3.7698843 3.8128269
1369856_at 4.5649614 4.4148235 4.5139027 4.703408 4.516074 4.7706647 4.1035724 4.3762884 4.5791674 4.339168 4.5957184 4.446383
1369857_a_at 5.701558 5.514669 5.58493 5.5814633 5.8253284 5.765205 5.6633134 5.646637 5.689402 5.628154 5.562547 5.745054
1369858_at 4.4105644 4.4216814 4.6173096 3.9904232 4.212981 4.206134 4.3776608 4.4325404 4.4046173 4.250628 4.5807843 4.159491
1369859_at 4.4374967 4.457213 4.3567095 4.459071 4.497485 4.406354 4.297897 4.3521113 4.540007 4.355107 4.3257356 4.962573
1369860_a_at 4.5442514 4.8470936 4.9003515 4.9544334 4.732703 4.7919083 4.806519 4.915774 5.1323414 4.833164 4.7551546 4.978078
1369861_at 4.748052 4.988435 4.9379478 4.634803 4.3763905 4.4983306 4.526478 4.6465287 4.9600496 4.4219823 4.9783425 4.5599174
1369862_at 4.4067116 4.335335 4.4274864 4.5457087 4.581393 4.413869 4.3139877 4.4369946 4.4994197 4.5139623 4.5301585 4.6058793
1369863_at 10.310399 9.981756 8.598598 9.235525 10.16109 9.515625 9.181202 9.724595 9.488944 9.389625 9.794076 10.063299
1369864_a_at 11.15016 11.658767 11.624669 10.49583 11.0551605 10.700884 9.660738 9.112066 10.929811 7.8113885 8.318212 8.505686
1369865_at 4.1207223 4.064692 4.232802 4.3415236 4.425691 4.3597164 4.130544 4.2200904 4.2855935 4.1635284 4.369154 4.644875
1369866_at 4.4332323 4.3750014 4.615056 4.6612206 4.8708644 4.645001 4.7312393 4.45907 4.3620195 4.8718605 4.5189657 4.7225595
1369867_at 5.246355 5.7613893 5.4898605 6.7367663 5.337147 6.3524866 6.399747 5.494959 5.6297903 5.8205886 5.4881277 5.6918488
1369868_at 9.526667 9.922997 9.717387 9.851592 9.60424 9.802199 9.690403 9.840488 10.09769 9.5526705 9.760713 9.701592
1369869_at 3.8155024 3.8563447 3.7155547 3.6437078 3.9263904 3.7575676 3.570444 3.5283723 3.8914075 3.6906266 3.9185555 3.4013793
1369870_at 6.9544196 7.238593 6.9835157 7.0357656 7.0282164 7.01015 7.287866 7.1500773 7.180941 7.142071 7.2510095 7.1737766
1369871_at 3.7690382 3.8171299 3.9803236 3.8998322 3.569271 3.914215 3.723016 3.5325212 3.7676883 3.691855 3.8058805 3.7352357
1369872_a_at 4.2117224 4.4943 4.2760015 4.5987043 4.1633325 4.135355 4.311743 4.2119656 4.5460377 4.1441493 4.3348155 4.8182006
1369873_at 4.620896 4.4289393 4.519168 4.4922934 4.458095 4.5778866 4.489193 4.6447988 4.2001514 4.650701 4.345667 4.7206507
1369874_at 4.7323704 4.527498 4.5921383 4.694269 4.762188 4.8042393 4.843914 5.019108 4.5364523 4.654522 4.7421923 4.8240247
1369875_at 4.6985455 4.5921297 5.1051083 4.9073095 4.674803 5.242234 4.9425173 4.881736 4.981552 4.644699 4.8356476 5.3981457
1369876_at 3.9604347 3.8383515 3.8404303 3.7730286 3.790221 3.8868694 3.9615 3.8690367 3.850942 3.8861082 3.8198328 3.9893408
1369877_at 4.9312534 4.9656243 4.6544914 4.690275 4.687398 4.917445 4.8657637 4.62299 5.1425557 4.82142 4.201814 4.791332
1369878_at 4.0688205 4.035973 4.0271153 4.0171595 4.0627794 4.2329245 4.158885 3.9161446 4.240344 3.9862623 4.1938486 4.177175
1369879_a_at 12.874554 12.920246 12.859047 12.793079 12.884026 12.810411 12.790365 12.892827 12.845851 12.752872 12.768768 12.742579
1369880_at 4.0842705 4.309971 4.180979 4.175867 4.4107404 4.3527 4.4332056 4.468749 4.2850113 4.19018 4.378908 4.2595525
1369881_at 4.5770655 4.375002 4.651002 4.378459 4.700844 4.2527456 4.5854588 4.863636 4.435711 4.4308577 4.1976495 4.2515254
1369882_at 4.2953033 4.5331674 4.6986017 4.4166393 4.5417757 4.723639 4.6153445 4.4986486 4.659362 4.5808635 4.6307383 4.4073954
1369883_at 3.4822567 3.397294 3.6533718 3.505592 3.5005095 3.4559329 3.3873835 3.3973346 3.4358199 3.3153381 3.4449968 3.392024
1369884_at 4.765142 4.733046 4.9482956 5.001864 5.0077267 5.041229 4.7495856 5.1805215 4.655558 4.908332 5.0809617 4.852069
1369885_at 5.098746 5.1411653 5.2043486 5.0437436 5.4298906 5.4121113 5.186121 5.0930953 5.0661187 4.8906617 5.2691927 4.932897
1369886_a_at 5.8050404 6.2288146 6.06214 6.1081133 5.880949 6.0469975 6.228454 6.0438943 6.0816264 6.2933726 6.092976 6.421206
1369887_at 4.546921 4.514081 4.5679183 4.452958 4.618533 4.620515 4.617535 4.4903 4.483077 4.539665 4.588995 4.8794007
1369888_at 3.8565114 4.2955523 3.9878724 4.3733115 4.104127 4.385798 4.429718 4.0177164 3.9383304 4.496103 4.328924 4.3479896
1369889_at 4.7078404 4.3008394 4.4138393 4.068735 4.4981375 4.35353 4.008297 4.2496004 3.970525 4.028369 4.0496826 4.355239
1369890_at 3.2055426 3.2663584 3.0147753 3.0584226 3.1009476 3.2103024 3.2692122 3.122014 3.2157936 3.0931396 3.2515507 3.1029592
1369891_at 5.0007257 5.264744 5.2708416 5.150763 5.3757205 5.2562747 5.351105 5.195328 5.069711 5.389729 5.24867 5.3331327
1369892_at 3.8920968 3.8623798 3.6433764 3.712067 3.5319285 3.7726107 3.7467556 3.8308582 3.6436696 3.8667383 3.6832702 3.87808
1369893_at 4.773351 4.625684 4.5862856 4.6906796 4.695529 4.6627073 4.6981244 4.675084 4.5741935 4.771239 4.521126 4.759076
1369894_at 3.2938068 3.4262776 3.4268882 3.1525795 3.622554 3.4932556 3.3381433 3.3615491 3.2255805 3.84281 3.7580056 3.3275
1369895_s_at 6.1481857 6.0683646 5.826646 6.1800933 6.2230434 6.265741 6.422918 6.3201365 5.8969913 5.963504 5.9335165 5.934536
1369896_s_at 7.540611 7.3928556 7.5807743 7.5061216 7.2254605 7.6158037 7.5660834 7.5284543 7.536603 7.605134 7.4089932 7.629471
1369897_s_at 12.022172 11.975506 11.885318 12.024777 11.89251 11.747638 11.984329 11.867372 11.876657 11.9394245 11.856195 11.873209
1369898_a_at 5.252199 4.8774214 4.6805563 4.716067 5.1000805 4.9214687 4.80407 5.140524 4.9466176 5.075845 4.78668 5.2280765
1369899_s_at 6.4695263 6.228978 5.9307194 5.706741 5.986246 5.8859134 6.1963115 5.707119 6.2760444 6.276934 6.1913075 5.7950935
1369900_at 3.8515344 3.9942765 3.8672314 3.93805 3.9066708 4.19947 4.0941453 4.0350056 3.818165 3.964932 4.103949 4.217067
1369901_at 4.310667 4.3791237 4.238237 4.2539363 4.3980684 4.2262387 4.361278 4.285061 4.2990117 4.454509 4.8854227 4.4345446
1369902_at 7.405035 7.266102 6.5929537 7.1473546 6.7669826 6.686499 7.1213856 7.2502284 6.953352 6.8202314 6.652482 6.409615
1369903_at 4.1347117 4.051529 4.252072 4.148845 4.2843738 4.110119 4.231514 4.1684933 4.2255354 3.9692378 4.1297026 4.5488787
1369904_at 4.687467 4.525899 4.435073 4.5151396 4.365925 4.5990744 4.4757032 4.4909286 4.624751 4.4924974 4.4418564 4.4373975
1369905_at 3.6181517 3.4973946 3.7203948 3.5800152 3.5699074 3.8448253 3.587136 3.5836701 3.9164674 3.6656532 3.7085176 3.7200873
1369906_s_at 11.818924 11.823044 11.876866 11.965878 11.849213 12.012678 11.934158 11.813623 11.9036665 11.922346 11.925084 11.797886
1369907_at 5.823747 5.614832 5.5933037 5.5555086 5.7247267 5.7297115 5.9244275 5.5770965 5.590996 5.6393046 5.755929 5.9879704
1369908_at 3.8059218 3.7173407 3.7659185 3.7688549 3.6232374 3.9563081 3.6059873 3.709861 3.4821782 3.5419307 3.4201071 3.5979557
1369909_s_at 11.081009 10.964027 10.913807 11.05857 10.866653 10.867427 11.131679 10.946934 11.015558 11.417561 11.018615 11.471133
1369910_at 3.9519665 3.9075873 3.9434896 3.8919241 3.6640456 3.948327 4.0128746 3.9875762 3.908629 3.6532757 3.9806228 4.0219593
1369911_at 5.019936 5.0457172 4.9041905 5.162263 4.9469814 5.1870136 5.1534104 4.9258647 4.977456 4.962858 5.021932 4.911812
1369912_at 6.2970424 6.175563 6.462958 6.4957366 6.348462 6.380491 6.2984695 6.1434884 6.6084933 6.2554436 6.6905727 6.428693
1369913_at 4.476461 4.3063717 4.496484 4.277599 4.2712893 4.5645003 4.3569374 4.260823 4.3042855 4.683421 4.18096 4.2581205
1369914_at 3.729815 3.8030028 3.5757499 3.7584462 3.7968113 3.9839077 3.6576447 4.1932373 3.612798 3.8928635 3.841242 3.7362905
1369915_at 6.5806746 7.085984 6.6149693 6.776309 6.9182496 7.001526 6.708574 6.7669077 7.042293 6.629951 6.6434236 6.6018333
1369916_at 5.16656 5.2666597 5.3341885 5.041179 5.2947345 5.2056055 5.2162647 5.3259835 5.144571 5.2989764 5.152149 5.721774
1369917_at 5.3223257 5.159084 5.182893 5.266702 5.0316978 5.03109 5.539771 5.37073 5.318058 5.0160737 5.091155 5.414407
1369918_at 3.928452 4.279166 4.1689763 3.9060597 4.0785503 4.02476 4.019363 3.982304 3.9479961 3.9296927 4.081491 3.9075897
1369919_at 4.941043 4.6794176 4.717783 4.7636976 4.8395176 4.9038177 4.669818 4.8198433 4.902924 4.7698784 4.696585 4.947122
1369920_at 4.5464616 4.6619997 4.480599 4.5438538 4.709717 4.5197515 4.672791 4.5039444 4.221923 4.571002 4.533662 4.710572
1369921_at 6.6019316 6.74702 6.6165605 6.4758782 6.333606 6.4584928 6.7527523 6.3394103 6.8949323 6.3444295 6.318916 6.307459
1369922_at 8.503468 8.5510435 8.274863 8.534011 8.472797 8.36899 8.564572 8.592158 8.43773 8.426396 8.431044 8.4188595
1369923_at 6.266038 6.1286893 5.983229 6.5728226 6.086672 5.718812 6.1122622 6.017928 5.851617 6.001287 5.5793056 6.3315268
1369924_at 5.7487254 5.6846414 5.59675 5.813271 5.9116035 5.744894 5.9741106 6.019833 5.8311825 5.6554003 5.761208 5.7798133
1369925_at 3.9920726 4.1119113 4.3579483 4.1413927 4.1380606 4.3247323 4.1263413 4.475399 4.0696135 4.043186 4.075806 4.537481
1369926_at 7.6945524 7.714548 7.8590555 7.367614 7.6415963 7.3852143 7.651433 7.4172087 7.534409 7.8015127 7.4089932 7.5136366
1369927_at 11.352433 11.270859 11.373281 11.483687 11.326468 11.316966 11.481736 11.415397 11.524777 11.560636 11.508631 11.540215
1369928_at 3.66982 3.557414 3.579189 3.6142082 3.5720317 3.6139207 3.7440867 3.478314 3.6930509 3.758641 3.8979294 3.786269
1369929_at 11.2922535 11.259794 11.244735 11.256886 11.314517 11.302213 11.205092 11.258246 11.299147 11.233267 11.250312 11.252109
1369930_at 11.756756 11.727603 11.7894 11.864986 11.775534 11.892271 11.832226 11.820884 11.902724 12.0517845 12.090966 12.035772
1369931_at 7.3210835 7.0613723 7.1054025 7.230752 7.1550817 7.1704946 6.8145213 6.8815165 6.937085 7.1117005 7.0296307 6.8111134
1369932_a_at 10.126436 10.110484 9.859302 10.158444 9.976906 9.9472 10.248006 10.1269455 9.931304 10.266388 10.218805 10.171758
1369933_at 11.157131 11.065448 11.270081 11.198068 11.079148 11.2351675 11.26666 11.253291 11.185131 11.342761 11.416767 11.243815
1369934_at 11.918848 12.076619 12.093005 12.233483 11.91791 12.162635 12.125563 12.159689 12.183364 12.079525 12.189618 12.119348
1369935_at 7.7824283 7.7340736 7.7726116 7.7414904 7.674886 7.679803 7.765978 7.683878 7.725662 7.910384 7.8314743 7.8769236
1369936_at 10.818603 10.719273 10.554482 10.814214 10.599943 10.727657 10.722514 10.350276 10.533255 10.623195 10.529771 10.835947
1369937_at 10.7611885 10.8365 10.743871 10.938444 10.830764 10.807171 10.634367 10.695354 10.816683 10.822328 10.875533 10.949662
1369938_at 7.407625 7.460386 7.345346 7.465709 7.306334 7.4382086 7.4253283 7.5283113 7.5052886 7.586803 7.414923 7.5344844
1369939_at 12.029177 12.091149 12.084328 12.165637 11.905077 11.963464 11.909054 12.004817 11.999953 12.093714 12.039529 11.994446
1369940_at 10.231602 10.374179 10.305805 10.34482 10.29181 10.158801 10.216638 10.448135 10.209335 10.075974 10.360541 10.157398
1369941_at 10.521648 10.414187 10.698929 10.514923 10.51486 10.373168 10.654876 10.589031 10.610374 10.404991 10.641229 10.541457
1369942_at 8.7643585 8.802264 8.675602 8.7723875 8.72148 8.776576 8.918591 8.806166 8.769739 8.908804 8.786428 8.7134695
1369943_at 10.042688 9.93371 9.62675 10.254752 9.899784 9.978464 10.212187 10.349534 10.050459 10.103882 10.081585 9.96232
1369944_at 8.849874 8.708263 8.758241 8.785043 8.759022 8.395183 8.685952 8.393817 8.529847 8.6032505 8.701937 8.520851
1369945_at 4.8238583 4.5967183 4.6889434 4.818755 4.691602 4.73815 4.8970823 4.7640343 4.9267225 4.7662253 4.777569 5.063987
1369946_at 6.469758 6.273126 6.3399477 6.5295386 6.219297 6.3730893 6.33028 6.573943 6.364672 6.550813 6.4337387 6.5832167
1369947_at 5.4363174 5.5944285 5.4794755 5.3271146 5.6608253 5.598179 5.3288136 5.554446 5.3208895 5.4560657 5.7111087 5.6066327
1369948_at 7.7791786 7.6459384 7.6786575 7.767907 7.5640926 7.6893816 7.762303 7.816431 7.5874076 7.8138623 7.8301167 7.8468795
1369949_at 7.0520945 7.154464 7.2575474 7.134543 7.1139445 7.233514 6.984631 7.172575 7.286554 7.0201063 7.0038643 7.149168
1369950_at 9.584381 9.427556 9.479874 9.654431 9.3760395 9.426124 9.538464 9.630772 9.477765 9.650372 9.615759 9.519128
1369951_at 3.983705 4.0701375 3.9881063 4.071695 4.0497355 4.1704273 3.9952154 4.2145376 4.1673217 3.9881063 4.268499 4.1575184
1369952_at 11.850016 11.767724 12.0085335 11.92582 11.793314 11.94417 11.939146 11.919495 11.966811 11.807491 11.953845 11.86352
1369953_a_at 4.4989347 4.500352 4.648819 4.381001 4.5709906 4.1422787 4.408369 4.5802355 4.820011 4.507801 4.5704284 4.293312
1369954_at 12.78046 12.754536 12.780251 12.863874 12.828229 12.806497 12.789819 12.899115 12.774703 12.879193 12.991706 12.867182
1369955_at 6.0535975 5.922624 6.2440357 5.8656373 6.209596 5.897269 6.0808306 5.997374 6.099537 6.207073 6.0429983 5.9751744
1369956_at 9.191663 9.33907 9.290964 9.195062 9.275338 9.361696 9.331073 9.149324 9.213913 9.1171875 9.071468 9.211417
1369957_at 6.3529096 6.3644166 6.07279 5.3077383 5.960773 6.121631 5.591368 5.7569027 5.565226 5.367617 5.4802837 5.7496643
1369958_at 8.218649 8.416296 8.518524 8.03718 8.146782 7.7194366 8.199076 8.283831 8.941015 8.463081 8.123201 7.989649
1369959_at 12.513305 12.269034 12.39709 12.540191 12.530041 12.332085 12.348258 12.313983 11.97418 12.310295 12.280395 12.224892
1369960_at 10.215305 10.261282 10.100845 10.031213 10.3128 10.328747 10.335552 10.154209 10.2523985 10.384187 10.307388 10.332775
1369961_at 9.021554 9.043385 9.038849 9.04277 9.275059 8.993635 9.097375 8.973116 9.219477 9.141701 9.177583 9.314216
1369962_at 8.152436 7.9132347 8.256267 8.321059 7.818174 8.304809 8.348153 8.155876 8.364308 8.566114 8.462878 8.308735
1369963_at 5.258314 4.9586353 5.388099 5.3226123 5.0803595 5.1982965 5.142029 5.107293 5.258955 5.3373384 5.201934 5.0569534
1369964_at 6.7151384 6.801611 6.677025 6.7283463 6.75127 6.7164307 6.9904294 6.5376396 6.6293573 6.9161673 6.0854015 6.6269107
1369965_at 7.835367 7.3303576 8.157638 7.8810663 7.4227786 7.7688046 7.529827 7.1823297 7.8313856 7.9095545 7.601833 7.4372134
1369966_a_at 12.300012 12.311553 12.226424 12.367754 12.23468 12.335868 12.362415 12.473654 12.378653 12.424485 12.455889 12.314452
1369967_at 8.5451765 8.641948 8.430245 8.779343 8.559975 8.58627 8.727221 8.611792 8.539637 8.775261 8.762693 8.882732
1369968_at 6.4481936 6.1083984 6.171999 5.8570004 6.4937005 5.552802 5.8760853 5.572333 6.171626 5.8642683 5.8767457 5.593484
1369969_at 9.1808 9.02141 9.285414 9.238199 9.117996 9.050481 9.222206 9.379021 9.1968975 9.35748 9.283368 9.308524
1369970_at 10.579515 10.761728 10.468553 10.485098 10.492981 10.541344 10.576096 10.544908 10.519274 10.622804 10.444416 10.612057
1369971_a_at 8.753982 8.666981 8.410217 8.795524 8.44151 8.35742 8.874952 8.828748 8.526634 8.872916 8.681734 8.503698
1369972_at 6.40633 6.2604547 6.3794036 6.810307 6.378991 6.6028066 6.741754 6.453773 6.623587 7.0310307 6.418073 6.8499312
1369973_at 11.254205 11.05761 11.21621 11.0707855 11.178173 11.290225 10.987845 11.022783 11.137671 11.06394 10.823 11.017192
1369974_at 6.5743437 6.718806 6.7522316 6.698484 6.7817054 6.681864 6.99605 6.7472515 6.9589443 6.959244 6.6566663 7.026134
1369975_at 8.543213 8.607315 8.699902 8.783739 8.559086 8.678535 8.600596 8.561465 8.572752 8.683016 8.614384 8.6638155
1369976_at 10.068343 9.810635 10.248893 10.393089 9.762708 10.201342 10.258854 10.3334 10.457257 10.596224 10.263712 10.402496
1369977_at 4.2925506 4.338149 4.2026076 4.310855 4.201783 4.360177 4.052536 4.178915 4.3353615 4.2189245 4.27143 4.348667
1369978_at 7.5410705 7.567391 7.419379 7.548518 7.473628 7.422419 7.5409427 7.576459 7.508942 7.8675075 7.5101123 7.5569253
1369979_at 8.513924 8.813959 8.630841 8.700737 8.598219 8.793501 8.732584 8.511095 8.756506 8.47751 8.780865 8.488895
1369980_s_at 9.062174 9.097145 9.2225685 9.125807 9.138486 9.027842 9.186592 9.101224 9.191097 9.120968 9.188592 9.044351
1369981_at 8.715845 8.736904 8.355831 8.549971 8.6992235 8.473902 8.570065 8.612978 8.7138 8.396517 8.474965 8.412685
1369982_at 9.37258 9.403683 9.37279 9.677139 9.303308 9.282727 9.497512 9.731888 9.640112 9.493049 9.512581 9.492951
1369983_at 8.054527 7.980027 7.33982 8.14411 8.087231 8.357932 8.369529 7.970068 7.9120007 7.9779024 7.478466 7.6806536
1369984_at 9.599668 9.551397 9.460428 9.786842 9.5644455 9.59673 9.502674 9.515719 9.7257185 9.86352 9.7173605 9.81072
1369985_at 6.358162 6.228106 6.2697983 6.1608243 6.1796684 6.479433 6.026015 6.2608247 6.0746975 6.075613 6.2830358 6.5629287
1369986_at 11.966539 11.824862 11.84053 12.0367365 11.774543 11.787874 12.004739 11.896323 12.015093 12.30141 12.155266 12.1855
1369987_at 4.8492856 4.8235064 5.1309543 5.019001 4.955666 4.9964933 4.999568 5.0604343 4.9681897 4.95006 5.1638784 4.947218
1369988_at 5.9045134 5.8233814 6.006506 5.820389 5.8412533 6.0124874 6.0448236 5.7490854 6.0769005 5.8430204 6.2164917 6.057491
1369989_at 9.405609 9.234253 9.376002 9.523788 9.044609 9.5870695 9.690936 9.597128 9.707276 9.421935 9.3906 9.501755
1369990_at 10.568291 10.626832 10.60373 10.730817 10.538165 10.602518 10.797918 10.793408 10.756055 10.803736 10.677638 10.693797
1369991_at 10.005265 9.94714 10.106931 10.174689 9.954041 9.972377 10.125887 10.148205 10.142053 10.04266 10.082279 10.061561
1369992_at 8.572971 8.470031 8.611546 8.718685 8.525846 8.694946 8.99398 8.875773 8.936674 9.261409 9.135033 9.204401
1369993_at 6.469848 6.4340014 5.760467 6.210623 6.1809483 6.0392346 6.392897 6.359011 6.0792413 6.5074267 6.0523496 6.415321
1369994_at 7.681698 7.7630725 7.8210564 7.720661 7.6797967 7.6121254 7.7429953 7.617107 7.5726004 7.6728296 7.4501486 7.6625175
1369995_at 8.539176 8.480252 8.470253 8.663769 8.577771 8.467089 8.59229 8.470942 8.559265 8.71359 8.585894 8.662102
1369996_at 8.535779 8.526955 8.470432 8.920876 8.620956 8.591011 8.596549 8.759898 8.484021 9.02661 8.555013 8.702965
1369997_at 8.642867 8.682436 8.621856 8.642822 8.675071 8.676482 8.73135 8.823251 8.773054 8.908419 8.900709 8.807724
1369998_at 9.072001 8.9476385 9.262926 9.176139 9.053857 8.975777 8.970092 8.944446 9.1040125 9.273003 9.143453 8.907177
1369999_a_at 4.1053696 4.06498 3.9384716 4.2909317 4.194852 4.1930275 4.1336083 4.1878242 4.074959 4.055167 4.063554 4.3007627
1370000_at 9.94972 9.841697 10.111922 10.248821 9.762071 9.775625 10.10333 10.3911915 10.168835 10.798633 10.2145195 10.371992
1370001_at 9.393281 9.401204 9.418095 9.593916 9.399927 9.481157 9.451652 9.483458 9.338288 9.507178 9.471436 9.468142
1370002_at 8.072323 7.9922795 7.937647 8.080409 7.998208 8.127472 8.18986 8.242015 8.117952 8.426162 8.267193 8.202428
1370003_at 11.742394 11.710829 11.863715 11.836448 11.664142 11.789343 11.950193 11.922242 11.919378 11.861397 11.900914 11.78399
1370004_at 9.305987 9.211593 9.306057 9.352605 9.154498 9.2328415 9.311494 9.164896 9.257566 9.22402 9.20753 9.050093
1370005_at 9.727875 9.759827 9.69725 9.900908 9.31521 10.005714 10.037508 9.547707 9.756211 10.030103 10.226853 9.66992
1370006_at 11.227062 11.23854 11.262333 11.221989 11.171287 11.256234 11.222512 11.256344 11.297458 11.221451 11.202724 11.218349
1370007_at 11.458671 11.530175 11.872284 11.806668 11.444631 11.931507 11.736719 11.709685 11.9246855 11.799922 11.939654 11.744634
1370008_at 5.57569 5.4784813 5.6614976 5.6151347 5.598026 5.670287 5.7553844 5.879791 5.515252 5.8394794 5.9474764 5.5514197
1370009_at 14.214847 14.245864 14.253942 14.211548 14.268378 14.264008 14.1975355 14.255366 14.220628 14.197363 14.117681 14.142709
1370010_at 12.31882 12.36998 12.274327 12.181402 12.348108 12.327001 12.389813 12.416698 12.274586 12.253604 12.24996 12.34744
1370011_at 5.7637973 5.799287 6.081864 5.8207817 5.903027 5.9528704 5.7926235 5.807945 5.9469404 5.819346 5.770022 6.008652
1370012_at 6.5578547 6.4041 6.537788 6.4670215 6.8000584 6.6484566 6.3592753 6.9439096 6.325342 6.315861 6.590314 6.659204
1370013_at 3.3912761 3.5744221 3.4672472 3.472563 3.4948232 3.6012917 3.6477134 3.619995 3.5463152 3.3491802 3.3603175 3.5964196
1370014_at 8.623455 8.558649 8.360322 8.552874 8.462444 8.434862 8.6208515 8.573198 8.634433 8.322072 8.468844 8.214308
1370015_at 8.290268 8.29264 8.298464 8.091373 8.301401 8.360388 8.177385 8.192066 8.311474 8.299407 8.273492 8.285479
1370016_at 3.725576 3.6756256 3.87624 4.0744843 4.02658 3.7828543 3.9181418 3.7106402 3.7486432 3.7216446 3.8815448 3.8143094
1370017_at 7.834378 8.021185 8.362379 7.861655 7.9089065 8.073126 7.9181976 7.830023 7.950028 7.9835486 7.8358197 7.8476834
1370018_at 4.713498 4.3215914 4.790403 4.452686 4.7682323 4.657982 4.475007 4.565122 4.690272 4.403591 4.6663566 4.745286
1370019_at 13.090421 13.234078 13.16023 13.12585 13.18845 13.151718 13.18997 12.871987 13.099594 13.102986 13.085026 13.234162
1370020_at 10.1726 10.257812 10.294313 10.149854 10.026125 10.042052 10.308319 9.742342 10.048642 10.60771 10.364643 9.95495
1370021_at 3.8252165 3.8993735 3.7712917 3.6585722 3.8798883 3.854593 3.7716448 3.8337183 3.938851 3.727973 3.54232 4.0528955
1370022_at 4.1141653 4.18624 3.9739103 4.400852 4.132835 4.2519035 4.3608456 4.094723 3.8423882 4.206507 4.266781 4.206648
1370023_at 6.857878 6.7158804 6.653063 6.7477016 7.350292 6.5142922 6.8025947 6.5005794 7.266584 6.311655 6.653653 6.5021095
1370024_at 10.418196 10.871336 10.8056135 10.636539 10.994746 10.793407 11.562393 11.704751 10.872382 11.916102 11.913933 12.187623
1370025_at 7.5938425 7.60395 7.690383 7.6070156 7.6001043 7.456334 7.5237937 7.6677155 7.669061 7.556159 7.4797497 7.5541754
1370026_at 6.791294 6.4440565 7.1114364 6.8403807 6.7424517 6.7786274 6.9343376 7.1194773 7.004433 6.9701347 6.6316233 6.6606216
1370027_a_at 14.185898 14.296222 14.191522 14.15211 14.217153 14.241102 14.250207 14.273028 14.18451 14.204259 14.209517 14.2181425
1370028_at 4.482926 4.7763433 4.39211 4.3346086 4.4918966 4.5829344 4.291277 4.536697 4.582921 4.663021 4.7453804 4.5184083
1370029_at 9.304235 9.302859 9.378118 9.3815775 9.204226 9.356974 9.389796 9.381625 9.379743 9.574831 9.49499 9.486965
1370030_at 10.501831 10.347046 9.994569 10.481251 10.393389 10.000615 10.405035 10.549416 10.390459 10.695148 10.357334 10.932964
1370031_at 8.027805 7.8202033 8.245295 8.1416645 7.9379554 8.019053 8.039949 8.247601 8.213954 8.242763 8.102541 7.991692
1370032_at 8.230079 8.196055 8.242043 8.296619 8.111607 7.9159746 8.426371 8.110978 8.394357 8.122056 8.006444 8.411959
1370033_at 3.9230282 4.169853 3.8953161 3.993213 3.8086593 3.924856 4.1265583 4.022316 4.159501 3.9770877 3.9983947 4.0509624
1370034_at 4.9701004 4.844752 4.918264 4.8843946 5.294265 4.869352 4.8634877 5.1099625 5.132295 5.376982 4.852076 5.088522
1370035_at 8.36531 8.185123 8.8069935 8.180626 8.228204 8.285597 8.078291 8.216174 8.328819 8.338165 8.210945 8.15287
1370036_at 9.909268 10.089487 9.968475 9.91378 10.002965 9.889835 10.203266 9.943897 9.820755 10.088902 10.155998 10.103064
1370037_at 3.9628687 3.9462056 3.7874732 4.198806 4.1078095 4.1032066 3.8829975 4.2558036 3.9405825 3.9055347 3.9281633 4.210351
1370038_at 6.5426135 6.4454556 6.2759337 6.2678328 6.659534 6.4730673 6.4856634 6.4769115 6.4586096 6.2692466 6.467594 6.4890256
1370039_at 6.637114 6.609513 6.5621767 6.569048 6.6143975 6.5346646 6.629046 6.5594993 6.5380483 6.4471045 6.543355 6.604
1370040_at 7.1743627 7.1806526 7.197561 7.3261623 7.362979 7.317758 7.582889 7.1385803 7.663816 7.348886 7.1924295 7.23699
1370041_at 3.7543035 3.8618765 3.6202025 3.8178508 3.766741 3.928649 3.8107402 3.6792588 3.8970098 3.6864188 3.8466275 4.0984554
1370042_at 3.9339364 3.714568 3.9641314 4.2130384 3.9826565 3.8270175 4.1915054 3.8663056 3.851388 3.9532368 3.8937252 4.2147894
1370043_at 9.386768 9.360911 9.299052 9.364602 9.530519 9.362307 9.313769 9.382583 9.138756 8.865919 8.982064 8.523772
1370044_at 7.440298 7.187712 7.0631356 7.0969424 6.9807057 6.7989507 7.138001 7.045624 6.8600626 7.28608 6.9177427 6.8326883
1370045_at 8.725723 8.895812 8.683304 8.882324 8.824105 8.415907 8.965186 8.950211 9.330596 9.113398 8.817353 9.077738
1370046_at 6.0585017 6.6147285 6.300826 6.195474 6.3332214 6.197915 6.7344685 6.3537526 6.2408075 6.2831187 6.313353 6.4870715
1370047_at 9.970556 9.521939 9.893138 9.827921 9.989345 9.720636 9.818137 9.7781 9.723556 9.416012 9.57943 8.717463
1370048_at 4.4215655 4.3651953 4.5061274 4.8305807 4.497485 4.5316167 4.219283 4.4555664 4.424897 4.303918 4.3201675 4.5565486
1370049_at 5.5908766 5.544994 5.902215 5.994487 5.5539746 5.773921 5.952137 5.8695188 6.035443 6.2716913 5.744376 5.869818
1370050_at 8.388927 8.53364 8.568308 8.609188 8.581526 8.707211 8.533011 8.540403 8.507975 8.41902 8.325689 8.282711
1370051_at 4.813341 4.5595593 4.920143 4.735717 4.6518445 4.3626375 4.858472 4.9985366 4.630512 4.8343477 4.9471583 4.825719
1370052_at 4.913141 4.8199635 4.4518123 4.709694 4.4261904 4.586672 4.5947 4.444127 4.184575 4.569094 4.3241262 4.250236
1370053_at 3.9530418 3.8280544 3.7482474 3.8059561 3.8709102 3.803353 3.6082613 3.7614453 3.7903495 3.7353408 3.7832878 4.2461615
1370054_at 8.169346 7.574755 7.0927243 7.96335 7.921934 7.757517 7.8049808 7.81069 7.3411016 7.622673 7.7734203 7.452249
1370055_at 6.5989947 6.755355 6.406289 6.5296116 6.2624083 6.384941 6.766778 6.321092 6.5821576 6.4453263 6.791303 6.6588554
1370056_at 7.535405 6.426272 6.1481137 6.5468173 7.410693 7.161683 6.802122 6.5067935 6.415911 6.6630573 6.5902305 7.3891196
1370057_at 9.837195 10.078056 9.774875 10.513024 9.713075 9.398378 10.593421 10.357266 10.112382 10.090913 10.173099 9.897562
1370058_at 3.6382155 3.518418 3.4957905 3.4170218 3.517469 3.5327399 3.8252401 3.5571191 3.5755424 3.3729327 3.6736064 3.7149806
1370059_at 3.6868627 3.7573996 3.5576289 3.6309211 3.407684 3.7598355 3.6600122 3.6713755 3.5933971 3.6698163 3.8091342 3.5676472
1370060_at 9.913522 9.925515 9.637938 9.865971 9.869076 9.738312 9.869558 9.898848 9.798565 9.989143 9.865567 9.887548
1370061_at 5.561533 5.622341 5.6265635 5.7568994 5.8472104 5.91802 5.6179876 5.6426644 5.7666283 5.559576 5.849045 5.9209065
1370062_at 10.380761 10.379235 10.434774 10.585247 10.314281 10.488008 10.595904 10.476326 10.496962 10.633273 10.649311 10.62833
1370063_at 8.024799 7.9586644 8.132402 7.964544 7.9250154 8.07078 8.006978 7.7916617 7.670584 7.8018355 7.789185 7.936465
1370064_at 8.051764 8.166533 7.76681 7.8888884 8.124403 7.86992 7.9798136 7.976404 7.99308 7.970278 7.640779 7.775543
1370065_at 13.824943 13.817947 13.829073 13.792668 13.905535 13.828624 13.754091 13.8491125 13.792449 13.810121 13.781332 13.78322
1370066_at 8.287965 8.172576 8.344333 8.36657 8.297948 8.352157 8.547295 8.484745 8.473115 8.596733 8.54393 8.424258
1370067_at 8.158811 8.172663 8.586151 8.655131 7.64556 9.1104145 9.363673 9.589935 8.680097 10.776413 11.033073 10.381769
1370068_at 4.574615 4.555558 4.502543 4.630365 4.634694 4.603772 4.642164 4.5376425 4.298965 4.314625 4.4873734 4.6459837
1370069_at 5.204031 4.996396 4.841733 4.8782473 5.2562733 4.796315 5.1905146 5.223238 5.0107536 4.7383513 4.8562956 4.8232584
1370070_at 6.8278356 6.8112135 6.996201 6.6381173 6.966936 6.635561 6.5620375 6.9147797 6.723511 6.6423063 6.8508954 6.93383
1370071_at 6.8729897 6.6236777 6.349579 6.711029 6.7283177 6.3655024 6.760578 6.918608 6.7779684 6.56328 6.645489 6.330613
1370072_at 4.72624 4.855078 4.7804613 4.7312336 4.600057 4.8770657 5.212576 4.756751 4.5573425 5.637564 5.430607 5.130714
1370073_at 11.086463 11.20583 11.369334 11.329565 11.146516 11.245633 11.246865 11.265244 11.073515 10.994237 11.169717 11.040984
1370074_at 6.013025 6.0800962 6.047511 6.03504 5.690484 6.013264 6.0808306 6.1580133 5.864208 5.8075294 5.8438296 6.021476
1370075_at 9.85809 9.6990795 9.820545 9.291477 9.669122 9.245422 9.27187 9.665432 9.27697 9.273568 9.342865 9.5555935
1370076_at 3.9438295 3.5586553 3.879722 3.7544534 3.6817691 3.9661424 4.041955 3.921115 3.7325315 3.460141 3.8720777 3.9594796
1370077_at 5.568612 5.888202 5.689332 5.652686 5.742742 5.978557 5.6705513 5.7971087 5.9118342 5.813739 5.540532 5.9903545
1370078_at 6.030121 5.886067 6.166302 5.7575316 6.3175764 6.025738 6.2362404 6.330704 5.8491864 6.0829477 6.0316296 5.822755
1370079_at 4.6101413 4.7106724 4.5766644 4.661353 4.789551 4.778985 4.5340395 4.6706467 4.450695 4.8942103 4.898524 4.364462
1370080_at 8.298104 7.8994637 8.041152 8.630708 8.039478 8.57173 7.9465814 8.546007 8.104277 8.365292 8.306816 8.285522
1370081_a_at 8.18121 8.046223 8.184686 8.08975 8.128492 7.9680424 8.102488 8.109982 8.122828 8.121727 7.9642744 8.145254
1370082_at 6.2881403 6.295162 6.214134 6.4341855 6.3169546 6.1499467 6.2972856 6.106212 6.21739 6.260674 6.208891 6.3372917
1370083_at 4.660127 5.0473943 5.0027347 4.193433 4.718951 4.4895496 4.497767 4.271888 4.427389 4.466057 4.547361 4.6014266
1370084_at 6.3826566 5.8233805 5.7243123 5.8008704 6.1304455 5.981095 6.0157466 5.928253 5.8910336 5.8989677 5.599404 5.6067414
1370085_at 6.851706 6.931219 6.850208 6.7247653 6.8435555 6.781857 6.8936515 6.8291774 6.859241 6.857252 6.8867035 6.950791
1370086_at 13.925973 13.904701 13.980855 13.966411 13.933982 13.934682 13.935539 14.021191 13.968647 13.986867 13.986167 13.940173
1370087_at 10.356887 10.372765 10.360161 10.504746 10.370757 10.320148 10.44908 10.4311695 10.512797 10.539743 10.561012 10.516878
1370088_at 7.432877 7.551225 7.285007 7.270155 7.5561604 7.0380254 7.3240905 7.5316596 7.537361 7.194028 7.392935 7.0741096
1370089_at 3.8359609 3.8918219 4.0380564 4.0041265 3.9272294 4.1484795 3.948643 4.287245 3.9405744 3.654831 3.9146688 4.002984
1370090_at 5.2802634 5.489472 5.028965 5.165735 5.3843074 5.3727717 5.282599 5.31784 5.1816974 5.2946224 5.068736 5.2466183
1370091_at 4.783087 4.8697433 4.8592296 4.9040236 5.098234 5.2769732 4.8479276 4.722742 4.7671676 4.8323298 4.943632 4.9294815
1370092_at 4.738958 4.6657352 4.7299614 4.8455496 4.5775547 4.670229 4.488928 4.8299427 4.4689407 4.831254 4.900648 4.855765
1370093_at 3.8869767 3.8452847 3.9306896 3.9879205 4.129345 4.0617657 4.009268 4.0976076 3.6576421 4.000434 3.813335 4.0440083
1370094_at 4.053073 4.2758274 4.0929937 4.0511866 4.246789 4.119028 4.1029882 3.9856203 4.118271 3.8103669 4.2520466 3.9909394
1370095_at 5.6789217 5.9375 5.9193916 5.914907 6.0650506 6.023589 6.0320106 5.8750787 5.900346 5.929406 6.1549344 6.1039867
1370096_at 4.9898124 4.808479 4.713684 5.0346155 4.8994837 5.0137043 4.6580544 4.726664 4.6615562 4.9229956 4.815942 4.834364
1370097_a_at 3.9577487 4.3883047 4.5813627 4.0416193 4.0165415 3.9098325 4.4492846 4.1228995 4.200956 4.237603 4.066482 3.849764
1370098_at 10.270816 10.371073 10.32344 10.079695 10.252069 10.34747 10.159577 10.005616 10.235967 10.00625 10.083564 9.919
1370099_at 7.3329377 7.46061 7.2220874 7.3662534 7.482344 7.0419006 7.193048 7.2520404 7.3282433 7.214762 7.178144 7.2687798
1370100_at 6.7278566 6.639616 6.4296923 6.6101503 6.3886466 6.612672 6.703182 6.76382 6.6912293 6.73944 6.659076 6.794974
1370101_at 3.5651557 3.4589946 3.5083532 3.6435108 3.7210643 3.7569675 3.6079211 3.4550512 3.6700547 3.471728 3.6507335 3.6139543
1370102_at 6.9376407 6.8894033 6.847013 6.9771914 7.1084566 6.9968176 6.8583584 6.8853846 6.9004965 6.8790402 7.1549435 7.1572766
1370103_at 4.9619327 4.8858557 5.013558 4.8021727 4.9141893 4.894314 5.05246 4.997439 4.745043 4.8014264 4.9368033 4.9970818
1370104_at 4.5749364 4.673923 4.5058756 4.328397 4.547806 4.6922884 4.6861796 4.5482454 4.5512094 4.506585 4.502119 4.835628
1370105_at 5.190853 5.0492854 4.991843 5.008025 4.9566317 5.334418 4.982015 5.125713 5.0310817 5.123159 5.112614 5.2223096
1370106_at 3.9888768 3.768836 3.9073195 3.8089929 3.9806588 3.8169768 3.898528 3.8121722 3.7258983 3.7801695 3.9002569 4.0084224
1370107_at 5.208547 5.0682073 5.5059004 5.192911 5.2025423 5.344563 5.056436 5.071025 5.235251 5.2399054 5.419684 5.416833
1370108_a_at 8.161921 7.742932 8.101359 8.04775 8.085121 7.977617 7.919761 7.566897 7.575324 7.668876 7.979394 7.790972
1370109_s_at 13.093889 13.011831 13.098566 13.062131 13.028679 13.10669 13.040882 13.04819 13.075237 13.043328 13.033287 13.043317
1370110_at 4.32443 4.6655116 4.6658373 4.4932513 4.4990034 4.540318 4.576827 4.3115106 4.719141 4.33439 4.513158 4.180869
1370111_at 5.588915 7.1133647 6.5856447 6.9249525 7.2033434 7.6352243 7.5444984 7.239158 7.1070538 6.263461 5.9062576 5.8663917
1370112_at 9.501042 9.457861 9.422965 9.577698 9.426204 9.348429 9.371799 9.389566 9.396849 9.195468 9.320332 9.150293
1370113_at 6.4099517 6.241588 6.466459 6.493013 6.280761 6.324262 6.3412175 6.443429 6.525295 6.694465 6.254812 6.556411
1370114_a_at 9.057036 9.236658 7.089261 8.161614 7.0666623 8.675239 7.896312 8.169811 8.669901 5.7486 6.111535 8.212933
1370115_at 4.690568 4.502772 4.60814 4.634344 4.597634 4.4804797 4.678115 4.529575 4.304907 4.5426836 4.332328 4.7520294
1370116_at 4.100625 3.8511384 4.0307665 3.903025 3.9166186 3.8903542 3.943926 3.9410257 4.0276737 3.9029124 4.1784873 4.02662
1370117_at 3.5911803 3.762369 3.7383184 3.6518896 3.9015253 3.7751598 3.6985993 3.7531378 3.7688305 3.6966655 3.583426 3.5829017
1370118_at 6.193596 6.307055 6.2092023 6.371986 6.290016 6.4107804 6.009746 6.0577464 6.3252177 6.0530643 6.3135157 6.5425577
1370119_at 7.804159 7.8690786 7.4441032 8.172789 7.84826 7.9995117 8.02541 7.828381 7.654224 7.7400866 7.472794 8.085318
1370120_at 3.9814978 3.806949 3.9493356 3.876625 3.9628034 3.7273395 4.246808 3.8074703 4.020829 3.7326639 3.674804 4.3660274
1370121_at 7.645867 7.470319 7.617646 7.4852524 7.5158916 7.5653086 7.7473745 7.3901253 7.5296764 7.506429 7.656948 7.7190456
1370122_at 3.8714714 4.0342016 4.1188054 3.9119084 4.1116996 4.13046 4.316501 4.0706816 3.928431 4.3259907 3.8135393 4.2976704
1370123_a_at 7.1512403 6.878438 6.9217653 6.813952 6.9253774 6.824157 7.056595 7.0061946 7.2148414 7.1006722 7.2980714 7.3834977
1370124_at 6.589602 6.4579043 6.6894226 6.583809 6.640184 6.611989 6.6994123 6.623162 6.69615 6.5642405 6.6209188 6.8905883
1370125_at 4.526056 4.3752737 4.717424 4.6482286 5.0724516 4.590397 4.4623585 4.748197 4.4881682 4.6946244 4.6155715 4.8489366
1370126_at 3.7748413 3.5833187 3.4524953 3.4701765 3.9588447 3.6663342 3.365863 3.5073154 3.6808538 3.5375443 3.7525616 3.5651488
1370127_at 6.262734 6.1094747 6.092021 6.066746 6.2263403 6.034061 6.3003016 6.0323257 6.2110057 6.1785054 5.8806896 6.339603
1370128_at 6.647655 6.5033436 6.5595264 6.5240045 6.7050943 6.664046 6.4784646 6.547037 6.6548734 6.556809 6.1476126 6.6674094
1370129_at 7.234213 7.036175 6.987267 7.2446513 7.0979605 6.9464073 7.0374804 7.0501094 7.07452 7.135428 7.1355968 7.084308
1370130_at 9.80961 9.706064 9.786444 9.961546 9.960192 10.021843 9.677011 9.581169 10.03632 9.909698 9.769674 9.795369
1370131_at 5.077499 5.0794353 5.61115 5.114692 5.2078323 5.15957 5.2302995 4.960663 5.351807 4.725331 4.6119184 4.9130507
1370132_at 4.0631285 4.1181765 4.1397095 4.311311 4.0019007 4.1814995 4.168247 3.9797027 4.037678 3.8950448 4.062275 4.1634254
1370133_at 5.9308047 6.14758 6.037387 5.9315233 6.0293636 6.1049685 6.391492 5.9776354 6.006469 6.0076613 6.0221667 6.493578
1370134_at 9.898124 10.037202 10.217394 10.108477 9.9836235 10.017074 10.1872225 9.9739065 10.18905 9.812397 9.947382 10.021872
1370135_at 7.832914 6.6472125 6.5242224 6.6121783 7.0717654 6.447255 7.2280836 7.190626 7.4138803 6.7116537 7.246547 6.2395363
1370136_at 6.531358 6.5184536 6.391398 6.440486 6.454285 6.4436088 6.596227 6.503365 6.3822136 6.5673265 6.157161 6.6022425
1370137_at 5.1651454 4.8723316 5.003942 5.1162896 4.962253 5.3459973 5.2130013 5.0800514 5.161 5.097959 5.1557035 4.875963
1370138_at 4.6404676 4.8525405 4.4390125 4.704999 4.429802 4.7227697 4.5144024 4.6036654 4.39221 4.5992413 4.7385 4.3286514
1370139_a_at 3.6995761 3.6786847 3.7559056 3.9209354 3.874161 3.870218 3.681194 3.7825503 3.9277318 3.938379 3.9353592 3.8795278
1370140_a_at 4.798798 5.043929 4.874519 4.690605 4.5672417 5.017996 4.812151 4.985035 4.631049 4.9242234 5.1942115 4.9560933
1370141_at 8.786408 8.712987 8.762513 8.662308 8.814476 8.765379 8.708513 8.88952 9.0369835 8.760864 8.737636 8.986162
1370142_at 5.637993 5.579055 5.5638494 5.517443 5.546555 5.4136906 5.3550754 5.76575 5.517146 5.4315395 5.72813 5.8422174
1370143_at 5.1676636 5.4245424 5.4055796 4.990692 5.0820494 5.2894897 5.2372947 4.923956 5.2168365 5.3423223 5.415467 5.68051
1370144_at 7.6716485 7.6228724 8.85268 7.8673954 7.8800664 8.072402 7.9300084 7.987382 8.179027 7.943728 8.072022 7.914235
1370145_at 4.3490214 4.545013 4.3086987 4.205904 4.147502 4.4320173 4.123475 4.123496 4.1077785 4.300171 4.440215 4.437929
1370146_at 3.6506045 3.5211823 3.579063 3.5969188 3.5683324 3.531384 3.6678567 3.4868677 3.3495326 3.375137 3.635436 3.4420712
1370147_at 7.303634 8.223454 8.577672 7.7574387 7.6906924 7.8423595 8.656369 7.236676 8.329241 7.3389015 7.122637 7.033265
1370148_at 14.134117 14.18716 14.264836 14.180865 14.156804 14.191803 14.177054 14.162948 14.185043 14.155082 14.207473 14.214593
1370149_at 11.218364 11.289592 11.0852995 11.081362 11.225474 11.087507 11.2180805 11.196062 11.140076 10.948064 10.927955 11.005585
1370150_a_at 12.397417 12.503841 13.16906 12.297687 12.435156 13.064681 13.072406 12.808069 12.982865 13.253281 13.188956 12.287493
1370151_at 13.15859 13.196407 13.21048 13.098792 13.188388 13.047749 13.110809 13.000997 13.204151 12.915737 12.970951 12.983989
1370152_at 4.5887384 4.6348953 4.6300898 4.5263543 4.5437813 5.015379 4.7848053 4.7934427 4.530901 4.8064156 4.806574 4.6750574
1370153_at 5.567217 5.7310405 5.906166 6.085159 6.187161 5.97013 5.7006283 5.84981 6.2495904 6.1646233 6.1955056 5.688633
1370154_at 10.472019 10.817333 10.8512945 10.624613 10.791162 10.193532 10.987835 10.430572 10.626799 10.276025 10.794971 10.78203
1370155_at 7.601386 7.5936613 8.232042 7.325656 7.5905504 6.989296 7.5809283 7.3985844 7.510393 7.0220804 7.073344 6.6832995
1370156_at 6.899597 7.190651 7.9093285 7.1347017 6.9718604 7.079372 7.3364964 7.909339 7.96776 7.676613 6.8951516 6.639243
1370157_at 3.9111109 3.6764011 3.7659185 3.8713844 3.804014 3.5605903 3.8726819 3.7505536 3.7650776 3.919434 3.6832135 3.6046407
1370158_at 6.2607665 5.923746 6.084772 6.3371997 6.2879143 5.8222637 5.9958124 5.9629397 6.21176 6.0395856 6.3161807 5.9000077
1370159_at 7.079103 7.372671 7.157179 7.0339603 7.272569 7.042414 7.3640203 7.073303 7.2137656 7.165421 6.956913 6.9663563
1370160_at 8.759683 8.81274 8.712295 8.903011 8.607243 8.732813 8.917345 8.72099 8.846837 8.817015 8.916985 8.804497
1370161_at 9.548048 9.398834 9.291594 9.277369 9.6184845 9.155577 9.233437 9.172693 9.103575 9.0624275 9.070324 8.897234
1370162_at 6.8128896 7.033974 7.054141 7.2155037 6.767347 7.133649 7.3558908 7.298738 7.293594 7.3944764 7.3168607 7.2088466
1370163_at 8.997755 9.112872 9.466891 9.350933 8.935101 9.168366 9.271725 9.134547 9.263048 9.390477 9.319431 9.306902
1370164_at 11.156971 11.017679 10.976032 11.0470915 11.012993 10.976717 11.163627 11.187955 11.138501 11.593374 11.709686 11.65672
1370165_at 3.950268 3.6794243 4.2126436 3.8480322 3.8837583 3.9466236 4.1889553 3.7450955 3.9055495 3.5536833 3.836305 3.890307
1370166_at 12.152009 12.134194 12.042488 11.987821 12.120466 12.050973 12.024025 12.0148115 12.06449 11.889649 11.752672 11.958541
1370167_at 12.493852 12.440658 12.489853 12.4641905 12.560771 12.508164 12.503919 12.474114 12.406425 12.31735 12.297963 12.422465
1370168_at 9.808003 10.080247 9.410542 9.85277 9.718654 9.83975 10.100233 9.954609 10.041572 10.222742 10.154039 9.67954
1370169_at 9.026993 9.039846 8.940099 9.150065 9.090121 8.9916 9.267651 9.219025 9.14898 9.213232 9.205 9.118634
1370170_at 10.416744 10.407896 10.657374 10.605734 10.445392 10.539654 10.5901 10.561625 10.495684 10.61389 10.528236 10.469377
1370171_at 8.452138 8.536829 8.465187 8.55828 8.413504 8.558717 8.372458 8.44445 8.495526 8.496329 8.479479 8.260589
1370172_at 10.901327 10.834068 10.668617 10.9292 10.871515 10.716051 10.943938 10.818992 10.878254 10.9991865 10.918929 10.800991
1370173_at 8.083958 8.285081 7.958502 8.089376 8.018676 7.9038663 8.093019 7.720186 7.848798 8.189676 8.110422 7.94991
1370174_at 6.5737815 6.243738 6.3626747 6.002129 6.4271398 6.268133 5.8126674 6.1283054 6.482743 6.015318 6.039946 6.2574925
1370175_a_at 8.178571 8.330948 8.477225 8.389797 8.1311 8.171677 8.21324 8.150864 8.415596 8.506542 8.175886 8.354104
1370176_at 6.868057 6.788951 6.8075695 8.0734005 6.8960133 6.8208294 6.60185 6.7417336 7.7445664 6.673374 7.610422 6.7436957
1370177_at 5.3829665 5.6250753 6.0806894 5.514682 5.2913704 5.640151 5.3256907 5.4178295 5.7242517 5.845355 5.443057 5.8599167
1370178_at 4.9069715 4.967623 4.6322317 4.716067 4.79988 4.766033 4.9482303 4.380091 4.470761 4.4258056 4.2804937 4.8056073
1370179_at 10.116424 10.2401495 10.175399 10.288774 10.197743 10.209688 10.397958 10.335307 10.29658 10.382234 10.251416 10.192813
1370180_at 11.225706 11.234276 11.348594 11.086127 11.29605 11.336139 10.995412 11.126837 11.349875 10.922586 10.960926 11.1610365
1370181_at 6.9424434 7.040734 7.037516 7.221535 6.979959 6.798309 7.3472996 6.945743 6.974256 7.3632812 6.992763 6.9517465
1370182_at 4.9448185 5.040498 5.17013 5.0381756 5.17546 5.224267 4.8622046 5.051689 4.9064445 5.1917934 5.080961 4.973216
1370183_at 7.458108 7.3272824 7.414486 7.4511986 7.2975225 7.1400347 7.077882 7.522241 7.3919845 7.516431 7.693412 7.4890857
1370184_at 10.462071 10.384441 10.351634 10.620141 10.312312 10.336991 10.485815 10.41131 10.481568 10.619917 10.542813 10.467518
1370185_at 4.5812664 4.668875 4.769989 4.6957097 4.7664094 4.755417 4.7504163 4.754299 4.825931 4.608025 4.88499 4.684866
1370186_at 10.110093 9.881828 9.146188 10.259704 10.440949 10.104212 10.224374 10.006929 9.643557 9.994421 10.221821 10.054847
1370187_at 10.710412 10.867141 10.834804 10.794315 10.9016 10.737594 11.005052 10.980894 10.9457855 10.628697 10.764416 10.808994
1370188_at 10.098597 10.0733385 10.484245 10.102909 10.082584 10.250129 9.909696 10.23421 10.316251 10.131795 10.128951 10.112825
1370189_at 10.150213 10.161645 10.439851 10.093251 10.080174 10.273054 10.086854 10.129142 10.218414 10.140081 10.183289 10.044254
1370190_at 11.901277 11.762629 11.832672 11.869082 11.825256 11.83744 11.818106 11.814167 11.762959 11.7439 11.641266 11.718262
1370191_at 7.983421 7.68371 8.03455 8.095818 7.6458597 8.011573 7.9134674 8.058102 8.087215 8.088996 7.983629 7.7558155
1370192_at 8.235438 8.031611 8.355049 8.168573 8.225546 8.0849085 7.974478 8.2876425 8.274809 8.221952 8.398283 8.177747
1370193_at 11.092714 10.943804 11.433636 10.592656 11.204087 11.078107 10.854246 10.824244 10.927498 10.886597 10.685725 11.036033
1370194_at 7.8917074 7.775476 8.02527 7.737582 7.8936534 8.066082 7.739541 7.8163643 7.8798137 7.9980483 7.819438 7.74043
1370195_at 7.7664013 7.85218 7.8436446 7.9113507 7.6930156 7.8048835 8.048548 7.9930015 8.07118 7.6154037 7.8309846 7.601749
1370196_at 6.936789 6.9342413 6.8013616 6.8983264 6.735692 6.725553 7.148747 6.5962396 6.472514 6.907281 6.656534 6.6480374
1370197_a_at 6.3362355 6.4428644 6.570487 6.381656 6.069503 6.419453 6.458439 6.4457703 6.1282825 6.6929727 6.4073167 6.460478
1370198_at 3.5300374 3.4737604 3.418909 3.5525892 3.5366337 3.4150152 3.446382 3.6296673 3.43384 3.5428956 3.5251145 3.578165
1370199_at 10.158886 10.286404 10.129508 10.134951 10.194845 10.15302 10.354918 10.333697 10.213655 10.186118 10.217432 10.217732
1370200_at 11.616869 11.748817 11.832347 11.808437 11.808909 11.804923 11.951242 11.778229 11.833213 12.025353 11.965851 12.039532
1370201_at 3.5905144 3.7038524 3.6934338 3.5826242 3.5136514 3.8757112 3.6982558 3.755789 3.849192 3.8377721 3.6995952 3.8214633
1370202_at 9.498833 9.789719 9.59069 9.705283 9.812268 9.874869 9.82001 9.963756 9.896679 9.757122 10.062757 9.829959
1370203_at 7.890735 7.87856 7.7561607 8.023904 7.7114315 7.6189365 7.61481 7.5488806 7.485793 7.517081 7.375014 7.5757785
1370204_at 9.066801 9.102588 8.785825 8.989725 8.99278 8.873552 9.054185 9.287644 9.152738 9.040227 8.987794 9.126135
1370205_at 3.5863507 3.7940507 3.7849522 3.891042 3.9770846 3.7543297 3.9103985 3.8996427 3.7853866 3.741181 3.898107 3.9571738
1370206_at 4.465765 4.3791914 4.6824117 4.298668 4.5930753 4.6890326 4.640419 4.5930433 4.2457056 4.629673 4.5033607 4.5783463
1370207_at 11.342234 11.367404 11.360317 11.435336 11.359579 11.393925 11.521842 11.341689 11.397161 11.336086 11.427375 11.45175
1370208_at 8.227599 8.20834 8.206855 8.274752 8.1201935 8.180021 8.231926 8.202681 8.21456 8.363843 8.262501 8.168184
1370209_at 9.293508 9.838621 9.843139 9.160288 9.681095 9.975224 8.5714855 9.187178 9.921042 8.796722 8.359694 9.723352
1370210_at 4.94297 5.246195 5.467537 5.0376415 5.33865 5.194913 5.210418 5.338464 5.037868 5.3608146 5.1782484 5.324522
1370211_at 6.4343696 6.5138354 6.4221005 6.2806954 6.4709187 6.57694 6.321098 6.3589606 6.5620146 6.219456 6.4363556 6.3490224
1370212_at 5.188724 5.0520225 5.3784995 5.1357956 5.18787 5.2590923 5.6007257 5.0372524 5.3616076 5.155395 5.6451817 5.4331417
1370213_at 12.015042 11.923949 12.016957 11.95715 11.922623 11.953707 11.907748 11.925081 11.794562 11.882173 11.988184 11.757159
1370214_at 4.8880367 4.7668467 4.993949 4.837701 4.7555714 4.9832044 4.8527555 4.777438 5.0176644 4.7190833 5.175604 4.703827
1370215_at 10.035996 10.091151 9.578229 9.966629 10.024332 10.108919 9.968603 9.864888 9.9023075 9.922618 9.945551 10.038985
1370216_at 4.317269 4.429037 4.4732227 4.356778 4.3127704 4.3035393 4.3832936 4.436808 4.5833097 4.5673895 4.5872364 4.4740896
1370217_at 5.369959 5.38806 5.6211944 5.3179903 5.5164623 5.3269777 5.212791 5.517985 5.4616065 5.378298 5.3986444 5.3094416
1370218_at 6.229524 6.016128 6.3893933 5.8856826 6.1710324 6.178354 6.338322 6.120816 6.209739 6.3691335 5.78194 5.588795
1370219_at 8.310559 8.20347 7.8085957 8.289225 8.159173 8.26132 8.250333 8.086482 8.081231 8.1929035 8.26353 8.235775
1370220_at 10.136109 10.138721 9.978569 9.0316725 9.918041 8.828943 10.322597 10.023294 9.749999 10.643277 9.893474 9.622315
1370221_at 4.8801327 4.6498423 4.5647564 4.362995 4.641453 4.561808 4.6547422 4.791183 4.8724523 4.401926 4.996358 4.3518286
1370222_at 4.5639563 4.7793913 4.9651403 4.6909437 5.1061845 5.0635815 4.643452 4.683513 4.7555094 4.740776 4.987414 4.878266
1370223_at 7.861565 7.9903784 7.6385975 7.7900977 7.951086 7.8019123 7.692423 8.023288 7.830539 8.065699 8.120121 7.8385897
1370224_at 9.220221 9.161634 10.032583 9.255216 9.361496 10.032083 9.635952 9.53708 9.9370575 9.401925 9.052347 9.284322
1370225_at 4.715901 5.0111775 5.0495424 4.7913365 4.7725506 4.982072 5.1497593 4.8313437 4.813201 4.704814 4.4714093 5.34174
1370226_at 10.073168 10.073296 9.982395 10.069082 10.0841255 10.016951 10.030451 10.111953 10.061476 10.123142 10.017366 10.150583
1370227_at 3.255614 3.2797835 3.2523735 3.17891 3.3848634 3.1072562 3.155595 3.4083095 3.3306274 3.2410333 3.2024221 3.2756736
1370228_at 14.417257 14.402924 14.422628 14.424588 14.414459 14.408176 14.383681 14.4123125 14.3926525 14.401424 14.382343 14.403947
1370229_at 5.1313143 5.268564 5.006487 5.3190885 5.096586 5.1243935 4.6981244 5.255671 5.0816565 5.067205 4.9166584 5.040753
1370230_at 11.250389 11.302917 11.222359 11.329533 11.211581 11.274543 11.441256 11.410802 11.373752 11.460697 11.367532 11.416767
1370231_at 7.352524 7.2611604 7.34046 7.294511 7.4848657 7.2480125 7.3431 7.3790107 7.5431914 7.3316264 7.500689 7.343821
1370232_at 10.481912 10.572753 10.020745 10.571593 10.621766 10.732656 10.769874 10.107517 10.763341 11.186711 10.444779 9.927627
1370233_at 4.812626 4.9614043 5.193431 4.9472556 5.087505 5.0329876 5.5750737 5.254208 5.0271845 4.7803802 4.9522963 5.093219
1370234_at 12.67735 12.596441 12.844096 12.76973 12.71535 12.7703085 12.767069 12.7228565 12.777752 12.575218 12.628822 12.554384
1370235_at 12.723782 12.65038 12.590355 12.892546 12.627767 12.891101 12.880873 12.949855 12.77413 13.208679 13.228551 13.170584
1370236_at 8.752363 9.089078 8.51721 8.74517 8.51319 8.491042 8.981829 8.747393 8.815833 8.681464 8.487182 8.78937
1370237_at 12.112389 12.153609 12.108882 12.144425 12.171356 12.087048 12.172719 12.206452 12.221583 12.403318 12.393031 12.451731
1370238_at 11.588232 11.586181 11.582778 11.744999 11.612306 11.672556 11.804194 11.849586 11.7848425 11.818488 11.795604 11.849708
1370239_at 13.017745 13.263134 13.12351 13.196692 13.351295 12.966644 13.033367 13.358196 12.99655 13.553229 13.460317 12.973635
1370240_x_at 13.000977 13.2504835 13.09593 13.193168 13.363879 13.014895 12.892136 13.352343 12.969524 13.528134 13.445838 12.781076
1370241_at 13.849149 13.83606 13.743279 13.902855 13.858217 13.934534 13.77711 13.985305 13.8812065 13.688801 13.727168 13.426716
1370242_at 12.656237 12.697983 12.552466 12.775059 12.564113 12.688063 12.699963 12.669232 12.661642 12.654152 12.752492 12.668303
1370243_a_at 10.002939 10.308699 10.238874 10.543473 9.979063 10.374146 10.280166 9.775735 10.260861 10.563604 10.09891 10.100088
1370244_at 12.3276005 12.388678 12.331511 12.275567 12.421974 12.2718115 12.314427 12.323534 12.39646 11.984191 12.367165 12.233005
1370245_at 10.8119335 10.788919 10.547986 10.500293 10.731704 10.533888 10.381094 10.484453 10.553426 9.936078 10.371072 10.183223
1370246_at 11.654464 11.683008 11.788655 11.787303 11.676795 11.598692 11.809007 11.869154 11.734914 11.808542 11.830216 11.647409
1370247_a_at 6.307293 6.311081 6.755312 6.231904 6.4391026 6.232511 6.2022405 6.0791755 6.324618 6.2927766 6.254194 6.453318
1370248_at 6.325227 6.4845424 6.403706 6.3437614 6.348645 6.3329344 6.7637033 6.418742 6.323551 6.373678 6.2512407 6.0361533
1370249_at 6.8959246 7.5695734 7.3913784 7.370755 7.8605523 7.247128 7.4139094 7.4705653 7.2369847 6.645473 8.016472 8.214142
1370250_at 9.226806 9.262256 9.571698 9.207824 9.067943 9.153277 9.060345 9.469187 9.370542 9.417313 9.788785 9.399361
1370251_at 5.901945 5.9853964 6.3068757 5.8819227 6.2240443 6.2760305 6.540297 6.2105846 6.3307858 6.2238326 6.207264 6.4569077
1370252_at 8.560341 8.17041 8.665969 8.2253 8.509738 8.0553055 8.548834 8.350806 8.238814 8.623542 8.247586 8.418459
1370253_at 11.772173 11.784223 11.695943 11.890901 11.644507 11.80919 11.870862 11.873715 11.821043 11.890943 11.85506 11.864603
1370254_at 3.643119 3.6912313 3.8430228 3.6365666 3.7339242 3.6219883 3.746484 3.9849586 3.8334646 3.8410206 3.8144028 3.9166026
1370255_at 4.625846 4.5882635 4.6289577 4.4975863 4.8397255 4.8627024 4.644079 4.6588683 4.452036 4.767782 4.640519 4.7634425
1370256_at 7.8556185 7.923897 8.55945 8.723736 9.631903 7.577449 7.5345654 9.442465 8.819485 8.4296255 7.8300467 7.739178
1370257_at 4.208644 4.039633 4.2328014 4.2358527 4.189417 4.2659082 4.155964 4.378004 4.707197 4.5819817 4.302292 4.4384604
1370258_at 5.191857 5.3023376 5.268308 5.305312 5.017664 5.445271 5.022028 5.2265873 4.9630103 5.1062703 5.589161 5.454361
1370259_a_at 7.63013 7.598424 7.3253174 7.392029 7.4746337 7.4444685 7.791277 7.2718763 7.1476045 7.553568 7.2209806 7.3438
1370260_at 7.1027837 6.964712 7.1455684 6.8069777 6.8741603 6.782504 6.958136 6.7084775 6.7139454 6.4648056 6.655425 6.539049
1370261_at 7.805996 7.819105 7.6438894 7.8457603 7.741421 7.672475 8.023771 7.977857 7.808504 8.144292 8.184666 7.7860494
1370262_at 8.985331 8.937811 8.781935 8.998917 8.817265 8.906723 8.891291 9.205027 8.886055 8.832874 8.911814 8.893402
1370263_at 5.4355865 5.805544 5.567846 5.600908 5.8518443 5.941708 5.8064857 5.8052115 5.9099774 5.6357627 5.985126 5.877699
1370264_at 7.5640054 7.6580305 7.2966247 7.5578055 7.6184187 7.177486 7.5679016 7.272792 7.2642617 7.5015755 7.222498 7.739595
1370265_at 6.433598 6.4061737 5.726859 6.144248 5.8520274 6.222117 6.2891684 5.6412187 6.0557013 6.3598413 6.2331285 5.674138
1370266_at 6.9209814 6.96626 6.739077 6.7717967 6.7533674 6.7982535 6.9962826 6.7420244 6.9103446 6.9549136 6.873985 6.615185
1370267_at 5.9313493 6.1359463 6.075455 6.298792 6.356359 6.462723 6.245518 6.0853653 6.227623 6.319301 6.379558 6.375394
1370268_at 4.486354 4.353823 4.352302 4.4660954 4.4151983 4.412985 4.5681643 4.36897 4.2438955 4.441623 4.352989 4.556936
1370269_at 4.8865824 5.02513 4.9141264 5.1231565 5.151251 5.044615 5.184959 5.2461114 5.0045834 5.0902953 5.1063604 4.927091
1370270_at 3.7498465 3.8643465 4.077532 3.9237127 3.7611718 4.021736 3.97078 4.046671 4.139578 3.8568707 4.2009416 4.6445045
1370271_a_at 7.3537407 7.297551 7.2686825 7.264204 7.467312 7.314739 7.1847334 7.0770035 7.3299046 7.188429 7.2471843 7.1095886
1370272_x_at 6.095771 6.044909 6.0779524 6.129481 6.05569 6.0381436 5.930781 5.9070535 5.9031444 5.8495965 5.8954268 6.009978
1370273_at 3.4886374 3.4092135 3.7631168 3.6009274 3.3906984 3.5909135 3.4354463 3.48169 3.6828048 3.553374 3.4898055 3.7560742
1370274_at 12.819059 12.855227 12.647376 12.780759 12.925414 12.861886 12.757412 12.8018675 12.771855 12.629482 12.756677 12.761045
1370275_at 12.838908 12.828135 12.875061 12.857355 12.847434 12.817889 12.885697 12.887678 12.87454 12.917986 12.981994 12.942143
1370276_at 11.73077 11.823476 11.81203 11.916453 11.758325 11.935993 11.949233 11.83803 11.801105 11.897556 11.949572 11.882518
1370277_at 11.867426 11.791122 11.966922 12.030723 11.779189 11.913708 11.947965 11.878261 11.950055 12.045731 11.993352 11.957058
1370278_at 11.263874 11.384915 11.378886 11.481935 11.265968 11.278001 11.520075 11.468615 11.4965515 11.643799 11.555203 11.737959
1370279_at 5.897028 5.532823 5.5556846 5.6955214 5.6986237 5.57441 5.622528 5.792201 5.270386 5.750624 5.7277155 5.740837
1370280_at 10.766342 10.677534 10.636914 10.5559025 10.703365 10.498415 10.558775 10.451645 10.483054 10.566875 10.68553 10.683057
1370281_at 9.194456 10.14066 10.0284 10.417825 9.846643 10.017876 10.941309 10.271656 9.862858 10.838166 11.454535 10.415379
1370282_at 6.7657967 6.5342684 6.5043864 6.5455422 6.339691 6.5406756 6.8359857 6.9746842 6.3025126 6.7693377 7.1926293 6.3417163
1370283_at 12.1055975 12.087435 12.702481 12.319856 12.016762 12.446502 12.206006 12.305298 12.389231 12.257786 12.370527 12.31059
1370284_at 11.93841 12.017171 12.021171 12.108501 12.000419 12.015298 12.061655 12.08898 12.069278 12.049112 12.079963 12.101922
1370285_at 6.7460227 6.784126 6.5872664 6.385267 6.700145 6.704875 6.4812913 6.781014 6.5921354 6.2958736 6.437727 6.626929
1370286_at 9.484949 9.303657 9.194743 8.953345 9.238996 9.089188 8.631185 8.868665 9.413753 8.832881 8.485334 8.929755
1370287_a_at 9.303431 9.294063 8.908707 9.234913 9.042659 9.052865 9.446649 9.342255 9.337447 9.585418 9.469842 9.332083
1370288_a_at 8.670387 8.548717 8.314697 8.759005 8.413492 8.283102 8.858475 8.592258 8.633359 8.679722 8.828407 8.4077835
1370289_x_at 3.698799 3.5916774 3.6883945 3.6679654 3.7315357 3.685261 3.569205 3.8325973 3.7731616 3.5721934 3.5312352 3.7991173
1370290_at 8.652767 8.358866 8.208235 8.976838 8.764848 8.5397 8.863737 8.4156275 8.699488 8.789373 8.620295 8.391323
1370291_at 5.3499603 5.51301 5.545293 5.639326 5.6085467 5.44853 5.5986795 5.1569147 5.262008 5.548604 5.542092 5.186063
1370292_a_at 3.7818627 4.008159 3.8992972 3.6992428 4.0298834 3.8329756 3.802721 3.9561028 3.908506 4.212842 3.992989 4.1828694
1370293_at 5.340183 5.176772 5.4403133 5.4212666 5.4055953 5.554583 5.3280396 5.624147 5.5149984 5.461138 5.6672277 5.542659
1370294_a_at 7.2208753 6.403515 5.9814253 7.447194 6.9712787 6.030492 7.0418363 7.2379217 6.855838 6.630293 6.968682 6.731674
1370295_at 8.314604 8.464058 8.393058 8.538996 8.317003 8.508541 8.689291 8.610592 8.617452 8.545341 8.584094 8.617671
1370296_at 13.482824 13.44997 13.515622 13.519805 13.50018 13.567154 13.461475 13.538562 13.513462 13.502109 13.453372 13.43775
1370297_at 6.713296 6.2708383 6.0806894 6.526699 6.416636 6.0380087 6.4027286 6.361586 6.2889967 6.002889 6.2931185 6.4511805
1370298_at 9.669782 9.763893 9.927981 9.924617 9.644724 9.808578 10.13325 10.048776 9.996898 10.111859 9.936799 9.966599
1370299_at 13.721489 13.706858 13.768195 13.751513 13.7625675 13.774123 13.841357 13.716486 13.813036 13.763102 13.688153 13.685832
1370300_at 8.047367 8.085016 8.74683 8.136721 8.057139 8.177992 8.18103 8.266794 8.529762 8.524014 8.498907 8.367392
1370301_at 7.132495 7.255019 7.2806535 6.9703164 7.4747396 6.926585 7.103739 6.869985 7.215011 6.578392 6.6129484 6.5789857
1370302_at 8.06859 8.019922 8.292787 7.8977246 7.9967875 8.14345 8.085533 8.132789 7.87008 7.995818 8.123537 7.958248
1370303_at 6.4493775 6.378478 6.9327493 6.5228662 6.527357 6.7404375 6.2897043 6.3368597 6.7440987 6.7244163 6.8160434 6.3541446
1370304_at 8.777485 8.681287 8.928369 8.914098 8.627953 8.686258 8.711276 8.802692 8.809398 9.151392 8.966641 8.812973
1370305_at 9.559944 9.653279 9.735358 9.754632 9.552896 9.766725 9.70011 9.862207 9.810665 9.659309 9.564461 9.793742
1370306_at 8.8429365 8.90226 8.668886 8.875895 8.821865 8.717224 8.912513 8.932288 8.971008 9.0200205 9.054665 8.88948
1370307_at 7.246966 7.2693152 7.2648835 7.381702 7.1629868 6.9688954 7.0669227 7.1721287 7.1577163 7.343755 7.019309 6.9615617
1370308_at 7.8434715 7.8974156 7.44499 8.001321 7.8137174 7.5048366 7.929654 7.8445506 7.506731 7.853292 7.9156847 8.058737
1370309_a_at 10.959028 10.669864 11.100826 11.127569 10.87422 11.004888 10.987855 11.12707 11.086579 11.255771 11.105504 11.136042
1370310_at 13.009854 12.972887 13.031325 12.983663 13.060964 12.92948 13.023236 13.090766 12.973351 13.250033 13.20604 13.307511
1370311_at 8.158392 7.9750414 8.47324 8.059422 7.9834995 8.229321 8.089694 8.202768 8.314964 8.325873 8.505905 8.261627
1370312_at 4.0502105 3.8863099 4.03325 3.9981532 4.216172 3.989121 4.2969956 4.112004 3.9083464 4.1674156 4.1734366 4.0483007
1370313_at 8.84653 8.907138 8.836491 9.18112 8.876045 8.827268 8.966776 8.981427 9.09368 9.451635 9.713478 9.196187
1370314_at 7.7874413 7.8137207 8.378449 7.845297 7.779185 7.862089 7.8513813 7.789119 7.933657 8.062361 7.8079395 7.682425
1370315_a_at 5.7947264 5.9167204 5.8989105 5.785266 6.1988416 5.7457633 5.674353 5.849047 5.9609785 5.8516808 5.8166003 6.230272
1370316_at 7.8607407 7.9769716 7.6907334 8.063145 7.6918774 7.9358726 8.035425 7.812415 8.074358 8.168906 8.079426 8.116876
1370317_at 6.439349 6.551541 6.9140224 6.5453496 6.6143975 6.859784 6.6403217 6.7104554 6.76642 6.6001344 6.208543 6.5341883
1370318_at 7.5586257 7.253426 7.370149 7.4262238 7.321146 7.1226754 7.2133527 7.400714 7.349067 7.236539 7.52074 7.4541454
1370319_at 9.411301 9.479241 9.418453 9.5231495 9.476946 9.507761 9.677944 9.248988 9.7233095 9.440154 9.350366 9.444367
1370320_at 10.839418 10.841943 10.713062 10.592857 10.840938 10.8974695 10.703949 10.732046 10.79256 10.907315 10.709641 11.030924
1370321_at 10.345145 10.404979 10.320923 10.343817 10.331315 10.28023 10.398247 10.393265 10.297036 10.382644 10.327061 10.355626
1370322_at 9.805186 9.949434 9.733023 9.828308 9.777748 9.646038 9.877164 9.690135 9.871484 9.768397 9.921219 9.801727
1370323_at 6.0723505 5.984 6.088247 6.304464 5.906647 5.997455 6.140276 5.912786 5.995336 6.032008 6.0030756 6.2231445
1370324_at 7.399506 7.3461204 7.3075843 7.490302 7.5660415 7.4723034 7.3570757 7.3653502 7.3866467 7.336133 7.4711075 7.4857593
1370325_at 9.716449 9.48431 9.820808 9.797425 9.597932 9.793691 9.843777 9.877185 9.8429365 9.725502 9.671192 9.612165
1370326_at 7.3030763 7.32582 7.0994353 7.1247864 7.1771207 6.9990363 7.287385 7.172142 7.19386 7.221729 7.219902 7.263636
1370327_at 7.9469056 8.0184555 8.105341 8.132787 8.04044 8.071959 8.022665 8.204321 8.076128 8.144903 8.076197 8.15971
1370328_at 5.7526307 5.539952 6.0142503 5.692806 5.7099934 5.945248 5.536466 5.32897 5.965787 5.7675033 6.1113477 5.722692
1370329_at 9.074233 9.376852 9.432685 9.288834 9.353136 9.219652 9.226961 8.914474 9.243334 9.204611 8.91361 9.318326
1370330_at 7.0951476 7.1253085 7.1922717 7.253567 7.034208 7.032439 6.7861342 6.8306684 7.010335 7.1196437 7.1467013 7.2092485
1370331_at 7.659717 7.943026 7.7244067 7.785322 7.6564913 7.7605295 7.8476067 7.786643 7.793406 7.859898 7.595589 7.663004
1370332_at 5.1788697 5.179862 5.423196 5.4181695 5.2782526 5.267848 5.7730865 5.455413 5.1250906 5.342863 5.616505 5.1495686
1370333_a_at 13.189332 13.168569 13.144084 13.148357 13.07994 13.019892 13.135076 13.218325 13.075439 12.897056 13.02428 12.915662
1370334_at 8.800918 8.729746 8.994959 8.351984 8.009905 8.711145 8.8596 8.983412 8.810133 9.52788 9.595789 9.792492
1370335_at 7.738293 7.9002557 7.539965 7.924858 7.5893173 7.608832 7.8762507 8.046511 7.720424 8.174439 7.701299 7.914256
1370336_at 11.374848 10.5604105 9.771021 11.215002 11.191136 10.436401 10.752734 11.73168 10.484933 11.496322 11.446159 11.82277
1370337_at 7.820148 7.857513 7.7515182 7.7106805 7.796571 7.718688 7.9665303 7.805312 7.8282037 7.901103 7.774104 7.612162
1370338_at 3.502533 3.5183582 3.406567 3.4170847 3.6621249 3.3558874 3.6093802 3.385352 3.3625147 3.389306 3.174081 3.5865564
1370339_at 10.271763 10.110725 10.409212 10.4677305 10.273983 10.39179 10.517269 10.342541 10.429453 10.525831 10.557434 10.466143
1370340_x_at 9.351718 9.179148 9.42729 9.520349 9.242785 9.397618 9.705329 9.486323 9.60458 9.613054 9.77516 9.640619
1370341_at 3.698799 3.7192485 3.7621126 3.6740453 3.7136395 3.6265173 3.5742593 3.622393 3.6750484 3.7037213 3.7617824 3.9349217
1370342_at 3.6440427 3.456517 3.7295814 3.6009274 3.3523748 3.5550861 3.8146904 3.5605428 3.4466753 3.7336583 3.860418 3.6557615
1370343_at 6.98346 6.882909 7.067402 6.759475 7.06788 7.1677175 7.0134616 7.0267596 7.0140805 7.301226 7.112289 7.198257
1370344_at 7.4806433 7.4209604 7.7438316 7.981216 7.4898257 7.6587358 7.687987 7.6235223 7.86249 8.11447 7.6787477 7.5384
1370345_at 6.8118196 6.038355 5.6188803 6.957203 6.21352 5.526537 6.1403456 6.7150497 5.935632 5.7982264 6.5263214 5.565528
1370346_at 6.3542023 5.16566 5.1576896 6.1537533 5.941636 5.22252 5.4047446 6.106212 5.5127635 5.352846 6.182258 5.1843557
1370347_at 5.4245386 5.6305723 5.680466 5.5065513 5.4164944 5.5101986 5.871765 5.717807 5.606953 5.9117537 5.6211534 5.6042876
1370348_at 10.643254 10.643639 10.653882 10.832567 10.519977 10.516273 10.745421 10.687213 10.675748 10.6978445 10.7034025 10.574003
1370349_a_at 14.084129 14.062196 14.025136 14.058607 14.116168 14.04384 14.016241 14.0975895 13.988385 14.058119 14.000147 14.049864
1370350_x_at 12.763628 12.372238 11.010714 12.841416 12.344161 12.050065 12.902099 12.693322 11.211576 12.6290455 10.788736 12.646996
1370351_at 8.594923 8.53925 8.581585 8.698683 8.689199 8.705154 8.7478075 8.455805 8.655328 8.698803 8.52032 8.654485
1370352_at 11.536131 11.615215 11.518177 11.527819 11.430014 11.592728 11.647112 11.35109 11.423887 11.744709 11.735395 11.748769
1370353_at 7.5438805 7.8700666 7.4464974 7.9048867 7.635319 7.3160543 7.650812 7.9102707 7.726349 7.8312464 7.6173778 7.6326528
1370354_at 7.938387 7.8724637 7.8616776 7.9860163 7.7917395 8.034604 7.8713627 8.030652 7.9580956 7.94338 7.745955 7.757037
1370355_at 11.588091 12.303613 12.949343 12.217718 12.4698 12.763033 12.987299 12.64589 12.451173 12.911409 13.146945 12.53838
1370356_at 7.2257023 7.315953 7.6824546 7.266512 7.2185183 7.4535437 7.471859 7.474917 7.4921303 7.5521193 7.496416 7.464637
1370357_at 7.9953833 7.8914747 8.036569 7.8686395 7.828129 7.9014225 7.9833226 7.9713936 7.898802 7.92721 7.954301 7.974372
1370358_at 8.671651 8.77675 8.636537 8.806812 8.634517 8.730823 8.699906 8.662285 8.657694 8.502842 8.524989 8.6292305
1370359_at 12.378838 12.544475 12.494464 12.450609 12.561598 12.573297 12.464971 12.390848 12.306863 12.386873 12.345523 12.103634
1370360_at 8.596722 8.875579 8.645997 8.79673 8.601849 8.60653 8.709691 8.730467 8.415342 8.728648 8.783844 8.574667
1370361_at 4.5324574 4.663939 4.793741 4.548304 4.5813446 4.6366205 4.7593484 4.6921935 4.4413824 4.837649 4.9653745 4.9658327
1370362_at 7.4338756 7.2419395 7.3372726 7.274919 7.565179 7.415931 7.340766 7.4721727 7.284849 7.0511637 7.1087556 7.2780886
1370363_at 12.449583 12.164382 12.12109 12.020455 12.156098 12.123766 12.12152 12.470987 12.195101 12.645764 12.433874 12.825327
1370364_at 7.2570596 7.3480005 7.5192556 7.4927707 7.417451 7.5077314 7.4592667 7.7265267 7.579014 7.693229 7.6040597 7.695298
1370365_at 8.691368 8.705444 8.687736 8.96139 8.821939 8.843696 9.039305 9.00808 8.76392 9.073797 9.035577 8.9924965
1370366_at 10.067098 10.05205 10.218136 10.244477 10.054023 10.100743 10.098564 10.178427 10.294404 10.1470585 10.154929 10.136338
1370367_at 4.626072 4.862916 4.6570535 4.643296 4.742779 4.722176 4.466816 4.623126 4.523826 4.5899906 4.6351595 4.652775
1370368_at 6.8954153 6.8025694 6.9229527 6.789499 6.8364143 6.9592137 6.901972 6.9300547 6.621269 6.959838 6.6668763 6.9657183
1370369_at 6.166731 6.174148 6.1758275 6.333257 6.500214 6.3495684 6.411896 6.336571 6.1433673 6.2482715 6.453548 6.357705
1370370_at 8.084373 8.004573 8.045119 8.1499605 8.1755905 8.095544 8.154614 8.1985235 8.245032 8.126186 8.2210245 8.132511
1370371_a_at 8.541413 8.96089 8.595555 8.796969 8.531713 8.861674 8.9724245 8.587471 8.632397 8.479006 8.48907 8.369009
1370372_at 4.843484 4.71576 4.654373 4.865712 4.4411087 4.49878 4.6194477 4.517568 4.4407496 4.527135 4.6164074 4.6517696
1370373_at 5.984266 6.1707025 5.984826 5.798576 5.9366655 6.311449 5.9206023 6.0775414 6.149043 5.930217 6.078789 5.908529
1370374_at 8.510311 8.772064 8.300356 8.6290245 8.576838 8.60317 8.798204 8.6381645 8.532947 8.295205 8.147421 8.075252
1370375_at 11.725461 11.613983 11.6789665 11.603543 11.690434 11.583842 11.624185 11.396634 11.643658 11.507286 11.4590435 11.54597
1370376_a_at 8.351097 8.471407 8.292786 8.5828 8.496885 8.436411 8.623236 8.578133 8.551025 8.867863 8.762882 8.4637375
1370377_at 13.115424 13.114574 12.948231 13.0457945 12.917032 13.0663595 12.9685335 13.010699 12.804778 12.972539 12.6627445 12.986806
1370378_at 12.20961 12.209109 12.284195 12.289167 12.216598 12.253587 12.235221 12.249115 12.23932 12.241864 12.269044 12.340939
1370379_at 6.0292363 5.9820886 6.137599 5.9173822 5.9046426 6.285937 5.7131248 6.0649567 5.761237 5.758809 5.8277626 6.123715
1370380_s_at 7.41896 7.338448 7.1770506 7.436179 7.1169295 7.135204 7.2356753 7.538778 7.381068 7.5040026 7.304165 7.547087
1370381_at 10.989003 10.863237 10.564795 11.002991 11.056138 10.855666 10.976162 10.88973 10.820087 10.936073 10.707896 10.880405
1370382_at 3.3934665 4.142186 3.5380983 3.4561937 3.4644067 3.5606372 3.372011 4.008133 3.608823 3.2769897 3.3643694 3.2823546
1370383_s_at 7.78361 8.698895 8.659876 7.796913 7.9321847 8.223129 8.178864 8.567221 8.207731 7.8595667 7.7315373 7.7625575
1370384_a_at 6.2749066 5.289774 4.390532 5.214015 5.1099453 6.754695 4.617502 7.550309 6.036145 5.0937514 6.128587 5.265562
1370385_at 5.502509 5.8156834 5.4358397 5.4508066 5.6476173 5.606493 5.274088 5.4682856 5.746582 5.728734 5.57477 5.6602607
1370386_at 7.641069 7.5695734 7.678973 7.767994 7.407155 7.635641 7.638339 7.6104574 7.9197097 7.77269 7.6832223 7.746635
1370387_at 12.088727 11.788916 11.040205 11.590877 11.882972 11.408465 11.438325 11.404024 11.5939665 11.264798 11.746658 11.219777
1370388_at 4.380925 4.287335 4.3482466 4.2425804 4.542228 4.308298 4.3071375 4.4131517 4.3102036 4.142817 4.436425 4.6899457
1370389_at 3.8361545 3.6752014 3.9766989 3.7691383 3.7076027 3.8537133 3.846846 3.700455 3.9507377 3.9629989 4.0324545 3.8229768
1370390_at 4.980092 5.19949 5.1405973 5.0118504 5.148626 5.0340567 5.162093 5.074268 4.7484736 4.9277697 4.7590294 5.093939
1370391_at 5.14098 5.014657 5.1534843 5.117255 5.19778 4.973317 5.1316223 5.0419044 5.3039556 5.173793 5.599404 5.117837
1370392_at 4.8301363 5.2039113 5.2427087 5.1675224 4.8875766 5.295551 4.8764997 5.059065 5.337098 5.160103 5.1927786 5.2354784
1370393_at 4.914507 4.830964 4.6554265 4.7565203 5.100313 5.040804 5.0084777 5.0268073 5.0361037 5.262503 5.367807 4.7590013
1370394_at 5.0017457 7.54293 5.7608075 5.875952 6.369832 7.0826783 6.2347946 5.5470414 6.038812 4.924892 5.164715 5.044608
1370395_at 6.81771 6.644654 6.8026986 6.6785994 6.7208104 6.9144483 6.9225445 6.815652 6.830955 6.6860685 6.8309736 6.781452
1370396_x_at 14.144932 14.114875 14.137694 14.123401 14.14481 14.104194 14.089288 14.115191 14.1175165 14.088048 14.123418 14.13563
1370397_at 12.402722 11.68545 12.469715 12.1660595 12.432839 12.006828 12.20221 12.350624 11.9996395 12.753753 13.125573 13.037552
1370398_at 6.172284 6.092517 5.961021 5.894657 6.124374 6.0179605 5.7539845 5.858799 6.0395346 5.8483596 5.914065 5.9981823
1370399_at 7.548635 7.735602 7.2584443 7.323705 7.6768985 7.6861353 7.254817 7.2464647 7.8935227 7.166411 6.7621984 7.443659
1370400_at 5.3462567 5.220562 4.825479 5.269378 5.7956367 5.2489185 5.328225 5.2866125 5.270443 5.2136793 4.9943066 5.40878
1370401_at 3.8728924 3.938587 3.9381797 3.7318227 3.843401 3.982167 4.1280694 3.7346315 3.9589171 3.83903 4.0194035 3.960795
1370402_at 8.018255 7.6411247 7.7908163 7.7313576 7.6024084 7.5530095 7.783136 7.7501297 7.6962805 7.7629356 7.8231964 7.7643747
1370403_at 4.767573 4.8598976 4.946665 5.025819 5.124754 4.7130537 4.8479276 5.005639 4.887329 4.8516636 4.9696145 4.9597816
1370404_at 3.863667 4.0404434 3.7909913 3.769288 3.710905 3.889378 3.8624878 3.7596219 3.7571714 3.9195166 3.991904 3.8151221
1370405_at 3.6260307 3.5898168 3.5363147 3.6483293 3.6878397 3.8882182 3.7362158 3.5836701 3.8819232 3.8131158 3.95689 3.649884
1370406_a_at 3.6600423 3.7231176 3.6588118 3.5496202 3.9052253 3.5723844 3.9721222 3.696994 3.5522957 3.4377186 3.7521713 3.581108
1370407_at 8.476461 8.614985 8.298111 8.651824 8.548603 8.351133 8.578644 8.516356 8.423858 8.605898 8.316294 8.441742
1370408_at 4.6415887 4.494729 4.5271525 4.416982 4.5181437 4.8651967 4.6467223 4.965791 4.139844 4.7937174 4.5832624 4.7087355
1370409_at 4.6729283 4.7529974 4.4387445 4.3918457 4.678602 4.7535815 4.7646427 4.919483 4.685152 4.591489 4.8333616 4.721162
1370410_at 4.2529984 4.084036 4.5641446 4.0578556 4.0882797 4.2481213 4.272376 4.017845 4.324759 4.4556074 4.6986136 4.2576427
1370411_at 5.6212935 5.80069 5.8059893 5.965181 5.72298 5.948628 5.810993 5.374507 5.771586 5.906301 5.640103 5.9828267
1370412_at 4.132367 3.8484633 4.1743393 3.8775144 3.9863863 3.8304002 4.1037226 3.937607 3.8133874 4.2013555 4.0340643 4.20133
1370413_at 6.3038945 6.42446 6.256825 6.5030704 6.338944 6.3580236 6.472681 6.570105 6.5845256 6.441395 6.593891 6.2373734
1370414_at 9.060266 9.00705 9.078499 9.037165 9.260814 9.311516 9.157234 8.883545 8.825633 8.956536 9.071209 8.703872
1370415_at 5.955116 5.962882 5.6234436 5.7185216 6.052173 5.6810265 6.0499096 5.7310896 5.744031 5.7186933 5.5400076 5.9188614
1370416_at 4.775441 4.664454 4.694939 4.622014 4.9094844 4.6171036 4.7002482 4.6589584 4.818325 4.657885 4.9123297 4.5703373
1370417_at 4.3904953 4.2350264 4.1413517 4.2884045 4.321604 4.4129615 4.314313 4.365947 4.2181344 4.3560057 4.106016 4.0877333
1370418_s_at 5.572022 5.675116 5.400135 5.40951 5.43547 5.6984825 5.684735 5.623958 5.435981 5.5153217 5.599263 5.6937966
1370419_a_at 5.851964 5.5863037 5.841914 5.359559 5.5563107 5.7001324 5.7661486 5.8538637 5.513033 5.437232 5.341511 5.2714777
1370420_at 12.2255945 12.223662 11.038336 12.232772 12.218927 12.435985 12.485419 12.399894 11.834929 11.092012 12.417272 11.079204
1370421_a_at 6.4317365 6.2203054 6.113678 6.2543683 6.234988 6.3754086 6.3194876 6.286442 6.229686 6.0285807 6.146684 6.4881616
1370422_at 6.564349 6.5662513 6.735914 6.602329 6.7760663 6.4632125 6.5117273 6.429919 6.196929 6.533047 6.7381487 6.5121098
1370423_at 5.433375 5.8233805 5.991357 5.507332 5.7617526 5.8898726 5.624548 5.798973 5.675297 5.5339956 5.5350733 5.8689456
1370424_at 3.990203 3.7820153 3.7697203 4.015463 4.046995 3.8615854 3.880869 3.7063258 3.9198892 3.7834666 4.0434074 3.894555
1370425_at 12.563762 12.598552 12.497711 12.543119 12.575147 12.523567 12.580213 12.402721 12.501375 12.409649 12.091488 12.485892
1370426_a_at 10.7430725 10.636611 11.388273 10.806892 10.740656 11.070888 10.73485 10.844657 10.999662 10.766423 10.900528 10.805927
1370427_at 5.1479983 5.3684874 5.2520237 5.1756134 5.0641985 5.2181296 5.072877 4.8442745 4.904969 4.8785677 5.1223536 4.773464
1370428_x_at 12.248866 11.391292 11.437579 11.976429 12.338761 12.252644 12.163953 11.393689 11.648144 11.953076 12.07743 12.165844
1370429_at 9.604191 9.02463 9.010513 9.694712 9.72146 9.629161 9.810709 8.946472 9.39685 9.003784 9.638952 9.589452
1370430_at 5.1134405 5.045519 5.0207663 5.068746 4.7369943 5.044275 4.933194 4.8452578 4.8227587 5.1134987 4.794703 5.1728663
1370431_at 4.144805 4.2551746 4.272866 4.3135834 4.219907 4.246766 3.915038 4.155546 4.0842485 4.4544735 4.2859335 4.137418
1370432_at 3.232221 3.491566 3.5808704 3.5400097 3.566643 3.7559934 3.3524423 3.5428185 3.3267643 3.4037547 3.724162 3.671596
1370433_at 10.854647 10.732439 10.643438 10.643203 10.675612 10.588143 10.261266 10.820147 10.796841 9.00387 10.489638 10.733067
1370434_a_at 3.5169861 3.6935413 3.691813 3.7691236 3.724607 3.5640972 3.539284 3.521612 3.5651546 3.558616 3.5429182 3.4022293
1370435_a_at 7.1224027 7.306551 7.398726 7.1775665 7.17533 7.0899124 7.4511595 7.4127665 7.4786716 7.139981 7.2675037 6.906761
1370436_at 7.1272216 5.464255 5.2267227 6.618796 5.17164 7.0661535 6.832988 6.562492 6.930833 5.8472643 9.69438 9.473949
1370437_at 5.965334 6.1814938 6.9386883 6.3335695 6.338944 6.6411986 5.9938216 6.2340145 6.5454483 6.410098 6.289319 6.1559806
1370438_at 5.3145037 5.5220737 6.011431 5.5696464 5.781344 5.538918 5.7106633 5.398368 5.643268 5.7565174 5.8291745 5.9094105
1370439_a_at 3.3356028 3.4704027 3.279673 3.5990415 3.5029562 3.2111511 3.30913 3.7643745 3.597688 3.4530735 3.3546023 3.5469842
1370440_at 7.4076905 7.3306823 5.818333 7.289922 7.261439 7.3991857 7.4643283 7.3109083 7.4526515 7.2841697 7.52119 7.254525
1370441_at 3.9782329 4.0235004 4.001078 3.6745768 3.8938565 3.8386443 3.6505513 3.555364 3.7128336 3.842372 3.7786222 3.6236775
1370442_at 3.2232394 3.3537161 3.3197222 3.4293206 3.2332594 3.335333 3.2475204 3.344485 3.2195115 3.2199972 3.3422654 3.3399959
1370443_at 7.3968253 7.4599767 7.5007906 7.3195643 7.2646227 7.462131 7.5746083 7.404794 7.304586 7.447244 7.4471874 7.236561
1370444_at 4.59321 4.721792 4.5913067 4.985994 4.7232575 4.980393 4.3977337 4.530298 4.635918 4.8573494 4.508477 4.4357615
1370445_at 6.197783 6.0781026 6.25384 6.07284 6.1539884 6.639857 6.78505 6.485335 6.5024047 6.1529646 6.702485 6.688719
1370446_at 6.8091483 6.954489 6.6255846 6.635545 6.8130636 6.688103 6.636723 6.545805 6.4570675 6.5507884 6.50697 6.647095
1370447_at 4.853462 4.769637 4.8417645 4.6486263 5.0440483 4.835433 4.698125 4.8022137 4.7727957 4.813202 4.810149 4.7809067
1370448_at 4.6805515 4.5682917 4.4451327 4.559634 4.40561 4.69811 4.5567665 4.664595 4.4026465 4.417699 4.5584435 4.797206
1370449_at 7.906985 7.8420744 7.7732835 7.746552 7.8449345 7.745368 7.6085134 7.38294 7.7207932 7.7335734 7.590373 7.5818653
1370450_at 4.422247 4.390527 4.492487 4.514466 4.439994 4.40703 4.3219433 4.4389052 4.356998 4.15658 4.448736 4.3779655
1370451_a_at 4.7709565 5.020203 4.963698 5.049979 4.9119883 5.076069 4.781497 5.19492 4.956643 5.10366 5.1671724 5.019419
1370452_at 3.7386773 3.8352392 3.9570673 3.7713737 3.8555143 3.8183148 3.8102303 4.0099397 3.9338186 3.7397242 3.9034255 4.1117277
1370453_at 4.9292955 4.9738436 4.7923007 4.8068514 5.119392 4.8365655 5.087338 4.9365344 5.02224 5.080712 4.849556 4.972267
1370454_at 4.800851 4.906412 4.970467 4.632066 4.8577576 4.5886927 4.593978 4.703251 4.736214 4.6228714 4.7740054 4.7955294
1370455_a_at 3.147662 3.4081836 3.2434971 3.366057 3.2898867 3.5518827 3.2740612 3.471725 3.2486446 3.5273025 3.3644164 3.4902031
1370456_at 3.861268 3.6236215 3.5326626 3.7810957 3.8045664 3.7964811 3.6254342 4.065819 3.698651 3.9190738 3.8393552 4.2829094
1370457_at 4.0220532 4.004965 4.03325 4.108445 4.002611 3.9508357 3.9919841 4.036764 4.051509 4.0999336 3.9989393 4.0675673
1370458_at 4.124446 4.3968754 4.2823553 4.114638 4.426831 4.0417576 4.1566567 4.245144 4.193583 4.2998805 4.536286 4.21418
1370459_at 4.2742887 4.1371603 4.4136133 4.2660027 4.010421 4.1625443 4.197464 4.1341887 4.0893006 4.2136555 4.1400337 4.206648
1370460_at 7.2970376 7.247111 7.544422 7.4384685 7.23248 7.5324726 7.264867 7.586051 7.62776 7.412144 7.620919 7.469135
1370461_at 5.8418407 4.9392643 5.068216 5.511784 5.463896 5.035354 5.169585 5.668309 5.106495 5.1188016 5.2180514 5.212627
1370462_at 5.2674327 4.4543433 4.6618004 5.5410767 4.874142 4.2772946 4.561905 5.2398047 4.8916883 4.3817 5.0196824 3.9462771
1370463_x_at 5.227065 7.2305846 5.882755 5.533378 5.4383492 5.27766 5.101898 7.168543 5.5346675 7.036018 5.648651 5.368599
1370464_at 5.01025 5.137499 4.1496367 4.675541 4.4938836 4.899598 4.9223657 4.9897785 4.242018 4.0299916 4.6362925 4.6270566
1370465_at 5.2640247 5.0708747 4.3366117 4.8379745 4.4580398 4.7688484 4.6222944 4.878336 4.665777 4.647072 4.2600203 4.594129
1370466_at 4.199486 3.9556415 3.9883678 3.8915217 4.233938 3.82421 3.8383226 3.857741 4.0034966 3.9848583 3.963089 4.024209
1370467_at 4.4841046 4.8596735 4.486428 4.4583416 4.970831 4.485036 4.6875815 4.705734 4.555214 4.5402007 4.674212 4.6415844
1370468_at 3.2014842 3.3348966 3.4070392 3.491899 3.2498574 3.4051728 3.4573758 3.4830194 3.5994673 3.4481328 3.3219867 3.3045979
1370469_at 5.208838 5.6015234 5.5912566 5.6087246 5.230562 5.441063 5.296056 5.2799315 5.571044 5.4075756 5.8494854 5.730236
1370470_at 3.9206002 4.2040424 3.934638 3.9040065 3.9588587 4.0898347 4.1979036 3.988573 3.9962711 3.9785771 4.0726733 4.13803
1370471_at 4.052292 3.7942946 3.6481073 3.8848906 3.9476247 3.911518 3.6938326 3.8331165 3.980268 3.974693 3.87648 3.8900719
1370472_a_at 4.675886 4.618719 4.926178 4.4494843 4.747633 4.589265 4.8148623 4.8382435 5.019292 4.5948176 4.675522 4.809194
1370473_a_at 6.3412185 6.3925843 6.47207 6.33838 6.2689824 6.2814507 6.1507516 6.4035525 6.246701 6.5399733 6.153492 6.272514
1370474_at 5.532561 5.116577 5.1887813 5.3004293 5.308211 5.4500175 5.450723 5.0655007 5.2398 5.5760493 5.223757 5.1418085
1370475_at 13.16236 13.227697 13.123042 13.311493 13.1757555 13.251513 13.308916 13.177694 13.203437 13.227259 13.173106 13.25303
1370476_at 7.358996 7.2711277 7.083814 7.311745 7.1764603 7.235187 7.2883797 7.337032 7.286811 7.6061716 7.170061 7.39309
1370477_at 3.7827353 3.8733258 3.5090742 3.6433427 3.7698188 3.5334127 3.567646 3.6204033 3.5933971 3.5801437 3.5624282 3.7568839
1370478_at 5.4190464 5.3168564 5.6859345 5.608976 5.791592 5.8613777 5.536426 5.5292788 5.605852 5.412134 5.740729 6.060629
1370479_x_at 13.131893 13.065358 12.983946 12.969404 13.127632 13.116508 13.172144 12.938709 13.087734 13.046779 12.350696 13.167522
1370480_at 3.728614 3.987182 4.1117783 4.001853 3.9745646 3.7738311 4.037794 4.256839 3.9388912 3.8505127 3.798899 3.971713
1370481_at 5.289848 5.589427 5.460529 5.4624124 5.4857526 5.565544 5.5969973 5.2922316 5.318396 5.448479 5.556833 5.2153387
1370482_at 5.49714 5.4737406 5.597912 5.126198 5.502267 5.5408115 5.5249243 5.591207 5.357068 5.3209076 5.4729767 5.158777
1370483_at 3.732925 3.8504035 3.6518648 3.8285377 3.7337081 4.14171 3.457243 3.7461402 3.640012 3.86457 3.6183918 4.0091524
1370484_at 5.2344966 5.194111 5.0707803 5.0582256 5.216028 5.4159036 5.1732016 5.0692773 5.139973 5.036428 5.2497306 5.23242
1370485_a_at 5.106019 5.3241243 5.0451565 4.916705 5.0541677 5.0517755 4.8326187 4.399697 4.925194 4.7934666 4.854225 4.6698546
1370486_a_at 5.4169865 5.254774 5.4314175 5.258333 5.433294 5.5305166 5.465568 5.540789 5.316831 5.341364 5.670224 5.724323
1370487_a_at 6.2163672 6.335422 6.2412972 6.320528 6.2556095 6.3852987 6.210013 5.9740486 6.174269 6.400551 6.2680717 6.1259317
1370488_a_at 5.9988527 6.0934396 6.1169934 5.92871 6.0418906 6.071467 5.990138 6.075432 6.278766 5.9530454 5.8920054 5.8192406
1370489_a_at 4.175412 3.8693507 4.032051 3.8040826 3.821928 4.2798157 3.979978 3.8920634 4.166078 4.0953526 4.234693 3.913929
1370490_at 4.0704775 4.052947 4.1673026 3.7628126 4.1597247 4.011689 3.9350374 4.230781 4.124062 4.17533 4.3800616 4.1731515
1370491_a_at 6.579304 5.5956745 5.510474 6.258236 5.7976832 6.067497 5.8820586 7.8004937 5.67638 7.654029 9.815968 8.655853
1370492_a_at 4.648821 4.594741 4.51888 4.534101 4.622014 4.5321302 4.311112 4.5887156 4.4072256 4.3881054 4.2852144 4.194026
1370493_a_at 4.0559063 3.6114187 3.5223303 3.6293364 3.7373364 3.7190022 3.628376 3.5975058 3.4858155 3.4193132 3.5426362 3.5798278
1370494_at 4.2065096 4.3635106 4.563941 4.398717 4.0849547 4.6666603 4.0910387 4.1664524 4.3348722 4.191661 4.5742702 4.1033964
1370495_s_at 13.341453 13.344941 13.277341 13.260191 13.333307 13.328605 13.333676 13.256427 13.219046 13.331108 13.279227 13.352281
1370496_at 12.747964 12.737587 12.817883 12.647458 12.841932 12.636573 12.557725 12.733572 12.80772 12.651977 12.764588 12.719533
1370497_at 4.0468445 3.9867842 4.1109343 3.9779813 4.254633 4.2831783 4.1599216 4.173971 4.1101623 4.2220564 4.2529087 4.341278
1370498_at 3.2894654 3.2085884 3.2767687 3.1951635 3.3071635 3.3445566 3.3372374 3.317693 3.5071332 3.3390744 3.588499 3.2282605
1370499_at 4.341138 4.160139 3.8404303 4.093424 4.0647354 4.2327113 4.3214436 4.192234 4.0502424 3.9095998 3.8908415 4.2691665
1370500_a_at 3.9619565 4.2620583 4.0401216 3.6892505 4.3782988 3.7740605 3.8047583 3.822708 3.6787014 4.055938 3.810666 4.3047876
1370501_at 9.558176 9.494661 9.395527 9.647181 9.525181 9.574375 9.410347 9.500593 9.364006 9.496569 9.598851 9.369484
1370502_at 4.0112853 3.8884807 4.1757755 4.2614703 4.188015 4.110054 4.149738 3.936775 3.921439 4.200673 4.121911 4.0317197
1370503_s_at 4.392054 4.2001657 4.3266206 4.2082267 4.1167693 4.25358 4.4013057 4.209964 4.405063 4.347879 4.1060824 4.3357916
1370504_a_at 5.918057 6.1429477 6.154966 5.994006 6.1913953 6.1853614 6.1550355 5.9282136 6.04869 5.7400656 6.1526103 5.9033146
1370505_at 6.352457 6.150119 6.0914783 6.337297 6.128135 6.2633324 6.5113587 6.2359004 6.518799 6.402153 6.215183 6.1725516
1370506_at 6.6664314 6.964634 6.691365 6.8391824 6.6921463 6.4834757 6.85705 6.8323 6.7182345 7.023864 6.901616 6.924498
1370507_at 5.6480365 5.760171 5.6161556 5.66913 5.793636 5.688569 5.811311 5.8386836 5.4087143 5.438445 5.455159 5.529966
1370508_a_at 4.9595294 5.045519 5.023837 4.971108 5.1063933 4.9586186 4.67735 4.851426 4.939127 4.9316835 5.0422916 5.2885256
1370509_at 6.464238 6.417925 7.1297894 6.7994027 6.233375 7.3869886 6.5913367 6.8216367 7.1818433 7.0139666 7.316278 7.071863
1370510_a_at 7.7332826 7.9021144 7.7258887 7.915102 7.835032 7.9226565 7.6253405 7.6856403 8.011787 7.907355 8.102066 7.684941
1370511_at 13.926792 13.847893 13.9220295 13.847196 13.889622 13.898577 13.908574 13.929351 13.890495 13.91037 13.914402 13.905832
1370512_at 7.6369963 7.6340766 7.520089 7.7459416 7.5462747 7.3681645 7.5615783 7.596901 7.555758 7.4283085 7.223415 7.629471
1370513_at 3.5480003 3.6100757 3.7657554 3.654281 3.6576183 3.6653779 3.718748 3.6969504 3.6561337 3.5821836 3.6075132 3.7754488
1370514_a_at 3.4967 3.5894978 3.7891393 3.505972 3.954013 3.9071517 3.5159335 3.6228614 3.4111779 3.6657193 3.8064563 3.8572834
1370515_x_at 4.2096124 4.3163333 4.326943 4.4467387 4.218113 4.411878 4.1029882 4.3317084 4.2886972 4.207595 4.4670177 4.2150707
1370516_at 6.241031 6.2408 6.0344315 6.3043017 6.085612 5.7948294 6.564594 6.168744 6.030342 6.0990148 6.016293 6.28183
1370517_at 3.7745264 3.6039865 4.0735 3.8055496 3.7088966 3.810439 3.471519 3.9519482 3.5594668 3.771699 3.9983847 3.7651849
1370518_a_at 4.1058655 4.1139307 4.067684 3.8964334 4.073986 3.8875766 3.978756 3.9849226 3.6972077 3.7677217 3.6917336 4.1237574
1370519_at 4.7742853 4.504128 4.6039343 4.538558 4.4811726 4.5017986 4.5850983 4.57525 4.298965 4.006378 4.6195583 4.356243
1370520_at 4.23735 4.3817053 4.4659305 4.252595 4.497265 4.6756926 4.7557855 4.17691 4.600008 4.63266 4.794828 4.617233
1370521_at 6.6297193 6.7278056 6.6102314 6.812797 6.632268 6.803249 6.8811207 6.7059956 6.547044 6.8974357 6.852057 6.589475
1370522_at 9.129343 9.1309395 9.213867 9.083078 9.040157 9.173381 9.267378 9.117894 9.188327 9.318847 9.21082 9.15116
1370523_a_at 7.960225 8.054995 7.831177 7.966951 7.8661323 7.9261227 8.008601 8.138779 8.063609 7.9347644 7.8031893 7.9073277
1370524_at 9.261637 9.213495 9.244119 9.202801 9.137216 9.262797 9.302361 9.250469 9.3279 9.323136 9.154398 9.236001
1370525_at 8.239456 8.263166 8.418097 8.288282 8.207907 8.287918 8.427419 8.282919 8.584938 8.307844 8.300022 8.312735
1370526_at 6.0433555 6.4237857 6.2348533 6.3193407 6.0380926 7.588036 6.1176267 6.261312 6.3634686 6.361432 8.239336 5.743791
1370527_a_at 8.932593 9.002949 8.926897 8.875941 8.956635 8.849368 8.870528 8.866689 9.207432 8.751812 8.819038 8.768806
1370528_at 6.473653 6.446606 6.400432 6.482555 6.445162 6.6222086 6.52555 6.5358844 6.361858 6.366451 6.3204155 6.738605
1370529_a_at 7.450113 7.7297587 7.674194 7.3377514 7.697229 7.595496 7.891988 7.2485666 7.8439794 7.543905 7.697453 7.872366
1370530_a_at 7.862639 8.19308 8.079784 7.7850595 8.069704 7.828252 8.2944765 7.7794514 8.188968 8.111647 7.85765 8.348066
1370531_a_at 5.3396635 5.677555 5.428192 5.2374964 5.679326 5.5120316 5.5336704 5.221428 5.604665 5.351144 5.2536163 5.525883
1370532_at 5.832113 5.6659083 5.8973746 5.4328327 5.704615 5.9312057 5.747549 5.657743 5.6922555 5.759085 5.691763 6.1101213
1370533_at 4.3714523 4.5193787 4.5829787 4.270067 4.273566 4.4400077 4.1912355 4.2637253 4.3275375 4.2083263 4.1894455 4.292597
1370534_at 8.014753 7.8708797 7.608203 7.7241087 7.857819 7.682013 7.371861 7.5223875 7.340429 7.2117243 7.2921367 7.5110974
1370535_at 3.9187505 3.9533267 4.0145407 3.9755945 4.0890436 3.9801567 4.0934343 3.9497075 4.103691 3.872777 3.9086883 4.0045166
1370536_at 5.34363 5.2380486 5.329109 5.1816626 5.3764324 5.210969 5.254852 5.1705046 5.2300925 5.6441774 5.2071075 4.8412886
1370537_at 6.9523077 7.2128196 7.0516214 7.017488 6.958483 6.9445124 7.135697 6.966713 6.929052 7.0805764 7.1028986 7.188356
1370538_at 7.974043 7.8780923 7.350995 7.989192 7.7788625 7.2499037 7.7624884 7.258245 7.225879 8.050951 7.7844887 8.014017
1370539_at 6.324887 6.5668225 6.5127926 6.2533917 6.478875 6.5211596 6.4792633 6.692297 6.7724376 6.810864 6.6756063 5.9957666
1370540_at 4.20758 4.0992336 4.7870636 3.971423 4.208917 4.457389 4.151391 4.385124 4.353366 4.130641 4.0401564 4.4566355
1370541_at 6.1115575 6.263188 6.6367016 6.1765795 6.5041375 7.429891 5.9860806 6.6654077 6.663104 5.9705877 5.443587 7.052364
1370542_a_at 6.7627354 6.6440806 6.3495116 6.554595 6.892788 6.7510295 6.4727597 6.5643706 6.661439 6.7448473 6.572836 6.6962905
1370543_at 7.251728 7.192934 7.063315 7.1829333 7.259062 7.2680826 6.961463 7.186249 7.148817 6.827306 7.118139 6.9213295
1370544_at 5.7062883 5.8423676 5.8630524 5.8880134 5.8639255 5.755912 5.5629764 5.6912975 5.7575393 5.8989353 6.1403975 6.1101213
1370545_at 5.028923 4.9227715 4.939894 4.777306 5.1307693 4.915294 5.1489096 4.946775 4.9504337 4.812988 5.026854 4.7148457
1370546_at 4.0704474 3.9861083 4.0866065 3.8553312 3.9278207 4.0617657 3.9249873 3.7032886 4.5571175 3.8179193 4.1768236 3.7452517
1370547_at 13.964562 13.853074 14.00617 13.882437 13.931269 13.846487 13.91572 13.867122 13.8678255 13.849975 13.897421 13.88704
1370548_at 7.8699617 7.7409544 7.356314 7.3058305 7.697093 8.077746 7.763334 7.2386312 7.4484687 7.087364 7.431492 7.2662506
1370549_at 5.8871746 5.7627664 5.847954 5.744463 5.683972 5.942861 5.93079 5.589235 5.8640237 6.036245 6.1805625 6.0765715
1370550_at 5.5905266 5.739597 5.666813 5.871913 5.8304415 5.821826 5.638655 5.725894 5.67638 5.6523423 5.393643 5.7758775
1370551_a_at 6.8785768 6.8359356 6.9514585 6.894659 6.854117 6.969806 6.8344493 6.9287047 7.071941 7.0725036 6.8319545 6.950791
1370552_at 5.133396 5.3956823 5.3502235 5.3425627 5.043585 5.297097 4.93406 4.968379 5.462755 5.415083 5.261606 5.413639
1370553_at 7.693749 7.6491604 6.976113 7.6599216 7.6046524 7.116469 7.459595 7.4227734 7.3509994 7.4378343 7.399452 7.129287
1370554_at 9.12841 9.157447 9.023576 9.290999 9.035105 9.243306 9.301198 9.173531 9.280882 9.366266 9.257059 9.25778
1370555_at 3.9023702 4.0625277 3.9622176 4.0332155 4.043212 4.4074755 4.081093 4.163108 3.957496 4.026353 4.1076813 3.8367271
1370556_at 4.5832233 4.6210175 4.5963664 4.665486 5.0209813 4.8575034 4.7598505 4.6299596 4.691061 4.774128 4.426549 4.441505
1370557_a_at 3.9798026 3.7123065 4.072732 3.7735498 4.0914373 4.089883 3.9658494 3.9380014 3.809507 3.94182 4.005721 3.94106
1370558_a_at 3.1982226 3.321404 3.3820596 3.1847782 3.366134 3.3151667 3.4717543 3.4019399 3.2868412 3.3963525 3.3836005 3.4547303
1370559_at 3.729904 3.7175264 3.8324723 3.782844 3.6246376 3.7981963 3.9115183 4.136349 3.6099293 3.8983529 3.6552098 3.8165853
1370560_at 4.2277937 4.150975 4.296431 4.188808 4.082206 4.3097696 4.423489 4.1994576 4.194437 4.056377 4.345676 4.429414
1370561_at 4.2477236 3.8386765 3.956685 4.0898294 4.1114798 4.0047174 4.009268 4.160568 4.189233 4.2579594 3.9407146 4.349922
1370562_at 4.6017985 4.5701804 4.4426875 4.6507635 4.5246 4.5318837 4.6342673 4.657303 4.7015033 4.724627 4.5676327 5.1556754
1370563_at 11.572298 11.65577 11.581926 11.658908 11.669082 11.695621 11.586926 11.571101 11.666544 11.362662 11.518371 11.364523
1370564_at 4.211111 4.3621583 4.4234643 4.1431665 4.2615433 4.499299 4.219398 4.0403304 4.295399 4.104567 4.286868 4.4773774
1370565_at 4.2923055 4.378988 4.313928 4.207668 4.245574 4.2372775 4.132778 4.1757293 4.251861 4.207395 4.3274794 4.2489877
1370566_at 10.145266 10.468748 10.866447 10.243187 10.568553 10.560775 10.441897 9.934631 10.747663 10.913885 10.406595 11.163432
1370567_at 6.6588554 6.9026413 7.1009192 7.183313 7.245287 6.949776 6.9699163 6.9142323 6.878327 6.84071 7.0887766 6.794133
1370568_at 5.743868 5.6457305 5.6864963 5.6192417 5.557697 5.875512 5.625728 5.4916663 5.9379334 5.6878633 5.6441355 5.805988
1370569_at 4.811771 4.951648 5.0943894 4.847366 4.7729654 5.0414295 5.087338 4.993452 5.033716 4.929297 4.7606554 4.989394
1370570_at 7.4439497 7.387525 7.318912 7.3962393 7.2971764 7.2615366 7.218064 7.0754786 7.116833 7.0839796 7.306872 6.8680124
1370571_at 4.887038 4.913812 4.8396626 4.796513 5.0158653 5.1496797 4.711432 5.124864 4.967602 4.672637 4.8588905 4.5758963
1370572_at 3.7010581 3.7167256 3.9652565 3.7758965 3.5263846 3.9966476 3.8445451 4.2535543 3.8560674 3.6637213 4.253587 4.047988
1370573_at 9.592924 9.803869 9.453113 9.563959 9.570632 9.464258 9.77533 9.392212 9.566624 9.549265 9.473767 9.409558
1370574_a_at 6.6028314 6.5382047 6.464723 6.415033 6.527504 6.620879 6.6362796 6.6293116 6.4389343 6.714453 6.468145 6.7381215
1370575_a_at 8.436121 8.387584 8.535008 8.694177 8.3684025 8.464018 8.502131 8.694889 8.767284 8.812231 8.548573 8.4681635
1370576_at 5.4862814 5.520827 5.715435 5.5147047 5.6236763 5.5610085 5.3971224 5.637815 5.60594 5.705556 5.222323 5.325498
1370577_at 6.347601 6.510234 6.532693 6.517456 6.5985074 6.75908 6.707621 6.4331307 6.7231236 6.5991096 6.458729 6.352647
1370578_at 7.1225595 6.8878527 6.9863877 6.8530173 7.1029634 7.0449996 6.8815784 7.017936 6.9420385 6.8803377 7.0606213 6.895162
1370579_at 8.976822 8.957193 9.042076 8.887463 8.990894 9.034981 8.957806 8.993147 8.987425 8.918621 9.075338 9.012829
1370580_a_at 13.524226 13.337616 13.316617 13.360339 13.451118 13.561367 13.277924 13.421022 13.371116 13.318261 13.393847 13.371878
1370581_at 4.0539193 3.848599 3.9472322 3.698113 3.7096276 4.0841208 3.7450671 3.9361548 3.786391 3.9713707 3.9445033 3.8277218
1370582_a_at 3.084641 3.6107197 3.4871712 3.3257134 3.2134829 3.2405763 3.291711 3.476685 3.3616705 3.3326464 3.3787405 3.4763124
1370583_s_at 6.1253514 6.278844 5.415495 6.119613 5.5497646 5.253956 5.8417115 5.9818463 5.263994 5.6646247 5.804903 5.614553
1370584_a_at 5.910553 5.787139 5.55277 5.6196694 5.1170025 5.5535808 5.4379497 5.313477 5.362723 5.4539733 4.9028044 4.964657
1370585_a_at 6.2209916 6.2178655 5.749403 6.4282174 6.271875 6.201096 6.291619 6.145504 5.841595 5.9519496 5.6749854 5.795265
1370586_a_at 5.647505 5.741497 5.7328234 5.7891912 5.763755 5.9946203 5.6884403 5.5666027 5.6645937 5.863797 5.628072 5.701228
1370587_at 4.885107 4.9268093 5.025916 5.0645247 4.6916018 5.0380926 4.9480944 4.918211 5.0897617 4.8114185 5.1263685 4.8098335
1370588_a_at 4.14401 3.92092 4.1047983 3.9493768 4.1333714 4.1661687 4.0007954 3.9780571 3.794056 4.0723734 4.0016356 3.9949844
1370589_at 4.863803 5.099599 5.13102 4.9787703 4.8396363 4.969158 5.212555 5.145437 5.175035 4.724323 4.960924 4.8879495
1370590_at 7.102106 7.333542 7.334285 7.2950535 7.346007 7.4573216 7.2976627 7.3006887 7.2507644 7.2433505 7.511205 7.3451595
1370591_at 7.629658 7.446055 7.370924 7.5171504 7.5824046 7.2029834 7.2513084 7.464787 7.481892 7.266254 7.45904 7.2378497
1370592_at 6.612867 6.2460356 6.2592087 6.712381 6.648308 6.2770452 6.232474 6.264882 6.8894234 7.2138743 6.2709947 6.8220797
1370593_at 13.680662 13.236554 13.305781 13.524969 13.476116 13.361637 13.586148 13.443313 13.673181 13.443669 13.542754 13.751721
1370594_at 4.592329 4.7875767 4.625789 4.1902924 4.431714 4.615692 4.5768604 4.5547266 4.5788994 4.519021 4.588995 4.209813
1370595_a_at 3.7704496 3.805156 3.5686665 3.516423 3.70304 3.7692904 3.5450478 3.8003633 3.4684615 3.6189673 3.7685494 3.6643033
1370596_a_at 3.8210196 4.474656 4.2320557 3.996165 3.9450424 4.3648243 4.1698494 4.413308 4.1864657 4.3995657 4.18606 4.6335955
1370597_at 6.0761876 6.0482907 6.1916184 5.884504 5.8674035 5.578662 6.433608 5.698858 6.133487 5.8300896 6.2829456 6.0466814
1370598_a_at 4.615846 4.425399 4.5035973 4.3356104 4.714853 4.8770657 4.5972176 4.6831455 4.464774 4.3900743 4.616385 4.525424
1370599_a_at 7.2136726 7.2986646 7.225043 7.1781325 7.46755 7.4899716 7.5346475 7.5626693 7.322765 7.2688107 7.194024 7.1285934
1370600_at 5.5640697 5.4524136 5.169574 5.3093634 5.7271957 5.4768963 5.868902 5.336711 5.502488 5.3148704 5.2219872 5.714098
1370601_a_at 4.806174 4.7641397 4.6636024 4.538419 4.6302676 4.6037507 4.7566776 4.421341 4.5303397 4.644567 4.785008 4.6065664
1370602_at 4.2735853 4.2955523 4.598112 4.2811136 4.298458 4.2433696 4.302499 4.22579 4.4183016 4.3534384 4.468295 4.3297195
1370603_a_at 5.8538876 5.6250753 5.228505 5.788183 5.6340113 5.7765765 5.6894007 5.6024594 5.528578 5.542847 5.8668337 5.575943
1370604_at 3.8905663 3.7669191 3.7641995 3.8570569 3.6436708 4.0266314 3.833327 3.8382342 3.9336686 3.770567 3.9125361 3.7666929
1370605_s_at 5.199315 5.8938627 6.006505 6.0117297 5.6053257 6.079211 5.804377 6.1207547 6.2394705 5.9391613 6.399056 6.321287
1370606_at 5.997627 6.3040886 5.902215 6.126385 6.168608 5.7731543 6.2881994 5.7479744 6.100055 5.978088 5.9469986 4.965227
1370607_a_at 4.358477 4.494729 4.5282054 4.1079144 4.3115573 4.283371 4.3878555 4.556378 4.4808884 4.415556 4.6898184 4.29688
1370608_at 3.8250048 3.8352165 3.6625814 3.7441487 3.986134 4.0617657 3.6050725 3.63791 3.7535067 3.683747 3.7486844 3.8603034
1370609_a_at 10.1414995 10.031053 9.7350025 9.856537 10.079815 10.012208 9.910487 9.917305 9.928063 9.842185 9.798833 9.866901
1370610_at 4.742092 4.824658 4.7033973 4.6290503 4.706536 4.742061 4.6519356 4.588901 4.869586 4.571391 4.843775 4.6990223
1370611_at 6.149721 6.147482 5.9486327 6.07452 6.1757565 6.116502 5.994294 6.075967 6.213342 5.947297 5.863716 6.3101273
1370612_at 6.039278 5.982181 5.8930793 5.9778395 6.0275583 5.9848027 5.7734904 5.8766766 5.8032293 6.0189643 5.790414 5.8801208
1370613_s_at 12.902643 12.640021 12.732305 12.606008 12.878394 12.579527 12.674839 12.878461 12.585603 12.943951 13.142754 13.06118
1370614_s_at 5.474158 5.65536 5.2533507 5.567108 5.814215 5.659413 5.2055516 5.671576 5.593118 5.858783 5.938112 5.926236
1370615_at 5.0309567 4.986142 4.8696566 5.0309153 4.89892 4.991231 4.9442587 5.0407534 5.2937064 5.0228186 5.0518813 4.8479795
1370616_at 4.8953156 4.9946427 4.760494 4.8894296 4.829973 4.8442526 4.645381 4.9896445 4.8763304 4.831888 5.2395973 4.8585052
1370617_at 4.6484923 4.71612 4.6879473 4.7191877 4.6714563 4.7338204 4.8440733 4.6164465 4.635864 4.6457663 4.5218654 4.5655622
1370618_at 8.057802 8.1790905 8.192799 8.075202 8.290831 8.036359 8.0871315 8.218906 8.220266 8.089045 8.26343 8.070344
1370619_at 4.725796 4.938087 5.23299 4.796513 4.994376 4.9840794 4.7979374 5.0711894 5.053238 4.873165 4.669454 5.2446527
1370620_at 4.242295 4.7227182 4.8865223 4.586733 4.3782988 4.6709414 4.377037 4.7087574 4.346615 4.6023993 4.510313 4.8021235
1370621_at 5.311544 5.139112 5.407597 5.04599 5.433557 5.2168245 5.2339687 5.104183 5.071186 4.912494 5.205408 5.2840614
1370622_at 4.3408775 4.46255 4.5282054 4.24967 4.2962065 4.3858027 4.6490617 4.460547 4.3452826 4.801576 4.3544292 4.9180994
1370623_at 6.5989947 6.695082 6.617505 6.766967 6.7150335 6.947543 6.582647 6.439524 6.3409643 6.475088 6.5263214 6.2705145
1370624_at 4.4613914 4.335335 4.283751 4.416982 4.413784 4.575691 4.3308325 4.3548584 4.398064 4.420064 4.4033356 4.497721
1370625_at 3.9719143 4.045293 3.9196236 4.0913963 4.105571 3.8833444 3.63454 4.1284695 3.7951572 4.060833 3.8352613 3.91637
1370626_at 3.3727376 3.296936 3.4909782 3.504508 3.7210643 3.4432292 3.3612669 3.6751618 3.2468174 3.3815508 3.271504 3.6566052
1370627_at 4.5229516 4.8683853 4.557395 4.6304197 4.6266294 4.675784 4.5464025 4.855516 4.9818196 4.5345573 4.7393804 4.74654
1370628_at 4.829764 4.903978 4.78101 4.899261 5.1653438 5.4108577 5.68701 5.1805215 4.750154 4.9362583 5.2004085 5.0377736
1370629_at 3.642815 3.7338672 3.6564689 3.4574246 3.6380608 3.6444726 3.598869 3.9301782 3.737462 3.7030902 3.5696883 3.897966
1370630_a_at 6.782499 6.6050115 6.98207 6.9266143 6.7383003 6.7982535 6.6137595 6.863475 6.7770405 6.497019 7.071447 6.6394205
1370631_at 4.35161 4.1324096 4.218237 4.1877913 4.0505037 4.3164053 4.197212 4.187173 4.0026064 4.4204426 4.062071 4.1777015
1370632_at 4.161707 4.2285194 4.60476 4.164012 4.470584 4.105176 4.421961 4.290452 4.5194473 4.2448063 4.328986 4.373829
1370633_at 4.962533 4.8907733 5.2824397 4.8324523 5.05148 5.306551 5.0150957 4.877309 4.936982 5.089656 4.894216 5.124068
1370634_x_at 6.66973 6.5529375 6.685143 6.49155 6.8493934 6.712761 6.5801806 6.6324058 6.5226607 6.5378284 6.747255 6.6560817
1370635_at 4.715901 4.7885227 4.99839 4.7743397 4.962117 5.136911 4.8692293 4.6937203 4.768259 4.736671 4.826082 4.8515315
1370636_at 4.564245 4.4923906 4.45561 4.451955 4.558402 4.396455 4.4620543 4.384119 4.4696455 4.4753246 4.56544 4.6204653
1370637_at 4.5438 4.117816 4.1179495 4.263667 4.392845 4.168243 4.009268 4.039231 4.2604427 3.9683852 4.172677 4.025005
1370638_at 4.9249697 5.0733013 4.656819 4.702782 5.2690253 4.8735757 4.982469 4.755539 4.661952 4.618281 4.8695374 4.840819
1370639_at 7.351868 7.5499854 7.5439224 7.5039964 7.65968 7.754734 7.5993257 7.572815 7.4667387 7.467182 7.697899 7.510364
1370640_a_at 5.203021 5.4122257 5.268876 5.169531 5.3535185 5.2916317 5.200485 5.279273 5.2655516 5.3008804 5.4564104 5.367914
1370641_s_at 6.614337 6.782915 6.37064 6.6774244 6.5197916 7.0338206 6.999181 6.5873065 6.599201 6.656799 7.008397 6.969014
1370642_s_at 6.8189096 7.037005 6.7872453 7.018567 7.0103645 6.6960917 7.22095 6.7601776 6.817204 6.827306 6.59445 6.890331
1370643_a_at 5.2400484 5.299294 4.992625 5.376927 5.3128057 5.301117 5.1806297 5.41063 5.25591 5.1310506 5.0809617 5.2876325
1370644_at 3.6440177 3.5790393 3.614301 3.7036023 3.480094 3.7169998 3.7017345 3.5858033 3.9398868 4.075571 3.5975163 3.7023504
1370645_at 4.263734 4.356783 4.504258 4.4156966 4.289215 4.1715717 4.4475627 4.1841416 4.107239 4.1173496 4.1792817 4.3791537
1370646_at 6.6014514 6.305807 6.5530844 6.3166523 6.569537 6.379286 6.6051493 6.5814247 6.2986436 6.5444365 6.501887 6.4523096
1370647_at 4.1579957 4.6765647 4.5057683 4.5852566 4.57045 4.4790893 4.930608 4.4385667 4.557361 4.506318 4.3014474 4.511905
1370648_a_at 4.8590174 5.045708 4.951715 5.0315557 4.8975134 5.137575 4.8475614 5.074741 4.5859537 4.902444 5.086946 5.0393786
[truncated: 3,480,064 more chars]
