# Supplementary material for: Transcriptomic point of departure determination: a comparison of distribution-based and gene set-based approaches
Source: Front Genet. 2024 May 9;15:1374791. doi: 10.3389/fgene.2024.1374791 (PMC11112360; doi:10.3389/fgene.2024.1374791)
Supplement: Supplementary file 6 [file DataSheet1.zip › Data Sheet 1/azathioprine_29day_Rat_Liver_rma.txt]

ProbesetID V2 V3 V4 V5 V6 V7 V8 V9 V10 V11 V12
Dose 0 0 0 3 3 3 10 10 10 30 30
1367452_at 10.6271715 10.572469 10.713899 10.476127 10.6196 10.606803 10.235119 10.4758835 10.332874 10.392316 10.334694
1367453_at 9.746022 9.664312 9.63579 9.814257 9.666143 9.834406 9.826807 9.612315 9.771391 9.821647 9.729432
1367454_at 9.916592 10.082496 9.823323 10.069324 9.95519 10.021463 10.011929 9.870738 9.973043 10.111051 10.002728
1367455_at 11.071386 11.106853 10.990689 10.954164 10.858139 10.974448 11.154893 10.866941 10.853512 10.720558 10.744331
1367456_at 12.147701 12.088912 12.113827 11.976768 12.158864 11.966187 11.854911 11.982612 11.912051 12.087873 11.924608
1367457_at 9.1263485 9.087469 9.1175 9.17292 9.137618 9.2588215 9.269929 9.146861 9.276363 9.338109 9.293042
1367458_at 8.08379 8.066908 7.9534097 7.953656 8.025639 7.970837 8.04017 7.948642 7.9640193 8.083135 8.00284
1367459_at 12.276882 12.240189 12.139412 12.217079 12.167495 12.172472 12.127491 12.056766 12.184683 12.277521 12.127491
1367460_at 11.46247 11.44099 11.518879 11.498895 11.418039 11.494738 11.472226 11.352015 11.467767 11.466257 11.396817
1367461_at 10.785442 10.621551 10.500407 10.627091 10.627273 10.405804 10.215002 10.372815 10.558758 10.453562 10.449661
1367462_at 9.959441 10.049043 9.746966 9.8627615 10.074171 10.254052 10.581148 9.926033 10.038273 9.999277 10.090584
1367463_at 11.474045 10.97993 11.444864 11.150694 11.306046 11.365384 10.989032 11.117235 10.880254 10.961364 10.884583
1367464_at 9.254288 9.125721 9.033831 9.208852 9.0766945 9.116484 8.986665 9.058793 8.889417 8.841169 9.100712
1367465_at 10.096427 10.162889 9.986389 10.240451 10.155496 10.168391 10.20762 10.007344 10.095863 10.166487 10.210569
1367466_at 10.454969 10.451969 10.380896 10.37911 10.445945 10.30909 10.093686 10.327669 10.347033 10.260043 10.282084
1367467_at 11.528467 11.533888 11.476052 11.501795 11.583052 11.611584 11.601995 11.561312 11.569065 11.451497 11.550887
1367468_at 9.918625 9.872899 9.941169 9.800629 9.864639 10.051571 9.93485 9.724144 9.945664 10.000933 9.772723
1367469_at 11.98772 11.8655815 11.776498 11.8975 12.009069 11.854798 11.651452 11.81448 11.797537 11.793122 11.841061
1367470_at 10.075921 10.092419 9.932955 10.103992 10.190897 9.999238 10.026917 10.029961 10.021005 9.858035 10.027872
1367471_at 9.130288 9.022277 9.110495 9.232201 9.101755 9.197759 9.104722 9.151205 8.911824 9.118035 8.94873
1367472_at 9.801921 9.859343 9.759654 9.778128 9.856259 9.768681 9.830318 9.719639 9.693626 9.885763 9.882152
1367473_at 10.113548 10.023687 9.946388 10.056724 10.018886 10.21361 9.926309 10.024575 9.911445 10.132198 10.116477
1367474_at 9.356746 9.313112 8.983501 9.380652 9.3533325 9.450662 9.155778 9.1232 9.320343 8.910299 9.443206
1367475_at 10.84811 10.703935 10.856075 10.710685 10.78176 10.740605 10.749834 10.71989 10.651518 10.79002 10.621365
1367476_at 11.615971 11.674638 11.486916 11.7637205 11.74074 11.709555 11.782533 11.529345 11.679445 11.778551 11.64028
1367477_at 10.247043 10.382539 10.261877 10.536132 10.539336 10.533161 10.575383 10.572702 10.347949 10.479742 10.515469
1367478_at 8.072546 7.8456388 8.109896 7.9704747 7.648316 8.025183 7.923672 7.972001 7.811511 7.9840474 8.259249
1367479_at 11.380655 11.476551 11.382696 11.46661 11.523929 11.533642 11.445306 11.473468 11.609884 11.53517 11.524288
1367480_at 10.009275 9.816636 9.867504 9.9194 9.996803 9.814524 9.581124 9.730342 9.759679 9.605425 9.766043
1367481_at 9.72642 9.726594 9.762543 9.742544 9.811673 9.867121 9.783931 9.668998 9.747965 9.916639 9.785984
1367482_at 9.583773 9.524141 9.579777 9.537891 9.494314 9.642498 9.440929 9.34972 9.454022 9.563572 9.404252
1367483_at 9.081959 9.225626 9.11415 9.130095 9.027546 9.159887 9.173843 9.0967045 9.088413 8.731263 8.936039
1367484_at 9.484191 9.510285 9.47047 9.504798 9.556998 9.521792 9.354298 9.363723 9.5414095 9.467493 9.361417
1367485_at 10.365362 10.256775 10.301374 10.113398 10.3382225 10.117152 10.08206 10.268618 10.122198 10.088529 10.180555
1367486_at 9.279264 9.213658 9.170218 9.248668 9.241025 9.284572 9.374501 9.241822 9.287135 9.188277 9.227437
1367487_at 7.4085283 7.460293 7.5846405 7.1499944 7.524413 7.5080347 7.5907393 7.6534376 7.428353 7.3297033 7.4569254
1367488_at 7.981332 7.9479628 8.043783 8.12014 8.2128 7.830519 7.9167795 8.161949 7.853096 8.057426 8.266832
1367489_at 6.448228 6.3852863 6.3093433 6.27628 6.2572384 6.369428 6.3310337 6.408145 6.186337 6.5907955 6.508239
1367490_at 7.3879094 7.351787 7.131416 7.260965 7.359573 7.384863 7.236476 7.2378154 7.1843724 7.0547433 7.249487
1367491_at 9.640963 9.582381 9.488175 9.609055 9.584941 9.534394 9.386498 9.417701 9.490589 9.511391 9.505472
1367492_at 9.168248 9.07764 8.938123 9.17912 9.166675 9.164088 9.234308 8.986532 9.166794 9.025887 9.185579
1367493_at 9.560957 9.419498 9.393547 9.434055 9.620805 9.350504 9.168013 9.421948 9.316394 9.386773 9.420135
1367494_at 10.4359665 10.554458 10.639419 10.364752 10.640695 10.463499 10.278592 10.478872 10.48933 10.558351 10.49822
1367495_at 8.080832 7.974366 7.966396 7.8930254 7.988201 7.88668 7.5386147 7.65034 8.02703 7.9517183 8.028133
1367496_at 11.170215 11.095572 11.039024 11.100066 11.09668 11.06997 11.206833 11.028661 11.159494 11.326722 11.169298
1367497_at 8.676558 8.667417 8.508837 8.540979 8.502989 8.651765 8.62234 8.590071 8.619295 8.418949 8.572756
1367498_at 8.860638 8.837539 8.931812 8.857836 9.231781 8.836309 8.692742 8.915541 8.663804 8.701569 9.046984
1367499_at 8.097099 7.7815757 7.9622483 7.844995 8.05344 7.981408 8.093327 8.116121 8.140543 8.062948 8.161667
1367500_at 10.22258 10.207664 10.212027 10.252726 10.273287 10.429832 10.310029 10.298707 10.303247 10.316937 10.2476225
1367501_at 8.260309 8.287905 8.208126 8.242921 8.285607 8.244861 8.228116 8.088102 8.136597 7.9631877 8.269617
1367502_at 8.76849 8.816948 8.861266 8.891669 8.802902 8.875445 8.78644 8.784357 8.804853 8.754193 8.719992
1367503_at 11.141508 11.22187 11.300964 11.271051 11.279715 11.218759 11.131353 11.330986 11.14968 11.046563 11.151231
1367504_at 8.287617 8.357336 8.0690155 8.332453 8.296583 8.254837 8.288096 8.022316 8.158554 8.357081 8.281553
1367505_at 8.464747 8.455097 8.681522 8.451507 8.387138 8.225986 8.316226 8.214666 8.192167 8.398668 8.416857
1367506_at 10.015897 10.156072 9.926865 9.954098 9.907716 10.091522 9.937762 10.018089 9.816697 10.036523 9.985275
1367507_at 7.6280212 7.551065 7.6999283 7.556661 7.5753207 7.480157 7.2613153 7.2656555 7.314155 7.3712516 7.0706697
1367508_at 8.983919 8.957916 8.952207 9.038015 9.010822 9.1393795 8.953913 8.927958 8.857109 8.908634 8.776224
1367509_at 9.556201 9.691714 9.637589 9.806734 9.630871 9.852632 9.786109 9.645696 9.746604 9.695395 9.785042
1367510_at 9.65159 9.550146 9.508673 9.580439 9.463064 9.784281 9.78087 9.561101 9.59858 9.656895 9.678084
1367511_at 8.880643 8.860752 8.832194 8.75941 8.764423 8.800661 8.472818 8.680448 8.772582 8.908523 8.703874
1367512_at 11.184386 11.113203 11.175918 11.270477 11.154834 11.314984 11.085773 11.108973 11.164023 11.192373 11.137018
1367513_at 8.346367 8.416421 8.042826 8.225369 8.102015 8.112602 8.337233 8.115103 8.116855 8.45295 8.27118
1367514_at 7.939734 8.131114 7.8958726 8.079191 8.184139 8.042041 7.9158783 8.10656 8.04016 8.016434 8.192553
1367515_at 8.401724 8.337572 8.34995 8.425161 8.535414 8.258789 8.057655 8.313535 8.412796 8.182415 8.312952
1367516_at 8.86809 8.830253 8.859653 8.822215 8.840116 8.813007 8.758022 8.996056 8.736638 8.692079 8.864493
1367517_at 7.70456 7.674437 7.3285832 7.6820583 7.7129116 7.6065125 7.606979 7.373578 7.6479974 7.45351 7.5763054
1367518_at 8.534389 8.539191 8.459914 8.548418 8.467097 8.60847 8.679156 8.589171 8.498889 8.319757 8.658765
1367519_at 8.651703 8.631325 8.621731 8.624733 8.503392 8.53453 8.6217165 8.4491415 8.393738 8.456474 8.429646
1367520_at 10.032687 9.985873 10.239726 10.2921915 10.287591 10.307188 10.487951 10.354013 10.393262 10.455174 10.454935
1367521_at 6.9494686 6.8346195 7.1660132 7.2328224 7.1803513 7.177208 6.9999413 6.973001 7.113091 6.7584815 7.241332
1367522_at 9.299194 9.255363 9.317531 9.066825 9.112517 9.176337 9.226573 9.214262 9.262811 9.170154 9.271542
1367523_at 9.245516 9.248991 9.43023 9.183598 9.310328 9.33453 9.038931 9.192871 9.299044 9.37653 9.195067
1367524_at 7.083417 7.016337 7.111477 7.1248183 7.1180363 7.0323167 7.4149027 7.2114034 7.316211 7.244743 7.2263775
1367525_at 9.242405 9.231363 9.196726 9.024801 9.072518 9.083275 9.037379 9.165112 9.09564 8.985475 8.974678
1367526_at 8.873324 8.8765545 8.961874 8.909342 8.935317 9.128291 8.917752 8.981213 8.76463 8.676769 8.817308
1367527_at 8.346439 8.141645 8.186527 8.137731 8.018325 8.059284 7.7143555 7.7336874 7.8441143 7.6631055 7.791892
1367528_at 8.951302 8.94826 8.696854 8.87778 8.926517 8.822231 8.945418 8.956036 9.0114155 8.927181 9.25105
1367529_at 9.275871 9.186904 9.0698395 9.148828 9.135186 9.181054 8.960743 9.042349 9.163606 8.946773 9.155868
1367530_at 7.801043 7.7510695 7.7996883 7.68828 7.687794 7.7875586 7.9256263 7.8079214 7.977469 7.8513017 8.063606
1367531_at 10.755486 10.668343 10.670893 10.711478 10.703777 10.695466 10.680995 10.685347 10.577684 10.671228 10.674004
1367532_at 11.354819 11.387422 11.361271 11.292773 11.31696 11.343483 11.322884 11.24739 11.2995615 11.1782465 11.209502
1367533_at 8.659531 8.775004 8.594871 8.722154 8.612673 8.608918 8.497681 8.667802 8.52502 8.496437 8.613508
1367534_at 7.490219 7.524522 7.620995 7.4538016 7.392283 7.5052037 7.5395417 7.70119 7.4975424 7.4988265 7.317136
1367535_at 8.509174 8.418566 8.522895 8.299566 8.488156 8.4811125 8.488785 8.65078 8.520384 8.491832 8.590607
1367536_at 8.0632925 7.9762263 8.060591 8.102992 8.060787 8.063526 8.015064 7.7680025 8.014458 7.951216 7.9962025
1367537_at 7.444548 7.22255 7.4895787 7.322144 7.518024 7.3109946 7.296454 7.4634132 7.358862 7.3281293 7.628272
1367538_at 7.5153885 7.3365116 7.3101273 7.4757423 7.557861 7.31896 7.32427 7.3747845 7.0598164 7.125663 7.168527
1367539_at 8.737686 8.644859 8.621731 8.812953 8.825873 8.625357 8.595282 8.547399 8.528469 8.463583 8.460723
1367540_at 7.62508 7.465021 7.6949205 7.8275604 7.535164 7.738773 7.760232 7.89856 7.5698824 7.5721655 7.9026494
1367541_at 8.24633 8.1337 7.8091316 8.295532 8.043951 8.092351 7.9108133 8.005282 8.033576 7.816721 7.6240115
1367542_at 7.944597 8.075174 7.8377776 7.962432 7.6308556 8.026678 7.7664013 7.6709533 7.80702 7.724242 7.8087
1367543_at 8.212191 8.188046 8.086886 8.267578 8.360593 8.392701 8.191103 8.204371 8.067784 8.264938 8.166228
1367544_at 7.457881 7.227588 7.459772 7.166216 7.4443026 7.2589307 7.1674886 7.121459 7.24429 7.1748705 7.0231752
1367545_at 6.9482484 7.087836 7.320786 7.172406 7.141982 7.306023 7.4237156 7.227727 7.3203874 7.198888 7.321829
1367546_at 10.062379 10.315721 10.443535 10.315139 9.869636 10.720857 10.661853 9.793935 10.45709 9.705723 9.720609
1367547_at 8.365429 8.271323 8.376782 8.221508 8.19228 8.066636 8.145859 8.134371 8.036699 8.099767 8.061903
1367548_at 8.281358 8.277795 8.223686 8.085164 8.136121 8.027493 8.051386 8.189449 8.102514 7.96526 8.257087
1367549_a_at 10.50732 10.634819 10.526261 10.500658 10.544899 10.458422 10.475308 10.503243 10.650189 10.557018 10.56597
1367550_a_at 8.639462 8.844065 8.6456995 8.79734 8.823647 8.768659 8.6901 8.54379 8.694545 8.656874 8.75315
1367551_a_at 9.367702 9.527821 9.461136 9.353724 9.381975 9.484371 9.295292 9.3482 9.40329 9.495159 9.438657
1367552_at 4.169186 4.2341537 4.3083086 4.148739 4.0539966 4.4250827 4.1888795 4.4429007 4.310009 4.1415534 4.3313923
1367553_x_at 11.935446 12.418467 11.8300705 12.038282 11.753486 12.656958 11.881628 11.759787 11.768105 12.028758 12.271007
1367554_at 3.826408 3.9977956 4.174452 4.3442845 4.1124496 4.035342 4.237033 3.9859648 4.2365637 4.3052864 4.1006956
1367555_at 14.720774 14.754609 14.718243 14.708343 14.732339 14.736052 14.739397 14.718914 14.746394 14.709088 14.7148
1367556_s_at 14.567668 14.55304 14.572698 14.59626 14.541562 14.560104 14.54803 14.564867 14.58215 14.553747 14.550811
1367557_s_at 12.970196 13.03735 13.035579 12.987198 13.0199795 13.003756 13.008604 13.060963 13.052786 13.009368 13.215942
1367558_x_at 3.1337798 3.4309165 3.3103614 3.3468068 3.366075 3.1903913 3.2446845 3.2684803 3.1638417 3.232684 3.155129
1367559_at 12.862468 12.891879 12.847567 12.803852 12.829892 12.93928 12.98544 12.919964 13.041289 13.218098 13.145953
1367560_at 12.22445 12.23709 12.266071 12.215541 12.283667 12.18605 12.102564 12.215953 12.146833 12.188098 12.094057
1367561_at 12.711419 12.618953 12.701348 12.694851 12.649323 12.760163 12.575278 12.634217 12.663601 12.690143 12.601511
1367562_at 7.051546 8.101252 8.137733 7.84622 7.8450727 8.432069 8.122543 7.614257 7.049855 7.6435013 7.6478868
1367563_at 9.303015 9.251956 9.451488 9.338261 9.425676 9.47613 9.218898 9.357622 9.208872 9.155016 9.05559
1367564_at 5.8482466 5.9045234 5.88393 5.980348 5.708568 5.8492436 6.165351 6.0528545 6.039012 6.2495704 6.1566443
1367565_a_at 13.810874 13.787487 13.772139 13.739125 13.7943125 13.740467 13.704296 13.760599 13.751324 13.688077 13.76707
1367566_at 4.063797 4.026697 3.9787767 4.1400695 3.982932 4.2426615 4.1928406 4.173211 4.097769 4.246641 4.4185677
1367567_at 12.192008 12.149014 12.154483 12.24346 12.243054 12.204379 12.172855 12.268881 12.225915 12.352574 12.207721
1367568_a_at 9.354802 9.540806 9.208948 9.70808 10.04346 9.8016405 9.135797 9.101695 9.2482815 9.29698 9.1090975
1367569_at 11.612494 11.734832 11.712014 11.712397 11.678453 11.63023 11.538188 11.725138 11.572378 11.523107 11.486726
1367570_at 7.051318 6.832631 6.9725976 7.328834 7.422972 7.0816298 6.793358 6.679685 6.768207 6.6791553 6.8644476
1367571_a_at 5.0781755 5.3101225 5.033866 4.9307175 5.164302 4.7603283 5.0554047 5.128418 5.0242014 5.256572 4.8770933
1367572_at 5.0236416 4.9637527 5.1935997 4.92862 4.926588 4.899671 4.9704695 5.167958 4.999656 5.0428567 5.0902333
1367573_at 12.50044 12.549217 12.559351 12.600986 12.560308 12.572108 12.520716 12.595288 12.63062 12.736544 12.577428
1367574_at 8.134497 8.142147 8.130939 8.2798 8.747047 8.325919 7.7433515 7.746311 7.819159 7.8904314 8.0296135
1367575_at 11.755071 11.82444 11.79811 11.668536 11.662893 11.618114 11.667865 11.684067 11.789587 11.714541 11.893772
1367576_at 13.79276 13.744623 13.868769 13.656234 13.665715 13.709707 13.736672 13.864152 13.849635 13.776913 13.729602
1367577_at 7.394979 7.1398864 7.170709 7.69474 7.981555 7.1220274 7.229852 6.9631 6.800375 8.685968 8.393677
1367578_at 10.502695 10.615623 10.630408 10.691739 10.622421 10.73559 10.620446 10.727351 10.738 10.873726 10.888447
1367579_a_at 11.068154 10.931935 11.024551 11.01665 11.153127 10.97445 10.7453985 10.891758 11.036802 10.793002 10.981281
1367580_at 11.75647 11.70091 11.928143 11.877397 11.900282 11.891054 11.792972 11.8567095 11.962409 11.962866 11.9252825
1367581_a_at 6.1229014 5.678879 6.2940702 6.0548015 6.0306206 5.283306 5.8638315 6.3837147 6.1072235 5.916614 6.1641226
1367582_at 11.864703 11.856834 12.047221 12.004025 12.03311 12.126627 12.010344 12.136557 12.114384 12.132364 12.079528
1367583_at 13.094294 13.198359 13.026431 13.2039585 13.234041 13.22233 13.024958 13.011572 13.050741 13.036249 13.035298
1367584_at 8.202751 8.215778 8.203398 8.339694 8.569925 8.342581 8.236968 8.104465 8.46643 8.4055605 8.660043
1367585_a_at 11.049871 10.895775 10.678062 10.931369 10.800796 10.969409 10.869302 10.825325 11.078844 10.90716 11.023407
1367586_at 13.048347 13.12107 12.787565 12.841877 12.860733 13.040042 13.026129 13.001313 13.127158 13.028061 13.225633
1367587_at 3.627413 3.392125 3.6304805 3.473332 3.3009841 3.367654 3.5355227 3.5328338 3.47641 3.5263996 3.5004466
1367588_a_at 11.48277 11.549989 11.479438 11.582597 11.577959 11.687277 11.519284 11.611386 11.581851 11.609895 11.591094
1367589_at 9.581128 9.642991 9.533168 9.562238 9.560254 9.422265 9.475073 9.55125 9.473662 9.6525135 9.820482
1367590_at 11.357459 11.238045 11.355076 11.291369 11.301466 11.288888 11.269658 11.249033 11.343341 11.452512 11.258972
1367591_at 10.224624 10.279087 10.298872 10.281601 10.188488 10.266675 10.3014965 10.2436285 10.313794 10.126809 10.208494
1367592_at 3.3735287 3.4699767 3.373528 3.519108 3.649112 3.4193854 3.7138321 3.4622457 3.6011481 3.4926374 3.490983
1367593_at 8.296845 8.435063 8.088049 8.472542 8.429287 8.197579 7.9196754 8.1907215 8.545924 8.765665 8.292248
1367594_at 8.611216 8.574673 8.532356 8.532087 8.673512 8.62665 8.806747 8.405878 8.503372 8.057271 8.456457
1367595_s_at 13.650999 13.74692 13.686871 13.569395 13.748274 13.618531 13.490315 13.618531 13.592133 13.442362 13.445635
1367596_at 12.538419 12.350706 12.544328 12.476927 12.480827 12.56469 12.364308 12.524473 12.592812 12.567368 12.451006
1367597_at 11.8805275 11.914125 11.880261 12.003872 11.951858 11.9821005 11.94479 11.973311 11.982098 12.006207 11.948174
1367598_at 14.120722 14.004807 14.090746 14.060223 14.128306 14.105499 14.111662 14.134562 14.136602 14.148575 14.103926
1367599_at 12.207081 12.3478 12.272517 12.349247 12.200207 12.439708 12.480086 12.069283 12.363376 12.4030905 12.411852
1367600_at 5.0915065 5.20426 5.390436 5.3192363 5.3781977 5.2014294 5.4043784 5.225526 5.669841 5.2314215 5.450593
1367601_at 8.536842 8.352902 8.49996 8.648463 8.424553 8.33927 8.668308 8.683346 8.070217 7.8535705 8.614635
1367602_at 10.006689 9.758559 9.975229 9.99775 9.842285 9.738291 9.953379 10.106643 9.603287 9.2744875 10.061981
1367603_at 11.168918 11.23061 11.148222 11.155507 11.141835 11.209042 11.161173 11.083386 11.156027 11.212693 11.127508
1367604_at 11.229967 11.375965 11.367149 11.2526 11.315258 11.300178 11.163165 11.100295 10.979879 11.318945 11.165919
1367605_at 11.058381 11.162384 11.030544 10.849769 11.095618 11.014731 11.090591 10.849519 11.097301 11.297399 11.060348
1367606_at 12.507244 12.602153 12.56448 12.737233 12.634128 12.631322 12.526117 12.622358 12.593573 12.641782 12.525867
1367607_at 12.670306 12.702104 12.641777 12.637376 12.741004 12.724101 12.725995 12.733344 12.573477 12.727517 12.798437
1367608_at 5.305645 5.145263 5.332325 5.3098593 5.152869 5.174999 5.272311 5.21795 5.3010917 5.172119 5.106573
1367609_at 11.411021 11.393879 11.486039 11.93337 12.002299 12.089008 11.594557 11.764156 11.991917 11.695241 11.926399
1367610_at 12.429028 12.330314 12.413783 12.40205 12.462533 12.479539 12.403429 12.398519 12.35431 12.5099945 12.439133
1367611_at 5.2979507 5.0451837 4.9407883 5.0100646 4.722704 4.972235 5.0249896 5.180132 5.1837153 4.8201346 5.0925646
1367612_at 14.142988 14.145678 14.164605 14.118858 14.1259365 14.124361 14.152026 14.138047 14.150569 14.118101 14.14789
1367613_at 12.82506 12.96433 12.89179 13.00047 12.863641 12.922264 13.083667 12.887019 13.01747 13.07285 12.989474
1367614_at 7.698567 7.8528776 7.5408325 8.1020355 8.37372 7.8296204 7.2813196 7.117184 7.425903 7.3028083 7.6859417
1367615_at 4.4227533 4.443022 4.2369823 4.209584 4.2253733 4.257744 4.142355 4.138273 4.3818703 4.2800364 4.2848606
1367616_at 4.2824793 4.356885 4.3056917 4.424741 4.3085766 4.2479115 4.627776 4.384037 4.3605947 4.4326296 4.3639793
1367617_at 8.728335 8.674103 8.77125 8.758562 8.899542 8.5466795 8.689791 8.601007 8.640968 8.830078 8.827886
1367618_a_at 11.198972 10.719089 11.193496 11.263527 11.203766 11.219911 11.113741 11.166906 11.158119 11.163767 11.224332
1367619_at 13.130043 13.133404 13.23785 13.092214 13.156677 13.030211 12.985408 13.116066 12.888222 12.934902 12.961651
1367620_at 12.837138 12.809782 12.768524 12.769606 12.76685 12.821906 12.917981 12.744023 12.905514 12.927197 12.97347
1367621_at 8.4907465 8.19177 8.211742 8.425674 8.226012 8.245975 8.076498 8.092916 8.258062 7.891447 8.18104
1367622_at 12.503826 12.535821 12.49864 12.540237 12.489778 12.55951 12.5276785 12.555992 12.562702 12.545907 12.545698
1367623_at 12.277205 12.23611 12.293592 12.309662 12.271606 12.330953 12.239124 12.202471 12.206452 12.292021 12.108857
1367624_at 10.4210615 10.592211 10.5026455 10.566782 10.917063 10.706111 10.971727 10.812665 10.510726 10.652594 10.919331
1367625_at 13.146487 13.165016 13.252562 13.221167 13.240796 13.239445 13.115327 13.187942 13.2039 13.255411 13.195105
1367626_at 5.0160975 5.0068903 4.953658 4.914412 4.8397408 5.0219207 4.904715 4.9806843 5.149236 5.247286 4.937772
1367627_at 8.689777 8.534224 8.6611595 8.977677 8.975508 8.92108 8.771103 8.8028145 8.376643 8.664261 8.72975
1367628_at 6.074669 6.4021134 6.8088975 6.785078 7.271091 6.7185516 6.215177 6.2480416 6.5770617 6.248194 6.259327
1367629_at 12.355927 12.28168 12.271364 12.274883 12.284695 12.386887 12.399181 12.392434 12.336576 12.447733 12.393697
1367630_at 12.595528 12.544364 12.623221 12.587021 12.6978655 12.664976 12.534405 12.601015 12.658352 12.702845 12.601122
1367631_at 6.492602 6.8697577 5.830267 7.3265944 6.9275217 6.6113405 6.3981 6.1340246 6.4312415 5.967497 7.3159027
1367632_at 10.56776 10.17606 10.226407 10.316999 10.366262 9.96981 9.800573 10.011402 9.731598 9.662947 9.7646675
1367633_at 10.372414 9.935425 10.028775 10.014493 10.1811905 9.55086 9.679444 9.767022 9.484295 9.60345 9.53935
1367634_at 12.276196 12.330509 12.289432 12.418323 12.403468 12.426422 12.324672 12.414324 12.354283 12.3063345 12.418834
1367635_at 12.572337 12.584287 12.520525 12.398666 12.4356365 12.596851 12.461958 12.409598 12.60822 12.460731 12.484342
1367636_at 7.836609 7.812508 8.08114 8.140933 7.9443684 7.939295 8.043308 8.016245 7.8850703 8.031582 8.001734
1367637_a_at 11.312167 11.354095 11.4247055 11.247709 11.391907 11.275548 11.110303 11.182199 11.163351 11.193552 11.1049595
1367638_at 9.500399 9.344944 9.283191 9.479165 9.270241 9.470643 9.339685 9.376438 9.313392 9.314692 9.525185
1367639_a_at 12.931505 12.981448 12.980151 12.982209 12.930616 12.838185 12.631106 12.85869 12.790524 12.700811 12.632482
1367640_at 12.509246 12.590492 12.595733 12.637442 12.645384 12.676458 12.398753 12.676219 12.605 12.61505 12.499602
1367641_at 13.27954 13.317118 13.3267565 13.383617 13.3105955 13.383017 13.273209 13.369791 13.360268 13.303444 13.240974
1367642_at 10.975446 10.923627 11.101862 11.048447 10.882236 11.034171 11.198994 11.114198 11.127707 11.01641 11.178778
1367643_at 11.353726 11.40346 11.36478 11.352679 11.432798 11.314576 11.390812 11.529963 11.155775 11.29856 11.30022
1367644_at 7.4161043 7.152214 7.488038 7.3124266 7.3331656 7.446733 7.5208926 7.594757 7.2835355 7.3064737 7.4847784
1367645_at 12.795218 12.806253 12.94602 12.861721 12.897111 12.944248 12.767812 12.873036 12.78956 12.87105 12.833657
1367646_at 12.307408 12.348568 12.118332 12.085423 12.235276 12.114209 11.93294 12.047426 11.905481 11.775511 11.984967
1367647_at 14.225598 14.199321 14.182944 14.190983 14.241681 14.227655 14.196697 14.175193 14.239789 14.179301 14.199868
1367648_at 6.104237 6.012298 6.0787673 6.771192 6.269651 6.2829995 6.2403407 6.7252493 6.123658 6.1282263 6.344362
1367649_at 6.374152 6.1194696 6.2795897 5.8930187 6.364738 6.4603715 6.24179 6.5165167 6.2205563 6.4167566 6.1996393
1367650_at 6.1177425 6.2384615 6.286238 6.112661 6.422814 6.5188427 6.461894 6.254504 6.0947237 5.9373507 6.321901
1367651_at 9.8811655 9.874557 9.826958 9.984113 9.802399 9.8937025 9.847554 9.955512 9.910095 9.577358 9.9333725
1367652_at 9.855538 10.192631 10.146296 9.895722 10.048722 9.812574 10.166714 9.943203 9.619245 9.943372 9.518897
1367653_a_at 12.53272 12.564656 12.377945 12.511771 12.406259 12.392169 12.60044 12.35169 12.439016 12.395924 12.359497
1367654_at 8.531755 8.26445 8.107084 8.554731 8.7769985 8.438255 8.659252 8.406612 8.220296 8.383522 8.769911
1367655_at 8.140357 8.185483 8.335753 8.295114 8.565098 8.346536 7.8944 8.075687 8.506884 8.298256 7.896785
1367656_at 10.824229 10.831813 10.872961 10.754946 10.727119 10.797487 10.947977 10.6913395 10.802677 10.98091 10.731798
1367657_at 12.597765 12.723385 12.561475 12.790404 12.673333 12.510743 12.611953 12.65812 12.765276 12.857242 12.759241
1367658_at 6.3185678 6.134217 6.398303 6.042056 6.346171 6.2687545 5.950963 6.3521643 5.884437 5.9807205 6.1747627
1367659_s_at 11.059027 11.187029 11.195157 10.780781 11.118548 11.326022 11.480916 11.423899 11.566845 11.672176 11.576487
1367660_at 6.211807 6.42437 6.3725543 6.2439947 6.1828046 6.3443685 6.657226 6.3670115 6.186337 6.0758505 6.1833754
1367661_at 7.1035514 6.9671435 6.853078 6.986752 7.3154225 7.2555566 6.422555 6.0627255 7.05927 6.687029 6.906075
1367662_at 12.4729395 12.510085 12.450282 12.523542 12.472276 12.493537 12.689686 12.499832 12.594194 12.528585 12.581971
1367663_at 11.570867 11.698329 11.780475 11.532762 11.842639 11.772134 11.677761 11.71746 11.719376 11.944451 11.702621
1367664_at 4.502645 4.3048425 4.183261 4.8510003 4.550393 4.562242 4.1755233 4.2395496 4.086596 4.456981 4.09469
1367665_at 4.2535586 4.2186584 4.049674 4.4074874 4.4840784 4.1894455 4.1901865 4.167465 4.3997197 4.2934327 4.1998444
1367666_at 10.00334 9.77542 9.8470335 9.899377 10.039228 9.86508 9.777302 9.919278 9.773538 9.473673 9.917344
1367667_at 11.959488 11.647316 11.39909 12.219485 11.847792 12.0074625 11.59024 11.484181 11.916413 12.202618 12.019391
1367668_a_at 7.0888987 7.1244864 7.0538898 7.1005025 7.522148 7.103295 6.9050264 6.9757485 6.995552 6.383771 6.829959
1367669_a_at 10.567375 10.59873 10.621288 10.736343 10.828174 10.729675 10.788357 10.595896 10.92578 11.17544 10.982926
1367670_at 10.636107 10.574674 10.8315935 10.615434 10.5664835 10.423371 10.514927 10.613609 10.58987 10.627477 10.537117
1367671_at 9.569769 9.714607 9.864808 9.748927 9.848877 9.697442 9.5156 9.639931 9.5557995 9.418135 9.433247
1367672_at 11.787073 11.929296 11.88805 11.814016 11.866628 11.824442 11.921213 11.878246 11.901615 11.939653 12.036346
1367673_at 10.899086 10.89248 11.025916 10.971688 10.969821 10.822739 11.052434 10.804776 10.767595 10.742959 10.633986
1367674_at 9.397539 9.282751 9.282038 9.311731 9.392321 9.171781 9.178539 9.281252 9.207284 9.272895 9.470442
1367675_at 9.502092 9.522773 9.558491 9.51115 9.634818 9.595547 9.452776 9.503689 9.521661 9.811588 9.613954
1367676_at 7.450177 7.5639715 7.7887845 7.4750752 7.4359107 7.691074 7.0779376 7.3204737 7.2904644 7.0492325 6.226571
1367677_at 11.390029 11.724232 11.642484 11.547976 11.724755 11.823386 11.656212 11.713031 11.66091 11.555301 11.262953
1367678_at 11.480997 11.395498 11.502403 11.389686 11.317713 11.171596 11.431445 11.4565935 10.907618 11.32463 11.207742
1367679_at 9.874808 10.3512945 9.927009 9.845598 11.015659 9.786817 9.779676 9.263715 10.278117 9.251985 9.494378
1367680_at 12.135239 12.197494 12.23887 12.095102 12.123317 12.012392 12.071278 12.174068 12.0062685 12.03988 12.199948
1367681_at 9.7172985 9.894182 10.002305 10.029909 10.049995 10.056105 10.0165415 10.130198 9.9883175 9.90959 10.005713
1367682_at 6.4624524 6.5437684 6.5146947 6.550202 6.706359 6.537178 6.560524 6.7925196 6.655183 6.6605945 6.653106
1367683_at 10.571592 10.497498 10.367924 10.082834 10.328783 10.453763 9.965896 10.121241 10.400925 10.444156 10.294759
1367684_at 4.7960563 4.4271584 4.259129 4.2011137 4.251517 4.2565346 4.1045637 3.9580445 4.319426 4.4503107 4.2685537
1367685_at 12.04596 12.115839 12.132413 12.228062 12.159951 12.202403 12.130563 12.139906 12.127915 12.110299 12.140016
1367686_at 12.2373295 12.0338335 11.907014 12.127662 12.125591 12.048424 11.871117 11.986776 12.015705 12.045855 12.098525
1367687_a_at 8.479633 8.4716 8.661457 8.612673 8.528576 8.490305 8.360968 8.491493 8.276081 7.979147 8.587292
1367688_at 7.7952127 7.7959995 7.6141376 7.626281 7.764329 7.750602 7.863697 7.6418233 7.666974 7.7233343 7.756474
1367689_a_at 8.285107 8.30229 8.278054 7.9983697 8.277006 7.835259 8.213989 8.541557 9.056475 9.243536 9.218338
1367690_at 11.572318 11.6059675 11.6629925 11.673613 11.64259 11.754573 11.539487 11.638209 11.664484 11.848774 11.673135
1367691_at 10.80621 11.278955 10.553618 10.607747 10.792841 11.106391 10.870557 10.720307 11.018124 11.333086 10.814558
1367692_at 3.7393 3.7801094 3.6687708 3.5754797 3.5796108 3.5932558 3.9425812 3.7351887 3.9001963 3.7038434 3.7351198
1367693_at 9.753228 9.833903 9.818181 9.83935 9.798895 9.875784 9.798333 9.847955 9.889488 10.034354 9.730202
1367694_at 11.289597 11.293022 11.272583 11.247957 11.147321 11.326543 11.428419 11.375909 11.451389 11.473748 11.598437
1367695_at 12.335271 12.170863 12.306748 12.221167 12.196348 12.265625 12.36856 12.276349 12.21944 12.161221 12.234837
1367696_at 8.528173 8.575228 8.551999 8.427392 8.75601 8.409863 8.25742 8.111668 8.375787 8.276167 8.229585
1367697_at 9.581181 9.719946 9.436072 9.750684 10.009035 9.575865 9.923344 9.662872 9.55821 9.396857 9.970404
1367698_a_at 9.118967 8.90285 8.845201 8.950408 9.000308 8.988835 8.826557 8.713022 8.835318 8.431615 8.936016
1367699_at 6.1856475 6.314839 6.4889617 6.253142 6.527089 6.495125 6.268344 6.408145 6.4614964 6.4330287 6.4243636
1367700_at 4.023139 4.0778933 3.9536824 4.1230145 3.8898048 3.8283112 3.8698769 4.2215877 4.1622496 4.3135586 3.9510348
1367701_at 6.766878 6.486164 6.5730524 6.989912 6.8489733 6.9241796 6.73567 6.7855115 6.4686766 6.8166666 6.7654953
1367702_at 12.472721 12.542305 12.424888 12.483465 12.416857 12.502398 12.363659 12.511911 12.385189 12.199143 12.479539
1367703_at 3.8645227 3.737798 3.7721336 3.5494068 3.6472795 3.7632504 3.819068 3.7778318 3.4478734 4.001358 3.848059
1367704_at 8.648403 8.592359 8.628125 8.6376295 8.711254 8.506608 8.680874 8.474927 8.6613455 8.63718 8.611842
1367705_at 9.245602 9.168745 9.455081 9.513309 9.3338 9.218157 9.418188 9.115368 9.238646 9.318194 9.313027
1367706_at 11.043221 11.094747 11.088962 11.045732 11.117626 11.011163 11.192988 10.995243 11.253324 11.381897 11.27284
1367707_at 9.963252 10.322364 8.231337 9.569104 8.765359 8.729377 9.204497 9.552924 8.997654 7.9385595 9.851098
1367708_a_at 11.117531 11.448158 9.929876 10.877274 10.21496 10.2670765 10.500719 10.890844 10.557875 9.809143 11.117172
1367709_at 9.888122 9.86284 9.69081 9.779208 10.041996 9.872558 10.142914 10.126973 9.529071 10.732525 10.366465
1367710_at 10.5376 10.539018 10.708778 10.527767 10.755916 10.63707 10.585683 10.535847 10.658937 10.7872925 10.536559
1367711_at 11.216609 11.089464 11.08649 11.2251 11.207459 11.071608 10.916256 11.015218 11.044311 10.976082 11.008913
1367712_at 6.8001604 6.709245 7.2084904 7.0600843 7.1817 6.7840242 6.703255 6.5653296 6.8552933 7.085449 6.963828
1367713_at 9.634817 9.467071 9.407452 9.645239 9.715794 9.410618 9.30292 9.353091 9.55393 9.4608 9.480114
1367714_at 7.345765 7.2893906 7.0577354 7.4058976 7.5537643 7.3879986 7.228058 7.312639 7.4337597 7.405553 7.211132
1367715_at 10.020706 9.776591 9.862508 9.793788 9.930937 9.759182 9.467678 9.619207 9.789838 9.903589 9.784911
1367716_at 8.738064 8.692835 8.527153 8.640636 8.585241 8.720036 8.533258 8.5541935 8.86693 8.722927 8.858612
1367717_at 12.474819 12.416032 12.404777 12.477581 12.47696 12.539306 12.472305 12.451413 12.521124 12.518949 12.5365925
1367718_at 8.847062 8.760431 8.806817 8.812603 8.825804 8.821918 8.624216 8.814791 8.700405 8.583878 8.696493
1367719_at 9.735572 9.749037 9.727926 9.470106 9.7280035 9.632108 9.615969 9.70034 9.557134 9.536743 9.616503
1367720_at 11.39423 11.252335 11.3754835 11.343506 11.324744 11.365189 11.256722 11.269468 11.062241 11.033635 11.238898
1367721_at 10.851587 10.851445 10.519768 10.843581 10.80945 11.043825 10.795815 10.951637 10.874258 11.164587 11.097023
1367722_at 7.1081443 7.180892 7.2470064 7.1974754 7.40387 7.1281476 6.9102297 7.043138 7.119274 7.1521606 6.876326
1367723_a_at 8.036445 8.097733 8.252066 7.996042 7.923884 8.124725 8.0476055 8.072281 7.979169 7.9667006 7.879985
1367724_a_at 10.983885 11.037657 10.883857 11.17245 11.154399 11.029087 11.160427 11.030875 11.205686 11.619575 11.047735
1367725_at 7.518888 7.4155602 7.6964 8.087587 7.6649737 7.8113146 7.6679387 7.6279535 7.8617754 6.878975 8.193058
1367726_at 6.4258595 6.8759236 6.6830344 6.6379914 6.4927325 6.595855 6.6407776 6.7187896 6.5812078 6.470333 6.677671
1367727_at 7.8794255 7.985489 8.116484 7.783735 8.068031 7.9792604 7.884256 8.061325 7.857036 7.821888 7.994376
1367728_at 8.348495 8.097712 7.9364295 8.239414 8.014923 8.187672 7.8979254 7.967838 7.970994 7.9441853 7.9418287
1367729_at 12.518761 12.178829 12.348475 12.358834 12.1151495 12.304053 12.063061 12.217678 11.913221 10.2773285 11.861439
1367730_at 9.857375 9.658708 9.4679365 9.721177 9.646666 9.69315 9.405628 9.419899 9.545998 9.537593 9.587116
1367731_at 7.843363 7.9663677 7.9127812 7.771725 8.114714 8.031007 8.135889 7.896834 7.8763285 8.001102 7.792653
1367732_at 8.997726 8.897596 8.818624 8.774986 9.072553 8.799614 8.726869 8.691241 8.785121 9.165196 8.811869
1367733_at 6.7941527 7.600845 7.041686 7.0949397 6.8346305 7.733423 8.23431 7.188292 8.537994 8.956033 8.695354
1367734_at 8.113327 8.215853 8.336456 8.203397 8.510253 8.281658 8.06027 7.8663497 7.917056 7.92861 7.8835855
1367735_at 11.7225895 11.786756 11.706473 11.522168 11.461442 11.850636 11.786411 11.678796 11.732719 11.762629 11.84217
1367736_at 9.523947 9.49945 9.150444 9.670209 9.574888 9.640517 9.394625 9.503982 9.380409 9.211037 9.598175
1367737_at 10.943381 11.053645 11.272761 11.089856 11.154828 11.172812 11.191512 11.215671 11.248436 11.112169 11.158537
1367738_at 6.8848333 6.9501486 7.1477566 6.940161 7.337759 6.7405915 6.946944 7.155095 6.7095757 6.849326 6.83491
1367739_at 4.117308 4.080508 4.2496676 4.027457 4.3467464 4.2200546 4.125897 4.4160805 4.5454335 4.339787 4.2975683
1367740_at 6.340034 6.2923865 6.2957277 6.382761 6.426954 6.4372306 5.9946175 5.6325035 6.0522394 6.0619 5.8279614
1367741_at 10.227519 10.48057 10.050274 11.125714 11.141538 10.692982 10.996108 11.208242 11.111396 10.210338 11.556695
1367742_at 5.3957605 5.218102 5.323668 5.3137865 5.361134 5.3637085 5.4317274 5.612826 5.3988285 5.5889435 5.5021553
1367743_at 6.399848 5.7909226 5.683566 5.707748 5.88658 5.8571787 5.7787237 5.827015 5.985371 6.2951217 6.0872326
1367744_at 5.9459963 6.369998 6.144745 6.2077184 6.2937565 6.181067 6.225905 6.114705 6.340031 6.3975716 6.526282
1367745_at 8.348763 8.51865 8.545952 8.255886 8.411335 8.64137 8.408672 8.453838 8.221678 8.12723 8.3804035
1367746_a_at 7.849152 7.8951383 7.943703 7.7937136 7.9187665 8.158718 8.247919 8.057365 8.197605 8.486683 8.279709
1367747_at 8.306919 8.280497 8.307037 8.379576 8.398331 8.447699 8.594582 8.26338 8.363487 8.292307 8.333326
1367748_at 9.189914 8.933641 8.861835 8.850995 8.935063 9.096164 9.308676 9.178648 8.885511 8.79753 9.006986
1367749_at 3.43214 3.972584 4.9856157 5.9586425 6.910116 5.7947483 3.8250651 5.0603952 3.2563524 3.434853 3.4722967
1367750_at 9.274306 9.14158 9.1632185 9.265157 9.115138 9.266174 8.862577 8.922223 8.92435 8.835289 8.93375
1367751_at 8.351026 8.421587 8.458296 8.440943 8.424765 8.515963 8.290688 8.44659 8.411665 8.266575 8.084426
1367752_at 8.427316 8.329982 8.0869055 8.095012 8.033588 8.065848 7.913842 8.055829 8.14885 7.7539573 8.227884
1367753_at 6.5796237 6.4797683 6.486932 6.402326 6.4688263 6.38631 6.773473 6.4184036 6.5267196 6.3466244 6.8514876
1367754_s_at 10.663768 10.31816 10.536525 10.693817 10.530761 10.673165 10.540521 10.762359 10.711584 10.72448 10.36244
1367755_at 13.576616 13.467118 13.543892 13.523404 13.551577 13.63225 13.572727 13.54074 13.579246 13.699383 13.527362
1367756_at 9.762297 9.54565 9.970822 9.688626 9.503353 9.522217 9.860185 9.624094 9.518963 9.526261 9.867036
1367757_at 12.312965 12.301088 12.22602 12.262879 12.281114 12.342697 12.378218 12.289386 12.272453 12.192617 12.332642
1367758_at 9.141237 8.993885 8.846973 8.936246 9.028544 9.239297 8.984132 8.590015 9.116584 8.802174 8.889483
1367759_at 8.843273 8.600986 8.363012 8.650079 8.273094 9.013772 8.239549 8.513363 8.12868 7.93074 8.087816
1367760_at 8.609283 8.62595 8.585876 8.62777 8.645247 8.552172 8.500415 8.500345 8.57965 8.431003 8.651448
1367761_at 7.9749146 8.043486 7.9476686 7.9848313 7.7084455 7.9037714 7.9132314 7.689015 7.8039603 8.015308 7.776412
1367762_at 4.8878136 4.8951874 4.816517 4.7220783 5.117672 5.14509 4.8791914 4.9302607 4.7675543 5.261795 5.041815
1367763_at 11.266203 11.004712 11.110194 10.853503 10.93193 11.217246 10.962016 11.288361 11.035093 10.903544 11.223327
1367764_at 8.476142 8.6441145 8.240851 8.147433 8.446246 8.391702 8.386303 8.063819 8.603869 9.076674 8.5439825
1367765_at 10.792788 10.134789 10.63718 10.222042 10.334074 10.251808 10.227896 10.122881 9.566342 10.530806 10.234538
1367766_at 10.855491 11.001754 10.853574 10.985771 11.003275 10.954713 11.05998 10.914477 10.965767 11.16402 11.111321
1367767_at 10.552925 10.584112 10.643636 10.515859 10.398037 10.537737 10.722059 10.730906 10.574063 10.59157 10.739747
1367768_at 5.209784 5.034123 5.1532307 5.0844035 5.3752184 5.098119 5.191153 5.3100142 5.174872 5.134111 5.265859
1367769_at 9.06415 9.240814 9.236555 9.10363 9.229004 9.280453 9.1358595 9.185761 9.185427 9.096148 9.179853
1367770_at 10.309382 10.426443 10.303492 10.428769 10.453793 10.298104 10.376103 10.184487 10.397494 10.857389 10.704347
1367771_at 10.271521 10.154829 9.34943 11.222545 10.769696 9.997154 10.698757 10.872982 11.2483835 10.18509 11.509981
1367772_at 8.644567 8.483223 8.64274 8.667176 8.660929 8.577232 8.270712 8.467656 8.563251 8.421581 8.428265
1367773_at 9.938614 9.819387 9.660669 9.826133 9.741512 9.971231 9.947326 9.93964 9.928473 9.938273 10.143736
1367774_at 13.396684 13.270483 13.464281 13.432354 13.250794 13.306451 13.327067 13.339766 13.380151 13.369918 13.273024
1367775_at 12.016275 12.729655 12.905692 12.274986 11.588779 12.4851 12.407574 12.587255 11.553822 12.12357 11.862441
1367776_at 5.6231327 6.396292 7.25172 6.6569777 6.360101 6.2137694 6.0492134 6.6473904 6.497891 5.959271 5.9320254
1367777_at 11.13256 11.082089 11.307282 11.084209 10.956317 11.408568 11.507092 11.711141 11.708789 11.760047 11.760021
1367778_at 9.019833 8.951846 8.91679 9.06134 8.768959 9.064812 8.824158 8.803064 8.808298 9.094929 8.973814
1367779_at 6.726907 6.6532025 6.5198684 6.4432864 6.4926844 6.480975 6.616696 6.500093 6.5305886 6.7234306 6.5642667
1367780_at 6.821972 7.119049 7.9138317 6.9550753 7.1939664 7.1518717 6.934046 7.390877 7.248656 6.6429553 6.6324453
1367781_at 3.758186 3.636914 3.7184532 3.5214534 3.622711 3.521072 3.9028823 3.8382998 3.834904 3.6859355 3.6813288
1367782_at 4.2977586 4.3711295 4.356665 4.509391 4.3800135 4.5176706 4.5080853 4.6640987 4.498015 4.6110578 4.4259505
1367783_at 12.126704 12.135322 12.300533 12.275917 12.2408695 12.28239 12.194672 12.095555 12.075358 12.154342 12.030878
1367784_a_at 12.866634 12.949823 13.035217 12.942328 13.093842 12.91729 12.795861 12.999681 12.817485 12.985406 12.8534975
1367785_at 4.4431744 4.584798 4.4142933 4.717826 4.369505 4.4712753 4.4353743 4.455195 4.4708204 4.299476 4.1454434
1367786_at 9.973246 9.915416 9.833731 9.703372 10.20831 9.78554 9.9018955 9.785095 9.960491 9.868257 9.446011
1367787_at 5.6751904 5.6690893 5.4477205 5.6476154 5.5119123 5.696964 5.698572 5.674256 6.0923223 5.91912 5.6691446
1367788_at 7.9827576 7.836189 7.783005 7.690066 7.972771 7.928642 7.8495317 7.707052 7.720134 7.8451047 7.7210584
1367789_at 7.354433 7.495183 7.384071 7.2716303 7.252256 7.2997437 7.469083 7.2826457 7.1967316 7.271883 7.359816
1367790_at 9.53978 9.418921 9.346139 9.3333845 9.28526 9.320485 9.056306 9.104418 9.047663 9.09143 8.987718
1367791_at 7.442846 7.344297 7.3789454 7.5560675 7.535977 7.3999486 7.2939615 7.0971212 7.1954665 7.3207703 7.2467265
1367792_at 4.2006364 4.305809 4.332248 3.987262 4.150172 4.352359 4.2872524 4.339218 4.137476 4.407291 4.16601
1367793_at 13.020546 12.953794 13.060964 13.1249 13.10325 13.017228 13.087191 13.048658 13.106246 13.168843 13.122056
1367794_at 6.0250998 5.123804 6.7800617 7.37956 6.203754 6.470222 7.8825917 7.540396 6.3894553 8.50024 7.5490294
1367795_at 7.6937413 7.768632 7.947202 8.519445 8.429151 8.194977 8.4212675 8.28707 8.367077 8.207684 8.614864
1367796_at 8.182191 8.02386 8.000785 8.062296 7.9001374 7.9518967 7.8336687 7.9300375 7.7999473 7.670742 7.807945
1367797_at 6.3920565 6.275979 6.2273755 6.465113 6.2412972 6.239509 6.1204386 6.279603 6.107248 5.833216 6.338518
1367798_at 12.457592 12.370429 12.439812 12.382227 12.313239 12.263605 12.509314 12.264471 12.289659 12.182735 12.245728
1367799_at 5.7297797 5.540289 5.569106 5.469613 5.555251 5.8981476 5.77511 6.1397147 5.7377353 5.990372 5.9023523
1367800_at 7.1791077 7.109212 7.0594387 6.627586 6.6041017 6.8725104 6.741008 6.4777794 6.9109025 6.4228005 6.7415485
1367801_at 8.957125 9.0126 8.779352 8.990276 8.977363 8.794819 8.725275 8.714502 8.73192 8.821112 8.995911
1367802_at 10.570894 9.846072 9.817551 9.863387 9.781091 9.707482 10.531703 9.359672 10.94087 9.919125 11.614848
1367803_at 6.840195 6.698392 7.1733136 7.10773 7.1570244 6.9716506 6.7739387 6.9635057 7.13774 6.760354 6.8260074
1367804_at 12.892136 12.837737 12.981882 13.024326 12.880418 12.817532 12.858584 12.808911 12.8710785 12.980404 12.779268
1367805_at 5.084887 5.209227 4.845832 5.0433807 5.0474744 4.6211815 5.0443196 4.7236686 4.758709 5.005322 4.800712
1367806_at 5.039307 5.45883 5.2782125 5.2449965 5.291159 4.929651 5.2481422 5.219395 5.2614264 5.5054097 5.3219514
1367807_at 8.922755 9.130153 8.956222 9.086899 9.016759 9.095323 9.171602 8.936479 8.988678 9.1414 9.001578
1367808_at 10.498212 10.400427 10.178775 10.481266 10.520059 10.540596 10.411026 10.324693 10.361088 10.673738 10.4742985
1367809_at 4.7437096 4.6559153 4.8587036 4.7549553 4.8592596 4.6747913 5.1446066 5.0552015 4.9222846 4.938145 4.9066796
1367810_at 6.0673146 6.1432676 6.2922235 6.2037115 6.3137426 6.1583576 6.428525 6.3563824 6.2864957 6.4611483 6.3564425
1367811_at 5.334381 5.0917635 5.1250534 5.231244 5.4797163 4.940778 5.001709 4.8403754 5.1793637 5.0466347 5.6208496
1367812_at 7.3494573 7.5382814 7.540795 7.6015844 7.4060836 7.7770133 7.654815 7.508455 7.435457 7.6437945 7.4284124
1367813_at 8.30646 8.373321 8.194216 8.447266 8.178498 8.44118 8.110528 8.091914 8.0476885 8.185739 8.185673
1367814_at 8.601716 8.73489 8.982467 8.980486 8.77811 8.60082 8.906291 9.14588 9.150372 9.263942 9.205272
1367815_at 8.492349 8.443338 8.339649 8.469298 8.401069 8.319218 8.404821 8.4092455 8.316189 8.511105 8.530305
1367816_at 5.4836087 5.595999 5.6995726 5.374602 6.1437106 6.3187838 5.6327996 5.343664 5.587241 5.2944555 5.198247
1367817_at 7.6533313 7.4473143 7.4021187 7.5159464 7.59236 7.424687 7.3865848 7.3491364 7.260929 7.4098306 7.24615
1367818_at 9.612146 9.461918 9.472376 9.649397 9.420268 9.562408 9.450105 9.450561 9.422761 9.235409 9.372644
1367819_at 12.013973 11.984489 12.0101185 11.84673 12.002798 11.939629 12.008538 11.938989 11.889482 11.802035 12.019309
1367820_at 9.281251 9.290367 9.279448 9.316779 9.35392 9.30166 9.370874 9.168669 9.36194 9.413216 9.402522
1367821_a_at 3.652435 3.7692564 4.0610323 3.6591918 3.8451495 3.688716 4.1808114 3.9594355 4.141987 3.9776797 4.0015736
1367822_at 5.42035 5.495829 5.5120654 5.525548 5.469423 5.5772033 5.5077 5.592985 5.4583697 5.6640153 5.570915
1367823_at 5.2854924 4.9870486 5.3698773 5.278585 5.0484996 5.261898 5.305558 5.393467 5.2344303 5.176395 5.053627
1367824_at 8.984755 8.869378 8.799513 8.900892 8.900252 8.870327 8.827819 8.91056 8.794301 8.596283 8.749284
1367825_at 6.2641263 6.3011866 6.097826 6.0904875 6.1177263 6.233986 6.0818787 6.2697506 6.24179 6.1688437 6.3483844
1367826_at 10.276962 10.16685 10.178893 10.098164 10.281877 10.183937 10.174251 9.901293 9.663446 10.096436 9.982578
1367827_at 9.837711 9.81003 9.784159 9.775142 9.974744 9.809306 9.875383 9.908888 9.7865715 9.913652 9.882285
1367828_at 9.330831 9.345261 9.448353 9.366615 9.310235 9.424987 9.379354 9.359233 9.35729 9.155391 9.439951
1367829_at 11.390864 11.331788 11.460057 11.3203125 11.317547 11.262314 11.166193 11.392292 11.175566 10.910953 11.029029
1367830_a_at 7.2983313 7.351256 7.180803 7.211946 7.3051033 7.152291 7.0629063 7.1584024 7.1802707 7.2683783 7.239105
1367831_at 8.264425 8.130547 7.929028 7.973415 8.26402 8.062005 8.022373 7.96981 7.7999473 7.950432 8.063165
1367832_at 11.558873 11.354317 11.488125 11.407357 11.36572 11.463344 11.433853 11.475129 11.44047 11.502454 11.538401
1367833_at 9.430522 9.312676 9.280612 9.336883 9.411817 9.350728 9.137351 9.215168 9.276893 9.334169 9.331352
1367834_at 7.900677 7.658168 7.755523 7.787996 7.955808 7.408432 7.360037 7.5841556 7.8023024 7.923432 7.9001226
1367835_at 5.4910564 5.562243 5.117576 5.5564995 5.2729526 5.4514265 5.5329714 5.399583 5.326253 5.5906825 5.6037292
1367836_at 9.418904 9.529167 9.415837 8.875396 8.709433 9.661895 8.994157 9.202569 8.70233 8.934874 9.6132765
1367837_at 9.913088 9.623494 9.742134 9.6901865 9.67706 9.840348 9.735519 9.692515 9.527778 9.573444 9.462489
1367838_at 12.718055 12.702565 12.657062 12.785754 12.554999 12.7654505 12.510315 12.612363 12.562428 12.113254 12.375269
1367839_at 10.815683 10.721247 10.633053 11.088881 10.823993 10.792096 10.689817 10.462597 10.4626665 10.570235 10.66646
1367840_at 8.026453 7.880146 7.882861 7.7132177 7.9488125 7.9431176 8.11818 8.145563 7.9792557 7.9426727 7.948203
1367841_a_at 3.4039476 3.487894 3.4484193 3.4888139 3.5763984 3.557484 3.8950627 3.5992699 3.6945875 3.4904547 3.6717124
1367842_at 6.018414 6.0527606 6.090026 6.268386 6.129311 6.018119 6.470799 6.333738 6.195897 6.435187 6.129024
1367843_at 10.620011 10.622151 10.800186 10.566399 10.63325 10.612271 10.549317 10.503787 10.598135 10.524648 10.685551
1367844_at 8.462858 8.492963 8.449414 8.534036 8.54123 8.495008 8.312762 8.090801 8.235586 8.438555 8.334458
1367845_at 3.544753 3.5166497 3.6100967 3.7172046 3.5929966 3.5320234 3.9176185 3.534613 3.4453015 3.558387 3.7768588
1367846_at 6.25146 6.3682857 6.333763 6.0155926 6.6503863 6.3332744 5.7579722 5.927615 6.080505 5.7574115 5.8279614
1367847_at 8.061239 7.9854116 7.929714 8.780703 8.3648 9.064353 9.172836 9.446071 8.914429 9.533991 9.7136
1367848_at 7.4887614 7.5263247 7.4622054 7.775167 7.549418 7.5202193 7.6377544 7.5894938 7.603418 7.5316052 7.6522746
1367849_at 9.588151 9.352811 9.150259 9.280573 9.110582 9.593374 9.696628 9.354759 9.451721 9.386618 9.107017
1367850_at 8.665405 8.633665 8.979755 8.756016 9.100733 8.77592 8.291082 8.161598 8.526503 8.213102 8.15712
1367851_at 4.0423403 3.9957314 4.222224 4.0026007 4.230612 3.8669186 4.0549736 4.0289354 4.1061068 4.094403 4.091964
1367852_s_at 4.724211 4.7751455 4.487071 4.4635797 4.7587943 4.8313923 5.1389713 4.87227 4.8497014 4.591425 4.938895
1367853_at 8.076237 7.921729 8.185029 8.002319 7.914916 7.821061 7.6240997 7.6701436 7.684642 7.9958806 7.4923615
1367854_at 12.053755 11.763722 11.166617 12.039067 11.47998 11.737865 11.435009 11.712357 12.032949 11.364744 12.2337475
1367855_at 9.205644 9.066569 8.815473 8.809898 8.634709 8.665447 8.717917 8.723058 8.82263 8.949163 8.8740225
1367856_at 8.700342 8.872972 8.423215 8.807142 8.677924 9.547599 8.878863 9.147728 9.426387 9.121251 9.831182
1367857_at 12.308501 12.18374 12.005666 12.451039 12.141749 12.705975 12.389503 12.152558 12.686111 12.5878105 12.509504
1367858_at 3.8968685 4.086541 4.115618 4.1696672 3.780865 3.7898464 4.1413364 3.9963746 4.043578 4.0794454 3.9043345
1367859_at 5.5475802 5.0471215 4.937403 5.4780464 5.2936687 5.2855706 5.1774545 5.212791 4.9475336 5.33505 5.0342026
1367860_a_at 9.795214 10.030485 9.310183 9.451937 9.951179 9.597219 9.022757 8.915993 9.513385 9.632014 9.395859
1367861_at 5.418175 5.5248437 5.489196 5.1759076 5.8257656 5.8818674 5.1527677 5.46152 5.5431976 4.8204374 4.8659816
1367862_at 4.023139 4.2971296 4.2457914 4.1076365 4.2443376 3.9786165 4.040758 4.069382 4.040336 4.310319 4.235286
1367863_at 7.8672976 8.108614 8.04271 8.211976 7.9708977 8.151187 7.9134045 7.8990116 7.9762616 7.80072 7.98482
1367864_at 5.7842574 5.8880577 5.760464 5.926128 5.9043765 5.463592 5.7241793 5.661735 5.641569 5.9548464 6.244098
1367865_at 7.4561677 7.235545 7.431362 7.5346575 7.593195 7.629551 7.351787 7.4632077 7.3558598 7.1645966 7.1356373
1367866_at 6.1392756 6.328164 6.056345 6.192832 6.129471 5.9983516 6.124477 5.884094 6.048555 5.750335 5.85116
1367867_at 9.021482 9.0378 9.072023 9.098458 9.050865 9.225891 8.841118 9.003566 9.040743 9.0549555 9.198591
1367868_at 6.6063814 6.711515 6.301464 6.642056 6.452279 6.6219125 6.4740944 6.2771826 6.2119055 6.3425236 6.740632
1367869_at 10.383451 10.530285 10.623545 10.348973 10.477009 10.287526 10.345267 10.566614 10.466208 10.521118 10.336338
1367870_at 9.769346 9.706647 9.640141 9.721405 9.644386 9.683852 9.578406 9.639538 9.53709 9.742676 9.656049
1367871_at 13.5605 13.002388 13.654897 13.525207 13.413125 12.946799 13.671619 13.466644 13.5576935 13.424221 13.530425
1367872_at 8.461682 8.260369 8.163965 8.358355 8.426545 8.195435 8.149467 8.223424 8.265859 8.247128 8.402595
1367873_at 9.564893 9.537265 9.27449 9.489082 9.397896 9.487288 9.310707 9.348731 9.299593 9.572321 9.408461
1367874_at 6.6690016 6.529148 6.6000233 6.5379977 6.4039536 6.583808 6.308561 6.2769346 6.013552 6.2774158 6.5348206
1367875_at 8.830787 8.9582615 8.965493 8.709395 8.895482 8.884793 8.956934 8.87389 8.842544 8.898843 8.874376
1367876_at 6.5042496 6.191594 6.4728208 6.3066854 6.447775 6.251864 6.1298103 6.2769346 6.185418 6.5134597 6.4983907
1367877_at 7.8029714 7.9049873 7.953409 8.010012 8.045897 8.142212 7.8975906 7.851048 7.8752203 8.073107 7.890469
1367878_at 8.792624 8.933057 8.74357 9.09424 8.842541 8.689929 8.803637 8.902104 9.049801 8.692167 9.107737
1367879_at 7.168665 6.8762236 7.10231 7.2295575 7.05333 7.4844117 6.9749475 7.155833 7.225601 7.1812854 6.920377
1367880_at 5.579349 5.031527 4.995097 5.0156245 5.4299307 5.521663 5.273822 5.2026277 4.9887314 5.5557194 5.257121
1367881_at 7.2827945 7.441757 7.0775805 7.5473714 7.435106 7.5509424 7.2152157 7.3446946 7.3743567 7.4192567 7.594709
1367882_at 6.5961347 6.790406 6.6969905 6.598172 6.6844015 6.74424 6.8293443 6.98454 6.697565 6.75246 6.8519096
1367883_at 7.103557 7.471786 7.17996 7.297075 7.5309567 7.3834853 7.117647 7.2532954 7.095109 7.306533 7.159166
1367884_at 10.493 10.539725 10.37728 10.312669 10.206315 10.493878 10.603438 10.493208 10.389183 10.569188 10.534399
1367885_at 12.036939 12.107478 11.964224 12.131844 12.019888 11.948418 12.073114 12.008829 12.028718 11.744982 11.839699
1367886_at 7.710707 7.7531266 7.4905386 7.535774 7.5765214 7.683943 7.4089546 7.433838 7.6053424 7.7128763 7.485815
1367887_at 12.748836 12.734196 12.628934 12.626296 12.72712 12.703272 12.743838 12.517785 12.693947 12.609747 12.572538
1367888_at 3.7746518 3.9496872 4.018202 4.196649 3.985855 4.016217 3.8086011 3.8413725 4.108073 4.445745 4.16601
1367889_at 9.214462 8.9834 9.08709 9.112036 9.113152 9.141608 9.00008 8.897573 8.89638 9.172043 9.019075
1367890_at 7.194903 7.2570205 7.1253242 7.2843485 7.3140426 7.190711 7.009358 6.892738 6.888252 6.868089 6.8993483
1367891_a_at 5.3133116 5.529579 5.91348 5.559661 5.7878647 5.478149 5.6936445 5.539241 5.495557 5.386877 5.527243
1367892_at 10.016852 10.005831 9.871423 9.977682 9.854375 9.823453 10.431421 10.101859 9.875003 9.79891 10.120752
1367893_a_at 7.4242635 7.323886 7.4521995 7.419816 7.2472854 7.303923 7.285574 7.4299603 7.4617295 7.2637486 7.2643857
1367894_at 11.357542 11.873311 10.98316 12.064706 11.327873 11.326052 11.574014 11.637359 12.426636 11.651978 12.468995
1367895_at 11.026694 10.897191 10.856061 10.870498 10.897688 10.910977 10.753685 10.869114 10.733907 10.679339 10.741175
1367896_at 13.589068 13.449445 13.691644 13.637408 13.730985 13.451999 13.699104 13.580393 13.151557 13.3321295 13.615719
1367897_at 10.544079 10.460833 10.5667925 10.534902 10.392807 10.64328 10.708877 10.569294 10.571817 10.571968 10.648572
1367898_at 9.50732 9.654592 9.628852 9.687833 9.750318 9.598575 9.644185 9.594153 9.550546 9.811116 9.63254
1367899_at 7.784992 7.952101 7.7132325 7.5338864 7.736581 7.896138 7.1273475 7.2496376 7.5153418 7.6037536 7.3630614
1367900_at 8.520618 8.615299 8.931716 8.674047 8.5209675 8.509752 8.8586645 8.492096 8.634773 7.918116 8.356872
1367901_at 8.737372 8.812832 8.795087 8.858191 8.870083 8.8852625 8.831199 8.741813 8.831658 8.64771 8.759138
1367902_at 7.774592 7.6234508 7.7444267 7.9155884 7.8021903 7.7664723 7.5387626 7.4300275 7.417518 7.3927064 7.093824
1367903_at 8.94141 9.491129 9.159797 9.462805 9.480804 9.283508 9.346698 9.370915 9.188275 9.463896 9.3116665
1367904_at 6.128262 6.084989 7.2053204 5.889307 6.026629 6.405329 6.4904847 6.4621162 6.2183766 5.832738 6.6660557
1367905_at 10.879343 10.798494 11.013648 11.177542 10.9514 10.789058 10.935485 10.835848 10.719476 10.399042 10.917497
1367906_at 9.88102 9.952419 9.892905 9.906033 9.694137 10.101712 10.149463 9.980734 10.158607 10.064525 10.072874
1367907_a_at 8.625186 8.624188 8.280883 8.584625 8.4749565 8.4333 8.589994 8.432813 8.53015 8.864303 8.83613
1367908_at 11.486854 11.558327 11.457175 11.547374 11.444473 11.549911 11.564771 11.584388 11.432476 11.228022 11.476844
1367909_at 11.303771 11.277928 11.516766 11.23522 11.277737 11.218791 11.42586 11.272523 11.276669 11.351441 11.2976465
1367910_at 7.95222 7.920594 8.085748 7.946385 7.978285 7.877968 7.913253 7.8202033 7.790794 7.676043 7.7928495
1367911_at 7.6217003 7.7666464 7.6520123 7.4550786 7.4101744 7.406188 7.2617307 7.532417 7.412081 7.7368846 7.5508776
1367912_at 6.347728 6.160177 6.311757 6.5251923 6.3649845 6.0926476 5.9442472 5.9760222 5.9507337 5.917085 6.1296854
1367913_at 6.772493 6.873052 6.4641404 6.4924207 6.541768 6.4848228 6.310357 6.0597415 6.416499 6.5720987 6.6378384
1367914_at 6.6039996 6.496748 6.4909205 6.399851 6.8229694 6.43969 6.3547835 5.943683 6.421754 6.6025343 6.2394032
1367915_at 8.754052 8.516669 8.766713 8.695445 8.59148 8.692221 8.644405 8.771857 8.563777 8.653035 8.758376
1367916_at 5.788688 5.7384677 5.5067325 5.6763473 5.681813 5.5860205 5.7375956 5.4860516 5.9570465 5.7180853 5.7375336
1367917_at 13.370064 13.322152 13.299904 13.339788 13.455027 13.334893 13.458063 13.462399 13.370765 13.385473 13.450694
1367918_at 4.936068 4.681478 4.7114086 4.8488765 5.413505 4.8966746 5.5735865 5.055542 4.75737 5.3144283 5.1878366
1367919_at 5.487848 5.7430205 5.6962852 5.6336536 5.630569 6.026399 5.9332604 5.740994 5.6201367 5.5894175 5.868927
1367920_at 4.459952 5.000866 4.524631 4.8201184 5.3324 4.619713 5.244001 5.1482897 4.6820893 4.875861 4.968763
1367921_at 7.41 7.183958 7.118183 7.3520913 7.247687 7.311658 7.2793646 6.9749846 6.9501843 7.2824187 7.3383327
1367922_at 7.7253256 7.8472614 7.9683814 7.8636527 8.03422 7.7991176 7.8461475 7.8212104 7.799082 7.561766 7.7941017
1367923_at 4.896895 5.3355064 5.457875 5.011272 5.499318 5.124744 5.0395966 5.3568172 5.2744474 5.3929024 4.904129
1367924_at 7.1232743 7.03958 7.269169 7.172222 7.2251115 7.220536 7.1984076 7.1933193 7.304881 7.276057 7.2679834
1367925_at 7.726436 7.827822 7.760244 7.688968 7.9107175 7.811708 7.732178 7.5448756 7.646589 7.8491845 7.6199045
1367926_at 8.622176 8.704989 8.675102 8.691814 8.661179 8.598913 8.607712 8.699572 8.496232 8.3988 8.5217705
1367927_at 10.838648 10.818372 10.9360485 10.842303 10.84348 10.945729 11.022882 10.87506 10.877303 11.11866 11.017152
1367928_at 3.8258042 3.8599641 3.9584224 3.8592463 3.8284404 4.064427 4.0028276 3.9989984 4.198507 3.8590105 3.797109
1367929_at 10.711582 10.891264 10.442188 10.336439 10.513901 10.294804 10.176359 10.484032 10.391018 10.434757 10.300459
1367930_at 3.9604974 3.733223 3.8751538 3.6731863 3.7808712 3.6593168 3.981543 3.7097747 3.6964934 3.8122964 3.7119713
1367931_a_at 9.306873 9.174986 9.239124 9.231113 9.446965 9.25202 9.161933 9.150095 9.253976 9.125017 9.350274
1367932_at 11.800959 11.641337 11.487233 12.062733 11.91397 12.02032 11.829587 11.493399 11.755476 12.0589905 11.739123
1367933_at 8.317347 7.8069496 8.05924 8.314173 8.044421 7.7304997 7.9037414 7.65595 8.471512 8.447109 8.426039
1367934_at 5.6502438 5.567317 5.6145973 5.601389 5.648635 5.7183485 5.7647085 5.8282948 5.886438 5.824241 5.7004795
1367935_at 8.945623 9.134193 9.140979 9.081106 8.9640255 8.951405 8.828601 8.71232 8.8850355 8.53231 8.698179
1367936_at 7.6566877 7.454025 7.4263835 7.688498 7.745771 7.6205583 7.4719305 7.5157475 7.458678 7.4284406 7.5634828
1367937_at 8.198074 8.274486 8.896437 7.8193913 8.788107 9.09549 8.571351 9.101516 8.526605 8.77452 8.587232
1367938_at 11.062923 11.162546 11.095027 11.03188 11.044825 10.804431 10.759863 10.771279 10.582332 10.571056 10.4252
1367939_at 10.668085 10.438853 10.712435 10.204169 10.647935 11.522553 11.040627 10.229929 10.699607 10.43357 10.385208
1367940_at 6.455329 5.9193716 6.3478527 6.3210573 6.66744 6.5255527 6.038879 5.4569373 5.9020395 5.832826 5.705535
1367941_at 9.071529 9.095236 9.059816 9.193925 9.113874 9.08415 8.861252 8.921476 8.839727 8.706005 8.828873
1367942_at 7.5230107 7.770008 7.40717 8.096931 8.037434 7.603759 7.2636957 7.2787848 7.287214 7.2170887 7.5285125
1367943_at 7.5368433 7.4715962 7.52902 7.391503 7.605321 7.459867 7.3813043 7.358906 7.493123 7.436258 7.5495763
1367944_at 5.310258 5.45883 5.471606 5.484682 5.1541104 5.1913915 5.325028 5.5577397 5.608832 5.4166603 5.2883306
1367945_at 11.219556 10.9868555 11.16875 11.038948 11.209547 11.299731 11.333832 11.239434 11.453028 11.344144 11.293371
1367946_at 9.838095 9.807935 9.547326 9.900321 10.040081 9.642665 9.823171 9.846914 9.635945 10.397646 10.028121
1367947_at 8.757021 8.694118 8.665958 8.687584 8.607238 8.77003 8.653532 8.693454 8.655222 8.647769 8.672078
1367948_a_at 10.715509 10.473692 10.719878 10.61421 10.633085 10.460531 10.478958 10.467276 10.503298 10.305109 10.339469
1367949_at 6.135701 6.227354 5.8514895 5.8766356 5.837792 5.7217093 6.2448363 6.0525265 5.9731984 6.042686 5.768279
1367950_at 7.9285674 7.928507 7.8560643 7.7204003 7.8632364 8.175983 7.6744347 8.076071 7.8830504 8.38504 7.7798524
1367951_at 4.603935 4.4526215 4.513033 4.4429965 4.4667754 4.1935997 4.6989465 4.5684676 4.572225 4.5416408 4.6024632
1367952_at 6.965514 6.831951 6.8973007 7.4648395 6.689994 7.2855997 6.8656116 6.730551 7.1802707 6.73943 7.0402107
1367953_at 4.8099356 4.8034225 4.6245956 4.607451 4.640923 4.452438 4.8554926 4.484129 4.527319 4.8190145 4.6046576
1367954_at 7.1852074 6.695371 7.545405 6.847233 7.480607 6.6173315 7.881733 7.8631983 7.760054 7.733314 7.715243
1367955_at 6.0993576 6.078456 6.166042 6.0804853 6.105215 6.2057953 6.010297 5.940232 5.9812794 6.168376 6.1646237
1367956_at 5.120843 5.07254 4.86948 5.140658 5.372782 5.119443 5.037839 5.2485957 4.932072 5.451981 5.18558
1367957_at 9.319567 9.86943 9.363061 8.0810585 9.254129 9.724664 8.552838 7.816714 7.6218004 8.080342 6.9730806
1367958_at 8.9521 8.968702 8.972622 8.9879055 8.930577 8.887011 8.8178835 8.916958 8.751357 8.593119 8.851941
1367959_a_at 5.812696 5.45883 5.9944863 5.865127 5.9075475 5.72322 6.417913 5.7353573 5.922784 6.4911585 6.4824705
1367960_at 8.513121 8.108594 8.785044 8.597307 8.572027 8.690098 8.549317 8.995155 8.96242 8.772876 8.881507
1367961_at 4.6482935 4.349211 4.3701134 4.527706 4.71035 4.6305885 4.4148307 4.555805 4.041486 4.701083 4.504182
1367962_at 4.574552 4.260129 4.578084 4.353564 4.7052855 4.557657 4.9405484 4.7092996 4.4454317 4.642215 4.6940484
1367963_at 7.1979127 7.099464 6.8348913 7.0617657 6.964866 7.080611 6.969129 6.9138007 7.040185 7.0284815 7.0251017
1367964_at 4.9226313 4.910579 5.0833826 4.7612906 4.870325 4.935131 4.922715 4.941234 4.8618145 4.7410927 5.0235605
1367965_at 5.9235773 6.013848 5.8422885 5.94561 5.9666986 6.06823 6.0285187 6.084548 6.032229 6.1631346 6.045083
1367966_at 9.341669 9.25272 9.106823 9.3475895 9.25939 9.342409 9.27249 9.257099 9.106262 8.9328785 9.201481
1367967_at 7.0063276 6.802321 7.2403445 7.0872016 6.854602 6.975935 6.832557 7.18982 7.0964327 7.241532 6.8724613
1367968_at 3.3733733 3.606757 3.534908 3.5113347 3.647938 3.7107985 3.7252069 3.7935846 3.7302542 3.729036 3.6579976
1367969_at 10.489844 10.545175 10.514625 10.564958 10.558332 10.46072 10.715252 10.404928 10.517071 10.627982 10.710147
1367970_at 4.2377534 4.3831754 4.4714913 4.3887744 4.3683276 4.4165845 4.337605 4.3378277 4.441655 4.347392 4.338945
1367971_at 10.179438 10.146581 10.12783 10.101035 10.221097 10.197826 10.038072 10.112864 10.106633 10.211603 10.264708
1367972_at 10.045126 9.931723 9.80723 9.948614 9.950703 9.798981 9.729021 9.746866 9.752153 9.648956 9.7565155
1367973_at 4.532461 4.320513 4.5500298 4.383483 4.5393286 3.9613369 4.599013 4.29311 4.243733 4.6830525 4.1817937
1367974_at 9.342467 9.771616 9.386214 9.152163 9.883933 9.292879 8.954449 8.835909 9.560457 9.147147 9.044495
1367975_at 5.643833 6.716523 5.7507167 5.6699715 6.6411405 5.777522 5.084022 4.7968965 5.9601274 5.5993576 5.1693854
1367976_at 7.6130037 7.617617 7.6618385 7.897319 7.8245053 7.539585 7.3147697 7.510837 7.703871 7.396116 7.577559
1367977_at 3.6052644 3.6968317 3.7587624 3.7351463 3.4748917 3.7957163 3.9666736 3.539319 3.9077544 3.8941722 3.7119713
1367978_at 5.760827 5.742798 5.4384327 5.379662 5.659875 5.412132 5.725947 5.813101 5.862621 6.063695 5.739438
1367979_s_at 11.52707 11.221039 11.14028 11.9473915 11.484893 11.749094 11.554996 11.268579 11.540649 12.057634 11.733993
1367980_at 8.243552 8.37318 8.310701 8.200375 7.937674 8.282091 8.134104 8.078476 8.288067 7.797798 7.776301
1367981_at 7.5965514 7.5256333 7.440846 7.3186417 6.941739 7.5304713 7.3256273 7.2793727 7.3037267 6.9246907 7.2306647
1367982_at 10.601155 10.323342 10.15055 11.414706 11.499842 10.485157 10.921505 11.162742 11.3225975 9.919882 12.051548
1367983_at 5.1950717 5.119092 5.392473 5.391634 5.4613776 5.2831435 5.2076173 5.4358673 5.263041 5.0890274 5.285348
1367984_at 5.133186 5.3739533 4.9054627 5.2976866 5.563003 5.5207334 4.928434 5.1157966 5.086949 4.7897067 5.5656962
1367985_at 6.825905 7.567697 6.5485544 6.734282 6.9191175 7.9370213 7.1607056 6.8647227 6.8180323 7.1224003 7.6465607
1367986_at 6.463159 6.2454367 6.566237 6.6361074 6.649445 6.3521185 6.2868094 6.424645 6.541712 6.529907 6.3483696
1367987_at 8.926646 8.835328 8.682446 8.896994 8.774503 9.045063 8.788574 8.724863 8.993506 9.382426 8.9883585
1367988_at 13.089475 12.983233 13.189107 13.021206 13.103642 13.041625 12.987498 13.087845 12.9218645 12.974568 12.787364
1367989_at 3.9881933 4.2023273 4.162366 3.9298403 3.9156787 4.0212727 4.1984596 4.1405373 4.0656605 4.052218 4.0430326
1367990_at 5.293073 4.8509073 5.029175 4.886073 4.7611265 4.8511186 5.204925 5.1714168 4.9206295 5.0297656 4.938079
1367991_at 8.822872 8.697491 8.408527 8.673361 8.473394 8.515526 8.4435625 8.6703205 8.110488 8.285679 8.355429
1367992_at 4.5839343 4.4212103 4.880542 4.53621 4.504999 4.8881617 4.780308 4.700925 4.6890965 5.165146 4.8456683
1367993_at 7.297526 7.085793 7.13735 7.120893 7.103473 7.0250487 6.92553 7.070635 6.968911 7.354089 7.0204606
1367994_at 10.73836 10.683827 10.93087 10.670514 10.737152 10.50877 10.770696 10.408662 10.879496 10.445631 10.562611
1367995_at 13.173799 13.084227 13.19557 13.075461 13.152216 13.161999 13.114313 13.186934 13.189388 13.093773 13.136924
1367996_a_at 6.346912 6.3245792 6.0938983 5.9165583 6.4792223 6.1168733 6.3400984 6.2121897 6.29052 6.194077 6.2196975
1367997_at 7.974671 8.053479 8.050269 7.9811764 7.9609485 8.009617 8.045818 8.0008335 7.810139 7.969193 8.090417
1367998_at 8.779805 9.350893 8.4638605 8.644085 9.486535 9.678824 6.0529065 8.491152 6.3447046 8.008283 6.1354914
1367999_at 11.911421 11.860921 11.877199 11.890849 11.828738 11.731085 11.515564 11.801195 11.441685 11.040628 11.500795
1368000_at 14.179013 14.185297 14.178703 14.170764 14.17736 14.204275 14.184029 14.17432 14.203784 14.211857 14.256379
1368001_at 4.1659317 4.084373 4.3149576 4.001304 4.202173 4.010253 4.2562966 4.210369 4.133643 4.0841475 4.0668144
1368002_at 7.6270475 7.5207653 7.4525013 7.491737 7.4173017 7.535861 7.4334846 7.351054 7.3172646 6.9858594 7.2602687
1368003_at 5.510397 5.4557896 5.367366 5.4354672 5.3045154 5.5364738 5.7800574 5.5103536 5.7637935 5.71141 5.6017237
1368004_at 9.436903 9.455668 9.515074 9.653208 9.539318 9.66944 9.553065 9.501914 9.57506 9.519615 9.7396965
1368005_at 5.35542 5.4444995 5.442827 5.6906595 5.6506467 5.3723965 5.4460516 5.5153675 5.5180316 5.752844 5.5449886
1368006_at 7.423924 7.6779265 7.6411605 7.556002 7.9421945 7.5151725 7.193456 7.107343 7.4024343 7.011936 7.257758
1368007_at 6.8019395 6.708822 7.0610857 6.426499 6.822755 6.3536553 6.6563864 6.319056 6.7717543 6.9729815 7.3419137
1368008_at 5.3669696 5.061464 5.4744315 5.6542296 5.368968 5.3117704 5.8310547 5.5481825 5.9008126 6.0954056 6.2496433
1368009_at 8.995267 9.622852 8.861266 8.991041 9.315881 9.168058 9.470684 9.093147 9.289539 9.359066 8.938398
1368010_at 7.5356817 7.555942 7.3902354 7.419816 7.6057506 7.3705564 7.196787 7.000056 7.2275963 7.1364536 7.191863
1368011_at 7.3256683 7.4694357 7.624189 7.556385 7.500149 7.552253 7.665279 7.7055326 7.4245176 7.5288734 7.493956
1368012_at 6.583024 6.3145094 6.517766 6.4351473 6.554543 6.2989216 6.3552103 6.632641 6.583222 6.3005815 6.345913
1368013_at 4.3369694 4.4518785 4.414931 4.3742056 4.157356 4.3584137 4.366846 4.1437306 4.362691 4.3664513 4.2029886
1368014_at 4.2536125 4.1605844 4.188957 4.174451 3.8736112 3.9535062 4.040119 4.0013676 4.1418953 4.280037 4.2665405
1368015_at 5.652442 5.7263813 5.439394 5.5983577 5.508743 5.550394 5.896654 6.0254784 5.9865346 5.726 5.835252
1368016_at 12.9119625 12.946165 12.927696 13.018326 12.901152 12.989968 12.83897 12.861246 12.903836 12.929446 12.862256
1368017_at 4.859727 4.8744555 5.0966063 5.058441 5.2134857 5.242483 5.401497 5.0314183 4.782764 5.15061 4.937772
1368018_at 8.975408 8.85109 9.123068 9.028312 8.845083 8.7929535 8.839403 8.754562 8.730875 8.680257 8.765103
1368019_at 7.580452 7.60756 7.5552 7.4598727 7.4348965 7.58681 7.537105 7.4868927 7.466998 7.5596266 7.505823
1368020_at 6.432663 6.0114245 6.181467 6.6485114 6.4937215 6.509913 6.1960864 5.9584684 6.6124954 6.382667 6.477855
1368021_at 13.74554 13.913351 14.053541 14.058655 13.984631 13.857986 13.9223795 14.021776 13.862248 14.180747 14.043785
1368022_at 6.848866 6.97989 6.9421926 6.8161387 6.8583474 6.4073796 6.140215 6.5233335 6.3267903 6.5774574 6.3671246
1368023_at 6.2824464 6.5501313 6.4508796 6.495521 6.66744 6.479882 6.257482 6.421353 6.5885763 6.7960095 6.5519214
1368024_at 6.1654425 6.311185 6.3903227 6.35567 6.2819347 6.0161734 6.506035 6.570945 6.27691 6.194934 6.269673
1368025_at 6.66184 6.925515 6.091221 8.050481 7.2549376 6.955667 7.051613 7.9171495 7.1097426 7.0978985 7.564422
1368026_at 6.874126 6.741537 6.9909797 7.0005326 6.8553057 6.922149 6.9301133 6.8764877 6.9530053 6.7278404 6.9465837
1368027_at 6.4281063 6.858568 6.9383836 6.6483097 7.043415 6.556411 6.510027 6.7065783 6.763442 6.8858457 6.954042
1368028_at 4.324924 4.1157 4.11722 4.4509654 4.0604777 3.890156 4.056743 4.3749757 4.173935 3.9371881 4.1301293
1368029_at 10.816156 10.705616 10.829372 10.807058 10.790696 10.795608 10.871726 10.813262 10.662855 10.9631405 10.701913
1368030_at 9.29767 9.253361 9.174822 9.2818165 9.20724 9.196773 9.32363 9.287629 9.14661 9.3195915 9.326796
1368031_at 7.07751 7.0179586 6.9973307 7.0049725 7.0828686 7.041164 6.6879835 6.8814955 7.0379443 7.1915646 7.0495057
1368032_at 6.2715473 5.9679127 6.094308 6.376675 6.641086 5.820894 5.737419 5.9586067 5.6276784 5.918873 6.2670546
1368033_at 6.223652 5.999389 5.8591547 6.282687 6.0907874 5.6713734 5.864268 6.0081844 6.083159 5.9580398 6.1030707
1368034_at 4.2738667 4.5295897 4.3899374 4.410968 4.176054 4.3352613 4.1673193 4.2420845 4.5905495 4.419267 4.432255
1368035_a_at 10.293069 10.040511 9.849712 10.068279 9.748069 10.133352 10.120343 9.874765 9.925438 9.361324 9.267432
1368036_at 9.862012 9.804371 9.773741 9.671385 9.595023 9.98171 9.961919 9.819702 9.6834755 9.195535 9.420157
1368037_at 7.0320477 7.2842426 7.18529 7.121759 7.061086 7.219609 7.3380113 7.1446166 7.1856303 7.2254186 6.9419336
1368038_at 8.928801 9.054655 8.96582 8.988969 9.052196 8.84255 8.75643 8.991499 8.823875 8.788817 8.901207
1368039_at 5.974713 6.0330143 5.78568 6.1154985 5.7846713 5.590655 5.794198 5.878859 5.767942 5.616821 5.859736
1368040_at 8.212683 8.276142 8.06695 8.341026 8.227249 8.206837 8.29414 8.077691 8.174267 8.077658 8.210613
1368041_at 9.980082 10.180848 9.9709425 10.138422 10.102737 10.098216 10.217282 9.987758 10.173385 10.270383 10.065523
1368042_a_at 10.47268 10.52796 10.5782995 10.363127 10.511925 10.674967 10.507756 10.569079 10.61732 10.56928 10.4827795
1368043_at 8.114157 8.0843 8.16902 8.061516 7.9728813 8.104912 7.820157 7.8896823 8.00433 7.75373 7.8537335
1368044_at 3.5170572 3.2539597 3.170897 3.1267745 3.4502616 3.1667607 3.2735834 3.3109422 3.2590334 3.4051685 3.4221795
1368045_at 10.468498 10.545189 10.4634695 10.560848 10.430352 10.453657 10.516029 10.367316 10.529243 10.530601 10.406828
1368046_at 10.566443 10.7434635 10.458864 10.574865 10.510398 10.362696 10.456355 10.364109 10.416838 10.43437 10.56296
1368047_at 7.5239997 6.812672 7.422952 7.189398 7.2650642 7.2944274 7.017714 6.4147534 5.840199 6.938348 7.2168345
1368048_at 14.1278515 14.190162 14.074897 14.166999 14.172665 14.237784 14.028376 14.127398 14.16498 14.129963 14.123679
1368049_at 11.091105 10.891617 10.691839 10.877734 11.140617 10.742828 10.552913 10.677541 10.570652 10.587716 10.602551
1368050_at 8.65902 8.844065 8.905047 8.281187 8.637932 8.785463 8.558331 8.341767 8.440725 8.4291115 8.162723
1368051_at 11.645511 11.5973835 11.516533 11.63767 11.63815 11.567831 11.586994 11.387658 11.539494 11.669003 11.5967045
1368052_at 5.4205084 4.853882 5.308197 5.4747577 5.4856863 5.0835247 4.973488 4.8850956 5.3257923 5.0384555 4.833981
1368053_at 6.1659455 5.7980733 5.761436 5.8462663 6.108905 5.9156413 5.726677 5.8886676 5.441442 5.7620673 5.8189263
1368054_at 6.4033146 6.0515857 6.3714466 6.370095 6.409383 6.434452 6.0359755 6.223794 6.3934593 6.0333295 6.025008
1368055_a_at 7.5956855 7.450639 7.2172456 7.589452 7.6185355 7.394437 7.338434 7.281941 7.403059 7.1661825 7.290542
1368056_at 7.1430187 7.0953236 7.300398 7.07514 7.269012 7.217314 7.1706424 7.136772 7.222168 7.2564015 7.301172
1368057_at 8.367347 8.682353 8.160644 8.069501 8.177273 8.410715 8.180159 8.609013 8.647168 8.154954 8.279491
1368058_at 6.8665013 6.499984 6.684491 6.863882 6.849273 6.9095716 6.909533 7.0604043 6.726119 6.857382 6.7995653
1368059_at 9.389397 9.12285 9.620494 9.088401 9.777975 9.510632 9.231646 8.79807 8.193605 9.241677 8.7602415
1368060_at 13.2032385 13.216593 13.17605 13.159578 13.138349 13.083605 12.9609995 13.166896 13.070716 12.910283 12.906931
1368061_at 5.752096 5.6549697 5.663886 5.516416 5.1200027 5.3429317 5.8201933 5.451411 5.7008243 5.4220095 5.1982408
1368062_at 9.553114 9.278133 9.302802 9.4704685 9.446132 9.163282 9.308031 9.250426 9.435435 9.372635 9.454814
1368063_a_at 8.672039 8.667593 8.467078 8.579816 8.679676 8.45811 8.530939 8.546731 8.353175 8.319735 8.497142
1368064_a_at 10.585551 10.638038 10.56694 10.778207 10.562277 10.75074 11.099416 10.766239 11.09745 10.616737 10.689565
1368065_at 7.2444196 7.117844 7.170677 7.1584353 7.0777197 7.278323 7.304822 7.244329 7.0263796 7.2451997 7.1275883
1368066_at 5.504018 5.5940785 5.44868 5.836146 5.3394775 5.7914705 5.6017323 5.464027 5.483403 5.562115 5.557795
1368067_at 9.134379 9.128863 9.198323 8.981429 9.188104 8.950984 9.00963 9.133298 8.906921 8.886811 9.121204
1368068_a_at 7.1654134 7.333028 7.0753393 7.2912416 7.093317 7.0729866 7.1784143 6.949695 7.074254 6.745014 7.3185854
1368069_at 7.7728453 7.8611007 7.5978765 7.911041 7.877018 7.826273 7.941169 7.6944027 7.9884505 7.7563467 7.833496
1368070_at 8.024548 8.041626 7.9966826 8.215126 8.110809 8.231433 7.9922113 8.054764 7.859462 8.089908 7.920315
1368071_at 11.553842 11.552654 11.616352 11.532404 11.456958 11.40721 11.70089 11.368983 11.357562 11.282784 11.425345
1368072_at 6.247616 6.3469543 6.3985057 6.786358 6.569266 6.36237 6.407913 6.197184 6.4464684 6.8243594 6.5953956
1368073_at 8.078587 8.5170765 8.491723 8.063519 8.235336 7.7504997 7.5429816 7.198201 7.681155 7.6785016 7.4832845
1368074_at 6.7838225 6.502537 6.404163 6.4198895 6.567564 6.706847 6.4815454 6.4367976 6.6727376 6.9047303 6.8389025
1368075_at 10.893879 10.637224 10.493252 10.622137 10.683737 10.586863 10.6418 10.6235285 10.804711 10.793567 10.71463
1368076_at 7.4000916 7.31689 7.394266 7.0078464 7.2826447 7.3964343 7.2792635 7.106427 7.0732613 6.9666867 7.0987763
1368077_at 13.2480545 13.271925 13.216993 13.12405 13.258289 13.19355 13.235118 13.18985 13.220199 13.191413 13.069479
1368078_at 4.4376574 4.3069835 3.8747687 3.6582193 3.8076463 4.8372426 4.3012257 4.4963083 4.1197796 4.2943788 4.3868594
1368079_at 9.230315 9.3264065 9.171324 9.478487 9.067965 9.397721 9.298609 9.238422 9.386809 9.360992 9.629014
1368080_at 3.7311802 3.765363 3.5770214 3.6907718 3.7165809 3.6228158 3.6538804 3.7253213 3.717031 3.8021317 3.7539966
1368081_at 7.324605 7.248539 7.2119403 7.045541 7.131812 7.2580333 7.1337132 7.0390244 7.0282016 7.0435266 6.949004
1368082_at 7.7355256 7.540855 7.5104795 7.61924 7.5606833 7.5822973 7.714683 7.668632 7.46011 7.4702797 7.6942396
1368083_at 9.2469425 9.076112 9.150202 9.081387 9.144956 9.160799 8.945956 9.071806 8.898203 8.887918 8.969532
1368084_at 5.9672017 6.0563154 6.245229 5.724243 5.8846016 5.7982364 6.079883 6.028673 6.164092 6.121747 5.923256
1368085_at 10.218205 10.416263 10.263376 10.137379 10.031034 10.092761 9.94331 10.249845 9.99928 9.671271 9.891635
1368086_a_at 8.117304 7.37066 7.2501426 8.022932 7.5256925 7.720907 7.475176 7.3668704 7.3509774 7.2994466 8.049419
1368087_a_at 8.57945 8.365635 7.974478 8.17111 8.508624 8.031706 7.84694 7.6075926 7.8367057 7.7442317 7.8128405
1368088_at 7.3368583 7.3176203 7.4618306 7.3364887 7.2660136 7.224336 7.0710998 7.384563 7.1154094 7.017857 7.038715
1368089_at 8.520387 8.137401 8.628572 8.4810505 8.469742 8.421567 8.295423 8.301636 8.083485 8.289645 8.500285
1368090_at 7.0588098 7.1133184 7.2030063 7.140267 7.3072906 7.3493314 7.170375 7.489571 7.315204 7.4380455 7.2984276
1368091_at 8.335107 8.286236 8.22451 8.333161 8.1791315 8.215809 8.301476 8.1130905 8.051624 8.08696 8.341481
1368092_at 12.326615 12.2790985 12.284195 12.272283 12.2645 12.373828 12.4790325 12.27606 12.422556 12.30434 12.291855
1368093_at 3.3221314 3.7902803 3.5847647 3.4625273 3.566354 3.3351552 3.5535045 3.5447896 3.6386135 3.6389568 3.6473496
1368094_at 7.033712 6.9127936 6.9617853 6.7698364 7.044975 6.772915 6.8292713 6.8861647 6.777258 7.023037 6.8686495
1368095_at 10.048482 10.304516 10.451503 9.979964 10.228 10.14741 10.158411 10.182517 10.251189 10.302257 10.207357
1368096_at 9.866159 10.006449 10.009948 10.006184 9.98826 10.054369 9.900425 9.970208 10.047588 9.934515 9.840202
1368097_a_at 4.602852 4.5048237 4.5074215 4.836384 4.174265 4.5819173 4.7389984 4.6646214 4.5635595 4.5680666 4.7231746
1368098_a_at 7.3856683 7.5304193 7.0272813 7.506643 7.568725 7.2536807 7.3290677 7.502324 7.3678207 7.381139 7.2605615
1368099_at 7.7278466 7.5304193 7.553278 7.523663 7.6105165 7.3565745 7.259205 7.20443 7.3974333 7.3135457 7.2188206
1368100_at 10.381492 10.351677 10.287053 10.195602 10.120631 10.334642 10.308456 10.352422 10.2889 10.38313 10.490577
1368101_at 7.2552414 7.364392 7.4786434 7.493504 7.4601912 7.483098 7.620382 7.51817 7.600569 7.495211 7.499234
1368102_at 7.972473 7.989564 8.445242 7.994738 8.165009 8.4052925 8.579794 8.891596 8.540737 8.391153 8.357939
1368103_at 6.96064 6.9107766 6.9837637 7.113119 7.4123216 6.9865446 7.05984 6.846207 7.068907 6.6325407 6.665117
1368104_at 6.0638447 5.9586153 5.8992786 5.9126706 5.989205 6.006635 6.118287 6.1930785 5.935478 6.105694 6.0983653
1368105_at 4.707515 4.476364 5.049659 4.6873813 5.0842843 5.131877 4.790122 4.5914 4.540802 4.816684 4.649004
1368106_at 8.964333 9.258261 9.219027 8.436577 8.594214 8.04488 8.179004 8.430784 8.123458 8.450976 8.661625
1368107_at 3.543265 3.8299196 3.562463 3.6923234 3.6552896 3.5692413 3.6422882 3.6532564 3.873075 3.9808848 3.6442158
1368108_at 4.5323286 4.7201424 4.7674417 4.522508 4.7783904 4.885849 4.470312 4.8351817 4.9150667 4.541233 4.4688716
1368109_at 6.9751306 6.878806 6.8855715 7.031995 6.9178066 6.9120603 6.4742737 6.812153 6.6950274 6.9846635 6.882166
1368110_a_at 3.949324 3.8736787 3.9958649 4.0081763 4.0920362 4.1503906 3.9988103 4.163905 4.224903 4.322644 3.8755407
1368111_at 7.4943547 7.600775 7.7601576 7.757402 8.246924 7.922035 8.160675 7.694403 7.635185 7.6276507 8.026692
1368112_at 5.0227184 5.066347 4.9996953 5.1881757 5.1385393 5.0172524 5.094561 5.4889746 5.4046426 5.299437 5.128243
1368113_at 4.032704 4.1881676 4.105797 4.2338195 4.333068 4.265167 4.0549736 4.37593 4.2292757 4.188999 4.294036
1368114_at 4.2629495 4.4108295 4.128917 4.1373525 4.305493 4.113745 4.3619127 4.3167534 4.335167 4.4622917 4.294403
1368115_at 10.044464 9.790895 9.814084 10.462287 10.191092 10.225222 10.3552265 10.843939 10.658327 10.711472 10.788817
1368116_a_at 7.9545803 7.7728906 7.8119073 7.900798 7.7120376 7.7121463 7.6846824 7.560534 7.6330833 8.087983 7.634713
1368117_at 8.937287 8.892307 8.984852 8.973629 8.776829 8.826003 8.889357 8.79807 8.855583 8.55041 8.756164
1368118_at 8.769728 8.67259 8.919659 8.586561 8.803781 9.028669 8.83827 8.81078 8.952486 8.67612 8.716003
1368119_at 5.4308615 5.679035 5.7260094 5.4725156 5.494978 5.6497765 5.644895 5.82878 5.8327656 6.0005636 5.694001
1368120_at 4.0973034 4.212987 4.1169662 4.2666025 4.249243 4.3580627 4.1755238 4.491626 4.2445183 4.417351 4.153537
1368121_at 9.575138 10.189195 10.609218 9.833878 9.937803 9.613865 10.697005 10.422971 9.909258 11.786272 10.985699
1368122_at 9.92407 9.888207 9.897741 9.755003 9.783214 9.826514 9.686665 9.666083 9.658835 9.532099 9.759079
1368123_at 5.762778 5.741108 6.004303 5.608525 5.8210907 5.9498415 5.874804 5.731352 5.690354 5.8023562 5.9031897
1368124_at 7.1480904 7.4816146 7.51213 6.831276 6.879517 7.386796 6.681468 6.072212 6.4912677 7.209749 6.523639
1368125_at 6.2396784 6.0252585 5.999201 5.974829 6.0306206 5.997919 5.808341 6.348067 6.000519 6.4512153 6.0385337
1368126_at 5.7297797 6.1333017 5.7038784 6.08929 6.069227 6.000528 5.888775 6.076866 5.706566 5.7400513 6.0809827
1368127_at 6.527254 6.5262313 6.837975 6.6302166 6.641086 6.3025208 6.4706273 6.5827556 6.564959 7.165626 6.905469
1368128_at 6.9383326 6.0074415 6.5361977 6.0144987 6.0392003 6.119549 5.807662 6.083129 5.937811 6.291448 6.3685284
1368129_at 7.1720543 7.100409 7.472393 6.9848337 7.180103 7.1894 7.3040757 7.0741878 6.967076 7.0963893 7.137493
1368130_at 4.6744127 4.2874813 4.6286955 4.4554615 4.59186 4.4473395 4.438472 4.552811 4.4025536 5.0411787 4.671254
1368131_at 4.1773396 4.1952553 4.197474 3.7752872 4.085205 4.1603565 4.4083605 4.2873535 4.4076066 4.2360625 3.9491138
1368132_at 10.556515 10.536619 10.75387 10.4927225 10.181131 10.521826 10.402073 9.86873 10.837353 10.776427 10.645065
1368133_at 8.341724 8.165369 8.574146 8.364423 7.7852836 8.235268 7.5653853 7.6002183 7.9804244 7.4528003 7.434062
1368134_a_at 8.345625 8.238274 8.290102 8.201113 8.033482 8.336578 7.825847 8.015167 8.134571 7.9424314 7.9298835
1368135_at 5.700128 6.497499 6.2023144 5.8041935 5.931129 6.2236843 6.0274305 5.817607 6.2348504 5.7464304 5.961891
1368136_at 8.122715 7.8028145 8.241113 8.111033 8.034275 7.699352 7.648471 7.6599236 7.730851 7.293991 7.636509
1368137_at 6.234123 6.2150292 6.2690277 6.0169635 6.065521 5.966843 6.0853095 6.333341 6.1419578 6.268991 6.062515
1368138_at 5.3874817 5.2247376 5.44461 5.5361843 5.1267695 5.4277916 5.546721 5.4459157 5.312164 5.344404 5.298025
1368139_s_at 5.0090084 5.293919 5.104536 5.2916694 5.010198 5.0047817 5.302787 5.3258166 5.0194497 5.7615523 5.4012384
1368140_at 5.8294244 5.429812 5.2888145 5.676129 5.6251154 5.265707 5.8773365 6.021244 5.7946553 6.12726 5.3462667
1368141_at 11.592801 11.601607 11.599094 11.510915 11.532353 11.577235 11.444267 11.505572 11.443654 11.392606 11.544941
1368142_at 5.1324368 5.1200595 5.0549016 5.202708 5.0828137 5.1018076 5.1097345 5.213073 5.4741926 5.3144283 5.1967545
1368143_at 7.1778708 6.6363626 6.814291 7.179228 7.0440745 6.6831074 6.701352 6.511362 6.8751717 7.1873794 7.1033974
1368144_at 6.159733 5.712054 6.1249022 5.9638467 6.201895 6.4046564 5.7960734 5.923167 5.8364983 5.5648155 5.827617
1368145_at 5.1931534 5.404316 5.304861 5.156538 5.554475 5.166484 5.2139444 5.267151 5.2311616 5.29965 5.2668457
1368146_at 10.842734 11.09357 10.264658 9.984934 10.2170725 10.670199 10.464514 9.31884 10.657831 9.288191 10.233766
1368147_at 8.818402 9.288393 8.147936 8.046724 8.203418 8.381876 8.43389 6.965005 8.6199665 6.911194 7.9860272
1368148_at 4.368165 4.5295277 4.4628305 4.2631097 4.180133 4.5680366 4.5388365 4.6835904 4.5082874 4.519643 3.9341795
1368149_at 5.9134097 5.7915826 5.882088 5.762906 5.630133 6.03936 5.8835783 5.9555893 5.8791575 5.7664623 5.6471586
1368150_at 12.3254175 12.4567375 12.57869 12.537308 12.499756 12.479515 12.608046 12.560991 12.709868 12.706632 12.780902
1368151_at 10.456963 10.439996 10.313769 10.251175 10.509097 10.269626 10.18035 10.300553 10.328259 10.261921 10.243215
1368152_at 7.5254364 7.3500223 7.28847 7.5646358 7.3552403 7.483473 7.498842 7.341957 7.3731203 7.34019 7.4550676
1368153_a_at 6.9193683 6.944831 7.119736 6.92594 7.0595045 6.9121814 7.1588845 7.257526 7.2247024 7.2884736 7.084097
1368154_at 8.461226 8.36985 8.483546 8.33366 8.487365 8.219568 8.160806 8.018929 7.986189 7.872417 7.9226418
1368155_at 11.897097 12.347453 12.026471 13.022391 13.083261 13.1858635 13.017671 12.753901 12.173521 12.801196 11.879799
1368156_at 5.438712 5.309024 5.3230324 5.5888786 5.635722 5.742523 5.500519 5.912683 5.5470066 5.111491 5.501517
1368157_at 6.0483394 5.7820354 5.91889 5.6864 5.904212 5.381206 6.095676 6.212952 5.4716387 5.5436897 5.82703
1368158_at 9.929899 9.627186 9.488543 9.718311 9.609583 9.473825 9.274742 9.404028 9.691278 9.487644 9.711333
1368159_at 8.171049 8.143436 8.082439 8.302231 8.332406 8.150319 8.154909 8.164341 7.894541 7.866021 8.186638
1368160_at 9.53989 8.762902 9.660745 11.269001 9.101755 9.332102 9.191814 10.901337 10.382219 8.686237 10.301349
1368161_a_at 13.904672 13.857518 13.930268 13.942205 13.903462 13.886566 13.966581 13.993284 13.953163 13.876086 13.956386
1368162_at 4.5490637 4.8023596 4.5459013 5.205676 4.714053 5.0796595 4.7280455 4.985282 4.820717 5.2567234 5.080209
1368163_at 10.440783 10.471075 10.519772 10.421446 10.3001585 10.408054 10.594833 10.623985 10.711924 10.6013155 10.605294
1368164_at 7.6573553 7.616949 7.7300262 7.7483006 7.9252033 7.9631653 7.7488813 7.616902 7.7627177 7.7546535 7.8240066
1368165_at 7.861 7.812913 7.8205514 7.936879 7.7224145 7.9761868 7.6903496 7.670674 7.6441193 7.6354923 7.4664636
1368166_at 6.0433693 6.035679 5.9572167 6.198173 6.227149 6.333436 5.926379 5.947597 5.99988 5.9536395 5.7231464
1368167_at 5.799437 5.7267303 5.809174 5.440194 6.194324 5.7438145 5.7185445 5.4507947 5.7820697 5.5146766 5.1410403
1368168_at 8.611279 8.402865 8.036062 8.0583515 8.657935 8.767821 8.939512 8.680566 9.163897 8.131573 8.825536
1368169_at 6.8612185 6.8353486 6.6033006 6.870751 6.74867 6.7388153 6.8809853 7.0252514 6.855565 6.7655234 6.8749533
1368170_at 4.0956903 4.12365 3.9408197 3.8752432 3.8039603 3.814161 3.8908322 3.93639 3.7306085 4.2450385 3.954523
1368171_at 10.723928 10.629837 9.750958 8.313158 9.835279 5.6770887 8.301404 6.255869 6.375415 5.601356 5.4506392
1368172_a_at 8.907238 8.532064 7.5921364 6.2327867 7.895053 4.0279994 6.542213 4.5153737 5.2095323 4.0077686 4.5400186
1368173_at 7.969072 7.974094 7.6024537 7.9777026 8.596211 7.9992833 8.047094 8.072144 7.811659 7.9079356 8.338879
1368174_at 3.9697375 3.962576 3.8866162 4.073452 4.111732 4.2252584 4.112793 4.2516384 4.0052156 4.023902 4.1195188
1368175_at 7.2970905 7.141644 7.1662226 7.2506614 6.8120046 7.0704103 6.776922 6.9845905 7.0299516 6.595705 7.031561
1368176_at 7.3936443 7.3164144 7.245338 7.250523 7.302598 7.5723667 7.3449903 7.331755 7.458917 7.2488003 7.2226253
1368177_at 7.638903 7.623604 7.508924 7.7273827 7.3699565 7.965897 8.209238 7.776889 7.9283037 8.150913 7.855559
1368178_at 9.18602 9.101826 9.019315 9.177502 8.807676 9.1681795 8.752003 8.58745 8.782642 8.6151085 8.738833
1368179_at 7.070077 7.3035107 7.25229 6.8034406 7.212266 7.0592885 7.4284983 7.366276 7.448786 7.4283257 7.5826197
1368180_s_at 13.151782 13.336281 13.366523 13.215206 13.378614 13.408059 12.952344 13.466862 13.420223 13.484496 13.56141
1368181_at 10.978175 10.905347 11.025123 10.877084 10.891157 10.830278 11.134567 11.157387 10.744499 11.227477 11.310247
1368182_at 4.3249164 4.0589137 4.2895823 4.1500006 4.31347 4.247979 4.4897547 4.1995544 4.6581526 4.407215 4.302954
1368183_at 7.626991 7.6856756 7.661509 7.7528872 7.6417603 7.6621118 7.7182345 7.687171 7.6809177 7.7007008 7.4091115
1368184_at 9.006517 8.827339 9.055912 8.946684 8.830631 9.042551 9.001152 8.969623 8.885424 8.693346 8.665936
1368185_at 5.0195503 4.9926276 4.9597507 4.9215336 5.3059683 4.8101034 5.0718317 4.8418674 5.0014877 5.0549197 4.814233
1368186_a_at 5.825194 5.8347445 5.738033 5.5470986 6.122147 5.8549905 5.9443665 6.0559406 6.245153 5.932613 5.85863
1368187_at 8.001635 8.279996 7.918558 7.4689903 8.542092 8.1177025 7.536973 7.8229303 8.193785 7.778443 8.301914
1368188_at 13.731818 13.599028 13.710755 13.71109 13.652401 13.563523 13.708372 13.559813 13.708521 13.463977 13.500025
1368189_at 10.705686 10.383219 10.105512 10.537494 10.504291 10.468923 10.423187 9.92585 10.299967 10.435352 10.562239
1368190_at 5.359538 4.920204 5.573819 5.141327 5.1941385 4.9424686 5.5247364 5.180167 5.1129646 5.32397 5.1329756
1368191_a_at 10.454564 10.534836 10.648104 10.599453 10.496994 10.574626 10.727126 10.561383 10.479213 10.634342 10.72392
1368192_at 5.0597286 4.9579906 5.086032 4.9198313 4.891171 4.8311944 4.902731 4.894473 4.80707 4.6775475 4.6228666
1368193_at 4.887975 4.9788523 4.877369 4.9444733 5.061529 5.184684 5.354342 5.159375 5.0320935 4.9993834 5.049842
1368194_at 4.279874 4.5163054 4.477153 4.5418935 4.3220706 4.594615 4.4259186 4.483216 4.4550247 4.20376 4.580546
1368195_at 6.4694395 6.516254 6.6373534 6.5829854 6.347202 6.4413295 6.6406245 6.4610596 6.2135596 6.415976 6.5054626
1368196_at 5.081977 5.2478065 4.8348384 4.7927904 4.7885666 4.7137914 4.8483644 5.001487 4.924124 4.8369265 4.9409695
1368197_at 4.157173 4.1806164 4.069743 3.8332486 3.929207 4.0646725 4.0569253 3.8909903 4.1360617 4.0149565 4.0502253
1368198_at 4.65341 4.655752 4.7551565 4.5016375 4.6067605 4.799253 5.010497 5.223288 4.8050895 5.133486 4.8267922
1368199_at 9.0044565 9.142764 9.210703 8.990017 9.201216 8.925892 8.9297695 8.985 8.962967 8.687132 8.828893
1368200_at 5.874641 5.8271637 5.7993126 6.0297384 5.8736176 5.6991425 5.938704 5.949513 5.815699 5.8994474 5.7834196
1368201_at 6.419279 6.1837564 6.1535053 6.1852865 6.186982 6.229409 5.9451404 5.9543715 6.1485558 6.098315 6.1701508
1368202_a_at 7.987253 8.101996 8.126207 8.361051 8.196969 8.166942 8.044294 8.040325 7.9165077 7.6476493 8.047217
1368203_at 4.993233 5.096297 5.123632 5.2032394 5.3642683 5.0871687 5.080941 5.4305515 5.3237915 5.3076916 5.4060946
1368204_at 6.321254 6.599933 6.645768 6.6250725 6.384109 6.5526166 6.3851585 6.3867636 6.212415 6.029323 6.3811984
1368205_at 13.373512 13.457614 13.4139805 13.394082 13.3782015 13.50591 13.318137 13.533474 13.346892 13.50376 13.433042
1368206_at 8.651206 8.663944 8.729817 9.02106 8.744646 8.721115 8.8276615 8.713198 8.849053 8.846129 8.906345
1368207_at 6.235081 6.0923657 5.9127207 6.0288224 6.1143656 6.109897 5.770423 5.8084373 5.9236417 5.6125956 5.866698
1368208_at 6.3478465 6.2545547 6.2052264 6.44335 6.4030194 6.264078 6.2839537 5.896099 5.961031 5.9695287 6.043205
1368209_at 5.6284676 5.626786 5.749398 5.820633 5.6202345 5.440935 5.7800574 5.989896 5.659158 6.061126 5.850252
1368210_at 4.5889635 4.584434 4.598479 4.6546283 4.224956 4.7154155 4.601349 5.0341554 4.5587583 4.705462 4.5590396
1368211_at 12.454565 12.463123 12.528472 12.566586 12.505027 12.5389 12.489918 12.546176 12.544112 12.606628 12.475892
1368212_at 8.776918 8.663422 8.576815 8.789313 8.817205 8.789334 8.644136 8.652077 8.521548 8.425996 8.726304
1368213_at 8.8809395 9.151059 8.135986 8.6537695 8.52301 8.510603 9.031679 8.672309 8.960252 9.419888 8.744384
1368214_at 7.95326 7.8709455 7.970677 7.8174825 7.9569507 7.8826647 7.6329145 7.8265977 7.7872143 7.698484 7.842662
1368215_at 9.72088 9.931946 9.851646 9.862947 9.956097 9.852117 9.783267 9.993648 9.715013 9.621402 9.752656
1368216_at 9.242944 9.320338 9.22299 9.318614 9.300302 9.20652 9.055467 9.102508 9.189959 9.072344 9.056753
1368217_at 8.204025 7.945864 8.035555 8.37429 8.22686 8.23925 8.13537 8.072659 8.072374 7.860986 8.082033
1368218_at 5.5763183 5.423585 5.5401006 5.8893886 5.4055576 5.4864087 5.5151663 5.4634776 5.607696 5.5355186 5.657676
1368219_at 6.0128727 6.0698633 6.0790954 6.084108 6.1299906 5.965312 6.262537 6.238848 6.2020154 6.128956 6.1710753
1368220_at 9.2515 9.04738 9.202974 9.252533 9.109282 9.148756 9.008824 9.077162 9.021993 9.006317 9.182133
1368221_at 9.91386 10.155852 9.949581 10.09302 10.439694 10.047786 10.165009 10.106989 9.875204 9.46653 9.676379
1368222_at 6.9310446 7.1644444 6.9881406 7.227786 7.7022114 7.0026913 7.381614 7.026851 6.5279474 6.359684 6.5887613
1368223_at 7.8859596 7.831069 8.10504 8.282608 8.096378 7.7903905 7.8843164 7.857446 7.868336 7.6633215 8.524282
1368224_at 13.436953 13.175138 13.517106 13.256912 13.199261 13.172824 13.376387 13.2542305 13.462868 13.611696 13.342447
1368225_at 7.2868505 7.156994 7.319308 7.3333287 7.335058 7.199173 7.136071 7.186573 7.1590676 7.170406 7.2181616
1368226_at 8.270008 8.082953 8.077205 8.082778 8.025993 8.2005625 7.87803 8.018761 7.8510656 7.7121205 7.827222
1368227_at 9.013768 9.145711 9.465239 8.655247 8.324211 9.006815 8.8519 7.9300528 9.442423 8.101716 8.291471
1368228_at 9.278636 9.218029 9.272412 9.451782 9.494803 9.153122 9.257722 9.330911 9.27977 9.2354965 9.348434
1368229_at 7.157052 7.0003934 7.3580775 7.328806 7.2207665 7.1414137 7.2799067 7.2378154 7.018884 6.8866825 7.2743096
1368230_a_at 9.129219 9.185535 9.121857 9.220016 9.222638 9.115595 9.231521 9.200914 9.141041 9.143624 9.1188345
1368231_at 6.781851 6.8770537 6.5463185 6.6983423 6.870223 6.721905 6.7919555 6.71255 6.816484 6.4742064 6.8228846
1368232_at 8.017413 7.8840027 7.7590294 8.119233 7.95574 8.308705 8.018957 7.8552365 8.089888 8.152802 8.219002
1368233_at 7.916941 7.859578 7.921847 7.9643755 7.9950604 7.812624 7.790755 7.927946 7.7914124 7.8801575 7.924917
1368234_at 8.6742 8.312263 8.119589 8.22381 8.058306 7.997147 8.115316 8.062305 8.069142 7.913971 8.128832
1368235_at 7.6991496 7.7569404 7.8484697 7.720686 7.8379016 7.7239904 7.770758 7.8234143 7.7228975 7.5581574 7.821074
1368236_at 3.9881933 3.8741784 3.9695578 3.9121778 4.05686 3.7827752 4.1100254 4.1434174 4.1391435 4.364272 3.7562428
1368237_at 4.223871 4.3026533 4.389559 4.3575096 4.5857534 4.439124 4.653047 4.573963 4.5875545 4.3655543 4.5902243
1368238_at 4.7335725 4.586298 4.6558676 4.527303 4.682412 4.939334 4.483782 4.761512 4.8893733 4.7603054 4.736765
1368239_at 7.923062 7.85622 7.594186 7.824967 7.755498 8.042072 8.1147175 8.07143 8.078444 7.996532 7.932797
1368240_a_at 4.4759355 4.5794816 4.9300547 4.444787 4.7238836 4.616671 4.665444 4.6681356 4.7441974 4.5628715 4.5649314
1368241_a_at 8.030382 8.091461 8.272501 8.041657 8.372095 8.138142 8.664838 8.300741 8.191105 7.929766 8.063508
1368242_at 4.661584 4.713967 4.9209824 4.555319 4.5857534 4.5809803 4.986 4.646722 4.569993 5.0746126 5.0372972
1368243_at 5.0625625 5.3526616 5.261323 5.410885 5.398837 5.1554155 5.0495896 5.2162566 5.6128607 5.7706122 5.418165
1368244_at 10.628952 10.66666 10.669117 10.706704 10.753993 10.839268 10.684216 10.611422 10.774706 10.770107 10.711517
1368245_at 12.502676 12.436355 12.698127 12.739913 12.557293 12.242941 12.383464 12.676609 12.672707 12.2836 12.6852665
1368246_at 5.01443 4.874554 4.876239 4.7183003 4.7855487 5.261789 4.9752254 4.6505637 5.2560863 4.93889 4.6951923
1368247_at 7.2094913 6.941399 6.2872577 7.237736 8.311735 7.098892 6.837428 6.6334233 6.6226654 7.063392 6.7971983
1368248_at 5.882329 6.039853 6.0825825 6.593745 6.3791094 6.1273613 6.4878316 6.287414 6.0704966 6.0527496 7.0030336
1368249_at 9.898505 9.66033 9.739617 10.351731 9.813662 9.635132 9.893236 10.035802 10.338844 9.425148 10.146187
1368250_at 3.9295511 3.9146051 4.1290803 4.0315213 4.126622 4.116276 3.8756278 3.904056 4.1390467 4.113656 3.9881508
1368251_at 5.29572 5.352231 5.3583193 5.3119955 5.5557895 5.65772 5.523074 5.409217 5.7003617 5.7590604 5.5516715
1368252_at 3.6203167 3.483726 3.5093546 3.5736902 3.492277 3.6594086 3.4689186 3.4931042 3.5042243 3.6583507 3.518391
1368253_at 12.036129 12.102604 12.073851 12.148234 12.124196 12.217802 12.143479 12.1672535 12.236239 12.113918 12.1264925
1368254_a_at 4.9246993 4.8587546 5.0638986 4.9236007 5.025207 4.7964244 5.0795074 5.0822616 5.0280294 5.1064 4.9373455
1368255_at 4.1307597 4.190354 4.302195 4.1847386 4.1865597 4.2121243 4.170557 4.303472 4.4124656 4.4779816 4.024623
1368256_at 3.4871285 3.4719222 3.5508337 3.8525655 3.509123 3.5211542 3.432032 3.661657 3.6890745 3.4934087 3.5174236
1368257_at 4.1638947 4.1929517 4.168491 4.010754 4.0036883 3.8048775 4.0703287 4.0403414 3.9950902 4.0173035 4.156883
1368258_at 5.008442 5.340252 5.0157156 5.0717196 5.172411 4.8939056 5.2999525 5.25254 5.2413616 4.808497 5.3062706
1368259_at 7.8978415 7.9729724 8.125736 7.785676 8.435008 7.970837 7.5906034 7.652438 8.058515 7.7159657 7.628692
1368260_at 4.501526 4.9256744 5.2954865 5.028062 5.1328716 5.073253 4.632613 5.177452 4.736059 4.7769537 4.7927055
1368261_at 4.283494 4.3403726 4.3711686 4.418976 4.230612 4.414842 4.4431467 4.418046 4.1788034 4.3834577 4.1883435
1368262_at 6.3216577 6.3594384 6.6287465 6.3638034 6.241622 6.6343527 6.3016005 5.9571385 6.0540285 6.121961 6.322413
1368263_a_at 4.127821 4.2124906 4.3075714 4.07926 3.9562118 4.4101477 4.4651914 4.109832 4.176361 4.110075 4.1576414
1368264_at 7.1972322 6.967994 7.1797547 7.0379 6.89043 6.7321877 7.018658 7.0351596 6.927666 6.6503277 6.839491
1368265_at 9.09426 9.159836 9.166806 8.969606 9.369127 9.034964 9.11948 8.699758 8.819542 8.666743 8.45239
1368266_at 13.401047 13.324349 13.316549 13.3620405 13.2796335 13.24362 13.411721 13.398891 13.422414 13.444185 13.342693
1368267_at 7.787634 7.7017264 7.9175906 8.050212 7.940334 8.064255 8.075432 8.057764 8.224202 8.198949 8.035756
1368268_at 7.266763 7.733648 7.1498513 7.3060436 7.47258 7.433992 7.513593 7.446562 7.5228395 7.448066 7.4166756
1368269_at 3.886825 3.5791442 3.697109 3.6804569 3.7950141 3.8630905 3.8943293 3.811323 3.9783666 4.165391 3.9740622
1368270_at 8.350062 8.444478 8.260702 8.216347 8.05201 8.391832 8.078836 7.838455 8.320596 7.8897 7.7665596
1368271_a_at 4.439348 4.3298426 4.5790925 4.950255 5.429808 4.739225 4.1755233 4.5012274 4.189276 4.9968495 4.711461
1368272_at 10.644343 10.398244 10.8445215 11.13894 11.256932 10.65833 11.248234 11.357112 11.793883 11.240113 11.610216
1368273_at 9.546362 9.536894 9.462163 9.336517 9.604336 9.348641 9.351182 9.246203 9.450158 9.55626 9.485788
1368274_at 7.9567127 7.955108 7.986237 7.889619 8.0796995 7.943705 7.936323 7.6955204 7.9283047 7.947223 7.760754
1368275_at 10.728484 10.377289 10.256632 11.176537 10.766529 10.861684 10.365603 9.942139 10.482275 10.645225 10.448421
1368276_at 7.0393443 7.1312385 7.0719266 6.8579755 6.9747424 6.8638067 6.852426 7.1050916 7.0483627 7.092587 6.9271073
1368277_at 8.9681225 8.810064 8.698424 8.730888 8.836253 8.638718 8.504496 8.740326 8.696622 8.543534 8.757492
1368278_at 6.7846007 6.1608863 6.9560647 7.2635965 6.770392 6.4228387 7.16497 7.0105515 7.526858 7.4110036 8.059992
1368279_at 4.756068 4.717906 4.489698 5.1177263 4.9294972 4.427991 4.598839 4.960362 4.577815 4.650094 4.9508677
1368280_at 12.458129 12.433472 12.546572 12.53856 12.431783 12.336929 12.563846 12.67911 12.562636 12.669936 12.656241
1368281_at 5.8615017 5.6794224 5.7406206 6.0769954 5.673622 5.9511423 5.931455 5.667412 6.072917 5.7285004 6.0839252
1368282_at 4.2051544 4.31912 4.5814943 4.4350224 4.543736 4.5679603 4.5480943 4.0449924 4.139712 4.5713367 4.6813307
1368283_at 11.104016 11.312248 11.349329 11.352409 11.079219 11.331933 11.041489 11.431969 11.031218 10.74715 10.852536
1368284_at 7.6691155 8.302666 7.658601 7.8349805 8.197067 7.707127 7.5861464 7.48355 7.821857 7.4258976 7.4787927
1368285_at 4.6258736 4.2980514 4.809499 4.5437493 4.4705 4.682141 4.7780123 4.5633974 4.6573067 4.6662073 4.6250525
1368286_at 6.9414983 7.142165 7.113221 6.9630966 6.9562516 6.8963137 6.873806 6.9042635 6.743491 6.9179773 6.8517866
1368287_at 4.9193044 5.1027164 4.624262 4.64692 4.9530187 5.159547 5.120866 5.04843 4.6645474 5.2306604 4.955065
1368288_at 14.343795 14.292408 14.330482 14.27322 14.308751 14.285454 14.244776 14.319456 14.262326 14.295208 14.2907295
1368289_at 12.217888 11.897399 12.173403 11.9973 11.889676 11.588309 11.265697 11.278553 11.849751 11.868282 11.823188
1368290_at 3.7195296 4.246091 3.874077 3.860143 3.550354 3.931187 3.6782868 3.5862944 3.956945 4.161214 4.2824564
1368291_at 9.124941 8.8541565 9.059805 8.429879 9.17977 8.939026 9.331606 8.827547 8.68365 8.692777 8.673284
1368292_at 7.09681 6.711254 6.6721745 6.688815 6.912464 6.9580016 7.1134806 6.9652567 7.097477 7.1439686 7.0193386
1368293_at 5.9048386 5.774191 5.947418 5.646607 5.7697372 6.005332 5.812906 5.977721 5.901417 6.1430874 5.8655577
1368294_at 10.7432995 11.0521755 10.740746 10.99455 11.176464 10.957432 10.6432905 10.816256 10.847729 10.860493 10.771851
1368295_at 9.160386 9.287282 9.461468 9.238892 9.293959 9.347989 9.398083 9.360524 9.213062 9.015811 9.396755
1368296_at 8.816551 8.983256 9.08483 8.849128 8.991576 9.067457 9.210826 9.123591 8.82025 8.853997 9.211616
1368297_at 4.786664 4.8403964 5.0339184 4.7220716 4.6717687 4.550681 4.420766 4.4823513 4.624043 4.6662073 4.470319
1368298_at 5.655922 5.392513 5.743431 5.496121 5.394685 5.599738 5.487202 5.6354184 5.6281724 5.541514 5.505123
1368299_at 4.1023207 4.055328 3.995264 3.9471889 4.0152035 4.161316 3.9566374 4.2548647 4.205574 4.098901 4.049199
1368300_at 5.5639195 5.3126645 5.7378693 5.674672 5.6867433 5.713206 5.5588775 5.5460916 5.576529 5.676163 5.832597
1368301_at 5.6123185 5.981014 5.9079742 5.89742 5.8353148 5.64319 5.777244 5.664693 5.874541 5.876894 6.1001253
1368302_at 4.8840327 5.1166673 5.0136104 4.848478 5.0568476 5.1032753 4.9944105 5.0167103 5.196238 4.977447 5.073969
1368303_at 7.7956524 7.960905 7.1625752 7.7267785 7.7256527 7.236311 7.771922 6.796927 7.5102677 7.4127407 6.9733233
1368304_at 12.093309 12.176902 12.241006 12.162728 12.228737 12.074512 12.170867 11.934828 12.185042 12.2093525 12.417076
1368305_at 8.504827 8.44954 8.956148 8.465625 8.576647 8.676792 8.572864 8.539242 8.5253105 8.493575 8.377459
1368306_at 5.6252 5.519819 5.6112733 5.634107 5.686909 5.7534776 5.711926 6.092364 5.9745927 6.063469 6.0723386
1368307_at 6.227511 5.9579077 6.372286 6.075101 6.3857765 6.047618 6.5737658 6.5432944 6.369849 6.2079744 6.3261814
1368308_at 8.573612 8.880155 8.731529 7.639173 7.421409 6.872493 7.556226 7.965375 6.8692803 5.9362493 7.59807
1368309_at 7.259744 7.0569897 7.2808414 7.050501 7.1134458 7.1167946 6.899216 7.327794 7.24429 6.98892 7.174502
1368310_at 5.4864473 5.7466183 5.4697304 5.4417686 5.2796335 5.2845163 5.520171 5.7239637 5.651409 5.7377577 5.6810646
1368311_at 8.400225 8.450397 8.495473 8.449765 8.856581 8.226643 8.701508 8.412552 8.636416 8.946414 9.110975
1368312_at 4.781151 4.850877 4.9702587 4.8662405 4.973457 4.905402 5.186697 5.1350784 4.874032 5.196451 5.0930376
1368313_a_at 4.38808 4.414624 4.482161 4.282305 4.3910375 4.3377895 4.7808642 4.448459 4.3576703 4.226137 4.6684136
1368314_at 9.97253 10.173525 10.312652 10.436656 10.20057 10.496756 10.521938 10.4769535 10.475526 10.441024 10.811752
1368315_at 6.724047 6.679185 6.6880164 6.7525315 6.7278504 6.6834426 6.6970506 6.808064 6.9494233 6.9947915 6.9832964
1368316_at 11.059577 10.916553 10.791145 10.858178 10.570373 10.728363 10.905084 10.974604 10.806572 10.512233 10.407798
1368317_at 4.624622 4.9514728 4.9372272 5.08769 5.07453 4.710846 5.073711 4.9993663 5.015547 5.3502665 5.4418273
1368318_at 8.338452 8.022032 8.000425 7.8504844 7.547266 7.9575334 7.923465 7.733079 7.7495394 7.587992 7.939265
1368319_a_at 5.825862 5.5766606 5.5146008 5.7965693 5.1880493 5.7111254 5.585114 5.603038 5.74687 5.390568 5.869613
1368320_at 4.1398892 4.6183143 4.5851493 4.841666 4.3931355 4.640333 4.27036 4.510929 4.51283 4.388751 4.16601
1368321_at 7.4099164 8.110699 8.883177 7.131283 6.3051314 7.5260563 6.127188 5.7834697 6.5782967 5.9931817 5.735475
1368322_at 7.4183707 7.4161477 7.3218107 7.4191484 7.2901177 7.265873 7.573415 7.302579 7.206825 6.6992803 7.312396
1368323_at 7.9261312 8.08894 7.7383485 7.9184155 8.107458 8.211725 7.8184466 7.9017835 8.101838 7.557126 7.7717576
1368324_at 5.213055 5.039744 5.120577 5.029796 5.263244 5.1979403 5.276699 4.9776335 5.265317 5.16938 5.408762
1368325_at 8.966606 8.595636 8.797581 8.823187 8.4370575 8.658754 8.008074 8.333012 7.991439 7.7367015 7.8000007
1368326_at 7.1049266 7.234208 6.7220726 7.0301065 7.459937 7.1680746 7.468741 7.358394 7.008707 7.2788973 7.744649
1368327_at 5.9424443 6.0304184 5.721123 5.8586025 5.599663 5.800374 5.770506 5.7651944 5.973538 5.6998086 5.850315
1368328_at 9.153416 9.153595 9.208046 9.260258 9.141426 9.161031 8.640627 8.944663 8.814386 8.924704 8.750228
1368329_at 5.406316 5.189658 5.3621306 5.6294966 5.4857416 5.4033504 5.6871696 5.5360384 5.6746716 5.7356744 5.833625
1368330_at 7.133224 7.038237 7.362766 7.2848306 6.9689474 7.176474 7.3213844 7.0117974 7.1680775 6.8731112 6.8568087
1368331_at 12.099267 11.999378 12.036368 12.160456 11.919157 11.99495 11.959988 12.030876 12.134384 12.263732 12.063131
1368332_at 6.787665 7.247567 7.627241 6.863049 7.775442 7.083384 6.41729 6.4002147 7.0766487 6.5486984 6.5557384
1368333_at 4.4871206 4.27592 4.169271 4.0765486 4.400717 4.206093 4.6411114 4.5826488 4.543304 4.4582186 4.4360385
1368334_at 7.0188727 6.6178517 6.66984 6.9962974 6.854297 6.859228 6.5896025 6.8455467 6.8706307 6.9542456 6.700518
1368335_at 13.531441 13.717522 13.544392 13.705447 13.528295 13.979325 13.956327 13.6589775 14.029807 14.041116 13.997544
1368336_at 11.370293 11.264001 11.2586565 11.574792 11.310993 11.391464 11.141643 11.268216 11.147443 11.147685 11.091561
1368337_at 5.5557775 5.831353 5.8851514 5.5781612 5.6707797 5.7878537 5.850511 6.0747128 5.9597178 6.326866 5.867432
1368338_at 4.3064 4.608768 4.3718085 4.3384247 4.180545 4.2670426 4.322673 4.148184 3.894728 4.0509834 4.5472727
1368339_at 4.353696 4.280545 4.4772577 4.2464075 4.3182697 4.42614 4.602286 4.501563 4.361241 4.533205 6.0879545
1368340_at 7.896544 7.890082 7.857332 7.8320646 7.8891172 7.765804 7.6267414 7.7156878 7.304026 7.564152 7.627103
1368341_at 8.208511 8.25515 7.8610086 7.947227 8.165907 8.263137 7.91123 8.00169 8.098022 8.103201 8.098873
1368342_at 4.4016466 4.5596275 4.4772587 4.5732 4.580537 4.529563 4.3545895 4.5388947 4.622834 4.3875384 4.3698435
1368343_at 5.188856 5.2185574 5.3855443 5.0811357 5.078507 5.096659 5.219511 5.231901 5.341322 5.1897545 5.1167526
1368344_at 3.6654418 3.591284 3.6325076 3.9173665 3.4939172 3.8603354 3.92351 3.3062615 3.766652 3.518329 3.6983244
1368345_at 4.3464193 4.5039763 4.370933 4.5658526 4.6670656 4.2946944 4.4408746 4.325115 4.388091 4.3866677 4.2995563
1368346_at 6.539607 6.311616 6.3554487 6.384931 6.325146 6.8106856 6.0048046 6.6156864 6.345313 6.1889176 5.983567
1368347_at 4.8939123 5.0435085 4.8448534 4.9546404 4.4938354 5.154082 5.226048 4.8582883 5.0580635 5.141914 5.0420265
1368348_at 4.264838 4.220841 4.147373 4.2363343 4.0604267 3.9245372 4.3056345 4.457052 4.3275633 4.5651574 4.317316
1368349_at 5.538733 5.510719 5.4679756 5.545069 5.634584 5.590226 5.726017 5.5970244 5.5798235 5.7166953 5.599113
1368350_at 3.4296715 3.4866102 3.522641 3.547112 3.2665954 3.6455908 3.7380052 3.771581 3.4422624 3.7429218 3.4546447
1368351_at 6.112172 6.2329764 5.985841 6.038308 6.099279 6.262405 6.447018 6.365322 6.4598074 6.410041 6.4290466
1368352_at 4.3598037 4.3467875 4.716145 4.6930923 4.7542477 4.5316133 5.109791 4.4127355 4.4953413 4.6905136 4.512307
1368353_at 5.368808 5.1651917 5.413938 5.015386 5.223522 5.6286416 4.8461075 5.12257 5.0795283 4.8571897 5.325262
1368354_at 10.254286 10.384125 10.239542 10.342603 10.41161 10.320417 10.4194565 10.364858 10.297429 10.566178 10.329354
1368355_at 4.5393863 5.001378 4.80427 5.043706 4.869616 4.9702125 4.8312097 4.8382487 5.061863 4.8771014 5.1399117
1368356_a_at 10.116772 10.221065 10.083016 9.864843 10.2027445 9.965534 9.9883995 10.126686 10.272299 10.096 9.8310375
1368357_at 5.7575827 6.150185 6.038725 5.8129773 5.6008096 5.7811775 5.9880037 6.082278 5.970242 5.8137364 5.9627576
1368358_a_at 3.6576056 3.7900085 4.187262 4.0264373 3.7369757 3.6124475 3.974826 4.182661 3.8767867 4.0128245 3.926456
1368359_a_at 4.254624 4.201932 4.135559 4.1603613 4.2733984 4.3806973 4.2985253 4.441201 4.1162567 4.3401985 4.2750387
1368360_at 13.602665 13.580946 13.552775 13.600563 13.593275 13.630463 13.623448 13.597988 13.575485 13.592863 13.636943
1368361_a_at 7.766311 7.847639 7.7177186 7.78232 7.6816163 7.954694 8.141108 7.902717 7.785563 7.8621936 7.9510818
1368362_a_at 10.481192 10.567305 10.5319395 10.558059 10.549883 10.738616 10.694736 10.638546 10.503222 10.454138 10.655895
1368363_at 3.870439 3.879286 3.7066176 4.091917 3.8196723 3.859962 3.9252653 3.9774394 3.7372231 3.875343 3.8893425
1368364_at 4.719206 4.585365 4.6155186 4.520673 4.4895287 4.54832 4.717165 4.8361225 4.685681 4.57037 4.6229906
1368365_at 12.064738 12.022294 12.012258 12.023133 11.99299 11.998807 12.01756 11.933668 12.070805 12.073825 12.0338335
1368366_at 5.4613905 5.155055 5.1220703 5.2855277 5.278778 5.0549827 4.9651117 5.1085978 5.080762 5.016945 5.2003217
1368367_at 5.449667 5.6105413 5.4716053 5.3206825 5.5008774 5.5348043 5.8104296 5.57572 5.739286 5.62288 5.4986315
1368368_a_at 9.81202 9.66974 9.587421 9.699705 9.611805 9.587516 9.387218 9.413939 9.404064 9.628201 9.50474
1368369_at 4.3487315 4.6391935 4.122673 4.363166 4.051588 4.423126 4.7643986 4.6379814 4.629506 4.377872 4.9534483
1368370_at 5.655862 5.6406226 5.418903 5.627331 5.946682 5.209985 5.218953 5.3546524 5.5760546 5.1488667 5.3757715
1368371_at 4.5479183 5.056226 4.674119 4.93058 4.848295 4.8438344 5.080216 5.0345783 4.9333043 4.8368173 5.040906
1368372_at 7.659888 7.4358287 7.41891 8.366411 8.439669 7.7760406 6.954088 8.121342 8.110451 7.0687695 7.283087
1368373_at 4.564925 4.254649 4.412318 4.5086207 4.2896614 4.610569 4.574874 4.4629784 4.5651875 4.8890476 4.6537
1368374_a_at 6.066158 6.0444593 5.7796016 5.8913426 6.0515604 5.8563547 6.1406937 6.02551 6.0537777 6.6761174 6.0492496
1368375_a_at 5.2789426 5.5211754 5.915293 5.39586 5.4611826 5.9187603 5.268485 5.3997426 5.100877 5.177334 5.3747654
1368376_at 7.3288307 7.486004 7.5179973 9.470293 7.223719 7.261953 7.873709 10.192604 9.563225 8.555093 9.59228
1368377_at 5.0863357 5.223381 5.0910225 5.137061 5.5128546 5.2389946 5.426856 5.2849174 5.5768023 5.2709665 5.3345923
1368378_at 11.306504 11.431772 11.439157 11.342021 11.446443 11.126483 11.565932 11.455859 11.181657 11.114145 11.36211
1368379_at 8.163771 8.054182 7.909383 7.826601 8.0601 8.340019 8.130122 8.018331 8.30176 8.849027 8.258156
1368380_at 14.011758 13.997456 14.035855 13.985381 14.023328 13.99918 13.944165 13.9620495 14.004526 13.983376 13.938521
1368381_at 5.064112 5.062246 4.9953284 4.9431744 4.971859 4.8938026 4.905642 4.9314766 5.053848 5.23348 4.9869814
1368382_at 5.2590394 5.3614435 5.350932 5.132706 5.3001084 5.129328 5.348533 5.5015435 5.4603143 5.5305834 5.3991227
1368383_at 6.2983913 5.9895897 6.379333 6.193849 6.34614 5.864297 6.3521466 6.3880486 6.351626 6.5007977 6.34162
1368384_at 4.0618753 4.3509836 4.130545 4.0754642 4.159177 4.190413 4.235698 4.087166 3.9893103 4.4789276 4.2759132
1368385_a_at 8.926101 9.074343 8.851551 8.863954 8.946012 8.970727 8.851485 8.693156 8.7804785 8.755427 8.746824
1368386_at 9.633239 9.620873 9.567316 9.551462 9.451157 9.620067 9.566149 9.481047 9.616425 9.343962 9.547494
1368387_at 11.256637 11.167711 11.375755 11.132482 11.060186 11.215201 11.458037 11.469774 11.285663 11.168977 11.221995
1368388_at 5.0600767 4.996006 4.7798357 5.111603 4.903264 5.292494 5.138856 5.1676025 5.1765394 4.956981 5.2199807
1368389_at 8.576787 8.508276 8.192844 8.535236 8.457173 8.763788 8.514746 8.488922 8.430024 8.431937 8.698922
1368390_at 9.003154 9.04184 8.65662 8.759877 9.0098 8.844766 9.075194 8.650551 8.707453 8.949141 8.69538
1368391_at 5.034727 4.9755707 4.63588 4.7782216 5.170215 4.730071 4.9179897 4.9856753 4.80628 5.090625 4.794336
1368392_at 6.81265 6.331067 6.5093155 6.4415917 6.375204 6.4681783 6.5570664 6.671544 6.4577847 6.7268453 6.4824705
1368393_at 6.438048 6.3214245 6.334747 6.790931 6.7819767 6.2739816 6.2084637 6.243603 6.778902 6.376316 6.2939377
1368394_at 5.7666764 5.8379407 6.0337524 5.7814794 5.733474 5.7631464 5.913009 5.975419 5.990107 6.188674 5.731989
1368395_at 5.191435 4.973469 4.898369 5.295514 5.2940784 4.8736553 5.158076 4.900165 5.181929 5.100724 4.9775786
1368396_at 5.412652 5.215212 5.3853283 5.077721 5.218437 5.214988 5.4943986 5.3589168 5.3361244 5.661148 5.5369596
1368397_at 13.233631 13.116601 13.310966 13.213857 13.281356 13.162106 13.218283 13.192071 13.25565 13.342584 13.307764
1368398_at 4.3643966 4.4512467 4.5491734 4.52778 4.69211 4.534274 4.8655076 4.812157 4.5503635 4.814617 4.6813335
1368399_a_at 11.535903 11.712187 11.579062 11.502197 11.579838 11.472863 11.41201 11.640454 11.221698 11.065644 11.205535
1368400_at 9.307177 9.24648 9.325313 9.289312 9.256792 9.387009 9.092337 9.034573 8.9544 9.338179 8.9834385
1368401_at 4.59557 4.2566633 4.4742384 4.279249 4.37659 4.5992756 4.185934 4.4247217 4.352423 4.481443 4.220415
1368402_at 9.299814 9.35901 9.265234 9.152923 9.23067 9.0609865 9.082227 9.181151 9.23179 9.19036 9.345556
1368403_at 9.075263 9.091574 9.162582 8.877736 8.90229 8.873433 8.7587 8.77936 8.826333 8.645727 8.747941
1368404_at 4.6126785 4.6741548 4.6122785 4.6267467 4.722257 4.65502 4.613908 4.4753733 4.46241 4.567653 4.4607162
1368405_at 7.551256 7.4539914 7.423008 7.4979024 7.525657 7.583072 7.372475 7.3888874 7.3219757 7.5083156 7.450602
1368406_at 4.579006 4.248687 4.305602 4.1720047 4.451026 4.380701 4.2064843 4.236106 4.481036 4.315604 4.4221563
1368407_at 4.1351223 5.4544625 5.268294 5.7818785 5.7142577 5.0897274 5.3948665 5.358963 5.061091 5.2259803 5.3756795
1368408_at 4.8824563 4.755632 5.110134 4.9705157 4.9836235 4.9314632 4.525471 4.5748672 4.5275974 4.945585 4.903476
1368409_at 10.078293 10.0316515 10.22114 10.179317 10.166275 9.689878 9.998539 10.094103 9.752953 9.856842 9.922173
1368410_at 7.006864 6.950192 7.028883 7.0162663 6.8351445 6.960821 6.6034136 6.619494 6.674616 6.5177608 6.649163
1368411_a_at 4.0368986 3.7465165 4.025529 3.9427638 3.948248 3.727308 3.9530256 4.0092673 4.1919303 4.1390986 4.298451
1368412_a_at 4.8729854 5.3910856 5.094521 5.007517 5.069801 5.4354506 4.979648 4.415096 4.9556136 4.85316 4.58482
1368413_at 5.209361 5.433177 5.290475 5.4858484 5.650647 5.218832 5.7800574 5.7817383 6.4292088 6.046927 7.214927
1368414_at 5.684159 5.8502507 5.8185196 5.6714773 5.92662 5.5845666 5.8982067 6.0257816 5.720254 6.080341 5.952851
1368415_at 3.898536 3.9786158 3.909701 3.835531 3.7486413 3.9465587 3.939743 3.975076 4.0207853 4.1443014 4.139729
1368416_at 3.6861491 3.704585 3.9029818 3.687601 3.7808712 3.6608932 3.9838302 3.9054258 3.7668269 3.8439023 3.6922941
1368417_at 4.8343573 4.512145 4.762191 4.530385 4.6176443 4.527719 4.768407 4.712635 4.7455034 4.912895 4.789503
1368418_a_at 13.07309 13.158472 13.04496 13.15725 13.130817 13.229264 13.152843 13.333523 13.2751465 13.461845 13.338132
1368419_at 9.547358 9.5989275 9.676826 9.3608 9.653392 9.560963 9.018143 9.601534 8.882436 8.863608 9.292962
1368420_at 13.331468 13.354307 13.361776 13.374291 13.353612 13.444973 13.358959 13.456922 13.473621 13.620852 13.488443
1368421_at 3.946797 3.9146528 4.0537577 3.8994076 3.970118 3.8708215 4.098559 4.0799193 4.3010054 4.359078 4.1926565
1368422_at 6.2261076 8.081486 7.770266 6.5803814 7.8781853 8.210353 7.0025744 7.7051396 6.144006 6.1761894 7.9355106
1368423_at 5.634427 5.7339773 5.7868342 5.6421776 5.4745436 5.6142917 6.016202 5.4657 5.826929 5.854529 5.4370785
1368424_at 7.3800306 7.0682936 7.099186 7.098299 7.4759007 7.3495817 7.0325046 6.859081 7.082981 6.9977727 7.169747
1368425_at 4.945378 4.7441854 5.064975 5.0317483 4.766226 4.5884514 4.960489 5.1921124 4.9276495 4.7446804 4.8651915
1368426_at 11.588096 11.44909 11.905985 11.290372 11.17599 11.795367 11.499733 12.01553 11.69307 11.220838 11.8384495
1368427_at 8.313405 8.314558 8.249079 8.139675 8.214957 8.058037 7.8938494 8.099975 8.033231 8.1805315 8.146663
1368428_at 8.945586 8.607845 9.128864 8.917358 8.596326 8.420073 8.711548 8.830794 8.505805 8.427574 8.143924
1368429_at 3.8070111 3.6884768 3.4629185 4.0635977 3.7529142 3.848078 3.6153533 3.550986 3.795098 3.3946588 3.5461066
1368430_at 9.823013 9.719659 9.872075 10.033622 10.111361 9.707734 9.714943 9.709727 9.841797 9.719366 9.725915
1368431_at 10.910662 10.846163 10.806114 10.740382 10.721453 10.865471 10.840483 10.8034525 10.757986 10.721574 10.793133
1368432_a_at 4.4920883 4.8338027 4.6598983 4.5195093 4.518777 4.234277 4.5546103 4.626485 4.6397014 4.4462795 4.5862694
1368433_at 9.996282 10.040847 9.9106045 9.84116 10.039841 9.895146 9.728056 9.785414 9.757645 9.7998295 9.847873
1368434_at 8.224869 8.1087475 7.9556546 8.192257 8.400524 8.13129 7.6207104 7.649683 7.959616 7.268611 7.791504
1368435_at 10.98908 10.433353 11.148367 10.965779 10.597435 11.724338 11.022796 10.611521 11.519955 10.731004 10.73912
1368436_at 9.020746 9.010001 8.958368 9.050001 9.020178 9.056609 9.041563 9.0241785 8.911381 8.9851885 8.763442
1368437_at 5.142821 5.0258503 5.0032663 4.849939 4.920651 5.1541185 5.379645 5.130287 5.204349 5.4559636 5.3756795
1368438_at 4.4368725 4.4652243 4.681838 4.563362 4.5143337 4.749459 4.919235 4.630335 4.6936493 4.6578913 4.246046
1368439_at 5.57455 6.0209184 5.4467683 6.0291743 5.5507927 5.7060766 6.2152557 6.0897627 6.0775795 5.6842413 5.7440767
1368440_at 7.160175 6.9119864 6.273966 7.146832 6.8455305 6.9523716 6.977958 6.82157 6.353778 6.796334 6.9285088
1368441_at 6.0564294 5.853543 6.1280684 6.0413218 6.279974 5.516813 6.1527047 5.8845816 6.1909666 5.8843837 6.0243735
1368442_at 13.048517 13.041091 13.009432 13.01571 13.0363865 13.097032 13.116508 13.19049 13.1152 13.020482 13.071657
1368443_at 5.4399853 5.5914965 5.537538 5.3385973 5.5829296 5.496749 5.6668215 5.746654 5.595035 5.714511 5.5842423
1368444_at 8.214722 8.160945 7.988594 8.150194 7.9931498 8.099519 8.033003 8.02934 8.043255 8.07328 8.1101675
1368445_at 5.8769603 6.0334153 5.6415257 5.7988896 5.744794 5.799503 6.0843244 6.0639563 5.89461 5.714898 5.7376842
1368446_at 8.112828 8.0176735 8.869101 8.624175 8.494502 8.06433 8.49256 8.470916 8.06734 7.8870783 8.549858
1368447_x_at 6.8527923 7.789518 6.842878 6.427547 7.1416874 6.7260885 8.5508995 6.9709196 7.4493794 8.640776 8.254809
1368448_at 6.45111 6.4935026 6.5259686 6.4233675 6.2048664 6.300584 6.246307 6.5891147 6.7602987 6.7682247 6.4113755
1368449_at 4.5118747 4.4745803 4.6794376 4.582012 4.934697 4.574065 4.7909336 4.577607 4.640955 4.8891954 4.832341
1368450_at 5.2618265 5.142854 5.342687 5.0293717 5.5921702 5.0658064 4.9003205 5.2073154 5.443191 5.171026 5.195055
1368451_at 6.332549 6.5801463 6.3260603 6.031444 6.528984 6.3385067 6.746307 6.563916 6.4465303 6.5534196 6.4933977
1368452_at 9.283533 9.1169195 9.171889 8.994726 9.117577 9.210094 9.315612 9.265876 9.133853 8.7151165 8.950799
1368453_at 10.464601 10.564411 10.62812 11.042435 10.71238 11.18886 11.477129 11.35137 11.656936 11.555953 11.675711
1368454_at 3.8949625 4.08431 4.102334 4.2188315 4.0900087 4.073181 4.2131643 4.357039 4.420164 4.2468076 3.9830372
1368455_at 5.372659 5.4771614 5.0877056 5.0256104 5.550688 5.38458 4.8729076 5.2769814 5.25801 5.0762215 4.90785
1368456_at 3.7976923 4.041757 3.8871741 4.0912957 3.8732398 3.8983572 3.845503 4.4128857 3.9808655 4.086138 3.7176719
1368457_at 3.7445445 3.9364665 3.8997943 3.7293997 3.6632085 3.6432912 4.0907774 3.8240855 3.763637 3.7053342 3.8819199
1368458_at 10.609282 9.674148 7.9562316 11.491192 9.33726 10.769333 10.036918 9.714381 10.923621 10.257632 11.102091
1368459_at 4.230461 4.285442 4.576435 4.516133 4.304949 4.0336 4.0654345 4.502648 4.0435534 4.085123 4.4823627
1368460_at 7.8354306 8.442093 8.64749 8.376003 7.6486506 8.729357 8.435711 8.607153 9.001624 8.33252 9.050533
1368461_at 11.012454 11.282201 11.053445 11.136955 11.252165 11.425612 11.097323 10.820137 10.883413 10.705253 10.999055
1368462_at 5.4329 5.5175185 5.099354 5.1486335 4.8924427 5.095974 5.274529 5.1864424 5.011696 5.194532 5.080927
1368463_at 7.5296316 7.330418 7.4888787 7.2218747 7.246025 7.408407 7.316252 7.2979283 7.2422543 7.1703854 7.307057
1368464_at 6.383808 6.086097 6.179646 5.780749 6.4348717 6.352154 6.2152557 6.1828504 5.853464 5.943753 6.105167
1368465_at 3.7058468 3.4825382 3.5816994 3.5100784 3.7323585 3.6918106 3.7678106 3.667113 3.8008893 3.6025293 3.7100506
1368466_a_at 5.1323295 5.166859 5.2688804 5.245037 5.2431426 5.2507005 5.360201 5.327749 5.2693434 5.0155854 5.2299376
1368467_at 12.748736 12.752444 12.765278 12.802789 12.822074 12.786953 12.858289 12.840815 12.655296 12.671417 12.771361
1368468_at 4.4240484 4.217761 4.51615 4.3601255 4.0697584 4.3998804 4.701256 4.6000376 4.771079 4.6662073 5.019205
1368469_at 5.6402135 5.75692 5.570683 5.8223095 5.6725984 5.558966 5.725446 5.7044163 5.9416647 5.745808 5.972022
1368470_at 8.951834 8.8487625 9.034785 8.864076 9.006444 8.767821 8.790369 8.808628 8.464416 9.060802 8.659723
1368471_at 5.30377 5.0645313 5.1389546 5.27956 5.360261 4.831936 5.409252 5.484985 5.432529 5.5130014 5.322426
1368472_at 4.8448606 4.621552 4.9140105 4.9165244 4.9734664 5.0015063 4.995381 5.009042 5.0980296 5.1348586 4.966266
1368473_at 4.943488 4.847212 5.282434 4.5154147 4.833459 4.943384 5.040839 5.5040436 5.1569047 5.243991 4.956516
1368474_at 7.212384 7.5493712 7.2766542 7.179506 7.4419155 7.2987137 6.7432036 7.1190205 7.327948 6.82253 7.45416
1368475_at 4.791475 4.7426634 4.828522 4.739961 4.565435 4.7237077 4.858047 4.9880853 4.871016 4.9170294 4.9400573
1368476_at 6.3155284 6.260048 6.6134133 6.18793 6.681547 6.3966208 6.5969443 6.6211247 6.4882073 6.374735 6.679218
1368477_at 6.82648 6.775632 6.734591 6.5196915 6.8631516 6.8604813 6.6478705 6.7436824 6.892624 6.8310647 6.7326517
1368478_at 3.6992288 3.5550601 3.8533561 3.8415647 3.878858 3.679595 3.7954245 3.9448652 3.7799237 3.6025174 3.675194
1368479_at 3.9005451 3.6316943 3.6763957 3.7729142 3.5613012 3.5313783 3.9007313 3.6324458 3.7241645 3.555297 3.6504302
1368480_at 6.099033 5.9373493 6.443072 5.949403 6.1953278 6.1531205 6.2954173 6.408398 6.358901 5.9769435 6.062517
1368481_at 4.9810534 5.0933437 5.039379 4.8845315 5.1562963 4.987357 5.0471287 5.317562 5.2290072 5.2423363 5.2334857
1368482_at 6.983194 7.1013665 6.9450345 6.7834234 7.3860555 6.857656 6.533579 6.4122458 6.5638914 6.4481487 6.035079
1368483_a_at 4.4826326 4.1241293 4.2715263 4.379972 4.070461 4.307894 4.1755233 4.2276945 4.3602304 4.2800364 4.013488
1368484_at 5.1197624 4.9202514 4.8303204 5.627331 4.6817055 5.182757 5.181578 5.095733 4.9991937 4.8586645 5.0954986
1368485_at 5.095875 4.983714 4.6674232 5.3939495 5.2329865 5.0192842 5.2583566 4.895377 4.9274645 5.0401173 5.2204247
1368486_at 6.3261933 6.117744 5.5268946 6.7413173 5.624202 6.4070415 6.474151 6.3110576 6.607136 6.3712554 6.659579
1368487_at 3.407236 3.3897288 3.3925824 3.2910702 3.4233081 3.3762403 3.414344 3.3337233 3.304111 3.426621 3.2745593
1368488_at 8.573978 8.577061 8.728368 8.357168 8.350662 8.3391285 8.305163 7.8799267 7.652918 7.7386117 8.25728
1368489_at 4.899163 4.8085413 4.9794474 4.999732 4.8791113 4.975747 5.133973 5.319706 4.957341 5.194532 4.9045577
1368490_at 10.295454 10.082682 10.55212 10.187939 10.231118 9.867638 10.6719055 11.084659 10.643833 10.790852 11.185596
1368491_at 6.555553 7.017261 6.7638006 6.7791243 6.275338 6.92902 6.6412926 7.1458597 8.152569 7.626109 7.982965
1368492_at 7.663219 7.987695 7.977815 7.7789316 8.039217 7.7536707 7.4580007 7.5527806 7.652917 7.4138403 7.3397093
1368493_at 4.7477503 4.817086 4.9938645 4.546738 4.7041063 4.6040816 5.2186522 4.908589 4.6214385 4.837271 4.6769757
1368494_at 3.8661137 3.8671618 3.7626626 3.5526192 3.8848794 4.5518394 3.9933038 3.655927 3.9361663 3.7808397 3.701737
1368495_at 5.3080177 5.3072853 5.460173 5.2231913 5.3807034 5.3987684 5.641931 5.651318 5.6262774 5.756792 5.585201
1368496_at 4.1094 4.176631 4.172289 4.190731 4.0220394 4.2809606 4.3358293 4.273886 4.326247 4.4926662 4.402608
1368497_at 10.879152 10.807402 10.571244 10.80538 10.797355 10.4926195 10.489737 10.523152 10.860922 10.7221 10.612025
1368498_a_at 3.2728279 3.338377 3.1162214 3.337948 3.2540586 3.2060702 3.311271 3.1696217 3.5045602 3.293404 3.2964568
1368499_at 3.438874 3.456964 3.3307822 3.4221895 3.270517 3.4305875 3.2085989 3.4751825 3.327919 3.2494922 3.2245843
1368500_a_at 6.496074 6.628381 6.6002254 6.5213337 6.505169 6.5746083 6.885454 6.780039 6.7604814 6.6448174 6.8576975
1368501_s_at 7.235786 6.8978057 6.962155 7.1074986 7.3900704 6.859584 6.485021 6.182436 6.9762115 5.876824 6.882199
1368502_at 4.10439 3.874945 4.126937 3.879359 4.1797686 4.0136495 4.03094 3.9390917 4.0769324 4.1323776 4.2724037
1368503_at 8.953684 8.77759 9.121746 8.575283 8.607183 8.310209 8.658388 8.726242 8.597773 8.788898 8.5748825
1368504_at 10.808151 10.796612 10.863072 10.686963 10.870979 10.648107 10.738098 11.012659 10.6166115 10.578076 10.799493
1368505_at 5.997665 5.089429 5.8666706 4.714406 4.724599 4.9841347 4.8940263 5.0092773 4.9276495 6.0490646 5.0931654
1368506_at 5.984251 5.3544617 5.6363473 4.999043 4.84348 5.105357 4.8242974 4.869829 4.9746423 5.953078 4.9892435
1368507_at 11.451724 11.34837 11.457505 11.410599 11.425089 11.312122 11.523242 11.326063 11.339683 11.560093 11.504941
1368508_at 8.667196 8.721653 8.772273 8.536926 8.840145 8.676695 8.700935 8.750967 8.824245 8.671869 8.71661
1368509_at 6.099885 6.1656585 6.4308033 6.508056 6.091085 6.731947 5.936273 6.350412 6.0898128 5.929386 6.4345293
1368510_at 4.5962944 4.755554 4.693349 4.6661205 4.6158566 4.6283937 4.722486 4.729537 4.624378 4.8119264 4.522085
1368511_at 4.219349 4.14328 4.0728145 4.1377897 4.021586 4.043828 4.4179406 4.1260395 4.076485 4.0027065 3.979592
1368512_a_at 10.830065 10.904502 10.664638 10.239835 10.541013 10.373313 10.213405 10.103678 10.098638 9.589564 9.596356
1368513_at 6.4154005 5.843943 6.2417555 6.2148533 5.7903023 6.05163 5.9468985 5.8969035 6.2734523 5.578418 6.0120287
1368514_at 11.552311 11.576487 11.756255 11.624354 11.621064 11.475914 11.6128845 11.658197 11.515643 11.4144745 11.523612
1368515_at 4.7038727 4.776749 4.7941513 4.596999 4.754863 4.9579973 4.7121515 4.8205013 5.1909904 4.74531 5.146139
1368516_at 6.6874304 6.681657 6.6685166 6.5618124 6.6784487 6.6091537 6.399719 6.4259048 6.436949 6.3124084 6.469699
1368517_at 6.3497634 6.397043 5.948808 6.389458 6.3249335 6.422837 6.389971 6.205615 6.3575363 6.137409 6.1033335
1368518_at 8.362569 8.740825 8.566513 8.353956 8.858991 8.438158 7.9699717 7.897645 8.38612 7.7897487 7.964407
1368519_at 5.018666 5.0289946 4.9830146 4.989934 5.148538 4.993248 4.93841 5.196418 5.1310077 4.9643126 5.1194954
1368520_at 12.999123 13.154325 12.84354 12.9270315 12.719438 12.702973 11.6615095 12.548709 11.68685 10.398983 11.523781
1368521_at 5.934463 6.4215117 6.479964 6.5402904 6.7002025 6.2850695 6.5049644 5.951557 6.559309 5.9246497 6.1035633
1368522_at 4.159353 4.5242815 3.714159 4.2517705 4.223718 4.387535 4.2560315 4.3596115 4.210301 4.1996403 4.328225
1368523_at 3.781464 4.241771 4.1971245 4.172425 4.1282 4.3379793 4.1077824 4.141511 4.1052027 4.157039 4.062851
1368524_at 3.7391095 3.7179244 3.7277849 3.7110806 3.4463627 3.4812949 3.7643878 3.5866537 3.6965346 3.8321598 3.661135
1368525_at 6.9180965 6.8030887 6.4815884 7.2266974 6.9463744 6.9317293 6.9619284 6.9329495 7.0137973 6.8987722 7.3745217
1368526_at 7.758426 7.611946 7.7297254 7.5801163 7.7261815 7.756183 7.5877624 7.732437 7.613572 7.531597 7.678234
1368527_at 3.29371 3.2893856 3.2821279 3.1777658 3.2802 3.3055546 3.115862 3.4903026 3.1914434 3.1498427 3.2105505
1368528_at 8.4614525 9.105148 8.359259 8.4205 8.689623 9.090591 9.049318 8.937521 9.030134 8.82058 8.984119
1368529_at 4.4378 4.9687076 4.538657 4.7537355 4.86601 4.790945 4.5229783 5.10606 4.757997 4.7249694 4.8076935
1368530_at 4.4612913 4.353002 4.5098014 4.089183 4.230612 4.1951513 4.255844 4.2715716 4.452978 4.4733562 4.349098
1368531_at 3.5435503 3.6206517 3.7177687 3.5408118 3.5087063 3.6505456 3.7819724 3.7138536 3.4708254 3.5309844 3.6308131
1368532_at 3.945046 3.6725888 3.8282914 3.7364142 3.8619864 3.9304292 3.9655416 3.9154668 3.8507547 4.051572 3.9020338
1368533_at 5.128933 5.491663 5.2076087 5.506708 5.541477 5.358782 5.0536785 5.488799 5.4097586 5.6156473 5.7050447
1368534_at 5.5268583 5.765858 5.6951785 5.3324585 5.663292 5.6365066 5.7771077 5.5993567 5.812034 5.7110224 5.94929
1368535_at 5.5755258 5.5999084 5.6523037 5.3960733 5.332412 5.3644795 5.6873956 5.530343 5.954042 5.7193184 5.94023
1368536_at 10.732792 11.391993 11.449429 10.577725 10.904131 11.272991 10.918899 11.092711 10.916942 10.542438 10.803457
1368537_at 6.6532373 6.2992864 6.644904 6.4628797 6.547676 6.454837 6.5903897 6.5792704 6.5595584 6.396132 6.6786222
1368538_at 8.308296 8.479082 8.672777 8.300971 8.334562 8.274483 8.278976 8.355891 8.228257 8.335162 8.121222
1368539_at 3.5156875 3.3669186 3.5515263 3.4256697 3.3220842 3.4707134 3.429465 3.3415968 3.3517582 3.3839028 3.34458
1368540_at 4.222227 4.06648 4.5866895 4.267272 4.2846484 4.261191 4.1805263 4.051332 4.08488 4.2595873 4.1469197
1368541_at 6.103635 6.23688 6.017749 6.043575 6.487857 6.1651034 6.0795345 6.0858793 6.2784376 6.1051383 6.3191037
1368542_at 5.2697325 4.9156017 4.658728 5.105214 4.7618656 4.972148 4.385959 4.424197 4.455148 4.465709 4.213535
1368543_at 8.728505 8.547417 9.250263 8.6786785 9.096294 8.924408 8.718885 8.3927 8.155925 8.611063 8.477346
1368544_a_at 4.699313 4.6756334 4.571561 4.7100844 4.5812774 4.6314316 4.856492 4.7247834 4.4585094 4.7654514 4.5243874
1368545_at 5.4924536 5.635809 5.600619 5.6516147 5.578336 5.8527555 5.432048 5.649139 5.6030354 5.5469437 5.4179206
1368546_at 4.73104 4.9715724 5.011757 5.1889334 4.8156767 5.136822 4.855834 4.819338 4.7998614 4.958599 4.787574
1368547_at 3.7942076 3.9604053 4.081631 3.9154596 4.037142 3.9579139 3.8962374 3.9893932 3.8352194 4.1837845 4.1885004
1368548_at 3.2010438 3.3120134 3.299177 3.2134745 3.4404447 3.3169553 3.4125183 3.2825968 3.20329 3.4129045 3.3332393
1368549_at 9.36018 9.359686 9.467248 9.406974 9.285154 9.357206 9.394315 9.387655 9.3499975 9.379693 9.273651
1368550_at 4.6421165 4.969166 4.938842 4.738303 4.7392693 4.8047028 5.0192556 4.7531347 4.956193 5.153508 5.000054
1368551_at 4.897931 4.9544563 5.026459 4.974162 4.996742 4.749144 4.9406734 4.9106674 4.9042954 4.8797593 4.778919
1368552_at 10.749287 10.690383 10.685276 10.589574 10.724657 10.553008 10.657637 10.566861 10.424848 10.588459 10.545208
1368553_at 5.089319 5.0857944 5.1532307 4.856959 5.066066 4.761606 4.66687 4.731059 4.9764614 5.1772623 4.9017305
1368554_at 5.6210923 5.5305815 5.804076 5.8942122 5.4882793 5.687516 5.7265625 5.550685 5.7277966 5.5759096 5.6852765
1368555_at 5.52369 5.684775 5.49596 5.3077154 5.5501046 5.592763 5.3341947 5.1055903 5.161493 4.9475145 4.8264236
1368556_at 4.689775 4.613063 4.628587 4.3988748 4.679906 4.713439 4.2725816 4.627817 4.650072 4.563961 4.5135527
1368557_s_at 4.5596385 4.406141 4.5168366 4.4093175 4.575518 4.5100026 4.7353897 4.817375 4.459767 4.752419 4.6197934
1368558_s_at 8.059206 8.408392 8.424957 8.282312 8.680124 8.554333 7.6824718 7.7591248 8.198774 7.727349 7.850695
1368559_at 4.9574175 5.562608 5.274497 5.335723 5.340291 5.338582 5.4720774 5.224062 5.183665 5.465262 5.356259
1368560_at 5.038142 5.1771326 4.980024 4.8845315 5.1172533 5.011658 5.172249 5.334964 5.0393944 5.082239 5.173048
1368561_at 3.8780477 3.901092 4.1600256 3.9494386 4.3306856 3.7591329 4.4633217 4.0966654 4.104292 4.48019 4.301261
1368562_at 4.850562 4.9645143 4.848498 4.808654 4.6418524 4.6461153 5.119437 4.9683466 4.9873705 4.9132967 4.960741
1368563_at 7.0826025 8.005037 6.971423 8.128546 7.039343 8.227425 7.663725 7.9777656 7.373239 7.0476956 7.455542
1368564_at 5.1011305 4.5629725 4.8899856 4.9189916 4.886313 4.731641 4.9680514 4.8285685 4.7632327 4.837511 4.8020377
1368565_at 4.8260465 4.8657293 4.2829 6.509794 6.048313 4.3157535 5.257809 5.1897497 4.257997 4.9613724 4.802807
1368566_a_at 11.316254 11.172645 11.270024 11.073512 11.244726 11.234682 11.10403 11.207167 11.098456 11.290597 11.336215
1368567_at 7.479489 7.351621 7.0594387 7.3683634 7.4151993 7.241467 7.2911468 7.35517 7.187563 6.9602265 7.168886
1368568_at 5.7892942 5.5915527 5.5744553 5.5992556 5.795808 5.456044 5.6674356 5.68546 5.6954536 5.7593904 5.7276573
1368569_at 3.9726734 3.738274 3.9753032 3.8464844 3.663755 3.4902258 3.8858256 3.6719513 3.659238 3.8910773 3.9516523
1368570_at 7.85812 7.6292596 8.049154 8.355513 7.786727 7.670821 7.77125 7.5671935 7.469116 7.0988183 7.461557
1368571_at 4.880742 4.648596 4.708241 4.740871 4.4803896 4.415906 4.485876 4.971965 4.479367 4.165553 4.6383867
1368572_a_at 5.2683153 5.070833 4.9375005 5.159279 5.0972714 5.092852 5.2983074 5.447411 5.132632 5.426152 5.245327
1368573_at 8.166323 7.945995 7.71271 7.9411945 7.825719 7.7820106 7.7146163 7.697118 7.833709 7.627445 7.8193836
1368574_at 10.015333 10.02988 9.874359 10.268231 9.899251 9.94748 9.832537 9.763293 9.6334305 9.505209 9.732412
1368575_at 5.1948113 5.162978 5.332325 5.247977 5.3229923 5.208258 5.590326 5.2756915 5.605572 5.660479 5.407554
1368576_at 4.275442 4.4839163 4.25871 4.358707 4.230612 4.287759 4.52437 4.254459 4.168738 4.1797223 4.0766745
1368577_at 3.6855476 3.4174693 3.4425392 3.3662817 3.5674884 3.4217317 3.3598607 3.666718 3.513696 3.5474772 3.6416705
1368578_at 4.592199 5.1312175 4.8057685 4.55873 4.7256026 4.496911 4.538984 5.0036073 4.757249 4.7782426 4.93009
1368579_at 4.5712323 4.5848265 4.461142 4.507837 4.895233 4.508606 4.556283 4.8575997 4.5810676 4.865557 4.487258
1368580_at 6.203023 6.0558434 6.136212 6.05602 6.0930376 6.265661 6.2379894 6.3289404 6.2481227 6.575646 6.1420527
1368581_at 5.6157537 5.37981 5.7408075 5.5281916 5.3474083 5.3346863 5.5740075 5.6632357 5.4106126 5.5072355 5.7360177
1368582_at 4.066539 3.9717908 4.044013 3.685354 4.1832023 4.18433 4.2180815 4.0550404 3.8971221 4.3209305 3.9450333
1368583_a_at 13.891871 13.825234 13.874533 13.9293995 13.950889 14.021793 13.811886 13.766636 13.851254 13.836524 13.689185
1368584_a_at 4.7676473 4.938855 4.759023 4.7124767 4.7244573 4.4208355 4.774706 4.707633 4.722959 4.838261 4.6598554
1368585_at 5.813405 5.770507 5.661464 5.7060003 5.7653017 5.709295 5.677089 5.8140464 5.8507657 6.074871 5.805351
1368586_at 5.0646176 5.0435085 4.984336 5.0070443 5.303393 4.9084463 4.954212 5.198024 5.1493125 5.3175793 5.1702013
1368587_at 13.759785 13.725776 13.7858 13.741813 13.75542 13.783139 13.762823 13.821074 13.785771 13.619587 13.745986
1368588_at 6.7628193 6.6044984 6.693694 6.758843 6.9979157 6.7144346 6.6069336 6.7741013 6.3496504 6.557101 6.904322
1368589_at 7.7008452 7.5734086 8.284761 7.682143 8.21946 7.771925 7.7034683 7.362554 7.367532 8.139744 7.942698
1368590_at 4.506495 4.179576 4.5707607 4.769202 4.186158 4.728279 4.441297 4.2270637 4.286686 4.3033 4.72657
1368591_at 8.695326 8.511705 8.474339 8.428134 8.312342 8.554157 8.654106 8.753175 8.4505825 8.54763 8.48057
1368592_at 8.454033 8.368902 8.524555 8.536958 8.434013 8.348864 7.635217 7.5858526 7.482134 7.769901 7.4243536
1368593_at 9.029459 8.962906 8.842932 8.842894 9.020201 8.936241 8.645815 8.945845 8.611174 8.33182 8.644484
1368594_at 5.211338 4.9201 5.105618 5.0345826 5.143066 4.9947624 5.420443 5.2136664 5.185463 5.1742387 5.0285482
1368595_at 4.7521777 4.651927 4.629264 4.6957846 4.6010194 4.7947836 4.476872 4.7809386 5.175994 4.768334 4.5661497
1368596_at 7.025172 6.653087 6.762547 7.2162876 6.5440707 6.724706 6.83728 6.6554966 7.0349813 6.6826715 7.0809383
1368597_at 5.9425387 5.934659 5.8512397 6.0352955 5.8594184 5.6872993 6.075495 6.013479 6.1247225 6.0065427 6.092807
1368598_at 6.345764 6.1592565 6.3783445 6.4875345 6.378349 6.213924 6.565634 6.6471186 6.4507823 6.5248394 6.297465
1368599_at 5.721382 5.539775 5.6527824 5.627347 5.5114098 5.3198876 6.0081215 6.0038958 5.548689 5.771032 5.8097763
1368600_at 10.502477 10.357888 10.039701 10.323419 10.218767 10.2144785 10.163541 10.182353 10.169752 10.0350275 10.201595
1368601_at 4.6088705 4.618229 4.409539 4.667629 4.6847124 4.4055104 4.704542 4.506584 4.700561 4.812619 4.435192
1368602_at 3.9693286 3.775766 3.867656 4.005142 3.8908763 3.9001672 3.9907322 3.9824808 4.090637 4.077133 3.8951879
1368603_at 4.5376325 4.5867043 4.801998 4.7881494 4.550393 4.679358 4.5070114 4.6098585 4.6637716 4.737102 4.3776402
1368604_at 4.733217 4.654108 4.770986 4.575735 4.895934 4.8436313 4.9766936 4.869829 4.863574 4.837473 4.4483223
1368605_at 4.8165874 4.904468 4.2507668 4.6771593 5.00548 4.545437 4.7454233 4.631399 4.539072 4.7383347 4.4819126
1368606_at 4.32652 4.4225154 4.5043006 4.5199933 4.3608475 4.338848 4.2089205 4.5522985 4.524411 4.424503 4.1168613
1368607_at 8.616806 7.8715205 8.079993 9.400657 7.3752484 8.201361 8.166084 7.6120253 10.246478 9.956154 10.193891
1368608_at 10.462355 10.602166 10.541145 10.577421 10.410017 10.553346 10.420808 10.466029 10.335815 10.038978 10.176278
1368609_at 12.657887 12.727356 12.794415 12.724338 12.787573 12.713413 12.867874 12.9142065 12.8795 12.899354 12.883391
1368610_at 3.8152704 3.879286 3.796826 3.7721062 3.987126 3.8937676 4.1027517 4.157453 4.1530094 4.1257477 3.932799
1368611_at 3.9531658 3.7900085 3.7300613 4.0852265 3.622711 3.868371 3.775525 3.7675352 3.8107193 4.0027223 3.6085987
1368612_at 5.0674005 5.23561 5.1532307 5.3618865 5.2514095 5.036256 5.225003 5.31266 5.3970394 5.4212275 5.4060316
1368613_at 3.9131174 3.9849012 3.937278 3.8162234 3.9424343 4.153515 3.6579013 4.407439 3.9493923 4.4201546 4.135344
1368614_at 7.9026074 7.5781684 7.4807596 7.7767487 7.7119055 7.7770443 7.5764246 7.6491776 7.6144753 7.4760294 7.738699
1368615_a_at 4.70171 4.80194 4.366217 4.917782 4.6965346 4.580383 4.8165774 4.8483915 4.795445 4.822446 4.8055778
1368616_at 6.263723 6.055278 5.9693775 6.2754383 5.760041 6.1414924 6.2720375 6.0479193 6.1846046 5.9440975 6.0066996
1368617_at 5.115302 4.7824636 4.152094 4.854867 4.895316 4.4995465 4.823863 4.959528 5.079427 5.188657 4.8591466
1368618_at 8.904945 8.841482 9.11194 8.739166 8.670285 8.914467 8.644462 8.591086 8.491894 8.546014 8.268676
1368619_at 5.4056816 5.22351 5.215028 5.291642 5.093626 5.407069 4.9880867 5.2946515 5.2994556 5.0401173 5.167881
1368620_at 5.2691383 5.642576 5.450823 5.4661875 5.618804 5.492836 5.6675553 5.769679 5.5352697 5.714904 5.495729
1368621_at 11.044228 10.990317 11.210016 11.158149 10.763875 11.08779 11.08737 10.897285 10.968159 10.732036 10.403105
1368622_at 4.206871 4.0388274 4.225358 4.0844803 4.281226 4.18309 4.503963 4.211046 4.37268 4.459961 4.411236
1368623_at 4.5330057 4.8097324 4.419936 4.3711977 4.406083 4.368052 4.1886415 4.353714 4.59652 4.7129774 4.556221
1368624_at 3.7730525 3.6724443 3.8932343 3.7601728 3.8295171 3.9010956 3.6132147 3.7666154 3.8908575 3.8954396 3.738882
1368625_at 5.1183133 5.264082 5.214668 5.016044 4.777068 4.6345162 5.313165 5.257619 5.1783824 5.779328 4.960064
1368626_at 4.325036 4.0988684 4.082402 4.2816834 4.4981737 4.058606 4.1997023 4.4084954 4.3131723 4.657655 4.3583875
1368627_at 12.884725 12.762579 12.955094 12.925773 12.90993 13.017821 12.733422 12.68942 12.720205 12.395303 12.528337
1368628_at 3.8859718 3.776416 3.6386273 3.7016456 3.8135035 4.117079 3.8621356 3.7053614 3.8062675 3.8008041 3.6633844
1368629_at 4.439019 4.7100277 4.570302 4.8010774 4.4972105 4.606824 4.5404377 4.6919093 4.7364697 4.6600847 4.4109497
1368630_at 3.5220003 3.594878 3.5369565 3.6858811 3.887191 3.5440323 3.409087 3.501115 3.513696 3.663298 3.700434
1368631_at 4.326828 4.353002 4.243053 4.3335514 4.302067 4.617505 3.9525814 4.32485 4.3729196 4.1874447 4.273971
1368632_at 3.3577592 3.3234777 3.485969 3.460121 3.3735108 3.3703673 3.479298 3.3846517 3.1920888 3.4032125 3.2680676
1368633_at 3.4304698 3.4897134 3.7021773 3.554881 3.6442099 3.332135 3.5262575 3.7823117 3.5544312 3.6822941 3.4952643
1368634_at 7.8491855 7.8692856 7.865998 7.80182 7.8093276 7.92197 8.135371 8.103483 7.9911165 8.09267 8.04294
1368635_at 4.063596 4.1875544 4.0792627 4.0648117 4.14135 4.26235 4.077036 4.1802025 4.2690296 4.226926 4.0535107
1368636_at 5.356125 5.784364 5.5589743 5.383172 5.449131 5.37668 5.5480695 5.6894383 5.567729 5.7179275 5.5814347
1368637_at 4.144684 3.9539318 3.9098377 4.3247004 3.9814498 4.2806044 4.371855 4.259533 4.2868433 4.3020425 4.2218685
1368638_at 5.5385194 5.412596 5.535618 5.3478823 5.3033924 5.6695776 5.5025787 5.148102 5.458926 5.351475 5.148755
1368639_at 3.8806732 3.9891613 4.0163565 3.9339705 3.984696 4.10301 4.48657 4.0140796 4.2032704 4.0934606 3.8092997
1368640_at 5.317155 5.245186 5.2586417 5.2555256 5.1296988 5.054911 5.3899274 5.219484 5.2742925 5.275962 5.0291824
1368641_at 4.730979 4.527651 4.394028 4.773198 4.1114964 4.422172 4.3323283 4.41269 4.367079 4.338497 4.1484013
1368642_at 9.458883 9.083784 9.306186 9.177553 9.156027 9.2575 9.393475 9.185071 9.277853 9.239747 9.012758
1368643_at 4.877426 4.2542133 4.369668 4.0953484 4.37341 4.5185213 4.2031994 4.3061123 4.1854696 4.1032133 3.967613
1368644_at 4.556263 4.452 4.6042337 4.2715015 4.4258966 4.280162 4.34932 4.6113486 4.3370495 4.6921983 4.4205966
1368645_at 6.042417 6.1709595 6.2257257 6.1466484 6.2538157 6.0819745 6.10263 6.2396684 6.146525 6.2899814 6.434588
1368646_at 8.637129 8.59849 8.697529 8.672059 8.618516 8.652998 8.841859 8.808588 8.820158 8.605174 8.770404
1368647_at 7.0578046 7.200781 7.100317 6.9964395 7.2560353 7.0497904 7.06724 7.240559 7.0354524 6.849326 6.982038
1368648_at 4.3820534 4.2911763 4.153362 4.0390205 4.2619185 4.307894 4.6511993 4.516432 4.4901423 4.344874 4.5700173
1368649_at 7.774552 7.6373086 7.7251506 7.685771 7.681942 7.539571 7.7697453 7.9069085 7.5239773 7.388804 7.639805
1368650_at 6.8835077 7.39316 7.3586903 6.9801455 7.00606 7.918463 7.3971224 6.13161 7.5196867 7.9975514 6.5515165
1368651_at 10.7774 10.880574 10.495292 10.723588 10.683189 10.912973 11.108104 10.9889555 10.861656 10.058427 11.099767
1368652_at 6.7931347 6.584309 6.808252 6.746288 6.7659287 6.8751807 6.775784 6.7723556 6.8654814 6.774257 7.054648
1368653_a_at 10.845158 10.731357 10.768405 10.905225 10.867975 10.8244705 11.0118685 10.7989645 10.76182 10.757341 10.794131
1368654_at 6.3805356 6.577371 6.1851416 6.0417004 6.597081 6.3073497 6.2992373 6.2394757 6.0215874 6.018881 6.374731
1368655_at 9.918676 9.611354 9.928863 9.869965 9.947974 9.74008 9.53784 9.603059 9.6981325 9.368202 9.392013
1368656_at 4.111972 4.098837 4.091925 3.9559772 3.948248 4.0370727 4.4903936 3.9868302 4.209634 3.895884 3.894681
1368657_at 3.5691545 3.9326375 3.7736402 3.6811702 3.617286 3.7851064 3.7904074 3.7019165 3.8256502 3.6803923 3.6982226
1368658_at 4.9964457 4.7160387 4.688522 5.0297294 5.0014095 4.723232 4.904424 4.6586595 4.6899195 5.207268 4.9545264
1368659_at 11.131421 9.613731 10.803159 10.858367 10.970329 10.58961 10.873209 10.4032345 10.526145 9.467588 10.435717
1368660_at 4.7348347 4.9981723 4.9936085 5.140272 4.7904644 5.0183506 4.9213696 4.9202566 4.968095 4.9390583 5.083049
1368661_at 6.5590587 6.5111523 6.488805 6.512854 6.483412 6.2121415 6.9116063 6.449152 6.1971498 6.4841228 6.6523094
1368662_at 6.967299 6.7094407 7.3522778 6.84133 6.6248207 7.3477526 7.047944 7.257445 6.6180696 6.801478 6.5638666
1368663_at 3.7204878 3.5060782 3.5685415 3.5468054 3.5071099 3.7594607 3.969219 3.5049417 3.6011481 3.573678 3.515994
1368664_at 5.14904 5.696897 5.51128 5.465363 5.2104483 5.2736464 5.9410114 5.4800544 5.4633875 5.5028872 5.545943
1368665_at 8.478977 8.418678 8.432025 8.548308 8.445641 8.394585 8.529329 8.379101 8.447875 8.588181 8.546745
1368666_a_at 3.790545 3.7634804 3.7410572 4.0606003 3.9189065 4.0782976 3.80493 3.8703575 3.8585303 3.9811716 3.9304254
1368667_at 5.063331 5.37191 5.112017 5.411906 5.4765563 4.8436847 5.371815 5.483501 5.36262 5.173396 5.4437046
1368668_at 8.779861 8.508749 8.411896 8.446225 8.548771 8.326548 8.128124 8.299081 8.450352 8.188656 8.465595
1368669_at 6.290347 6.8059573 7.0803566 6.8186483 7.1768093 6.8687344 6.82839 6.6002984 6.5310416 6.22113 6.5869107
1368670_a_at 5.5374765 5.828158 5.4105225 5.3926277 5.5733323 5.6636176 5.5443125 5.8582544 5.6987667 5.6883106 5.6561093
1368671_at 6.445752 6.246811 6.355119 6.6826086 6.5490427 6.26899 6.152815 5.996684 6.3561883 6.655277 6.2649803
1368672_at 4.59557 4.399753 4.50464 4.5877714 4.581482 4.425663 4.718897 4.4873595 4.3299737 4.772774 4.6861095
1368673_at 4.174549 4.1458464 4.128488 3.8677974 4.071966 4.060893 3.9254026 3.9047446 4.210754 3.935392 3.8907397
1368674_at 11.393351 11.31412 11.310306 11.3175 11.274921 11.447931 11.551624 11.509559 11.348357 11.086939 11.452807
1368675_at 7.5879874 7.5302925 7.7569103 7.4427004 7.5703144 7.518714 7.6207175 7.5388746 7.7429886 7.7465153 7.5498896
1368676_at 5.484101 5.15807 5.2449884 5.4807515 5.452602 5.581983 5.3746057 5.492136 5.322044 5.4654536 5.296434
1368677_at 3.7968261 3.5496411 3.6348932 3.606938 3.5811384 3.7986815 3.9956417 3.5882099 3.9073234 4.1696396 3.639091
1368678_at 4.172549 4.2940598 4.3075233 4.0979657 4.3395276 4.3060484 4.2732925 4.350778 4.279347 4.569337 4.4871745
1368679_a_at 7.078682 6.8795853 7.358485 7.063636 7.1559 7.289397 7.0597186 7.0400763 7.0444 6.9366813 7.047225
1368680_a_at 4.4107046 4.4700437 4.7346926 4.8496914 4.1576815 4.168392 4.401756 4.755754 4.4810476 4.5135975 4.5175705
1368681_at 6.064631 6.202061 6.0380197 6.236381 6.3833523 5.9439874 6.3232627 6.0479193 6.0138197 6.171925 6.1325407
1368682_at 4.7018585 4.6240854 4.5116496 4.6506314 4.5009537 4.3616505 4.8391666 4.594465 4.6923766 5.037246 4.8052044
1368683_at 3.2204254 3.335097 3.314647 3.3988643 3.3298755 3.2131188 3.222236 3.2117724 3.3015182 3.2071579 3.1410825
1368684_at 5.7720313 5.311262 5.495203 5.65207 5.6305656 5.6650324 5.698572 5.901383 5.599738 5.849887 5.5174875
1368685_at 4.9212246 5.020654 5.044651 5.043635 4.746342 4.870735 4.955297 4.9566846 5.322793 5.091764 5.0598254
1368686_at 13.805386 13.8415575 13.755919 13.840553 13.848939 13.839175 13.733613 13.869821 13.802716 13.708903 13.821407
1368687_at 5.968931 5.927157 6.2040954 6.057524 6.041348 6.4463725 5.923654 6.2849813 6.111057 6.054647 6.3064456
1368688_at 4.569099 5.050831 4.903789 4.9503226 4.7493095 4.837725 4.8346033 4.8591566 4.901663 4.9562488 4.937772
1368689_at 3.8595493 4.14604 3.8316095 3.811476 4.130002 3.873209 3.921573 4.0116224 3.888363 4.0090923 3.917906
1368690_a_at 4.2392006 3.964305 4.311737 4.1985207 4.1402593 4.1596427 4.2487125 4.273875 4.522916 4.2846766 4.236542
1368691_at 4.7541475 4.819009 4.675688 4.8075128 4.6839976 4.922551 4.745826 5.084701 5.1984296 4.9279976 4.743132
1368692_a_at 8.463689 8.702856 8.5199175 7.8212476 8.60817 8.591295 9.012854 8.760351 8.254079 8.198408 8.854173
1368693_at 6.934426 7.3547597 7.0605984 6.848683 7.0156655 7.295454 7.02929 6.992862 6.8612485 7.180241 6.910158
1368694_at 4.10867 4.225442 4.195121 4.0737247 4.0370426 4.3928747 4.226968 4.2912445 4.288541 4.1515913 4.4095144
1368695_at 12.53814 12.383459 12.220352 12.46048 12.335236 12.551104 12.425798 12.221514 12.415298 12.758666 12.397699
1368696_at 5.352805 4.849199 5.084388 5.0819726 5.0846915 5.25178 5.1171865 5.132151 5.118289 4.861493 5.0097475
1368697_at 4.200366 3.7040298 4.0103 3.7545652 3.837461 3.8248844 3.9056437 3.8234668 3.87421 3.797588 3.951904
1368698_at 7.067676 5.9446588 6.009499 6.262579 6.4759064 5.959728 5.6939154 6.1624436 5.958969 5.234829 5.6412344
1368699_at 4.07333 3.906465 4.140376 4.1154356 3.9061499 3.9649262 4.1089625 4.3500433 4.2454195 4.1443768 4.403861
1368700_at 4.733217 4.353002 5.308788 5.0440135 4.7154937 4.8383737 4.6997952 4.21185 4.5182796 4.894055 4.5684133
1368701_at 5.0028505 5.1503572 5.223326 5.367449 5.07037 5.256485 5.079767 5.293492 5.1493125 5.2406454 5.2270007
1368702_at 9.312976 9.481745 9.656235 9.166078 9.767553 9.68972 9.652494 9.48156 9.525434 9.588654 9.727506
1368703_at 7.0942917 7.087435 6.8189654 7.0597324 6.934592 6.971597 6.9955325 6.686381 6.871286 6.6052113 6.893463
1368704_a_at 4.524044 4.3854027 4.394212 4.4652033 4.279663 4.3139935 4.27483 4.3510914 4.4524016 4.437541 4.380046
1368705_at 5.230043 5.0275087 4.9462237 5.1833687 5.235889 5.099524 5.3759155 5.1539273 5.283161 5.4624023 5.172263
1368706_at 11.871141 11.938156 11.895875 11.798103 11.907736 11.980811 12.11298 11.947274 12.145782 12.387548 11.972989
1368707_at 13.460243 13.522859 13.425837 13.385888 13.415788 13.525594 13.437545 13.482089 13.47114 13.57152 13.484802
1368708_a_at 4.878304 4.8026304 4.843489 4.4305344 4.690939 4.690151 4.878855 4.8353896 4.8556666 5.088783 4.932663
1368709_at 3.8716986 3.9144366 3.8852515 3.9036295 3.8800123 3.678006 3.8049614 3.8846529 3.9377544 4.0474567 3.833626
1368710_at 7.0032153 6.880433 6.861067 7.006328 6.9559484 6.8963137 6.8312783 6.83431 6.868616 6.5866003 7.200668
1368711_at 8.9384985 9.4131565 9.725527 7.9643464 8.981425 9.258823 9.285676 8.557272 8.376 8.472618 8.058548
1368712_at 9.077787 9.2247505 9.174347 9.297841 9.130272 9.251581 9.111362 9.131289 9.298846 8.889332 9.127008
1368713_at 4.4989586 4.303894 4.2831388 4.3791323 4.192494 4.32979 4.3667345 4.544059 4.6333833 4.7045493 4.4481187
1368714_at 3.3343983 3.4252877 3.349698 3.5612957 3.374284 3.3484976 3.3163671 3.5985932 3.5711784 3.7296777 3.5197835
1368715_s_at 4.267378 4.1018763 4.099928 3.9665089 4.4857483 4.247179 4.3218803 4.225658 4.1693034 4.335841 4.267
1368716_at 4.4110284 4.418663 4.311016 4.4569874 4.303678 4.325674 4.4706163 4.31512 4.5752716 4.5510364 4.3091164
1368717_at 9.831011 10.405045 9.790022 9.747699 9.653876 9.831405 9.539565 9.911229 9.959512 9.558117 9.949007
1368718_at 6.4380493 6.412971 7.693317 8.675566 6.248367 7.2258997 8.326986 9.132202 6.072918 8.492802 4.6615424
1368719_at 5.1041474 5.068698 5.071576 5.2555256 4.910104 4.9232674 5.1596136 5.3522053 5.196644 5.2998705 5.0123873
1368720_at 13.224233 13.10485 13.135296 13.0862875 13.086981 13.036395 13.18213 13.225459 13.28241 13.37184 13.24026
1368721_at 5.793407 5.917761 5.791458 5.773434 5.734425 5.755869 6.170883 5.967071 6.0330873 6.047641 5.8242693
1368722_at 3.8676245 3.677004 3.710129 3.7281604 3.7775126 3.8632748 3.8266656 3.910171 3.754333 4.0534096 3.5874267
1368723_at 4.7249374 4.9090343 4.819471 4.889351 4.9061303 5.0010614 4.6874013 5.0350246 4.8968306 4.8328066 4.63224
1368724_a_at 5.8392897 5.9057145 5.933327 5.9725637 5.911368 5.8604245 6.127276 6.1943216 6.114106 6.692807 6.017547
1368725_at 5.156494 5.0304995 6.012764 4.984868 5.3553696 5.383442 4.974201 4.424197 5.001425 5.343545 4.9467564
1368726_a_at 6.8610506 6.7685246 6.9013643 6.655287 6.859771 7.0584254 6.9202166 6.6824045 6.786254 6.938755 6.7533665
1368727_at 3.6012957 3.7422073 3.5019395 3.6593006 3.731896 3.3857536 3.7902155 3.682505 3.6843703 3.5716128 3.6897619
1368728_at 5.410998 5.394356 5.391521 5.214167 5.4321303 5.260075 5.5337934 5.6325035 5.615827 5.220555 5.641639
1368729_a_at 4.1936564 4.280611 4.3296366 4.200897 4.2327805 4.168849 4.3979745 4.491586 4.394454 4.3491936 4.28063
1368730_a_at 4.2012196 4.581203 4.359969 4.5823755 4.0498633 4.3583655 4.3199835 4.3278275 4.2896633 4.589013 4.3096495
1368731_at 13.310517 13.383441 13.117883 13.20745 13.290184 13.2713 13.646747 13.294731 13.563866 13.877236 13.572521
1368732_at 6.5658593 6.027604 6.5205984 6.4277334 6.9342957 6.4225283 6.5614743 6.487758 6.4024863 6.321053 6.168995
1368733_at 13.332973 13.333987 13.066977 13.205796 13.243196 12.992728 12.907904 13.356132 13.299533 13.0224905 13.124731
1368734_at 4.494686 4.780303 4.7279816 4.812505 4.4977617 4.4073534 4.8997545 4.7476053 4.7343826 4.8311787 4.6518946
1368735_a_at 4.1351824 4.1241293 4.5149646 4.3013144 4.0605583 3.9211242 4.1788945 4.2462664 4.3663726 4.1439443 4.0615644
1368736_at 3.6536515 3.515508 3.7579505 3.9412472 3.5499303 4.405236 3.9444544 4.683838 5.80645 4.2204323 4.7760115
1368737_at 5.2031794 5.0299377 5.0811357 5.0416784 5.0272083 5.165449 5.2246237 5.2156544 5.0915017 5.2784643 5.180027
1368738_at 3.76661 3.7708585 3.8060806 3.8184817 3.611904 3.6990812 3.617355 3.73273 3.8117957 3.7853825 3.6227005
1368739_s_at 5.0121827 4.5913863 4.6213923 4.6184134 4.6207542 4.6654572 4.8012066 4.9776335 4.8888865 4.642944 4.6773615
1368740_at 4.262944 4.3663015 4.2386284 4.1732473 4.163776 3.8635244 4.0807214 4.101612 4.151262 4.127364 4.170699
1368741_at 13.185848 13.218224 13.202154 13.229112 13.290561 13.3316145 13.290369 13.358425 13.274254 13.455585 13.448733
1368742_at 6.9458814 7.204147 7.0933824 6.9548793 7.1319237 6.894191 6.9050264 6.9412117 6.873524 6.7606406 6.784139
1368743_a_at 3.7781284 3.879286 4.2520585 3.9355257 3.8984232 3.6594086 4.0909576 4.1348333 4.1912727 4.221367 3.9255698
1368744_a_at 4.08853 3.9960046 3.816401 4.0140433 3.890529 4.3320923 4.105511 4.0766654 4.0302267 4.1219687 4.1368456
1368745_at 6.7931542 6.509025 6.764235 7.047612 6.6684637 7.05737 6.9088902 6.849556 6.7594504 6.932281 6.9406104
1368746_a_at 5.102977 5.500183 5.2954264 5.6188927 5.485771 5.741029 5.3899274 5.7999153 5.571956 5.4003925 5.5672855
1368747_at 5.006697 5.7908864 5.080661 5.3021145 5.005399 5.0858703 5.1927085 5.0367975 4.8952904 5.098046 4.880594
1368748_at 5.8867273 5.818455 5.727082 5.724537 5.400693 5.809261 5.7039804 5.7776837 5.857662 5.825489 5.9418054
1368749_at 5.694557 5.643069 5.8828225 5.6177983 6.0143023 5.8464413 5.9723787 6.1053553 5.7563357 6.168717 6.096748
1368750_a_at 4.2392006 4.161513 4.5597405 4.2057495 4.354375 4.158389 4.4262843 4.302033 4.1920214 4.108031 4.419162
1368751_at 3.978059 4.0396395 4.0897436 4.144724 3.8064296 3.9250224 4.0776205 3.9625332 3.759378 4.2108784 3.9169168
1368752_at 3.8486776 3.9182456 3.8201482 4.204809 4.230721 4.020193 4.0707126 4.0156255 4.1066537 4.0096235 3.9483905
1368753_at 4.279892 3.9744623 3.8216608 3.923838 4.0938044 3.8696702 4.1595955 4.2724953 3.9917438 4.299467 4.3072166
1368754_at 6.1102695 6.4149694 6.0550756 6.02999 6.428559 6.173708 5.9940653 6.022865 6.2772913 5.9153414 6.0106707
1368755_at 10.5314045 10.894713 10.777964 10.601459 10.79286 10.821881 10.484873 10.2042055 10.729365 10.379132 10.425825
1368756_at 5.2203903 5.130516 5.2449884 5.069689 5.180327 5.137175 5.3899274 5.2572584 5.4630327 5.4579277 5.0960703
1368757_at 4.0795693 3.76105 4.1090903 3.882874 3.938015 3.883152 3.8999958 3.852728 4.031476 3.769295 3.7511878
1368758_a_at 4.529168 4.766567 4.7261615 4.7604475 4.728719 4.592139 4.6737885 4.9097753 4.55703 4.647423 4.902317
1368759_at 5.3449483 5.6493998 5.2949743 4.7926726 4.9688625 5.3857536 5.196138 5.4888687 5.3345494 5.637641 5.2000027
1368760_at 4.158903 3.8522868 4.1055737 4.0324726 3.9136815 4.1654572 4.237517 3.9759786 3.9627106 4.3279376 4.04501
1368761_at 3.7707071 3.9390647 3.4011104 3.8052337 3.7655842 3.7760756 3.7398093 3.7851245 3.974112 3.9185731 3.9466617
1368762_at 9.433584 9.821236 10.441864 9.725634 10.528752 9.721082 9.946029 10.126376 11.0498 9.853236 9.314811
1368763_at 5.1069646 4.762467 5.0366745 4.9305058 4.9935055 5.060688 5.1619287 5.095047 5.209108 5.1548963 5.1716833
1368764_at 3.4291341 3.321213 3.2282238 3.247358 3.2229342 3.5457437 3.6144872 3.3969955 3.778196 3.4625921 3.4664633
1368765_at 4.627655 4.287877 4.5069413 4.3272305 4.6398354 4.435858 4.464243 4.6070642 4.489316 4.585194 4.767567
1368766_at 4.2754426 4.599119 4.4440737 4.5368614 4.587593 4.399765 4.774861 4.7236686 4.630939 4.665242 4.324614
1368767_at 5.449806 5.450168 5.376459 5.6325383 5.317634 5.4462748 5.4583216 5.424464 5.520754 5.7275515 5.594575
1368768_at 5.5752163 5.661385 5.4904203 5.7460823 6.1126485 5.7510004 5.592002 5.640567 6.1691465 6.020649 5.8161263
1368769_at 11.111688 10.973437 11.253439 11.249351 11.173664 11.159148 11.239096 11.421568 11.147732 11.19209 11.557062
1368770_at 4.1394362 4.5084553 3.9694226 4.4064283 4.64571 4.420045 4.2347813 4.2047486 4.293071 4.2643714 4.233881
1368771_at 4.932078 4.676585 4.7011094 4.7923007 4.6795425 4.756419 4.6313033 4.6895323 4.959994 4.721778 5.0134096
1368772_at 4.952879 5.2434497 4.9808755 5.1381454 4.9924483 4.9654403 5.15713 5.5105014 5.211942 5.1207376 5.407218
1368773_at 3.5436463 3.5295436 3.6416225 3.7403696 3.6996305 3.608537 4.0770216 4.0937433 3.9089396 3.9267182 3.792799
1368774_a_at 5.27857 5.3767033 5.375054 5.31067 5.3295116 5.339519 5.5489035 5.620562 5.57594 5.6070604 5.4543405
1368775_at 5.916993 5.6145144 5.3621306 4.2913833 4.6157355 4.6830425 5.5409865 4.266816 5.100478 5.3455763 4.882372
1368776_at 4.450725 4.8659506 4.3330183 4.6699457 4.648902 4.3036675 4.4635487 4.18875 4.484718 4.309994 4.2350397
1368777_at 4.2121816 4.2232723 4.2238197 4.154683 4.238391 4.3041368 4.356061 4.382908 4.5181546 4.575384 4.4294066
1368778_at 9.02895 8.444389 8.431244 7.153606 7.501078 8.436059 7.0208764 7.7516007 6.902173 6.7666087 6.8367033
1368779_a_at 8.137663 8.016719 7.870013 8.000506 7.704665 8.039717 7.582291 7.5997515 7.4745765 7.129529 7.3475494
1368780_at 5.0014477 4.7784986 5.0248213 4.909244 5.0012317 5.001507 4.9197817 5.389 5.0150514 5.3060894 5.106786
1368781_at 4.608056 4.586253 4.5980153 4.678111 4.772995 4.718336 4.699258 4.810597 4.990484 4.845938 4.9668083
1368782_at 3.9547393 3.814755 3.5816994 3.964155 3.7345555 3.976371 3.7037337 3.763862 3.7242756 3.8215508 3.8633907
1368783_at 4.383623 4.2496147 4.333499 4.3728924 4.2660947 4.3156505 4.5025845 4.4098344 4.5913167 4.2980957 4.2479343
1368784_at 9.210088 9.617024 9.604735 9.322239 9.279405 8.970467 9.245884 9.046862 9.085609 9.178858 8.801001
1368785_a_at 3.3105106 3.42379 3.4931781 3.6740654 3.5007958 3.4683769 3.581718 3.537933 3.6144843 3.6405494 3.5894003
1368786_a_at 4.1880684 4.080776 4.321145 4.0298605 3.9731078 4.186427 4.322775 4.442527 4.3647456 4.292612 4.2379127
1368787_at 5.849619 5.9101076 6.012599 5.9787498 6.0322866 5.888858 6.0709014 6.168389 6.13386 6.0209284 6.178981
1368788_at 4.588977 4.7299995 4.6020656 4.485798 4.570956 4.597662 4.7634716 4.8565235 4.3610888 4.776658 4.727199
1368789_at 5.4174724 5.749669 5.7630653 4.855013 5.411285 5.289342 5.2204065 5.3714075 5.1676393 4.797666 5.4019756
1368790_at 12.07739 12.063538 12.135767 12.248676 12.202288 12.2581415 12.448413 12.407051 12.384597 12.684756 12.384275
1368791_at 5.3050365 5.143099 5.062953 5.4819746 5.1233053 5.1709194 5.2246227 5.4456196 5.3272743 5.3723555 5.1281624
1368792_at 6.084531 6.3135943 5.7764983 6.408346 6.129405 6.183057 5.739888 6.127523 6.2062106 6.4908733 5.8353577
1368793_at 4.4064026 4.4247236 4.5032253 4.456788 4.3929257 4.480158 4.5280294 4.3953257 4.3810024 4.4135933 4.322609
1368794_at 11.020372 11.107968 11.16279 10.937144 11.051602 11.073426 11.162106 11.103074 10.992594 10.825858 10.953413
1368795_at 6.460395 6.349528 6.2539 6.2854753 6.316531 6.350053 6.435546 6.4970737 6.4908714 6.6824 6.4447994
1368796_at 6.0446978 5.8544254 5.8005533 5.727579 5.872505 5.8623905 6.1503444 5.9618893 5.969328 5.9591413 6.136424
1368797_at 7.605353 7.7390833 8.6919 8.417301 7.7786093 7.9020767 8.3745575 8.24612 7.6641927 7.8143907 8.108166
1368798_at 3.9759774 4.321559 4.056426 4.0869355 3.9688773 4.2640934 3.9707923 3.9728425 4.1688604 4.0762253 4.019294
1368799_at 5.085554 5.1734457 5.2132297 5.282277 5.3091645 5.3276973 5.4685335 5.3352113 5.3544736 5.2460523 5.343858
1368800_at 4.01487 4.0135965 3.9658422 4.003512 3.5442562 3.9865053 4.1208177 4.1073647 3.9339418 4.141293 3.9510348
1368801_at 3.99004 4.2345304 4.053711 4.121824 4.3769703 4.424369 4.1951265 4.1193976 4.09085 4.187746 4.0868177
1368802_at 4.799426 4.5612864 4.5779605 4.7675014 4.6768613 4.374684 4.7344437 4.6987343 4.6666408 4.869055 4.508032
1368803_at 4.8859534 4.655391 4.717334 4.699237 4.8119097 4.908839 4.7055564 4.7280374 4.686996 4.570944 4.639857
1368804_at 4.0956907 4.0199156 4.2182574 3.893897 3.980389 3.9107268 4.4839363 4.1526318 4.354583 4.2474537 4.2074356
1368805_at 4.651123 4.774659 4.6655474 4.785493 4.548788 4.759715 4.7315655 4.9969425 4.598749 4.93458 4.892129
1368806_at 13.665608 13.571698 13.732717 13.699025 13.61486 13.596561 13.649822 13.692036 13.650114 13.679542 13.627302
1368807_at 5.696951 5.24841 5.4353094 5.340435 5.668868 5.336545 5.6923084 5.451537 5.78418 5.5776854 5.42422
1368808_at 8.525141 8.816893 8.620552 8.565039 8.773037 8.648855 8.500627 8.440575 8.596111 8.2557125 8.432101
1368809_at 8.868696 9.007305 8.764992 8.79341 9.06343 8.938564 8.772905 8.499419 8.864928 8.555086 8.706256
1368810_a_at 4.030354 3.8352897 3.7206454 4.008257 3.9139104 3.9894178 4.135405 4.2361064 4.042156 4.3077693 4.108241
1368811_at 5.139137 5.4944806 5.287082 5.16526 5.1648207 5.256874 5.325028 5.2489457 5.176755 5.2149973 5.2989683
1368812_at 4.2891054 4.430418 4.63639 4.739587 4.5080733 4.5544004 4.5724792 4.306373 4.774783 4.5504274 4.411207
1368813_at 5.66968 5.3258333 5.4786434 5.1442165 5.7083993 5.3663936 5.3425555 5.198489 5.176573 5.091206 5.7354774
1368814_at 11.722042 11.859748 12.00783 11.78924 11.603463 11.672904 11.699751 11.764885 11.74349 11.63562 11.450878
1368815_at 5.6260805 5.5062194 5.124493 5.3150196 5.404662 5.3706217 5.4574075 5.5535665 5.3629904 5.5016384 5.1951914
1368816_at 3.7857587 3.7220812 4.2765718 4.185746 4.161475 3.9030352 3.79969 4.0618095 4.216239 4.1783323 4.02155
1368817_at 9.671563 9.510525 9.576226 9.440189 9.524052 9.3714905 9.324946 9.434744 9.406437 9.657832 9.51144
1368818_at 8.368105 8.048513 7.966612 8.105517 7.949802 8.025857 7.734804 7.9529724 7.9411173 7.9000587 7.9850554
1368819_at 9.675814 9.866909 9.516773 9.93906 9.804129 9.932999 9.665914 9.594104 9.895135 10.01899 9.767603
1368820_at 7.6526475 7.5312934 7.641626 7.3535156 7.548766 7.4711595 7.2813196 7.194553 7.2873054 7.1613574 7.287076
1368821_at 6.3050284 6.2205687 5.7849174 6.2194057 6.198693 5.719148 6.0868597 5.6325035 5.8548565 5.5911264 5.956175
1368822_at 7.159674 7.2285895 7.024676 7.275775 7.2686763 7.0426536 7.027359 6.7870083 6.7882805 6.5880823 6.848334
1368823_at 3.6822188 3.6469233 3.7056339 3.9081452 3.725634 3.854243 3.9937952 4.036268 3.7380452 3.5888293 3.7269468
1368824_at 9.941756 9.915208 9.737736 9.860523 9.756876 9.842145 9.881878 9.899864 9.811391 9.660682 9.726679
1368825_at 3.5925858 3.3736682 3.8217905 3.7545612 3.5212822 3.3927193 3.6708248 3.4735687 3.3535624 3.5625463 3.697424
1368826_at 12.888881 12.890967 10.666409 13.025768 12.745893 12.933619 11.093394 12.87539 13.477398 10.640455 10.928211
1368827_at 6.506021 6.1999874 6.0343895 6.382239 6.2082353 6.275426 5.9879785 5.685116 6.0979123 6.027088 6.1790533
1368828_at 5.5137744 5.702408 5.5440655 5.6332626 5.6644745 5.7339363 5.5247216 5.710422 5.8838277 5.7117934 5.452844
1368829_at 6.9893804 6.9583387 6.923 7.0604663 6.766141 7.276914 6.738661 6.522711 6.736671 6.673479 6.7992964
1368830_at 5.0832405 5.1931686 4.571418 4.7442484 4.9186854 5.096883 4.88237 4.744095 5.1281586 5.071557 5.0508785
1368831_at 8.78587 8.586681 8.453754 8.39232 8.737261 8.598587 8.382878 8.377581 8.478183 8.349216 8.558753
1368832_at 7.3913865 7.3810453 7.0246162 7.238941 7.002844 6.9845057 6.9702015 7.036283 7.1321173 7.091005 6.8374634
1368833_at 4.6240206 4.7671447 4.6091685 4.154193 4.4454246 4.8737535 4.644622 4.689051 4.7840695 4.771015 4.9478645
1368834_at 6.2450924 6.6289005 6.525425 6.447632 6.753385 6.611796 6.1337433 6.1251745 6.293053 5.8816566 6.2035117
1368835_at 9.35251 9.592318 9.559753 9.370779 9.562181 9.131828 9.036358 8.835598 9.40727 9.055195 8.917967
1368836_a_at 5.2005706 5.229836 5.3688498 5.3044124 5.276326 5.3294125 5.414809 5.6774487 5.6016154 5.5140634 5.474772
1368837_at 7.53682 7.665763 7.429787 7.389471 7.9350185 7.475684 7.342232 7.504559 7.2509556 7.275525 7.7795625
1368838_at 7.0612054 7.0877147 6.9365706 7.436298 7.3218427 7.1686206 7.1290607 7.1822085 7.072654 6.926482 6.8610444
1368839_at 7.110482 7.0181737 6.9118133 7.1445475 6.771731 7.123307 7.2478166 7.064932 7.3042455 6.910058 7.2033057
1368840_at 12.48162 12.266701 12.379388 12.255906 12.356492 12.216274 12.334886 12.370748 12.344815 12.376923 12.389043
1368841_at 6.92766 7.016302 6.842878 6.8062882 7.046282 6.9586916 6.932591 6.94802 6.786797 6.909173 6.9039593
1368842_at 7.644883 7.5992246 7.657285 7.720213 8.003904 7.845429 7.5316677 7.5387597 7.3425927 7.4535327 7.4946165
1368843_at 10.143394 9.988525 10.100658 10.118353 9.873656 10.026512 9.822483 9.891176 9.939623 9.889222 9.926374
1368844_at 9.1886835 8.9376335 8.807471 9.146425 9.2433195 8.946149 8.704361 8.633116 9.038008 8.850281 8.888252
1368845_at 3.9955504 3.6640456 3.9135172 3.8913348 4.2005653 3.9766657 3.951813 3.8892622 4.118247 4.1439443 4.009242
1368846_at 4.6996927 4.683283 4.871013 4.974469 4.5511694 4.864427 5.0159044 4.8649426 5.1582866 4.905297 4.7180796
1368847_at 9.102309 9.326511 9.050961 9.215601 9.281032 9.122547 8.903685 9.102863 9.046671 9.180334 9.277776
1368848_at 9.276373 9.211002 9.061434 9.2308035 9.102387 8.877955 9.022499 8.935724 9.145984 9.146784 9.042737
1368849_at 7.806683 7.8831983 7.809031 7.913238 7.999158 7.7394705 7.8522463 7.7911186 7.441942 7.887315 7.85305
1368850_at 5.409563 5.4000745 5.373183 5.7734632 5.555399 5.2617674 5.3466983 5.1818824 5.2361965 5.2464886 5.289318
1368851_at 8.866621 8.876968 8.924102 8.972446 8.953722 9.095579 8.7144985 8.457481 8.551899 8.659615 8.374556
1368852_at 10.783126 10.647576 10.465934 10.746961 10.691023 10.55247 10.294652 10.408139 10.311128 10.069319 10.267426
1368853_at 3.5293412 3.5464737 3.4134364 3.5491784 3.181269 3.338661 3.7738512 3.4231868 3.595797 3.4960084 3.2670712
1368854_at 3.4730768 3.371218 3.514204 3.4167593 3.3600814 3.5834787 3.5654297 3.5366907 3.4067018 3.7311704 3.6155045
1368855_at 5.65709 5.8110757 5.6492896 5.8683467 5.6595683 5.861322 5.4222817 5.5936003 5.8581533 5.4879456 5.680726
1368856_at 6.041004 5.7180686 5.956296 5.7953672 5.9014587 5.901681 5.791026 5.3938155 5.463903 5.5666323 5.711784
1368857_at 3.224517 3.3765893 3.3434207 3.0647655 3.2775724 3.3305497 3.269683 3.2907982 3.134627 3.2253354 3.2157695
1368858_at 3.685723 3.7274756 3.6629398 3.7766192 3.7343395 3.5204425 3.56901 3.7443292 3.719088 3.6251752 3.6216362
1368859_at 8.677751 8.4438 8.2340975 8.210025 8.33359 8.326219 8.252399 8.203299 8.378066 8.431615 8.286975
1368860_at 4.241602 4.283182 4.2588224 4.552495 4.516491 4.558363 4.3214564 4.139365 4.2529235 4.3639536 4.31101
1368861_a_at 4.7435765 4.672456 4.5669136 4.661071 4.5762997 4.6263742 4.557763 4.635886 4.719669 4.8818293 4.690483
1368862_at 7.6415234 7.367027 7.3813524 7.3773556 7.497823 7.3564925 7.1162934 7.288372 7.366946 7.156042 7.2321877
1368863_at 9.35214 9.36395 9.263387 9.276241 9.217361 9.400447 9.50074 9.3909445 9.389863 9.319843 9.363379
1368864_at 3.75853 3.5614235 3.6683893 3.5251813 3.6034293 3.4494421 3.6274903 3.5370605 3.69352 3.652829 3.6323323
1368865_at 3.3667595 3.3735552 3.2838557 3.3325617 3.424712 3.3981261 3.4685688 3.581162 3.3644557 3.5428576 3.445051
1368866_at 6.214644 5.9210525 6.074497 6.3938556 6.28674 6.162619 6.2408843 5.914698 6.2140565 6.1328545 6.402927
1368867_at 6.319669 5.963369 5.975019 6.0712495 6.193132 6.2070665 6.3226686 5.6515074 6.110176 6.3652353 6.252571
1368868_at 5.2887077 5.0413017 5.1104755 5.2207947 5.334584 5.415859 5.4425545 5.3757687 5.074293 5.374511 5.2803307
1368869_at 6.0468726 5.828158 6.041655 6.210127 6.071931 6.056755 5.800405 5.5597415 5.607008 5.2077937 5.516334
1368870_at 9.122548 9.062649 8.307574 8.458825 7.968498 8.444049 8.106674 8.005204 8.068592 8.212022 7.732271
1368871_at 7.809699 7.693096 7.996005 7.8449936 7.654984 7.8236303 7.568329 7.497353 7.389056 7.647941 7.444304
1368872_a_at 5.0727096 5.130181 4.929091 5.1196094 5.079816 5.1122994 5.155233 4.9873557 4.875069 5.024846 5.050477
1368873_at 4.0170584 4.0579042 3.9648473 4.102576 4.124755 3.8638086 3.8787389 3.9221814 3.7383285 3.8950152 4.0765634
1368874_a_at 5.324997 5.4422216 5.522893 5.237115 5.332412 5.623034 5.290132 5.602302 5.4189763 5.5785522 5.409066
1368875_a_at 7.3005247 7.0481834 7.1756654 7.102412 7.4723887 7.029062 7.1430044 7.090997 7.251086 7.235284 7.1682377
1368876_a_at 5.1121273 5.3512154 5.1436043 5.113912 5.1630936 5.182165 5.4350433 5.345482 5.2949686 5.2687507 5.0042825
1368877_at 8.349197 8.677081 8.396512 10.088194 9.68281 9.207925 9.712754 10.340889 10.634125 9.3848295 10.769271
1368878_at 10.040447 9.7692175 9.538905 10.456108 10.25369 10.0421295 9.702926 9.1233225 9.3458 10.22828 9.529075
1368879_a_at 4.1797094 4.1428995 4.29924 4.3294964 3.9830139 3.9850655 4.2153645 4.1411853 4.1959395 4.208727 4.2036424
1368880_at 4.211137 4.4229875 4.57847 4.731015 4.244496 4.516036 4.382739 4.463048 4.313667 4.371669 4.611649
1368881_at 9.037043 8.8626795 8.969333 9.252239 8.946012 8.985117 8.56515 8.844214 8.809012 8.648234 8.583857
1368882_at 5.813998 6.8464127 6.1867485 7.1774015 4.8002095 6.013063 4.8892236 5.9139 4.887258 6.183594 7.400225
1368883_at 4.7378516 4.618756 4.690799 5.0400863 4.7381287 4.8282604 4.9100595 4.7345514 5.0244837 4.751867 4.6557465
1368884_at 4.7050996 5.035207 4.989348 4.656535 5.0414214 4.9420757 4.9446063 5.1445203 5.039704 4.6896124 4.493105
1368885_at 5.179066 5.349103 5.588999 5.282391 5.831468 5.094571 5.054926 5.1247425 5.463399 5.30023 5.3462667
1368886_at 9.280551 9.386606 9.616598 9.18488 9.427725 9.444377 9.285989 9.465481 9.270161 9.251431 9.221748
1368887_at 3.5416338 3.74725 3.6567016 3.6008158 3.6576097 3.6073136 3.4802227 3.59827 3.5728116 3.5281765 3.4752958
1368888_a_at 7.890415 7.8422823 7.8782654 7.6594563 7.7963567 8.08405 7.941297 7.4552712 7.9069214 7.3138275 7.4836645
1368889_at 6.982655 7.0014997 6.788571 6.9662156 6.8070087 7.04285 6.984563 6.9920387 7.1155725 7.2614317 6.9593263
1368890_at 7.753403 7.795018 7.7396474 7.809556 7.8021903 7.7172704 7.8690815 7.7043605 7.790994 7.7186403 7.767175
1368891_at 5.752096 5.875386 5.6216946 5.945142 5.9036913 6.0259323 5.7535973 5.8564606 5.811273 5.623017 5.8760595
1368892_at 3.970871 3.8467417 3.914943 3.7555804 3.9912312 4.0900507 3.970408 4.2730293 4.0774136 4.070754 4.0133324
1368893_at 4.38252 4.6229877 4.478628 4.4453573 4.226597 4.647415 4.512196 4.441679 4.4983935 4.31292 4.3986034
1368894_at 4.581932 4.405615 4.773713 4.669645 4.722475 4.628109 5.1127577 4.8021383 4.65847 4.7423744 4.7194147
1368895_at 4.0791454 4.1500835 4.0211797 4.475327 4.0842724 4.1040473 4.259284 4.3286285 4.2923164 4.1912503 4.202151
1368896_at 6.066483 5.741108 6.018214 6.1355896 6.174126 6.2034554 5.9080176 6.532924 6.035056 6.0631375 6.2994514
1368897_at 3.9656172 4.0572996 4.250184 4.3677444 4.3196754 4.5504923 4.107418 4.1449428 3.9666662 4.2533264 4.1916122
1368898_at 4.851928 5.1258307 4.7190094 4.8611236 4.8634605 4.916755 4.7721467 4.898392 5.006643 4.9780345 4.888519
1368899_at 7.7733765 7.6307545 7.657285 7.5619717 7.651112 7.7722034 7.6533113 7.5610843 7.717923 7.696709 7.6794953
1368900_at 4.5048165 4.270788 4.6206408 4.9294543 4.6257668 4.5343046 4.431059 4.697694 4.680354 4.7183714 4.617893
1368901_at 4.559891 4.676797 4.6903687 4.7535334 4.71257 4.2915845 4.545865 4.6845245 4.8392215 4.250334 4.641588
1368902_at 5.361489 5.845856 5.628184 5.784916 5.998865 5.6879153 5.693474 5.966388 5.7946553 6.1317263 5.625453
1368903_at 7.6121955 7.617667 7.7396865 7.7316113 7.590091 7.730809 7.796795 7.7144313 7.9453125 7.9171705 7.70979
1368904_at 5.692348 5.9513683 6.0549383 5.9021974 6.098001 5.8977056 6.168987 6.20117 6.142587 6.095802 5.8856335
1368905_at 7.6325493 7.636466 8.067395 7.589452 7.6177616 7.562409 8.421879 7.8893924 7.796922 7.890003 8.32223
1368906_at 3.5447586 3.402768 3.5976012 3.5336177 3.302594 3.354644 3.3982575 3.4529235 3.3303666 3.409345 3.5386322
1368907_at 4.712241 4.869164 4.8466067 4.790677 4.8103323 4.718336 4.703007 4.6257563 4.711885 5.2153177 4.6165824
1368908_at 7.9190135 7.9038715 7.849392 7.9469056 7.960293 7.88409 8.915363 8.41968 8.157763 8.828619 8.505875
1368909_a_at 6.60995 6.462916 6.467539 6.568471 6.5376987 6.633491 6.5454445 6.1854944 6.4355454 6.4695992 6.4505835
1368910_at 5.940591 6.011214 5.8390574 5.686052 5.8404174 5.7250123 5.7093177 5.7260222 5.785365 5.3590865 5.920021
1368911_at 6.593866 6.308878 6.7393227 6.583786 6.6588554 6.500291 6.5917873 6.1598206 5.7563763 6.382667 6.340055
1368912_at 4.0245285 4.2625203 4.4063835 4.1853476 4.2660947 4.0229425 3.9446497 4.0606165 4.080264 4.3369255 4.2237687
1368913_at 3.5971348 3.640761 3.6785266 3.4272857 3.5929966 3.7980187 3.6124709 3.7853248 3.8219066 3.4856272 3.4475088
1368914_at 4.6955247 4.3009825 4.7658386 4.720331 4.574679 4.393076 4.3670335 4.659934 4.4645967 4.2682104 4.5553885
1368915_at 11.056515 11.132713 11.357474 10.997563 11.109265 10.898715 10.971854 11.020543 10.715699 10.506636 10.556238
1368916_at 10.563192 10.321444 10.445242 10.621494 10.38563 10.573751 10.344338 10.610508 10.530537 10.564696 10.23558
1368917_at 5.060252 5.215992 5.1796203 5.153648 4.9871607 5.308873 5.0540423 5.341108 5.3534904 5.4177656 5.3512754
1368918_at 5.3238945 5.183751 5.152004 5.201436 5.0445757 5.164177 5.4091473 5.2744637 5.562544 5.270341 5.3491774
1368919_at 4.711244 4.9000907 4.571581 4.507837 4.756726 4.9403043 4.8795724 5.065805 4.8390756 4.9653444 4.8396034
1368920_at 5.4818263 4.9745545 5.160856 4.974162 4.9205866 5.1346636 5.5327764 5.295404 5.4015145 5.397696 5.139581
1368921_a_at 5.588385 5.6614056 5.4529605 5.469593 5.7581263 5.5962586 5.5369515 5.6472974 5.7722 5.6359577 5.6648192
1368922_at 4.452302 4.284387 4.478528 4.1730285 4.572188 4.499715 4.0840645 4.571662 4.384594 4.735457 4.6814427
1368923_at 4.70293 4.5075026 4.633315 4.3968105 4.802782 4.549958 4.7779584 4.5994163 4.5650845 4.9774632 4.3957715
1368924_at 11.004501 10.827374 10.873118 10.740251 10.598264 10.91195 10.915438 10.829339 10.994433 11.212097 11.15969
1368925_a_at 4.382417 4.322228 4.3856874 4.3862953 4.093594 4.3663616 4.6113434 4.334359 4.27897 4.351139 4.557789
1368926_at 4.5146465 4.5587325 4.2569933 4.653037 4.629905 4.2332263 4.428065 4.79199 4.389805 4.6581907 4.557345
1368927_at 6.5266175 6.3105464 6.2367253 6.2228613 6.520529 6.0894814 6.3694324 6.237899 6.343589 6.3625603 6.041789
1368928_at 5.7746553 5.902362 5.9949236 5.813195 5.5124955 5.9399424 5.934569 5.699385 5.733406 5.529232 6.0286784
1368929_at 7.1807704 6.6990495 6.878601 6.724048 6.9627986 6.8087792 6.6772394 6.7360783 6.9160266 6.8558044 7.0719886
1368930_at 3.9916103 3.9228368 4.220993 3.9155288 4.0220118 4.008643 4.045114 4.113382 4.1636515 4.159067 3.940512
1368931_at 7.9614196 7.6216483 7.843395 7.7001696 7.7218027 8.2708845 7.5555787 7.738493 7.746324 7.6661305 7.8016305
1368932_at 5.7488794 5.5553713 5.8946667 5.757663 5.6841135 5.4778643 5.383921 5.647087 5.757121 5.814018 5.6648955
1368933_at 7.0560236 6.9234056 7.008487 7.0045233 7.1800485 6.8905935 6.8819103 6.837823 6.9431915 7.1971645 7.0384765
1368934_at 10.764327 10.6192465 10.687118 10.443516 10.210149 10.745492 9.589615 10.401196 10.402307 9.626368 10.551773
1368935_at 3.821559 4.009554 3.8566725 4.220216 4.039057 3.8774638 3.9376872 3.8020039 4.0609264 4.279025 4.165578
1368936_at 10.850414 10.740149 10.819507 10.795768 10.709314 10.791842 10.492088 10.705227 10.878684 10.807141 10.712005
1368937_at 5.386244 5.5503907 5.4532557 5.5890293 5.3783083 5.563064 5.955131 5.3714037 5.4691076 5.688892 5.537426
1368938_at 5.4487658 5.343796 5.3454194 5.3571806 5.1511645 5.159245 5.3899274 5.3171077 5.322509 5.285533 5.3756795
1368939_a_at 4.489135 4.5152807 4.6120434 4.4988275 4.4290504 4.292883 4.486591 4.677711 4.3353148 4.5578704 4.4819283
1368940_at 10.209967 10.089298 9.282877 10.222015 9.650318 10.067725 9.534739 9.3265705 10.228656 9.878352 9.729206
1368941_at 3.7171793 3.8013318 4.315186 4.2871323 4.1729465 3.9248834 3.8735948 4.0901365 4.06804 4.396071 4.03413
1368942_at 4.757766 4.8523707 4.6906285 4.9077935 4.708398 4.7859063 4.766488 5.171392 4.988099 4.9000406 4.705555
1368943_at 13.322669 13.443763 13.505117 13.423568 13.410052 13.260283 13.378386 13.48838 13.357742 13.539033 13.465962
1368944_at 7.0379744 6.9265738 7.1179647 7.048011 6.753365 6.9465017 6.9513583 6.984024 6.865271 6.8347483 7.084028
1368945_at 5.545498 5.5328045 5.344115 5.573271 5.4290123 5.5003314 5.2970757 5.1789455 5.0197663 4.9004636 5.087028
1368946_at 5.6676445 5.599449 5.44971 5.57895 5.512685 5.691601 5.5780087 5.6748915 5.5191545 5.5853524 5.714971
1368947_at 8.132166 8.494738 8.344854 7.977275 7.408777 8.209248 7.3682823 7.3332777 7.464877 7.3712983 8.090147
1368948_at 5.8427544 5.9676323 5.7567253 5.792289 6.1065426 5.93858 5.569814 5.941577 5.4852777 5.5604844 5.6964307
1368949_at 4.251436 4.028708 4.2894697 4.1903768 4.3476377 4.206478 4.230667 4.300715 4.4204683 4.402935 4.4056253
1368950_a_at 5.6131306 5.9516892 5.7040663 5.6287427 5.513487 5.675766 5.9618816 5.85784 5.755623 5.9178314 5.8819685
1368951_at 4.3590055 4.329857 4.444393 4.3140173 4.152631 4.172262 4.376587 4.3106523 4.234744 4.324848 4.3898263
1368952_at 4.8394823 4.238098 4.7969728 4.5716667 4.6932397 4.516967 4.217209 4.8462715 4.629651 4.4644237 4.4402666
1368953_at 8.1732855 8.04026 7.915851 8.197576 7.976796 8.073819 7.7925787 7.725279 8.079639 8.092022 8.099767
1368954_at 4.805011 4.77423 4.8741045 4.4129095 4.596764 4.633426 4.6730585 5.241013 4.8156753 4.6519785 4.922234
1368955_at 7.4983354 7.3572044 7.4370565 7.1980433 7.419432 7.409262 6.89161 7.0989156 6.956439 7.4089103 6.7069726
1368956_at 5.0834312 5.0668445 5.3228908 5.116516 5.360261 5.311384 5.3939743 5.4154487 5.1971993 5.523698 5.239399
1368957_at 4.381215 4.499859 4.3021603 4.616656 4.3519325 3.9345672 4.8210554 4.5783224 4.7011366 4.7376676 4.568451
1368958_at 4.1284122 3.943261 3.9063842 3.810212 3.6848154 3.7124836 3.7394722 3.856326 3.7945988 3.7567518 3.8343732
1368959_at 4.4781218 4.8365726 4.7470307 4.6173463 4.663917 4.610569 4.6108184 4.7559147 4.711058 4.905297 4.793177
1368960_at 9.668189 9.728864 9.935232 9.724649 9.6763115 9.551948 9.524827 9.66641 9.623186 9.683027 9.659436
1368961_at 5.4880176 5.84951 5.603663 5.7783413 5.675808 5.7056437 5.685687 5.829098 5.9110804 6.054673 5.745621
1368962_at 5.0303636 5.1637096 5.0242543 4.9032416 5.1009865 4.9350777 5.1763253 4.9080358 5.0202017 4.765878 4.972144
1368963_at 6.5677094 6.462438 6.387336 6.782164 6.2093616 6.4884877 6.682721 6.423061 6.5381927 6.5573306 6.4865003
1368964_at 4.5254736 4.5325975 4.5916324 4.4429965 4.676405 4.4626465 4.4802547 4.2730103 4.220388 4.147955 4.0712876
1368965_at 5.281896 5.0094056 5.4479036 5.100754 5.08915 5.5492406 5.7944574 5.407238 5.5932016 5.87731 5.2963943
1368966_at 3.9656372 4.127441 3.9891634 3.993203 3.9251654 3.7393575 4.191647 4.119094 3.9542089 4.1557074 3.9883673
1368967_at 6.9606586 6.3542566 6.706826 7.0090623 6.8787665 6.376605 6.0807433 6.5304117 6.5193043 6.65441 6.5921597
1368968_at 4.1678324 4.3286953 4.0341654 4.234056 3.8367891 4.063492 4.202367 4.0819535 4.2103004 4.1640077 4.1779876
1368969_at 3.743836 3.9297128 4.149293 4.2437525 4.1297026 4.0361757 4.122292 4.2859178 4.048824 4.2608657 4.0915833
1368970_at 4.772805 5.128324 5.0004454 4.8889174 4.8174987 4.941471 4.9111724 4.735507 4.834585 5.063143 5.1561556
1368971_a_at 5.023663 4.9878807 4.334345 4.724677 4.950531 4.7526593 4.8891225 4.941234 4.5804267 5.1486235 4.6508317
1368972_at 3.7595656 3.8533063 3.933713 3.759127 3.6927447 3.5551405 3.9556801 3.9081285 3.8721805 4.0161195 3.8812418
1368973_at 7.258082 7.3272605 7.040815 7.0952334 7.028442 7.073361 7.133654 6.9635057 6.860416 6.86847 6.805192
1368974_at 4.430994 4.737084 4.392396 4.5671005 4.7032685 4.5627785 4.7874393 4.284853 4.6676 4.6210313 4.3784266
1368975_at 6.5411153 6.549544 6.7228107 6.289386 6.746518 6.4666758 6.056541 6.353116 6.586045 6.2754874 6.3044505
1368976_at 5.53852 5.4455934 5.528247 5.5941477 5.496226 5.710816 5.6106834 5.1160793 5.3640223 5.3010397 5.021496
1368977_a_at 8.391451 8.552572 8.414932 8.596239 8.722615 8.611612 8.656601 8.720705 8.565725 8.790768 8.623484
1368978_at 5.506238 5.463824 5.4116263 5.5300145 5.2200403 5.571463 5.574205 5.508215 5.3921733 5.5810075 5.36076
1368979_at 5.7753544 5.72409 5.857726 5.778338 5.5890145 6.0551963 6.0984063 6.1356907 6.2575226 6.38488 6.052671
1368980_at 5.438481 5.696643 5.3644967 5.6907897 5.5925646 5.6097393 5.213693 5.461737 6.032229 5.6117716 6.1387067
1368981_at 3.637329 3.4822936 3.5067396 3.5192795 3.755998 3.6226103 3.7896674 3.376906 3.7592125 3.610126 3.6704934
1368982_at 4.808049 4.794077 5.0828934 4.764225 4.8918653 4.5543265 5.061391 4.6286383 4.936678 5.008789 4.8880725
1368983_at 4.242042 4.447925 4.2182937 4.248272 4.1417265 3.9836173 4.3772616 4.3358755 4.245331 4.2157125 4.202151
1368984_at 8.0476265 8.054285 7.8433504 7.9317994 7.985236 7.896586 7.8560057 7.8326 7.870159 7.8909664 7.931791
1368985_at 4.5789375 4.270002 4.4099145 4.3839984 4.486672 4.364073 3.8837314 4.522925 4.3671975 4.312107 4.225503
1368986_at 4.5130167 4.8605766 4.7367125 4.631645 4.793227 4.6461153 4.988717 4.8182554 5.179328 4.7698803 4.9109163
1368987_at 5.1980095 5.3164144 5.459569 5.435695 5.1872416 5.532972 5.688807 5.3651953 6.0154576 5.4935017 5.489068
1368988_at 4.860334 4.751939 4.7324243 4.9184823 4.617878 4.789528 5.012236 4.925621 5.2514954 5.3944564 4.8533545
1368989_at 4.485654 4.7649536 4.6190886 4.66292 4.425833 4.613992 4.452571 4.3404093 4.5506597 4.724495 4.3785963
1368990_at 5.654072 5.556992 5.738459 5.9437747 5.838397 5.726961 5.67147 5.641617 5.7678604 5.8855605 5.483561
1368991_at 6.200737 6.2930355 6.1599135 6.4471097 6.0850954 6.1997037 6.1265097 6.1052313 5.5470066 5.543585 6.007355
1368992_a_at 10.771223 10.602441 10.623278 10.5311775 10.466892 10.486231 10.492642 10.530409 10.472581 10.181352 10.450447
1368993_at 4.978554 4.927289 5.3479266 4.9481554 4.7985377 4.7858143 4.950474 4.9057355 4.7598543 4.565382 4.8732114
1368994_a_at 6.0093627 5.6392097 5.4369736 5.995472 5.969532 5.8115773 5.604728 5.9552803 5.667421 5.9780674 5.683983
1368995_at 3.5435503 3.4076607 3.6155815 3.419852 3.4026663 3.5293305 3.4800007 3.6568077 3.5831184 3.6022878 3.4563618
1368996_at 4.4180927 4.496625 4.4961977 4.983847 4.3164177 4.384469 4.3176265 4.6695724 4.4549985 4.5968738 4.4746866
1368997_at 4.559891 4.4396563 4.5204043 4.42622 4.61525 4.4587374 4.495796 4.3904915 4.4787946 4.4971533 4.4483085
1368998_at 3.3533204 3.5252185 3.5075102 3.4258084 3.3076136 3.4761887 3.5412555 3.4761453 3.6712353 3.5384207 3.490983
1368999_a_at 5.117733 5.0622997 5.071824 5.221215 5.162054 4.982997 5.138474 5.2528734 5.371581 5.3964863 5.3417473
1369000_at 5.4780235 5.3141823 5.4412932 5.3202133 5.284805 5.174364 5.2935205 5.4026437 5.277861 5.206915 4.9571185
1369001_at 3.7121737 3.835343 3.8482063 3.7251594 3.8298826 3.8894577 3.7282343 3.8071642 3.649426 3.9704175 3.7750034
1369002_at 4.2946234 4.5156417 4.3869753 4.477643 4.4720464 4.633391 4.5551414 4.288723 3.9133792 4.040175 4.2171135
1369003_at 5.3904953 5.841109 5.8410363 5.402107 5.8995166 5.79972 5.820211 5.6272206 5.297279 5.5537534 5.089951
1369004_at 5.1965938 5.213302 5.197918 4.8717647 5.224494 4.8371058 5.2920094 5.26095 5.3838425 5.0286465 5.2116213
1369005_at 4.3894405 4.5375957 4.230218 4.4636636 4.541327 4.574065 4.6039352 4.4413757 4.663588 4.5350466 4.6324267
1369006_at 3.9391265 4.030774 4.1628942 3.9600337 3.8800964 3.8547702 4.2086625 3.6971173 4.106036 4.082857 4.065727
1369007_at 5.614046 5.1733866 5.51435 5.1822515 5.3797474 5.3851094 5.5777054 5.078637 5.4903593 5.3038425 5.3602514
1369008_a_at 4.1099043 4.1933317 4.1737933 4.23357 4.3524103 4.406493 4.1121974 4.5596085 4.3843284 4.312273 4.212091
1369009_at 3.7637227 3.7900085 3.577978 3.6633337 3.9133332 3.7315245 3.8022602 3.693924 3.697814 3.666824 3.7210224
1369010_at 4.7682257 4.989547 4.8085604 4.7618914 4.8316154 4.826063 4.639719 4.8792152 4.9616203 4.844713 4.7756176
1369011_at 12.389619 12.446916 12.390616 12.515249 12.603202 12.533829 12.5496025 12.696122 12.4855995 12.535351 12.647699
1369012_at 6.0001225 5.9658146 6.1678853 5.627331 5.6548934 5.969825 6.038094 5.8174396 5.7559443 5.711908 5.7872057
1369013_a_at 10.615897 10.531334 10.479708 10.577536 10.609494 10.628604 10.624997 10.521145 10.610937 10.650362 10.51687
1369014_at 4.430149 4.7509394 4.6558676 4.671007 4.321599 4.525972 4.5388365 4.5363493 4.524248 4.5246315 4.383333
1369015_at 4.2972946 4.8294573 4.477258 4.572693 4.3674583 4.4587135 4.39958 4.664151 4.586771 4.5358276 4.2905626
1369016_at 5.450592 4.9208913 4.987851 5.013099 5.1554403 5.209041 5.1902394 5.3124094 5.090124 5.3547997 5.2561316
1369017_at 3.983696 4.236936 4.2554417 4.3586817 4.1194134 4.238038 4.58751 4.6113486 4.458412 4.343672 4.4740734
1369018_at 5.1200576 5.409836 4.974373 5.182706 5.0374756 5.096914 4.8305197 5.3869014 5.410001 5.37201 5.22399
1369019_at 3.7817142 3.4182944 3.6423018 3.9600337 3.7607849 3.425054 3.551986 3.4875362 3.7504842 3.44889 3.7457306
1369020_at 4.381215 4.39621 4.535369 4.534749 4.7560987 4.3231535 4.5073605 4.4674964 4.5704145 4.650953 4.4465027
1369021_at 5.752027 5.738369 5.692919 5.8836904 5.7966113 5.81218 5.7887363 5.8026605 5.8859396 5.9769363 5.705045
1369022_at 6.244265 5.8109636 6.153067 5.8756332 5.796175 5.863644 5.913594 6.012415 6.068323 6.171689 6.2019525
1369023_at 10.037776 9.970862 10.260756 9.9826765 9.888288 10.041312 9.9987135 10.016418 10.052105 10.082545 10.315467
1369024_at 6.3711605 6.4275503 6.8695393 6.148159 6.30914 6.433609 6.387891 6.210374 6.328944 5.943753 5.7956133
1369025_at 4.393443 4.2213616 4.4841695 4.498163 4.5857534 4.45565 3.9606986 4.052772 4.210301 4.1197906 4.119052
1369026_at 6.374152 6.317585 6.4343696 6.438977 6.2388573 6.02394 6.191857 6.099175 6.1880865 6.251185 6.479885
1369027_at 4.228401 4.315199 4.383811 4.246279 4.243329 4.399022 4.3155727 4.3158307 4.210301 4.452546 4.3439627
1369028_at 4.697522 4.893618 4.651444 4.9671226 4.5947003 4.940827 4.9498415 4.7926354 4.8190975 5.001711 5.017776
1369029_at 5.9022245 6.1511884 5.941597 5.9148707 6.2630343 5.8916717 5.360341 5.467185 6.327183 5.821141 5.3482466
1369030_at 4.207402 3.9890392 4.0593195 4.0410175 3.9300547 4.043126 3.8358476 3.9648 4.067627 4.039039 4.092512
1369031_at 8.338873 8.35943 8.116905 8.085589 8.438001 8.3305855 8.095602 8.037106 8.261622 8.193686 7.882956
1369032_at 7.5694127 7.6922083 7.5809183 7.437574 7.6849155 7.6449966 7.77777 7.728254 7.772809 7.564831 7.84523
1369033_at 3.6651578 3.399249 3.3942778 3.4535468 3.6652453 3.523521 3.4523354 3.6360414 3.6502962 3.8596199 3.8726072
1369034_at 4.419072 4.6133366 4.347419 4.3140173 4.574175 4.8271594 4.527006 5.0352993 4.792508 4.766404 4.9070997
1369035_a_at 3.6090336 3.4440165 3.8801672 3.4882822 3.3809447 3.6173499 3.2687964 3.546214 3.634323 3.464496 3.1866941
1369036_at 3.8041055 3.5757763 3.574207 3.7502172 3.688768 3.7590454 3.6983638 3.6629684 3.5074103 3.6285117 3.680622
1369037_at 4.8214765 4.593128 4.578296 4.5673614 4.774102 4.521644 4.429212 4.7111063 4.2934203 4.554755 4.4852886
1369038_at 5.331588 5.3848486 5.519245 5.492819 5.309437 5.404247 5.418762 5.4214993 5.540245 5.4006004 5.587683
1369039_at 8.025362 7.503241 7.789208 7.5525756 7.8189187 7.5817704 7.577163 7.616302 7.6066866 7.5214396 7.6855655
1369040_at 5.4451523 5.485595 5.373771 5.450643 5.3341603 5.3335586 5.3887796 5.381468 5.558927 5.383443 5.517391
1369041_at 3.6767092 3.6715004 3.7193635 3.5766442 4.0415635 3.7088404 3.5458512 3.6017873 3.5944972 3.605562 3.8823621
1369042_at 7.415964 6.977967 7.0702186 6.9533563 7.078661 7.2779994 7.044373 7.0299087 7.138079 6.9084797 7.155023
1369043_at 3.5296378 3.676448 3.5334659 3.4379983 3.666524 3.5241418 3.7127447 3.8092825 3.4670808 3.460358 3.650365
1369044_a_at 7.394414 6.770065 7.4220023 7.1293015 6.120409 6.3536553 5.8986087 5.9681807 6.6989837 5.8890157 6.5360465
1369045_at 6.5678153 6.4913654 6.6187177 6.466718 6.5268626 6.545313 6.77006 6.66928 6.773016 6.6465344 6.622013
1369046_at 3.5986073 3.8975818 3.9632006 4.2509212 4.0870323 3.8983572 3.9005363 4.0740166 4.0713005 4.056526 3.8803246
1369047_at 3.3173943 3.1536841 3.364392 3.2799873 3.1259398 3.1190157 3.335388 3.1712115 3.211494 3.096282 3.093142
1369048_at 4.7064 4.4165306 4.641353 4.557226 4.3753853 4.665262 4.758553 4.750351 4.67048 5.037097 4.642898
1369049_at 3.882648 4.1108484 4.0712633 3.882 4.190433 4.0252843 4.071843 3.798474 3.92585 4.0529156 3.7451096
1369050_at 8.438391 8.315963 8.205951 8.456427 8.132746 8.041971 8.25947 8.041897 7.8983927 7.505699 8.094904
1369051_at 6.785763 6.456053 6.825831 6.6269107 6.351968 6.470222 6.5629473 6.708402 6.308937 6.2505484 6.4212723
1369052_at 4.9743 4.8900423 5.1762595 5.0097876 4.968972 5.1818295 5.2901006 5.11043 5.0701156 4.8680243 4.7592416
1369053_at 4.3756056 4.252525 4.3607984 4.151899 4.412013 4.4736395 4.4179406 4.5362763 4.484187 4.7719746 4.4182525
1369054_at 4.2437096 4.2585034 4.1884475 3.9969723 3.848791 4.0928965 3.9765227 4.195261 4.0061007 4.148938 3.9864225
1369055_at 3.9208033 3.93959 3.905822 3.851677 3.7404907 3.6217678 3.9911435 3.8724713 4.1748314 3.754326 3.8609238
1369056_at 3.511835 3.3607082 3.4439929 3.5172298 3.4026732 3.447777 3.3905485 3.677606 3.6081908 3.5062513 3.472449
1369057_at 7.2279587 7.3024507 7.1785016 7.2771244 7.263432 7.0636706 7.3362317 7.377842 7.363033 7.2792544 7.371384
1369058_at 4.9304957 5.154326 4.8300858 5.1617694 4.956489 5.201286 5.088501 5.1481023 5.337397 5.349224 5.022517
1369059_at 7.952473 7.875105 8.194013 7.9109 7.767454 7.632854 7.7390203 7.7465215 7.8089 7.7744927 7.646346
1369060_a_at 8.140015 8.169096 8.2457905 8.046358 8.032799 8.139748 8.151884 8.09906 8.297132 8.183083 8.07975
1369061_at 7.869694 7.9456544 8.04253 8.037554 7.892722 7.7193356 8.015577 7.91476 7.695041 8.08774 8.138046
1369062_at 4.920315 5.230112 4.927867 4.7504635 4.955204 4.879199 5.2317057 4.8333654 4.955434 5.035883 4.9840946
1369063_at 9.479918 9.460898 9.387683 9.614453 9.43082 9.550742 9.556429 9.522046 9.345491 9.173121 9.529677
1369064_a_at 3.8058848 3.8643508 3.8550518 3.993572 3.6392148 4.0029116 4.0999794 3.9485505 3.942216 3.918356 4.007359
1369065_a_at 8.7050705 8.514635 8.391227 8.796057 8.901513 8.617026 8.502649 8.643591 8.776049 8.781506 8.97033
1369066_at 5.684159 5.540983 5.820563 5.6731124 5.675808 5.7807217 5.734615 5.806678 5.6443033 5.5649796 5.662
1369067_at 4.2112083 4.0793276 3.8500288 4.1308947 4.299716 3.6115892 3.8634233 3.5915763 3.6613169 3.7934117 3.6972334
1369068_at 4.069349 4.2969007 4.602422 4.1284533 4.5363092 3.8509517 4.12542 3.9302163 4.036091 4.241342 4.1567044
1369069_at 7.2492843 7.1021934 7.072388 7.1585784 7.0984964 6.9962187 6.949202 7.0361013 6.655377 6.825193 6.9171486
1369070_at 8.435812 8.026927 8.027391 8.314781 7.9923916 8.055825 7.944646 7.926825 8.050952 7.8100595 8.077404
1369071_at 4.023139 4.227619 4.2868824 4.2156754 4.242321 4.2874374 4.0586605 4.124197 3.9067478 4.1604586 4.02155
1369072_at 6.101087 6.418241 7.1763673 7.2937183 7.094123 6.753955 6.0545516 6.6979475 5.5819235 7.1450734 6.5894666
1369073_at 9.805828 9.713055 10.42778 10.177346 10.469591 9.844884 9.933232 10.211463 9.821741 9.77206 10.005445
1369074_at 12.570045 12.613675 12.498853 12.690758 12.599242 12.565874 12.7154875 12.545117 12.736328 12.661919 12.49543
1369075_a_at 4.524044 4.711644 4.658495 4.5723677 4.491582 4.3751173 4.707814 4.7786455 4.6063256 4.701438 4.6220927
1369076_at 8.881237 8.757816 8.792534 8.751448 8.797587 8.818104 8.4199095 8.773052 8.611423 8.640074 8.554987
1369077_at 7.0149713 7.070707 6.8032465 7.048925 7.107402 7.178233 6.9702015 7.095015 7.1250143 7.475772 7.328654
1369078_at 8.09833 8.286054 8.203398 8.188356 8.133871 8.187234 8.025574 8.124534 7.873062 7.92848 8.036429
1369079_at 4.7375355 4.81511 4.6782765 4.9444733 4.7505465 4.560586 4.949724 4.5710087 4.7949734 5.132494 4.7946544
1369080_at 4.523568 4.65356 4.539726 4.3846207 4.1651964 4.693105 4.5656514 4.5388308 4.6169143 4.5109744 4.541235
1369081_at 6.8788114 6.8044143 6.8586793 7.0075994 6.784348 6.800577 7.182724 7.2316074 6.8518677 6.758199 6.8702726
1369082_at 4.9627714 5.0079937 4.7878084 5.053418 5.0314856 4.70243 4.680175 5.013761 4.924406 4.8365116 4.751049
1369083_at 5.482329 5.519563 5.3397617 5.204573 5.091887 5.396546 5.803713 5.5120025 5.4783316 5.230707 5.440591
1369084_a_at 6.910768 7.044972 6.953675 6.83647 6.6941786 6.954007 7.0597353 6.9828863 7.155478 7.0596004 6.9464335
1369085_s_at 5.768635 5.893978 5.456959 6.11875 5.878421 5.6889563 5.5220966 5.718967 5.631172 5.535784 5.5140195
1369086_a_at 5.6841593 5.9364667 5.6415358 5.430751 5.732011 5.9650674 5.8436155 5.426649 5.518591 5.4831877 5.7663045
1369087_at 5.1915865 5.1684947 5.0931664 5.2555256 5.299548 5.1264925 5.1555467 5.038436 5.47946 4.9269924 5.1018376
1369088_at 7.086697 7.3883266 7.2803063 7.3771296 7.106944 7.190442 7.220245 7.3049383 7.0831294 7.2341084 7.1652875
1369089_at 4.277511 4.1561327 3.9753036 4.037474 4.0834618 4.070283 4.254364 4.132598 4.1530128 4.42492 3.930843
1369090_at 3.8901038 4.114766 3.8738866 3.9122965 3.9387648 3.9185576 3.7617629 3.9774394 4.0737696 3.8484235 3.8411326
1369091_at 4.0965705 3.7980766 3.990563 4.004116 3.8185353 3.726086 4.1943502 3.914598 3.9369442 4.3769855 4.0676956
1369092_at 8.547533 8.630601 8.693761 8.451155 8.290834 8.633283 8.58584 8.5374775 8.497677 8.269115 8.282581
1369093_at 7.0425754 6.974161 6.9197 7.0170145 7.0665407 6.8900156 6.6255565 6.9138007 6.5758033 6.4982276 6.667586
1369094_a_at 6.2445636 6.569356 6.0938983 6.4242153 5.9591417 6.5228024 5.9452286 6.238023 6.590023 6.6631327 5.781106
1369095_at 4.4436684 4.442264 4.5832167 4.640376 4.4863157 4.4951696 4.7433863 4.6482773 4.5885315 4.556115 4.4718
1369096_at 4.0949793 4.0259004 3.8439565 3.847785 3.7677643 3.9624581 4.0521493 4.0423446 4.158306 4.049773 4.020873
1369097_s_at 6.5838723 6.4879217 6.801841 6.8134537 6.5870337 6.6287155 6.2699637 6.086601 6.0518723 6.2968473 6.115498
1369098_at 3.9430022 4.1396265 4.0954876 4.2464995 4.2297153 3.9657393 4.029473 4.3231277 4.3637557 4.427641 4.069121
1369099_at 7.7985015 7.8189635 7.707483 7.6569037 7.64072 7.7785964 7.6603556 7.5651007 7.5305576 7.704761 7.686014
1369100_at 4.110441 4.0598116 4.2916307 3.883323 3.8983614 3.7591324 4.2367516 4.3358517 4.2776337 4.18606 4.02155
1369101_at 7.391993 7.546916 7.386269 7.2896533 7.216083 7.30515 7.804327 7.588448 7.466415 7.586005 7.6511183
1369102_at 3.7477517 3.9393716 3.9296794 4.042973 3.8800123 3.7488122 3.7367818 3.5689871 3.8332098 3.9837842 3.6597533
1369103_at 4.9195795 4.7578444 4.759899 4.8238397 4.896324 4.8396177 4.371406 4.4740343 4.746888 4.626175 4.4294868
1369104_at 6.383859 5.9766955 5.919861 6.214441 6.023818 6.103568 5.490344 5.615239 5.7946553 6.322313 5.8610725
1369105_a_at 4.559891 3.7476594 3.9673352 4.116041 4.2445455 3.4673712 3.9687395 4.295211 3.906977 3.9712439 4.654586
1369106_at 4.5707536 4.399712 4.2579713 4.2812138 4.395097 4.4022093 4.896251 4.417427 4.514176 4.3911233 4.310061
1369107_at 4.1397953 3.9162943 3.8246472 3.9068787 3.874475 3.955099 4.1004457 3.798474 3.886589 4.011922 3.866832
1369108_at 3.808643 3.9560673 3.8956378 3.7858489 4.0282183 3.6529872 4.0099673 3.8254993 4.0743046 4.1286798 3.9794106
1369109_at 3.5923598 3.4814227 3.7905326 3.822872 3.7193685 3.5321198 3.620826 3.5413344 3.536271 3.7503374 3.4205854
1369110_x_at 10.040967 10.30375 9.980649 9.187592 9.643828 9.300496 8.950888 9.016523 9.818396 9.310531 9.144447
1369111_at 14.015828 14.043378 14.076479 14.054173 14.005788 14.182975 14.061792 14.119633 14.162681 14.06654 14.149992
1369112_at 4.429435 4.534115 4.3348603 4.2747154 4.436723 4.3762684 4.363076 4.394471 4.3555737 4.212389 4.456918
1369113_at 3.3796077 3.4238658 3.5409741 3.8991692 3.5726025 3.4185205 3.8879268 3.4267874 3.3842556 3.562784 3.3917148
1369114_at 3.140903 3.1297114 3.2156305 3.1408563 3.101623 3.0509193 3.1958804 3.225979 3.0935645 3.0836968 3.0808022
1369115_at 4.407955 4.680027 4.9465876 4.6303525 4.6025276 4.5762157 4.78892 4.830938 4.765602 4.5624275 4.867344
1369116_a_at 5.7552114 5.9336843 5.689265 5.649274 5.8415914 5.8756757 5.6987567 5.8095703 5.769972 6.0374064 5.8703146
1369117_at 3.8350892 4.495096 3.9915156 3.7825444 4.1643534 3.9205654 4.0181193 4.1643376 4.0750775 4.0819864 4.2449446
1369118_a_at 4.2707815 4.527338 4.458002 4.388437 4.3177667 4.4123187 4.6254206 4.458884 4.726801 4.395541 4.5052795
1369119_a_at 4.727378 4.483225 4.7114773 4.620721 4.617588 4.5261507 4.70303 4.8744287 4.777663 4.6790648 4.548764
1369120_a_at 6.874641 7.295776 6.965482 7.2270145 6.9465547 7.0760164 7.2474446 7.191837 7.1173096 7.0706987 7.1804485
1369121_at 4.6090984 5.043517 4.9389277 4.852906 4.971115 4.6781726 4.9840927 4.8569345 4.992319 5.1023555 5.0916166
1369122_at 7.4923987 7.4240375 7.3990917 7.3292418 7.3347106 7.4468784 7.368012 7.3407054 7.2720227 7.6200395 7.4177213
1369123_a_at 6.0220604 5.7105513 5.9693775 5.8243647 5.8286915 5.5153646 5.8060684 5.8419533 5.675346 5.9570923 5.882378
1369124_at 4.133297 4.163286 4.173851 4.1973553 4.1824026 4.157114 4.3415594 4.499111 4.2415175 4.209056 4.3146544
1369125_at 3.4323714 3.325237 3.3096972 3.4606757 3.419267 3.348186 3.616795 3.3250678 3.3072002 3.4357917 3.3206153
1369126_at 3.806451 3.8744836 3.684756 3.7222018 3.7808712 3.8753865 3.890315 3.8496435 3.7522786 4.2987633 3.677665
1369127_a_at 6.505381 6.6856866 6.32284 6.6110597 6.4456825 6.3612 6.3295116 6.537375 6.7683063 6.748232 6.592623
1369128_at 4.0382457 4.096388 3.9635463 3.6606262 4.3138733 4.2553906 4.1209106 4.216609 4.252995 4.488326 4.1701183
1369129_at 3.6933572 3.7968175 4.0695543 3.974588 4.0757084 4.1305866 3.6761813 3.8641279 3.8767867 4.000247 3.8471856
1369130_at 4.7125072 4.658295 4.7995844 4.695425 5.056901 4.661721 4.7839127 4.75842 4.801144 4.905297 4.863069
1369131_at 3.8998866 3.9686985 4.0480175 4.2313576 4.1069765 3.7162888 3.9079738 4.0443277 3.731726 4.131639 4.11911
1369132_at 5.18204 5.1572623 5.002249 4.995458 5.3731904 5.2041006 5.3233056 5.6106806 5.7518263 5.4854436 5.5679483
1369133_a_at 3.550993 3.8130648 3.6125197 3.70482 3.9855216 3.813001 3.9503243 3.7355802 3.9332805 3.965585 3.8249073
1369134_x_at 3.6372771 3.7498264 3.6320224 3.6047795 3.4788878 3.684187 3.7861834 3.5509396 3.6668148 3.7518938 3.7416687
1369135_at 6.090981 6.132439 5.858373 5.911148 5.814729 6.061482 5.9625187 6.288319 6.0391536 6.2752037 5.855082
1369136_at 4.1921177 4.150522 4.043087 3.9865344 4.173404 3.8401668 3.958086 4.3011274 4.2433033 4.1468816 4.25674
1369137_at 4.8555603 4.7061496 4.7527494 5.0671353 4.7240057 4.754377 5.066742 5.0159883 5.0033703 4.8783894 5.0247536
1369138_a_at 4.094041 3.8425622 4.1089907 4.2453356 3.8505862 3.815528 4.291956 3.9304938 4.0391693 4.045533 4.0924706
1369139_at 3.8552423 3.7336385 4.076627 3.632255 3.83477 3.8323154 3.8450272 3.9492686 3.690769 3.8101556 3.76436
1369140_at 4.192687 3.9420488 3.9967198 3.9908946 4.001485 3.9345667 4.127857 4.124197 4.297456 4.0322857 3.9941866
1369141_at 3.60474 3.480702 3.6854255 3.583961 3.3390508 3.5437372 3.6495438 3.629169 3.603402 3.2921607 3.8069203
1369142_at 3.9297307 3.6210382 3.5983183 3.8508682 3.4365287 3.8032222 3.649017 3.5896904 3.8030906 3.724723 3.7609665
1369143_at 3.9523394 3.9853501 4.210324 3.9295645 3.9136815 4.3071165 4.2082767 4.023739 4.04111 4.0682936 3.8598053
1369144_a_at 4.058721 3.889222 3.7345383 3.895505 3.6041062 3.9345672 3.9831388 3.956339 3.914854 3.6925628 3.9843037
1369145_a_at 4.647363 4.4540977 4.4206266 4.4240065 4.7196293 4.683087 4.753041 4.7295804 4.8500166 4.7783184 4.8405724
1369146_a_at 7.094861 7.09168 7.5237517 7.7884116 6.902431 7.2875695 6.9447827 7.214992 7.660163 7.389876 8.098692
1369147_at 4.586402 4.5928164 4.6753454 4.9450865 4.844189 4.725403 5.024902 4.383907 4.855871 5.1040945 4.8138614
1369148_at 7.7393236 7.7873855 7.580989 7.7474065 7.6148634 7.783693 7.6394 7.6726985 7.4320993 7.357843 7.455787
1369149_at 4.8513293 4.8591847 4.8554454 5.015435 4.845969 4.869761 5.095128 4.956249 4.792508 4.9257956 4.806138
1369150_at 8.2455435 8.393943 8.406228 8.037851 8.2618885 8.233419 8.160999 8.316683 7.9311457 7.877483 7.7338123
1369151_at 5.1150646 5.19896 4.9155664 5.0931573 4.9426317 4.8454795 4.870121 5.2538795 5.0286674 5.2066317 5.1463375
1369152_at 7.1865053 7.18756 7.1591825 7.155151 7.3377414 7.292806 7.0310073 7.037491 7.094201 7.0553603 6.984466
1369153_at 3.4950516 3.5738342 3.6653194 3.7313282 3.7500927 3.5106764 3.4448175 3.4653358 3.5939848 3.8304212 3.5811508
1369154_at 4.1849966 4.0302553 4.1352053 3.8677974 3.813006 4.392304 3.791959 4.051492 4.128294 4.0337524 4.2475014
1369155_at 4.604722 4.7994685 4.7121406 4.6402287 4.5939693 4.7730694 4.8398046 4.9397364 4.4409566 4.843932 4.7931013
1369156_at 6.700908 6.892983 6.945315 7.3999877 6.732753 6.656847 6.7486954 6.6939697 6.660313 6.9562936 7.1755652
1369157_at 9.297266 9.285017 9.481894 9.116333 9.277647 9.200857 9.300253 9.396536 9.197815 9.074951 9.235619
1369158_at 4.202667 4.1135473 4.069586 3.9893024 4.1423836 4.1289067 4.168535 4.294941 4.1429877 4.089795 4.3524313
1369159_at 5.048006 5.10165 4.7260594 4.8852205 5.0168104 4.754574 5.031453 5.222681 4.9894457 5.3231993 5.073423
1369160_a_at 4.7485256 4.999884 4.5689435 4.441532 4.7492876 4.784739 5.0651035 4.682679 4.715507 4.6829147 4.725131
1369161_at 8.746702 8.619788 8.911276 8.740175 8.700825 8.716618 8.76952 8.763234 8.995357 8.934874 9.134993
1369162_at 3.5885441 3.6565623 3.733181 3.5893483 3.663337 3.7985125 3.8266656 3.8881452 3.91112 3.9857469 4.031366
1369163_at 4.785904 4.93931 5.084212 4.8323765 4.738295 4.709983 5.047233 4.9663506 5.0886745 5.343545 5.252585
1369164_a_at 4.3695364 4.450747 4.89608 4.392497 4.2140527 4.349106 4.2988276 4.573172 4.3587174 4.5776196 4.425333
1369165_at 4.255537 4.2576284 4.369667 4.1865096 4.2401648 3.9707863 4.0471168 4.450678 4.266238 4.3494234 4.031605
1369166_at 4.0988374 4.206102 4.376271 4.0567636 4.0599194 3.9714143 3.929678 4.1551943 4.0373297 4.2839427 4.023271
1369167_at 5.28633 5.658182 5.215028 5.250209 5.486581 5.428114 5.769966 5.499627 5.63247 5.3686433 5.6537457
1369168_a_at 5.3880434 5.2857866 5.410452 4.992455 5.460149 5.268502 5.5154686 5.48508 5.4040737 5.390829 5.205332
1369169_at 9.396222 9.370549 9.465863 9.702462 9.317336 9.4057045 9.734967 9.570198 9.752277 9.451269 9.530426
1369170_at 3.6716576 3.7946029 3.9291534 3.6632102 3.7678046 3.7591324 3.9172533 3.7048662 3.8470163 4.0095663 3.8232377
1369171_at 11.115421 11.264857 11.174809 11.193095 11.130425 11.371619 11.337195 11.247919 11.1662245 11.094043 11.251442
1369172_at 4.233309 4.106803 4.0356216 4.222172 4.122944 4.2072763 4.1133747 4.0650396 4.0391693 3.958761 3.9850414
1369173_at 5.412134 5.3533964 5.390137 5.3399296 5.401704 5.131877 5.404857 5.578743 5.511508 5.454879 5.469465
1369174_at 6.9353414 6.856813 6.9170184 6.6619463 7.146775 6.9865565 7.106385 6.7680635 6.6972003 6.6170306 6.7474337
1369175_a_at 3.65967 3.76105 3.6137862 3.4673057 3.7486413 3.7027843 3.900334 3.7453518 3.926482 3.6753101 3.7623668
1369176_at 6.3022547 6.426438 6.2163405 5.9983687 6.3996253 6.276046 6.0581403 6.5051293 6.589228 6.5422935 6.4129634
1369177_at 7.1096478 6.9127936 6.961305 7.1232505 7.2437406 6.8748674 6.757234 7.1231484 6.785344 6.794437 7.0786867
1369178_a_at 4.490587 4.254073 3.980489 4.275419 4.2660947 4.0777693 4.3388033 4.3691225 4.416469 4.5362062 4.506644
1369179_a_at 5.7544546 5.962948 6.3521557 5.800375 6.3008494 6.095989 6.0145407 6.5298586 5.994946 6.497884 6.3984017
1369180_at 4.9817743 4.9163404 5.1532307 4.938346 4.9421163 4.7884483 5.0308695 5.1481023 4.9699054 5.228322 4.884658
1369181_at 6.2124476 6.7451696 6.0263696 6.998934 6.979137 7.185565 6.298277 6.3903513 7.039847 6.279714 6.321249
1369182_at 4.2493935 3.869928 4.020467 4.4510922 4.109863 4.1578274 3.9799025 4.0315647 4.210301 3.8445902 4.057287
1369183_at 5.181796 4.919854 4.9165726 5.0735826 4.990769 4.9213753 5.003301 5.355341 5.0363045 5.1186943 4.9436245
1369184_at 3.91626 3.8247266 3.875132 4.0851393 4.0734367 3.751593 3.9908705 4.064479 3.8027093 3.775944 3.9493594
1369185_a_at 4.977591 5.0406704 4.9751477 4.9472 5.0609126 4.9745336 4.9142375 5.023615 4.9372883 5.078867 5.011134
1369186_at 7.9079466 8.041153 8.275019 7.987362 8.204941 8.21888 7.5214233 7.6649504 7.925248 7.6327515 7.3765025
1369187_a_at 7.1446767 7.4853315 7.460873 6.995293 7.213202 7.4217744 7.8535132 7.5663834 7.479543 7.3745127 7.3493733
1369188_at 3.919514 3.8419068 4.0513315 3.8579836 4.004944 4.102606 4.015685 4.1135845 4.159979 4.214843 4.177192
1369189_at 5.259125 5.522555 5.4445453 5.464496 5.4603977 5.2406006 5.4029164 5.709477 5.5759444 5.63797 5.3462667
1369190_at 5.4840283 5.6324186 5.46613 5.2747164 5.499755 5.7586594 5.4026055 5.5117135 5.370933 5.449243 5.495892
1369191_at 3.4752991 3.6500292 3.7388983 3.517625 3.5981398 3.4313824 3.6501672 3.6606452 3.5215497 3.605158 3.6422038
1369192_at 4.6518373 4.8655066 4.6482654 4.7390647 4.7377977 4.721866 4.777804 4.604659 4.83339 4.6662073 4.6324267
1369193_at 5.253334 5.28047 5.599206 5.50875 5.3929214 5.1641774 5.547372 5.3305216 5.473597 5.553233 5.3297224
1369194_a_at 3.8447366 3.7484355 3.7388983 3.5779233 4.0645375 3.6965926 3.643287 3.6324458 3.8564878 3.888826 3.905979
1369195_at 5.62288 5.6158085 5.523596 5.844262 5.4275827 7.050682 6.1705613 5.9078116 6.8976607 6.296982 6.3977547
1369196_at 5.3021994 5.3597975 5.392995 5.335723 5.6774607 5.2199535 5.4618998 5.3343105 5.3437176 5.4733 5.5332575
1369197_at 6.1123533 6.022615 6.0565825 5.9806185 6.1008625 6.071423 5.9044094 6.0661106 5.6429763 5.64746 5.741563
1369198_at 4.9645367 5.0746446 5.1478333 5.0705967 4.957449 4.7078476 5.0809536 5.2027507 5.1828628 5.1906605 5.090543
1369199_at 4.6383414 4.8930683 4.7936993 4.985785 4.539222 4.728936 4.7233076 4.9776335 5.020976 5.004244 4.981881
1369200_at 10.013452 10.122425 10.017893 9.992751 9.724154 10.035111 9.6670685 9.987794 10.027247 9.804879 9.70854
1369201_at 5.173564 5.0901837 5.128557 5.4055247 5.0912724 5.1475616 5.1601534 5.363756 5.0889006 5.2690945 5.322868
1369202_at 3.338001 3.4625175 3.3902826 3.3849611 3.3471138 3.4059668 3.629208 3.7592533 3.602175 3.5186698 3.5022988
1369203_at 4.2718163 4.0087547 3.8663845 3.8081727 3.8702714 4.0245075 4.0004826 4.2057295 3.870607 4.0869284 4.1284304
1369204_at 7.1051126 7.613219 7.147124 7.2005086 7.735721 7.3183894 7.033197 6.6825027 7.2892423 6.6712008 6.9762397
1369205_at 5.073289 4.884827 5.1102 5.180827 4.986433 5.0788016 5.224623 5.251867 5.1694403 5.178318 5.070912
1369206_at 12.551846 12.725083 12.682642 12.828014 12.807244 12.814717 12.634448 12.762406 12.602396 12.751619 12.655609
1369207_at 4.7676473 4.7401915 4.8218293 4.593899 4.7253723 4.866111 4.4585934 4.7145653 4.722725 4.7172403 5.0888963
1369208_at 6.5450125 6.4606185 6.410831 6.2306967 6.684266 7.2845554 6.534306 6.671493 7.0100794 6.5583863 7.3909583
1369209_at 6.806395 6.9306655 6.6696434 6.9765534 6.6312013 6.69348 6.8499694 6.5465355 6.540189 6.534593 6.616896
1369210_at 3.2351673 3.321872 3.1447668 3.6180263 3.25845 3.3353267 3.3691053 3.4047 3.327919 3.4197125 3.2185512
1369211_at 6.1239905 5.958915 6.0284405 6.2549257 5.9901896 5.935733 6.179391 6.2521553 6.2635794 6.43125 6.3564324
1369212_s_at 6.6562605 6.8032565 6.662299 7.512829 7.1939664 7.261076 7.016783 7.148883 6.788399 6.88066 7.0976396
1369213_at 4.679899 4.9901085 4.869235 4.7121563 4.760685 4.715419 5.1160774 4.915991 4.826172 4.8994737 4.794106
1369214_a_at 5.632873 5.6522617 5.643209 5.51037 5.755073 5.603249 5.727376 5.6485567 5.692555 5.632987 5.606747
1369215_a_at 10.064438 10.1241255 10.010471 9.997691 10.17292 9.861707 10.037171 10.078155 10.030906 10.04743 10.197353
1369216_a_at 5.3017673 5.434429 5.604045 5.532936 5.5262985 5.6123714 5.338687 5.5778494 5.4363384 5.376842 5.3591995
1369217_at 4.1848516 4.1698575 4.2381034 4.2611113 4.24257 4.1941442 4.141478 4.2761393 4.244317 4.333378 4.354112
1369218_at 7.5703053 7.5173683 7.2390018 7.504801 7.5156636 7.4035416 7.38649 7.0481095 7.2962947 6.9753895 7.1874104
1369219_at 5.6656165 5.6808333 5.5373707 5.7876525 5.6661615 5.8751287 5.8746343 5.9377136 5.9891725 5.8172336 5.950987
1369220_at 7.8965564 7.7505198 7.6637106 8.139488 7.789904 7.5194445 7.4727464 7.7901692 7.846187 7.937043 8.041322
1369221_at 5.7729554 6.197821 5.8536925 5.9411993 5.7251205 5.965816 6.649249 6.4610596 7.0489993 7.2856383 7.160581
1369222_at 5.320302 5.4174213 5.4794445 5.146576 5.3157825 5.1063695 5.252477 5.5790453 5.4687734 5.43718 5.401621
1369223_at 6.278704 6.59889 6.445598 6.517149 6.320535 6.371137 6.757975 6.8577743 6.7000036 6.652536 6.6586947
1369224_at 9.355437 10.720124 11.453302 11.843854 11.400708 11.0561905 11.277227 11.079211 11.957232 10.983404 11.461088
1369225_at 12.197645 12.0431185 12.2367935 12.260971 12.194015 12.335754 12.076715 11.96056 12.36205 12.317247 12.278183
1369226_at 7.9486556 8.149763 7.831631 8.149637 7.8815074 8.117092 7.9697447 7.8289146 8.00947 7.3672347 8.08691
1369227_at 6.6290154 6.51966 6.3682017 6.3362164 6.437484 6.462294 6.136825 6.238312 6.3125553 6.133358 5.8626723
1369228_at 5.097221 5.1745296 5.164801 5.083225 5.4421945 5.526774 5.324565 5.654571 5.430526 5.305953 5.6076365
1369229_at 5.822681 5.6059093 5.49611 5.4247446 5.5579205 5.516187 5.7435703 5.720516 6.021041 5.8081346 5.7304287
1369230_at 4.2265253 4.060994 4.2316146 4.248313 4.3635364 4.282509 4.372566 4.23171 4.712226 4.194171 4.4061103
1369231_at 4.270924 4.4820743 4.455012 4.8452973 4.528303 4.489767 4.674908 4.6293645 4.534558 4.814869 4.554459
1369232_at 4.5111957 4.8334064 4.6188717 4.754326 4.673526 4.388265 4.822056 4.690839 4.893719 4.6724653 4.898376
1369233_at 3.5894437 3.8540573 3.7028728 3.7026193 3.9008698 3.4986715 3.6106453 3.672411 3.7221055 3.9387734 3.683908
1369234_at 7.554307 7.7721586 7.571764 7.8249664 7.795781 7.734295 7.4301686 7.4833474 7.3965564 7.47536 7.4566097
1369235_at 4.6293306 4.729906 4.40969 4.6576552 4.675418 4.650835 4.71257 4.708118 4.8080807 4.950727 4.78578
1369236_at 5.1695466 5.1858177 4.9300833 5.3059006 5.3986187 4.9057603 5.070986 5.1970477 4.959994 5.334335 5.400276
1369237_at 4.9086227 4.881412 4.846598 4.7159166 4.7756534 5.066745 5.084718 4.9420314 5.229708 5.2756515 4.821707
1369238_at 9.457545 9.101741 9.012863 9.215108 9.648574 9.395919 9.267816 9.036498 9.435524 9.655396 9.204337
1369239_at 3.6292672 3.768347 3.8374388 4.207267 4.048893 3.8874257 3.7782788 3.9305055 3.9588673 3.9690208 3.9977832
1369240_a_at 5.5639195 5.4379473 5.4235296 5.6797447 5.8342533 5.402865 5.750774 5.857483 5.7611094 5.8233285 5.878528
1369241_at 5.2126136 5.544288 5.2949553 5.416229 5.1557417 5.277629 5.393019 5.294713 5.3258324 5.4308186 5.304369
1369242_at 3.3606732 3.5063496 3.4500551 3.2998424 3.4091802 3.5262094 3.3756783 3.4384685 3.5648625 3.4780676 3.4409904
1369243_at 3.8076122 3.93959 4.0715585 4.2894573 4.044924 4.2788386 4.2331448 4.2763534 3.8657665 3.9750693 4.0480747
1369244_at 6.761756 6.93991 6.8457413 6.766772 6.8104057 6.658177 6.642067 6.4592214 6.4899774 6.514704 6.780085
1369245_at 4.075492 3.853318 4.020518 3.82549 4.14939 4.046498 4.039638 4.2730002 4.1479807 4.2549376 4.144349
1369246_a_at 3.8192058 3.776205 3.6594107 3.3768573 3.5997555 3.4673712 3.9552996 3.6288018 3.6770918 3.618934 3.6473496
1369247_at 5.9355764 5.7726216 5.8856134 6.1132927 6.110051 6.017852 6.059482 5.814493 5.7762465 5.474262 6.051924
1369248_a_at 9.079616 8.580147 8.556972 8.63439 8.035006 8.564308 8.140655 7.7731967 8.761641 7.86176 7.910363
1369249_at 8.508485 8.480601 8.024939 8.118423 8.932283 8.375467 9.084401 8.160093 8.222832 8.532057 8.746138
1369250_at 4.8532677 5.171831 5.3573694 4.9863973 4.8956585 5.1205063 5.359171 4.9704676 4.968437 5.086517 5.0362763
1369251_a_at 5.24082 5.371521 5.4433107 5.4175673 5.1089363 5.3183355 4.9488983 5.8190184 5.6152554 5.8808894 5.443304
1369252_a_at 5.013894 4.9237366 5.130839 5.0405126 5.1492224 5.2554574 5.544873 5.054179 5.5266924 5.4431963 5.2906666
1369253_at 3.5618963 3.77621 3.7145524 3.7502317 3.7792115 3.83648 3.6318965 3.5867732 3.6710742 3.798199 3.7114158
1369254_a_at 3.9687846 3.8950703 3.9753036 3.9600585 3.9011488 4.050437 3.7840004 4.1004252 4.0737696 3.7139332 3.5178363
1369255_at 6.664684 6.993565 6.6697536 6.330555 6.2010703 6.5607033 6.4662595 6.287077 6.4049206 5.9569354 6.741694
1369256_at 5.524356 5.5333576 5.5809045 5.753189 5.626132 5.465802 5.7919745 5.6090446 5.620404 5.462534 5.5005217
1369257_at 4.7197647 4.6048822 4.922027 4.456086 4.617373 4.520488 4.931345 4.7477307 4.902619 4.8524265 4.875189
1369258_at 3.3314698 3.181418 3.429932 3.2296371 3.4789712 3.423905 3.3445415 3.168523 3.3184056 3.2549903 3.2105234
1369259_at 7.0145016 6.9618382 7.069362 6.9480305 7.8997836 7.3397083 6.392935 7.1128325 6.7716737 6.8246775 7.133488
1369260_a_at 4.1767187 4.285404 4.0641193 4.0772176 4.1350546 4.158389 4.1252747 4.201041 4.420164 4.1796427 4.113123
1369261_at 5.028412 4.927845 5.028411 5.0701456 5.18561 5.260437 5.2314253 5.1157966 4.9096327 5.1345687 4.6841106
1369262_at 6.9522533 6.9375615 6.877783 6.7864466 6.8573074 7.1295586 6.503943 6.5611167 6.7779284 6.3903103 6.4434853
1369263_at 3.2984717 3.4848886 3.426932 3.4897642 3.34229 3.3252726 3.6905448 3.6022656 3.187139 3.394591 3.4351196
1369264_at 4.932078 5.1181655 4.8546476 4.7393017 4.836922 4.790678 5.078271 5.0915713 4.9833274 5.2259803 4.8127074
1369265_at 6.6010222 6.8471446 6.601226 6.580965 6.85162 6.4356437 6.635366 6.7662077 6.6424885 6.6465545 6.8416934
1369266_at 6.073499 6.099189 6.3015347 6.0156355 6.710018 6.3852453 5.899245 6.006042 6.299271 6.1946197 6.7204814
1369267_at 3.8695288 4.008628 4.106967 3.7801113 4.064043 3.8620977 4.212141 4.152684 4.1941795 3.9282193 4.151271
1369268_at 4.271407 4.2841077 4.230077 4.2281003 4.476358 4.138227 4.274643 4.22771 4.1831636 4.2474 3.9942932
1369269_at 9.141338 9.366855 9.106894 9.082791 8.978919 9.080883 9.016428 8.995797 9.048963 9.233389 9.163814
1369270_at 9.15365 9.059891 9.066705 9.18553 8.89658 8.984454 8.83725 8.906757 9.201438 9.130438 9.143602
1369271_at 4.213281 4.367358 4.3696675 4.258511 4.2660947 4.0867596 4.3412004 4.2730103 4.187277 4.15606 4.3844204
1369272_at 5.541364 5.6638045 5.6221595 5.282721 5.784137 5.3004436 5.3575454 5.46545 5.477507 5.05338 5.0291023
1369273_a_at 4.4235363 4.1502814 4.2937713 4.369667 4.1583643 4.281956 4.015685 4.3107185 4.219604 4.1342645 4.172278
1369274_a_at 4.230109 4.339543 4.42579 4.573359 4.1881723 4.674306 4.052355 4.3670273 4.4746747 4.4063826 4.3822517
1369275_s_at 12.761925 12.694801 12.792232 12.679549 12.656103 12.644815 12.78088 12.751652 12.83244 12.326191 12.682569
1369276_at 4.8778334 5.0625434 5.1293497 4.974162 5.0514426 5.1106215 4.5747013 5.000121 4.875562 4.8817716 4.6191654
1369277_at 5.469925 5.912579 5.631879 5.417864 5.2428226 5.3788276 5.6886826 5.397969 5.7253933 5.442077 5.416175
1369278_at 7.9625587 7.9556284 7.6590466 7.891377 7.7145348 7.770851 7.8763714 7.710289 7.6208434 8.023254 8.074648
1369279_at 5.4563127 5.629726 5.552695 5.5260453 5.9761496 5.9415054 5.9158077 5.55853 5.8037477 5.9166083 5.833677
1369280_at 4.284822 4.091879 4.266606 4.363927 4.1034036 4.174083 4.524374 4.3463197 4.213549 4.5351663 4.189571
1369281_at 3.7269807 3.6742187 3.6914766 3.7463915 3.4735677 3.6547222 3.696249 3.5501473 3.8135448 3.8605585 3.374786
1369282_at 3.37853 3.2130058 3.6283033 3.1555486 3.4468749 3.3471782 3.2694845 3.5030668 3.324529 3.2671125 3.6856122
1369283_at 3.829871 3.685566 4.0781145 3.7694716 3.7713838 3.8697193 4.271957 3.8117664 3.9320362 3.8122964 3.7457306
1369284_at 5.1607103 5.4719334 5.2807436 5.1775427 5.2576427 5.0624084 5.251813 5.072592 5.4435644 5.3710747 5.3462667
1369285_at 6.407141 6.0733147 5.9764013 6.9757633 6.6838517 6.6223707 6.104335 6.314587 6.9305897 6.091448 6.4505835
1369286_at 12.184449 12.281348 12.2345915 12.328314 12.307231 12.325142 12.296915 12.403076 12.179669 12.209434 12.301975
1369287_at 4.5056195 4.5810165 4.5026464 5.0785494 4.5491624 4.7195015 4.9891157 4.7591434 5.0144587 4.715794 4.6580853
1369288_at 4.3326507 4.3598742 4.460258 4.323147 4.5537505 4.351227 4.6702375 4.397426 4.639931 4.518402 4.5532837
1369289_at 9.620886 9.706315 9.514705 9.502365 9.646008 9.515456 9.213772 9.406655 9.151653 9.347566 9.613606
1369290_at 4.617564 4.837508 5.0264587 4.7568235 5.2478065 4.917248 4.2092686 4.3220797 4.6159496 4.4831734 4.5118523
1369291_at 11.0661545 10.980936 10.978394 10.657264 10.793081 10.998174 10.630616 10.602789 10.765363 10.792186 10.397172
1369292_at 4.459079 4.2273088 4.0368385 4.3509254 4.0783176 4.381544 4.4775643 4.289937 4.466299 4.365983 4.4356384
1369293_at 5.860141 5.9086757 5.898237 5.795541 5.6568537 5.725354 5.7650003 6.0287952 5.7714477 5.573042 5.736759
1369294_at 4.4701815 4.8023067 4.3019905 4.1907578 4.586913 4.6275744 4.660512 4.595221 4.5268073 4.1604776 4.3504276
1369295_at 4.5449586 4.817421 4.898514 4.5826793 4.5130606 4.387202 4.7161183 4.582713 4.643054 4.7870536 4.8717012
1369296_at 12.9746065 13.050838 13.018732 13.119381 13.152182 13.164145 13.075046 13.117619 13.081644 13.162116 13.111323
1369297_at 4.357479 4.3700633 3.879506 4.392975 4.136327 4.110921 4.3776093 3.8909483 4.4954515 4.4592805 4.337567
1369298_at 3.995104 3.9255009 3.8542314 3.991722 3.9759564 4.303666 4.2513523 4.051492 3.8003979 4.0691204 4.2237835
1369299_at 4.342621 4.4839163 4.4409227 4.4893265 5.0593343 4.3832045 4.5938873 4.5504417 4.5738378 4.3480134 4.6570787
1369300_at 4.208803 4.414036 4.044024 4.2213583 4.2523575 4.23915 4.4815063 4.3451233 4.234773 4.107501 4.018586
1369301_at 4.524044 4.337224 4.4094605 4.3868227 4.4547296 4.4130964 4.9416995 4.872804 4.675646 4.615052 4.661491
1369302_at 4.575982 4.5559673 4.5511856 4.420673 4.0962806 4.541679 4.9374466 4.424197 4.4035096 4.463642 4.7272234
1369303_at 3.6067727 3.9142818 3.6276693 3.5553942 3.5471363 3.5293305 3.6055856 3.3958216 3.5807405 3.8846753 3.7559092
1369304_at 6.9409127 6.826847 6.7780886 7.1539583 6.695571 6.9257817 6.956848 6.784711 6.855134 6.570515 6.789163
1369305_at 4.674803 4.3845444 4.6269674 4.647899 4.385771 4.46312 4.660494 4.5843663 4.5905495 4.5710373 4.608801
1369306_at 4.491843 6.114852 4.7639165 4.573571 5.395317 5.2787457 4.7235026 4.6084213 4.5630693 4.25298 4.5147843
1369307_at 4.7550793 4.785969 4.825884 4.9088306 4.7983017 4.7648215 4.9872894 4.861702 4.89471 4.93248 4.8268204
1369308_at 5.203809 5.129208 4.9032893 5.142563 5.3327723 5.029417 4.9999185 5.2105675 5.19851 5.2118797 5.232525
1369309_a_at 4.7999377 4.888504 4.633314 4.655574 4.704926 5.285343 4.8442764 4.8154764 5.226731 4.825414 4.6054797
1369310_at 5.3499165 4.99883 4.8945293 4.7708616 5.439889 5.0845394 4.9972687 5.109022 5.1145735 4.9238644 5.52209
1369311_at 3.6649382 3.666052 3.7708304 3.626638 3.5987813 3.4673712 3.85352 3.6810884 3.691884 3.7637265 3.583048
1369312_a_at 8.936833 8.888376 8.759903 8.859222 8.757718 8.771078 8.65616 8.553881 8.601456 8.408304 8.581023
1369313_at 4.685901 4.9485598 4.7902384 4.9016175 5.2626266 4.7031584 4.6908326 4.662178 4.6488757 4.9590454 4.930714
1369314_at 4.4746194 4.3679266 4.211194 4.158565 4.3983803 4.3839593 4.2462316 4.4868383 4.513875 4.475092 4.163126
1369315_at 4.3462486 3.9798477 4.217102 3.923985 3.9470828 3.9378417 4.5204525 4.3857546 4.1461735 4.3650713 4.343701
1369316_s_at 5.9685497 6.2818527 5.8212724 6.1318755 5.922918 5.8140473 6.1959596 5.730273 5.9922943 5.957466 6.1157913
1369317_at 3.6693997 3.7307878 4.148016 3.7354772 3.9070473 3.780285 3.57945 3.8119586 3.8138318 4.1109476 4.006401
1369318_at 6.207379 6.295796 6.5479126 6.5353794 6.6279154 6.8190393 6.9463763 6.4387484 6.7096086 7.081964 7.1042023
1369319_at 9.379446 9.502473 9.381271 9.490737 9.276073 9.331025 9.178934 9.105207 9.205002 9.254049 8.965566
1369320_at 4.0324554 4.0069265 3.9898984 4.2154846 3.9136815 4.0225534 4.266968 4.124197 4.22073 4.1439447 4.0483146
1369321_s_at 3.3187602 3.250175 3.5182915 3.2183547 3.499513 3.532979 3.6805167 3.3833172 3.6093552 3.3254035 3.293276
1369322_at 5.17929 5.291359 5.1532307 5.1442165 5.3888774 5.2238846 5.3336043 5.555946 5.5238404 5.4159217 5.5053306
1369323_at 7.1698785 7.35022 7.466344 7.4534426 7.17401 7.422613 7.2817483 7.2455907 7.0299516 6.9556613 7.082686
1369324_at 3.5231836 3.4897072 3.5642219 3.433545 3.543827 3.4475474 3.7573879 3.3335383 3.3965037 3.5177944 3.657791
1369325_at 6.720898 6.942162 6.8943977 6.673704 6.7283835 6.6435685 6.3658485 6.772471 6.072163 6.247819 6.35315
1369326_at 3.8005018 3.879286 4.045621 4.2490044 3.8195248 4.019951 3.9361742 3.7991824 3.875558 3.5892184 3.490983
1369327_at 4.2855096 4.141144 4.3655434 4.1803026 4.159177 4.2013435 4.3000264 4.3548517 4.2775526 4.0117435 4.332697
1369328_at 5.7104597 5.917573 5.6568394 5.581777 5.194687 6.1259737 6.055643 6.074345 6.264083 6.011902 6.61363
1369329_at 5.4782577 5.3323164 5.3795543 5.3916917 5.2802906 5.4461946 5.582764 5.683638 5.520806 5.6481614 5.3923426
1369330_at 5.0928864 4.903103 4.9819365 4.972513 4.869311 4.896359 5.167907 5.0678854 4.9738946 5.0126657 4.919375
1369331_a_at 4.865826 4.811832 5.0118814 5.0056853 5.0184693 4.546172 4.7006702 5.212791 5.0556636 5.0401173 5.121479
1369332_a_at 3.8020303 3.8232803 3.9182715 3.783114 4.1560507 3.71078 3.9288232 4.006304 3.907256 3.823282 3.7864013
1369333_a_at 3.4882667 3.3536031 3.2103338 3.2691298 3.4069583 3.4103281 3.4507496 3.311733 3.2262099 3.3852143 3.2370837
1369334_at 3.869061 4.1552343 3.7388983 4.115657 3.7227507 3.9568784 4.032757 3.8504999 4.202797 3.9351733 3.8904014
1369335_at 3.396803 3.8973517 3.301859 3.5227711 3.4903786 3.6170871 3.7748294 3.574263 3.5157282 3.5040557 3.7894056
1369336_at 5.230608 5.2824764 5.3030853 5.123405 5.488804 5.1006618 5.5385313 5.5487833 5.326351 5.63797 5.4678364
1369337_at 4.4158726 4.2608123 4.2226853 4.374034 4.4462266 4.583196 4.5130877 4.2397285 4.581754 4.3872557 4.346143
1369338_at 5.705334 5.8388405 5.5897226 5.9012847 5.4985237 5.7372 5.819511 5.775111 5.8099756 5.80783 5.6567826
1369339_at 5.5127144 5.4607334 5.5517836 5.535468 5.660472 5.4341173 5.910262 5.900373 5.8083987 5.8920746 5.5797777
1369340_at 4.462085 4.4506373 4.3197284 4.527202 4.2660947 4.3443866 4.415759 4.4935374 4.55584 4.503868 4.6086493
1369341_a_at 4.2158346 4.2069902 4.1691628 4.2295184 4.291416 4.187949 4.246073 4.2983675 4.243733 4.294856 4.2609024
1369342_at 5.2899685 5.3837876 4.9493017 5.3157234 5.495758 5.386753 5.4782395 5.5320854 5.250478 5.6155586 4.885489
1369343_at 3.407236 3.2969773 3.4445648 3.4450753 3.4172082 3.436528 3.622222 3.5470428 3.455734 3.5773113 3.4657848
1369344_at 5.546518 5.0603695 5.274336 5.194833 5.1764956 5.1832056 5.10699 5.3875675 5.661515 5.13474 5.2629075
1369345_at 3.7707899 4.092354 3.867588 3.9965868 4.0775814 3.8826845 4.182026 4.0514927 3.8033364 4.3005075 3.9672625
1369346_at 3.3094962 3.6533108 3.400905 3.4898777 3.5570822 3.3142319 3.5934644 3.618271 3.4925587 3.6940312 3.399107
1369347_s_at 5.810373 5.61814 5.8475585 5.623864 5.762203 5.6458826 5.7936826 5.6835966 5.996938 5.7702365 5.592001
1369348_at 4.3143806 4.2598567 4.0430913 4.2838864 4.2815876 4.2537436 4.4189854 4.236106 4.5167894 4.2514887 4.1962414
1369349_a_at 3.4510767 3.5333877 3.3746855 3.5692165 3.359185 3.5037818 3.5329468 3.538773 3.5707629 3.4364312 3.480686
1369350_at 5.45811 5.557325 5.7369947 5.824984 5.601168 5.6284413 5.7871757 5.730097 5.771172 5.726251 5.685791
1369351_at 4.22607 4.4361696 4.2723246 4.5468783 4.40964 4.386471 4.826188 4.6086583 4.622861 4.375951 4.202109
1369352_at 6.2636237 6.2446494 6.5114317 6.120283 6.4055123 6.3060474 6.348968 6.197551 6.3354483 6.2168665 6.3746805
1369353_at 4.4399667 4.3887205 4.1019926 4.090047 4.3734097 4.5415115 4.4186544 4.874526 4.589864 4.6662073 4.5830283
1369354_at 6.4295406 6.4736795 6.45456 6.3773346 6.225832 6.3127737 6.508324 6.543125 6.4408507 6.498621 6.63032
1369355_at 4.798588 4.7118664 4.5851493 4.6893253 4.6207542 4.7938843 4.8197417 5.2515426 4.929779 4.830555 4.939356
1369356_at 3.9776263 4.112277 3.920831 4.0548744 4.072015 4.045965 4.108242 3.8583431 4.1295843 4.0110106 4.076473
1369357_at 5.0534153 4.9565587 4.9034505 4.9084296 5.0471153 4.753662 5.188191 4.6850333 5.0556636 4.8842454 4.6866546
1369358_a_at 6.0541787 6.1114397 6.111752 6.084434 6.1763134 5.9441147 6.21977 6.2517157 6.424556 6.411551 6.2499905
1369359_at 3.8156648 3.8304348 3.922179 3.973958 4.0316706 4.196659 4.2274213 3.9570208 4.0802317 3.9445844 4.2477374
1369360_at 5.851216 5.6345406 5.983272 5.64633 5.6721396 5.7830014 5.945811 6.107912 6.0549726 5.9614706 6.0540423
1369361_at 3.5877988 3.7762167 3.6184015 3.865513 3.4743447 3.5000637 3.6841345 3.6702993 3.5468607 3.888749 3.429499
1369362_at 5.192275 5.2864013 5.099675 5.050494 5.1706076 5.2570467 5.2082243 5.1076736 5.2180705 5.1936088 5.276071
1369363_at 3.637746 3.5616124 3.8667026 3.5500562 3.6052055 3.460377 3.8379576 3.776637 3.656306 3.597957 3.584843
1369364_at 3.407236 3.4700134 3.4222443 3.4558363 3.4899068 3.6393187 3.432032 3.4041953 3.4464927 3.650585 3.6364274
1369365_at 4.559891 4.4419627 4.204714 4.358729 4.304608 4.4982467 4.4984193 4.6484704 4.390809 4.4519343 4.3698373
1369366_at 4.59557 4.984112 4.8133616 4.644082 4.881125 4.904344 4.7859674 4.8287983 4.762266 5.337723 4.990058
1369367_at 4.31483 4.4846663 4.298853 4.2154846 4.1831584 4.324783 4.58083 4.2330503 4.2764525 4.630044 4.4098787
1369368_at 4.0540323 4.353002 4.0502844 4.2169476 4.305764 4.3441887 4.255844 4.0724745 4.2235565 4.2172575 4.2739716
1369369_at 5.525138 5.1253033 5.0126863 4.9912586 4.7826686 4.8311906 5.069393 5.1549563 5.138746 5.1937194 5.1170516
1369370_s_at 4.675408 4.8655877 4.588289 4.4822 4.626327 4.7514315 4.6966295 5.060342 5.182088 5.117356 4.9548573
1369371_a_at 4.0167475 4.275872 4.10022 3.878271 4.073753 4.384469 4.0823736 4.316591 4.2526503 4.1783323 4.311812
1369372_at 4.6788316 4.8418593 4.859783 4.9581404 4.7022977 4.705295 5.019993 4.929606 5.118289 5.1239433 4.798648
1369373_at 5.406316 5.469511 5.255544 5.387278 5.540106 5.6053877 5.365081 5.4026437 5.5368686 5.520076 5.7748494
1369374_at 4.130954 4.281682 4.15291 4.283799 3.920728 4.154749 3.9696164 4.224535 4.16456 4.167741 4.147996
1369375_a_at 3.570477 3.568038 3.6741624 3.8531113 3.7102733 3.8416715 4.012824 3.6193404 3.7953882 3.9000778 3.7337186
1369376_a_at 4.282479 3.9794934 3.9137871 4.076647 4.122944 4.061779 4.2866087 4.331902 4.108073 4.2800364 4.1660094
1369377_at 3.5551565 3.3817053 3.3783705 3.2771606 3.6664407 3.3465202 3.6855342 3.3012679 3.1310844 3.58018 3.4067972
1369378_at 4.8925533 4.84528 4.7310567 4.718888 4.567104 4.3552947 4.6022015 5.051569 4.9153323 4.4926662 4.7159085
1369379_at 4.839063 5.07254 4.584536 5.939086 5.1047416 5.316991 5.0187864 4.8393564 5.4308414 4.6213584 5.285861
1369380_at 4.4242992 4.3927383 4.334674 4.2878757 4.47654 4.495618 4.470801 4.677173 4.5911508 4.405353 4.383117
1369381_a_at 3.6396577 3.5947144 3.6169913 3.6523077 3.7808712 3.6266558 3.8016865 3.831939 3.7352352 3.8971195 3.6749964
1369382_at 6.1110387 5.910974 6.0900307 5.903238 5.9165792 5.859777 6.2759695 5.597729 6.1115074 5.852194 5.524318
1369383_a_at 4.606097 4.730788 4.6730566 4.4730945 4.772832 4.496704 4.4939184 4.611349 4.6530495 4.770792 4.3098063
1369384_at 4.271186 3.93959 3.6040611 3.9007423 3.5715034 3.9334114 4.143581 3.992876 3.8234248 4.3711367 3.8829062
1369385_at 4.356557 4.3680162 4.6513643 4.797538 4.5405793 4.5603766 4.6256104 4.8771706 4.420164 4.7116055 4.48825
1369386_at 4.396479 4.290058 4.259602 4.2716827 4.051028 4.171321 4.1640663 4.4064217 4.2154837 4.1783323 4.178709
1369387_at 5.8712406 5.718385 5.8945622 5.0566716 5.8377194 5.6331735 5.587631 5.418459 5.7635536 5.554878 5.547145
1369388_at 3.9024282 4.0893435 4.070509 4.0199533 3.9830139 4.003872 4.146016 4.152887 4.1781816 4.149351 4.1274233
1369389_at 4.3925247 4.337067 4.370178 4.548237 4.610492 4.521316 4.5051765 4.7062664 4.410425 4.7019296 4.3735247
1369390_a_at 4.807332 4.641132 4.441593 4.2215414 4.887789 4.9295883 4.5216904 4.941234 4.5991096 5.003666 4.434095
1369391_at 3.9207845 4.235114 3.919567 3.9944718 4.160069 3.9261713 3.9658985 4.2805414 4.108073 4.268328 4.1298323
1369392_at 5.1065063 4.9773254 5.125512 4.8066325 5.085747 4.993244 5.252941 5.135007 4.9928083 5.1405067 4.937772
1369393_at 4.7999377 4.6208296 4.6845045 4.98238 4.9130716 4.759186 4.5387325 4.098787 4.2909927 4.528631 4.2517104
1369394_at 4.487975 4.5236874 4.542926 4.3901377 4.5483904 4.3897977 4.5348268 4.424197 4.4055266 4.242175 4.388961
1369395_at 3.4136333 3.5282478 3.7239988 3.5723064 3.5727904 3.5902724 3.585555 3.6324458 3.3011553 3.5743423 3.6471105
1369396_at 5.2938538 5.251046 5.3997307 5.3635926 5.503894 5.380569 5.4952717 5.6695843 5.493863 5.568531 5.514021
1369397_at 5.1328125 5.130919 4.929264 5.147559 4.975151 5.131877 5.3064885 4.8399515 5.0048637 5.1356816 4.9045577
1369398_at 5.4694557 5.395956 5.5192595 5.5116353 5.526792 5.5337443 5.560685 5.4853754 5.477421 5.342317 5.516705
1369399_at 3.478272 3.5340528 3.3690734 3.4826596 3.5354476 3.5733984 3.303211 3.5436316 3.673522 3.2936199 3.3840191
1369400_a_at 5.217787 5.3193364 5.1617413 5.326882 5.1888056 5.2600055 5.2858253 5.4426336 4.9706607 5.306796 5.1676173
1369401_at 3.4456873 3.2978668 3.2983956 3.362768 3.4333901 3.3314323 3.4301684 3.492497 3.4012172 3.5023916 3.2315426
1369402_at 6.8116455 6.6329994 6.4889617 6.6346517 6.484868 6.596732 6.3576794 6.4054527 6.2922606 5.9865274 6.401349
1369403_at 4.132411 4.2864923 4.5441785 4.621046 4.2173276 4.372444 4.243761 4.5268173 4.482199 4.711791 4.657655
1369404_a_at 4.535253 4.7178454 4.581549 4.5291257 4.550393 4.4974136 4.732386 4.5561476 4.5237317 4.8997407 4.659738
1369405_a_at 4.2146735 4.016761 4.0859704 3.8775892 3.7982926 3.8983572 4.351774 4.320502 4.1354866 4.2583575 4.137335
1369406_at 4.050713 3.993238 4.117808 3.9690337 4.1658497 4.032356 3.9267542 3.8985631 4.1761484 3.935543 4.0521965
1369407_at 7.372916 6.6059 7.2597494 7.4875593 7.7035375 7.089303 6.46783 6.227165 6.510509 6.828719 6.6606736
1369408_at 4.1903334 4.4118223 4.056012 4.380513 4.1047516 4.351053 4.4230385 4.4402046 4.642097 4.5350294 4.2760997
1369409_at 8.087942 8.12569 8.041462 7.9524302 8.089579 8.072255 7.8272853 7.6659145 8.110151 7.955749 7.926512
1369410_at 8.276415 8.315531 8.581601 8.847757 8.28676 8.429228 8.193798 8.61791 8.406196 8.421621 8.106685
1369411_at 3.79272 3.7594402 3.9028373 3.8343053 3.8444989 3.6870587 3.8967807 3.5135834 3.963513 3.4510803 3.718558
1369412_a_at 6.583024 6.473489 6.8765545 6.428485 6.4134216 6.6064577 6.49661 6.502893 6.6720634 6.745376 6.6324506
1369413_at 4.524044 4.40435 4.61915 4.257465 4.504383 4.420835 4.715449 4.8258004 4.8147464 4.4012604 4.6526937
1369414_at 9.2878685 9.351809 9.224155 9.084547 9.005075 9.247852 8.919615 8.978062 9.015192 9.007803 8.939913
1369415_at 7.9409018 7.5278015 7.872828 7.07506 7.8809433 7.306536 8.170162 6.6960793 6.735823 6.1946993 7.4758773
1369416_at 6.2282166 5.968674 6.262537 6.241984 6.371193 6.065785 6.427176 6.347377 6.236918 6.382667 6.3093457
1369417_a_at 4.20443 3.9514642 4.2065263 4.5915823 4.055281 4.2017803 4.1235237 4.2103653 4.141369 4.447506 4.216822
1369418_at 4.357586 4.475787 4.259356 4.42511 4.3883667 4.2698503 4.3714757 4.5770636 4.161219 4.3859444 4.417685
1369419_at 5.1701274 5.1551695 5.3372817 5.2923207 5.2733345 5.422746 5.348824 5.468896 5.3578005 5.276745 5.3739204
1369420_at 4.323992 4.646657 4.063509 4.184123 4.535215 4.569762 4.298563 4.330904 4.2460833 4.2200623 4.4458823
1369421_at 6.3450503 6.040746 6.0217366 6.252542 6.3630404 6.0373015 6.078483 6.0479193 6.2650237 5.854131 6.336358
1369422_at 5.001165 5.2344127 5.0588236 5.380275 4.9737453 4.959487 5.0865774 5.1258025 5.0242567 5.483398 4.941053
1369423_at 4.487975 4.3086314 4.292454 4.507976 4.139834 4.6598406 4.612965 4.2866573 4.3663425 4.245743 4.1433206
1369424_at 12.6872 12.67045 12.774686 12.662015 12.602529 12.75061 12.68362 12.8542 12.756721 12.186871 12.709656
1369425_at 4.1964426 4.090911 4.1042337 3.9430149 3.9305992 3.947073 4.4119005 4.310197 3.8969646 4.171563 4.0782175
1369426_at 5.275933 5.024278 4.808055 5.1353183 5.1757674 4.7501106 5.3119984 5.065593 5.1793284 5.434753 5.228052
1369427_at 9.578405 9.835726 9.702705 9.5562105 9.3892355 9.51399 9.52055 8.608489 9.420866 9.847415 9.158615
1369428_a_at 4.4264965 4.3347816 4.6049347 4.4959984 4.5980525 4.6074924 4.70018 4.454997 4.936658 4.3629313 4.520111
1369429_at 3.670109 3.615358 3.8773212 3.636103 3.6677358 3.8389661 3.4978297 3.7975492 3.7491837 3.6168783 3.7418504
1369430_at 9.565644 9.385181 9.383825 9.467374 8.531769 9.491901 8.702489 9.406812 9.575027 9.50422 9.551853
1369431_at 4.8199935 4.241524 4.657759 4.4803863 4.352349 4.323594 4.667673 4.458211 4.5110965 4.369238 4.2522435
1369432_at 4.932144 5.18732 5.1844115 5.288147 5.1066837 4.950449 5.1043515 5.1332436 5.1321487 5.256248 4.9380116
1369433_at 5.054755 5.1262283 5.010945 5.219625 4.793227 5.2779884 5.005522 5.053174 5.119442 4.87761 5.022159
1369434_at 4.1258707 3.8379552 3.9505823 3.6991374 3.9388368 4.1593795 3.839701 4.024958 4.001997 3.8885996 3.9815845
1369435_at 12.853485 12.747753 12.884939 12.823918 12.693957 12.748613 12.703797 12.680757 12.720168 12.678028 12.641028
1369436_at 4.0477185 4.060994 3.97827 4.1153946 4.055709 3.9328215 4.1613736 4.033047 4.282033 4.2689204 4.0192394
1369437_at 4.3703103 4.3698187 4.7263975 4.678671 4.383065 4.4808345 4.4713974 4.793792 4.591706 4.352876 4.3779078
1369438_at 4.846092 4.8641934 4.781102 4.901599 4.860435 4.744404 4.90248 4.9437423 4.92742 4.7955027 4.9152536
1369439_at 3.6998096 3.8106408 3.537553 3.4911108 3.6331425 3.6002834 3.823905 3.5548391 3.7039232 3.6996682 3.6613424
1369440_at 5.587733 6.324049 5.3454714 5.4797654 6.6082544 5.458986 5.7242923 5.3802004 5.628297 5.795643 4.7274547
1369441_at 4.2096844 4.352972 4.373202 4.461654 4.0052896 4.4327974 4.4965477 4.424197 4.3216734 4.495391 4.497034
1369442_at 3.5799117 3.4154816 3.410783 3.5617852 3.4153621 3.266924 3.4226196 3.3952816 3.4587052 3.4031892 3.5556295
1369443_at 6.5708003 6.429711 6.6502233 6.3921337 6.2199736 6.282036 6.5384035 6.192112 6.23279 6.1056237 6.1945205
1369444_at 3.5783322 3.6133676 3.9232879 3.607012 3.61523 3.8243475 3.7885458 3.6572733 3.948279 3.8245103 3.7945476
1369445_at 6.2048216 6.1178365 5.866188 6.0362787 6.072869 5.8214574 6.0366764 5.8660007 5.7946553 5.9682155 6.1900787
1369446_at 6.6771564 6.766521 6.4163218 6.6994495 6.7384486 6.626956 6.974043 6.673284 6.794844 6.801478 7.0139065
1369447_at 5.426013 5.5266805 5.7138414 5.485737 5.683854 5.707287 6.012785 5.970531 5.9206567 5.868881 5.8321733
1369448_at 5.8131037 5.957686 5.7232075 5.707818 5.598098 5.72529 6.095636 5.9150844 5.8177223 5.9118824 5.8406477
1369449_at 4.8329525 4.9569826 4.99214 4.722767 4.9130726 4.9916825 5.3804016 5.000832 5.1469173 5.0647907 4.847145
1369450_at 11.46703 11.346347 11.593991 11.65383 11.48196 11.629255 11.487954 11.524204 11.555372 11.72357 11.6380825
1369451_a_at 3.6769488 3.4964967 3.809563 3.9588928 3.637086 3.640378 3.7906978 3.6091268 3.719088 3.637681 3.8101704
1369452_a_at 8.640354 8.614845 8.518509 8.6787815 8.7085495 8.432692 8.408873 8.256857 8.312393 8.257621 8.302898
1369453_at 6.624768 6.781734 6.31571 6.5877423 6.771667 6.727445 6.6642137 6.6305184 6.842594 6.861917 6.916975
1369454_at 4.140815 4.060994 4.21209 4.086026 4.114543 4.0911503 4.114893 4.305186 4.590089 4.3157434 4.113323
1369455_at 6.784775 7.6689634 6.9216695 6.7717104 8.076809 6.8251595 7.481191 6.8308835 7.2270584 7.6184955 5.729106
1369456_at 3.2030048 3.311904 3.2461581 3.4849973 3.4159293 3.4131296 3.547196 3.5827377 3.3881147 3.4166532 3.5758219
1369457_a_at 4.715105 4.4217606 4.4819527 4.260146 4.6207542 4.3577647 4.810913 4.7236686 4.769223 4.595888 4.359527
1369458_at 4.399909 4.286928 4.3075767 4.3216124 4.393378 4.479182 4.671231 4.4366384 4.3843284 4.550315 4.867257
1369459_at 5.658014 5.786117 5.773258 5.777217 5.7551436 5.755869 5.784393 5.61894 5.709098 5.724333 5.8334384
1369460_at 5.5882893 5.3730006 5.419422 5.6125956 5.4543796 5.4466496 5.5898 5.4026437 5.6987667 5.8470597 5.684518
1369461_at 3.9047852 3.9773085 3.790931 3.8677974 3.7274864 4.2355204 3.9248552 4.097708 4.019657 3.8855789 4.0449543
1369462_at 3.9891236 3.9641604 3.9346714 4.0275536 4.092881 3.930727 4.206956 4.2176113 4.32552 4.101953 4.0161047
1369463_at 5.0950756 5.3937716 5.0530343 5.367962 5.1504536 4.9529867 5.170492 5.2924166 5.490446 5.3170996 5.1914496
1369464_at 4.3503337 4.5941076 4.154504 4.3928337 4.5198956 4.384469 4.6876693 4.5434155 4.6121855 4.583581 4.5285463
1369465_at 12.59489 12.778608 12.582393 12.873704 12.823044 12.617215 12.569753 12.581132 12.638519 12.459554 12.685353
1369466_at 4.0174284 3.8422358 3.7878036 3.7779863 3.7962806 3.9777355 3.6993904 3.9012055 3.726447 3.7920399 3.9082186
1369467_a_at 9.7378435 9.891749 9.430998 10.14345 10.2348995 9.893226 9.988885 9.602662 10.095885 10.371059 10.3500805
1369468_at 6.4723344 6.575823 5.7959437 6.332148 5.687105 6.4678526 6.107796 5.9719343 6.329776 5.9119754 5.8164787
1369469_s_at 3.6243074 3.5088933 3.4916582 3.588356 3.420219 3.5932558 3.613192 3.5785618 3.520566 3.6050177 3.5956283
1369470_at 4.59557 4.218449 4.2228556 4.449319 4.5225816 4.4205465 4.229047 4.458853 4.3616576 4.7461886 4.387923
1369471_at 4.7746434 4.682693 4.5338135 4.698755 4.623745 4.536584 4.806229 4.516302 4.4284444 4.5652876 4.7254424
1369472_a_at 6.6476984 6.6536 6.7600627 6.465447 6.4530544 6.594559 6.7061696 6.8201137 6.7520885 6.4777546 7.0497456
1369473_at 10.015202 9.921167 9.911108 9.828866 9.723455 9.867684 10.007412 9.741903 9.845498 9.893271 9.950726
1369474_a_at 3.6030853 3.7101998 3.7719324 3.8369427 3.7793634 3.8303885 3.8724883 3.7040384 3.741896 3.719519 3.6823905
1369475_x_at 3.8855603 4.0239196 3.8485353 3.7752872 3.9415345 3.8246279 4.1306367 4.0326824 4.035433 3.80835 3.8630178
1369476_at 4.7691255 4.545394 4.5711083 4.7993593 4.906576 4.9918756 4.894451 5.002817 4.727276 4.869596 5.0042825
1369477_at 3.855116 4.193095 4.3696675 3.8767862 4.040982 4.279017 4.401712 4.178088 4.5894904 4.3193927 4.107639
1369478_at 4.102126 4.161498 4.438613 4.046403 3.934594 4.119792 4.2859774 4.226541 4.16599 4.0842896 4.202151
1369479_at 6.41404 6.2861996 6.5964212 6.35862 6.3512397 6.3460155 6.5670524 6.241585 6.258079 6.4957614 6.439782
1369480_at 3.6291556 3.6352684 3.6731944 3.699782 3.8005152 3.5632353 3.7692857 3.45832 3.719088 3.869054 3.8287005
1369481_at 3.8035462 3.7375002 3.9746137 3.674077 3.7551174 3.5878289 3.7571611 3.7250857 3.5936656 3.979247 3.8585615
1369482_a_at 3.9242694 3.9772532 3.8080413 3.9138968 4.0179195 3.940582 3.4570048 4.1130857 3.891083 3.906348 3.858753
1369483_at 5.5639195 5.984446 5.9371653 5.749898 6.18161 5.818578 5.757967 5.725989 5.8198833 5.7071204 5.829969
1369484_at 4.4101915 4.3719473 4.3994093 4.4560137 4.2983046 4.3596196 4.4982233 4.6384993 4.3528566 4.473008 4.487505
1369485_at 10.26476 10.466625 10.513448 10.071714 10.460207 10.071844 10.254393 10.203171 10.101518 10.370199 10.194848
1369486_at 3.4443612 3.4461007 3.5794494 3.489811 3.447376 3.6793137 3.3600059 3.6814356 3.6761904 3.417139 3.5112376
1369487_a_at 4.062537 3.9476655 3.926582 4.176957 3.9363265 3.7479413 4.359562 4.0514917 4.1807127 4.243312 3.9736798
1369488_at 4.1281853 4.142896 4.2559776 4.0213423 4.015834 4.0844812 4.106629 4.3099666 4.051221 4.5188584 4.3268356
1369489_at 5.820426 5.9701705 5.9496 5.7769322 5.9904103 5.8364453 6.2731075 6.0587177 6.068082 6.129314 5.9851584
1369490_at 3.6807039 3.6546013 3.4575832 3.7386644 3.56322 3.6976383 4.1343775 3.5666838 3.8598337 3.8077006 3.7590818
1369491_at 9.824448 9.68979 9.772834 9.720143 9.662358 9.256486 9.350675 9.544508 8.559345 8.49103 9.00141
1369492_at 11.349333 11.378477 11.624737 11.352965 11.309049 11.366269 11.178611 11.276908 11.257848 10.036183 10.780557
1369493_at 7.354386 7.6434793 7.581943 6.5145035 6.0328293 6.115232 7.016176 7.1231484 6.9653697 6.5381236 5.8324537
1369494_a_at 5.866046 5.678454 5.763802 5.77549 5.6594396 5.716676 6.1043468 5.9563227 5.9649568 5.9209266 5.863323
1369495_at 5.574459 5.732748 5.6919127 6.055615 5.5937376 5.704324 5.8875885 5.799215 5.859942 5.495884 5.6433
1369496_at 7.2951436 7.586562 7.973071 7.4966197 7.8265963 7.689694 7.662114 7.6154776 7.4492083 7.7258244 7.4950047
1369497_at 4.621275 4.548614 4.431584 3.8497672 4.553682 4.6461153 4.430088 4.278427 4.278712 4.1000156 4.2046595
1369498_at 4.29001 4.4843206 4.3033333 4.1828074 4.1858845 4.522944 4.438152 4.416516 4.197302 4.6381683 4.2882056
1369499_at 5.1921535 5.414493 5.7317185 5.832304 5.238636 5.653912 5.477601 5.2209854 5.4219155 5.1949563 5.2496147
1369500_at 5.186249 5.269064 5.4619823 5.186178 5.2804365 5.2723045 5.3504353 5.5317907 5.7549405 5.051567 5.312744
1369501_at 6.144549 6.532851 6.5331635 6.127466 6.417395 6.0021005 6.1142254 6.020863 6.3518653 6.13622 6.1601577
1369502_a_at 12.639613 12.646991 12.747324 12.763945 12.697333 12.816046 12.829265 12.781727 12.6479025 12.624209 12.778903
1369503_at 3.2667248 3.3302982 3.2651904 3.37484 3.1202939 3.2109456 3.3091886 3.331404 3.3899028 3.1935887 3.4325185
1369504_at 5.8333592 5.6556444 5.8357077 5.682089 5.8814735 5.6228905 5.7318044 5.6609955 5.750029 5.600378 5.873324
1369505_at 5.6218867 5.5843673 6.127944 5.1009293 5.370987 5.603249 6.022995 5.3554683 5.4826016 5.713383 4.716135
1369506_at 4.427618 4.273704 4.4931536 4.4159775 4.3559103 4.3202333 4.2891784 4.552729 4.355403 4.3569193 4.187745
1369507_at 4.165721 3.9332957 4.419609 4.1201 4.3055496 4.1986456 4.1777954 4.0654316 4.22233 4.1412115 4.204423
1369508_at 4.773639 5.4220552 5.0954046 4.767911 4.894253 5.156437 5.3771973 5.2532997 4.912024 4.992661 4.725682
1369509_a_at 4.425891 4.586135 4.49557 4.5602255 4.6037083 4.4990344 4.5943193 4.210876 4.514916 4.793488 4.4516973
1369510_at 6.560723 6.545192 6.430564 6.3013287 6.3851767 6.2895403 6.7041864 6.5382123 6.334569 6.6935806 6.528634
1369511_at 6.73934 6.5336037 5.7476993 6.101965 7.031306 6.690778 5.7901983 5.3957386 6.5029364 6.897016 6.665117
1369512_at 5.4866886 5.2746143 5.050021 5.152113 5.1233053 5.3147526 5.002472 5.357835 5.4261203 5.29027 5.2527094
1369513_at 4.870353 4.745716 4.95273 4.4604626 4.5871916 4.5458217 4.8910594 4.88465 4.6185603 4.9727745 5.124696
1369514_at 5.655134 5.8939295 5.9071636 5.6718645 5.675808 5.6922264 5.8759212 5.909681 6.0123854 6.0209913 5.972655
1369515_s_at 4.433724 4.49891 4.3572187 4.2185144 4.346059 4.415454 4.3218484 4.458755 4.625348 4.4041185 4.561853
1369516_at 3.8199208 3.7438228 3.7594042 3.6369 3.659849 3.7934225 3.757166 4.042165 3.868229 3.7211473 4.072011
1369517_at 5.114649 5.40877 4.933561 5.0225263 5.085753 5.2264247 5.117614 5.319438 5.1493125 5.121118 4.982254
1369518_at 5.2093606 4.95106 5.0871406 5.1721935 5.3659782 5.006234 5.5480695 5.4593277 5.072217 4.8963346 5.1824417
1369519_at 4.3969584 4.1264963 4.1930943 4.290587 4.122944 4.380068 4.195575 4.120667 4.109095 4.407119 4.3767796
1369520_a_at 5.380246 5.3509197 5.291928 5.4412136 5.3697977 5.4006557 5.805416 5.383391 5.5976963 5.7915435 5.4050016
1369521_at 3.61198 3.620692 3.634295 3.4920077 3.3448057 3.6757476 3.502103 3.7181163 3.4301503 3.4438415 3.5835595
1369522_a_at 3.2629023 3.6197724 3.520545 3.3630302 3.415725 3.3055117 3.4202995 3.3383896 3.278961 3.3927023 3.3975623
1369523_at 5.5708003 5.3772798 5.6071644 5.6490483 5.4923115 5.323724 5.670103 5.551864 5.688347 5.712776 5.317686
1369524_at 4.524044 4.505316 4.152919 4.658474 4.4535403 4.526136 4.3770194 4.5585814 4.470851 4.6301126 4.352663
1369525_at 5.0954857 5.109543 4.903592 5.20937 4.72569 5.002409 5.192321 5.3852367 5.295409 5.0772653 5.492878
1369526_at 9.469348 9.803832 9.766755 9.534577 9.40082 9.0271015 9.366885 9.563944 9.26514 9.035361 9.315363
1369527_at 5.3282375 5.2928066 5.3412147 4.897968 5.27187 5.3223004 5.448872 5.6082854 5.5626245 5.5336385 5.3238754
1369528_at 5.3720646 5.5562677 5.471606 4.962501 5.3477755 5.4917917 5.055869 5.2105813 5.3257923 5.042915 5.2812777
1369529_at 4.1110826 4.2652574 4.3802524 3.7979333 4.012558 4.2406745 4.3936005 4.2119427 4.2638917 4.4534254 4.2594776
1369530_at 4.6979823 4.8840685 4.8140397 4.7225 4.6905003 4.691719 4.9345183 5.1001067 5.0087748 4.941884 4.872006
1369531_at 6.9245214 6.8037586 7.131832 7.024249 7.486572 7.722416 8.080159 7.9307556 7.5019836 8.261834 8.016693
1369532_at 4.630703 4.7739763 5.1411467 4.7657166 4.611959 4.959091 4.7149534 4.874874 4.558417 4.872535 4.635475
1369533_a_at 5.5522013 5.657489 5.5433216 5.5936465 5.565711 5.5801754 5.517994 5.7046194 5.7154 5.6705704 5.6605005
1369534_at 4.95821 5.1904936 5.095724 4.737274 4.980999 4.991952 5.045169 5.1098356 5.1278543 5.0401173 5.1130457
1369535_at 5.017707 5.0111012 5.304812 4.9165688 5.1288447 5.098798 5.145339 4.9999075 5.0679283 5.0993743 4.9874473
1369536_at 4.54074 5.0629826 4.5200133 5.025529 4.745755 4.534055 5.033387 4.894468 5.049131 4.8757863 4.7601633
1369537_at 5.0492783 5.008189 4.9643536 4.9433165 4.863181 5.0176 5.189842 5.126061 5.1663857 5.139116 4.9944067
1369538_at 4.3986154 4.3835816 4.3310485 4.668089 4.442255 4.341345 4.6934953 4.677808 4.7115326 4.8042355 4.749907
1369539_at 5.6447697 5.382901 5.1620035 5.4833775 5.931102 5.7046814 5.501605 5.4041123 5.5771513 5.6992216 5.5538893
1369540_at 4.297651 3.8492713 4.0103 3.8517687 4.151516 4.03563 4.2857533 4.2365837 4.3248806 4.1851974 4.4185314
1369541_at 3.790735 3.611205 3.683833 3.5410526 3.5685265 3.6070664 3.4218686 3.7723174 3.6607924 3.6257505 3.5469713
1369542_at 5.064027 5.16222 5.098944 4.9780416 5.0623264 5.363396 5.0341077 5.1405954 5.250811 5.3130646 5.279122
1369543_s_at 6.210815 5.796061 6.013811 6.3434 6.016619 5.961995 6.0754523 5.754791 6.258567 5.9383764 6.3696
1369544_a_at 3.968829 4.1011653 4.0144773 4.086936 4.122944 4.069455 4.1099253 4.247435 3.987269 4.3141794 4.0539637
1369545_at 4.887363 4.915802 4.698057 4.774952 4.705238 4.8230944 5.1343646 4.98961 5.2811356 4.8436503 4.6054964
1369546_at 11.720259 11.605296 11.526784 11.548615 11.351512 11.466844 11.341352 11.256513 11.578806 11.156568 11.3418455
1369547_at 4.1070223 4.1321683 4.127737 4.681248 4.1355286 4.3239584 4.175523 3.869138 4.384328 4.282979 4.1172647
1369548_at 5.366084 5.1365952 5.3458776 5.477561 5.3843346 5.610269 5.426296 5.27792 5.3020296 5.5048685 5.451148
1369549_at 6.8731933 7.0515294 6.9484615 6.8655796 6.8732004 6.7534785 6.752008 6.662481 6.7593255 6.587697 6.5201964
1369550_at 3.6857097 3.6435256 3.8115203 3.6183603 3.691009 3.7740672 3.6169083 3.7388327 3.5631957 3.6227264 3.6488214
1369551_at 4.6712646 4.822172 4.9222264 4.702951 4.899909 4.6487246 4.7310114 5.0524664 4.9538097 4.817873 4.7455325
1369552_at 4.792513 4.8479385 4.569761 4.730383 4.7290726 5.111786 4.8171287 4.917562 4.916 4.791396 4.654188
1369553_at 4.59557 4.777583 4.654117 4.7020597 4.371696 4.441777 4.504099 4.8732767 4.7712674 5.2099247 4.672448
1369554_at 9.517267 9.650445 9.579217 9.514961 9.60031 9.613281 9.519788 9.442802 9.564527 9.765464 9.63813
1369555_at 4.0756593 3.6126676 3.9063842 3.8125777 3.8642225 4.001606 4.175644 4.179287 4.2242026 4.23135 4.2016025
1369556_at 5.3700495 5.1540165 5.184412 5.460449 5.0749187 5.082342 5.329421 5.2212496 5.170105 5.027375 5.242424
1369557_at 7.456001 7.3057218 7.4656444 7.014638 7.1147428 7.2469835 6.9707904 7.1216016 7.0409465 6.728581 7.0206423
1369558_at 8.789763 8.619788 8.451963 8.622313 8.674171 8.921309 8.525212 8.751102 8.660975 8.991547 8.82151
1369559_a_at 9.7102 9.822963 9.967619 9.93643 9.940581 10.033689 10.091436 9.94125 10.270891 10.162548 10.07424
1369560_at 9.214331 9.612467 9.383746 9.429743 9.245035 9.469199 9.492357 9.759575 9.384013 9.218288 9.6445
1369561_at 3.7149858 3.3878133 3.6286802 3.6251616 3.5929966 3.50671 3.7035923 3.677367 3.621203 3.6373756 3.4901135
1369562_at 5.886368 5.988044 6.2736063 6.283144 6.0405874 6.019993 5.9285307 6.0479193 5.9922943 5.5878396 5.860753
1369563_at 4.2320633 4.2248664 4.3110204 4.3531084 4.2837057 4.473698 4.510944 4.325215 4.5694537 4.672577 4.444642
1369564_at 4.351775 4.518728 4.4722986 4.5394516 4.329089 4.638459 5.05723 4.4468822 4.449527 4.3760676 4.442482
1369565_at 5.076937 5.041897 4.9908924 4.7407336 5.0458465 4.944405 5.267879 5.1836295 5.1420107 5.043219 5.016353
1369566_at 4.5636044 4.691034 4.6501446 4.477063 4.849635 4.7891035 4.6945796 4.6898746 5.1797094 5.1731386 4.619845
1369567_at 4.819669 4.779589 4.862966 4.7690115 4.7783113 4.7573075 4.988288 4.7930436 4.9579086 5.3342085 4.882333
1369568_at 4.8635945 5.030233 4.6901336 5.007855 4.6558466 4.627616 4.620245 4.638526 4.6915655 4.7047815 4.976641
1369569_at 4.2882357 3.7599025 4.2006626 4.033146 3.9437947 3.9711637 4.0040364 4.07448 3.9687061 4.1775055 4.0527596
1369570_at 3.3942158 3.375709 3.3311808 3.2096496 3.3312144 3.4752157 3.5107987 3.1994767 3.4239376 3.438986 3.5826526
1369571_at 8.684169 8.677686 8.519091 8.495913 8.595171 8.459739 8.512145 8.379152 8.554737 8.52387 8.551917
1369572_at 3.9881933 3.9427662 3.874334 3.8337884 3.905882 3.6266558 4.0237064 4.061061 4.0718966 3.9244099 4.0471315
1369573_at 4.199956 4.284536 4.433775 4.2812138 3.9193914 4.2146435 4.315412 4.3699446 4.1519175 4.5201497 4.279184
1369574_at 3.709414 3.9240463 3.9906065 3.769511 3.798801 3.7420638 3.9025767 3.7766898 3.974112 4.1439443 3.7885122
1369575_at 3.5818827 3.568038 3.5831282 3.5954752 3.7547967 3.3020766 3.6600034 3.571014 3.6564343 3.7550275 3.6149626
1369576_at 3.7959137 3.733223 3.514566 3.748758 3.6038613 3.596525 3.5627086 3.5162795 3.8453407 3.6695883 3.7370474
1369577_at 6.9553905 7.807938 7.481061 6.5758414 8.488202 7.4212976 7.661704 7.2222524 5.875646 6.5584364 6.7942777
1369578_at 3.9065588 4.126461 4.0834928 4.118701 4.089552 4.3371496 4.370161 4.150301 4.211958 4.2784677 4.287523
1369579_at 5.6508074 5.9192853 5.8536234 6.0941978 5.8844123 5.895301 6.14979 6.082447 6.2231474 6.0040965 6.346002
1369580_at 4.0674095 4.359182 4.1898046 3.9601252 4.171524 3.952885 4.2027593 4.0664005 4.138916 4.1258173 3.8984792
1369581_at 11.159246 11.064425 11.241442 11.253799 11.135337 11.44385 11.38829 11.321419 11.479114 11.507604 11.459745
1369582_at 5.919303 5.8542986 5.8404303 5.8093076 5.767993 5.969987 6.020032 6.0479193 6.0016384 6.129525 5.847908
1369583_at 4.7999377 4.943206 5.0928082 4.950532 5.0015993 4.9450164 4.9831786 4.894954 5.098354 4.8988814 5.0093007
1369584_at 5.4485445 5.7489505 5.9047995 5.731303 5.691528 5.674379 5.761342 5.942263 5.4720454 5.921148 5.7632437
1369585_at 3.5877364 3.8408284 3.7537546 3.7737906 3.6435635 3.6519494 4.017182 3.7912447 3.8227816 3.5184805 3.5877233
1369586_at 3.6104748 3.321872 3.6423018 3.2839022 3.5522316 3.3549223 3.3824143 3.5692194 3.4293997 3.5295773 3.6108916
1369587_at 4.4709253 4.4393272 4.2682114 4.2154846 4.2387185 4.0554914 4.296788 4.138944 4.327493 4.2589927 4.334675
1369588_a_at 8.114994 8.212858 8.419053 8.451759 8.337513 8.3790865 8.341909 8.340107 8.301223 8.658606 8.614642
1369589_x_at 3.5330813 3.6976311 3.5451734 3.681215 3.5584848 3.8343604 3.6518624 3.8909643 3.6615326 3.7456608 3.823595
1369590_a_at 6.860627 6.7927823 6.949983 7.2606115 7.3020544 7.502583 7.185223 6.974729 6.664069 7.380588 6.8637896
1369591_at 3.6037385 3.5594306 3.554691 3.3126326 3.4304068 3.6358743 3.6465378 3.4694633 3.7797523 3.4991078 3.5871172
1369592_at 6.4969225 6.6809607 6.713122 6.677228 6.350373 6.3273478 6.632759 6.575337 6.1918235 6.41731 6.5304914
1369593_at 3.4030743 3.5940058 3.5816994 3.393222 3.5410082 3.6826367 3.3360507 3.5495393 3.6011481 3.6043484 3.421592
1369594_at 5.573498 5.853468 5.300886 5.6678863 5.6495733 5.486507 5.546138 5.5872645 5.8329077 5.6554637 5.462809
1369595_at 3.7342453 3.689542 3.6423018 3.8582962 3.5769083 3.6490302 3.9116175 3.5912359 3.734791 4.0809736 3.7362294
1369596_at 4.543606 4.6449366 4.442554 4.6093283 4.823577 4.5575614 4.5839353 4.6723747 4.9279747 4.4207973 4.390564
1369597_at 7.332504 7.311271 7.174606 7.3258967 7.4430695 7.271481 7.372901 7.2271724 7.166937 7.3550663 7.6480827
1369598_at 4.30181 4.6449366 4.33994 4.302772 4.220248 4.240354 4.4948626 4.4973254 4.4712267 4.313163 4.5020432
1369599_at 4.915273 4.7571282 4.5189824 4.5459094 4.666282 4.905235 5.1979775 4.7559185 4.884983 4.845925 4.7212205
1369600_at 4.031353 4.1316533 4.232861 3.9050696 4.135383 4.1157956 4.1574726 4.591564 4.3321733 4.184433 4.361712
1369601_at 4.686696 4.667181 4.6206408 4.6317205 4.7204213 4.5463843 4.7692776 4.575286 4.7684765 4.98157 4.879815
1369602_at 4.3197627 4.9348607 4.36237 4.8574653 4.577732 4.610569 4.5565667 4.387863 4.4092298 4.521003 4.562289
1369603_at 3.8552423 3.76105 3.932221 3.740774 3.4664059 3.5643513 3.903071 3.8316507 3.8841166 3.7200212 3.828492
1369604_at 4.624354 4.500189 4.513816 4.644884 4.48489 4.4615445 4.7049475 4.6373854 4.630121 4.5280333 4.5008345
1369605_at 5.264771 5.33059 5.2128654 5.1445417 5.405734 5.137568 5.2045865 5.250184 5.0309253 5.5534973 5.274973
1369606_at 4.025042 3.6748533 4.055062 3.8677974 3.9636228 4.0190673 4.0313044 4.057291 3.9840631 3.9250286 3.8921993
1369607_at 5.887401 5.7537136 5.6031547 5.6697993 5.5746264 5.7279153 5.9606166 5.793922 5.899898 5.787651 5.5434337
1369608_at 4.0605874 3.9861279 4.1097407 3.9097092 4.0870094 4.0349917 4.004919 4.124197 4.3426695 4.3195305 3.9083228
1369609_at 3.692334 3.4390202 3.455123 3.8086438 3.5116105 3.6140423 3.5846715 3.937548 3.6533675 3.512196 3.7755911
1369610_at 7.39095 7.214161 7.218072 7.139832 7.448677 6.874097 7.12105 6.917868 7.110793 7.0838094 7.096235
1369611_at 5.085505 5.114538 5.2907057 5.15738 5.0152617 5.311245 5.2918725 5.133666 4.854486 5.2413254 5.235883
1369612_at 4.7999372 4.9810314 4.978282 4.873992 4.7951097 4.917759 4.9877453 4.9492884 4.9893723 5.0684557 4.7829323
1369613_at 3.9208033 3.6804748 3.8090641 3.6590292 3.6314504 3.7591329 3.6941519 3.8947775 3.7501285 3.9232073 3.7336397
1369614_at 3.9541614 4.2581167 4.0313797 4.2415676 3.9426093 3.8628476 4.0803404 3.8418536 4.032453 4.1476603 4.150026
1369615_at 5.6573844 5.7078586 5.837122 5.6628175 5.6656322 5.7839108 5.830443 5.859705 5.851817 5.854529 5.5676064
1369616_at 4.458569 4.914259 4.480548 4.6305666 4.5857534 4.569961 4.555879 4.6859827 4.715762 4.420798 4.320917
1369617_at 6.91971 6.6708913 7.1087613 6.946291 7.0491753 7.158007 6.655442 6.511509 6.752078 6.7945504 6.992732
1369618_at 4.378386 4.357468 4.8231263 4.0423717 4.5327787 4.351628 4.4710083 4.3645635 4.412954 4.2800364 4.379905
1369619_at 4.7466164 4.6296496 4.6644144 4.526116 4.645665 4.6573176 4.396378 4.6859827 4.6425366 4.782932 4.8354354
1369620_at 3.8226755 3.702559 3.6564817 3.789154 3.6539383 4.001199 3.745833 3.7557056 3.8107364 4.0206776 3.7913308
1369621_s_at 9.810059 9.841206 9.833151 9.857846 9.922097 9.9286585 9.962862 9.813546 9.9085245 10.098944 9.946673
1369622_at 4.149351 4.410694 4.216155 4.2457237 4.3816547 4.160128 4.256223 4.3631325 4.210301 4.2977138 4.2347713
1369623_at 4.828146 4.5290937 4.4833484 4.4892635 4.566495 4.5231915 4.8408113 4.5420313 4.7685175 4.603548 4.6909037
1369624_at 5.8706737 5.6395535 5.8030467 5.8508277 5.8598146 5.7780356 5.8594766 5.6360736 5.7022357 5.858963 5.7750187
1369625_at 7.044223 6.489817 6.8577595 7.3770914 7.5364084 6.4923167 6.209691 6.6984224 6.046171 6.334241 6.6166787
1369626_at 8.976804 8.831703 8.96495 8.960356 8.8316 8.77442 8.828916 8.623648 8.700604 8.869496 8.802178
1369627_at 3.7465236 3.715388 4.2804823 3.7811606 3.7808712 4.012399 4.2610846 3.7187426 3.6658058 3.971118 3.8072321
1369628_at 8.794279 8.791893 8.470944 9.411556 9.387087 9.255893 9.234705 8.9583025 9.509523 9.101506 8.604845
1369629_at 12.211951 12.112948 12.119063 12.147092 12.069325 11.983742 12.144549 11.9991 12.0332365 12.117841 11.937652
1369630_at 13.020769 13.002887 12.98335 12.989516 12.9805155 12.882162 13.025322 12.883589 12.915162 13.041139 12.89356
1369631_at 7.7069974 7.6666937 7.452633 7.83144 7.825168 7.5964723 7.6391764 7.339809 7.419279 7.6445055 7.5811133
1369632_a_at 6.535366 6.7242603 6.5534263 6.50804 6.483181 6.678655 6.9868536 7.271133 6.7038374 6.818179 6.9207664
1369633_at 11.028961 10.809021 10.789767 10.857093 10.615602 11.088749 10.431057 10.712867 10.518771 9.99401 10.43382
1369634_at 6.2723327 6.163915 6.365457 6.0180387 6.208992 6.445464 6.4163895 6.174564 6.321598 6.217228 6.309189
1369635_at 11.655789 11.653591 11.684363 11.67104 11.643266 11.443589 11.721669 11.437905 11.452768 11.414667 11.538723
1369636_at 12.264482 12.249289 12.332946 12.255369 12.228393 12.04495 12.296596 12.022983 12.060471 12.0026655 12.121092
1369637_at 4.637744 4.748052 4.523766 4.5275583 4.65573 4.651763 4.8358283 4.554232 4.879298 4.7822104 4.7155204
1369638_at 4.989605 5.317143 4.775089 5.379522 5.273894 5.07909 5.1502314 5.181515 5.0209055 5.254329 5.2978935
1369639_at 3.6416242 3.779699 3.8386445 3.5559125 3.680547 3.6791995 3.9375217 3.7166874 3.5652518 3.8230333 3.8330722
1369640_at 5.3256335 5.599674 5.5516615 5.6633015 5.488262 5.4326878 5.3800464 5.308751 5.446961 5.348804 5.409311
1369641_at 8.011215 7.969917 7.8672633 8.1041355 8.231427 7.981407 7.9523973 7.7670445 7.8625817 7.9776483 7.7976785
1369642_at 7.6057715 7.911722 7.6967373 7.6430755 8.106255 7.652798 7.7149715 7.5257893 7.3767924 7.4972196 7.758078
1369643_a_at 7.4734573 7.609356 7.5471196 7.263224 7.7510443 7.351318 7.628771 7.7046213 7.2112365 7.277732 7.3903146
1369644_at 9.060625 9.286694 9.24343 9.117323 9.3566885 9.206781 9.245986 9.344126 8.944725 9.038091 9.138721
1369645_at 4.080696 3.7590966 3.849463 4.0770264 3.8762844 3.927478 4.117565 4.0250683 4.1155777 4.0519104 4.0318537
1369646_at 3.5529418 3.779164 3.3435626 3.3750722 3.5019865 3.6918106 3.5443883 3.5913913 3.5659611 3.6750772 3.449622
1369647_at 7.0786915 7.308991 7.5179973 7.4491787 7.3136516 6.9741364 6.980363 6.9240165 7.0273666 7.0914307 6.8878245
1369648_at 7.0444717 6.8879504 7.2942967 7.025124 6.957902 6.606142 6.8363357 6.965578 6.7922926 6.8856378 6.773437
1369649_at 5.248968 4.7627773 4.9851136 5.146302 5.1658397 5.296769 5.0694284 4.760949 5.2688775 5.0229516 5.17612
1369650_at 7.487008 7.125418 7.0082016 7.053052 7.2047935 7.014895 7.043331 7.059671 6.9489927 7.0751452 7.148967
1369651_at 4.690377 4.6211867 4.5181074 4.638965 4.65573 4.807525 4.6159725 4.7067475 4.7957625 4.822784 4.4516015
1369652_at 3.7679586 3.810214 3.6708329 3.5227711 3.9218297 3.8521197 3.9252543 3.7635002 3.9880898 3.75749 3.753932
1369653_at 7.326256 7.3055167 7.2215486 7.2772083 7.2440677 7.1499662 7.017166 7.1605034 6.9288864 6.8495398 6.928888
1369654_at 10.402011 10.60466 10.599123 10.551335 10.728173 10.356016 10.526032 10.436572 10.359813 10.427515 10.515457
1369655_at 8.166946 8.38608 8.250053 7.483896 8.287076 8.122862 7.799881 7.7604837 7.693972 7.9818454 7.3076797
1369656_at 6.7133284 7.2239323 6.682921 6.889777 7.0112977 6.7181067 6.8790493 7.032182 7.0747886 7.358578 7.1765366
1369657_at 4.0247326 3.933747 4.083975 4.2477007 4.064601 4.0829988 4.4266376 4.2351274 4.36236 4.218871 4.097081
1369658_at 8.549659 8.205574 8.18228 8.314891 8.270149 8.216384 8.21811 8.139533 7.7792177 7.7656546 8.006444
1369659_at 5.5882893 5.7938046 5.714996 5.6409106 5.1825843 5.730998 5.483264 5.402735 5.990072 6.2066536 5.818297
1369660_at 4.182082 4.3996005 4.348046 4.279768 4.6254044 4.461217 4.3245783 4.3430343 4.403077 4.3839207 4.187782
1369661_at 7.458824 7.5695186 7.679736 7.568454 7.7271914 7.678997 7.5622535 7.683485 7.437069 7.6925163 7.695086
1369662_at 3.4214613 3.5639582 3.7388983 3.5906944 3.3671894 3.5683126 3.4937289 3.6723344 3.6637082 3.5717921 3.4388375
1369663_at 10.13935 9.447674 9.735317 10.216503 10.271083 6.6765685 10.029014 9.046836 9.056921 8.586141 9.618004
1369664_at 10.551355 10.3231735 10.579847 10.646168 9.887885 10.590263 10.249479 10.705621 10.876673 10.904995 10.677277
1369665_a_at 7.8678446 8.324804 8.599613 8.273558 8.606962 8.625947 8.239537 7.7400126 8.149883 7.9199715 7.8518333
1369666_at 6.311476 6.1201463 6.393552 6.144702 6.0705657 6.105606 5.8179336 6.4610596 6.375415 5.689382 6.2066493
1369667_at 6.527949 6.5488615 6.459403 6.533107 6.5179043 6.369728 6.019541 6.263188 6.5224333 6.330782 6.333558
1369668_x_at 3.762516 3.6271849 3.7646132 3.7663102 3.9200292 3.5293305 3.8564248 3.9760792 3.8721836 3.7845662 3.7094405
1369669_at 8.256943 7.99186 8.157368 7.838528 7.8478584 7.9907575 8.060989 7.8019876 7.8110824 7.9306464 8.060421
1369670_at 5.2967305 5.0150642 5.1890626 4.9151764 4.9550962 5.22637 5.3074884 5.107101 4.7777576 4.705692 5.299359
1369671_at 12.616431 12.702819 12.80717 12.456214 12.523147 12.406399 12.499481 12.693813 12.462496 12.31102 12.290517
1369672_at 6.999983 6.5943913 6.8442197 6.5634007 7.1227427 6.740325 6.5285845 6.4711924 6.8176928 6.653818 6.3654537
1369673_at 3.9764988 3.8627255 4.049756 4.1073136 3.9611526 5.2155766 4.0773244 4.1655774 4.1760173 3.986959 4.138705
1369674_at 3.634024 3.4754698 3.8690898 3.818366 3.46738 6.286477 3.542794 3.4721217 3.7440648 3.9861052 4.0964074
1369675_at 6.9452477 6.6091623 6.320461 6.8489504 6.4294724 6.3236732 6.6526327 6.5121703 6.8635807 6.8701367 6.4180374
1369676_at 7.3925486 7.0991306 7.4163933 7.43973 7.544494 7.2333283 7.3553057 7.5245957 7.4363832 7.5235925 7.455787
1369677_at 3.5841646 3.6617496 3.4863174 3.6252143 3.56322 3.5460923 3.7440443 3.6168945 3.3031344 3.7325075 3.340271
1369678_a_at 7.370938 7.2784033 7.386012 7.246948 7.484125 7.1824284 7.283598 7.169475 7.1024694 7.1751704 6.9066734
1369679_a_at 10.078392 9.948855 10.217337 9.7987175 10.23004 10.076185 10.05779 10.095122 9.939022 10.202516 9.779978
1369680_at 4.9008713 4.8976703 4.8988867 4.8626375 4.9625807 5.131204 4.7849984 5.1200695 5.1665287 5.124891 5.037297
1369681_at 4.341415 4.513807 4.312418 4.4162107 4.275868 4.295169 4.5483117 4.2022486 4.378936 4.609628 4.2664847
1369682_at 6.51444 6.514138 6.37908 6.4337153 6.341909 6.408435 6.3853073 6.4404187 6.1385274 6.224911 6.524623
1369683_at 7.4136677 7.448629 7.219747 7.2678814 7.3968973 7.356447 7.2985396 7.203348 7.1050134 7.221987 6.874768
1369684_at 4.8308015 4.971957 4.4787545 4.6750407 4.658075 5.1204915 4.5405035 4.7255077 4.776938 4.7363133 4.9433765
1369685_at 3.8552423 4.0465574 3.7715485 3.9325922 4.0390787 3.8172746 4.2580285 4.001633 4.099346 4.0550933 4.028977
1369686_at 4.220026 4.1889386 4.145821 4.324187 4.230612 4.0420427 4.175538 4.0906096 4.4327736 4.4962683 4.241707
1369687_at 4.111513 4.094274 4.3015614 4.152585 4.149486 4.2595496 4.345885 4.0291915 4.17697 4.257948 4.288127
1369688_s_at 4.7034764 4.9515047 4.7584057 4.5497503 4.65573 4.8903484 4.8959 4.9994946 5.15978 4.817391 5.1893597
1369689_at 7.0219407 6.9384193 7.037674 6.927433 6.761501 7.1249475 7.006342 7.1233788 6.9120836 6.8616934 7.0921144
1369690_at 7.194903 7.1237345 7.1240277 7.2194023 6.770134 6.9588957 7.1347833 7.0773177 7.0978084 6.9514246 6.8835497
1369691_at 4.3538246 4.5204134 4.4400406 4.233429 4.159177 4.3943214 4.632062 4.4413166 4.792508 4.3412414 4.516997
1369692_at 3.7505538 3.7665591 3.7602031 3.8291008 3.858305 3.7469952 3.8090837 3.7098618 3.9293637 4.07481 3.821324
1369693_a_at 6.417529 6.229438 6.3783445 6.53562 6.279356 5.8790145 6.5033164 5.765804 5.914434 6.5901666 6.4074364
1369694_at 3.5603855 3.4415548 3.5273435 3.2876506 3.7370815 3.611202 3.7155523 3.5445254 3.5177307 3.6156209 3.5458238
1369695_at 4.206485 4.319314 4.304537 4.2172084 3.8072371 4.237943 4.28893 4.410198 4.1599407 4.289509 4.2039113
1369696_at 3.6351402 3.4383724 3.677334 3.7292483 3.672829 3.6135876 3.7106247 3.8335555 3.6206388 3.837492 3.7805374
1369697_at 3.9092567 3.4468625 3.6800308 3.498895 3.816317 3.8840008 4.0524893 3.7608569 3.7658777 3.7600536 3.7457306
1369698_at 4.452302 4.752297 4.98791 4.7936463 5.0224295 4.896364 4.8098173 5.023739 5.1026816 5.122081 4.8934727
1369699_at 4.4512024 4.63679 4.527941 4.4845657 4.5097604 4.1185255 4.755799 4.6769047 4.3481965 4.6943054 4.570676
1369700_at 5.9970956 5.9429994 5.84663 5.8885565 5.837714 5.7992797 5.672653 5.7312593 5.6221952 5.959108 5.897305
1369701_at 12.533827 12.648086 12.487245 12.530933 12.518753 12.549922 12.623243 12.686499 12.685806 12.464357 12.447783
1369702_at 6.7932706 6.770685 6.6935797 6.7699676 7.0935993 6.893683 6.7945986 6.8751645 6.9653697 6.6951594 6.8439655
1369703_at 6.973249 7.0385303 7.1534457 7.336743 7.1324005 7.260385 7.241425 7.1580048 7.036276 7.3628745 7.3399553
1369704_at 6.5978394 6.429352 6.553013 6.5514774 6.403245 6.3488636 6.691644 6.529163 6.5700755 6.9096313 6.578615
1369705_at 5.1427097 5.1823883 5.331694 5.3129253 5.184472 5.158372 5.4000664 5.3113594 5.287997 5.206976 5.208961
1369706_at 3.4282527 4.1241293 3.6900914 3.540668 3.6962953 3.5134869 3.779278 3.845624 3.8837135 3.722098 3.6938238
1369707_at 4.650474 4.515897 4.587994 4.337911 4.689631 4.547813 4.707484 4.4219155 4.89471 4.3519554 4.5299106
1369708_a_at 5.853932 5.670842 5.7119346 6.1128874 5.823445 5.6279674 5.639091 5.7455797 5.6865625 5.711908 5.7127085
1369709_at 4.203747 4.1889386 4.167614 4.1828074 4.3572345 4.0705357 4.25654 4.298174 4.2084312 4.4659925 4.469876
1369710_a_at 3.7917504 3.7260203 3.838594 3.6125052 3.776842 3.7551587 3.8100688 3.9293375 3.8405924 4.0199876 3.8142304
1369711_at 4.5662203 4.464996 4.6120667 4.4548807 4.5857534 4.536615 4.843752 4.6185536 4.7051477 4.8668613 4.6072516
1369712_at 7.345665 7.335865 7.3118143 7.39743 7.383884 7.296234 6.901717 7.1764097 7.342013 6.872297 7.2781057
1369713_at 5.1282587 5.435348 5.44461 5.419964 5.1541104 5.55718 5.7670264 5.4921427 5.4661508 5.3825655 5.5226994
1369714_at 6.905264 6.583796 6.6119914 7.0748997 6.7186985 6.881583 6.7727227 6.6239924 6.747056 6.4074683 7.04801
1369715_at 4.038436 4.059163 3.9307973 4.2493663 3.9917316 3.9663255 4.135374 4.1808505 4.2718315 4.156958 4.172862
1369716_s_at 9.840886 10.135866 10.204133 10.165685 9.832663 9.990258 9.877967 9.854546 9.887221 9.935589 9.705832
1369717_at 4.1953063 4.369244 4.364259 4.2637544 4.2811055 4.140439 4.151917 4.3629637 4.416232 4.32078 4.3694715
1369718_at 8.705388 8.575876 8.313859 8.387803 8.363677 8.524103 8.214034 8.042804 8.331642 8.381589 8.31031
1369719_at 3.3018403 3.120668 3.0225697 3.2102506 3.081383 3.0708814 3.1599054 3.099071 2.991362 3.1470287 3.264768
1369720_at 9.581637 9.623075 9.458124 9.493249 9.507592 9.357382 9.465267 9.295389 9.44737 9.566044 9.269389
1369721_at 4.759577 4.496498 4.840742 4.7613945 4.87802 4.8280334 5.4570866 4.9134464 4.977706 4.944601 4.948224
1369722_a_at 8.066605 7.9982305 8.147366 8.113588 7.9963393 8.126645 7.9040756 8.076694 7.9729233 7.819964 7.9778266
1369723_at 7.2710166 7.0212097 6.97705 7.2168694 6.994641 7.171472 6.9135537 7.022556 6.9588623 6.9420495 6.9769964
1369724_at 5.1255445 5.2216377 5.2969327 5.2019124 5.431449 5.1188126 5.419234 5.3652954 5.1675673 5.224099 5.2393084
1369725_at 8.190213 8.445093 7.7851124 8.097385 8.366036 7.9515495 8.428112 8.110813 7.9239526 8.04222 7.9102554
1369726_at 8.311461 8.296907 8.444639 8.212641 8.204407 8.578275 8.414102 8.3677025 8.583528 8.775369 8.397396
1369727_at 13.718765 13.766988 13.732676 13.920324 13.842624 13.887207 13.926306 13.85104 13.909022 13.955047 13.8782015
1369728_at 5.8569784 5.384028 5.524824 5.8263927 5.537204 5.795807 6.094629 5.821176 6.2430377 6.612629 6.106717
1369729_at 9.18432 9.011713 9.228062 8.880419 9.149334 8.602226 8.9111 8.657484 8.9688015 8.675392 8.970295
1369730_a_at 4.411527 4.7400384 4.6242123 4.81711 4.570296 4.517207 4.5722647 4.648229 4.6333413 4.8491454 4.802231
1369731_at 3.4891 3.4800248 3.471624 3.4884353 3.365946 3.2928286 3.7335045 3.418908 3.509247 3.5855029 3.3498037
1369732_a_at 5.248535 4.8890076 4.807742 5.241379 5.0912724 4.942613 4.837804 4.7675257 4.9390354 4.8749437 5.117836
1369733_at 8.425019 8.307943 8.160216 8.243672 8.220007 8.106658 8.106219 7.970774 8.249605 8.182549 8.156832
1369734_at 9.020556 9.312523 9.089728 9.033573 9.058719 9.092301 9.0196495 8.986862 8.8069725 8.769714 8.978275
1369735_at 5.811225 5.9156027 5.817343 5.8126907 5.9394636 6.247514 5.9729404 5.921631 5.920343 6.155222 6.032102
1369736_at 5.234851 5.259306 5.1731195 5.161948 5.3931746 5.3041263 5.2428164 5.0731177 5.358072 5.1950274 5.080412
1369737_at 9.6734705 9.594878 9.789731 9.663309 10.058235 9.79501 9.512368 10.020907 9.46088 9.178614 9.455818
1369738_s_at 10.276692 10.25305 10.423583 10.328161 10.593949 10.235831 10.218695 10.419404 10.121274 9.852594 10.141968
1369739_at 4.3181987 4.076154 4.25726 4.2678413 4.1192875 3.9622815 4.2087827 4.207555 4.1845384 4.301391 3.9018195
1369740_at 4.8129873 4.8528585 4.955797 4.7828617 4.87393 4.938035 4.5676813 4.779035 4.697059 5.1025777 4.838704
1369741_at 5.4879684 5.4264855 5.4413376 5.2906365 5.334628 5.2630787 5.613305 5.5813465 5.644909 5.5062 5.627736
1369742_at 4.816099 4.8026304 4.5851493 4.8979692 4.647853 4.7942476 5.042204 5.1130614 4.7398605 4.788596 4.9969597
1369743_a_at 8.265365 8.4935055 8.60195 8.444396 8.237593 8.939487 8.454695 8.396757 8.545689 9.319659 8.704144
1369744_at 4.2772417 4.171475 4.070927 4.1500006 3.8800123 4.1013064 4.191403 4.4809084 4.3372297 4.415011 4.431985
1369745_at 6.178118 6.141671 6.1257014 6.0644603 6.1593714 6.131727 6.2681885 6.5101113 6.319157 6.3807673 6.1833754
1369746_a_at 12.008525 11.892133 12.1051 11.739821 11.730109 11.811749 11.50268 11.472324 11.764638 11.2727785 11.406802
1369747_at 6.843958 7.1964474 7.2482247 6.953875 7.031606 6.616781 7.198006 6.8945727 6.9176583 6.8761497 6.9452744
1369748_at 3.4620059 3.4201589 3.647287 3.596845 3.5405104 3.7136445 3.5354512 3.589175 3.8037186 3.5171127 3.5269938
1369749_a_at 4.209141 4.021124 3.9998844 4.2740617 3.8773987 3.80934 4.1524067 4.243037 3.9275053 4.2393494 4.2643137
1369750_at 3.6253743 3.6578686 3.7538931 3.7373545 3.5618227 3.8120935 3.8999958 3.925752 3.566251 3.994432 3.9414878
1369751_at 3.838567 4.2945633 3.838594 3.70339 3.623898 4.243536 3.821867 3.8527236 3.7799237 3.8329048 3.9268801
1369752_a_at 4.734661 4.797577 4.9088264 4.9651117 4.874652 4.923393 5.0103464 4.8274317 5.024559 4.947692 5.092265
1369753_at 3.791756 4.089928 3.6216862 3.934419 3.8461797 3.854332 3.8216844 4.372899 4.081973 4.1876698 3.8365495
1369754_a_at 8.193428 8.444838 8.288289 8.166431 8.2084675 8.336384 8.449299 8.23011 8.291681 8.243744 8.135652
1369755_at 3.8044677 3.5823724 3.5972304 3.5029905 3.7880785 3.5831175 3.5859108 3.8691385 3.954886 4.021825 3.7835207
1369756_a_at 7.3967204 7.288673 7.375025 7.5346375 7.348137 7.3588004 7.3501544 7.3340645 7.417799 7.6899014 7.469589
1369757_at 5.650642 5.8448467 5.5676384 5.672091 5.7611675 5.6108484 5.8978024 5.887001 5.7411833 6.0397835 5.9043417
1369758_at 8.56597 8.326821 8.090064 8.387871 7.950071 7.7268076 7.8125515 7.7713985 7.9378543 7.6083245 7.9778266
1369759_at 5.235039 5.3368816 5.5279646 5.359576 5.2993145 5.4303255 5.382765 5.617366 5.5817533 5.4552565 5.5237894
1369760_a_at 3.6037385 3.844589 3.5453665 3.453143 4.0431747 3.5162442 3.7666128 4.0292015 3.6445749 3.7625804 3.8720345
1369761_at 3.9804978 4.10616 4.0056634 3.7999244 3.8114767 3.808322 4.1061516 3.8938332 3.9700515 3.89809 3.885476
1369762_at 3.890889 3.6858823 3.9391522 4.059821 4.0917253 3.9671564 3.7058578 3.9717171 4.0633173 4.041561 3.9560945
1369763_at 4.3181214 4.114702 4.298284 3.9340699 4.016915 3.9954166 4.1232796 4.2804375 4.2009044 4.062319 4.057287
1369764_at 13.236048 13.130244 13.161484 13.133835 13.16183 13.23953 13.166382 13.1858835 13.220833 13.571145 13.283582
1369765_at 3.8181434 3.8309526 3.8094532 3.86973 3.6112254 3.7625515 3.8412724 3.640848 3.7206156 3.5776327 3.7349868
1369766_at 5.265398 4.713108 5.2339244 5.2306986 5.3447146 5.46354 5.148051 5.5555944 5.3582845 5.6811585 5.241892
1369767_a_at 3.8542998 3.9322782 3.6993482 4.044677 3.8073509 3.5595803 3.9153721 3.9457126 4.0221214 3.921054 4.112302
1369768_at 6.27601 6.4316773 6.505506 6.846332 6.509525 6.44546 6.576423 6.539468 6.5392036 6.7254343 6.591821
1369769_at 4.42135 4.439404 4.5491734 4.698407 4.529341 4.6760178 4.2937 4.6875772 4.3926525 4.646666 4.5965443
1369770_at 4.267332 4.095125 4.0628557 4.2991123 3.9689574 3.9225678 4.125437 4.149359 4.01409 4.184306 4.2471533
1369771_at 5.2652044 5.205559 5.133322 5.094819 5.0734377 5.0696173 5.020855 4.9683094 4.8603687 4.588483 4.6331635
1369772_at 6.4288387 6.546343 6.7082224 6.286277 6.276718 6.6468472 6.7692757 6.8152046 6.740029 7.1066766 7.406264
1369773_at 3.7354198 3.777351 3.9438572 3.9294245 3.823818 3.714849 3.9376872 3.5726125 3.9594865 4.061396 3.7211852
1369774_at 4.53056 4.0229483 4.1009164 4.3796415 4.098281 4.287807 4.3808823 4.422752 4.351483 4.3201165 4.2919602
1369775_at 8.11706 8.154951 7.891339 8.015963 8.001856 8.290632 8.154057 8.149598 8.063337 8.212022 7.991828
1369776_a_at 6.571647 6.517694 6.354295 6.459109 6.596384 6.4267006 6.7034965 6.6472964 6.59383 6.7708106 6.682944
1369777_a_at 7.3878245 7.067103 6.798119 7.166044 7.149374 7.0279794 7.1904173 7.1212916 7.047623 6.895374 7.371603
1369778_at 4.008976 3.8384764 3.8469737 3.8094108 3.8079436 3.6109872 3.9452374 3.9497817 3.9953856 3.9184713 4.006919
1369779_at 5.7119474 5.6792803 5.9116507 5.493231 5.6946783 5.7523623 5.50618 5.770377 5.566313 5.7532763 5.876877
1369780_at 5.9432497 6.096361 6.157189 5.9406724 6.0306206 6.1006837 6.1043468 6.1810493 6.044042 6.3065886 6.1452475
1369781_at 3.5733767 3.760505 3.790282 3.6942763 3.6708558 3.9434876 4.113361 3.6913176 3.8117957 3.8711019 3.8924994
1369782_a_at 5.819722 5.666173 6.046293 5.927433 5.948771 5.633486 6.271361 6.2465544 6.1902533 6.0203657 5.950371
1369783_a_at 4.8389196 4.4110823 4.799205 5.0283685 4.9278784 4.969254 5.141334 4.8073683 5.130999 4.9978886 5.1627617
1369784_at 3.704428 3.7167656 3.5524538 4.0667906 3.7479591 3.800852 4.0751076 3.8967524 3.871824 3.8942108 3.7938664
1369785_at 8.1426735 7.885658 8.000761 7.902662 7.9521165 7.7821813 7.623508 7.666226 7.716062 7.547178 7.802965
1369786_at 5.44296 5.662897 5.5970335 5.4911695 5.6980963 5.540763 5.8953023 5.9652395 5.728628 5.710614 5.4469895
1369787_at 3.683487 3.7307699 3.8453143 3.6709032 3.5161395 3.7603817 3.6510055 3.8981016 3.8408296 3.8481731 3.5075762
1369788_s_at 7.7313967 8.179071 8.2964 7.329682 7.564796 7.961664 8.078862 7.2233496 8.012098 7.6739016 7.5975633
1369789_at 3.3254848 3.436848 3.565452 3.2700932 3.3214617 3.562452 3.451497 3.6004758 3.5408359 3.546959 3.4697554
1369790_at 11.573326 11.366836 10.774206 11.914076 11.460151 10.817375 11.506666 11.731601 12.127705 11.31836 12.203845
1369791_at 8.259199 8.1328535 8.01627 8.219985 7.9361496 8.102338 8.477989 8.162518 8.265461 7.999839 8.148905
1369792_at 5.864493 5.946485 5.921733 5.8024235 5.8250785 5.6765795 6.1019416 6.1064277 6.0378394 5.967335 5.705045
1369793_a_at 3.9084358 3.781805 3.9493484 3.849439 3.8649948 3.785207 3.9772158 3.833556 4.0448713 3.8723745 4.3357773
1369794_a_at 4.619433 4.7822475 4.7305174 4.317696 4.760922 4.31748 4.5698743 4.6947956 4.6831384 4.704093 4.836301
1369795_at 4.58652 4.3935757 4.3026743 4.355403 4.2843266 4.3869677 4.4424343 4.3977194 4.505354 4.437379 4.475623
1369796_at 4.3300185 4.522955 4.761714 4.4167595 4.4665904 4.484579 4.7316008 4.576843 4.4993343 4.6894855 4.6624575
1369797_at 4.1077533 4.4154134 4.2424603 3.918962 4.0348434 4.17262 4.404978 4.022454 4.243733 4.0472107 4.258128
1369798_at 4.311102 4.40275 4.616681 4.327404 4.2967606 4.364964 4.312994 4.608985 4.477045 4.6430607 4.231123
1369799_at 10.460778 10.560535 10.56942 10.48812 10.313009 10.576963 10.761226 10.567911 10.684814 10.246859 10.46076
1369800_at 3.8873148 3.6757612 3.6847537 3.9053135 3.7002573 4.0665016 3.9454076 4.045209 3.8670888 3.9161935 3.8566244
1369801_at 4.413115 4.2798743 4.4603553 4.4266386 4.495315 4.4871616 4.345064 4.3857546 4.8393855 4.497441 4.340553
1369802_at 3.7939205 3.7005463 3.6201384 3.9415493 3.7176175 3.8172667 3.8327131 4.04986 4.0768547 4.0678415 3.8446608
1369803_at 4.644286 4.6553674 4.669199 4.217179 4.2161665 4.1656523 4.5645943 4.760949 4.5870886 4.7656837 4.5683026
1369804_a_at 4.652138 4.505131 4.2429886 4.506391 4.7754426 4.3761253 4.4994063 4.701991 4.6285505 4.6180954 4.517821
1369805_at 3.837135 4.102071 4.1109676 3.7253458 3.8781564 4.1122684 4.0735273 4.0939717 3.929957 4.1783323 3.9181306
1369806_at 5.4332023 5.00138 5.179848 5.030051 5.072426 5.434165 5.454103 5.4441776 5.063078 5.6072483 5.1405897
1369807_at 4.364233 4.447438 4.339013 4.2505994 4.4396744 4.3907332 4.490015 4.4856195 4.621238 4.5734863 4.307615
1369808_at 4.2220716 4.3170214 4.3637595 4.244422 4.69454 4.256757 4.2571177 4.373333 4.5686316 4.140518 4.4789896
1369809_at 4.9086256 4.702395 4.7906055 4.674778 4.708714 4.7216115 4.841385 4.890086 4.784444 4.85677 4.737906
1369810_at 6.830507 6.780691 6.7833605 6.8207636 6.51455 6.5202503 6.7769876 6.623667 6.6225123 6.5677514 6.549535
1369811_at 4.6101637 4.7775993 4.953106 4.8922462 4.7072773 4.7448425 4.9569893 4.855131 4.8616066 5.117937 4.9652786
1369812_at 5.93752 6.071729 6.074929 6.0286226 5.7175384 5.6674347 5.825341 6.0303583 6.0465 5.997616 5.930185
1369813_at 6.5126038 6.812437 6.470762 6.7464375 6.821542 6.7579913 6.6637716 6.434151 6.528546 6.7535453 6.529928
1369814_at 4.199364 4.676797 4.5884714 4.404339 4.181485 4.0327063 4.638038 4.8634825 4.354235 4.274416 4.4975266
1369815_at 5.489154 5.813801 5.9423265 5.4580703 5.8560414 5.7349343 5.837132 5.989934 5.7206044 5.7356744 5.618626
1369816_at 4.416814 4.7099557 4.8905473 4.839512 4.5148864 4.8130136 4.7636256 4.718846 4.726801 4.8894906 4.7025156
1369817_at 4.23972 4.1941843 4.0114317 3.9366207 4.3366013 4.4773374 4.015685 4.5189447 4.4156003 4.3215423 4.4764943
1369818_at 4.8278356 4.8350034 4.905332 4.6071887 4.795448 4.8385563 5.079669 4.893282 4.842934 4.9605885 5.0654488
1369819_at 4.64681 4.726413 4.9429846 4.855689 4.66955 4.737208 5.1057067 4.9439692 4.8515553 4.8064847 4.734277
1369820_at 4.3362117 4.0401025 4.182135 4.168579 4.418322 4.4695773 4.3056006 4.499193 4.3340917 4.3428288 4.3018847
1369821_a_at 4.913829 5.0435085 4.820525 4.8493013 4.947586 4.7247753 4.8177614 4.575286 4.824235 5.2534285 5.2395787
1369822_at 4.1858077 4.186855 4.174193 4.403565 4.3310046 4.178853 4.2077403 4.4237957 4.4208355 4.024125 4.3423157
1369823_at 4.4853134 4.446952 4.3811817 4.437502 4.5382404 4.808591 4.3949804 4.81091 4.755083 5.0068846 4.5970745
1369824_at 4.4875135 4.473544 4.759899 4.308044 4.514886 4.8036776 4.4217215 4.7327194 4.6690717 5.038827 4.568714
1369825_at 4.5789504 4.569155 4.606797 4.539897 4.438959 4.536615 4.83294 4.8445034 4.669775 4.764512 4.6948204
1369826_at 6.6967063 6.3867702 6.054146 6.245909 6.004785 6.010876 6.095646 6.069854 6.030444 5.9057255 6.025008
1369827_at 5.3365 5.25863 5.3248014 5.20173 5.3620768 5.1531763 5.4129477 5.6516657 5.476926 5.4800167 5.455074
1369828_at 5.5511074 5.4334393 5.215028 5.1499825 5.534767 5.436002 5.5396442 5.3716736 5.4131613 5.5450335 5.6381617
1369829_at 4.5587106 4.8541975 4.4552727 4.29864 4.478265 4.5209107 4.983693 4.763606 4.657156 4.80481 4.854908
1369830_at 4.7284546 4.45867 4.623339 4.682257 4.7485948 4.498218 4.754017 4.548458 4.5397263 4.654885 4.361464
1369831_at 5.1578875 5.439252 5.225778 5.4867516 5.2012463 5.3723974 5.3882847 5.2467833 5.273576 5.476713 5.2784996
1369832_at 5.3476286 5.5804543 5.4628916 5.662032 5.2195983 5.413554 5.5719175 5.3046203 5.502781 5.3086 5.7031364
1369833_at 4.0434027 4.214605 4.0599747 4.1587267 4.421128 4.461217 4.4093895 4.407637 4.4145384 4.300853 4.5139594
1369834_at 7.8667655 8.378698 7.7213063 7.9393253 7.9406204 8.239544 8.116955 7.612041 7.868336 7.0070376 7.7193713
1369835_at 6.0991898 5.863497 5.9368443 5.9818387 6.241432 5.9693666 6.163077 6.5789223 6.2973847 6.257574 6.051208
1369836_at 6.6255264 6.8585787 7.4385386 4.868407 5.814841 6.6937466 6.255891 6.5179367 6.1564593 6.0151677 6.389897
1369837_at 12.341787 12.194006 12.017574 12.36235 12.286899 12.362636 12.343078 12.012269 12.074171 11.768608 12.126592
1369838_at 4.019476 4.4013276 4.0835423 4.2154846 3.955528 4.2827225 4.1413836 4.120249 4.191595 4.154189 4.1695423
1369839_at 4.556161 4.4207306 4.6807957 4.3099155 4.550393 4.5072894 4.5500207 4.6537857 4.4095497 4.6615124 4.546974
1369840_at 9.424362 8.16318 9.124502 9.498092 8.329504 8.69613 8.147405 9.297142 9.297713 8.866981 8.334298
1369841_at 3.75853 3.6490667 3.6645875 3.6988893 3.7388408 3.7502928 3.749978 3.723058 3.64146 3.5438619 3.8352606
1369842_at 3.959786 3.6743498 3.8484485 4.022438 4.1892242 3.9104369 3.9457405 3.9917529 4.0677776 4.0964375 3.9849327
1369843_at 4.0694265 4.174223 4.430668 4.1315756 4.2860584 4.1716557 4.2242136 4.0247498 4.427046 4.2527857 4.098765
1369844_at 4.125622 3.9701343 3.9071476 4.3411837 4.26581 4.028304 4.3372526 4.3107185 4.2103004 4.3651037 4.125604
1369845_at 5.1381216 5.111406 5.0918107 5.128588 5.1744366 5.181184 5.521242 5.4628835 5.540537 5.5826983 5.513848
1369846_at 3.6649382 3.7086644 3.8048902 3.5942008 3.7243538 3.5829706 3.5693922 3.7711148 3.8062847 3.656609 3.6289124
1369847_at 5.4807863 5.3519583 5.4091616 5.684524 5.233152 5.3462806 5.628994 5.6334124 5.3529673 5.005349 5.3082786
1369848_at 3.5823395 3.4658108 3.4281852 3.6065302 3.5212288 3.71007 3.6703298 3.5758214 3.5766034 3.5307488 3.7714014
1369849_at 5.1591015 5.2063255 5.0747337 5.1699085 5.2135773 5.109744 5.119752 5.3062134 5.2369986 5.2645464 5.1660376
1369850_at 5.929954 6.0659304 6.6327696 6.3504896 6.3100195 6.0436506 6.757352 5.863419 6.2631836 6.9173307 6.8251867
1369851_at 7.068929 6.9270945 7.055057 6.807861 6.956954 7.034144 7.2871857 7.132043 6.9888477 7.3557425 7.1953316
1369852_at 11.857455 11.719001 11.771493 11.95303 11.862451 12.035874 12.063847 12.025926 11.92242 11.953036 12.067347
1369853_at 4.6791396 4.731372 4.489391 4.5769496 4.645682 4.8069825 4.7501073 4.7892175 4.753536 4.794225 4.8264966
1369854_a_at 9.063173 9.225898 9.079083 8.894666 8.665878 8.835097 9.226196 8.908832 8.995121 8.839728 9.003969
1369855_at 3.900339 3.9946458 3.9965167 3.7475092 3.835755 3.7318752 3.7269876 3.682091 3.7351537 3.9667444 3.7697868
1369856_at 4.1234975 4.2863293 4.3037887 4.1976094 4.3377337 4.101878 4.415766 4.4132357 4.187866 4.4883766 4.1402254
1369857_a_at 5.7026467 5.6543145 5.5195975 5.4396 5.3392234 5.4461594 5.69101 5.682015 5.683368 5.7827544 5.695964
1369858_at 4.232523 4.5834236 4.7112417 4.5123916 4.354928 4.565276 4.015685 4.308914 4.5353227 4.3834643 4.4515905
1369859_at 4.2973604 4.2214212 4.2832346 4.4048615 4.2855396 4.3280916 4.7329454 4.1737323 4.572216 4.6376743 4.348094
1369860_a_at 4.6979923 4.6254215 4.671317 4.8561716 4.8155975 4.5790787 4.8626595 4.936507 4.8519263 5.046567 4.5937634
1369861_at 3.9706411 4.223007 4.208897 4.304898 4.0091157 4.3233066 4.337253 4.200427 4.095828 3.9202259 4.236788
1369862_at 4.381215 4.244041 4.073486 4.179825 4.2144136 4.3156815 4.1443396 4.4124975 4.5127416 4.400755 4.371367
1369863_at 8.827188 9.551956 10.049151 9.64583 9.571123 9.449089 9.953043 10.186524 9.491385 9.842056 9.764072
1369864_a_at 10.088409 10.398162 10.404236 10.4952965 10.689437 10.268721 11.38791 11.364899 12.049292 10.815077 10.69541
1369865_at 4.163239 4.060994 4.2530904 4.0297737 4.0843506 4.1169195 4.4507146 4.4978566 4.3087687 4.3066335 4.3290224
1369866_at 4.4131317 4.4488854 4.421134 4.7310467 4.409489 4.449912 4.4317656 4.459938 4.5597515 4.3955226 4.4427743
1369867_at 6.524218 5.5562677 5.216668 5.6942835 6.0851073 5.7338886 5.325028 5.225304 5.4635983 4.6788416 5.2773476
1369868_at 10.472714 10.129365 10.455459 10.444021 10.326731 10.008073 9.870371 9.853942 10.237337 9.947112 9.910475
1369869_at 3.5911229 3.7320635 3.6518517 3.609861 3.6050813 3.5809753 3.6756542 3.6195064 3.5812247 3.6229658 3.7457306
1369870_at 6.913685 6.8562384 6.8100395 6.9313526 6.6557913 6.780209 6.734701 6.8895807 6.8918695 6.911847 6.9540524
1369871_at 3.9290366 3.6501582 3.7315671 3.5715926 3.8038757 3.547782 3.518262 3.6657584 3.8793724 3.6203837 3.8557632
1369872_a_at 4.307497 4.2529197 4.2620425 4.5176086 4.4454055 4.0957494 4.165057 4.5523148 4.2376757 4.278689 4.3235245
1369873_at 4.660363 4.6079426 4.6733904 4.7103567 4.5646415 4.669986 4.6729884 4.6113486 4.5829883 4.7363133 4.6294885
1369874_at 4.7264752 4.590463 4.5208845 4.4997487 4.486923 4.784247 4.741607 4.5832257 4.5182056 4.8042235 4.626796
1369875_at 4.7385025 5.1491466 4.8054614 4.5093865 4.6052485 4.681864 4.866351 4.645458 5.168022 4.61893 4.8055773
1369876_at 3.8134181 3.687221 3.8915443 3.864828 3.751823 3.8892176 3.9141755 3.9111936 3.710476 3.837608 3.9342775
1369877_at 4.630703 4.675413 4.663809 5.071907 5.2153273 4.489608 4.706056 4.9776335 4.844476 4.9800873 4.527811
1369878_at 4.266557 4.248755 4.0678816 3.887811 4.073553 4.0829988 4.246614 3.8348358 4.270563 4.4378 4.104132
1369879_a_at 12.771159 12.856937 12.821681 12.864604 12.900611 12.819715 12.887199 12.877783 12.824506 12.830164 12.851495
1369880_at 4.1865664 4.079077 3.9753036 4.064026 3.9911604 4.2309284 4.1174736 4.1713276 4.048047 4.221388 4.0409613
1369881_at 4.315798 4.4596386 4.646037 4.5270395 4.233159 4.4300375 4.5388365 4.5330343 4.8138256 4.6678734 4.4894943
1369882_at 4.5951586 4.553934 4.366446 4.7241716 4.242591 4.5773163 4.6077223 4.8116174 4.455148 4.7872267 4.6964684
1369883_at 3.3455136 3.4283934 3.3455622 3.5171893 3.1286428 3.4814801 3.3264775 3.3296845 3.4822638 3.3941774 3.5976033
1369884_at 4.536716 4.9043546 4.7185245 4.512866 4.909686 4.9782743 5.3168964 5.0698986 4.7647963 5.2666836 5.032368
1369885_at 5.1062717 4.9569187 5.1522675 5.236693 5.0908184 5.0617595 5.127166 5.3074465 5.3621025 4.9638996 5.0293827
1369886_a_at 5.561412 5.4296227 5.553755 5.5584583 5.6184397 5.4932985 5.5470505 5.1680603 5.2510047 5.3513575 5.4621754
1369887_at 4.753029 4.5810165 4.7568483 4.60245 4.630952 4.531329 4.54747 4.7064734 4.7776585 4.572029 4.515611
1369888_at 4.332053 4.11785 4.163871 4.297082 3.926848 4.1383553 4.2740626 4.1476088 4.122773 4.232521 4.334388
1369889_at 4.007204 3.9766395 3.9597814 4.0617 3.8089337 3.8697624 4.3295603 4.0995665 4.1041307 4.08461 4.0684423
1369890_at 3.2463548 3.1021223 3.1894379 3.2457936 3.1611767 3.161167 3.2959852 3.0968127 3.143907 3.2645204 3.0142384
1369891_at 5.02086 4.973811 4.9298797 4.9866204 5.061065 5.12258 5.2542796 5.149617 5.2456408 5.0401173 5.0761456
1369892_at 3.8299782 3.7756946 3.5721366 3.543371 3.671704 3.5109491 3.7628589 3.6973202 3.8864305 3.6759045 3.4409835
1369893_at 4.7806754 4.688925 4.89918 4.6031966 4.931663 4.6453586 4.635849 4.773639 5.0031667 4.9415846 4.4936414
1369894_at 3.498527 3.3755121 3.3505697 3.2694278 3.149579 3.2330694 3.2499616 3.3543413 3.2962976 3.4846148 3.479842
1369895_s_at 6.0056686 5.728883 6.2442713 6.1368074 5.9764047 5.825589 6.15536 6.450885 6.076481 6.135386 5.912576
1369896_s_at 7.2661114 7.158181 7.1769 7.037073 7.1125703 7.0323267 6.779383 6.9506125 6.726119 6.7656937 7.122221
1369897_s_at 11.8171215 11.911673 11.847769 11.849218 11.976395 11.833547 11.752242 11.889836 11.809086 11.8023205 11.940787
1369898_a_at 4.6053634 4.656663 4.7620344 4.7044854 4.681119 4.9341755 5.1510625 4.9362617 4.8355956 4.93889 4.815668
1369899_s_at 6.6946883 6.19799 6.2394595 6.0992737 6.5088215 6.2587657 6.5443583 6.527525 6.0036125 6.488386 6.075386
1369900_at 4.070828 3.9645228 4.138028 3.8005633 3.880562 4.005962 4.004663 4.098413 3.8893182 4.170344 3.8997626
1369901_at 4.3354754 4.309817 4.3801937 4.445781 4.160516 4.1995482 4.700365 4.623711 4.5653744 4.572402 4.2981925
1369902_at 7.1221914 7.1051397 7.154753 6.6596823 6.784641 7.269102 6.6610885 6.8636913 6.5851035 5.7824063 6.45663
1369903_at 4.032317 4.0084 4.0502424 4.1606746 4.1352644 3.941927 4.2664156 4.1061344 4.084159 4.262719 4.2449365
1369904_at 4.3613544 4.6927624 4.4738607 4.58267 4.520267 4.6153793 4.772192 4.589554 4.6358976 4.6904564 4.3461423
1369905_at 3.6831443 3.689354 3.55902 3.5848336 3.947501 3.7946944 3.9154422 3.5328135 3.6886938 3.9084785 3.8760633
1369906_s_at 12.032804 11.97083 11.838907 12.013643 11.747304 11.954981 11.856854 11.92443 11.941403 11.893184 11.881648
1369907_at 5.738059 5.5949965 5.721405 5.7810173 5.746903 5.619525 5.446025 5.7135057 5.792915 5.9658084 5.500801
1369908_at 3.8475015 3.4143493 3.388038 3.4905007 3.5274253 3.5788076 3.8968678 3.623457 3.3530562 3.5505688 3.5263977
1369909_s_at 10.538781 10.748057 10.533064 10.658834 10.646926 10.497534 10.637179 10.598705 10.379758 10.37487 10.698298
1369910_at 3.8156607 3.7273066 4.015993 3.7164676 3.962698 3.8064637 4.0316896 3.9257512 4.190887 3.7671008 3.7643926
1369911_at 4.8988705 5.0886436 4.750896 5.213011 5.1708665 4.8292613 4.8366733 5.1479206 5.117475 5.009336 5.012551
1369912_at 6.15956 6.3002954 6.0169773 6.161557 6.325258 6.256198 6.194225 6.1094823 5.9713087 6.045663 6.1265783
1369913_at 4.4098816 4.2166877 4.627355 4.213835 4.1629314 4.274824 4.401797 4.312069 4.4652343 4.4207973 4.424535
1369914_at 3.6948419 3.7880535 3.6756203 3.751086 3.743453 3.6901405 4.0057316 3.8327475 4.00809 4.0762253 3.7881064
1369915_at 6.735091 6.946276 6.500203 6.874014 6.958271 6.9571075 6.8585987 6.9237676 6.9978385 6.9528713 6.683564
1369916_at 5.043659 5.411195 5.2079616 5.3098593 5.1475763 5.026457 5.4477797 5.27577 5.117985 5.293001 5.3238654
1369917_at 5.029298 5.066291 4.8653345 4.6694646 4.9284186 4.895426 4.9932623 5.27696 5.139291 5.2589564 5.0616026
1369918_at 3.9365318 3.8461437 3.9335396 3.8909545 3.7850475 3.5103726 3.9216712 3.801457 3.8767867 4.285612 3.9425964
1369919_at 5.056094 5.0415907 4.6038895 4.5716667 4.77299 4.9105783 5.2397137 5.0384846 4.804273 5.034826 4.6112537
1369920_at 4.840535 4.64523 4.600106 4.430958 4.4802113 4.655403 4.60231 4.568808 4.7400646 4.8465343 4.85755
1369921_at 5.840561 6.411442 6.0225663 6.809115 6.8280416 6.4526863 7.519015 7.3960714 7.913464 9.193878 8.337584
1369922_at 8.126443 7.986084 8.096831 8.0899515 8.089558 8.149591 7.9174485 8.176937 8.03517 7.7466393 7.990997
1369923_at 5.8768706 6.065718 6.0719266 5.7169394 5.9112062 6.198373 6.172726 6.140609 5.90902 5.6465273 5.8035665
1369924_at 5.4619675 5.9190063 5.677265 5.790682 5.6980333 5.7031384 5.920781 5.9624863 6.154363 5.9066525 5.8462415
1369925_at 3.9359949 3.9974928 3.896598 3.8933356 4.0001855 3.9316077 3.9959853 3.9332302 3.837825 4.0895076 3.9356627
1369926_at 7.217343 7.535165 7.2641993 7.219121 7.515671 7.4536085 7.38649 7.248473 7.177204 7.2810884 7.240788
1369927_at 11.534262 11.401484 11.407237 11.5378685 11.270283 11.513779 11.469228 11.661099 11.480512 11.603079 11.714818
1369928_at 3.790735 3.570653 3.4228923 3.5778155 3.6477723 3.4059668 3.6872602 3.6319454 3.7927132 3.476978 3.671822
1369929_at 11.426736 11.505425 11.360824 11.372104 11.464017 11.305198 11.117018 11.323019 11.207502 11.026968 11.223179
1369930_at 12.084066 12.001349 12.167863 12.059531 12.095123 12.004686 11.901245 12.002229 12.148953 12.216296 12.018055
1369931_at 6.8177657 6.8395066 6.8085814 6.718306 7.191933 6.853634 6.5485764 6.433895 6.904214 6.6688995 6.693081
1369932_a_at 10.142462 10.036872 10.221039 9.887505 10.095729 10.011144 9.920187 10.107464 10.01979 9.947588 9.918075
1369933_at 11.363439 11.177011 11.319432 11.268523 11.172976 11.149853 11.091107 11.215719 11.186384 11.168026 11.17621
1369934_at 11.91131 11.94912 11.889457 11.879326 11.911508 12.069288 11.810842 11.791814 11.884074 11.970553 11.798451
1369935_at 7.441335 7.5948653 7.6686244 7.568677 7.7411137 7.5690417 7.182305 7.416073 7.644132 7.657558 7.5651097
1369936_at 10.398859 10.388132 10.384276 10.342816 10.4253235 10.6443 10.322449 10.099881 10.315678 10.638036 10.269613
1369937_at 11.055329 10.917202 10.932993 11.026085 11.0187 11.124261 10.843504 10.734997 10.8439665 11.125507 10.741668
1369938_at 7.570178 7.390945 7.5764365 7.4441113 7.408079 7.459035 7.39601 7.3835297 7.2887497 7.115405 7.064592
1369939_at 12.382362 12.297875 12.360021 12.370681 12.285171 12.360724 12.284755 12.235183 12.271042 12.416782 12.362377
1369940_at 10.551294 10.67175 10.541807 10.623158 10.6371 10.656882 10.623484 10.585637 10.514499 10.452105 10.601855
1369941_at 10.336559 10.559158 10.682379 10.674284 10.729985 10.676608 10.857167 10.81066 10.9823265 11.143008 11.142937
1369942_at 8.70656 8.694176 8.684222 8.765697 8.577368 8.702612 8.499365 8.521276 8.462719 8.467296 8.626234
1369943_at 9.928648 9.800214 9.828241 10.153951 9.988144 10.10979 10.040511 10.038396 10.140564 10.212848 10.261117
1369944_at 8.139014 8.268175 8.120346 8.254622 8.494471 8.182739 8.071906 7.9291887 8.12333 7.8453193 7.857113
1369945_at 4.6463985 4.774022 4.474539 4.8639727 4.5161486 4.897583 4.8970695 4.7249484 4.524209 4.7376366 4.803625
1369946_at 6.615001 6.4440985 6.6618257 6.6730576 6.534188 6.6880784 6.70021 6.5000052 6.4870563 6.5612364 6.383267
1369947_at 5.4547887 5.643584 5.452445 5.70744 5.3863688 5.521562 5.5331664 5.5260897 5.412266 5.742215 5.358218
1369948_at 7.5196977 7.7305965 7.4914575 7.9251127 7.827337 7.6480827 7.753076 7.7228484 7.9006414 7.928004 7.702817
1369949_at 6.5075836 6.9267297 6.85351 6.877916 6.7871804 6.6628866 6.929068 6.9520717 6.853981 6.5888085 6.745097
1369950_at 9.470527 9.303665 9.292111 9.544198 9.295811 9.355271 9.130875 9.197267 9.300704 9.146673 9.303203
1369951_at 3.9830463 3.8967092 3.9688199 3.9908583 3.9216678 3.9051664 3.9954324 3.9934402 3.7754543 4.1409674 4.0690756
1369952_at 11.984845 12.066891 11.94893 11.903433 12.081316 11.940307 12.022878 12.025616 11.952846 12.105287 12.0217285
1369953_a_at 4.487975 4.264758 4.6209707 4.3341203 4.861928 4.506154 5.1736526 4.413186 4.657782 5.1636086 4.9490523
1369954_at 12.814364 12.895646 12.939714 12.812901 12.653338 12.876118 12.876586 12.824837 12.893261 12.882429 12.791003
1369955_at 6.1481295 6.133599 6.231931 6.6151404 6.361201 6.371137 6.157862 6.2706165 6.2508574 6.351498 6.363513
1369956_at 9.812748 9.997437 9.884821 9.792393 10.1405525 9.810786 9.580196 9.531542 9.872194 9.4452715 9.603316
1369957_at 6.7867255 6.429352 6.226728 6.4486847 6.2710686 6.23301 6.391557 6.092364 6.6707 6.946765 6.6045017
1369958_at 7.682948 7.7440147 7.675462 8.052647 7.8571415 8.411589 7.928325 7.5084906 8.222769 8.078405 8.49328
1369959_at 12.381069 12.490297 12.679299 12.185273 12.318099 12.488997 12.428896 11.859065 12.100349 12.377488 11.64974
1369960_at 10.001203 9.715989 9.938869 9.572682 9.926966 9.660743 9.690152 9.607803 9.460723 9.500645 9.702029
1369961_at 9.018079 9.053633 9.208594 9.349775 9.324614 9.175861 9.052945 9.165805 9.086362 9.168907 8.9981
1369962_at 7.919799 8.019451 7.809252 8.299003 8.197546 7.9906006 7.709237 7.8568277 7.9257956 7.8453465 7.930958
1369963_at 4.9744177 5.011119 5.013648 4.7618914 5.0081806 4.9210052 4.754531 5.070609 4.7628803 4.9954004 4.738857
1369964_at 6.4037933 6.8361998 6.8334856 6.5606675 7.1213737 6.9301696 6.216111 6.2025957 6.309182 5.783447 5.7017803
1369965_at 7.451694 7.945529 7.966998 8.248535 7.4570513 7.542123 7.9655166 8.143988 7.6935234 7.9329176 7.9697976
1369966_a_at 12.26931 12.226941 12.313071 12.358364 12.309803 12.373239 12.225401 12.360078 12.30059 12.226672 12.222023
1369967_at 8.639462 8.609451 8.80383 8.58422 8.518135 8.583931 8.763182 8.450408 8.606367 8.532637 8.607138
1369968_at 6.2665014 6.7469077 6.6421638 6.6643414 6.7747865 6.7266254 5.750126 5.8430667 6.3589015 6.014847 5.914265
1369969_at 9.273755 9.009438 9.109919 9.311563 9.142103 9.05579 8.919975 9.010466 8.802458 8.843278 9.0217
1369970_at 10.352469 10.430652 10.534992 10.484923 10.4586315 10.612616 10.489406 10.52008 10.371571 10.400096 10.458477
1369971_a_at 8.20682 8.137093 7.8213315 7.8279886 7.8665524 8.175024 7.8093224 7.7316513 7.4969034 7.160071 7.691631
1369972_at 6.5583477 6.586317 6.904846 6.7398767 6.4775014 6.3765607 6.360304 6.352173 6.5215964 6.577672 6.6383557
1369973_at 11.238454 11.299707 11.202666 11.359885 11.479321 11.018117 11.43404 11.16639 11.259883 11.448703 11.258764
1369974_at 6.8006406 6.706468 6.43613 6.3848605 6.524928 6.641928 6.8763223 6.6986156 6.5891323 6.799793 6.733691
1369975_at 8.542749 8.561572 8.465437 8.580583 8.549522 8.629563 8.683676 8.578265 8.5008745 8.776364 8.735098
1369976_at 10.241377 9.803094 10.103745 10.104788 10.511096 9.796545 9.657333 9.583773 9.57977 9.80211 9.846012
1369977_at 4.252178 4.395964 4.3762426 4.1444364 4.3933015 4.1243725 4.256115 4.2421 4.2952976 4.3194227 4.1251616
1369978_at 8.080557 8.024954 7.8473883 7.728117 7.7124662 7.9878197 7.674885 7.704197 7.7429037 7.5309806 7.58334
1369979_at 8.954569 8.883548 8.940535 9.017538 9.098406 8.859545 8.804319 8.70602 8.737574 8.622171 8.756897
1369980_s_at 9.219142 9.083983 8.927787 9.12807 8.947258 9.102682 9.097782 8.974347 8.909501 9.00893 9.039288
1369981_at 8.905332 8.775709 9.003265 8.992743 8.951276 9.003297 8.786298 8.841915 8.829111 8.849148 8.517572
1369982_at 9.25775 9.2969265 9.016409 9.015278 9.032867 9.245029 9.294152 9.26906 9.344098 9.233862 9.45312
1369983_at 7.9117875 8.501113 8.143499 7.9960046 8.703012 8.17497 7.9573894 7.4318314 7.837597 7.5309544 7.7727227
1369984_at 9.357078 9.305241 9.215757 9.600564 9.422496 9.541222 9.583659 9.368333 9.34164 9.716249 9.876175
1369985_at 5.978399 6.1966457 6.052077 5.8194094 5.924263 6.038816 6.1852417 5.9152637 6.1209884 6.334489 6.038922
1369986_at 11.940963 11.723039 11.817205 11.808669 11.871778 11.8263035 11.684379 11.751561 11.616339 11.716089 11.721457
1369987_at 4.894114 4.996991 4.789212 4.846118 4.826085 4.6579533 5.0962143 5.131707 4.9957275 5.1282034 4.8215284
1369988_at 5.7184153 5.815385 5.9504623 5.982423 5.6715536 5.6294146 5.8149595 5.745117 6.0123863 5.9244585 5.871607
1369989_at 9.8069 9.731365 9.539566 9.704536 9.626026 9.819127 9.982416 9.772838 9.55239 10.024385 9.70678
1369990_at 10.605731 10.6400795 10.658928 10.631066 10.685561 10.696577 10.794967 10.611758 10.61893 10.764954 10.690534
1369991_at 10.088774 10.053241 9.857812 10.095026 10.076013 10.05889 9.988023 9.9568 9.998378 10.198589 10.039752
1369992_at 8.508608 8.27374 8.419262 8.306815 8.448651 8.276462 8.182774 8.259004 8.16445 8.222303 8.093256
1369993_at 6.6662383 6.253144 6.978112 6.206569 6.2626286 6.3252826 6.436257 6.1950984 6.2659926 6.0947175 6.2209826
1369994_at 7.524054 7.5216627 7.4421263 7.3574767 7.6086774 7.93563 7.5175586 7.716214 7.5625534 7.558545 7.733299
1369995_at 8.43679 8.335773 8.432205 8.206949 8.320811 8.291845 8.200196 8.153585 8.243431 8.166111 8.215101
1369996_at 8.386561 8.486084 8.520414 8.508865 8.63103 8.773774 8.483623 8.559237 8.476272 8.571117 8.425434
1369997_at 8.335696 8.30473 8.307968 8.3422365 8.290482 8.3751955 8.2551155 8.244383 8.171541 8.007098 8.345387
1369998_at 8.90344 8.800904 8.673839 8.724865 8.932592 8.875134 8.694478 8.651869 8.672108 8.952462 8.818265
1369999_a_at 3.9253469 3.92837 4.10854 4.1699595 4.0197096 4.0817533 4.1808114 4.231231 4.26316 4.178629 4.0793805
1370000_at 9.796304 9.901343 9.68264 9.461525 9.456484 9.873013 9.933538 9.717388 9.7009535 10.209228 10.067641
1370001_at 9.245165 9.157916 9.085655 9.137584 9.107243 9.197508 9.136204 9.012318 9.091798 9.023346 9.134721
1370002_at 7.7310004 7.374559 7.399967 7.667342 7.6602883 7.664936 7.7702518 7.5668225 7.452862 7.3652387 7.4794345
1370003_at 11.493901 11.551907 11.373494 11.51084 11.532228 11.502547 11.458637 11.47907 11.440592 11.368126 11.440004
1370004_at 9.3667965 9.220927 9.376807 9.292217 9.362173 9.319711 9.221264 9.267841 9.157554 9.120111 9.107893
1370005_at 10.125317 9.9388075 9.821695 10.321294 9.963257 9.86031 10.0549135 9.747716 10.046164 10.415215 9.939296
1370006_at 11.11628 11.127658 11.091219 11.164483 11.197958 11.275918 11.174406 11.270637 11.081128 11.087339 11.270582
1370007_at 11.576897 11.219627 10.811057 10.974598 11.16421 11.243165 10.543312 10.825747 10.748638 10.716807 10.819439
1370008_at 5.2253175 5.6442842 5.4040766 5.427658 5.4932466 5.700888 5.6134377 5.655498 5.6516423 5.7528973 5.4621754
1370009_at 14.188573 14.173459 14.204115 14.177851 14.144286 14.160288 14.102887 14.218609 14.095602 14.033767 14.071463
1370010_at 12.186929 12.283664 12.2933235 12.167853 12.310221 12.310909 12.281553 12.306084 12.331512 12.340824 12.270386
1370011_at 5.978933 5.851351 5.737473 5.9464355 5.792536 5.814466 5.913009 5.787014 5.9030933 5.9278064 5.9839635
1370012_at 6.666539 6.564579 6.445433 6.378701 6.721268 6.715386 7.9115887 6.724786 6.590886 9.060923 7.137608
1370013_at 3.6377506 3.4802458 3.377699 3.341479 3.5336804 3.485222 3.6458244 3.5331023 3.4773269 3.5446432 3.2978823
1370014_at 8.246074 8.2271595 8.226557 8.184615 8.267704 8.501478 8.311974 8.163327 8.0822315 8.216601 8.018163
1370015_at 7.9945483 8.128682 7.9534097 7.68872 8.093488 7.981407 7.7955236 8.0337305 8.079392 7.8956594 8.0279045
1370016_at 3.806731 3.4278347 3.5349643 3.7752872 3.8971195 3.5528426 3.4611697 3.6443946 3.8050084 3.4978302 3.7554371
1370017_at 7.809932 7.9902368 7.9993367 7.83494 8.20483 8.080441 7.8036637 8.067153 8.046238 7.7072887 7.85748
1370018_at 4.5465965 4.8777275 4.5173507 4.4854507 4.8915696 4.6809745 4.6747584 4.629256 4.5299544 4.6135473 4.728907
1370019_at 13.221572 13.288326 13.005704 13.209112 13.058626 13.111756 13.298708 12.9560995 13.222589 13.150463 13.134391
1370020_at 9.7562 9.686216 9.722278 9.611933 9.50564 9.61368 10.212955 9.879838 9.684929 9.967201 9.790499
1370021_at 3.6705003 3.5940945 3.70947 3.6518118 3.6790328 3.5393064 3.8240325 3.664769 3.7469614 3.611084 3.6475096
1370022_at 4.1621895 4.070264 3.9229827 4.304132 4.3186417 4.2611895 4.2148824 4.2472453 4.203118 4.375854 4.277416
1370023_at 6.714678 6.447862 7.1060762 6.876347 6.8595557 6.585577 7.022431 6.976545 6.919369 6.605336 7.053103
1370024_at 10.131642 10.541122 11.07164 10.759704 10.549178 10.277503 9.949142 10.081155 9.830627 10.861192 10.37636
1370025_at 7.607338 7.617937 7.6803904 7.5924053 7.6755257 7.6247015 7.661703 7.6702957 7.536583 7.4202514 7.7591257
1370026_at 7.059187 6.502338 6.7077246 7.179546 7.1013865 7.093364 6.900519 6.719639 6.786853 7.2029057 7.6413713
1370027_a_at 14.245225 14.33639 14.300202 14.249563 14.235776 14.2181425 14.352782 14.329694 14.330565 14.308318 14.238434
1370028_at 4.483427 4.5482974 4.3691463 4.7483134 4.54852 4.2811117 4.9038897 4.531667 4.539618 4.7016973 4.767657
1370029_at 9.03498 9.034937 9.103405 8.939125 9.075809 9.061423 8.7529745 8.849655 8.627363 8.6359415 9.03476
1370030_at 10.435223 10.385015 10.679788 10.486607 10.605972 10.3549385 10.3286085 10.525588 10.175524 10.59036 10.688181
1370031_at 8.164957 8.019278 7.984462 8.162791 8.131277 8.046675 8.125647 8.125239 8.086551 8.351654 8.342365
1370032_at 7.5368185 7.4621654 7.5152593 7.4879565 7.6581087 7.3283134 7.115621 7.0366006 6.5029364 6.590412 7.2333603
1370033_at 3.902265 3.6409566 3.980406 3.9182315 3.6560574 3.784481 3.9627407 3.9663627 3.8295777 3.691688 3.9350793
1370034_at 4.88601 5.17721 4.781311 4.5963454 4.9596434 5.0990834 4.914284 4.450686 4.525731 4.8575306 5.0249805
1370035_at 9.188932 9.090351 9.04611 8.8813305 9.315691 9.172351 9.137339 8.990028 9.035652 9.174559 9.163609
1370036_at 10.054132 9.923374 9.804838 9.969049 9.765302 9.778942 9.993051 9.731503 9.736747 9.33054 9.728613
1370037_at 3.9477887 4.03427 3.808825 3.8969338 3.731629 4.1847563 3.8751333 4.051663 4.3350883 4.106447 4.127035
1370038_at 6.2591987 6.3469667 6.166047 6.13772 6.222062 6.280978 6.3831635 6.5727897 6.291694 6.5117273 6.453812
1370039_at 6.452809 6.4445925 6.460561 6.445753 6.417084 6.215303 6.5127754 6.653712 6.6031213 6.6642685 6.608671
1370040_at 7.380232 7.600558 7.4701567 7.59014 7.5119176 7.454773 7.343284 7.6199064 7.666379 7.562061 7.386133
1370041_at 3.995211 3.7461693 3.8543918 3.5926185 3.813006 3.7703252 3.713212 3.8691385 3.8625917 3.6676493 3.8814156
1370042_at 3.75853 3.6783893 3.8304224 3.5168126 3.9335108 3.7452307 3.9095473 3.9314072 3.9889367 3.7887912 3.9426334
1370043_at 10.019156 9.955114 9.714485 9.842496 9.96413 9.865412 9.870084 9.979292 9.921551 10.353287 9.700192
1370044_at 6.9103446 7.0815797 7.0331864 7.113577 6.9220576 7.100735 6.4994636 7.0002747 6.710999 6.2994514 6.991678
1370045_at 8.46817 8.558729 8.691521 8.452511 8.54469 8.976941 8.733866 8.795099 8.614308 8.538067 8.837619
1370046_at 5.8775997 5.9719467 5.9864163 5.6324286 6.0752463 5.9898543 6.057191 6.0251427 5.9012303 5.877692 6.2211785
1370047_at 10.019906 9.989941 10.138094 10.084815 10.04521 9.977379 10.144464 10.090499 10.020647 10.141082 9.971169
1370048_at 4.544803 4.2441587 4.477258 4.350739 4.5414953 4.4761214 4.4689846 4.2197194 4.631041 4.679409 4.4691896
1370049_at 5.8019476 5.426297 5.2649336 5.711818 5.690856 5.650322 5.60024 5.5856695 5.2568917 5.1920185 5.7628727
1370050_at 8.681524 8.772187 8.526432 8.503851 8.652228 8.4743595 8.423838 8.406174 8.521203 8.506093 8.322016
1370051_at 4.665362 4.6623783 4.64308 4.584982 5.065401 4.6973968 4.618148 4.858202 4.8345823 5.055635 5.020278
1370052_at 6.673316 6.1917343 6.458746 6.410532 6.6899786 6.767725 6.3683834 6.21778 6.275618 6.448592 6.602055
1370053_at 3.752935 3.7505302 3.604706 3.6675704 3.6443806 3.909511 3.576378 3.671779 3.6011481 4.0015993 3.6766317
1370054_at 7.441684 7.563923 7.7897897 7.52092 7.451747 7.641192 7.052008 7.804114 7.3387275 7.5447345 7.1026745
1370055_at 6.084531 6.616002 6.197556 6.273828 6.2162395 6.156855 6.488052 6.262133 6.334822 6.3325744 6.4946346
1370056_at 6.706815 7.6535244 7.289394 7.5130777 7.6953073 7.586533 6.7302375 6.756072 6.8751287 6.500396 6.427771
1370057_at 9.648658 9.376227 9.144376 9.676988 9.595399 9.760131 9.154824 9.34607 9.426689 9.246669 9.097369
1370058_at 3.5904686 3.4363034 3.2947745 3.4223657 3.4748917 3.3160264 3.433603 3.409337 3.4683542 3.7166066 3.4679046
1370059_at 3.5215325 3.7112958 3.438551 3.231606 3.7486413 3.6594086 3.6011887 3.7622128 3.6886938 3.6370742 3.6405525
1370060_at 9.911811 10.0391245 9.992221 9.712382 9.77769 9.990366 9.886461 9.97385 9.887139 9.934743 9.8744335
1370061_at 5.6267633 5.6364083 5.660417 5.4259715 5.50071 5.6397567 5.748634 5.9846115 5.5439744 5.776369 5.723847
1370062_at 10.973386 10.825027 10.708401 10.928796 10.808297 10.982826 10.7592325 10.671156 11.015342 11.433297 11.077931
1370063_at 7.6988926 7.5373235 7.91278 7.546315 7.5698886 7.693068 7.475075 7.4662266 7.4593697 7.4579444 7.35437
1370064_at 7.765631 7.849456 7.9946866 7.6667256 7.851095 7.9334564 8.011816 7.673636 7.775721 8.033574 7.779277
1370065_at 13.725496 13.7059555 13.658804 13.739395 13.7601795 13.831747 13.749914 13.722832 13.783275 13.923832 13.805408
1370066_at 8.470439 8.148672 8.312224 8.286862 8.206389 8.242656 8.262124 8.246008 8.141912 8.115132 8.071957
1370067_at 9.223711 9.322233 8.916361 9.6387615 8.781114 9.485064 9.304332 9.64851 10.049064 9.61352 10.313782
1370068_at 4.2111053 4.1419973 4.045548 4.0477357 4.0151143 4.3729897 4.201437 4.2069216 4.338285 4.452024 4.2332253
1370069_at 4.8321085 4.9803925 4.5948324 5.116516 4.9852276 4.8065214 5.141572 4.9089794 4.7590446 4.952097 4.808597
1370070_at 7.388998 7.446991 7.269452 7.0621915 7.441059 7.324847 7.4203095 7.16729 7.2194614 7.460616 7.40002
1370071_at 6.446576 6.168902 6.275294 6.319825 6.1900682 6.3091755 5.8606157 6.3383923 6.1486425 6.1417813 6.276961
1370072_at 4.6517825 4.434332 4.6347747 6.420433 5.075209 4.416051 4.8026676 5.223408 4.5261407 4.377635 4.3509097
1370073_at 10.865085 10.782535 10.813592 10.93322 10.921296 10.986842 10.935533 10.710532 10.798099 11.079964 10.85641
1370074_at 6.177691 6.290476 6.2602406 6.2853427 5.933983 6.0665936 5.7803884 5.982377 6.05096 6.3416104 6.3163986
1370075_at 9.489666 9.655206 9.879538 9.758587 9.948333 10.025648 9.482209 9.735667 9.801771 9.727409 9.742925
1370076_at 3.6141472 3.733223 3.6032388 3.5211852 3.539937 3.7314572 3.8799548 3.6184194 3.7702925 3.724954 3.553181
1370077_at 5.526431 5.6158257 5.6585565 5.6190114 5.7754455 5.6728854 5.7171955 5.9355583 5.9021554 5.67337 5.8292613
1370078_at 5.978841 6.0997863 6.0010414 5.7865033 5.774194 5.779745 6.2243185 5.880873 6.1531925 6.027088 6.122925
1370079_at 4.3905277 4.774398 4.6117725 4.692396 4.692871 4.6369963 4.7760606 4.6664596 4.726801 4.8452415 4.5734158
1370080_at 7.7435775 7.6429057 7.710739 7.8123317 8.046232 8.267022 7.9528866 8.000251 7.780098 8.053128 8.168145
1370081_a_at 7.723957 7.9386826 7.891524 7.5998907 7.637758 7.7121463 7.8903837 7.7005973 7.660163 7.4764566 7.82035
1370082_at 5.8768497 6.0817366 5.981267 6.020891 6.421858 5.962437 5.7800574 5.5789223 6.189226 5.7211447 6.0666885
1370083_at 4.630703 4.3968897 4.799658 5.118507 4.598401 4.439415 5.072348 4.4108047 4.478511 4.4585366 4.9335356
1370084_at 6.0186915 6.0400534 6.2241836 6.3532076 6.260449 6.1103544 6.218714 5.9754877 6.231439 6.696445 6.1452475
1370085_at 7.6574283 7.5525646 7.7807117 7.6532497 7.7803917 7.4401684 7.4293566 7.515573 7.38739 7.3347197 7.4946165
1370086_at 14.064548 13.993109 14.048039 14.033364 14.046822 14.015631 14.0176935 14.023052 14.014982 14.124566 14.021191
1370087_at 10.366254 10.369493 10.327842 10.343997 10.3597 10.439185 10.379693 10.178342 10.29671 10.518964 10.275229
1370088_at 7.1279945 7.550348 7.2698126 7.496994 7.514805 7.9427104 7.675249 7.4310045 7.6017976 7.5335946 8.072839
1370089_at 3.9840152 3.8123987 3.9393444 3.8739989 3.9737775 3.8119693 3.8611383 3.9159229 4.0030947 3.9779584 3.7951474
1370090_at 5.4053383 5.577982 5.5442586 5.257566 6.110118 5.3637333 5.605487 5.379315 4.983588 5.3144283 5.3178515
1370091_at 5.109225 4.86857 5.0746226 4.56875 4.9516187 4.832404 4.8845854 5.0857353 5.0990896 4.8806276 5.1719303
1370092_at 4.322584 4.415121 4.6348557 4.297653 4.394799 4.4251366 4.372894 4.2909594 4.2689376 4.3410573 4.3821917
1370093_at 3.9462698 4.0143247 3.8781724 3.9996035 3.7282078 3.9417636 4.1281424 3.9970224 4.101103 4.1183834 3.9186223
1370094_at 4.055068 4.0302625 4.080059 3.6818817 3.8724842 3.992368 4.192731 4.136297 3.8648856 4.524834 3.9582763
1370095_at 5.871424 5.9513683 5.896478 6.1601315 5.9374375 5.9872556 5.9413958 6.114705 5.9454136 6.046059 6.0090094
1370096_at 5.0410967 5.6227145 5.098098 5.1054764 5.4645734 5.1777635 5.0456777 4.575286 4.8444815 4.718444 4.7927375
1370097_a_at 4.79713 4.3510294 4.264447 4.858881 4.634254 4.308177 4.030348 4.4178977 4.229685 4.427269 4.0259366
1370098_at 10.856659 11.090313 10.71846 10.721899 10.836234 10.859008 10.726759 10.821155 10.877629 10.79039 10.65355
1370099_at 7.139399 7.2066374 7.4853 7.41264 7.0725346 7.3176975 7.318262 7.4780164 7.226919 7.297672 7.3368936
1370100_at 6.2942376 6.2295265 6.2697983 6.5925612 6.374592 6.376501 6.2779517 6.1997256 6.500602 6.298109 6.3432927
1370101_at 3.433864 3.6341178 3.5631235 3.5770905 3.5423772 3.296091 3.470781 3.6259532 3.6383548 3.6025174 3.5649836
1370102_at 6.818327 6.624899 6.7709155 6.952684 6.698723 6.7873173 6.905337 6.813197 6.875108 6.987261 6.643082
1370103_at 5.068513 4.96284 4.960235 4.790742 4.6982827 4.937034 4.967215 4.6859827 4.856818 4.7775936 4.7076373
1370104_at 4.2747993 4.557234 4.435502 4.402501 4.4767027 4.300517 4.5944324 4.6154428 4.6367702 4.717292 4.684731
1370105_at 4.942303 5.129367 5.083588 5.012528 4.8616734 5.020573 5.096594 4.972298 5.2096715 5.2112184 5.1855936
1370106_at 3.9447842 3.9296422 3.7867646 3.9772882 4.0179343 3.8983572 3.974868 3.8909097 3.8953922 4.0117416 3.9126682
1370107_at 5.1227465 5.4413285 5.212682 5.0791044 5.0921416 5.0015063 5.325028 5.2479477 5.244175 5.124122 5.23333
1370108_a_at 8.239046 8.022646 7.9551516 8.066795 8.180859 7.8522763 7.5671697 7.641853 7.7058864 8.369791 7.568261
1370109_s_at 13.082906 13.115906 13.10227 13.192373 13.13672 13.14788 13.212304 13.1779175 13.149826 13.211807 13.18435
1370110_at 4.1661587 4.3856115 4.2126155 4.4407988 4.0259447 4.2662163 4.4762316 4.348471 4.176361 4.4768267 4.4047294
1370111_at 8.250951 7.42672 7.7565966 6.9691505 6.2035646 6.9936104 6.943614 6.4564075 7.8360677 6.816948 6.876326
1370112_at 9.256666 9.351481 9.3207855 9.146638 9.276182 9.240122 9.239292 9.014685 9.2544155 9.530905 9.240065
1370113_at 6.2490187 6.1156416 5.8807216 5.526054 6.4386206 6.2865863 6.10752 5.72786 5.9021254 5.9659667 6.2019525
1370114_a_at 6.575918 8.056504 7.6150703 5.5484385 8.394785 6.5489674 8.261771 6.4022174 7.926888 6.3046675 8.054095
1370115_at 4.527368 4.654421 4.577895 4.5809717 4.546682 4.3549166 4.5336556 4.540382 4.730346 4.636262 4.5093837
1370116_at 3.8552423 3.9923048 3.977132 3.9803107 3.927584 3.8032215 4.0428524 3.8618515 4.0663366 3.7775044 3.8476663
1370117_at 3.449188 3.4465106 3.4804592 3.9493287 3.5662203 3.6594086 4.089203 3.7451258 3.592588 3.5260694 3.6792495
1370118_at 5.843877 6.1522417 5.8896513 6.161756 6.4741464 6.246366 6.4318156 6.5293164 6.167445 6.1296287 6.3376584
1370119_at 7.813819 7.928488 8.022359 7.643764 8.139904 7.798131 7.641205 7.760763 8.023158 7.8058515 7.7783504
1370120_at 4.032262 3.9701345 4.307386 4.20751 4.027302 4.135541 4.2153645 3.7997584 4.105465 4.1277294 3.921895
1370121_at 7.2948775 7.3253903 7.018862 7.2291517 7.1440754 7.1015687 7.2304273 7.32119 7.235655 7.119299 7.1844206
1370122_at 3.7838836 4.10975 3.9406667 3.8608427 4.093202 4.0639715 3.7704723 3.9201608 3.9968743 4.3385067 4.060092
1370123_a_at 6.9286346 6.688251 6.773579 6.934553 6.812255 6.6964784 6.914501 6.9625835 6.569475 6.706361 6.8451653
1370124_at 6.560098 6.651181 6.5594387 6.5241647 6.5906568 6.6182203 6.617097 6.7836027 6.6692142 6.6431746 6.6386657
1370125_at 4.3908396 4.5516396 4.3453875 4.709121 4.6481795 4.4701614 4.6603146 4.4873285 4.5687823 4.6309786 4.597074
1370126_at 3.692257 3.7735715 3.8114772 3.4917712 3.7791767 3.6946344 3.819681 3.58468 3.6820378 3.6349165 3.6473496
1370127_at 5.6780457 5.7585564 5.9343376 5.96994 5.8665485 5.8734536 6.1224756 6.0060167 5.8804836 5.731146 6.0268965
1370128_at 6.546216 6.5229855 6.6151404 6.57281 6.5096803 6.458328 6.799504 6.7693367 6.7816358 6.4427967 6.76065
1370129_at 7.0006742 7.214905 6.6325445 7.1140127 7.1345153 7.0525203 7.1259346 6.8550014 7.393701 6.9661093 7.3089113
1370130_at 9.89247 9.885956 9.807672 9.873593 9.858355 9.848091 9.753201 9.646992 9.559586 9.677801 9.803868
1370131_at 5.292856 5.9182224 5.947338 5.959662 5.4511847 5.8749247 5.0007744 5.234209 5.5234985 5.443558 5.5351977
1370132_at 3.9408355 3.82394 3.846206 3.8410835 4.0869923 3.797889 4.1755238 4.010767 3.8855572 4.06258 3.9208434
1370133_at 5.938196 5.942371 5.829475 5.874524 5.9746485 5.9623413 5.924596 6.1615057 5.9833684 6.0581675 5.855192
1370134_at 10.244173 10.003806 10.076249 10.042326 10.052772 9.884785 9.738174 9.76503 9.7212105 9.687763 9.543396
1370135_at 7.2831435 7.5441203 7.3226414 6.9002595 7.3861084 7.5181437 7.165385 7.3404217 7.2687097 8.803384 7.10892
1370136_at 6.663393 6.4038324 6.2241836 6.3600273 6.6232576 6.17106 6.171034 6.1827455 6.5181417 6.392109 6.3620267
1370137_at 4.9598227 5.3188376 5.037665 5.1656938 5.330094 5.066745 5.115945 5.118421 5.3674407 5.08869 5.466576
1370138_at 4.459218 4.514076 4.495721 4.291136 4.1679106 4.280538 4.780308 4.5388308 4.5490932 4.3612394 4.581567
1370139_a_at 3.624153 3.687739 3.5816994 3.7684863 3.8253317 3.5186598 3.708449 3.6354022 3.679218 3.6930292 3.656077
1370140_a_at 4.811487 4.6289663 4.8922067 4.6994915 4.861928 4.610569 5.24419 4.7251725 4.6917295 5.0769935 4.998402
1370141_at 8.335338 8.461246 8.477182 8.40661 8.517072 8.45121 8.563595 8.437534 8.272623 8.249589 8.573207
1370142_at 5.469783 5.343877 5.10003 5.0458245 5.3467007 5.640387 6.015092 6.121657 5.694426 5.410054 5.7531414
1370143_at 5.3697424 5.085979 5.162629 5.387842 5.3762784 5.1079836 5.3121996 5.236333 5.252729 5.112177 5.046535
1370144_at 8.111981 7.9651775 7.9032817 7.8265357 8.32149 7.6901703 7.8221726 7.5305667 7.187591 7.3931074 7.6170316
1370145_at 4.290346 4.4325867 4.0923333 4.1418753 4.1799984 4.074374 4.1244974 4.161975 4.2744265 4.6152163 4.382309
1370146_at 3.371432 3.4120383 3.3779838 3.3954897 3.301462 3.2451303 3.3576322 3.4909286 3.6225023 3.381867 3.3767707
1370147_at 8.950186 8.531347 7.9670153 9.297134 8.0873575 8.233886 9.075188 8.038633 7.6934304 8.315972 8.5311165
1370148_at 14.224899 14.176139 14.114854 14.236888 14.177054 14.240287 14.225222 14.191768 14.23626 14.291903 14.265385
1370149_at 11.019148 11.089301 11.079502 11.087164 11.077538 11.133856 11.041902 11.109038 10.893615 10.978707 10.966704
1370150_a_at 13.079487 12.915643 12.477395 13.45213 13.09044 13.0019045 13.3462515 13.350244 13.446934 13.228511 13.639303
1370151_at 13.281723 13.152932 13.181758 13.286217 13.250152 13.115231 13.302024 13.2309675 13.293719 13.142024 13.171295
1370152_at 4.518973 4.5261526 4.6576915 4.2683973 4.417651 4.520551 4.6997957 4.4233227 4.625842 4.511301 4.485259
1370153_at 5.77421 5.930038 6.1084647 5.8674736 5.757221 6.320487 6.0818467 5.8141546 6.4708285 6.3395314 5.9818726
1370154_at 10.461608 10.985128 11.499741 11.15446 10.804353 10.836163 10.383982 10.562216 9.375385 10.961455 10.6541815
1370155_at 7.4326253 7.5394506 7.2936783 7.5954747 7.6816616 7.5192175 7.1412797 7.022149 7.1075215 6.950399 6.9647455
1370156_at 8.057797 8.007779 7.7808867 7.213471 7.819089 7.2566986 7.815752 6.707321 8.208878 7.567152 7.50271
1370157_at 3.790735 3.8052256 4.23655 3.971551 4.138728 3.6999621 4.120665 3.90868 3.854469 3.938376 3.781437
1370158_at 5.9756846 6.019974 6.310385 6.3440022 6.4992313 6.3991375 6.412418 6.2290754 6.367288 6.1755614 6.292202
1370159_at 7.120808 6.994839 6.98446 7.337424 6.918776 6.999355 6.7792287 6.92188 6.920835 6.940817 6.729769
1370160_at 8.745388 8.645336 8.511915 8.835502 8.573339 8.6529255 8.682683 8.531868 8.572371 8.484846 8.553021
1370161_at 9.346191 9.37219 9.268532 9.517529 9.213629 9.252243 9.097417 9.190133 8.8965435 8.942335 8.887136
1370162_at 6.874335 6.8646736 6.4584165 6.6423454 6.8277903 6.679415 6.634423 6.888555 6.807168 6.5623536 7.003157
1370163_at 9.45528 9.253587 8.841166 9.160531 9.127369 9.064501 8.854326 9.078808 8.991314 9.116111 9.041315
1370164_at 10.758341 10.727731 10.760083 10.669789 10.608248 10.722167 10.700138 10.753819 10.778898 10.584385 10.763796
1370165_at 3.8146846 3.8640158 3.7730963 3.7752872 3.8105457 4.076318 3.7809198 3.984556 3.7799237 4.097213 4.0002794
1370166_at 12.225573 12.247503 12.167785 12.176114 12.189879 12.203026 12.00881 12.129336 12.05993 12.127126 12.015989
1370167_at 12.500092 12.597551 12.589141 12.438535 12.66049 12.437189 12.468969 12.400146 12.435955 12.624693 12.3856735
1370168_at 9.870271 10.266487 10.484346 10.300356 10.522132 10.427048 10.208385 10.139749 10.244498 10.436742 10.440604
1370169_at 9.034736 8.959221 8.875531 8.976443 8.918711 9.0450115 9.063895 8.968227 8.943016 8.99887 8.827573
1370170_at 10.0244055 9.932638 9.895962 9.963621 10.000171 9.929661 9.739887 9.809316 9.779278 9.552655 9.836269
1370171_at 8.269781 8.346339 8.2707815 8.492062 8.374794 8.426348 7.8914185 8.230712 8.280578 7.748004 8.107505
1370172_at 10.534242 10.411148 10.598457 10.541537 10.507343 10.562969 10.61914 10.597015 10.38892 10.657839 10.573364
1370173_at 7.703103 8.076961 7.8754454 7.956687 7.764204 7.9246635 8.006419 7.728518 7.777108 7.8261666 7.9332495
1370174_at 6.049259 5.828808 5.997004 6.3768888 6.3138204 6.223519 6.502837 6.1631446 6.0418158 5.8880725 6.9133544
1370175_a_at 8.250765 8.276781 8.236164 8.042231 8.374399 8.256289 8.226715 8.34407 8.212542 8.122993 8.3508
1370176_at 7.437353 7.4558516 6.5925484 6.479727 6.4821177 6.452616 6.578813 6.7145076 6.2261 6.5418563 6.4665165
1370177_at 5.2950716 5.349696 5.3727827 5.3459435 5.811598 5.3876905 5.652049 5.590523 5.7928343 5.6377935 5.800126
1370178_at 5.085003 4.965387 4.720969 4.9956355 4.366419 5.042967 4.926573 4.670979 4.5550137 5.098513 4.425536
1370179_at 10.249822 10.267221 10.220928 10.460658 10.403809 10.311297 10.170486 10.217768 10.348156 10.515121 10.420911
1370180_at 11.015974 11.193085 11.134687 10.937114 11.084601 10.980485 10.925959 11.080037 10.90028 10.935761 11.066343
1370181_at 7.032405 7.014635 6.6756544 6.9954653 6.8879538 7.1797323 7.37046 6.951282 7.320447 7.397771 7.4306293
1370182_at 4.976156 4.8955793 4.6907835 4.863168 4.635273 4.754314 4.4058666 5.1416674 4.983901 5.2731504 5.3345547
1370183_at 7.371266 7.275316 7.2669454 7.3842187 7.4924827 7.4644823 7.377409 7.3237243 7.0736947 7.1754675 7.281834
1370184_at 9.974239 9.876372 9.798957 9.702177 9.942415 9.884917 9.820397 9.711723 9.900278 9.912738 9.914926
1370185_at 4.733217 4.5133805 4.5526276 4.4082675 4.4340577 4.422687 4.5832167 4.691817 4.7598543 4.668062 4.6783543
1370186_at 9.747481 9.9523325 10.015433 9.507562 10.114442 10.250054 10.272104 10.364318 10.461834 10.122913 9.900344
1370187_at 10.765136 10.897305 10.763102 10.741098 10.694068 10.659042 10.452087 10.623943 10.403256 10.348223 10.421824
1370188_at 10.461499 10.436147 10.433643 10.731764 10.522345 10.40648 10.396654 10.460549 10.343315 10.075796 10.42665
1370189_at 10.363643 10.373648 10.460122 10.652187 10.548816 10.566679 10.315603 10.447136 10.321698 10.13776 10.46253
1370190_at 11.777041 11.714988 11.6712885 11.721814 11.675353 11.725649 11.558866 11.550768 11.584049 11.428538 11.4067335
1370191_at 8.436048 8.193079 8.135923 8.313843 8.1302185 8.089195 7.9285407 8.073797 8.175541 8.12809 8.2274
1370192_at 8.405034 8.307602 8.405882 8.304929 8.429251 8.393182 8.292886 8.312822 8.281506 8.421667 8.429101
1370193_at 10.946557 10.948642 11.118792 11.541819 11.460937 11.298002 11.170104 11.501679 11.248974 11.372668 11.434891
1370194_at 8.658432 8.237644 8.454235 8.411951 8.553429 8.466944 8.354845 8.05447 8.288401 8.328771 8.311908
1370195_at 7.9482675 8.573331 8.1038265 8.637222 8.328369 8.299477 8.1194105 8.225609 8.416288 8.118151 8.404888
1370196_at 6.9484177 6.779345 6.9025326 6.428727 6.49229 6.7198205 6.6217213 6.5914416 6.412274 6.5471835 6.5824394
1370197_a_at 6.2841973 5.6944976 5.9693775 5.6520147 5.5252132 6.142317 6.2122784 5.70878 5.9732127 5.892573 6.219593
1370198_at 3.4055924 3.2201767 3.32414 3.241403 3.3725753 3.3038847 3.2358766 3.341552 3.2694817 3.2391841 3.3043776
1370199_at 9.847473 9.92896 9.791695 9.64636 9.758606 9.788903 9.372665 9.698048 9.4367695 9.237624 9.3577385
1370200_at 11.84415 11.673543 11.708133 11.703116 11.711915 11.479264 11.805983 11.6416855 11.680404 11.839012 11.852504
1370201_at 3.6001945 3.7068245 3.8323753 3.8745155 3.9584298 3.7635145 3.8541553 3.725678 3.5568902 3.855745 3.9915807
1370202_at 9.968667 9.597996 9.981248 9.46723 9.288604 9.48319 9.102834 9.154628 9.054335 8.714991 8.658994
1370203_at 7.4176607 7.9056206 7.4968 7.4787545 7.705715 7.781878 7.6593285 7.4722643 7.659526 7.573026 7.4365606
1370204_at 8.166695 8.818922 8.189268 8.383142 8.36608 8.504765 8.372641 8.3473215 8.470417 8.208666 8.453925
1370205_at 3.9275427 3.6516635 4.0891275 3.7722552 3.7801006 4.051388 4.0689716 3.4966211 4.0891905 3.6643782 4.0354776
1370206_at 4.5244055 4.7331243 4.499581 4.738357 4.5465093 4.452998 4.5443425 4.4523945 4.6099257 4.4944263 4.629114
1370207_at 11.065577 11.141653 11.089895 11.227474 11.202544 11.2055855 11.196265 11.147168 11.193797 11.187533 11.233237
1370208_at 7.998318 7.7467227 7.9927707 7.566644 8.018808 7.9616575 7.643639 7.702629 7.706836 7.510977 7.8060164
1370209_at 9.875515 10.196312 10.133425 9.715 10.203942 10.464478 10.297992 10.107714 10.695202 10.076042 10.333911
1370210_at 5.054533 5.298641 5.120899 5.230403 5.2086716 5.195417 5.1179905 5.153527 5.4687734 5.2277803 5.2381825
1370211_at 6.1348896 6.2835917 6.0163445 6.033598 5.8769455 6.1550155 6.232312 6.1297708 6.047467 6.1251965 6.240089
1370212_at 5.0895853 5.2865057 5.159472 5.004279 5.099333 5.1639915 4.8987136 4.851102 5.0505037 4.943689 5.2276115
1370213_at 11.4673815 11.548689 11.391816 11.553299 11.599436 11.562549 11.558256 11.643152 11.429361 11.326634 11.503435
1370214_at 4.8572474 4.803325 4.725416 4.7034645 4.718677 4.7319374 4.704437 5.158223 5.066896 4.9310884 5.016761
1370215_at 9.937818 10.0773 10.275085 10.064011 10.420521 10.021621 9.860595 9.8446 10.085758 9.841819 9.821297
1370216_at 4.4549055 4.2874813 4.3685036 4.415471 4.2385693 4.800508 4.310778 4.5150614 4.5477347 4.145626 4.699294
1370217_at 5.0821986 5.462683 5.274179 5.342019 5.4767475 6.5306344 5.2535543 5.2358932 5.2816534 5.4259424 5.224579
1370218_at 6.3803134 6.093367 6.367126 6.3799973 6.2326355 6.1654716 6.419742 6.2468524 6.325361 6.193232 6.348973
1370219_at 8.523454 8.583176 8.703577 8.43536 8.821871 8.525976 8.005383 7.9096546 8.507586 8.27752 8.113517
1370220_at 10.421873 10.736864 10.986708 10.578503 10.030072 9.41127 10.508606 9.508322 10.584473 10.634532 10.518865
1370221_at 4.151994 4.38736 4.466482 4.565263 4.0870323 4.1333675 4.4585934 4.760949 4.7442503 4.614853 4.729499
1370222_at 4.597896 4.567587 4.5539403 4.7310467 4.662011 4.805235 4.6599646 4.803346 4.8496313 5.032753 4.9401255
1370223_at 7.7618318 7.8870616 7.8747287 7.9529247 7.741076 7.8512225 7.9149647 7.886399 7.8668375 7.842188 7.817484
1370224_at 9.523696 9.330599 9.040447 9.295197 9.018395 9.302504 9.544865 9.278504 9.470568 9.758446 10.152718
1370225_at 4.9736395 4.776147 4.8392525 5.135665 4.70016 5.249262 4.82753 4.9251513 5.2688775 5.198455 5.208291
1370226_at 10.198521 10.305485 10.257072 10.289608 10.469776 10.399042 10.455425 10.3069 10.475903 10.73584 10.430372
1370227_at 3.35417 3.3612835 3.2049358 3.194631 3.3925443 3.2325122 3.299117 3.3690848 3.3264709 3.3598387 3.2120953
1370228_at 14.417257 14.373492 14.306589 14.353006 14.3351965 14.37648 14.371522 14.406128 14.423694 14.393675 14.404836
1370229_at 4.883467 5.28413 4.7984304 4.6714473 4.840585 4.9063807 5.275982 5.0997887 5.0933185 5.344907 5.1061745
1370230_at 10.850362 10.922353 10.858163 10.929469 10.925122 11.041928 11.086471 10.990516 11.0238695 11.015542 11.122877
1370231_at 7.094005 7.0495973 7.2857547 7.113399 7.318784 7.2254357 7.2628303 7.3795824 7.01999 7.0076175 7.2101464
1370232_at 10.536365 10.982621 10.864163 10.530823 10.391038 10.572584 10.635498 10.491169 10.217238 10.032346 10.2500925
1370233_at 5.209731 4.862604 4.974867 4.866444 4.93657 5.0180936 5.0214424 4.7156925 5.0417833 5.1961246 5.069972
1370234_at 12.900275 12.819311 12.8244095 12.763513 12.786899 12.888042 12.729574 12.647066 12.759999 13.087769 12.74517
1370235_at 12.7886915 12.782643 12.7264805 12.927118 12.670176 13.146503 13.006146 13.024257 13.215101 13.061207 13.197964
1370236_at 8.988075 9.391065 9.150644 9.119488 9.613961 9.063264 8.914325 8.93929 9.12533 8.928379 8.837918
1370237_at 12.067243 12.0822735 12.097812 11.902238 11.8906145 12.034109 11.956637 12.059237 11.87384 11.521773 11.935117
1370238_at 11.585353 11.638232 11.5803995 11.635068 11.572659 11.723619 11.7259 11.692498 11.645746 11.691723 11.766117
1370239_at 12.962251 13.388384 12.878183 13.012874 12.8310995 13.573007 13.079789 12.876723 12.840413 13.108909 13.367276
1370240_x_at 12.873592 13.372922 12.811137 12.978464 12.8145485 13.561487 13.014895 12.837225 12.781759 13.020164 13.313003
1370241_at 13.953229 14.007988 14.108045 13.865309 13.815889 13.969789 13.950245 13.964088 14.01701 14.019122 13.953229
1370242_at 12.361721 12.378529 12.457091 12.480991 12.514087 12.549753 12.501591 12.530442 12.4731655 12.457265 12.58361
1370243_a_at 10.433903 10.464429 10.216539 10.207512 10.402822 10.003066 9.969545 9.987316 9.683787 9.497349 9.495341
1370244_at 12.440241 12.501988 12.541601 12.633358 12.50754 12.536249 12.575041 12.506792 12.616428 12.786838 12.406683
1370245_at 10.507928 10.552591 10.617655 10.608004 10.623889 10.719427 10.434189 10.539208 10.549484 10.502817 10.30285
1370246_at 12.030542 12.121019 11.9697485 12.106954 11.996389 11.982649 12.127732 12.089539 12.203512 12.251369 12.175915
1370247_a_at 6.5106163 6.60542 7.0908136 6.9754896 7.1852093 7.0059233 6.2852173 6.419919 6.719266 6.6385703 6.5322456
1370248_at 6.3124466 6.1855474 6.442235 6.837693 6.5217853 6.4260716 6.435482 6.608021 6.508813 5.8556747 6.5055194
1370249_at 7.3926263 7.554607 7.3428454 6.8185863 7.461995 7.103295 7.0555997 6.569366 7.1182613 6.8133945 6.617955
1370250_at 9.3187 9.338556 9.234239 9.489889 9.434014 9.346086 9.555055 9.41879 9.259512 9.299041 9.426421
1370251_at 6.1069183 5.9938397 6.0742073 6.0776153 6.1048117 6.2526417 6.3911333 6.4610596 6.208485 6.2246313 6.3762183
1370252_at 8.090775 8.093575 8.159505 8.253635 8.519148 8.443063 8.706027 8.688474 8.33742 8.632175 8.88414
1370253_at 11.578707 11.667309 11.687348 11.745539 11.75944 11.8174925 11.756665 11.783023 11.808108 11.809664 11.803227
1370254_at 3.4604197 3.3151004 3.525308 3.5491784 3.451618 3.6400602 3.5227811 3.698649 3.5353692 3.7361205 3.5750782
1370255_at 4.5955696 4.4367857 4.713787 4.5444946 4.3486404 4.556814 4.7073 4.730894 5.167638 4.7555404 4.653347
1370256_at 8.195833 9.139574 9.1538 8.614982 9.276173 8.831837 9.117924 8.49542 8.92435 8.6923895 8.098291
1370257_at 4.2730994 4.449683 4.652219 4.3010635 4.158536 4.3078938 4.41794 4.1995544 4.3687086 4.4492016 4.4176846
1370258_at 5.6835823 5.62338 5.3263726 5.4559693 5.632608 5.5974746 5.4680643 5.5282474 5.45128 5.3717484 5.4621754
1370259_a_at 7.50105 7.351584 7.276374 7.367176 7.3327684 7.5509686 7.1565557 6.9114223 6.8249865 7.2323866 7.1844206
1370260_at 6.994382 7.177381 7.1288114 6.9541 7.466139 7.1077285 6.915255 6.7047462 6.8849654 6.9729857 6.7746325
1370261_at 7.8576546 7.8159876 7.971446 7.840991 7.679978 8.011305 7.5792418 7.8997974 7.6652904 7.550303 7.8190765
1370262_at 9.273125 9.208021 9.13674 9.061657 9.133678 9.203222 9.052319 9.0837 9.094851 9.183672 9.077061
1370263_at 5.5416436 5.8439865 5.553536 5.580708 5.7054462 5.6830244 5.798272 5.9996414 5.8623085 5.9002166 5.777585
1370264_at 7.7097616 7.695992 8.211853 7.527793 7.5461235 7.588864 7.507365 7.581969 7.7222524 7.900024 7.6319246
1370265_at 5.9482355 6.118808 6.036798 6.0288496 6.130413 6.0426016 6.02732 5.981513 6.0637407 5.7644944 5.8452206
1370266_at 6.9828033 7.0105453 7.0945177 7.0163755 7.178314 6.886892 6.957881 6.8363757 6.7917347 6.837134 6.786434
1370267_at 6.882456 6.632647 6.962738 6.747903 6.987737 6.822044 6.377978 6.653712 6.508145 6.530489 6.4636674
1370268_at 4.336222 4.3631563 4.184562 4.6331863 4.195916 4.091098 4.184396 4.2640533 4.420164 4.628046 4.250288
1370269_at 5.0891623 5.167195 4.9708943 5.5360646 5.322772 5.3293853 5.5483108 5.9151206 5.8396263 6.68059 8.338329
1370270_at 4.253133 3.7644513 4.119499 3.7502217 3.955339 3.7934225 3.8862317 4.1750703 3.8952918 4.046788 4.208934
1370271_a_at 7.206501 7.318237 7.2054567 7.301535 7.48368 7.18022 7.5037184 7.1563673 7.292437 7.3792925 7.4143715
1370272_x_at 6.220119 6.2114687 6.1973996 6.2562637 6.422814 6.1926823 6.382102 6.379254 6.039001 6.2136784 6.088037
1370273_at 3.2482553 3.6440628 3.5121763 3.4736023 3.3437347 3.586104 3.6211345 3.7965786 3.687026 3.6991663 3.603107
1370274_at 13.016996 12.995249 12.954808 13.012836 12.927115 12.853815 12.802514 12.873185 12.857402 12.977605 12.732334
1370275_at 12.544849 12.538832 12.48515 12.473526 12.433237 12.512226 12.650457 12.498883 12.510596 12.422333 12.671523
1370276_at 12.305882 12.324146 12.386994 12.30949 12.337909 12.416782 12.476162 12.3245735 12.545139 12.45577 12.493102
1370277_at 11.893125 11.967426 11.890005 11.796623 11.877624 11.86729 12.03731 11.844154 11.914517 12.066545 12.038092
1370278_at 11.427284 11.471166 11.406815 11.332973 11.508455 11.505386 11.526593 11.461914 11.531315 11.566833 11.634946
1370279_at 5.490065 5.5271053 5.2814736 5.243899 5.483634 5.4653506 5.743949 5.605149 5.7274723 5.7769322 5.6744175
1370280_at 10.5671425 10.678347 10.665458 10.810141 10.823545 10.56522 10.971628 10.620932 10.741565 11.050975 10.752546
1370281_at 10.368861 11.296865 9.790812 11.03015 10.67141 11.2857065 11.090852 10.541044 11.355818 11.207157 11.347183
1370282_at 6.4574537 6.0992665 6.7753334 6.2572975 6.807969 6.6789856 6.536876 6.62696 6.406154 6.9842086 6.628913
1370283_at 12.381173 12.158326 11.941528 12.537797 12.407113 12.234301 12.025679 12.032758 12.127662 12.0396595 12.088648
1370284_at 12.049292 12.169742 12.107316 12.057195 12.148883 12.161956 12.0948715 12.158122 12.046579 11.976989 12.106285
1370285_at 6.0674253 6.2770805 6.2303324 6.182478 6.4100313 6.4181004 6.264461 6.323474 5.927905 6.109586 6.1614847
1370286_at 9.550965 9.765089 9.77528 9.3771925 9.5628805 9.325978 10.034023 9.587272 10.35422 9.730539 10.595669
1370287_a_at 8.798649 8.832537 8.692133 8.79257 8.793548 8.987258 9.037783 8.911813 8.9107685 9.124054 8.985917
1370288_a_at 7.982934 8.08003 7.776365 8.011635 7.8841176 8.09009 8.251698 7.997562 7.9861546 8.148813 8.123644
1370289_x_at 3.5966852 3.5733864 3.612136 3.5491784 3.5342267 3.598865 3.6839926 3.7023141 3.537368 3.9376588 3.7044206
1370290_at 8.107368 8.135663 8.345923 8.209805 8.250988 8.232877 7.751026 7.6334157 7.9631443 7.7200885 7.821621
1370291_at 5.366182 5.337907 5.1686354 5.5525756 5.5636845 5.200756 5.1764255 5.63758 5.5575695 5.5528903 5.4978547
1370292_a_at 3.8414674 3.7392788 4.0041466 3.9600337 4.259433 3.954308 4.0033493 3.9774394 3.9820385 3.9739041 3.9230084
1370293_at 5.5619116 5.5409503 5.89446 5.498009 5.4768357 5.3150396 5.4619255 5.3812623 5.347557 5.576671 5.5983906
1370294_a_at 6.634006 6.437802 7.6289053 6.789976 6.779749 6.7742014 6.2940984 6.7669916 6.7470064 6.6061535 6.6559024
1370295_at 8.489653 8.2260475 8.425733 8.584213 8.561835 8.567606 8.393373 8.379904 8.3376255 8.358286 8.484883
1370296_at 13.490928 13.451908 13.476297 13.450935 13.443378 13.534282 13.483035 13.4874735 13.4877615 13.37992 13.475333
1370297_at 6.1477246 6.3644814 6.3512607 6.3200355 6.1085196 6.513531 6.115843 6.232247 6.3917384 6.496804 6.2008343
1370298_at 10.191171 9.99283 9.779348 9.9728565 9.9454975 10.274603 10.190682 10.207788 10.015902 10.05911 10.135157
1370299_at 13.745942 13.702441 13.580057 13.691729 13.698445 13.664586 13.767294 13.641353 13.662191 13.635636 13.788373
1370300_at 7.9623585 7.9284887 7.7609963 8.087671 8.151691 8.03769 7.792532 7.9108834 7.826422 7.830629 8.190493
1370301_at 7.278764 7.1925836 7.330286 7.2732606 7.3183713 7.3979106 6.9600925 7.055853 7.214216 6.9168024 6.839491
1370302_at 8.161191 7.9738255 8.099909 8.071782 7.990437 7.9052687 7.9014077 7.8448825 8.026198 7.954178 7.8170366
1370303_at 6.415683 6.3607287 6.223309 6.40904 6.5488467 6.404434 6.528041 6.2675343 6.230474 6.1406507 6.5342627
1370304_at 9.0224085 8.905437 8.6718855 8.939701 8.961465 8.996744 8.674788 8.840283 8.919954 9.151112 8.973898
1370305_at 9.492154 9.52868 9.5843935 9.581537 9.631535 9.637206 9.424799 9.373077 9.504773 9.799404 9.3829775
1370306_at 8.377944 8.396385 8.285977 8.370153 8.203068 8.378153 8.587483 8.490841 8.119537 8.373034 8.453878
1370307_at 7.237545 7.218796 7.199532 7.3087225 7.136482 7.177698 7.0069637 7.1009774 6.953939 6.875742 7.012354
1370308_at 7.5540667 7.7462883 8.219677 7.7782683 7.761096 8.065546 8.057618 8.038357 7.8323545 7.808346 7.7356577
1370309_a_at 10.720079 10.54818 10.445158 10.493576 10.672828 10.444121 10.46111 10.46403 10.406054 10.435914 10.602083
1370310_at 12.912324 13.034485 12.920502 12.825578 12.948481 12.976963 12.950358 12.908716 13.077121 12.859714 13.0724745
1370311_at 8.758162 8.595806 8.458312 8.837778 8.672404 8.559824 8.550036 8.654215 8.576649 8.532444 8.852439
1370312_at 4.1401143 3.9687197 3.9446664 4.1928 3.934687 3.8363845 4.2139764 4.0750437 4.1305327 4.06964 3.911819
1370313_at 8.814328 8.701397 8.598933 8.628887 8.6050825 8.822357 8.649373 8.69434 8.859419 8.94115 8.753862
1370314_at 7.686603 7.749975 7.1935563 7.57298 7.736147 7.6838236 7.6105633 7.5335884 7.667493 7.6847305 8.117714
1370315_a_at 5.861477 5.737488 5.5530353 5.8015566 5.6506467 5.672069 5.937486 5.917147 5.8581285 5.8494387 5.978257
1370316_at 7.7691627 7.625839 7.531438 7.603066 7.7401047 7.7374687 7.5422897 7.5288844 7.408659 7.63605 7.4830403
1370317_at 6.929585 6.859213 6.788186 6.959462 7.092386 6.8725615 7.1022587 6.9297194 7.003619 6.8810835 7.130669
1370318_at 7.3308043 7.420109 7.301653 7.373765 7.5774274 7.4491224 7.277882 7.5248513 7.2522435 7.4416466 7.4865327
1370319_at 9.802758 9.443985 9.780302 9.717197 9.572184 9.526086 9.753901 9.57433 9.355925 9.399135 9.536679
1370320_at 10.704371 10.794214 11.2562 11.040285 10.855136 10.780806 11.199938 11.253928 11.283995 11.235307 11.033426
1370321_at 9.895991 9.89966 10.034716 9.95799 9.872369 10.000871 10.286603 10.068513 10.015814 9.91764 10.164586
1370322_at 9.839891 9.838271 9.631213 9.778517 9.680006 9.86653 9.762783 9.672868 9.703326 9.675327 9.710867
1370323_at 5.3365474 5.532278 5.44461 5.3441763 5.5445213 5.576049 5.736586 5.5348916 5.557706 5.8894362 5.511957
1370324_at 7.2349772 7.37928 7.025894 6.9920635 7.189022 7.2279396 7.27145 7.315398 7.333363 7.2124596 7.1838183
1370325_at 9.726701 9.61302 9.519091 9.631663 9.680222 9.554288 9.460521 9.458202 9.573212 9.665831 9.6741705
1370326_at 6.96038 6.9327216 6.6653953 7.0772314 7.2372684 7.1623015 7.0302577 7.000056 7.017571 6.977784 6.8893933
1370327_at 7.806277 7.918523 7.918284 7.937657 7.7795625 8.054886 7.7763195 7.6728654 7.6508718 7.6866994 7.6215053
1370328_at 5.382823 5.343487 5.7346663 5.4448676 5.625652 5.5210085 5.670103 5.74456 5.604881 5.6978583 5.879949
1370329_at 9.325788 9.334719 9.561908 9.289052 9.378943 9.184664 9.553825 9.341723 9.317466 9.133071 9.174059
1370330_at 6.915104 6.966698 6.6938014 6.949478 7.016368 6.781004 6.8238006 6.80118 6.8306117 6.724463 6.8168902
1370331_at 7.518815 7.6612644 7.333398 7.337963 7.365408 7.622545 7.5714006 7.3509927 7.2583413 7.412659 7.008118
1370332_at 5.256963 5.1225605 5.113284 5.3983383 5.1945276 5.060216 5.157118 5.543825 5.188579 5.310049 5.297404
1370333_a_at 13.31179 13.361978 13.278449 13.256566 13.346374 13.3512125 13.245953 13.321936 13.224778 13.287159 13.099799
1370334_at 8.97027 8.820904 8.668313 9.126291 8.86916 9.16103 8.698639 9.113562 8.690344 8.755576 9.441519
1370335_at 7.7693405 7.6678834 7.8426676 7.6664705 7.574746 7.8072968 7.7659926 7.8219724 7.747883 7.5057898 7.709953
1370336_at 10.854841 10.79703 11.287208 9.895142 10.649867 11.014433 10.996455 10.453315 10.147799 10.960377 9.71315
1370337_at 8.024267 7.8466816 7.787944 7.881285 7.9586105 7.7977333 7.7471986 7.562741 7.7871995 7.6101933 7.8656955
1370338_at 3.590836 3.4719472 3.6023448 3.5762794 3.473321 3.5418713 3.6535008 3.439139 3.5951436 3.473452 3.6734765
1370339_at 10.012934 9.9193325 9.819774 10.053521 10.093192 9.912768 9.736286 9.712602 9.811126 9.700759 9.822836
1370340_x_at 9.0042095 9.024797 8.803857 8.958868 9.001551 9.013914 8.684867 8.847952 8.869137 8.766705 8.810665
1370341_at 3.5427244 3.586178 3.6902413 3.6347501 3.6576347 3.7071025 3.6841345 3.6906033 3.7084768 4.075094 3.8218453
1370342_at 3.493331 3.5742753 3.547593 3.5595937 3.416504 3.5605268 3.6169083 3.4656885 3.4328473 3.5562267 3.562514
1370343_at 6.790133 6.5263834 6.4454827 6.6152143 6.536968 6.604316 6.412979 6.516044 6.014928 6.10294 6.7534957
1370344_at 8.077482 7.918547 7.6118116 8.093149 7.832694 7.9391627 7.5563593 7.614895 7.841826 7.5203385 7.6636653
1370345_at 5.3796787 5.867491 7.020074 5.5824814 5.9300504 5.878793 5.3221016 6.228898 5.9112544 5.5444093 5.468198
1370346_at 5.325174 5.669505 6.1256537 5.442603 5.5287404 5.3165865 5.450637 6.003554 5.6789956 5.861817 5.164098
1370347_at 5.171719 5.215144 5.42344 5.101642 4.97961 5.312756 5.386233 5.394575 5.2124176 4.8918476 5.216666
1370348_at 10.528556 10.50035 10.557178 10.515017 10.696591 10.455932 10.579703 10.566775 10.623435 10.78055 10.711014
1370349_a_at 14.086816 14.017289 14.148186 14.114732 14.055442 14.126032 14.049782 13.999648 14.10485 14.054088 13.996855
1370350_x_at 13.03933 10.437912 12.89969 10.510489 12.182614 12.5508 12.268205 12.093903 12.196916 11.910086 11.793612
1370351_at 8.704554 8.552862 8.743708 8.4844265 8.476149 8.598322 8.546974 8.576159 8.629818 8.423729 8.523913
1370352_at 11.784407 11.871652 11.996886 11.562175 11.948344 11.726996 11.7815075 11.621405 11.624669 11.722469 11.770686
1370353_at 7.7546215 7.881424 7.7051682 7.8741746 7.645949 8.262883 7.8025937 7.623444 7.6318245 7.679791 7.58128
1370354_at 8.049479 7.8269577 7.8933015 7.8093743 7.7361293 7.879612 7.507396 7.667079 7.535206 7.732862 7.710954
1370355_at 12.330499 12.790587 12.030444 12.098211 11.8953905 12.243692 12.153497 12.7304945 11.75535 10.819244 12.262637
1370356_at 7.2532687 6.914918 7.037837 7.027263 6.894572 7.020964 6.884875 7.2380433 6.7781763 6.77588 7.0254474
1370357_at 8.29421 8.1289215 8.00997 8.122443 7.998929 8.062107 7.7963934 7.845379 8.059795 7.951325 7.8237214
1370358_at 8.514246 8.527859 8.411001 8.505859 8.481567 8.483601 8.531806 8.444304 8.331407 7.9113774 8.3967285
1370359_at 12.414479 12.53916 12.557938 12.689813 12.52328 12.674765 12.677462 12.6526165 12.505382 12.4452 12.66012
1370360_at 8.976103 8.791189 8.751245 8.881861 9.005127 8.867738 8.771646 8.719231 8.862237 9.167379 8.98589
1370361_at 4.8532686 5.05904 4.668971 4.730934 4.5243564 4.781025 4.814988 4.7553816 4.657929 4.76901 4.5634794
1370362_at 7.1060257 6.9553146 7.481849 7.1415086 6.980226 7.026427 7.2582974 6.888418 7.09692 6.9971933 7.0702276
1370363_at 12.21262 11.983134 12.408448 12.862312 12.84559 12.407076 12.22269 12.867977 11.939467 12.795609 12.271214
1370364_at 7.2765307 7.1742067 7.315473 7.1889706 7.155056 7.513675 7.2617307 7.3092175 7.2809 7.42752 7.3387165
1370365_at 8.772316 8.702358 8.751835 8.557798 8.468109 8.731037 8.79499 8.583813 8.7530575 8.661693 8.60828
1370366_at 9.934198 10.089033 9.995049 9.972742 10.000349 10.182888 9.87554 9.81121 9.938249 9.505056 9.645186
1370367_at 4.6064816 4.450831 4.239187 4.636222 4.3878136 4.4827847 4.660512 4.458112 4.5011415 4.6101756 4.82165
1370368_at 6.876762 7.008582 6.7492127 6.9863143 6.8077097 6.9014053 6.8338814 6.4259048 6.6916456 6.6571045 6.8999596
1370369_at 6.3544555 6.4875174 6.425016 6.404445 6.7282896 6.4408956 6.452161 6.4980087 6.454595 6.3155828 6.484551
1370370_at 8.014561 8.06537 8.287261 8.223282 8.187772 8.101226 7.99942 8.286409 8.1436205 8.267449 7.9332204
1370371_a_at 9.214422 9.177758 9.209899 8.8958845 8.669224 8.918835 9.320128 8.9063425 9.053123 9.075894 9.028267
1370372_at 4.2896676 4.4123445 4.5127387 4.3758287 4.3520856 4.6060944 4.6516147 4.6350584 4.7616863 4.501662 4.8964047
1370373_at 5.9971776 5.8994 6.035889 5.8986673 5.882325 5.7041016 6.0004463 5.9111233 5.7821097 6.2541394 6.0944686
1370374_at 8.582264 8.572695 8.541879 8.407205 8.449228 8.859494 8.836439 8.663558 8.599916 8.24139 8.444417
1370375_at 11.831783 11.689475 11.677033 11.6825695 11.689252 11.579717 12.075113 11.813067 11.788548 11.367807 11.573314
1370376_a_at 8.200792 8.23481 7.972585 8.226635 7.994615 8.32045 8.114468 8.066469 8.077393 8.105055 8.110565
1370377_at 12.878335 12.940858 12.806375 13.078684 13.013399 12.89077 13.014444 13.042885 12.730878 12.673357 13.112521
1370378_at 12.446228 12.458542 12.486955 12.412412 12.347242 12.309746 12.443692 12.407942 12.404562 12.38145 12.502477
1370379_at 5.64266 5.467851 5.725039 6.0832415 5.6490803 5.627893 6.1751347 6.06066 5.6721573 6.3266716 6.2940283
1370380_s_at 6.8620954 6.8370466 6.6715865 6.702838 6.577925 6.6385846 6.6225104 6.5985284 6.6657815 6.759929 6.8219266
1370381_at 10.374482 10.430402 10.58851 10.501076 10.498999 10.559924 10.299459 10.203157 10.447378 10.628327 10.192935
1370382_at 3.6649382 3.6551373 3.2454178 4.221857 5.0448008 3.254422 3.3061488 3.304327 3.4987128 3.207116 3.403791
1370383_s_at 8.018953 8.065409 7.686515 8.205531 9.255439 7.807289 7.950837 7.3231435 8.082466 7.1613746 7.284173
1370384_a_at 6.168538 5.4745946 5.750034 4.822318 5.5198793 4.9387803 5.522479 5.332572 5.4758763 4.8768787 5.0044346
1370385_at 5.356208 5.266983 5.263871 5.654975 5.3946304 5.5449963 5.5004835 5.411131 5.2761106 5.260049 5.3974876
1370386_at 7.5914946 7.5206456 7.380481 7.637066 7.606738 7.450569 7.6323333 7.4867177 7.3832855 7.144191 7.4228964
1370387_at 11.338069 11.251237 11.314769 10.904041 11.390632 10.439403 9.759486 11.178502 9.826337 8.435555 8.813358
1370388_at 4.3227544 3.9263654 4.18128 4.0755215 3.9733543 4.0919666 4.0950456 4.353619 4.142688 4.2301807 4.144288
1370389_at 3.7419152 3.942436 3.8166425 3.7322054 3.6332614 3.8613136 3.7839923 3.803173 3.611671 3.6286778 3.641864
1370390_at 4.8892455 4.755529 4.9808326 4.7754755 4.647117 4.7422414 4.8165407 5.025263 4.850661 5.0521975 4.910798
1370391_at 4.919632 5.10165 5.0142293 5.093568 5.043331 5.0990834 5.0434813 5.087759 5.1793284 5.3169794 5.114065
1370392_at 4.9887333 5.2831974 5.0194464 5.0686255 5.1926575 4.852757 5.462224 5.0506396 5.0370073 5.7245445 5.144685
1370393_at 5.6605306 5.6243763 5.2559156 5.387983 5.548079 5.6837435 5.5102105 5.4084444 5.3547096 5.5165586 5.051925
1370394_at 7.1511865 4.8026304 5.4080124 5.297407 6.0734186 6.3959303 5.07437 5.2923098 5.4563994 5.07545 5.1527586
1370395_at 6.796778 6.789294 6.596589 6.706947 6.6666584 6.5775266 6.8228474 6.7681875 6.9185877 6.753 6.790431
1370396_x_at 14.134942 14.139722 14.160533 14.148508 14.126751 14.15166 14.076146 14.008332 14.0722065 14.0218525 13.940029
1370397_at 12.0473 11.991213 12.310428 11.8902645 11.908407 12.222388 11.730506 12.053409 11.7132435 12.118139 11.904012
1370398_at 6.1229014 6.28824 6.291503 5.834447 5.8814735 6.283588 6.243464 6.310394 5.886438 5.6947923 6.142141
1370399_at 7.372214 7.8414693 7.7916865 7.4869456 7.627054 7.457393 7.7815137 7.537019 7.6278005 7.4891148 7.620855
1370400_at 5.601952 5.5760026 5.9952927 5.5226803 5.8500075 5.4642677 5.2918725 5.224916 5.599533 5.312044 5.1946106
1370401_at 3.75853 4.167329 3.9537532 3.8397064 3.7048216 3.679079 3.9727685 3.9536645 3.949726 3.7668564 3.8471856
1370402_at 7.3253756 7.1286182 7.3943086 7.291775 7.554594 7.4422417 7.343251 7.3102283 7.2092576 7.4548144 7.174309
1370403_at 4.8592324 4.6449366 4.845323 4.7230477 4.9956255 4.7940702 4.6997204 4.834739 4.889881 5.115329 4.9045577
1370404_at 3.946136 3.7885966 3.9423354 3.8434002 3.9942675 3.8328993 3.977992 3.730369 4.0182066 3.8439515 3.9244068
1370405_at 3.6037385 3.5339627 3.8278267 3.8366485 3.6717672 3.5299046 3.4611697 3.5689673 3.6859066 3.6719937 3.8396482
1370406_a_at 3.658221 3.6171608 3.5688512 3.76044 3.6917477 3.2572665 3.7450883 3.8726132 3.5514417 3.5207646 3.6320484
1370407_at 8.461798 8.487775 8.566077 8.453407 8.344789 8.607733 8.684269 8.721288 8.602862 8.937671 9.014609
1370408_at 4.9291897 5.0587997 4.9129667 4.5302024 4.4621396 4.567365 4.938379 4.6391463 4.9898977 4.6539936 4.787015
1370409_at 4.701743 4.32249 4.5290275 4.5839996 4.473817 4.3717227 4.458497 4.7607794 4.516618 4.8118668 4.683718
1370410_at 4.185096 4.2989416 4.102425 4.0546684 3.8977628 3.8918328 4.2153645 4.0876822 4.29883 4.083644 3.909952
1370411_at 5.486342 5.9489894 5.6165333 5.701313 5.5676527 5.7310677 5.5481186 5.6445312 5.95113 5.8489866 5.734911
1370412_at 4.0744925 3.7978213 3.7917764 3.9694362 3.9624317 3.8794777 3.9305604 3.7949622 3.8766437 3.9521692 3.9169168
1370413_at 6.6090207 6.6958623 6.753156 6.719666 6.4253902 6.769991 6.370242 6.4497166 6.6923156 6.5958185 6.8474507
1370414_at 9.104538 9.295357 9.188309 9.377286 9.159612 9.176359 9.441462 9.165847 9.423345 9.192591 9.357311
1370415_at 5.7895145 5.7244225 5.9621253 5.739399 5.990613 5.7242265 5.799389 5.8605275 6.009704 5.588792 5.683791
1370416_at 4.6925864 4.723749 4.8122916 4.868322 4.5253716 4.84375 4.9114747 4.849277 4.7804484 4.8512654 4.9614086
1370417_at 4.3744755 4.320513 4.312278 4.121293 4.0029855 4.7227993 4.6713 4.5788493 4.509309 4.063288 4.436327
1370418_s_at 5.201069 5.5092635 5.3981647 5.5419064 5.342723 5.4097276 5.334568 5.466469 5.409126 5.5578556 5.475295
1370419_a_at 5.34733 5.6852903 5.505164 5.48693 5.7159443 5.6961613 5.7396755 5.748617 5.7943735 5.5347843 5.6589317
1370420_at 12.218202 12.365244 12.322092 11.90818 11.800433 11.869641 11.229439 11.454595 11.7205925 11.092093 10.765281
1370421_a_at 6.047362 5.947237 5.9748726 6.2411003 5.725052 5.8710337 6.1354947 6.0825033 6.161166 6.2274194 6.0477905
1370422_at 6.388046 6.684955 6.852585 6.7049413 6.506876 6.7315655 6.4806848 6.7093725 6.5464926 6.5991383 6.2454414
1370423_at 5.7939973 5.7247124 5.7685704 5.5513434 5.6506467 5.466546 5.2975874 5.797619 5.581661 5.44982 5.600456
1370424_at 3.7858121 3.8945506 3.8873527 3.9804115 3.808323 3.6975129 3.7554705 3.9816573 3.8590746 4.118819 4.0263786
1370425_at 12.763906 12.7453165 12.789294 12.58466 12.772832 12.490958 12.315958 12.361065 12.280935 12.160094 12.154538
1370426_a_at 10.73374 10.614803 10.495264 10.769985 10.791466 10.6252985 10.3979225 10.487217 10.676834 10.61968 10.934082
1370427_at 5.08965 5.354518 5.6836953 5.116516 5.0949345 5.221082 4.887295 4.852372 5.278659 4.9465866 5.1056433
1370428_x_at 11.130324 12.031536 11.81248 10.800522 11.316553 11.377443 11.349727 11.565635 11.473063 11.046458 11.021647
1370429_at 9.595665 9.792156 9.614189 8.818696 8.905959 8.955709 9.066476 9.427079 9.373396 8.968332 9.014614
1370430_at 5.3163834 5.1442385 5.2129183 4.729737 4.929692 5.205179 5.0768976 5.36085 5.168441 5.290985 5.1535263
1370431_at 4.2705173 4.216355 4.3599463 4.1878424 4.2219787 4.11209 4.1668863 4.0760474 4.100528 4.365439 4.1490307
1370432_at 3.2939742 3.4897134 3.5772934 3.4054368 3.5716596 3.3515916 3.8927991 3.4228005 3.5505443 3.442337 3.6420264
1370433_at 9.979522 9.702352 10.501228 9.736916 10.390091 10.297391 10.341239 9.899086 8.933992 10.3555 9.903182
1370434_a_at 3.5750175 3.5418754 3.6928296 3.526386 3.50178 3.3834474 3.7948883 3.4886034 3.517452 3.6463141 3.679966
1370435_a_at 7.1177106 7.200006 7.279119 7.2272153 7.000286 7.3956366 7.1725693 7.199252 7.12241 7.128157 7.216858
1370436_at 6.546904 6.1442995 6.303301 7.2374187 5.776186 4.690023 5.278208 6.6193275 6.6130247 5.3727803 6.365681
1370437_at 6.2467327 6.1042166 6.4407535 6.28015 6.266752 6.276987 6.0597997 6.3499827 6.1729703 5.965247 6.556447
1370438_at 5.567232 5.2906246 5.521315 5.2278533 4.9966836 5.1665673 5.355728 5.3992987 5.373848 5.675113 5.738826
1370439_a_at 3.2881947 3.411264 3.507612 3.3697717 3.1760707 3.5282369 3.3338034 3.2508514 3.4389474 3.450484 3.4591293
1370440_at 7.270044 7.1186686 7.319722 7.381407 7.308032 7.431355 7.248203 7.2528734 7.0273337 7.073996 7.2396865
1370441_at 3.813706 3.8032577 3.9753036 3.5269494 3.701919 3.8533752 3.8266656 3.5903006 3.9997578 3.74611 3.468704
1370442_at 3.3336542 3.3135047 3.4102774 3.4234622 3.2827904 3.4049728 3.3821354 3.1821318 3.2943382 3.5023909 3.3452013
1370443_at 7.1563582 7.12975 7.106005 7.072331 7.2265773 7.2553463 6.96842 7.1873055 7.16501 6.9561906 7.1239815
1370444_at 4.487975 4.6714363 4.3794885 4.8384953 4.646396 4.4751806 4.638361 4.798892 4.710456 4.8038974 4.526019
1370445_at 6.940613 6.71846 6.7522893 6.9897175 6.93741 6.3166924 6.6767406 6.7200556 6.698789 7.1161256 6.987947
1370446_at 6.9214025 7.022239 7.157088 6.8907795 6.9973254 6.961199 7.033207 6.9451265 6.876267 6.8140993 6.7334056
1370447_at 4.765786 4.7609625 4.82646 4.7741776 4.8600526 4.835969 4.6533165 4.918722 4.7412224 5.1400256 4.6598988
1370448_at 4.2266455 4.1885066 4.5583134 4.2154846 4.2900047 4.443985 4.380356 4.4967184 4.427504 4.4968457 4.4091325
1370449_at 7.9836493 8.019407 8.240292 8.169754 8.173929 8.150124 7.7066994 7.716135 7.7641335 7.387601 7.763422
1370450_at 4.5392547 4.366211 4.4409227 4.4109674 4.235836 4.2291613 4.2356453 4.2849836 4.432106 4.501031 4.4299397
1370451_a_at 5.1744847 5.1061554 4.98445 5.2312174 4.6925426 4.8387365 4.9831195 4.9148474 5.0242567 4.905297 5.2840376
1370452_at 3.8635302 4.1478167 3.7574384 3.8962555 3.960687 3.5834804 3.7966528 3.9927647 3.639124 3.8368335 3.7379205
1370453_at 4.8027916 4.8376846 4.9172487 4.8845315 5.026903 5.0793886 4.9345183 5.1481023 4.625448 5.0196285 5.060578
1370454_at 4.788583 4.4512467 4.8628216 4.7808323 4.8674526 4.925021 4.8614974 4.477026 4.799676 4.6309786 4.802843
1370455_a_at 3.149689 3.1205516 3.3459604 3.3256361 3.0964425 3.2826486 3.1822615 3.1945374 3.278961 3.3345904 3.3470793
1370456_at 4.0373135 4.1169195 3.8432188 3.6775455 3.79444 3.995667 4.0264626 4.166273 4.159521 3.7750244 3.9492369
1370457_at 4.128533 4.0590343 4.044498 4.216155 3.9873898 3.8630905 4.0603046 4.0894747 4.0781155 4.088031 3.9856455
1370458_at 4.3409324 4.1602755 4.2980285 4.401947 4.19196 4.299669 4.6331654 4.0435348 4.3146343 4.4448433 4.1052017
1370459_at 4.0956903 4.1177855 3.9341364 4.1488514 4.295615 4.110075 4.4375687 4.0460267 3.9406636 4.059102 4.0985746
1370460_at 7.8333035 7.571867 7.7423973 7.7305074 7.724214 7.504425 7.547266 7.5222726 7.696931 7.8365316 7.5758624
1370461_at 4.914322 4.936141 5.520803 5.009447 4.9408712 5.3253493 5.371188 5.268442 5.3515854 5.2573895 4.989206
1370462_at 4.4337344 4.580086 4.786774 4.7655234 4.34713 4.3640237 4.782696 5.0381083 4.595705 4.6649227 4.3117824
1370463_x_at 5.812044 6.076553 5.5570393 7.040775 7.21907 7.997121 5.7869816 5.982613 5.5752172 5.442946 5.73619
1370464_at 5.3892617 5.111062 5.332325 5.54585 5.0228267 5.1365166 5.3516173 5.739941 5.7082133 5.4500985 5.4828687
1370465_at 5.283869 4.9544563 5.2825003 5.5564537 5.123205 5.431209 5.6106944 5.554077 5.1793284 5.255232 5.4498386
1370466_at 3.8821917 4.4781427 4.131607 4.051072 3.957308 4.1178703 4.092458 4.304184 4.0664234 4.3814964 4.018963
1370467_at 4.5930915 4.3698173 4.3110766 4.7143917 4.6207542 4.447118 4.6903653 4.3569574 4.6890135 4.770792 4.5650687
1370468_at 3.4252617 3.5054529 3.3061986 3.6409755 3.5044806 3.3130774 3.2678366 3.521491 3.3734322 3.4129045 3.3590043
1370469_at 5.532637 5.568105 5.545196 5.584268 5.7172484 5.667887 5.7445693 5.6988387 5.8138833 5.5950327 5.7876096
1370470_at 3.7742696 3.7806742 3.7764335 3.9658523 3.7423275 3.9674106 3.8796659 3.9422898 3.9998584 3.8849726 4.060846
1370471_at 3.706947 3.9217412 4.0169506 3.8701692 3.7115004 3.691705 3.7898903 3.95951 3.7122607 3.861491 3.6551344
1370472_a_at 4.876648 4.7057743 4.596904 4.723304 4.682371 4.814516 5.0663257 4.8563104 4.594555 4.6767864 4.894421
1370473_a_at 5.9613867 6.026453 5.8711367 6.025566 5.9920254 5.9731946 6.2306294 6.2224445 6.10922 5.87731 6.1745973
1370474_at 5.881419 5.538351 6.6245823 5.82954 6.129126 6.1380916 5.7855835 6.0003686 5.6319304 5.3885345 5.541143
1370475_at 13.249278 13.261235 13.281992 13.286323 13.222304 13.177566 13.101137 13.067401 13.137539 12.947841 13.250819
1370476_at 7.311606 7.184655 7.509308 7.3460517 7.373684 7.222014 7.174679 7.1602445 7.069877 6.9602375 7.437956
1370477_at 3.4375682 3.4823992 3.6686177 3.4865417 3.4782982 3.8322537 3.4668174 3.5526466 3.8475075 3.5591252 3.567358
1370478_at 5.914692 5.657196 5.800189 5.4815907 5.7966003 5.6478186 5.7255545 5.896536 5.5788126 5.8475146 5.734641
1370479_x_at 13.501469 13.397852 13.51467 13.46105 13.459463 13.2893 13.318152 13.254555 13.155058 13.067009 13.273702
1370480_at 3.8546314 3.9795668 4.0053616 3.999272 3.8982213 3.8215477 4.015685 4.2921457 3.7274203 4.177367 3.883773
1370481_at 5.1054068 5.4134946 5.12626 5.4023576 5.4672856 5.2872205 5.698572 5.3223844 5.4304643 5.5084567 5.3462667
1370482_at 5.154207 5.238102 5.2741795 5.1068497 5.323904 5.4512386 5.335556 5.7293243 5.5003138 5.3162193 5.4572
1370483_at 4.199272 4.124855 3.9406667 3.8408203 4.032921 3.8887572 3.8811662 3.9615705 3.963907 3.6282828 3.8197756
1370484_at 4.929209 5.1406865 5.220672 4.9534206 5.037158 4.9386387 5.130589 5.085217 5.1260896 5.313958 4.925951
1370485_a_at 4.865533 4.2633605 4.8572664 4.3629675 4.3291135 4.403494 5.2358093 4.701561 4.2644835 4.579436 4.630569
1370486_a_at 5.2691383 5.2705827 5.257164 5.0343676 5.1961904 5.533784 5.5485296 5.458066 5.4836965 5.5286756 5.4851866
1370487_a_at 6.180721 6.047948 5.51644 6.082977 6.086155 5.9212294 5.932407 5.763587 5.7703323 6.191416 6.1607747
1370488_a_at 5.961314 5.923727 5.964796 5.2907753 5.605293 5.8654547 5.687074 5.7079153 5.441638 5.343545 5.4904094
1370489_a_at 3.9220936 3.970333 3.9355807 4.067083 3.799784 3.871141 4.00954 4.0642514 4.152087 4.018979 4.238102
1370490_at 4.1085424 4.2209935 4.133503 4.0719166 3.951721 4.365538 4.255844 4.1443086 4.042692 4.443488 4.171598
1370491_a_at 5.4205093 5.072832 5.7590737 5.1209736 5.0344067 5.3755026 5.1574297 5.2173166 5.6589584 5.1478934 5.218981
1370492_a_at 4.70293 4.5435357 4.614314 4.509699 4.449786 4.4222517 4.4585934 4.6859827 4.7803135 4.756565 4.6012597
1370493_a_at 3.5733767 4.2326803 4.477258 3.6894658 3.762132 3.7044063 3.5875566 3.5259392 3.8325732 3.396053 3.5763974
1370494_at 4.366852 4.197818 4.284114 4.106764 4.2878475 4.116948 3.9848607 4.506815 4.328713 4.346244 4.1018696
1370495_s_at 13.354932 13.348249 13.377534 13.4500475 13.346624 13.357118 13.358255 13.260485 13.296476 13.274581 13.322409
1370496_at 12.69278 12.718682 12.817377 12.780401 12.750722 12.718995 12.841733 12.816392 12.694486 12.643411 12.914021
1370497_at 4.027027 4.329771 4.148203 4.1126795 4.367896 4.090031 4.2700863 4.184228 4.1311283 4.0623107 4.0835857
1370498_at 3.6295085 3.4653435 3.236373 3.4223657 3.4748917 3.3835332 3.6128085 3.2091532 3.6592383 3.7153618 3.3771145
1370499_at 4.6913614 4.7887044 4.31584 4.5156317 5.057133 4.3752112 4.314742 4.2784424 4.263681 4.1324873 4.2268353
1370500_a_at 3.8721147 3.9453638 3.8552861 4.0688486 3.780236 3.9189892 3.7039676 3.8992577 3.7023468 4.0906315 3.9109356
1370501_at 9.719166 9.730714 9.781111 9.608823 9.6963005 9.513049 9.549075 9.546856 9.587487 9.706157 9.546192
1370502_at 3.921735 4.0462837 4.207825 4.0084696 3.941405 4.1204576 4.251037 4.0651097 3.9402308 3.9251206 3.9617445
1370503_s_at 4.413284 4.358082 4.2925463 4.628462 4.6488914 4.450977 4.296788 4.3862653 4.2315793 4.262867 4.278446
1370504_a_at 6.107838 5.8662524 5.9072967 6.281834 6.1346865 6.015557 6.2462463 6.1356907 6.2344146 6.3228917 5.957597
1370505_at 6.3725414 6.258738 5.738658 6.020472 6.366171 6.243311 6.0938745 6.1142344 6.0249553 5.6843452 6.1297545
1370506_at 6.608296 6.88965 6.7276845 6.9073105 6.6947746 6.878821 6.5209618 6.580435 6.7964807 6.416534 6.876326
1370507_at 6.115789 5.9321733 5.990241 6.1595564 6.1573415 6.0580044 5.8082027 5.7779484 5.8560767 5.4682875 6.0216794
1370508_a_at 4.8321085 4.997793 4.8232536 4.961772 4.7894506 4.8090515 5.1902394 5.067949 5.240276 5.058156 5.079476
1370509_at 7.9702806 7.621257 7.3410106 7.80931 7.0633554 7.501262 7.333966 7.022986 7.478949 6.9653006 7.3234076
1370510_a_at 8.108322 7.9901586 7.8537464 7.844994 7.9511 7.6609945 7.719319 7.9678874 7.5416303 7.5372753 7.7764297
1370511_at 13.866894 13.834033 13.755518 13.729767 13.787405 13.77057 13.875263 13.765848 13.706782 13.969085 13.7245035
1370512_at 7.64646 7.523954 7.492865 7.653529 7.315389 7.532755 7.65614 7.4427485 7.6669664 7.2536216 7.375151
1370513_at 3.4519339 3.6755245 3.446699 3.6164804 3.56322 3.4327593 3.633253 3.436784 3.4753559 3.7269864 3.6005473
1370514_a_at 3.531713 3.5775762 3.5683563 3.6362064 3.5497997 3.5036974 3.4357412 3.7605994 3.6311886 3.6589537 3.66627
1370515_x_at 4.160088 4.4442115 4.068641 4.0256386 4.3828154 4.292836 4.109597 4.2975216 4.3263297 4.2067757 4.11872
1370516_at 5.8023024 6.067833 5.9029555 6.2798476 6.312419 6.1324444 5.396446 5.7161694 6.0123854 5.8473105 5.5988054
1370517_at 3.8082337 3.703839 3.375332 3.4006748 3.911612 3.4989712 3.5724852 3.7470243 3.644538 3.8438964 3.6473496
1370518_a_at 3.7904727 3.770875 3.9672108 3.9838543 3.7832155 3.8702915 4.1757274 3.763862 3.974112 3.9228764 3.9351685
1370519_at 4.300372 4.3960075 4.1513195 4.183657 4.409405 4.271464 4.661872 4.1913114 4.393816 4.580514 4.2049203
1370520_at 4.653661 4.3890815 4.558794 4.0895257 4.216537 4.2729826 5.0734463 4.21117 4.4538364 4.5624275 4.1781406
1370521_at 6.66184 6.8915105 6.668781 6.683485 6.6331096 6.5644727 6.6232123 6.535136 6.6660223 6.584266 6.7773356
1370522_at 8.962845 9.053584 8.867886 8.899025 8.911215 8.869052 9.151624 9.126075 8.911679 8.837693 8.925793
1370523_a_at 8.277566 8.1424265 8.181833 8.4452305 8.171551 8.259003 7.9015446 8.055033 8.239101 8.146452 8.113468
1370524_at 9.422983 9.3714695 9.36352 9.367573 9.436211 9.340454 9.093828 9.26538 9.290957 9.238198 9.326297
1370525_at 8.454899 8.630316 8.42161 8.79455 8.572435 8.489706 8.140982 8.450264 8.43726 8.500511 8.497437
1370526_at 6.7217116 6.308488 6.6602125 6.860459 6.5533843 8.99663 6.656726 6.9762187 6.6329775 6.9650207 7.2919555
1370527_a_at 8.569249 8.7013855 8.4575815 8.682725 8.568313 8.501306 8.640407 8.593895 8.63463 8.33546 8.789584
1370528_at 6.488613 6.634312 6.4076767 6.8006454 6.614021 6.416218 6.647337 6.7882433 6.6622686 6.7634425 6.5483084
1370529_a_at 7.682531 7.454824 7.4576535 7.8349023 7.934341 7.6440835 7.5230894 7.6685433 7.413447 7.3940234 7.579473
1370530_a_at 8.232135 8.045102 7.9571304 8.4351845 8.671962 8.241367 8.041289 8.2869005 8.180434 7.869843 8.464056
1370531_a_at 5.7535267 5.7657585 5.486453 5.8853655 5.9150515 5.7561293 5.3874006 5.8832216 5.7490587 5.6887646 5.866052
1370532_at 5.6194916 5.7579694 5.684433 5.836112 6.1614237 5.865567 5.8299055 5.7580476 5.9164014 5.9575586 5.784647
1370533_at 4.2592216 4.285368 4.338317 4.175747 4.2775936 4.214094 4.5067134 4.357315 4.3362417 4.2196035 4.598235
1370534_at 6.9038982 7.2570205 6.8661175 6.7152815 7.1032205 6.9927087 7.0743136 6.7878966 6.7612205 6.7215858 6.789135
1370535_at 4.049966 3.8496401 4.35672 3.9878545 3.8800118 4.112233 3.8425777 4.096154 4.1638613 4.123948 4.092083
1370536_at 5.0611725 5.2985935 4.8628216 5.4556556 5.305585 5.043689 4.878955 4.9758043 4.9276495 5.102955 5.0073166
1370537_at 6.982344 7.2047105 6.9648204 7.1715894 7.00018 7.1802826 7.10176 6.898864 6.922363 6.9661093 6.9440527
1370538_at 8.168657 8.195688 7.378637 8.491398 8.125351 8.312101 8.252935 7.7178764 8.22821 8.397703 8.287037
1370539_at 7.43471 7.392599 7.342467 7.605927 7.666226 7.4385924 7.134 7.139525 7.106812 7.062842 7.288398
1370540_at 4.0432796 4.043078 4.63927 3.9158015 3.877781 4.116236 3.9320087 4.440313 4.14974 4.4057007 4.150432
1370541_at 6.403324 6.006676 6.9585547 6.1601315 6.1668243 6.142562 6.175465 6.4754114 6.4203973 5.943753 5.918836
1370542_a_at 6.7713895 6.8018727 7.165048 6.560193 7.0624657 6.847371 7.058955 6.6456385 6.7249737 6.478443 6.498761
1370543_at 7.2988777 7.109178 7.2023535 7.102272 7.358545 7.0962434 6.9050264 6.9750004 6.942536 6.954007 6.8637896
1370544_at 5.856248 5.745539 5.410522 5.73124 5.7711596 5.670405 5.841275 5.6464324 5.4073944 5.4736204 5.5704618
1370545_at 4.6840906 4.5905423 4.9073358 4.3883443 4.684707 4.941189 5.017321 4.9057355 5.0110803 4.836231 4.878178
1370546_at 3.7476215 3.895992 3.9483097 3.8701208 3.802846 3.9087617 3.9761772 3.8623967 4.0062475 4.175976 3.8823621
1370547_at 13.921375 13.921583 13.874669 13.853556 13.904094 13.901846 13.86412 13.881706 13.857794 13.915439 13.887233
1370548_at 7.9569635 7.320905 8.2976465 7.2521114 7.2215114 7.504425 7.4296107 7.314966 7.505365 7.3051105 7.0249367
1370549_at 5.9057612 5.8688245 5.8547316 5.997811 5.981255 5.9572687 6.0134773 5.9548526 5.690995 5.6644945 5.960383
1370550_at 5.4370728 5.6386385 5.399742 5.542494 5.2729526 5.4365997 5.483569 5.709284 5.5875044 5.593655 5.4904094
1370551_a_at 6.697708 6.735349 6.705361 6.8061657 6.596757 6.66496 6.828016 6.9593906 6.9666305 6.974344 6.9334583
1370552_at 5.1316633 4.960554 4.941456 5.116516 5.096961 4.8511734 4.931966 5.0976725 5.3356934 4.8175306 5.3462667
1370553_at 7.142668 7.5208983 7.4892836 7.1253877 7.0332503 7.547074 7.832299 7.4870067 7.309036 7.064464 7.3723774
1370554_at 9.480718 9.584595 9.65766 9.549614 9.5651655 9.678411 9.387606 9.477735 9.508088 9.72029 9.576363
1370555_at 4.3460236 3.9884815 4.2317963 4.020648 4.1951256 3.7141287 4.106548 4.196676 4.0662994 4.299636 4.0506973
1370556_at 4.3462124 4.6430454 4.4945745 4.5926046 4.6651917 4.2785935 4.7098007 4.5198402 4.8712077 4.9869876 4.819633
1370557_a_at 3.7658813 3.807239 3.765037 3.7786992 4.0426807 3.7371967 3.8054867 3.8635063 3.9923155 3.8567293 3.7909977
1370558_a_at 3.1784894 3.2154138 3.1621008 3.2059104 3.2511168 3.0463867 3.2595062 3.3400433 3.263442 3.350259 3.107323
1370559_at 3.594818 3.5780408 3.6478307 3.624263 3.710746 3.644141 3.6550527 3.7111194 3.7235844 3.8643756 3.654849
1370560_at 4.0808206 4.2345934 4.0385284 4.162999 4.310938 3.9366546 4.274535 4.2889056 4.401869 4.2284703 4.02155
1370561_at 3.7629557 3.8390996 4.081317 3.9999573 3.974614 4.0829988 3.8536952 3.9754415 3.8000226 3.9777079 3.7676075
1370562_at 4.6609163 4.836564 4.404879 4.3618107 4.2716284 4.6402745 4.494317 4.8996224 4.520549 4.835833 4.5177784
1370563_at 12.077854 11.888536 11.900437 11.933886 11.772883 11.786637 11.502633 11.673728 11.801561 11.838049 11.567447
1370564_at 4.2770543 4.110947 4.511012 4.175039 4.409405 4.129564 4.3049436 4.2069397 4.283184 4.3803015 4.323314
1370565_at 3.9447794 4.1049395 4.188239 3.9858296 3.8034992 4.030835 4.0860415 3.9497976 3.9841123 4.0485363 4.1853266
1370566_at 9.664354 9.623703 10.550068 10.156142 10.705157 10.517464 11.106289 9.737343 10.6128845 11.044794 10.29418
1370567_at 6.862776 6.7569547 6.8372707 6.6149135 6.9615383 6.8239856 6.9446025 7.3194084 7.1284485 7.0995193 7.0260463
1370568_at 5.757788 6.1496606 5.65825 5.753569 5.8625946 5.659612 5.784624 5.7486153 5.8833227 6.048521 5.563115
1370569_at 4.9001503 4.684254 4.8085065 4.972891 5.010896 4.8280334 5.0482864 5.1325397 4.831825 4.9146514 5.0224357
1370570_at 7.6642213 7.5672874 7.7419887 7.6579256 7.626018 7.68414 7.467678 7.4704432 7.207402 7.101511 7.122283
1370571_at 4.910787 4.913363 4.9786706 4.8425317 4.796582 4.8635135 4.8090177 4.895588 4.726801 5.2141747 5.2259665
1370572_at 3.8881054 3.5771139 3.7490299 3.7752872 3.6088054 3.7290392 3.7939975 3.593915 3.5740538 3.701178 3.8761353
1370573_at 9.273838 9.311033 9.166995 9.137179 8.882531 8.90719 9.501944 9.128149 9.054581 8.874216 9.144349
1370574_a_at 6.3809953 6.498675 6.3758645 6.5178466 6.4177995 6.457102 6.6998944 6.596763 6.6404853 6.552752 6.6582975
1370575_a_at 8.86985 8.790069 8.682922 8.837941 8.783408 8.596604 8.6295805 8.5219145 8.849035 9.0281105 8.957013
1370576_at 5.634358 5.6892095 5.4978366 5.4755564 5.4811745 5.379356 5.4306135 5.838825 5.7771306 5.5314236 5.574257
1370577_at 7.032112 7.1173086 7.4590116 6.8658695 7.1168847 7.3339505 6.9076276 7.2808547 6.7991433 7.0078664 6.9529777
1370578_at 7.145082 6.963169 7.4060836 7.173845 7.132446 7.269614 7.058159 7.0388384 7.403721 7.3195567 7.422098
1370579_at 8.971233 9.030693 9.01181 9.018963 8.836683 8.964674 8.86554 9.0225525 8.921444 8.888733 8.995798
1370580_a_at 13.3454075 13.449994 13.43006 13.430847 13.25074 13.093689 13.465654 13.496321 13.521799 13.545223 13.55356
1370581_at 3.8365629 3.7426913 3.7799835 3.8857815 4.369067 3.766875 4.0132933 3.9952035 3.9159586 3.9762735 3.832776
1370582_a_at 3.264652 3.2994974 3.4034162 3.426816 3.320118 3.33333 3.7015746 3.1722527 3.378163 3.393939 3.3997736
1370583_s_at 6.2634277 5.791087 6.289789 6.1252537 5.8870244 6.066739 6.3161225 6.3117604 6.259332 6.559946 6.431892
1370584_a_at 5.711906 5.707276 4.828798 5.2120085 5.3960056 5.258787 5.675492 5.159179 5.590642 5.4196777 5.200906
1370585_a_at 6.104237 6.5240574 6.4923487 6.405382 6.7688775 6.462911 6.2197413 6.0479193 6.540848 5.9491 5.9402704
1370586_a_at 5.683777 5.7659006 5.7673197 5.7347336 5.7203445 5.806265 5.913008 5.8109937 5.962163 6.1616855 5.72449
1370587_at 4.8198843 4.9544563 4.6984015 5.0303392 4.7084637 5.1993237 4.9873905 4.824213 5.262226 4.947153 5.1150255
1370588_a_at 4.399752 3.939063 4.1097593 4.003536 4.251029 4.1031523 4.065407 3.8559573 4.2062845 4.492394 4.3081403
1370589_at 4.8857317 4.7981653 5.200804 5.515849 5.277854 4.959604 4.9437675 5.212791 5.2688775 4.895533 5.087777
1370590_at 7.1958113 7.122088 7.032713 6.7776747 6.930681 6.990521 7.319201 7.1884546 7.2621884 7.4450135 7.2193556
1370591_at 7.5238996 7.4326167 7.656677 7.6634994 7.452675 7.5725427 7.4812274 7.4229255 7.627339 7.7907767 7.308385
1370592_at 6.649905 6.5508933 6.9658265 7.2154703 6.898766 6.651213 6.6710453 6.929228 6.51196 7.335049 6.656833
1370593_at 13.456111 13.509933 13.596635 13.541792 13.623709 13.289053 13.612028 13.569375 13.625119 13.440569 13.674331
1370594_at 4.4890366 4.2915707 4.6803007 4.39618 4.6408844 4.4311686 4.8838377 4.6783857 4.699815 4.8159475 4.8540344
1370595_a_at 3.6649094 3.719111 3.465738 3.5249357 3.581297 3.9238663 3.7907636 3.6995459 3.936303 3.5855138 3.7465591
1370596_a_at 3.9410048 4.1454735 4.0464816 4.414118 4.051746 4.052712 4.246249 4.2822313 4.384637 4.1624537 4.203476
1370597_at 6.5961347 6.5349374 6.6194367 6.6442676 6.5005193 6.6436377 5.956044 6.347281 6.052771 5.845524 6.4209185
1370598_a_at 4.2080374 4.3758283 4.4089527 4.363756 4.2307773 4.333021 4.4350576 4.22268 4.4430537 4.458143 4.35721
1370599_a_at 7.2454095 7.052025 7.035816 6.7673717 6.908574 6.872493 6.8799953 6.905184 6.912029 6.532955 6.6678457
1370600_at 5.794052 6.097065 6.0045795 6.0617843 5.725483 5.525223 5.71805 6.0923147 5.8697762 5.783653 5.670125
1370601_a_at 4.455687 4.46186 4.4272795 4.487284 4.3025923 4.4941688 4.344495 4.4390717 4.5959783 4.594708 4.67731
1370602_at 4.4272127 4.6222982 4.380373 4.6676283 4.593279 4.5674324 4.4907866 4.527051 4.539386 4.4551935 4.5186114
1370603_a_at 5.779582 6.0485663 5.899042 5.770756 6.152161 5.711763 5.2658057 5.409184 5.8613753 4.9157453 5.3733687
1370604_at 3.7739222 3.898482 4.0552273 3.9754853 4.0086 4.0230794 4.2483296 4.0713577 4.4303894 4.124406 4.3270683
1370605_s_at 6.358941 6.5725026 6.306525 7.108552 6.353262 6.888014 7.020306 6.238514 7.017235 7.090639 7.2954626
1370606_at 6.477188 6.1420956 5.9872866 6.27628 5.663154 6.2607355 6.2064285 5.68367 5.930171 6.2571225 5.6694846
1370607_a_at 4.0158515 4.2279325 4.2425385 4.2602396 4.459668 4.2920866 4.238895 4.3269496 4.297291 4.2327824 4.4929824
1370608_at 3.6473389 3.660184 3.7521532 3.5342307 3.761896 3.9545174 3.8999958 3.839978 3.9976265 3.9739041 3.9209392
1370609_a_at 10.165369 10.372439 10.513816 10.291247 10.435435 10.35553 10.649934 10.57817 10.454331 10.618147 10.562523
1370610_at 4.471918 4.447917 4.474902 4.326922 4.025664 4.3377438 4.532873 4.686595 3.9614313 4.776391 4.4956117
1370611_at 6.106895 5.88984 5.992449 5.9795246 5.9615965 5.971142 5.8725815 6.181921 6.1298966 6.028055 6.3029046
1370612_at 5.7176394 5.807647 5.653109 5.6538844 5.5496516 5.8006954 6.0474486 5.649247 5.774337 6.1692305 5.9415917
1370613_s_at 12.318839 12.356327 12.652158 12.568876 12.609922 12.44127 12.610932 12.745258 12.5857 12.783354 12.731767
1370614_s_at 5.5345626 5.496041 5.631228 5.4199624 5.6759906 5.4884076 5.647653 5.5278215 5.5795646 5.723738 5.9850793
1370615_at 5.0335946 4.968635 4.9679856 4.9141817 5.0957565 4.871313 5.3522916 5.166548 4.942452 5.341151 5.311841
1370616_at 5.0276384 4.923758 4.7503366 4.7171006 4.9342785 4.7600613 5.171856 5.0264683 4.947751 5.0071297 4.8702717
1370617_at 4.549757 4.515588 4.692936 4.433652 4.5935163 4.6750402 4.769436 4.6555824 4.6844034 4.795368 4.60392
1370618_at 7.8421397 7.6545906 7.824147 7.6964636 7.742437 7.7175922 7.719032 7.625516 7.565222 7.5185165 7.6307855
1370619_at 5.116123 4.966713 4.821843 4.9591036 5.1540747 4.7449145 5.1646895 5.097873 5.1568584 5.1890197 5.1540174
1370620_at 4.615979 4.61255 4.773513 4.667629 4.978564 4.4822106 4.663944 4.574824 4.8500404 4.840822 4.8055778
1370621_at 4.9906006 5.015794 4.98162 5.0032716 4.99982 4.831494 5.302533 4.8537526 4.984404 4.8922276 5.142633
1370622_at 3.8776145 4.203972 4.1884475 4.0713153 4.159177 4.473956 4.4725814 4.249215 4.2432075 4.251972 4.507106
1370623_at 6.6290903 7.114075 7.067085 7.0556755 7.2882414 6.7587395 6.5525646 6.477146 6.8349776 6.597644 6.6573358
1370624_at 4.416463 4.47458 4.4409227 4.248272 4.471119 4.213984 4.858047 4.4487567 4.3741226 4.3295736 4.4894943
1370625_at 3.7336366 3.954017 3.5816994 3.7713883 3.9148781 3.6549988 3.9475482 3.7614894 4.1618433 3.8194308 3.8656766
1370626_at 3.474957 3.3684394 3.4512212 3.372168 3.5358994 3.3907607 3.5166035 3.3149981 3.3720307 3.3939152 3.5078695
1370627_at 4.542287 4.4540625 4.5606995 4.380436 4.620788 4.390622 4.746687 4.6896453 4.6727896 4.8476186 4.8281817
1370628_at 4.914633 5.052442 5.0138807 5.351184 5.6586857 5.097316 5.1285744 4.779634 5.281566 4.5968738 4.8324313
1370629_at 3.7703726 4.045292 3.9879973 3.9502575 3.6988077 3.7832932 3.7774863 3.747686 3.9084694 3.574532 3.831897
1370630_a_at 6.523158 6.7001123 6.6686454 6.6594276 6.7201056 6.369644 6.558832 6.6354685 6.4787254 6.5047245 6.717645
1370631_at 3.7424946 4.0207543 4.063472 3.9131467 4.238053 3.9072812 4.355862 3.8292117 4.031352 4.172625 4.240316
1370632_at 3.90535 4.187666 4.2165527 3.855981 3.9288945 4.037177 4.3776093 4.259534 4.078167 4.403882 4.258108
1370633_at 4.897786 5.07254 4.840781 5.036441 5.050131 4.8774853 4.905737 5.0314217 5.0133886 5.0901914 5.1832466
1370634_x_at 6.5884175 6.5366435 6.51449 6.553388 6.4645886 6.4082203 6.504417 6.401211 6.5544186 6.633742 6.6111755
1370635_at 4.6646075 4.622873 4.9586825 4.7912407 4.6769714 4.514726 4.862725 4.653114 4.533104 5.081604 4.873276
1370636_at 4.272112 4.40609 4.3828583 4.2900996 4.4514737 4.307894 4.3703127 4.4300594 4.5775633 4.6175213 4.5665107
1370637_at 3.9106388 4.0734754 4.1493077 3.9989839 4.129934 4.069977 4.277782 4.6065283 4.2828016 3.9965756 4.128906
1370638_at 5.3301864 5.0741515 5.664947 5.34435 5.176356 5.227936 5.3168426 5.5208254 5.192748 5.0127044 4.965097
1370639_at 7.538074 7.438145 7.4121704 7.3891892 7.396 7.3548994 7.505606 7.5793276 7.544761 7.466165 7.540918
1370640_a_at 5.088312 5.2354574 5.2772665 5.026349 5.2428226 5.1892967 5.469281 5.377764 5.36553 5.3218527 5.2793436
1370641_s_at 6.7414446 6.779714 6.584871 6.7363944 6.712683 6.3710513 6.638435 6.654736 6.665482 6.8387737 6.763243
1370642_s_at 6.94232 6.8549957 6.505508 6.6742725 6.464776 6.90735 6.35773 6.1022024 6.539907 5.8631244 6.426626
1370643_a_at 4.885977 5.042198 5.122191 4.833119 4.987165 4.754377 5.276784 5.0395947 4.89106 4.7860985 5.031189
1370644_at 3.6510556 3.6226337 3.5206332 3.8059523 3.7462273 3.5977216 4.2912145 3.8336294 3.8767867 3.8300006 3.7298496
1370645_at 4.452554 4.144191 4.3878427 4.1942635 4.154751 4.347399 4.1323743 4.1002436 4.259549 4.206116 4.461635
1370646_at 6.2764325 6.4099026 6.3078976 6.4604015 6.256536 6.107972 6.297809 6.244558 6.356788 6.3662114 6.4495945
1370647_at 4.2419167 4.300295 4.345426 4.4646807 4.611406 4.314791 4.3344545 4.21445 4.7264194 4.5968738 4.619691
1370648_a_at 4.81535 5.2434497 5.043218 4.9025187 4.9162836 5.24303 4.935761 5.180167 5.017629 5.1809945 5.12468
1370649_at 5.669443 5.596846 5.594393 5.586686 5.5813646 6.0145793 5.9296947 5.9862766 5.7510767 5.990572 5.7580657
1370650_s_at 3.879854 4.353451 4.1137466 4.260572 4.1361914 4.3459525 4.3678265 3.8918445 4.22108 4.269247 4.125327
1370651_a_at 6.2010307 6.338196 6.2926435 6.4937363 5.99094 6.311648 6.4083033 6.229282 6.430986 6.3613553 6.1729
1370652_at 3.7816982 3.8648028 3.769858 3.6745849 3.7899783 3.6901746 3.7391958 3.9339635 3.7674997 3.829202 3.748837
1370653_at 4.35126 4.392202 4.2254014 4.153356 4.282511 4.1292806 4.4462876 4.2174325 4.652001 4.7306337 4.0826
1370654_at 4.495779 4.562375 4.5506434 4.445613 4.476178 4.4847383 4.406025 4.527832 4.71649 4.591391 4.7085915
1370655_a_at 5.239476 5.2199597 4.697314 5.032476 5.0499835 5.136608 4.998619 5.1970596 5.0265207 5.145832 5.2970357
1370656_a_at 7.25269 7.2862616 7.123083 6.8999386 6.4377713 7.0037065 6.562296 6.6306863 6.550961 6.647668 6.6999707
1370657_at 3.7496257 3.8843606 3.9399092 4.00229 3.9858024 3.9539762 4.0894904 4.117031 4.1740923 3.9938889 3.9501173
1370658_a_at 4.5411015 4.8874593 4.4499664 4.6199646 5.052332 4.894759 5.0730557 4.8321095 5.0214276 4.654743 5.0042825
1370659_at 3.9559233 3.7309358 4.0103 4.242717 3.884642 3.8904595 4.124754 3.9779608 4.046215 3.926896 3.9782948
1370660_at 3.912494 3.8322124 3.8562992 3.887689 3.5579782 3.898699 3.805365 3.6746564 3.84444 4.083147 3.9056542
1370661_a_at 4.8470736 4.808297 4.7941523 4.7295017 4.8872814 5.0469475 4.580598 4.9942904 4.964675 5.0011187 4.8458614
1370662_a_at 7.172742 7.142901 7.144526 7.2918878 7.2001038 6.8967295 7.004853 6.8232512 7.117061 7.1154013 7.0725803
1370663_at 5.255432 5.3895493 5.253459 5.2830806 5.093913 5.0598173 5.273055 4.917124 4.919385 5.128834 5.4080586
1370664_a_at 3.460669 3.3885536 3.3091106 3.4012387 3.2414854 3.3449771 3.660059 3.517863 3.5017934 3.5366035 3.3772533
1370665_at 7.0349765 6.9657416 6.6366005 6.904862 7.056591 6.965193 6.564315 6.6575675 6.3769956 6.4759574 6.9152946
1370666_at 3.8059897 3.7138126 4.1303444 3.7529263 3.8032184 3.8558176 3.8329031 3.7558777 3.8268182 3.725902 3.7285929
1370667_at 3.7087681 3.425699 3.4905195 3.3468287 3.2758632 3.4626157 3.6501672 3.409144 3.4439845 3.3547356 3.4249742
1370668_a_at 4.3111296 3.864467 4.1064672 4.2074413 4.3036156 4.2257123 4.255844 4.161536 4.4417677 4.2239003 4.221506
1370669_a_at 3.7944055 3.819811 4.0322547 3.805845 3.9152343 3.72712 4.2539005 4.091271 3.9783885 4.178319 3.9505322
1370670_at 5.5862894 5.312023 5.542292 5.545474 6.5022693 5.499243 6.131987 5.718408 5.8963723 6.1159196 6.05964
1370671_at 3.3297517 3.2448716 3.612136 3.1448483 3.1086667 3.2377584 3.4712696 3.4524388 3.3278344 3.5247252 3.5368216
1370672_a_at 6.9207354 6.8582854 7.0079236 6.6980824 6.8624034 6.853395 7.070565 7.006439 7.099711 6.98892 6.8412423
1370673_at 3.394386 3.4969428 3.4171512 3.3977318 3.4963126 3.4579496 3.421817 3.462836 3.5137885 3.4970336 3.552356
1370674_at 4.106611 3.9067113 3.8202832 3.987704 3.8639026 3.9383643 4.242049 3.9653993 4.313935 4.1723256 3.8912137
1370675_at 4.277345 4.6307125 4.4218597 4.563572 4.357191 4.067727 4.7425966 4.2060604 4.736321 4.779657 4.4008145
1370676_at 11.219755 11.303225 11.281987 11.207055 11.121433 11.071597 10.8054905 11.107167 10.914862 10.858782 10.802079
1370677_at 5.706689 5.850364 5.441876 5.505084 5.8272195 5.8756757 5.856671 6.113215 5.724744 6.0939994 5.6294413
1370678_s_at 10.45277 10.349684 10.527565 10.330131 10.293677 10.246334 10.464387 10.389629 10.679829 10.57261 10.489441
1370679_at 4.264566 3.9904861 4.1589046 3.9336243 4.072171 4.165257 4.1951947 3.9347482 4.221864 4.2807975 4.327244
1370680_at 5.444008 5.2044945 5.6266828 5.406307 5.5776167 5.4642677 5.8002777 5.8016653 5.7413836 5.2876062 5.1961203
1370681_at 5.1718187 4.7144885 4.886615 4.8521223 4.5364237 4.576444 5.1418037 4.6483865 4.7422395 4.9556475 4.887795
1370682_at 6.472609 6.683922 6.645514 6.542524 6.5522895 6.553036 6.6688266 6.7599177 6.7945414 6.766381 6.5600376
1370683_at 4.5319157 4.5133524 4.544522 4.624511 4.5720525 4.641 4.386309 4.379739 4.7353506 4.775821 4.5611253
1370684_s_at 8.7261 8.567399 8.531666 8.707517 8.800089 8.6275 8.618676 8.512589 8.552611 8.667718 8.638904
1370685_at 3.389794 3.3006222 3.4202774 3.3137531 3.4063632 3.2632022 3.27 3.2565637 3.3001685 3.3203938 3.2842753
1370686_at 7.3700194 7.305672 7.096189 7.5770006 7.1656294 7.2871504 6.9034963 6.9856186 7.133011 7.0653687 7.1787143
1370687_a_at 5.7250834 5.4378796 5.6790853 5.374324 5.570238 5.708403 5.6106944 5.590788 5.5382385 5.7267904 5.6017237
1370688_at 9.640081 9.550755 9.556988 9.047226 9.071986 8.911121 8.931678 9.314847 9.077296 9.206973 9.126947
1370689_at 3.6014962 3.4246097 3.7629151 3.6364527 3.622711 3.5643532 3.8498907 3.7617512 3.6592383 3.657121 3.6828437
1370690_at 10.320133 10.183182 10.140555 10.149085 10.06869 10.15445 10.345846 10.216935 10.012838 9.8182125 10.238911
1370691_a_at 5.9890537 6.1782503 6.0934772 5.875492 6.009672 6.1605477 6.134632 6.081502 6.1054926 5.9437532 6.209906
1370692_at 5.6763363 5.424149 5.36213 5.4740686 5.3561487 5.4371204 5.2448277 5.5897193 5.352747 5.3600264 5.3625298
1370693_a_at 4.933977 5.0293684 5.0296354 5.0399632 5.218364 4.8296933 5.1487665 4.9148245 5.119559 5.1926336 5.056897
1370694_at 5.51446 5.61994 5.3793736 5.566512 5.1792774 5.4642677 6.072705 6.0773883 6.072917 6.4398847 6.3718414
1370695_s_at 5.88965 5.9821014 5.9134502 5.7378607 6.010373 5.8053784 6.7710037 6.7602677 6.669671 6.6481 6.738414
1370696_at 3.7845225 3.6685016 3.742124 3.614336 3.6557672 3.7898042 4.0778437 3.7574503 3.5857306 3.7200212 3.9517248
1370697_a_at 3.9721718 3.902141 3.868465 4.140173 4.1078377 3.9785657 4.0549736 3.9058826 3.8480453 3.9509857 3.9172058
1370698_at 8.432123 9.662822 11.592748 11.667951 11.201973 10.759318 12.054912 12.07225 11.946668 12.406641 12.47428
1370699_a_at 9.833717 9.973443 9.957642 9.894486 9.875257 9.826738 9.799157 9.840076 9.637206 9.713284 9.704504
1370700_at 4.2094035 4.3632627 4.809945 4.15 4.2998853 4.182707 4.276457 4.719012 4.5369925 4.7015 4.6414843
1370701_at 5.3097095 5.16579 5.046183 5.097746 5.049235 4.910338 5.1731544 5.159379 5.2143755 5.2876596 5.2714562
1370702_at 3.8315194 3.9892995 3.8727252 4.098568 3.8068068 3.6386676 4.331075 4.0965896 4.0850444 3.9830763 3.7956154
1370703_at 5.0083246 5.2672987 5.1289263 4.943714 5.0857577 4.9829187 5.2918725 5.491643 5.1656637 5.213556 5.336054
1370704_at 4.682843 4.5035095 4.7373047 4.82384 4.724134 4.6134586 4.7396116 4.6760902 4.67972 4.943434 4.746642
1370705_at 5.7597613 6.242047 5.350037 5.9996085 5.81363 5.778172 5.5185013 5.4558215 5.4087906 5.655382 5.902001
1370706_a_at 10.710631 10.808462 10.64812 10.789958 10.816649 10.790569 11.064709 10.706576 10.7280855 10.790154 10.923671
1370707_at 5.535137 5.270837 5.6709185 5.60246 5.5560207 5.5764713 5.850046 5.492685 5.6457696 5.58584 5.5717726
1370708_a_at 12.870522 12.640772 12.706992 12.661012 12.449639 12.503903 12.263974 12.263586 12.431519 12.438688 12.227944
1370709_at 6.407607 6.6052117 6.3597765 6.432515 6.5343847 6.283784 6.651692 6.7649 6.386216 6.549166 6.513379
1370710_at 4.13076 4.1814146 4.1634455 4.38947 4.2099257 4.345953 4.0379844 4.288373 4.20547 4.17997 4.2378144
1370711_a_at 4.5421543 4.544347 4.285387 4.3547697 4.644456 4.416478 4.6148586 4.419269 4.133232 4.2440534 4.2920737
1370712_at 3.2769742 3.3669186 3.0710666 3.4720852 3.175686 3.2198029 3.4128945 3.1940067 3.2700932 3.492688 3.3382776
1370713_at 4.7078786 4.982136 5.0284605 4.8382998 4.4737654 4.6548066 5.128927 4.9544163 4.9726877 4.926275 5.077378
1370714_a_at 10.578292 10.780516 10.4201145 10.494752 10.293565 10.34023 10.452497 10.354424 10.3959255 10.527077 10.433602
1370715_at 4.9960613 4.8166695 4.8430443 4.6245785 4.5970893 5.030287 4.969726 4.7158923 4.772868 4.953492 4.853722
1370716_at 4.505444 4.425686 4.5501423 4.4556217 4.250368 4.313319 4.5336514 4.3968067 4.2594876 4.640138 4.3940983
1370717_at 6.194725 5.788793 5.890974 6.0894938 5.678314 5.5958414 6.023696 5.989567 5.7254553 5.6536484 5.903058
1370718_at 4.19878 4.823526 4.570306 4.559149 4.3070064 4.4490585 4.7744374 4.731203 4.7684393 4.8103237 4.6324263
1370719_a_at 7.3719387 7.398538 7.754565 7.5954747 7.4884133 7.4430447 7.7816253 7.530757 7.6043634 7.25929 7.5065036
1370720_at 4.5203466 4.681878 4.649993 4.774041 4.327465 4.4988704 4.6848736 4.6775656 4.682805 4.4815426 4.636243
1370721_a_at 7.647774 7.709717 7.7749014 7.720265 7.603958 7.649643 8.1194105 7.9097815 7.912337 7.8693414 7.8166695
1370722_at 4.7227097 4.6832924 4.6390166 4.7363677 4.919056 4.6348114 4.907818 4.80823 4.792508 4.9606113 4.8185024
1370723_at 4.618108 4.618559 4.3733206 4.5641108 4.4733596 4.5167675 4.6278105 4.4632 4.5370426 4.532197 4.5718575
1370724_a_at 7.2652473 7.1493545 7.249035 6.996974 7.2992053 7.134254 7.24962 7.0824127 6.919136 7.2955756 7.035736
1370725_a_at 11.911679 11.503649 10.7015085 12.674783 11.65373 11.377021 11.988715 12.574739 11.981937 11.6410265 12.37737
1370726_at 3.406624 3.4149346 3.4520018 3.4223657 3.4776795 3.4151726 3.3441198 3.6614015 3.287899 3.4756033 3.2787178
1370727_at 3.930806 3.8408055 3.9631562 3.7806175 3.8804388 3.8733265 3.7466884 3.9716022 3.8767865 4.0077686 3.9248264
1370728_at 9.075631 9.017588 8.986119 8.815226 8.714771 8.823395 8.543472 8.618521 8.680868 9.058998 8.642199
1370729_at 4.953559 4.72641 4.669318 4.5733395 4.50463 4.6185274 4.95973 4.68264 4.865755 4.8976297 4.8840866
1370730_a_at 5.9191175 5.881945 6.0797668 5.7894382 5.9078336 5.776632 6.1320305 6.2201905 5.897914 6.1138544 6.0179996
1370731_at 3.458733 3.8178558 3.6423018 3.613282 3.4753714 3.389532 3.6169083 3.5120463 3.5184114 3.7824085 3.6874223
1370732_at 4.5555243 4.5524716 4.379266 4.3912 4.7725887 4.102186 4.8039255 4.3740597 4.3536234 4.470153 4.3694744
1370733_at 4.3654747 4.699171 4.748088 4.6734114 4.5528626 4.484534 4.6996164 4.746339 4.543974 4.612805 4.8519015
1370734_a_at 5.4476924 5.458542 5.6280394 5.238537 5.3453574 5.3856425 5.364643 5.4391823 5.498288 5.320716 5.196584
1370735_at 3.8268065 3.833698 3.8040898 4.3920436 3.9796782 4.122049 4.3372536 4.168042 3.950995 3.9155855 4.090888
1370736_s_at 3.9103289 3.8842764 4.3316965 3.9643617 3.8468764 3.9924514 4.2153645 3.763862 4.0768385 3.9856057 3.8471856
1370737_at 4.063817 4.584194 4.213673 4.190911 4.3546915 4.167006 4.125197 4.274178 4.193391 4.3859444 4.2977657
1370738_a_at 3.2818968 3.1154103 3.1103551 3.0803747 3.2145357 3.2628016 3.13543 3.2632673 3.2105377 3.2050495 3.1479504
1370739_x_at 3.2189722 3.1869702 3.07498 3.1775455 3.1406522 3.0963013 3.223983 3.2211812 3.190761 3.152389 3.3179183
1370740_at 3.2012045 3.4889348 3.3241134 3.3028917 3.29405 3.3471603 3.3078554 3.206749 3.3256464 3.3179069 3.1609702
1370741_at 3.7243726 3.7334118 3.6741624 3.7256267 3.6517887 3.7243936 3.7491195 3.8855293 3.6661332 3.5890577 3.5835595
1370742_at 3.6854851 3.7332768 3.7388983 4.0814486 3.9725542 3.5504827 3.689155 3.5368302 3.94148 3.794157 3.8651161
1370743_a_at 4.0261326 3.8941755 3.9026706 3.9026442 4.213457 3.767238 3.9701073 4.05002 3.9500427 3.9084785 3.9097974
1370744_at 4.154029 4.0117626 4.279701 4.0831623 4.159177 4.580712 4.079763 4.679332 4.343174 4.390293 4.301181
1370745_at 6.828726 6.709859 7.005161 7.0931416 6.820565 7.0722284 6.881237 6.8992844 7.115436 6.847748 6.654304
1370746_at 6.5350375 6.7690344 6.909879 6.716143 6.536991 6.47921 6.3116827 6.333738 6.6893573 6.442731 6.1833754
1370747_at 4.831657 5.4226284 5.018998 5.248951 5.0886393 5.1290216 5.2169256 5.689169 5.49607 5.278906 5.433631
1370748_at 3.4611917 3.337772 3.3620968 3.474516 3.5591521 3.4441326 3.4624884 3.5025105 3.4247675 3.3881586 3.3173904
1370749_at 3.7254157 3.7558186 3.6625092 3.603034 3.7039564 3.5957222 3.488039 3.8592727 3.614095 3.7060125 3.6092763
1370750_a_at 6.918314 7.3448286 6.857673 6.5907407 6.581666 6.376012 6.7132697 6.353116 6.690771 6.4880323 6.3872194
1370751_at 10.792118 10.779579 10.828236 10.747169 10.780718 10.750743 10.879923 10.719548 10.868533 10.872454 10.810827
1370752_a_at 6.9876776 7.1734743 7.001175 6.853022 6.8557425 6.930532 6.956946 7.0671883 6.872204 6.706991 6.8362813
1370753_at 4.9923835 4.901287 4.9364085 4.969327 5.1206656 5.03416 5.488145 5.486986 5.0442038 5.294316 4.92575
1370754_at 4.3863745 4.343857 4.257275 4.3794384 3.9838529 4.0829983 4.1026344 4.1646023 4.1418943 4.3313055 4.20691
1370755_at 4.652409 4.5415306 4.428297 4.527891 4.8057594 4.623452 4.66259 5.0825624 4.9933352 4.7447987 4.675866
1370756_at 4.3472557 4.0931277 4.245534 4.2305107 4.345111 4.1850657 4.4808884 4.654008 4.241632 4.5301495 4.2280006
1370757_at 3.9815574 3.97067 4.0122623 3.9294248 4.0134773 4.021268 4.383417 4.194253 4.222035 4.3653903 4.205085
1370758_at 4.827518 4.9843097 4.8628216 4.9171195 4.7569957 4.8208613 4.7238116 4.747679 4.8597674 4.7382064 5.128228
1370759_at 3.540073 3.4550812 3.456834 3.8160918 3.423012 3.5017908 3.8007016 3.809527 3.667451 3.878686 3.7871442
1370760_a_at 4.797201 4.331456 4.5483603 4.067907 4.140461 4.340335 4.470764 4.4755125 4.379747 4.51966 4.4537745
1370761_at 5.289881 4.975326 5.531758 4.9260283 5.2039003 5.0419216 5.3064866 5.1157966 5.2515635 5.4278774 5.3319006
1370762_at 5.4332023 5.6252303 5.55681 5.771951 5.682464 5.591344 5.9887605 5.8745017 5.6303864 5.6116343 5.69244
1370763_at 4.2383175 4.0923533 4.4298477 4.063055 4.360295 4.04358 4.300065 4.219713 4.0621223 4.3092275 4.033266
1370764_a_at 4.429035 4.376196 4.3543053 4.3140173 4.37341 4.3580446 4.3773613 4.274928 4.589514 4.396682 4.5106225
1370765_at 3.5395625 3.8387558 3.8582993 3.810323 3.7564282 3.9466362 4.054839 3.6768832 3.638865 3.8407896 3.62115
1370766_at 4.8325543 4.485085 4.614594 4.5048304 4.6270857 4.5702553 4.5805974 4.790757 4.5820694 4.9367046 4.7256303
1370767_at 5.9557962 5.910859 6.02544 6.181015 5.9387245 6.153595 5.748585 5.8523116 6.068001 6.0586886 5.9915166
1370768_at 3.6347923 4.220989 4.08551 3.731923 3.852986 3.8796809 3.886849 3.953641 3.921874 4.066575 3.8280802
1370769_a_at 3.9829953 4.221879 4.1952734 4.189064 4.1180687 3.965844 4.089485 4.197009 4.214446 4.170578 4.014656
1370770_s_at 4.081053 4.1631365 4.3011246 4.34398 4.1204834 4.1204576 4.547614 4.152854 4.120363 4.433881 4.577997
1370771_at 4.4187946 4.3079796 4.465429 4.1382623 4.338661 4.262905 4.5827446 4.369975 4.330562 4.370991 4.2692475
1370772_a_at 8.977201 9.120882 9.224187 9.302501 9.431569 9.362953 9.390071 9.670046 9.472027 9.225593 9.126857
1370773_a_at 4.3894634 4.452585 4.227868 4.42616 4.322159 4.5822697 4.476993 4.5030146 4.4545016 4.821246 4.5398
1370774_at 4.1429214 3.9166138 3.9252613 3.9908583 3.7408266 3.9411678 4.159202 4.1296253 4.201488 4.2469664 4.0519013
1370775_a_at 3.814884 3.6933236 3.6627998 3.8372521 3.8030767 3.6297457 4.1316204 4.0876822 3.9174464 3.924405 3.9768972
1370776_a_at 6.074404 6.218137 6.07988 6.1201735 5.9863405 6.0660267 6.346012 6.091695 6.251212 6.306719 6.5290546
1370777_at 4.5360594 4.7236676 4.8625345 4.5355062 4.7509003 4.5220246 4.6597595 4.806816 4.730673 4.8662996 4.712661
1370778_at 5.5559945 4.925339 4.8703294 4.961785 5.116572 4.996635 4.818491 4.914849 4.7522955 4.9323792 4.8183527
1370779_x_at 6.1807427 6.4468145 6.083833 6.4248514 6.2044744 6.1693006 6.1045446 6.2238603 6.300852 6.2287292 6.2092366
1370780_at 5.0356197 5.1544986 5.414038 4.9796247 5.27294 5.162692 5.034749 5.351871 5.344664 5.2494454 5.292164
1370781_a_at 3.647743 3.533344 3.519753 3.4494047 3.4748917 3.4802377 3.5970523 3.4106097 3.4372137 3.414522 3.3103957
1370782_a_at 3.515089 3.9334726 3.5706677 3.9688716 3.6280432 3.4602418 3.6155088 3.9335403 3.8682878 3.7178218 3.6938643
1370783_a_at 3.890431 4.1921434 3.9957361 3.864923 3.9232287 4.0581865 4.0317745 3.9656262 3.801894 3.7503374 4.2227163
1370784_a_at 4.7138076 4.6912975 4.802551 4.7207966 4.705476 4.5778246 4.82447 4.479477 4.7998323 4.5974007 4.763804
1370785_s_at 9.805168 9.7717085 9.765517 9.795516 9.854132 9.773502 9.627264 9.782828 9.72265 9.599163 9.629556
1370786_at 5.0513015 4.853939 4.5252914 4.7137766 5.062904 4.6736712 4.916255 5.3030353 4.8388047 5.037888 5.25052
1370787_at 5.584482 5.307355 5.2544193 5.2113285 5.153309 5.2508945 5.3785677 5.458512 5.256261 5.431821 5.4433045
1370788_at 5.6549373 6.028228 5.390137 5.5799704 5.41436 5.4932985 5.4360776 5.6518283 5.6277223 5.6374965 5.7690353
1370789_a_at 6.9855127 7.1682243 7.0897975 5.4639072 5.287801 5.0184674 6.905027 6.3980994 6.238004 5.396633 5.522471
1370790_at 3.4918253 3.3683617 3.429903 3.3921895 3.3273792 3.5105288 3.6650922 3.5048015 3.6347263 3.486719 3.5750158
1370791_at 3.8001566 3.552684 3.4145298 3.3604076 3.5316334 3.3327177 3.432032 3.5093231 3.3093514 3.438986 3.4599302
1370792_at 7.9135327 7.7295995 7.83177 8.005518 8.069956 7.73588 7.486727 7.6286263 7.741656 7.7368846 7.7853003
1370793_at 3.4426463 3.526994 3.414382 3.3739693 3.5479174 3.4445572 3.5335207 3.3112433 3.5072727 3.4627476 3.4117575
1370794_at 4.102954 4.298422 4.4152927 4.3014393 4.2656965 4.3668756 4.1612473 4.463565 4.326831 4.3124 4.3913145
1370795_at 3.733621 3.7301416 3.716228 3.7335625 3.6994114 4.080796 4.1937795 4.0995674 4.165457 3.9543266 3.8087158
1370796_at 4.059508 3.7670941 3.7363503 4.062712 3.8169158 4.14835 3.7476447 3.9009752 3.7451367 4.2082 3.9993968
1370797_at 4.6191597 4.7406707 4.820063 4.7995524 4.66232 4.699146 4.8962035 4.9226136 4.7548113 4.8132977 4.772039
1370798_a_at 6.900225 6.713014 6.9874845 6.90974 6.8552303 6.7854013 7.090893 7.049112 6.9531755 7.2454715 7.0352573
1370799_at 4.6974416 4.9250164 4.7718287 4.7527914 4.948486 4.797844 5.3115377 5.0140953 4.8304377 4.71399 5.359397
1370800_at 4.7837906 5.0189323 4.7846456 4.9565115 4.793227 4.8690863 4.75579 4.931657 5.0004396 5.1074886 4.979204
1370801_at 4.0335555 4.1237125 4.1331635 4.0133038 4.126977 3.9816859 4.0183277 3.9076521 4.1680555 3.984776 4.1902757
1370802_at 6.315466 6.112083 6.181848 6.492202 6.3603554 6.3684225 6.3516083 6.2486696 6.4686694 6.2106895 6.622523
1370803_at 9.000858 9.37048 9.48568 9.330467 9.394354 9.361111 9.470024 9.393974 9.4503975 10.011547 9.548086
1370804_at 11.452039 11.50308 11.474268 11.4684925 11.591816 11.558685 11.49816 11.491859 11.609399 11.612443 11.61464
1370805_at 4.606603 4.9278355 4.543933 4.7819247 4.5857534 4.6451573 4.7583222 4.791962 4.7899985 4.7363133 4.610652
1370806_at 12.355068 11.698522 10.697692 11.699551 11.8292885 11.870896 10.733145 10.68758 11.822538 11.903257 10.818565
1370807_at 10.0608425 10.253146 10.225909 10.27868 10.117868 9.941608 10.124778 10.19131 10.128544 10.324686 10.4787855
1370808_at 11.6227255 11.644846 11.428547 11.520836 11.549758 11.706954 11.751724 11.521141 11.6074095 11.27683 11.497025
1370809_at 7.36126 7.3272924 7.2641454 7.3141456 7.4780045 7.574006 7.2404075 7.3665223 7.3554487 7.339707 7.722025
1370810_at 8.2492485 7.512125 7.6387815 8.028686 7.697865 7.42717 7.112204 7.257445 7.2768025 7.0515313 6.9173203
1370811_at 10.258088 10.191005 10.06631 10.414385 10.240242 10.192001 10.370973 10.08964 10.10764 10.286098 10.279818
1370812_at 8.10704 7.983607 8.008032 7.7240076 7.864854 7.707638 7.873138 7.7742114 7.7755737 7.868098 7.9446716
1370813_at 6.4611397 6.6469274 5.6603823 6.768705 6.8248916 6.51524 5.8467083 6.476816 5.831387 7.0653687 6.4941983
1370814_at 10.450584 10.413947 10.2310705 10.320391 10.333627 10.57588 10.351391 10.307865 10.2250185 10.246538 10.168347
1370815_at 4.225963 4.1543255 4.1413865 4.080886 4.1798835 4.1204576 4.3880377 4.195113 4.156347 4.36934 4.398347
1370816_at 4.1433334 4.062453 4.4772587 4.1450415 4.016879 4.3568316 4.2885647 4.3096514 4.6710854 4.596874 4.303174
1370817_at 9.624763 9.524071 9.442511 9.494467 9.578245 9.979436 9.41354 9.298502 9.262419 9.40417 9.23188
1370818_at 11.299643 11.360321 11.2114935 11.479388 11.358273 11.141006 11.331057 11.373311 11.426903 11.46156 11.443267
1370819_at 8.439583 8.535376 8.29754 8.594904 8.408378 8.429191 8.520199 8.546404 8.714731 8.395994 8.835988
1370820_at 9.177043 9.428002 9.143866 9.107546 9.142961 9.524635 9.349477 9.228403 9.450191 9.334932 9.329126
1370821_at 10.251645 10.397858 10.217128 10.317944 10.2598715 10.45375 10.48678 9.9278345 10.381957 10.345683 10.224665
1370822_at 9.429368 9.803583 9.333521 9.489833 10.831214 8.681309 8.575101 8.507832 9.856632 8.837229 8.883915
1370823_at 6.7429247 6.211907 6.4504733 6.7185307 6.308352 6.474727 6.143845 6.6495333 6.222863 7.1634326 6.6724396
1370824_at 10.460181 10.45623 10.373712 10.333227 10.260401 10.3935175 10.363858 10.341693 10.129432 10.296061 10.298301
1370825_a_at 11.428145 11.489703 11.560228 11.556739 11.496391 11.516471 11.499703 11.476667 11.560795 11.698696 11.484622
1370826_at 8.446613 8.526203 8.396575 8.718059 8.626745 8.676924 8.607712 8.456739 8.68447 8.9501705 8.574703
1370827_at 9.008653 9.074888 9.039017 9.147254 9.093206 9.152296 9.107055 9.047163 9.175904 9.163944 9.304775
1370828_at 6.4477534 6.7784615 6.2852564 6.803949 6.4290676 6.8971033 5.9631553 6.7522874 6.9337153 6.927899 7.0317945
1370829_at 5.820061 6.672727 6.6863856 7.0471597 6.4748425 6.4370036 6.6879134 6.888127 6.928667 6.7916436 6.851909
1370830_at 11.275196 11.550992 10.933854 11.863161 11.904117 11.32004 11.6901455 11.81404 11.709559 11.629024 11.853245
1370831_at 9.500761 9.611149 9.57929 9.694699 9.610619 9.772322 9.879298 9.198984 9.386118 9.273157 9.473739
1370832_at 6.027008 6.1687555 6.6863856 5.8686266 6.1796722 6.1310716 6.241421 5.7142653 6.0585017 6.0065427 5.961891
1370833_at 4.2943964 4.1183004 4.242525 4.2424364 3.991533 4.1688495 4.055284 4.2947636 4.4026384 4.152932 4.2596717
1370834_at 4.054144 3.9701345 4.298284 4.2812138 4.451923 4.4388657 4.1843553 4.1280036 3.9732525 4.0271916 3.936502
1370835_at 7.5182743 7.4876223 7.156183 7.6061506 7.705358 7.379182 7.17494 7.3286476 7.3087287 7.0988774 7.410932
1370836_at 12.7330675 12.948974 12.678228 12.857173 12.857607 12.851063 12.853788 13.040812 12.791503 12.743875 12.74179
1370837_at 5.098076 5.155713 5.3398995 5.139599 5.1781907 4.9966626 5.2199 5.1254077 5.1658797 5.13469 5.106782
1370838_s_at 9.333184 9.35535 9.259344 9.207105 9.435839 9.337551 9.313496 9.302412 9.242811 9.200967 9.369036
1370839_at 4.3902755 4.43846 4.7048955 4.635833 4.224221 4.295854 4.5014114 4.365387 4.710456 4.308792 4.1530523
1370840_at 5.3631024 5.6720257 5.5246334 5.5577726 5.46485 5.5637226 5.793332 5.58539 5.6148887 5.689182 5.4972787
1370841_a_at 5.9529414 6.2783365 5.919705 6.343222 6.374356 6.097256 6.2992587 6.4576726 6.121842 6.489643 6.3901486
1370842_at 8.596149 8.507369 8.490944 8.564924 7.9372272 8.387596 8.267868 8.419123 8.501495 8.1588955 8.551923
1370843_at 4.228453 4.2383347 4.1884475 4.0410094 4.3049116 4.4295063 4.296755 4.506399 4.4665303 4.1887026 4.359532
1370844_at 9.055941 8.916692 8.810299 8.9833355 9.02681 8.878241 8.861546 8.7506275 8.720133 8.627001 8.825348
1370845_at 5.483462 5.7818966 5.7854033 5.5753374 5.5334845 5.3798447 5.3639817 5.412414 5.2139335 5.269261 5.536341
1370846_at 3.0196135 2.9265728 2.8887677 2.9891462 2.9965582 2.8886912 3.2142665 2.9438105 2.872184 3.0703235 2.9601862
1370847_at 7.8159065 7.7416825 7.83184 7.875056 7.669366 7.7607737 7.6965065 7.552456 7.386875 7.4169536 7.4819784
1370848_at 6.4815516 6.405472 6.7225385 6.3965282 6.533151 6.8538156 6.5437965 6.2034984 6.7109947 6.734545 6.081152
1370849_at 5.313549 5.133255 5.021508 5.339971 5.027853 5.088789 5.333348 5.37358 5.1317987 4.996065 5.304827
1370850_at 4.747505 4.6423326 4.462526 4.7310467 4.4473505 4.521084 4.600959 4.6354485 4.739521 4.734807 4.5998106
1370851_a_at 6.304172 6.274714 5.926715 6.338196 6.0448546 6.2938085 5.867151 6.1047263 5.883398 5.9295545 6.1724386
1370852_at 4.004071 4.105206 3.9063842 3.9967256 3.9705884 3.6958618 3.894522 3.8483071 3.8107247 3.9783046 4.0974607
1370853_at 6.183344 6.2294497 6.099848 6.279932 6.319933 6.2671766 6.771736 6.5315614 6.6314554 6.4972568 6.21814
1370854_at 3.7085001 3.618408 3.7233782 3.8477626 3.5362842 3.7396116 3.6841345 3.7135181 3.667112 3.7601037 3.6759458
1370855_at 10.453246 10.599724 10.455373 10.541178 10.953546 10.333783 10.217777 10.106711 10.042036 10.0543375 9.655064
1370856_at 5.015891 5.004012 4.9944954 5.0651093 4.982582 5.066953 4.975065 5.206161 4.801339 5.382675 4.9971676
1370857_at 6.0451903 5.752397 5.6991863 5.7960134 5.951504 5.919948 5.7424836 5.828064 6.032229 5.965287 5.7491846
1370858_at 3.3426685 3.2528574 3.2553105 3.181435 3.3112023 3.2680273 3.4249594 3.3185756 3.3147743 3.4713902 3.3412514
1370859_at 11.726882 11.7912655 11.696974 11.695675 11.675441 11.830628 11.553991 11.496844 11.518436 11.689903 11.412509
1370860_at 4.966304 4.8189774 4.7354383 4.682083 5.0297403 4.841363 5.0754766 5.09746 5.0416155 5.1392555 4.9349136
1370861_at 11.569733 11.624123 11.57891 11.625641 11.625533 11.630324 11.702124 11.739138 11.699802 11.741054 11.95683
1370862_at 14.145482 14.114609 14.134434 14.131607 14.122135 14.099684 14.104068 14.169513 14.046292 13.858314 14.034862
1370863_at 4.686204 4.482536 4.4039183 4.409834 4.6764174 4.6825438 4.704213 4.723668 4.620844 4.5968733 4.653371
1370864_at 6.009997 6.1595407 5.947733 6.025914 6.085838 6.425667 6.161592 5.921558 5.944834 5.9433365 5.6861563
1370865_at 9.770652 9.566223 9.774092 9.759037 9.540078 9.50825 9.690984 9.569856 9.567332 9.640495 9.61442
1370866_at 12.52056 12.474512 12.501044 12.506713 12.549893 12.582413 12.527498 12.580218 12.552914 12.467385 12.476959
1370867_at 8.998192 8.938494 8.936595 8.875131 8.920775 8.888215 8.878961 9.081836 8.8647995 9.033655 8.855703
1370868_at 4.153409 4.1141005 4.208498 4.2641335 4.4071293 4.5295 4.446959 4.2474556 4.4142437 4.5615463 4.2738895
1370869_at 4.632035 4.9383154 4.8133845 4.858245 4.684558 4.734251 4.8661776 4.6847672 4.879281 4.894443 4.664555
1370870_at 8.868844 8.703125 8.536784 8.89187 8.1313095 8.705322 8.456709 9.159514 9.5417795 8.87767 9.780105
1370871_at 11.333927 11.168144 11.101966 11.206442 11.201241 11.131688 11.095035 11.0031595 11.075719 11.028135 11.070978
1370872_at 9.654196 9.716137 9.491834 9.565083 9.356008 9.56974 9.250885 9.451272 9.466632 9.061217 9.220692
1370873_at 8.50034 8.55791 8.543294 8.585029 8.4082775 8.478181 8.325767 8.543485 8.520191 8.515287 8.436243
1370874_at 3.9556456 3.829786 3.8017027 3.9600337 3.8771713 3.698545 3.9603994 4.0566607 4.0062475 3.9024944 4.0520077
1370875_at 6.5243716 6.511862 6.5092216 6.4012547 6.5445466 6.425779 6.2853 6.060785 6.26332 6.3106556 6.14029
1370876_at 8.390342 8.293373 8.388588 8.069268 8.380689 8.115314 8.108522 8.271183 7.9637117 8.371135 8.326872
1370877_at 5.4200926 5.5686636 5.5516615 5.3041077 5.4113264 5.2410316 5.717575 5.6166687 5.540001 5.6414785 5.2518616
1370878_at 10.333217 10.092564 10.401803 10.375224 10.245217 10.4615555 10.2557535 10.239768 10.20696 10.37964 10.14742
1370879_at 9.588287 9.425832 9.246423 9.486041 9.486197 9.661869 9.637914 9.560185 9.406345 9.360693 9.558419
1370880_at 9.0133 9.294493 9.1235285 9.201493 9.039686 9.227052 9.013619 8.980839 9.161688 9.124367 9.144835
1370881_at 12.625659 12.3804035 12.630233 12.626937 12.535407 12.49662 12.48028 12.527666 12.505634 12.504469 12.580045
1370882_at 8.645559 8.553085 8.5803795 8.845571 9.206015 8.442144 8.654989 8.6345005 8.6895275 8.384151 8.112511
1370883_at 10.40554 10.672782 10.399631 10.404301 11.539559 10.26602 10.146468 9.68078 10.660608 9.675637 9.695498
1370884_at 8.745659 8.793131 8.875725 8.7603 8.698212 8.561745 8.842892 8.834579 8.503647 8.488724 8.611582
1370885_at 8.18971 8.466425 8.236164 8.53335 8.623306 8.349806 8.113748 8.123949 8.10333 7.97591 8.063534
1370886_a_at 6.438048 6.583279 6.0317426 6.737306 6.4281197 6.300753 6.0270276 6.1768465 5.9922943 6.1742454 6.327492
1370887_at 7.134381 7.133008 6.9335155 7.2860603 7.107262 7.127303 7.155883 7.1918025 7.3246393 6.976799 7.087134
1370888_at 11.984233 12.023955 11.9417925 11.977861 12.012812 12.070791 12.208941 12.033709 12.062377 12.157292 12.116999
1370889_at 7.6622066 7.63695 7.2537994 7.539122 7.4278145 7.0832925 6.9050264 7.034092 7.2973304 6.318711 6.9908905
1370890_at 9.286613 9.276865 9.1507635 9.268928 9.217466 9.255491 9.067388 9.100798 9.106664 8.926432 9.117085
1370891_at 9.289663 9.57658 9.790392 9.739376 9.836729 9.481121 9.101791 9.239254 9.421337 9.383685 9.354494
1370892_at 11.737978 11.727675 11.652967 11.686346 11.497942 11.57695 11.486945 11.503451 11.502188 11.898502 11.755706
1370893_at 9.455876 9.419252 8.852813 9.562904 9.170958 9.193542 9.275121 9.349008 9.12943 9.046562 9.658113
1370894_at 4.4893637 4.354357 4.2027326 4.198738 4.6454225 4.525988 4.8965473 4.6797805 5.0242567 4.420798 4.582867
1370895_at 6.933551 6.8990765 7.1935563 7.2638917 7.5530233 7.2581434 7.384077 6.9445844 7.0499253 6.831953 7.1708574
1370896_a_at 6.7051964 6.6962276 6.6928205 6.6983857 6.8723235 6.5815697 6.4931154 6.730808 6.89825 6.578624 6.8225474
1370897_at 9.051263 9.038145 8.984403 8.970352 8.814463 9.012201 9.346875 9.061411 9.099157 9.07836 9.2055
1370898_at 4.433689 4.2904396 4.294836 4.4912896 4.5857534 4.3459525 4.297168 4.3911176 4.2803555 4.157428 4.2434797
1370899_at 6.834539 6.672661 6.771403 7.0655923 7.3667765 6.8292117 6.3967023 6.6317234 6.553805 6.4046097 6.6150208
1370900_at 3.2125802 3.4228227 3.284117 2.992587 3.2904375 3.4391549 3.0867584 3.1885288 3.3088787 3.3321433 3.255453
1370901_at 7.279276 7.3585486 7.567813 7.14719 7.3952594 7.386165 7.3498077 7.398577 7.5606546 7.6300116 7.6163597
1370902_at 4.841934 4.7503505 5.796322 5.633117 5.6963344 5.4666853 5.629128 5.321729 5.0848045 5.194532 4.796552
1370903_a_at 5.8525167 6.0504713 5.9114876 5.946117 6.166354 5.748286 5.920041 6.0400953 6.082354 5.877554 5.9984035
1370904_at 7.4293184 7.4046526 7.3931904 7.306104 7.906967 7.0898404 7.444568 7.227606 7.420722 7.141947 7.000336
1370905_at 8.4411545 8.2721615 7.874604 7.85905 7.9969993 8.234763 7.999423 7.724898 8.3660145 7.969603 8.006103
1370906_at 11.01606 10.485468 10.643593 10.593601 10.494554 10.546347 10.9395275 10.682193 10.902036 10.283811 10.710281
1370907_at 12.095833 12.0922 11.847613 11.847451 11.788755 11.903515 12.006492 11.802034 11.930569 12.010972 11.950998
[truncated: 3,185,939 more chars]
