# Supplementary material for: Transcriptomic point of departure determination: a comparison of distribution-based and gene set-based approaches
Source: Front Genet. 2024 May 9;15:1374791. doi: 10.3389/fgene.2024.1374791 (PMC11112360; doi:10.3389/fgene.2024.1374791)
Supplement: Supplementary file 6 [file DataSheet1.zip › Data Sheet 1/benzbromarone_29day_Rat_Liver_rma.txt]

ProbesetID V2 V3 V4 V5 V6 V7 V8 V9 V10 V11 V12 V13
Dose 0 0 0 20 20 20 60 60 60 200 200 200
1367452_at 10.466185 10.529145 10.684076 10.536284 10.639081 10.520821 10.653422 10.605159 10.592239 10.507801 10.66193 10.665306
1367453_at 10.042769 9.96651 9.97702 10.007279 9.926752 9.977563 10.009344 10.013604 10.060057 10.126738 10.103621 9.958307
1367454_at 10.146984 9.934593 10.067836 10.085721 10.081735 9.990838 10.176365 10.006396 10.1213045 10.091146 10.042725 10.179342
1367455_at 11.392794 11.227398 11.187569 11.361209 11.237449 11.129615 11.304705 11.222749 11.280034 11.274631 11.278242 11.464044
1367456_at 11.804701 11.806543 11.961908 11.889351 11.960539 11.852677 11.997327 11.958232 11.835202 11.737577 11.8094225 12.112476
1367457_at 9.222721 9.234888 9.08324 9.243052 9.073268 9.175192 9.204388 9.068764 9.218725 9.245644 9.250893 9.134511
1367458_at 8.186337 8.115156 8.164218 8.188343 8.134296 8.164637 8.109506 7.9343357 8.074192 8.109991 7.974621 7.945152
1367459_at 12.120149 12.110805 12.147779 12.145514 12.164741 12.003056 12.064804 12.039604 12.084705 12.021699 12.055373 12.134249
1367460_at 11.292776 11.320575 11.342062 11.3875065 11.295782 11.235696 11.3945265 11.393163 11.314913 11.260662 11.238578 11.377262
1367461_at 10.348733 10.3846035 10.3596525 10.406683 10.532207 10.392611 10.397555 10.313646 10.378844 10.051242 10.135806 10.383904
1367462_at 10.514184 10.29994 10.652149 10.3536215 10.337805 10.6088915 10.646816 10.37851 10.537444 10.710017 10.772657 10.284879
1367463_at 11.351761 11.072139 11.244634 11.163057 11.222104 11.240971 11.382061 11.220545 11.125356 11.195702 11.379199 11.358501
1367464_at 9.541208 9.423831 9.422529 9.479379 9.402001 9.262635 9.47064 9.463891 9.485161 9.494003 9.465405 9.443308
1367465_at 10.450536 10.445368 10.3333435 10.339855 10.163479 10.424907 10.25145 10.16787 10.344027 10.352131 10.259292 9.868906
1367466_at 10.163402 10.185906 10.034864 10.214697 10.264493 10.100844 10.142795 10.211897 10.050895 10.126915 10.109343 10.394227
1367467_at 11.717475 11.739264 11.761863 11.74549 11.633126 11.702531 11.788375 11.84138 11.864861 11.922195 11.896591 11.662403
1367468_at 10.062183 10.207249 9.930596 10.034079 9.928228 10.059795 10.227768 10.258859 10.286508 10.101821 10.234766 10.10508
1367469_at 11.711032 11.67478 11.689484 11.731052 11.7823515 11.493798 11.7330475 11.732033 11.584676 11.634938 11.6309805 11.934329
1367470_at 10.117105 10.143327 10.116759 10.21138 10.203277 10.070449 10.080823 10.149779 10.110463 9.95882 10.029386 10.17437
1367471_at 9.36913 9.440033 9.444133 9.372935 9.3232155 9.448358 9.568936 9.561772 9.39163 9.595783 9.729197 9.59786
1367472_at 9.882991 9.77428 9.804492 10.004823 9.984999 9.829898 9.969492 9.686983 9.75828 9.737616 9.654403 9.862321
1367473_at 10.09931 10.221195 10.079843 10.086743 10.132781 10.194529 10.152584 10.097039 10.154671 10.217745 10.23627 10.160057
1367474_at 9.705694 9.448659 9.44011 9.407963 9.500436 9.48202 9.464277 9.385529 9.521764 9.476874 9.393434 9.413761
1367475_at 10.5947895 10.591838 10.663181 10.750864 10.680787 10.619362 10.616805 10.758077 10.721059 10.680876 10.636949 10.732136
1367476_at 11.56747 11.530802 11.696207 11.629603 11.486643 11.4918785 11.648385 11.586921 11.667494 11.744659 11.814662 11.627737
1367477_at 10.322816 10.4952345 10.512924 10.504046 10.307962 10.662691 10.442219 10.397465 10.659728 10.549986 10.519783 10.264593
1367478_at 7.9212084 7.8787556 7.95705 8.002344 7.9388676 8.110588 7.9777656 7.9320283 8.016741 8.099371 8.101278 8.046398
1367479_at 11.275528 11.468603 11.493252 11.412707 11.385195 11.536693 11.339953 11.307829 11.351993 11.334106 11.248535 11.116639
1367480_at 9.776716 9.785017 9.894865 9.81576 9.86355 9.846944 9.957559 9.911606 9.8581705 9.963168 9.943329 10.072615
1367481_at 9.780783 9.813915 9.7652025 9.807712 9.915864 9.7429905 9.833714 9.920863 9.918558 9.772669 9.934147 9.866983
1367482_at 9.855574 9.817355 9.940138 9.738505 9.773636 9.867859 9.666328 9.835998 9.686614 9.628944 9.639981 9.341815
1367483_at 9.30064 9.370825 9.514923 9.219606 9.241846 9.197359 9.356815 9.411966 9.366701 9.560381 9.537437 9.279427
1367484_at 9.633436 9.520579 9.707976 9.561801 9.493235 9.547787 9.465911 9.527352 9.504027 9.383841 9.480143 9.253461
1367485_at 10.136958 10.155555 10.240745 10.214332 10.215611 10.055949 10.138729 10.123821 10.184055 10.070777 10.140581 10.374453
1367486_at 9.738343 9.545297 9.562358 9.693571 9.49904 9.4836 9.651776 9.64302 9.531149 9.6764965 9.656236 9.695558
1367487_at 7.2752743 7.2442875 7.446527 7.322814 7.306104 7.3635178 7.197331 7.331514 7.527146 7.4178014 7.301032 7.333342
1367488_at 8.134595 8.169352 8.021732 7.915841 7.960699 8.014473 7.8934765 7.790358 7.926159 7.9872727 7.938391 8.252617
1367489_at 6.2372265 6.3213854 6.3686357 6.1436453 6.3365946 6.3333993 6.2769914 6.2806644 6.0465765 6.3769317 6.6964846 6.3636894
1367490_at 7.4911275 7.437721 7.3581924 7.3396616 7.282468 7.2627764 7.4612217 7.473418 7.2639914 7.4892282 7.5191336 7.807976
1367491_at 9.351765 9.322543 9.382817 9.39081 9.425345 9.195696 9.475526 9.353596 9.333693 9.25849 9.296338 9.627439
1367492_at 9.298727 9.264765 9.258619 9.364796 9.083522 9.223164 9.174433 9.214572 9.163219 9.339781 9.396644 9.206843
1367493_at 9.609669 9.647235 9.692903 9.70705 9.533107 9.62243 9.600061 9.4714775 9.553456 9.645886 9.641882 9.713224
1367494_at 10.315154 10.547875 10.593245 10.4887495 10.494482 10.604581 10.524533 10.774621 10.621554 10.586592 10.760897 10.555996
1367495_at 8.179069 8.157224 8.427792 7.9316735 8.115964 7.968162 8.152959 8.188482 8.098219 8.167308 8.464686 8.155985
1367496_at 11.2852745 11.056208 10.963903 11.146125 11.143322 10.892401 11.116199 11.101303 11.113267 11.069648 11.00204 11.204857
1367497_at 8.613844 8.626209 8.465018 8.4800625 8.539072 8.437886 8.530764 8.59058 8.444211 8.489933 8.3003 8.302892
1367498_at 8.875201 8.904434 8.996431 8.704003 8.74223 8.95896 8.605832 8.752796 8.805758 8.751697 8.594991 8.726744
1367499_at 7.900733 8.185539 8.084164 7.9630613 7.9571056 7.918977 7.9534216 7.664236 8.110609 7.9074025 7.6642003 8.014917
1367500_at 10.450881 10.594309 10.532682 10.431973 10.341049 10.497622 10.333627 10.402777 10.592913 10.544303 10.573791 10.1909075
1367501_at 8.57056 8.5529375 8.40704 8.508456 8.4179535 8.461832 8.521236 8.3571415 8.570837 8.44523 8.491127 8.271192
1367502_at 8.929996 8.986376 8.962426 8.987005 8.816692 8.827374 8.967102 8.908802 9.053342 9.229215 9.308622 8.821777
1367503_at 11.326137 11.244553 11.202347 11.281693 11.293666 11.36148 11.332268 11.433274 11.2942705 11.361007 11.3245 11.272627
1367504_at 8.131445 8.267978 8.256115 8.07435 7.9591165 8.229519 8.049871 8.128969 8.1506405 8.4909 8.202725 8.194892
1367505_at 8.322055 8.3253765 8.299107 8.431251 8.480686 8.281608 8.284686 8.23196 8.405244 8.18758 8.218531 8.09244
1367506_at 10.160073 10.21471 10.204432 10.28537 10.067435 10.224012 10.272268 10.209358 10.242481 10.316134 10.356841 10.129669
1367507_at 7.510787 7.6989036 7.7917366 7.7795057 7.681584 7.7113404 7.7708917 7.571163 7.8006845 7.7109623 7.66809 7.528363
1367508_at 9.418179 9.325817 9.444945 9.392824 9.332666 9.370086 9.401672 9.297054 9.314189 9.437857 9.438258 9.144876
1367509_at 9.853936 9.910747 9.955027 9.833125 9.766081 9.924373 9.893385 9.783509 9.977962 10.031014 10.055483 9.7835245
1367510_at 9.907859 9.679776 9.676885 9.790128 9.657976 9.582804 9.769644 9.677899 9.9127655 9.914969 9.822939 9.689302
1367511_at 8.334545 8.473864 8.456142 8.412059 8.603664 8.4442 8.573981 8.617744 8.426824 8.384183 8.440381 8.802986
1367512_at 11.295841 11.273538 11.259048 11.269428 11.253575 11.314152 11.17466 11.233415 11.314553 11.2778 11.238734 11.08834
1367513_at 7.916046 7.9488316 8.133345 8.004707 8.248489 7.912114 8.219606 8.179466 8.208817 8.350533 8.180576 8.149028
1367514_at 8.007174 7.8579707 7.799395 7.7894306 8.1623745 7.851775 8.0458145 8.065892 8.031832 8.0316105 8.203519 8.416445
1367515_at 7.6583543 8.092377 8.112886 7.8016024 7.9148602 7.926098 7.8855615 7.980928 8.026453 7.945886 7.7359033 7.9603224
1367516_at 9.061961 9.024697 9.14815 9.049935 8.97153 9.172683 8.959126 8.853416 8.891753 9.015061 8.831809 8.646138
1367517_at 7.8813925 7.7671328 7.9483404 7.8616295 7.473281 7.6278324 7.800997 7.765792 7.7828345 7.355013 7.5258512 7.1821556
1367518_at 8.6781025 8.602496 8.610076 8.504169 8.564483 8.536929 8.545723 8.5386095 8.593734 8.717786 8.633435 8.680854
1367519_at 8.776075 8.556736 8.624685 8.675327 8.6688175 8.582452 8.62552 8.652049 8.603812 8.598628 8.441129 8.604874
1367520_at 10.246146 10.361684 10.33351 10.249172 10.26428 10.362653 10.373391 10.446659 10.414686 10.433995 10.500777 10.304117
1367521_at 6.9335585 6.998196 7.1456485 6.4504895 6.8621945 6.6982484 6.7733145 7.0333385 6.6281343 6.4873996 6.837342 6.862271
1367522_at 9.235325 9.470703 9.543123 9.550874 9.334543 9.286153 9.442988 9.453742 9.196818 9.582463 9.4197235 9.309559
1367523_at 8.990927 9.263481 9.367826 9.161947 9.093187 9.329651 9.2926855 9.364192 9.383207 9.259464 9.57385 9.377623
1367524_at 7.1328616 7.1136274 7.3232336 7.104615 7.3910546 7.277147 7.126825 7.201354 7.364524 6.9946384 7.1354375 7.259107
1367525_at 9.38344 9.505725 9.331812 9.251358 9.320157 9.218102 9.326697 9.331723 9.353537 9.384168 9.304623 9.44364
1367526_at 9.320175 9.174783 9.113493 9.05545 8.891187 9.410811 9.22711 9.161052 9.28327 9.079243 9.329341 8.951105
1367527_at 8.196165 8.057808 7.9348516 8.043685 7.9159365 7.9554386 7.920442 8.169024 8.060047 8.059728 7.6765933 8.030918
1367528_at 9.070657 8.796926 8.9462805 9.152912 9.053288 9.170921 9.339929 9.142378 9.1817255 9.030555 9.205688 9.154662
1367529_at 9.189129 9.100038 9.069789 9.200169 9.236624 8.930426 9.164196 9.146374 9.251191 9.252729 9.110701 9.198682
1367530_at 7.667905 7.619534 7.967766 7.8501334 7.4769273 7.747497 7.8442664 7.7546635 7.8783393 7.7872252 7.763546 7.9176707
1367531_at 10.75733 10.643503 10.760246 10.697954 10.716617 10.685615 10.689046 10.849808 10.736201 10.788875 10.741764 10.975566
1367532_at 11.269297 11.341525 11.188179 11.323873 11.368232 11.218651 11.142512 11.221778 11.296734 11.189925 11.226222 11.233856
1367533_at 8.893983 8.738719 8.848486 8.840875 8.741563 8.708178 8.856561 8.8616295 8.811968 8.926125 8.850161 8.761333
1367534_at 7.4866247 7.553937 7.385524 7.3912163 7.4882107 7.3543143 7.280344 7.48013 7.400299 7.395975 7.1940317 7.2503643
1367535_at 8.577487 8.649053 8.838268 8.702442 8.473551 8.868771 8.601803 8.465179 8.496866 8.667154 8.6720085 8.509492
1367536_at 7.969532 8.063383 8.299145 8.301359 8.071566 8.353197 8.437349 8.3863735 8.261099 8.573685 8.594595 8.580488
1367537_at 7.6364264 7.7884846 7.6251287 7.574512 7.566883 7.576281 7.383041 7.6231656 7.561329 7.5661306 7.3921003 7.721992
1367538_at 7.441487 7.4491553 7.527667 7.3214836 7.339424 7.363858 7.350881 7.383504 7.3800874 7.447474 7.419458 7.698672
1367539_at 8.543533 8.66758 8.69905 8.495726 8.572346 8.220554 8.50638 8.647409 8.3737955 8.604619 8.536673 8.67611
1367540_at 7.600405 7.6822124 7.500141 7.4190035 7.626184 7.622784 7.5721416 7.4484305 7.929708 7.798217 7.6887126 8.047043
1367541_at 8.312206 7.9607935 8.363018 8.296883 8.192721 8.287744 8.138258 8.186211 8.210186 8.249434 8.466934 8.19474
1367542_at 8.035925 7.958702 7.923551 7.879995 7.7633443 7.7952952 7.7097135 7.815394 7.7534637 7.740689 7.816152 8.026663
1367543_at 8.6597 8.713908 8.679678 8.504148 8.356014 8.538384 8.573282 8.391861 8.671147 8.629686 8.695998 8.237236
1367544_at 6.864419 6.968821 7.037677 6.6915283 6.938016 6.8772173 6.792349 6.952281 6.8538876 6.647271 6.6824455 7.1535645
1367545_at 7.056369 6.8946877 6.964293 7.182721 6.973691 7.2581425 6.988537 7.0538225 7.412896 7.331576 6.97731 6.9590487
1367546_at 10.52825 10.585187 10.488315 10.606058 10.326445 10.872892 10.592639 10.504798 10.801008 10.717751 10.907297 10.39148
1367547_at 8.068384 8.081732 8.071739 8.029152 8.095378 8.038143 7.874079 8.125119 7.992751 7.834295 7.949287 8.221828
1367548_at 8.489523 8.313746 8.289714 8.523266 8.364563 8.380983 8.374606 8.301852 8.338582 8.509941 8.256318 8.415296
1367549_a_at 10.577341 10.650436 10.456089 10.550009 10.669176 10.492109 10.597783 10.670675 10.5506935 10.555792 10.660695 10.668635
1367550_a_at 8.630758 8.773558 8.810688 8.663281 8.598479 8.739946 8.833963 8.905788 9.06616 8.797966 8.959407 8.921281
1367551_a_at 9.207515 9.4076 9.305542 9.437285 9.415345 9.452098 9.655736 9.53892 9.433496 9.488243 9.507824 9.591715
1367552_at 4.240004 4.285103 4.255096 4.234141 4.1875434 4.383111 4.2724686 4.3245945 4.207516 4.360224 4.0874763 4.357705
1367553_x_at 12.017405 12.197677 11.829571 12.15997 12.351876 12.16794 11.752368 11.963977 11.953724 12.2713585 11.855398 11.647833
1367554_at 4.0232124 4.004804 4.2978497 4.1917057 4.001775 4.021194 3.928399 3.983127 4.1365886 3.9254751 4.1772637 4.147434
1367555_at 14.717045 14.713986 14.739185 14.755802 14.736518 14.755784 14.768944 14.750169 14.728162 14.758607 14.733719 14.739185
1367556_s_at 14.541562 14.529758 14.55469 14.559159 14.53617 14.567668 14.548136 14.538676 14.550811 14.5372715 14.520375 14.571802
1367557_s_at 12.911854 13.021478 12.956046 13.001257 13.145094 12.883897 13.069138 12.997496 12.99856 13.240129 13.178509 13.229398
1367558_x_at 3.2432206 3.170945 3.1257727 3.122112 3.346203 3.0392995 3.344236 3.1718752 3.0873084 3.2359202 3.0789583 3.2009716
1367559_at 12.893081 12.863577 12.973708 12.949073 12.813513 12.914848 12.955161 12.945979 12.893711 13.081467 13.0753975 13.174934
1367560_at 12.219047 12.400695 12.277692 12.267922 12.359963 12.271268 12.26458 12.14555 12.228501 12.354799 12.407247 12.400745
1367561_at 12.54347 12.717216 12.645391 12.652962 12.557441 12.711308 12.652707 12.753059 12.6460705 12.76944 12.826247 12.738153
1367562_at 8.125556 8.421568 8.27026 8.478924 8.0874 8.461536 8.075461 8.090467 8.330303 8.481261 8.548436 6.8251963
1367563_at 9.278349 9.225934 9.167835 9.281548 9.031379 9.146174 9.106419 9.087503 9.042626 9.11315 9.37345 8.8803005
1367564_at 5.899551 5.788727 6.0185432 5.9290457 5.882082 5.8848753 5.951504 5.884431 5.8079305 6.078604 6.0674887 6.186077
1367565_a_at 13.904591 13.894365 13.902196 13.963285 13.923368 13.97006 13.955667 13.995202 13.884408 13.979305 13.9610615 13.985874
1367566_at 4.001566 3.9412773 4.018218 4.3469896 4.0592475 3.9130063 3.9440613 3.9374292 4.109023 4.1068087 4.103958 4.109185
1367567_at 12.295755 12.320178 12.306127 12.41283 12.42529 12.272819 12.29027 12.272715 12.395119 12.513364 12.445091 12.572057
1367568_a_at 9.29751 9.808654 9.312453 9.614173 9.481603 9.170943 9.460181 8.768046 8.678705 9.415199 9.044539 8.7290325
1367569_at 11.971021 12.027044 11.971492 11.941375 11.91531 11.907346 11.818105 11.882196 11.861732 12.035011 12.074395 12.000243
1367570_at 6.767467 7.9371796 6.804886 6.8036604 7.2875156 7.3296256 6.9297237 7.1979375 7.1406407 7.1990085 7.5761666 6.798315
1367571_a_at 5.0953064 5.194936 5.2297535 5.350338 5.2236967 5.253336 5.149718 5.117819 5.085061 5.218992 5.085307 5.096964
1367572_at 5.172882 5.114267 5.1367583 5.024214 5.131622 5.0485625 5.1277127 5.0405574 5.1086235 5.1560245 5.0434885 5.0431705
1367573_at 12.555051 12.6514845 12.616766 12.617115 12.637183 12.598694 12.561679 12.643076 12.602402 12.697255 12.733144 12.822663
1367574_at 8.123942 8.506345 7.9154644 8.37315 8.429545 8.059729 8.472001 8.009815 8.047033 8.490801 8.530592 8.43054
1367575_at 11.458693 11.547519 11.48911 11.587694 11.736424 11.377062 11.486931 11.346355 11.342126 11.534726 11.406299 11.475871
1367576_at 13.745288 13.651042 13.7888 13.833677 13.685 13.799617 13.619138 13.763535 13.705344 13.50979 13.665811 13.752746
1367577_at 7.8955445 8.166958 7.5131397 8.732871 7.7207875 7.4361815 8.688248 9.516361 8.128822 9.213341 9.520279 9.627941
1367578_at 10.631937 10.765944 10.666543 10.627779 10.703174 10.753096 10.647736 10.651361 10.675795 10.871757 10.881669 10.729218
1367579_a_at 11.051223 11.036362 11.124677 11.17582 11.150912 11.20789 11.442108 11.066684 11.13394 11.261246 11.347351 11.739262
1367580_at 11.643384 11.970876 11.768232 11.812534 11.882607 11.930662 11.910814 11.885383 11.85979 12.104355 12.124956 12.308734
1367581_a_at 7.1187053 6.7511997 6.4031367 6.4794636 6.594771 6.4907994 6.425516 6.471417 6.5479345 6.0109005 5.9587393 6.2316127
1367582_at 11.856858 12.054571 12.032261 11.928941 11.869193 12.06705 11.984858 12.01168 12.017659 12.1472845 12.147844 12.085975
1367583_at 13.250317 13.298753 13.324549 13.220912 13.197156 13.233367 13.304863 13.3401575 13.374107 13.252549 13.254724 13.273894
1367584_at 8.099808 8.530288 8.220056 8.366361 8.235161 8.245278 8.75679 8.180876 8.234032 8.527195 8.589276 9.0759735
1367585_a_at 10.83212 10.793341 10.673247 10.625447 10.681 10.585839 10.323065 10.18317 10.4628315 10.415674 10.150815 10.283762
1367586_at 12.855287 12.871625 13.069048 12.959178 13.033189 13.012706 13.065696 12.826755 12.960667 13.284014 13.083863 13.042489
1367587_at 3.2909987 3.3950477 3.3891916 3.6700072 3.4262888 3.2953172 3.281487 3.4052217 3.3665857 3.2234836 3.2378004 3.3403878
1367588_a_at 11.636627 11.755235 11.628191 11.62956 11.54485 11.7034 11.681989 11.761296 11.739778 11.957359 11.890418 11.66424
1367589_at 9.445753 9.331535 9.518605 9.605574 9.6587925 9.683945 9.915924 9.831635 9.658083 10.1263485 10.162664 10.502049
1367590_at 11.1711445 11.233358 11.423284 11.350235 11.335461 11.242924 11.456478 11.3938875 11.389503 11.6743 11.794952 11.819185
1367591_at 10.321245 10.312737 10.352182 10.534148 10.445 10.383188 10.65459 10.624297 10.544624 10.64036 10.737576 10.721618
1367592_at 3.5336673 3.4335885 3.5208845 3.3515215 3.5351405 3.596735 3.6254902 3.5447745 3.3920414 3.5680132 3.693848 3.562988
1367593_at 8.7483835 8.944811 8.693163 8.822808 8.587749 8.598135 8.316582 8.716357 8.501457 7.7813826 8.130527 8.070964
1367594_at 8.908007 8.751675 8.725835 8.5817585 8.612745 8.664061 8.78747 8.594055 8.7626 8.7813015 8.692509 8.592764
1367595_s_at 13.757069 13.8005 13.755108 13.74289 13.754573 13.810678 13.813807 13.832033 13.787427 13.861179 13.840159 13.729282
1367596_at 12.414428 12.61628 12.553564 12.494845 12.576084 12.548013 12.544591 12.602541 12.517397 12.699287 12.8004675 12.709866
1367597_at 12.280267 12.261358 12.218431 12.28512 12.130274 12.241044 12.159247 12.286263 12.230791 12.413873 12.430963 12.359726
1367598_at 14.0666485 14.082412 14.104332 14.067575 14.028062 14.070944 13.986818 13.982334 14.046503 14.074177 13.946187 13.944184
1367599_at 12.355749 12.36977 12.417789 12.386237 12.305565 12.39875 12.176726 12.001505 12.111463 12.299964 12.260659 12.115503
1367600_at 5.4624557 5.5326853 5.7109227 5.557224 5.56499 5.4542017 5.2102675 5.49088 5.3571844 5.281232 5.5401335 5.0496154
1367601_at 8.758497 8.3808155 8.4722 8.996599 8.215466 8.629967 8.379282 8.419106 8.736151 8.619324 8.4859495 8.138834
1367602_at 10.091827 9.777058 9.746002 10.537095 9.621075 9.959775 9.743029 10.046973 10.046995 9.798439 9.823948 9.556831
1367603_at 11.456414 11.343435 11.435692 11.370453 11.354299 11.34936 11.338994 11.108242 11.28362 11.327488 11.269954 11.150762
1367604_at 11.263659 11.461619 11.44681 11.407188 11.341217 11.461312 11.400497 11.369129 11.339021 11.169308 11.322137 10.968803
1367605_at 10.999658 11.205465 11.146174 11.182366 11.204253 11.235303 11.261874 11.284739 11.198638 11.202106 11.33278 11.235254
1367606_at 12.52779 12.636084 12.597004 12.619072 12.547034 12.56521 12.497653 12.59587 12.552436 12.616742 12.655404 12.674419
1367607_at 12.841074 12.775298 12.797651 12.823506 12.831957 12.870565 12.816842 12.820484 12.813645 12.982355 12.899999 12.808775
1367608_at 5.031686 4.989191 5.3245487 5.1362963 5.1412425 5.074992 5.075695 4.9834394 5.0216894 5.136651 5.0117626 5.2273283
1367609_at 12.300524 12.18406 12.363032 12.312082 12.075217 12.302973 11.808247 11.864673 12.247506 12.221372 12.019039 11.906407
1367610_at 12.552485 12.651032 12.568472 12.558387 12.576417 12.566449 12.606693 12.692278 12.612502 12.78687 12.798875 12.714425
1367611_at 5.2939835 5.228896 5.1269665 5.162765 5.6058464 5.515498 4.9986434 5.043764 5.4230943 5.374513 5.072437 5.2860446
1367612_at 14.061104 14.149942 14.14821 14.116386 14.115534 14.133659 14.163348 14.169687 14.132392 14.204311 14.14279 14.149942
1367613_at 13.133189 13.098991 13.021001 13.207232 13.092447 13.160842 13.216901 13.265597 13.194054 13.283752 13.343141 13.351148
1367614_at 7.458286 8.262617 7.8126917 8.1134615 7.9937325 7.548108 8.35268 7.3705144 7.64026 8.230574 8.170891 8.108145
1367615_at 4.0389194 4.051877 4.0554466 4.079838 4.0046415 4.1282988 4.3508453 4.1467304 3.961314 4.078204 4.224259 4.0093117
1367616_at 4.3869104 4.401144 4.3198195 4.492158 4.5255404 4.501049 4.385907 4.3271046 4.448559 4.4627533 4.5189285 4.4813204
1367617_at 9.267638 9.335457 9.262387 9.154551 9.268695 9.319429 9.338292 9.442359 9.311214 9.6999445 9.860974 9.893959
1367618_a_at 11.278624 11.374933 11.343515 11.398448 11.31037 11.317057 11.362487 11.316305 11.282337 11.530191 11.547204 11.541045
1367619_at 13.06249 13.029703 13.140716 13.025253 13.1034975 13.0912695 13.092919 13.102508 13.019383 13.006721 12.9641695 12.99648
1367620_at 12.867114 12.861211 12.864441 12.917987 12.856724 12.973982 12.955731 12.894596 12.929945 13.021751 12.983967 12.855894
1367621_at 8.518921 8.508117 8.468031 8.654959 8.387512 8.60066 8.58152 8.441475 8.652332 8.510342 8.538424 8.485023
1367622_at 12.502266 12.570416 12.591353 12.558712 12.529075 12.578481 12.4863825 12.581455 12.525305 12.623175 12.587536 12.35337
1367623_at 12.325278 12.449659 12.355579 12.390296 12.272328 12.372335 12.37742 12.320471 12.341549 12.443506 12.402155 12.371582
1367624_at 10.787143 11.216514 11.117524 10.683651 11.001468 11.004267 10.613408 11.236287 11.062667 11.17935 11.105021 10.969755
1367625_at 13.270569 13.357433 13.291814 13.309904 13.394746 13.306841 13.27604 13.389437 13.303685 13.25445 13.265657 13.382276
1367626_at 4.741619 5.017266 4.760954 4.5974164 5.1109495 4.8192706 4.5961657 5.0435843 4.9165907 4.7630324 4.6635313 4.9202814
1367627_at 8.676743 8.623188 8.465011 8.702746 8.601546 8.455244 8.470662 8.353668 8.56374 8.674341 8.746907 8.382719
1367628_at 6.4430704 7.019712 6.4807067 6.8714304 6.969363 6.480292 7.727781 6.5416903 6.7370963 6.5927157 7.3585877 7.2466707
1367629_at 12.230539 12.315967 12.366361 12.2932005 12.301727 12.411657 12.317293 12.288748 12.272342 12.363351 12.414405 12.293095
1367630_at 12.56163 12.755123 12.676143 12.705698 12.617259 12.730647 12.664312 12.741939 12.654383 12.787697 12.840777 12.777784
1367631_at 6.6202745 6.3065534 6.609024 6.5612 5.875121 5.803622 6.879371 5.982191 5.426978 6.7011204 5.544779 5.5549173
1367632_at 10.44974 10.0728655 10.5159 10.133678 10.080082 10.282931 10.1640005 10.1948805 10.171184 10.117856 10.204989 9.835319
1367633_at 10.268599 9.823992 10.184481 9.925729 10.061229 10.041096 10.015533 9.768621 9.863608 9.823355 10.146501 9.714425
1367634_at 12.57701 12.647329 12.560433 12.564321 12.466924 12.632823 12.54804 12.549433 12.566907 12.7159195 12.751215 12.613289
1367635_at 12.623346 12.616061 12.394998 12.409598 12.31522 12.373312 12.313685 11.937201 12.22228 12.107842 12.023117 11.955951
1367636_at 8.029201 7.759427 7.910937 7.916682 7.9771657 7.794321 7.954331 7.9237456 8.019138 8.060139 8.063361 8.044981
1367637_a_at 11.146059 11.089453 11.292795 11.240451 11.194811 11.123413 11.223907 11.087476 11.07232 10.967934 11.049511 11.097252
1367638_at 9.698581 9.439656 9.5730915 9.583483 9.427841 9.655979 9.753044 9.786144 9.527479 9.825125 10.056712 9.871982
1367639_a_at 12.806879 13.06923 13.017633 12.985389 12.909971 12.907986 12.888993 12.953301 12.935603 12.883073 12.928209 12.95916
1367640_at 12.682662 12.884952 12.677101 12.703571 12.562687 12.7431345 12.656041 12.739334 12.674999 12.848484 12.85482 12.800067
1367641_at 13.565818 13.620155 13.482214 13.567971 13.452437 13.5397625 13.501281 13.620598 13.59088 13.638898 13.653895 13.599882
1367642_at 11.182301 11.098457 11.035019 11.249493 11.210698 11.288879 11.5331335 11.599358 11.4664345 11.801667 11.833937 11.820351
1367643_at 11.554613 11.68574 11.46878 11.505793 11.563788 11.556835 11.7009 11.548872 11.573192 11.696652 11.844423 11.839777
1367644_at 7.439007 7.4225836 7.576926 7.369527 7.4388323 7.6112504 7.249073 7.651296 7.5132923 7.917446 7.675896 7.3930287
1367645_at 12.887448 13.016554 12.98211 12.978958 12.863613 12.966539 12.936914 13.014923 12.943523 13.115639 13.093518 13.06809
1367646_at 12.192213 12.223838 12.093173 12.281277 12.240469 12.091684 12.264432 12.356524 12.256546 12.3375845 12.405619 12.46852
1367647_at 14.161331 14.132999 14.208426 14.139916 14.152848 14.203118 14.142838 14.042192 14.118058 14.031387 14.054228 14.031881
1367648_at 6.367436 6.427577 6.0858502 6.362596 6.5283127 6.0104475 6.201438 6.6988134 6.3154 6.8729687 7.186376 7.5578957
1367649_at 6.238252 6.223819 6.0658474 6.1907024 6.2917027 6.434837 6.499339 6.3576584 6.0666914 6.6468263 6.2509494 6.234112
1367650_at 6.6924853 6.327963 6.753276 6.8319016 6.359315 6.353843 6.492783 6.4589376 6.300875 6.3491707 6.277205 6.5764437
1367651_at 10.115675 9.937348 9.786976 9.979999 9.961652 9.903177 10.260012 10.14086 10.17151 10.430044 10.686652 10.636773
1367652_at 9.668554 9.668886 9.7908745 9.328509 9.468694 9.280365 9.503264 9.442932 9.103353 9.492995 9.3782215 9.378534
1367653_a_at 12.331223 12.29303 12.391159 12.358698 12.235737 12.282456 12.253369 12.197141 12.213837 12.306423 12.294644 12.056548
1367654_at 8.140418 8.361769 8.569458 8.2060995 7.9717617 7.6899557 8.103495 8.1474905 8.014098 7.991194 8.378505 8.2219095
1367655_at 8.449381 8.509506 8.463921 8.280532 8.697198 8.568609 9.286346 9.152131 8.889648 9.511287 9.86092 9.379565
1367656_at 10.918087 10.922973 10.909945 11.085167 10.984453 10.940906 11.070148 11.154534 11.084233 11.367275 11.405031 11.342013
1367657_at 12.379486 12.376946 12.58689 12.559044 12.544952 12.398279 12.470098 12.374678 12.148174 12.391335 12.34744 12.374853
1367658_at 6.000726 5.912142 6.118454 6.0337043 5.7833147 5.869006 6.031115 6.0866795 6.3768044 6.0293293 6.1895943 6.2673755
1367659_s_at 11.326814 11.129176 11.351629 12.318787 12.367789 12.265994 13.412178 13.585575 12.979098 13.659974 13.696924 13.743295
1367660_at 6.3902364 6.578809 6.2266073 6.234219 6.542788 6.4581327 6.210628 6.1992564 6.5840807 6.692507 9.095713 8.064579
1367661_at 7.267381 7.636518 7.459811 7.8688335 7.4102407 7.4176817 8.513249 7.5214567 7.3917255 7.7378 7.913134 8.166128
1367662_at 12.507347 12.639898 12.640888 12.688933 12.700724 12.75028 12.799774 12.832568 12.813539 12.831927 12.904423 12.750728
1367663_at 11.939608 11.783265 11.780532 11.816208 11.783148 12.004998 11.87873 11.957371 11.895714 12.025811 11.966532 11.8579035
1367664_at 4.3104677 4.424302 4.321348 4.300651 4.0206375 4.546817 4.227375 3.8929167 4.136646 4.493973 4.3903227 4.212618
1367665_at 4.3751874 4.2541385 4.2411766 4.4170074 4.4593782 4.376401 4.500515 4.2785068 4.246936 4.5014486 4.3107615 4.5333457
1367666_at 9.936731 9.956802 10.172454 9.997333 10.167182 9.946108 9.931371 10.213903 10.051333 10.006921 10.032595 10.025046
1367667_at 11.658333 11.796589 11.450216 11.512367 11.9844475 11.734835 11.623183 10.864486 12.128321 12.006064 12.075722 12.162269
1367668_a_at 6.985387 6.967659 6.66723 6.812102 6.6585207 6.9336905 6.9660897 7.021753 6.7504444 11.681727 11.0806 12.444797
1367669_a_at 10.425961 10.450027 10.559861 10.444837 10.608002 10.629753 10.47238 10.4257765 10.389733 10.471745 10.649698 10.518015
1367670_at 10.759867 10.767479 10.620601 10.890262 10.658256 11.01503 10.864957 10.950596 10.574353 10.741063 10.680563 10.7436075
1367671_at 9.702043 9.684629 9.764961 9.631614 9.525917 9.715108 9.77238 9.690152 9.549495 9.574404 9.755856 9.645281
1367672_at 11.852852 11.732078 11.8406515 11.947488 11.966446 11.945315 12.1757 12.221379 12.026461 12.252039 12.242537 12.496006
1367673_at 11.165581 11.0901785 11.051283 11.186826 11.071783 11.111264 11.061749 11.273529 10.935037 10.970663 10.905595 10.894766
1367674_at 9.402278 9.22769 9.393257 9.483089 9.201276 9.18851 9.10661 9.175666 9.120121 9.270776 9.1316395 9.331477
1367675_at 9.468423 9.6968 9.587845 9.565586 9.6721735 9.689544 9.60745 9.516068 9.603986 9.602105 9.68022 9.253237
1367676_at 8.108793 7.567794 7.8674235 7.6507463 7.6716857 8.029289 8.315233 7.7260723 8.059967 7.780324 8.05019 7.547506
1367677_at 11.69359 11.6413 11.911118 11.601716 11.55238 11.641505 11.855291 11.866752 11.650153 11.698158 11.943306 11.479947
1367678_at 11.523427 11.351557 11.219175 11.434054 11.181661 11.410652 11.509386 11.23303 11.46286 11.428591 11.485599 11.292496
1367679_at 10.3349085 10.665412 9.913793 10.136512 10.795843 10.5152 10.559627 10.0221815 9.824482 10.039243 10.390224 9.522858
1367680_at 12.190931 12.147671 11.925605 12.392487 12.379474 12.111043 12.971179 13.2238455 12.752664 13.459372 13.533363 13.642282
1367681_at 9.965919 10.057579 10.078998 9.966462 9.960043 9.947023 9.942554 10.026053 10.044633 10.15406 10.277522 10.122506
1367682_at 6.7454815 6.8704247 6.75844 6.4994216 6.7762074 6.948185 6.812748 6.6572447 6.3736935 6.631384 6.3022566 6.860283
1367683_at 10.244486 10.008252 10.507319 10.022311 10.077256 10.440384 10.444555 9.502115 9.952285 9.578882 10.046773 9.879084
1367684_at 4.205255 4.238314 3.887382 4.115317 3.9921644 3.9708242 4.244032 4.223185 4.133797 4.242646 4.328916 4.313858
1367685_at 12.371328 12.429832 12.296765 12.335885 12.183996 12.359079 12.244335 12.324082 12.337952 12.476004 12.487163 12.329577
1367686_at 11.978281 12.058423 12.036102 12.075543 12.055533 11.932058 11.883421 11.705801 12.047421 11.724333 11.74395 11.8532915
1367687_a_at 8.6886015 8.397114 8.425292 8.290082 8.489014 8.336379 8.373399 8.458893 8.256093 8.193159 8.250536 8.284151
1367688_at 8.107096 7.980697 8.062515 8.113083 7.9149904 8.028456 7.9397006 7.9903765 8.035281 8.141804 8.077067 8.001476
1367689_a_at 8.040213 7.537123 7.675336 9.212601 8.409199 8.303349 9.709672 10.51362 9.566061 10.427868 11.252655 11.486338
1367690_at 11.759022 11.803894 11.818327 11.649265 11.733672 11.739929 11.687736 11.55943 11.691234 11.524063 11.513823 11.354572
1367691_at 10.955578 11.412788 10.680178 10.9126215 10.860646 10.530775 10.6089525 10.222049 11.204375 11.274882 11.520292 11.688029
1367692_at 3.6001613 3.5892737 3.6600952 3.6196737 3.7437408 3.788172 3.751629 3.7470212 3.702799 3.7713642 3.6660113 3.5585222
1367693_at 10.015163 9.988898 10.139389 9.951516 10.049517 9.969447 10.067704 10.124908 10.171184 10.051188 10.065981 10.184466
1367694_at 11.341025 11.123031 11.280256 11.769178 11.804163 11.783024 12.351662 12.419881 12.010078 12.487996 12.550841 12.816669
1367695_at 12.362927 12.380168 12.469616 12.443749 12.302525 12.414203 12.282284 12.297991 12.277329 12.236085 12.114767 12.079078
1367696_at 8.596634 8.69136 8.647894 8.616413 8.85353 8.808935 8.540636 8.56065 8.413737 8.412454 8.835157 8.412661
1367697_at 9.968313 10.015703 10.029453 9.66681 9.869819 9.863068 9.429719 9.711853 9.763013 9.511758 9.75661 9.83799
1367698_a_at 8.931592 8.985621 8.772163 8.859287 8.930067 8.832763 9.029219 9.001975 8.859124 9.021276 8.881225 8.831834
1367699_at 6.6375 6.5764914 6.6839824 6.5749884 6.53275 6.5383654 6.631548 6.666127 6.6358957 6.4922624 6.753804 6.5945125
1367700_at 3.7516105 4.009457 4.1309123 4.114645 4.021644 4.0196133 4.1176214 4.1206656 3.8684356 4.17867 4.2958684 4.0808353
1367701_at 7.049575 7.1558604 7.1311665 6.9032664 6.7808213 7.2991123 6.6251345 6.7127833 6.967109 7.0682526 6.9499216 6.582031
1367702_at 12.697805 12.434462 12.482978 12.805294 12.579005 12.744154 12.954679 12.932199 12.887659 12.909335 12.934946 12.954721
1367703_at 3.619484 3.969625 3.7708077 4.0488205 3.5691016 3.675684 3.9192283 4.03785 3.5663223 4.051549 3.831282 3.970346
1367704_at 8.737204 8.705436 8.499078 8.63223 8.518755 8.465754 8.644975 8.532555 8.508073 8.475342 8.543623 8.666145
1367705_at 9.505816 9.199927 9.4099655 9.324853 9.344378 9.280463 9.423302 9.287335 9.319527 9.095964 9.200679 8.84592
1367706_at 10.897726 10.923652 10.888305 10.991329 11.139649 10.967577 11.001539 11.096612 10.953293 11.00247 11.07089 11.162797
1367707_at 8.500576 9.052496 9.183939 8.70509 8.661187 8.200222 7.988427 6.782298 8.346228 9.158167 8.387271 8.609306
1367708_a_at 10.068281 10.367828 10.568909 10.282246 9.951984 9.992237 9.990034 8.606424 10.140919 10.754925 10.22591 10.439215
1367709_at 10.613497 9.727811 10.221653 9.738036 9.898717 9.620979 9.442928 9.962891 9.272015 8.896866 9.341127 8.989582
1367710_at 10.808755 10.826144 10.81529 10.685054 10.639799 10.893442 10.7704 10.872039 10.764292 10.984611 11.250694 10.698785
1367711_at 11.395005 11.254782 11.341161 11.406769 11.182009 11.344796 11.356018 11.399256 11.400701 11.4555855 11.580759 11.650872
1367712_at 6.579077 6.7884097 6.8888183 6.871046 7.037335 7.151864 7.0010285 6.361942 6.6649942 6.581822 7.0494366 7.566369
1367713_at 9.595722 9.407405 9.893915 9.552104 9.6205845 9.628756 9.591888 9.545973 9.55274 9.585226 9.767331 9.859734
1367714_at 7.577144 7.537925 7.571348 7.507805 7.8812847 7.667358 7.4722023 7.466082 7.708544 8.199923 8.1202545 7.511421
1367715_at 10.222639 10.011847 10.020794 10.055197 10.004162 10.039106 10.050536 9.843469 10.022944 9.920191 10.030036 9.783847
1367716_at 8.303469 8.206089 8.20024 8.369768 8.338505 8.075367 8.518572 8.46804 8.454266 8.579803 8.314619 8.673252
1367717_at 12.604942 12.756418 12.585345 12.547504 12.445714 12.674186 12.572603 12.562127 12.608174 12.847412 12.720994 12.568879
1367718_at 8.906139 8.805732 9.146913 9.117027 8.920613 8.941501 9.044673 9.094112 9.020145 9.45904 9.387649 9.713818
1367719_at 9.742155 9.767063 9.657139 9.642454 9.47425 9.442994 9.569794 9.646551 9.47242 9.577787 9.566645 9.69965
1367720_at 11.571576 11.386972 11.474953 11.568079 11.459717 11.625485 11.380347 11.483958 11.393905 11.491718 11.421166 11.338008
1367721_at 11.202979 11.199742 11.309531 10.942595 11.064772 11.12879 10.558435 10.747871 10.88056 10.373087 10.556226 10.554396
1367722_at 7.3495665 7.320879 7.191069 7.255904 7.2897844 7.179461 7.4396553 7.201686 7.115637 7.3205404 7.5600348 7.144579
1367723_a_at 7.8332553 7.955076 7.9101825 7.715547 7.980234 7.784016 7.7660074 7.9592986 7.689711 7.830231 8.0194 7.8181825
1367724_a_at 10.778849 10.995988 10.989675 10.82956 10.915635 11.017435 10.877758 11.062967 11.067547 10.77312 10.85984 10.951671
1367725_at 8.234591 8.393991 7.527932 7.8293166 7.465548 7.992803 7.5458765 7.3152866 7.540376 7.177041 7.904536 7.940644
1367726_at 6.468469 6.5798306 6.5499897 6.46191 6.5627527 6.836954 6.606032 6.5015373 6.5450454 6.7338376 6.367213 6.5983834
1367727_at 7.965443 8.13786 8.243473 8.025008 7.9868975 8.073364 7.9636765 8.148055 8.300038 8.160951 8.182609 8.163232
1367728_at 8.284485 8.156891 8.2825775 8.265444 8.013678 8.095718 8.051268 7.9591227 8.231738 7.906044 8.08634 7.9558845
1367729_at 12.207392 12.091745 12.262328 12.2436 11.758972 12.077366 12.137377 11.664164 12.162525 11.404807 11.442057 11.339637
1367730_at 9.637773 9.515935 9.555345 9.709398 9.607973 9.464539 9.476743 9.452244 9.580633 9.299828 9.313458 9.50818
1367731_at 8.42612 8.40643 8.424385 8.345315 8.244375 8.413085 8.460484 8.423898 8.166418 8.273113 8.576751 8.450263
1367732_at 8.915953 9.007292 8.916013 8.895293 9.07881 8.923855 9.145402 8.962479 8.913956 8.818151 8.992378 9.071414
1367733_at 7.296836 7.169724 7.1443243 7.473374 6.086936 6.2056556 6.7244496 6.6152444 6.875757 6.650563 6.6718793 6.920694
1367734_at 8.417675 8.338769 8.354002 8.001602 8.268983 8.204244 8.152143 8.009975 8.083073 7.9702682 8.353764 7.909189
1367735_at 11.934337 11.841328 11.6034355 12.043605 12.03237 12.018415 12.177347 12.242166 12.20724 12.564286 12.364793 12.4078245
1367736_at 9.941086 9.918781 9.9930525 9.904522 9.759765 9.853543 9.884259 9.648066 9.792145 9.792874 9.696303 9.610638
1367737_at 10.891615 10.961155 10.99862 10.9208355 11.032663 10.878238 11.054531 10.940348 10.886591 11.138374 11.311892 11.020104
1367738_at 6.952269 7.176727 6.9017153 6.8777914 7.1032386 7.206963 7.010494 7.3854985 7.081765 7.043932 7.031305 6.8897805
1367739_at 4.3700986 4.2083645 4.4010468 4.3844666 4.5467544 4.553724 4.3568573 4.3418684 4.3426895 4.2130904 4.2781477 4.2302876
1367740_at 6.1253304 6.2192993 6.061781 6.1534696 6.387903 6.5286903 6.169408 6.3898907 6.1066093 6.2890787 6.177557 6.152639
1367741_at 10.354768 11.12421 10.693091 9.951612 10.504624 10.639878 9.558586 10.306214 10.29548 9.932078 10.167696 10.682507
1367742_at 5.5553107 5.820271 5.6351023 5.949303 5.746696 5.453638 6.150155 6.4290752 5.524676 8.721374 9.357927 10.012066
1367743_at 6.535072 6.203822 6.030908 6.19286 5.387689 6.0706706 6.5497327 6.4106593 6.431064 6.4609823 6.2833805 6.4422474
1367744_at 6.049054 6.371433 6.2949495 6.3039017 6.4051614 6.049579 6.5669193 6.4894123 6.2201385 6.3726153 6.3199573 6.469461
1367745_at 8.414176 8.519468 8.413229 8.292615 8.375469 8.421883 8.544104 8.540995 8.350839 8.513595 8.396797 8.4643
1367746_a_at 8.189384 8.194088 8.160358 8.371491 8.371809 8.260309 8.385725 8.651886 8.173 8.621502 8.607382 8.536293
1367747_at 8.443741 8.647589 8.399811 8.599998 8.533218 8.732801 8.210548 8.381798 8.376526 8.610718 8.223662 8.218893
1367748_at 9.320707 9.496301 9.590371 9.453792 9.239867 9.511832 9.40456 9.472029 9.359272 9.5536 9.447415 9.103722
1367749_at 3.4354312 3.9380279 3.9513557 3.1418173 3.937997 3.8300583 3.753098 3.1525373 3.4479172 3.6761048 5.266567 3.2009716
1367750_at 9.295291 9.175258 9.252663 9.314298 8.854272 9.197472 9.094942 8.910162 9.127489 9.06204 9.040246 8.872442
1367751_at 8.287359 8.425184 8.418106 8.452136 8.37032 8.267988 8.594869 8.327138 8.500991 8.421097 8.581272 8.434639
1367752_at 8.51303 8.533824 8.332849 8.296334 8.169099 8.480538 8.340299 8.483511 8.471766 8.65117 8.2279215 8.367653
1367753_at 7.127898 6.8519683 6.711607 7.1431274 6.920954 6.844564 6.6650596 6.822539 6.9488406 6.746238 6.778979 6.5541453
1367754_s_at 10.8686695 10.868178 10.580941 10.582358 10.5454855 10.679554 10.295646 10.51828 10.676506 10.204819 10.200443 10.406013
1367755_at 13.510652 13.57451 13.677863 13.581255 13.640174 13.656485 13.590867 13.492104 13.519118 13.418925 13.426497 13.377885
1367756_at 9.993742 9.605787 9.699169 9.828672 9.732315 9.628863 9.941963 9.724779 9.810114 9.845926 9.940866 10.063039
1367757_at 12.496544 12.437224 12.474717 12.421723 12.379938 12.504819 12.455616 12.341358 12.448847 12.496137 12.501086 12.172324
1367758_at 8.6575985 9.170861 8.807725 8.783649 8.505431 8.638006 8.9154625 8.215349 8.733309 8.783701 9.001456 8.47723
1367759_at 9.165125 8.703625 8.639847 8.817521 8.832347 8.525567 8.470857 8.675443 8.4994545 8.728041 8.543634 8.079022
1367760_at 8.713835 8.572305 8.643209 8.502279 8.50687 8.551822 8.580805 8.6591835 8.650704 8.611535 8.60643 8.724566
1367761_at 8.189468 7.7190332 7.7056756 8.110935 7.5694695 7.7199063 7.757014 7.774561 8.105054 7.9983935 7.8125243 7.862925
1367762_at 5.026987 5.0462866 4.8756275 5.0688267 5.017 5.1092463 5.277171 4.932019 5.082529 4.964012 4.932685 4.878436
1367763_at 11.196662 11.191152 11.544979 11.86569 11.648047 11.701193 12.184209 12.387369 12.083283 12.421001 12.30218 12.601871
1367764_at 8.072581 8.281649 8.5065 8.007094 8.214873 8.07308 8.261034 8.242683 8.20865 8.488837 8.150309 8.541115
1367765_at 10.487506 10.083643 10.065447 9.856336 9.926448 9.976524 9.448572 9.616082 9.987646 9.432028 9.217245 9.653367
1367766_at 11.1663685 11.017842 11.057234 11.089572 11.107369 11.260022 11.031689 10.897827 11.019003 11.248865 11.489101 11.1622505
1367767_at 10.670677 10.787507 10.830544 10.951099 10.994974 11.060845 11.374152 11.374814 11.131607 11.571995 11.632091 11.618336
1367768_at 5.0869966 5.2822757 5.089816 5.6492414 5.3611665 5.470262 5.1371617 5.1208143 5.181688 5.420228 5.2874746 5.1813755
1367769_at 9.099867 9.377909 9.388517 9.096481 9.232464 9.318166 9.031649 9.234182 9.409887 9.26757 9.445272 9.073341
1367770_at 10.283831 10.141336 10.40473 10.447791 10.556909 10.352955 10.540322 10.608687 10.297421 10.483504 10.679718 10.560851
1367771_at 10.267471 10.989088 9.76989 9.485188 9.948642 9.574512 10.053403 9.462815 9.360609 8.558587 9.209068 8.892296
1367772_at 8.524209 8.566717 8.700741 8.599365 8.610899 8.490969 8.5665245 8.418914 8.442748 8.550644 8.667987 8.62994
1367773_at 10.160935 10.168796 10.103708 10.1284895 10.30574 10.237152 10.053355 10.004473 10.431494 10.568343 10.244853 10.100075
1367774_at 13.306332 13.257902 13.237905 13.29937 13.2219515 13.180479 13.3140135 13.304644 13.326113 13.335081 13.280963 13.303537
1367775_at 11.939128 12.381052 12.492532 12.530646 11.904121 12.079367 12.79489 12.918071 12.336868 10.649307 12.260497 12.398605
1367776_at 6.620274 5.9242487 6.301523 5.927975 6.6427865 7.310093 7.283486 5.9255977 6.39357 5.902042 6.4501896 5.7051444
1367777_at 11.672322 11.361797 11.42887 12.317179 12.314869 12.34978 12.797334 12.979728 12.739589 12.84297 12.961592 12.924861
1367778_at 9.16543 9.289026 9.200651 9.110441 8.999213 9.131241 9.158497 9.395807 9.32472 9.400059 9.163698 9.088722
1367779_at 6.596183 6.6873994 6.5955215 6.436115 6.5996294 6.6263566 6.60285 6.549432 6.6540174 6.4415097 6.312035 6.385237
1367780_at 7.136518 6.9392667 7.0008993 6.9579015 7.2116327 7.6818066 7.5998707 6.6929173 7.202703 6.8412848 7.2663555 6.9320936
1367781_at 3.6617625 3.6900935 3.6303394 3.5478218 3.7784564 3.7714007 3.6289518 3.7317328 3.7532933 3.799717 3.615917 3.763933
1367782_at 4.2966948 4.2864184 4.209602 4.2579637 4.4715886 4.376052 4.3560476 4.5884757 4.485661 4.36053 4.3463144 4.519005
1367783_at 12.153729 12.255452 12.191368 12.170411 12.159965 12.283627 12.174967 12.189061 12.31913 12.075914 12.142388 11.984132
1367784_a_at 12.98816 12.762146 13.136336 13.131345 13.037433 13.063231 13.088068 13.220337 12.9424095 13.105762 13.133396 13.326772
1367785_at 4.378831 4.3170137 4.580873 4.8775606 4.645262 4.5739346 4.6077323 4.639674 4.867644 4.4055953 4.454285 4.2747393
1367786_at 10.687469 10.653462 10.510502 10.321393 10.177175 10.402245 10.205226 10.172835 10.017342 10.302831 10.51663 9.294467
1367787_at 5.5579624 5.5954933 5.3357744 5.9889774 5.8368297 5.5969415 6.09605 5.66854 6.3418446 6.163453 6.3020926 6.1648607
1367788_at 8.185415 8.10457 7.9523993 8.054804 7.974456 8.201095 8.02057 7.895922 8.014164 7.867341 7.9971776 7.700856
1367789_at 7.3950715 7.341972 7.394992 7.5357833 7.503137 7.1773524 7.7572775 7.8992968 7.475039 7.6055303 7.991002 8.416381
1367790_at 9.7547035 9.50442 9.650296 9.775962 9.6768875 9.569039 9.602204 9.541525 9.522643 9.553859 9.302262 9.489278
1367791_at 7.458286 7.5351915 7.473406 7.444214 7.441123 7.5391793 7.686502 7.601313 7.254313 7.188606 7.5533643 7.2588058
1367792_at 4.098219 4.275575 3.8679142 3.8840513 3.9097507 4.1756697 3.9617043 4.4138923 4.322055 4.300224 4.096264 4.150809
1367793_at 13.269206 13.257253 13.150444 13.247308 13.133868 13.178333 13.080115 13.179903 13.155285 13.093346 13.141832 13.097258
1367794_at 6.462869 6.513484 6.472374 6.7769322 7.359162 6.3215303 6.433608 7.338303 6.053693 7.6723237 6.2569385 6.828982
1367795_at 8.39728 8.575099 8.44923 7.837012 8.280368 7.7121563 7.9586215 8.725614 7.7026043 8.2190075 7.9570413 8.656078
1367796_at 8.294576 8.102589 7.9510593 8.250352 7.787587 8.030633 7.834292 7.78956 8.0376005 7.8359065 7.7227087 7.860552
1367797_at 6.5483165 6.527389 6.371896 6.4960837 6.2976656 6.411649 6.585366 6.7130003 6.4357476 6.5135593 6.638399 6.445556
1367798_at 12.322456 12.375747 12.2954445 12.346854 12.326741 12.245854 12.302172 12.264314 12.152261 12.18688 12.108563 12.111044
1367799_at 5.332259 5.581613 5.675922 5.563865 5.45825 5.571061 5.5744824 5.470004 5.4878798 5.6004715 5.4637337 5.557404
1367800_at 6.055763 6.7116737 6.4776955 6.780944 6.728528 6.515939 6.742655 6.3616133 6.299591 6.461458 6.9021273 7.200284
1367801_at 9.117542 9.043346 9.103621 8.985196 8.941435 8.805901 8.788062 9.08922 8.837884 8.978794 8.905831 8.833117
1367802_at 10.101485 10.7607 9.264621 9.698968 9.679832 9.581912 10.545777 9.473128 10.252262 9.900847 9.588098 9.615142
1367803_at 6.660677 6.786985 7.259622 6.505912 6.8851805 6.718376 6.408425 6.580061 6.5117817 6.585824 6.4007816 7.101206
1367804_at 12.908234 12.89468 12.996804 13.010895 12.880225 12.908796 12.713166 12.950223 12.798614 12.520658 12.661315 12.682242
1367805_at 4.5791273 4.8105774 4.6918755 4.984838 4.7865605 4.6533904 4.7640233 4.795255 4.7526064 5.009933 4.5829754 4.7310863
1367806_at 5.2382584 5.327028 5.198315 5.1621065 5.6737328 5.375456 5.3324203 5.157378 5.332043 5.254174 5.253679 4.965462
1367807_at 9.119813 8.127565 8.804136 8.894739 8.782707 8.861472 8.809418 8.875102 8.827603 8.798668 8.872276 8.883712
1367808_at 10.607258 10.520389 10.794061 10.526895 10.361897 10.714317 10.5436945 10.457946 10.703827 10.667721 10.77514 10.549812
1367809_at 4.423733 4.714062 5.00643 4.7249107 5.016124 4.7777076 4.9543743 4.9021473 4.627429 5.353147 4.8353157 4.769821
1367810_at 6.462169 6.34394 5.791042 6.2409706 6.121758 6.3494697 6.1030135 6.237548 6.0435796 6.244359 6.200238 6.256343
1367811_at 5.4547534 5.100851 5.601255 4.5597653 5.45825 5.3120317 5.0350647 5.7896852 5.2596765 6.244359 6.3470845 7.9825134
1367812_at 7.732549 7.413489 7.309662 7.4911866 7.4294806 7.49992 7.531771 7.608201 7.707273 7.562426 7.865803 7.506936
1367813_at 8.5609 8.3197365 8.683025 8.537999 8.3272085 8.677507 7.857238 7.9842167 7.973265 7.7843223 7.6908693 6.888012
1367814_at 9.111441 9.221938 8.778612 9.116905 8.682931 8.716215 8.503564 8.826883 8.500849 8.868183 8.565347 8.842312
1367815_at 8.667677 8.487466 8.566278 8.460315 8.465281 8.594037 8.687802 8.570289 8.42731 8.528421 8.607667 8.898328
1367816_at 5.794534 5.9989634 5.4265456 5.410928 5.9225464 6.2459106 5.39865 5.292419 5.952935 5.553433 5.961833 6.0003624
1367817_at 7.6398025 7.6368594 7.7598243 7.585065 7.455296 7.714227 7.182911 7.6320295 7.6958046 7.6242557 7.5057073 7.632395
1367818_at 9.49808 9.365276 9.421305 9.587987 9.426861 9.537326 9.764776 9.365297 9.539767 9.464797 9.73799 9.530153
1367819_at 11.973427 11.912721 12.026802 11.969984 12.098809 11.964002 12.225498 12.108141 12.015468 12.181279 12.184577 12.179931
1367820_at 9.550451 9.573807 9.591954 9.543748 9.495951 9.666607 9.715589 9.782215 9.656997 9.895299 9.970711 9.813117
1367821_a_at 3.798128 3.9682744 3.8773355 3.7803478 3.9192126 3.661091 3.8288128 3.946948 4.1004725 3.8176527 3.811889 3.756373
1367822_at 5.705089 5.5568624 5.55805 5.685799 5.4572744 5.598671 5.4546947 5.622127 5.7162538 5.513604 5.6417184 5.3992233
1367823_at 4.776052 5.168709 4.944897 5.1400895 5.1288486 5.246398 5.1316824 5.247564 4.977175 5.21131 4.981301 5.060402
1367824_at 9.149997 9.113819 9.094551 9.005676 8.918021 9.034371 9.021639 9.07222 8.923147 9.037236 9.101028 8.867841
1367825_at 6.2782116 6.324998 6.2535477 6.070927 6.2429776 6.326355 6.160402 6.181478 6.3199096 6.0434103 6.4094734 6.20672
1367826_at 10.549822 10.045978 10.288065 10.552319 9.852534 10.661729 10.36538 10.430794 10.526455 10.494533 10.279134 10.706873
1367827_at 10.163702 10.090082 10.030798 10.006501 9.974387 9.989159 10.119142 9.962647 10.145413 10.015627 9.9733925 10.060727
1367828_at 9.691152 9.632869 9.705643 9.785866 9.784129 10.050332 10.165655 10.274097 9.980424 10.109744 10.147485 10.096611
1367829_at 11.4810295 11.505017 11.460582 11.580244 11.441152 11.4344635 11.573522 11.768669 11.535566 11.532352 11.475568 11.555866
1367830_a_at 7.4937754 7.388149 7.4590077 7.6532526 7.4863553 7.500552 7.562499 7.314735 7.536937 7.52911 7.402036 7.2485914
1367831_at 8.629693 8.31628 8.531378 8.586569 8.449713 8.49731 8.520361 8.41682 8.516277 8.679057 8.681526 8.507897
1367832_at 11.142515 11.217953 11.207681 11.16295 11.249595 11.062302 11.1500435 11.117607 11.243831 11.167912 11.014633 11.195704
1367833_at 9.810578 9.780212 9.709998 9.783755 9.650303 9.708103 9.948698 9.745577 9.855193 10.053987 10.139546 10.02252
1367834_at 7.6100683 7.851838 8.47968 8.099686 8.147732 8.030294 7.897261 7.782764 7.8091407 7.712685 7.8819547 8.054024
1367835_at 5.4482565 5.0224166 5.357464 5.720158 5.197877 5.5621023 5.485559 5.666557 5.320564 5.3644214 5.6608276 5.6615214
1367836_at 9.351766 9.112713 8.85145 8.923452 9.571955 9.767586 8.875299 9.069614 9.389881 9.609025 9.539906 10.358031
1367837_at 10.157887 10.04212 10.1008215 10.13064 10.018444 10.128948 10.234641 10.143185 10.206014 10.391846 10.521226 10.486224
1367838_at 12.539446 12.312136 12.655733 12.581062 12.390432 12.54297 12.68016 12.754035 12.647687 12.691271 12.578677 12.728378
1367839_at 10.781395 10.540023 10.331884 10.543077 10.708154 10.553733 10.543325 10.177852 10.792985 10.78549 10.780545 10.745141
1367840_at 8.292774 8.287534 8.283966 8.11241 7.775447 8.125272 8.01995 8.300947 7.9912314 8.2458515 8.430054 8.010621
1367841_a_at 3.4835076 3.6013036 3.606472 3.5254676 3.59132 3.5551617 3.515177 3.5946426 3.5515928 3.404743 3.5675855 3.5937712
1367842_at 6.2019787 6.0639815 6.0101476 6.195406 5.9704084 6.2269626 6.1920877 6.146995 6.182811 6.244359 6.1983705 6.3346024
1367843_at 10.709057 10.674719 10.738809 10.772062 10.871235 10.922714 11.007038 11.037906 10.905552 11.136217 11.122962 11.170821
1367844_at 8.441517 8.579785 8.322706 8.293768 8.349304 8.5760355 8.507241 8.480109 8.457559 8.533248 8.444072 8.4729805
1367845_at 3.5841627 3.495669 3.6833954 3.2106333 3.4214573 3.6815085 3.414934 3.6616273 3.434516 3.5965376 3.5871708 3.5725832
1367846_at 6.043762 6.2322865 6.053532 7.0422325 5.8511605 5.8816414 7.113967 6.586982 5.928891 6.604831 6.403898 7.107922
1367847_at 8.77841 9.039158 8.763406 8.394258 8.916413 8.319409 7.3357615 9.557405 8.321073 10.031238 9.612808 9.127208
1367848_at 7.775583 7.799853 7.7825274 7.996696 7.9289136 7.8630614 8.163933 7.976778 8.15406 8.189017 7.9457564 8.027159
1367849_at 9.561349 9.305492 9.564631 9.507994 9.017029 9.288101 9.389055 9.325159 9.221097 8.776635 8.74751 9.048019
1367850_at 8.618728 8.848452 8.708748 8.324365 8.692798 8.663727 8.345081 8.472845 8.461334 8.18034 8.719547 8.3596325
1367851_at 4.1222553 4.470485 4.0609646 4.120535 4.344693 4.429282 4.0727158 4.2637196 4.327072 4.36034 4.530051 4.07897
1367852_s_at 4.6653624 4.7200813 4.6101365 4.590012 5.051832 5.093572 4.708749 4.7356167 4.6052 4.834986 4.570364 4.57399
1367853_at 7.904037 7.887975 7.7791142 8.061342 7.8250628 7.77951 8.196108 8.044418 7.9434733 8.332999 7.9878087 8.287762
1367854_at 11.005361 11.631976 11.00768 11.184393 11.759484 11.050624 11.282282 10.083749 11.560606 11.776124 11.537701 11.593727
1367855_at 9.0625725 8.985448 9.069485 9.017638 8.91497 8.788194 8.61081 8.5407095 8.736063 8.828295 8.442354 8.681853
1367856_at 8.659307 8.849906 8.591343 8.354048 8.981966 8.682925 8.40078 7.8296266 9.030925 9.363585 9.098797 9.23547
1367857_at 12.100621 11.994934 11.475297 11.717335 11.855519 11.643785 11.692474 11.363965 12.266701 12.476707 12.539997 12.626466
1367858_at 3.8555424 3.7179828 4.023528 3.8052824 3.8238556 3.7545226 3.680213 4.096216 3.7030406 3.6510153 3.8906868 3.8468053
1367859_at 5.147286 5.0646634 5.017137 5.231981 4.9510007 5.138757 5.3226585 5.1796618 4.9483643 5.248693 5.5049915 5.449054
1367860_a_at 10.023278 9.44723 9.943355 9.534384 9.490563 9.1852455 9.783823 9.542793 9.768467 9.47367 8.902428 9.806646
1367861_at 5.682707 5.822828 5.729954 5.5084443 5.999466 5.807898 5.6459312 5.550138 5.4912033 5.720638 5.8058434 5.0142717
1367862_at 4.240306 4.314673 3.9963343 4.2783527 4.230728 4.3926387 4.1607704 4.06034 4.3488545 4.1699634 4.212681 4.09333
1367863_at 8.199042 8.177004 8.256952 8.228904 8.223189 8.150655 8.212454 8.075986 8.150558 8.324114 8.351484 8.300854
1367864_at 6.094468 5.6964946 5.776844 5.814745 5.862011 5.7921557 5.7235694 5.352318 5.7431154 5.458636 5.5551996 5.4306774
1367865_at 7.6843753 7.296833 7.388871 7.633483 7.5844254 7.372862 7.426337 7.573827 7.4767323 7.540547 7.465462 7.4688687
1367866_at 5.71918 6.1030507 5.980392 5.9714055 6.5717287 5.704386 6.2923803 5.7947764 5.8575377 5.9688706 5.8259687 6.0264688
1367867_at 9.371311 9.270011 9.302147 9.153578 9.16298 9.226599 9.129637 9.245707 9.195455 9.342181 9.2864065 8.892155
1367868_at 6.977402 6.7349286 7.0694466 6.908446 7.0585365 7.102966 7.180862 6.981354 7.216868 7.4418797 7.3747683 7.387765
1367869_at 10.055335 10.207249 10.091865 10.193376 10.111648 10.057496 10.105773 10.330334 10.006738 10.092728 10.006367 10.235878
1367870_at 9.902953 9.759933 10.0211935 9.945247 9.978871 10.011304 10.131476 9.954221 9.997638 10.022251 10.110881 10.113834
1367871_at 13.601842 13.573905 13.494068 13.689491 13.481888 13.53163 13.766559 13.89213 13.662426 13.718383 13.657985 13.799863
1367872_at 8.484416 8.296281 8.2694435 8.32088 8.362746 8.087963 8.48211 8.274327 8.22039 8.310623 8.286374 8.169125
1367873_at 9.516986 9.472058 9.564883 9.470822 9.398747 9.3312025 9.385385 9.368651 9.327988 9.284147 9.385616 9.61435
1367874_at 6.641952 6.138943 6.5898333 6.2894177 6.38897 6.3008604 6.5311394 6.516576 6.2355084 5.9903193 6.485319 6.3568053
1367875_at 8.977849 9.060312 8.864047 9.027707 8.981354 8.871107 9.001867 9.236639 9.179054 8.994602 9.093737 9.032684
1367876_at 6.4999886 6.467735 6.660707 6.32858 6.553076 6.743541 6.5119324 6.556427 6.2541895 6.412179 6.2358613 6.3451777
1367877_at 8.063135 8.06831 8.254944 7.855518 7.9024615 7.869622 7.7349143 7.5494523 8.075518 7.9280186 7.9204698 7.605563
1367878_at 8.82606 9.075276 8.925931 8.903325 9.10005 8.908098 8.877325 8.749614 8.987851 8.895921 8.971224 9.123064
1367879_at 7.5436583 7.381328 7.4869595 7.616114 7.3710847 7.6096835 7.2457438 7.085412 7.501361 7.602477 7.068913 7.307471
1367880_at 5.4429207 5.416854 5.4818735 5.4951544 5.4409447 5.691978 5.2721734 5.1664457 5.2696676 5.5822363 5.257732 5.3129063
1367881_at 7.3847694 7.374388 7.3708887 7.18528 7.341688 7.0518794 7.347268 7.5038924 7.4228587 7.2681923 7.717628 7.462914
1367882_at 6.5250006 6.7515383 6.6904593 6.6366405 6.6182857 6.731765 6.804213 6.5647345 6.6594996 6.7778873 6.7925878 6.652519
1367883_at 7.1677775 7.4944324 7.7837586 7.192596 7.131729 7.279784 7.314343 7.4176927 7.340034 7.4494143 7.3589754 7.5642104
1367884_at 10.510191 10.665214 10.471484 10.563229 10.68346 10.494055 10.612258 10.497945 10.712445 10.768118 10.68821 10.861317
1367885_at 12.164089 12.208591 12.143882 12.203179 12.064021 12.170668 12.194034 12.219711 12.204302 12.17557 12.166622 12.048924
1367886_at 7.5701227 7.57957 7.5903664 7.599742 7.5488873 7.335278 7.4898453 7.337265 7.5997543 7.3309436 7.2250257 7.6241727
1367887_at 12.768099 12.818195 12.638156 12.582344 12.563023 12.521009 12.531881 12.406888 12.585936 12.399567 12.393248 12.218166
1367888_at 3.864452 3.87139 3.89699 4.171779 3.9445825 3.9787264 3.926437 4.0172367 4.02289 3.894093 3.9111226 4.05623
1367889_at 9.228455 9.137026 9.072588 9.171011 9.194513 9.302711 9.263353 9.27689 9.00783 9.225258 9.453018 9.232286
1367890_at 7.2309523 6.9203086 7.0046105 6.854439 7.141459 6.7533045 6.9132357 7.0407724 6.801307 6.870308 6.8312893 7.019996
1367891_a_at 5.6868806 5.5075855 5.390391 5.8394365 5.601072 5.255943 5.5527925 5.563403 5.313505 5.4013047 5.7854614 5.9824057
1367892_at 10.445224 10.172463 10.253363 10.289783 10.326472 10.3534565 10.11371 10.34143 10.139039 10.620773 10.199953 10.356208
1367893_a_at 7.455286 7.5451264 7.4069843 7.255875 7.2384057 7.3203034 7.1744666 7.362105 7.230687 7.2866464 7.336711 7.2630043
1367894_at 11.211698 12.029338 11.594195 11.071538 12.058148 11.358159 11.175054 9.976123 11.718457 11.792084 10.993895 11.831523
1367895_at 11.12258 10.909204 11.028542 10.970959 11.049959 10.958302 10.9204235 10.89872 10.976973 10.863527 10.943213 11.054791
1367896_at 13.627596 13.415464 13.687573 13.590077 13.544711 13.841382 13.784807 13.478367 13.284826 13.52938 13.498848 13.279931
1367897_at 10.801422 10.600022 10.696472 10.931004 10.957134 10.874498 11.146139 11.223007 11.063475 11.298216 11.36498 11.344952
1367898_at 9.76389 9.834807 9.776879 9.7801 9.905902 9.915289 9.860395 10.058234 9.942844 9.893895 9.921599 9.955661
1367899_at 7.0485415 7.637383 7.312218 7.5515904 7.659776 7.377969 7.3658924 7.354549 7.388008 7.8004293 7.8325176 7.769947
1367900_at 8.7591095 8.815715 8.539487 8.643328 8.952162 8.681446 8.929571 9.005122 8.869544 9.1295 9.132183 9.312337
1367901_at 8.930941 8.93833 8.716528 8.629648 8.627399 8.55942 8.486346 8.442574 8.485809 8.45785 8.47624 8.243673
1367902_at 7.743895 8.1381035 7.9622025 7.901727 7.7748938 7.7103257 7.860827 7.78889 7.6271353 7.7215257 8.00798 7.385604
1367903_at 9.585167 9.5327015 9.465869 9.32992 9.460446 9.561448 9.434899 9.586052 9.540348 9.421922 9.45292 9.380323
1367904_at 6.5989604 7.333385 6.2102404 7.0661135 6.1579914 6.8458843 6.9793715 6.476367 6.8314843 6.6469164 7.2324877 7.0949993
1367905_at 10.896367 10.721583 10.778907 10.94975 10.968019 10.763074 10.770504 11.006444 10.643234 10.388731 10.470355 10.48268
1367906_at 9.865297 9.884589 9.739482 9.709496 9.700649 9.704953 9.892726 9.529725 9.731122 9.920249 9.642735 9.57297
1367907_a_at 8.955319 8.919593 8.9380045 8.959021 8.835507 8.953701 9.0564375 9.238606 9.13787 9.469693 9.561361 9.405937
1367908_at 11.8044405 11.769025 11.654762 11.743494 11.64621 11.702047 11.604257 11.666247 11.789274 11.68375 11.571094 11.419434
1367909_at 11.619812 11.543172 11.641802 11.7524605 11.369764 11.795362 11.649674 11.503847 11.586629 11.253153 11.316715 10.991188
1367910_at 7.8192153 7.7702994 7.631034 7.9335895 7.895837 7.7357874 7.5868297 7.7413197 7.920301 7.3826194 7.692112 8.003176
1367911_at 7.694812 7.603953 7.7308064 7.6716003 7.491448 7.509699 7.6919136 7.19849 7.430686 7.667731 7.7434707 7.735841
1367912_at 6.0314517 6.1786304 6.1360087 6.255075 5.9901094 5.995605 6.0223284 6.095194 5.8886776 5.9901724 5.994015 6.0100265
1367913_at 6.887396 6.533744 6.796158 6.742583 6.6058726 6.43217 6.701933 6.6579266 6.496941 6.275995 6.6023555 6.351479
1367914_at 6.761546 6.6183243 6.682223 6.864714 6.837733 6.8227987 6.932271 6.589273 6.7078786 6.6960263 6.8876057 7.0351634
1367915_at 9.082712 8.992257 8.994483 8.971693 8.927651 9.001857 9.000939 8.825739 8.977629 9.380425 9.401712 9.342754
1367916_at 5.7763667 5.826695 5.608894 5.767792 5.5587664 5.6339245 5.489933 5.39387 5.548238 5.4877696 5.502869 5.649826
1367917_at 13.479644 13.348751 13.441924 13.43659 13.372138 13.510236 13.477206 13.457587 13.351432 13.337322 13.361109 13.380403
1367918_at 5.0691805 5.4544964 5.155764 5.496643 5.067515 5.08633 4.9891148 5.1760726 4.9691706 5.6477084 6.008755 5.208828
1367919_at 5.945582 5.6843557 5.7676535 5.9093685 5.600564 5.726961 6.058444 5.6575747 5.9200068 5.880516 5.6868477 6.063019
1367920_at 4.7795887 5.0299153 4.4681354 5.09345 4.848897 4.8201942 4.797351 4.96583 4.977352 5.070644 4.95965 4.9804573
1367921_at 7.668459 7.4586487 7.63041 7.630763 7.579385 7.597105 7.5760565 7.76763 7.75416 7.6857023 7.672529 7.6560163
1367922_at 7.954071 7.831566 7.8049564 7.725546 7.865397 7.7249737 7.632064 7.563151 7.6526437 7.5304074 7.776628 7.4280605
1367923_at 5.3122396 5.316668 5.357464 5.2191734 5.3339 5.2302065 5.1519537 5.1819515 5.201229 4.9689193 5.8458033 5.1863794
1367924_at 6.9003973 6.9793305 6.909934 7.141602 6.970089 6.9637914 6.967994 7.009461 7.1847405 7.2170324 7.0863743 7.0407434
1367925_at 8.006878 7.738081 7.772425 7.8547297 7.6303453 7.8176455 7.8951993 7.8380303 7.846947 7.9509263 8.100121 7.840319
1367926_at 8.566826 8.686409 8.681577 8.841686 8.672881 8.640813 8.964831 8.949262 8.823803 9.29952 9.293988 9.337436
1367927_at 10.760771 10.945824 10.900312 10.950733 10.943965 10.971532 11.1279955 11.142772 10.969933 11.386972 11.430604 11.45321
1367928_at 3.716317 3.7635727 3.631064 3.767483 3.8240647 3.761869 3.8562367 3.905325 3.8133972 3.7127206 3.681601 3.7639346
1367929_at 10.472908 10.187376 10.454523 10.6525 10.705452 10.498922 10.654697 10.92824 10.607985 10.613571 10.820805 10.897148
1367930_at 3.4701421 3.904918 3.9138017 3.8601627 3.639154 3.7227204 3.7643342 3.4741294 3.8440168 3.5987635 3.67857 3.856407
1367931_a_at 9.208513 9.369857 9.474731 9.311338 9.238087 9.410531 9.346244 9.534896 9.338241 9.298812 9.350171 9.66488
1367932_at 11.911306 11.620735 11.378492 11.676695 11.794237 11.5947075 11.920273 11.701114 11.776977 12.2564945 11.689493 11.776758
1367933_at 8.18598 7.6626678 7.7717094 7.9179015 7.575138 8.00475 7.4395766 7.593941 7.4778976 7.3448377 7.371713 7.7986927
1367934_at 5.7379346 5.657812 5.707928 5.8405275 5.868926 5.8664913 5.6897 5.814933 5.763709 6.0585613 5.9158125 5.8099604
1367935_at 9.173003 8.947293 9.113555 9.183982 8.946397 8.878238 8.993309 9.057156 9.037499 8.921022 9.164067 8.961667
1367936_at 7.5395713 7.4103756 7.6132174 7.2374835 7.671469 7.556287 7.2485127 7.3019485 7.2222066 7.3315525 7.496354 7.131398
1367937_at 8.628842 8.825189 7.867665 8.484699 9.639748 8.343797 9.601722 9.675982 9.947787 10.167046 10.137979 9.873572
1367938_at 11.049037 11.028891 11.018511 11.152027 11.100507 11.028205 10.965062 10.988449 10.929655 10.740251 10.731675 11.106802
1367939_at 11.358407 11.376478 11.24604 11.148535 11.295968 10.90174 10.291157 10.306216 10.406876 10.382138 10.252025 9.781279
1367940_at 6.2035875 6.0441585 6.2725616 6.3701763 5.9445963 6.389545 5.84881 5.5889277 6.4104533 6.137641 6.003642 6.321002
1367941_at 9.210777 9.117604 9.325362 9.199458 9.241285 9.354875 9.376032 9.636597 9.300855 9.423089 9.515831 9.512928
1367942_at 7.596827 7.7073064 7.7256455 7.7433295 7.6597614 7.6644 7.606262 7.644093 6.8067493 7.419431 7.8403354 7.566961
1367943_at 7.6823072 7.6860223 7.8633947 7.9139013 7.8238006 8.159628 8.021775 7.9785666 7.8631363 7.847201 8.1705475 8.090874
1367944_at 5.497871 5.5053453 5.2121286 5.4121437 5.368512 5.3664474 5.6246076 5.6278157 5.4578166 5.5322437 5.4593205 5.164834
1367945_at 11.350176 11.309177 11.360539 11.353997 11.394126 11.496412 11.401137 11.4271755 11.174394 11.117891 11.107569 10.8611355
1367946_at 9.808364 9.6177225 9.943745 10.057562 9.612563 9.803654 10.345343 9.984123 9.737196 10.063285 10.056644 10.332455
1367947_at 8.760917 8.730372 8.681808 8.769171 8.575722 8.735298 8.745437 8.6722355 8.728915 8.7183 8.796074 8.661453
1367948_a_at 10.52946 10.138797 10.314289 10.186027 10.306944 10.070004 10.1475 10.364914 10.148098 9.962538 10.021564 10.0816765
1367949_at 5.919342 5.996345 5.8892355 5.877026 6.0843644 6.0838737 5.996971 6.139187 5.8679185 6.088691 5.9687424 5.8117046
1367950_at 8.175276 7.591016 7.509603 8.096365 7.7557263 7.452352 8.045706 8.381983 8.111288 8.260975 8.771919 9.036041
1367951_at 4.3038287 4.458642 4.411156 4.6199694 4.613478 4.5975003 4.4281945 5.0417657 4.481248 4.4983253 4.4929776 4.640451
1367952_at 6.4785295 6.7078605 6.3265185 6.76206 6.6263847 6.3872294 6.687523 6.525601 6.5902185 6.9456544 6.6155224 7.0094247
1367953_at 4.786014 4.6158237 4.9190574 4.781739 4.8393874 4.491081 5.0157995 5.373014 4.9264684 5.360011 5.1255918 5.2815065
1367954_at 7.0915036 7.235186 6.115717 6.357834 7.2514257 7.0701795 6.7964387 6.2254863 6.7470126 6.241225 6.459493 5.778396
1367955_at 6.176186 6.1233296 6.0416636 6.091527 6.200648 6.133937 6.30434 5.9992 6.244015 6.312374 6.4912567 6.1260715
1367956_at 5.268479 5.1363544 5.13506 5.241213 5.0970316 5.247874 4.9660783 4.951598 4.9296937 5.02545 4.6635313 5.281399
1367957_at 7.59407 8.025732 8.894411 9.149791 9.060817 8.106438 8.563431 8.991814 10.188056 8.186395 8.051962 7.7721105
1367958_at 8.82176 8.909554 8.746151 8.775029 8.824302 8.853977 8.670639 8.849855 8.58893 8.660133 8.798127 8.806225
1367959_a_at 6.078673 5.996061 5.6515236 5.9416795 5.9321785 6.0107374 5.8875303 5.727729 5.920594 5.3577 5.5872207 5.499605
1367960_at 8.494272 9.017813 8.798334 8.372228 8.876692 8.728859 8.778834 8.462784 8.354909 8.656858 8.914375 8.636285
1367961_at 4.4157176 4.438407 4.4867563 4.4391785 4.2846346 4.6362114 4.790907 4.47649 4.3273506 4.58082 4.496315 4.451494
1367962_at 4.8832717 4.734271 4.685788 4.47501 4.4010124 4.425111 4.8628397 4.463089 4.627429 4.779275 4.441503 4.590207
1367963_at 6.9817967 7.0330653 7.2615204 7.178242 7.060725 7.0300174 7.305036 7.0064864 7.1888437 7.213666 7.0903316 7.4135566
1367964_at 4.978161 4.9150085 5.0407724 5.02425 5.130595 4.978132 4.596494 4.959506 4.8592567 4.899163 4.9356813 4.759865
1367965_at 6.0067306 5.99264 6.106558 6.167652 6.085644 5.896379 6.3312674 6.1295633 5.90279 6.1856375 6.0054913 6.0015187
1367966_at 9.629957 9.470564 9.301205 9.377247 9.390205 9.27042 9.266174 9.221006 9.3314705 9.3856945 9.257482 9.110832
1367967_at 7.0717106 7.019712 7.035887 6.887128 7.130863 7.120174 7.0926404 7.1854515 7.138932 7.030644 6.939712 7.0571527
1367968_at 3.637699 3.6687684 3.6418447 3.4117966 3.7840168 3.6116264 3.6392622 3.7894766 3.438289 3.643439 3.5675023 3.5218432
1367969_at 10.722185 10.688519 10.669154 10.713621 10.563455 10.655977 10.847505 10.751767 10.703445 11.002714 11.008373 10.807782
1367970_at 4.203789 4.1827364 4.4869227 4.132345 4.2993646 4.196665 4.377528 4.559109 4.2427974 4.447288 4.8779936 4.303792
1367971_at 10.097291 10.205926 10.14331 10.08563 10.124408 10.174464 10.132286 10.172405 10.141108 10.21614 10.130151 10.167888
1367972_at 10.0036125 9.787214 9.936523 9.882452 10.01619 9.765419 9.911003 9.792576 9.751936 9.763899 9.800167 10.029139
1367973_at 4.4199877 4.282528 4.62725 4.34606 4.2527237 4.5390964 5.0755653 4.96353 4.3373613 4.560045 5.13397 7.3860927
1367974_at 9.769805 9.750819 9.390517 8.941027 9.665912 9.736461 9.161952 9.200246 9.063823 9.130032 9.55111 8.510952
1367975_at 6.2300105 6.144745 5.6818213 5.3979416 5.7966337 6.40951 5.7032475 5.543136 5.5744867 5.5974727 6.292263 4.9051423
1367976_at 7.32918 7.5826144 7.72131 7.537499 7.399882 7.584481 7.7056313 7.469545 7.5718994 7.3589077 7.574797 7.872049
1367977_at 3.776942 3.8737743 3.6417508 3.7937384 3.6585162 3.7397857 3.6932845 3.7954235 3.7874563 3.8361092 3.5843892 3.5999353
1367978_at 5.5888977 5.8859653 5.520708 5.642874 5.6219707 5.7751417 5.8387785 5.5521607 5.652496 5.7416005 5.83901 5.396245
1367979_s_at 11.549593 11.157979 10.776326 11.0262375 11.336052 10.91086 10.816485 10.130768 11.437946 10.939012 11.086836 11.138861
1367980_at 8.371391 8.211981 8.055446 8.187857 8.0671425 8.016275 8.221373 8.244236 8.365541 8.540461 8.292366 8.417816
1367981_at 7.4998946 7.089152 7.1637397 7.5858583 7.199583 7.088086 7.585619 7.41152 7.653353 7.612477 7.366326 7.6217594
1367982_at 10.792487 11.26593 10.814957 10.636193 11.053141 10.809159 10.5935955 10.554814 10.333627 10.791516 10.80934 10.8192425
1367983_at 5.6251583 5.5734887 5.4829907 5.4009523 5.4153976 5.3893795 5.299074 5.1348376 5.198632 5.3901753 5.24088 5.0472474
1367984_at 5.6031895 5.4677563 5.735867 5.6324472 5.5168247 5.4627275 5.738134 6.025653 5.793917 5.4194136 5.2378063 5.635019
1367985_at 6.6856604 6.819639 6.6925354 7.049383 7.299019 6.9206257 6.3627367 6.6126313 6.9381566 7.2179837 6.6217937 6.5777597
1367986_at 6.927275 6.957995 6.775624 7.0785418 6.6561112 6.914029 7.266848 7.8597026 7.328015 7.4757967 7.307279 7.6181083
1367987_at 8.890023 8.880474 8.76779 8.833094 8.902607 8.893956 8.894909 8.870611 8.748461 8.781785 8.953601 8.93288
1367988_at 13.084125 13.145927 13.032258 13.170591 13.005048 13.012572 13.109701 13.170247 13.140247 13.003534 13.01735 13.228924
1367989_at 4.262088 3.997889 3.8993988 4.333743 4.192758 4.1985445 4.1643243 4.2236385 4.5401163 4.2657614 4.316595 4.0867476
1367990_at 5.2057376 5.248 5.0980787 5.250972 5.073519 5.0877194 5.045154 4.9273314 5.3353343 5.2294135 5.039281 5.224484
1367991_at 9.026673 8.880525 8.953156 9.059267 8.940603 8.894328 8.974573 8.840693 9.028914 8.835998 9.019895 8.928377
1367992_at 4.6227746 4.832679 4.5327477 4.833654 4.6559563 4.6135206 4.6101704 4.779546 4.7763157 4.5729637 4.395036 4.8025227
1367993_at 7.019634 7.0255733 6.921311 7.1061325 7.015532 6.946228 7.1335144 7.174891 7.0492196 7.126844 6.894337 7.2674837
1367994_at 10.630347 10.491972 10.643969 10.736406 10.58324 10.129763 10.498562 10.576274 10.264409 10.420057 10.11197 10.115941
1367995_at 13.132589 13.11656 13.090615 13.136248 13.155033 13.1454735 13.08312 13.171746 13.150917 13.228856 13.118206 13.091563
1367996_a_at 6.4332952 6.447249 6.4397473 6.445354 6.355304 6.179867 6.3343287 6.5623865 6.3364453 6.326189 6.283481 6.162915
1367997_at 8.132828 7.7723327 8.041887 8.248547 8.1778555 8.196202 8.264007 8.387367 8.258539 8.386871 8.331209 8.578444
1367998_at 9.383572 6.1072936 9.332321 6.0696125 6.01883 9.604306 5.990244 5.7597356 6.17539 5.7526627 5.683777 8.967774
1367999_at 12.270068 12.172719 12.157292 12.120954 11.938803 12.151851 12.116037 12.294985 12.12091 11.959284 11.954808 11.82661
1368000_at 14.203708 14.184029 14.185391 14.099984 14.147349 14.14712 14.172203 14.133427 14.09114 14.0881405 14.132027 14.105499
1368001_at 3.756461 3.7936394 3.8486068 4.1458097 3.9654655 4.1024036 4.1042805 4.0710497 4.0719824 4.36053 3.9790046 4.138279
1368002_at 7.648165 7.434301 7.5848846 7.625023 7.3486238 7.41742 7.745113 7.5479307 7.499626 7.987169 7.378706 7.2631745
1368003_at 5.3844814 5.2772303 5.521043 5.308117 5.391028 5.341378 5.5154343 5.368796 5.6593933 5.2355766 5.236047 5.1790047
1368004_at 9.795018 9.89708 9.806397 9.813241 9.846814 9.862086 9.845533 9.866868 9.864997 10.030908 9.993162 9.796216
1368005_at 5.4386206 5.587914 5.369595 5.4320073 5.3541303 5.370056 5.627776 5.606521 5.427477 5.4523425 5.51483 5.3364644
1368006_at 7.762272 7.8457956 7.7554955 7.555885 7.9860396 7.7418203 7.7032366 7.515195 7.4911046 7.4639196 7.714352 7.2707157
1368007_at 7.3387866 6.9072957 6.5580688 6.4289865 7.059629 6.3185396 6.6383514 6.867491 6.8174434 6.55884 6.393293 6.575178
1368008_at 5.3786955 5.5216584 5.478872 5.336101 5.1615725 5.5380898 5.2397017 5.1645756 5.589686 5.681598 5.432744 5.1458597
1368009_at 9.5312605 9.219411 9.422219 9.318747 8.847587 9.170671 8.537527 9.100975 9.483104 8.843633 8.911052 9.210628
1368010_at 7.7021446 7.6301947 7.746388 7.720956 7.6791253 7.7470326 7.5896873 7.576794 7.8066125 7.684731 7.8295503 7.646348
1368011_at 7.655439 7.858831 7.8285356 7.845734 7.5606227 7.849671 7.66087 7.7465477 7.6221137 7.5789356 7.7608175 7.3429704
1368012_at 6.6569543 6.4848776 6.643879 6.3710904 6.3401337 6.0892544 6.5294805 6.2041993 6.707679 6.8891983 7.065456 6.551223
1368013_at 4.1961784 4.2674475 4.3777423 4.672046 4.2457743 4.260865 4.4787807 4.428816 4.140607 4.7392263 4.4536963 4.6802397
1368014_at 4.031142 4.1200113 4.2439117 4.1771355 4.1436815 4.102298 4.28251 4.1853447 4.1884127 4.023055 4.098069 3.9834373
1368015_at 5.9832177 6.182598 5.856228 5.8825564 6.0547557 6.0135098 6.046729 5.834788 6.0938263 5.8724775 6.284289 5.8099604
1368016_at 13.053058 13.000134 12.940652 13.08408 13.047547 13.086586 13.099974 13.12114 13.09298 13.05843 13.047652 13.02931
1368017_at 4.9733763 5.060875 4.9217854 5.084237 5.0380244 4.9713306 5.1655426 4.9166775 4.9778852 5.056919 4.792779 5.1570783
1368018_at 8.989212 8.959723 8.903807 9.0826435 8.88802 8.81206 8.746449 8.837782 8.762498 8.805122 8.838403 8.911545
1368019_at 7.416628 7.3600817 7.159108 7.281715 7.6213374 6.9372935 7.284903 7.2725635 7.409159 7.393169 7.4874444 7.5154753
1368020_at 6.712475 6.5923314 6.4141526 6.3875422 6.270052 6.5371423 6.4987464 5.6530514 6.607226 6.7406917 6.671048 6.370166
1368021_at 13.975982 13.621367 13.819867 13.993101 13.875012 13.986558 14.065683 14.05071 14.017175 13.897858 14.132407 14.007514
1368022_at 6.8078003 6.566299 6.446944 7.000002 6.768401 7.036338 6.7604995 6.6172485 6.999665 6.685705 6.7929482 6.7167926
1368023_at 6.843995 6.6906285 6.42097 6.6858993 6.3288517 6.710817 6.537405 6.7583437 6.605767 6.6091194 6.7347875 6.7520194
1368024_at 6.482013 6.2252593 6.1322775 6.4093966 6.2409654 6.644044 6.416198 6.2678843 6.172014 6.4424043 6.25181 6.4115443
1368025_at 7.258463 7.503204 7.2585683 6.514805 6.682771 6.726121 6.7540884 6.67066 6.280033 7.2625 6.889729 6.7124524
1368026_at 7.2685714 7.0948167 7.073649 7.3143682 7.208633 7.1578493 7.272796 7.168738 7.106356 7.4194574 7.2258434 6.90539
1368027_at 6.592144 6.612452 6.5230937 6.505855 7.014879 6.6642594 6.812797 6.5017076 6.7071514 6.525329 6.7813582 6.8221464
1368028_at 4.407825 4.503316 4.488857 4.3739104 4.2603855 4.2993636 4.4132066 4.3755617 4.4708652 4.505067 4.456984 4.5399737
1368029_at 10.626517 10.523628 10.547687 10.654545 10.741772 10.57484 10.587388 10.621331 10.626625 10.558025 10.541099 10.684126
1368030_at 9.098438 8.9191675 8.919607 9.181297 9.151832 8.912475 9.060884 8.983719 8.937685 8.957478 8.933817 9.300521
1368031_at 7.282551 7.2430506 7.6815147 7.3796477 6.9790545 7.325005 7.278822 7.1548696 7.1635494 7.2142534 7.294873 7.377222
1368032_at 6.6553226 6.107222 7.2112317 6.389365 6.4600224 6.5161157 6.0482874 5.760025 5.784847 5.7468863 6.035619 6.5001116
1368033_at 5.9870524 5.9673533 6.567929 6.0610194 6.081662 6.1838527 6.1697564 6.027619 6.001647 5.9319024 5.906719 6.378705
1368034_at 4.369988 4.630002 4.34315 4.1261816 4.390045 4.2375193 4.4154463 4.518278 4.188689 4.353857 4.6024923 4.3433104
1368035_a_at 9.921725 10.177656 9.89363 9.845749 9.693968 9.831547 9.443864 9.573801 9.699347 9.488281 9.0427685 9.166149
1368036_at 10.035307 10.267477 9.806403 9.75266 9.634278 9.725782 9.575997 9.752898 9.661986 9.732691 9.094091 9.165014
1368037_at 7.3437257 7.2057676 7.164564 7.730277 7.5069737 7.254936 8.394276 8.318527 8.03759 8.845214 9.18772 8.995075
1368038_at 8.222916 8.542622 8.45272 8.626444 8.639357 8.320784 8.607027 8.660119 8.574712 8.502099 8.195137 8.635584
1368039_at 5.2116656 5.2457476 5.2470007 5.2571735 5.3660903 4.9244475 5.1253586 5.2996736 5.12166 5.5741515 4.7357864 5.5011387
1368040_at 8.256302 8.11981 8.273851 8.097713 8.029638 8.09376 8.208468 8.153683 8.053799 8.440985 8.278519 8.078581
1368041_at 10.118808 10.194803 10.226427 10.157806 10.016574 10.2968235 10.261435 10.214241 10.239201 10.503863 10.443063 10.219274
1368042_a_at 10.853931 10.776646 10.591045 10.689336 10.756436 10.833131 10.838645 10.809117 10.900385 10.838363 10.888227 10.55203
1368043_at 8.219509 8.173114 8.229984 8.174563 8.178135 8.141694 8.139932 8.080656 8.118303 8.220676 8.343266 8.271726
1368044_at 3.5511508 3.270205 3.3311267 3.4311464 3.1259353 3.3925698 3.4249167 3.3346503 3.239114 3.358429 3.3982134 3.2340302
1368045_at 10.40781 10.270787 10.363121 10.287188 10.248644 10.163892 10.184888 10.043718 10.124191 9.969183 9.795921 9.823162
1368046_at 10.1739855 9.839319 10.053724 10.13071 10.189505 9.9665985 10.035136 9.783573 9.818108 9.482604 9.462767 9.889884
1368047_at 7.151707 6.525054 6.782982 6.7867346 6.656312 7.2971954 6.7565274 7.039351 6.6979446 6.9542766 7.1721945 7.111091
1368048_at 14.065068 13.937221 14.053342 13.998965 14.094593 14.130383 14.047232 13.928248 14.052438 14.064759 14.069488 14.162686
1368049_at 11.18598 11.148486 11.282039 11.142413 11.196917 11.235198 11.241958 11.144586 11.1385765 10.858307 10.947913 11.103992
1368050_at 8.423021 8.302654 8.781464 8.7614355 8.759737 8.400354 8.536566 8.936568 8.963381 8.703193 8.67464 8.511379
1368051_at 11.368049 11.316699 11.613402 11.435492 11.517188 11.513786 11.614692 11.73958 11.543236 11.650117 11.7312765 11.796791
1368052_at 5.158085 5.321281 5.2250543 5.5126734 5.3948135 5.3901386 6.127371 6.105941 5.4755054 6.191209 6.172831 5.494342
1368053_at 5.7856236 5.9954357 5.8616605 5.5975676 5.8327174 5.481083 5.5206246 5.696587 5.264665 5.546337 5.4793787 5.6239567
1368054_at 6.582404 6.3866973 6.4479866 6.5262647 6.5863314 6.7842393 6.5616126 6.6435204 6.636972 6.681155 6.678647 6.490208
1368055_a_at 7.959972 7.823907 7.960702 8.092167 7.848281 7.836839 7.9741673 7.839603 7.8475957 8.093117 7.952335 7.960124
1368056_at 7.251163 7.3612494 7.2638597 7.2248225 7.4264116 7.2360544 7.3934536 7.343321 7.3800874 7.253928 7.1282907 7.357819
1368057_at 8.745205 8.612625 8.636363 8.596589 8.525907 8.952709 8.839305 8.917744 8.8482485 9.16419 9.140582 8.716378
1368058_at 7.3137994 7.4825983 7.194511 7.049096 7.236597 7.214029 6.9005237 7.3089814 7.099842 6.9396343 7.253389 7.0419745
1368059_at 9.901621 9.734604 9.227604 9.788125 9.797561 9.219633 9.389445 9.833212 9.467767 9.354448 8.914147 8.4239235
1368060_at 13.155949 13.226597 13.235115 13.224146 13.087843 13.215839 12.903351 13.013775 13.08014 12.71176 12.777081 12.528934
1368061_at 5.3326464 5.4720817 5.4265456 5.766878 5.4382095 5.5163507 5.5107064 5.3169403 5.592999 5.3444424 5.362998 5.2763343
1368062_at 9.33996 9.262463 9.272346 9.402774 9.350452 9.386146 9.343285 9.283955 9.390078 9.206261 9.401387 9.541669
1368063_a_at 8.652892 8.747147 8.754705 8.55738 8.526966 8.608123 8.127535 8.542288 8.398342 8.316712 8.417887 8.513882
1368064_a_at 10.70218 10.717158 10.568063 10.890769 10.707957 10.745291 10.600742 10.497718 10.843716 10.554628 10.450545 10.709021
1368065_at 7.35072 7.2527966 7.500734 7.472502 7.1226153 7.6492405 7.2878027 7.041178 7.1699862 7.496396 7.516125 7.2175655
1368066_at 5.729949 5.8615417 5.7522497 5.148899 5.4159975 5.598595 6.1371465 5.579718 5.5448313 5.6676397 5.7736387 5.6598644
1368067_at 8.827475 8.7393055 8.812685 8.796182 8.809586 8.76251 8.821987 8.705565 8.741456 8.663843 8.700698 9.0134735
1368068_a_at 7.378023 6.808777 7.4480505 7.3113284 7.2928596 7.4492908 7.390642 7.2566805 7.248999 7.2917037 7.101825 7.1376667
1368069_at 8.014495 7.7794685 8.0179825 7.929912 7.906671 8.011782 8.061933 7.8376713 7.8483834 7.933914 8.084399 7.9044933
1368070_at 8.224809 8.378481 8.346199 8.393769 8.174158 8.278758 8.361369 8.361498 8.387738 8.207451 8.121928 7.9668994
1368071_at 11.912715 11.751015 11.6929865 11.601959 11.479242 11.641431 11.464753 11.608602 11.332252 11.51672 11.586158 11.2795925
1368072_at 5.8673215 6.7446766 6.3918314 6.5137444 6.620378 6.570492 6.0538087 6.589326 6.6254406 6.2726173 6.6611996 6.4873466
1368073_at 8.566659 7.84447 8.000092 8.679073 8.067841 8.777025 8.103758 8.319748 8.46661 8.45851 8.770271 8.311764
1368074_at 6.513118 6.48926 6.5626793 6.629896 6.7369723 6.4999437 6.714206 6.3416805 6.9171476 7.0461435 7.156789 7.1695795
1368075_at 10.741248 10.611652 10.206828 10.502181 10.503292 10.3073225 10.3754425 10.385909 10.576145 10.35466 10.531037 10.644648
1368076_at 7.2113543 7.187304 7.1621833 7.3966193 6.964096 7.379954 7.2311397 7.4665475 7.451096 7.1859474 7.2468867 7.3099985
1368077_at 13.208598 13.2983055 13.268312 13.175944 13.158553 13.144629 13.052937 13.0858135 12.995269 13.041963 13.032034 13.049681
1368078_at 4.098298 3.906538 4.1012797 3.9426284 3.882655 4.772806 3.8723276 3.9553902 3.933155 5.084229 3.809778 4.2569923
1368079_at 9.261859 9.041238 9.093566 9.061992 9.183535 9.07285 8.752409 8.865998 9.302328 9.128785 8.864302 8.704837
1368080_at 3.5468664 3.8838 3.6397836 3.7311852 3.8022342 3.6322799 3.617013 3.7911363 3.562688 3.7927613 3.7754261 3.7998128
1368081_at 7.0930734 7.2853603 7.0616407 7.192664 7.047756 7.3487167 7.1694403 7.263112 7.187375 7.286849 7.3131695 6.922875
1368082_at 7.8496337 7.8193073 7.7557583 7.6071467 7.6425242 7.623862 7.7261357 7.800259 7.7477026 7.9583616 7.8326697 7.9392467
1368083_at 9.295291 9.139253 9.3233385 9.107671 9.186974 9.255779 9.251899 9.342994 9.209234 9.271739 9.423077 9.248393
1368084_at 5.9041348 5.9803863 5.7306232 6.02365 5.9625025 6.0708666 6.0404563 5.911315 6.0829363 6.051266 6.347699 5.9227195
1368085_at 10.397789 10.818318 10.634405 10.667695 10.358244 10.448174 10.403289 10.527798 10.502977 10.468978 10.198378 10.007776
1368086_a_at 8.189497 7.571276 7.7567706 7.484773 7.589893 7.7817693 7.75612 7.163325 7.6629553 7.666417 7.9275594 7.7109623
1368087_a_at 8.559969 7.875847 8.16251 8.413113 7.7799845 8.280707 7.9066267 7.956607 7.755449 7.7496414 7.8898697 8.11032
1368088_at 7.120805 7.302159 7.376748 7.530396 7.136223 7.519529 7.372528 7.3107934 7.338359 7.5246325 7.4426055 7.2868986
1368089_at 8.3500185 8.116803 8.4624 8.251505 8.30101 8.126955 8.011742 8.38644 8.022904 8.091847 8.185274 8.209375
1368090_at 7.1914372 7.027494 7.1759996 7.01432 7.1608624 7.1290517 6.83158 7.142602 6.8964095 6.9703965 6.7974043 6.6604786
1368091_at 8.851513 8.463581 8.386729 8.692912 8.485296 8.534254 8.727573 8.807596 8.679857 8.553803 8.7773485 8.415723
1368092_at 12.38358 12.421429 12.333856 12.422879 12.419365 12.361566 12.422112 12.397565 12.407157 12.396166 12.370886 12.450683
1368093_at 3.66766 3.6285155 3.6686795 3.5118744 3.5670485 3.5867062 3.6295574 3.6052942 3.4730325 3.4095807 3.8388379 3.5633705
1368094_at 7.283458 6.9944644 7.1596045 7.0022483 6.8809404 7.1323886 7.041929 6.9113407 6.8844604 6.9941497 7.073927 7.015292
1368095_at 10.049171 10.129359 9.92681 10.150124 9.946577 10.224517 10.273216 10.308675 10.091801 9.932867 10.219954 10.014651
1368096_at 9.80899 9.960226 9.980375 10.142096 9.9344225 9.947053 9.855105 9.815115 10.136221 9.972743 9.798169 9.807819
1368097_a_at 4.3831267 4.3539925 4.3918896 4.5253587 4.456053 4.58621 4.3538237 4.390889 4.098444 4.493468 4.5408673 4.364643
1368098_a_at 7.485748 7.460246 7.509377 7.515747 7.496337 7.2210116 7.3716063 7.3633895 7.389702 7.8324447 7.7768793 7.0963445
1368099_at 7.1134343 7.1995816 7.177453 7.112423 6.977378 6.8908076 7.26286 7.4825215 7.194079 6.9649224 7.216348 7.2584157
1368100_at 10.565382 10.48068 10.336653 10.500143 10.464467 10.448564 10.282787 10.177153 10.655252 10.508791 10.321976 10.49554
1368101_at 7.857362 7.5917807 7.726917 7.814256 7.6213045 7.807731 7.8607283 7.7204337 7.86139 8.032648 7.866135 7.6969943
1368102_at 8.514747 8.274439 8.031134 8.060799 8.06739 8.005067 7.899593 8.115805 8.016069 7.7537107 7.5289836 7.2524366
1368103_at 7.2415476 7.0942893 6.6463604 6.902756 6.7893586 7.1994634 7.1487107 7.6595945 6.9302874 7.540547 7.8479342 7.5479417
1368104_at 6.2677183 6.2801714 5.8729105 6.196451 6.1655 5.8386116 6.128071 6.098543 5.825699 5.961062 6.0240507 5.812697
1368105_at 4.775046 4.872539 4.5782895 4.531967 5.174117 4.4219317 4.7003717 4.9547167 4.4369407 4.7845087 4.7157087 4.4876804
1368106_at 8.732528 8.687835 8.615211 9.29366 8.354182 8.644417 8.184037 8.557068 9.184277 8.321295 8.179758 8.5227375
1368107_at 3.565324 3.7505884 3.7034516 3.7478259 3.63186 3.6147654 3.6985793 3.867954 3.8206944 3.8521097 3.6707761 3.730816
1368108_at 4.749239 4.6138153 4.7761917 4.5802174 4.6465497 4.513625 4.983699 4.756122 4.7279315 5.020954 4.679884 4.6702595
1368109_at 6.953647 7.277105 6.944215 6.519895 6.824346 6.813329 6.829806 6.815324 6.8896575 6.6890244 6.878068 6.866456
1368110_a_at 4.1954455 4.097018 4.051943 4.0911255 4.010998 4.176314 4.179391 4.191986 4.235826 4.14826 4.035183 4.1124997
1368111_at 7.397855 8.100496 7.402159 7.447649 7.6133394 7.2060757 7.6631093 8.329222 7.963463 7.518566 7.8514447 7.967306
1368112_at 5.508498 5.4322596 5.3260307 5.3235354 5.471101 5.219932 5.650235 5.5097857 5.075878 5.142206 5.251647 5.483544
1368113_at 4.2643356 4.549801 4.1915956 4.2558365 4.089322 4.3071504 4.6466036 4.4333935 4.2764893 4.4470806 4.311578 4.29372
1368114_at 4.5575786 4.1922374 4.26548 4.4371586 4.430724 4.588056 5.7421603 4.3677154 4.438993 4.3906984 6.1207423 4.353496
1368115_at 10.262807 10.556387 10.233631 10.494651 10.236667 10.610512 10.500225 10.47291 10.285958 10.337927 10.327136 10.072141
1368116_a_at 7.809383 7.3495607 7.902994 7.829881 7.745233 7.7860503 7.5738 7.3239536 7.469638 7.6630845 7.488743 7.7790375
1368117_at 9.051777 8.939128 8.978011 8.907613 8.838143 8.879556 8.77016 8.886188 8.767111 8.859531 8.762928 8.85967
1368118_at 8.736534 8.748386 8.723394 8.851192 8.637815 8.821156 8.580701 8.852865 8.692146 8.637154 8.79076 8.811159
1368119_at 5.4865594 5.690343 5.5551147 5.6888494 5.6768503 5.7443533 5.733142 5.6995273 5.7223663 5.4724593 5.7030344 5.6734247
1368120_at 4.140669 4.1774654 4.270942 4.289145 4.1630926 4.184868 4.257325 4.2966366 3.952675 4.2527804 4.2385244 4.1483765
1368121_at 11.013299 10.752704 10.550684 10.880334 10.884663 11.371802 10.998913 10.97976 10.54086 10.985609 11.096704 10.898952
1368122_at 9.874081 10.154308 9.775332 9.75001 9.712012 9.754751 9.713709 9.661366 9.746994 9.5952015 9.532783 9.71209
1368123_at 5.776453 5.783352 5.61761 5.560116 5.713495 6.035814 5.5249205 5.7491055 5.698527 5.421444 5.7672334 5.682506
1368124_at 7.0252376 6.613414 7.333503 7.5862303 6.8446417 7.4575386 7.0229006 7.481479 7.3458867 7.1317525 7.3352776 7.4292197
1368125_at 6.051877 5.7968383 6.0280137 6.0218925 6.1225877 5.8639526 6.1228037 5.9127316 6.078241 6.0991116 5.713542 5.9498787
1368126_at 6.255646 5.4876246 5.8716908 5.867645 5.5565658 5.8946 5.658634 5.8460813 5.902536 6.1120577 5.5179777 5.5546627
1368127_at 6.552191 6.145403 6.502594 6.718429 6.5333505 6.316539 6.6492305 6.6696672 6.6241765 6.8204775 6.9382057 7.2916126
1368128_at 6.011652 7.63463 5.9397182 5.6854324 7.879964 6.6534524 6.1537633 6.01963 5.848866 8.302056 6.8005385 5.8409557
1368129_at 7.319373 7.019712 7.366666 7.341962 7.1856513 6.993058 6.8467317 7.3609643 7.2454915 7.0792394 7.3747683 7.131398
1368130_at 4.3770494 4.637946 4.4318523 4.4411325 4.355441 4.510607 4.5297003 4.3907905 4.4866447 4.3171563 4.473802 4.475156
1368131_at 4.257015 4.1551867 4.0534897 4.478412 4.4731026 4.3166738 4.3170033 4.487863 4.2144866 4.012788 4.692504 4.248248
1368132_at 10.486425 10.495004 10.688736 10.698963 10.210131 10.548757 10.52393 10.76146 10.255208 10.635711 10.260083 10.360044
1368133_at 7.7350245 7.5538163 7.6946096 7.8545094 7.9507704 7.778732 7.8924584 7.8726916 8.263447 7.8904266 7.7492323 8.129763
1368134_a_at 8.714467 8.166763 7.908908 8.485054 8.123497 8.582857 8.258444 8.356675 8.1071615 8.291465 8.192527 8.152079
1368135_at 6.0550246 6.073843 5.8702426 5.9710636 6.031082 5.9586916 5.847897 5.861917 5.97822 6.007977 5.5895615 5.5980983
1368136_at 7.8943334 7.782568 7.8799973 7.9191284 7.7095213 7.7341223 7.9464445 7.6525216 7.5585494 7.567124 7.6647778 7.517568
1368137_at 6.134187 6.1534863 5.879147 6.318183 5.8816204 6.090353 6.108828 5.9839907 5.7423816 6.1849318 5.6015716 6.276649
1368138_at 5.224248 5.3142295 5.123643 5.531539 5.4133306 5.1974535 5.208559 5.2681184 5.2330523 5.145047 5.3076267 5.351049
1368139_s_at 5.171782 5.2287884 5.567564 5.2454624 5.079073 5.64804 5.6413956 5.7107334 5.5924597 5.796608 5.693151 5.489219
1368140_at 5.621163 5.884089 5.6608634 5.3658233 5.738242 5.6926093 5.4973187 5.433111 5.121546 5.4886684 5.476146 6.1884317
1368141_at 11.808913 11.751661 11.914863 11.869558 11.837789 11.740207 11.767859 11.79508 11.752141 11.786652 11.768106 11.911854
1368142_at 5.257009 5.1177473 4.9604597 5.509651 5.5469027 5.316005 5.6048775 5.354683 5.3757668 5.5242405 5.7675147 5.775321
1368143_at 7.2818794 7.528347 6.822977 7.2052655 7.620772 7.4155884 8.495121 8.323677 7.8483834 8.745693 9.032053 8.934536
1368144_at 6.3809423 6.1071615 5.7269807 5.8687296 5.52281 5.9201293 5.692661 5.7195063 5.782456 5.8841925 5.738959 5.928282
1368145_at 6.057275 5.647644 5.4481516 5.390585 5.2119637 5.2945747 5.552764 5.2823296 5.2227097 5.431859 5.0720396 5.398841
1368146_at 9.504317 10.224201 9.597637 11.284318 9.617209 9.095287 10.829648 9.648405 9.403096 9.862515 9.163 8.330164
1368147_at 7.40912 8.039438 7.249853 9.64608 7.613067 6.859431 8.758881 7.3549824 7.1968546 7.5992813 6.513906 5.840077
1368148_at 4.2240086 4.4660883 4.1834106 4.7617197 4.5732036 4.6181703 4.386414 4.3196697 4.6996975 4.853198 4.5691257 4.5350094
1368149_at 5.9303546 6.138397 5.8350754 6.210418 6.042056 5.9713035 6.067178 5.7056794 6.098984 5.9357266 5.7471766 5.7164183
1368150_at 12.54024 12.505106 12.513283 12.781991 12.904967 12.675528 13.002251 13.428484 12.972141 13.287298 13.10209 13.440279
1368151_at 10.362408 10.235392 10.266607 10.280338 10.403211 10.318229 10.360896 10.40364 10.262294 10.233067 10.17699 10.4008
1368152_at 7.7418075 7.453626 7.7271957 7.4433312 7.4095387 7.6001906 7.3500066 7.367046 7.4348445 7.2858076 7.265883 7.430876
1368153_a_at 7.3315387 6.969026 6.824998 7.093756 7.1937103 7.0846286 6.7591286 7.021999 7.105027 6.8301277 6.8102193 6.853322
1368154_at 8.33312 8.098398 8.06111 8.098083 8.162966 7.899412 8.1627865 8.085371 7.837263 7.798051 7.979763 7.9799166
1368155_at 11.404775 12.8099985 12.186319 11.853605 11.472737 9.06522 10.471682 11.898355 12.25633 11.553032 11.875669 12.437224
1368156_at 5.2896833 5.3671536 5.387954 5.3068943 5.6363406 5.4110613 5.6378503 5.4393954 5.2934284 5.336688 5.4544578 5.399005
1368157_at 6.1269274 5.9607444 6.206294 5.8827767 5.870097 5.8226843 5.940755 5.785723 5.6195803 5.545758 5.798619 5.7351003
1368158_at 9.554237 9.479729 9.468825 9.672145 9.754098 9.404989 9.766442 9.528279 9.728083 9.393843 9.624803 9.777724
1368159_at 8.388098 8.189171 8.209532 8.387607 8.00732 8.326008 8.3407345 8.253892 8.232412 8.308807 8.51128 8.320232
1368160_at 11.328201 9.709841 7.7474146 9.772251 9.262842 7.4526854 10.178874 10.148796 8.609556 10.199797 10.11153 10.310074
1368161_a_at 13.930951 13.948754 13.958583 13.911775 13.897567 13.913834 13.759612 13.760902 13.864391 13.744971 13.409991 13.598569
1368162_at 4.9599133 4.7095356 4.7592907 4.732088 4.855794 4.661813 4.8418875 4.6260424 4.9084244 4.830286 4.7914524 4.75438
1368163_at 10.281842 10.106355 10.217181 10.20507 10.242006 10.101988 10.168985 10.183306 10.212692 9.92921 9.863616 10.271483
1368164_at 8.190233 8.285052 8.04103 7.872923 8.075747 8.144974 8.135787 7.880768 7.9850855 8.157076 8.324045 7.961352
1368165_at 8.067515 7.648819 7.9026775 8.082117 7.9355593 7.8386693 7.4978533 7.717535 7.8541813 7.7971582 7.622326 7.9285555
1368166_at 6.126119 6.184657 6.1141124 5.9045544 6.0612574 6.304428 6.240489 6.186219 6.6047006 6.243317 6.6173143 6.255728
1368167_at 5.7553086 5.8348308 5.545053 5.6854324 5.811887 5.3824277 5.713476 5.2335443 5.2672663 5.303296 5.4817305 5.280567
1368168_at 8.976261 8.111597 8.393075 9.277972 8.051167 8.513207 8.808431 8.313484 8.019994 8.303454 8.204755 8.200478
1368169_at 6.7751265 6.7795625 6.9403424 6.956206 6.5460615 6.975499 6.8642054 6.858986 6.819522 7.2446756 7.124021 7.1392956
1368170_at 4.2270904 4.018774 3.8133368 3.8969653 3.861315 3.8840659 3.9561 3.9594417 4.0749893 3.8616705 3.89882 3.938644
1368171_at 9.904218 8.875501 10.466262 10.669348 7.826453 9.019617 10.003286 10.005019 9.104062 7.7860627 6.512848 6.49581
1368172_a_at 7.7920346 6.726988 8.250738 8.380902 5.745292 6.9331994 7.9701777 7.7200947 6.963768 5.776364 4.6635313 4.5550714
1368173_at 8.708574 8.734249 9.237782 8.099832 8.33462 8.749806 8.171748 8.37703 8.261893 8.3562975 8.5884285 8.590754
1368174_at 3.7912395 3.9272065 3.8796506 3.85025 3.7135303 3.9501612 3.847196 3.9149559 3.9723396 4.120537 4.705576 4.19719
1368175_at 7.002447 6.868098 6.9063244 6.837526 6.6465435 6.6512094 6.70179 7.031997 7.009352 6.823246 6.9695625 7.2769766
1368176_at 7.5081983 7.5899425 7.3773904 7.5803456 7.3270965 7.823992 7.5687623 7.3661566 7.509873 7.286292 7.3863053 6.9506054
1368177_at 7.7284083 7.953987 7.920674 7.853374 7.672379 7.294351 8.452379 8.041409 8.236365 8.992287 8.689774 8.682461
1368178_at 9.112291 8.977238 8.888034 8.980208 8.911373 8.824429 8.867988 8.552341 9.142195 8.803124 8.682566 8.721978
1368179_at 7.413764 7.387071 7.080568 7.207217 7.4171286 7.294737 6.9922256 6.978258 7.3557906 7.406055 7.294549 7.10906
1368180_s_at 13.508182 12.926052 13.410545 13.080749 12.910419 13.555242 13.325109 13.427917 13.514129 13.288226 13.357932 12.863142
1368181_at 11.00596 10.819269 10.981318 10.879167 10.99492 11.216053 10.920229 10.84809 10.949308 11.02827 11.0224285 10.987866
1368182_at 4.3514137 4.348364 4.276745 4.1245317 4.477163 4.484334 4.299568 4.166971 4.565995 4.276006 4.4268894 4.277891
1368183_at 7.7152987 7.683676 7.755793 7.6592255 7.902508 7.739005 7.714915 7.8725934 7.5404563 7.599997 7.5873966 7.5130367
1368184_at 9.365202 9.226734 9.375369 9.308548 9.123961 9.4599 9.084022 9.255643 9.117571 9.290624 9.24478 9.150827
1368185_at 4.80365 4.9706097 4.9640646 4.769323 4.83681 4.8367176 4.9089026 5.094507 4.7695518 4.81454 4.8929486 4.956391
1368186_a_at 6.0341763 6.1768827 5.81782 5.91556 6.235532 6.0806837 5.986467 5.8670554 6.000825 5.8297777 6.0536532 5.782865
1368187_at 7.8762975 7.5190973 7.977853 8.114085 8.201771 8.432025 8.500893 7.691038 7.7111425 7.4933543 8.998084 8.930527
1368188_at 13.639799 13.71964 13.704439 13.669262 13.57763 13.62599 13.655805 13.653147 13.606917 13.551916 13.660866 13.788829
1368189_at 10.505393 10.100227 10.022881 10.22854 10.168828 10.233175 10.036161 9.534743 10.094797 10.2521105 9.902095 10.0295105
1368190_at 5.060172 4.9724097 5.357204 4.9988203 5.023835 5.2220187 5.110001 4.815138 4.8311586 5.322475 5.2056456 5.4219494
1368191_a_at 10.693411 10.551286 10.50994 10.479952 10.581883 10.616631 10.430417 10.370296 10.415087 10.444546 10.250789 10.1057005
1368192_at 4.9109054 4.977727 4.978385 4.9349213 5.169546 4.8400645 4.9342194 4.8438883 4.9628496 4.640836 4.8757524 4.811385
1368193_at 4.932521 5.0278115 4.9412317 4.955866 5.157569 4.9252543 4.815055 4.9047422 4.955689 5.1906476 5.1492944 4.9823422
1368194_at 4.239732 4.583559 4.6553826 4.47673 4.440522 4.6925354 4.404183 4.6081643 4.761049 4.7367234 4.375534 4.4888363
1368195_at 6.334595 6.498034 6.5108447 6.470516 6.514687 6.4739423 6.4970555 6.595992 6.5139356 6.3893514 6.64138 6.1160636
1368196_at 4.79613 4.6873207 4.70541 4.94356 4.9815197 4.6413746 4.8981905 5.1436405 4.682884 4.8689823 4.832979 4.733506
1368197_at 3.812761 4.0239663 4.164404 3.8919704 3.8889549 3.9210482 4.103718 3.899643 4.2318535 4.170923 4.028723 4.0259542
1368198_at 4.9879603 4.7614737 4.990451 5.0770044 4.9285865 5.001237 5.060575 4.74965 5.389513 4.822822 4.6898947 4.939598
1368199_at 8.872003 8.909841 9.0299835 8.917223 9.065695 8.9005 8.969917 9.145527 8.87941 8.617999 9.1183815 9.171328
1368200_at 5.6409883 5.610368 5.741329 5.767071 5.5235744 5.5962796 5.799742 5.678755 5.541889 6.00004 5.6262736 5.589761
1368201_at 6.3550944 5.879908 6.1440625 6.195936 6.1893387 6.0263486 5.786458 6.1177607 6.027093 6.1791716 6.1666775 6.136462
1368202_a_at 8.215348 8.219768 8.031621 8.18005 8.005101 7.9711084 7.9869995 7.71694 7.8221917 7.872359 7.8537836 7.939022
1368203_at 5.042248 4.8853354 5.024431 5.074546 4.9241734 5.020802 4.8238897 4.9139566 4.7641773 4.9046206 4.8980255 5.016206
1368204_at 6.5878963 6.6722155 6.667869 6.544708 6.624336 6.604592 6.433821 6.466878 6.431153 6.5319233 6.21599 6.2418213
1368205_at 13.414217 13.443228 13.353195 13.327845 13.305105 13.283562 13.059696 13.1846485 13.216279 12.962703 13.208418 12.93842
1368206_at 9.0680275 8.985501 8.9224825 9.047739 9.127912 9.331353 9.76186 9.945849 9.427011 10.318749 10.339675 10.073238
1368207_at 6.201943 6.3565946 6.217775 6.294606 6.3570194 6.2431154 6.2223735 6.030472 6.189428 6.3546376 6.3218884 6.300407
1368208_at 6.7070494 6.335023 6.497243 6.356182 6.021543 6.057761 5.9625716 5.8456516 5.9343805 5.7060013 6.0378385 5.7351766
1368209_at 5.873436 5.857315 5.6254025 5.915798 5.876868 5.9662547 5.870528 6.0531206 6.0298753 5.905128 5.837881 5.864561
1368210_at 4.7520165 4.726052 4.5094485 4.456879 4.6263046 4.6851516 4.541385 4.6568813 4.567497 4.577494 4.7305293 4.5591326
1368211_at 12.425722 12.613997 12.505259 12.497215 12.496404 12.5071945 12.389875 12.445567 12.5001135 12.549748 12.561256 12.521332
1368212_at 8.598363 8.81275 8.662034 8.402874 8.5732355 8.440663 8.261926 8.607778 8.445406 8.645045 8.597423 8.618972
1368213_at 8.844881 8.579785 8.275752 8.437584 8.669728 8.708538 8.837295 8.341986 8.665348 8.628235 8.765318 8.939476
1368214_at 7.5676723 7.9269533 7.724142 7.7904887 7.8832216 7.6383014 7.7989693 7.748809 7.7595344 7.982484 7.903021 7.9566092
1368215_at 9.8823395 9.808573 9.743357 9.783035 9.808676 9.706466 9.620826 9.490528 9.692961 9.526047 9.567562 9.5658245
1368216_at 9.250504 9.326916 9.417115 9.449293 9.290307 9.419159 9.3118 9.239051 9.464844 9.36575 9.429073 9.270765
1368217_at 8.293318 8.113734 8.254787 8.192953 8.198391 8.152384 8.36808 8.408663 8.371995 8.292692 8.476912 8.263027
1368218_at 5.467658 5.383912 5.2570286 5.4984784 5.5041614 5.3597584 5.3854403 5.36423 5.5202584 5.39289 5.336403 5.4084587
1368219_at 6.3602185 6.4957027 6.109936 6.0389686 6.375608 6.1969547 6.3748727 6.464054 6.2604375 6.6568856 5.9517555 6.073832
1368220_at 9.424234 9.286026 9.215759 9.307856 9.073143 9.363361 9.268673 9.641705 9.350918 9.537242 9.649485 9.471702
1368221_at 10.107247 10.196993 10.052198 9.762757 10.090669 9.962904 9.565856 9.938182 9.9641 9.534615 9.521906 9.547781
1368222_at 6.6147795 6.712716 6.5885816 6.533952 6.965558 6.380018 6.1462226 6.222931 6.526783 5.981702 6.0138416 6.3444195
1368223_at 7.9872766 8.306673 7.891329 7.563726 8.019232 7.310791 7.932717 7.194066 7.5223203 6.699936 7.3867636 7.398293
1368224_at 13.200717 13.0597105 13.291547 13.149002 13.458572 13.111871 13.295131 13.165688 13.268091 12.826282 13.062113 13.072882
1368225_at 7.422469 7.33507 7.10623 7.294698 7.324452 7.210137 7.412932 7.3099656 7.4185357 7.419431 7.4199553 7.3627195
1368226_at 8.4375725 8.0736885 8.214064 8.19421 8.0711 8.316142 8.147321 8.00033 8.062805 8.412498 8.289833 8.288978
1368227_at 8.849608 8.532305 9.077157 9.044902 8.307464 8.224437 8.6144085 8.564805 8.833443 7.5829062 7.793594 8.790609
1368228_at 9.06094 8.898804 9.198153 9.018665 9.244549 9.084117 8.85795 8.965666 8.934879 8.806761 8.903567 9.187708
1368229_at 7.1592126 7.3976645 7.3830485 7.1563272 7.1819296 7.3525815 7.0959706 7.397586 7.184942 7.4889803 7.259301 7.3413963
1368230_a_at 9.3259945 9.303587 9.290864 9.311164 9.286311 9.456445 9.147743 9.107699 9.364251 9.460115 9.60059 9.274934
1368231_at 6.8234706 6.596556 6.4843006 6.65892 6.7465367 6.711498 6.768245 6.8618884 6.45962 6.650631 6.4909005 6.7356467
1368232_at 8.11747 8.039317 8.004174 7.9616175 8.086474 8.0730505 7.9989357 7.7404866 8.115352 8.013839 7.9821687 7.8445716
1368233_at 8.2477045 8.175568 8.450188 8.175623 8.189328 8.222683 8.008503 7.9655147 8.307524 8.19951 8.360858 8.242601
1368234_at 8.606106 8.19712 8.646491 8.667552 8.433916 8.122619 8.334725 8.763649 8.513847 8.368804 8.302122 8.6581
1368235_at 7.829246 7.9047737 7.959441 7.8547297 7.99521 7.9334145 7.8783493 7.8584433 7.89885 7.698089 7.9931264 7.823977
1368236_at 3.8438706 3.9953492 3.9174047 4.1118565 4.0902157 4.0267797 4.111767 4.1478786 4.160924 4.001869 3.9755414 3.9974515
1368237_at 4.6246347 4.4664583 4.196111 4.305151 4.3702903 4.4585958 4.543877 4.8280535 4.3640604 4.5055923 4.3468184 4.2772074
1368238_at 4.5511427 4.623337 4.643696 4.96419 4.455627 4.7236676 4.8773627 4.588269 4.7773547 4.3904333 4.727413 4.59876
1368239_at 8.067991 8.07572 8.141926 7.9987636 7.8703885 8.056706 7.735149 7.752867 7.8652606 7.740627 7.4620094 7.216533
1368240_a_at 4.6175756 4.6167583 4.274225 4.094985 4.5056934 4.368892 4.267561 4.3198524 4.4803305 4.3731184 4.568832 4.3138247
1368241_a_at 8.6641035 8.5693245 8.445884 8.564289 8.787025 8.668405 8.470795 8.722472 8.621825 8.552765 8.830507 8.648732
1368242_at 4.7907934 4.521522 4.5542717 4.6041584 4.918318 4.8105087 4.73592 4.696842 4.736739 4.77923 4.9071074 4.628708
1368243_at 5.529736 5.5241523 5.2786913 5.3491497 5.3313384 4.9617867 5.2351117 5.1646895 5.381288 5.3522696 5.228358 5.4843063
1368244_at 10.555038 10.546662 10.564163 10.561376 10.704785 10.685829 10.596911 10.449764 10.673239 10.660459 10.427844 10.540324
1368245_at 12.808357 12.774473 12.2731 12.3158245 12.776029 12.44949 12.586635 12.314945 12.658776 12.57349 12.460045 12.004314
1368246_at 5.203984 5.0632186 4.8891215 5.2054 5.0252132 4.671455 5.4666796 5.021438 4.910362 5.0920224 5.084563 4.7214212
1368247_at 6.5281544 6.908537 6.498896 6.2255554 6.6277037 6.6708226 6.2987986 6.643706 6.1760325 5.869691 6.3260593 7.9343157
1368248_at 6.734848 5.498396 5.6839356 5.8820186 6.3838453 6.4838586 6.510378 6.428864 6.6907234 6.9775934 6.4361763 6.2463217
1368249_at 10.0200205 10.267396 10.072983 9.891536 9.871477 9.801205 9.890236 9.943037 9.283772 9.362404 9.847696 9.991553
1368250_at 4.220361 4.082972 3.8915334 4.1250153 4.3768716 4.145974 4.1845803 4.0738306 4.1632595 4.1361895 4.150334 3.6579971
1368251_at 5.7243104 5.5478745 5.5462255 5.4971957 5.5975895 5.3812666 5.359297 5.2848477 5.2520847 5.3240805 5.7490206 5.9320126
1368252_at 3.6976616 3.4665823 3.5279338 3.696753 3.6799667 3.4585521 3.688463 3.6923292 3.5749614 3.6744063 3.634929 3.443509
1368253_at 12.206276 12.2389 12.2136545 12.068325 12.12462 12.19968 12.043521 11.915467 12.135646 11.993672 11.803877 11.808896
1368254_a_at 4.8397813 4.864573 4.7291718 4.763795 4.520381 4.9322104 4.6872787 4.7385454 4.6747537 4.703983 4.869702 4.493575
1368255_at 4.216184 4.4948964 4.288843 4.172224 4.32215 4.3446774 4.1715336 4.36145 4.2026057 4.038345 4.487279 4.2646546
1368256_at 3.6463933 3.7669404 3.9826837 3.4611344 3.4559715 3.5372264 3.7805324 3.6177096 3.5650322 3.8273773 3.657655 3.6242654
1368257_at 3.985945 4.2300673 4.0852914 3.9514792 4.0325007 4.2724853 3.8922508 3.7520573 4.1201982 4.6759124 4.074625 3.975616
1368258_at 5.241365 5.143908 5.248536 5.2176228 4.8811903 5.158149 5.1148763 5.118636 5.14123 5.51023 5.0927014 5.1115484
1368259_at 8.029623 8.113489 7.690516 7.499601 8.12619 8.076563 7.630431 7.5707126 7.5060835 7.321692 7.8442483 7.337119
1368260_at 5.2976885 4.9833965 4.613044 4.549592 4.9697857 5.380701 5.5448084 4.5903854 4.9248977 4.973487 5.213125 4.8885984
1368261_at 4.0992055 3.9634173 4.2063656 4.0633583 4.295186 4.191159 4.1676803 3.9309769 4.1014767 4.1422243 4.1640296 4.1669145
1368262_at 6.544129 6.213603 6.691616 6.546777 6.311565 6.407224 6.097993 6.5493746 6.5327625 6.1342125 6.257699 6.2948194
1368263_a_at 4.1324086 4.003211 4.0600195 3.833845 3.9696004 4.1422014 4.2671213 4.1761756 4.1901603 4.065658 4.093126 4.0700893
1368264_at 7.336285 6.9862533 7.019965 6.9014297 6.7733536 7.306276 7.2116785 7.480283 7.500723 7.364295 7.239858 7.49505
1368265_at 9.320356 9.095399 9.4268 9.062934 9.016077 8.833828 8.695525 8.593311 8.576295 8.066019 8.1451235 8.089895
1368266_at 13.435456 13.341971 13.37017 13.36284 13.41155 13.417565 13.395221 13.1687565 13.243171 13.26138 13.260269 13.113155
1368267_at 7.7340474 7.7287874 7.77955 7.817817 7.7773786 7.6415677 7.846791 7.748809 7.7605414 7.742533 7.7136016 8.153977
1368268_at 7.5792856 7.353607 7.663235 7.323072 7.243192 7.418742 7.119287 7.122057 7.229407 7.033054 6.97599 7.4558277
1368269_at 3.7397397 3.5775087 3.720692 3.6065605 3.5635886 3.631563 3.692753 3.665857 3.814676 3.793673 3.4892054 3.524165
1368270_at 7.907132 8.096617 8.066471 8.193911 8.412963 7.61867 7.9132814 8.01842 7.846881 8.081221 8.663622 8.180242
1368271_a_at 4.4836636 4.991413 4.610951 5.100085 4.7897797 5.0389466 5.104245 4.7728586 4.469602 6.261951 5.9677706 5.278411
1368272_at 10.5280905 11.524306 10.677996 10.690058 11.349711 10.949536 10.837583 10.808114 10.534321 10.429184 10.650165 10.686314
1368273_at 9.368619 9.452186 9.497051 9.413028 9.447782 9.315353 9.228082 9.04765 9.299099 9.152831 9.036095 9.397245
1368274_at 8.390712 8.263869 8.199333 8.258511 8.312025 8.039813 8.24931 8.150626 8.517144 8.349562 8.459925 8.393186
1368275_at 10.82116 10.275902 10.231925 10.26008 10.284458 10.4191475 10.119644 9.200205 10.612246 10.32458 10.246566 10.476252
1368276_at 6.971153 7.1612954 6.981686 7.0695662 6.896965 7.0512137 7.059319 7.048753 7.1286583 7.045553 6.840319 6.6941104
1368277_at 8.913189 8.718977 8.882212 8.736832 8.618186 8.970272 8.505381 8.649814 8.489022 8.5664425 8.749826 8.481832
1368278_at 7.2003274 6.889467 6.427314 6.544757 6.77333 6.711786 6.8412795 6.696184 7.058045 6.936916 6.6037927 6.379567
1368279_at 4.8059645 5.1031075 4.9364266 4.555332 4.5264506 4.9038663 4.2981806 4.4191604 4.6921725 4.4004097 4.857218 4.6357565
1368280_at 12.4995775 12.4175825 12.410455 12.453434 12.445336 12.247065 12.119399 12.135979 12.201999 11.853699 11.9256315 11.882512
1368281_at 5.777338 5.615943 5.714037 5.5933247 5.768572 5.951339 5.9522347 5.5259466 5.835412 5.643903 5.6412125 5.3211813
1368282_at 4.19143 4.173298 4.3451843 4.328195 4.2963786 4.0949526 4.2881007 4.603947 4.326948 4.1075573 4.09437 4.2852535
1368283_at 11.390516 11.2242365 11.308686 12.524427 12.40871 11.960461 13.539076 13.824468 13.288564 13.978138 14.075871 14.166365
1368284_at 8.297489 7.9070425 7.621609 7.68724 7.8972797 8.01231 7.9067783 7.8833103 7.5336785 7.2936296 7.762065 7.107206
1368285_at 4.7743363 5.195889 4.7643604 5.019936 4.997505 4.767167 4.909365 4.792317 4.839631 4.559888 4.8838887 5.222063
1368286_at 7.1127005 6.8842545 6.9453545 6.9602013 6.770223 7.0197086 6.8414106 6.817148 7.043556 6.8714256 6.701675 6.6402197
1368287_at 4.8667517 4.53328 4.3474336 4.6268005 4.2891893 4.7465363 4.6504574 4.6306324 4.719528 4.492872 4.4939375 4.732581
1368288_at 14.224242 14.254014 14.328978 14.271463 14.235424 14.277358 14.251161 14.224242 14.216563 14.149995 14.137401 14.252275
1368289_at 11.865826 12.111292 12.027278 12.027185 11.971927 11.549379 11.607088 11.826063 11.78639 11.57135 11.176872 11.377807
1368290_at 3.6698158 3.6400485 3.681279 3.7435956 4.0088882 3.7553632 4.005108 3.6548865 3.8906767 4.05289 4.0995226 3.831305
1368291_at 8.554104 8.870986 9.359039 8.687367 9.415943 8.504317 8.787474 9.132704 9.26222 8.791432 8.93182 8.603824
1368292_at 6.8999705 7.0679045 6.927141 6.98788 6.638478 7.1356153 7.21619 6.8928823 7.0224085 7.075281 6.976524 6.7129807
1368293_at 5.8553796 5.611678 5.5251307 5.582505 5.8789206 5.78126 5.9448047 5.6000643 5.701792 5.8046055 5.6969457 5.778825
1368294_at 10.816009 10.806859 11.028649 10.94874 10.89111 10.806479 10.832985 10.85594 10.458134 10.880156 10.820422 10.553344
1368295_at 9.437628 9.4524 9.34111 9.405884 9.441307 9.218816 9.127498 9.600267 9.316242 9.173991 9.10076 8.784277
1368296_at 9.047108 8.906539 9.049464 9.020838 9.141917 8.628076 8.6320305 8.95371 8.76292 8.609805 8.608733 8.595413
1368297_at 4.6351366 4.487808 4.745365 4.8783646 4.439394 4.6218405 4.4740353 4.602229 4.627429 4.5258417 4.804549 4.6120853
1368298_at 5.74844 5.5875497 5.1749907 5.3597484 5.376684 5.3760705 5.5366282 5.5497446 5.453167 5.306878 5.287527 5.585036
1368299_at 4.2365913 4.1895075 4.021083 4.0250883 4.085126 4.0351133 4.1523237 4.1118298 4.1994085 4.2167816 4.0855074 4.072362
1368300_at 5.4527884 5.7401814 5.743031 5.431391 5.185914 5.4275055 5.5068626 5.076361 5.3214912 5.075355 5.436125 5.305748
1368301_at 5.823232 5.776648 5.7445893 5.8281817 5.7564716 5.8241386 6.3543634 5.8407674 5.769398 5.697303 5.783889 5.8277793
1368302_at 5.0068507 4.9779944 4.985793 4.980793 4.9759173 4.992098 5.0164104 5.044326 4.947707 4.7784305 5.124778 4.8733644
1368303_at 7.479101 7.238928 6.941226 8.16576 6.9878044 7.02997 7.368895 6.7805834 6.6018043 6.5898495 5.084097 6.1357665
1368304_at 12.136317 11.955675 12.435495 11.891659 12.171084 12.120187 11.977316 12.090045 11.928794 11.233427 11.616645 11.805823
1368305_at 8.662816 8.668398 8.649084 8.7754 8.810609 8.929409 8.720793 9.1151495 8.842353 8.6829405 8.882232 8.989156
1368306_at 5.94194 5.7316737 6.0194707 5.7292404 5.877226 5.9862127 6.053187 6.111166 6.1558976 6.1447473 6.613815 7.2168417
1368307_at 6.199559 6.547469 6.186029 6.2054214 6.193376 6.589701 6.058653 6.178097 6.061695 6.137409 6.125138 6.3256645
1368308_at 6.8327065 7.707169 5.839234 8.845331 6.470373 5.934718 8.30993 6.982565 7.0761366 7.2267227 6.2206454 6.493398
1368309_at 7.4610925 7.23021 7.3515916 7.5793457 7.318309 7.741999 7.673847 7.721577 7.610588 7.6345987 7.442572 7.5527115
1368310_at 5.6613517 5.6595316 5.6378303 5.4266043 5.6548395 5.480621 5.8082175 5.7431345 5.416603 5.596859 5.804451 5.5842295
1368311_at 8.690625 8.785217 8.75152 8.627527 8.591911 8.690705 9.002562 8.673876 8.489515 8.870692 8.816909 8.483595
1368312_at 4.7822886 4.842231 4.9629664 5.0734143 4.8102293 5.1141 4.8805017 4.795457 5.003886 4.9422617 4.8783727 4.894388
1368313_a_at 4.469521 4.3857694 4.0689287 4.324086 4.476442 4.0999 4.1875916 4.254837 4.4192915 4.419562 4.2089515 4.2521615
1368314_at 10.090979 10.124229 10.105625 10.01935 10.266086 9.989072 10.338546 9.967619 10.295633 10.3554325 10.496303 10.810922
1368315_at 6.58997 6.512522 6.5122986 6.613258 6.6113667 6.8787556 6.6095176 6.4115663 6.5695605 6.5171757 6.4879045 6.592049
1368316_at 11.041819 10.908028 11.112108 11.281425 10.978223 11.182702 11.221305 10.767317 10.603213 10.856564 10.662247 10.557859
1368317_at 5.114461 4.6485267 4.719827 5.0710683 5.1296577 4.8115683 6.0577297 5.9097943 5.0625963 8.314074 8.729937 8.163111
1368318_at 8.080332 7.441729 7.3758764 7.78464 7.6207447 7.7767563 8.062309 7.9909935 7.580485 8.006275 7.900236 8.033985
1368319_a_at 5.656024 4.9415035 5.0370274 5.427797 5.3014555 5.033615 5.4454813 5.079493 4.862362 5.344913 5.291278 6.01607
1368320_at 4.7544303 4.421834 4.2251344 4.8108306 4.7568555 4.618501 4.636543 4.659879 4.797975 4.4555516 4.650748 4.653108
1368321_at 6.5476713 5.970796 6.1209397 7.126455 6.272529 6.699643 6.535594 7.8711176 6.091576 6.635368 6.416485 7.2064424
1368322_at 8.331616 7.762805 7.8142757 7.644524 7.686878 7.9185557 7.6482515 7.656811 7.8537836 7.746418 7.4579897 7.6361103
1368323_at 7.47744 8.1271 7.482091 7.844167 7.780301 7.8101587 7.672276 7.4167423 7.7216005 8.30278 8.170925 8.312384
1368324_at 5.2485337 5.3359723 5.2708178 5.1680903 5.443073 5.511215 5.619618 5.2582483 5.1063747 5.3928895 4.7521067 5.0773067
1368325_at 8.828304 8.416591 8.584633 8.658318 8.360834 8.466961 8.447361 8.929354 8.722477 8.436752 8.434704 8.694553
1368326_at 7.1521006 7.232923 7.272561 6.6371017 7.3292294 7.0660214 6.6405134 7.218543 7.042983 6.6574 6.96328 7.1393604
1368327_at 5.7181654 6.025334 5.782184 6.090684 5.8098464 5.9569526 5.9865484 5.807874 5.7684007 5.9661403 5.6925015 5.8260283
1368328_at 8.73401 8.553757 9.010172 9.023468 9.069407 9.01136 8.961738 8.95504 8.876245 8.588079 8.842421 8.747179
1368329_at 5.3981647 5.4726744 5.4301033 5.2989078 5.4528084 5.1839666 5.589406 5.28584 5.418932 5.4452868 5.4238224 5.043694
1368330_at 7.305345 7.3712626 7.479198 7.571647 7.165167 7.234681 7.4477344 7.7407966 7.4439497 7.227096 7.3923054 7.4763956
1368331_at 11.746148 11.807322 11.804776 11.738823 11.86587 11.822141 11.782769 11.884643 11.893218 11.635993 11.71213 11.849677
1368332_at 7.402375 7.5989456 7.1678915 6.663892 7.5332413 7.5979676 7.1559057 7.205303 6.787156 7.750006 7.9971232 7.3851385
1368333_at 4.575723 4.4551983 4.527909 4.70718 4.5854907 4.647312 4.3159113 4.469694 4.3142734 4.590362 4.6752677 4.3946357
1368334_at 7.1248174 7.0885544 7.0055037 6.7872167 6.80445 6.802144 6.809415 7.1092587 7.042746 6.926045 6.8005013 7.0324373
1368335_at 13.710768 13.669781 13.4076605 13.342971 13.455987 13.535385 13.3755 12.684814 13.448953 13.510547 13.201901 13.200583
1368336_at 11.7554245 11.504308 11.227096 11.488737 11.297159 11.5682125 11.388143 11.6238165 11.863114 11.663571 11.776816 11.810911
1368337_at 5.6849866 5.585491 5.830107 5.7127676 5.802859 5.8332853 5.747837 5.811416 5.6925526 5.8177533 5.639085 5.680676
1368338_at 4.3850107 4.6603403 4.299117 4.4389157 4.548852 4.5337405 4.3531804 4.241039 4.062295 4.5314097 4.2832336 4.1958833
1368339_at 4.4918118 4.566841 4.449482 4.5085144 4.615103 4.5189095 4.6789913 4.5439034 4.6934624 4.5127916 4.976302 4.904415
1368340_at 7.9905686 8.020411 7.792913 7.847682 7.776865 7.8144336 7.8063235 8.313467 7.9658084 8.088659 7.9348707 7.877306
1368341_at 8.074394 8.044844 8.19286 8.079889 8.0530815 8.087963 8.220638 8.106421 8.143217 8.086479 8.29595 8.337236
1368342_at 4.2117977 4.0903273 4.2500916 4.0610495 4.3977804 4.285928 4.1670513 4.4480143 4.1332903 3.9842749 4.088168 3.959011
1368343_at 5.103633 5.1617327 5.114377 5.191351 5.1408877 5.1599708 5.2290926 5.287151 5.1532736 5.195884 5.0993614 5.205202
1368344_at 3.6008787 3.6382775 3.6804707 3.6416218 3.4392314 3.5018828 3.5462387 3.5547085 3.551374 3.816819 3.5959284 3.410064
1368345_at 4.5199766 4.4716716 4.1285167 4.293756 4.395994 4.5107527 4.396593 4.428823 4.4716334 4.483923 4.3555455 4.2792006
1368346_at 6.9795084 6.6182694 6.7603235 6.506321 6.593039 6.708802 6.5154824 6.5649424 6.741063 6.3780694 6.2020316 5.9037957
1368347_at 4.5575786 4.897717 4.818223 4.978958 4.894315 4.892848 5.1838694 4.879787 5.1062994 4.931576 4.902506 4.7472606
1368348_at 4.2950897 4.236359 4.4306784 4.25236 4.464942 4.418387 4.1967216 4.190646 4.4095736 4.3648386 4.235505 4.336458
1368349_at 5.7333016 5.489004 5.6221476 5.3270392 5.477948 5.62729 5.4850535 5.553959 5.6769085 5.4502 5.4498262 5.3985662
1368350_at 3.523209 3.361803 3.3843582 3.5469747 3.4680002 3.43953 3.676621 3.625669 3.6173713 3.6037192 3.5301273 3.4328067
1368351_at 6.1370873 6.1920357 5.921171 6.1123185 6.277615 6.269708 6.342516 6.131652 6.2310534 5.999976 6.003035 6.1609697
1368352_at 4.7775145 4.622331 4.6247563 4.528525 4.592047 4.514313 4.6714253 4.5780663 4.3641334 4.6884737 4.350813 4.6796594
1368353_at 5.312571 4.9370008 5.3582892 5.170426 5.262122 5.233155 5.09526 5.11869 5.041452 4.9375477 5.1606617 5.2705884
1368354_at 10.5852585 10.486608 10.566198 10.62085 10.535994 11.16247 10.6174965 10.786426 10.675376 10.789127 10.920802 10.732633
1368355_at 4.9201546 4.612282 4.4657736 4.434568 4.736128 4.780576 4.5518003 4.639192 4.8325534 4.8812127 5.00785 5.390524
1368356_a_at 9.982991 10.143429 10.118966 10.183581 9.833544 9.850108 10.125012 9.945842 10.253172 10.072278 10.28225 9.916578
1368357_at 5.662046 5.549661 5.679526 5.6262927 5.905912 5.6845584 5.902953 5.845721 5.6524625 5.784095 5.7305126 5.6029835
1368358_a_at 4.058639 3.8517466 4.0217123 3.5283067 3.868876 3.9504683 3.6511996 3.8314102 4.013012 3.8584573 3.768645 3.7124615
1368359_a_at 4.1588554 4.1554756 4.4522934 4.4781027 4.3245087 4.455845 4.323756 4.1046467 4.3567686 4.3131065 4.1440926 4.1872725
1368360_at 13.612732 13.5089445 13.503447 13.535441 13.5093565 13.50092 13.468891 13.457102 13.539641 13.378447 13.366207 13.371222
1368361_a_at 7.8815193 7.9998784 8.275142 7.8834825 8.208949 8.040298 8.0387945 8.290188 8.04143 7.9647937 8.540226 8.24635
1368362_a_at 10.724556 10.69105 10.629417 10.605829 10.58813 10.660411 10.5252695 10.509772 10.623159 10.611107 10.547923 10.3096895
1368363_at 3.9784474 3.8211412 4.1236477 3.9550123 3.9438894 4.034919 4.076257 3.8714495 3.9093094 3.8035276 3.960169 3.599435
1368364_at 4.7370157 4.575652 4.5134706 4.44158 4.585531 4.561489 4.705306 4.351302 4.674649 4.5209165 4.4087863 4.692672
1368365_at 11.971022 11.710485 11.645897 12.005403 11.990358 11.74235 12.00716 11.986913 11.849073 12.085514 11.952962 12.245993
1368366_at 5.403657 5.015851 5.1335697 5.3020973 5.3490314 5.232528 5.0087733 4.749999 5.103409 5.3256717 5.2809157 4.9245634
1368367_at 5.5250683 5.5586 5.575686 5.5907035 5.7189846 5.4937677 5.6044416 5.6685395 5.844309 5.572931 5.5222664 5.515888
1368368_a_at 9.883464 9.697744 9.894736 9.802088 9.590187 9.770893 9.748398 9.988192 10.002559 9.735771 9.810647 9.757988
1368369_at 4.561901 4.7882857 4.3527093 4.9474754 4.4623833 4.5763273 4.235752 4.328066 4.332424 4.5932016 4.5348635 4.362233
1368370_at 5.7450905 5.61019 5.3721805 5.189601 5.4431086 5.4565077 5.3477345 5.8292837 5.373355 5.3006825 5.509158 5.104501
1368371_at 4.954828 4.660839 4.5568085 4.8066177 4.822654 4.953188 4.893432 4.9653435 4.7326074 5.0969515 4.9666815 5.0084457
1368372_at 7.3627243 7.690973 7.647472 7.4528236 7.4925294 7.7401557 8.644159 8.610784 7.9393106 8.527693 8.596933 7.501477
1368373_at 4.664979 4.371019 4.617098 4.3744907 4.4708776 4.3321347 4.4563885 4.329876 4.6745024 4.782048 4.4275923 4.465229
1368374_a_at 6.093904 5.9327846 5.913931 5.923613 6.0929365 5.772103 5.8849897 5.747105 6.07744 5.816911 5.5553355 5.8749
1368375_a_at 5.671549 5.628816 5.5980744 5.7335734 5.830562 5.205206 5.691244 6.4346786 5.512688 5.874119 6.087605 5.4062734
1368376_at 9.008106 9.236404 10.2669735 7.630328 8.6182575 9.954515 8.224091 7.39992 7.613581 8.348639 10.351073 10.714169
1368377_at 5.0274897 5.061675 5.749837 5.024163 5.282397 5.487727 5.314661 5.275402 5.4912 5.114742 5.218698 4.795271
1368378_at 11.890294 11.616257 11.826891 11.681221 11.455635 11.458688 11.428026 11.483313 11.269722 11.503365 11.277702 11.303171
1368379_at 8.12747 8.078241 7.945242 7.9938507 8.067493 8.176466 8.209967 8.100961 8.154965 8.146532 8.424531 8.536342
1368380_at 13.989205 13.977333 14.04026 13.990882 13.947088 13.970287 13.9555435 13.886764 13.865039 13.796413 13.79223 13.68108
1368381_at 4.9533505 5.022204 5.073467 5.241802 4.8841114 5.190086 5.0050783 4.536157 4.729495 4.7526374 4.514767 4.775943
1368382_at 5.3040357 5.273381 5.255462 5.069208 5.152629 5.28534 5.409201 5.0818396 5.3756504 5.3361874 5.384749 5.181779
1368383_at 5.72311 6.2499046 6.2153373 6.4036055 6.062956 6.365345 6.1033473 6.196458 6.199825 6.1415052 5.9259367 6.2139754
1368384_at 4.082699 4.336698 4.279119 4.1329746 4.302634 4.2320137 4.0194116 4.096216 4.0972557 4.085846 4.036112 3.9742343
1368385_a_at 9.227733 9.009879 9.253887 9.107648 9.218025 9.210596 9.048739 9.029146 9.087574 9.0538225 9.13344 9.243666
1368386_at 9.585727 9.474925 9.682663 9.569413 9.637122 9.563124 9.422797 9.577561 9.566004 9.572273 9.593306 9.543701
1368387_at 11.421615 11.502813 11.316836 11.552266 11.4857 11.600027 11.405772 11.436532 11.785195 11.510745 11.273992 11.598591
1368388_at 5.200508 4.842526 4.861579 4.841392 4.8822703 5.0515065 5.022652 4.848158 4.9197927 4.8911314 4.9577436 4.8366027
1368389_at 8.527796 8.605587 8.460644 8.559037 8.626011 8.769464 8.526229 8.303213 8.679021 8.473538 8.60275 8.533657
1368390_at 8.975519 9.033348 8.743959 9.029532 9.101622 8.822744 9.041245 8.925317 8.944872 8.908102 9.082443 9.158689
1368391_at 4.817225 4.7760406 4.8134823 4.9632683 4.705663 4.9343424 4.8390713 4.610774 4.600198 4.923362 4.8305874 5.534918
1368392_at 6.442663 6.609556 6.530016 6.558448 6.18753 6.4932413 6.4595733 6.3504663 6.397293 6.414528 6.469941 7.035868
1368393_at 5.618229 5.9534483 6.0452065 5.7818813 6.0756526 5.840419 5.7494254 6.501183 5.68638 5.5993824 6.541627 5.6329
1368394_at 5.68709 5.8941736 5.9352717 5.8050184 5.8665104 6.071074 6.1328044 5.832651 5.8975897 5.9218717 5.93699 5.9064054
1368395_at 5.6017857 5.3991346 5.7140374 5.563391 5.141741 5.364339 5.882478 5.302332 6.041723 5.83176 5.918873 5.672182
1368396_at 5.3787966 5.4081182 5.2875347 5.412644 5.5440817 5.5948606 5.7200346 5.4509645 5.3325977 5.7307987 5.4686346 5.1450405
1368397_at 13.063711 13.137322 12.981322 13.002659 12.986379 12.935956 12.916597 12.997459 12.933404 12.562587 12.693207 12.784645
1368398_at 4.6095395 4.445623 4.866039 4.5362597 4.8199897 4.605136 4.7605786 4.9411774 4.818086 4.5390825 4.695202 4.574786
1368399_a_at 11.635308 11.499412 11.652521 11.479059 11.545991 11.641446 11.361039 11.410409 11.48607 11.331388 11.36657 11.065179
1368400_at 9.195309 9.3095875 9.609282 9.332761 9.011091 9.170798 9.299091 8.981183 9.197157 9.055088 9.20939 9.224027
1368401_at 4.4506187 4.3468394 4.512151 4.3966827 4.478985 4.647312 4.543819 4.3995066 4.5321016 4.1760345 4.333685 4.5294905
1368402_at 9.239298 9.227474 9.150911 9.181249 9.13411 9.083731 9.28419 9.355338 9.25152 9.313659 9.286749 9.555789
1368403_at 8.740907 8.909147 8.870289 8.730059 8.901387 8.65766 8.905915 8.99807 8.64402 8.523947 8.565188 8.587607
1368404_at 4.725464 4.947481 4.8351574 4.9426427 4.827726 4.7257233 4.7984715 4.90145 4.8999343 5.0462317 5.053387 4.851358
1368405_at 7.950035 7.9452295 7.838908 7.868387 7.8442173 7.814463 8.103468 7.880752 8.129349 8.033105 8.05505 7.9210973
1368406_at 4.231345 4.074566 4.3591576 4.457632 4.2488604 4.37609 4.3557262 4.391404 4.293055 4.247243 4.232479 4.3665066
1368407_at 5.736195 5.622596 5.5511374 5.092068 5.3875794 5.251661 5.1264157 5.368796 5.3286123 5.5538936 4.9024153 5.754539
1368408_at 4.661144 4.4957933 4.7891545 4.733893 4.8158298 4.5748467 4.7186174 4.4596868 4.680275 4.936318 5.0965466 4.769573
1368409_at 10.466358 10.495255 9.743044 9.948557 10.504847 10.283255 10.180035 10.233389 10.294558 10.135702 10.1834755 10.105629
1368410_at 7.296381 6.927444 6.9379907 7.002311 7.101329 7.203749 6.908178 7.021753 7.45992 6.841125 7.3320904 7.001001
1368411_a_at 3.8955016 3.942 3.8537278 3.9392524 4.1138525 3.8513799 4.145296 3.9463155 3.899844 3.9545584 4.0287433 4.042436
1368412_a_at 4.627787 4.879736 4.9626374 4.6868014 4.789797 4.870407 4.6480303 4.8631163 4.451241 4.4296694 5.1988845 4.769821
1368413_at 5.63698 5.3170357 5.6243944 5.4436445 5.5969257 5.3718386 5.7858515 5.2789288 5.7496386 5.388686 7.5775065 6.1823826
1368414_at 5.6461716 5.7345366 5.9513407 5.783083 6.0186443 5.853218 5.7858453 5.7568483 5.7648907 5.755205 5.6692843 5.499004
1368415_at 3.7479136 4.011209 3.811464 4.2813277 3.8499155 3.8209672 4.20378 3.918616 3.7675712 3.930848 4.0448 3.9379983
1368416_at 3.591266 3.568812 3.8453376 3.9072587 3.8552861 4.011471 3.8067372 3.8953915 3.6883984 3.9066317 3.6767523 3.786904
1368417_at 4.5907326 4.848589 4.7394123 4.5185995 4.687163 4.8876066 4.7246475 4.7969794 4.5434046 4.7501116 4.5690937 4.7801657
1368418_a_at 12.943575 12.882137 12.985167 12.919722 13.037928 12.836262 12.711881 12.838807 13.020967 12.642544 13.143383 13.009607
1368419_at 9.253459 9.224888 9.544077 9.583601 9.363858 9.142649 8.928144 9.169353 9.206275 9.180676 8.753416 9.147351
1368420_at 13.262076 13.16622 13.247082 13.194595 13.281735 13.2402935 13.200831 13.201168 13.365755 13.122277 13.453018 13.269032
1368421_at 3.9393535 3.8117018 3.7613032 3.8704011 4.022237 3.9336379 3.9500372 3.9660158 3.8747663 3.7786064 3.8289185 3.9633725
1368422_at 6.6317644 7.2643147 8.06705 7.4127097 6.877349 6.791326 6.5311394 7.380712 6.428256 6.5011797 6.3940854 6.2735696
1368423_at 5.599111 5.528039 5.5433245 5.593605 5.8103666 5.6880693 5.640813 5.6821947 5.657888 5.653624 5.510605 5.513604
1368424_at 7.5496182 7.245045 7.060624 7.2360806 6.9317465 7.0947533 7.126042 7.266677 6.98504 7.072506 7.02794 7.327367
1368425_at 4.8406544 5.0229487 5.1658154 4.875664 5.1522565 4.894512 5.1679163 5.503197 4.9287233 5.2711515 4.7351036 5.040739
1368426_at 10.822825 10.649658 11.772656 12.566564 11.908625 11.800014 12.390707 12.506455 12.342375 12.906518 12.470595 13.067713
1368427_at 8.264124 8.08149 8.214254 8.064385 8.250153 7.9820895 8.028791 8.062357 8.19773 8.09001 7.815974 8.401047
1368428_at 9.132666 8.648743 8.696965 8.843945 8.087536 8.300035 8.071991 8.263372 8.228832 7.5902877 7.2803144 7.9184213
1368429_at 3.672356 3.7122283 3.4619794 3.7662408 3.5895503 3.5666838 3.770559 3.5312123 3.6590664 3.7551441 3.9315417 3.8058364
1368430_at 9.931474 9.83826 9.869925 9.615546 9.941832 9.654837 9.5791 9.63994 9.530454 9.361038 9.682472 9.411457
1368431_at 11.003192 11.029406 10.990033 10.881832 10.826776 10.917361 10.945087 10.867763 10.947553 10.913356 10.838269 10.834143
1368432_a_at 4.5461016 4.666155 4.4723296 4.5511804 4.4384055 4.4923515 4.4559937 4.4897804 4.302598 4.4703054 4.340385 4.627448
1368433_at 9.823926 9.68624 9.74551 9.638466 9.869917 9.839998 9.766851 9.775156 9.747892 9.705485 9.60678 9.67749
1368434_at 7.502997 8.007093 7.875393 7.795985 7.6552224 7.621303 7.9726834 7.80918 7.8166127 7.960568 7.9803123 7.8576055
1368435_at 11.6957245 11.08252 10.898815 11.530239 11.371329 12.038055 11.912216 11.777812 11.958588 12.21639 12.12883 12.198651
1368436_at 9.48442 9.278127 9.416981 9.444142 9.045161 9.523004 9.131143 9.330043 9.192844 9.434935 9.348774 9.30426
1368437_at 4.7231693 5.0787773 4.7738075 4.793383 4.9416876 4.979669 4.9007893 4.863772 4.8900867 4.9205976 4.9113717 4.5963984
1368438_at 4.5132847 4.5777526 4.1882687 4.904252 4.547443 4.4172487 4.2434473 4.605749 4.448338 4.4145613 4.693351 4.344095
1368439_at 6.1107817 5.949889 5.7883573 6.0332723 5.888561 6.139109 5.8350024 6.0648875 5.9418426 6.0388646 6.0440545 5.9061313
1368440_at 6.396305 6.579071 6.801326 6.683701 6.9159226 7.0141335 6.656788 6.693963 6.769649 6.7858925 6.604341 6.1515884
1368441_at 6.0095167 6.4423175 5.9853354 6.0232787 6.3894253 6.620078 6.3152456 6.1844206 6.393521 6.63593 6.548679 6.301425
1368442_at 13.221529 13.149182 13.090435 13.163945 13.104699 13.062602 13.236946 13.179285 13.146898 13.172357 13.234296 13.071695
1368443_at 5.4458675 5.3938828 5.462452 5.6228857 5.4635077 5.435744 5.83818 5.588007 5.673244 5.540677 5.7178135 5.577425
1368444_at 8.27555 8.210941 8.179584 8.281865 8.278843 8.204494 8.225639 8.33789 8.225467 8.38021 8.312505 8.478737
1368445_at 5.794534 5.6786737 5.649809 5.896128 5.77584 5.8742056 5.8064275 5.719228 5.8451724 5.710902 5.685614 5.870886
1368446_at 8.006177 8.001336 8.524169 8.522921 8.316149 8.23316 8.148387 8.895824 8.336916 8.666042 8.782585 8.124498
1368447_x_at 7.3591933 6.860589 8.284724 8.038022 8.3179655 7.1415343 10.464224 10.608584 9.976284 10.962269 11.639765 10.663225
1368448_at 6.6068897 6.861016 6.6332307 6.7061806 6.718802 6.776394 6.7979894 6.7371907 6.765459 6.745699 6.5451355 6.6994085
1368449_at 4.5404367 4.4822855 4.38033 4.633129 4.5508823 4.6752663 5.050647 4.48501 4.607411 4.387209 4.699211 4.5025277
1368450_at 5.1593294 5.364155 5.0686865 4.981562 5.0971184 5.2795343 4.71187 4.7085195 5.365281 4.919327 5.0865383 5.0763426
1368451_at 6.111176 6.3591805 6.412207 6.12524 6.1453433 6.2373304 6.571867 6.0933995 6.0658383 6.2702 6.394879 6.300407
1368452_at 9.467575 9.58414 9.286853 9.470561 9.326733 9.176484 9.337813 9.429011 9.413505 9.149365 9.143359 9.105313
1368453_at 10.855014 10.846719 10.202333 10.650031 11.254416 10.671108 10.960497 10.69372 11.613727 12.328373 12.237069 12.204959
1368454_at 4.22847 4.2922487 4.015978 4.1169395 4.0746603 4.164774 4.1521025 4.1285915 4.180642 4.1357718 4.1924744 4.123678
1368455_at 5.284318 5.760071 5.1957927 5.1970954 5.4604597 5.1308484 5.363659 4.9325614 5.2918305 5.315344 5.7716994 5.114185
1368456_at 3.7358184 3.8782113 3.8352065 3.894799 3.9407713 3.9292545 4.0448313 4.04672 4.0925574 3.8661208 3.8383949 3.818799
1368457_at 3.6615405 3.608392 3.6977508 3.7456772 3.646366 3.657265 3.8256736 3.6919506 3.7491553 3.7340086 3.819737 3.6331809
1368458_at 11.108669 9.667147 8.594782 9.279083 9.344387 9.45223 9.395825 9.374812 9.528337 10.314298 10.552069 11.100601
1368459_at 3.9267485 4.2450376 3.9990358 4.1083236 4.312677 4.339101 4.2794943 4.2953043 4.0012884 4.055917 3.9462817 4.1890516
1368460_at 7.8753448 8.000735 7.4241896 7.808282 7.78921 7.1203103 7.034845 6.9629765 7.407935 7.297984 6.976299 6.707988
1368461_at 11.3455 11.142985 11.161294 10.882036 11.1773205 11.252934 10.987661 10.886968 10.774791 10.754131 10.549354 9.542209
1368462_at 5.4033103 5.3263288 5.41739 5.376064 5.3616443 5.620935 5.5748615 5.7735596 5.53625 5.6615167 5.512604 5.684898
1368463_at 7.416561 7.209737 7.4962015 7.4816504 7.3364496 7.311735 7.559769 7.5689154 7.4477158 7.2483397 7.6991596 7.537401
1368464_at 5.9049087 6.210759 6.1776037 6.3705144 5.987965 6.3055177 6.2699304 6.089907 6.06668 5.891689 6.292869 6.481096
1368465_at 3.5770254 3.750044 3.584709 3.8216066 3.6226597 3.6102965 3.5904002 3.769216 3.961419 3.8043985 3.6480274 3.6807604
1368466_a_at 5.462761 5.374782 5.280137 5.2777977 5.6440043 5.155313 5.475035 5.4402227 5.375831 5.5214047 5.2625747 5.4632964
1368467_at 12.86656 12.830623 12.690758 12.671056 12.690624 12.626799 12.642013 12.548304 12.641009 12.397899 12.260311 12.374996
1368468_at 4.6482663 4.3764825 4.6535745 5.0377593 4.621916 4.7228775 4.6495914 4.956089 4.7151566 4.5291886 4.6781836 5.0926194
1368469_at 5.623422 5.3582606 5.46732 5.4004636 5.5489244 5.3622756 5.571375 5.5310607 5.6591134 5.4537954 5.581316 5.568438
1368470_at 8.84975 9.111144 9.105662 9.046429 9.00022 8.834975 8.916001 8.6684065 8.920834 8.798238 8.874868 8.630886
1368471_at 5.4816937 5.470541 5.261213 5.508658 5.6239696 5.5904512 5.59844 5.606521 5.5381675 5.424959 5.5549912 5.213568
1368472_at 4.69366 4.446491 4.751792 4.7486534 4.94242 4.858398 4.9144506 4.6139746 4.568837 4.893618 4.688868 4.8317647
1368473_at 4.8809986 5.0796723 5.059432 5.203306 4.7456326 4.841952 4.5005507 5.095393 5.037419 5.4771786 4.9827237 5.366612
1368474_at 7.1039386 7.7972326 6.884341 6.832999 7.015687 6.843839 6.764914 6.7385006 6.3217463 6.876785 6.8724256 6.3778443
1368475_at 4.698794 4.8724475 4.5888414 4.8762364 5.0049186 5.047394 5.1607943 5.4962897 4.8288016 5.343209 5.6782107 5.650276
1368476_at 6.194334 6.369591 6.7613025 6.1805434 6.589141 6.396854 6.6316676 6.348194 6.4055786 6.4625864 6.486257 6.314223
1368477_at 6.797081 6.6794744 6.7130523 6.710569 6.6808257 6.7618294 6.615409 6.502757 6.8303046 6.8835125 6.714268 6.622743
1368478_at 3.721622 3.8254547 3.8480897 3.773648 3.862789 3.931343 3.8390286 3.7098858 3.844845 3.8746536 3.5892348 3.6004379
1368479_at 3.6905732 3.8132522 3.788828 3.673746 3.6675978 3.7515957 3.7640142 3.690904 3.4941003 3.8286054 3.6752958 3.625215
1368480_at 6.1971335 6.299507 6.0994973 6.1723156 5.951134 6.0395074 6.1339626 6.181478 5.851374 6.0167475 5.965379 6.0844574
1368481_at 5.038907 5.019723 5.149788 5.022476 5.2894807 5.010354 4.8783517 5.332268 5.2790856 5.113581 5.2302485 5.0013037
1368482_at 6.7828245 7.3385897 6.789261 6.876473 6.9908376 6.864033 7.175321 6.8110495 6.7401123 6.610129 7.4268017 6.8468833
1368483_a_at 4.370674 4.29658 4.2134953 4.330712 4.183682 4.4219317 4.238427 4.2664404 4.21914 4.381811 4.39702 4.349405
1368484_at 5.738905 4.8082933 4.5832977 4.8510747 5.2119637 5.0010242 5.5527644 4.993774 4.8444343 5.042803 5.281294 5.5404177
1368485_at 5.2210484 5.0161476 4.763199 4.8743935 4.750248 4.907523 4.8476973 4.9962263 5.1560783 4.9182405 4.7098026 4.880556
1368486_at 6.2470627 6.383378 5.9883904 5.709921 6.3100023 6.8408113 5.3101783 5.1602707 6.936435 7.689275 7.3506947 7.349188
1368487_at 3.4371984 3.3001196 3.481479 3.233349 3.409342 3.459223 3.420202 3.2264836 3.1867516 3.4113092 3.3241308 3.3462226
1368488_at 9.041214 8.579902 8.339352 9.177598 8.496077 8.51501 8.526376 9.084074 9.152676 9.114914 8.178017 7.778712
1368489_at 4.889297 4.8746657 4.8988557 4.8529134 4.9391713 4.9607477 5.192813 4.82748 5.1585836 4.7857237 4.9827237 5.0265365
1368490_at 10.619184 9.956107 9.911679 10.328336 10.458092 10.615451 10.126605 10.4233675 10.221456 9.899961 9.715969 9.884257
1368491_at 6.4723167 6.40699 6.272362 6.2793665 6.5348883 6.269542 5.85406 6.193367 6.3982244 5.8175883 6.108065 5.939306
1368492_at 7.5622616 8.100256 7.5526004 7.5066195 8.049893 8.003488 7.3949823 7.466082 7.333477 7.1028695 7.689923 7.0945497
1368493_at 4.6404066 4.529521 4.706308 4.8632884 4.826758 4.7302685 4.9451957 4.499848 4.6209416 4.670348 4.57697 4.763334
1368494_at 3.959684 4.1312823 4.4352627 4.485835 4.259816 4.136382 4.185083 4.0452642 4.2460995 3.9999688 4.6562166 3.9756167
1368495_at 5.3069434 5.434096 5.4065685 5.6560345 5.5369887 5.382865 5.465211 5.5733037 5.090536 5.450483 5.2525153 5.360622
1368496_at 4.3192644 4.4434185 4.241949 4.2917604 4.323287 4.429573 4.16518 4.629323 4.253974 4.3112335 4.3454905 4.2929783
1368497_at 10.727296 10.754593 10.400733 10.454383 10.615758 10.7520275 10.507518 10.581565 10.942206 10.076827 10.532916 10.7515
1368498_a_at 3.3011978 3.3953903 3.2569482 3.2274764 3.436672 3.2158031 3.388371 3.2209926 3.2081928 3.3548648 3.3161025 3.2281892
1368499_at 3.3219466 3.134859 3.4560795 3.2493966 3.362198 3.4248264 3.3812466 3.292433 3.3737097 3.5790167 3.5021467 3.5800898
1368500_a_at 6.5258574 6.5435457 6.5914354 6.562812 6.5681057 6.5979376 6.519801 6.430048 6.4208035 6.5390286 6.546472 6.4464526
1368501_s_at 6.5178776 7.36977 7.1769857 7.213471 6.5761633 6.7133856 6.8861427 6.9259424 7.1593266 6.58039 6.4921613 6.0257587
1368502_at 4.075783 4.420061 4.3919525 4.0951843 4.256218 4.146757 4.323755 4.4214754 4.0147 4.197268 4.1303334 4.3602943
1368503_at 8.910843 8.750145 9.15233 8.750238 8.869736 9.082088 8.800602 8.731806 8.527945 8.460508 8.693937 8.839031
1368504_at 10.869745 11.0164995 10.792014 10.974204 10.889321 10.95521 10.951354 11.042492 10.793037 10.973577 10.928581 10.750618
1368505_at 4.990305 5.113851 4.821593 4.8417397 5.134218 4.748273 4.9466248 4.6436357 4.9253073 4.9205976 5.018096 4.7433076
1368506_at 4.906418 4.49166 4.599159 4.7638497 4.981627 4.912278 5.29786 5.0744634 4.6025457 4.7654514 5.2025476 4.7709475
1368507_at 11.62446 11.491156 11.600558 11.7077055 11.731905 11.653188 11.701835 11.730601 11.787647 11.773634 11.831556 11.801221
1368508_at 8.533926 8.788744 8.920739 8.559827 8.704965 8.787663 8.440651 8.894964 8.819159 8.731535 8.775492 9.042139
1368509_at 6.4603267 6.288128 6.1313825 6.703507 6.527461 6.3048897 7.583496 8.249475 7.856518 8.425092 8.422932 8.314407
1368510_at 4.640049 4.412177 4.721778 4.5953345 4.608227 4.69205 4.6855397 4.5181875 4.7592087 4.457178 4.7073565 4.5927033
1368511_at 4.3052735 4.2541385 4.722825 4.3780146 4.151024 4.569061 4.2042584 4.3312845 4.276632 4.053256 4.4316244 4.3787384
1368512_a_at 10.528539 10.339584 10.330854 10.349758 10.204338 9.88204 9.842441 10.004574 9.819561 9.658593 9.50487 9.577874
1368513_at 6.306303 5.911087 5.9345584 6.292758 6.182669 5.757547 6.05917 6.1099167 5.9947176 6.136761 6.104362 5.57348
1368514_at 11.505813 11.580408 11.569326 11.647745 11.499049 11.449975 11.389906 11.501569 11.422442 11.262603 11.164138 11.172682
1368515_at 4.6625624 4.7620373 4.8914785 4.791193 4.7378664 4.880535 4.81863 5.0849295 4.791827 4.747772 4.9279127 4.847986
1368516_at 6.6407394 6.497338 6.5048738 6.44489 6.6378374 6.325586 6.547405 6.593687 6.617956 6.595015 6.5856376 6.842296
1368517_at 6.9655085 6.6733656 6.4008 6.562347 6.347219 6.4940457 6.540733 6.8297763 6.5927577 6.8281035 6.820182 6.215883
1368518_at 8.225163 8.533589 8.287533 8.100256 8.684432 8.311278 8.148575 8.027966 8.131646 8.0403595 8.454827 8.245142
1368519_at 5.3733644 5.069681 5.2428465 5.3021564 5.073569 5.156247 5.4308243 5.1283298 5.0904913 5.288721 5.191548 5.5171413
1368520_at 12.83224 12.836715 12.939536 12.543942 12.704829 11.63752 11.130841 10.194316 10.875507 10.081184 8.787538 6.356071
1368521_at 6.914961 6.614062 6.277559 6.214439 6.5737705 6.7295313 6.296507 6.3901143 6.347567 6.323297 6.6284966 5.8611207
1368522_at 4.535331 4.397338 3.9643764 3.7597785 4.211955 4.2228274 4.068582 4.0126266 4.21857 4.0563364 4.0298367 3.6851885
1368523_at 4.225272 4.1503916 4.1452026 4.278765 3.9793167 4.0097466 4.0421796 4.3795147 4.4116235 3.988866 4.3726115 4.4375887
1368524_at 3.6422946 3.781884 3.722162 3.429474 3.6209402 3.674031 3.4203768 3.5516016 3.6107903 3.6774414 3.762764 3.892008
1368525_at 7.0177507 6.523416 7.0676427 6.944898 6.878163 7.12046 7.2243323 6.8206635 6.7960415 7.0373793 7.307561 7.330903
1368526_at 7.614598 7.6386967 7.5599494 7.7375393 7.697865 7.5788865 7.7989693 7.576456 7.5953164 7.7311053 7.7443256 7.9879875
1368527_at 3.2972941 3.402029 3.1978006 3.2537973 3.3783357 3.3177662 3.2985818 3.359975 3.2276857 3.3759427 3.23634 3.1276064
1368528_at 8.787401 8.640846 8.550867 8.815958 8.824137 8.40695 8.702147 8.739655 8.642727 8.510105 8.342415 8.421284
1368529_at 4.7811685 4.603911 4.258095 4.6226225 4.568185 4.2460804 4.0590363 4.747991 4.710995 4.4087987 4.3404627 4.5735974
1368530_at 4.340774 4.467915 4.330954 4.4462137 4.272555 4.237519 4.3780103 4.1150513 4.3390875 4.166175 4.0766954 4.330415
1368531_at 3.8940072 3.5841382 3.4555418 3.5067637 3.4180617 3.3746185 3.4314275 3.5407424 3.6960297 3.6704557 3.6646776 3.465785
1368532_at 3.9043748 3.8480508 4.044558 3.9860735 3.7807033 4.181455 4.035624 4.1757555 3.9158444 4.03541 3.847914 3.8408957
1368533_at 5.3965244 5.4058895 5.557406 5.5106134 5.5792494 5.097725 5.3475723 5.224347 5.127242 5.4611206 5.373823 5.510209
1368534_at 5.6305304 5.7512136 5.566833 5.525754 5.679381 5.9744387 5.6976376 5.495782 5.5650907 5.4852934 5.5481505 5.5127544
1368535_at 5.205326 5.279105 5.4064584 5.4806085 5.632043 5.7170315 5.4460626 5.3021684 5.4233 5.3352065 5.762835 5.455166
1368536_at 10.809204 11.01766 10.767903 10.898684 11.018617 11.378279 11.527818 11.262144 11.204948 11.225714 11.395443 11.399359
1368537_at 6.447192 6.322862 6.3737946 6.193369 6.3882995 6.384131 6.443536 6.624824 6.2398186 6.445195 6.6607795 7.2496915
1368538_at 8.4426155 8.309706 8.445461 8.544199 8.607991 8.418612 8.519497 8.534988 8.479732 8.458533 8.549809 8.79373
1368539_at 3.5873666 3.4278595 3.5195737 3.6111321 3.4805753 3.4660778 3.4274976 3.4817657 3.5547733 3.5104256 3.6281168 3.416499
1368540_at 4.520775 4.2496037 3.894165 4.0420036 4.285451 4.0338264 4.1580453 4.343114 3.916146 4.066224 4.413461 3.7703195
1368541_at 6.056891 6.4257903 5.977314 6.181374 6.3624487 6.1983876 6.2163563 5.8498545 6.1722784 6.280673 6.382789 5.894749
1368542_at 4.7580676 4.8853354 4.929099 4.6225905 4.4289637 4.7833457 4.3914804 5.0260096 4.4141183 4.951915 4.9376397 5.347133
1368543_at 8.366764 8.401064 8.670284 8.142807 8.5449295 8.315353 8.485651 8.011902 8.515375 7.1079936 6.8178763 6.3670936
1368544_a_at 4.6267605 4.8813934 4.7201376 4.7154756 4.6601906 4.54654 5.482165 5.0750103 4.7796626 6.3065634 7.189293 6.757745
1368545_at 5.6411066 5.894523 6.12665 5.6389346 5.6645536 5.7478614 5.8186555 5.9326673 5.7429376 5.601186 5.973906 5.8845034
1368546_at 4.6523023 4.7036023 4.579837 4.9632683 5.0595064 4.9625187 4.935589 5.0640755 4.875752 5.0249147 4.776457 4.938176
1368547_at 3.8307729 4.130411 3.9338248 3.9545808 4.090487 4.0516834 4.2021327 3.8698988 4.013012 3.7956448 3.7179809 4.0435224
1368548_at 3.3294678 3.2440472 3.3012671 3.1756382 3.1412566 3.256357 3.132438 3.2170866 3.0897927 3.2533917 3.1536813 3.3632894
1368549_at 9.358979 9.319485 9.205431 9.236559 9.388502 9.198929 9.195564 9.404832 9.246269 9.1412945 9.089732 9.309002
1368550_at 4.9625196 4.9326878 5.09816 4.916272 5.020178 4.9514875 5.2848005 4.9017315 4.9193897 5.1100435 4.9944496 4.8384976
1368551_at 4.901171 4.682751 4.6661587 4.9233813 4.946553 5.3730936 4.836307 4.9275627 4.857889 4.7409363 4.8785434 4.5174155
1368552_at 10.979665 11.07651 10.999536 11.026082 10.936518 10.86998 11.223277 11.302648 11.103418 11.276482 11.353394 11.103058
1368553_at 5.091942 5.1457386 4.967658 5.060089 4.9806232 4.9107075 4.80089 4.9511204 4.931795 4.708576 4.783313 4.6705666
1368554_at 5.4451456 5.5428286 5.510619 5.6228857 5.578919 5.594791 5.7963996 5.235506 5.5282454 5.4906964 5.407119 5.427646
1368555_at 5.5885406 5.606702 5.43045 5.4577928 5.6021376 5.6697683 5.520568 5.562439 4.8709097 5.322892 5.590396 5.5394917
1368556_at 4.5171475 4.265077 4.4860673 4.5244374 4.566824 4.4286118 4.8294587 4.5841722 4.5184965 4.41525 4.607383 4.75853
1368557_s_at 4.3104577 4.5204334 4.5635033 4.5258503 4.7935996 4.870407 4.558188 4.261252 4.8351145 4.489286 3.8577824 4.786915
1368558_s_at 8.771126 9.092609 8.483404 8.201952 8.438936 8.776327 8.217343 8.144266 8.109541 8.535742 8.850212 7.808389
1368559_at 5.390866 5.60256 5.371039 5.40982 5.5160346 5.321868 5.419072 5.465121 5.5644183 5.263442 5.4654145 5.293518
1368560_at 4.842837 5.048481 5.1041374 5.1498327 5.103904 5.0726957 4.9343147 5.0758095 5.290906 5.259707 5.0702004 5.002739
1368561_at 4.355685 3.9972029 4.1966124 4.0352445 4.336858 3.9961035 3.7884946 3.9779766 4.0169973 4.3091307 4.1476526 3.9351363
1368562_at 4.7142243 4.866336 5.0196276 4.9135385 4.7943673 4.7847166 4.9461536 4.903207 4.811361 4.837165 4.63715 4.993537
1368563_at 6.811923 7.227417 6.9195714 6.8581767 6.565705 7.793963 8.333868 7.545308 7.581359 7.1074185 7.4737625 5.8811984
1368564_at 4.8565555 4.4378653 4.642476 4.588399 4.345804 4.611636 4.7100735 4.6253867 4.5750437 4.7346573 4.5892324 4.5185847
1368565_at 5.457019 4.4599366 5.43888 4.41006 4.7188454 4.748887 4.1933985 4.833041 4.1621237 5.481099 5.2346625 4.225456
1368566_a_at 11.298719 11.493068 11.53397 11.290699 11.326374 11.473449 11.406554 11.461877 11.33856 11.48224 11.368443 11.219973
1368567_at 7.3719316 7.4964495 7.7407346 7.7355714 7.7212925 7.958656 8.008929 7.861327 7.6430154 7.8821807 8.149247 8.144475
1368568_at 5.5106907 5.678956 5.7321267 5.8172636 5.793759 5.578605 5.7235694 5.739623 5.636938 5.8674545 5.679097 5.7504773
1368569_at 4.0238853 3.974049 3.749227 3.8836198 3.8635824 3.8178487 3.6526022 3.859983 3.7781925 3.605576 3.850327 3.8041227
1368570_at 7.8881364 7.5939007 7.9785943 7.7336836 7.663397 7.3954163 7.6874104 8.1398735 7.5633135 7.481557 7.633997 7.6474385
1368571_at 4.392117 4.3304515 4.4807396 4.2878475 4.295453 4.140803 4.4166946 4.347119 4.4396486 4.5692286 4.5220714 4.731089
1368572_a_at 5.566428 5.4802094 5.283063 5.6370587 5.439021 5.422001 5.3115706 5.2600985 5.236185 5.5759497 5.4027777 5.3916044
1368573_at 8.039253 7.7735367 7.8364778 7.8458395 7.5537696 7.3336053 7.937849 7.911937 7.56812 7.762223 7.9033513 8.009302
1368574_at 10.254635 10.08934 10.055006 10.083864 9.650717 9.6972475 9.616497 9.729734 9.466832 9.645639 9.143746 9.303681
1368575_at 5.3445144 5.248777 5.2660627 5.3217425 5.3773823 5.2905946 5.5073104 5.259267 5.2991633 5.462824 5.297055 5.412944
1368576_at 3.900747 3.9276671 3.8912134 3.880285 3.8854825 4.2279153 3.9440613 4.058979 3.9487429 3.8141978 3.745885 3.583604
1368577_at 3.3245564 3.509601 3.4232535 3.4598331 3.5863879 3.3604941 3.4165804 3.2971594 3.5039275 3.42792 3.3982162 3.2651205
1368578_at 5.257009 4.6544347 4.9021444 4.748057 5.1153374 4.9576836 4.6349616 4.7946916 4.660357 4.701861 4.8136215 4.6845455
1368579_at 4.457246 4.72907 4.6049666 4.591623 4.565336 4.485985 4.7871075 4.5577526 4.6670136 4.6086545 4.40119 4.4950914
1368580_at 6.0368476 6.007753 5.9748387 5.7477164 6.1439857 6.189247 5.9082522 6.0160184 5.788394 6.1265845 6.0005856 6.1609697
1368581_at 5.49354 5.302023 5.288265 5.3857174 5.5034027 5.701065 5.5658207 5.4519854 5.4346247 5.5659747 5.270185 5.5511694
1368582_at 3.8977318 4.1426597 3.9377193 4.101595 4.266591 4.096716 3.9389086 4.043661 3.978114 3.8973486 4.0018835 3.9211218
1368583_a_at 13.886885 13.919596 13.9399605 13.679737 13.632606 13.635344 13.84016 13.678561 13.659122 13.53991 13.764013 13.739002
1368584_a_at 4.312294 4.407442 4.31564 4.5559382 4.5739565 4.216566 4.6749187 4.714449 4.7288127 4.9166183 4.7141314 4.6732025
1368585_at 5.832073 5.8900437 5.795687 5.7211313 5.96895 5.7761803 5.9349804 5.6908107 5.8763266 5.5773654 5.759572 5.500204
1368586_at 5.011116 4.901119 5.058644 5.1575136 5.157424 5.0557694 5.1404524 5.162323 5.201655 5.0871725 4.9378867 5.3453646
1368587_at 13.866539 13.872637 13.915952 13.818833 13.853509 13.931505 13.873002 13.902358 13.893079 13.849321 13.783716 13.669134
1368588_at 6.1958876 6.5031657 6.7496243 6.3065157 6.33728 6.512509 6.0822325 6.00437 6.560122 6.087343 6.6261835 6.223717
1368589_at 8.32802 8.260146 8.231456 7.770628 8.134582 8.003488 7.919426 8.058837 8.156233 8.030287 8.556528 7.9757338
1368590_at 4.121281 3.9225216 4.023999 4.091332 4.0694437 3.9948683 4.2096257 4.368693 3.8241415 4.0158157 4.072959 4.1100397
1368591_at 8.656706 8.769849 8.424997 8.665467 8.521902 8.696153 8.422104 8.517163 8.537361 8.500311 8.4587 8.486537
1368592_at 7.837582 7.865929 7.8711157 8.365335 7.7685194 8.253684 8.032852 7.691542 7.9276357 7.5601215 7.8710146 8.295969
1368593_at 8.788912 8.820597 8.830893 8.896872 8.790754 8.632471 8.98015 8.886761 9.067005 8.865387 8.705671 8.598663
1368594_at 5.1191525 5.2264442 5.1000395 5.189555 5.0970316 4.7882133 5.176081 4.9117517 5.271244 5.059579 5.0323315 4.8982973
1368595_at 4.692658 4.5739326 4.4942636 4.5767145 4.8908744 4.8276935 4.4132066 4.255627 4.9621506 4.51964 4.5198226 4.5945797
1368596_at 7.4568973 7.4755354 7.052235 7.4548626 6.512593 6.9911475 6.905843 6.657549 6.699516 6.703382 6.9141846 6.740227
1368597_at 6.188163 5.8577213 5.76066 5.8887568 6.053488 6.022282 6.068856 5.9290047 5.9121604 6.3975244 5.9622617 5.8497005
1368598_at 6.4011083 6.4194913 6.276953 6.421775 6.3414435 6.7127523 6.335812 6.4765487 6.677218 6.2287955 6.3672104 6.1078057
1368599_at 5.690372 5.7920847 5.6345625 5.7154455 5.729726 5.7803106 5.791157 6.039885 5.897318 5.9016128 5.634289 5.5200377
1368600_at 10.694932 10.508252 10.331685 10.393016 10.275147 10.194437 10.142602 10.040472 10.245864 9.972543 9.556242 9.991066
1368601_at 4.48458 4.50787 4.4444065 4.5774975 4.8802953 4.5527387 4.500515 4.404199 4.523743 4.737541 4.1964817 4.3176646
1368602_at 3.9516797 3.7179039 3.807039 4.0032005 3.822762 3.8157804 3.8397758 4.0711417 3.868365 4.161764 4.010521 3.9721274
1368603_at 4.555462 4.7241163 4.6194606 4.404009 4.6820555 4.6122828 4.6519732 4.5315604 4.597291 4.636186 4.532919 4.4391613
1368604_at 4.880103 4.8382916 4.5699964 4.560842 4.733147 4.8715014 5.003541 4.784867 4.9897575 4.8124084 4.7112856 4.468064
1368605_at 4.6599174 4.604033 4.6251206 4.758791 4.3934836 4.5675077 4.6552186 4.927791 4.591656 4.683111 4.4728 4.62578
1368606_at 4.0689545 4.368084 4.2471714 4.395933 4.1455674 3.7882774 4.0166793 4.6304674 4.33748 4.164595 4.1708155 3.9742694
1368607_at 8.646301 7.565855 8.290627 6.9100027 7.455296 6.993284 6.381636 4.49387 4.003292 3.9013896 4.865032 4.277678
1368608_at 10.47907 10.372947 10.424809 10.458559 10.3848915 10.433322 10.096582 10.030853 10.289369 9.755012 9.81728 9.883348
1368609_at 12.802696 12.675508 12.676557 12.624975 12.708587 12.700978 12.600227 12.572133 12.646467 12.59059 12.564956 12.479163
1368610_at 3.9283226 3.7555225 4.111048 4.041004 3.8763874 3.880106 3.9850578 3.892095 4.301916 4.4657393 4.075525 3.8584087
1368611_at 3.7624283 3.9726954 3.8711271 3.8602724 3.843043 3.9604332 3.985058 3.886341 3.855238 3.898362 3.992293 3.9069512
1368612_at 5.1323743 5.5025597 5.2039623 5.3007116 5.393157 5.2191 5.091134 5.2230463 5.213361 5.3794975 5.2722993 5.622714
1368613_at 4.2206407 4.3081512 4.228324 4.641433 4.103097 4.189686 4.1872168 4.3424587 4.0125685 3.8539407 4.238524 3.8547504
1368614_at 7.9802604 7.79666 7.6851487 7.902714 7.82147 7.6446466 7.585619 7.6099734 7.7771373 7.965331 8.011953 7.953871
1368615_a_at 4.843978 4.8260627 4.818641 4.56674 4.5683374 4.657454 4.769725 4.839143 4.6544876 4.767374 4.545596 4.653704
1368616_at 6.1264057 6.0942016 5.876632 6.023642 5.859191 5.9043074 6.3695345 5.962665 5.781841 6.230919 6.3055983 6.1768517
1368617_at 4.488759 4.5799956 4.973941 4.1996818 4.488618 4.6866927 4.708333 4.548399 4.198903 5.16306 4.2549534 4.28191
1368618_at 8.960965 8.768094 8.836765 8.903574 8.702266 8.820694 8.960452 8.864261 9.127306 8.972193 8.746907 8.632451
1368619_at 5.2094216 5.178352 4.9533124 5.0761747 5.174117 5.1663046 4.947235 4.95979 5.054343 4.8741026 5.178583 4.9714127
1368620_at 5.5029154 5.7711573 5.432531 5.4454403 5.6945252 5.8946 5.7142344 5.6826024 5.444607 5.6597786 5.616657 5.5893173
1368621_at 11.259849 10.905211 10.931637 10.836607 10.644363 10.7342615 10.597182 10.647915 10.875504 10.358727 10.462304 10.519803
1368622_at 4.1346107 4.1947856 4.138191 4.505377 4.181554 4.2925043 4.326255 4.317485 4.3567686 4.6918697 4.8156023 4.9318514
1368623_at 4.4466496 4.4032984 4.2365665 4.464107 4.4342365 4.6086073 4.586589 4.505395 4.623539 4.332753 4.5184956 4.1345234
1368624_at 3.7009015 3.814586 3.7129853 3.676848 3.6609385 3.6378155 3.7265644 3.8386617 3.720803 3.5974934 3.6842463 3.609225
1368625_at 5.257009 4.8961477 4.9330716 4.9374776 5.067069 4.989934 5.158202 4.9846272 5.254848 5.067772 5.3237495 5.010071
1368626_at 4.265665 4.1371365 4.2973595 4.535453 4.186717 4.5220275 4.173699 4.3447685 4.297293 4.6175456 4.464422 4.3230467
1368627_at 12.99737 12.783714 12.921725 12.748139 12.572383 12.683958 12.612359 12.611354 12.758068 12.4996605 12.193556 12.162881
1368628_at 3.6906867 3.615544 3.7519755 3.8785214 3.901684 3.7048507 3.7869344 3.694514 3.9538546 3.9790752 3.7477183 4.0095387
1368629_at 4.3203526 4.2745285 4.4702816 4.4667935 4.4328732 4.4542336 4.46396 4.6410637 4.2374334 4.2365713 4.357602 4.6154804
1368630_at 3.4516175 3.3274608 3.4950724 3.536048 3.897845 3.4696991 3.7014043 3.5722954 3.3803363 3.3818798 3.3547127 3.410064
1368631_at 4.3073907 4.443468 4.2644815 4.342535 4.2192163 4.368099 4.2721148 3.9805353 4.922559 4.5562077 4.8218527 4.2658367
1368632_at 3.3770466 3.3863902 3.4373453 3.3020916 3.3163326 3.3287196 3.2094793 3.4701376 3.353602 3.1542811 3.32762 3.186674
1368633_at 3.260653 3.46678 3.503129 3.3379118 3.2726176 3.454083 3.5139315 3.2633588 3.5637994 3.4379692 3.376129 3.5407758
1368634_at 7.8155046 7.9749613 7.7818756 7.8554864 7.875341 7.88311 7.8719773 7.9299626 7.7257543 7.9535756 7.7520638 7.706589
1368635_at 4.118705 4.4172363 4.265258 4.4122534 4.2544003 4.1964016 4.2707176 4.127987 4.165278 4.310583 4.2500086 4.081848
1368636_at 5.7462645 5.6204443 5.4607244 5.5220823 5.5235744 5.476746 5.5754323 5.809049 5.296388 5.8223853 5.6533623 5.4142666
1368637_at 4.344461 4.3543034 4.5114436 4.146741 4.567788 4.5041037 4.2487087 4.338334 4.1504526 4.332832 4.403389 4.2604666
1368638_at 5.419859 5.4354014 5.672923 5.37943 5.4678526 5.5012965 5.3195868 5.131603 5.2707157 5.4968805 5.5545692 5.2602863
1368639_at 4.0889373 4.1657743 3.8923728 4.000067 3.8264809 3.9630203 3.8331141 4.0984054 4.0212812 3.8407633 3.8025537 3.750552
1368640_at 5.065626 5.1519814 5.396738 5.205469 5.297328 5.1413755 5.209863 5.1317506 5.1613026 5.1021757 4.949637 4.9389668
1368641_at 4.395988 4.129857 4.196521 4.411832 4.471457 3.9551115 4.513994 4.267689 4.3096867 4.142484 4.272874 3.9609592
1368642_at 9.415081 9.397621 9.404559 9.237386 8.972827 9.144892 9.192541 9.505836 9.123707 8.940365 8.9293 8.762097
1368643_at 4.509615 4.335867 4.5583916 4.207586 4.440522 4.5107527 4.436277 4.4632044 4.708208 4.6893463 4.5984507 4.427026
1368644_at 4.4687943 4.7756243 4.393396 4.4275002 4.2618675 4.6581926 4.5664616 4.4034567 4.646044 4.448901 4.368885 4.2639847
1368645_at 6.1872587 6.0709925 6.0448484 5.731022 6.1430726 5.8035784 6.008402 5.606521 5.859056 6.040838 6.1230907 6.2580543
1368646_at 8.71868 8.370598 8.480733 8.636043 8.547554 8.195234 8.533825 8.321054 8.2703285 8.3520355 8.242178 8.701064
1368647_at 7.5617876 7.3673377 7.344428 7.2918286 7.3726163 7.3699307 7.291144 7.280772 7.4139233 7.56984 7.268765 7.4328103
1368648_at 4.41397 4.5076017 4.4580574 4.268635 4.4159975 4.553116 4.3954754 4.4070797 4.3257914 4.2902756 4.509554 4.295016
1368649_at 8.127487 8.138829 8.21936 7.8781395 8.09504 7.9687457 7.8675766 7.98521 7.887815 7.995546 8.080757 8.037921
1368650_at 7.004496 6.976538 8.312604 7.366257 8.520869 8.489632 6.5443153 7.742841 8.518398 7.045006 8.62117 8.814201
1368651_at 10.803232 10.990059 10.889501 10.503034 10.5830765 10.047863 9.465316 9.4829 10.162891 9.739056 9.130783 8.986221
1368652_at 7.051952 6.8832645 6.647126 6.667306 6.524703 6.7115912 6.757509 6.8319287 6.7683024 6.8323183 7.02518 6.7014847
1368653_a_at 10.956526 11.068174 11.118783 10.975635 10.894282 11.052483 10.985477 10.949843 11.062932 11.112545 11.08838 10.954887
1368654_at 6.502393 6.38567 6.4720855 6.490233 6.18243 6.4044557 6.2697043 6.468372 6.463459 6.286176 5.9712467 6.4253845
1368655_at 9.621535 9.5976925 9.779985 9.354171 9.815736 9.805164 9.2535515 9.585714 9.373106 9.345942 9.6853895 9.273316
1368656_at 3.8355684 3.845241 3.9424112 3.9195974 3.8356552 3.9446363 4.2501993 4.0727005 4.0065064 3.8961947 3.871974 3.76206
1368657_at 3.6936 3.5797591 3.715324 3.6708255 3.627996 3.5302978 4.0951366 3.7257662 3.7877889 3.611959 3.7749417 4.246872
1368658_at 4.7252917 4.677483 4.9087152 4.314988 4.861055 4.6925354 4.7105823 4.5536633 4.649527 4.3125663 4.0585546 4.483818
1368659_at 11.136951 11.130225 9.640365 10.76409 10.635686 10.530961 10.926506 11.110872 11.266421 11.331458 11.162026 10.807451
1368660_at 4.71526 4.9261417 4.681342 4.7806263 4.82676 4.7696133 4.719597 4.7437434 4.8603477 4.784509 4.598665 4.5794163
1368661_at 6.5644555 6.34394 6.6255836 6.3454084 6.707633 6.6458187 6.3520885 6.675246 6.55558 6.4725623 6.6295915 6.42572
1368662_at 7.1900125 7.079645 7.472533 7.2142496 7.651786 7.4800477 7.228154 7.527278 7.4700346 7.261567 7.2638845 7.029454
1368663_at 3.9666264 4.0815187 3.8259673 3.5354085 3.6901412 3.9357157 3.7879138 3.8098872 3.7721632 3.9006765 3.5860064 3.65797
1368664_at 5.6793365 5.66094 5.589794 5.6594567 5.634223 5.7131968 5.4412303 5.383721 5.0552435 5.3928895 5.2900643 5.331643
1368665_at 8.546202 8.567493 8.412867 8.599911 8.504075 8.481298 8.533794 8.600868 8.889488 8.824051 8.925051 8.938168
1368666_a_at 3.8388393 3.8524144 3.6820424 3.7106202 3.9805443 3.8948271 3.6392393 3.8245623 3.8451185 4.0021057 3.68025 3.7950907
1368667_at 5.150102 5.315128 5.1426773 5.2756114 5.2297935 5.524402 5.1893754 5.3318777 5.305537 5.462247 5.275468 5.3381405
1368668_at 8.744305 8.659447 8.67428 8.741432 8.764696 8.593327 8.760091 8.593981 8.788971 8.637557 8.718646 8.887383
1368669_at 7.472701 7.4035454 7.1452985 7.367711 7.439157 7.272321 7.3726087 6.9516516 7.2017426 7.542909 7.4138947 7.1301317
1368670_a_at 5.374136 5.6845655 5.5013523 5.656534 5.581431 5.506706 5.909685 5.7048855 5.565709 5.419872 5.372763 5.3710194
1368671_at 6.3268976 6.208055 5.969062 6.2781873 6.419248 6.2979097 6.5505476 6.3586817 6.2917323 6.0108886 6.5005465 6.621737
1368672_at 4.4799957 4.402749 4.6586475 4.2803893 4.299773 4.4515257 4.400129 4.0760145 4.2127266 4.198601 4.3327847 4.638753
1368673_at 4.182965 4.0360756 4.0904436 4.2821536 4.258406 4.102298 4.1227264 4.2420034 4.119021 4.2362623 4.3833723 4.084605
1368674_at 11.354144 11.127856 11.406915 11.257728 11.242524 11.328417 11.11115 11.040099 11.060747 11.088969 11.005706 11.000466
1368675_at 7.570224 7.4919934 7.8853025 7.7125907 7.7550006 7.6463027 7.8557944 7.683801 7.7513046 7.4112816 7.477836 7.962047
1368676_at 5.081455 5.5536313 5.4276123 5.2763963 5.390616 5.344941 5.5177293 5.240998 5.183223 5.5470476 5.1789594 5.400078
1368677_at 3.9393535 3.89042 4.175213 4.244648 3.9863436 3.8042724 4.1469293 4.171302 4.0202746 4.0203285 4.2184067 4.018033
1368678_at 4.3216176 4.2090096 4.139505 4.559765 4.151488 4.4716864 4.4849567 4.1678944 4.3089633 4.315612 4.2801566 4.3172336
1368679_a_at 7.347682 6.9001303 7.1494865 7.291762 7.2759604 7.1853733 7.347981 6.9220576 7.101402 7.0324636 7.109469 7.401932
1368680_a_at 4.4372015 4.4581413 4.4845357 4.5001364 4.562253 4.578295 4.3558755 4.4642797 4.4705987 4.469617 4.451849 4.377826
1368681_at 6.300526 6.378052 6.229387 6.4082203 6.4730334 6.326127 6.424519 6.4975 6.149423 6.3413773 6.5687265 6.4264035
1368682_at 4.295122 4.2403803 4.289577 4.2878475 4.644898 4.66552 4.545365 4.65121 4.438378 4.4175014 4.225132 4.2897367
1368683_at 3.2517364 3.1690693 3.1956613 3.426384 3.3309634 3.2684364 3.2620008 3.391024 3.368239 3.509905 3.2471871 3.5074522
1368684_at 5.4920797 5.7848387 5.738097 5.6532383 5.9283657 5.6854286 5.679063 5.7927012 5.8315525 5.592375 5.4768705 5.7920504
1368685_at 5.0477757 5.332514 5.194249 5.0155077 5.144458 4.702666 4.6737432 5.0033236 5.022354 5.3783197 4.913011 4.799115
1368686_at 13.929125 13.953866 13.932307 13.885588 13.82238 13.909317 13.841214 13.823824 13.87595 13.888872 13.796539 13.755656
1368687_at 6.184923 6.1289363 6.000096 5.885928 6.073405 6.173611 6.2279973 6.2623487 6.1681557 6.2635484 6.196972 6.0354676
1368688_at 4.671902 4.6447563 4.6570544 4.803666 4.8775606 4.554456 4.6272297 4.7690935 4.80391 4.7439485 4.770649 4.7958164
1368689_at 4.0948505 4.113352 4.3314595 4.1487885 4.1807847 4.191159 3.9418883 4.252205 4.2935133 4.109488 4.3016577 4.277678
1368690_a_at 4.200101 4.1523595 4.063212 4.092566 4.4266553 4.104194 4.0868154 4.157881 4.146934 4.181329 4.0718822 4.3420343
1368691_at 4.4640617 4.7030373 4.5187497 4.6387277 4.967693 4.972107 4.7912216 4.857345 4.641845 4.8609543 4.799582 4.5606165
1368692_a_at 8.192114 8.922778 9.672017 8.397061 9.121745 8.63273 8.438265 8.702051 8.5497055 8.127946 8.151822 8.614211
1368693_at 7.0397654 7.102846 6.5819774 6.7907333 6.6979647 6.9824247 6.898055 6.9470243 6.6612167 6.268136 6.6761737 6.2854304
1368694_at 4.0785995 4.1282716 4.1984167 4.298927 4.0500383 4.2406225 4.151721 4.2808547 4.1241074 4.059699 4.1581945 4.0606985
1368695_at 12.538975 12.515041 12.419878 12.496997 12.368858 12.316252 12.200613 12.297163 12.527883 12.328178 12.468678 12.199444
1368696_at 5.374211 5.0911427 5.13688 5.305388 5.4103246 5.3378825 5.077402 5.160458 5.4380336 5.1310205 5.2705374 5.070699
1368697_at 3.8672087 3.9675186 3.7874677 3.8121798 4.035464 3.7452135 3.9681623 4.018626 3.9316623 4.021489 3.7534897 3.80937
1368698_at 6.5232515 6.5528913 6.2139335 6.211413 6.251224 5.7533517 6.1459413 5.332268 5.660379 4.94727 5.3826885 5.2083464
1368699_at 4.294935 3.9450815 4.173534 4.056814 4.059536 4.2107406 4.158575 4.1755114 4.445875 4.3414555 4.1324835 4.2957315
1368700_at 4.496619 4.693739 4.5316696 4.746067 4.389895 4.8645916 4.7075324 4.316057 4.660587 4.64296 4.8031435 4.9281273
1368701_at 5.0534225 5.2186236 4.916105 5.046003 5.3152976 5.2155404 5.378732 5.132636 5.194676 5.3268704 5.2242637 5.273369
1368702_at 8.855026 9.233766 9.791972 9.05431 9.745877 9.419347 9.154059 9.57129 9.673697 8.891838 9.408201 9.454344
1368703_at 7.2334285 6.826914 6.924892 7.0575094 7.0394354 7.111666 6.7316027 6.970142 7.0941772 6.9747667 6.8287516 7.157768
1368704_a_at 4.565544 4.3375206 4.2546263 4.253825 4.5327487 4.5037537 4.673607 4.3914423 4.688837 4.408799 4.399048 4.579587
1368705_at 4.9311132 5.0709457 5.2617354 5.0819 5.260259 5.121332 5.1052914 5.150608 4.932021 5.038792 5.199087 4.95304
1368706_at 11.922938 11.903013 11.98722 12.191015 12.103389 12.044805 12.154014 12.210438 11.98016 12.126499 12.264281 12.189123
1368707_at 13.492749 13.350797 13.434247 13.394577 13.392413 13.305584 13.183571 13.309941 13.327692 13.113348 13.321372 13.1060505
1368708_a_at 4.7026854 4.7370577 4.603235 4.646972 4.718584 4.7996078 4.8720813 4.8557053 4.8203745 4.8779984 4.5804443 4.817584
1368709_at 3.9079597 3.7125125 3.9178421 3.833 3.696659 4.0036287 3.8655818 3.9271972 3.9469686 3.9635618 3.908234 3.7314198
1368710_at 6.8505526 6.627012 6.791232 6.6174006 6.758294 6.854324 6.4671006 6.913549 6.664989 6.750193 6.7303696 6.755508
1368711_at 8.282167 8.478925 9.423449 9.801656 9.499259 9.097782 9.655283 9.893628 10.466683 10.165739 9.570094 9.321076
1368712_at 8.883213 8.886812 9.003334 8.944016 9.104658 8.786308 9.109085 8.862017 9.112761 9.074778 9.089823 9.552004
1368713_at 4.5142555 4.515806 4.5453277 4.1481485 4.1812067 4.3950176 4.69053 4.42595 4.192893 4.722804 4.1769595 4.2424297
1368714_at 3.4047518 3.4311085 3.444338 3.4049685 3.5019953 3.4855614 3.4391966 3.4993079 3.4204278 3.436195 3.5298798 3.4770403
1368715_s_at 4.5149126 4.4352217 4.1033654 4.382332 4.1894426 4.144283 4.5422034 4.327836 4.1893387 4.130035 4.3332357 4.2183266
1368716_at 4.166151 4.1516485 4.2688346 4.32981 4.266938 4.6259394 4.541558 4.6648226 4.2903547 4.2657614 4.696733 4.231861
1368717_at 10.2858925 10.096309 9.827898 10.177411 9.856178 9.861078 9.74575 9.805716 9.7645645 9.882631 9.351314 9.653354
1368718_at 8.6602745 7.744519 5.3323593 9.396385 9.129978 9.255648 4.2533627 11.76671 11.119196 12.326149 11.666462 12.592505
1368719_at 5.017508 4.950268 5.3121395 5.332487 5.128754 5.309266 5.111764 5.1708837 5.037299 4.878048 4.9559107 4.985379
1368720_at 12.835924 13.028657 13.290922 13.050258 13.170033 13.168942 13.10055 13.07085 13.012079 12.933369 13.078449 13.018847
1368721_at 5.974217 6.104603 6.1611834 6.107202 6.086521 5.865525 6.0825977 5.7565513 5.944701 5.80082 6.133136 6.192814
1368722_at 3.6062224 3.6404524 3.406999 3.581338 3.826981 3.682406 3.7138383 3.591288 4.0209436 3.6550667 3.7046552 3.7967627
1368723_at 4.6151285 4.7740507 4.807703 5.067878 5.0083284 5.0690002 4.837801 4.8101873 4.901125 4.8057995 5.0452614 5.069785
1368724_a_at 5.8778243 5.960941 5.863422 5.7154455 5.950398 6.061293 6.0233603 6.06158 6.384915 5.853806 6.0732117 5.875037
1368725_at 4.6238413 4.850095 4.6906815 5.336814 4.749408 4.633398 5.1563554 5.2264233 4.9967575 4.9502134 4.3973646 4.687289
1368726_a_at 6.3057337 6.6429467 6.7265444 6.463649 6.830701 6.696999 6.5865393 6.9531155 6.6935244 6.6754527 6.8569336 6.9427547
1368727_at 3.689852 3.6091516 3.3814554 3.6396713 4.0048614 3.9352932 3.6971908 3.5564218 3.5516794 3.549237 3.6006958 3.7705948
1368728_at 5.41741 5.4769773 5.3599215 5.533287 5.465724 5.53872 5.481903 5.3223147 5.1536837 5.355042 5.3840127 5.212621
1368729_a_at 4.3887854 4.5257974 4.2442183 4.555675 4.3619137 4.3323565 4.427054 4.633941 4.470961 4.4564934 4.39462 4.120122
1368730_a_at 4.653023 4.2095637 4.36084 4.337804 4.242615 4.574595 4.0924172 4.560459 4.7395587 4.506279 4.3124733 4.646094
1368731_at 13.401047 13.3053665 13.585164 13.437745 13.257035 13.266943 13.416896 13.336786 13.025695 13.351466 13.719413 13.257406
1368732_at 7.0203705 7.021874 6.8283553 6.808698 6.943223 6.816314 6.634476 6.671594 6.5978427 6.899296 6.8948154 6.6440434
1368733_at 13.186728 12.985173 13.2593975 13.13316 13.047648 13.349518 13.465813 13.159378 13.223191 13.193616 13.311724 13.088503
1368734_at 4.538023 4.6191096 4.4672875 4.5358944 4.573063 4.620634 4.6190715 4.553626 4.5447645 4.5451546 4.4944267 4.636937
1368735_a_at 4.0151496 4.1407766 3.8259673 4.1876116 4.2823343 4.059926 4.387535 4.314784 4.196351 4.1731477 4.0278397 3.8612168
1368736_at 3.6465354 4.070331 3.6079483 3.649747 3.5811749 3.4245288 3.5807805 3.5421016 4.9931602 4.283145 4.6959515 3.9473648
1368737_at 4.9002185 5.3082724 5.150791 5.0413876 5.212459 5.3575306 5.475955 5.3093166 5.1421776 5.3765993 5.101981 5.184391
1368738_at 3.532332 3.5339212 3.6146567 3.6001956 3.5129251 3.5724978 3.6427097 3.6548078 3.5739481 3.6709573 3.564815 3.750661
1368739_s_at 4.75985 4.7827406 4.554471 4.5430145 4.6521883 4.644757 4.7929263 4.6304674 4.4753838 4.67139 4.5220714 4.6357565
1368740_at 4.1986585 4.1978416 4.3382792 3.8967505 4.4564514 4.1212606 4.267157 4.1371584 4.2282686 4.578712 4.2263145 4.4463663
1368741_at 13.355955 13.360145 13.225447 13.307539 13.290307 13.287152 13.287614 13.259026 13.359018 13.249271 13.583389 13.157223
1368742_at 6.894968 6.9228354 7.0996637 6.7740397 7.071906 6.9624 6.623457 6.608543 6.6968703 6.61034 7.1847844 7.135466
1368743_a_at 3.9228888 4.0145674 4.0045376 4.1231747 3.8593633 4.059146 4.0398397 3.5605125 3.8476822 3.8917263 3.7434783 4.0229683
1368744_a_at 4.329241 4.2167673 4.209994 4.000861 3.9791262 4.463236 4.296953 4.2292786 4.1782446 4.4567986 4.331361 4.086263
1368745_at 6.135024 6.293301 6.439558 6.726478 6.4277296 6.2129164 6.7782497 6.092169 5.8284416 6.764233 6.637162 5.7262645
1368746_a_at 5.3609734 5.5236387 5.395919 5.579648 5.589771 5.6760445 5.516333 5.395098 5.359496 5.693596 5.4444695 5.2209983
1368747_at 4.853447 4.9163637 4.7870436 4.8054633 5.0982113 4.8021064 4.7732983 4.7887664 4.986536 4.889838 4.877026 5.251298
1368748_at 5.867321 5.5950675 6.17557 5.5069885 5.4226375 5.979121 5.632451 5.3121886 5.99244 5.7908816 5.6777024 5.8037724
1368749_at 5.8461547 5.9425645 5.670815 5.5844164 5.719074 5.9363666 5.97176 6.2158995 6.011729 5.7996755 5.642089 6.0196805
1368750_a_at 3.9332643 4.249358 4.2716236 4.094734 4.486472 4.3053927 4.432932 3.8901677 4.2505717 4.472037 4.5943213 4.565313
1368751_at 3.881331 4.065916 3.9270368 3.9816856 3.8818533 3.642851 3.819031 3.8688443 4.245327 4.0329204 3.8720927 3.8555658
1368752_at 4.0059986 3.953712 4.210718 4.0298963 3.776146 4.006884 4.0156436 4.036628 3.9086926 3.8584573 3.967757 4.0066595
1368753_at 4.0454626 3.8335032 4.132038 3.9714513 4.003641 4.2874146 4.470867 4.066942 3.9648592 4.27234 3.9419458 4.044215
1368754_at 6.1727962 6.360053 6.309426 6.228845 6.2175665 6.307019 5.7870064 6.270827 6.1506763 6.1236563 6.1911283 6.078394
1368755_at 11.25859 11.067463 10.992353 10.561141 11.010833 10.911521 10.649748 10.973058 10.596359 10.478414 10.947293 10.503644
1368756_at 5.207761 5.401661 5.174545 5.525583 5.602519 5.262089 5.2186456 5.4216013 5.5066347 5.3952813 5.351516 5.413256
1368757_at 3.9168248 3.9685462 3.820846 3.8803868 3.9433923 3.9569504 3.8631492 3.9000025 3.9867992 4.003911 3.8842254 3.870668
1368758_a_at 5.057696 5.123851 4.874341 4.9132776 4.996876 4.7921352 4.7363048 4.560529 4.956573 4.7826834 4.685968 4.701988
1368759_at 4.998555 4.887968 5.2091875 4.9140787 4.555755 5.2144346 5.0086327 4.84197 5.0791283 5.0911794 4.8287067 4.8117514
1368760_at 4.0283623 4.0142946 4.1374164 3.8837821 3.862789 3.8873389 3.9062238 3.8719149 3.934533 3.92768 3.848489 4.0322876
1368761_at 4.03685 3.8609161 3.950502 3.8550086 3.7935565 3.8998907 3.8776188 3.7555587 3.9175398 3.9869056 4.0938473 4.0596495
1368762_at 9.631241 11.241396 10.283499 9.797611 10.473241 6.261922 10.433703 10.517597 6.2170944 11.677989 11.168436 10.375064
1368763_at 4.9201546 5.053955 5.075526 5.042853 4.9679594 4.7796926 5.025507 4.907978 4.8997564 5.0132957 4.850829 4.927057
1368764_at 3.3783655 3.2668462 3.4210331 3.4899783 3.6006415 3.487165 3.6975272 3.300204 3.4141345 3.5486221 3.779581 3.4271066
1368765_at 4.8913507 4.8376822 4.445745 4.979078 4.4980288 4.900249 4.686827 4.760727 4.2770963 4.706547 4.6811132 5.061473
1368766_at 4.779766 4.564198 4.5674715 4.6631365 4.7273507 4.728118 4.2682204 4.5609694 4.7746086 4.481516 4.647548 4.6819897
1368767_at 5.2918606 5.3953733 5.2739925 5.339957 5.280555 5.68396 5.327485 5.543437 5.6102123 5.0389423 5.607951 5.1734266
1368768_at 5.4232335 5.7671247 5.735626 5.9361653 5.896153 5.5989814 5.6275373 6.055083 5.585999 5.809121 5.9021435 5.7333345
1368769_at 11.232417 10.980983 11.093827 11.060259 11.19041 11.117735 11.09172 11.154721 11.112106 11.099637 11.20361 11.266232
1368770_at 4.0128727 4.2371254 4.211442 3.9786694 4.7613077 4.725074 3.9118235 4.244054 4.2394056 4.047489 4.313572 4.064602
1368771_at 4.7205095 4.50787 4.692977 4.3281784 4.802274 4.569411 4.838038 4.6304674 4.5681925 4.790802 4.5544624 4.6241684
1368772_at 5.5278926 5.210529 5.2256317 5.0846252 5.511973 5.3032937 5.24834 5.1020904 5.1104193 5.180936 5.475615 5.218699
1368773_at 3.754158 3.6615422 3.8387065 3.720088 3.5756555 3.8042724 3.989042 3.5196054 3.6163886 3.575131 3.72081 3.5139656
1368774_a_at 5.3241076 5.277695 5.2257695 5.2658334 5.542984 5.5137315 5.465848 5.3536577 5.2757335 5.393099 5.4611835 5.282314
1368775_at 4.414114 4.1207857 5.5631785 4.6924124 4.9179764 4.779101 4.2676725 4.9508157 4.7270927 4.4690294 4.9051447 5.226296
1368776_at 4.404226 4.571835 4.5710096 4.871713 4.4443045 4.642788 4.63787 4.7706943 4.756748 4.5747547 4.9005947 4.344538
1368777_at 4.5174813 4.1513767 4.2688346 4.0996466 4.3809876 4.2706738 4.2853985 4.383119 4.31393 4.2554426 4.0388336 4.183864
1368778_at 8.190875 9.177086 8.32266 8.786278 7.66682 7.5417337 8.981512 7.888213 8.857504 8.310926 8.408991 7.910349
1368779_a_at 7.9630766 7.8343105 7.8512373 8.227631 7.9956694 7.992236 8.319984 8.023871 7.931982 7.954038 7.7600937 7.6343994
1368780_at 5.302844 5.200761 4.8452806 5.219083 5.0478053 5.052972 5.3419013 4.7778063 4.982623 5.120364 4.997113 5.1442137
1368781_at 4.918822 4.6292233 4.563507 4.5969715 4.8446712 4.871996 5.1877675 4.563222 4.672206 4.960147 4.6342373 4.667435
1368782_at 3.6698582 4.1356335 4.139827 3.9184246 3.588903 3.9015942 3.7106557 3.904152 3.6794243 3.9867198 3.8792713 3.7604728
1368783_at 4.0019026 4.052511 3.9102178 4.084481 4.1297956 4.0984693 4.354568 4.1806083 4.0167603 4.0517673 4.076002 3.8696003
1368784_at 8.841868 8.8284855 8.999957 9.201065 9.149118 8.869281 8.997474 8.759356 8.995329 8.729216 8.774118 9.532599
1368785_a_at 3.483633 3.6421623 3.4888427 3.355607 3.6442664 3.4468641 3.676621 3.4522486 3.6917565 3.6390252 3.6050446 3.5264688
1368786_a_at 4.301892 4.213619 4.287851 4.1608834 4.0751133 4.2460885 4.1079273 4.208278 4.1349506 4.2260313 4.294793 4.4166527
1368787_at 5.7430043 6.116338 6.1340694 6.1442327 6.0974493 5.8682814 5.996971 6.0424523 5.9954853 6.0991135 5.942419 6.0426846
1368788_at 4.644388 4.424471 4.4148264 4.8816414 4.7312717 4.451767 4.8822317 4.7946167 4.7668695 4.7328186 4.472151 4.565069
1368789_at 5.2619267 5.69666 5.540227 5.444063 5.4859476 5.666872 5.7048073 5.3276114 5.681631 5.742846 5.7758183 5.888834
1368790_at 12.091966 12.130886 12.033541 11.984189 12.033285 11.973521 11.820667 11.849316 11.884746 11.738472 11.88776 11.783848
1368791_at 5.37706 5.257148 5.0709705 5.346999 5.197018 5.1322393 5.225199 4.988656 5.1326923 5.3125534 5.0317497 5.213621
1368792_at 6.519119 6.202643 6.081818 6.0551987 6.627613 6.2531853 6.2542634 6.2098737 6.1244273 6.0792475 6.3602853 6.6922812
1368793_at 4.5399914 4.3588877 4.1357183 4.7476115 4.7142506 4.5817575 4.5434923 4.5973883 4.610916 4.677203 4.4843206 4.3394356
1368794_at 11.219851 11.215023 11.338564 11.114694 10.9278755 11.140675 11.002236 10.944336 10.748372 11.176507 10.987693 10.808876
1368795_at 6.671225 6.3111405 6.24357 6.4552555 6.54237 6.5322094 6.4702907 6.4710355 6.205688 6.563364 6.3574953 6.3675494
1368796_at 6.202582 6.1339574 5.902804 6.0767503 6.2175665 6.1579776 6.0293283 6.0499926 5.943332 5.9750433 5.9507213 6.0021057
1368797_at 8.437197 7.9906235 8.193495 9.018616 8.46944 8.882996 9.252262 9.104095 9.125179 8.957618 8.912563 8.975891
1368798_at 3.6641767 4.082733 3.4898214 3.6589482 3.7229116 3.9006963 4.032074 3.8044279 3.7998781 4.105097 4.064563 3.930248
1368799_at 5.5397506 5.1474757 5.259082 5.4676943 5.541723 5.4825907 5.4438295 5.109172 5.3433237 5.4977956 5.3843703 5.188096
1368800_at 4.020456 4.050642 4.026034 3.861423 3.9267416 3.7960513 4.1433234 4.096216 4.099323 4.203203 3.8865805 3.9163992
1368801_at 4.1040134 4.0819283 4.3000813 4.351947 4.268612 4.2203236 4.281596 4.1990623 4.1294312 4.343044 4.04869 4.03916
1368802_at 4.6095667 4.677483 4.6013756 4.7903924 4.6733513 4.7123156 4.591262 4.4264336 4.3231544 4.3671217 4.669552 4.7024
1368803_at 4.719251 4.4237633 4.7193594 4.766763 4.6521883 4.622524 4.490516 4.80797 4.6235228 4.492832 4.312714 4.352497
1368804_at 3.8854861 4.1022897 4.157735 4.2808304 3.9396272 4.1932693 3.9044578 4.05488 4.0289364 4.0147347 4.1920614 4.1272707
1368805_at 5.120079 4.803113 4.7620935 4.79265 4.9085846 4.7447243 5.089285 5.2357235 4.8156395 4.8294516 4.7731857 4.622013
1368806_at 13.482163 13.455656 13.559848 13.494193 13.593505 13.567282 13.530692 13.513867 13.5331335 13.441885 13.443475 13.447026
1368807_at 5.5579624 5.3894453 5.2827616 5.5257835 5.535097 5.4428105 5.483302 5.657221 5.389386 5.4929266 5.732643 5.404627
1368808_at 8.695668 8.839146 8.482492 8.592341 8.7752285 8.462313 8.489231 8.448305 8.408472 8.502068 8.527456 8.741974
1368809_at 9.01912 9.004653 8.829073 8.900457 9.105578 8.782809 8.888794 8.870474 8.747196 8.953801 8.98694 9.168089
1368810_a_at 3.880493 3.89966 4.1229267 4.0582523 4.0854464 4.0486403 4.121327 4.160944 4.1527557 4.31746 4.0282106 4.1615925
1368811_at 5.4029293 5.5204816 5.3987885 5.4589477 5.5589542 5.6706467 5.7359376 5.463053 5.602758 5.881967 5.8504424 5.2525682
1368812_at 4.6434903 4.369437 4.4127755 4.753523 4.6409044 4.480035 4.643262 4.7561502 4.591321 4.59 4.670327 4.4591103
1368813_at 5.4546585 5.7682595 5.2709966 5.3506227 5.4826756 5.191519 5.482165 5.2515655 5.2376585 5.2205243 5.097299 4.921963
1368814_at 11.682073 11.533601 11.5495 11.785983 11.897068 11.5359125 11.672962 11.656619 11.6308775 11.371549 11.448873 11.793898
1368815_at 5.309211 5.002115 5.4182143 5.2756114 5.3820763 5.3662357 5.482165 5.570959 5.329056 5.588285 5.4733872 5.342426
1368816_at 4.009197 4.1804876 3.9853585 3.9382186 4.003585 4.0042114 4.2609596 4.3318377 4.3847704 4.1941767 4.2053556 4.173542
1368817_at 9.308303 9.551829 9.244628 9.410395 9.547607 9.224382 9.485492 9.380238 9.415301 9.283956 9.351359 9.625058
1368818_at 7.9487896 8.212322 7.9478254 7.9332666 8.140854 7.8855286 8.046677 8.045389 8.199179 7.9470286 7.8337073 8.110262
1368819_at 9.926196 9.897873 9.78945 9.901276 10.104807 9.847971 9.944635 10.037045 9.9792595 10.012086 10.056327 10.318908
1368820_at 7.4957595 7.3740087 7.554862 7.592483 7.4377766 7.3792753 7.57238 7.466082 7.507025 7.278191 7.530465 7.6631837
1368821_at 5.759671 5.864885 5.4819345 5.626036 6.0280395 5.7688603 5.580191 5.7354474 5.714038 5.9779334 5.47038 5.89329
1368822_at 6.832851 7.1105924 6.692759 6.5521894 6.724469 6.7034426 6.632227 6.632212 6.6880856 6.7861547 6.561491 6.5146503
1368823_at 3.79594 3.5903945 3.5074334 3.8221304 3.7092216 3.7396722 3.8075407 3.7880902 3.4784787 3.7751985 3.557126 3.5031838
1368824_at 10.209462 10.243023 10.007864 10.074007 9.9336 10.06107 9.941129 9.811992 10.15033 9.989474 9.96382 9.890626
1368825_at 3.788662 3.4034438 3.6946483 3.7517903 3.4329247 3.640075 3.5717583 3.3878381 3.8112216 3.4971366 3.3503363 3.5549963
1368826_at 10.559244 10.547171 12.628151 12.697883 10.693113 13.316881 10.27332 12.629942 12.910187 13.40447 10.492717 10.366266
1368827_at 6.5975556 6.412073 6.3835816 6.686198 6.00144 6.620119 6.1984515 6.403483 6.5638294 6.330028 6.557163 6.810379
1368828_at 5.681114 5.6375303 5.7962475 5.571178 5.5506697 5.6291 5.7159643 5.3110566 5.6213956 5.7711363 5.4472456 5.7660837
1368829_at 6.718687 6.627415 6.8180184 6.835768 6.8212276 6.7153983 6.8915977 6.85259 6.623534 6.5246005 6.7472644 6.2674713
1368830_at 5.21045 5.067257 5.0400286 5.1929874 5.147996 5.237075 5.0157995 4.9378967 4.9615736 5.050317 4.9496546 4.678852
1368831_at 8.817908 8.764074 8.936592 8.878683 8.614755 8.811342 8.964278 8.7858095 8.785872 8.654268 8.747854 8.702967
1368832_at 7.486958 7.2797103 7.2543907 7.4522915 7.4406843 7.3926406 7.26698 7.1677427 7.2764854 7.248508 7.3450394 7.385653
1368833_at 4.8057475 4.8321915 4.584758 4.88452 4.7535257 4.4799123 4.581212 4.4552417 4.5958014 4.6461806 4.602818 4.7760434
1368834_at 6.321893 6.145403 6.118454 5.901974 6.306513 6.194787 6.043457 6.163546 5.950419 5.9173326 5.9861693 6.406609
1368835_at 9.463242 9.427454 9.356342 9.256241 9.559929 9.549019 9.457642 9.520506 9.263908 9.656271 9.834124 9.344593
1368836_a_at 5.510038 5.485653 5.513673 5.4661436 5.5401254 5.545299 5.6761904 5.494386 5.469527 5.670832 5.378444 5.5156317
1368837_at 7.5630074 7.8519917 7.428101 7.491622 7.3186398 7.1043053 7.0568457 7.4972005 7.321488 7.0279946 7.3592644 7.4962463
1368838_at 7.240797 6.9429917 7.2253194 7.2418714 7.227924 7.5688615 7.1738186 6.939764 7.049738 7.0735664 7.0599337 7.181226
1368839_at 7.4372234 7.139546 7.304097 7.075614 7.455296 6.962042 6.96577 6.677649 7.2940774 7.4879465 6.9971437 7.2314606
1368840_at 12.286789 12.008115 12.649791 12.619418 12.669461 12.521923 12.438797 12.7374325 12.390418 12.048179 12.57728 12.309141
1368841_at 7.119464 7.2740445 7.029269 7.260365 7.0691533 7.097757 7.22812 7.013511 7.043445 7.3316426 7.279123 6.9338326
1368842_at 7.333724 7.5807667 7.500577 7.571609 7.616154 7.1730843 7.2943563 7.561193 7.08583 7.5502906 7.6827903 7.351936
1368843_at 9.74474 9.611755 9.747876 9.70667 9.810302 9.615789 9.794488 9.788646 9.7174 9.570697 9.63863 9.814058
1368844_at 8.885447 9.104738 8.607857 8.698356 8.73138 8.6266365 8.5851345 8.4998665 8.796773 8.433407 8.679108 8.596661
1368845_at 3.971186 3.7394304 3.868949 3.7725742 3.8941946 3.8082364 4.1350527 3.591288 3.6553433 3.8837962 3.9317417 4.255346
1368846_at 4.7310987 4.7178144 4.9685583 4.8953714 4.8661404 4.864077 4.5062466 4.6911907 4.9175115 4.7660613 4.528804 4.6716805
1368847_at 9.020294 9.05588 9.489437 9.238217 9.226665 9.256433 9.274658 8.978657 9.152007 9.073092 9.026154 9.1589775
1368848_at 8.764496 8.7405815 8.789084 8.868219 8.84063 8.620638 8.732406 8.6449995 8.845785 8.648886 8.411808 8.854978
1368849_at 7.7212806 7.7075057 7.7703166 7.8066263 7.626513 7.5330954 7.578789 7.513585 7.5487723 7.557522 7.380803 7.6700993
1368850_at 5.462052 5.0811415 5.5339947 5.225576 4.81542 5.1182885 5.125888 4.8125486 4.9424934 5.036374 4.906208 5.1348743
1368851_at 8.64723 8.7343025 8.670784 8.699495 8.824774 8.622005 8.588461 8.619324 8.574261 8.483288 8.516987 8.442572
1368852_at 10.6881075 10.5283575 10.491952 10.602908 10.528467 10.556844 10.477568 10.575743 10.34393 10.33975 10.356779 10.401857
1368853_at 3.330496 3.3882494 3.3474236 3.4502928 3.1425302 3.311952 3.5058174 3.5281227 3.3510208 3.0457146 3.3585665 3.3500714
1368854_at 3.6104782 3.548873 3.5257158 3.5063004 3.346203 3.6863146 3.396016 3.4880767 3.59533 3.4373114 3.3161912 3.2380576
1368855_at 5.9765987 5.9153748 5.778741 5.6458325 5.686452 5.722055 5.941347 5.8442307 5.9895973 5.79982 6.2409015 5.9033604
1368856_at 6.040746 5.89469 6.177472 5.8444777 5.7205067 5.8312263 6.1163187 5.9004703 5.9605823 5.8308735 5.8290143 5.9346747
1368857_at 3.3468091 3.1833525 3.1422586 3.4073234 3.2288892 3.2167315 3.2073843 3.1324565 3.2150836 3.3616846 3.2574887 3.0667162
1368858_at 3.7686334 3.7193415 3.627014 3.6945279 3.7205787 4.011275 3.6549537 3.988278 3.7991893 3.6327267 3.8141356 3.748134
1368859_at 8.691309 8.618605 8.678618 8.753403 8.736018 8.663727 8.951018 8.65626 8.748723 8.866109 8.876837 8.962272
1368860_at 4.355524 4.2437334 4.343606 4.452299 4.306587 4.3911963 4.260888 4.3061485 4.053228 4.443384 4.5506005 4.4100647
1368861_a_at 4.6743197 4.6527624 4.9891405 4.8295608 4.652581 4.395801 4.6295323 4.2993207 5.0487733 4.831874 4.3327413 4.6067734
1368862_at 7.6176634 7.439535 7.533234 7.5490007 7.4084396 7.459171 7.3858566 7.293702 7.320324 7.3659463 7.35903 7.6646175
1368863_at 9.686911 9.622172 9.655482 9.676712 9.40787 9.758455 9.494881 9.567918 9.748747 9.54973 9.607361 9.304361
1368864_at 3.5712228 3.5587294 3.6072772 3.4830177 3.5681622 3.4120271 3.6120586 3.4937794 3.6621218 3.643067 3.5912073 3.5171697
1368865_at 3.3983011 3.310513 3.622731 3.4605517 3.6329327 3.7203717 3.4958782 3.4835048 3.3371217 3.4533033 3.4500687 3.5145693
1368866_at 6.2 6.183956 6.2302084 5.930417 6.193495 5.830214 6.1228204 5.8797626 5.991803 5.9903193 5.874152 5.9001646
1368867_at 6.318421 6.285094 6.288516 6.174583 6.222157 6.3941464 5.7417884 5.817896 5.9624224 6.099435 5.870095 6.076778
1368868_at 5.0747995 5.41987 5.2387133 5.3786316 5.249935 5.1897926 4.873666 5.2773914 5.1159525 5.209901 5.3820753 5.570758
1368869_at 6.0342817 6.1506176 5.7054405 6.4614143 6.0033784 6.1062074 6.0285215 6.4310904 5.9241486 6.0332623 5.5549912 6.5591884
1368870_at 9.175907 9.229151 9.412385 8.647408 8.34796 10.284499 8.238881 8.165533 8.713339 8.779807 8.635149 9.717367
1368871_at 8.109002 7.65322 7.6511884 8.3303175 7.609305 8.117493 8.233923 8.266424 8.305228 8.1930485 7.9783173 8.668757
1368872_a_at 5.379072 4.856391 4.7191253 5.255668 4.966901 5.2233257 4.830421 4.5397353 5.028504 4.893757 4.8342295 4.859854
1368873_at 4.4730425 4.2190933 4.1456547 3.7238355 4.1590967 4.063468 3.9718926 3.9768722 3.9258425 4.497606 3.9849198 3.8797722
1368874_a_at 5.6821156 5.5172954 5.6643295 5.4474697 5.355399 5.5901537 5.6847634 5.562568 5.3931375 5.486559 5.536743 5.1990576
1368875_a_at 7.191993 7.484749 7.191526 7.27511 7.207039 7.172484 7.2074113 7.322438 7.3091593 7.3038006 7.636571 7.036473
1368876_a_at 5.082364 5.2465096 5.141774 5.2506886 5.0723295 5.28534 5.0212145 5.158785 5.113616 5.146491 4.911258 5.0681
1368877_at 9.381439 10.230542 9.301929 7.7180743 9.851658 8.46573 9.011073 7.4934573 7.2459908 7.1993456 8.112425 7.9356003
1368878_at 10.314125 9.785796 9.601971 9.700615 9.666425 9.754668 9.464568 8.507813 9.912091 9.062717 9.439443 9.134285
1368879_a_at 4.01756 4.448241 4.3823733 4.3265843 4.304756 4.285111 4.285415 4.2562876 4.4327364 4.429191 4.409731 4.480095
1368880_at 3.9916472 4.1398554 4.3087106 4.0793843 4.180334 4.170663 4.5784698 4.38821 4.427316 4.427453 4.492966 4.30477
1368881_at 9.240228 9.0590315 8.971813 9.262461 9.277483 9.254465 9.2258625 9.280588 9.377844 9.23565 9.4485235 9.362207
1368882_at 4.214347 5.904567 4.426376 6.4242473 5.297304 5.1762094 5.789979 5.2376857 4.2551374 3.938613 4.7522335 4.47305
1368883_at 4.6995673 4.8367887 4.528136 4.866594 4.913173 4.5921016 4.67397 5.0040274 4.7049556 4.6104064 4.677952 4.679647
1368884_at 4.9922976 4.948486 4.8021836 4.9526587 5.156477 4.9969625 5.0419536 4.87735 4.7491655 4.762378 4.709803 5.1320596
1368885_at 5.6051874 5.651732 5.79212 5.534246 5.42468 5.3287 5.5134974 5.54015 5.6378036 5.404501 5.6969457 5.2442245
1368886_at 8.68532 9.010484 9.1425705 9.153997 9.025485 8.928563 9.01347 8.99398 8.955175 9.202039 9.241483 9.112446
1368887_at 3.5221589 3.8263505 3.7001648 3.7627566 3.5687268 3.645652 3.8256736 3.676468 3.5087986 3.6571832 3.758012 3.7229023
1368888_a_at 7.9887085 7.882872 8.217965 8.688175 8.691704 8.288482 9.880871 10.575487 9.794757 11.128468 10.5484 11.238049
1368889_at 7.10865 6.934134 7.212523 7.294987 6.7650385 6.882659 7.3236523 7.324082 6.874188 7.2324185 7.1894765 7.1700063
1368890_at 7.915318 7.6458683 7.842252 7.945973 7.736612 7.9606237 7.9161625 7.6099734 7.692096 7.8284836 7.7429047 7.8335943
1368891_at 5.729727 5.735462 5.950923 6.0842 5.777837 5.9274015 6.018376 5.857477 5.6724463 5.5245414 5.7793455 5.939712
1368892_at 3.780607 3.8766513 3.878746 3.9995966 4.0206375 3.8859298 4.0962915 3.867733 3.9854403 3.8997755 3.9709356 3.8201272
1368893_at 4.3816013 4.405389 4.4338903 4.283633 4.424953 4.5309944 4.656039 4.4193497 4.567951 4.965397 5.5639935 5.5636163
1368894_at 4.474718 4.8566337 4.735656 4.64055 4.9923058 4.701666 5.13071 4.889438 4.8209352 5.3531466 5.681908 5.60054
1368895_at 3.9292173 4.1349573 3.9741933 3.9513798 4.317792 4.015813 4.345808 4.092532 4.053197 4.28277 4.0353827 4.1537876
1368896_at 6.274247 6.6643357 6.520015 5.931154 5.8981957 7.267364 6.4053106 6.16794 6.0787115 5.9982452 6.277743 6.8858714
1368897_at 4.6812925 4.761262 4.668091 4.490553 4.253641 5.211875 4.1483383 4.1082935 4.516711 4.273447 4.459318 4.8411236
1368898_at 4.9298477 5.1980295 5.0782456 5.020647 5.1679335 5.0836816 4.813793 4.9984064 4.938874 4.88927 4.8686223 4.7251835
1368899_at 7.3989067 7.3727956 7.415161 7.558096 7.4251966 7.2714615 7.265962 7.2925844 7.4035482 7.255741 7.315431 7.5408797
1368900_at 4.862014 4.7373104 4.903508 4.7312155 4.7007875 5.0684595 4.7474155 4.488612 4.647547 4.3013916 4.8874245 4.6547976
1368901_at 4.352123 4.8031125 4.5834594 4.6448927 4.4359617 4.606887 4.4722905 4.520557 4.3898234 4.0178065 4.6089625 4.692525
1368902_at 5.6518664 6.0197296 5.7175016 6.038476 6.1248546 6.0179405 5.776626 5.829701 6.1412287 6.138247 5.7966146 5.956141
1368903_at 7.3457127 7.3688717 7.503746 7.372671 7.2272134 7.4417562 7.399214 7.8687296 7.643824 7.57568 7.440444 7.5841923
1368904_at 6.198071 5.991186 6.1481986 5.9957814 5.7650204 6.1405015 6.1021514 5.961674 5.990964 6.1988025 6.2124047 6.125059
1368905_at 7.998902 7.649252 8.382849 8.51595 8.179909 8.426149 9.660084 9.939174 8.766505 10.369459 10.811619 10.640991
1368906_at 3.4416838 3.471958 3.3781602 3.3645203 3.4096541 3.3274062 3.5093331 3.4295921 3.4948423 3.6160834 3.398476 3.4432788
1368907_at 4.659915 4.8094745 4.4333024 4.8379445 4.6104374 4.872559 4.9326444 4.8904066 5.01567 4.653126 4.709803 4.6937366
1368908_at 8.108891 8.18314 8.091145 8.7180395 8.194565 8.373506 8.496182 8.486068 8.216858 8.862434 8.656742 8.406221
1368909_a_at 6.9839272 6.66541 6.6361556 6.6932735 6.525585 6.424913 6.4656696 6.622247 6.458503 6.6865067 6.7316947 6.7653313
1368910_at 5.349531 5.635237 5.922249 5.615149 6.146632 5.5807834 5.6061473 5.70364 5.9506054 5.8963847 5.750317 6.2773404
1368911_at 6.7218623 6.169039 6.401564 6.3605466 6.0318675 6.5921984 6.763949 6.702497 5.744034 6.3223815 6.7569 6.852826
1368912_at 4.157747 4.3940563 4.2222934 4.3455877 4.3182354 4.20755 4.0412674 4.442392 4.4241543 4.4087987 4.3184576 4.1785846
1368913_at 3.723441 3.5339212 3.4944918 3.8126855 3.6154444 3.7112324 3.7125413 3.695653 3.7411528 3.7376986 3.6703947 3.597578
1368914_at 4.3883076 4.209883 4.35702 4.2393475 4.2746735 4.063643 4.129903 4.511567 4.2846174 4.2201395 4.330656 4.5976677
1368915_at 11.014028 11.025752 10.9446535 11.250211 10.871649 11.043623 10.841714 11.1054735 10.7180395 10.322617 10.536376 10.50957
1368916_at 10.761043 10.766388 10.503342 10.453214 10.394931 10.596489 10.2129755 10.365494 10.641201 10.153197 9.998058 10.18705
1368917_at 5.295043 5.3533583 5.145348 5.315571 5.14298 5.3099747 4.856947 5.0878425 5.1193614 5.483815 5.2998667 5.1358385
1368918_at 5.2752457 5.1587334 5.2827663 5.4631987 5.40206 5.2047186 5.4545345 5.411851 5.157029 5.230591 5.1857605 5.2779474
1368919_at 4.7862773 5.1358705 5.014608 4.848249 5.0970316 5.0229783 5.0902286 4.8662353 4.792263 4.640162 4.868752 4.7742796
1368920_at 4.9705353 5.027909 5.163268 5.031775 4.9781218 5.2657228 4.899366 5.1130843 5.007835 4.912408 4.9351764 4.855884
1368921_a_at 5.3609734 5.6165137 5.5532765 5.470998 5.5926304 5.667692 5.630248 5.5014358 5.4425554 5.371853 5.532716 5.9385242
1368922_at 4.351942 4.512156 4.6170907 4.5601063 4.350996 4.275533 4.2845736 4.2220654 4.245962 4.244872 4.4301596 4.294675
1368923_at 4.5160413 4.797853 4.755581 4.770753 4.6194396 4.7003655 4.5873117 4.5782046 4.703609 4.6704197 4.7316804 4.46959
1368924_at 10.487765 10.223979 10.614031 10.612426 10.838104 10.465324 10.778083 10.732094 10.5708 10.491504 10.38851 10.779405
1368925_a_at 4.335181 4.1161985 4.2491145 4.384818 3.957148 4.405636 4.4633236 4.274967 4.326981 4.465453 4.391846 4.3290005
1368926_at 4.610885 4.666188 4.435931 4.4295807 4.599188 4.213881 4.3463054 4.8883243 4.355192 4.5696774 4.4270773 4.458018
1368927_at 6.438734 6.377848 6.272304 6.581647 6.6908894 6.490885 6.391158 6.4589376 6.475089 6.4635468 6.3191614 6.553474
1368928_at 5.6825833 6.219951 6.122365 5.870109 5.9785247 6.0649395 6.071782 6.268091 6.129219 6.159137 6.1165824 6.052232
1368929_at 7.1278925 6.822552 7.2937346 7.0839143 7.073984 6.950092 6.8593764 6.780481 7.121397 6.8795433 6.794285 7.4745145
1368930_at 4.1952105 4.3570175 4.070786 4.0703335 4.1770964 4.296943 4.3861485 4.0475593 4.384859 4.1617107 4.2770433 4.1636567
1368931_at 7.856936 7.501193 7.4038024 7.819652 7.6025352 7.5082192 7.413975 7.3108606 7.977544 7.4981947 7.4822364 7.394467
1368932_at 5.2373524 5.161235 5.2121286 5.60064 5.5205183 5.4357467 5.3612947 5.4095416 5.2845693 5.2796426 5.348056 5.497978
1368933_at 7.120805 6.945038 7.0562725 6.9631276 6.9223948 6.9573216 6.9811425 6.9057293 6.8219337 6.7196712 6.845117 6.842521
1368934_at 10.794718 10.694083 10.657447 12.156357 12.412173 11.877738 13.049681 13.330482 13.097869 13.593858 13.554262 13.712112
1368935_at 4.1503544 4.027304 3.960544 4.0793843 3.8240647 4.5620966 4.17885 4.062657 4.076041 4.2333937 4.2325478 4.0692005
1368936_at 10.796748 10.895425 10.855173 10.917897 10.904175 10.8856 11.035417 11.024698 11.162481 11.134486 11.195485 11.227741
1368937_at 5.594631 5.949883 5.4708385 5.568876 5.657684 5.7893424 5.627063 5.8164806 5.73877 5.4493475 5.6149917 5.8944
1368938_at 5.6981206 5.6326113 5.516754 5.527063 5.390616 5.5021396 5.1220465 5.4553113 5.299744 5.4764876 4.9827237 5.2008333
1368939_a_at 4.325827 4.3795986 4.3282175 4.2451115 4.512643 4.6737084 4.578433 4.2861714 4.4582653 4.3172145 4.3171024 4.6969113
1368940_at 9.989615 9.2273655 9.267169 9.38948 8.892611 9.49511 9.16252 8.815029 9.399155 9.469667 8.928643 9.394392
1368941_at 4.1735106 3.8844042 4.429884 4.2430305 4.5017796 4.2066636 4.3415456 4.0399675 4.2675533 4.4395494 4.4653373 4.2735734
1368942_at 4.665637 4.9024634 4.3825135 4.560627 4.8012166 4.741895 4.7671957 4.755609 4.5673122 4.7335334 5.1478724 4.5101285
1368943_at 13.427146 13.361316 13.337214 13.382861 13.363477 13.312765 13.27876 13.270932 13.281203 13.269038 13.027361 13.178089
1368944_at 6.973818 6.8532996 6.921497 6.63742 6.781762 6.570454 6.74105 6.8635983 6.8421793 6.5791736 6.4345074 6.8972597
1368945_at 5.6662354 5.2454147 5.001918 5.5677896 5.427386 5.557268 5.252028 5.3337827 5.6396384 5.8225513 5.0538263 4.876706
1368946_at 5.5215425 5.5781565 5.6052985 5.6228857 5.707924 5.327384 5.5556545 5.3354692 5.84044 5.4499044 5.293001 5.4976864
1368947_at 7.378369 7.3757243 7.3064203 8.967886 7.605359 7.482446 7.7466736 8.351936 9.014652 9.050283 7.8610077 7.9386854
1368948_at 5.794534 5.744796 5.917834 5.634522 5.8059673 5.7279277 5.5342407 5.332268 5.721981 5.649991 5.495569 5.778825
1368949_at 4.1844826 4.215505 4.311995 4.3415065 4.464473 4.539176 4.181147 4.299174 4.412109 4.1699634 4.323942 4.1285753
1368950_a_at 5.9956665 5.8254766 5.8549995 6.262866 5.724042 5.7838 5.7066917 6.1725006 5.670203 5.666062 5.525753 5.718748
1368951_at 4.138314 4.0873294 4.2674932 4.299473 4.106971 4.4186206 4.1526647 4.0568013 4.4230547 4.274032 4.2970734 3.9825823
1368952_at 4.825333 4.3795986 4.406355 4.7002854 4.522316 4.787455 4.822918 4.8240037 4.4306602 4.777136 4.795369 4.33367
1368953_at 7.807744 7.5945597 7.5673327 7.756873 7.931755 7.4667425 7.873225 7.2203827 7.6316195 7.776869 7.71687 8.160263
1368954_at 4.515169 4.556346 4.8202486 4.506127 4.8222055 4.7453675 4.586346 4.9166484 4.732453 4.656052 4.664175 4.537285
1368955_at 7.4067106 7.060046 7.091206 6.9805493 7.1735964 7.195988 7.368189 7.5895987 7.0543313 7.3342075 7.021706 7.099471
1368956_at 5.2079406 5.12433 5.051914 5.243596 5.234713 5.2606583 5.394824 5.23181 4.9498014 5.0454574 5.0500884 5.1416674
1368957_at 4.337663 4.572174 4.5833917 4.679679 4.485812 4.511555 4.52684 4.598464 4.3910384 4.3529525 4.4777555 4.6431274
1368958_at 3.8968272 3.8370137 3.9505172 4.0654297 3.8079345 3.9562438 3.9440615 3.9420786 3.6853049 3.990282 3.9121592 3.8373828
1368959_at 4.603081 4.4344525 4.4845357 4.5444665 4.6595044 4.395028 4.593564 4.7724133 4.4448366 4.462946 4.32603 4.8302736
1368960_at 9.902625 9.671095 9.747063 9.965612 9.91697 9.829242 9.990571 9.882009 9.75489 9.711431 9.740795 10.20951
1368961_at 5.5470304 6.0169053 5.643501 5.9629445 5.6833677 5.578605 5.933946 5.5489597 5.6378036 5.6467457 5.8290143 5.986189
1368962_at 4.9777565 4.7808533 4.7255316 4.8456564 4.778407 4.668093 4.957148 4.7103086 5.021125 5.0799007 4.9087396 4.743429
1368963_at 6.3404794 6.496337 6.1428194 6.4792676 6.4118886 6.5905814 6.4008927 6.351444 6.521483 6.403494 6.4085746 6.695383
1368964_at 4.520044 4.13388 4.210253 3.9981852 4.339198 4.361101 3.8836021 4.4632044 4.2335496 3.9302762 3.9589546 4.07637
1368965_at 5.2853756 5.3657703 5.4069843 5.3436327 5.336251 5.4221773 5.2252145 5.370386 5.5490785 5.3180757 5.1933484 5.336273
1368966_at 4.2241106 4.22962 4.0734735 3.8940084 4.109936 3.9662743 4.091833 3.920695 4.1388617 3.89002 3.8704445 3.8804958
1368967_at 6.935851 6.6189637 7.187088 6.936152 6.7707734 6.879859 6.7663336 6.7576485 6.954177 6.7117734 7.015731 6.9582887
1368968_at 4.200703 4.3521175 4.2622356 4.332402 4.450088 4.2916737 4.4498568 4.1495914 4.127341 4.5495386 4.1921763 4.23365
1368969_at 4.4077277 4.2077675 4.099105 4.0801926 4.379993 4.399513 4.1228504 4.2155414 4.3910384 4.2181273 4.46749 4.191408
1368970_at 4.8550596 4.9124603 4.7643547 4.7576284 5.14175 4.795578 4.8483787 4.933525 4.9422092 4.691242 4.6705747 4.633938
1368971_a_at 4.7765107 4.6024637 4.6566772 4.895883 4.7898026 4.683778 4.938479 5.012282 5.0229616 4.6959333 4.886508 5.1430573
1368972_at 3.627909 3.419954 3.6995337 3.978712 3.639632 3.6068897 3.752824 3.941781 3.7602465 3.826265 3.5594873 3.8138015
1368973_at 7.3549356 6.898293 7.1538177 6.988676 7.177402 7.319706 7.087939 7.447406 7.355848 7.2836456 7.2226872 7.4700665
1368974_at 4.5263042 4.8164587 4.551358 4.7403116 4.7761574 4.849259 5.0540504 4.44468 4.9037247 4.6450796 4.6931705 4.6946144
1368975_at 6.6641736 6.531183 6.5144897 6.480287 6.5293245 6.7659755 6.0699315 6.311709 6.011044 6.004563 6.126362 5.8355346
1368976_at 5.4564247 5.3462543 5.578496 5.120104 5.7748904 5.6295185 5.1805854 4.8279324 5.13026 5.5314684 5.2661667 4.895114
1368977_a_at 8.668188 8.564125 8.8568325 8.788204 8.89152 8.967343 9.168509 9.378594 9.172489 9.486123 9.7128935 9.525753
1368978_at 5.2014647 5.246644 5.2863355 5.2253036 5.279866 5.1985483 5.182587 5.3096433 5.257661 5.3947983 5.243205 5.2377033
1368979_at 5.619283 5.8818817 5.7032423 5.8750615 6.13812 5.9515877 6.1764994 5.960769 6.0377407 5.7747273 5.7327495 5.855075
1368980_at 5.8035145 5.8842926 5.8062377 5.2970333 5.5263457 5.733549 5.366735 5.4149675 5.640677 5.4217224 5.362998 5.745518
1368981_at 3.502224 3.4929767 3.5074334 3.55872 3.70546 3.529409 3.7003803 3.5951705 3.75813 3.4855247 3.6180382 3.5337877
1368982_at 4.720756 4.72559 4.862835 4.62424 4.8199897 4.6925354 4.741214 4.548296 4.406716 4.300543 4.603448 4.4627194
1368983_at 4.0774593 4.3795986 4.267118 4.3513722 4.1287985 4.273173 4.430357 4.1635766 4.086137 4.2170653 4.1418934 4.1316023
1368984_at 7.7815876 7.655746 7.81346 7.941786 8.08853 7.779642 7.9051523 7.7256517 7.779812 7.6185775 7.757895 8.16381
1368985_at 4.326067 4.4550915 4.4219146 4.595498 4.5404654 4.4205885 4.4826107 4.363133 4.457772 4.87204 4.856229 4.5125628
1368986_at 4.726427 4.733322 4.704196 4.859377 4.8397236 4.79088 4.790961 4.685645 4.442939 4.7915754 4.66996 4.895134
1368987_at 5.3123407 5.4155397 5.1384287 5.5392375 5.349018 5.578605 5.8009872 5.4416018 5.814215 5.386066 5.6060886 5.382087
1368988_at 5.2314196 5.1460342 5.3208394 5.2525253 5.0719533 4.9484625 5.2504153 5.33643 5.278942 5.2163744 5.17166 4.849956
1368989_at 4.8687754 4.8031125 4.6775074 4.401459 4.6854553 4.7168336 4.591815 4.9647965 4.726053 4.6466837 4.542161 4.5396743
1368990_at 5.6079693 5.506454 5.6552424 5.6919017 5.737111 5.5873036 5.6898212 5.791109 6.046592 5.6746655 5.752834 5.5531073
1368991_at 6.7706676 5.6159434 6.160208 6.1067924 5.683603 5.865525 5.902774 6.206966 6.053343 5.717181 5.7188106 5.7180705
1368992_a_at 10.8338 10.643765 10.608792 10.8714285 10.630138 10.28612 10.74653 10.580601 10.581714 10.772667 10.506884 10.729389
1368993_at 5.4054346 4.8089476 4.8809304 5.0156407 4.8025727 4.5839844 4.8901887 4.58383 4.637637 4.547452 4.540466 4.5054197
1368994_a_at 5.5694923 5.7281814 5.748538 5.8913317 5.9900203 5.596051 5.8958645 5.904817 5.902411 6.0656705 5.5964894 6.008497
1368995_at 3.3231347 3.4317195 3.4133792 3.750517 3.4812555 3.6312726 3.4395516 3.4833188 3.4900296 3.654666 3.7128313 3.4770403
1368996_at 4.3522477 4.3464146 4.2770257 4.44836 4.2237563 4.3297067 4.4672027 4.270455 4.4337826 4.5771427 4.556697 4.4269543
1368997_at 4.3464675 4.204305 4.311995 4.166377 4.1690016 4.370204 4.2039213 4.472168 4.1204433 4.4567986 4.333153 4.3346853
1368998_at 3.7255347 3.7552106 3.6039414 3.6959987 3.5324328 3.703036 3.6063743 3.4968348 3.6240222 3.7327793 3.5662265 3.5660024
1368999_a_at 4.800476 4.8420515 4.8203316 4.9876156 5.0376625 5.1538696 5.1306214 4.9182587 4.717427 4.61983 4.7738104 5.0491476
1369000_at 5.6677675 5.088058 5.228513 5.124694 5.284811 5.184306 5.224133 5.3164935 5.3040776 5.282954 5.3995595 5.3989005
1369001_at 3.9009566 4.0275803 4.260565 3.8564405 3.9058216 4.011133 4.0269175 3.7011316 4.040634 4.419315 4.378104 4.1379614
1369002_at 4.1301193 4.0607195 4.3383226 4.3846235 4.119032 4.1375732 4.1084948 4.2261176 4.020318 3.9194443 4.3278074 4.3211193
1369003_at 5.4205422 5.9955835 6.4608374 6.031 6.462337 6.2125397 5.725111 5.528156 6.3158 5.6054974 5.9758215 5.60033
1369004_at 5.2569523 4.831439 5.123864 5.1427855 4.839218 4.7912283 5.088767 5.0802107 4.8031545 5.275232 5.098343 5.08568
1369005_at 4.3264894 4.3081617 4.1606154 4.472334 4.315385 4.418639 4.3129005 4.1814528 4.3158236 4.266518 4.285541 4.431391
1369006_at 4.023615 3.8589268 3.6187053 3.8730195 4.045556 3.960876 3.9562092 3.9263291 3.7326121 3.8026502 3.8564396 4.1023664
1369007_at 5.1906257 5.4415116 5.2490997 5.252405 5.111959 5.4255333 5.4164124 5.176832 5.351941 5.485981 5.362998 5.3666964
1369008_a_at 4.2188835 4.5201597 4.2579775 4.3097587 4.446332 4.3659134 4.447941 4.313302 4.4391694 4.3855047 4.0882683 4.022133
1369009_at 3.7653854 3.8279066 3.525133 3.743347 3.828263 3.7958143 3.5399864 3.987524 3.4307463 3.7132607 3.60207 3.867858
1369010_at 4.726963 4.670644 4.9356594 4.962524 4.857027 5.1602654 4.6491632 4.7183123 5.1087837 4.7914658 5.092703 4.766363
1369011_at 12.417127 12.655881 12.327499 12.360351 12.443453 12.514352 12.107323 12.290131 12.535003 11.881526 12.0888405 12.129553
1369012_at 5.8206587 5.640587 5.805492 5.93395 5.7281504 5.598798 5.687346 5.734313 6.0016413 5.9593706 5.7875586 5.537985
1369013_a_at 10.658788 10.714665 10.808439 10.746634 10.725862 10.830797 10.89829 10.756144 10.80861 10.888164 10.95546 10.976496
1369014_at 4.5274963 4.372306 4.3369513 4.544467 4.5456457 4.8166256 4.7607718 4.5684013 4.667061 4.453397 4.568248 4.6066732
1369015_at 4.75985 5.036209 4.5299706 4.617526 4.4713135 4.724068 4.77459 4.7615075 4.492143 4.504569 4.497099 4.518259
1369016_at 5.049097 5.133108 4.7615814 5.1740837 5.2045755 5.100952 4.9976363 4.8355746 5.041535 5.1007023 4.8688045 5.1094866
1369017_at 4.239531 4.370926 4.1898766 4.0666494 4.183748 4.1629486 4.4202733 4.4375453 4.149802 4.447853 4.19374 4.1201987
1369018_at 5.1688523 5.5715256 5.357464 5.2374983 5.1436963 5.4242945 5.221176 5.343561 5.177065 4.9122243 4.9753175 5.1046357
1369019_at 3.7081459 3.7122695 3.7176244 3.429474 3.7490907 3.9256632 3.745738 3.668423 3.6619399 3.6414034 3.6975381 3.8699234
1369020_at 4.472022 4.3005342 4.566277 4.1469145 4.239385 4.3760996 4.427558 4.4067135 4.5215616 4.2170916 4.306346 4.3857455
1369021_at 5.6693954 5.6159434 5.6229186 5.791469 5.957808 6.148826 5.805339 6.0241427 5.7998223 5.5558643 5.8430204 5.6429377
1369022_at 5.5286374 5.756694 6.001089 5.659231 5.860747 5.7643185 5.74799 5.72889 5.5308833 5.8715744 5.4697623 5.7051144
1369023_at 10.039032 9.909323 9.8352 10.270889 10.221207 9.918487 10.541804 10.416501 10.30039 10.424817 10.683422 10.587811
1369024_at 6.849135 6.634404 6.636494 6.875025 6.8640456 6.508991 6.874746 6.9419475 6.942109 7.06253 6.8886414 6.930111
1369025_at 4.3109875 4.264969 4.3551946 4.2675705 4.5727077 4.601876 4.4911146 4.2155414 4.4308243 4.2522707 4.2737412 4.549645
1369026_at 6.2512603 6.021807 6.094298 5.9289775 6.112542 5.8465104 5.8947406 5.695445 5.8024616 5.804748 5.745605 5.943374
1369027_at 4.211873 4.247036 3.973227 4.1655197 4.4061666 4.2343187 4.085886 4.272297 4.0138373 4.3298836 4.155033 3.9060676
1369028_at 4.7205095 4.5819783 4.69668 4.7240486 4.8432264 4.7557263 5.0365195 4.7852774 5.162567 4.7309084 4.871938 4.7964697
1369029_at 5.9707074 5.9565663 5.022336 5.323792 6.4036713 5.991444 5.371 5.3270316 5.1054935 5.62775 5.9285135 5.473737
1369030_at 4.0611687 4.1782484 3.938845 4.224037 4.066228 3.943253 4.055 4.2732005 4.1411486 4.232351 4.1069193 3.8948605
1369031_at 8.455851 8.637201 8.282233 8.411053 8.372872 8.281879 8.121253 8.136596 8.2223425 8.086181 8.624679 7.6714387
1369032_at 7.631911 7.5538163 7.486283 7.548849 7.7229633 7.676824 7.5840735 7.468087 7.6842537 7.676396 7.5604043 7.497038
1369033_at 3.6531262 3.5339212 3.4884698 3.7398067 3.4310586 3.4844744 3.4395516 3.5849037 3.6811786 3.6191912 3.8528502 3.3497605
1369034_at 4.340966 4.96599 4.348588 4.6163683 4.3977795 4.4504957 4.8601227 4.7011137 4.657522 4.543192 4.5855513 4.4669075
1369035_a_at 3.821377 3.8625622 3.712628 3.6025693 3.9407713 3.768591 3.930492 3.6774163 3.6400585 3.9006765 3.6620095 3.6646645
1369036_at 3.8614326 3.5537536 3.6067805 3.7760081 3.7594945 3.6872885 3.5441618 3.696281 3.650167 3.5341358 3.7014537 3.652032
1369037_at 4.378071 4.428044 4.388091 4.4611683 4.445101 4.2392015 4.246708 4.062979 4.7985 4.4846277 4.364216 4.5424156
1369038_at 5.3965244 5.2242618 5.365893 5.2432413 5.6575556 5.4292297 5.3822 5.38993 5.4676933 5.372285 5.311795 5.403638
1369039_at 7.8159537 7.708363 7.6912866 7.682785 7.7681355 7.623363 7.754541 7.8083496 7.6497564 7.6540513 7.7634525 8.227289
1369040_at 5.4071665 5.2458773 5.4597583 5.138067 5.3986516 5.205457 5.5121994 5.344462 5.384725 5.3653593 5.393055 5.374053
1369041_at 3.6749518 3.3921707 3.4280982 3.590697 3.5447876 3.4936388 3.5020487 3.5585136 3.5489593 3.6029255 3.5684566 3.6102464
1369042_at 6.9545355 7.1715155 7.116211 7.0270963 6.9282556 6.7519846 6.8015175 6.805998 6.7308774 6.787739 6.6913433 6.682339
1369043_at 3.7829094 3.567783 3.458912 3.777295 3.8240647 3.5486765 3.4564104 3.7336953 3.6246898 3.52632 3.87555 3.6289463
1369044_a_at 7.4680843 6.8866367 5.550213 8.066744 5.8036947 6.472106 7.5051894 6.8167386 6.0377 7.395975 5.973601 7.0419745
1369045_at 6.3571844 6.5227385 6.3418107 6.4682484 6.429992 6.59915 6.485687 6.3033876 6.518474 6.3045034 6.761837 6.4407697
1369046_at 3.7686594 3.9205513 3.7426026 4.094429 4.0972404 3.8686187 3.986451 3.9214473 4.144972 4.274 4.0392756 3.8960183
1369047_at 3.337358 3.1571302 3.4556375 3.144844 3.314394 3.2562604 3.2103424 3.3234274 3.3112636 3.36796 3.3985121 3.44972
1369048_at 4.667047 4.5538855 4.6400576 4.515134 4.5934305 4.502592 4.298607 4.26395 4.49102 4.250964 4.3724756 4.3406086
1369049_at 4.072735 3.8213599 3.8575678 3.9326165 3.969143 3.8702862 3.7058358 4.017666 3.676453 3.772675 4.2155237 3.6830225
1369050_at 7.8124413 8.018515 7.893768 8.010473 7.9554515 7.676306 7.85953 7.892749 7.940023 7.57972 7.4123344 7.457593
1369051_at 6.4939075 6.154687 6.2423587 6.245133 6.477763 6.3657413 6.6456847 6.7244987 6.4284024 6.333021 6.2524843 6.6642656
1369052_at 5.085059 5.262575 5.372489 5.041589 4.979237 5.0502725 5.045518 5.190709 4.8603477 4.5721273 5.1744514 4.751795
1369053_at 4.0849357 4.402204 4.3006334 4.382843 4.3050723 4.18296 4.1680274 4.2474422 4.5562816 4.3065457 4.042394 4.351219
1369054_at 4.212544 4.2068377 4.374538 4.330712 4.188308 4.145974 4.54346 4.526216 4.21104 4.5572076 4.320275 4.4087687
1369055_at 3.8614326 3.6466599 3.7615745 3.538385 3.559656 3.6650207 3.7730606 3.6835186 3.66843 3.6380048 3.653549 3.50193
1369056_at 3.4432735 3.4528806 3.2604237 3.5032408 3.5425103 3.3866248 3.4106286 3.785523 3.3573322 3.6114228 3.522691 3.4093933
1369057_at 7.465134 7.424449 7.365523 7.391907 7.486763 7.4736896 7.5135236 7.2888455 7.5621843 7.700974 7.482791 7.4021215
1369058_at 5.047028 4.8912935 4.959346 5.0508575 5.376573 5.3362203 5.0117564 5.17328 5.168135 5.0660844 5.0095377 4.9248786
1369059_at 7.6013937 7.7700205 7.598795 7.79484 7.61631 7.4392405 7.4746866 7.726694 7.459409 7.2010236 7.2345257 7.5817823
1369060_a_at 8.108767 8.044788 8.153603 8.270842 8.151296 8.068138 8.208632 8.202078 8.161394 8.107157 8.229258 8.299008
1369061_at 8.32443 7.981924 8.273876 8.074095 8.180153 8.346195 8.377031 8.434622 8.174242 8.190199 8.311182 8.60474
1369062_at 5.0981607 5.0117617 5.020645 5.1892033 4.951185 5.108511 5.006786 5.173071 5.2653666 5.0612726 5.122924 5.02456
1369063_at 9.915634 9.591469 9.747615 9.621598 9.460273 9.796367 9.46512 9.3729105 9.649763 9.727657 9.728175 9.3514805
1369064_a_at 3.9601939 3.837128 4.0920334 3.7602909 3.804461 4.0352755 3.7983372 4.0364637 4.015212 3.9850216 3.9234707 3.8934743
1369065_a_at 8.823296 8.96902 8.928949 8.784761 8.73849 8.84351 8.66255 8.561495 8.510963 8.498149 8.438807 8.654196
1369066_at 5.5563526 5.7156296 5.226421 5.464907 5.718722 5.764174 5.8525777 5.528788 5.5231886 5.603159 5.1768627 5.407001
1369067_at 3.841876 3.7613764 3.9846828 3.7395773 3.8642676 3.7466643 3.8836544 4.112618 3.727628 3.9446373 3.6045995 4.072331
1369068_at 4.4747176 4.434768 4.268834 3.992386 4.2820425 4.2419043 4.139754 3.9071617 3.8885934 3.9337013 4.1911325 4.221171
1369069_at 7.5456886 7.296692 7.641474 7.375299 6.8081656 7.210137 7.119313 7.283803 7.1189637 7.129708 7.0033646 7.2734056
1369070_at 7.973997 7.9375863 8.1684675 7.8901796 7.891129 7.7964544 7.884081 7.666227 7.82287 7.796007 8.009705 8.254738
1369071_at 4.1817713 4.127829 4.232292 4.0291715 4.0542026 4.1294475 3.9144633 3.9026299 4.00883 4.025011 4.012437 3.930206
1369072_at 6.390544 5.5566893 6.567734 7.06738 6.3921027 6.8151746 7.5230417 7.754872 6.9808736 7.37285 8.294087 7.6652308
1369073_at 10.052719 10.199108 10.049234 10.056718 9.916069 10.251642 9.569759 9.957736 9.852859 10.111091 9.934344 10.063893
1369074_at 12.420394 12.569227 12.318965 12.422069 12.50802 12.38848 12.372233 12.268797 12.3122225 12.340761 12.26279 12.158138
1369075_a_at 4.652049 4.428707 4.6756077 4.3739104 4.339232 4.4419026 4.3492775 4.5860405 4.428698 4.355944 4.162615 4.362941
1369076_at 8.528528 8.7260275 8.613577 8.645925 8.723554 8.817989 8.717431 8.76683 8.720541 8.798432 8.862 8.720106
1369077_at 7.0438323 7.180736 7.068652 6.9560165 7.1214013 7.0150714 7.1213627 7.0149293 6.9705763 7.261614 7.5804825 7.6702666
1369078_at 8.156478 8.068311 8.094864 8.260178 8.04896 8.241134 8.183833 8.090323 8.04143 8.308601 8.370317 8.591151
1369079_at 4.5988255 4.757779 4.4789534 4.875686 4.570963 4.4668055 4.7001143 4.567749 4.674649 4.895624 4.5692277 4.4651027
1369080_at 4.3447275 4.6054482 4.4882135 4.6465755 4.706766 4.4219317 4.193719 4.619423 4.6635976 4.7376347 4.387088 4.321683
1369081_at 6.850027 6.903973 7.1078305 6.9018435 7.3047457 7.0518694 6.6456904 6.8067694 6.880008 7.0521727 6.509985 6.594461
1369082_at 5.167536 4.9185395 4.594885 4.915667 4.868171 4.758806 4.944358 4.957365 5.1459527 5.034524 4.8278804 5.136273
1369083_at 5.97169 6.212266 5.9158187 5.8812437 5.9304404 5.8008356 5.5227714 6.1328664 6.2402325 6.071953 6.427731 5.8556857
1369084_a_at 6.7342215 6.8793836 7.0500984 6.9514594 6.908638 6.728761 6.984351 6.9574723 6.8588166 6.87147 6.7693305 6.730541
1369085_s_at 5.4115334 5.721261 5.717263 5.7169046 5.4446087 5.9420853 5.6043587 5.2393255 5.6846657 6.481687 6.439739 5.2970304
1369086_a_at 5.317291 5.6800737 5.437602 5.1992846 5.1790094 5.4295444 5.3460684 5.1251497 5.4266157 5.632658 5.3234854 4.9436455
1369087_at 4.95961 4.7614737 4.6565156 5.0285997 5.237446 4.967172 4.774222 4.7765446 4.739012 4.7449126 4.6760807 4.578399
1369088_at 7.253788 6.993532 7.1141276 7.126322 7.3336053 6.964717 7.4075127 7.2954216 7.0829678 7.104022 7.115506 7.4167757
1369089_at 4.084795 4.225593 4.03156 3.9992986 4.1501346 3.8444324 3.9634836 4.388816 4.117524 4.1775885 4.1070786 3.9650214
1369090_at 4.058639 3.724493 3.677127 3.7253256 3.798383 3.9042373 3.9796593 3.905325 3.923542 3.8265114 3.8290524 3.5670307
1369091_at 3.7752664 3.8693602 3.8145823 3.818399 4.2699256 4.10433 3.9869282 3.916392 3.6599696 4.60578 4.1791553 3.956914
1369092_at 8.556447 8.448345 8.425292 8.628371 8.527189 8.430469 8.550637 8.640664 8.427968 8.474119 8.410435 8.514006
1369093_at 6.8229723 6.9493303 6.6221933 6.3821588 6.561685 6.469669 6.649507 6.398551 6.523259 6.4862733 6.641661 6.429266
1369094_a_at 5.354141 5.628312 5.9402328 5.699891 5.748765 5.771538 5.794936 5.744481 5.4655523 5.3572836 5.597313 5.4109674
1369095_at 4.418627 4.6257896 4.3524723 4.331768 4.7111416 4.2545185 4.4719324 4.588475 4.596422 4.614229 4.4068565 4.7251835
1369096_at 3.8431213 3.7854457 4.128406 4.0793843 3.8764677 4.104334 4.047503 4.2340465 3.9898598 4.1699634 3.9928122 3.8483717
1369097_s_at 6.557765 6.4470267 6.264609 6.4874816 6.518282 6.130994 6.274764 5.9683867 6.0457916 5.9172435 6.277205 6.3114095
1369098_at 4.1406684 4.180406 4.238785 4.1593156 4.219717 4.1547794 4.255292 3.9993758 4.0734477 4.6466837 4.353346 5.043078
1369099_at 7.8351173 7.1300807 7.9675455 7.43944 7.2341886 7.4371386 6.945399 6.602425 7.171786 6.885679 6.9853644 7.5001903
1369100_at 4.1653986 4.0216694 4.0071692 4.0245705 4.049247 3.8356762 3.811518 3.981113 4.1353426 4.1045 3.8237872 4.631192
1369101_at 7.7453403 7.578867 7.3924236 7.4653034 7.5143714 7.487683 7.3328967 7.395343 7.2119675 7.3711605 7.3459477 7.347957
1369102_at 4.0699735 3.795313 3.7206998 4.0853586 4.1326623 3.8560798 4.2996006 4.1546593 3.9543095 3.8849936 3.960037 4.0227966
1369103_at 4.9271173 4.5985594 5.0015464 4.9308295 4.494907 5.039896 4.414914 4.5884757 4.751249 4.769321 4.7373757 5.0058527
1369104_at 5.906319 5.4956436 6.1547995 5.6495013 6.4866557 5.6740985 5.7663484 5.971417 5.818374 5.839755 5.8196073 6.3732142
1369105_a_at 5.1490927 4.679188 3.7308464 5.6854324 5.920263 6.271197 7.4538236 4.2311563 6.893586 5.465041 8.181344 7.822745
1369106_at 4.5355177 4.6394134 4.527909 4.6351085 4.5301375 4.7024403 4.194856 4.657491 4.7507315 4.5490265 4.3657384 4.3595834
1369107_at 3.9101245 3.8339326 3.7715173 3.8739476 4.0196624 3.8859305 3.984378 3.6492896 3.6938148 3.845542 3.9461484 3.8749208
1369108_at 3.7354383 3.94511 3.9248037 4.1706448 3.8514004 3.9057941 3.9424653 4.090377 3.890634 3.9307327 3.790724 3.8222194
1369109_at 3.777761 3.4881418 3.4631028 3.539358 3.6609066 4.0220385 3.4433308 3.5924406 3.818116 3.5933447 3.7077103 3.401535
1369110_x_at 9.729934 10.113436 9.398059 9.315773 9.755642 9.45851 10.144608 9.95463 9.516032 9.40025 10.267494 9.455203
1369111_at 14.090376 14.019672 14.046738 14.091835 14.14744 14.164081 14.133666 14.180406 14.260661 14.322875 14.30706 14.190885
1369112_at 4.1182623 4.192818 4.234333 4.0871696 4.0430517 4.102298 4.1143074 4.254829 4.0723906 4.233946 4.126092 4.167062
1369113_at 3.374084 3.2493966 3.3056648 3.4804654 3.372643 3.320877 3.3132904 3.339643 3.3792644 3.5662704 3.3484724 3.457356
1369114_at 3.1558695 3.2293985 3.1041381 3.145705 3.0600421 3.4305465 3.1851552 3.223583 3.2510662 3.333825 3.2207472 3.2434645
1369115_at 4.75985 5.0324802 4.9640355 4.6566124 5.1122108 5.0512047 4.762061 4.479029 4.632045 4.633309 4.9390116 4.7633796
1369116_a_at 5.6982694 5.7119637 5.964259 5.87577 5.875192 5.866245 5.718829 5.61129 5.806408 5.865555 5.7944665 5.627103
1369117_at 3.8198018 4.054437 3.7829516 3.8710003 3.980612 4.102298 4.0647316 4.101727 4.133196 3.8639448 4.0414886 4.1200542
1369118_a_at 4.4687643 4.591288 4.3306146 4.2912045 4.3442564 4.371262 4.350099 4.5342417 4.485959 4.7607365 4.737221 4.5632133
1369119_a_at 4.5722847 4.8136663 4.7599263 4.5521517 4.489846 4.6842937 4.5873117 4.474313 4.814288 4.4547606 4.7873554 4.5930033
1369120_a_at 6.927007 7.2118125 7.319974 7.1601105 7.0073147 6.9876275 6.9175377 7.0344853 7.160903 7.2507396 7.147222 6.9255633
1369121_at 4.9898705 4.8113704 5.025874 5.162429 4.807354 4.9820695 5.0021944 5.001409 4.939946 5.0986366 4.837603 4.999467
1369122_at 7.8977094 7.64138 7.9199915 7.820841 7.6694746 8.002729 7.8603377 7.7988005 7.7642164 7.854635 7.7721133 7.6656084
1369123_a_at 5.6592045 5.7083035 5.6525683 5.711444 5.7917705 5.7002788 5.8162756 5.7352924 5.964606 5.65434 5.7757077 5.61395
1369124_at 4.198799 4.5906363 4.181761 4.032199 4.3707666 4.4182177 4.1479244 4.106161 4.197527 4.0623055 3.9975896 4.0928907
1369125_at 3.3421307 3.2191255 3.2319753 3.369117 3.3163326 3.179128 3.360025 3.2379649 3.2337484 3.2196941 3.2127366 3.2009716
1369126_at 4.148774 3.710296 3.8185465 3.915122 3.8586643 4.0856924 3.8199341 3.813814 3.8620543 3.816705 3.6264427 3.7158701
1369127_a_at 6.478012 6.01039 6.2964315 6.365245 6.3160524 6.438791 6.2001085 6.1093836 6.2463164 5.995009 5.8728733 5.980122
1369128_at 4.1320047 3.8876984 4.0472746 4.2067833 4.180273 4.0699587 4.3717823 4.2278605 4.1048765 4.2827015 4.190279 3.793491
1369129_at 3.9460466 3.9682744 3.8646793 4.1205354 4.005518 3.9466121 3.7905955 3.860757 3.7984972 3.7287376 3.9291074 3.8901575
1369130_at 4.9960628 5.0225472 4.7646685 4.9632683 4.6154666 4.6509995 4.7291956 4.834354 4.800504 4.3844166 4.6819263 4.6357565
1369131_at 3.9564714 4.039321 3.9869096 3.8455045 4.060986 3.8532982 3.9196973 4.1116905 4.253051 4.0476627 3.909523 3.991026
1369132_at 5.368505 5.32844 5.1847906 5.215986 5.177522 4.9989724 5.176081 5.364873 5.141982 5.137191 5.267926 5.1181808
1369133_a_at 3.7557957 3.706795 3.5851977 3.5862339 3.6791134 3.8725264 3.576028 3.7736866 3.860357 3.5557368 3.9471955 3.8205473
1369134_x_at 3.555834 3.496836 3.3366723 3.7859395 3.6188393 3.586057 3.7681997 3.5949612 3.4530547 3.6101577 3.3606503 3.5655518
1369135_at 6.2858024 6.339187 6.299072 6.284233 6.361293 6.0110765 6.1969137 6.190094 6.283602 6.090795 6.0743 6.111698
1369136_at 4.093972 3.946694 4.0458717 4.0720005 4.145568 4.1354933 3.9281404 3.9968607 3.9399683 4.3131065 4.018469 3.923385
1369137_at 4.960823 4.898508 4.905571 4.9707785 4.865245 5.168324 5.0724535 4.9884534 5.1890793 5.1106443 4.6778173 5.1722918
1369138_a_at 3.9241576 3.7760441 4.198008 4.0392222 4.0205207 3.8948746 3.7773876 3.791802 3.7825978 3.8474689 3.8619456 3.6013212
1369139_at 3.8812184 3.5342748 3.8087313 3.8027263 3.5568066 3.9854457 3.7583702 4.0689096 3.8295147 3.823937 3.5929387 3.6492076
1369140_at 3.987236 3.8019743 3.9432678 3.9628432 3.9202645 4.015813 4.064595 3.860925 4.099277 3.843659 3.7684662 3.9028394
1369141_at 3.502224 3.4691577 3.462704 3.462071 3.84513 3.5666838 3.568178 3.863777 3.5230625 3.7882886 3.4137979 3.4770403
1369142_at 3.9429238 3.7766166 3.8475885 3.7634287 3.8254163 3.7616265 3.985058 3.6237948 3.7098072 3.9370701 3.7317104 3.7113307
1369143_at 4.037945 3.9222283 3.9292994 4.2831264 4.2290316 3.9729028 3.9365256 3.918322 4.1994085 4.0360823 4.1464477 4.1891656
1369144_a_at 3.8995106 4.2006555 3.889735 4.1185884 4.0258 3.9090562 3.831588 4.171934 4.015449 3.8346672 3.9658804 3.7307305
1369145_a_at 4.505377 4.5352426 4.3897133 4.536298 4.457048 4.785418 4.5375595 4.5768805 4.5387554 4.6271796 4.65799 4.477217
1369146_a_at 7.663219 7.127403 6.5402436 6.7949476 7.1882067 6.694966 6.8242917 6.7602735 7.288581 6.9602137 7.0072494 7.9847603
1369147_at 4.6404066 4.5526767 4.5686393 4.483556 4.7266803 4.4805775 4.4665346 4.5612035 4.6749077 4.887702 4.586991 4.916364
1369148_at 8.05887 7.6929812 7.8734827 7.5104647 7.6787934 7.7173333 7.5052185 7.964159 7.70385 7.8110647 7.7184477 7.5995665
1369149_at 4.8606734 4.6990247 5.03724 5.1799884 4.969159 4.9345503 5.0405855 5.15839 4.7897186 5.1106906 4.9827237 5.2134624
1369150_at 8.168205 8.075898 8.068798 8.530512 8.51891 7.7822633 7.930958 8.420973 9.219461 8.958328 8.560446 8.931979
1369151_at 5.092108 5.0799456 5.1293993 5.341568 5.0970316 5.539022 5.3503394 5.0483336 5.281172 5.1242275 5.2198505 5.2237425
1369152_at 7.18091 6.9642477 7.148958 7.2381306 7.330408 7.0974936 7.3036084 6.864492 7.2173343 7.033056 7.1803994 7.7174454
1369153_at 3.592488 3.6682432 3.6928172 3.7311852 3.7190013 3.7000878 3.6370451 3.6763666 3.7171528 3.5934317 3.7635517 3.6339903
1369154_at 3.9153917 3.9290152 3.9574373 3.8415525 3.8962574 3.748456 3.8476427 3.9221013 4.067996 4.314417 4.0663967 3.9135523
1369155_at 4.830881 4.8671136 4.794587 4.8443694 4.8810973 5.0016923 4.778114 4.707357 4.704682 4.972864 4.668921 4.863833
1369156_at 6.7980585 6.8150744 6.9237456 6.6512356 6.4276247 6.4546905 6.7097793 6.9272532 6.27492 6.3910003 6.775308 7.224327
1369157_at 8.822105 8.885569 8.9197445 8.977146 8.688118 8.839148 8.996185 8.972614 8.60243 8.944925 8.844297 9.149958
1369158_at 4.4679546 4.2498693 4.2201424 4.2893715 4.494672 4.539068 4.6693406 4.1818724 3.9470506 4.4367323 4.3327417 4.159457
1369159_at 5.0757413 5.080163 5.6069813 5.296933 5.045805 5.001237 5.1217585 5.1214933 5.093238 5.2258177 4.876561 5.137567
1369160_a_at 4.7057605 4.7899313 4.6152973 4.62636 4.702779 4.6790876 4.3362 4.608054 4.6142464 4.7660065 4.8403425 4.7816033
1369161_at 9.098095 8.487067 8.721895 8.787885 8.694285 8.440903 8.822586 8.4488325 8.514871 7.880126 8.265077 8.710565
1369162_at 3.829913 3.898124 3.94391 4.1256256 3.7892706 3.9946513 4.1524277 3.6316082 4.0784116 3.9136827 3.9538715 3.7743325
1369163_at 5.0700426 5.057325 5.101131 5.237116 5.0925174 5.045359 5.3021235 5.000533 5.0847173 5.291005 5.1024 4.990507
1369164_a_at 4.2614093 4.395012 4.388733 4.559889 4.3790693 4.323042 4.307854 4.3109245 4.45764 4.403056 4.4803667 4.1825457
1369165_at 4.342643 4.4070964 4.2324767 4.3634977 4.3044405 4.2618303 4.2054605 4.375568 4.264644 4.308198 4.1289663 4.163309
1369166_at 4.208203 3.9680796 4.22227 4.096096 4.21055 3.7923753 4.0904284 4.281053 3.930851 4.2567663 3.9466414 4.447295
1369167_at 5.783211 5.5730715 5.331505 5.6764107 5.3822575 5.6793146 5.8615665 5.574589 5.6031537 5.3719654 5.662621 5.7288218
1369168_a_at 5.009477 4.981649 5.0385947 5.10719 5.407927 5.128231 5.0133653 5.160619 5.00794 4.7800817 4.4800363 5.4257226
1369169_at 9.0508375 9.324565 9.162257 9.215219 9.143854 8.9318695 9.010553 8.831472 9.200007 8.802745 8.810368 9.1380825
1369170_at 3.8607392 4.008127 3.7517705 3.8529837 3.9407709 3.951845 3.968029 3.9765704 4.075493 3.9446373 3.9192312 3.769098
1369171_at 11.145431 11.263013 11.141439 11.167989 11.066906 11.025406 10.458041 10.411317 11.099966 11.140315 10.423333 11.075736
1369172_at 4.2494335 4.042022 4.2536917 4.026366 4.2875185 3.9359474 3.9536176 4.2411447 4.343187 4.038584 4.298353 3.830009
1369173_at 5.2210484 5.133666 5.5156107 5.0346403 5.3691807 5.2395988 5.280649 5.123858 5.2553225 4.9689193 5.134983 5.0835733
1369174_at 6.835369 7.2020307 6.895731 6.9856906 6.951694 6.932168 6.531804 6.882029 7.1267624 6.8333926 6.826706 6.9723988
1369175_a_at 3.8475373 3.8141189 3.700484 3.6146362 3.8440912 3.845184 3.725232 3.9526486 3.8083413 3.821874 4.035196 3.9439642
1369176_at 6.557463 6.385668 6.3014517 6.3829756 6.3328767 6.4460034 6.4282627 6.5326996 6.6042633 6.4340014 6.5905285 6.172531
1369177_at 6.8994327 6.8726907 7.094254 6.7913203 6.94956 6.7811527 6.7880797 6.8762345 6.9220133 6.7641883 6.9001174 7.2444067
1369178_a_at 4.141402 4.1781807 4.4901876 4.3088684 4.262679 4.174557 4.223819 4.715637 4.168382 4.0885587 4.247726 3.9722953
1369179_a_at 6.052388 6.161882 6.477812 6.260705 6.8772616 6.663269 6.7712684 6.491946 6.0737777 6.8149424 6.3020926 6.6163535
1369180_at 4.5648403 4.844206 5.0564137 4.876989 4.9086847 4.8267984 5.3102703 5.1026096 5.118959 5.340878 4.78004 5.0824065
1369181_at 6.7051535 6.7143974 5.8717885 6.016906 6.3142385 6.2758803 6.128698 5.6485105 5.9953494 6.142592 5.857771 5.6734166
1369182_at 3.993163 4.0620785 4.4203653 4.2931952 4.212839 3.9842646 3.8846493 4.0212603 3.862806 3.7340086 4.396663 4.005027
1369183_at 4.9328737 4.842334 4.721469 4.677437 4.742341 4.6332016 4.972765 4.641876 4.889087 4.868391 4.7541504 4.654357
1369184_at 3.8181813 4.066225 3.9424403 3.628658 3.908579 3.9719074 3.5660303 4.0188246 3.7363684 3.9539826 3.92012 3.6797452
1369185_a_at 4.93962 4.9379177 4.7976913 5.36892 5.323092 5.293756 5.0713873 5.050627 5.0802145 5.2293777 4.9007998 5.099425
1369186_at 7.672747 8.124752 7.803029 7.5147047 7.9355593 7.801879 7.7719626 7.6612163 7.733754 7.618517 7.961899 7.548721
1369187_a_at 7.100355 6.8438363 7.128298 7.4199176 7.28469 7.320512 7.415044 7.604278 7.08583 7.2848444 6.9911118 7.014484
1369188_at 3.8614326 3.987722 4.1068835 4.111319 4.2247086 4.0879097 4.3417897 3.8655767 4.1208377 4.149846 3.952322 4.0836606
1369189_at 5.348822 5.048481 5.1436563 5.0956326 5.514384 5.198809 5.5880356 5.4130435 5.567478 5.349628 5.127175 5.334815
1369190_at 5.3347244 5.574346 5.33316 5.5124993 5.477037 5.4789367 5.3003335 5.569456 5.404944 5.31335 5.393529 5.330275
1369191_at 3.6327007 3.7451966 3.697932 3.6279066 3.7563148 3.8291326 3.4864504 3.4649258 3.486914 3.6141562 3.5247343 3.915892
1369192_at 4.8465033 4.727776 4.716052 4.5913773 4.47773 4.9273686 4.627618 4.5344543 4.821719 4.3994856 4.9956937 4.773286
1369193_at 5.432586 5.347602 5.2984276 5.415002 5.34872 5.653728 5.342374 5.441049 5.356867 5.4987373 5.587274 5.4364057
1369194_a_at 3.8905952 3.8897786 4.009464 3.7389035 3.8402367 3.6647274 3.759861 3.6174755 4.1128116 3.4039965 3.5257926 3.787669
1369195_at 5.9269867 6.304693 5.322223 5.2676353 5.4091177 5.714607 5.3779306 4.8979754 6.049725 6.2632113 5.902697 5.333669
1369196_at 5.7704725 5.4819994 5.513829 5.5833254 5.733556 5.689536 5.5049963 5.6065216 5.6192226 5.4765778 5.530797 5.447588
1369197_at 5.896202 5.9205766 5.9774423 5.6813273 5.68463 5.654295 5.4664135 5.8787136 5.6911707 5.7082763 5.513315 5.5904717
1369198_at 4.916683 4.9654474 4.8798037 4.7074604 4.9469647 5.1277504 5.1359878 5.0763655 4.79195 4.722192 4.7815013 4.851493
1369199_at 4.5575786 4.7614737 4.874549 4.5641246 4.6545544 4.689865 4.6367226 4.7579575 4.666118 4.6638985 4.8159275 4.545362
1369200_at 10.001725 9.48737 9.305335 9.481821 9.09896 9.687414 9.646836 9.652738 9.60429 9.388957 9.123881 9.097064
1369201_at 4.959824 4.844206 4.958379 4.9556084 5.107745 4.9865313 5.03084 5.251666 5.024594 5.395118 4.8583837 5.2177978
1369202_at 3.5582733 3.4815717 3.5198061 3.386133 3.3891993 3.6008584 3.5717583 3.3697035 3.5658007 3.6141562 3.2586124 3.4424298
1369203_at 3.8388152 4.203819 4.1206503 3.8335307 4.0844564 3.7770524 4.0491323 3.7605774 3.7630475 3.945358 4.107238 3.9525623
1369204_at 7.515861 7.626517 7.0802803 7.0084376 7.320772 7.5458426 6.9098983 7.141647 6.952904 6.9274893 7.4109755 7.001001
1369205_at 4.963133 5.1586413 5.0981603 5.2624016 5.1074066 4.9969826 5.1842237 5.01293 5.0881515 4.9734707 4.9971776 5.0177794
1369206_at 12.657853 12.726654 12.709088 12.552056 12.447309 12.548837 12.526003 12.54469 12.555061 12.333403 12.408692 12.3406
1369207_at 4.429265 4.8316965 4.215624 4.6396503 4.6360197 4.338997 4.7793007 4.972259 4.585337 4.740539 4.8929486 4.685413
1369208_at 5.7725635 6.743345 6.767901 6.0370235 6.9134164 6.859431 6.8089247 7.5501623 7.1329536 7.130847 7.3649898 6.136462
1369209_at 6.7972217 6.5600533 6.5127764 6.5624914 6.573028 6.787525 6.8103704 6.5973134 6.6852503 6.8261013 6.702188 6.596004
1369210_at 3.218766 3.193081 3.4443076 3.2485535 3.4079473 3.6277843 3.481646 3.3939824 3.451916 3.3093584 3.4987164 3.3604164
1369211_at 6.1351466 5.928254 6.0044985 6.0525737 5.9992013 5.8365135 5.9044085 6.091395 6.0346785 6.174805 6.027905 5.928285
1369212_s_at 7.060112 7.0727687 6.9600616 7.1780906 7.023999 7.3486576 7.2603803 7.5448647 7.3527336 7.3947406 7.364275 7.6190667
1369213_at 4.7590294 4.9020615 4.8424926 4.607097 4.363746 4.7459345 5.0743036 4.7311983 4.958155 4.830961 4.805767 4.775825
1369214_a_at 5.519645 5.4868903 5.4471564 5.4844036 5.539868 5.5143504 5.7422957 5.182021 5.3607078 5.2975717 5.3081503 5.316821
1369215_a_at 9.677931 9.965645 9.778024 9.926031 9.927292 9.58461 9.998211 10.066658 9.781246 9.658667 9.66595 10.03883
1369216_a_at 5.3666296 5.678956 5.1492825 5.2495956 5.4288025 5.2124376 5.2928395 5.3831463 5.383258 5.368884 5.1531096 5.1772633
1369217_at 4.0204215 4.123735 4.356292 4.372912 4.3233232 4.1396494 4.110218 4.288765 4.146512 4.2153473 4.0823092 4.110359
1369218_at 7.4946694 6.9175363 7.547895 7.1042285 7.508418 7.3026147 6.873357 7.5048704 6.8845406 6.74099 7.2073727 7.6165156
1369219_at 5.859522 5.9471655 5.814305 6.0511894 6.118631 6.1682105 6.0218863 6.0958757 6.124227 5.9940248 6.098213 5.65471
1369220_at 7.305456 7.426045 7.612197 7.4698024 7.5639987 7.455194 7.554627 7.5227504 7.386212 7.5025434 7.619946 8.11945
1369221_at 5.477983 5.7607965 5.4919424 5.3764186 5.694747 5.879584 5.627077 5.3562794 5.3895693 5.2572274 5.0836935 5.5829954
1369222_at 5.1192026 5.0941615 5.2267714 5.294434 5.537894 5.301094 5.439871 5.261546 5.0735774 5.1590333 5.1268997 5.3046474
1369223_at 6.5709076 6.4126444 6.4789553 6.7456727 6.546478 6.5540843 6.475711 6.390074 6.809049 6.50813 6.5132813 6.337543
1369224_at 10.577147 10.321295 10.140667 6.2725387 10.0553055 10.420675 10.789099 9.040914 10.503845 9.120571 9.15069 8.474471
1369225_at 12.109778 12.077421 12.178289 11.883572 12.105732 11.833382 11.792033 12.015298 12.043553 11.688743 11.879292 11.972104
1369226_at 8.101816 8.253317 7.8818007 7.930656 7.7755866 7.3728547 7.551637 7.830652 8.18522 7.836878 7.927759 7.623779
1369227_at 6.397144 6.0207148 6.4412265 6.014582 6.3798594 5.7027936 6.213963 5.8760185 5.844194 5.75981 6.013854 6.598755
1369228_at 5.0634894 5.5204816 5.459934 5.1927476 5.2607083 4.946502 5.0157995 5.454228 5.7129183 5.404818 5.558987 5.563991
1369229_at 5.6480446 5.656293 5.6897063 5.455348 5.6369486 5.5733957 5.7295637 5.5565 5.58951 5.4997826 5.5581937 5.6217
1369230_at 4.2860126 4.108424 4.2932205 4.15066 4.4552364 4.3528957 4.2187147 4.2925553 4.060193 4.3582435 4.6379333 4.392015
1369231_at 4.478569 4.6414213 4.477544 4.88927 4.722442 4.6784263 4.4943757 4.8959303 4.453579 4.6036615 4.422635 4.7614293
1369232_at 4.6402555 4.5109024 4.487934 4.559884 4.5839853 4.4219317 4.463691 4.4088726 4.6462812 4.4087987 4.6251245 4.3310313
1369233_at 3.8509324 3.56373 3.6273394 3.7036185 3.7403893 3.5985618 3.8368204 3.7422733 3.735374 3.5994148 3.466399 3.6111534
1369234_at 7.8243866 7.5451264 7.4847264 7.3800707 7.424511 7.262932 7.2410383 7.249637 7.1372895 7.173158 6.9622374 7.0722923
1369235_at 4.6406546 4.6398377 4.8843184 4.5935974 4.6535974 4.749751 5.08429 4.624568 4.5449734 4.7365084 4.552434 4.7453
1369236_at 5.0142026 5.1626415 5.0798535 5.107745 5.2301874 4.887497 4.817772 5.019487 5.295599 5.298724 5.176797 5.4538507
1369237_at 5.160277 5.0137415 4.9182563 4.8565464 5.0090203 4.9366417 4.9650073 4.7166677 5.202655 5.121076 4.68582 4.769821
1369238_at 9.951515 9.635995 9.956505 9.815313 9.464349 9.990063 9.276347 8.9521475 9.742002 9.259292 8.70239 9.065873
1369239_at 3.9419162 4.019002 3.921916 4.063825 4.309684 4.0437937 4.123736 3.6990175 3.7706308 3.8817267 3.9154508 3.9343085
1369240_a_at 5.362187 5.61215 5.5432377 5.4567785 5.552377 5.543495 5.508749 5.345709 5.665862 5.4066114 5.4096174 5.703229
1369241_at 5.289254 5.354339 5.442974 5.4522033 5.4195137 5.3416214 5.134084 5.3430653 5.0880947 5.4690733 5.432783 5.23753
1369242_at 3.6749518 3.4229996 3.4042315 3.5360107 3.1422985 3.3910742 3.3220088 3.2957845 3.2914097 3.3456452 3.3269625 3.226994
1369243_at 3.8845944 4.090499 4.0238614 3.9755056 3.9483185 3.9066877 4.0804076 4.141394 3.850321 4.1696234 3.8354225 3.9205823
1369244_at 6.906567 6.620525 6.695365 7.0119014 6.7360754 6.6816025 6.665488 6.380071 6.7670603 6.29474 6.477619 6.62616
1369245_at 4.124736 4.1083264 4.293241 4.041074 4.025173 4.0304294 4.3148837 4.3218217 4.232173 4.216341 4.0634084 4.060533
1369246_a_at 3.5974903 3.7626932 3.6120253 3.5161984 3.8870418 3.9608176 3.866601 3.6184657 3.5277808 3.8367805 3.778574 3.663187
1369247_at 5.729742 5.5691757 5.616247 5.724405 5.7372804 5.626608 5.3688912 5.319306 5.580352 5.547622 5.521323 6.0194225
1369248_a_at 8.779801 7.4556413 7.578701 8.227527 8.004692 7.780304 8.045807 7.5051703 7.4238553 7.3599052 7.285237 8.122896
1369249_at 8.214843 7.997262 8.9905405 8.156085 8.363383 8.208083 8.127002 8.301477 8.386826 7.5769424 7.8064575 8.351349
1369250_at 4.8561077 4.8172827 4.865639 4.9559965 4.969248 4.8296895 5.5177293 5.225901 4.9723372 5.084019 4.9173603 4.548292
1369251_a_at 5.6677876 5.538349 5.214901 5.6854324 5.4508286 5.096759 5.552703 5.3637342 5.4666977 5.706568 5.626274 5.538247
1369252_a_at 5.220758 5.0567684 5.4314046 5.5678334 5.14272 5.207236 5.1815505 5.108118 5.2292333 5.0076246 5.4566536 5.280148
1369253_at 3.7934515 3.5207634 3.602106 3.8223255 3.772024 3.666633 3.6302967 3.8136227 3.8139763 3.921545 3.5793903 4.032073
1369254_a_at 4.0349417 3.6337128 3.9075458 4.1425815 4.222209 3.9840698 4.089096 3.8367178 4.053522 4.04499 3.9209075 3.953893
1369255_at 6.1014686 6.2140007 6.7635183 6.5948296 6.601305 6.0640793 6.2725835 6.100302 5.98635 5.9725604 6.1075454 6.041851
1369256_at 5.649758 5.7793856 5.5070047 5.6919746 5.712738 5.8425694 5.5926943 5.2282825 5.2396874 5.360322 5.281294 5.584262
1369257_at 4.6365643 4.555557 4.5485344 4.5869875 4.764297 4.8335314 4.9791355 4.8142657 4.5889378 4.605404 4.7526937 4.780887
1369258_at 3.2362115 3.1436884 3.2330241 3.3273902 3.2495599 3.206635 3.2464762 3.2252207 3.4101694 3.2866569 3.1886437 3.282637
1369259_at 6.700564 7.098189 7.1902204 6.457191 6.875609 8.011868 5.981713 5.24061 6.6163735 5.963884 5.046439 4.881916
1369260_a_at 3.9475975 4.0483007 4.039912 4.02487 4.0002966 4.1292143 3.8883789 4.127835 3.9129765 4.260631 4.0593476 4.179833
1369261_at 4.864646 4.9803333 4.830828 4.993382 5.1123033 4.997069 5.003371 4.9702783 4.737366 5.1027093 5.017298 4.960212
1369262_at 7.201945 6.774917 6.7745743 7.060011 7.028276 6.9299603 6.928198 6.7530246 7.0181146 7.0640297 7.460693 7.0831094
1369263_at 3.273 3.3985288 3.4040828 3.6684837 3.4951022 3.426102 3.5425148 3.431812 3.332263 3.6795945 3.391354 3.3710783
1369264_at 5.064024 5.2324777 5.10231 5.217715 5.418835 5.321659 5.110473 5.121075 5.0772114 5.5217376 4.8656735 5.369816
1369265_at 6.8064976 6.548602 6.7577515 6.7218375 6.770208 6.3913016 6.24937 6.687225 6.5392914 6.842035 6.694583 6.937217
1369266_at 5.9401603 6.0083838 5.8389535 5.4489307 6.1791115 5.7668195 6.0813456 5.6307783 5.945253 6.0112844 6.459493 5.624232
1369267_at 4.022832 3.8338747 4.0858088 4.000559 4.0441933 4.217156 3.8891406 4.114325 3.958573 4.334369 4.0934954 4.1335125
1369268_at 4.26517 4.2037115 4.5884867 4.764393 4.614846 4.4887214 4.456389 4.5696917 4.3736086 4.804284 4.4159017 4.4806542
1369269_at 9.101373 8.852811 9.072693 8.973677 8.886837 8.867226 8.956919 8.845937 8.853122 8.769996 8.611996 9.05676
1369270_at 9.085077 8.9949465 9.061235 9.04764 8.980442 9.182945 8.679312 8.826948 8.905002 8.68279 8.449214 8.831439
1369271_at 4.205798 4.3954325 4.1588635 4.2772164 4.0945444 4.348219 4.2823687 4.242318 4.227992 4.2335443 4.043613 4.199478
1369272_at 5.6415257 5.903458 5.378471 5.4504404 5.564166 5.594803 5.508589 4.7992144 5.415821 4.9978857 5.2438316 4.9139996
1369273_a_at 4.477348 4.240714 4.3924627 4.255068 4.4807606 4.2950473 4.462537 4.3803434 4.17082 4.059542 4.1959248 4.1396103
1369274_a_at 4.1948504 4.130521 4.4272127 4.2878475 4.3135633 4.2817097 4.6364703 4.175512 4.4309287 4.2901974 4.463662 4.293614
1369275_s_at 12.54371 12.626933 12.639045 12.711059 12.621967 12.618032 12.574027 12.779896 12.631053 12.786633 12.787566 12.808914
1369276_at 4.710224 4.777822 4.7258863 4.670267 4.891997 4.991851 4.9019976 4.7339573 5.031614 4.9541883 4.9853144 4.954851
1369277_at 5.6872187 5.628641 5.950235 5.590704 5.3543634 5.7354364 5.541355 5.9806876 5.858298 5.4111943 5.9218097 5.529271
1369278_at 7.7820115 7.196156 7.692153 7.301468 7.6453533 7.4057417 7.785765 7.014042 7.257747 7.610828 7.5263424 7.633902
1369279_at 5.7227974 5.8367257 5.5351653 5.849089 5.729589 5.7861776 5.9142847 5.778443 5.636683 5.559699 5.7305126 5.879184
1369280_at 4.1833487 4.1915436 4.2077293 4.326269 4.2498617 4.1282787 4.6201153 4.4030523 4.252187 4.2657614 4.625403 4.7823296
1369281_at 3.5078127 3.4063325 3.4480963 3.4940422 3.3866575 3.6112304 3.5699296 3.5891757 3.2927582 3.551962 3.6078823 3.5932949
1369282_at 3.2033737 3.2575374 3.290123 3.3160067 3.2839444 3.4945085 3.627856 3.3216226 3.4277492 3.264826 3.32762 3.3003643
1369283_at 3.7584958 3.7785652 3.6653361 3.6945279 3.879895 4.015813 3.8510182 3.9356787 3.6548133 3.9524815 3.6863828 3.545978
1369284_at 4.9691505 5.231826 4.953223 5.548091 5.292122 5.188278 5.4657707 4.980582 5.4431496 5.1035147 4.969426 5.1268907
1369285_at 6.336694 6.190059 6.590634 6.377511 6.7015667 6.774035 6.1417217 5.617913 6.3175426 6.036499 6.534692 6.4873466
1369286_at 12.497482 12.532007 12.479705 12.480045 12.3976 12.481858 12.34084 12.542577 12.549464 12.449788 12.387117 12.248428
1369287_at 4.641558 4.5498934 4.4181676 4.4920363 4.6217403 4.476258 4.527253 4.477337 4.478164 4.541872 4.2574534 5.0590544
1369288_at 4.283818 4.278739 4.222903 4.399168 4.5720506 4.364934 4.4132066 4.3148756 4.6013594 4.488452 4.4511223 4.430134
1369289_at 9.74474 9.445539 9.351476 9.555655 9.387635 9.526158 9.221563 9.005408 9.015035 9.230697 8.969245 9.482373
1369290_at 4.755146 5.0104094 4.712203 4.5976086 5.226905 4.5563717 4.7815466 4.91877 4.326706 4.8071404 4.750983 4.7360334
1369291_at 10.301689 10.314845 10.32741 10.27484 10.539571 10.347859 10.32643 9.780602 10.15182 9.64392 9.903877 10.286336
1369292_at 4.7719955 4.8382616 4.69668 4.6083813 4.308799 4.583235 4.5082016 4.4664946 4.625415 4.4463806 4.23709 4.389717
1369293_at 5.9874864 5.8859653 5.6338778 5.957103 5.8327174 6.0596156 5.7531753 5.9558983 5.8123155 5.8428507 5.84034 5.5179753
1369294_at 4.3451576 4.936074 4.8635306 4.801183 4.9485583 4.8776298 4.925038 4.7706647 4.9059954 4.719054 4.98298 5.004634
1369295_at 4.5002966 4.570053 4.4608765 4.492983 4.845322 4.754649 4.6683617 4.3012404 4.662375 4.480603 4.6157055 4.6216726
1369296_at 12.945302 12.872335 12.943047 12.986843 13.067592 13.056953 13.0254345 13.191117 13.160706 12.989309 13.056825 13.04851
1369297_at 3.9884229 3.931684 4.088582 3.9120636 3.9805443 4.024501 3.8950977 3.8289037 3.9376705 3.8350787 4.219158 3.8744736
1369298_at 4.1840677 4.24067 3.8295004 3.9845529 4.0679564 3.934073 4.0967426 4.2596097 4.00019 4.1196647 4.017909 4.1406317
1369299_at 4.75985 4.530656 4.481465 4.6656713 4.7777615 4.5228524 4.5127144 4.284308 4.429613 4.442549 4.789776 4.7557487
1369300_at 4.1272235 4.094836 4.206656 4.236169 4.2027264 4.0584517 3.9440615 4.0079265 3.8345838 4.287587 4.1147394 4.105308
1369301_at 4.493618 4.4859724 4.275219 4.3848796 4.358412 4.685672 4.529418 4.3346267 4.588209 4.3600464 4.3775496 4.5266633
1369302_at 4.340897 4.6850076 4.5550523 4.4626827 4.6521883 4.659576 4.5044184 4.4772973 4.3941975 4.605327 4.6753097 4.5366344
1369303_at 3.7706184 3.7661116 3.9774666 3.8546007 4.0206375 3.720208 3.6862493 3.6028538 3.6467948 3.8889253 3.7843916 3.909498
1369304_at 7.006831 6.9574585 6.688381 7.1945724 6.802726 6.59915 6.680524 6.7993655 7.164293 7.216944 7.4210367 6.400283
1369305_at 4.4130926 4.3586736 4.469845 4.532051 4.281289 4.30274 4.5883393 4.3055115 4.384576 4.341689 4.4366484 4.16881
1369306_at 4.23903 5.230963 4.7875557 4.3519325 4.9512515 3.8873389 4.607809 4.8034782 4.224458 4.678941 4.8057876 4.3642116
1369307_at 4.840713 4.96599 4.917005 4.789997 4.745367 4.7916155 5.008472 5.026588 5.0279684 4.950742 4.840599 4.7634006
1369308_at 5.2413254 5.2803674 5.1486177 4.7698708 5.4593596 5.3167934 5.132783 5.024637 5.0836234 5.433945 5.2441554 5.2245526
1369309_a_at 4.5357695 4.677483 4.4135556 4.7701817 4.583081 4.442689 4.7030773 4.648825 4.887472 4.5506577 4.604293 4.495658
1369310_at 5.3779993 4.915899 4.929661 5.016448 5.2215405 5.199832 5.0342374 5.0600014 5.044514 5.059725 4.92601 5.0820956
1369311_at 3.837751 3.5808687 3.4738898 3.8631554 3.572994 3.6771579 3.7145197 3.5037 3.6211607 3.6022158 3.667021 3.5886035
1369312_a_at 8.992502 8.860596 8.737915 8.924578 8.805335 8.804106 8.779194 8.621373 8.617222 8.667515 8.76306 8.96721
1369313_at 4.8333554 4.841115 4.341619 4.7985063 4.5949974 4.711167 4.552368 4.811657 4.9398894 4.64082 4.50869 4.347107
1369314_at 4.1809444 4.0848866 4.141725 4.4036517 4.2507977 4.104764 4.23426 4.2641573 4.049739 4.288791 4.134691 4.3571696
1369315_at 4.2630196 3.9963272 4.144287 4.2028027 4.109393 4.182519 4.211422 4.4632034 4.3602476 4.613055 4.2506294 4.0601254
1369316_s_at 5.983666 6.012073 5.787799 6.037105 6.0628605 5.949481 6.222344 5.586978 6.1766796 6.0249686 6.209219 6.557664
1369317_at 3.6709638 3.9105349 3.9350543 4.0249176 3.9443629 3.769993 3.8653207 3.967971 3.8777437 3.8499012 3.8725214 3.7347975
1369318_at 6.385017 6.6940713 5.916662 6.715408 6.6391287 6.31509 6.5489836 6.528505 6.2944207 6.555617 6.7329564 6.4379807
1369319_at 9.448337 9.359204 9.368617 9.471887 9.314147 9.144581 9.274658 9.027507 9.279132 9.111223 9.256595 9.215003
1369320_at 4.3247204 4.3423214 4.202819 4.2451115 4.4463925 4.3969617 4.2864914 4.1748915 4.333726 4.3700447 4.0994606 4.3672066
1369321_s_at 3.2491124 3.0828626 3.4569824 3.3168764 3.2959392 3.323808 3.248184 3.1553836 3.263669 3.1862824 3.2791977 3.3012338
1369322_at 5.1421933 5.3811235 5.3438535 5.2466364 5.422757 5.377926 5.45151 5.1846333 5.326674 5.237748 5.3678436 4.790076
1369323_at 7.460645 7.1890116 7.0222244 7.3615384 7.0504026 7.4303102 7.4668584 7.186014 7.3791385 7.057786 7.4363976 7.3350077
1369324_at 3.4702077 3.449696 3.789365 3.7771611 3.4497976 3.5631504 3.3752294 3.6622725 3.4852703 3.4036694 3.383536 3.3930852
1369325_at 6.086978 6.1778474 6.1831665 6.506293 6.77333 5.7007833 6.894697 6.647647 6.1018043 6.593345 5.978473 6.699779
1369326_at 3.757681 3.8326113 3.6383948 3.7224596 3.665389 3.892967 4.078349 3.817291 3.6024044 3.4105027 3.5854857 3.7643502
1369327_at 4.1612935 4.3793497 4.265817 4.2106295 3.9805443 4.420858 4.5147705 4.29408 4.370542 4.4854517 4.204984 4.4564333
1369328_at 6.121593 5.8791637 5.557519 5.862732 6.1012697 6.1189723 5.646595 5.7607546 6.5614433 6.7567015 6.3634367 6.5621815
1369329_at 5.1705956 5.3769584 5.102398 5.4100285 5.4547925 5.138894 5.183896 4.9097476 5.2914515 5.1474867 5.047776 4.9690576
1369330_at 4.8706555 4.7945814 5.210611 4.9901705 5.183174 5.196894 4.984936 4.875237 4.970908 5.012881 5.3362885 5.1678314
1369331_a_at 4.7133675 5.1718006 4.7139387 5.0544806 5.378902 4.8813334 4.9286456 5.1923537 5.013244 5.0316377 5.009796 5.2382183
1369332_a_at 3.7823997 3.6543376 3.7959867 3.7360942 3.6079412 3.7811742 3.7650914 3.7349198 3.9449325 3.5975382 3.9247355 3.6159675
1369333_a_at 3.3420374 3.3220606 3.415585 3.282165 3.28319 3.1846075 3.167273 3.4260328 3.3993118 3.444459 3.4685254 3.4636319
1369334_at 3.922811 3.9398177 3.7551193 3.9224598 4.114579 3.89805 3.859208 3.8758485 4.0941973 3.8105717 3.751988 3.5931995
1369335_at 3.7109592 3.779769 3.4690278 3.6579602 3.7274296 3.7382076 4.026708 3.851072 3.601533 3.631877 3.8842254 3.9312706
1369336_at 5.407309 5.5053453 5.136142 5.2833705 5.1967597 5.401478 5.5088587 5.384556 5.0628147 5.445703 5.4849715 5.4419775
1369337_at 4.352824 4.4674997 4.034658 4.5864005 4.252032 4.2467318 4.1813335 3.871056 4.5040793 4.433583 4.617291 4.5704284
1369338_at 5.657488 5.636941 5.5477266 5.884873 5.66803 5.8145833 5.9235177 5.7515106 5.5584345 5.7471123 5.5649137 5.951038
1369339_at 5.4688435 5.678091 5.519245 5.513852 5.435848 5.425873 5.491124 5.609301 5.5484276 5.621336 5.6264544 5.391737
1369340_at 4.348179 4.4490414 4.4266853 4.367149 4.5351024 4.097092 4.543692 4.385796 4.105318 4.5491247 4.5319247 4.3279114
1369341_a_at 3.9799633 3.9935691 3.9659626 4.1674094 4.184251 4.253104 4.1454744 4.0522966 4.227334 4.377518 4.336014 4.039592
1369342_at 5.4663076 5.2212195 5.4242454 4.9811316 5.40924 5.2930923 5.2967525 5.153962 5.366471 5.0947165 5.2636127 5.433282
1369343_at 3.5555236 3.6046116 3.4543056 3.6471477 3.4753761 3.5105002 3.558158 3.3770835 3.3774328 3.4484355 3.5978916 3.7597296
1369344_at 5.1442204 5.0163226 5.357464 5.1899343 5.5554442 5.3977456 5.176081 4.979539 5.229638 5.104292 4.9908643 5.4803057
1369345_at 3.8419325 4.2624006 3.8867564 4.0520344 3.9768257 4.223933 4.1524315 3.9976277 4.0159245 3.9888582 3.8601701 3.7584748
1369346_at 3.5945647 3.5922036 3.6339748 3.8852856 3.7553582 3.5556855 3.7402055 3.8078856 3.5488765 3.59623 3.5946593 3.6360614
1369347_s_at 5.569591 5.632573 5.830107 5.8046045 5.887443 5.6134 5.75509 5.690745 5.626907 5.5575714 5.776954 5.4789686
1369348_at 4.162653 4.4537535 4.0834126 4.4735327 4.2319736 4.254783 4.295998 4.4062333 4.463523 4.496728 4.409386 4.29585
1369349_a_at 3.6727326 3.349221 3.652664 3.6154137 3.4624407 3.519832 3.7178009 3.4429698 3.5545564 3.4707441 3.3543766 3.551792
1369350_at 5.3834295 5.552543 5.6147017 5.6944695 5.569936 5.50832 5.432281 5.523932 5.6276655 5.726427 5.7308283 5.6082983
1369351_at 4.401542 4.435128 4.4086924 4.4566708 4.6373873 4.5791645 4.402935 4.4316463 4.3529816 4.163336 4.621686 4.394102
1369352_at 6.5949225 6.09354 6.2464485 6.2796383 6.3075595 6.186035 6.2601404 6.4145937 6.1102657 6.052816 6.0244546 6.6921344
1369353_at 4.521637 4.4021997 4.3119125 4.7154756 4.2551117 4.359236 4.3216543 4.3842535 4.4960628 4.2523665 4.461995 4.362904
1369354_at 6.3601456 6.3393636 6.3422523 6.487978 6.4549108 6.3777556 6.3738565 6.289761 6.32628 6.4338784 6.2943406 6.438804
1369355_at 4.7808623 4.856956 4.967697 4.773913 4.6375737 4.8367023 4.854414 4.896749 4.8369746 4.719799 4.7194242 4.61753
1369356_at 4.192151 3.8661792 4.0208893 4.067189 4.063091 4.101149 3.9145594 3.9091594 4.0198107 4.080761 3.933227 3.8506067
1369357_at 5.3804665 4.9292345 4.940387 5.226133 5.3384395 4.84557 5.0334225 4.754151 5.0448556 5.2294135 4.523424 5.295659
1369358_a_at 6.0863256 6.164024 6.1584992 6.083184 6.0542126 6.038742 6.2473717 6.275868 6.071506 6.1130905 6.041188 6.083403
1369359_at 4.28381 4.098015 3.9670205 4.020913 4.196737 4.1076393 3.7997684 4.0544295 4.054836 4.152575 4.0639696 4.07633
1369360_at 5.9348927 6.105758 6.017275 6.2149563 5.854305 5.899013 5.93658 5.855208 6.155488 6.1266165 6.0655212 5.9862633
1369361_at 3.665218 3.6672807 3.4813051 3.6323369 3.820372 3.688579 3.3704224 3.551549 3.6650467 3.6707606 3.565441 3.599772
1369362_at 5.3118787 5.0027676 4.9441743 5.175547 5.2484026 5.2009053 4.9226418 5.0596514 5.1229568 5.063668 5.1296325 4.837367
1369363_at 3.7109592 3.4094305 3.4456384 3.6712544 3.5973635 3.673188 3.6605163 3.4703126 3.8523428 3.575131 3.5298798 3.8424942
1369364_at 3.560926 3.6222417 3.7944326 3.7400877 4.0253344 3.8479037 3.630088 3.8123066 3.6590908 3.7706769 3.8014088 3.7185204
1369365_at 4.4473305 4.2842894 4.0593615 4.3280587 4.500725 4.3168364 4.513099 4.4041276 4.1775827 4.5773363 4.380455 4.34329
1369366_at 4.8279243 4.9869704 4.5643883 4.7264204 4.6944904 4.7989445 4.768272 4.7726707 4.8864655 4.5776443 4.9905753 4.9515786
1369367_at 4.329231 4.5161195 4.173316 4.3813114 4.334652 4.5001535 4.579156 4.256539 4.0585136 4.088311 4.1767044 4.057397
1369368_at 4.272526 4.2257195 4.3617964 4.1963787 4.233827 4.335346 4.496855 4.417512 4.158437 4.4006195 4.4464316 4.465289
1369369_at 4.9631257 5.1247478 5.0958943 4.996116 5.149383 5.1199145 4.851045 4.6647425 5.1915927 5.0423126 4.815261 5.2030096
1369370_s_at 4.6365576 4.8048134 4.8485208 5.0148683 4.8121977 4.870407 5.1169553 4.8924584 4.554891 4.8374243 4.7125444 5.1702285
1369371_a_at 4.390913 4.534904 4.2079263 4.480686 4.467766 4.2520576 4.547718 4.327932 4.5790935 4.482535 4.483502 4.1473064
1369372_at 4.858215 4.78007 4.8299966 4.7763605 4.8816833 4.833788 4.896025 4.912731 5.0453362 5.087705 5.088411 4.928768
1369373_at 5.582098 5.6721196 5.576296 5.7945213 5.4950676 5.511629 5.3436112 5.191574 5.4847145 5.525056 5.194291 5.448534
1369374_at 3.9582088 3.9158437 3.9708111 3.9887073 3.7679222 3.7205145 4.4316726 4.050462 3.911066 4.13328 3.924308 4.0074415
1369375_a_at 3.8480866 3.8643003 3.7745838 3.97971 3.6719754 4.1721334 3.9243283 4.1820955 3.8296447 3.92063 4.102248 3.897284
1369376_a_at 4.2649837 4.4065695 4.0161295 4.324745 4.056589 4.4719696 4.4975996 4.168613 4.1332006 4.5007463 4.238524 4.1259766
1369377_at 3.5356524 3.4459643 3.4523857 3.5647876 3.5586176 3.7520902 3.5092354 3.5491407 3.6049373 3.500807 3.3589573 3.561729
1369378_at 4.9668946 4.8082137 4.6018443 4.651497 4.5770373 4.8205233 4.4888425 4.3727074 5.0894012 4.8897734 4.525821 4.557574
1369379_at 4.6404066 4.9856043 4.620608 4.7061305 5.526318 4.6503825 4.565121 4.2973814 5.254848 4.954875 4.9017725 4.818486
1369380_at 4.3522034 4.5020146 4.489838 4.2889323 4.440522 4.642771 4.8301754 4.5547805 4.4067893 4.456565 4.405634 4.471329
1369381_a_at 3.8505375 3.8189068 3.729075 3.7030046 3.6746223 3.7348816 3.5717583 3.912689 3.7604415 3.7886965 3.6263146 3.7185795
1369382_at 6.044272 5.9853115 5.992988 5.93906 5.967779 5.870827 5.5880356 5.9331036 5.769352 5.8729477 5.8477054 5.5481057
1369383_a_at 4.5746 4.3988075 4.7527056 4.855157 4.7777615 4.945798 4.917591 4.7367163 5.1134605 4.726459 4.7507334 4.6802645
1369384_at 3.870987 3.9189966 3.885665 3.697298 3.6383972 3.8251748 3.5717583 4.1416903 3.813741 3.8289597 3.8503382 3.8689632
1369385_at 4.672132 4.524006 4.4397955 4.5314903 4.6216083 4.419142 4.5333166 4.3314934 4.3119545 4.486051 4.414869 4.5711336
1369386_at 4.138769 3.9563587 4.0281787 4.0793843 4.178793 4.1395493 3.9334626 4.074329 3.854419 4.223793 4.1476707 4.213638
1369387_at 5.415198 5.3564625 5.4607244 5.442644 5.484703 5.4631042 5.6636715 5.425778 5.2170405 4.89527 6.0045185 5.261567
1369388_at 3.8503993 4.2837257 4.2249947 4.022472 3.922392 3.9862962 3.8607836 3.8541365 4.069721 3.8337579 3.8952646 3.8342197
1369389_at 4.203361 4.1662054 4.506407 4.3052106 4.7545896 4.2789903 4.3005853 4.406205 4.380159 4.3236876 4.4013157 4.7251835
1369390_a_at 4.973817 5.1499887 4.9598484 4.454529 4.8916197 4.350827 4.202169 4.2973814 4.5897264 4.450342 4.2667303 4.428113
1369391_at 3.8557584 4.4618134 4.0609646 4.107832 3.9236734 4.181075 4.267359 4.3966465 4.013411 4.2085905 4.374564 4.06743
1369392_at 5.0386667 4.783904 4.88616 5.177927 5.4198837 4.8886642 4.9851456 4.979249 5.0671597 4.827876 4.472163 4.956153
1369393_at 4.3583417 3.8934677 4.3617315 3.825704 4.6709943 4.3685455 3.9801388 4.062859 4.1906033 3.816819 4.175503 4.283104
1369394_at 4.4927063 4.3675537 4.34169 4.323082 4.623567 4.5267477 4.455868 4.421111 4.412291 4.759809 4.565206 4.6357565
1369395_at 3.6095762 3.7369373 3.5064728 3.9992986 3.6740746 3.6622384 3.693051 3.745912 3.650068 3.7001107 3.720583 3.6906905
1369396_at 5.605217 5.5555096 5.5004797 5.6667805 5.509445 5.5670524 5.4648514 5.428973 5.692807 5.490548 5.537608 5.6311646
1369397_at 5.030917 4.8168125 5.107085 5.18495 5.155905 4.937874 4.8786955 5.1942053 4.6861167 5.430148 4.8408527 4.7014494
1369398_at 5.5885406 5.569102 5.3832974 5.5110416 5.4270864 5.270041 5.539124 5.448842 5.439563 5.6095896 5.323572 5.607578
1369399_at 3.4970188 3.5014071 3.4521413 3.4904053 3.9548686 3.56887 3.8280876 3.7810307 3.8796184 3.652178 3.7898216 3.6424055
1369400_a_at 5.179919 5.2599325 5.260937 5.1679726 4.9741964 5.4123755 5.1062098 4.916621 4.884224 5.014301 5.011116 5.0387754
1369401_at 3.52586 3.258669 3.3363833 3.4605517 3.5345104 3.2760348 3.4446769 3.531457 3.6064036 3.462362 3.2762663 3.5380862
1369402_at 6.9568624 6.614762 6.843198 6.6455293 6.767164 6.680243 6.663335 6.807528 6.7132487 6.4249177 6.480303 6.9047017
1369403_at 4.722091 4.7389665 4.6589117 4.724474 4.7200913 4.870407 4.746387 4.6798553 4.7491465 4.626082 4.9496527 4.714672
1369404_a_at 4.374786 4.603866 4.4640923 4.521436 4.6385036 4.783844 4.8185406 5.1225414 4.59801 4.962246 4.807916 4.6281075
1369405_a_at 4.1642666 4.243397 4.213189 4.243731 4.2699256 4.079373 4.159421 4.172793 4.132658 4.118795 4.183588 4.0436635
1369406_at 4.1740994 4.1668067 3.9057484 3.8955421 3.9704723 4.0854945 3.9181926 4.2562876 4.1527557 3.9585464 3.948556 4.3414297
1369407_at 5.860152 6.6862745 6.616379 6.6022425 6.349794 6.316821 6.3443174 6.343895 6.5053434 6.2576814 6.3371143 7.0855227
1369408_at 4.299136 4.3074617 4.3256087 4.16607 4.4620857 4.5447655 4.4578867 4.198608 4.31995 4.41791 4.273732 4.314501
1369409_at 7.8955183 7.8568497 7.7481217 7.951795 8.133928 7.891072 7.983707 7.875184 7.97987 7.898267 7.8799257 8.159824
1369410_at 7.7065024 7.9287434 7.916748 8.105509 7.8421707 7.92566 7.812291 7.865171 7.8723435 7.475514 7.765361 7.573643
1369411_at 4.100235 3.8787234 4.094835 3.9930155 4.121027 3.9402497 3.8958192 4.1208687 3.958067 4.004469 4.274729 3.7878587
1369412_a_at 6.5746512 6.3151917 6.5231614 6.5262647 6.511122 6.6500344 6.666574 6.3632727 6.368974 6.2478065 6.4651923 6.7581916
1369413_at 4.2515116 4.354238 4.375501 4.37701 4.4616046 4.2893834 4.3592176 4.2434826 4.70615 4.4168143 4.407783 4.2729635
1369414_at 9.04327 8.940712 9.008343 9.189053 9.065224 8.849155 9.151794 9.218143 9.026625 9.174118 9.17292 9.20451
1369415_at 7.1977496 7.592343 8.70627 8.111725 8.065987 8.120094 7.044093 6.9332204 8.312004 6.6892548 6.7538524 7.2029767
1369416_at 6.0744047 6.1250243 6.0477505 6.2942705 6.1807566 6.3743744 6.376652 6.254052 6.3492775 6.0948315 6.1516747 6.235349
1369417_a_at 4.3801923 4.2743964 4.3156843 4.2919536 4.2287188 4.3302298 4.022976 3.9815547 4.043692 4.183054 4.123907 4.1911244
1369418_at 4.4270854 4.4552317 4.370671 4.343669 4.6313486 4.371886 4.3698826 4.177064 4.7263923 4.1691914 4.4808183 4.295437
1369419_at 5.3284636 5.20734 5.118178 5.1574764 5.0655746 5.396407 5.2267594 5.0682535 5.128704 5.1497197 5.302863 5.111567
1369420_at 4.164258 4.4488015 4.110983 4.2061715 4.247027 4.22192 3.8337924 4.321658 4.4031715 4.3268356 4.361298 4.105837
1369421_at 6.32058 6.3458204 6.3353333 6.3333187 5.9454827 6.0622816 6.114679 5.872574 5.9624224 5.9524627 6.0216775 6.2062774
1369422_at 5.325466 5.088058 5.171851 5.1544657 5.126065 5.315825 5.257144 5.453936 5.5232453 5.003942 4.881904 5.2684097
1369423_at 4.1363316 4.634913 4.4100757 4.3649306 4.165044 4.1612206 4.39842 4.2562876 4.092955 4.359533 3.8649313 4.211439
1369424_at 12.636348 12.626566 12.634407 12.67793 12.635541 12.720652 12.742324 12.83103 12.709705 12.817954 12.713912 12.787603
1369425_at 4.180784 4.305312 4.056755 4.1239433 4.4102564 3.9811296 4.427786 4.0186176 4.614975 4.106153 4.025823 4.39302
1369426_at 4.9751487 4.9489827 4.84031 5.0420213 5.0970316 5.1404767 5.012097 4.649963 4.9037952 4.974636 4.9390736 4.997703
1369427_at 9.678539 9.318486 9.305335 9.43959 9.326812 9.159937 9.197616 9.359204 8.854467 9.120612 9.496808 9.311223
1369428_a_at 4.190941 4.2212152 4.3734703 4.2451115 4.290673 4.332909 4.4255056 4.3941593 4.4160137 4.2740235 4.60415 4.7213473
1369429_at 3.8683856 4.0182586 3.8785262 3.7786143 3.9407713 4.0159245 3.8634963 3.846425 3.7453794 3.6956077 3.8997452 3.7980292
1369430_at 8.541779 9.031386 9.114073 9.335193 9.207047 9.16477 6.744307 8.999517 9.288587 9.034152 9.111503 8.472529
1369431_at 4.6761475 4.69071 4.82199 4.8787594 4.681305 4.7423677 4.8734617 4.7007246 4.7721386 4.6656675 5.006571 5.121478
1369432_at 5.0768757 5.2666426 5.0987625 5.128007 5.0641346 5.21455 5.2792435 5.3979464 5.2303133 5.211183 4.978208 5.0564528
1369433_at 4.8399463 5.00494 5.13894 5.0508714 4.97792 4.8002634 4.7776375 5.0201964 4.830071 5.0792027 5.0020833 5.110367
1369434_at 4.0041313 3.9253352 3.929992 3.8014822 4.0511417 3.8042724 3.9389162 3.933949 3.952166 3.792522 3.7090533 3.8204794
1369435_at 12.356024 12.388012 12.444218 12.55062 12.55831 12.470017 12.532363 12.44949 12.459283 12.271162 12.298427 12.578965
1369436_at 4.009968 4.14178 4.1521974 4.12008 4.0743504 3.9870632 4.0271072 4.0123816 4.1458893 3.9123755 4.2483616 3.9756155
1369437_at 4.4106674 4.6609755 4.706585 4.618764 4.547048 4.610299 4.752899 4.7647157 4.4695044 4.553455 4.352485 4.6170535
1369438_at 4.7275457 4.622091 4.596 4.643164 4.8216176 5.0238667 4.6908054 4.858904 4.8651075 4.763314 4.787551 4.6495333
1369439_at 3.3141465 3.593866 3.580836 3.6584296 3.647332 3.6640751 3.7821653 3.6816683 3.6540353 3.575131 3.5080373 3.5725927
1369440_at 7.031988 5.741772 5.7829485 5.47533 5.362893 5.6063757 5.2570906 5.178461 4.672493 4.911229 4.743408 4.7130833
1369441_at 4.3357153 4.522012 4.508601 4.433194 4.3091865 4.1280537 4.431689 4.3346267 4.3630543 4.508198 4.381507 4.3110275
1369442_at 3.6707823 3.5325642 3.3657851 3.4941206 3.5559657 3.5592868 3.644335 3.6200025 3.810029 3.7167735 3.5364115 3.6914575
1369443_at 6.4805527 6.081322 6.4842033 6.5090847 6.470373 6.431781 6.48455 6.413486 6.6058755 6.12752 6.460306 6.225338
1369444_at 3.670579 3.8707216 3.7460775 3.6216712 4.2371373 3.8910754 3.8865848 3.9603624 3.7487438 3.9435537 3.8065426 4.1695447
1369445_at 5.898213 5.6135178 5.820353 5.741325 6.029149 5.51315 5.9490175 5.9221344 5.900295 5.7710004 5.9966354 6.1059275
1369446_at 6.874428 6.527635 6.5739603 6.934529 6.4870877 6.5594807 6.85861 6.444715 6.4349895 6.6131554 6.4785347 6.829235
1369447_at 5.5929146 5.946205 5.630953 5.946822 5.837934 5.625518 5.5523915 6.0402493 5.5937986 5.6322384 5.7952175 5.795435
1369448_at 5.871234 5.9052505 5.7494745 5.7650595 5.781188 5.8777432 5.7688346 5.6793456 5.881689 5.765379 5.7387414 5.8164716
1369449_at 5.019022 5.109085 5.05709 5.14264 5.2654886 5.1454196 5.0864544 5.0669823 5.045047 5.098341 4.999728 5.2144814
1369450_at 11.286858 11.23314 11.526718 11.436738 11.511959 11.452258 11.350579 11.504855 11.418338 11.1528425 11.114696 10.915411
1369451_a_at 3.5978234 3.7156866 3.5653207 3.7238584 3.8411345 3.4621892 3.7738755 3.6609445 3.5607755 3.4419951 3.988427 3.7903395
1369452_a_at 8.118061 8.237057 8.378171 8.260088 8.330793 8.243698 8.196167 8.157694 8.094854 7.877722 8.042095 8.393187
1369453_at 6.993163 6.8887553 6.866729 6.9539185 7.098726 7.0500846 6.815251 6.884489 6.720812 7.1724358 6.9898133 7.070635
1369454_at 4.430458 4.053028 4.150198 4.0775604 4.1024857 4.2375183 4.29245 4.1081705 3.9852383 4.1139364 4.0532455 4.2145863
1369455_at 8.736104 7.1928787 7.525427 6.768975 6.2874527 6.891119 6.7773147 6.30444 5.9678473 6.438545 6.148353 6.2288766
1369456_at 3.3750181 3.3780003 3.2823777 3.5333676 3.364649 3.4564776 3.3217096 3.414735 3.6327913 3.3486507 3.4959083 3.347683
1369457_a_at 4.532121 4.3640013 4.2198753 4.6732025 4.234437 4.341625 4.854956 4.4678645 4.373824 4.3131065 4.315993 4.75834
1369458_at 4.3104577 4.4680977 4.4815407 4.412913 4.347148 4.4829555 4.3883996 4.2878532 4.326645 4.5571084 4.2977242 4.406241
1369459_at 5.5885406 5.6152153 5.4812746 5.4813137 5.596596 5.5281076 5.716064 5.648299 5.356747 5.5081463 5.5045643 5.5638275
1369460_at 5.5470767 5.5089116 5.1737385 5.463068 5.0204806 5.370678 5.5785646 5.215619 5.559724 5.179548 5.3063726 5.5710726
1369461_at 4.093271 4.030742 3.9189584 4.1617846 3.6567726 3.9481926 4.17938 4.056913 3.9866874 4.0777493 3.9819899 3.869589
1369462_at 4.1915426 4.009307 4.311995 4.0920286 3.953061 4.082599 4.270829 4.093726 4.0498924 4.128974 4.067512 3.9235053
1369463_at 5.35217 5.4041286 5.2949715 5.338324 5.147233 5.503591 5.51134 5.321283 5.3978624 5.4075675 5.418421 5.4659653
1369464_at 4.336231 4.671276 4.2396965 4.404962 4.3351965 4.6580343 4.505496 4.628851 4.485959 4.3255367 4.4966555 4.7173405
1369465_at 12.857311 12.779994 13.024464 12.69803 12.6238165 12.957563 12.765058 12.658735 12.670392 11.767124 12.21338 11.66077
1369466_at 3.7109592 3.8449588 3.783757 3.7338843 3.678054 3.9508271 3.791126 3.8088078 3.6099782 3.656317 3.7498941 3.843265
1369467_a_at 9.335871 9.71054 10.550997 9.419983 10.643982 10.423739 10.244499 10.003465 10.6402645 10.4421425 10.812697 10.863441
1369468_at 6.8477225 6.103266 6.094298 6.308596 6.450128 6.2059636 6.1807966 6.2708564 6.4226933 5.6066966 5.868251 6.2246914
1369469_s_at 3.4070232 3.330512 3.2011588 3.2830276 3.4952295 3.3934588 3.4219499 3.5322447 3.4013586 3.285284 3.3362236 3.5459592
1369470_at 4.2930393 4.588288 4.584981 4.218885 4.7306876 4.3851004 4.466758 4.421111 4.623255 4.382698 4.416776 4.436361
1369471_at 4.8157415 4.909312 4.5002785 4.7593317 4.596507 4.9551897 4.588661 4.655095 4.95737 4.557418 4.9506273 5.098343
1369472_a_at 6.628329 6.9324794 6.7932334 6.8330755 6.7495494 6.5246105 6.435339 6.485358 6.4019012 6.3624377 6.7329564 7.108254
1369473_at 9.883486 9.665682 9.939836 9.859503 10.000971 9.617434 9.929977 9.84115 9.732544 9.850521 9.69315 9.742253
1369474_a_at 3.635956 3.4687803 3.511219 3.7234666 3.842657 3.8513286 3.6760623 3.6397638 3.7522073 3.5854902 3.8014088 3.753716
1369475_x_at 4.005517 3.8685405 4.190674 3.94517 4.099318 3.9657834 4.068582 4.5221534 4.062505 3.940136 3.956927 4.1473064
1369476_at 4.748345 4.6066236 4.7554493 4.967719 4.7488875 4.8224196 4.9340205 4.808629 5.1204543 4.6702957 4.865493 4.509656
1369477_at 4.1496572 4.017017 4.005389 4.2968364 3.9805443 4.2744813 4.1524315 4.144187 4.0495763 4.4017644 4.3963566 3.9420753
1369478_at 4.3062434 4.3160467 4.3429785 4.293169 4.335371 4.4181895 4.2053704 4.214246 4.495001 4.1484194 4.2177896 4.577127
1369479_at 6.1387544 6.2665753 6.163127 5.9772387 6.289737 6.258557 6.4113517 6.557199 6.5382137 6.2231655 6.130042 6.2178564
1369480_at 3.7804463 3.6482325 3.6865084 3.9610412 3.9805443 3.530321 3.7034984 3.682012 3.6679785 3.611265 3.5301461 3.6750076
1369481_at 3.4690104 3.6292803 3.6036944 3.6750317 3.5671203 3.8746853 3.5213158 3.6114094 3.6599183 3.6861138 3.6035979 3.7317152
1369482_a_at 4.302537 3.7521234 3.859106 3.7984438 3.9016228 3.9313602 3.8242178 3.7570274 4.133012 3.6141562 3.8668234 3.5119622
1369483_at 6.07767 5.8958936 5.9252286 5.8667474 6.1372423 6.1178417 5.629432 5.574812 5.827355 5.9928055 5.8857026 5.5631785
1369484_at 4.43447 4.399409 4.4496355 4.54729 4.3506665 4.3123755 4.4343925 4.370777 4.4400296 4.0777493 4.1793995 4.6615343
1369485_at 10.007889 10.033906 10.146438 10.201803 10.433769 10.1999655 10.645327 10.419306 10.058714 10.43736 10.559507 10.74908
1369486_at 3.6827993 3.6489606 3.7315764 3.641026 3.694189 3.7523365 3.6876001 3.6810265 3.4608042 3.8495896 3.6784801 3.8849406
1369487_a_at 4.0629435 3.944097 3.8996902 4.1422815 3.911928 3.9891088 3.8002126 3.853842 3.982459 4.059375 3.8108184 4.055194
1369488_at 3.9321284 4.2306557 4.023004 4.1072354 4.017265 4.0997896 4.2481165 4.073745 4.039692 3.9371095 3.8142657 3.8537111
1369489_at 5.8397584 5.9297094 5.798504 5.984802 5.924618 6.0306787 5.870634 6.075718 5.88823 5.905881 6.098725 5.8099604
1369490_at 3.7731464 3.768111 3.9038541 3.7311852 3.6864195 3.9104028 3.890529 3.5969293 3.9033885 3.8816743 3.5129244 3.4749193
1369491_at 9.548083 9.224368 9.731434 9.451944 9.319538 9.727785 9.083212 8.806358 9.07638 8.63567 8.505376 8.12108
1369492_at 11.192127 11.505057 11.246889 11.28695 11.105897 11.030554 11.315297 11.19058 11.400936 11.218521 11.025594 11.065207
1369493_at 7.7845354 7.481574 5.885927 7.756201 5.9594817 6.4866433 6.7176147 8.286389 7.3042126 7.55078 8.170891 9.410241
1369494_a_at 5.5773726 5.596321 5.607804 5.8993015 5.68463 5.686983 5.788006 5.5077243 5.9031606 5.937551 5.6189337 5.658178
1369495_at 5.516721 5.522957 5.509549 5.4147673 5.631606 5.6328835 5.6247387 5.5634847 5.5658817 5.6031303 5.8207636 5.5115232
1369496_at 7.3802257 7.216381 7.464339 7.61697 7.4934745 7.3584223 7.6017747 7.828465 7.42612 7.3332815 7.2090025 7.8862095
1369497_at 4.719279 4.690982 4.6178355 4.7010427 4.613523 4.4816217 4.4461555 4.7201653 4.1722555 4.5241537 4.5185356 4.905868
1369498_at 4.196745 4.597926 4.4187603 4.2736044 4.360103 4.3889003 4.620915 4.3795147 4.2995586 4.202459 4.0983295 4.4410586
1369499_at 5.619283 5.394644 5.727102 5.154289 5.280581 5.5433064 5.6895123 5.2887454 4.9346976 5.652157 5.9690557 5.9241695
1369500_at 5.4802966 5.364732 5.457148 5.297616 5.479556 5.278382 5.216164 5.2108784 5.54953 5.470416 5.2867537 5.182489
1369501_at 6.1198044 6.2453833 6.160526 6.190665 6.2235556 6.000564 5.9405165 5.8078327 6.24385 5.726407 5.6969457 6.6105056
1369502_a_at 12.761655 12.643557 12.784272 12.576157 12.493834 12.5684 12.563473 12.498973 12.626443 12.583299 12.426372 12.64922
1369503_at 3.159072 3.3943927 3.350022 3.302434 3.1883729 3.2380319 3.2460532 3.3945715 3.5183113 3.3192503 3.3485494 3.2187893
1369504_at 5.9237347 5.2109585 5.7068152 5.5156775 5.922039 5.32039 5.1733203 5.0744634 5.7787895 5.0442924 5.1110096 5.903069
1369505_at 5.0952396 5.221088 5.0372567 5.1352477 5.320022 5.6251698 5.9919066 5.11244 5.469971 5.4845796 5.919012 5.1070933
1369506_at 4.4107366 4.5319924 4.382448 4.2451115 4.46695 4.5044465 4.80698 4.7153187 4.6449523 4.4403205 4.659619 4.2993145
1369507_at 4.0651116 4.203973 3.9149368 4.2878475 4.3043566 4.148246 4.0794497 4.0601583 4.0659175 3.9403157 4.0863295 4.140503
1369508_at 5.0752945 4.9576206 4.9865904 5.044735 4.9559727 4.9756007 4.777228 5.1534224 5.0536222 4.96082 4.793489 5.0162516
1369509_a_at 4.492722 4.592005 4.570537 4.452567 4.5271363 4.4606047 4.4242725 4.578047 4.3030424 4.637765 4.167615 4.503939
1369510_at 6.063548 6.273348 6.2259417 6.5850782 6.2521954 6.198909 6.354771 6.504215 6.3519135 6.402707 6.3979836 6.3317103
1369511_at 5.79135 7.3006434 6.57063 5.753806 7.0381036 5.537361 6.44369 5.6472836 5.416585 5.586055 6.048423 5.3938875
1369512_at 5.1101513 5.1339025 5.2505827 5.265976 5.1310673 5.3027673 5.155405 5.2913074 5.1428976 5.173048 5.2682486 5.2475405
1369513_at 4.5777893 4.6342344 4.773634 4.8111677 4.6061788 4.95829 4.429288 4.7489634 4.7256017 4.7653 4.7939587 4.4615035
1369514_at 5.855033 5.816334 5.5251307 5.9118342 5.8443913 5.816616 5.9171085 6.010873 5.6674323 5.7168884 5.785312 6.107584
1369515_s_at 4.5063934 4.4402456 4.4174166 4.0941772 4.2203255 4.4219317 4.500515 4.379865 4.2585306 4.222426 4.244137 4.3093596
1369516_at 4.058499 4.0256305 4.11675 4.0733967 3.9156039 3.972285 3.7690248 4.165962 3.7098913 4.1462927 3.7849507 3.97276
1369517_at 5.359653 5.0074377 5.0853744 5.4055896 5.0788693 4.976215 4.6217093 4.841851 5.0952644 5.1351647 5.1205854 4.834779
1369518_at 5.3133173 4.8361053 5.3009615 5.216855 5.045599 5.1959047 5.243602 4.925393 5.0325956 5.027135 5.2213097 5.019372
1369519_at 4.267749 4.381382 4.2661195 4.482336 4.4532175 4.3871307 4.33119 4.372464 4.444174 4.6936316 4.473649 4.590748
1369520_a_at 5.4953113 5.4144506 5.2672424 5.613839 5.1750426 5.329406 5.500373 5.391245 5.191705 5.3870296 5.380721 5.562234
1369521_at 3.4870648 3.6775343 3.5380824 3.7311852 3.617213 3.4922223 3.3097868 3.540093 3.3811424 3.6379406 3.5566425 3.497534
1369522_a_at 3.2089093 3.2319736 3.3706717 3.2062526 3.4085293 3.1656334 3.1800382 3.2948058 3.3990166 3.3636456 3.4525957 3.303647
1369523_at 5.637138 5.475648 5.3651996 5.5254903 5.455406 5.8287764 5.6083946 5.514848 5.5562844 5.627487 5.534713 5.4128423
1369524_at 4.7979937 4.6671824 4.735656 4.545369 4.440522 4.5251474 4.5849204 4.7132735 4.6389008 4.6948433 4.5859656 4.795425
1369525_at 5.0111256 5.132063 4.940387 5.0389037 5.45825 5.238003 5.1713247 5.1910496 5.3693953 5.0527163 4.8213215 5.4942093
1369526_at 9.478496 8.943031 9.137312 9.365327 9.496343 9.238371 9.136522 9.157011 8.7736225 8.504856 8.533376 8.992174
1369527_at 5.223851 5.2490396 5.2580833 5.065268 5.3088784 5.3619695 5.410619 5.1148815 5.1822896 4.954347 5.2471385 5.330221
1369528_at 5.2686443 5.2847133 5.0590115 5.313396 5.1879187 5.2915773 5.6411853 5.1696577 5.4190536 4.9954414 5.1334963 4.963934
1369529_at 4.264881 4.1300516 4.025841 4.4674134 4.357445 4.30946 4.2883067 4.381736 4.2945976 4.191504 4.4496627 4.36152
1369530_at 4.73786 4.7566476 4.4770265 4.972193 4.668954 5.010789 4.8683243 4.5496755 4.947947 4.6596737 4.5220714 4.545362
1369531_at 7.6557713 6.941248 7.077595 8.406914 7.6287756 8.197604 7.814055 9.276627 7.139718 8.726774 7.397393 7.830755
1369532_at 4.4784527 4.6474924 4.372955 4.5028687 4.749819 4.636779 4.745165 4.5942845 4.495494 4.682203 4.563615 4.719276
1369533_a_at 5.7309394 6.0311136 5.7111006 5.8732166 5.8677444 5.6519446 5.7886953 5.645736 5.6415777 5.8058314 5.9139724 5.793791
1369534_at 4.799035 4.998948 4.8683605 4.927015 4.6939583 5.2247143 4.992857 4.7338095 4.8825235 5.181038 4.9160433 5.049569
1369535_at 4.8729377 4.932265 4.915414 5.100874 5.049493 5.0861545 5.065297 4.920989 4.8668523 5.0642886 5.0267706 4.641411
1369536_at 4.5283504 4.593752 4.629521 4.623955 4.7565227 4.6055713 4.92657 4.729612 4.770095 4.5792007 4.9827237 4.6046114
1369537_at 5.131385 5.206869 5.136636 4.9981203 5.0506086 5.101472 4.9499702 4.9581203 5.0864496 4.964646 5.0320463 5.1174026
1369538_at 4.355506 4.470595 4.727396 4.5007057 4.6809855 4.454889 4.5804644 4.3770137 4.6635685 4.5419745 4.803767 4.4860973
1369539_at 5.800701 5.3764086 5.652569 5.454047 5.6821737 5.6706724 5.498414 5.541437 5.5694485 5.483286 5.4177713 5.5305805
1369540_at 4.159594 4.162059 3.993519 4.0665655 4.1771584 4.1260514 4.139882 4.1922994 4.1723433 4.2238803 3.7451344 3.7755313
1369541_at 3.741979 3.7089128 3.6462688 3.6018448 3.758759 3.7227204 3.8329697 3.8310428 3.724434 3.6725712 3.6311092 3.9327624
1369542_at 5.037354 5.131505 5.247942 5.2275987 5.3361483 5.1752157 5.5373464 5.1729918 5.299308 5.1914425 5.418297 5.3071623
1369543_s_at 6.3994436 6.3667126 6.685538 6.392153 6.1274004 6.378917 6.3776636 6.536053 6.46202 6.5645633 6.3776393 6.3328524
1369544_a_at 4.1384277 3.8822088 3.94062 4.351654 4.2143183 4.122479 4.0825515 4.1637316 4.114565 4.1956816 4.3245416 4.085856
1369545_at 4.9767795 4.7389536 4.883106 4.775475 5.2751007 4.9299536 4.874561 5.046608 4.99018 5.280209 4.806058 4.2973433
1369546_at 11.202431 11.210679 11.311243 11.254287 11.293263 10.974761 11.129075 10.871307 10.925974 10.812397 10.806442 11.037844
1369547_at 4.1375275 4.200712 4.2256956 4.0438604 4.212468 3.9214318 4.3176374 3.9543018 4.1923046 4.4226418 4.194599 4.1743183
1369548_at 5.1432467 5.2020235 5.372239 5.003813 4.9871125 4.814337 5.277021 5.231565 5.2661157 5.28653 5.333784 5.345708
1369549_at 6.8798246 7.0634384 6.8415785 6.9014297 7.3059998 6.876171 6.669198 6.8749447 6.764988 6.689065 7.0825405 7.008959
1369550_at 3.882634 3.7032557 3.4436264 3.5561786 3.8983912 3.4555373 3.9126961 3.5675108 3.826278 3.9038696 3.7515872 3.8813176
1369551_at 4.793191 4.6130886 4.810811 4.89647 4.68377 4.8615093 4.774804 4.530633 4.814288 4.8166046 4.863757 4.795927
1369552_at 4.6383 4.8666177 4.6133738 4.8314376 4.6712165 4.7100663 5.103479 5.041401 4.3220005 4.9407525 4.7776794 4.550451
1369553_at 4.6158023 4.738685 4.675596 4.9268084 4.4405093 4.4219317 4.562093 4.6464796 4.808173 4.610363 4.531185 4.720825
1369554_at 9.625169 9.611579 9.685455 9.753284 9.817238 9.727541 9.670028 9.558077 9.600876 9.700743 9.631496 9.712334
1369555_at 4.5212917 4.342056 3.9782991 4.4170074 4.0854163 4.601876 4.2771025 4.11829 4.234581 4.215543 4.956588 4.212593
1369556_at 5.3766875 5.5840683 5.2507257 5.2381477 5.320794 5.455902 5.1258907 5.193321 5.2851186 5.39289 5.362998 5.153699
1369557_at 7.424435 7.162824 7.169951 7.3223896 7.199288 7.222913 7.3694515 7.354549 7.227702 7.2533746 7.6315484 7.599524
1369558_at 8.512309 8.762782 8.764264 8.748413 8.866565 8.517323 8.51655 8.345629 8.939 8.567201 8.454523 8.710799
1369559_a_at 9.892461 10.070793 9.986637 9.906017 9.839012 9.896865 10.235197 10.518035 10.1601095 10.507562 10.74416 10.213766
1369560_at 9.22995 9.268458 9.250722 9.50281 9.531022 9.363328 9.4750595 9.246574 9.343049 9.915699 9.445451 9.652446
1369561_at 3.6496754 3.5788424 3.8313231 3.6356187 3.6931727 3.7948813 3.7909975 3.4997833 3.7826388 3.6936505 3.9100146 3.705811
1369562_at 6.1915135 6.3340077 6.19962 6.267196 6.206641 5.971221 5.978694 6.1048627 6.209573 5.6747046 6.0277667 5.736352
1369563_at 4.2066593 4.310804 4.2727847 4.24385 4.25502 4.455453 4.316082 4.4632044 4.3603888 4.5989037 4.3193765 4.281479
1369564_at 4.1874676 4.5152793 4.3326488 4.473632 4.4502773 4.351407 4.3262677 4.231651 4.472863 4.2350492 4.464417 4.2970953
1369565_at 4.7255845 5.1448092 4.7971354 5.205043 5.187605 5.100837 5.3059416 4.9461217 5.015281 5.2413464 4.9648943 5.1312013
1369566_at 4.77762 4.6265826 4.5624166 4.5690613 4.5197177 4.601491 5.032611 4.7042074 4.771741 4.5038257 4.63347 4.568643
1369567_at 4.6404066 4.7803826 4.878365 4.8334064 4.765436 4.895562 4.619406 4.761966 4.828803 4.833612 4.68052 5.136307
1369568_at 4.936089 4.914028 4.8522873 4.946001 4.8830814 4.9188027 4.810176 4.995838 4.8967447 5.034734 4.8951635 5.0690007
1369569_at 4.1815853 4.3624325 4.107421 4.1671 4.1943173 4.0840034 4.3637137 4.4017863 4.4272423 4.357992 4.153001 4.28229
1369570_at 3.383523 3.587968 3.2092152 3.2534254 3.383107 3.2537906 3.2337608 3.3218288 3.3541245 3.360606 3.2169285 3.4102073
1369571_at 8.633942 8.506959 8.606717 8.669198 8.835937 8.507681 8.605487 8.512419 8.5551605 8.511908 8.548637 8.805584
1369572_at 3.786872 3.9656441 3.8481665 3.8898225 3.905726 4.0360193 3.9605684 3.9533415 3.8155262 3.973731 3.930751 4.1691356
1369573_at 4.4129276 4.2245393 4.132907 4.3473043 4.25054 4.376401 4.0859222 4.0892086 4.1449003 4.246971 4.130069 4.25604
1369574_at 3.8242192 3.8689857 3.750945 3.930873 3.6730418 4.162619 3.8690789 3.7439167 3.7645988 3.816819 3.8781998 3.8017612
1369575_at 3.4812646 3.6525545 3.4550006 3.3431225 3.5773015 3.5945477 3.5489907 3.6847882 3.792443 3.662757 3.6934733 3.3623073
1369576_at 3.7705116 3.4755626 3.5495627 3.4986494 3.794757 4.029621 3.8125107 3.9466588 3.9054005 3.6118076 3.693135 3.8007529
1369577_at 6.5675488 7.949413 7.8759074 7.435856 7.9028635 6.784674 6.617042 7.8305783 8.241325 6.9988046 7.3892894 7.6127777
1369578_at 4.062961 4.430067 3.9986084 4.2796082 4.0822725 4.0238748 3.9556017 4.228934 3.9936647 3.987144 3.9963732 4.011986
1369579_at 5.823232 5.768982 5.779235 5.861799 5.814034 5.6343374 5.879797 5.7095103 5.710383 6.314427 5.8488665 5.888166
1369580_at 4.163914 4.010356 3.9812865 3.6637092 3.896026 3.958705 3.83988 4.2284184 4.070284 3.914361 3.9218054 4.060533
1369581_at 11.379104 11.400127 11.547593 11.2841425 11.486075 11.253846 11.340154 11.242162 11.440695 11.49314 11.486997 11.457719
1369582_at 5.9248385 5.8549056 5.747617 5.6459312 5.7144136 5.899536 5.8824353 5.8319635 5.6747127 6.044561 5.8012424 5.803466
1369583_at 5.0906305 5.308908 4.953956 4.996868 5.215787 5.143102 5.110603 5.05607 4.793814 4.9711475 4.975384 4.8817883
1369584_at 5.8599925 5.902553 6.0357804 5.8082247 5.9037256 5.9846487 6.0588427 5.844755 6.2362547 5.8559694 5.7064447 5.8849816
1369585_at 3.6078603 3.4850245 3.5901668 3.6008778 3.6318421 3.6452575 3.641011 3.916589 3.7051034 3.9049816 3.6381183 3.772112
1369586_at 3.6576393 3.495709 3.541843 3.569636 3.6383972 3.4373653 3.4837205 3.591288 3.3737311 3.362089 3.2655563 3.49878
1369587_at 4.3694105 4.315605 3.996241 4.3092155 4.579129 4.1594095 4.182665 4.414806 4.2757015 4.1699634 4.238524 4.2039967
1369588_a_at 8.605684 8.54287 8.622645 8.604918 8.529276 8.788403 8.653854 8.627353 8.552403 8.720754 8.969218 8.397356
1369589_x_at 3.6734087 3.7038064 3.7492275 3.7263162 3.9206517 3.685782 3.6435492 4.048719 3.9026928 4.126479 3.9095712 3.62895
1369590_a_at 7.4252734 7.7056985 7.539669 7.1148434 7.3070645 7.479806 7.160614 8.139097 7.4089866 7.7021265 7.3851013 7.6747947
1369591_at 3.679279 3.8365395 3.5761797 3.7339385 3.5462933 3.6194675 3.6437497 3.6169014 3.7545023 3.7863383 3.7208762 3.6118982
1369592_at 6.533803 6.6199183 6.494351 6.7838902 6.670524 6.5503316 6.508276 6.5068865 6.467942 7.00159 6.5905004 6.535896
1369593_at 3.5676236 3.498029 3.5656722 3.5684447 3.449863 3.52846 3.611189 3.4273033 3.555891 3.391977 3.486636 3.4279034
1369594_at 6.1240773 5.725356 5.7227325 5.938853 5.635356 5.552601 5.5177293 5.847146 5.445532 5.5470476 5.7671432 5.829635
1369595_at 3.5886822 3.5599155 3.6744218 3.6503372 3.8314576 3.7132192 3.6317208 3.6563616 3.7092943 3.873259 3.821975 3.892008
1369596_at 4.592524 4.5219564 4.662753 4.4375544 4.4291544 4.5118656 4.47779 4.5138073 4.485711 4.3626957 4.5684347 4.747364
1369597_at 7.69822 7.391951 7.489286 7.5163536 7.4352536 7.707421 7.746345 7.60531 7.6497564 7.711997 7.627624 7.5899396
1369598_at 4.177408 4.1386356 4.2217364 4.1870623 3.8297753 4.2891026 4.0852423 4.174278 4.217109 4.3892584 4.058476 4.2555065
1369599_at 4.5086412 5.0346503 4.442092 4.759945 4.836431 4.8112745 4.9952245 4.8140745 4.746708 4.694691 4.4850335 4.5700974
1369600_at 4.257804 4.2065887 4.2256956 4.161367 4.193886 4.295596 4.285417 4.1327243 4.3139772 4.145219 4.244326 4.1073914
1369601_at 4.922228 4.887297 5.0014696 4.880504 4.8849854 4.775675 4.8343086 4.696633 4.8044243 4.8099947 4.8113565 4.63554
1369602_at 4.572878 4.9296794 4.4909105 4.476058 4.5128427 4.596698 4.66222 4.703583 4.728782 4.678969 4.7043724 4.4564333
1369603_at 3.718751 3.7298229 3.5029325 3.590697 3.7443652 3.6865885 3.6890454 3.6068194 3.4450371 3.747309 3.493746 3.5401309
1369604_at 4.3154135 4.4663377 4.279538 4.375345 4.4720917 4.5442395 4.436944 4.6504116 4.364231 4.4917316 4.614584 4.4390926
1369605_at 5.0929646 4.9461255 5.2574706 5.016409 4.9762073 5.0933795 5.254429 5.137658 4.996757 5.3254714 5.3011603 4.9123926
1369606_at 3.7331066 3.9310184 3.712628 4.2238894 3.8191206 3.8873389 4.0314894 3.9878535 3.8932152 3.7716744 3.6545587 3.492412
1369607_at 5.910794 5.7764087 6.0311046 5.810839 5.6049304 5.8122106 5.7875657 5.8408833 5.923245 5.3665695 5.723666 5.8702936
1369608_at 3.8750758 3.958476 4.154728 4.330273 3.9877706 4.058777 3.9575 4.3105836 3.9939032 4.060231 4.141371 4.203847
1369609_at 3.6632771 3.7394304 3.7492275 3.8250716 3.6685271 3.8042724 3.6625085 4.056913 3.6038117 3.768255 3.8521976 3.970396
1369610_at 6.657005 6.700212 7.002824 6.8755918 7.170802 6.7242217 6.703982 6.4589376 6.619593 6.2432637 6.5583177 6.9658823
1369611_at 4.9560146 4.8506656 5.127986 4.859079 4.912754 5.0439963 4.945017 4.9564657 4.9486213 5.0568757 5.048936 4.95324
1369612_at 4.7625723 4.822377 4.7677 4.6207256 4.490876 4.7584324 4.792632 4.574054 4.659722 5.011359 4.74797 4.686796
1369613_at 3.7071307 3.661457 3.7352495 3.7926643 3.851201 3.8320386 3.8069148 3.7368314 3.6305754 3.5233529 3.856908 3.780214
1369614_at 3.9945889 3.8491266 3.9812865 4.291582 4.150768 4.280601 3.9044573 4.505189 4.054851 4.1926484 4.1794577 3.8775706
1369615_at 5.6929574 5.620298 5.6648636 5.5841 5.5211244 5.9121313 5.8710666 5.6064887 5.6991634 5.8250556 5.8423147 5.6107736
1369616_at 4.7609653 4.8292856 4.904133 5.1426744 4.7623816 4.669618 4.528232 4.8482027 4.652007 4.682121 4.568743 4.9753
1369617_at 6.935125 6.9675956 7.3390136 7.0785418 7.243192 7.2245874 7.6370273 6.999138 7.4915857 6.931573 7.1415234 7.141417
1369618_at 4.6192074 4.431312 4.52375 4.2479796 4.1687684 4.4665203 4.717114 4.275219 4.4380407 4.580191 4.5056086 4.4564333
1369619_at 5.1495557 4.770064 4.676121 4.758791 4.6437683 4.79985 5.2716484 4.7225356 4.614642 4.896547 4.627511 4.6868324
1369620_at 3.6261609 3.743847 3.9029434 3.8462365 3.6328762 3.9613996 3.6875513 3.6699429 3.953167 3.949547 3.898594 3.6735795
1369621_s_at 9.843322 9.866974 9.958524 9.929904 9.84764 9.953156 9.898641 9.869043 9.942175 9.94421 10.041879 10.039221
1369622_at 4.3104577 4.215653 4.446011 4.3875265 4.1065536 4.5046034 4.318365 4.5081263 4.370166 4.125952 4.088889 4.1547203
1369623_at 4.5863323 4.459218 4.334414 4.332816 4.569171 4.211872 4.5654697 4.6664734 4.222661 4.4447565 4.528169 4.339631
1369624_at 5.736934 5.8470044 5.7398233 5.933046 5.5178065 5.731362 6.0257635 5.795813 5.5810647 5.693596 5.7307954 5.778825
1369625_at 7.3665857 6.722127 6.7021985 6.600927 7.345106 6.438141 6.67112 7.0333576 6.7062435 6.214973 6.5999885 6.4270654
1369626_at 8.728857 8.602338 8.582918 8.765157 8.748079 8.358247 8.682084 8.6899 8.598225 8.618041 8.666744 9.21355
1369627_at 3.8106031 3.9243875 3.712628 3.6616046 3.811358 3.6621497 3.8422258 3.954332 3.8007016 3.7636013 3.5766952 3.740427
1369628_at 9.240704 9.441729 9.434275 8.78688 8.7309475 8.779102 9.296847 9.104413 9.406796 9.457227 9.673208 8.691716
1369629_at 11.756669 11.819986 11.864376 11.947576 11.881122 11.87479 11.961742 11.870061 11.737589 11.704946 11.692742 11.858943
1369630_at 12.863979 12.876046 12.814332 12.941973 12.905506 12.873894 12.91215 12.879368 12.831928 12.756076 12.692837 12.834907
1369631_at 7.832883 7.9332747 7.643655 7.660104 7.8288574 7.4427276 7.987599 7.930359 7.6593356 7.806246 7.9494524 8.273458
1369632_a_at 6.701711 6.6303344 6.9394674 6.7279673 6.509176 6.5745587 6.2660193 6.3118587 6.162529 6.228527 5.931429 5.7259874
1369633_at 11.1493025 10.695062 10.781395 10.904837 10.846795 10.877418 10.78228 10.533791 10.877758 10.456649 10.377014 10.188579
1369634_at 6.2436934 6.1063504 6.118454 6.2409706 6.2587485 5.9657745 5.9763103 5.4918156 5.895901 6.247557 5.8294067 6.140767
1369635_at 12.027546 11.751201 11.63843 11.840738 11.597832 11.66067 11.769267 11.846382 11.614934 11.632584 11.687119 11.696004
1369636_at 12.578683 12.268618 12.189111 12.441196 12.196035 12.228553 12.416773 12.415272 12.199482 12.236327 12.1832905 12.186335
1369637_at 4.6208215 4.7614737 4.7236214 4.89732 4.672179 4.6145816 4.7936554 4.544733 4.6763005 4.6422772 4.734842 4.8381763
1369638_at 5.0661798 5.211418 4.911019 5.046763 4.977455 5.0972486 4.8476973 4.9772406 5.062757 4.761689 5.0640764 5.3011446
1369639_at 3.7242754 3.6825964 4.141725 3.6104448 3.9259586 4.0030193 3.827267 4.0123653 3.7992632 3.9355392 3.9421337 4.2515426
1369640_at 5.7537093 5.305186 5.572071 5.331526 5.7683773 5.7524886 5.5848837 5.760025 5.480927 5.488241 5.365941 5.8068104
1369641_at 7.9674683 7.931514 8.213921 8.1332035 7.9881516 7.9939227 7.8564434 7.8737154 8.153606 7.9308367 8.202526 8.069639
1369642_at 7.584373 7.6216288 7.959948 7.672046 7.745233 7.759201 7.3321095 7.7629075 7.7828345 7.4080043 7.7434707 8.00494
1369643_a_at 7.734727 7.4821563 7.460187 7.4004297 7.5428743 7.174885 7.38089 7.589139 7.293381 6.852932 7.288439 7.551163
1369644_at 9.215597 9.182278 9.020102 8.957088 8.993894 8.942543 8.988456 9.0893545 9.029843 8.694431 9.016608 9.0804205
1369645_at 3.713162 3.9052296 3.7555385 3.9277399 3.862789 4.04268 3.7673059 4.032312 3.8232384 3.7298675 3.801842 3.8815014
1369646_at 3.432962 3.5370722 3.3191915 3.688748 3.5896015 3.7062697 3.488809 3.5758853 3.600438 3.8120487 3.5355468 3.7690985
1369647_at 7.0165305 6.3479204 6.8954554 6.6417346 6.7059007 6.3477907 6.8334584 6.4838867 6.152583 5.7254677 6.5192933 6.8221464
1369648_at 6.6415443 6.376674 6.5636506 6.4099565 6.48641 6.17676 6.571931 6.450219 6.234423 5.873629 5.8422656 6.289167
1369649_at 4.783715 5.178363 4.8644304 4.9725623 5.0400333 4.8116884 4.892469 4.859623 4.863139 4.7855244 4.7693973 4.7576404
1369650_at 7.0851927 6.8305798 7.185484 7.141821 7.020178 6.9161015 7.0938683 6.932703 6.994365 6.8392897 6.8349543 7.320717
1369651_at 4.8542514 5.13607 4.7716994 4.871099 4.599227 4.6729746 4.7476 4.6518836 5.131277 4.7772326 4.9378867 4.8302393
1369652_at 3.9134715 3.9166994 3.5203857 3.9070773 3.7485845 3.9729028 3.7489567 4.0063715 3.8937464 4.007945 3.97186 3.8680673
1369653_at 7.26751 6.874483 7.0161204 7.034515 7.0154233 7.0802517 7.1399345 7.0618944 6.984062 6.9408035 7.0888557 7.1491847
1369654_at 10.16613 10.438472 10.6087265 10.385527 10.768111 10.372527 10.336594 10.439436 10.460211 10.285101 10.350149 10.479145
1369655_at 7.9282227 8.759441 8.522686 7.7338996 7.574757 8.111005 7.606262 7.8797946 7.9269953 7.8190775 7.272919 7.313296
1369656_at 6.7478323 6.627415 6.894078 6.840731 6.860114 6.9460306 6.8894377 6.5653095 6.5910344 6.3843365 6.837313 6.816024
1369657_at 4.177909 4.285898 4.1493597 4.2733083 4.2549515 4.130609 4.1116085 4.267616 4.5901494 4.071632 4.318255 4.018033
1369658_at 8.42068 8.550142 8.908371 8.622654 8.542215 8.812664 8.635532 8.306343 8.801849 8.4486065 8.595662 8.599527
1369659_at 5.629896 5.7047744 5.53172 5.5298934 5.5870476 5.6334186 5.2274275 5.166375 5.4147844 5.3391805 5.4285355 5.4003716
1369660_at 4.5368395 4.2339826 4.528257 4.181625 3.969411 4.432575 4.290083 4.262764 4.539254 4.3147407 4.2991924 4.25691
1369661_at 7.7677865 7.645499 7.6363044 7.740136 7.5808997 7.784415 7.7102084 7.548324 7.7499814 7.721454 7.7650313 7.7047553
1369662_at 3.530289 3.4532282 3.4495785 3.5831592 3.6869564 3.369696 3.3726528 3.4690344 3.8733134 3.527158 3.5819747 3.4185233
1369663_at 6.768276 10.060007 8.884731 9.258852 10.704598 9.953504 10.859898 10.443684 11.05511 10.841761 12.137443 11.701982
1369664_at 10.817211 10.431366 10.343651 10.499127 10.091763 9.837229 10.063236 10.067601 10.600348 10.171194 9.9805975 10.580962
1369665_a_at 8.058893 8.666315 8.379076 7.902335 8.542503 8.351889 8.077914 8.153744 8.173752 7.8064585 8.402927 7.614984
1369666_at 6.270641 6.1085877 6.0186954 6.1131287 6.008976 6.0357337 6.158642 6.2787027 5.9476786 6.4434805 6.512293 6.163668
1369667_at 6.827038 6.6084967 6.7514486 6.6684504 6.6198673 6.5069222 6.6506515 6.2613587 6.4519944 6.7909484 6.8762755 6.441797
1369668_x_at 3.9564734 3.8497756 3.9933167 4.1333237 4.0410395 3.9776704 4.026708 3.9824402 3.713846 3.8206456 3.9663904 3.7221265
1369669_at 8.209669 7.831262 8.166562 8.123851 8.188306 8.084277 8.262817 8.123928 7.987677 8.09421 8.099653 7.835491
1369670_at 4.790135 5.2784357 4.8001623 4.834347 5.193487 5.284731 5.621989 5.6499934 5.335942 5.993974 5.925008 5.231455
1369671_at 12.50601 12.616934 12.684094 12.629895 12.557887 12.599667 12.724127 12.806385 12.600448 12.449052 12.422813 12.70569
1369672_at 6.875535 6.969126 6.632639 6.656152 6.712782 6.8862753 6.480091 6.2792993 6.5340357 6.0952954 6.9399586 6.527908
1369673_at 4.206291 4.539963 3.990848 4.0702267 4.0353813 4.139566 4.3605347 3.957973 4.028656 4.651581 3.9490247 4.035884
1369674_at 3.6377997 4.768982 3.573031 3.6112463 3.5779946 3.7227204 5.2218485 3.4968367 3.7501218 5.42344 3.9690127 3.621374
1369675_at 6.4005175 6.386116 6.249152 6.428868 5.9733562 6.4576683 6.2007737 6.217453 6.0629296 6.06264 6.2874327 6.09778
1369676_at 7.2546263 7.301116 7.2776046 7.2593384 6.8274617 7.409499 7.020847 7.4933176 7.1247444 6.9444366 6.8378253 7.212484
1369677_at 3.6749518 3.5066276 3.6072772 3.5168009 3.43668 3.699168 3.548189 3.6996853 3.5972867 3.6160643 3.7885487 3.4500213
1369678_a_at 7.232468 7.1991076 7.613651 7.036997 7.499287 7.1610093 7.082608 7.286864 7.281722 7.1376114 6.998964 7.317417
1369679_a_at 9.739095 9.909686 10.200882 9.85288 10.046682 9.994112 9.830542 10.138704 10.083947 9.84156 9.743018 9.791987
1369680_at 4.91598 4.8800006 4.7026052 4.8851542 5.119228 4.6592255 4.9160395 4.8073125 5.021977 4.831316 5.078717 4.8504887
1369681_at 4.4681745 4.569867 4.3671017 4.4496136 4.45783 4.291774 4.3772945 4.206251 4.5645623 4.572891 4.6438518 4.1761904
1369682_at 6.3149347 6.5343204 6.234659 6.498954 6.2612796 6.383382 6.3315907 6.3161116 6.390373 6.5760326 6.268684 6.2867217
1369683_at 7.52349 7.1935515 7.3406324 7.563479 7.2673483 7.461041 7.6052966 7.064416 7.1116285 7.395975 7.5492463 7.2887497
1369684_at 4.8147497 5.026516 4.888872 5.000107 4.7013025 4.925758 4.9009314 4.6400614 4.79541 4.952738 4.9747853 4.769821
1369685_at 3.9786108 3.9421895 3.9358635 4.0375957 4.2330065 4.3377733 4.1019278 4.1066456 4.1992493 4.061025 3.8425317 4.391516
1369686_at 4.2639275 4.1138215 4.300835 4.1404634 4.14338 4.3361683 4.229161 4.1036105 4.1740885 4.049064 4.305529 4.1429424
1369687_at 4.258985 4.317798 4.1036286 4.1596932 4.2984586 4.186165 4.151142 4.1225038 4.020554 4.291428 3.8498197 3.9889243
1369688_s_at 4.855897 4.623556 4.735031 4.577873 4.882487 4.611074 4.6342697 4.6983433 4.735728 4.928395 4.693611 4.593894
1369689_at 6.940377 6.5432644 6.868326 6.872382 6.821687 6.4534764 6.4809403 6.490781 6.769802 6.7001987 6.603387 7.176987
1369690_at 7.0668964 6.754232 6.8769593 7.1824102 7.0622325 6.69525 6.7604995 6.8444257 6.7947345 6.9072967 6.761987 7.4461217
1369691_at 4.1092787 4.5912876 4.1740274 4.5520372 4.7002573 4.5212936 4.4981527 4.421504 4.3619375 4.4181194 4.146447 4.5710735
1369692_at 3.8415165 4.012265 4.0625296 4.0631723 4.1684933 4.083062 3.8785896 3.9077632 3.9402058 4.0415645 4.0957403 3.921853
1369693_a_at 6.0488997 5.8859653 5.64802 6.0351086 6.4216614 6.3704505 7.0423117 7.221391 6.115402 6.341161 6.9844904 6.503342
1369694_at 3.5332725 3.541316 3.6507475 3.5438445 3.4913955 3.539197 3.8876042 3.4995294 3.456616 3.7340086 3.5568113 3.7658143
1369695_at 4.1327896 4.413255 4.0989575 4.263735 4.1551313 4.543712 4.384027 4.448594 4.5767126 4.246217 4.36368 4.3974466
1369696_at 3.6559765 3.6094103 3.5726657 3.722744 3.992283 3.9913275 3.6645029 3.6890993 3.7164855 3.7153728 3.619725 4.128293
1369697_at 3.8520658 3.8200395 3.677127 3.967248 3.9407713 3.9410295 4.003002 4.115389 3.7501218 3.8727524 4.00429 3.853084
1369698_at 4.8803945 5.0769615 4.68303 4.952891 4.6104374 4.7375255 5.099793 5.84103 4.8603477 6.868934 6.4006867 6.9898214
1369699_at 4.75985 4.830387 4.5356894 4.7730207 4.7288227 4.647312 4.5018167 4.6721973 4.5848002 4.6003447 4.8273387 4.5923843
1369700_at 5.834284 5.771007 5.8027544 5.622298 5.7131577 5.5523534 5.707333 5.760039 5.602758 5.591961 5.4419193 5.7580056
1369701_at 12.472063 12.460048 12.518306 12.31044 12.381798 12.097844 12.205467 12.142681 12.483816 12.128652 12.185895 12.156842
1369702_at 6.9152045 6.916346 7.313982 6.8216414 7.0536237 6.8597736 7.0140038 6.862676 7.3106785 6.912234 7.146259 7.0891914
1369703_at 7.100448 6.7772465 6.860564 6.8391304 6.9678097 6.7550693 7.0112176 6.7769036 6.895962 7.12161 6.8783174 6.8059306
1369704_at 6.500304 6.5509105 6.450019 6.3614564 6.6058803 6.4853516 6.4670362 6.6110363 6.71984 6.2796164 6.522668 6.414182
1369705_at 5.159524 4.8453283 5.250583 5.113469 5.053009 5.041975 5.2231035 4.9340057 4.8354793 5.1765795 5.3617735 4.9383183
1369706_at 3.772152 3.7760441 3.7015474 3.8204544 3.8075535 3.8110282 3.9031694 3.8353634 3.712341 3.9454412 3.9111133 3.7294748
1369707_at 4.492278 4.5184145 4.288819 4.47268 4.794715 4.781391 4.478381 4.50876 4.6695223 4.2697043 4.312759 4.1815395
1369708_a_at 5.7620716 5.5912848 5.599571 5.3090205 5.5727954 5.484394 5.1379514 5.231427 5.238926 5.4055214 5.376554 5.941789
1369709_at 4.0865297 4.3590393 4.1127577 4.1129866 4.0911083 3.9541016 4.2020197 4.421111 4.159896 3.9688017 4.0352745 4.23365
1369710_a_at 3.7810087 3.7363575 3.7492275 3.6945279 3.9851937 3.5554235 3.8276992 3.794469 4.080528 3.7941093 3.7472186 3.8172712
1369711_at 4.513013 4.659795 4.1735973 4.552727 4.610612 4.7781878 4.6789856 4.4382267 4.462879 4.850379 4.4997387 4.122272
1369712_at 7.4907284 7.268089 7.4081945 7.3692536 7.1226153 7.442392 7.465382 7.425562 7.3989105 7.4289365 7.6487083 7.667187
1369713_at 5.329753 5.573763 5.3668423 5.731687 5.2184644 5.325948 5.213997 5.333564 5.248694 5.410087 5.4285717 5.302698
1369714_at 6.9050307 6.898293 6.8751917 6.7921925 6.5641932 6.782623 6.7584276 6.7033696 6.9381566 6.610129 6.8546467 6.9481487
1369715_at 3.897772 4.058663 4.316104 4.1236157 4.1455674 4.107871 4.035825 4.10234 3.9987216 4.277667 4.088431 3.8506067
1369716_s_at 10.021359 9.868891 10.198352 9.720752 9.928778 9.9164715 9.85884 9.982278 9.80889 9.810896 9.750114 9.665674
1369717_at 4.2180743 4.1902294 4.203176 4.3256025 4.502943 4.3544517 4.44684 4.235915 4.343187 4.3701096 4.2399945 4.348559
1369718_at 8.390795 8.488967 8.8349695 8.7715025 9.091633 8.895793 8.584587 8.17956 8.97155 8.616066 8.475842 8.936441
1369719_at 3.383579 3.4063325 3.3477035 3.2791533 3.514036 3.359064 3.369873 3.2986865 3.4122574 3.2411273 3.5271711 3.2504387
1369720_at 9.347303 9.23783 9.582005 9.501884 9.480944 9.240508 9.0859 8.942227 9.266928 8.910735 8.733083 9.179487
1369721_at 4.8121514 4.542142 4.5706367 4.848712 4.736416 4.7176223 4.985429 4.7559724 4.804456 4.7063856 4.709803 4.7251835
1369722_a_at 8.177608 8.038552 8.163035 7.9759007 7.9748425 8.081563 8.004656 8.194334 7.9269953 8.130803 7.850651 8.026436
1369723_at 7.0602326 6.8877034 6.9197702 7.264918 6.7861304 6.7525625 6.684125 7.0646987 6.658963 6.999766 6.792569 6.797882
1369724_at 5.5446362 5.1660113 5.2434583 5.492511 5.35001 5.337554 5.20218 5.155655 5.479148 5.3103075 5.273386 5.151125
1369725_at 8.240389 8.578456 8.500975 7.999857 8.09058 8.059199 7.6480865 8.03507 8.305677 7.6417313 8.083269 7.7541227
1369726_at 8.68187 8.676108 8.488173 8.543545 8.530548 8.579075 8.788833 8.670267 8.8038435 8.860154 9.082839 8.873426
1369727_at 13.859866 13.805877 13.875401 13.641216 13.854452 13.720484 13.616684 13.090109 13.926743 13.818809 13.872637 13.572444
1369728_at 5.5052776 6.0248575 6.030085 5.899617 5.3480797 5.612976 5.6689596 5.768177 6.11252 6.135936 6.126615 5.575651
1369729_at 8.601901 8.663788 8.575989 8.649834 8.370632 8.418293 8.338898 8.7800045 8.516771 8.385391 8.382313 9.114605
1369730_a_at 4.793622 4.6862974 4.3475103 4.8863354 4.680762 4.4665203 4.659276 4.5541077 4.582871 4.788121 4.300272 4.52142
1369731_at 3.345308 3.380314 3.152418 3.2441194 3.3163326 3.7235355 3.3967106 3.3980305 3.4101694 3.3703432 3.4163218 3.4996808
1369732_a_at 4.932003 4.882574 4.6520987 4.74891 4.7611837 4.4596205 4.7171135 4.338334 4.383814 4.7409363 4.51915 4.584059
1369733_at 8.696734 8.335044 8.426537 8.395715 8.460012 8.28849 8.42817 8.288694 8.345917 8.220826 8.313935 8.620253
1369734_at 8.96523 8.670587 8.6890335 8.851926 8.731354 8.582167 8.54483 8.534039 8.65144 8.554808 8.550701 8.700613
1369735_at 5.7996855 6.0454936 6.042423 5.9732876 5.5565658 5.578605 5.6456485 5.465864 5.9410086 5.7460575 5.6899037 5.6210504
1369736_at 5.154763 5.2781067 5.0499597 5.309138 5.284811 5.0885077 4.8915954 5.015913 5.134965 4.7736697 4.8817196 5.0982704
1369737_at 9.436779 9.925406 9.762186 9.648458 9.722042 9.643518 9.606291 9.680351 9.4412775 9.192596 8.847716 8.922511
1369738_s_at 10.199353 10.551916 10.360246 10.348311 10.3780985 10.204837 10.184939 10.324474 10.225747 9.926065 9.940007 10.03449
1369739_at 4.076975 4.089395 4.275328 4.3280115 4.218316 4.141729 3.985058 3.8273482 4.283497 4.162656 4.3192143 3.975616
1369740_at 4.800344 4.9176297 4.875959 5.162765 5.0179524 5.0129995 4.777924 4.798568 4.7018843 4.9894986 5.0230455 4.559431
1369741_at 5.5200977 5.4692335 5.382883 5.477375 5.4535866 5.65815 5.4808054 5.638373 5.5728416 5.5470476 5.4259076 5.327793
1369742_at 4.636212 4.949816 4.761428 4.656511 5.0703254 4.647312 4.8154507 4.740057 4.6597595 4.78574 4.749154 4.851326
1369743_a_at 8.453234 8.859798 8.397616 8.985666 8.80228 8.3069725 8.550808 8.44895 8.689054 8.870631 8.562788 8.893667
1369744_at 4.024741 4.089395 4.11503 4.065478 4.042927 4.283751 4.1520333 4.2682223 4.046129 4.4639153 4.132594 4.0782523
1369745_at 6.34906 6.089971 6.003062 6.259219 6.0200806 5.9897614 6.146646 6.152524 6.146563 6.1736984 6.1480227 6.177464
1369746_a_at 11.714926 11.449062 11.494779 11.596041 11.460091 11.466003 11.712523 11.463867 11.6179285 11.347229 11.457305 11.78873
1369747_at 6.5866237 6.7073445 6.714023 7.1181183 7.0830574 6.6988864 7.1328206 7.1868353 7.2467394 7.037931 6.7886877 6.774158
1369748_at 3.583325 3.706557 3.600801 3.6746032 3.6771257 3.8219836 3.6219752 3.540845 3.6288846 3.64075 3.708098 3.5450594
1369749_a_at 3.9240282 3.9569283 4.0083504 4.3307114 3.7809467 4.0037055 4.0627003 3.9353127 3.8965123 4.169963 3.8235486 4.0786886
1369750_at 3.889485 3.9659371 3.7133791 3.8278933 3.6788375 3.8045444 3.8543537 3.8090463 3.8835254 3.6705112 3.8945823 3.6208715
1369751_at 3.9519913 4.077649 4.1016464 3.750449 4.0295024 3.8759599 3.9587934 4.457397 4.0721436 4.127598 3.9849439 3.800225
1369752_a_at 4.897214 4.7879095 4.732581 4.5361595 4.984252 4.8667173 4.9190474 4.8156395 4.9239087 4.64425 4.9274383 4.9204264
1369753_at 4.0697036 3.8260612 3.9690132 3.6828609 3.864421 3.954225 4.001926 3.6870992 3.9457095 4.170303 3.9103448 3.8798654
1369754_a_at 8.322643 8.140058 8.007509 8.273928 8.190308 8.008593 8.289791 8.232458 8.223686 8.160406 8.0771 8.496646
1369755_at 3.7823625 3.6002061 3.596422 3.6271274 3.803193 3.757169 3.6747808 3.5598493 3.7282295 3.7310762 3.8655095 3.7639565
1369756_a_at 7.4101357 7.15434 7.1298304 7.1663566 7.4291873 7.406108 7.505437 7.4772053 7.7342925 7.5369177 7.911093 8.437929
1369757_at 5.710062 5.858699 5.322223 5.4460335 5.4880533 5.7739644 5.5487986 5.4322524 5.862764 5.555011 5.679424 5.7524843
1369758_at 8.133553 7.370644 7.9604115 8.234362 7.8314385 7.354232 8.091842 7.4546995 7.3399596 8.044621 7.631727 7.984994
1369759_at 5.2369456 5.322822 5.1021767 5.1371555 5.071565 5.1134615 5.056712 5.1309667 5.1705475 5.2188315 5.0947995 5.1607995
1369760_a_at 3.758085 3.8102772 3.6794794 3.8364341 3.6296282 3.8042724 3.6810231 3.885829 3.6561615 3.931335 3.809329 4.00389
1369761_at 3.9920855 3.9289062 3.8172758 3.9827821 3.8450756 3.7631533 3.8986478 4.183665 3.775818 3.7059245 3.7130947 3.9308634
1369762_at 4.4425125 4.549646 4.15784 4.1790214 4.303877 4.145974 4.3688025 4.524295 4.343187 4.2758217 4.512921 4.367206
1369763_at 4.225272 4.079542 4.1179266 3.9592304 4.2695904 4.049255 4.1371794 3.9328928 3.9477239 3.9493644 4.211344 3.812208
1369764_at 13.074793 13.009316 12.982335 13.018771 13.070023 12.953003 12.939802 12.894616 12.957792 12.795626 13.048171 12.775974
1369765_at 3.4719267 3.5745413 3.5733516 3.4927237 3.7119424 3.5494354 3.6369057 3.7197123 3.5426362 3.4336457 3.8207407 3.411014
1369766_at 5.4223127 5.265363 5.2049003 5.297452 5.333783 5.2494183 5.3822536 5.220195 4.9183674 5.184443 5.4831123 5.263497
1369767_a_at 3.6610913 3.80756 3.648369 3.7805731 3.754828 3.7796538 3.730303 3.7925491 3.6788867 3.968555 3.5298798 3.7405522
1369768_at 6.4819984 6.383639 6.6080675 6.259605 6.329645 6.587893 6.512131 6.5769806 6.606989 6.4629493 6.533388 6.849897
1369769_at 4.5913434 4.6323843 4.7444925 4.6860785 4.5564685 4.4241695 4.4438086 4.7132735 4.4928226 4.5930824 4.6934123 4.7532377
1369770_at 4.0887313 4.012652 3.9865746 4.0579133 3.901684 3.9243348 4.324099 3.9452927 3.6977835 3.8494277 3.9137104 3.8636203
1369771_at 5.51873 5.136239 4.69668 5.287821 5.045088 5.060025 5.0845156 4.827838 5.123495 5.0714216 5.0220413 4.7224665
1369772_at 6.735406 6.236056 6.642931 6.562084 6.5584936 6.278917 6.424 6.650217 6.13059 6.5255437 6.125029 6.038147
1369773_at 3.760181 4.08308 3.9555552 4.0057607 4.1855583 3.842182 3.8324172 4.2269793 3.6981807 3.8771195 3.9010012 4.177212
1369774_at 4.2078323 4.18505 4.27183 4.121049 4.067859 4.4219317 4.048449 4.14365 4.022133 4.0593834 4.257598 4.062353
1369775_at 8.216969 8.223532 8.265585 8.234379 8.093876 8.237694 8.0867 8.274588 8.363147 8.307005 8.214321 8.051475
1369776_a_at 6.470345 6.8081403 6.5628138 6.751525 6.6771865 6.757846 6.752001 6.6492667 6.703958 6.682758 6.4927363 6.4278064
1369777_a_at 7.323631 7.279174 7.40375 7.059991 6.7300773 7.2507195 6.606702 7.0176606 6.9130063 6.4905834 6.183169 6.9420424
1369778_at 3.8185866 3.678027 3.66093 3.7273 3.7033348 3.6962953 3.6580093 3.7627127 3.603197 3.5874364 3.5944347 3.7693648
1369779_at 5.4893975 5.611591 5.503518 5.5336084 5.745292 5.6270633 5.601813 5.458251 5.2850156 5.4874196 5.5922914 5.5891476
1369780_at 5.967389 5.9963746 6.004994 6.0130234 6.038005 6.1749725 6.0353494 6.079131 6.0814395 6.144619 5.918247 5.9868584
1369781_at 3.8493607 3.9435005 3.712628 3.9057257 3.9407713 3.8002868 3.7210433 3.7709222 3.8845122 3.751553 3.5741272 3.7389603
1369782_a_at 5.7270637 5.8068027 5.745062 5.802384 5.833788 5.7402496 5.7858315 5.872574 6.1341257 5.8949246 5.5911684 5.8051376
1369783_a_at 4.3764305 4.9002967 4.82529 4.857901 5.0041795 4.4661107 5.096892 4.8355746 4.7964683 5.154312 5.106224 5.417044
1369784_at 3.8614326 3.9390988 3.731553 3.8284233 3.9378097 3.7531612 3.7865822 3.984288 3.6834526 3.5643003 3.628158 3.881314
1369785_at 8.339908 7.893092 8.159309 8.120432 7.922837 7.8672533 7.8316097 7.592408 7.4560895 7.38897 7.5025415 7.7472115
1369786_at 5.2703595 5.6479015 5.233092 5.7121043 5.607371 5.1903677 5.6834245 5.2123985 5.6138453 5.575591 5.579283 5.5240827
1369787_at 3.6617908 4.031184 3.4637089 3.639276 3.936675 3.624315 3.9710655 3.701421 4.031782 3.5900989 3.6989527 3.7113762
1369788_s_at 7.2505865 6.990359 8.079108 8.803974 7.415197 7.8121233 8.273676 9.361831 8.745386 8.966137 7.3833227 7.815489
1369789_at 3.4641943 3.625643 3.328787 3.3834975 3.4154232 3.4264271 3.280686 3.3089802 3.2899408 3.364661 3.375329 3.3964863
1369790_at 11.918956 12.061943 11.213391 11.640955 11.570913 11.1944685 11.633275 10.999767 10.636963 11.333462 10.72679 11.200462
1369791_at 7.919865 7.8413334 7.9904613 8.179058 8.025245 7.8386397 8.068541 7.8359113 7.850904 7.772396 7.7302957 7.9326577
1369792_at 5.827941 5.9543567 6.006851 5.9240346 5.851257 5.8963947 6.0955467 6.157973 5.7828045 6.039022 5.937652 5.908801
1369793_a_at 4.0900154 4.026755 4.0350122 4.017251 3.8479362 3.7467873 3.9355314 3.8248506 3.7724056 3.8775768 3.7188232 3.7681248
1369794_a_at 4.6830096 4.595708 4.6744432 4.772839 4.370103 4.81026 4.5222464 4.9886684 5.154068 4.9185576 4.800082 4.6357565
1369795_at 4.303998 4.3545294 4.241443 4.3310175 4.530386 4.6986303 4.162065 4.3846188 4.5896163 4.4358034 4.4907355 4.461398
1369796_at 4.524252 4.5467844 4.4329147 4.6616344 4.4980106 4.328863 4.543877 4.543419 4.7344127 4.36053 4.404951 4.137944
1369797_at 4.0283012 4.328989 4.264883 4.1533575 3.9890902 4.0905046 4.2851915 4.0459642 4.17504 3.988858 4.1949353 4.195306
1369798_at 4.5948873 4.363332 4.488283 4.477503 4.5952053 4.458602 4.7182746 4.573529 4.6763377 4.743 4.6772842 4.7893353
1369799_at 10.656546 10.520209 10.6361265 10.743601 10.5894785 10.675109 10.6415825 10.457572 10.559502 10.228938 10.039435 9.940719
1369800_at 4.029417 4.084117 4.015452 4.052911 4.2363243 4.0284033 4.2388825 4.1518445 3.728008 4.218702 4.049778 3.8241322
1369801_at 4.3737974 4.416589 4.247654 4.3945723 4.3395395 4.341132 4.2357154 4.6604505 4.479732 4.628895 4.6624784 4.435254
1369802_at 3.8093624 3.9492276 3.6645746 3.6969593 3.7958212 3.8656952 3.9191856 3.6842222 4.0030675 3.9088936 3.8008833 3.9462519
1369803_at 4.3386273 4.3750563 4.5060296 4.6357822 4.6028385 4.6818686 4.560031 4.690498 4.376896 4.36053 4.6664076 4.5676
1369804_a_at 4.5160413 4.513571 4.634614 4.6733413 4.436468 4.3231926 4.2938566 4.5219693 4.4343286 4.484721 4.496936 4.7601256
1369805_at 3.8718877 4.0019517 4.1672444 3.8546994 4.0516024 3.9104388 4.23802 3.9375994 4.151868 3.9584649 3.9306757 4.030672
1369806_at 4.785112 5.142496 5.2121286 5.227188 5.106802 5.043648 4.890671 4.97209 5.192771 4.803803 4.8064938 4.9026003
1369807_at 4.5573816 4.492536 4.2688346 4.713903 4.2325854 4.3297067 4.3911138 4.4919815 4.6267138 4.485898 4.4705105 4.520601
1369808_at 4.477668 4.4205184 4.548679 4.377054 4.4491014 4.31011 4.168779 4.7800198 4.343187 4.545232 4.3126707 4.477153
1369809_at 4.867623 4.8984017 4.7201147 5.019895 4.8499556 5.185584 5.144974 4.712288 4.785306 4.8015265 4.6988096 4.7630243
1369810_at 6.780539 5.9795437 6.419311 6.4554353 6.9437776 6.6199965 6.536875 6.3575754 6.3466563 6.235266 6.07238 6.584546
1369811_at 4.776964 4.7506914 4.876837 4.741414 4.8031454 4.7102633 4.775282 4.8327093 4.680588 4.7438736 4.7098036 4.6802397
1369812_at 5.818861 5.9979568 5.9128 5.6786747 6.0215063 5.7131968 6.1151605 5.6586256 5.756795 5.9103656 5.76731 5.62022
1369813_at 6.8333406 6.7968807 6.735407 6.7937226 6.9026384 6.829605 6.8314667 6.770278 6.8219337 6.8630033 6.727285 6.662057
1369814_at 4.457972 4.512872 4.479415 4.6315455 4.549604 4.390952 4.625946 4.30694 4.424943 4.455014 4.3327413 4.5309453
1369815_at 5.74029 5.7398977 5.696893 5.497377 5.894301 5.7399817 5.667833 5.6447153 5.5949802 5.776715 5.933623 5.7706146
1369816_at 4.7283664 4.6211386 4.8811355 4.81826 4.6454744 4.9641633 4.7607713 4.6733513 4.8966484 4.5396037 4.8097105 4.6738777
1369817_at 4.16773 4.29562 4.064765 4.3561416 4.4552526 4.2271075 4.2576737 4.2692933 4.317244 4.408967 4.1022034 4.025198
1369818_at 4.75985 4.730297 4.7720933 4.7275314 4.837901 4.7250624 4.829212 4.956177 4.730649 4.9668665 4.757122 4.4500065
1369819_at 4.8567467 4.6450167 4.7253375 4.8877563 4.6499557 4.870407 4.966817 4.7436705 4.7896132 4.6570253 4.708481 4.817933
1369820_at 4.0843606 4.008127 3.787768 3.8886085 3.929157 3.8128645 4.2146854 4.172051 3.923542 4.021596 4.0303288 4.2066364
1369821_a_at 4.7292194 4.787837 5.0160456 4.8039207 4.752496 4.9697094 4.8054686 4.9659147 5.0182285 4.723304 4.9549875 4.9414034
1369822_at 4.4730196 4.157015 4.3584404 4.336631 4.0402308 4.237519 4.068582 4.1849875 4.201338 4.1378736 4.034556 4.383158
1369823_at 4.4386473 4.829296 4.644504 4.5801144 4.551573 4.5452986 4.6468 4.6548796 4.5952444 4.700734 4.806201 4.488578
1369824_at 4.670471 4.799511 4.3936634 4.786722 4.7383356 4.5825233 4.7773523 4.621147 4.4902525 4.838835 4.5419073 4.7041006
1369825_at 4.711315 4.853893 4.670105 4.5666666 4.745861 4.713096 4.8336105 4.79758 4.710719 4.8126388 4.7484765 4.7961254
1369826_at 6.2040253 6.0574245 5.943352 6.250527 6.4497895 5.832429 6.2562513 5.8916116 5.8705378 5.9864945 6.0932527 6.5405602
1369827_at 5.452691 5.4188347 5.059432 5.377653 5.4231787 5.3322916 5.5296845 5.5637045 5.315382 5.5907764 5.3578253 5.3433084
1369828_at 5.3846807 5.369749 5.488496 5.456069 5.3692207 5.4304724 5.302272 5.382633 5.4022646 5.33875 5.2295456 5.3785343
1369829_at 4.7103586 4.669415 4.5393715 4.6401734 4.942732 4.7485723 4.639624 4.7798676 4.569296 4.6981792 4.6451416 4.711872
1369830_at 4.750338 4.3057714 4.394334 4.745705 4.673258 4.9425926 4.6213074 4.512795 4.701013 4.7950153 4.6838217 5.0694532
1369831_at 5.2190742 5.2816486 5.203109 5.333398 5.0535827 5.5636253 5.3775225 5.2449036 5.2658195 5.5579605 5.2521706 5.093998
1369832_at 5.42632 5.238966 5.3207173 5.297541 5.355671 5.3282237 5.34977 5.075946 5.0591297 5.355243 5.1335864 5.3163004
1369833_at 4.2536974 4.184665 4.067789 4.2957964 4.1957664 4.0219526 4.026708 4.1288395 4.1265345 4.353184 4.0134864 3.80937
1369834_at 7.745788 8.244128 8.199627 8.152994 8.160969 7.7988276 8.269528 8.479004 8.140757 8.379662 8.528554 8.096558
1369835_at 6.309595 6.045494 5.9834642 6.386643 6.13746 6.322635 6.413226 6.1369805 6.0497255 5.9425564 6.294302 5.848904
1369836_at 6.7269034 5.478067 7.20468 6.3743215 7.0585365 6.8717747 7.726854 8.174051 5.6378036 7.657275 7.8245583 5.156456
1369837_at 12.294159 12.138651 12.18571 11.908585 12.055181 11.896182 12.088722 11.629487 12.121768 11.906294 11.658524 11.690545
1369838_at 4.1825614 4.038657 4.119355 4.027305 4.0942984 4.237519 3.9440615 3.9893043 4.158193 4.1818094 3.6988246 4.3856015
1369839_at 4.4000444 4.491749 4.190565 4.4805384 4.517316 4.363807 4.615322 4.2901936 4.223748 4.481249 4.4756784 4.399158
1369840_at 9.77466 9.2335 7.8061585 9.525049 8.153467 8.678725 7.7539983 9.202992 9.143539 7.7920423 8.966394 9.726507
1369841_at 3.5053785 3.5014071 3.668758 3.7771683 3.8715394 3.7298803 3.6705112 3.7590919 3.9114466 3.9453514 3.5298798 3.6874447
1369842_at 4.106 4.065386 3.754173 3.989608 4.079873 4.159889 4.272849 3.8344193 3.7839448 3.8532043 3.69334 3.8990166
1369843_at 4.346302 4.2776527 4.4535227 4.3181314 4.463188 4.438048 4.40924 4.2074184 4.32742 4.1231556 4.488242 4.1697674
1369844_at 4.126007 3.917584 3.7492273 3.8358374 3.9887211 4.094802 3.9850578 4.0973983 3.850053 3.9006763 3.8555284 3.8566983
1369845_at 5.2645726 5.1962376 5.0878687 4.9554677 5.268423 5.2132125 5.2538033 5.4896564 5.128121 5.3928895 5.1524563 5.029932
1369846_at 3.4903157 3.3955736 3.555035 3.5922592 3.387814 3.4734755 3.5559723 3.5192363 3.5502048 3.5369246 3.557079 3.5017607
1369847_at 5.514957 5.411893 5.515981 5.453564 5.6871185 5.3767905 5.069177 5.386837 5.4217486 5.5957575 5.281294 5.1968374
1369848_at 3.6105225 3.5908878 3.608706 3.6004233 3.6019416 3.6040025 3.5717583 3.4381337 3.578437 3.5561137 3.5139482 3.5315378
1369849_at 5.0401053 5.0780344 5.0196276 5.127742 5.262121 5.0557356 5.0771923 5.0876513 5.1218805 5.146538 5.1134872 5.0216703
1369850_at 6.3487916 6.2498727 6.0077314 5.86188 6.1035943 5.646649 5.6382933 5.8765235 5.598748 5.5387726 5.59533 6.2000527
1369851_at 6.987074 7.102981 6.797188 7.066812 7.0197296 6.807504 6.852911 6.924035 6.827235 7.0461435 6.7315435 7.0147686
1369852_at 12.1017275 12.016392 11.910806 11.907816 11.916689 11.845288 11.801059 11.7356 11.972812 11.794125 11.768932 11.518949
1369853_at 4.717745 4.857594 4.7388067 4.6967864 4.732979 4.878821 4.6882744 4.7025547 4.9680433 4.7665095 4.94975 4.7276406
1369854_a_at 8.797242 8.496086 8.642794 8.782676 8.6065 8.5535755 8.574864 8.313229 8.433879 8.194116 8.31112 8.628642
1369855_at 3.68026 3.665986 3.678673 3.6292126 3.6891575 3.443622 3.7634761 3.7318532 3.6947398 3.7459872 3.5662265 3.713905
1369856_at 4.3382225 4.4498405 4.423 4.5179963 4.440522 4.3485994 4.4260697 4.7800474 4.4190426 4.528305 4.241904 4.1837864
1369857_a_at 5.5244684 5.597895 5.4034405 5.6228857 5.6024823 5.6094337 5.412539 5.4552207 5.760505 5.766449 5.5973983 5.87019
1369858_at 4.222711 4.2475247 4.224886 4.6223044 4.715595 4.2490597 4.462435 4.5369596 4.1766434 4.4608316 4.238524 4.3169136
1369859_at 4.2873077 4.2559 4.3745384 4.322027 4.4139323 4.8135734 4.135415 4.171587 4.1717815 4.2657614 4.022233 4.1865373
1369860_a_at 4.6404066 4.5674963 4.5805674 4.460438 4.5795927 4.6339865 4.7782 4.893095 4.5053873 4.6713104 4.9651794 4.868499
1369861_at 4.948503 4.6153097 4.659325 4.5571003 4.5135226 4.710393 4.484942 4.475189 4.304283 4.598214 4.2609653 4.6357565
1369862_at 4.3765903 4.4438534 4.2226076 4.393542 4.592849 4.3110704 4.4132066 4.2885427 4.639693 4.5159106 4.512529 4.3138227
1369863_at 9.838064 9.047512 9.32454 9.940309 9.633354 10.081709 10.19342 10.203456 9.918807 10.319178 10.663781 10.836727
1369864_a_at 10.058165 12.126493 10.539231 10.584199 11.227527 10.673429 11.2000265 11.336485 9.757044 10.961946 11.125094 10.829168
1369865_at 4.2556877 4.1751733 4.1290755 3.967626 4.18398 4.193591 4.026708 4.184886 4.314933 4.1699634 4.054833 4.2176948
1369866_at 4.5765924 4.5999393 4.637783 4.631948 4.4928703 4.748082 4.739017 4.759179 4.840943 4.6107764 4.5943255 4.6768928
1369867_at 5.4668813 5.7919154 5.376743 6.5839415 5.5565658 5.607702 6.2536902 5.240608 6.021344 5.873366 5.244362 5.1061273
1369868_at 10.237672 10.275337 9.99568 10.080468 9.944642 9.730512 10.187746 9.96919 9.881442 9.940601 9.659367 9.684871
1369869_at 3.6875558 4.0721283 3.4774833 3.8184521 3.6543477 3.801188 3.6680722 3.7190776 3.9884806 3.8351176 3.9091704 3.7374053
1369870_at 7.1399198 6.7975936 7.1164875 7.0586686 6.6291585 6.811422 7.336872 7.040837 6.8310833 6.9355445 6.810897 6.9606075
1369871_at 3.7857764 3.5747943 3.6782053 4.01939 3.7191558 3.710553 3.7180629 3.7146025 3.791053 3.7099628 3.8411865 3.759022
1369872_a_at 4.6985226 4.4632993 4.353557 4.4453373 4.439971 4.611966 4.689895 4.096216 4.285254 4.6466837 4.3327413 4.196577
1369873_at 4.4232674 4.371035 4.6188555 4.6883583 4.469507 4.3926396 4.3262677 4.511203 4.3389716 4.425782 4.6009474 4.593737
1369874_at 4.722277 4.673713 4.1320004 4.5485487 4.6444173 5.002981 4.642285 4.636937 4.7686725 4.508457 4.700635 4.549298
1369875_at 5.0752945 4.748109 4.7524166 4.726531 5.084694 5.0830927 4.8768425 4.949876 4.741213 4.7448483 5.1433105 4.893567
1369876_at 3.6749518 3.726046 3.6722908 3.537159 3.8922632 3.905262 3.7904453 3.697141 3.7583108 3.875506 3.6915894 3.8044682
1369877_at 4.956725 5.101443 5.0981603 5.035158 4.8096724 4.879903 4.5592737 4.8156257 5.043799 5.0639935 4.5725145 4.829572
1369878_at 4.011236 4.1331444 3.936261 4.404691 3.8370543 4.440572 3.955299 4.056913 4.1522856 4.129587 4.09715 4.0445175
1369879_a_at 12.898631 12.879418 12.846502 12.808914 12.878779 12.846277 12.849189 12.821112 12.921527 12.913422 12.921296 12.938484
1369880_at 4.495609 4.29562 4.266667 4.1645555 4.096575 4.2679896 4.3903522 4.3700933 4.355314 4.2571177 4.252579 4.0809627
1369881_at 4.1065016 4.4755225 4.1124067 4.067625 4.2581663 4.2794766 4.137127 4.048684 4.334812 4.3534403 4.0565357 4.23365
1369882_at 4.6469383 4.267289 4.4768744 4.7077565 4.687806 4.501064 4.575142 4.5193315 4.7926297 4.3309546 4.565555 4.1628327
1369883_at 3.618798 3.6477566 3.5126293 3.6727955 3.6174195 3.4614522 3.7338464 3.4342294 3.5147119 3.4183524 3.5201542 3.3633525
1369884_at 4.958551 5.198271 4.6418366 4.9782066 4.721648 4.618596 4.733202 4.9583073 4.8287086 4.9050994 4.778823 4.664878
1369885_at 4.959824 4.96599 5.438353 5.452198 5.2171917 5.3224053 5.277989 5.039406 5.0503364 5.348894 4.870189 5.068473
1369886_a_at 6.068934 5.912222 6.0961 6.187715 5.7643332 5.9639263 5.709835 5.6879215 5.9484997 5.803247 5.5927587 5.363048
1369887_at 4.356924 4.3665466 4.6239333 4.536115 4.4773855 4.54565 4.4029846 4.522371 4.544942 4.527772 4.5577836 4.4653482
1369888_at 3.9334052 4.1507254 3.9034781 4.4378395 3.9502957 3.8675406 4.413515 4.209119 4.1564684 4.228346 4.2110825 3.9980109
1369889_at 4.384822 4.0733976 3.8237371 4.1135006 4.463828 4.3850613 4.26182 4.205275 4.244606 4.109703 4.3539133 4.044509
1369890_at 3.218452 3.1353867 3.0801835 3.2135296 3.0893564 3.101374 3.1044147 3.1836457 3.0811262 3.1789706 3.049474 3.1078722
1369891_at 5.3880234 5.62097 5.436926 5.4485273 5.276592 5.299996 5.315595 5.0266023 5.1085134 5.2808537 5.284666 5.361527
1369892_at 3.7132742 3.6000135 3.8040843 3.6701696 3.6078558 3.4764407 3.7424655 3.587806 3.9310129 3.7895627 3.682108 3.815932
1369893_at 4.693935 4.5495067 4.763758 5.06158 4.483428 4.833849 4.9550815 4.885766 4.4626307 4.5752125 4.4920635 4.5209904
1369894_at 3.344054 3.3037245 3.3916717 3.553695 3.1026983 3.325944 3.472139 3.4829886 3.5210218 3.5169034 3.3601763 3.2400599
1369895_s_at 6.142866 6.0967817 6.0001807 5.874271 5.956897 6.097921 5.95234 5.8719463 6.012727 5.639142 6.0490413 5.789493
1369896_s_at 7.5593066 7.380723 7.6560063 7.2269797 7.353055 7.270117 7.598869 7.3849363 7.4968634 7.487861 7.375788 7.7373376
1369897_s_at 11.981635 11.886514 11.954432 11.91746 12.017196 11.983991 11.973001 12.015683 11.935098 12.004539 11.923274 11.93367
1369898_a_at 4.7510366 4.740998 4.975782 4.754446 4.7563305 4.8847065 4.637328 5.055481 4.8343 5.059579 4.935878 4.795886
1369899_s_at 6.4406586 6.330722 6.1835456 6.313802 6.4249134 6.1713324 6.148949 6.2776465 6.234423 6.6755543 6.203692 6.3880506
1369900_at 3.8951662 3.8312614 4.006811 3.9103978 4.060196 3.933089 4.141423 3.8180873 4.0849366 4.084772 3.8310034 4.011294
1369901_at 4.70701 4.301597 4.138619 4.5115547 4.547665 4.260323 4.436929 4.5287867 4.3938456 4.3704395 4.6065063 4.5808544
1369902_at 7.1336613 7.0824184 6.507604 7.2260733 6.8837485 7.0538964 6.581953 6.4729195 6.7263885 6.768754 5.991888 6.3192725
1369903_at 3.9973562 4.319458 3.6725013 3.9776006 4.0081 3.8767622 3.831186 3.966012 3.9499695 4.1931925 4.261529 4.061615
1369904_at 4.5732365 4.450321 4.6014185 4.6875725 4.408146 4.380723 4.3312373 4.5476747 4.5462255 4.62991 4.521582 4.431958
1369905_at 3.51543 3.7122152 3.566437 3.775801 3.672774 3.4558654 3.3563216 3.6266398 3.6953917 3.6245065 3.6207645 3.5401561
1369906_s_at 11.985247 11.874876 11.933456 11.878968 11.79689 11.878742 11.81953 11.694775 11.887534 11.784808 11.6342 11.894622
1369907_at 5.5272474 5.7992644 5.96765 5.3642697 5.3972864 5.6937947 5.6496177 5.7450447 5.685266 5.5585623 5.662987 5.5141826
1369908_at 3.649484 3.6041234 3.712628 3.6241348 3.5713892 3.6368861 3.3487198 3.6539137 3.6074805 3.544853 3.680429 3.3088937
1369909_s_at 10.905643 10.706728 10.891281 10.787405 10.72545 10.8312235 10.892291 10.688922 10.520139 10.842305 10.691955 10.43631
1369910_at 3.7212484 4.1384864 3.8455365 4.03697 3.914697 3.8468745 4.2708163 4.3951616 3.8358574 4.263279 3.9778364 4.010313
1369911_at 4.9876976 5.0166698 4.799981 5.0775595 5.1197696 4.9220557 5.145867 4.9894485 4.7479753 5.1713214 4.89265 5.2194986
1369912_at 6.1996665 6.0714397 6.171455 6.199784 6.1278143 6.1519 5.957785 5.9756727 5.9733696 5.939522 6.1373324 6.3380594
1369913_at 4.3521223 4.348773 4.539468 4.1455774 4.415151 4.5277133 4.424655 4.320118 4.058513 4.03292 4.271702 4.2014556
1369914_at 3.846904 3.9992766 3.8127122 3.8309674 3.8240647 3.8489854 3.925968 3.7954235 3.7296753 3.6141562 3.8523989 3.9636927
1369915_at 6.670107 6.609556 6.8835354 6.8013344 6.9675846 6.758668 6.6170354 6.742512 6.797926 6.3401523 6.7677975 6.4426622
1369916_at 5.1194572 5.1067014 4.837915 5.108047 5.19082 5.2280927 4.9000664 5.124161 5.4171305 5.3628163 5.0869956 5.058125
1369917_at 5.311924 5.3179364 5.835912 4.982947 5.5182285 5.1840324 5.270285 5.209438 5.413001 5.0750155 5.137377 5.543085
1369918_at 4.044545 3.9718852 3.886868 4.0509048 3.9649968 3.897867 4.1761045 3.9294477 3.9680321 3.8823996 3.8842254 3.8926253
1369919_at 4.9025445 4.871955 4.8029337 4.718877 5.0966716 4.828622 4.9228535 4.8857074 4.9921145 4.8659453 4.606079 4.785408
1369920_at 4.635657 4.945125 4.65303 4.47575 4.3366575 4.7320433 4.6229267 4.4340725 4.7985935 4.6466837 4.593218 4.659804
1369921_at 6.5876117 7.009589 7.0615525 6.8111305 7.0318704 7.0293913 7.237076 7.0394897 7.478442 7.8728437 7.1502824 7.12725
1369922_at 8.381229 8.289799 8.224313 8.232224 8.330489 8.309713 8.299928 8.28175 8.404753 8.283772 8.427809 8.209695
1369923_at 5.703292 6.106665 6.3611107 6.4970093 6.3770084 6.630706 5.9242105 5.673978 6.1637115 5.960508 5.5374665 5.938152
1369924_at 5.6427913 5.6583233 5.6248465 5.8301883 5.8657675 5.877211 5.996971 5.9039097 6.012239 5.8076353 6.05804 5.7935996
1369925_at 4.0538635 4.006193 3.883116 3.9602995 4.149744 4.118082 3.961891 4.232691 3.8438365 4.015949 4.1464477 4.4336634
1369926_at 7.529459 7.470246 7.546239 7.578377 7.6161575 7.4565883 7.901993 7.2858415 7.2867923 7.470093 7.587105 7.4913626
1369927_at 11.465481 11.419632 11.393943 11.507423 11.484576 11.659572 11.638269 11.40437 11.540503 11.537348 11.655457 11.617072
1369928_at 3.52778 3.6010604 3.6959279 3.559067 3.760729 3.8042724 3.5265965 3.6757147 3.733707 3.5234041 3.7800827 3.6652923
1369929_at 11.404847 11.387651 11.293575 11.324239 11.524265 11.300587 11.38478 11.402694 11.234632 11.357773 11.3590145 11.419281
1369930_at 12.017771 12.072573 12.156671 12.141702 12.188569 12.253537 12.315099 12.369332 12.231869 12.331459 12.49742 12.529179
1369931_at 7.1139116 7.194055 7.116211 7.0116205 6.990856 7.185718 6.8545136 6.877343 6.6048713 6.8890314 6.9976344 7.137919
1369932_a_at 10.052318 9.923405 9.990866 10.049729 9.986441 9.896567 10.2043085 10.188637 9.921376 10.137731 10.051628 10.228479
1369933_at 11.331386 11.22872 11.362198 11.34612 11.285336 11.360357 11.319138 11.3778 11.374275 11.667074 11.655136 11.653333
1369934_at 12.047342 12.198289 12.041529 12.010516 12.089879 12.021166 11.9657 11.714628 12.064938 11.9772 11.908273 11.833017
1369935_at 7.8070045 7.7735014 7.7268443 7.8118997 7.7366366 7.7556767 7.694866 7.6142087 7.7459674 7.6188946 7.5529056 7.529601
1369936_at 10.468034 10.677267 10.389283 10.474934 10.394876 10.447921 10.627066 10.325128 10.451252 10.435118 10.571328 10.223311
1369937_at 11.007682 11.175798 11.008932 11.025562 10.900641 10.908557 11.10519 10.958638 10.991598 10.890094 11.111251 10.737616
1369938_at 7.547021 7.4056873 7.5714006 7.335544 7.101306 7.373367 7.444889 7.2691813 7.580631 7.1216893 7.1061635 7.435447
1369939_at 12.112447 12.14661 12.263916 12.214477 12.135638 12.263719 12.292507 12.235412 12.159706 12.386721 12.22402 12.247842
1369940_at 10.541449 10.665976 10.497342 10.603574 10.459585 10.446106 10.565841 10.44708 10.564802 10.786045 10.730865 10.467793
1369941_at 10.735605 10.8311825 10.523729 10.492283 10.543897 10.6897 10.542165 10.51961 10.338033 10.27633 10.286231 10.459927
1369942_at 8.689138 8.708722 8.614294 8.777739 8.569332 8.75106 8.696934 8.722293 8.735991 8.819394 8.755131 8.802502
1369943_at 10.153342 9.887254 9.82958 10.086062 9.984546 10.226555 10.26592 10.315403 9.974211 10.312778 10.111636 10.30457
1369944_at 8.409597 8.45197 8.362909 8.48959 8.419696 8.564555 8.30551 8.416452 8.313185 8.356514 8.422932 8.2840605
1369945_at 4.5639133 4.7200813 4.8528795 4.6079855 4.872688 4.499769 4.780619 4.6833615 4.6132507 4.5989037 4.4311967 4.3481493
1369946_at 6.773499 6.7140603 6.8574443 6.7417245 6.474634 6.7050796 6.657541 6.6479707 6.6073794 7.0028687 6.5485096 6.783215
1369947_at 5.745021 5.7864003 5.549999 5.534413 5.6145687 5.6460247 5.5343237 5.343634 5.6151314 5.585375 5.7187057 5.3684483
1369948_at 8.040937 7.759721 7.595855 7.3376527 7.809015 7.759995 7.8994846 7.6897116 8.140291 8.054643 8.037658 7.92098
1369949_at 7.020245 7.0626135 7.0639544 6.9014297 7.322318 7.20317 6.990744 7.009602 7.0023375 7.018139 7.098689 6.688052
1369950_at 9.57018 9.475602 9.46818 9.5394945 9.527658 9.579723 9.459015 9.505816 9.5552 9.6004505 9.509435 9.586171
1369951_at 4.1797028 3.8982558 4.3024745 4.1351223 4.169421 4.0262327 4.23802 3.7606778 3.897978 4.1871285 4.0343065 4.0896893
1369952_at 11.795728 11.88468 11.789159 11.810065 11.939691 11.711621 11.787108 11.778204 11.684817 11.7860565 11.807704 12.130629
1369953_a_at 4.6137896 4.5189276 4.3602753 4.566342 4.3967786 4.560757 5.141882 4.4962316 4.219243 4.5989037 4.485588 4.2939014
1369954_at 12.919518 12.868798 12.627076 12.943754 12.980486 12.890596 13.097757 12.999862 13.124995 13.145947 13.14026 13.343701
1369955_at 6.347449 6.5361633 5.9511757 6.154569 5.9504323 6.3843927 6.0140214 5.8741093 6.1494255 6.280064 6.2060285 6.380977
1369956_at 9.600087 9.623411 9.815726 9.479851 9.811038 9.574504 9.65141 9.57282 9.420699 9.291466 9.556719 9.620346
1369957_at 6.744125 6.182087 5.937958 5.7984805 6.196691 6.2535243 5.909774 5.8460574 6.355633 5.506779 6.3031244 5.373419
1369958_at 7.9533677 8.061728 8.607838 8.263815 7.6578774 8.385471 7.965532 7.9635477 8.251339 7.8665237 8.089018 8.082539
1369959_at 12.347487 11.981162 12.431812 12.616156 12.356541 12.507094 12.386533 12.717349 12.632337 12.556765 12.360566 12.554943
1369960_at 10.273797 10.238355 10.265577 10.398239 10.119845 10.3672905 10.427591 10.4945345 10.617803 10.453064 10.438486 10.182805
1369961_at 9.131563 9.177327 9.295717 9.112201 9.376244 9.289762 9.274658 9.368239 9.543959 9.244269 9.607938 9.519286
1369962_at 8.326166 8.151284 8.412951 8.208849 8.168028 8.3408575 8.160928 8.14617 8.192214 8.001993 8.270084 8.513881
1369963_at 5.2296247 5.395421 5.1998997 5.105523 5.2583942 5.0394754 5.081211 5.3609 5.69763 5.5051394 4.953888 5.0641556
1369964_at 6.792428 6.9393873 6.460336 6.8453674 7.055809 6.7619686 7.080063 6.7205667 6.6965036 6.909652 7.1921306 7.1909556
1369965_at 8.066347 8.074054 8.047308 8.176331 7.4951572 8.092942 7.762987 7.954797 7.657433 7.792595 7.946585 7.9096866
1369966_a_at 12.322469 12.493862 12.4167185 12.3891 12.29759 12.380477 12.302858 12.39705 12.404604 12.555138 12.594098 12.468973
1369967_at 8.722672 8.510193 8.698413 8.710176 8.563246 8.557596 8.845997 8.586045 8.612641 8.748978 8.855298 8.866488
1369968_at 6.0232363 6.073202 6.1653385 6.2409706 6.1736617 6.0766697 6.5581017 5.8854113 5.938448 5.7633977 5.8880777 5.9370346
1369969_at 9.253764 9.169882 9.176624 8.9868965 9.219523 9.240375 9.364378 9.420462 9.354691 9.364215 9.237635 9.456972
1369970_at 10.743044 10.832891 10.854452 10.723639 10.526804 10.836446 10.6785555 10.641748 10.846057 10.764018 10.878283 10.559492
1369971_a_at 8.7554455 8.566958 8.439402 8.463414 8.257421 8.197239 8.431799 8.371729 8.362524 8.602306 8.2708235 8.090788
1369972_at 6.5952744 6.648848 6.53239 6.719139 6.4308143 6.38268 6.442921 6.824482 6.817189 6.713857 6.6360173 6.939352
1369973_at 11.455848 11.042143 11.3443575 11.318701 11.260911 11.176027 11.124836 11.255148 10.96643 10.384495 10.636979 10.324164
1369974_at 6.6396027 6.7587786 6.583817 6.36823 6.4442744 6.570454 6.7608356 6.4937005 6.6155715 6.5578732 6.3830004 6.5653677
1369975_at 8.769006 8.864092 8.873198 8.772046 8.560534 8.733818 8.69195 8.684462 8.719077 8.7494545 8.739395 8.477341
1369976_at 10.456549 10.412502 10.532427 10.391801 10.235672 10.5383215 10.14804 10.09718 10.381362 9.936171 10.058724 9.779711
1369977_at 4.3192143 4.284785 4.262172 4.278467 4.350897 4.340848 4.2921057 4.1752424 4.0993505 4.310001 4.262664 4.3230467
1369978_at 7.89105 7.8425593 7.8894343 7.9753523 7.8537707 7.8089566 8.041227 7.867788 8.059219 8.161313 8.240856 8.130657
1369979_at 8.891666 9.017481 9.027901 8.862688 8.782627 8.84244 8.753677 8.513823 8.712072 8.7845745 8.813843 8.59565
1369980_s_at 9.113069 9.154236 9.07261 9.017873 8.8908415 8.948037 9.075253 9.04641 8.965999 9.078442 9.047963 9.185919
1369981_at 8.948817 9.043265 8.810594 9.051907 8.846079 9.087991 9.007143 8.811283 8.852275 9.0749445 8.877905 8.747423
1369982_at 9.07654 9.224214 8.88552 9.159635 9.067604 8.984792 9.456556 9.007023 9.214557 9.334801 9.541839 9.345547
1369983_at 8.334778 8.582386 8.293901 8.191458 8.600048 8.211699 8.105206 8.209738 8.691633 8.224962 8.284502 7.7809052
1369984_at 9.763733 9.71895 9.658736 9.550674 9.390845 9.963731 9.622948 9.857593 9.8219595 9.895982 9.96611 9.4912615
1369985_at 6.1705475 6.1931443 6.0952396 6.3410916 6.3963194 6.0462427 6.2601404 6.358499 5.9760737 6.609629 6.108474 6.2541723
1369986_at 11.94608 11.851286 11.903515 12.041067 11.769245 11.999087 11.906766 11.834731 12.017621 11.938454 11.962937 11.854506
1369987_at 4.8275194 4.8648167 4.624925 4.839075 4.7449493 4.763707 4.885454 4.810299 4.591922 4.647078 4.8297596 4.6602497
1369988_at 5.440715 5.664851 5.588259 5.641676 5.8049364 5.7533493 5.643713 5.6965284 5.7854357 5.6038094 5.6434145 5.796461
1369989_at 9.802937 9.625408 9.79431 9.67461 9.87241 9.815639 9.761065 9.678031 9.800141 9.251402 9.550949 9.171287
1369990_at 10.603371 10.685561 10.749433 10.664417 10.6416 10.754365 10.835075 10.886257 10.851266 10.848957 10.969215 10.913257
1369991_at 10.325446 10.244616 10.319251 10.420816 10.307203 10.347415 10.25409 10.141258 10.346029 10.247222 10.280325 10.098055
1369992_at 8.50742 8.650621 8.577782 8.877778 8.422593 8.614646 8.80007 9.064616 8.92593 9.065786 9.0911665 9.01548
1369993_at 6.166453 5.8995256 6.136688 6.10578 6.435167 5.915593 6.415439 6.7210298 6.5553617 6.488658 6.52171 6.4921007
1369994_at 7.782236 7.7636366 7.659837 7.4683237 7.543804 7.672267 7.5829763 7.694286 7.7337294 7.767357 7.809111 7.7422867
1369995_at 8.420163 8.260645 8.35507 8.38907 8.28104 8.252261 8.542232 8.505313 8.441636 8.46977 8.512941 8.51766
1369996_at 8.786474 8.905522 8.907284 8.800174 8.623317 8.808929 8.971578 8.877793 8.859785 8.798668 9.086784 8.766854
1369997_at 8.473374 8.45744 8.572021 8.51977 8.408581 8.484218 8.377661 8.392229 8.331072 8.527805 8.320807 8.210927
1369998_at 8.990251 8.978274 9.001283 8.924395 8.93022 9.057475 8.925763 8.9249115 9.058441 8.867626 8.846722 9.132041
1369999_a_at 4.0635285 4.0119762 4.0741253 4.1620445 3.9003093 4.0794044 4.158342 4.0106463 4.2808876 4.028306 3.9860492 4.3182535
1370000_at 10.208006 10.019665 9.854212 10.310735 10.205511 10.092619 10.336727 10.553101 10.361311 10.410926 10.730356 10.490764
1370001_at 9.487968 9.315467 9.264365 9.377006 9.340024 9.388775 9.337387 9.228861 9.353591 9.395093 9.400095 9.210572
1370002_at 7.8387537 7.8367243 7.6467767 7.7404804 7.6835 7.7614527 7.5286546 7.8028755 7.70837 7.7851996 7.562889 7.828836
1370003_at 11.693804 11.613521 11.566455 11.6331415 11.6066065 11.524888 11.5230875 11.637538 11.551692 11.7218075 11.734303 11.8859215
1370004_at 9.628197 9.459085 9.465869 9.45506 9.3235035 9.486448 9.399442 9.353416 9.423333 9.410823 9.319762 9.14189
1370005_at 9.843189 9.758166 9.746522 10.030206 9.865986 9.64417 9.691434 9.948699 10.267719 10.096619 9.891735 10.203298
1370006_at 11.36876 11.346098 11.385495 11.305568 11.297635 11.39319 11.186066 11.262751 11.205062 11.319167 11.290066 11.025468
1370007_at 11.220324 11.1666 11.053772 11.267128 11.490259 11.131525 11.142054 10.518517 11.18027 10.916054 11.0790615 11.132284
1370008_at 5.789699 5.884588 5.602331 5.8536944 5.701994 5.79342 5.617897 5.7202883 5.9447308 5.7291417 6.0483623 5.6988235
1370009_at 14.204589 14.265081 14.270989 14.257048 14.254266 14.228393 14.102708 14.134858 14.16538 14.069952 13.976152 13.319287
1370010_at 12.1440935 12.120169 12.245337 12.085117 12.144238 12.196526 12.118695 12.209252 12.123423 12.119305 12.144459 12.197556
1370011_at 6.1053963 6.139953 5.8581715 5.9631634 5.888452 5.7443533 5.77676 5.9324117 5.990362 5.8643565 5.728143 5.7962685
1370012_at 6.429644 6.5304756 6.359032 6.613987 6.5641932 6.5141625 6.447971 6.225531 6.2124143 6.778724 6.8386292 6.7877426
1370013_at 3.3679397 3.5410051 3.7737505 3.5841398 3.5288515 3.4809592 3.6120691 3.389564 3.597866 3.6166961 3.2688203 3.6127226
1370014_at 8.760937 8.550516 8.533112 8.633683 8.561611 8.598965 8.623137 8.544636 8.588661 8.780531 8.889075 8.575121
1370015_at 8.055166 8.193744 7.9545636 8.0583935 8.207909 8.092695 8.16527 8.367567 8.248321 8.015871 8.018791 7.898362
1370016_at 3.6421332 3.5854719 3.6894832 3.7738326 3.5525396 4.0277414 3.9294984 3.9391305 3.7545636 3.6374002 3.6037214 3.9481306
1370017_at 8.087805 8.379829 8.272048 8.162545 8.302762 8.157243 7.875973 8.135843 8.075116 7.9944434 8.219465 7.9260063
1370018_at 4.5575786 4.6547165 4.865568 4.669234 4.7245703 4.7805533 4.661638 4.7089977 4.805435 4.6466837 4.4981136 4.7251835
1370019_at 13.104322 13.144921 13.265088 13.125052 13.067763 13.00898 13.237968 13.075149 13.018428 12.987282 12.993693 12.922623
1370020_at 10.027036 9.953269 9.799349 9.826807 9.538731 10.11405 10.029474 9.423876 9.762562 9.562949 10.064526 9.54129
1370021_at 3.499288 3.6337128 3.5864754 3.5689335 3.5372381 3.6785002 3.5156958 3.487343 3.5091147 3.4732828 3.533957 3.7236462
1370022_at 4.194197 4.264987 4.156469 4.142105 4.2036967 3.8916206 4.1966534 4.2155414 4.242594 4.074378 4.2064905 4.3302193
1370023_at 6.783751 6.846018 6.8676534 6.6847854 7.058502 6.54729 6.619119 6.5734954 6.5313535 6.3974905 6.365872 6.7213125
1370024_at 11.142641 10.85599 11.329712 11.11755 11.092409 11.73046 11.903497 11.617293 11.768563 11.663112 12.002641 12.068922
1370025_at 7.5740547 7.6955547 7.813742 7.687071 7.55432 7.598946 7.762581 7.778196 7.8665795 7.780328 7.774056 7.9230466
1370026_at 7.250642 6.98021 7.304575 7.108929 7.217088 7.0192795 7.356957 7.0371237 6.8200727 6.930222 6.6331425 6.8894463
1370027_a_at 14.195099 14.252872 14.144163 14.263037 14.232258 14.1175165 14.258931 14.309003 14.220541 14.22917 14.175498 14.288163
1370028_at 4.204001 4.452559 4.308445 4.3693824 4.4353456 4.4509554 4.5478764 4.7007656 4.721993 4.5125093 4.5051737 4.106946
1370029_at 9.272112 9.193747 9.057829 8.968648 9.003482 9.007082 8.905246 9.075627 9.104537 9.166511 8.995551 9.11097
1370030_at 10.592316 10.351398 10.675842 10.67204 10.553928 10.682949 10.821434 10.578283 10.617745 10.805925 10.480607 10.564435
1370031_at 8.212283 8.2808 8.195262 8.370384 8.177762 8.354014 8.390751 7.949719 8.212969 8.27915 8.380697 8.294761
1370032_at 7.6125665 7.098189 7.9165044 8.05596 7.962284 7.947016 7.8782625 7.3475327 7.745865 7.578013 7.207182 6.983335
1370033_at 4.0536757 4.013545 4.3196173 4.0555644 4.0435395 4.0004687 4.082138 4.225459 3.9705853 4.2392817 3.9439344 4.1074004
1370034_at 4.8642406 4.9254208 4.8047137 5.0233827 4.817596 4.837691 4.632657 4.6683197 4.298931 4.537643 4.302223 4.5699406
1370035_at 8.6206665 8.942117 9.374302 8.807835 9.228403 9.173497 8.863665 8.736039 8.976107 8.5666065 8.71086 8.677882
1370036_at 9.960141 10.132954 9.976551 10.121114 10.05642 9.918516 10.3018465 10.194759 10.262491 10.379988 10.303721 10.219073
1370037_at 3.8517022 3.8517466 3.8259673 3.8990297 3.876158 3.845446 4.011706 3.9436526 3.7729366 3.7703729 3.5201526 3.8518806
1370038_at 6.1612563 6.2634635 6.357384 5.986389 6.2662706 6.256425 6.473599 6.3810377 6.3522816 6.271613 6.313872 6.112514
1370039_at 6.4265623 6.5376506 6.46387 6.501427 6.50204 6.4788322 6.3999634 6.31285 6.4518266 6.4891434 6.4667735 6.3712454
1370040_at 7.419341 7.381671 7.6027164 7.2757134 7.351831 7.33314 7.5238757 7.374691 7.397586 7.2446756 7.493139 7.7650843
1370041_at 3.7283158 3.7385168 3.9812865 3.7984705 3.9278696 3.4851408 3.8770566 3.9236467 3.659006 3.8723235 3.857813 4.011898
1370042_at 3.8588042 3.9502656 3.926887 3.94981 3.5617528 3.81868 3.950897 3.9751546 3.9643815 3.9412835 3.8498764 4.0827913
1370043_at 9.6695795 9.630028 9.508583 9.508723 9.478188 9.4806 9.075686 9.438021 9.442731 8.970695 8.718535 9.297797
1370044_at 7.586341 7.0645466 7.233694 7.292468 7.3067455 7.3842235 7.289099 7.34667 7.487872 7.6224027 7.768201 7.298461
1370045_at 8.840692 8.873253 8.943713 9.06371 8.654972 8.937677 9.110004 9.329657 9.141689 9.5082855 9.383941 9.488452
1370046_at 6.1858993 5.901008 6.0677915 5.921245 6.40191 5.9245253 6.02557 6.0962167 6.295403 5.9512477 6.5559926 6.574353
1370047_at 9.926343 9.778476 9.759176 9.846424 9.813621 9.218075 9.547704 9.559705 9.645416 8.982921 9.025336 9.345412
1370048_at 4.3828325 4.2576222 4.437062 4.3960476 4.2586627 4.376401 4.4537506 4.237377 4.559407 4.730521 4.3476725 4.432005
1370049_at 6.2963314 6.1449585 6.1419945 6.0968757 5.8907833 6.066651 6.124854 5.968188 6.2538133 6.183535 5.9734416 5.6306067
1370050_at 8.47769 8.45197 8.469021 8.3516865 8.433838 8.326678 8.558436 8.597486 8.309101 8.46165 8.192253 8.540564
1370051_at 4.854041 4.677483 4.661642 4.4856987 4.910134 4.675368 4.7341323 4.9130263 4.7366805 4.6672845 4.8539658 5.254406
1370052_at 6.0516105 6.1647606 5.9126177 5.4831967 5.903212 5.6936507 5.7832446 5.4600277 5.90279 5.693045 5.229858 5.587813
1370053_at 3.7785697 3.7701147 3.712628 3.7430317 3.608 3.670781 3.6738534 3.556095 3.7269697 3.5003862 3.610558 3.8033803
1370054_at 7.762904 7.621092 7.3935533 7.7507668 7.6386385 7.848883 7.93798 7.630161 7.852228 8.010557 7.772099 7.556641
1370055_at 6.366073 6.661998 6.515606 6.6255774 6.397646 6.4523373 6.6873116 6.610593 6.4454007 6.833098 6.757469 6.9727106
1370056_at 7.6337905 7.35191 7.860069 6.1155014 7.2759457 7.70513 7.2859206 8.004766 6.77753 7.118239 7.859468 7.5528884
1370057_at 9.993841 9.868825 9.534487 9.548878 9.589247 9.465248 9.294842 8.632582 9.642054 8.752014 8.914974 8.435837
1370058_at 3.3368413 3.5178237 3.4440856 3.5728662 3.5326183 3.6237774 3.5205154 3.4160836 3.4613147 3.579253 3.495062 3.443509
1370059_at 3.5966005 3.6509945 3.5074334 3.6293595 3.5091233 3.5560997 3.4081314 3.3697379 3.7487085 3.7554462 3.4007254 3.6065416
1370060_at 9.9598 9.914917 10.021113 10.020821 9.903524 10.104951 9.954065 9.975891 10.090088 10.173153 10.172918 10.109097
1370061_at 5.9088774 5.6159434 5.653951 5.8497386 5.9073873 5.6120358 5.5783634 5.8440137 5.6363974 5.585082 5.354433 5.876597
1370062_at 10.862115 10.818372 10.930394 10.827052 10.747547 10.910701 10.903838 10.724139 10.866742 10.873289 10.920747 10.604804
1370063_at 7.877648 7.611298 7.500141 7.70283 7.644766 7.826011 7.7442527 7.6000633 7.600213 7.734727 7.834363 7.8291173
1370064_at 7.965092 7.8119416 7.869101 7.785496 7.8214574 7.932611 7.9266534 7.8797455 7.581359 7.903776 7.8842435 7.483154
1370065_at 13.689328 13.735862 13.746223 13.7347975 13.692941 13.706313 13.657976 13.707474 13.734331 13.670296 13.775993 13.686668
1370066_at 8.429113 8.330806 8.2783985 8.359369 8.157658 8.261484 8.442328 8.541773 8.524313 8.664964 8.539583 8.473582
1370067_at 8.878163 8.993585 8.631392 9.325702 9.977795 8.826628 10.231486 9.832387 10.667034 11.711951 11.418855 11.900487
1370068_at 4.52339 4.6189823 4.6268206 4.431292 4.5098763 4.4377766 4.316162 4.272705 4.2598577 4.533514 4.627494 4.2952175
1370069_at 5.1173058 5.057396 4.730681 4.838135 4.7004194 5.0614204 4.5455484 4.956603 4.974577 4.801813 4.796042 4.6686344
1370070_at 7.1828504 7.3905706 6.7753553 6.92367 7.4770374 7.0712705 7.106123 6.941159 6.871632 7.030644 6.750654 7.1589465
1370071_at 6.9541593 6.98021 6.575506 6.706515 6.9938173 6.4999437 6.5154614 6.7810574 6.392014 6.6435304 6.6968284 6.4906216
1370072_at 5.843372 5.3075066 5.0705137 5.3411217 6.064536 4.587376 6.5077176 6.53558 5.6829243 5.8672695 6.101197 5.993414
1370073_at 11.065342 11.099057 11.113484 10.944051 10.883854 10.915169 10.813169 10.755465 10.874346 10.83004 10.61077 10.672193
1370074_at 5.910926 6.117328 6.159735 6.051956 6.2154145 6.4163 6.178486 5.9432087 6.3276324 6.0973063 5.9760313 5.8703814
1370075_at 9.532123 9.971302 9.375899 9.467298 9.706439 9.779188 9.879461 9.418768 9.731846 9.66861 9.786733 9.321371
1370076_at 3.9786818 3.8965957 3.6729894 3.9615793 3.7887073 3.814902 3.7450788 3.83803 3.7656202 3.7118623 3.8711863 3.9050684
1370077_at 5.6497803 5.8396854 5.6703973 5.5652905 5.8007946 5.6647215 5.550719 5.730706 5.6006994 5.54816 5.6723666 5.9540024
1370078_at 5.9598017 6.253918 5.9784946 6.2710624 5.808448 6.0347557 6.3102016 5.975677 6.035197 6.2863626 6.004267 6.0635505
1370079_at 4.6666155 4.4466186 4.442092 4.4217095 4.529581 4.699923 4.5222907 4.3888464 4.3910656 4.437237 4.4504795 4.370597
1370080_at 8.232932 8.32293 8.050638 8.118672 8.170213 7.9105754 7.53924 8.171699 8.186755 8.288401 8.07435 7.8495584
1370081_a_at 7.9485364 7.7440844 7.982367 8.072024 7.721076 7.773151 7.6271696 7.772457 7.8794613 7.7860627 7.781961 7.979974
1370082_at 6.222 6.2491655 6.3089786 6.1865473 6.21689 5.99994 6.0294557 6.0330896 6.0365543 6.2175326 6.0909 6.203695
1370083_at 4.374244 4.5130486 4.536504 4.728318 4.593238 4.679314 4.5185623 4.6644135 4.5260563 3.9446373 4.6036034 5.1868863
1370084_at 6.2231507 5.7734313 5.743992 5.6725197 6.5268626 6.2425013 5.5838823 5.911253 5.7031074 5.953568 5.6157722 5.8409557
1370085_at 7.207311 7.256805 7.1665444 7.181782 7.260441 6.9306626 7.4376125 7.555548 7.2138534 7.0171795 7.363195 7.838104
1370086_at 13.948228 14.015589 13.9988165 13.989802 14.026569 13.994254 13.972054 13.99135 14.0520115 13.975982 14.004897 14.024457
1370087_at 10.540904 10.429006 10.459594 10.567288 10.480023 10.446225 10.533013 10.433397 10.550691 10.574665 10.606733 10.497666
1370088_at 7.554375 7.9397416 7.7699637 7.615241 7.5020084 8.031847 7.5562925 7.304842 7.927503 7.885421 8.114546 7.283139
1370089_at 4.0864 4.011282 4.052568 4.161367 4.0410876 4.0839763 3.841037 4.018617 3.9472167 4.0212383 4.025612 4.036705
1370090_at 5.135868 5.4412117 4.881688 5.122628 6.146632 5.3224053 5.062532 5.036436 5.337889 5.1027093 5.451769 5.2653327
1370091_at 4.849722 5.145256 4.8534856 4.6732025 4.898956 4.851323 4.903107 4.6959963 4.8637342 4.70462 5.2445 5.097812
1370092_at 4.438796 4.4269776 4.5563297 4.4867086 4.310271 4.4841714 4.577125 4.4632044 4.732238 4.4665823 4.4031296 4.598399
1370093_at 3.822531 3.7730026 3.7385967 3.8461354 3.9978445 3.9680223 3.9354005 3.7265093 3.8358574 4.031925 3.9027565 3.8669505
1370094_at 4.010935 3.8126163 3.9424112 4.21455 3.934099 4.1033173 4.110218 4.241761 4.414151 4.115959 4.041983 3.9002216
1370095_at 5.9648895 5.97643 5.7663407 6.043156 5.984478 5.8076277 6.0581913 5.6695867 5.6724463 5.780661 5.974297 5.9180694
1370096_at 4.761077 4.9555016 4.8210325 4.708788 5.174117 4.7931523 4.4628944 4.7959847 4.928736 4.5605583 4.733438 4.8122735
1370097_a_at 4.4524245 4.2317195 4.0080523 3.9315777 4.409013 3.9304447 3.7924492 3.7761614 4.0585136 4.1268272 4.0648537 4.423905
1370098_at 10.570656 10.920325 10.799342 10.571683 10.714065 10.530806 10.451297 10.321209 10.548926 10.05752 10.408246 10.317408
1370099_at 7.329705 7.3589044 7.5214844 7.321428 7.431734 7.409972 7.1549644 7.3311944 7.3446603 7.3195295 7.429866 7.6151867
1370100_at 6.4760914 6.4217415 6.1349587 6.3449497 6.4820404 6.365425 6.5760083 6.611246 6.2223454 6.536429 6.404684 6.606045
1370101_at 3.442241 3.57643 3.362858 3.451507 3.6754668 3.3936381 3.4491627 3.6078262 3.6270454 3.501484 3.4452145 3.5481038
1370102_at 6.8978004 6.588416 6.576889 6.6415033 6.7511406 6.8346257 6.949398 6.6155 6.6606073 6.5065603 6.854007 6.360552
1370103_at 4.6486735 4.677483 4.765661 4.690434 4.8338294 4.876422 5.167509 4.810687 4.9520197 5.0675845 4.8885355 4.622191
1370104_at 4.5574656 4.4111023 4.2497635 4.5195236 4.4891806 4.549444 4.5215034 4.3601646 4.483248 4.3645315 4.5014396 4.2620316
1370105_at 4.893781 5.0434146 5.0179043 4.689394 4.87994 5.0480914 5.094351 4.9250383 4.7383547 4.992544 4.9893064 4.87582
1370106_at 3.995154 3.8711567 3.7450151 3.9625978 3.7242777 3.6139154 3.9988573 4.0003214 3.7721994 3.8763597 3.9947288 3.80937
1370107_at 4.914266 5.279105 5.0443544 5.0098457 4.970482 5.1651535 5.027853 4.976265 5.3083887 4.8869705 5.051176 4.8937297
1370108_a_at 8.113075 7.8494506 8.228727 8.369847 7.8455987 8.006123 7.8367987 7.9084888 7.8047276 6.999766 7.8690457 7.381583
1370109_s_at 13.072756 13.097186 13.059903 13.136011 13.186446 13.033737 13.068628 13.191275 13.112082 13.17468 13.168899 13.359211
1370110_at 4.5158663 4.57365 4.1927276 4.6575403 4.2073383 4.4219317 4.7814283 4.8430243 4.0656433 4.6948433 4.6555004 4.4397306
1370111_at 5.9724283 7.616584 6.36275 7.9417067 5.714181 5.417813 6.598584 6.129339 6.886799 5.6241245 5.511416 6.057559
1370112_at 9.269514 9.265393 9.317094 9.341591 9.363362 9.207583 9.272785 9.258489 9.265095 9.322296 9.318426 9.458179
1370113_at 6.1997833 6.628135 6.290608 6.7317843 6.6241717 6.59915 6.573733 6.400219 6.7962384 6.3544455 6.5217643 6.584805
1370114_a_at 7.8624196 8.157152 8.6484375 8.097714 6.998592 7.814746 8.5273485 6.0484047 7.8680444 5.5848713 7.5096555 6.379766
1370115_at 4.3305955 4.5302367 4.3871107 4.7237225 4.5543137 4.418282 4.49744 4.3290176 4.609867 4.384309 4.569831 4.3495173
1370116_at 4.044222 3.8478673 3.8221579 3.9863122 3.9407713 4.019656 4.0871267 4.0547814 3.921285 4.031459 4.035985 3.9402797
1370117_at 3.8294399 3.5203319 3.7116587 3.592317 3.896044 3.9587128 3.621466 3.8467343 3.797351 3.5765176 3.6768332 3.8569658
1370118_at 5.9794307 6.251491 6.3149214 6.3390355 6.014205 6.231289 6.57679 6.526505 6.1317043 6.107494 6.252932 6.103051
1370119_at 7.977837 8.260445 8.027066 7.847886 8.062658 8.250181 7.8339357 7.834832 7.561561 7.5801187 8.113838 7.4765077
1370120_at 4.085373 4.059784 3.9424112 4.0032663 3.9562142 4.015813 4.3698826 4.096216 3.8358574 3.9046574 4.4293594 3.888828
1370121_at 7.303154 7.2845225 7.002289 7.128826 7.2390594 7.4169955 7.406953 7.324501 7.2808394 7.3833485 7.38918 7.336294
1370122_at 4.066702 3.874649 4.200901 4.05485 4.0146055 4.14607 3.9442973 4.2630196 4.0835485 3.986232 3.9980118 4.071023
1370123_a_at 6.8142586 6.9647255 6.972383 6.8817263 7.0265155 6.787544 6.949596 6.6572447 7.03713 6.9607434 6.9651136 7.009241
1370124_at 6.523094 6.5371766 6.671437 6.5136786 6.551294 6.583004 6.5983295 6.652109 6.534632 6.6846304 6.5421696 6.648009
1370125_at 4.6404066 4.7572002 4.4789734 4.591339 4.6944904 4.681593 4.765784 4.523013 5.0005693 4.7148843 4.5230203 4.8290777
1370126_at 3.5482738 3.6024873 3.6815615 3.9328206 3.4852562 3.6174731 3.6173844 3.4448133 3.7174845 3.4454591 3.6393812 3.7733278
1370127_at 5.940207 6.2362285 6.176565 6.124412 5.832054 6.044924 5.84881 6.255286 6.0509186 5.7099676 6.0046544 6.2773404
1370128_at 6.306303 6.4638615 6.5956583 6.461473 6.472628 6.48354 6.7087555 6.6572447 6.5488625 6.626802 6.272777 6.546273
1370129_at 7.0653954 6.69294 6.6797276 7.086151 6.971556 7.063531 7.131478 7.030936 7.2477016 7.2444143 7.3985834 7.3793435
1370130_at 10.033461 9.788824 10.166281 10.080362 9.854172 9.968915 9.859988 9.786881 9.830747 9.889927 9.935237 9.964963
1370131_at 5.4122467 5.4277325 5.0075583 5.6813626 5.771507 5.2918506 5.8435516 4.956177 5.3955927 5.2641754 5.410493 5.8073807
1370132_at 3.814236 3.9992192 3.981287 4.0813355 4.0535088 4.243658 3.9328454 4.3795147 4.1208563 3.932983 4.2855415 4.06798
1370133_at 6.187794 6.00522 5.772879 5.944663 6.1053023 6.1999445 6.1066656 6.0150504 5.7004156 6.292185 5.8385587 6.112514
1370134_at 10.028864 9.936851 9.981356 10.158327 10.082703 9.810928 9.783669 9.653634 10.073506 9.738603 9.681448 9.840323
1370135_at 6.603653 7.1467967 6.786602 7.2844887 7.406155 7.098696 6.911844 7.2031527 7.939436 6.0194793 6.0212097 6.676802
1370136_at 6.5116987 6.3382335 6.235295 6.4883924 6.363412 6.3584957 6.565281 6.3941183 6.4616585 6.098211 6.3020926 6.564139
1370137_at 5.117152 5.3454337 5.108519 4.7697115 5.122402 5.0184484 5.0514474 5.13754 5.118591 5.2137613 4.762681 5.0695767
1370138_at 4.6003 4.730608 4.6825943 4.753781 4.5803585 4.711977 4.7327805 4.5847635 4.6669793 4.7936153 4.680153 4.6145205
1370139_a_at 3.8299775 3.9290152 3.722695 3.78306 3.826694 3.7171206 3.7935107 3.880523 3.5147119 3.7654197 3.82089 3.5467625
1370140_a_at 4.6044636 4.8084292 4.8421025 4.5200357 4.480261 4.7584934 4.6751857 4.8808446 4.5358143 4.600833 4.7267046 4.8971925
1370141_at 8.581268 8.497706 8.783766 8.505393 8.698818 8.545169 8.445774 8.570885 8.589707 8.557173 8.725077 8.496479
1370142_at 5.366433 5.7415314 5.3377733 5.5323033 5.171341 5.5309825 5.540752 5.375597 5.7437677 5.3980074 5.712709 5.680314
1370143_at 5.6004124 5.2558312 4.973795 5.3562236 5.0728374 5.1663556 5.096765 5.204882 5.213361 5.4920664 5.303519 5.3542194
1370144_at 8.357449 8.245021 8.672638 7.599534 8.029569 8.115386 7.5431576 7.7074876 7.498775 7.5583253 7.8238115 8.065611
1370145_at 4.185404 4.413224 4.404846 4.2520075 4.4005113 4.304121 4.178808 4.290285 4.154107 4.5993795 4.310321 4.4454966
1370146_at 3.397148 3.4875622 3.431835 3.708483 3.6033757 3.4379125 3.5407462 3.3774936 3.4973536 3.5029807 3.470926 3.3590467
1370147_at 8.531094 8.5364 8.033993 7.8579745 7.2299547 7.1459064 6.602502 5.7252254 7.170738 6.2697577 6.4475207 6.652705
1370148_at 14.227332 14.250656 14.261657 14.24115 14.227235 14.250667 14.233135 14.179526 14.1947975 14.166261 14.291897 14.073385
1370149_at 11.293199 11.140715 11.274788 11.066449 10.955185 11.085208 10.94078 11.008605 11.082089 10.807671 10.872277 10.447012
1370150_a_at 12.877942 13.00128 13.153767 12.670201 13.040265 12.77165 12.319054 12.031656 12.560093 13.15188 13.028409 12.81649
1370151_at 12.991499 13.078973 13.038469 13.058817 13.1690235 12.956764 13.058195 12.923983 12.941144 12.659974 12.716243 12.941315
1370152_at 4.5941586 4.7377844 4.7701197 4.433464 4.5396085 4.5056586 4.5081825 4.647004 4.618623 4.5787096 4.5500765 4.596696
1370153_at 5.871002 5.7122965 6.4117913 6.01498 6.034409 6.4595604 5.999297 6.329216 6.4519944 6.979994 6.669982 6.3699684
1370154_at 11.058903 10.899807 11.1511135 10.331586 11.133039 11.040921 10.649843 10.454946 11.176694 11.180911 10.808249 11.337363
1370155_at 7.3728914 7.767172 7.383146 7.6003428 7.565307 7.199453 8.164692 7.2224107 7.0140333 7.5033555 7.7416396 7.3161187
1370156_at 8.398445 7.1929307 6.998998 7.3518467 7.2250247 7.3693857 8.545277 6.9741564 7.8298573 8.01066 7.921861 7.028531
1370157_at 3.8606868 3.7236485 4.1485386 3.856773 3.8344457 3.8802364 3.7820425 4.0414324 3.6989412 3.972816 3.9047086 3.580812
1370158_at 6.313558 6.6602907 6.186993 6.1809587 6.118346 6.430501 6.451257 5.922241 6.2261543 6.3055143 6.461865 6.2094507
1370159_at 7.174327 7.3683605 7.4252014 7.2834363 7.1146297 7.2705503 7.2069507 7.073055 7.1906 6.915736 7.1865044 6.778593
1370160_at 8.761922 8.633587 8.710056 8.772768 8.642576 8.596422 8.646463 8.653323 8.68339 8.700528 8.666013 8.838174
1370161_at 9.692766 9.394653 9.426735 9.438707 9.409039 9.267584 9.247562 9.504465 9.29052 9.103615 9.25629 9.355886
1370162_at 7.05683 6.976919 6.932629 7.1663566 6.76158 6.9489574 6.9511075 6.8378205 7.0058455 7.1693254 6.819587 6.927574
1370163_at 9.060484 9.11354 9.486179 9.169903 9.372354 9.163244 9.450675 9.037004 9.354572 9.344535 9.3495245 9.637673
1370164_at 10.934134 10.701408 10.797402 11.296049 11.174004 11.140502 11.619089 11.7862425 11.48711 11.890721 11.855497 12.193348
1370165_at 3.8441713 4.0295143 4.0198903 3.9195974 4.0446777 3.9012303 3.940844 4.0722885 3.8715417 4.0697093 4.0565357 4.212537
1370166_at 11.989502 11.918475 11.9791155 11.900872 12.044601 11.91078 11.853667 11.939652 11.913836 11.652259 11.573692 11.789291
1370167_at 12.469113 12.435976 12.504033 12.411415 12.446852 12.41059 12.388353 12.442276 12.382247 12.185393 12.196461 12.302671
1370168_at 10.0078745 9.99243 10.129589 10.428979 10.356863 10.076207 10.650172 10.584561 10.233731 10.352326 10.624488 10.41752
1370169_at 9.266952 9.018086 9.057362 9.055244 9.052623 9.035907 9.254213 9.241776 9.299632 9.313319 9.280719 9.208701
1370170_at 10.340933 10.256963 10.414487 10.24466 10.071605 10.276792 10.1469755 10.198786 10.183272 10.129841 10.224397 10.193993
1370171_at 8.479063 8.440712 8.499609 8.27744 8.144185 8.336639 8.367859 8.477559 8.382273 8.452991 8.331176 8.315156
1370172_at 11.039704 10.804382 10.808155 11.016419 10.813316 10.963797 10.956466 10.859956 11.002289 10.956465 11.115585 10.933893
1370173_at 7.937611 7.9570465 7.9133716 8.067049 7.8282847 7.955883 8.278286 8.378386 8.080923 8.329096 8.275369 8.403152
1370174_at 6.034025 6.370523 6.2161036 6.1315613 5.789082 6.356624 5.9853587 6.52313 6.204582 6.107494 5.937137 5.778825
1370175_a_at 8.363628 8.323715 8.381861 8.296672 8.357468 8.274149 8.319019 8.263992 8.305368 8.322788 8.39678 8.703554
1370176_at 8.005585 7.112553 7.3897524 7.298856 6.5411835 6.6103797 6.410569 7.2628326 7.1381164 6.350527 6.355207 6.5001006
1370177_at 5.44598 5.850079 5.9556246 5.5355825 5.49378 5.423567 5.623214 5.556967 5.666006 5.279518 5.234677 5.469587
1370178_at 4.448065 4.5549335 4.724588 5.05426 4.7011986 4.4819183 5.00726 4.7176113 4.4702663 4.36053 4.2263403 4.3351707
1370179_at 10.336473 10.470653 10.506972 10.501651 10.350544 10.497381 10.4756565 10.390204 10.399661 10.385162 10.436066 10.274254
1370180_at 10.9870405 11.160861 11.213743 11.01847 11.285898 11.032176 11.108252 11.2032995 11.171414 10.63512 10.879001 11.096765
1370181_at 6.984083 6.883731 7.3307204 7.336574 7.0038986 7.2972474 7.356524 7.301431 7.3996415 7.277373 7.1703463 7.039553
1370182_at 4.735094 4.9885874 4.7753916 5.042468 4.915453 5.290579 4.8313117 5.0357065 4.873081 5.009451 5.064337 5.5327854
1370183_at 7.329053 7.5141935 7.349085 7.2284536 7.330408 7.202688 7.2951035 7.2258763 7.148817 7.21146 7.158143 7.4877677
1370184_at 9.94965 10.072585 9.918876 10.051119 10.086138 10.102521 10.140415 10.048211 9.978006 10.363289 10.26759 10.292318
1370185_at 4.8608336 4.7290463 4.519003 4.6724114 4.6562243 4.709353 4.475523 4.7624946 4.781566 4.6715016 4.6729445 4.411089
1370186_at 10.225003 10.439208 10.309595 10.092548 10.446117 10.782163 10.612393 10.653185 10.584686 10.549222 11.092575 10.287698
1370187_at 10.868945 10.920733 10.92023 10.939038 10.951586 10.812956 10.871142 11.094752 10.975639 10.938111 10.824599 10.992675
1370188_at 10.535481 10.551408 10.510319 10.385892 10.447256 10.5227375 10.181102 10.345373 10.262255 10.303874 10.370753 10.177625
1370189_at 10.436989 10.442829 10.4944 10.284105 10.308536 10.365013 10.140409 10.281593 10.263679 10.220538 10.336127 10.1270685
1370190_at 11.83488 11.81512 11.879242 11.8071165 11.758253 11.745717 11.771021 11.733509 11.864234 11.785245 11.7374 11.603464
1370191_at 8.096724 8.132648 8.103485 8.102045 8.159886 7.800631 7.979394 7.9141846 8.072939 7.9508524 7.946924 8.174953
1370192_at 8.330505 8.270582 8.413747 8.37945 8.470299 8.267206 8.333297 8.337602 8.294433 8.308129 8.524585 8.552744
1370193_at 10.750299 10.893615 11.036341 10.69533 11.203091 11.021526 10.768746 10.801203 10.752199 10.398465 10.520521 10.99896
1370194_at 8.140898 7.9477725 8.043737 7.978659 8.016212 8.17083 8.001551 7.949905 8.012578 7.870031 8.128597 8.038727
1370195_at 8.07349 8.186947 8.396072 8.447274 8.258942 8.052517 8.253026 8.21726 8.373757 8.04067 8.097727 8.395895
1370196_at 7.047311 6.5119767 6.569286 6.8265934 6.6916084 6.794859 6.942511 6.8971715 6.6064987 7.1376595 6.9499216 6.368068
1370197_a_at 6.264882 5.755714 6.1360264 6.1522946 6.1702547 6.308335 6.444948 6.3425126 6.1445246 6.644434 6.54195 6.405481
1370198_at 3.6007555 3.4680862 3.7078345 3.2915165 3.3769107 3.7534277 3.4523869 3.7593584 3.6686733 3.5618 3.3919222 3.7012665
1370199_at 9.894797 9.85672 9.733314 9.81857 9.595036 9.71196 9.757141 9.629261 9.749066 9.683519 9.636327 9.743664
1370200_at 11.840446 11.510704 11.7032795 11.592873 11.765737 11.635467 11.878893 11.730465 11.739427 11.621794 11.666665 11.812972
1370201_at 3.5652137 3.6401935 3.4699495 3.6587512 4.060986 3.626864 3.8653736 3.6752205 4.0027523 3.7169328 3.902694 3.766946
1370202_at 10.065626 10.012949 9.78574 10.086073 9.7690325 9.69127 10.19294 10.618445 10.4160385 10.633987 10.856663 10.199773
1370203_at 7.9730353 7.8934 7.4588313 7.6849985 7.618049 8.126524 8.038256 8.045905 7.9490676 8.289372 8.208654 8.048349
1370204_at 8.639197 8.54388 8.405244 8.4180975 8.524562 8.661168 8.858757 8.784405 8.718882 8.790554 8.896732 8.882032
1370205_at 3.9787815 3.9491985 3.626811 3.847211 3.8414705 4.1493773 3.8086627 3.815647 3.8185415 3.9006765 3.8029513 3.7769883
1370206_at 4.442279 4.6189103 4.7188864 4.2251945 4.473885 4.3733697 4.328652 4.59042 4.469251 4.396329 4.366566 4.47807
1370207_at 11.3773575 11.531674 11.38039 11.340348 11.29327 11.430834 11.432202 11.368232 11.430188 11.545729 11.490552 11.357293
1370208_at 8.326086 8.185538 8.157224 8.226516 8.129166 8.149943 8.258585 8.204847 8.0299225 8.274869 8.387347 8.382719
1370209_at 9.316957 10.225442 10.6234665 10.099136 10.774818 10.319881 9.986166 10.412173 10.391223 9.969011 10.3095255 10.323337
1370210_at 5.3219147 5.212234 5.0373654 5.4942465 4.966497 5.2648726 5.2206345 5.2397676 5.431213 4.9951468 5.291679 5.402742
1370211_at 6.1106896 6.2245727 6.068882 6.4030647 6.5423203 6.1889925 6.416415 6.2886977 6.247238 6.38381 6.6020727 6.4210815
1370212_at 5.3634157 5.04784 5.323089 5.292488 5.3207936 5.3181524 5.368033 5.276986 5.216971 5.37817 5.093629 4.7991195
1370213_at 11.687313 11.616682 11.687193 11.698455 11.667853 11.6756115 11.720561 11.673234 11.738785 11.937581 11.927311 11.857161
1370214_at 4.859368 4.942621 5.0247927 4.887323 4.9416876 4.8969874 5.0938873 4.956177 4.857859 4.7409363 4.7234383 4.812848
1370215_at 10.43731 10.472639 10.318657 10.034475 10.400585 10.467871 10.175619 10.13529 9.930034 9.823613 10.452397 9.907926
1370216_at 4.4567647 4.6137977 4.3774624 4.4376674 4.6260567 4.6305437 4.4294806 4.7314353 5.3126154 4.2492943 4.40055 4.484464
1370217_at 5.3162174 5.4284735 5.477022 5.4703126 4.9476023 5.4167657 5.7466717 5.3966393 7.50806 5.192392 5.500275 5.3882413
1370218_at 6.5598016 6.266588 6.33854 5.8634267 6.501252 6.8236423 6.3937845 5.751967 6.481827 6.524049 6.337495 6.1077
1370219_at 8.609612 8.966702 8.659314 8.473631 8.831255 8.8907995 8.597312 8.493324 8.517607 8.547714 8.849656 8.341927
1370220_at 10.819505 9.277282 10.249847 10.186027 10.906323 10.602458 10.272561 10.449535 10.394501 10.494536 10.574159 10.559015
1370221_at 4.783061 4.621744 4.3354115 4.7413297 4.663161 4.6656995 4.7454405 4.6027894 4.5013156 4.791305 4.4485397 4.7011795
1370222_at 4.9687853 4.8017845 4.925319 4.7108574 4.8290577 4.870407 4.9154396 4.835699 5.023619 4.987277 4.790921 4.920135
1370223_at 8.334105 8.213564 8.189962 8.142158 8.08083 8.193735 7.9659805 8.199919 8.249887 8.231495 8.451319 8.254134
1370224_at 9.184943 9.532517 9.370532 9.218869 9.290857 9.158844 9.093834 9.336399 9.156126 9.017401 10.022252 9.044703
1370225_at 4.849458 5.101228 5.0055585 4.8324018 5.07374 5.2479663 4.8567734 4.8355427 4.9186516 4.7957344 4.7864494 4.7664175
1370226_at 10.24337 10.395781 10.414597 10.377371 10.268116 10.377687 10.283218 10.470083 10.357357 10.470343 10.383158 10.364212
1370227_at 3.2009156 3.3882017 3.38152 3.12439 3.3700414 3.178568 3.1998096 3.2399743 3.266182 3.2950895 3.2583032 3.4031315
1370228_at 14.402265 14.357648 14.397978 14.321251 14.301356 14.400607 14.367394 14.267579 14.316889 14.29065 14.268521 14.266637
1370229_at 4.998499 4.8327456 4.9142647 5.102576 5.090725 4.5604935 5.001947 5.1744337 4.968464 5.3834124 4.9116783 5.03533
1370230_at 11.252795 11.254888 11.218928 11.152681 11.052304 11.293325 11.229679 11.254104 11.237774 11.362769 11.468626 11.032988
1370231_at 7.1201596 7.2089143 7.0562725 7.1535525 7.1056495 7.075617 7.166753 7.403042 7.2973905 7.4756017 7.049012 7.157496
1370232_at 10.400752 10.552309 10.695887 10.821521 10.597619 10.8624935 10.776579 10.798983 10.708358 10.492859 10.264523 10.701674
1370233_at 4.874529 4.732161 4.719889 5.126733 4.797594 4.818965 4.8127975 4.8566523 5.067301 4.687994 5.0180364 4.6123967
1370234_at 12.585134 12.578601 12.611139 12.567403 12.671893 12.522506 12.367416 12.3787155 12.609016 12.202108 12.233071 12.343292
1370235_at 12.920356 12.906415 12.80436 12.843502 13.145117 12.927998 13.027268 13.034298 13.296314 13.392259 13.394437 13.108108
1370236_at 8.848596 9.133593 8.949298 8.867109 9.305546 8.820783 9.148607 8.620947 8.757601 8.859747 8.922684 8.934634
1370237_at 12.076914 12.086695 12.138858 12.298301 12.286775 12.268497 12.480333 12.522698 12.321163 12.554232 12.469965 12.552902
1370238_at 11.652763 11.847542 11.786069 11.693421 11.648458 11.865924 11.71429 11.708176 11.691061 11.777826 11.787937 11.484468
1370239_at 12.8976755 13.173897 12.699408 13.12255 13.295837 13.095077 12.7466135 12.952959 12.90374 13.272529 12.797016 12.729132
1370240_x_at 12.915276 13.158549 12.708363 13.108399 13.281484 13.148637 12.70277 12.950946 12.915817 13.208842 12.750846 12.59536
1370241_at 13.817527 13.791945 13.847827 13.753916 13.909581 13.695078 13.466006 13.238998 13.631538 13.475409 13.465552 13.3136215
1370242_at 12.689795 12.792728 12.63002 12.7354965 12.581524 12.770411 12.596583 12.591975 12.729268 12.814561 12.767532 12.443084
1370243_a_at 10.402199 10.684894 10.723889 10.505485 10.37148 10.474155 9.830701 9.6817 10.380722 9.758591 9.3039875 9.602234
1370244_at 12.465659 12.484451 12.46989 12.45795 12.464879 12.403377 12.349488 12.45119 12.593116 12.3144045 12.486078 12.636012
1370245_at 10.637732 10.68943 10.541837 10.539469 10.544946 10.5023 10.415063 10.616355 10.678703 10.352605 10.560107 10.8489685
1370246_at 11.922845 11.915514 11.959671 12.052857 11.974981 12.1216135 11.924851 12.017248 12.108205 12.067839 12.110531 12.101972
1370247_a_at 6.4293203 6.450445 6.5554643 6.575619 6.4966974 6.2840652 6.6229687 6.5139923 6.4650984 6.469278 6.408497 6.784562
1370248_at 6.3875966 6.1922965 6.479689 6.370848 6.158389 6.5042357 6.0037932 6.293304 6.477088 6.2806225 6.1868587 6.494335
1370249_at 7.2226176 7.5908704 7.6888013 7.776003 7.8072977 7.70575 8.478752 7.6694746 8.315319 8.188276 9.482824 7.834014
1370250_at 9.3341465 9.726009 9.3337145 9.126206 9.31486 9.071168 9.230579 9.361601 9.559412 9.534201 9.762791 9.490192
1370251_at 6.232292 6.240667 6.7738223 6.531801 6.5304165 6.5822515 6.7604995 6.492508 6.8360724 6.7488866 6.9857893 6.4349174
1370252_at 8.499805 8.542657 8.991861 8.606004 8.90963 8.933275 8.680605 8.805116 9.211514 9.345427 9.372669 8.923077
1370253_at 11.707034 11.881898 11.747186 11.770725 11.739869 11.850242 11.691887 11.817672 11.781472 12.011739 11.913243 11.893024
1370254_at 3.6199932 3.710257 3.6105838 3.7808356 3.7725027 3.3868089 3.87413 3.4383142 3.6315513 3.5580888 3.7056792 3.7775598
1370255_at 4.5808306 4.5290422 4.3868437 4.544466 4.537509 4.799698 4.465334 4.489295 4.5301056 4.8204784 4.6815968 4.6802397
1370256_at 7.653186 7.8056116 8.226028 9.068887 9.112161 7.3091936 8.59664 9.168186 8.11279 8.46049 8.267838 7.4869165
1370257_at 4.1642556 4.523032 4.069726 4.458523 4.170744 4.508728 4.361499 4.2576895 4.103181 4.4710054 4.2725763 4.222213
1370258_at 5.1746945 5.3401117 5.2876005 5.2680902 5.387091 5.1897283 5.46694 5.119554 5.3099446 5.353147 5.122031 5.4843063
1370259_a_at 7.7617946 7.3649316 7.2956343 7.156394 7.7836065 7.3832364 7.4254484 7.354865 7.084629 7.3980503 7.4664664 7.1509933
1370260_at 6.803415 6.6235642 6.854998 6.7801266 6.7171283 6.7173257 6.7044864 6.85325 6.760488 6.78125 6.8075747 6.7243805
1370261_at 7.798562 7.819658 7.592308 7.810294 7.8367553 7.779533 7.577429 7.622479 7.8524265 7.8887305 7.6051803 7.8011646
1370262_at 9.277784 8.987188 9.057123 9.051102 8.872974 9.083773 8.890562 9.022396 8.930983 8.995543 8.9798355 9.057976
1370263_at 5.723631 5.859573 5.557828 5.660585 5.7961116 5.66067 5.70462 5.714482 5.900205 5.8260384 5.7448344 5.9434214
1370264_at 7.398968 7.3950934 7.784737 7.5837097 7.676214 7.5182023 7.6213546 7.7426233 7.7986035 7.5265546 7.21858 7.40134
1370265_at 6.057275 5.9955554 6.4589376 5.962554 6.278675 5.9645786 6.20216 6.191149 6.1772075 6.2994204 6.6586404 5.8821664
1370266_at 6.6504836 6.6494503 6.816037 6.9246163 6.978158 6.517013 6.880723 6.9245043 6.644471 6.900756 6.3579125 6.6403327
1370267_at 6.347449 6.4344993 6.5489764 6.4323726 6.438986 6.64039 6.295691 6.493959 6.577051 6.56884 6.174574 6.666082
1370268_at 4.3355236 4.327057 4.2712784 4.4585977 4.370658 4.6212254 4.3262677 4.3687925 4.674649 4.419362 4.1691003 4.378167
1370269_at 5.169976 5.240536 5.065031 5.2906175 5.4078083 5.1277294 5.4454813 5.240404 5.287148 5.2518606 5.342609 5.1785665
1370270_at 3.758104 4.266026 3.7613297 3.9398837 4.127316 3.8860009 3.9197085 4.1145673 4.2714925 3.8147402 3.8390367 4.018033
1370271_a_at 7.1264954 7.264573 7.1054473 7.1183724 7.0326924 7.158307 7.3534837 7.3118157 7.2174225 7.161853 7.2363586 7.2407346
1370272_x_at 5.8883343 6.0394845 5.96856 5.9171767 5.920879 6.047654 6.247294 6.044937 5.9559426 6.005981 5.970259 5.960853
1370273_at 3.672646 3.258669 3.389173 3.3892918 3.2331283 3.6348448 3.5792086 3.2602713 3.536343 3.4540741 3.4728906 3.3307362
1370274_at 13.004859 12.917083 12.920749 13.056681 12.935606 12.876141 13.008457 13.100411 13.14005 12.933996 13.055721 13.070608
1370275_at 12.654925 12.510514 12.57546 12.60616 12.648731 12.67495 12.802595 12.695552 12.697468 12.78943 12.754752 12.78146
1370276_at 12.083336 12.127497 12.255228 12.187326 12.2263 12.199833 12.2801695 12.100511 12.256502 12.393294 12.505486 12.396786
1370277_at 11.925837 11.907536 11.893121 11.99105 11.990321 11.997014 11.9839735 11.903685 11.960395 12.152188 12.1409855 12.083466
1370278_at 11.313024 11.571162 11.527282 11.435586 11.596936 11.607874 11.645068 11.576661 11.490813 11.773346 11.773138 11.757481
1370279_at 5.7130213 5.4409866 5.64036 5.6381664 5.9469786 5.733914 5.741678 6.08019 5.6780896 5.8514724 5.7468176 5.3779464
1370280_at 10.680634 10.578222 10.638912 10.779532 10.7764635 10.738596 10.913618 10.949312 10.625689 10.724058 10.876309 10.841738
1370281_at 10.070799 10.73095 10.28572 9.417299 10.305899 9.8109455 9.78883 8.548411 10.155743 10.636671 10.193437 10.2205105
1370282_at 7.00442 6.5440917 6.735407 6.2123504 6.8184214 6.827726 6.5747585 6.6215577 6.7588935 7.135107 7.2189627 7.6385922
1370283_at 12.2380085 12.346116 12.309422 12.205186 12.348918 12.061595 12.110984 11.72155 12.171477 11.816591 11.851085 11.938144
1370284_at 12.118108 12.258637 12.321105 12.199435 12.157967 12.337762 12.290927 12.251051 12.273714 12.405117 12.332809 12.196381
1370285_at 6.4135537 6.2575445 6.295851 6.1507874 6.4331803 6.292531 6.2806854 6.5578203 6.451189 6.4982624 6.504818 6.4760904
1370286_at 9.104291 9.706221 9.432519 9.484551 9.464058 8.570355 9.06277 9.638623 8.546082 8.561612 8.218538 8.573265
1370287_a_at 9.213952 8.97823 9.206964 9.218134 9.125716 8.95137 9.167707 9.340498 9.119941 9.192084 9.060673 9.01145
1370288_a_at 8.669119 8.359765 8.506514 8.76446 8.402031 8.5399 8.361906 8.682928 8.496962 8.332584 8.45351 8.327202
1370289_x_at 3.4334989 3.729981 3.6525664 3.804828 3.6383972 3.6449268 3.7136674 3.79218 3.7806413 3.6464553 3.6042871 3.7543335
1370290_at 8.52692 8.348363 8.3728285 8.534443 8.370175 8.344878 8.581046 8.203496 8.392212 8.320366 8.45096 8.274684
1370291_at 5.4533963 5.270891 5.3383226 5.371521 5.552365 5.552516 5.5622206 5.3609653 5.3681054 5.432065 5.407858 5.288277
1370292_a_at 3.7799544 3.8621101 4.0877914 4.004152 3.7813816 3.8769052 4.0045524 3.8172688 4.1959605 3.9032385 4.001302 4.000335
1370293_at 5.311499 5.3299446 5.1641545 5.4496813 5.386655 5.568176 5.032135 5.1419945 5.536219 5.308214 5.3480673 5.3876505
1370294_a_at 7.1028314 6.585107 7.018481 6.7132897 6.890175 7.2018094 7.347268 6.181478 6.9384108 6.458324 6.817968 6.4200397
1370295_at 8.696188 8.734308 8.760823 8.707046 8.337615 8.713973 8.578983 8.425854 8.519904 8.63851 8.704402 8.42705
1370296_at 13.621856 13.632581 13.570501 13.540317 13.478588 13.592719 13.430358 13.375231 13.554375 13.471933 13.451131 13.3357725
1370297_at 6.033322 6.157232 6.0559483 6.01598 6.263862 6.4099255 6.3625317 5.8892775 6.2492447 5.972434 6.1703773 5.8409557
1370298_at 9.985295 10.2849655 10.405506 10.090159 10.119439 10.128624 10.102296 10.230601 10.114052 10.227491 10.336725 10.202319
1370299_at 13.717781 13.695535 13.712658 13.72442 13.639631 13.701435 13.576913 13.5799055 13.60796 13.5158615 13.46717 13.474377
1370300_at 8.528589 8.452746 8.523534 8.3185005 8.252254 8.434628 8.184155 8.001881 8.270246 8.155058 8.403679 8.246294
1370301_at 7.258047 6.8419967 6.922118 7.049629 7.104132 6.9229064 7.2124424 7.0703444 6.8646107 6.9194493 7.1866364 6.820845
1370302_at 8.205629 7.9765153 7.826628 8.063631 8.093127 8.070639 7.989849 8.309906 8.117398 7.952041 8.049638 8.18027
1370303_at 6.4990726 6.621941 6.6752343 6.2660646 6.663547 6.5521393 6.1603003 6.411175 6.2604375 6.548528 6.537568 6.77826
1370304_at 9.163815 8.948137 9.457066 9.0974245 9.024629 9.170585 9.111523 9.022393 9.239793 9.337407 9.416601 9.330518
1370305_at 9.765931 9.838661 9.765391 9.770342 9.866399 9.854897 9.774854 9.752124 9.803759 9.715547 9.7558 9.624211
1370306_at 8.539755 8.517187 8.60157 8.512652 8.572615 8.644089 8.609268 8.585054 8.475065 8.814807 8.534321 8.438917
1370307_at 7.339977 7.396431 7.4912205 7.46145 7.5143714 7.302199 7.4613023 7.502092 7.449646 7.214913 7.3178124 7.2044716
1370308_at 7.9530544 7.9468713 8.018 8.0413475 7.890934 8.160863 8.238005 7.8476405 8.109835 7.9300947 8.229828 7.822535
1370309_a_at 10.723294 10.75269 10.862779 10.705115 10.66768 10.688911 10.665241 10.609533 10.6909 10.75659 10.820756 10.8452835
1370310_at 12.877098 12.775646 12.969169 13.005904 12.886307 13.14375 13.517868 13.577052 13.262736 13.457507 13.535141 13.84412
1370311_at 8.684831 8.8174 8.919357 8.518219 8.571865 8.667435 8.424724 8.475948 8.469944 8.310318 8.617022 8.530876
1370312_at 4.038152 4.198364 3.8894258 4.1192427 4.06771 4.0048137 3.9274783 3.9568596 4.035823 4.1231127 4.0427833 3.9599621
1370313_at 8.85539 8.872281 8.927529 9.019719 8.972719 8.832457 9.317354 9.244096 9.120638 9.602227 9.740861 9.856385
1370314_at 7.910947 7.6491876 8.075342 7.1569567 7.7459292 7.842063 7.5652676 7.534202 7.581359 7.550738 7.38658 7.39077
1370315_a_at 5.754602 5.6951275 5.63736 5.798019 5.7451615 5.7913094 5.7005844 5.649441 5.661498 5.705184 5.5751343 5.618861
1370316_at 7.920949 7.827282 7.771167 7.812833 7.8887057 7.801735 7.9165134 7.935863 7.8848658 7.805245 7.838693 8.071155
1370317_at 6.7067432 6.8161225 6.806857 6.613752 6.7154617 6.6124434 6.5649652 6.4593945 6.489732 6.648735 6.6431303 6.7166405
1370318_at 7.334428 7.370093 7.069778 7.463557 7.635515 7.4376144 7.664388 7.5844183 7.2363343 7.432956 7.604556 7.7686605
1370319_at 9.484794 9.463732 9.663125 9.509792 9.335338 9.448419 9.728366 9.494525 9.326219 9.303378 9.56666 8.991573
1370320_at 11.013798 11.071591 10.854665 11.103783 11.170908 11.493521 11.282721 11.48079 11.107213 11.264539 11.639773 11.4930315
1370321_at 10.354173 10.173673 10.20376 10.310746 10.297717 10.312804 10.483034 10.298971 10.35901 10.311724 10.323706 10.225384
1370322_at 9.84795 9.829411 9.95673 9.978574 9.875921 9.9689865 9.884653 9.979949 9.827465 10.0040455 9.870241 9.760896
1370323_at 5.8778243 5.914566 5.9402328 5.9799147 5.593212 5.6112337 5.928974 5.83235 5.43305 5.99332 5.7935047 5.7823596
1370324_at 7.0664086 7.122715 7.005553 7.2456517 7.352921 7.2552085 7.1450267 7.3792996 6.954185 7.3032465 7.40819 7.2407136
1370325_at 9.822494 9.716255 9.800404 9.652825 9.688619 9.841394 9.570278 9.7165 9.614188 9.383016 9.482638 9.477459
1370326_at 7.273376 7.3128405 7.181426 7.1170616 7.2887273 7.2263107 6.7762504 7.2031293 6.9633703 7.119899 7.220144 7.1288843
1370327_at 8.224665 8.169793 8.231979 8.216564 8.068719 8.365838 8.122822 7.9799976 8.208969 8.357964 8.373276 8.10631
1370328_at 5.4828606 5.2859974 5.648787 5.657496 5.583854 5.179695 6.0813456 5.738128 5.9680796 5.795039 5.7713785 5.9186816
1370329_at 9.304124 9.143568 9.401717 9.053056 8.949081 9.0447445 9.321008 8.968335 8.912879 8.73996 8.854321 8.537205
1370330_at 6.8834486 6.9355774 6.7979474 6.8624206 6.963979 6.73314 6.9167843 6.7486176 6.750438 6.6085305 7.053337 6.7416553
1370331_at 7.9434795 7.5797358 7.7983866 7.598851 7.2995114 7.5883374 7.489133 7.3646536 7.646897 7.1411304 7.3926287 7.203239
1370332_at 5.1856027 5.2255583 5.084607 5.268177 5.3482513 5.371542 5.2203407 5.2750688 5.3310223 4.880273 4.9547 5.302457
1370333_a_at 13.247986 13.3467 13.243781 13.217233 13.285592 13.252841 13.240585 13.280078 13.31463 13.154822 13.030318 13.180081
1370334_at 9.0980625 8.545668 8.891005 8.944801 8.885274 9.536097 8.887308 8.99398 8.927804 9.288248 9.68849 8.85026
1370335_at 7.6348577 7.477495 7.4933124 7.561003 7.6190658 7.501834 7.4613023 7.6021833 7.597134 7.603387 7.383002 7.3298793
1370336_at 10.519479 10.243488 10.577991 10.719753 11.21395 11.105647 11.019271 11.62933 11.2484865 11.825584 11.411835 11.6774235
1370337_at 8.066099 7.868661 7.981939 7.955164 7.8879056 7.595141 7.88774 7.998142 7.8516483 7.6389337 7.584097 7.952654
1370338_at 3.4278839 3.4328415 3.3269682 3.4122245 3.5716517 3.6492898 3.5378757 3.685953 3.5619977 3.5355422 3.5643575 3.2517903
1370339_at 10.059416 10.0243635 10.042396 10.098609 10.128474 10.079284 10.189436 10.106935 10.074247 10.2031145 10.179209 10.35864
1370340_x_at 9.25918 9.078794 9.058582 9.198946 9.050828 9.14234 9.242431 9.225545 9.113026 9.228422 9.307597 9.344484
1370341_at 3.5402431 3.4265668 3.4520442 3.6363382 3.619821 3.619173 3.4403675 3.718829 3.5757682 3.5716596 3.3583333 3.556045
1370342_at 3.7999775 3.5924337 3.803213 3.71479 3.7860997 3.5859036 3.568334 3.50126 3.6168041 3.833674 3.5486257 3.4843414
1370343_at 7.0437336 6.9301677 6.7966933 6.8517704 6.540064 6.79521 6.5035377 6.6023927 6.674975 6.624537 6.8056602 6.6574874
1370344_at 7.910772 7.921891 7.6392527 7.928926 7.672038 7.70756 7.755208 7.3569994 7.573146 7.3599052 7.553047 7.794374
1370345_at 6.1446424 5.531125 5.9389296 5.8029 6.119608 6.7661104 6.8702035 5.461341 6.3300514 5.841954 6.256419 5.5453434
1370346_at 5.8778296 5.0074377 5.341162 5.6012115 5.8036947 6.033556 6.5168834 5.155751 5.769048 5.029683 5.6677675 5.3336606
1370347_at 5.291861 5.347192 5.3192654 5.3336606 4.9375114 5.3801403 5.4654107 5.2415447 5.215681 5.1027093 5.157384 5.349272
1370348_at 10.608779 10.607298 10.56904 10.590292 10.63094 10.707888 10.597851 10.69352 10.498689 10.477449 10.617899 10.737689
1370349_a_at 14.0069895 14.033419 13.973337 14.0463915 14.067476 14.038833 14.058115 14.062674 14.024624 14.048352 14.018424 14.008642
1370350_x_at 10.8915415 11.375378 12.106865 12.910571 12.40471 10.717805 12.899567 13.0216055 13.310748 12.863021 12.185286 11.937783
1370351_at 8.733719 8.600111 8.570509 8.659594 8.646692 8.646564 8.741695 8.712375 8.70015 8.748033 8.736822 8.771016
1370352_at 11.819762 11.55099 11.634994 11.572836 11.810115 11.480643 11.636246 11.589087 11.529309 11.507723 11.468918 11.638326
1370353_at 8.121017 8.098164 7.839544 7.9347286 7.776262 7.8482976 7.741931 7.808852 7.9557624 8.11899 8.04666 7.545083
1370354_at 7.890265 7.779923 7.7149916 7.910783 7.854017 7.6732755 7.428717 7.740088 7.71637 7.4689236 7.3910446 7.484418
1370355_at 11.308629 12.576285 12.55474 12.237125 12.749485 11.396388 12.218407 12.498412 12.812655 13.197346 12.842145 13.158625
1370356_at 7.4764814 7.158066 7.315261 7.31882 7.1067343 7.1591835 7.20257 7.2440996 7.191553 7.1137652 7.118709 7.278735
1370357_at 7.8635297 7.9809747 8.002746 7.933588 7.9787045 7.8355618 7.8370614 7.880017 7.9008694 7.8324447 7.7023916 8.109814
1370358_at 8.659285 8.690546 8.420809 8.495431 8.334383 8.45228 8.376806 8.376575 8.334344 8.403756 8.22558 8.331198
1370359_at 12.527138 12.395521 12.608641 12.383736 12.274879 12.403247 12.369305 12.282219 12.401498 12.383431 12.133943 12.324262
1370360_at 8.684832 8.967272 9.109338 8.85554 8.977496 8.969728 8.661408 8.84136 9.002778 9.049407 8.6245 8.732685
1370361_at 4.5269966 4.6430664 4.7099442 4.649543 4.6769977 4.865615 4.6337395 4.694496 4.7748947 4.96941 4.815756 5.145461
1370362_at 7.012166 7.006626 6.798089 7.0024524 6.7384543 6.91312 7.289714 7.112304 7.124043 7.240067 7.083418 7.0766387
1370363_at 12.563339 12.300656 12.862478 12.40871 12.39239 12.8422985 13.022754 12.821351 12.35943 12.430141 12.458293 12.642633
1370364_at 7.575719 7.370644 7.502141 7.4538097 7.284669 7.3912673 7.175037 7.508719 7.426129 7.471605 7.4087224 7.5829663
1370365_at 8.814756 8.692153 8.529448 8.669031 8.639868 8.795578 8.651419 8.502386 8.737772 8.875155 8.9013405 8.910981
1370366_at 10.323582 10.389688 10.41361 10.2419195 10.056417 10.256108 10.145555 10.143016 10.207349 10.379964 10.215154 9.867095
1370367_at 4.4871626 4.7075524 4.5648346 4.780096 4.4230423 4.8068113 4.8849306 4.713808 4.574521 4.7093825 4.841167 4.5285
1370368_at 6.919768 6.717722 6.8626366 6.9957457 6.964422 7.10522 6.925962 6.790399 7.0585747 6.825282 6.7166295 6.7839727
1370369_at 6.4756083 6.743345 6.311201 6.6381397 6.825279 6.4120283 6.5275693 6.49284 6.4721103 6.5602007 6.5772405 6.428649
1370370_at 8.127719 8.380717 8.44131 8.21445 8.313743 8.317277 8.076021 8.409079 8.259511 8.217088 8.217571 8.35272
1370371_a_at 8.7015 8.298138 8.370014 8.681781 8.453808 8.714279 8.463927 8.121202 8.370781 8.091951 8.240588 8.736046
1370372_at 4.721847 4.6235824 4.6351132 4.509378 4.668042 4.7062 4.475531 4.779207 4.6126637 4.5517316 4.5494294 4.3230467
1370373_at 5.9051785 5.905944 5.7636704 5.862732 5.9320374 5.8621197 5.704476 5.642846 5.687792 5.918277 5.6634903 6.304876
1370374_at 8.594593 8.437068 8.658022 8.456293 8.476044 8.522152 8.562159 8.727511 8.426189 8.891001 8.524216 8.597511
1370375_at 11.471008 11.543053 11.522486 11.5500765 11.496291 11.595129 11.54688 11.355439 11.138808 10.956694 11.094507 10.708158
1370376_a_at 8.379072 8.227045 8.262249 8.535648 8.450985 8.4811325 8.411047 8.4132 8.430553 8.713099 8.543789 8.804256
1370377_at 13.044328 12.961143 13.048134 12.942736 13.001078 13.060382 12.911447 12.980513 12.9356 12.839953 12.841727 12.716909
1370378_at 12.342185 12.242025 12.361203 12.363388 12.388088 12.358638 12.408521 12.284851 12.322073 12.316333 12.358888 12.477205
1370379_at 5.6566525 5.902037 5.7197313 5.9449925 6.097648 5.6008973 6.004799 6.161941 5.9062686 6.5445967 6.5486865 5.4907527
1370380_s_at 7.0780697 6.9255114 7.1343083 7.052813 7.013903 6.998876 7.1534505 6.9831214 7.227634 6.938627 6.780551 7.0454545
1370381_at 10.700205 10.539871 10.576953 10.528506 10.486307 10.512189 10.668285 10.985453 10.804385 10.676721 10.58634 10.5226965
1370382_at 3.2569592 4.6825504 3.7872763 3.7169561 3.5675128 3.4736884 3.3977666 3.3540294 3.4446855 4.406313 3.5559208 3.3396668
1370383_s_at 8.640048 9.1426 8.245102 8.484478 8.938561 8.478019 8.642099 7.895235 7.997358 8.23142 8.326341 7.3064857
1370384_a_at 5.9957075 5.8710895 4.6007843 5.7376814 4.52761 4.6179924 4.9273334 6.719919 5.527874 5.578497 6.7925496 8.532845
1370385_at 5.2978315 5.418834 5.363106 5.2009234 5.3911414 5.325183 5.3688912 5.2966294 5.5332103 5.3111744 5.491161 5.609244
1370386_at 7.900014 7.6402392 7.8212156 7.801637 7.664842 7.869343 7.781083 7.6915665 7.7450366 7.7707396 7.8706255 7.7464204
1370387_at 11.595877 11.672695 11.919872 11.546386 10.213145 10.601344 9.869854 10.460774 10.750206 9.44922 8.881628 10.127835
1370388_at 4.324958 4.165527 4.075123 4.332153 4.3343687 4.384526 4.3954196 4.4909406 4.2033815 3.9374788 4.182415 3.7427163
1370389_at 4.018166 3.934231 3.681244 3.637718 4.146643 3.7764459 4.026708 3.886829 4.0399923 4.1004114 3.6760728 3.5841143
1370390_at 4.973567 5.063126 4.9939475 5.07602 4.8217297 4.9327517 4.9139094 5.078309 5.123077 4.809993 4.9827237 5.1597567
1370391_at 5.181282 5.332256 4.8714995 5.127652 5.0274105 5.098242 5.3349023 5.3296437 4.994305 5.21533 5.06458 5.0635123
1370392_at 5.2893853 5.32835 5.389785 5.3044357 5.2101665 5.7577324 5.3039827 5.473459 5.0661836 5.509772 5.61134 5.672312
1370393_at 5.5608683 5.470289 5.7383347 5.847872 5.51509 5.2083745 5.693136 5.666223 5.463914 5.1635275 5.649276 5.5680246
1370394_at 7.0133924 6.804186 7.501482 5.9932003 6.928501 5.865525 6.468813 5.8771563 5.6949778 5.3481326 5.5760574 5.3821683
1370395_at 6.659647 6.7236743 6.5806665 6.6011405 6.7000217 6.661213 6.706646 6.610255 6.3952484 6.4610257 6.5114074 6.8141856
1370396_x_at 14.076146 14.132765 14.0517645 14.143088 14.143514 14.1219425 14.155936 14.135043 14.127993 14.116508 14.1243725 14.108821
1370397_at 12.020415 11.66777 11.67787 12.647303 12.513324 12.390522 12.825726 13.36718 13.030733 13.174376 13.174376 13.455465
1370398_at 6.082365 6.3924356 6.067192 6.0956244 6.055136 6.0853124 5.8281713 6.162252 6.2238493 6.372819 6.440503 6.285256
1370399_at 7.3147163 7.3300333 7.867803 7.138867 7.5926375 7.4881763 7.159975 7.3266726 7.1761565 7.0836673 7.207928 6.940819
1370400_at 5.2508593 5.384601 5.070882 5.5252023 5.8373594 5.9370866 5.7991753 5.638832 5.3669786 5.535243 5.5080204 5.319724
1370401_at 3.6716304 3.705527 3.8371706 3.8975215 3.9500422 3.9718056 3.7489567 4.0629272 3.8505325 4.003208 3.9983017 3.8144386
1370402_at 7.637741 7.7252173 7.561071 7.706023 7.472698 7.7678876 7.5811086 7.818742 7.5188317 7.732569 7.72916 7.532045
1370403_at 4.766597 4.888348 4.7130995 5.173635 4.696315 4.86724 4.9283648 4.99165 4.828246 5.093956 5.0287786 4.75565
1370404_at 3.9221926 3.826049 3.7261932 3.9158816 3.7907035 3.936213 3.6531873 3.7136464 3.9307122 3.7723238 3.9229164 3.7468138
1370405_at 3.7747567 3.6805894 3.6344578 3.745546 3.8057804 3.8314774 3.7489567 3.7045588 4.246936 3.8441286 3.8113096 3.7046847
1370406_a_at 3.5085785 3.485194 3.5122793 3.4935925 3.879227 3.6908891 3.740874 3.7180636 3.7375681 3.7413912 3.8760786 3.8605397
1370407_at 8.478789 8.447289 8.382263 8.260402 8.263128 8.48099 8.670857 8.4590645 8.416127 9.181366 8.779597 8.620065
1370408_at 4.806567 4.702829 4.8343964 4.8316326 4.617502 4.756396 4.93309 4.9068503 4.8617477 4.4397745 4.89382 4.55504
1370409_at 4.6458454 4.6203375 4.444042 4.67795 4.7234616 4.688312 4.4555182 4.4438887 4.565551 4.659238 4.338407 4.752962
1370410_at 4.090391 3.9062276 3.9024231 4.209505 4.478869 3.9823563 4.219555 4.155593 3.996576 4.2126913 4.255212 4.1906843
1370411_at 5.75829 5.8532314 5.4059734 5.598507 5.767767 5.7443533 5.405007 5.918952 5.5040913 5.9336596 5.3820915 5.486429
1370412_at 4.221116 4.0338182 4.022172 3.9264634 3.9737895 3.845548 4.0374317 4.0186176 3.8319297 4.0650463 4.1746445 3.8687518
1370413_at 6.606096 6.743345 6.66984 6.6242757 6.76303 6.5793805 6.5533657 6.71677 6.8310566 6.4713764 6.7879806 7.001001
1370414_at 9.1900625 8.90964 9.435466 9.361552 9.094226 9.148248 9.141093 9.487926 8.9492235 9.048053 9.350483 8.982313
1370415_at 5.7069693 5.614197 5.567429 5.537871 5.700054 5.686495 5.627807 5.716046 5.5894623 5.9651575 5.8148413 5.502778
1370416_at 4.763368 4.634381 4.7379756 4.686806 4.6994686 4.5311203 4.5926633 4.665927 4.846806 4.9230905 4.821151 4.5231323
1370417_at 4.050843 4.185519 4.2334123 4.208312 4.3570166 4.455168 4.39015 4.0361714 4.3594 4.249558 4.435953 4.367206
1370418_s_at 5.4208727 5.31513 5.387604 5.401207 5.332269 4.9884043 5.52716 5.4890156 5.5502524 5.5921373 5.313807 5.3529425
1370419_a_at 5.6405716 5.5862923 5.4733286 5.5462294 5.4601064 5.617199 5.552765 5.573304 5.580024 5.50306 5.3648634 4.9697695
1370420_at 12.022613 11.92027 11.183905 11.570972 11.3556385 11.378697 11.320295 11.390338 11.502977 11.30044 11.850774 11.773486
1370421_a_at 6.361377 5.9896727 6.2217627 6.106189 6.4367013 6.004283 6.059495 6.0703745 5.8597536 6.0670614 6.050597 6.1722436
1370422_at 6.897586 6.810295 6.524199 6.7091417 7.03187 6.791699 6.401682 6.4832788 6.450232 6.890356 6.678424 6.467573
1370423_at 5.53076 6.07655 5.6041336 5.8737187 5.7701497 5.792536 5.8639674 5.761531 5.462882 6.2508283 5.82871 5.4787755
1370424_at 3.7113 3.8383522 3.707547 3.8490834 3.9929798 3.782827 4.0203295 3.8911061 3.8926873 4.060218 3.9080288 3.681986
1370425_at 12.74085 12.492245 12.897593 12.787233 12.736202 12.754845 12.870874 12.558628 12.746742 12.130308 12.176039 9.190521
1370426_a_at 10.675306 10.754838 10.826029 10.752169 10.616124 10.475261 10.520195 10.416724 10.483914 10.429703 10.336796 10.509892
1370427_at 5.2143745 5.1323156 5.135421 5.6175785 5.453068 5.4197407 5.4454813 5.629854 5.503833 5.9432297 5.863033 5.5200377
1370428_x_at 11.891407 11.51304 11.138625 11.103835 12.169771 12.043037 11.235228 11.943133 11.599747 11.192477 11.453415 11.776459
1370429_at 9.65582 9.1547575 8.928401 8.837696 9.656052 9.121612 9.309252 9.408045 9.138003 8.7607155 9.329353 9.160243
1370430_at 5.2422867 4.955791 4.609913 5.100088 5.144038 4.5400963 4.9152923 5.1128263 4.933912 5.0237703 5.0267706 4.789842
1370431_at 3.9769573 4.0256863 4.0536222 4.1642585 4.229203 4.0184135 4.1173334 4.0332994 3.8620481 4.2620363 4.07453 3.7670317
1370432_at 3.344054 3.4417267 3.5127563 3.6240246 3.5973969 3.6393716 3.6159816 3.6406791 3.5578148 3.543844 3.3855546 3.5109708
1370433_at 10.520068 10.424236 10.147239 10.182127 10.119197 10.181249 10.315592 10.265435 10.126973 10.386664 10.33742 10.053188
1370434_a_at 3.5660913 4.005471 3.4489353 3.5610504 3.7490907 3.5446477 3.5176816 3.5275369 3.6134043 3.6512618 3.5576797 3.6025467
1370435_a_at 7.646631 7.516482 7.5927486 7.5412364 7.5803814 7.852485 7.6410923 7.795903 7.7213764 8.00337 7.927234 7.7699018
1370436_at 6.584403 5.3911605 6.1548495 5.919191 5.6757894 7.1001883 8.025298 8.404421 7.8588676 7.044204 9.145428 8.502399
1370437_at 6.306171 6.158355 6.497213 6.051183 6.397671 6.3068123 5.8706098 5.9046364 6.305209 5.814732 6.0879593 6.435805
1370438_at 5.6232915 5.175045 5.404162 5.4137845 5.2696185 5.414178 5.6012797 5.389305 5.354091 5.578118 5.5179777 5.3947873
1370439_a_at 3.1871576 3.2942643 3.2023528 3.326288 3.3767657 3.6015034 3.410509 3.226854 3.4271405 3.3992884 3.3725448 3.4009376
1370440_at 7.3332596 7.276731 7.4693975 7.2820387 7.221087 7.3749595 7.3244977 7.4322805 7.465599 7.328518 7.3586802 7.311354
1370441_at 3.7217138 3.7345908 3.7290547 3.6945279 3.7119424 3.7698376 3.6111422 3.6290524 3.7921944 3.7388241 3.7664413 3.7294748
1370442_at 3.344054 3.478077 3.1971269 3.4605517 3.2150388 3.2386267 3.340396 3.3483298 3.2186205 3.2766087 3.23339 3.2883956
1370443_at 7.4840536 7.5624003 7.4000006 7.5029607 7.2561917 7.351787 7.537392 7.443211 7.333547 7.21859 7.3178124 7.180255
1370444_at 4.550806 4.468123 4.672481 4.4751253 4.6749816 5.0628185 4.6414137 4.650666 4.5665255 4.613394 4.6866937 4.2301736
1370445_at 6.4639287 6.7596397 6.667869 6.836404 6.3921027 6.070419 6.506221 6.767529 6.6103363 6.156178 6.2721624 6.273704
1370446_at 6.948628 6.9134936 6.8162556 7.0560923 6.7532105 6.827756 7.171994 7.065481 6.8706837 7.0182405 6.9236326 7.131398
1370447_at 4.753085 4.583606 4.755608 4.9522076 4.9337273 4.7553844 5.0014257 4.7324796 4.7459717 4.8668385 4.5623884 4.7080545
1370448_at 4.474718 4.426594 4.213134 4.196494 4.262189 4.3057914 4.435434 4.3008566 4.478394 4.3484735 4.5690937 4.6172733
1370449_at 8.047593 7.8860555 8.113641 7.88214 8.024401 8.149986 7.880723 7.9452825 7.8484497 7.9575276 8.017193 8.133795
1370450_at 4.411272 4.494098 4.3708305 4.364086 4.3805847 4.4798355 4.18325 4.531282 4.2857847 4.5038257 4.458412 4.2739544
1370451_a_at 5.131104 5.1082616 5.0196276 4.5578833 5.0595064 5.0720305 4.8476973 4.7288556 5.315741 5.088407 5.0710187 4.426341
1370452_at 3.7341673 3.7032557 3.6975482 3.8871765 4.062381 3.8064804 4.077324 3.8287938 3.6707304 3.8109803 3.7585905 3.9167562
1370453_at 5.112067 5.013931 4.9396906 4.797608 4.963466 4.8794637 5.086685 4.723366 5.1606197 4.946497 4.801049 5.0467973
1370454_at 4.840713 4.8825736 4.680544 4.959147 5.284811 4.9612637 5.168562 4.407152 4.6778483 4.67766 4.684971 4.8596487
1370455_a_at 3.5714884 3.2867734 3.3168828 3.2536454 3.3767657 3.395963 3.4293113 3.2947912 3.32576 3.5416293 3.283804 3.649379
1370456_at 3.6729374 3.6555374 4.0536594 3.8486266 3.6688862 3.7135484 3.9847395 3.7907655 4.0708413 3.6661816 3.9056807 3.7213943
1370457_at 3.8862596 3.9980068 3.9259753 3.8529332 4.181749 3.9029598 3.8734028 3.866281 4.0716515 4.165712 3.9938939 3.8539488
1370458_at 4.1081877 4.1505194 4.155368 4.417136 4.2382565 4.340876 4.56737 4.3543673 4.0399733 4.5825396 4.64838 4.344448
1370459_at 3.8759956 4.1682296 3.9618154 3.875234 4.2664084 4.1767936 3.9669557 3.9688144 3.9308698 4.4553366 3.9384606 4.1665998
1370460_at 7.314337 7.4994774 7.514617 7.588665 7.4672327 7.2156467 7.5230417 7.465522 7.2263246 7.22633 7.368915 7.5929804
1370461_at 5.484481 5.0603776 5.1365504 5.106398 4.959122 5.0575137 5.324946 5.077268 5.0198774 5.21126 5.44969 4.987693
1370462_at 4.9245777 4.417622 4.7159863 4.7220893 4.6123333 4.975112 5.254526 4.3208346 4.6747694 4.2411065 4.632917 4.198681
1370463_x_at 6.155005 7.0401998 6.837566 6.7147446 6.102935 6.939955 5.69386 5.693924 7.8243637 6.777967 5.5179777 5.7140017
1370464_at 4.7043333 4.5575466 4.6550965 4.8423266 4.5677686 4.677457 4.133264 3.8037634 4.131794 4.1231127 4.14556 4.0402517
1370465_at 5.2047596 4.90625 4.6482043 4.8391666 4.772783 4.565159 4.3262677 4.113447 4.105422 4.3484926 3.7900536 4.4562263
1370466_at 3.9824526 3.8835523 4.443755 4.032605 4.21354 4.082875 4.2354326 4.0689783 4.087146 3.9574597 3.9235709 3.8194594
1370467_at 4.777583 4.6277914 4.5843663 4.3782554 4.541171 4.8054914 4.765393 4.4287267 4.5734277 4.4391747 4.54658 4.7852125
1370468_at 3.2878356 3.1516495 3.3088117 3.3252113 3.199625 3.372112 3.424199 3.2750916 3.2998567 3.3166358 3.2635455 3.2479277
1370469_at 5.5287557 5.800476 5.398454 5.389885 5.732337 5.5299826 5.573056 5.616212 5.298929 5.4718146 5.452179 5.710928
1370470_at 3.7736602 4.0777206 3.9681575 3.9330187 4.010675 3.9052486 4.161009 3.7855039 3.6807349 3.7042735 3.8641372 3.9797487
1370471_at 4.018004 3.8367476 3.6418447 3.7233524 3.9340427 3.7882836 3.9260228 3.979362 4.0585136 3.704634 3.884077 3.9583251
1370472_a_at 4.721157 4.847507 4.7912307 4.653907 4.801494 4.965561 5.0093994 4.6457376 4.5418015 4.6205673 4.643633 4.5758133
1370473_a_at 6.1777835 6.0450335 6.048732 6.281665 6.0995283 6.17248 6.0238466 6.337197 6.0999923 6.318511 6.0190544 6.15723
1370474_at 5.5739865 5.49273 6.188475 5.7154455 5.8373117 5.4718328 5.7298055 5.9691496 6.002772 5.5152054 5.441684 5.7966337
1370475_at 13.231175 13.138226 13.07254 13.077096 13.029362 13.222028 13.163628 12.956524 13.088406 12.860402 13.015737 13.069623
1370476_at 7.4506636 7.285776 7.3663044 7.304712 7.0851784 7.31294 7.398415 7.34262 7.4452853 7.2236433 7.443163 7.2847295
1370477_at 3.597773 3.6337128 3.5254352 3.8218133 3.689618 3.7128515 3.663824 3.7708778 3.8358574 3.5620203 3.469738 3.55151
1370478_at 5.695547 5.7234235 5.557519 5.7275767 5.761902 5.7608333 5.687787 5.7879896 5.6194735 5.2308707 5.5810366 5.5279617
1370479_x_at 13.201478 13.088913 13.234526 12.962011 13.200762 13.32545 13.218303 12.362684 12.866621 11.904558 11.237018 8.329777
1370480_at 3.9563067 3.7034762 3.8325388 3.9014473 3.7465656 3.8873389 4.0425587 3.9700496 3.882715 3.9679582 3.8122468 3.7228878
1370481_at 5.212039 5.263874 5.358332 5.525783 5.5911603 5.467268 5.5386567 5.3503184 5.13775 5.3426814 5.218069 5.420173
1370482_at 5.2956696 5.419683 5.0588546 5.457304 5.481098 5.33856 5.2036276 5.353341 5.363064 5.423603 5.3968105 5.2383623
1370483_at 3.765289 3.9141695 3.7525668 3.7705424 3.7781444 3.7370336 3.8488142 3.8492768 3.6584496 3.7204735 3.680429 3.771559
1370484_at 5.140525 5.1193337 5.1254134 5.069042 5.1730046 5.1906486 5.062094 5.030015 5.1148043 5.2968574 5.090628 5.2702217
1370485_a_at 4.622322 4.338947 4.669039 4.159999 4.789645 4.33227 4.3692126 4.0038266 4.2512574 4.8076234 4.3205304 4.0691924
1370486_a_at 5.183503 5.33009 5.1156225 4.972455 5.5016103 4.902032 5.4885154 5.4903035 5.322208 5.7020264 5.681019 5.2407403
1370487_a_at 6.222 6.203355 6.188475 6.037101 6.1521177 6.1011453 6.2451687 5.862942 6.1647334 6.0208306 5.948356 5.9512744
1370488_a_at 5.593269 5.7401814 5.6215096 5.5786476 5.8010745 5.256522 5.3688912 5.852431 5.301661 5.2736015 5.163578 4.998218
1370489_a_at 4.324359 4.309257 3.8878038 4.1274376 3.8814528 3.9607577 4.140181 4.133863 4.125579 4.061373 4.15941 4.1982036
1370490_at 3.918512 4.0939198 4.243233 4.346995 3.916187 3.9821863 3.98595 4.073196 3.923542 3.9845304 4.135068 3.9333587
1370491_a_at 5.579819 5.2418957 5.259602 6.112226 5.477324 5.4151917 7.675176 9.223435 6.501738 9.616442 9.182041 11.148851
1370492_a_at 4.3450084 4.1756926 4.537902 4.4062266 4.0206375 4.145974 4.56485 4.346896 4.3782945 4.26574 4.125843 4.2826276
1370493_a_at 3.7917843 3.7314332 3.4571128 3.6842778 4.006668 3.8914075 3.8928359 3.7672608 3.73683 3.7477858 4.1513433 4.317071
1370494_at 4.3665133 4.113016 4.275324 4.3987417 4.1535296 4.292031 4.3673916 4.392439 4.318919 4.321103 4.2202587 4.2255964
1370495_s_at 13.242366 13.137877 13.245182 13.328692 13.22365 13.472273 13.279668 13.364309 13.405994 13.196966 13.377984 13.394971
1370496_at 12.794499 12.668884 12.607553 12.761618 12.794317 12.799593 12.8112955 12.8943 12.802457 12.738365 12.782996 12.759884
1370497_at 4.1655226 4.0813046 4.143219 4.0155745 4.0529804 4.17111 4.127518 4.2143955 4.239273 4.1543226 3.9359818 4.17074
1370498_at 3.3245919 3.3335128 3.3958778 3.4536424 3.4937482 3.406556 3.4915497 3.5243208 3.3449624 3.5687954 3.6416037 3.7125213
1370499_at 4.4180574 4.247455 4.187278 4.0522356 4.6944904 4.4462757 3.935164 4.393901 4.1799664 3.9791312 4.2980213 4.248011
1370500_a_at 3.9322278 3.5896692 3.9382775 3.510676 4.1404915 3.8612983 3.970896 3.633605 4.063944 4.0246506 3.8406427 3.8416123
1370501_at 9.355631 9.494262 9.548039 9.567598 9.547173 9.4265 9.53505 9.497838 9.390613 9.427912 9.526239 9.674933
1370502_at 3.8196387 4.1629796 3.9779515 3.9623532 4.239197 4.063207 3.8256736 4.0796976 4.0198026 3.7690854 3.9038138 3.7240648
1370503_s_at 4.4699516 4.104105 4.375802 4.369757 4.2840476 4.2775764 4.240443 4.292447 4.2467732 4.328408 4.414421 4.264058
1370504_a_at 5.998483 5.9815187 5.6994715 5.9566846 5.857656 5.871508 6.035984 6.163109 5.90151 5.7298007 6.2167764 5.9248104
1370505_at 6.2928185 6.113181 6.2251797 6.2549787 6.256473 6.312317 6.2626243 6.514475 6.1488185 6.3651276 6.4777384 6.3222203
1370506_at 6.939338 6.801538 6.88361 6.848304 7.011273 6.9586153 7.119541 6.92328 7.022327 7.390593 7.40231 7.3251767
1370507_at 5.885798 5.857315 5.9492135 5.742168 6.0088534 5.8864665 6.033823 6.0257196 5.8440557 6.180354 6.083592 6.531458
1370508_a_at 4.9696274 5.131069 4.6476192 4.9632683 4.9858522 5.0107327 5.0433626 5.060876 5.1771097 5.1121325 5.044999 4.9807053
1370509_at 7.859763 6.833577 7.5546865 7.4287677 7.252795 7.5284753 6.913928 6.2976785 7.4111557 7.225949 7.3340983 7.646703
1370510_a_at 7.9596214 7.877977 7.6808434 7.823228 7.696267 7.7137094 7.5229106 7.800358 7.6016808 7.670214 7.568391 7.793569
1370511_at 13.86165 13.891153 13.8680105 13.88468 13.932574 13.826062 13.836763 13.873269 13.838709 13.845446 13.8795185 13.865325
1370512_at 7.6490803 7.55376 7.203912 7.392245 7.333432 7.144894 7.485398 7.291326 7.489396 7.5146456 7.302188 7.5237937
1370513_at 3.5276902 3.5144372 3.6418447 3.555735 3.5014935 3.658989 3.727037 3.695778 3.5842247 3.6435108 3.5835469 3.4275947
1370514_a_at 3.5356524 3.8449092 3.8646793 3.6688135 3.5591924 3.5948753 3.6300375 3.6925848 3.733116 3.6383586 3.6711895 3.5847273
1370515_x_at 4.2163987 4.2751393 3.918365 4.4557085 4.296163 4.325647 4.243984 4.300879 4.378596 4.3391166 4.1455116 4.275988
1370516_at 6.3973746 6.0823035 6.142012 6.0080786 6.232488 6.307505 5.8696675 5.94891 6.144256 5.8443885 6.026967 6.0929966
1370517_at 3.8356836 3.622212 3.4630828 3.8368986 3.7213643 3.823832 3.4259408 3.6229305 3.9680321 3.5624092 3.942053 3.6551876
1370518_a_at 4.0706806 3.5805466 3.9585426 3.8024962 3.913353 3.7449346 4.0162344 3.8735456 3.8118289 3.837973 3.9145968 3.653078
1370519_at 4.4392376 4.2023435 4.34459 4.327286 4.547098 4.3846664 4.40621 4.294525 4.2444944 4.3044424 4.575549 4.367206
1370520_at 4.3746405 4.5015388 4.1760654 4.7656164 4.28395 4.191159 4.1550713 4.010195 4.0479393 4.013633 4.282275 4.23365
1370521_at 6.7531424 6.609556 6.556276 6.7920074 6.587837 6.688241 6.556148 6.4094296 7.0609803 6.5120873 6.800625 6.957013
1370522_at 9.223362 9.082541 9.1306925 9.035449 8.978292 9.112534 9.035869 8.979744 8.926949 8.77284 8.923001 8.685221
1370523_a_at 7.927902 7.940185 8.172215 7.9492664 7.901799 8.041238 8.042648 8.103281 7.9028664 7.9920893 7.774452 7.861189
1370524_at 9.257687 9.154465 9.416182 9.301558 9.279905 9.338857 9.140772 9.311494 9.381476 9.248652 9.18122 9.147657
1370525_at 8.441473 8.117808 8.548327 8.507311 8.539112 8.274279 8.212941 8.444925 8.213331 8.201946 8.23049 8.376818
1370526_at 6.618678 8.423813 6.7986794 6.460525 6.672102 6.941793 8.380419 6.059024 6.397491 8.436712 6.524738 6.584516
1370527_a_at 8.869101 8.776944 8.707751 8.628666 8.868548 8.710779 8.573015 8.609425 8.596564 8.631432 8.52437 8.6493
1370528_at 6.4182224 6.3288164 6.4965887 6.375034 6.530907 6.375328 6.384534 6.5162663 6.494135 6.6354833 6.2021217 6.512731
1370529_a_at 7.617187 7.6402545 7.5861263 7.5357833 7.6630754 7.492924 7.6761417 7.5757675 7.5594625 7.295896 7.4270844 7.4272614
1370530_a_at 7.9597526 8.11174 8.046585 8.005977 8.225755 8.077887 8.246707 8.076918 7.99116 8.041727 8.019311 7.8750525
1370531_a_at 5.6139364 5.589634 5.6142626 5.4577923 5.7048597 5.6479177 5.783372 5.8689384 5.5639124 5.549098 5.738476 5.295358
1370532_at 5.602731 5.6849647 5.672578 5.660479 5.566838 5.647918 5.636567 5.650958 5.5251884 5.56094 5.6019354 5.6129036
1370533_at 4.225272 4.14979 4.3346834 4.375846 4.4304085 4.178303 4.32254 4.2442575 4.375387 4.393194 4.271714 4.367206
1370534_at 6.847583 7.0032725 7.301304 7.1894236 6.990807 7.042402 7.1603723 7.2297635 7.2221894 6.778939 7.0909057 6.7106633
1370535_at 4.054514 4.213619 4.1503515 4.01408 4.038369 4.0647926 3.9937396 4.0132694 3.880749 4.3106747 3.9225578 3.8430774
1370536_at 5.411667 5.2268596 5.5441146 5.2263775 5.1859665 5.2296457 5.3030987 5.1141195 5.188059 4.8689165 5.218404 5.303097
1370537_at 7.1482325 7.018453 7.0286613 7.316525 6.8126144 7.118045 7.120424 7.0207286 7.128883 7.411431 7.4886336 7.5545545
1370538_at 8.14621 7.558849 7.710861 7.7876663 8.121302 7.625854 7.773741 7.4082456 7.9376135 7.470493 7.500782 7.5768504
1370539_at 7.245576 7.4630704 7.477915 7.270676 7.135697 7.340678 7.404338 7.354549 7.227088 7.347235 7.364275 7.1136737
1370540_at 4.0659747 3.869504 4.371741 4.0149736 4.1888275 3.9853075 3.8766787 4.4979296 4.481135 4.3305364 4.307246 4.61166
1370541_at 6.144609 5.6685567 7.0028334 6.3509884 6.1259933 6.79652 6.29678 7.176038 7.298208 6.7125344 7.0153217 7.7175813
1370542_a_at 6.407338 6.542026 6.891669 6.5119195 7.0050306 6.464233 6.6795063 6.9259424 6.6727705 6.5092707 6.735089 6.9381876
1370543_at 7.278456 7.1658664 7.0684643 7.1057987 7.47405 7.059131 6.7895117 6.879107 7.0067525 6.741874 6.5329833 7.5766773
1370544_at 5.962146 5.807206 6.027681 6.0097895 5.7573495 5.8156977 5.895675 5.9872446 6.1675034 6.392173 6.494669 6.4436636
1370545_at 4.740671 4.91677 4.8278613 4.9632683 4.932281 4.6597276 4.706031 4.4540067 4.674649 4.945698 4.564766 4.6031394
1370546_at 3.8856287 3.7394304 3.7463892 3.9766173 3.8891861 3.7633266 4.034986 4.2095556 3.856038 3.8494864 3.9303365 3.9681895
1370547_at 13.886421 13.886421 13.823243 13.813801 13.796107 13.786277 13.842069 13.78358 13.808707 13.696093 13.780535 13.743251
1370548_at 7.5076385 7.831061 7.500141 7.8834825 7.432128 7.553737 7.959345 8.260877 7.792299 7.834446 7.6263413 7.686429
1370549_at 5.8128967 5.9926004 6.0423884 5.879176 5.9920363 5.7098327 5.983835 5.837538 5.782261 5.705942 6.108369 6.1850896
1370550_at 5.641124 5.418834 5.767333 5.7457585 5.7255316 6.0242825 5.5119476 5.7462687 5.5544214 5.3593483 5.5306005 5.488655
1370551_a_at 6.9466615 6.845817 6.6713467 6.81821 6.9345484 6.938344 6.7835164 6.7997413 6.94735 6.915549 6.905836 7.021092
1370552_at 4.9618683 4.785407 4.807293 4.9817076 4.943084 5.043648 5.108182 5.0655184 4.7711964 5.102229 4.5842257 4.8884993
1370553_at 7.3065486 7.2635264 6.9898677 7.56823 7.547648 7.3948727 7.581483 7.284159 7.046522 7.603319 7.023949 6.699346
1370554_at 9.384013 9.686825 9.694616 9.625829 9.68085 9.670783 9.739637 9.810449 9.737196 9.751985 9.741503 9.6873665
1370555_at 3.8979132 4.0066347 3.9372509 3.9466643 3.9735875 4.0705614 4.121642 3.8314102 4.2619534 4.264969 4.04239 3.8915854
1370556_at 4.4826207 4.9564214 4.65729 4.6320825 4.5759516 4.5642743 4.541419 4.5263333 4.704718 4.7952995 4.528224 4.873105
1370557_a_at 3.7987883 3.89042 3.6813326 3.7517192 3.9861887 4.3297067 3.9604802 3.9567037 3.9064016 3.8475058 4.0019975 3.8160431
1370558_a_at 3.2344031 3.278006 3.5282767 3.2647934 3.3224778 3.2860672 3.24597 3.5523717 3.370601 3.308759 3.2964995 3.3702357
1370559_at 3.8151557 3.6786292 3.6445613 3.7812197 3.7418685 3.7316704 3.7311409 3.7362347 3.8658051 3.806489 3.7708745 3.5699036
1370560_at 4.374423 4.0005665 4.1478577 4.381845 4.293243 4.393848 4.1321726 4.0011654 4.0959177 4.1699634 3.9517684 4.1473064
1370561_at 4.250241 4.181018 4.265046 3.8415525 4.1331015 4.330333 4.2855234 3.746678 4.15718 4.4051476 3.9221406 4.01354
1370562_at 4.3077 4.5114784 4.5266075 4.622208 4.553092 4.622725 4.5555596 4.4138517 4.8551216 4.343361 4.2980127 4.5151377
1370563_at 11.878644 11.522743 11.54901 11.556824 11.546844 11.469962 11.402506 11.224657 11.54458 11.038718 11.202531 11.614931
1370564_at 4.267749 4.0607414 4.349335 4.363598 4.155488 4.3511543 4.1694403 4.1751103 4.1135902 4.1699634 4.1043735 4.296869
1370565_at 4.349127 4.0297165 4.1544466 4.3863177 4.295083 3.8944077 4.1164594 4.2708573 4.5470324 4.2191706 3.9616833 4.1959934
1370566_at 10.33478 9.704424 10.708125 10.571637 10.565072 10.228999 10.844191 10.166962 9.879879 10.27831 10.462836 9.923731
1370567_at 6.928084 6.833342 6.969033 6.6189175 6.8946743 6.7065983 7.008566 6.7066603 6.7837768 6.7211227 6.7505555 6.4873466
1370568_at 5.896654 5.7335854 5.489064 5.408103 6.0877657 5.608892 5.5200214 5.5898542 5.979305 6.0011406 5.475023 5.7253175
1370569_at 4.83343 4.8793516 4.978455 5.003813 4.8009915 4.893754 4.618393 4.8614287 4.907234 4.8298087 4.8495884 5.064762
1370570_at 7.292448 7.294901 7.112072 7.400377 7.421366 7.121722 7.2204733 7.2589254 7.0713644 7.1128397 7.1260805 7.1643457
1370571_at 4.6200156 4.8034987 5.1248174 4.8826585 4.625894 4.7847447 5.043785 4.7692647 4.614068 4.949417 4.6621714 5.2667108
1370572_at 3.6430695 3.973924 3.6695464 3.7452257 3.8664117 3.7917943 3.8669136 3.8007474 3.8057232 4.0777493 3.7033014 3.7785022
1370573_at 9.299626 9.142302 9.101074 9.00612 9.108728 8.922214 9.042164 9.1161 8.697707 8.928476 8.852617 8.916637
1370574_a_at 6.4068427 6.369493 6.317145 6.3878045 6.107317 6.2340136 6.381811 6.225531 6.489779 5.9477406 6.3075523 6.275126
1370575_a_at 8.639094 8.569084 8.869829 8.700875 8.64848 8.381308 8.5223 8.35281 8.487011 8.589181 8.357569 8.617724
1370576_at 5.620613 5.5464616 5.93016 5.5604906 6.073484 5.753208 5.7553377 5.4525824 5.587001 5.3953238 5.287501 5.6047525
1370577_at 6.788607 7.0663714 7.0737343 7.10092 7.1102996 6.9010324 6.421697 6.9875555 7.1418486 7.0346265 7.0970483 7.2774644
1370578_at 7.022117 6.958488 6.942342 7.0166054 7.0490885 7.068355 7.02338 7.0935597 6.757878 6.8131824 7.020295 6.943397
1370579_at 8.8755455 8.927893 8.7809105 8.719986 8.703129 9.0459175 8.729128 8.670191 8.755056 8.7998495 8.935562 8.948826
1370580_a_at 13.345401 13.182217 13.299394 13.395922 13.388162 13.525902 13.486055 13.5155115 13.557674 13.525641 13.582501 13.662157
1370581_at 3.4943078 3.5652168 3.5394754 4.1336727 3.8797936 3.847958 3.8603706 3.9184616 3.8796184 3.8845444 3.6389604 3.8248572
1370582_a_at 3.3777008 3.4887247 3.588303 3.3334913 3.4704602 3.3154328 3.2821424 3.4739993 3.3286076 3.3577878 3.3886728 3.286352
1370583_s_at 5.9613533 5.6047945 5.5973716 5.682804 5.298501 5.4239073 5.134525 4.919692 4.871553 5.0614767 4.729601 5.453991
1370584_a_at 5.1505036 4.8206077 5.769859 4.9899254 5.3048954 5.0246944 4.665697 5.060732 4.60865 4.708095 5.212987 5.103137
1370585_a_at 6.463617 6.627415 6.570644 5.9713883 6.359347 6.5491266 6.1949563 5.728873 6.2086673 5.703802 6.702636 5.851931
1370586_a_at 5.810396 5.8736753 5.4594765 5.724489 5.7829256 5.6144505 6.168997 5.7703056 5.788181 5.898733 5.7973776 5.70021
1370587_at 4.9555225 4.8571644 4.739214 4.875686 4.9751005 5.001237 4.7586155 4.762845 4.6746483 4.78928 4.8850937 4.894109
1370588_a_at 4.015196 4.0349708 3.8646793 3.9309418 4.0200496 3.8964012 4.0924745 4.00855 3.890338 3.848836 4.0611205 3.964421
1370589_at 5.3409476 4.881152 5.0053015 4.9774685 5.090398 4.8768272 4.9450912 5.180118 5.323573 4.863303 5.171555 5.104501
1370590_at 7.2291217 7.2419 7.166316 7.159763 7.307972 7.222072 7.019428 6.9902043 7.1305017 7.2147765 6.8426385 7.1509132
1370591_at 7.561621 7.352328 7.156952 7.6411 7.5638294 7.379373 7.191164 7.5121827 7.5278482 7.2904706 7.380753 7.477543
1370592_at 7.260002 6.285315 6.9120083 7.0508366 7.195047 7.0914083 6.9713306 7.5121827 7.1532736 6.952996 7.0248523 7.3099985
1370593_at 13.570087 13.557974 13.452742 13.722328 13.498973 13.553657 13.81391 13.826296 13.6687765 13.694063 13.7805 13.6959305
1370594_at 4.548432 4.519125 4.549349 4.591037 4.388462 4.4138823 4.4604397 4.398711 4.546507 4.475218 4.431526 4.500498
1370595_a_at 3.9140496 3.7759757 3.641963 3.993831 3.975457 3.8701508 3.7526186 3.7604518 3.8705432 3.7751985 3.6736908 3.7239888
1370596_a_at 3.9716225 4.089395 4.141725 4.149412 4.206763 4.356077 4.1627994 3.9224362 4.0903835 4.3584223 4.114046 4.0915728
1370597_at 6.375789 5.9752703 5.8258677 6.249038 6.2460647 6.33918 6.088478 5.776496 6.042244 6.1464496 6.359979 6.3707542
1370598_a_at 4.416629 4.539254 4.570537 4.639312 4.498625 4.453314 4.456389 4.5407476 4.706952 4.60312 4.5220714 4.3597603
1370599_a_at 7.0211153 7.2661347 7.3543267 6.9776244 7.1411324 6.841622 6.9190063 7.152712 6.7065115 6.6537757 6.8681593 6.5117025
1370600_at 5.4268203 5.354882 5.5251307 5.330065 5.4248347 5.1853385 5.437893 5.03121 5.4383097 5.225216 5.020334 5.5724697
1370601_a_at 4.566459 4.670991 4.73107 4.3487754 4.7248235 4.673796 4.228665 4.2973814 4.792045 4.9955397 4.5198483 4.5291204
1370602_at 4.098119 4.3517323 4.362815 4.2829623 4.3066077 4.5107527 4.405647 4.2129393 4.495859 4.0777493 4.6752234 4.4475946
1370603_a_at 5.8076153 6.0349736 5.6525683 5.6854324 6.170599 5.62366 6.0037804 5.4949636 5.574345 5.6018863 5.9206095 6.0021057
1370604_at 3.7817993 3.89042 3.7240374 3.7362611 3.9329941 3.5302978 3.9822924 3.8382905 4.032816 4.4852715 4.0060444 4.0155516
1370605_s_at 5.76124 5.196683 5.913168 6.0765686 6.208153 5.377405 5.623248 6.040207 6.0869374 6.78273 7.0450745 6.801928
1370606_at 5.9600844 5.258571 5.6446285 5.919191 5.340006 5.647918 5.604358 5.727669 5.8118205 5.381419 5.2647824 5.051072
1370607_a_at 4.34081 4.4769177 4.314271 4.269819 4.5132084 4.51762 4.284353 3.91632 4.258365 4.239943 4.6783624 4.439286
1370608_at 3.4701421 3.808922 3.5258067 3.8066695 3.5624025 3.6669357 3.5514462 3.7257662 3.3772726 3.6980202 3.4227054 3.6522498
1370609_a_at 10.303698 10.147892 10.237432 10.274498 10.2981825 10.305655 10.2371025 10.306174 10.110815 10.118894 10.11814 10.183237
1370610_at 4.6950793 4.670409 4.4443936 5.0008473 4.6239643 4.518539 4.548895 4.56958 4.745077 4.5989037 4.6040516 4.701683
1370611_at 5.8717947 6.0877953 6.058567 6.3073177 6.198653 5.9515877 6.3927574 6.158049 6.271625 6.099618 5.9661703 5.953498
1370612_at 5.57658 5.857315 5.635084 5.571375 5.405095 5.7425933 5.787934 5.699545 5.641123 5.5475917 5.568867 5.5802956
1370613_s_at 12.6579275 12.449743 12.2555275 12.654482 12.692663 12.691892 12.864088 13.229413 12.571084 13.143775 13.178209 13.369026
1370614_s_at 5.349422 5.3989315 5.380662 5.3115277 5.617602 5.574036 5.056864 5.303474 5.8701034 5.8804984 5.5549912 5.3115163
1370615_at 5.0689173 5.207608 5.2825794 5.4282293 5.0890436 4.959054 4.857339 5.028084 5.080819 4.9320765 4.6673365 5.1071353
1370616_at 4.795291 4.899955 4.8176565 4.747746 4.764394 4.9438543 4.8472166 4.8862143 4.735318 4.766434 4.7311726 4.802189
1370617_at 4.8260374 4.7017503 4.6585674 4.6786585 4.602092 4.515916 4.574505 4.389062 4.5708637 4.6170716 4.5623083 4.530287
1370618_at 8.063713 7.8735733 7.7512703 7.9517775 7.894726 7.8014345 7.7336063 7.6722975 7.7500935 7.7168074 7.804975 7.8273816
1370619_at 4.9087973 4.8894773 4.8429666 4.7734623 5.0710807 4.983082 4.9133353 4.8158703 4.8937035 5.0746217 4.903654 4.871968
1370620_at 4.783403 4.6034837 4.287001 4.578071 4.6359825 4.7767663 4.6634154 4.814348 4.4608364 4.7409363 4.513221 4.8536973
1370621_at 5.1893163 5.0673537 4.9760213 5.20574 5.4195 5.092142 5.096765 5.214424 4.915362 5.3125534 4.877895 4.8017087
1370622_at 4.348813 4.4474783 4.575553 4.4114423 4.2208233 3.8693056 4.4019213 4.5047174 4.366267 4.3131065 4.6775193 4.4549007
1370623_at 6.807519 6.9264216 6.7012243 6.5844603 7.1617093 6.852916 6.4698353 6.311692 6.3875318 6.4210243 6.837332 6.777927
1370624_at 4.4196405 4.29562 4.2463837 4.356125 4.33815 4.3882656 4.4868784 4.547094 4.3342333 4.241409 4.3073187 4.819854
1370625_at 3.7109592 3.8157914 3.866333 4.1646957 4.2041636 3.9336977 3.9827688 3.760276 3.7076788 4.146448 3.7353005 4.0230427
1370626_at 3.2585096 3.3866892 3.2969968 3.281273 3.540423 3.194166 3.6063743 3.2810075 3.3734996 3.5277069 3.310481 3.4428055
1370627_at 4.3896146 4.635955 4.5557966 4.663848 4.642997 4.5177073 4.5027466 4.5826607 4.6313906 4.2641315 4.4310675 4.5601664
1370628_at 4.721236 5.2664175 5.0219502 4.7959657 5.284811 4.9970512 5.194268 5.501921 5.1347623 4.7997727 5.0289187 4.9518003
1370629_at 3.9094663 3.7401962 3.6262405 3.7425213 3.651732 4.043679 3.7913692 3.7705474 3.66843 3.9115496 3.7965407 3.775725
1370630_a_at 6.614089 6.391956 6.5133677 6.518288 6.5826416 6.3937507 6.421557 5.9625936 6.3676867 6.396201 6.5301256 6.2725277
1370631_at 4.1404014 3.8752956 4.3643804 4.1674 3.9678478 4.197048 4.2076616 3.8230865 4.16295 4.145197 4.050272 3.9937408
1370632_at 4.193678 4.2270727 4.4040346 4.1391697 4.206259 4.249139 4.2271204 4.364188 4.132416 4.3463793 4.1667986 4.333164
1370633_at 4.8878045 4.767545 4.7287045 4.851114 4.7405763 4.9474306 4.986457 4.9017725 5.041452 5.0251255 5.0156903 4.972221
1370634_x_at 6.568519 6.4264865 6.383011 6.52318 6.4796576 6.7372174 6.6237144 6.7738414 6.6030545 6.6060863 6.319549 6.5079155
1370635_at 4.7205095 4.9713917 4.405061 4.7418785 4.732997 4.766749 4.5884566 5.0352755 4.6670017 4.4925327 4.6298556 4.61075
1370636_at 4.4369874 4.5293627 4.5581656 4.4489727 4.243714 4.6250525 4.260332 4.351064 4.1527557 4.496011 4.6384087 4.326954
1370637_at 4.2953935 3.8767602 3.8838315 3.8803868 4.0829186 4.17335 4.024313 3.877324 3.7635162 4.1800976 4.012646 4.0828733
1370638_at 5.4454823 4.8500123 5.0589747 4.9233813 5.0113964 5.2836285 4.854677 4.970443 4.805529 4.8606315 4.9827237 4.7717915
1370639_at 7.61085 7.461668 7.500141 7.550669 7.5893493 7.6569767 7.380712 7.34815 7.460679 7.466076 7.421792 7.4272614
1370640_a_at 5.1623344 5.3339024 4.975441 5.179847 5.1975517 5.250782 5.278158 5.081195 5.3024464 5.3155766 5.15094 5.283904
1370641_s_at 6.8734083 6.6280684 6.8972735 6.777176 6.601305 6.438791 6.9990582 6.9720364 6.662385 6.8292675 6.9839363 6.6201644
1370642_s_at 6.7677555 6.6257663 6.584213 6.7231436 6.3693776 6.1715164 6.614205 6.176267 6.346755 6.3152227 5.989243 6.191386
1370643_a_at 5.128467 5.048481 5.23284 5.1855564 5.167354 5.4339914 5.157055 4.9904137 5.249215 5.4580765 5.2650275 5.1835675
1370644_at 3.545479 3.7686815 3.6333895 3.5475223 3.562659 3.6513386 3.6208692 3.5914257 3.6300561 3.7050934 3.7221704 3.8214898
1370645_at 4.190011 4.295576 4.18284 4.2670484 4.156053 4.425183 3.946331 4.0909853 4.3068113 4.156855 4.4993234 4.0902157
1370646_at 6.474767 6.31603 6.4790606 6.4484625 6.6656513 6.522438 6.4693227 6.368839 6.5057406 6.6008034 6.480303 6.192046
1370647_at 4.332187 4.4685764 4.2877226 4.3739104 4.6152368 4.556889 4.4183016 4.4890895 4.5447197 4.463875 4.398959 4.382665
[truncated: 3,481,120 more chars]
