# Supplementary material for: Transcriptomic point of departure determination: a comparison of distribution-based and gene set-based approaches
Source: Front Genet. 2024 May 9;15:1374791. doi: 10.3389/fgene.2024.1374791 (PMC11112360; doi:10.3389/fgene.2024.1374791)
Supplement: Supplementary file 6 [file DataSheet1.zip › Data Sheet 1/benziodarone_29day_Rat_Liver_rma.txt]

ProbesetID V2 V3 V4 V5 V6 V7 V8 V9 V10 V11 V12 V13
Dose 0 0 0 30 30 30 100 100 100 300 300 300
1367452_at 10.1865015 10.279514 10.183694 10.170395 10.176915 10.171882 10.185157 10.266885 10.234979 10.339086 10.272599 10.069943
1367453_at 9.992076 9.982782 9.892241 9.922709 9.909978 9.860589 9.965569 9.842814 9.993659 10.050574 9.894664 10.0401
1367454_at 10.037273 10.122642 9.968394 9.953421 9.973902 9.842459 10.046405 10.162369 9.983711 10.017667 10.070575 9.830901
1367455_at 11.530038 11.389332 11.337665 11.460118 11.436162 11.316747 11.551946 11.506337 11.472879 11.560049 11.49634 11.488497
1367456_at 11.785873 11.847538 11.885897 11.754537 11.822248 11.847863 11.800258 11.874863 11.908948 11.891946 11.9106655 11.737311
1367457_at 9.010818 9.164845 8.988364 9.142579 9.125728 8.993931 9.076414 9.096514 9.052241 9.115736 9.0863 8.934933
1367458_at 8.300697 8.439182 8.174809 8.109387 8.218074 8.483265 8.180508 8.192146 8.362517 8.038883 8.190516 8.567756
1367459_at 12.099301 12.105114 12.103916 12.063286 12.086407 12.038678 12.123674 12.059003 12.125831 12.122812 12.065282 12.009353
1367460_at 11.356523 11.302272 11.254001 11.274446 11.347235 11.230974 11.317438 11.440929 11.340637 11.37685 11.320709 11.187557
1367461_at 10.488517 10.533908 10.504122 10.3230505 10.190909 10.277091 10.20057 10.162268 10.220784 10.193048 10.2943325 10.169357
1367462_at 10.457081 10.400392 10.389032 10.312963 10.613414 10.437067 10.66181 10.703318 10.503043 10.363249 10.301983 10.44848
1367463_at 11.191102 10.890037 11.063411 11.046852 11.04829 10.96604 11.144256 11.226668 10.965455 11.008276 11.139117 11.188631
1367464_at 9.430805 9.428127 9.407327 9.325579 9.403354 9.36693 9.440593 9.465468 9.476472 9.420978 9.403248 9.516883
1367465_at 10.141915 10.3019705 10.083187 10.027501 10.026115 10.131502 10.144396 10.040169 10.115983 10.088295 10.056902 9.857832
1367466_at 10.333013 10.312472 10.40989 10.443254 10.427151 10.187846 10.4140215 10.430472 10.422054 10.395148 10.280571 10.345306
1367467_at 11.519735 11.6384115 11.589779 11.597822 11.695757 11.587134 11.708754 11.726954 11.571365 11.679675 11.69965 11.76864
1367468_at 9.89871 10.079838 9.952408 9.913847 9.913564 9.826585 9.951853 9.7311735 9.864855 10.039261 9.918932 9.767577
1367469_at 12.010331 11.921035 11.943082 11.9253845 11.867255 11.943474 11.950857 11.994825 12.150555 12.075208 12.041329 11.937111
1367470_at 10.139219 10.149026 10.194439 10.12874 10.129098 10.205928 10.143987 10.182003 10.180655 10.130374 9.876667 10.083673
1367471_at 9.115982 9.202858 9.145006 9.035592 9.145138 9.0245495 9.218485 9.309504 8.996683 9.423099 9.176964 8.912819
1367472_at 10.044481 10.060574 10.032906 10.078943 10.033018 10.087376 10.068381 9.950581 10.139695 9.94617 9.806779 9.914712
1367473_at 9.843797 9.95333 9.8439455 9.843697 9.915008 9.859503 9.79457 9.941571 9.93058 10.0253525 10.0099945 9.838417
1367474_at 9.706553 9.551072 9.565675 9.652739 9.5923815 9.689953 9.712588 9.67472 9.518243 9.601588 9.465546 9.711112
1367475_at 10.3455105 10.409943 10.391283 10.323556 10.349221 10.332184 10.323115 10.410242 10.438609 10.505268 10.38779 10.322899
1367476_at 11.189819 11.241617 11.154318 11.048984 11.16527 11.144729 11.2651615 11.312393 11.184845 11.4296665 11.286514 11.26217
1367477_at 10.054408 10.1446085 9.945716 9.968291 10.027691 9.951512 10.147267 10.07849 10.044741 10.176141 9.981622 9.977782
1367478_at 7.8207803 7.767848 7.722462 7.734234 7.9091015 7.8405004 7.8878613 7.9681697 8.15484 8.076768 8.101099 8.126589
1367479_at 11.181682 11.333139 11.224559 11.186055 11.131519 11.117514 11.052789 11.082014 11.141328 11.009012 11.127517 11.0120325
1367480_at 9.573617 9.614997 9.486237 9.54235 9.472492 9.473126 9.508049 9.515125 9.589551 9.496418 9.53554 9.386972
1367481_at 9.351992 9.417734 9.287688 9.281248 9.283957 9.103345 9.294082 9.323846 9.161746 9.438312 9.349557 9.302501
1367482_at 9.440475 9.568719 9.355927 9.345219 9.3797035 9.194484 9.350791 9.255417 9.225732 9.226967 9.27941 9.052059
1367483_at 8.862333 8.861664 8.759748 9.022275 8.891564 8.742744 8.964254 8.955923 8.830957 8.9102 8.901393 8.854861
1367484_at 9.152963 9.104787 8.904342 9.031926 9.188968 8.95348 9.1699705 9.248352 9.0473 9.057219 9.168446 8.699761
1367485_at 9.983152 10.041145 9.96957 9.926703 9.966195 9.819068 9.934401 10.212621 9.99277 10.029053 10.211859 9.846031
1367486_at 9.647985 9.500567 9.557801 9.530102 9.66805 9.591278 9.6335335 9.609352 9.53363 9.64921 9.433722 9.695425
1367487_at 7.6273723 7.4942017 7.6897736 7.5252266 7.4241905 7.6024165 7.4643826 7.6096106 7.5360274 7.421213 7.366789 7.5127063
1367488_at 7.8468432 7.9060493 7.637881 8.065043 8.142468 8.002134 8.061085 8.145612 8.090569 7.95482 7.8726354 7.8503556
1367489_at 6.400867 6.4478326 6.1505675 6.34501 6.474635 6.263381 6.324858 6.5537744 6.482571 6.5536137 6.5900984 6.511854
1367490_at 7.336764 7.19546 7.276985 7.211649 7.1802425 7.0409822 7.212882 7.087367 7.1206326 7.17479 7.3672385 7.301711
1367491_at 9.3785515 9.391901 9.244773 9.365282 9.327697 9.28336 9.400903 9.424505 9.33763 9.443778 9.453597 9.246549
1367492_at 8.967644 9.137408 9.205065 9.004013 9.070513 8.972982 9.059776 9.06038 9.049467 8.952169 9.009135 9.06382
1367493_at 9.580472 9.521308 9.432785 9.530291 9.520389 9.549681 9.416904 9.606322 9.574992 9.524401 9.497548 9.548952
1367494_at 9.9356785 10.0918665 9.993986 9.966338 9.958736 9.736029 9.989796 10.0536175 9.900633 10.135211 10.16958 9.880154
1367495_at 7.677295 7.5249124 7.3143744 7.5067973 7.413581 7.504827 7.393294 7.5803976 7.3594294 7.501803 7.6786814 7.121836
1367496_at 11.209095 11.206933 11.167539 11.17707 11.156936 11.140002 11.124104 11.165413 11.208993 11.168016 11.1246195 11.117859
1367497_at 8.610226 8.624179 8.398079 8.507304 8.592703 8.54256 8.712934 8.477104 8.584002 8.472209 8.442944 8.376445
1367498_at 8.723529 8.861051 8.887007 8.965594 8.868025 8.744452 8.829624 8.900641 8.696951 8.56131 8.554108 8.619683
1367499_at 8.061403 7.9140353 8.098581 7.872805 8.086088 8.115538 7.894346 7.891231 8.015829 7.9000726 7.8919187 8.068935
1367500_at 10.132116 10.220746 9.863481 10.0427065 10.111851 9.967118 10.137855 10.103475 10.065364 10.131478 10.029865 9.990287
1367501_at 8.514402 8.534208 8.484546 8.517275 8.417627 8.543385 8.446868 8.433821 8.423044 8.34582 8.31718 8.372502
1367502_at 8.545531 8.690478 8.38652 8.384004 8.563584 8.421957 8.598484 8.574197 8.632098 8.662083 8.731143 8.345552
1367503_at 11.044723 11.00613 11.078924 11.062832 11.009586 11.01623 11.135323 11.049494 11.056279 11.163154 11.105943 10.976594
1367504_at 8.201384 8.221603 7.904447 7.9724674 8.043261 8.007271 8.024172 8.033487 8.109848 8.117567 8.275232 7.9463463
1367505_at 8.115322 7.99687 7.635776 7.8424563 7.8744726 7.9699016 8.069167 7.9494486 8.026168 7.9743257 7.8288393 7.6423016
1367506_at 9.922252 10.105194 9.872934 10.011299 10.079877 9.91036 10.019005 9.9716425 9.946131 10.098086 9.961483 10.007071
1367507_at 7.275523 7.392809 7.288345 7.158686 7.224894 7.331772 7.3845296 7.2913594 7.269854 7.4647846 7.498577 7.1580567
1367508_at 8.82309 8.885052 8.853486 8.891058 8.86595 8.766636 8.92367 8.9414625 8.746397 8.791389 8.8123455 8.645857
1367509_at 9.500821 9.601411 9.461373 9.6238575 9.612694 9.461398 9.5218725 9.644333 9.522058 9.6618185 9.578509 9.638396
1367510_at 9.797845 9.705559 9.580709 9.719378 9.686122 9.593133 9.738677 9.723015 9.701644 9.539428 9.792536 9.599741
1367511_at 8.466343 8.419616 8.187175 8.310436 8.213483 8.156186 8.248005 8.251381 8.364161 8.307799 8.438201 8.278796
1367512_at 10.984279 10.99967 10.975914 11.064387 11.005246 10.837512 11.050518 10.954919 10.950988 11.031154 11.010664 10.928205
1367513_at 8.11098 8.396546 7.9905453 8.032646 8.002497 7.8742943 8.25598 8.095752 8.019075 8.051743 8.185899 7.890018
1367514_at 7.8697147 7.926626 7.7894373 7.862975 8.021998 7.959115 8.118045 8.051406 7.927168 8.204922 8.014662 8.128222
1367515_at 7.7535057 7.6238985 7.398995 7.4279137 7.743402 7.283738 7.501129 7.9012456 7.5486465 7.570437 7.873735 7.2531652
1367516_at 9.100319 8.945112 8.822565 8.705377 8.837529 8.941061 8.807532 8.987115 8.842128 8.834184 8.902366 8.748041
1367517_at 7.92153 7.9051027 7.7118416 7.8317404 7.645503 7.9220066 7.600169 7.620332 7.4915133 7.4064574 7.355723 7.4957104
1367518_at 8.7488575 8.794529 8.489295 8.685968 8.575172 8.495594 8.692009 8.762988 8.661878 8.725951 8.788888 8.490763
1367519_at 8.625838 8.527259 8.62833 8.625485 8.498988 8.66301 8.650232 8.574633 8.571993 8.597948 8.434812 8.535478
1367520_at 9.844469 10.057412 9.85144 9.876246 9.943771 9.910565 10.014418 10.033033 9.902736 10.11658 10.000081 9.951919
1367521_at 6.765243 7.1521983 6.769024 6.681872 6.6540265 6.6374326 6.82284 7.046536 6.7933865 6.638993 7.0897174 6.8521767
1367522_at 9.172394 9.3953085 9.315614 9.1714 9.1543255 9.285921 9.359974 9.406638 9.1995945 9.373136 9.477973 9.462028
1367523_at 8.596372 8.535029 8.415463 8.4963665 8.608914 8.286038 8.559973 8.3966875 8.445251 8.518338 8.679533 8.383391
1367524_at 7.381322 7.422269 7.5999656 7.4584794 7.270544 7.542987 7.35666 7.4191494 7.484435 7.46401 7.317009 7.501606
1367525_at 9.428507 9.3663435 9.305721 9.379452 9.249755 9.190681 9.3469715 9.441427 9.373307 9.375842 9.235167 9.234738
1367526_at 9.016155 8.926143 8.938337 8.969498 8.98627 8.9243145 8.990794 8.830859 8.924367 8.977821 9.070962 8.948978
1367527_at 8.315924 8.343325 8.050018 8.177067 8.056907 8.032925 8.062887 8.293788 8.300188 8.019071 8.130295 7.964702
1367528_at 8.947826 9.175532 8.911133 8.882 9.107204 9.168659 9.254457 9.292618 8.925573 9.050697 8.994825 9.203931
1367529_at 9.3955765 9.206319 9.057134 9.124516 9.230167 9.232717 9.340704 9.108411 9.245894 9.140502 9.144359 9.124412
1367530_at 7.6075068 7.674237 7.625014 7.820228 7.596552 7.4690285 7.845802 7.762639 7.5910707 7.8469033 7.639807 7.3102174
1367531_at 10.633164 10.670582 10.63294 10.709207 10.705105 10.681948 10.721236 10.729937 10.7528515 10.801224 10.698464 10.820919
1367532_at 11.2103815 11.218094 11.2323885 11.353364 11.296519 11.10606 11.193784 11.1526575 11.139384 11.1955805 11.241506 11.177435
1367533_at 8.5306835 8.552158 8.424605 8.5416765 8.596973 8.570405 8.647426 8.5892725 8.626815 8.716029 8.473055 8.599265
1367534_at 7.4870496 7.1734986 7.503482 7.4490495 7.380859 7.330597 7.429237 7.425966 7.284394 7.388743 7.2504554 7.502156
1367535_at 8.80904 8.774403 9.023633 8.789604 8.686033 8.904594 8.630459 8.796434 8.897514 8.729551 8.720981 9.196113
1367536_at 7.7310233 7.9700923 7.8385344 7.931191 7.8773723 7.879222 7.8803487 7.968105 7.8614874 8.098953 8.067505 8.035196
1367537_at 7.527899 7.497992 7.437637 7.7058177 7.6850514 7.2847867 7.424063 7.6926064 7.670608 7.417372 7.250407 7.23644
1367538_at 7.309621 7.0746627 7.2079663 7.377373 7.2222066 6.8948803 7.281669 7.2393923 7.1820655 7.1976686 7.0336614 6.6842446
1367539_at 8.610226 8.417025 8.541688 8.729631 8.720386 8.46637 8.677842 8.6373205 8.53398 8.611306 8.3445635 8.451487
1367540_at 7.5674157 7.4671097 7.292762 7.675249 7.774283 7.0823116 7.585764 7.5115294 7.489912 7.1330266 7.4348135 7.4082413
1367541_at 7.8375974 7.4856753 7.461352 7.5989337 7.629297 7.5119505 7.774036 7.8125877 7.733435 7.607664 7.8148646 7.4515343
1367542_at 7.9617047 8.090685 7.6320148 8.089014 7.653877 7.834455 7.930384 7.8993707 7.943931 8.215252 8.007617 7.9162116
1367543_at 8.59282 8.499554 8.410441 8.446848 8.321005 8.455845 8.399769 8.361697 8.414186 8.239346 8.246199 8.109245
1367544_at 6.817396 6.7994704 6.5826254 6.9364543 6.791258 6.4680805 7.0070553 6.9011655 6.5769405 6.5716224 6.535846 6.1994944
1367545_at 6.874166 6.9348507 6.884831 6.83745 7.0455966 6.7986875 6.978906 7.02939 6.8050857 6.636249 6.744618 6.755602
1367546_at 10.387284 10.349117 10.26941 10.243572 10.18464 10.264162 10.422876 10.2985325 10.33177 10.3426895 10.499509 10.186156
1367547_at 7.833482 7.649027 7.5820665 7.872013 7.7069063 7.5443783 7.8613505 7.926591 7.7330904 7.825153 7.6041903 7.735025
1367548_at 8.614039 8.457107 8.449034 8.441261 8.452831 8.721031 8.390527 8.502904 8.502092 8.50845 8.5079975 8.380961
1367549_a_at 10.751742 10.6691065 10.512764 10.767324 10.812375 10.684996 10.634242 10.672688 10.743772 10.655439 10.517862 10.556132
1367550_a_at 8.532278 8.616978 8.270037 8.557422 8.593256 8.5428 8.574171 8.441936 8.637134 8.588509 8.528045 8.471708
1367551_a_at 9.011552 9.113183 8.953829 9.119947 9.115579 8.882215 9.166034 9.266259 9.188711 9.283304 9.263122 9.185605
1367552_at 4.3219304 4.4545555 4.338446 4.3421 4.2741 4.7309055 4.66231 4.3030386 4.435958 4.423096 4.3838496 4.4118533
1367553_x_at 12.353165 11.744592 12.296824 12.310701 12.1871 11.771489 11.67317 12.060425 12.267165 12.162572 11.020218 12.648169
1367554_at 4.001068 3.9420862 4.0966487 4.0046234 4.0997334 3.9556828 4.1518397 4.0833125 4.0162992 4.0263405 4.359297 4.2628555
1367555_at 14.718243 14.72518 14.73272 14.718243 14.741463 14.706564 14.717045 14.718914 14.718243 14.746394 14.711564 14.689145
1367556_s_at 14.578424 14.569642 14.556106 14.553747 14.596687 14.573547 14.564553 14.562195 14.594791 14.5832205 14.559159 14.582274
1367557_s_at 12.980535 12.799703 12.894538 13.01339 13.066253 13.0279255 12.97205 13.080919 12.989393 13.102673 13.127843 12.991172
1367558_x_at 3.1723437 3.1945455 3.180998 3.4210372 3.247031 3.1768394 3.1756198 3.110001 3.3375585 3.1643267 3.177259 3.2728894
1367559_at 13.081824 13.089751 13.015716 13.028493 12.99663 13.095878 13.076858 13.039215 13.077121 13.227583 13.0726185 13.071287
1367560_at 12.198078 12.214249 12.250449 12.209038 12.253784 12.049732 12.180935 12.170635 12.155095 12.383704 12.260793 12.232472
1367561_at 12.49552 12.543646 12.42582 12.445635 12.476078 12.445459 12.483415 12.459456 12.5076065 12.692962 12.557117 12.510267
1367562_at 7.773827 8.322169 8.006116 8.356433 8.362427 7.638529 8.05328 8.172828 7.849062 7.616318 7.4331956 7.932504
1367563_at 9.274322 9.438289 9.180709 9.302819 9.332513 9.1299 8.999099 9.135586 9.260034 9.061658 8.93704 9.003475
1367564_at 6.1427345 6.103156 6.395702 6.1624756 6.1545568 6.2845893 6.063857 5.914778 6.413397 6.2662354 6.3464184 6.0250907
1367565_a_at 13.808584 13.792093 13.828656 13.839652 13.855317 13.849935 13.933435 13.891335 13.864819 13.8450575 13.863461 13.878066
1367566_at 4.271659 4.179473 4.5302715 4.3237944 4.2279654 4.3898306 4.2781053 4.1642866 4.346075 4.0756826 3.9821029 4.2641296
1367567_at 12.075601 12.18199 12.095299 12.131173 12.099888 12.097834 12.201071 12.128765 12.290514 12.298824 12.181276 12.1036215
1367568_a_at 9.07111 9.274076 8.756751 8.758303 8.54944 8.2237625 8.655284 8.777946 8.738694 8.769938 8.494361 8.588587
1367569_at 11.908008 11.839541 11.924841 11.875931 11.836501 11.793954 11.95855 11.857276 11.84766 12.087615 11.9480915 11.900788
1367570_at 6.909174 7.1764455 7.020462 6.6401634 6.923218 6.767546 6.38311 7.323034 6.795604 6.8102975 6.687165 6.780198
1367571_a_at 5.564583 5.6655655 5.879681 5.399994 5.5239573 5.8002443 5.3868904 5.3500414 5.550949 5.3442 5.579874 5.5759254
1367572_at 5.282202 5.1807437 5.3495417 5.128639 5.1147156 5.344998 5.255191 5.1749206 5.0712066 5.2099175 5.2441254 5.375777
1367573_at 12.429354 12.516741 12.500249 12.480981 12.413496 12.387473 12.453063 12.416089 12.543149 12.673309 12.484656 12.394979
1367574_at 8.237364 8.390419 8.080152 7.9959173 8.580542 8.087141 8.073728 8.3192425 8.347292 8.066593 8.101998 8.244955
1367575_at 11.678023 11.617436 11.7782755 11.516149 11.570042 11.602391 11.452122 11.540067 11.429144 11.480775 11.685356 11.425653
1367576_at 13.697327 13.619851 13.82718 13.595454 13.641028 13.639089 13.670044 13.735419 13.722094 13.753784 13.676513 13.449146
1367577_at 6.6886497 7.31818 6.9093285 8.010077 7.9523077 7.908184 8.521147 7.4841127 7.0330315 8.578064 8.152328 7.238214
1367578_at 10.504125 10.493524 10.37778 10.4520445 10.466389 10.52115 10.428522 10.366418 10.422619 10.611934 10.559138 10.502744
1367579_a_at 11.321827 11.370193 11.347632 11.290115 11.255321 11.416402 11.404177 11.20298 11.5932455 11.57199 11.459486 11.45976
1367580_at 11.478366 11.601741 11.530515 11.584553 11.590226 11.413121 11.489741 11.503065 11.554228 11.885149 11.621828 11.57018
1367581_a_at 6.0694895 6.0789127 6.399635 6.1055284 5.8591604 6.020447 6.555621 6.262713 5.7558026 5.8322225 5.8656554 5.681484
1367582_at 11.723277 11.840019 11.730926 11.786052 11.799996 11.714423 11.68802 11.728058 11.801537 11.991236 11.849366 11.727565
1367583_at 13.128568 13.245141 13.04376 13.197244 13.168323 13.197921 13.236221 13.108801 13.065488 13.278332 13.112679 13.15503
1367584_at 8.090572 8.268319 7.934778 8.259921 8.340385 8.480577 8.110623 7.902557 8.355077 8.796545 8.042883 8.074429
1367585_a_at 11.2331295 11.114484 10.821551 11.015328 11.007086 10.9782 10.949443 10.688991 10.936523 10.487094 11.066703 10.848191
1367586_at 13.121717 13.038232 13.0870285 13.072762 13.040479 13.1120615 13.057116 13.127828 13.149051 13.092727 13.137848 12.914631
1367587_at 3.5304165 3.3833294 3.4905248 3.3697286 3.5337892 3.6707063 3.4069862 3.5130215 3.762865 3.5612698 3.715981 3.7155056
1367588_a_at 11.5922 11.600146 11.34228 11.5542555 11.611025 11.43484 11.6046 11.616681 11.468839 11.803462 11.607187 11.476006
1367589_at 9.662382 9.541582 9.497726 9.620177 9.728823 9.765854 9.952233 9.97798 9.832412 10.213497 10.0017185 9.998848
1367590_at 11.120877 11.0844755 10.914073 10.917339 10.949264 11.002459 11.140105 11.0598955 11.232686 11.456411 11.347312 11.018439
1367591_at 10.212055 10.163953 10.178485 10.159851 10.215555 10.225526 10.398821 10.502433 10.414532 10.596759 10.438803 10.538707
1367592_at 3.5434744 3.571434 3.386781 3.3620207 3.5215442 3.5700006 3.4422333 3.4357576 3.291694 3.5591145 3.5088048 3.4021091
1367593_at 8.216989 8.572374 8.2741 8.373132 7.9622684 8.048402 7.7409916 7.842828 7.759225 8.013908 8.093549 7.8197966
1367594_at 9.27224 9.271276 8.966667 9.163982 9.015411 9.16453 8.920464 8.956589 9.427308 8.754871 8.73839 9.265787
1367595_s_at 13.756105 13.70421 13.713559 13.797627 13.800611 13.80986 13.7543335 13.781258 13.801297 13.73107 13.746105 13.841244
1367596_at 12.289611 12.371063 12.336053 12.423009 12.478559 12.246359 12.3872 12.351019 12.368369 12.585386 12.477589 12.455245
1367597_at 12.032182 12.114816 12.038479 12.105318 11.993923 12.070147 12.128765 12.014216 12.1050205 12.308188 12.004408 12.098696
1367598_at 14.160859 14.156986 14.151565 14.156986 14.135811 14.137969 14.062103 13.99693 14.110045 14.042445 14.080651 14.028062
1367599_at 12.284212 12.079044 12.331701 12.003418 12.266935 12.193023 12.09866 11.968761 12.129651 12.104714 12.096321 11.900566
1367600_at 5.807584 5.7580113 5.4233756 5.349903 5.3829217 5.771801 5.6465297 5.7230277 5.7847853 5.810025 5.6152105 6.138489
1367601_at 9.232048 8.367817 8.341858 8.137627 8.758844 8.505648 9.444941 8.571615 8.442434 8.19524 8.906689 8.866104
1367602_at 10.143977 9.147852 9.351303 9.0707245 9.689631 9.306326 10.435552 9.618785 9.283426 9.25031 9.944304 9.795474
1367603_at 11.404338 11.461743 11.266666 11.276486 11.362887 11.32451 11.354475 11.246649 11.164765 11.281324 11.191635 11.132238
1367604_at 11.181623 11.2449 11.360477 11.27479 11.271713 11.240443 11.204513 11.191166 11.208255 11.319142 10.982823 11.4099045
1367605_at 10.802618 10.875126 10.767233 10.817773 10.945741 10.81852 10.843925 10.817637 10.987033 11.071965 10.8675375 10.860231
1367606_at 12.262378 12.3709545 12.299704 12.309792 12.257883 12.17999 12.308909 12.328918 12.267282 12.564137 12.31047 12.287727
1367607_at 12.816977 12.77137 12.776007 12.827908 12.855203 12.8110485 12.8474865 12.907363 12.87344 12.937595 12.836618 12.850467
1367608_at 5.076723 5.142333 5.2880926 5.384978 5.100685 5.3331766 5.3046627 5.1087523 5.2257075 5.1811323 4.969878 5.045798
1367609_at 11.950507 12.09748 11.955427 12.36616 12.208153 12.391537 12.387609 12.427615 12.098404 11.927313 11.9159 11.999253
1367610_at 12.502646 12.531432 12.572939 12.496494 12.543809 12.457207 12.561498 12.467765 12.561887 12.651221 12.51822 12.599918
1367611_at 5.526173 5.445768 5.5761423 5.2045627 5.3644295 5.5719795 5.445918 5.461847 5.578202 5.510682 5.53002 5.6656384
1367612_at 14.072307 14.053099 14.043511 14.067533 14.113045 14.079489 14.117443 14.154803 14.095727 14.208473 14.158769 14.143865
1367613_at 12.9859915 12.990712 12.916244 13.021944 12.919435 13.010506 13.148831 12.96297 13.014219 13.199456 13.05015 13.035106
1367614_at 7.39538 7.592796 7.3151417 7.2464056 7.5628285 7.347792 7.156032 7.384974 7.3343964 7.3808117 7.0784454 7.147479
1367615_at 4.1770835 4.386597 4.3598394 4.307255 4.3075724 4.51973 4.3142166 4.2357864 4.271553 4.4704657 4.293353 4.3650455
1367616_at 4.5427523 4.6193314 4.5821934 4.562992 4.4588394 4.637927 4.605703 4.4982777 4.838901 4.6331 4.68491 4.7091446
1367617_at 9.209942 9.1568575 8.968353 8.922815 9.37731 9.340958 9.044828 9.332919 9.137295 9.342996 9.324487 9.468217
1367618_a_at 11.103276 11.22966 10.983071 11.191835 11.110429 11.037253 11.152195 11.116826 11.215853 10.983097 11.1928005 11.116311
1367619_at 13.005472 12.962411 12.909694 13.018099 12.987546 13.015192 13.054878 13.0159645 12.933368 12.993185 12.953578 12.855097
1367620_at 12.82948 12.860139 12.791995 12.821132 12.813933 12.891539 12.830834 12.78911 12.8644495 12.9644165 12.894028 12.863562
1367621_at 8.522597 8.55758 8.452337 8.488004 8.540348 8.313673 8.426407 8.419128 8.490393 8.627497 8.482175 8.466065
1367622_at 12.412461 12.387858 12.397983 12.381438 12.384661 12.427354 12.412067 12.38161 12.354014 12.428092 12.345699 12.400024
1367623_at 12.229255 12.222828 12.187871 12.266545 12.194647 12.149686 12.153922 12.090553 12.1676235 12.298305 12.182123 12.001423
1367624_at 10.769327 10.8722105 10.813262 11.096734 11.037105 11.060484 11.033142 10.9633665 10.687161 10.906849 10.635477 10.868964
1367625_at 13.194723 13.221255 13.219446 13.246314 13.181337 13.151939 13.125731 13.184854 13.19226 13.233367 13.195474 13.127184
1367626_at 4.9679203 4.855056 5.424897 5.0341597 4.796553 5.00996 4.9323893 4.7815695 4.9064636 5.167328 5.088386 5.035324
1367627_at 8.146447 8.410139 7.8659487 8.013371 8.104374 8.211864 7.851183 8.224667 8.329338 8.04071 8.251528 7.5381303
1367628_at 6.771004 6.8195577 6.0578613 6.3543205 6.520533 6.320855 6.710332 6.700591 5.997421 6.3968563 5.964264 6.1882844
1367629_at 12.261271 12.302532 12.276401 12.226144 12.300179 12.224758 12.2071705 12.195584 12.210301 12.327562 12.314264 12.255422
1367630_at 12.499026 12.508323 12.499738 12.526329 12.504163 12.330021 12.452184 12.434496 12.412157 12.616218 12.5074 12.487079
1367631_at 5.3218994 5.9163485 5.374902 5.926984 5.1175413 4.645564 5.300574 6.5141196 5.781516 6.969802 6.8243647 5.0392895
1367632_at 10.364807 10.440267 9.9787445 10.046788 10.119537 9.921488 10.298967 10.438936 10.171841 10.07045 10.080057 9.847328
1367633_at 10.121885 10.067882 9.796355 9.862245 9.788716 9.538906 9.93119 10.011604 9.894858 9.882964 9.740442 9.78943
1367634_at 12.356271 12.386155 12.311119 12.418849 12.354283 12.367201 12.365556 12.343314 12.459255 12.610504 12.335025 12.533791
1367635_at 12.907719 12.791339 12.743374 12.751571 12.635561 12.750053 12.5969515 12.547155 12.617223 12.498056 12.526517 12.553975
1367636_at 7.7265677 7.8855543 7.538084 7.754123 7.794496 7.7970695 7.8393745 7.7584696 7.8166327 8.025381 7.763582 7.5574975
1367637_a_at 11.07462 11.086936 10.859186 10.925432 10.973756 10.86295 10.873816 11.033542 10.858521 10.866106 10.949384 10.765392
1367638_at 9.696438 9.661484 9.498425 9.538668 9.588445 9.719966 9.675275 9.889819 9.806623 9.966267 9.764501 9.807847
1367639_a_at 12.691794 12.682384 12.749664 12.728404 12.748631 12.558088 12.631893 12.638634 12.597023 12.752351 12.779587 12.62756
1367640_at 12.613969 12.626261 12.597593 12.630908 12.680895 12.559403 12.645502 12.502765 12.601472 12.855144 12.598959 12.626271
1367641_at 13.4532585 13.444748 13.479477 13.505254 13.449698 13.495287 13.5715275 13.463181 13.514867 13.623488 13.472152 13.571844
1367642_at 11.134266 11.068394 11.016627 11.23417 11.3427925 11.245298 11.5526495 11.493039 11.426627 11.7254095 11.586422 11.506078
1367643_at 11.6463585 11.749903 11.723175 11.645058 11.567371 11.737881 11.643749 11.698059 11.629687 11.773429 11.810069 11.655558
1367644_at 7.3626137 7.2655954 7.2249236 7.3354664 7.2287526 7.1824813 7.5002885 7.5209465 7.528751 7.5312095 7.4427867 7.4109344
1367645_at 12.750497 12.877098 12.793453 12.805361 12.767901 12.707488 12.736042 12.742411 12.765776 12.963074 12.772331 12.753911
1367646_at 12.481466 12.304203 12.299756 12.319979 12.383375 12.146035 12.243551 12.220181 12.173469 12.356935 12.3470335 12.356487
1367647_at 14.166473 14.185297 14.191803 14.194189 14.188573 14.133797 14.111513 14.108018 14.119036 14.071178 14.101463 14.061849
1367648_at 6.330524 6.0519733 6.2466054 6.0944157 6.4554234 5.967982 6.2974515 6.2436194 6.5271378 6.6309385 6.8369517 6.383152
1367649_at 6.65472 6.3711934 6.2826824 6.0903664 6.529298 6.64226 6.682109 6.220209 6.397209 6.3318734 6.222484 6.385805
1367650_at 6.393989 6.5819225 6.4841814 6.5210257 6.340891 6.64221 6.204524 6.304085 6.446231 6.3027334 6.4807615 6.1497564
1367651_at 10.287122 10.265676 10.258955 10.161929 10.269448 10.179625 10.51941 10.23783 10.402773 10.444345 10.73062 10.499343
1367652_at 9.81213 9.761628 9.874916 9.822876 9.3097515 9.899007 9.322472 9.323287 9.761812 9.379348 9.290372 9.1051
1367653_a_at 12.5130205 12.320994 12.383042 12.296655 12.2438135 12.372721 12.380183 12.516805 12.282305 12.421816 12.441712 12.348713
1367654_at 8.675483 8.752998 8.393171 8.716011 8.428152 8.40704 8.637259 8.38416 8.604788 8.632919 8.004296 7.6094275
1367655_at 8.229047 8.160589 7.683955 7.8714747 8.304311 8.11691 8.282429 8.314998 8.4728775 8.988437 9.082687 8.446593
1367656_at 10.726011 10.839227 10.77366 10.830062 10.804356 10.758585 10.922431 10.896097 10.876726 11.099486 11.020687 10.97746
1367657_at 12.467392 12.379852 12.504413 12.370478 12.315474 12.305978 12.270987 12.595214 12.496198 12.553506 12.730903 12.3829365
1367658_at 6.085981 6.11725 6.187356 6.2981386 6.310943 6.3780627 6.3361835 6.1073294 6.174402 6.112404 6.011064 6.181246
1367659_s_at 11.072252 11.24687 10.99685 12.128787 12.323806 12.312981 13.198804 13.074353 13.114882 13.61943 13.309351 13.293813
1367660_at 6.236476 6.419185 6.301123 6.195119 5.9315057 6.3815684 6.0165734 6.0968475 6.2844396 6.226521 5.9117813 5.9846287
1367661_at 6.9928546 7.255571 6.5068536 6.717418 6.9918585 6.779491 6.7648516 7.006256 6.560942 6.4635434 6.8132486 6.6664767
1367662_at 12.465377 12.520249 12.523471 12.626118 12.6911545 12.524206 12.704758 12.6550865 12.580264 12.783369 12.693057 12.7489805
1367663_at 11.631675 11.72789 11.667531 11.762798 11.7389555 11.8630085 11.762201 11.748077 11.88467 11.838086 11.629149 11.855333
1367664_at 4.455436 4.689539 4.4053392 4.1403246 4.3724885 4.5790157 4.3287086 4.241764 4.229686 4.2528377 4.4057035 4.3149366
1367665_at 4.416659 4.2798786 4.578119 4.400284 4.2692537 4.5277486 4.1012506 4.2676883 4.4180036 4.35814 4.4972196 4.442717
1367666_at 9.393002 9.419473 9.213399 9.410479 9.734376 9.543042 9.687033 9.550059 9.631549 9.536294 9.310971 9.210066
1367667_at 11.965431 12.021901 11.476344 12.053942 11.992032 11.611823 11.710335 11.385309 11.684356 11.689028 11.9705515 11.99765
1367668_a_at 6.9144387 6.831962 6.1722903 6.678719 7.1876016 6.9214087 7.1301546 7.2539206 7.024438 8.246941 7.538025 9.17178
1367669_a_at 10.12225 10.283527 10.092722 10.084535 10.069676 10.009438 9.96342 10.165856 10.08796 10.198487 10.318169 9.799601
1367670_at 10.628903 10.561886 10.760028 10.9592495 10.816284 10.714904 10.692287 10.762773 10.75741 10.736055 10.700658 10.858648
1367671_at 9.40612 9.361297 9.167488 9.217659 9.421927 9.203377 9.215553 9.281376 9.160502 9.303908 9.330193 9.093683
1367672_at 11.886111 11.912306 11.877577 12.048785 12.049733 12.136938 12.301232 12.3288765 12.246741 12.433884 12.215863 12.342927
1367673_at 10.868812 10.997545 10.901005 10.995943 11.217558 11.078026 11.059649 11.074462 10.860034 11.147431 10.958538 11.106874
1367674_at 9.423064 9.29585 9.254675 9.304501 9.407298 9.321269 9.3106165 9.3521 9.3988905 9.430819 9.4123335 9.174207
1367675_at 9.181681 9.235737 9.103424 9.211977 9.239111 9.091278 9.095081 9.194599 9.150131 9.149509 9.23758 8.933553
1367676_at 7.457051 7.1081758 6.9948444 7.877501 7.877164 7.5437465 7.60878 7.2481866 7.3706756 7.3034515 7.1421876 6.5868936
1367677_at 11.8136425 11.559379 11.6683855 11.76975 11.567659 11.722793 11.398901 11.264613 11.431821 11.502559 11.655101 11.425457
1367678_at 11.332131 11.373183 11.319392 11.444209 11.417863 11.33893 11.39025 11.690693 11.38343 11.393087 11.515799 11.591127
1367679_at 10.34763 9.852686 9.4898615 9.436088 10.296498 10.22749 10.153788 9.860616 10.044154 9.852378 9.862023 10.151679
1367680_at 12.205117 12.1528225 12.265017 12.463578 12.430888 12.51549 13.050957 13.029513 12.89969 13.507628 13.333617 13.254553
1367681_at 9.9717045 9.994209 9.549044 9.881548 9.842091 10.003018 9.902718 9.902717 9.77781 9.947305 9.863639 9.82411
1367682_at 6.5992045 6.5615716 6.7440987 6.5466323 6.573749 6.6795473 6.7733283 6.502741 6.8309274 6.5643578 6.6387596 6.7658534
1367683_at 10.148167 10.12482 9.95954 10.1073885 9.833706 10.338335 9.803485 9.825061 10.147139 9.822251 9.884603 9.454283
1367684_at 4.3039665 4.32808 4.4369464 4.207161 4.0769477 4.5186205 4.3707275 4.100799 4.4655547 4.504669 4.3026366 4.266616
1367685_at 12.123052 12.141786 12.157099 12.211851 12.10797 12.087164 12.198012 12.100845 12.159616 12.296795 12.127599 12.189988
1367686_at 12.075082 12.069579 12.066195 11.957882 11.903643 11.975507 11.911523 11.891518 12.0025425 11.802632 11.772378 11.666485
1367687_a_at 8.4740925 8.465858 8.199714 8.304404 8.299979 8.11005 8.115176 8.319973 8.339936 8.134801 8.094068 8.157744
1367688_at 8.089805 8.04846 7.87733 7.887602 8.012006 8.02351 8.015223 7.980638 8.00398 7.9989314 7.9645586 8.014722
1367689_a_at 7.5378275 7.443395 7.9153376 8.217535 8.011624 8.313673 9.927446 10.4312935 9.852936 10.767508 10.442026 10.268255
1367690_at 11.516027 11.643115 11.541831 11.632595 11.52047 11.493885 11.514364 11.407429 11.609142 11.459369 11.455204 11.399965
1367691_at 10.92714 11.017656 10.35013 10.9723215 10.706771 10.760259 10.759083 10.279619 10.3978405 10.255379 10.54281 10.006077
1367692_at 3.8517087 3.7787077 3.8176072 3.6488984 3.783284 3.855004 3.610928 3.532634 3.661631 3.8127801 3.900131 3.8858855
1367693_at 9.992005 9.998306 9.803263 9.948663 9.915779 9.742295 9.779588 9.853744 9.99126 9.891402 9.898752 9.77331
1367694_at 11.355423 11.291284 11.292757 11.6710615 11.77656 11.77084 12.184887 12.215142 12.072102 12.5807495 12.353355 12.370634
1367695_at 12.295202 12.3177 12.33044 12.269022 12.316891 12.266634 12.349858 12.376576 12.242265 12.235161 12.226588 12.385725
1367696_at 8.131132 8.110315 7.8272495 7.73152 8.147971 7.802002 7.8747697 7.899894 7.7149706 7.741605 7.9409995 7.8450246
1367697_at 9.673088 10.05891 10.050412 10.259795 10.313316 10.263314 10.069624 9.797818 9.954325 9.795526 9.306718 9.909041
1367698_a_at 9.208343 9.061831 8.757894 8.927819 9.248117 8.980658 9.208307 9.030066 8.857548 8.920217 9.028612 9.173414
1367699_at 6.5920653 6.2322693 6.19147 6.4231467 6.574739 6.5682077 6.650274 6.655008 6.431049 6.560305 6.4431524 6.618355
1367700_at 4.218131 4.2389565 4.213724 4.3163776 4.259224 4.522376 4.157725 4.3540564 4.278387 4.2860575 4.3268533 4.269821
1367701_at 6.7191973 6.7051687 6.5488153 6.7643375 6.987839 6.636353 6.388649 6.6001487 6.56932 6.617748 6.4890203 6.7432256
1367702_at 12.658204 12.609214 12.633858 12.805484 12.837286 12.781643 12.911019 12.88461 12.8037405 12.926015 12.823427 12.927202
1367703_at 3.7156522 3.9137988 4.0535927 4.087906 3.8903208 4.0583987 3.700486 3.7207959 3.954172 3.833187 4.06307 3.935182
1367704_at 8.601662 8.6866255 8.760333 8.769628 8.744106 8.591033 8.685614 8.745655 8.852008 8.763715 8.705068 8.8502
1367705_at 8.962701 9.049614 8.612759 8.9516325 9.0867195 8.548305 9.019551 9.06825 8.594183 8.860418 9.0373125 8.681549
1367706_at 10.91663 10.944272 10.868342 10.975915 11.018906 11.059576 10.964112 10.990492 11.020707 11.014455 11.124682 10.997443
1367707_at 10.285223 8.299654 9.119177 8.882694 9.328841 9.539667 9.664166 9.895011 9.033154 8.465592 9.558319 8.559049
1367708_a_at 11.466906 9.947216 10.600595 10.421644 10.770308 10.977003 10.980049 11.172691 10.54178 10.06842 10.969454 9.9135
1367709_at 10.06096 9.441583 9.40712 10.338882 9.60692 9.2527075 9.653198 9.038444 8.698807 9.645507 8.634592 8.513648
1367710_at 10.329617 10.373947 10.301882 10.452168 10.447012 10.372102 10.3912525 10.479158 10.466912 10.610667 10.444515 10.469334
1367711_at 11.182566 11.22016 11.097558 11.144715 11.243214 11.163731 11.321079 11.292992 11.243853 11.286499 11.287863 11.212281
1367712_at 6.26973 6.597258 6.2792683 6.483387 6.5029473 6.218405 6.180136 6.2512803 6.608163 6.1122437 6.270341 5.9003587
1367713_at 9.358298 9.348208 9.15649 9.061567 9.190994 9.122196 9.117754 9.246649 9.298389 9.292924 9.228613 8.879719
1367714_at 7.5423403 7.7093477 7.2793336 7.395447 7.5814257 7.5629187 7.5875115 7.4180527 7.3960085 7.4579744 7.684061 7.612955
1367715_at 10.184432 10.254948 9.991461 10.118066 10.213745 10.340315 9.946212 9.8417 10.113143 9.81157 9.925895 9.900961
1367716_at 8.494888 8.231667 8.199523 8.245113 8.346626 7.9899178 8.206535 8.253443 8.302542 8.266917 8.345966 8.207718
1367717_at 12.506214 12.5271225 12.48284 12.533622 12.570945 12.46209 12.50655 12.495002 12.446671 12.63461 12.533247 12.551118
1367718_at 8.554759 8.505492 8.439418 8.460434 8.693485 8.524206 8.653273 8.619822 8.679749 8.910435 8.751469 8.704111
1367719_at 9.901517 9.768225 9.726514 9.857691 9.818205 9.846791 9.845126 9.918415 10.021575 9.964024 9.77163 9.7431965
1367720_at 11.490715 11.479689 11.293932 11.29686 11.334515 11.401345 11.396238 11.418248 11.285591 11.524054 11.288558 11.226907
1367721_at 10.895227 11.243212 11.27264 10.879542 10.76948 10.929001 10.4742 11.170952 11.050436 10.879912 10.974254 11.107209
1367722_at 7.1993666 6.7352242 6.9401245 6.905142 6.9063907 6.888471 6.7066164 6.7803917 6.8403163 6.8178635 6.7431254 6.6564207
1367723_a_at 7.8843346 7.927177 7.5485826 7.885527 7.936417 7.7475286 7.792265 7.7580085 7.6647077 7.568631 7.7104583 7.479796
1367724_a_at 10.60429 10.537957 10.495433 10.410433 10.425112 10.200878 10.349478 10.397216 10.34398 10.414518 10.650741 10.214101
1367725_at 7.6847787 8.184305 7.6842365 7.631349 7.445054 7.0338054 7.0891743 8.103922 7.5039897 7.059361 8.2822895 7.3697867
1367726_at 6.7735662 6.6980934 6.656612 6.8073063 6.6496487 6.51605 6.800893 6.338739 6.5903034 6.9518065 6.9300294 6.727528
1367727_at 7.8148613 7.9701324 8.146608 8.107019 8.132202 7.8560934 7.9787464 8.008734 7.9466414 7.9678016 7.8473167 7.954999
1367728_at 8.082956 7.8927 7.764923 7.976577 7.8426394 7.772795 7.7401633 7.9947743 8.023947 7.828485 7.822965 7.4792056
1367729_at 12.098056 12.051861 12.536798 12.00561 12.058309 11.663997 12.134206 12.280143 11.903793 11.86944 12.169187 12.301158
1367730_at 9.922643 9.9320545 9.868795 9.857232 9.784365 9.76712 9.851311 9.847631 9.85036 9.729534 9.756062 9.46391
1367731_at 7.5772276 8.212693 7.686924 8.094226 8.155793 8.026765 7.8589425 7.8580413 7.751851 7.7658567 7.8160315 7.866588
1367732_at 8.605645 8.793562 8.465894 8.575062 8.85775 8.65024 8.6087885 8.771309 8.80541 8.787916 8.841565 8.692885
1367733_at 6.7687774 7.1080356 6.751999 6.805965 6.4248476 6.2584996 6.6405196 6.948624 6.4958196 6.9991393 7.0798473 6.8392267
1367734_at 8.097931 7.83522 7.608508 7.8004975 7.9569535 7.4140983 7.7881017 7.8151207 7.4621677 7.7684755 7.6118236 7.59256
1367735_at 11.984307 11.908368 11.774308 12.076207 12.077402 12.213865 12.361045 12.299314 12.347431 12.500683 12.348102 12.368434
1367736_at 9.610386 9.522175 9.52919 9.366844 9.472709 9.6102085 9.360599 9.50638 9.611228 9.457744 9.248777 9.324273
1367737_at 10.711975 10.751047 10.62907 10.69743 10.748902 10.682887 10.774689 10.728307 10.722654 10.957818 10.925814 10.812647
1367738_at 6.923798 7.081832 6.9411597 7.2198462 7.0617065 6.947869 6.915776 6.848614 7.126551 6.9726973 6.954548 7.0796633
1367739_at 4.4717016 4.7199497 4.476917 4.482969 4.4832554 4.686388 4.272746 4.296044 4.57135 4.306837 4.588418 4.54238
1367740_at 6.1964006 6.266433 6.0828247 5.8906684 6.4672403 6.106142 6.1587057 6.1439886 6.026243 6.0436854 6.2436347 5.927186
1367741_at 10.101405 10.1986265 10.352013 10.385238 9.865834 10.1654625 9.512669 10.361171 10.21149 9.787291 10.748465 9.849086
1367742_at 5.5433226 5.785585 5.7493997 5.6303225 5.644019 5.7705274 5.795701 5.3343773 5.7966857 7.2293787 6.5610447 5.789881
1367743_at 6.3711495 6.360047 5.8524485 5.919259 6.44074 6.611454 6.7012205 6.575729 6.704051 6.900398 6.409305 6.8227377
1367744_at 6.101312 6.1714706 5.9361 6.6847296 5.727664 6.304565 6.159074 6.2348 5.860078 6.402204 6.2902226 6.3741317
1367745_at 8.610604 8.368893 8.306568 8.460893 8.809433 8.584601 8.668883 8.546584 8.416416 8.557028 8.502525 8.542839
1367746_a_at 8.125366 8.152788 8.045795 8.187173 8.342416 8.326153 8.551033 8.538185 8.5790415 8.7633915 8.481534 8.596287
1367747_at 8.4189625 8.48905 8.3295555 8.391041 8.173996 8.4241905 8.411671 8.272112 8.119426 8.356738 8.48251 8.392316
1367748_at 9.493543 9.392154 9.064884 9.432079 9.428967 9.43648 9.633836 9.530241 9.603055 9.500258 9.322848 9.30891
1367749_at 3.7107723 4.970963 3.6517553 3.4430091 3.8545284 3.3123686 3.239616 3.973764 3.5806048 4.2711163 3.685125 3.3760147
1367750_at 9.269098 9.147477 9.038116 9.049114 9.332365 9.013533 9.065979 8.914822 8.850409 8.829625 8.879207 8.8348
1367751_at 8.167018 8.060328 8.066108 8.056608 8.065711 7.4669127 8.013563 7.9805098 7.9219465 7.953488 7.994948 7.59597
1367752_at 8.688847 8.525507 8.579983 8.815393 8.68486 8.682983 8.71584 8.613595 8.522777 8.356094 8.42354 8.542125
1367753_at 7.1343613 7.206521 6.8414707 6.90991 6.986431 7.2627115 7.131794 7.111449 7.1690755 6.735814 6.7943735 7.1290207
1367754_s_at 10.524797 10.76059 10.6406145 10.497754 10.721374 10.509869 10.4227705 10.267738 10.182931 10.231035 10.429475 10.367479
1367755_at 13.515317 13.515328 13.629104 13.460487 13.415496 13.431901 13.376106 13.605244 13.498163 13.330268 13.459157 13.529476
1367756_at 9.840075 9.770125 9.929374 9.7865715 9.698889 9.774539 9.95828 9.829252 9.877645 9.955977 9.980001 9.888773
1367757_at 12.402277 12.38419 12.297693 12.4402275 12.376529 12.390893 12.438512 12.289737 12.347985 12.353769 12.272934 12.328753
1367758_at 8.4770565 8.537544 8.14202 8.198834 8.207974 8.0013 8.148615 8.130566 8.073201 8.046186 7.993806 7.9858828
1367759_at 8.942758 8.8685465 8.722015 9.368107 8.888402 8.635909 8.796807 8.420669 8.360754 8.495156 8.043806 8.494166
1367760_at 8.713602 8.736403 8.630775 8.729757 8.603554 8.517815 8.528405 8.657455 8.631757 8.806023 8.670652 8.709772
1367761_at 7.7761555 7.5943265 7.258907 7.4273086 7.567522 7.3982086 7.7167754 7.4628677 7.5488186 7.596227 7.7158165 7.3349147
1367762_at 5.2764225 5.0776615 5.311349 5.131239 5.2394304 5.4276485 5.1497736 5.0582895 5.259638 5.2192945 4.9142933 5.3292847
1367763_at 11.639942 11.5342865 11.446874 11.732741 11.7257395 11.884142 12.144145 12.268941 12.226524 12.4359255 12.335925 12.395213
1367764_at 8.04467 8.075861 7.877752 8.016159 7.9499006 7.8198094 8.120116 8.064088 7.9984994 8.220133 8.247123 7.831845
1367765_at 9.876493 10.122796 10.412798 9.983415 9.18922 9.724226 10.000528 9.208781 9.144253 9.758319 9.124016 9.969318
1367766_at 10.978727 10.971257 10.833949 10.927425 10.926632 11.02583 11.082683 11.054273 11.090207 11.261693 11.110627 10.96015
1367767_at 10.582072 10.647442 10.625531 10.719432 10.84055 10.829126 11.044934 11.043424 10.989876 11.310371 11.232248 11.149838
1367768_at 5.3696513 5.187742 5.3658543 5.1387143 5.365688 5.4029775 5.310241 5.363759 5.117009 4.9984937 5.2826037 5.0468655
1367769_at 8.64246 8.635207 8.50985 8.657709 8.712946 8.50795 8.689348 8.583406 8.412914 8.628934 8.593464 8.245437
1367770_at 10.072147 10.257809 10.103761 10.1494875 10.236407 10.206033 10.325234 10.304847 10.330222 10.652212 10.322209 10.356855
1367771_at 8.991546 10.216596 9.777532 10.136522 8.899572 8.7204895 9.122906 10.181112 9.33369 9.643102 10.518606 8.8380375
1367772_at 8.101892 8.234011 8.068794 8.000244 8.0736475 7.861153 8.033716 8.031576 8.241272 8.030176 8.222267 8.03467
1367773_at 10.439835 10.347658 10.333069 10.522415 10.465026 10.522555 10.416273 10.385534 10.611856 10.43866 10.527394 10.660213
1367774_at 13.154754 13.225139 13.169626 13.211779 13.210595 13.240129 13.303017 13.36485 13.3152 13.397608 13.4135685 13.211533
1367775_at 12.642973 12.716793 12.252631 12.544187 12.73325 11.939228 12.535082 12.327793 11.685558 12.340509 11.8313265 12.419134
1367776_at 6.1795893 6.1803794 5.9498754 7.326295 6.639437 6.9082236 5.9769225 5.6442327 6.4804597 5.9782543 6.720357 5.883236
1367777_at 11.495173 11.652089 11.362508 12.163291 12.260481 12.296846 12.72869 12.616647 12.651894 12.942095 12.687883 12.933788
1367778_at 9.1804085 9.351483 9.135574 9.324732 9.149328 9.346176 9.285664 9.2936325 9.267603 9.188467 9.205864 9.430725
1367779_at 6.793159 6.843703 6.400926 6.7948613 6.701876 6.742374 6.738033 6.5189075 6.6085343 6.7949424 6.672666 6.63504
1367780_at 7.3600764 7.312271 7.179652 7.7948847 7.467514 7.592415 6.951033 7.0472355 7.334998 7.1317787 7.4199443 7.109994
1367781_at 3.783074 3.9608572 4.029956 3.9319794 3.9234312 4.0053053 3.7032433 4.0022774 4.066904 4.2095327 4.0045843 4.164237
1367782_at 4.5823383 4.5216618 4.712363 4.355715 4.548662 4.613711 4.6121426 4.619396 4.5449386 4.721769 4.3907185 4.7630577
1367783_at 12.146213 12.213234 12.199395 11.971268 12.139778 12.08934 12.178899 12.084539 12.011879 12.031646 12.020888 12.047545
1367784_a_at 12.989689 13.022491 12.993726 12.999936 13.078821 13.1754675 13.129716 13.054015 13.152853 13.042245 13.056242 13.059792
1367785_at 4.5125127 4.5213113 4.623502 4.4474816 4.437361 4.535154 4.56337 4.5330887 4.543847 4.568363 4.51331 4.6911383
1367786_at 10.057056 9.960898 9.892241 10.093223 10.049016 10.121853 9.846961 9.899727 10.007076 9.818214 9.650368 9.876224
1367787_at 5.886068 5.913701 5.9373612 5.7243867 5.877159 5.8921804 6.0273213 6.007997 6.096324 6.4877014 6.1729903 6.3349333
1367788_at 7.7026587 7.944458 7.448462 7.806436 7.8121896 7.749431 7.6924324 7.6469374 7.687205 7.598579 7.64012 7.530856
1367789_at 7.411622 7.469288 7.4513507 7.437216 7.4578433 7.514448 7.6098084 7.649336 7.5910707 7.979438 7.604383 7.7739286
1367790_at 9.946476 9.954217 9.762257 9.776742 9.693329 9.89891 9.866194 9.690468 9.872986 9.710542 9.613198 9.602605
1367791_at 7.063691 7.291876 7.02317 7.060971 6.851821 6.7447143 6.83145 6.836491 7.008124 6.7766085 6.8105674 6.8036084
1367792_at 4.4116383 4.4162188 4.362156 4.491037 4.336061 4.3393936 4.462029 4.370268 4.5605316 4.377792 4.3306947 4.4759517
1367793_at 13.127013 12.986635 13.183786 13.095321 13.014543 13.137778 13.0523815 13.107934 13.127386 13.169542 12.981364 13.007659
1367794_at 5.7159276 5.595099 6.152621 5.608898 5.8720984 5.78747 5.4678636 6.1273394 6.1968493 6.367346 6.2619796 6.5215073
1367795_at 6.7115884 7.7136793 7.1778316 7.4952073 7.112286 6.753107 7.2581496 8.135314 7.0150146 7.767161 7.6879916 6.9710765
1367796_at 8.338776 8.210844 8.2741 7.9595003 8.142798 8.220895 8.307351 8.158357 8.089152 8.230402 8.189432 7.867334
1367797_at 6.4841447 6.334854 6.3360567 6.550059 6.353565 6.374961 6.339307 6.6111603 6.420836 6.386932 6.401492 6.3753624
1367798_at 12.374727 12.502482 12.334441 12.452503 12.455789 12.401344 12.449546 12.472734 12.373034 12.455789 12.470776 12.502598
1367799_at 5.8556633 5.8540087 5.871781 5.6623673 5.9028964 5.964197 5.572731 5.8142195 5.9685698 5.909653 6.2302675 6.098879
1367800_at 6.9085507 6.9412265 6.6367497 6.6815643 6.7343025 6.6380696 6.9679184 6.6398726 6.803555 6.413269 6.6706696 6.641761
1367801_at 9.37875 9.161781 9.239513 9.118441 9.175287 9.285622 9.25028 9.213873 9.285294 9.18651 9.119146 9.410168
1367802_at 9.719776 9.661801 9.8449335 8.884876 9.041093 9.340601 9.796 10.59729 10.012649 9.700131 8.573276 9.046619
1367803_at 6.221508 6.347809 6.154309 6.2069335 6.3173914 6.0167265 6.281456 6.5799007 5.9726143 6.0757556 6.1328344 5.6614976
1367804_at 12.879994 13.054643 13.125972 12.967189 12.758471 12.828072 12.831634 12.801548 12.896328 12.893412 12.789335 12.811963
1367805_at 4.9768276 4.9527783 4.8378143 4.8977575 4.7844396 4.954393 4.957427 5.0392175 5.266969 5.027975 5.039557 5.184534
1367806_at 5.497235 5.3650956 5.413111 5.394239 5.349947 5.604139 5.2961483 5.3771677 5.411419 5.440847 5.4861326 5.485417
1367807_at 9.047005 9.018367 8.794148 8.87308 8.763681 8.604223 8.931003 8.639095 8.844345 8.8217 8.839148 8.661652
1367808_at 10.4228735 10.417042 10.382532 10.379112 10.404563 10.334503 10.3885765 10.356852 10.362208 10.405945 10.379139 10.214087
1367809_at 4.8131576 5.0633764 4.866135 5.240566 5.0483546 5.030538 5.0671062 4.8191633 4.8325734 5.196343 5.0175953 4.893647
1367810_at 6.3045983 6.3364305 6.4154906 6.5193186 6.2554793 6.5909095 6.223588 6.0669146 6.40458 6.2031217 6.2289267 6.4896216
1367811_at 5.600448 5.484779 5.7264647 5.628814 5.388817 5.5805826 5.1858916 5.4596076 5.3536344 6.086772 5.6130977 5.500453
1367812_at 7.9125605 7.8051167 7.207637 7.5749903 7.4084263 7.7234445 7.521865 7.4661646 7.8272457 7.5224137 7.878208 7.243431
1367813_at 8.369473 8.203275 7.360848 8.179521 8.117325 8.184345 7.9215775 7.374603 7.3919053 7.3905783 7.3948913 6.6981506
1367814_at 8.80953 8.346105 8.605048 8.375771 8.713646 8.756248 8.578271 8.777703 8.387713 8.70165 8.969342 8.620862
1367815_at 8.543523 8.577158 8.496622 8.505432 8.5741205 8.53839 8.541756 8.501531 8.577798 8.464371 8.543492 8.412636
1367816_at 5.5217223 4.965097 4.733636 5.033886 5.405527 4.8655715 5.127362 5.403478 4.9240847 5.0733366 5.1138806 5.0466537
1367817_at 7.5396266 7.5033507 7.210984 7.3068357 7.426162 7.3757386 7.118833 7.5142345 7.326633 7.3389935 7.3531966 7.236547
1367818_at 9.243679 9.175957 9.105964 9.254772 9.225568 9.182005 9.447452 9.244618 9.4237995 9.382918 9.23865 9.166147
1367819_at 12.188371 12.143553 12.101075 12.11558 12.241307 12.27993 12.300619 12.282637 12.276388 12.272211 12.306578 12.359714
1367820_at 9.268633 9.155736 9.250226 9.20271 9.375749 9.194657 9.39817 9.314602 9.305484 9.456008 9.400761 9.33277
1367821_a_at 3.970348 4.0173626 4.1782494 4.162547 4.00797 4.074354 3.908603 4.0951138 4.0773354 4.019436 4.0963497 4.3650455
1367822_at 5.79418 5.5966773 5.7088027 5.631168 5.5977197 5.6691203 5.6082864 5.7005043 5.738726 5.5094175 5.5832705 5.759111
1367823_at 5.617308 5.450074 5.7289453 5.3286195 5.439673 5.6513805 5.4803987 5.455416 5.5209737 5.5026145 5.3751574 5.582942
1367824_at 8.837729 8.822833 8.807469 8.87937 8.884181 8.643837 8.7549515 8.944342 8.895331 8.777377 8.822779 8.786677
1367825_at 6.5623055 6.4370503 6.3889847 6.5345483 6.263709 6.636325 6.4087396 6.3988056 6.4202127 6.159759 6.605368 6.6488705
1367826_at 10.30266 9.827904 10.092289 10.413615 10.597943 10.758466 10.5041485 10.215375 10.716231 10.552921 9.779172 10.141396
1367827_at 9.994668 9.939066 9.918309 9.799828 10.011202 10.010724 9.953393 10.047576 10.091832 10.02254 9.982372 9.910193
1367828_at 9.684765 9.670648 9.5422125 9.779665 9.832966 9.867376 9.997458 9.819445 10.029512 9.928445 9.932395 10.077569
1367829_at 11.457611 11.311866 11.476433 11.505614 11.441816 11.386478 11.540346 11.537116 11.4352665 11.522531 11.529855 11.637386
1367830_a_at 7.6014833 7.60133 7.6026917 7.5810804 7.657939 7.6143236 7.399472 7.3270354 7.647893 7.542196 7.496567 7.7110167
1367831_at 8.775618 8.5595 8.62274 8.488692 8.64946 8.65909 8.565308 8.727567 8.73887 8.602151 8.389267 8.665784
1367832_at 11.3271 11.337355 11.246206 11.273075 11.258605 11.386314 11.245392 11.323209 11.273758 11.300789 11.424035 11.149068
1367833_at 9.815289 9.697873 9.608074 9.745042 9.712127 9.561162 9.77887 9.692405 9.694326 9.824941 9.854415 9.752087
1367834_at 7.680636 7.9321866 7.628468 7.407149 7.499901 7.49542 7.635169 7.496984 7.7403026 7.5021467 7.695299 7.256066
1367835_at 5.569027 5.5012836 5.5086713 5.7596455 5.655991 5.5978236 5.638149 5.4413285 5.6788707 5.67797 5.573709 5.7869945
1367836_at 9.318283 9.970957 9.863483 9.457766 9.48051 9.170355 9.38324 9.833081 9.021704 9.065961 8.968357 9.80507
1367837_at 9.905316 9.852558 9.763151 9.83955 9.808684 9.742295 10.072358 10.014791 9.983465 10.177674 10.216431 9.991762
1367838_at 12.680526 12.62198 12.36159 12.706304 12.760602 12.746121 12.824643 12.776622 12.58721 12.78169 12.643367 12.806223
1367839_at 10.87141 10.88938 10.37427 10.8436985 10.892925 10.549372 10.826395 10.486503 10.249573 10.502262 10.643169 11.027839
1367840_at 8.013615 7.9482527 7.888606 8.104481 8.165226 7.845043 8.037987 7.8295493 7.8751016 8.016376 8.057401 7.9790764
1367841_a_at 3.5646625 3.7923546 3.5403464 3.6488984 3.6663895 3.825227 3.639496 3.9279358 3.5862205 3.6373158 3.6739798 3.7723057
1367842_at 6.1167884 6.2998395 6.4197373 6.5628943 6.1835256 6.6182957 6.3365736 6.390271 6.301007 6.5129743 6.266967 6.5854316
1367843_at 10.51098 10.768289 10.50322 10.66757 10.907631 10.556168 10.768045 10.769125 10.776417 11.011539 11.051315 10.990408
1367844_at 8.574803 8.457107 8.202311 8.404697 8.612475 8.725391 8.420926 8.622995 8.518976 8.587153 8.666879 8.534977
1367845_at 3.7225235 3.6528676 3.769824 3.5135632 3.5112295 3.7896638 3.5016634 3.875785 3.5745153 3.5772681 3.5412474 3.6402323
1367846_at 6.329582 6.4426723 6.0713077 5.998051 6.2886844 6.016786 6.3144116 6.101404 6.1688833 6.0918407 6.475372 5.9857373
1367847_at 7.4177647 8.028969 7.9697227 8.312198 8.077887 8.4790945 7.7963347 8.972067 7.8286495 8.818598 9.055166 8.829424
1367848_at 7.5659184 7.804067 7.3654957 7.660776 7.8543997 7.570392 7.9640193 7.8936906 7.778171 7.974386 7.742422 7.9989247
1367849_at 9.678794 9.839843 9.606324 9.157262 9.120124 9.663961 9.331031 9.577487 9.548837 9.685356 9.286066 9.273949
1367850_at 8.135574 7.8128176 7.738098 7.394725 8.374548 7.2688446 7.7998843 7.8159056 7.656461 7.5121775 7.893874 7.294595
1367851_at 4.098669 4.017419 4.314231 4.1453743 3.8628304 4.0413966 4.2537346 3.9810414 3.9595747 4.1915693 4.0467596 4.387454
1367852_s_at 4.6977153 4.8896527 4.9352336 4.8295226 4.7501936 4.7012053 4.7952795 4.7517447 5.057404 4.6497774 4.794193 5.049788
1367853_at 7.8191667 7.917008 7.9801188 7.935413 7.7157063 7.581029 8.002768 8.122456 8.030277 8.285408 8.13188 7.870807
1367854_at 12.101115 11.483286 11.385352 11.635584 11.915917 11.547068 11.723584 11.6444435 11.529025 11.288986 12.15542 11.422262
1367855_at 9.165175 9.288771 8.9814 8.805002 8.831793 8.404106 8.877672 8.949093 8.791577 8.829726 8.740786 8.838835
1367856_at 9.284034 8.675238 8.376366 8.508581 8.833752 8.778803 8.703329 8.484202 8.495455 7.958393 9.444981 8.726061
1367857_at 12.271797 12.23472 12.039131 12.240231 11.818302 11.854343 11.97106 11.509331 11.874881 12.186886 12.494983 12.009833
1367858_at 3.9306648 4.026199 4.040003 4.0425177 3.8661146 4.1774945 3.9497666 3.9704514 3.9569676 4.018429 4.0139627 4.2621098
1367859_at 5.2946935 5.4047256 4.9811225 5.33479 5.264677 5.301305 5.2836514 5.117128 5.136036 5.092756 5.107744 5.5155435
1367860_a_at 10.1821375 9.980852 9.847132 9.580889 9.944902 10.008128 9.921921 9.512159 9.856653 9.806511 9.062235 8.875494
1367861_at 5.453319 5.379399 5.2935677 5.400152 6.326464 5.241784 5.1995177 5.3916674 5.3484263 5.3488483 5.1350694 5.855957
1367862_at 4.1121235 4.2455173 4.5114384 4.2465496 3.954611 4.4268417 4.186249 4.4746904 4.1605077 4.4227223 4.274412 4.597745
1367863_at 8.266577 8.020577 8.0950165 8.2296505 7.9913387 8.05179 8.1009865 8.136637 8.133723 8.179588 8.180049 8.081297
1367864_at 5.7612104 6.2083864 6.0920687 6.393098 6.0865946 6.01032 5.989507 5.5281944 5.8801837 5.7694426 5.763719 5.74574
1367865_at 7.2275724 7.477761 7.1554036 7.420185 7.442131 7.2755322 7.4932446 7.460535 7.2931566 7.473997 7.240053 7.184686
1367866_at 6.4352145 6.5145664 6.2891784 6.235364 6.233514 6.389291 6.007976 6.1350083 6.3742805 5.9042296 6.1861253 5.987332
1367867_at 9.027197 8.947845 9.019985 8.951307 9.154457 9.104619 8.908537 8.885122 8.975532 9.059615 9.0371065 8.751089
1367868_at 7.263313 7.3487425 7.331393 7.2829494 7.1844597 7.57683 7.349005 7.4192543 7.385348 7.2924805 7.4491367 7.658397
1367869_at 10.186298 10.145548 10.198202 10.125658 10.205376 10.06049 10.312791 10.3813095 10.241696 10.34241 10.278232 10.15528
1367870_at 9.586447 9.627054 9.359304 9.55787 9.720079 9.597689 9.678626 9.840069 9.711056 9.877564 9.714415 9.595321
1367871_at 13.31764 13.535945 13.613894 13.461818 13.391981 13.48272 13.814621 13.80586 13.659895 13.9082365 13.77653 13.832089
1367872_at 8.604173 8.538896 8.23509 8.502952 8.510159 8.450172 8.413703 8.450887 8.588699 8.43097 8.450572 8.595407
1367873_at 9.420631 9.380978 9.255462 9.206128 9.299461 9.134654 9.255676 9.270184 9.2053175 9.332599 9.131364 9.039465
1367874_at 6.557327 6.2467694 5.9777617 6.3789086 6.313456 5.9671855 6.4987626 6.6252036 6.442257 6.1569347 6.2070494 5.717244
1367875_at 9.133082 9.081803 9.042819 9.038619 9.0677185 8.973759 8.939317 9.0687 9.043321 9.031215 9.007473 9.020195
1367876_at 6.9049554 6.6583714 6.565031 6.6174874 6.4734573 6.6982255 6.4644637 6.6187625 6.751992 6.438086 6.688307 6.722498
1367877_at 7.990007 8.013002 7.806658 7.852711 7.9312725 7.710399 7.6134644 7.844006 7.8245254 7.7369375 7.781174 7.581758
1367878_at 8.78059 8.511695 8.839423 8.696598 8.886581 8.481832 8.592953 8.7667 8.730046 8.607308 8.576563 8.513764
1367879_at 7.3552446 7.171746 7.370932 7.4089746 7.4479566 7.210956 7.2344403 7.2454376 7.3811984 7.4502697 7.332381 6.898313
1367880_at 5.341115 5.5999503 5.2567515 5.111581 5.3307467 5.190652 5.630317 5.1331825 5.3932858 5.3034635 5.063837 5.0881004
1367881_at 7.7213955 7.599429 7.358956 7.371153 7.656537 7.6139507 7.4239254 7.0831895 7.39495 7.1433897 7.215607 7.258484
1367882_at 6.9667206 7.001257 7.293501 7.122688 6.978395 7.3739805 7.0215626 6.958927 7.1542606 7.144239 7.221425 7.364965
1367883_at 6.9392233 7.061051 7.2062864 7.2836103 7.1621046 7.1496696 7.032544 7.1597304 6.948872 7.1538954 7.1280584 7.0442376
1367884_at 10.723877 10.486609 10.622437 10.561617 10.629099 10.772895 10.639194 10.676011 10.857524 10.767231 10.881167 10.627811
1367885_at 12.044166 11.938001 12.048696 11.945819 12.015345 11.949984 12.173038 12.150135 12.015715 12.123493 12.079444 12.10644
1367886_at 7.6621265 7.68428 7.695988 7.4771757 7.548048 7.3790283 7.5368557 7.574835 7.6847057 7.5022287 7.6278834 7.4941406
1367887_at 12.715749 12.737761 12.766092 12.7708235 12.683872 12.605351 12.5687685 12.434115 12.531013 12.302805 12.398019 12.469094
1367888_at 4.286797 4.192302 4.186476 4.077882 3.9980733 4.390322 4.112118 3.9688845 4.028065 4.1710567 4.277542 4.380024
1367889_at 8.902927 8.96694 8.767664 8.872152 8.878174 8.678768 8.929054 9.15345 9.091864 9.253125 8.864399 8.816221
1367890_at 6.82462 6.7089357 6.6234508 6.725864 6.705052 6.6131234 6.857623 6.6146426 6.7880754 6.850018 6.495737 6.5458903
1367891_a_at 5.6958027 5.5901732 5.7637796 5.517217 5.6580586 5.6731825 5.721616 5.4959836 5.6226463 5.5468674 5.7347817 5.4788165
1367892_at 10.677716 10.440527 10.415063 10.477992 10.3996725 10.640631 10.603849 10.72597 10.276107 10.657378 10.598592 10.795402
1367893_a_at 7.0752134 7.0009713 6.9606075 6.948522 6.9124975 6.909819 7.3152785 7.1505504 6.930636 7.200815 7.203528 6.898733
1367894_at 11.132923 11.833192 11.409049 12.202285 11.8037815 11.60356 11.98566 12.01177 12.060604 11.501711 12.621966 11.780828
1367895_at 11.003711 11.084749 10.89108 11.011954 11.139427 11.023416 10.935345 11.065573 11.09513 10.986941 10.788901 10.825959
1367896_at 13.66943 13.63674 13.6242285 13.623183 13.728142 13.803008 13.646223 13.753886 13.850053 13.640756 13.620774 13.782648
1367897_at 10.710412 10.628486 10.628142 10.79608 10.861119 10.710984 11.146283 11.055525 10.780396 11.186167 11.143155 11.116078
1367898_at 9.648264 9.796819 9.584853 9.631531 9.678499 9.666672 9.595933 9.636281 9.77529 9.724482 9.628296 9.678889
1367899_at 7.33316 6.997562 6.74584 6.890718 7.2656865 7.078283 6.959569 7.1503196 7.300443 6.9601674 7.3783255 7.0739107
1367900_at 8.168732 8.231316 8.034329 8.265392 8.231876 8.334976 8.648903 8.844577 8.715217 8.804436 8.790195 8.695825
1367901_at 8.830376 8.784054 8.610705 8.596735 8.529737 8.4840975 8.4677515 8.358584 8.401661 8.392909 8.5316925 8.260936
1367902_at 7.38255 7.519433 7.222742 7.3213105 7.546408 6.9752707 7.285038 7.3859854 7.297281 7.454115 7.4511805 7.007852
1367903_at 9.361465 9.490298 9.310347 9.395933 9.274952 9.349935 9.451957 9.366535 9.244791 9.180666 9.29404 9.290081
1367904_at 6.3403797 5.707083 6.784146 6.3436284 6.364567 6.243018 6.412975 6.438776 6.0571785 6.2708907 6.7240386 7.378247
1367905_at 10.837556 10.672099 10.619894 10.739254 10.845814 10.82368 10.791259 10.794609 10.535203 10.605237 10.766595 10.687567
1367906_at 9.912449 9.794474 9.702717 9.75283 9.944778 9.671327 9.738416 9.667102 9.655329 9.645066 9.742894 9.685431
1367907_a_at 8.932539 8.874916 8.8381195 8.967502 8.786773 8.806853 9.114685 8.944357 9.031433 9.089495 9.11912 8.876051
1367908_at 11.574848 11.53913 11.562818 11.53138 11.665776 11.59582 11.796456 11.757645 11.653591 11.691824 11.632907 11.789737
1367909_at 11.711134 11.517507 11.613371 11.631554 11.55175 11.386412 11.421955 11.411047 11.366126 11.420521 11.341444 11.475329
1367910_at 7.640306 7.5063834 7.541603 7.5897655 7.5425596 7.4928203 7.5678997 7.827438 7.6007304 7.466207 7.6579933 7.5255733
1367911_at 7.948371 8.058073 7.613103 7.460884 7.6889496 7.909685 7.8444395 7.896997 7.505201 7.5820017 7.729567 7.629592
1367912_at 6.259926 6.2739778 5.6509995 5.8643856 6.1095166 6.0173783 5.7777123 5.9027967 6.06785 5.872672 5.6248536 5.4887753
1367913_at 6.625312 6.899692 6.7808795 6.7092233 6.489083 6.7912593 6.6833096 6.673141 6.7051406 6.5443864 6.625386 6.7429786
1367914_at 6.657025 6.445847 6.680068 6.4254694 6.328947 6.4279013 6.5076995 6.5715003 6.4839206 6.5890408 6.3137364 6.6327696
1367915_at 8.822663 8.956811 8.574254 8.551036 8.764877 8.833972 8.944845 8.849494 8.99362 9.099575 8.85925 8.773164
1367916_at 6.0577765 5.884436 6.1576223 5.978242 5.858035 5.9504943 5.7333503 5.9170995 6.00186 5.870307 6.005063 5.9068675
1367917_at 13.441569 13.449573 13.42096 13.487088 13.457417 13.531817 13.494821 13.386953 13.3945055 13.397669 13.346093 13.449311
1367918_at 5.0213156 4.8884373 5.09714 5.1766624 4.974882 5.0739145 5.074148 4.8057404 4.687597 5.1388855 5.129145 5.3520722
1367919_at 5.9624844 5.7501655 5.889552 5.885158 5.71293 5.8626127 5.9216614 5.9285207 5.6061754 5.92917 5.946855 5.511101
1367920_at 5.1917686 5.6657 5.093321 5.9285955 5.5685334 5.615737 5.6180196 5.1668415 5.5489454 5.3053193 4.7399883 5.496974
1367921_at 7.3271413 7.269987 7.0051794 7.0544076 7.257263 7.145392 7.4855447 7.300586 7.3276873 7.308679 7.2880363 7.003399
1367922_at 7.922837 7.780637 7.6302485 7.840968 7.7283993 7.4815392 7.7611003 7.832867 7.518216 7.4492497 7.490149 7.4552526
1367923_at 5.3643265 5.357762 5.567707 5.5013266 5.4319687 5.4423695 5.1173234 5.265006 5.4292274 4.946414 5.1299343 5.3784575
1367924_at 7.4916277 7.452788 7.4566417 7.336274 7.482275 7.542817 7.4870815 7.3371754 7.4689174 7.2677407 7.2986064 7.548177
1367925_at 7.949018 7.891551 7.449317 7.6102476 7.941167 7.6976275 7.73268 7.6966424 7.7113566 7.721756 7.586315 7.633828
1367926_at 8.443422 8.389756 8.401282 8.44585 8.605803 8.316576 8.759213 8.843371 8.504094 8.957179 8.81929 8.650034
1367927_at 10.686856 10.8092 10.737256 10.767154 10.705914 10.759896 10.874554 10.794338 10.85677 11.295645 10.973631 10.882921
1367928_at 3.8927166 3.8813448 3.8487694 3.8445785 3.8256714 3.9921858 3.9385526 3.9484131 4.112132 3.6560194 4.044884 4.160898
1367929_at 10.131577 10.142611 10.326867 10.5880165 10.304691 10.368412 10.5158825 10.463135 10.484709 10.724026 10.576761 10.454231
1367930_at 3.7763069 3.7664108 3.772849 3.622261 3.6698139 3.9139616 3.6837955 3.8056579 3.8623939 4.0467343 4.039007 3.9246516
1367931_a_at 9.430949 9.357122 9.319639 9.24722 9.656633 9.508176 9.418579 9.56393 9.510465 9.425354 9.331845 9.426449
1367932_at 11.969732 12.108686 11.893511 12.150156 12.32892 11.858965 11.896915 11.869036 11.778501 11.977832 11.524628 12.095439
1367933_at 7.8776913 7.6012225 7.8156905 7.3728833 7.342171 7.734998 8.00923 7.6150074 7.616506 7.6281734 7.7933125 7.056418
1367934_at 5.819895 5.753292 5.589452 6.057464 5.805242 5.650411 5.694373 5.664483 5.7208147 5.8359494 5.974077 5.700755
1367935_at 8.754186 8.704565 8.6804285 8.665484 8.862532 8.546202 8.715108 8.736859 8.679018 8.694045 8.663201 8.5747
1367936_at 7.650684 7.28297 7.0084314 7.1501155 7.3872876 7.019505 7.4002438 7.3222384 7.1557794 7.004469 7.185334 6.7019897
1367937_at 8.172738 8.077293 7.719008 8.105225 8.6591 8.554949 8.556477 9.154801 9.175104 9.373844 9.274923 9.085349
1367938_at 10.936728 11.014351 11.122773 10.93472 10.861301 10.949858 10.943783 10.836266 10.884106 10.979095 10.847996 10.815836
1367939_at 11.205241 10.211079 11.0926895 11.030679 10.458777 10.84357 10.960146 10.72137 11.089585 11.024272 10.474085 10.458603
1367940_at 5.676435 5.9907775 5.625288 5.6869473 6.637372 5.739136 5.699395 6.056312 6.23724 5.7031336 5.8036957 5.4487143
1367941_at 9.058507 9.014334 8.967049 8.975724 9.006749 8.850844 9.219583 9.287718 9.15633 9.2814455 9.274492 8.8432865
1367942_at 7.315042 7.3561244 7.2310395 7.5155764 8.026865 7.483188 7.1515374 7.0318604 7.2808633 7.29943 6.9794765 6.9486976
1367943_at 7.601266 7.560945 7.6201253 7.435942 7.7298098 7.8189664 7.747279 7.924136 7.569228 7.6590824 7.7417083 7.5527096
1367944_at 5.6730633 5.6230373 5.7268443 5.6374073 5.5295877 5.9510612 5.95925 5.5261045 5.782714 5.65666 5.635977 5.7957587
1367945_at 11.312265 11.179542 11.154718 11.266253 11.3691635 11.526568 11.00519 11.092096 11.243636 11.060386 10.937875 11.335592
1367946_at 9.941615 9.774836 9.80133 9.92345 9.801696 10.318074 10.024265 10.155656 10.228543 10.527831 10.232623 10.329015
1367947_at 8.537823 8.500386 8.410448 8.4184475 8.533545 8.359699 8.564748 8.565607 8.448258 8.5577755 8.571041 8.274033
1367948_a_at 10.373145 10.354486 10.100525 10.372141 10.153521 10.147233 10.196604 10.285617 10.114888 10.232148 10.073272 10.073498
1367949_at 6.2948313 6.1230874 6.2687726 6.6302605 6.3492904 6.555093 6.4377036 6.1613216 6.482022 6.072828 6.2430444 6.709991
1367950_at 7.4008784 7.756699 7.7050977 7.550588 7.1511526 7.156756 7.936499 8.609778 7.950531 8.445898 8.22824 7.561623
1367951_at 4.5985675 4.7645917 4.929376 4.7193723 4.6674147 5.0947323 4.357383 4.7113037 4.6394672 4.5203323 4.528732 4.9636803
1367952_at 6.654725 6.5911455 6.661201 6.8612432 6.8669314 6.597737 7.0289803 6.5909414 6.892096 6.850534 7.077146 6.7285376
1367953_at 4.7167687 4.709775 4.5499735 4.8215637 5.0424438 4.6055093 5.173303 5.015484 5.3995667 5.1894917 4.9759717 4.9375653
1367954_at 6.848323 7.6996226 7.2834654 7.2142277 6.274463 6.838467 6.739116 6.5247445 7.4078436 6.378216 6.588622 6.545192
1367955_at 6.2380586 6.2763467 6.0286937 6.0928144 6.0729814 5.8210697 6.032333 5.990498 5.881817 6.149131 5.776959 5.8705072
1367956_at 5.43624 5.316348 5.270937 5.179304 5.1299214 5.241784 4.914263 5.1993036 5.3222466 5.083029 4.9654255 5.204804
1367957_at 9.579242 8.203092 8.839476 8.719199 8.617049 7.727985 8.72702 7.6908484 7.8874393 7.7812567 7.6618004 8.34056
1367958_at 8.7331085 8.62836 8.637129 8.839686 8.884868 8.770326 8.683716 8.783154 8.595491 8.679516 8.642897 8.711015
1367959_a_at 5.8848433 6.2485423 6.202511 6.0042496 6.170302 6.1402516 5.9422207 5.9148746 5.736253 5.6232014 5.8575735 5.8538837
1367960_at 7.903516 8.635033 8.227996 8.267743 8.067147 7.9105234 8.058719 8.819114 8.352791 8.472613 8.913566 8.279207
1367961_at 4.274436 4.310829 4.35135 4.1286077 4.3639946 4.3009443 4.2193832 4.288146 3.9912224 4.2534122 3.8300393 4.345812
1367962_at 4.669211 4.702453 5.053679 4.9979496 4.6597424 4.879907 4.6752334 4.638385 4.836779 4.7941613 4.564839 5.0852556
1367963_at 7.146209 7.232692 7.1536384 7.3194356 7.0538807 7.3489127 7.192881 7.2802396 7.1557794 7.2425466 7.2639956 7.402922
1367964_at 5.028865 5.0961494 5.3801765 5.0209227 4.8900743 5.0104413 4.9648285 4.9591117 5.0948873 4.911422 5.1873717 4.73248
1367965_at 6.4804254 6.3359613 6.2589297 6.550907 6.323256 6.4799013 6.5690928 6.3110986 6.216046 6.481865 6.4682927 6.7813363
1367966_at 9.598953 9.413681 9.377399 9.522173 9.450209 9.399244 9.552828 9.41346 9.438124 9.3628845 9.51502 9.348324
1367967_at 6.9809775 7.225521 7.035466 6.9319415 6.994233 6.778728 6.716711 6.8858457 6.893042 6.820718 7.170785 7.1881537
1367968_at 3.7882688 3.806824 3.9685733 3.847638 3.830064 3.9332786 3.848113 3.7172823 3.9188936 3.6196752 3.8206153 3.9292505
1367969_at 10.669005 10.715181 10.637 10.657707 10.716719 10.5899935 10.946455 10.920658 10.692183 11.119205 10.939539 11.009062
1367970_at 4.325158 4.3803635 4.5535955 4.4645023 4.039647 4.0267987 4.009987 4.4357243 4.2623744 4.2048035 4.312195 4.2139816
1367971_at 10.072147 10.049915 9.89692 9.972608 10.087979 9.923872 10.160711 10.049892 10.09273 10.037645 10.056849 9.863708
1367972_at 9.983553 9.996321 9.879856 9.960114 9.903795 9.870436 9.930038 10.040369 10.117336 9.996683 9.826097 9.917671
1367973_at 4.4006476 4.349687 4.4185357 4.463244 4.425346 4.5279255 4.208453 4.3752756 4.2435784 4.463939 4.567251 4.4119425
1367974_at 9.415204 8.96739 8.829901 8.861746 9.724302 8.938919 8.965751 9.4054165 9.259688 8.917992 9.257014 9.126385
1367975_at 5.614662 5.1500173 5.2939043 5.6210327 6.4553323 5.3385034 5.3369193 5.8252544 5.763592 5.3985367 5.9355884 6.0790496
1367976_at 7.4579277 7.1688147 7.1712437 7.3697333 7.3965707 7.2688446 7.2628055 7.3877034 7.2546725 7.238014 7.35258 6.826886
1367977_at 3.8758745 3.894187 3.9294255 3.9046142 4.0790277 3.8164852 3.8488958 4.0549936 3.8474028 3.843124 3.956821 3.9747176
1367978_at 5.817534 5.891472 6.010951 6.0660605 5.819357 5.9980903 5.8641734 5.7621098 6.134352 5.9226923 5.690894 5.7578154
1367979_s_at 11.5281725 11.627258 11.368225 11.628429 11.4243145 10.961097 11.171258 11.154232 11.037276 11.144066 11.451545 11.585017
1367980_at 8.269976 8.134508 8.059002 8.397116 8.229757 8.122543 8.398139 8.240631 8.088648 8.3267765 8.325506 8.281763
1367981_at 7.4220777 7.4533286 7.1894507 7.673165 7.529832 7.5392466 7.605636 7.4574413 7.334273 7.516708 7.5534954 7.3680706
1367982_at 10.627502 10.887482 10.733281 11.05733 10.45529 10.628507 10.59513 10.899457 10.716592 10.708822 11.36117 9.978019
1367983_at 5.798464 5.512985 5.780416 5.5790877 5.2591743 5.6174603 5.3723354 5.173458 5.567132 5.4663634 5.3159757 5.4734993
1367984_at 5.757378 5.7356153 5.406179 5.977429 5.868804 5.738861 5.809323 5.713294 5.9442444 5.858719 5.666491 5.7508006
1367985_at 7.301684 6.6818714 7.1775446 7.224154 7.2502112 6.7897367 6.593698 7.033154 7.3271036 6.92455 5.908888 7.729101
1367986_at 6.7855887 6.851258 6.665668 6.854653 7.1358523 7.1990824 7.44231 7.307139 7.6105003 7.3908334 7.262879 7.30409
1367987_at 8.61998 8.779949 8.434458 8.749531 8.801133 8.336534 8.43696 8.55605 8.533123 8.581475 8.839683 8.667183
1367988_at 13.01787 12.9584 13.020084 12.987381 13.092679 12.952919 13.0907135 13.110796 13.100275 13.096049 13.136172 13.213621
1367989_at 4.4787016 4.1395836 4.3912535 4.2175074 4.0412717 4.4578123 4.210523 4.465814 4.34746 4.3701143 4.3543243 4.530321
1367990_at 5.2606564 5.5145 5.4111996 5.218465 4.9959316 5.3971753 5.334746 5.129453 5.0613103 5.256036 5.504618 5.328178
1367991_at 8.8760395 8.884383 8.850095 8.955214 8.82343 8.97327 8.96068 8.729483 9.089534 8.8638 8.695084 8.692659
1367992_at 4.6300406 4.6866455 4.98442 4.7660894 4.615243 4.9116726 4.698726 4.6062865 4.950674 4.6581316 4.5407414 4.708007
1367993_at 7.3116527 7.1729336 7.030611 7.0208273 7.175815 7.3058414 7.4815416 7.5750213 7.2819076 7.5686893 7.2983685 7.3297114
1367994_at 10.455666 10.566679 10.130493 10.631388 10.479312 10.430399 10.550725 10.586157 10.267048 10.436125 10.346407 10.566839
1367995_at 13.081467 13.082002 13.050838 13.08704 13.107166 13.145869 13.159948 13.236122 13.133823 13.148624 13.191607 13.089655
1367996_a_at 6.850414 6.567006 6.523265 6.6733246 6.6704063 6.7722797 6.750282 6.481928 6.706394 6.5218925 6.575128 6.475555
1367997_at 8.16019 8.183073 7.8984265 8.049158 8.157819 8.157135 8.084673 8.040827 8.229894 8.340912 8.052139 8.124936
1367998_at 9.344334 8.721426 8.338667 6.30438 8.678634 8.85453 6.691862 8.716374 8.872813 8.88654 8.497666 8.417856
1367999_at 12.457283 12.425028 12.438727 12.479613 12.393867 12.428349 12.357205 12.410344 12.270351 12.261153 12.219903 12.531137
1368000_at 14.2984295 14.287488 14.258395 14.316664 14.365175 14.322628 14.304537 14.25605 14.30514 14.206524 14.2454195 14.270325
1368001_at 4.0795984 4.185026 4.135388 4.1257696 4.3360243 4.106975 4.109111 4.178751 3.9612818 4.238958 3.9837978 4.1144648
1368002_at 7.6254826 7.532858 7.331971 7.368749 7.5074363 7.2939367 7.561965 7.3147807 7.526023 7.2185073 7.186182 7.5574145
1368003_at 5.531229 5.805245 5.8009906 5.797421 5.912528 5.5699067 5.4213257 5.591587 5.6603956 5.632185 5.6862707 5.922025
1368004_at 9.400169 9.541265 9.366967 9.381101 9.6103115 9.474502 9.560422 9.637169 9.535489 9.692443 9.613025 9.56316
1368005_at 5.6630316 5.782993 6.090531 5.6670313 5.6251616 5.9649673 5.619156 5.7574778 5.819233 5.6149945 5.3911324 5.7508006
1368006_at 7.730831 7.6510773 7.174041 7.3887796 8.004715 7.1678944 7.3507843 7.3216267 7.416792 7.0943413 7.253271 7.3460455
1368007_at 6.8027873 6.989302 6.911867 6.6078568 6.7922525 6.61107 7.0282497 7.4366255 6.728602 6.0149565 6.7016025 6.764293
1368008_at 5.5691752 5.472908 5.5693808 5.4805202 5.2868795 5.479804 5.276842 5.5470133 5.593128 5.2936473 5.1667776 5.5761924
1368009_at 9.302505 9.258491 8.94892 9.536018 9.409442 9.078522 9.147971 9.385427 8.928347 9.220668 9.014367 8.427122
1368010_at 7.538446 7.4334426 7.266053 7.3238792 7.691789 7.164524 7.408995 7.508444 7.345249 7.3126636 7.524919 7.273531
1368011_at 7.731229 7.8186073 7.6362257 7.789516 7.7611003 7.726075 7.7765765 7.5899377 7.6734056 7.7404404 7.6970024 7.6283474
1368012_at 6.5380607 6.7537303 6.510734 6.5937138 6.4782567 6.731356 6.8575377 6.564974 6.5057235 6.704013 6.744596 6.864058
1368013_at 4.6419964 4.355609 4.523716 4.4316387 4.3695526 4.697261 4.606391 4.573881 4.276454 5.037345 4.737582 4.688246
1368014_at 4.365575 4.166007 4.274379 4.49623 4.145486 4.2343 4.2803316 4.346368 4.217964 4.2115126 4.3282275 4.1887236
1368015_at 6.144176 6.057445 6.081793 6.3007383 6.3254557 6.1963806 5.987658 5.947635 6.146062 6.326553 6.279112 6.47616
1368016_at 12.886658 12.912436 13.009918 12.946056 12.978824 12.968894 12.960323 12.96333 12.989158 12.934021 12.931399 12.924576
1368017_at 4.960019 4.904926 5.2515674 5.163108 5.1824136 5.28051 5.0533113 5.0204864 5.1163535 5.0525765 5.0134106 5.327883
1368018_at 8.7782 8.73517 8.700637 8.616533 8.717106 8.542994 8.770561 8.95627 8.663433 8.852204 8.967747 8.666851
1368019_at 7.5595574 7.477353 7.258048 7.3534837 7.467514 7.3604164 7.5139074 7.359736 7.4514313 7.466197 7.420596 7.61909
1368020_at 7.1108017 6.944315 6.6214786 7.0500526 6.967732 6.3836546 6.571585 6.3951783 6.537584 6.006728 6.8362083 6.657801
1368021_at 13.70758 13.850149 13.746378 13.871003 13.804477 13.999026 14.012014 14.115797 13.936127 14.155833 14.072448 14.061893
1368022_at 6.684759 6.509118 6.69231 6.612703 6.618329 6.5603085 6.592053 6.578108 6.839341 6.464979 6.6511154 6.381407
1368023_at 6.8556724 6.8944726 6.7320833 6.8569474 6.958219 6.9203186 6.537279 6.4552574 6.8292255 6.932013 6.7949576 6.823688
1368024_at 6.6902866 6.621357 6.709986 6.825305 6.541751 6.7286572 6.482174 6.655648 6.758418 6.835511 6.6558323 6.885714
1368025_at 6.0693502 7.006612 6.4586673 6.8767323 6.980559 6.8536477 6.3035145 7.023305 6.5044184 6.7897644 6.8085485 6.6459703
1368026_at 7.1568384 6.9775796 7.14404 6.999388 7.2931256 7.294028 7.258644 7.1094193 7.1527977 7.111912 7.0059023 7.062483
1368027_at 6.6825056 6.660766 6.6816654 6.7719316 6.775718 6.7475424 6.594314 6.5478196 6.7052894 6.679003 6.6708603 6.6733704
1368028_at 4.320428 4.3352957 4.4131947 4.618123 4.3576403 4.4104958 4.3905535 4.231656 4.257888 4.169504 4.430538 4.487503
1368029_at 10.661114 10.764295 10.627101 10.691314 10.623891 10.638143 10.78649 10.805297 10.761832 10.764233 10.601771 10.582332
1368030_at 9.065777 9.172845 8.854724 9.158621 9.03185 9.165867 9.351762 9.281375 9.204607 9.168736 9.140647 9.212051
1368031_at 7.514338 7.351558 7.4968 7.3874946 7.34752 7.4338903 7.288286 7.2778873 7.4514313 7.29313 7.393716 7.318728
1368032_at 6.21792 6.249597 6.0867434 6.226824 6.507117 6.185503 6.2193475 6.323507 6.1672807 6.003574 6.0673194 5.8458576
1368033_at 6.1249824 6.2083864 6.072659 6.190763 5.9795036 6.361959 6.1025386 6.260427 6.43154 6.1336746 6.0316887 6.1121683
1368034_at 4.2641473 4.158207 4.190112 4.2522655 4.1666536 4.204866 4.336997 4.1395073 4.3574686 4.182287 4.1802826 4.4350333
1368035_a_at 10.495388 10.202366 10.345532 10.0766945 10.29399 10.158331 10.099945 10.134643 10.000649 9.719393 9.504859 10.077346
1368036_at 10.169272 9.718873 9.826696 9.913258 9.76367 9.926637 9.700051 9.677944 9.7878275 9.63961 9.281386 9.652666
1368037_at 7.0390387 7.0291224 6.9548874 7.248983 7.152144 7.2051845 7.7343254 7.463901 7.45486 8.26333 8.227189 7.798283
1368038_at 8.56957 8.513311 8.466725 8.564366 8.433301 8.471364 8.630984 8.489979 8.426604 8.415088 8.488351 8.154253
1368039_at 5.3777676 5.4493704 5.258624 5.3889017 5.338841 5.5575953 5.4596996 5.4019074 5.6203423 5.2190123 5.5164537 5.521398
1368040_at 8.1436405 8.15864 8.137806 8.21483 8.303198 8.369419 8.2917595 8.130133 8.169733 8.143093 8.037655 8.045469
1368041_at 9.873441 9.837139 9.731604 9.72899 9.730546 9.655007 9.854085 9.776718 9.782708 9.787407 9.791396 9.8594475
1368042_a_at 10.68026 10.6719675 10.273185 10.568193 10.726619 10.601451 10.613586 10.749268 10.522388 10.552405 10.634579 10.33575
1368043_at 7.952194 7.8924026 7.6740346 7.7754874 7.9846487 7.7171497 7.8285704 7.960598 7.831168 7.989721 8.048798 7.865987
1368044_at 3.5204942 3.2317374 3.2812037 3.380464 3.3875995 3.3198097 3.2215502 3.2443936 3.6051264 3.2597291 3.3715672 3.55414
1368045_at 10.22644 10.153293 10.164554 10.052364 10.067377 9.910682 10.122628 10.182009 9.863267 9.835227 10.0568695 9.777075
1368046_at 10.142132 10.076576 10.1107235 10.188775 10.095949 10.135165 10.152336 10.086987 10.028306 9.848705 10.000136 9.919612
1368047_at 7.20743 7.1609373 6.9729686 7.356252 7.303333 7.261438 7.2443614 6.8989863 6.944041 7.4123654 6.859605 7.485269
1368048_at 14.082668 14.100246 14.143565 14.109502 14.001887 13.983798 14.155936 13.995143 14.071806 14.070553 14.115273 13.910868
1368049_at 11.112943 11.256823 11.219548 11.129541 11.024407 11.155093 11.104845 11.030601 11.364808 11.094422 11.029387 10.907194
1368050_at 7.7737594 7.446901 7.7541413 7.6298704 7.728136 7.2941394 8.125267 7.7827578 7.347969 7.9453344 7.4272957 7.6996236
1368051_at 11.333774 11.433615 11.334926 11.390446 11.4699 11.2864065 11.662599 11.592496 11.5569935 11.764153 11.73365 11.516209
1368052_at 4.8044815 5.0045714 4.979234 4.739576 5.2368846 4.9443226 5.1953144 4.9994955 5.405404 5.024561 5.0068073 4.850686
1368053_at 5.7625446 5.899119 5.293275 5.8317165 5.6432652 5.750938 5.7896066 5.6567593 5.882931 5.5828447 5.5461354 5.24627
1368054_at 6.533088 6.451052 6.3453274 6.568767 6.5380087 6.6996346 6.7741866 6.2231383 6.5891404 6.4831977 6.543541 6.4306107
1368055_a_at 8.040367 7.939343 7.5147233 8.000643 8.123677 8.094154 7.863001 7.7203116 7.779645 7.704628 7.5859766 7.757441
1368056_at 7.163367 7.235532 7.1906877 7.204262 7.1509304 7.199858 7.2143497 7.246951 7.407801 7.2502837 7.2938 7.3108683
1368057_at 8.162438 8.19428 8.190172 8.657371 8.319857 8.533449 8.155521 8.868994 8.923374 8.424905 8.190106 8.530714
1368058_at 7.290699 7.1890063 7.354454 7.131271 7.2673345 7.041587 7.0254135 7.1119165 7.088394 6.898722 6.8371034 6.9731293
1368059_at 9.544025 9.429086 9.169027 9.335929 9.223839 8.234453 9.064812 9.333935 9.094809 8.075227 9.12375 9.071406
1368060_at 13.10726 13.020053 13.166295 13.078889 12.99218 12.940968 12.876692 12.812497 12.8578415 12.683373 12.685257 12.733507
1368061_at 5.87186 6.1119375 5.6383586 5.7819757 5.3852196 5.6400967 5.759408 5.8167605 5.6389985 5.5806665 5.7632165 5.7918906
1368062_at 9.038156 9.08111 9.159044 9.074524 9.0115595 8.973283 9.004113 8.9944315 9.01702 8.996112 9.111557 8.895665
1368063_a_at 8.261123 8.111231 8.42255 8.344072 8.4322 8.301134 8.453949 8.20561 8.137878 8.157812 8.023123 7.901959
1368064_a_at 10.604089 10.37338 10.675836 10.543971 10.3467 10.7639475 10.583859 10.54194 10.541721 10.715253 10.264114 10.704184
1368065_at 7.369059 7.535532 7.2716384 7.42195 7.3245387 7.402361 7.1921296 7.4728284 7.1826653 7.39344 7.3515654 7.367573
1368066_at 5.8500333 5.7870984 5.926669 5.7321353 5.9315057 5.888056 5.5428896 5.874699 5.499689 5.7179117 6.0184693 5.9371114
1368067_at 8.745928 8.719724 8.718141 8.7041025 8.692766 8.5690365 8.753947 8.881378 8.830793 8.778106 8.706163 8.607117
1368068_a_at 7.545002 7.3063245 7.2490497 7.1893473 7.272677 7.560594 7.493098 7.3117566 7.247161 7.202612 7.3887777 7.1715126
1368069_at 8.012184 7.8795443 8.083918 7.8192134 7.9531593 7.852574 7.8986526 7.9392886 8.008042 7.775742 7.8767285 7.882524
1368070_at 8.07413 8.119296 7.9467096 8.108524 7.970052 8.027196 8.050545 7.9903574 7.9916267 8.043043 8.019533 7.9181633
1368071_at 11.838028 11.82917 11.774239 11.645964 11.816986 11.664642 11.741992 11.556732 11.429447 11.449983 11.419107 11.683007
1368072_at 6.199385 6.2395606 6.1126165 6.1497765 6.307199 6.2683706 6.3430257 6.2184234 6.277637 6.275792 6.103197 6.2271347
1368073_at 8.806988 7.713862 8.0252285 7.3235874 8.831977 8.2408695 8.230151 7.7680464 7.877248 8.081537 7.7392545 8.255704
1368074_at 6.699779 6.6470027 6.634962 6.529556 6.6672406 6.6116633 6.6360126 6.773297 6.588737 6.7642283 6.798273 6.791581
1368075_at 10.704082 10.598396 10.922208 10.518139 10.360215 10.451671 10.81685 10.772322 10.685384 10.74315 10.812096 10.407137
1368076_at 7.397917 7.3046184 6.9651194 7.1016326 7.178121 7.1781144 7.2367897 7.129776 7.04633 7.2843084 6.954548 6.9418006
1368077_at 13.159302 13.1194105 13.256309 13.102587 13.17283 13.237609 13.001264 13.0462 12.99372 12.922623 12.961091 13.056914
1368078_at 3.9842257 4.1264076 4.5169024 4.0536413 3.665817 3.846284 3.6581879 4.3171024 4.274315 3.9384835 4.5275316 3.9947991
1368079_at 8.840645 8.97637 8.774371 8.831738 9.048161 8.860056 8.9260845 9.338182 8.812852 8.812286 9.220297 8.630554
1368080_at 3.7581227 3.7790666 3.5903828 3.6647274 3.5340996 3.634908 3.6531186 3.6626654 3.7226017 3.8307085 3.7225783 3.7006907
1368081_at 7.3231196 7.204156 7.266843 7.2304635 7.3829584 7.343631 7.295349 7.0259542 7.0950065 7.100639 7.262206 7.17954
1368082_at 8.000583 7.8535295 7.79902 7.740751 7.738103 7.886247 8.01407 7.561395 7.88621 7.7734065 7.6518536 7.759458
1368083_at 8.852693 8.951021 8.879082 8.962319 8.938679 8.867014 8.852771 9.122238 9.074737 8.9141245 8.941966 8.914443
1368084_at 5.9595475 6.257965 6.1181955 6.1315236 6.168707 6.2614155 5.8720512 6.0183363 6.162734 6.072384 6.249855 6.4168153
1368085_at 10.569064 10.347322 10.511968 10.370097 10.508182 10.435397 10.496755 10.450169 10.20243 10.188125 10.204603 10.493103
1368086_a_at 8.080926 8.339611 8.21359 8.47632 7.863213 7.9581747 7.914502 8.208025 8.089945 7.8309135 8.107187 7.6647077
1368087_a_at 8.477615 8.065025 8.02652 7.8996286 8.069508 8.02569 8.051579 7.9015756 7.8543477 7.889619 7.836862 7.638723
1368088_at 7.196021 7.0321097 7.045215 6.920865 6.9912515 6.857486 6.8850484 7.0001493 6.8588004 6.9231377 6.748566 6.633051
1368089_at 8.261837 8.2722 8.102459 8.386343 8.333145 8.409372 8.298235 8.352067 8.469144 8.294597 8.291775 8.485348
1368090_at 7.3393745 7.403229 7.5112176 7.180477 7.214978 7.1510997 7.156032 7.2643547 7.2317767 7.2997384 7.320292 7.2524467
1368091_at 8.460331 8.495991 8.229789 8.621924 8.631047 8.537611 8.811611 8.296451 8.489472 8.5577755 8.115292 8.18342
1368092_at 12.368575 12.414569 12.455505 12.449451 12.500442 12.432158 12.407735 12.463714 12.416583 12.506591 12.416303 12.513339
1368093_at 3.9389648 3.7177625 3.8169434 3.6749737 3.759269 3.691737 3.6768475 3.7471108 3.6858103 3.69505 3.9104264 3.905781
1368094_at 6.829008 6.600814 6.6551733 6.8346334 6.90618 6.6505713 6.702218 6.682565 6.7778053 6.7323904 6.547412 6.8027997
1368095_at 9.866138 9.927308 9.578778 9.745894 9.888002 9.7600355 9.942438 9.947345 9.912094 10.126647 10.059102 9.981046
1368096_at 9.586756 9.548619 9.518377 9.586908 9.534769 9.619233 9.628382 9.366322 9.623818 9.312344 9.557233 9.286894
1368097_a_at 4.6477213 4.256481 4.602736 4.6547923 4.547802 4.4465857 4.484537 4.662839 4.6184487 4.72721 4.5440316 4.4445853
1368098_a_at 7.564216 7.4988165 7.5664787 7.6169887 7.391125 7.7627463 7.8111825 7.5897155 7.75751 7.561822 7.7163467 7.7260385
1368099_at 7.352527 7.323199 7.1895022 7.3445616 7.2579284 6.724764 7.234056 7.685534 7.3466253 7.308679 7.3646684 7.004988
1368100_at 10.669005 10.704869 10.644512 10.68427 10.639462 10.477119 10.516049 10.527795 10.493536 10.388509 10.56138 10.620849
1368101_at 7.434741 7.5135307 7.3231115 7.4158535 7.570305 7.4038763 7.4693975 7.3541107 7.2581854 7.3452682 7.390239 7.3885665
1368102_at 8.571007 7.9076595 8.053366 8.12653 7.997184 8.165762 8.121386 7.9089413 8.3524475 8.06119 7.655746 7.8655796
1368103_at 6.943458 6.8963356 6.5252028 6.797976 7.421787 6.848466 6.7137485 6.780329 7.241377 7.4914165 6.8946924 6.8996162
1368104_at 6.2681684 5.978557 6.3773327 5.98474 6.0625067 6.3076224 5.9950805 6.0183363 6.363279 6.329397 6.2143855 6.3970103
1368105_at 4.682133 4.7431912 4.742417 4.9777145 4.807707 5.0061035 4.880849 4.870402 5.269769 4.9268265 5.0584326 5.1358385
1368106_at 9.96034 8.238698 8.52953 8.246809 8.700758 8.617443 9.290526 8.336063 8.5237 8.026131 8.056576 8.3634
1368107_at 3.553056 3.705726 3.9260502 3.5543585 3.8313859 3.755263 3.8382108 3.6706955 3.7514644 3.461921 3.7411127 3.679846
1368108_at 4.882288 4.992784 4.87471 4.706612 4.9432054 5.0847692 4.8761015 4.6200047 4.940096 4.823989 4.9501715 4.9489694
1368109_at 7.0648775 6.882017 6.70613 6.887185 6.6741467 6.822221 6.723758 6.492441 6.6500793 6.78043 6.589175 6.492398
1368110_a_at 4.2442975 4.0528727 4.160372 4.3472524 4.399493 4.4916444 4.2619195 4.407837 4.3149147 4.169504 4.1885047 4.4123955
1368111_at 7.7616773 7.8477554 7.9976454 8.055052 8.247828 8.311346 8.077774 7.885975 7.96003 7.6073313 7.8111296 8.01916
1368112_at 5.295491 5.291306 5.397871 5.3254986 5.1981845 5.3960857 5.3133574 5.3099494 5.2779026 5.1094904 5.3404274 5.400615
1368113_at 4.209703 4.494411 4.5237646 4.495576 4.304584 4.5487075 4.444637 4.3290024 4.3472137 4.4525723 4.4087243 4.834747
1368114_at 4.280917 4.3921733 4.3818045 4.207305 4.3089495 4.5098124 4.266141 4.1137886 4.273011 4.333044 4.398487 4.497184
1368115_at 10.338512 10.65454 10.253817 10.503426 10.147169 10.576696 10.337638 10.4560795 10.306414 10.358989 10.664747 10.478186
1368116_a_at 7.621821 7.5344152 7.6017275 7.3743796 7.5338326 7.313426 7.4037313 7.6041794 7.5510116 7.442632 7.5472813 7.1384563
1368117_at 8.927703 9.015307 8.900906 8.965883 9.048755 8.980971 9.039594 9.224905 8.756929 8.8109865 8.82694 8.9071045
1368118_at 8.635076 8.394651 8.348455 8.4417 8.404369 8.256632 8.607428 8.59584 8.320589 8.4085865 8.455776 8.317006
1368119_at 5.788577 5.693662 5.7678328 5.999419 6.0947337 6.1059847 5.975694 5.7892203 5.9779124 5.9897113 6.107396 6.0506773
1368120_at 4.046815 4.3121862 4.0754423 4.6000757 4.440323 4.2828226 4.524276 4.3705597 4.326481 4.4983253 4.416005 4.4708056
1368121_at 10.171255 10.434719 9.964554 10.633281 10.274219 11.0546465 10.409018 10.393302 10.770743 10.937916 10.635326 10.5888405
1368122_at 10.044148 10.016896 9.9512415 10.093053 9.964853 9.823856 10.016645 9.929205 9.753264 9.834544 9.765155 9.791119
1368123_at 6.137689 6.188589 6.188641 6.13128 6.0794077 6.215105 6.1277547 6.300744 6.147637 6.0031962 6.21736 6.507608
1368124_at 7.7730203 7.1257715 7.1385093 6.8175383 7.1527405 7.701862 7.5245404 7.0946918 7.4746056 7.440636 6.8378563 7.2467084
1368125_at 6.280016 6.2043204 6.283188 6.163715 6.340016 6.104572 6.256121 6.2927985 6.274526 6.4220824 6.2580395 6.1033273
1368126_at 6.1836963 5.910385 6.498417 6.27195 6.2174363 5.920385 5.761963 5.967668 5.9496 5.8050723 6.233346 5.890857
1368127_at 6.301717 6.187451 6.583139 6.507787 6.231904 6.3801575 6.5515337 6.536889 6.6450815 7.0815225 6.8890834 6.716104
1368128_at 6.1234508 6.0570536 6.1585927 6.1140385 6.4735026 6.5252204 6.2627425 6.208385 6.5021253 6.178976 6.2670417 6.4823556
1368129_at 7.074693 7.2010255 7.08442 7.1378207 7.013392 6.867042 7.3686705 7.2011566 7.1377287 7.2773333 7.1641417 7.214056
1368130_at 4.771508 4.7371006 4.8203125 4.5257063 4.5404816 4.6730375 4.737234 4.4861574 4.7126637 4.7302465 4.713955 4.788295
1368131_at 4.3518467 4.520279 4.6056814 4.3848495 4.5248528 4.688115 4.4849405 4.3430395 4.6383886 4.6271462 4.502877 4.877447
1368132_at 10.302068 10.178164 10.297483 9.877484 10.303322 10.074171 10.185868 10.288612 10.047589 10.366979 10.068591 10.287522
1368133_at 7.516218 7.8253026 7.4547524 7.732685 7.4556084 7.17364 7.879406 7.689713 7.743376 7.571621 7.983011 7.477465
1368134_a_at 8.898212 8.619427 8.175024 8.466853 8.462595 8.762913 8.294331 8.224899 8.37785 8.38459 8.147571 8.380468
1368135_at 6.146782 5.9449124 5.9492836 6.1259723 6.118988 5.8881974 6.1280093 5.970084 6.1433487 6.093781 5.899767 6.2910433
1368136_at 7.7980757 7.5438375 7.201813 7.3281374 7.691789 7.337659 7.8337464 7.4777765 7.4786153 7.235612 7.7324433 6.8405757
1368137_at 6.1944847 6.2541285 6.179014 6.3801885 6.1624002 6.402368 6.2230287 6.076319 6.177552 6.4342165 6.222928 6.4042625
1368138_at 5.6479754 5.5255823 5.854709 5.739401 5.521106 5.811111 5.551011 5.6877227 5.8100457 5.5101357 5.6514077 6.0165486
1368139_s_at 5.8410187 5.282523 5.3657603 5.5685654 5.3829217 5.7250295 5.849497 5.6475167 5.6833167 5.8051596 5.835765 5.8835063
1368140_at 5.501452 5.538883 6.4237733 5.937137 5.5205307 5.7270694 5.4022765 5.588261 5.3146095 5.5410914 5.678793 5.4788165
1368141_at 11.670393 11.626008 11.599474 11.650368 11.726758 11.735463 11.652876 11.756893 11.589558 11.71243 11.49211 11.60741
1368142_at 5.2924337 5.2880325 5.1563993 5.5596795 5.6026974 5.3576837 5.631327 5.5234756 5.68381 5.8322225 6.1101856 5.713999
1368143_at 7.018637 7.092094 6.824219 7.476733 7.1696672 6.8948245 7.827133 7.699128 7.4911604 8.01732 8.39613 7.802096
1368144_at 5.9905376 5.7435927 5.7389026 5.292426 5.630111 5.19606 5.524719 5.6666718 5.662074 5.5873632 5.5267625 5.585598
1368145_at 5.658186 5.5428047 5.9246483 5.6311674 5.585931 5.5040264 5.427387 5.351618 5.3443995 5.516362 5.515375 5.774851
1368146_at 10.521126 9.96538 9.866053 10.149777 9.194718 8.736491 10.429439 10.304094 9.015425 9.756767 10.111156 9.226069
1368147_at 8.626462 7.882382 7.5921416 7.97071 6.8485165 6.8640823 8.293324 7.952158 6.569245 7.256037 7.85668 6.870916
1368148_at 4.6951914 4.5358 4.574522 4.9396305 4.6955786 4.4843807 4.7517247 4.5698433 4.5550723 4.4170113 4.7399883 4.901566
1368149_at 6.045109 5.9922223 6.1082478 5.854913 6.0075135 5.820685 5.835994 6.0185065 6.042588 5.7607603 5.995992 6.0806174
1368150_at 12.748455 12.781609 12.697522 12.803022 12.924075 13.122206 13.283185 12.952441 13.318152 13.481205 13.28645 13.40204
1368151_at 10.287583 10.30492 10.161124 10.272844 10.27648 10.272338 10.2186 10.282919 10.383485 10.257378 10.176142 10.134842
1368152_at 7.437131 7.5662923 7.3425756 7.4623003 7.684829 7.439014 7.3852715 7.303092 7.420359 7.276279 7.27878 7.161513
1368153_a_at 7.208787 7.2436175 7.235943 7.27532 7.1540165 7.3175364 7.2052064 7.2429943 7.1515265 7.1329618 7.2160974 7.2657237
1368154_at 7.963755 7.997089 7.725254 7.900303 7.497782 7.74209 7.5124 7.671721 7.816072 7.6328144 7.3920736 7.5365534
1368155_at 12.59014 12.544394 12.080148 12.443487 12.186448 12.659411 12.826642 12.117429 12.617945 8.691994 7.472486 9.714107
1368156_at 5.6298947 5.7328777 5.630448 5.634892 5.674016 5.6838903 5.464453 5.529222 5.851215 5.624619 5.616487 5.8212724
1368157_at 6.1270957 6.009404 5.8618283 5.9079747 6.0431128 6.168226 6.00667 5.624864 5.5657353 5.871236 5.8269467 5.761395
1368158_at 9.190245 9.305114 9.249401 9.257658 9.324334 8.798889 9.19832 9.188949 9.467672 9.231056 9.27941 8.862854
1368159_at 8.346318 8.467553 8.305643 8.400393 8.297334 8.264287 8.400711 8.409804 8.323333 8.461584 8.31662 8.4274025
1368160_at 8.186767 8.562899 6.986874 9.130586 7.983152 6.2360945 7.5541778 9.577325 6.3349547 9.9887085 9.922973 8.832199
1368161_a_at 14.0028925 13.987984 14.005749 13.951563 13.940178 13.936257 13.834756 13.831191 13.908325 13.810659 13.833222 13.7860155
1368162_at 4.951703 4.8048973 4.8570137 4.848502 5.118405 4.9050684 4.7177362 4.890662 4.6487503 4.724655 4.871686 4.7939844
1368163_at 10.295949 10.117318 10.191448 10.226081 10.2326145 10.038318 10.1368065 10.309377 10.302748 10.209422 10.246408 10.168698
1368164_at 7.5089793 7.627663 7.4181433 7.3943815 7.93264 7.3863244 7.671514 7.5871625 7.659638 7.726983 7.729567 7.5343733
1368165_at 7.77824 7.90769 7.738756 7.6852884 7.6513767 7.821176 7.788083 7.9506574 7.6567583 7.8092623 7.737883 7.4219613
1368166_at 6.2866774 6.140155 6.0918684 6.129161 6.209158 6.027015 5.727422 5.9450965 6.005134 6.14171 6.3224216 6.0026994
1368167_at 5.87332 5.897442 5.4853573 5.4633594 5.388801 5.542757 5.541643 5.1669884 5.639411 5.62267 5.166275 5.884895
1368168_at 9.838898 8.4688225 8.505086 7.713956 8.616577 9.701985 8.84994 8.445708 9.057476 9.067423 8.076791 7.9041
1368169_at 7.0988183 7.02282 6.8585553 6.991689 6.8383093 6.848801 6.972615 6.8843756 7.02791 6.957672 6.770128 6.9400845
1368170_at 3.944466 3.9923902 3.859429 3.9447856 3.9076629 3.9367292 3.6729882 3.7730248 3.7970023 3.8337245 3.616603 3.7558513
1368171_at 9.657821 9.946341 9.809927 9.365725 9.201559 8.689148 8.78748 8.842182 9.776739 8.475788 8.051657 8.521385
1368172_a_at 7.8928204 8.260428 7.9399405 7.6952887 7.4647527 6.894147 6.7326903 6.9337573 8.044687 6.63703 6.1936083 6.1471357
1368173_at 7.693234 7.634644 7.8260546 8.07744 8.212286 8.003134 7.7161474 7.87978 7.861744 7.6105433 7.445664 7.2612147
1368174_at 3.9589038 4.09252 4.018022 3.9711947 3.747439 3.967565 4.0604057 4.246098 4.1072774 4.7513924 4.367222 3.9527683
1368175_at 7.120353 7.032198 6.6923428 7.1228814 6.999161 6.8953576 7.1319714 7.1580405 7.2799006 7.242349 7.1651645 6.9127455
1368176_at 7.7697268 7.553664 7.7064767 7.592486 7.531326 7.668243 7.2949233 7.6862144 7.6921654 7.571098 7.400358 7.803829
1368177_at 7.7741137 7.7177505 7.3314686 7.7851033 7.5829997 7.803643 8.251355 8.069323 8.367031 8.544441 8.131432 8.329129
1368178_at 8.873221 9.069531 8.842112 8.953559 8.904957 8.553955 8.793019 8.792949 8.839019 8.739993 8.773426 8.476859
1368179_at 7.3231196 7.2679515 7.3154597 7.192084 7.445881 7.4255276 7.2970877 7.2599063 7.2159076 7.2922335 7.2993345 7.1923122
1368180_s_at 13.453212 13.5946455 13.409522 13.346778 13.059736 13.525873 13.308261 13.274733 13.616364 13.517738 13.057519 13.074551
1368181_at 10.920643 10.840811 10.790439 10.848928 10.917488 11.2071905 10.85885 10.595444 10.53222 10.970747 10.991384 10.940484
1368182_at 4.556927 4.4245596 4.691615 4.721449 4.443759 4.4319487 4.2262926 4.333308 4.479969 4.5938025 4.266901 4.7868996
1368183_at 7.883969 7.7959933 7.745443 7.6977754 7.685725 7.8742943 7.7836027 7.8577485 7.664472 7.70326 7.685176 7.800697
1368184_at 8.956743 8.969773 8.910566 8.869384 9.149357 8.930768 8.957669 9.043982 8.7232065 8.738702 8.96525 9.049745
1368185_at 5.227058 5.107071 5.3251667 5.0232 5.1930556 5.0278387 4.963797 5.172164 5.0776415 5.1702003 5.12986 5.3028536
1368186_a_at 6.260577 6.1846337 6.3947806 6.550034 6.3653994 6.3223443 5.954175 6.2229643 6.1115165 6.185198 6.226005 6.4914618
1368187_at 8.327173 7.730674 7.9475946 7.486209 8.818957 7.389183 7.8462143 8.124253 8.3851 7.940791 8.03694 8.378274
1368188_at 13.601543 13.616149 13.762175 13.582961 13.666665 13.613013 13.689212 13.779115 13.527603 13.759009 13.745154 13.7500925
1368189_at 10.667272 10.616568 10.173845 10.11529 10.466565 10.168228 10.397776 10.430045 10.040917 9.941899 10.716392 10.312892
1368190_at 5.4283643 5.454565 5.3501425 5.2879577 5.1503267 5.5832286 5.2478485 5.0594196 5.081981 4.9424133 5.4382167 5.705524
1368191_a_at 10.734584 10.725824 10.765406 10.719135 10.582672 10.597208 10.641812 10.463661 10.459616 10.399139 10.358373 10.506119
1368192_at 4.775401 4.673345 5.0353227 4.916141 4.93532 5.095513 4.724951 4.814583 4.9537544 4.8323164 4.7366004 4.910221
1368193_at 5.05208 5.2672024 5.3645663 5.048909 5.062354 5.197028 5.3839912 5.1251316 5.16017 5.2681975 5.342869 5.225801
1368194_at 4.599578 4.703361 4.682243 4.596146 4.4928913 4.8003163 4.428059 4.5498123 4.3790765 4.461443 4.4480977 4.462507
1368195_at 6.2846603 6.2680836 6.189715 6.2317357 6.4722295 6.2414355 6.353734 6.449382 6.2612367 5.9680977 6.437732 6.1772823
1368196_at 4.937658 5.016269 5.0943155 4.8910284 4.9926643 4.9565063 5.150051 4.8789253 4.9941964 4.7324505 5.050605 5.1135354
1368197_at 4.218131 4.1169605 4.289198 4.111395 4.0063534 4.6304264 4.224684 4.108956 3.887575 4.224427 4.182165 4.2341595
1368198_at 4.988572 5.216223 5.4396615 5.36166 5.0003114 5.253028 5.2376633 5.2492027 5.1754513 5.1337523 4.9831247 5.516395
1368199_at 8.395014 8.425116 8.482323 8.62912 8.54345 8.36136 8.422366 8.581899 8.4754715 8.432343 8.4504595 8.355101
1368200_at 5.8306184 5.9180164 5.855791 5.8999314 5.8077316 6.0992126 5.619534 5.962663 6.032234 5.8090215 5.769037 5.890857
1368201_at 6.025575 5.91219 5.841906 5.910015 6.141925 6.1495824 6.1570344 6.173057 5.9348783 5.9496627 6.1191845 6.0902195
1368202_a_at 8.116249 7.9644747 7.6749144 7.7553864 8.13397 7.8034773 7.7113996 7.8379345 7.8259435 7.6176624 7.564969 7.5671163
1368203_at 5.190085 5.2922716 5.3650246 5.210921 5.2873573 5.3431582 5.3524723 5.0479174 5.217716 5.2941628 5.2233343 5.4939785
1368204_at 6.634312 6.394154 6.482881 6.52448 6.310037 6.4988923 6.336198 6.343606 6.265403 6.416336 6.10206 6.389085
1368205_at 13.397613 13.390409 13.403269 13.42441 13.298465 13.353854 13.287999 13.278121 13.388688 13.1446295 13.15071 13.260406
1368206_at 8.745928 8.82193 8.738792 8.981127 8.964437 9.059929 9.313437 9.110965 9.067763 9.718282 9.449398 9.422844
1368207_at 6.1866384 5.838253 6.1452503 5.8838615 6.639173 5.8323975 6.2862334 6.1221786 5.700496 6.093278 6.2658815 5.870906
1368208_at 5.73895 5.73842 5.6313906 5.6597357 5.7701025 5.618102 5.786697 5.962663 5.9076734 6.0210805 5.8771377 5.6602397
1368209_at 5.871848 5.93303 6.0770454 5.975868 5.928563 5.9163437 5.8091764 5.676771 5.9984245 5.896212 5.976657 6.119291
1368210_at 4.68383 4.8394094 4.8752027 5.0312343 4.8433757 4.9570837 4.7450824 4.721773 4.849996 4.866514 4.752113 5.030208
1368211_at 12.35298 12.3820095 12.353693 12.339059 12.373157 12.186559 12.24977 12.313164 12.314442 12.44065 12.347701 12.257467
1368212_at 8.3008175 8.163342 7.987724 8.329685 8.41914 8.026158 8.462315 8.315473 8.219396 8.368607 7.9688077 8.126507
1368213_at 9.317523 9.127627 9.041501 9.116777 8.867861 8.939413 9.020995 8.90238 9.10737 9.305493 9.404188 9.186397
1368214_at 7.6761613 7.703234 7.6827726 7.803217 7.7879314 7.7759347 7.7634764 7.790974 7.896227 7.886834 7.853896 7.638846
1368215_at 9.904253 9.795013 9.82506 9.848528 9.8189535 9.732611 9.793583 9.755936 9.6897 9.633215 9.703906 9.694446
1368216_at 9.129135 9.175805 8.939323 9.001456 9.14214 8.903387 9.089935 9.199464 9.155181 9.130917 9.0652485 8.987732
1368217_at 8.393991 8.30587 8.2557335 8.205425 8.325516 8.213734 8.378013 8.186836 8.343777 8.2093315 8.326645 8.111256
1368218_at 5.570688 5.673428 5.6556616 5.2934494 5.727677 5.356665 5.6327305 5.5376606 5.617489 5.5711617 5.573907 5.4749017
1368219_at 6.428416 6.3960366 6.2826824 6.409153 6.6587143 6.1518044 6.4576154 6.5054836 6.2612367 6.062494 6.05649 6.539549
1368220_at 8.817266 8.878706 8.788126 8.725164 8.857937 8.8723545 8.846645 8.949093 8.700595 9.182384 8.98821 8.939009
1368221_at 10.071181 10.083954 10.07765 10.621766 10.64534 10.325549 10.259819 10.112974 9.895506 9.467614 9.589006 9.69229
1368222_at 6.5253696 6.3864775 6.6802597 7.3037167 7.1874237 7.0513844 6.7297177 6.553075 6.363833 6.3118663 6.1915207 6.0419292
1368223_at 7.158109 7.6630077 6.7832184 7.795511 7.2801723 6.315196 6.8861504 7.8437295 7.131902 7.4370813 7.494037 6.564011
1368224_at 13.128679 13.424707 13.224403 13.061137 13.127561 13.069031 13.028323 12.888807 12.956938 13.216133 13.065094 13.152308
1368225_at 7.41229 7.3824587 7.171271 7.440347 7.5086684 7.318653 7.375062 7.6001344 7.3888474 7.3826056 7.3672385 7.530981
1368226_at 7.9726057 8.173197 7.741837 7.9179745 7.8556466 7.884214 7.813839 7.868555 7.658806 8.212762 8.018663 7.4188137
1368227_at 8.6244955 8.207621 7.869289 8.086919 9.0176525 7.855813 8.808727 8.368385 7.771456 8.284012 7.9298935 8.264734
1368228_at 8.427513 8.419488 8.149042 8.180164 8.216969 8.126921 8.234849 8.415045 8.263527 8.220289 8.40168 7.9621224
1368229_at 6.566571 6.7881465 6.4745207 6.2608447 6.5648046 6.397119 6.749254 6.6983905 6.7338996 6.776132 6.7299843 6.748778
1368230_a_at 9.032458 8.988742 8.821392 8.996166 9.085839 8.880839 9.139104 8.950294 8.932101 9.128875 9.021063 8.951873
1368231_at 7.159759 6.9423976 7.119624 7.06864 7.045366 7.2939367 7.026324 7.0217414 7.0477343 7.115701 6.8942924 7.2302146
1368232_at 8.248838 8.446945 8.020459 8.120203 8.23012 7.9957514 8.043118 7.9778004 8.10916 8.111058 8.19524 8.447283
1368233_at 7.8721633 7.9817514 7.9435525 7.82496 7.867662 7.8183665 7.6027226 7.9380183 7.805286 7.937448 8.077934 8.151733
1368234_at 8.458956 8.4493265 8.435302 8.212447 8.281376 8.475864 8.433874 8.449119 8.621323 8.430494 8.418798 8.514317
1368235_at 7.566314 7.5753584 7.5473256 7.5100164 7.634044 7.2814007 7.780138 7.6287374 7.5980544 7.3701935 7.593077 7.5169535
1368236_at 4.0825505 4.133985 4.304825 4.134805 3.9655557 4.0895667 4.145731 3.97121 4.1340013 4.358473 4.0808516 4.459825
1368237_at 4.5387635 4.7752185 4.8461347 4.9137416 4.6326528 4.9656563 4.723215 4.8005733 4.6396737 4.8250546 4.8279014 4.8454285
1368238_at 4.7620125 4.7554317 5.021461 4.8392496 4.7369866 4.9820566 4.864793 4.513792 5.035785 4.7417226 4.980094 5.036134
1368239_at 8.533142 8.444031 8.173885 8.341797 8.436621 8.374826 8.308657 7.988815 8.210049 7.8183312 8.078535 7.9373074
1368240_a_at 4.611679 4.665962 4.441594 4.4574637 5.1523323 4.7015615 4.4946995 4.4721756 4.4358344 4.3876615 4.4568048 4.2648664
1368241_a_at 8.443857 8.355783 8.115982 8.364093 8.443859 8.42546 8.457098 8.533916 8.436724 8.547096 8.60141 8.398206
1368242_at 4.889782 5.001133 4.954572 4.8759365 4.794026 5.0646296 4.7551584 4.8446455 4.753298 4.895169 4.688075 5.0425453
1368243_at 5.628044 5.337702 5.5838695 5.550002 5.1432815 5.4071727 5.555014 5.2941637 5.307069 5.44153 5.206739 5.465844
1368244_at 10.265137 10.4231615 10.167818 10.426819 10.521139 10.2554865 10.432247 10.35896 10.29291 10.344822 10.442365 10.3636265
1368245_at 12.205809 12.55164 12.237014 12.361176 12.691044 12.639965 12.6565485 12.146686 11.267202 12.283032 12.367536 12.3626795
1368246_at 5.283348 5.384818 5.1447115 5.5546575 5.113681 5.1110964 5.2848873 5.0327587 5.246366 5.6025143 5.1400504 5.504445
1368247_at 6.0520873 6.397976 6.437242 6.4781632 6.120214 6.071272 6.263583 6.405758 6.413288 6.4015703 6.7441278 6.385867
1368248_at 6.1016107 6.7167726 6.245419 6.2347517 6.6623116 6.5744257 6.296335 6.4791594 6.447242 6.527494 6.5179987 5.7734375
1368249_at 9.659693 9.648709 9.635592 9.48062 9.313787 9.383568 9.228553 10.146881 9.654728 9.510788 10.402048 9.699999
1368250_at 4.122327 3.973895 4.0161905 3.940764 3.8644867 4.0196667 3.9525392 3.8378637 3.8132496 3.9090815 4.044884 4.0344095
1368251_at 5.7916493 5.951941 5.562756 5.9940324 5.6059856 6.0506263 5.632489 5.6900754 5.8597445 5.726379 5.6997337 5.8580503
1368252_at 3.5812497 3.4765308 3.6855714 3.3865404 3.5502768 3.726468 3.480455 3.5656097 3.7411528 3.479289 3.696805 3.5808873
1368253_at 12.128782 11.872644 12.239866 12.177238 12.2156925 12.224491 11.989201 12.064503 11.965412 12.017581 11.990511 12.088665
1368254_a_at 5.2215962 5.0446773 5.4653835 5.299778 5.2747054 5.3133545 5.1118197 4.8357215 5.141237 5.2607574 5.097106 5.4053736
1368255_at 4.403613 4.5796075 4.395149 4.344118 4.1821055 4.4465857 4.4649286 4.231084 4.361714 4.182165 4.257794 4.386116
1368256_at 3.4822338 3.509855 3.5359368 3.6763325 3.4480975 3.4497697 3.3971581 3.67809 3.4447756 3.5166485 3.5025501 3.497937
1368257_at 4.107026 4.103227 4.170689 4.296495 4.174263 4.3519235 3.9741645 4.341426 4.1016846 4.1575327 4.0917625 4.2099895
1368258_at 5.2914224 5.3104234 5.4796834 5.495936 5.4718075 5.451413 5.113764 5.198167 5.863626 5.4367537 5.6597605 5.8004856
1368259_at 7.723511 7.700284 7.4644847 7.4997587 8.1856785 7.3730893 7.5275435 7.629348 7.4071045 7.4687304 7.5398946 7.352544
1368260_at 4.8785887 5.0736585 4.3651276 5.615451 5.09112 5.3795757 4.952816 4.7667313 4.8345776 4.6502347 5.1303062 4.5983887
1368261_at 4.4334426 4.3988056 4.5416956 4.4250193 4.29515 4.3628983 4.4293647 4.273157 4.407649 4.53652 4.5707183 4.5511713
1368262_at 6.159923 6.589021 6.465313 6.412647 6.530399 6.5462174 6.7648516 6.527584 6.3011017 6.4834747 6.625386 6.968294
1368263_a_at 4.4533434 4.0586853 4.5124593 4.3995123 4.396464 4.327862 4.1691537 4.2142386 4.3371973 4.29008 4.41999 4.4923205
1368264_at 7.3221946 7.481644 7.2408385 7.449853 7.493077 7.696117 7.7337837 7.620698 7.786919 7.318882 7.373066 7.9485784
1368265_at 8.754145 9.092282 8.793808 8.64048 8.520361 8.6394205 8.572942 8.261339 8.120712 8.095415 7.897356 7.742975
1368266_at 13.265503 13.30612 13.268621 13.312521 13.366516 13.414304 13.380968 13.396825 13.323579 13.322115 13.386345 13.306426
1368267_at 7.8045697 7.70685 7.509156 7.652313 7.620517 7.6126533 7.718778 7.6315284 7.6551557 7.696657 7.6302767 7.482829
1368268_at 7.552736 7.401564 7.421997 7.641452 7.4945755 7.484451 7.488357 7.4434757 7.332693 7.186982 6.9162917 6.931045
1368269_at 3.7869418 3.8709857 3.9097545 3.657472 3.744935 3.8145218 3.7255607 3.7243001 3.8741014 3.7758274 3.8847861 3.9452589
1368270_at 7.628836 7.180584 7.390064 7.3737907 7.886053 6.7427864 7.0862494 7.3815327 7.0103383 7.0981827 7.671636 7.3298407
1368271_a_at 4.8563476 4.689403 4.135388 3.8564231 5.486997 4.5553446 4.3230176 4.642283 4.7885394 4.6745276 4.648832 4.219881
1368272_at 10.274488 10.720274 11.008987 10.693763 10.829121 10.065265 10.1590185 10.268742 10.371504 10.149144 10.468495 10.276232
1368273_at 9.600205 9.499545 9.468278 9.576375 9.488496 9.611241 9.458708 9.426327 9.53365 9.379587 9.505538 9.1412
1368274_at 8.363546 8.331815 8.223083 8.229392 8.322997 8.456562 8.335173 8.268804 8.171175 8.352156 8.228893 8.142508
1368275_at 10.911369 10.955294 10.512395 11.116141 10.861237 10.340915 10.452416 10.175399 10.088982 10.078862 10.628683 10.749472
1368276_at 7.2628536 7.576641 7.6423984 7.489564 7.2964044 7.5052986 7.440475 7.234184 7.4640403 7.3888183 7.393095 7.67034
1368277_at 8.660321 8.743803 8.433411 8.46955 8.559123 8.756587 8.487022 8.911158 8.703563 8.6729765 8.764218 8.581301
1368278_at 6.6620326 6.867552 6.468731 6.391769 6.4014506 6.367909 6.5168552 6.3495755 6.2444158 6.3201704 6.0290937 6.273088
1368279_at 4.850679 4.699149 4.2593946 4.7670665 4.9894624 4.826434 4.4846663 4.6322293 4.8221765 4.357419 4.469257 4.3979063
1368280_at 12.42826 12.437347 12.43694 12.4186125 12.189242 12.253216 12.232883 11.984354 12.259576 12.001685 12.196832 11.891247
1368281_at 6.055298 6.0253043 6.1228395 5.8082123 5.9799666 5.773966 5.8776975 6.0159636 5.8489304 5.769555 5.6763067 5.9988465
1368282_at 4.4519196 4.489792 4.427311 4.4077744 4.320288 4.2603 4.190681 4.108956 4.379994 4.2253265 4.2128553 4.3711743
1368283_at 11.579809 11.224854 11.405312 12.45081 12.412294 12.445383 13.641825 13.512112 13.378107 14.01117 13.847902 13.960586
1368284_at 7.864223 7.8800263 7.697142 7.761167 8.511248 7.849494 7.8540053 7.9596696 7.567781 7.8578672 7.42461 7.848872
1368285_at 4.7837987 4.8936033 4.894313 4.9807363 4.8120737 5.077701 4.716876 4.918679 4.9672365 4.9071574 4.785953 5.352341
1368286_at 6.9938955 6.9720116 6.660178 6.9982347 6.762967 6.9229846 6.8164177 6.7796345 6.625766 6.5696063 6.8572474 6.5892496
1368287_at 5.194892 4.93112 4.858441 4.820466 4.6965504 4.910616 4.7925653 4.691166 4.66439 4.9416656 4.981387 4.919314
1368288_at 14.297816 14.289507 14.295294 14.271732 14.2915945 14.234141 14.2392235 14.25447 14.21432 14.17846 14.238153 14.215071
1368289_at 12.002504 11.30974 11.93308 11.82559 11.472403 11.725352 11.739244 11.786737 11.268974 11.565723 10.692417 11.158328
1368290_at 3.6871328 3.7415833 3.6948183 3.660184 3.8829253 3.8334284 3.553275 3.5670054 3.7692742 3.9373388 3.7186735 3.6197317
1368291_at 8.696121 9.145598 9.239513 9.620177 9.496456 8.935116 9.400083 8.8693285 8.899715 8.920695 8.25735 8.962193
1368292_at 7.4085674 7.202991 7.493314 7.449853 7.209362 7.549638 7.0283165 7.2534432 7.3095727 7.2882204 7.2491016 7.634083
1368293_at 6.2910075 6.032818 6.1016574 6.2010937 6.048722 6.33766 6.068304 6.1498184 6.259259 6.178976 5.897692 5.962559
1368294_at 10.664721 10.602156 10.466856 10.611259 10.422953 10.452309 10.456428 10.484183 10.465143 10.517074 10.702428 10.498315
1368295_at 9.459313 9.213956 9.491618 9.651182 9.588694 9.236902 9.53149 9.263511 9.383542 9.107993 9.102674 9.501492
1368296_at 9.293455 9.033062 9.35659 9.51457 9.494249 9.134587 9.498999 9.158754 9.256121 8.995349 9.173398 9.470916
1368297_at 4.903593 4.6125555 4.9315205 4.7716293 4.7602873 5.079463 4.654361 4.8907976 4.819951 4.7976704 5.051844 4.7485266
1368298_at 5.597309 5.6207137 5.8281097 5.808524 5.414468 5.92835 5.183424 5.715367 5.851215 5.7197347 5.623574 5.882827
1368299_at 4.3896894 4.192938 4.4250765 4.4309216 4.1861553 4.5990686 4.4421434 4.045781 4.241835 4.2982235 4.301466 4.3947754
1368300_at 5.6396027 5.764572 5.468245 5.6657023 5.74197 5.7852774 5.5129776 5.42633 5.5871162 5.3558216 5.3935447 5.4275236
1368301_at 6.0976815 5.982924 6.2619166 6.0667906 5.989508 6.1657267 5.8842497 5.818505 6.1747456 6.104877 6.271048 6.1212416
1368302_at 5.1434894 5.1709886 5.4414964 5.238833 5.066964 5.2630143 5.2080426 5.2239003 5.0818634 5.292592 5.2897534 5.4150834
1368303_at 7.8067274 6.895906 6.681678 6.670194 7.0739965 7.1124053 7.443984 6.1992955 7.0488467 7.310624 6.168249 6.4423475
1368304_at 11.682242 12.15227 12.293134 12.081213 11.782473 11.582009 11.720353 11.612196 11.503573 11.366566 11.50774 11.607402
1368305_at 8.241413 8.401037 8.445277 8.2772875 8.264178 8.149316 8.136902 8.380027 8.361523 8.30977 8.315833 8.296477
1368306_at 6.0019255 6.127112 6.256574 6.085774 6.0986676 6.237249 5.9847136 6.239904 6.242468 6.300896 6.2717214 6.4312367
1368307_at 6.391328 6.21877 6.394631 6.3581076 6.3692307 6.7165284 6.40546 6.35264 6.450277 6.4644637 6.5796633 6.7401514
1368308_at 7.6709538 6.491523 5.7953577 7.173768 6.506927 6.110065 7.896317 6.9715652 6.4599557 7.919411 7.3691025 6.292789
1368309_at 7.651834 7.6767282 7.2748737 7.4952893 7.5907784 7.5546803 7.521772 7.52214 7.66134 7.483366 7.7266665 7.916638
1368310_at 5.746977 5.676961 5.73256 5.78955 5.6809587 5.9700136 5.645665 5.816699 5.8696775 5.644765 5.863881 5.9618073
1368311_at 8.476115 8.520151 8.220352 8.861746 8.326943 7.9780188 8.313419 8.011925 8.326712 8.450817 7.8153768 8.113283
1368312_at 5.202881 5.0441256 5.297354 4.951138 5.2116976 5.222175 5.0409184 4.9725647 5.0642843 4.8741145 5.055108 5.3637857
1368313_a_at 4.5506883 4.3119946 4.9728065 4.78489 4.2279654 4.438799 4.514602 4.3843207 4.4980164 4.5835953 4.2907186 4.2654557
1368314_at 10.149511 9.837081 9.980072 10.12781 10.14246 10.045171 10.3991165 10.238098 10.046976 10.461899 10.119593 10.34654
1368315_at 7.0312333 7.1255937 7.138046 7.1948404 7.079501 7.039965 6.985035 6.9163394 7.074365 6.7899694 7.16154 6.9983344
1368316_at 11.410401 11.194647 10.954979 11.111571 11.287124 11.347992 11.283118 11.174094 11.293272 11.116282 11.144663 11.221445
1368317_at 4.8787675 5.1304603 5.0503564 4.884874 4.8676395 5.245429 5.2099705 5.4821873 5.530331 7.0067973 5.804212 6.746243
1368318_at 7.8375454 7.7124586 7.0943584 7.2055902 7.653877 7.1005774 7.7459044 7.4259467 7.350034 7.8303623 7.8329973 7.5906806
1368319_a_at 5.377776 5.6281557 5.1699505 5.1736445 5.287678 4.963054 5.5980463 5.442266 5.217716 5.5577364 5.7522717 5.465081
1368320_at 4.58402 4.759627 4.8456874 4.5085645 4.678955 4.943637 4.4965343 4.53396 4.7614923 4.6597743 4.549544 4.6473756
1368321_at 8.005314 6.2355614 6.0203223 5.9323735 6.7942924 5.997901 5.316244 6.239878 5.940354 6.120209 6.510805 6.1209
1368322_at 7.7708044 8.025698 7.5999737 7.6935854 7.4521375 8.014608 7.5528545 7.4611764 7.8641453 7.0725617 7.463055 7.5746393
1368323_at 7.576198 7.1562567 7.0004387 7.3673177 6.997527 7.0773015 7.2688713 7.37567 7.1054754 7.308679 7.786358 7.1035805
1368324_at 5.14972 5.324248 5.5092845 5.3795414 5.232922 5.5166755 5.4420667 5.348808 5.1600327 5.085163 5.2996755 5.3742557
1368325_at 8.170842 8.247656 8.347107 8.058698 8.363646 8.019447 8.276003 8.770634 8.0166645 8.236223 8.181963 8.345192
1368326_at 6.736473 6.6570816 6.840809 6.808223 6.9015756 6.8772974 6.554579 6.480017 6.7730393 6.7417603 6.405535 6.3491993
1368327_at 6.101097 6.125863 6.289256 6.0838194 6.3480735 6.48483 6.0980296 6.0919676 6.236166 6.2646856 6.3658485 6.463849
1368328_at 8.896989 8.9305935 8.60572 8.837529 9.099921 8.764806 8.762333 8.783552 8.623396 8.639658 8.604147 8.362129
1368329_at 5.4723406 5.628695 5.577746 5.5596795 5.7108073 5.620766 5.557517 5.726899 5.503272 5.3562355 5.502724 5.3692393
1368330_at 6.9431143 7.0056405 6.9212394 6.9475956 6.76206 6.607723 6.723813 7.0266953 6.7674136 6.8355618 6.865025 6.7961044
1368331_at 11.719911 11.539681 11.583151 11.637234 11.621576 11.663191 11.738126 11.711464 11.783676 11.5683155 11.580337 11.593825
1368332_at 6.824762 6.7428775 6.4288096 6.292731 7.548099 6.225256 6.4314094 6.803278 6.1044264 6.3707614 6.77451 6.8071337
1368333_at 4.7517686 4.728024 4.5660667 4.73846 4.6456437 5.169815 4.689433 4.697183 4.916454 4.795579 4.6771903 4.814017
1368334_at 6.9413943 6.921808 6.845043 6.7581754 7.0714107 6.7946086 6.720584 6.909151 7.107623 7.21452 6.9243374 7.0863485
1368335_at 13.8732 13.608695 13.66321 13.551237 13.325282 13.258324 13.164674 12.804637 13.082451 12.837286 13.243724 12.981964
1368336_at 11.336654 11.359274 11.531295 11.3053055 11.3333 11.517572 11.329684 11.619894 11.405252 11.489362 11.395547 11.69686
1368337_at 5.898286 5.9065537 6.070993 6.0844946 6.104809 5.9402537 5.890845 5.620713 6.0257425 5.8893456 6.006539 5.7735186
1368338_at 4.429143 4.4764495 4.4862857 4.56652 4.4369683 4.474942 4.3679714 4.41451 4.4523387 4.435253 4.6351027 4.6549616
1368339_at 4.473919 4.331338 4.4551487 4.4227533 4.3758 4.6668844 4.714223 4.9235067 4.513833 4.6985035 4.7977495 4.8019276
1368340_at 8.037516 7.6935544 7.7872663 7.869394 7.994995 7.8197703 8.051866 8.081549 7.7078195 7.8796706 7.66768 7.917685
1368341_at 7.9865923 7.7992516 7.794742 7.896537 7.8488946 7.828133 7.9301043 8.020995 7.924036 7.844117 7.766096 7.6929703
1368342_at 4.4984236 4.26394 4.3734207 4.5172653 4.132169 4.2629213 4.370325 4.4361506 4.418004 4.190053 4.4485807 4.126007
1368343_at 5.2041683 5.522547 5.5086713 5.512059 5.429311 5.873338 5.5108347 5.1002417 5.018295 5.4979563 5.417143 5.5386333
1368344_at 3.693253 3.5480182 3.5446987 3.5173035 3.5302422 3.5729725 3.7449377 3.4884698 3.5019586 3.597888 3.703449 3.7465103
1368345_at 4.5687118 4.6027956 4.9235573 4.6343994 4.2741 4.901913 4.679121 4.6384706 4.80175 4.4787846 4.709269 5.0264006
1368346_at 6.719701 6.4895773 6.5026827 6.4591146 6.4788146 6.80259 6.4537296 6.6411924 6.5566554 6.631609 6.254057 6.3952127
1368347_at 5.3323183 5.228217 5.330101 5.203252 5.239641 5.3185 5.1975594 5.0190516 5.3057814 5.0771317 5.2556705 5.215821
1368348_at 4.346332 4.318482 4.2883596 4.5092487 4.5269732 4.5796633 4.312576 4.2065907 4.2299247 4.5269003 4.436599 4.6573596
1368349_at 5.5560226 5.7882943 5.6821456 5.659383 5.6666846 5.834029 5.80158 5.9192977 5.7691345 5.6968193 5.8313956 5.7160063
1368350_at 3.679736 3.5985055 3.7857292 3.5851252 3.7424288 3.8189945 3.5934107 3.5549254 3.6927333 3.6259267 3.66596 3.8572655
1368351_at 6.3572817 6.3737426 6.408294 6.380125 6.453359 6.6135607 6.4433045 6.2872686 6.5411415 6.362949 6.4564257 6.5521216
1368352_at 4.656043 4.6125555 4.8403625 4.521103 4.3611293 4.9228387 4.5203524 4.544344 4.6688643 4.700393 4.6907473 4.841725
1368353_at 5.5033617 5.38073 5.626115 5.4463477 5.434713 5.490629 5.456562 5.33595 5.3148565 5.6773114 5.573967 5.9143577
1368354_at 10.038142 10.030739 10.174912 10.1571455 10.098374 10.013342 10.25465 10.589302 10.346933 10.421564 10.955535 10.872801
1368355_at 4.7401195 4.6348944 5.0715456 4.860207 5.2945924 5.0922813 5.111883 5.4653196 5.1771607 5.1159286 5.121339 4.6989117
1368356_a_at 9.684646 9.603379 9.629274 9.707963 9.758005 9.615704 9.73351 9.983303 9.773874 9.61185 9.799323 9.51995
1368357_at 6.0794234 6.0465784 6.086489 6.0349216 5.9731207 6.1901617 5.9697027 6.138756 6.215889 6.0588326 6.066379 6.3720846
1368358_a_at 3.7398295 4.050854 3.7935324 3.868812 4.041472 3.916671 4.02496 3.6456296 3.6487947 3.9650333 3.8546247 3.8482602
1368359_a_at 4.7398367 4.52979 4.4112635 4.588688 4.3990927 4.8469176 4.6213064 4.397648 4.4742804 4.680173 4.3345704 4.7332573
1368360_at 13.683521 13.67414 13.751964 13.717136 13.667862 13.692326 13.626533 13.557638 13.690617 13.552198 13.543096 13.684817
1368361_a_at 7.320408 7.420049 7.5176487 7.5571804 7.6629586 7.268865 7.6999235 7.7925897 7.438074 7.650201 7.52932 7.415777
1368362_a_at 10.717023 10.824637 10.7121725 10.769444 10.611535 10.554691 10.697369 10.543002 10.582655 10.495276 10.463686 10.592683
1368363_at 3.8880744 4.1103907 3.809417 4.0707006 3.821628 3.8491514 3.9240775 3.8083956 3.9025607 4.054301 4.0144444 3.821538
1368364_at 4.873098 4.8525705 5.24633 4.8145385 4.8636937 5.099022 4.776851 4.6587644 5.09588 4.9781675 4.8984394 5.2114687
1368365_at 12.125569 12.1167 11.915619 12.146276 12.0349455 12.146955 12.151223 12.123314 12.207373 12.360371 12.123732 12.145161
1368366_at 5.2386217 4.985622 4.941475 4.816264 5.111394 5.108835 5.4999475 5.0673265 5.1555023 5.3894014 5.2911143 5.3845205
1368367_at 5.6412077 5.51851 5.8342743 5.841448 5.81936 5.9199877 5.680919 5.692605 5.759863 5.755819 5.835764 5.991107
1368368_a_at 9.802657 9.679762 9.569643 9.778762 10.017042 10.022673 9.951468 9.594208 9.677349 9.57786 9.742608 9.554012
1368369_at 4.804723 4.377015 4.9650383 4.464554 4.6410065 4.6685247 4.5879173 4.6810074 4.623616 4.5676565 4.898488 4.746831
1368370_at 5.3649755 5.3049893 5.3699727 5.0442247 5.491889 5.32865 5.2428493 5.0380683 5.4117618 4.9432397 5.062566 4.95809
1368371_at 5.324409 4.9888678 4.919342 5.2535925 4.971262 5.1582785 5.1267815 5.002526 5.1791134 5.072272 5.141938 5.4856133
1368372_at 8.034425 7.1695743 6.7511735 8.077915 7.089838 6.6549354 7.353454 7.002483 8.263691 8.133028 6.878331 7.056975
1368373_at 4.688958 4.5599623 4.2840466 4.645687 4.3937225 4.5804024 4.38221 4.501304 4.516979 4.7790737 4.516165 5.0108433
1368374_a_at 6.2072606 6.279878 6.3670583 6.28964 6.1102204 6.1379437 5.9696927 6.0021105 6.101212 6.154109 6.0332565 6.1078873
1368375_a_at 5.130779 5.0902066 5.3160424 5.1751323 5.035504 5.019669 5.2831564 5.585041 5.072709 5.3099837 5.567211 5.395983
1368376_at 7.424581 8.987293 7.694603 8.088072 8.685442 9.37401 6.41753 10.21496 9.713742 8.334864 10.051817 8.504637
1368377_at 5.2093816 5.1868296 5.041763 5.1157846 5.014227 5.301421 5.06036 5.1017566 5.1374154 5.1491337 5.1269436 5.1371436
1368378_at 11.883401 12.01594 11.809991 11.882878 11.802351 12.147891 11.947475 11.895056 11.614993 12.039585 11.516067 12.107033
1368379_at 8.05366 7.936224 7.655562 7.9680443 7.697347 7.948908 7.9617496 7.749805 8.180035 8.059782 8.082416 7.638846
1368380_at 14.001559 14.049532 13.971442 14.036298 13.939025 13.944184 13.93348 13.876627 13.969677 13.870278 13.810675 13.900487
1368381_at 5.078305 4.8686852 5.465707 5.046067 4.872108 4.9474225 4.9533205 4.908194 4.940363 4.851351 5.028371 4.989376
1368382_at 5.393521 5.5687084 5.925718 5.8158436 5.457857 5.570179 5.4769936 5.4887433 6.1664777 5.5891337 5.511567 6.10281
1368383_at 6.335964 6.3726587 6.598007 6.370312 6.283264 6.4271855 6.299201 6.459094 6.4332337 6.3756447 6.5449877 6.583175
1368384_at 4.2715106 4.221238 4.4162498 4.276155 4.4009805 4.383275 4.176727 4.108956 4.3769226 4.4756246 4.3570175 4.399319
1368385_a_at 9.081386 9.065633 8.916045 9.020236 9.043177 8.859184 8.984101 9.0112505 8.998927 9.080494 8.870285 8.931633
1368386_at 9.600636 9.604065 9.574236 9.435513 9.644717 9.531216 9.648419 9.652113 9.399159 9.546371 9.587511 9.671342
1368387_at 11.457332 11.466436 11.443926 11.526374 11.395573 11.525422 11.577065 11.590984 11.586507 11.491016 11.433577 11.433529
1368388_at 5.2087545 5.2991476 5.442511 5.225828 5.4682345 5.243863 5.2528663 5.0751944 5.4094696 5.1948524 5.1844497 5.509718
1368389_at 8.793576 8.675628 8.441751 8.49323 8.588508 8.599771 8.568592 8.264199 8.864943 8.194019 8.592302 8.568833
1368390_at 9.049663 8.964468 8.850095 8.975681 8.986201 9.113658 9.090456 9.100723 9.063272 8.835577 8.856943 8.900597
1368391_at 5.0571175 4.9676704 5.1780434 4.970463 4.9575806 5.3100452 4.9643006 4.8876967 4.9784627 5.0491323 5.099645 5.313118
1368392_at 6.745736 6.827403 6.8582134 6.8231573 6.9732676 7.0225973 6.890826 6.722153 6.870044 6.8411655 6.8565416 7.108765
1368393_at 6.1235676 6.061164 5.6752176 5.8316736 6.173859 5.7234135 5.6568904 6.028152 5.5550575 5.6686716 6.256167 6.0089993
1368394_at 6.0240936 6.0868053 6.0929585 5.9221277 6.037784 5.9977217 6.0591054 5.9920206 6.226711 5.8698244 6.2573347 5.964364
1368395_at 5.427872 5.310329 5.5385776 5.330015 5.353246 5.161403 5.391612 5.3771677 5.1383023 5.117458 5.090345 5.4918656
1368396_at 5.473153 5.6856713 5.750891 5.611507 5.521121 5.8674927 5.8431344 5.785616 5.569066 5.696866 5.8298135 6.0742264
1368397_at 12.884167 13.007155 13.006032 13.0618515 12.908424 13.063772 12.771699 12.776209 12.81309 12.72988 12.737938 12.559158
1368398_at 4.5986304 4.716128 4.6898065 4.6439295 4.687033 4.765601 4.712809 4.5832577 4.6434493 4.469988 4.814764 4.5836864
1368399_a_at 11.61007 11.686298 11.676315 11.580542 11.486334 11.696077 11.539314 11.549282 11.571367 11.24246 11.513057 11.319783
1368400_at 8.789356 8.874814 8.684585 8.644105 8.747176 8.62858 8.864537 8.754616 8.733116 9.032608 9.0715475 8.52009
1368401_at 4.426093 4.6139903 4.505064 4.7738504 4.556069 4.839633 4.628255 4.55398 4.838146 4.788917 4.411479 4.9139147
1368402_at 9.088518 8.965614 8.775596 8.914218 8.990713 8.962704 9.131465 9.14062 9.148119 8.968007 9.109449 8.8611765
1368403_at 8.714292 8.571338 8.677076 8.668341 8.730497 8.297673 8.6314335 8.770537 8.412025 8.534018 8.771578 8.632512
1368404_at 4.9833694 5.088052 5.0785356 4.921025 5.135902 5.0271406 5.1491013 5.0629687 5.2964315 4.792743 4.749756 4.956006
1368405_at 7.706598 7.4450703 7.5112486 7.530199 7.565269 7.741519 7.7958403 7.769001 7.945577 7.677966 7.578062 7.5557365
1368406_at 4.3926744 4.3805113 4.636583 4.445692 4.458043 4.3025846 4.263626 4.3771315 4.4154463 4.2726603 4.204623 4.6643257
1368407_at 5.0367765 5.5999503 5.8915067 4.618123 5.3524365 5.2287226 5.020733 5.360155 5.395906 5.5751834 5.2926 5.3860283
1368408_at 4.632414 4.7012515 4.2973433 4.4875464 4.709625 4.7815514 4.479831 4.872781 4.64875 4.5337434 4.877811 4.852621
1368409_at 9.530058 9.373474 9.715767 9.405796 9.941494 9.987766 9.83408 9.783918 9.879316 10.092258 10.10788 10.112753
1368410_at 6.652435 6.677597 6.7160697 6.76115 6.6934094 6.18736 6.58173 6.7542696 6.573126 6.77677 6.6931305 6.5852804
1368411_a_at 4.098948 4.132379 4.2298026 3.982185 4.136185 4.253121 4.1460724 4.239929 3.9557784 3.9707227 4.093646 4.098814
1368412_a_at 5.1332216 4.942391 5.046198 4.9380574 5.384792 4.785599 5.084571 4.9082446 4.6928377 5.0061088 4.8670764 4.810937
1368413_at 5.3273525 5.3463383 5.365343 5.0432425 5.4189672 5.7371902 5.608883 5.8769765 5.820459 5.722762 5.608925 6.0432315
1368414_at 5.942256 5.8941784 6.1022563 5.999419 5.938211 6.1005554 6.0764575 5.933876 6.0812087 5.956355 5.9599595 6.2753897
1368415_at 4.1411133 4.27781 4.046694 4.277067 4.115266 4.408526 4.0334516 4.033394 4.062229 4.0056057 4.0286465 4.1404576
1368416_at 3.8966851 3.6259222 3.6421158 3.9077113 3.9904473 3.7833707 3.676224 3.7350926 3.913233 3.9339044 3.7723932 4.1132393
1368417_at 5.078147 4.892107 5.179983 5.1156626 5.0417967 5.1429915 4.890333 4.84081 5.0040407 4.949133 4.891897 5.137144
1368418_a_at 13.064944 13.053549 13.148591 12.989497 13.029331 13.060439 13.056482 12.934147 13.076328 12.960655 13.115084 13.04891
1368419_at 9.287165 9.205701 9.172532 9.148553 9.033851 9.019951 9.143363 9.116061 9.063716 8.769204 8.727689 8.729799
1368420_at 13.313054 13.288663 13.261803 13.21138 13.2668915 13.292924 13.286979 13.218053 13.272523 13.160862 13.290268 13.220164
1368421_at 4.3211045 4.278844 4.0513434 3.975623 4.111823 4.3028264 3.9046605 3.9868226 3.9133902 4.1880608 4.31189 4.2240305
1368422_at 6.090453 6.2583075 5.6752176 7.2926655 6.977503 5.6400967 7.461377 7.8819337 6.820112 6.362712 5.8957086 6.2365365
1368423_at 5.909208 5.8191595 6.0216346 5.937807 5.9380393 6.1150427 5.952262 5.7624283 5.9287753 5.805326 5.9212737 6.1974707
1368424_at 7.2803054 7.1243744 7.1005526 6.9495473 7.115064 6.9185414 7.2201905 7.163918 7.195289 7.245576 7.019734 6.919385
1368425_at 5.106306 5.179036 5.021461 5.0375557 4.905864 5.1881886 5.17235 5.0191374 4.854508 4.8925977 5.0049305 5.353802
1368426_at 11.982806 11.244111 11.708735 12.31476 11.641883 12.349538 12.722227 12.979419 12.394542 12.805099 12.71368 12.504513
1368427_at 8.356413 8.249348 8.228722 8.034503 8.188383 8.2738495 8.147356 8.324783 8.283423 8.268172 8.1458025 8.045156
1368428_at 8.72142 8.540155 8.956701 8.231596 7.9070563 8.529236 8.556767 8.651764 8.303694 8.390954 8.38905 8.397544
1368429_at 3.526213 3.6806135 3.3733623 3.945933 3.6705322 3.8776264 3.6179473 3.7970552 3.5562425 3.7498395 3.7227104 3.7786849
1368430_at 9.671089 9.808745 9.417727 9.320003 9.733159 9.437178 9.314993 9.36775 9.401205 9.187244 9.377225 9.279153
1368431_at 11.137698 11.007514 11.062718 11.110793 11.035405 10.98265 11.00976 10.913019 11.040647 10.899906 10.915977 11.102455
1368432_a_at 4.7024097 4.5543656 4.7679124 4.481489 4.7578 4.7292356 4.590805 4.408979 4.5974092 4.75257 4.692823 4.589665
1368433_at 9.91144 9.863211 9.69006 10.003551 9.955761 9.746783 9.840205 9.778741 9.7701235 9.739446 9.764906 9.735151
1368434_at 7.2795453 7.4904304 6.8843694 7.6592884 7.6705575 7.12794 7.57152 7.3199873 7.2276907 7.1976686 7.3265347 6.5969787
1368435_at 10.968349 11.990706 11.819341 11.862266 12.212808 12.077516 11.877163 12.208023 11.85676 12.071798 12.052191 12.827789
1368436_at 9.246372 9.309139 9.19983 9.145333 9.1850605 9.2372675 9.275315 9.290771 9.184435 9.363497 9.176972 9.233544
1368437_at 5.2919936 5.086028 5.3768506 5.0973277 5.102998 5.3429503 5.1794677 5.0104575 5.1422234 5.299994 5.3514304 5.36505
1368438_at 4.6987314 4.588584 4.630141 4.7522707 4.4893284 5.0534077 4.242917 4.499302 4.8877935 4.867491 4.602638 5.1964345
1368439_at 6.0953956 6.104162 6.203908 5.9630885 5.951029 6.1999974 6.237162 6.2425017 6.0618877 6.2033796 6.2498136 6.45585
1368440_at 6.7390976 6.6677356 5.9642324 6.669824 6.727086 6.194467 6.743643 5.9701285 6.163884 5.882117 6.063566 6.384838
1368441_at 6.244087 6.1649733 6.1071444 6.5484715 6.290288 6.0165606 6.401727 6.157918 6.4759035 6.346728 5.9955463 6.3521137
1368442_at 13.379716 13.354809 13.361049 13.412877 13.391967 13.384782 13.403717 13.31971 13.456534 13.378841 13.385814 13.476695
1368443_at 5.6587286 5.7576685 6.03058 5.884311 6.1066794 5.9860396 5.682377 5.6561117 5.91679 5.9559746 6.0712113 6.3395267
1368444_at 8.236467 8.225656 8.18557 8.336861 8.136998 8.323405 8.255196 8.121122 8.266283 8.202677 8.213474 8.286577
1368445_at 5.975813 5.837488 5.9763064 5.9538584 5.794565 5.900462 5.726428 5.8358564 6.158891 5.9377527 5.984471 6.239176
1368446_at 7.5851045 7.8615317 6.9109735 7.8015456 8.327898 7.720046 8.155574 8.279697 7.3797665 8.003554 8.257115 7.9361105
1368447_x_at 6.3805447 7.028705 5.943546 7.0829506 7.231918 7.5783873 7.9033375 7.599385 9.1257715 8.888313 9.946903 8.036865
1368448_at 6.9185457 6.70494 6.909424 6.800335 6.5662847 6.966153 6.8006015 6.9149785 6.87733 7.0080776 6.808759 7.082564
1368449_at 4.5929885 4.759714 4.688933 4.58633 4.6016636 4.822547 4.527278 4.66273 4.5564265 4.80953 4.6936846 5.063819
1368450_at 5.3057704 5.1776304 5.3658495 5.161418 5.3303213 5.279387 5.4153476 5.537682 5.3972664 5.4121704 5.021285 5.096498
1368451_at 6.6398616 6.684321 6.648894 6.6268907 6.6303163 6.855541 6.673712 6.5371456 6.665822 6.6673093 6.7276006 6.8228583
1368452_at 9.439205 9.277406 9.404868 9.449253 9.584318 9.19076 9.599207 9.322814 9.282214 9.203717 8.864094 9.231024
1368453_at 10.91415 10.898715 10.563329 11.02435 10.846718 11.128836 11.352486 10.854557 11.253846 11.736087 11.869662 11.612574
1368454_at 4.4727445 4.372465 4.557889 4.3328886 4.434161 4.4486547 4.1766443 4.0140815 4.084776 4.3830123 4.3551254 4.3521333
1368455_at 5.396518 5.061366 5.4130163 5.359875 5.3487463 5.0911493 5.2938623 5.104086 5.0845585 5.3317046 5.3282876 5.4565673
1368456_at 3.9269109 4.055535 4.0236826 3.9653788 4.089882 4.2229967 4.014846 4.102657 4.139046 4.1149225 4.044884 4.3650455
1368457_at 3.7747154 3.736547 3.9291403 3.7704365 3.6092615 3.755263 3.6667063 3.7163558 3.872315 3.7525165 3.7810237 3.9184005
1368458_at 11.002679 9.08064 9.387676 9.928517 10.130704 9.746353 9.608345 10.629752 8.957188 10.276134 11.428888 11.319611
1368459_at 4.041229 4.1360097 4.2075815 4.3395824 4.0900116 4.1393766 4.141507 4.1671333 4.262579 3.9875572 4.1744165 4.205159
1368460_at 7.7277985 7.8202567 7.77269 7.493398 7.5477233 7.477851 7.280718 7.6256366 7.133822 6.9782605 7.60995 7.3468647
1368461_at 11.554202 11.400378 10.816671 11.378588 11.3215275 11.268358 10.800804 10.793764 10.94597 10.589906 10.768845 10.821272
1368462_at 5.175066 5.327764 5.339804 5.03141 5.116639 5.297369 5.4618297 5.4438577 5.3380947 5.562574 5.4872956 5.4955974
1368463_at 7.2773013 7.307209 6.9993587 7.036342 6.9836273 7.051306 7.2008414 7.219575 7.3239074 7.1446943 7.2771363 6.924318
1368464_at 6.3094296 5.989725 5.776202 5.83576 6.2394643 5.7143135 5.7297153 6.0374694 5.656686 6.07758 6.0432773 5.760665
1368465_at 3.9306648 3.8823342 3.8131185 3.966416 3.782524 3.7139976 3.8606982 3.8748353 3.6761484 3.866921 3.8294 3.8236082
1368466_a_at 5.4356737 5.346397 5.67899 5.532321 5.2759433 5.4090796 5.382026 5.4840875 5.539983 5.502323 5.330945 5.482118
1368467_at 12.855966 12.84672 12.855381 12.765025 12.773847 12.765561 12.758417 12.655877 12.531954 12.563287 12.527041 12.539167
1368468_at 4.8410144 4.728285 4.977652 4.9277325 4.9611063 5.0920753 4.6153708 4.8306446 5.136036 5.0560594 5.251543 5.2927685
1368469_at 5.4198365 5.6482854 5.740228 5.4361115 5.5447683 5.7187457 5.4811964 5.5996437 5.4026723 5.449995 5.6148024 5.323752
1368470_at 8.535459 8.385164 8.173314 8.325399 8.210201 8.473216 8.27462 8.400257 8.406021 8.160287 8.189942 8.011658
1368471_at 5.3824153 5.510668 5.5655885 5.7170386 5.606025 5.912695 5.4801345 5.5531907 5.8219576 5.757746 5.710877 6.0109115
1368472_at 4.6070957 4.978026 4.983594 4.9293585 4.8012385 5.038364 4.9753585 4.987026 4.923876 4.994142 5.1865106 5.618948
1368473_at 5.0540204 5.0307207 5.285942 5.247001 4.9855285 5.30205 4.9881697 4.74399 4.9437637 5.1161056 5.323114 5.456393
1368474_at 6.712357 6.461422 6.4612756 6.235986 6.480458 5.995952 6.475137 6.4118924 6.397297 6.6524143 6.5078883 6.048712
1368475_at 4.91943 5.0661793 5.3909354 5.282837 5.164258 4.982728 4.9992447 5.337909 5.178859 5.64599 5.1998873 5.239325
1368476_at 6.250447 6.4500475 6.3158145 6.731046 6.3649473 6.5201592 6.5318108 6.5489097 6.557844 6.1584506 6.493044 6.107829
1368477_at 7.02902 6.880423 7.110581 7.170785 6.958919 7.0834107 6.979322 7.0138655 7.1916914 7.1692524 7.278101 7.220049
1368478_at 3.9870899 4.037924 4.0304294 3.8551614 3.7424355 4.0026402 3.978951 3.675094 3.8847666 3.8978775 3.9717402 4.0204344
1368479_at 3.7009225 3.6825655 3.8488035 3.7256799 3.7537634 4.0108867 3.754225 3.7279158 3.8994799 3.7229507 3.5493104 3.9952016
1368480_at 6.2809277 6.3212833 6.4247684 6.361279 6.4418 6.5028543 6.0367002 6.199403 6.211645 6.178976 6.266967 6.4771624
1368481_at 5.4438305 5.3523064 5.4864616 5.4896426 5.0935307 5.3456416 5.375091 5.4695187 5.465597 5.3099837 5.35833 5.6409683
1368482_at 6.7203712 6.6410522 6.372933 5.7910905 7.5612254 6.267567 6.512718 6.4100842 6.0334587 6.5095634 6.35141 6.506227
1368483_a_at 4.4200907 4.295736 4.3071632 4.4244833 4.3902273 4.642463 4.5850186 4.4953938 4.2957716 4.444478 4.529093 4.341322
1368484_at 5.322581 5.020989 4.6733317 4.653242 4.793986 4.9704137 5.119225 4.9455667 5.341323 5.2121105 5.194928 5.1326094
1368485_at 4.881712 4.7156925 5.087245 4.9315157 4.8644724 5.342169 4.8863707 4.9673634 4.83354 4.9930305 4.936466 4.9126244
1368486_at 6.5678887 5.988982 5.6627088 6.3707023 6.660861 7.387359 7.206085 6.4990435 6.7018337 6.5808444 7.290654 7.282196
1368487_at 3.2973428 3.2407165 3.4093661 3.2491815 3.3915453 3.4186559 3.4244738 3.184233 3.291694 3.4260674 3.3454938 3.5368593
1368488_at 9.3065405 8.206548 8.774369 8.748588 9.115782 8.7821665 9.135731 8.294483 8.366027 8.966066 8.080543 8.806405
1368489_at 5.260747 5.2520213 5.301493 4.8891535 5.272047 5.2031307 5.210037 5.2127166 5.3090277 5.1793213 5.124509 5.574551
1368490_at 10.016804 10.557294 10.32127 10.2326765 9.730375 10.344218 9.860826 10.073377 9.7157345 10.100564 10.106093 10.081407
1368491_at 6.4063144 5.920805 6.016901 6.127375 6.2719927 6.797511 5.9407177 5.8919797 6.102137 5.8752003 5.787287 6.2183595
1368492_at 7.3737836 7.35467 7.086972 7.178401 7.5339575 7.0318356 7.113958 7.037073 7.2576933 7.2223067 7.0920243 7.071662
1368493_at 5.029158 4.786309 5.211912 4.786559 5.2215323 4.893153 5.018396 4.901372 5.088227 5.0411253 4.8855195 5.0749955
1368494_at 3.9278588 4.0019703 3.9366355 4.2071114 4.089828 3.7320616 3.8631697 3.878568 3.862648 3.9384315 4.0851946 3.7720263
1368495_at 5.6382866 5.655134 5.9907336 5.790588 5.7505913 5.9061313 5.7412987 5.7429557 5.714113 5.750181 5.8147225 5.8271604
1368496_at 4.5136433 4.457535 4.5306892 4.6384363 4.7164526 4.580333 4.4964285 4.270182 4.6853323 4.419656 4.5004034 4.8188567
1368497_at 10.72062 10.721826 10.988083 11.142185 10.511175 10.793924 10.748514 10.249128 10.738719 10.52763 10.019283 9.832074
1368498_a_at 3.1082377 3.3763545 3.4604168 3.3488655 3.1270804 3.3302126 3.2801287 3.176637 3.3119142 3.2524068 3.2323275 3.3425276
1368499_at 3.2428575 3.222882 3.3470268 3.3043213 3.2528334 3.3477035 3.2417207 3.3430793 3.24055 3.1885846 3.3725145 3.1693084
1368500_a_at 6.833889 6.7450056 7.0154724 6.921496 6.8272977 7.0167427 6.9520226 6.8748283 6.861496 6.880591 6.9188123 7.141264
1368501_s_at 6.4250426 6.4498587 6.5492554 5.8540425 6.4276996 6.0776668 6.5329614 6.39433 6.193953 6.104914 6.436613 5.863343
1368502_at 4.2343125 4.0891542 4.5878983 4.156989 4.2741 4.2270184 4.180189 4.3430395 4.011672 4.2557626 4.158396 4.587145
1368503_at 8.289841 8.575729 8.0894165 8.254332 8.243826 7.885637 8.27165 8.368385 8.045941 8.319218 8.236351 8.042101
1368504_at 11.052794 11.01608 10.924267 11.002925 11.101098 10.975635 10.924411 11.11558 11.070571 10.957903 10.931446 11.187087
1368505_at 5.2282157 4.9122047 5.376505 5.595753 5.2251387 5.2191944 4.9864154 4.9567413 5.356845 5.18331 5.2897534 5.588428
1368506_at 4.918918 5.0217133 4.790494 5.151642 5.0373034 4.8994417 5.004888 5.0149393 4.7357903 4.9900403 5.130306 5.1144986
1368507_at 11.344383 11.344886 11.228562 11.238665 11.338555 11.294323 11.451395 11.446784 11.438451 11.568146 11.583333 11.446476
1368508_at 8.508672 8.299603 8.192946 8.461981 8.403176 8.274337 8.45844 8.546185 8.234192 8.328774 8.228714 7.919526
1368509_at 5.533162 5.549539 5.0600486 5.631168 5.977631 5.779039 6.179273 6.8893166 6.247546 6.926346 6.8850904 6.5908604
1368510_at 4.8551893 4.6522627 4.7064066 4.8338785 4.931158 4.746519 4.94759 4.6622543 4.7475386 5.046115 4.820692 5.111101
1368511_at 4.319277 4.2549953 4.2634606 4.2769394 4.3689213 4.5902033 4.1052513 4.1706486 4.1215367 4.3301706 4.2449255 4.609413
1368512_a_at 10.193371 10.324499 10.191559 10.245264 10.137424 10.324171 10.135884 9.870433 9.964907 9.626866 9.784557 9.61969
1368513_at 6.533604 6.4970603 6.564863 6.395071 6.2914095 6.335912 6.475962 6.337012 6.4833984 6.349151 6.31195 6.2443576
1368514_at 11.365968 11.37269 11.433834 11.415252 11.39171 11.403897 11.408144 11.348465 11.373563 11.362685 11.183057 11.267827
1368515_at 5.177253 5.180255 5.163198 4.9756155 5.15889 5.094003 4.637273 4.932803 5.139148 4.8859787 4.8966017 5.0205965
1368516_at 6.287961 6.406392 6.2297535 6.254414 6.310037 6.116362 6.1931515 6.4714346 6.123565 6.192589 6.3203764 6.257135
1368517_at 6.7123833 6.3323956 6.4281974 5.9408145 6.121403 6.4185224 6.4695215 6.6736946 6.313333 6.421133 6.312129 6.1601353
1368518_at 7.76672 7.4601226 7.378093 7.5717144 8.274559 7.432144 7.5141025 7.4425154 7.5456657 7.3808117 7.361408 7.2959476
1368519_at 5.1766496 5.312217 5.5069923 5.104295 5.17475 5.3025093 5.2983932 5.325503 5.327877 5.2993174 5.1288443 5.289155
1368520_at 13.143941 12.968733 12.929402 12.544135 12.669005 12.484357 12.074243 12.034734 10.900225 7.5836034 10.492878 9.275002
1368521_at 6.6125555 6.3807683 6.0929427 6.224943 6.647038 6.4655557 6.0395045 6.4401503 6.3615956 6.253916 6.186419 6.165321
1368522_at 4.417794 4.1392226 4.128215 4.4358554 4.103856 4.15686 4.444432 4.155483 4.189544 4.43858 4.3913617 4.171169
1368523_at 4.0509396 4.3141036 4.0781965 4.15666 3.9818902 4.4465857 4.1286144 3.895846 4.3025427 4.6530395 4.062687 4.441531
1368524_at 3.666817 3.623715 3.7547967 3.908623 3.780238 3.7347808 3.8609915 3.6661243 3.7896538 3.8832297 3.73648 3.581768
1368525_at 6.649832 6.6981335 6.6219816 6.681921 6.9352584 6.715938 6.844298 6.8023725 6.742377 6.5179224 6.717956 6.6406345
1368526_at 7.3832345 7.365697 7.1665397 7.417973 7.3365602 7.264641 7.336111 7.494155 7.3059883 7.462034 7.533913 7.2145596
1368527_at 3.4791565 3.279518 3.2507088 3.2663822 3.317859 3.2355065 3.2371862 3.1960552 3.1737125 3.2233036 3.1626165 3.341556
1368528_at 8.951363 8.470466 8.492611 8.6010895 8.669191 8.792046 8.805077 8.960161 8.7274475 8.834002 8.7071905 8.510149
1368529_at 4.779323 4.8654256 4.7670407 4.683505 4.767068 4.903881 4.685617 4.5810933 4.7004414 4.6057267 4.929412 4.5208755
1368530_at 4.3591657 4.5334287 4.8914776 4.6251545 4.4312134 4.8337007 4.3804417 4.2244577 4.4180036 4.742853 4.4870024 4.858664
1368531_at 3.5485556 3.5834444 3.7634804 3.4862547 3.7297933 3.4389389 3.5795255 3.3771632 3.5360303 3.4547796 3.505533 3.4776487
1368532_at 4.1611657 3.9834626 3.8480785 4.010645 3.9551747 4.1433764 3.9784884 3.973764 4.153723 4.0679626 3.9855647 4.1225524
1368533_at 5.569689 5.322255 5.3793354 5.476494 5.589798 5.58521 5.305852 5.339428 5.7225027 6.499628 5.441655 5.434355
1368534_at 5.986537 6.190946 6.1142964 6.081726 5.9661226 6.2165184 5.9711 5.959664 6.0902476 6.024144 5.8013716 6.1490884
1368535_at 5.3852906 5.6660976 5.5331345 5.5170403 5.308299 5.83459 5.6370163 5.7583046 5.2578006 5.617387 5.508808 5.7087
1368536_at 10.665449 10.692808 10.723456 10.944089 10.937869 10.971308 11.006542 11.171718 11.176729 11.075604 11.26817 11.312431
1368537_at 6.0977287 6.0724 5.927531 6.355389 6.244904 6.0345416 6.378613 6.449945 6.391436 6.30038 6.4275002 6.3248043
1368538_at 8.018944 8.019344 8.070641 8.068102 8.304689 7.9779024 8.045174 8.078287 7.8969336 8.26958 8.171465 8.110865
1368539_at 3.363064 3.5469978 3.5225575 3.3990934 3.3348382 3.3294194 3.4418104 3.503115 3.5208552 3.4093883 3.296325 3.5522776
1368540_at 3.8921235 4.1399183 4.1612444 3.9828815 4.088948 4.1358924 3.9159713 4.160854 3.767694 4.24417 4.1496563 4.0219736
1368541_at 6.1866317 5.880883 6.064492 5.9607077 6.8894033 5.8004394 5.9420886 5.8769765 5.851215 6.06606 5.878484 5.849082
1368542_at 4.585971 4.517274 4.460984 4.5447245 4.3910427 4.5344067 4.656226 4.578663 4.2697463 4.373946 4.719201 4.577423
1368543_at 7.3373923 8.424641 7.5881615 7.9875135 8.24274 7.2581186 7.9847646 7.1493297 7.285226 6.672679 7.4437447 7.21907
1368544_a_at 4.6268187 4.73159 4.819437 4.702031 4.6236286 4.9895782 4.778282 4.9004965 4.6269407 4.788917 5.06201 4.8462515
1368545_at 5.365348 5.4058037 5.560623 5.70392 5.46016 5.4264293 5.361565 5.4143767 5.306994 5.4813733 5.4430943 5.43417
1368546_at 4.885899 4.9364915 4.858441 4.7005954 4.676249 4.751397 4.86617 4.8876967 4.9153237 4.9792376 4.9205813 4.889177
1368547_at 4.036054 4.1611896 4.478121 3.9032145 3.9630225 3.9828367 4.1024256 4.021681 3.8963106 4.2232533 4.378483 4.4158955
1368548_at 3.380906 3.1611435 3.4651384 3.1455748 3.2565248 3.3543115 3.280973 3.2224987 3.2509358 3.2997277 3.2831023 3.3468893
1368549_at 9.198905 9.238779 9.231218 9.210777 9.249441 9.07772 9.106278 9.266179 9.193955 9.299754 9.143788 9.07874
1368550_at 4.854851 4.850992 4.9200187 4.8884773 4.7987356 4.957033 4.8688726 4.817483 4.8317003 4.9053545 4.958249 5.067746
1368551_at 4.9328704 5.2059116 5.0317087 5.167895 5.34097 5.219035 5.5008326 5.0824676 5.1708307 5.376811 5.025974 5.2676973
1368552_at 10.753603 10.661649 10.681673 10.649497 10.807814 10.677302 10.960018 10.925322 10.973255 11.008485 10.831517 10.831858
1368553_at 5.2548923 5.092684 5.1244736 4.8766193 5.334343 5.0143147 5.017866 4.9690804 5.34541 4.9194756 4.831661 4.8036804
1368554_at 5.612016 5.770614 5.635996 5.498013 5.509889 5.5396814 5.625002 5.392415 5.578834 5.4609284 5.571132 5.5704603
1368555_at 5.6456532 5.267017 5.493759 5.0861144 5.5464845 5.3568654 5.4629297 5.3197813 5.734861 5.379408 5.511567 5.681903
1368556_at 4.6338873 4.573515 4.7965493 4.7930765 4.591964 4.839076 4.8049526 4.6153207 4.899648 4.64107 4.5859194 4.792682
1368557_s_at 4.547114 4.8916473 4.775654 4.8456264 4.641925 5.1387563 4.922024 4.7889686 4.788075 5.01872 4.8672557 4.9412317
1368558_s_at 8.1616745 7.740681 7.4593115 7.702946 8.869324 7.48597 7.8521147 7.6294646 7.668881 7.5656567 7.5405293 7.6757913
1368559_at 5.570985 5.3144264 5.790737 5.3552017 5.5637245 5.701787 5.493469 5.510164 5.5542965 5.4713173 5.7426734 5.7861514
1368560_at 5.330901 5.152424 5.4299307 5.2580757 5.490917 5.4104223 5.2334237 5.2279162 5.36895 5.210512 5.3652806 5.42253
1368561_at 4.151596 4.0993595 4.1364174 4.0345526 4.0764513 4.391528 4.071719 4.156739 4.0777535 4.036468 4.399931 4.2139816
1368562_at 5.0552616 4.8089466 5.101668 4.881939 4.838388 4.938567 5.2961226 5.0441093 5.343257 5.1894255 4.972331 5.1371436
1368563_at 6.82147 7.297889 6.031336 6.891997 7.6543417 7.336 7.7300277 7.452686 7.195289 6.137135 7.419791 7.08238
1368564_at 5.115086 5.006572 5.029734 5.0726542 4.8615837 5.0607414 4.814456 5.015484 4.940614 4.814716 4.776976 5.438663
1368565_at 4.352681 4.3670635 5.2602844 5.007791 4.425462 4.3987236 4.4899316 5.1744537 4.3443327 4.451646 5.0258317 4.721971
1368566_a_at 11.538685 11.55195 11.250309 11.143896 11.205915 11.259762 11.294403 11.218842 11.262441 11.270995 11.261467 11.187775
1368567_at 7.353859 7.3414226 7.414914 7.4681306 7.8189106 7.625819 7.9684515 7.9777484 7.7561493 7.708743 7.900379 7.240977
1368568_at 5.8675747 5.990154 6.0729895 5.944754 6.0379276 5.9794564 5.913165 5.8569765 6.0651717 6.0415096 5.9776816 6.3712378
1368569_at 3.645689 3.863888 4.0952363 4.153076 3.7168887 4.08635 3.9676006 3.821903 4.0395026 3.8488383 3.9746783 3.9552336
1368570_at 7.613953 8.068078 7.4748297 7.7297673 7.516676 7.766394 7.8800125 7.892704 7.760643 8.033707 7.781406 7.7363944
1368571_at 4.6450796 4.818928 4.606165 4.342734 4.696631 4.769203 4.5586224 4.7080007 4.461188 4.538496 4.327089 4.6299405
1368572_a_at 5.3974376 5.3439436 5.5037136 5.4502683 5.4985275 5.63614 5.535893 5.1873703 5.3891654 5.6120553 5.554468 5.9832053
1368573_at 8.321448 8.239218 8.050855 8.165422 8.063261 8.292788 8.295319 8.206995 8.1142435 8.35287 8.338734 8.142105
1368574_at 10.147244 10.018447 10.015171 10.257874 10.10771 10.170084 10.038882 9.977331 9.771497 9.760601 9.762917 9.992718
1368575_at 5.460921 5.5031033 5.5710745 5.3359246 5.4376297 5.4635196 5.366085 5.307497 5.418827 5.4904447 5.393325 5.781387
1368576_at 4.379738 4.1658716 4.160642 4.2934766 4.2843537 4.5147676 4.169693 4.0708895 4.3839817 4.0859947 4.1097126 4.295407
1368577_at 3.5299418 3.4072006 3.497844 3.4437084 3.5405834 3.5991297 3.5551002 3.489832 3.7204385 3.3827667 3.676079 3.405238
1368578_at 4.9525313 4.873921 5.1415277 5.2683434 4.946573 4.9236164 4.984823 4.9694257 5.084233 4.9302325 4.9341946 5.356979
1368579_at 4.662762 4.985622 4.7723083 4.867316 4.682143 4.9792595 4.756916 4.755569 4.9617214 4.6542273 4.944847 4.8298063
1368580_at 6.236743 6.3533516 6.5058994 6.20039 6.449972 6.7053194 6.1108284 6.421442 6.2861567 6.404382 6.3298836 6.2311544
1368581_at 5.9121 5.8732033 5.8493547 6.0774727 5.895563 5.9291863 5.6715546 5.6395445 5.819658 5.668829 5.719609 6.1750317
1368582_at 4.214449 4.176918 4.2840843 4.245838 4.077325 4.279867 4.1603966 4.08219 4.14359 4.225347 4.2388773 4.6319838
1368583_a_at 13.769557 14.057418 13.921529 13.88602 13.742775 13.766766 13.812562 13.923156 13.749406 13.748737 13.912814 13.859866
1368584_a_at 4.401142 4.5746903 4.708822 4.678748 4.718056 4.55735 4.5070467 4.441082 4.6668644 4.6288505 4.8321905 4.764841
1368585_at 5.918773 5.940911 5.8105097 5.8167434 5.8733945 5.910604 5.831887 5.8769765 6.1759834 6.0301175 5.9823685 6.1752496
1368586_at 5.217925 5.0475483 5.443928 5.02995 5.2597256 5.5511413 5.2249546 5.3828816 5.623671 5.259283 5.287085 5.6364536
1368587_at 13.8510685 13.8564 13.828498 13.913172 13.922511 13.919443 13.849764 13.814201 13.866697 13.81493 13.853697 13.786667
1368588_at 6.061225 6.273345 5.8498645 6.5402923 6.542049 6.2377715 6.3351564 6.215036 6.2017775 6.09757 5.9857717 5.6243496
1368589_at 7.8526006 8.623492 7.87157 7.8260274 9.052186 8.500491 8.666639 8.575326 8.547334 8.400085 7.668871 7.595847
1368590_at 4.13069 4.2768235 4.2428865 4.0498343 4.1560326 4.0099506 3.8370543 3.8516366 4.058934 4.015828 4.0630765 3.9757977
1368591_at 8.923678 8.883216 9.016137 8.892315 8.714405 9.063466 8.670676 8.860977 8.8390045 8.768253 8.785106 8.812765
1368592_at 8.218157 7.3945136 7.4405856 7.4031367 7.6445627 7.5343127 7.262114 7.3721647 7.3766184 7.2414804 7.1844897 7.235694
1368593_at 8.602453 8.637667 8.732851 8.563004 8.664919 8.345488 8.629707 8.767529 8.3381195 8.361395 8.577396 8.627338
1368594_at 5.3263197 5.3890686 5.671405 5.438701 5.4528985 5.4615946 5.2437963 5.269192 5.350382 5.378599 5.268955 5.358619
1368595_at 4.8674235 4.7197843 4.858441 4.618123 4.4252095 4.5156174 4.7304997 4.649295 4.8097553 5.0311146 4.7529354 4.451664
1368596_at 6.754023 6.804809 7.1216702 6.7509356 6.9784694 6.845598 6.716174 6.8724747 6.890618 6.977425 6.8192935 6.8458815
1368597_at 6.0843596 6.150496 6.294053 6.1315584 6.287988 6.2732472 6.0698643 6.2508836 6.109919 6.1861043 6.2654953 6.3288393
1368598_at 6.545831 6.4915996 6.666113 6.6039743 6.5457187 6.6007876 6.364813 6.478155 6.5818086 6.4069424 6.631384 6.318237
1368599_at 6.0477815 6.0743566 6.1736407 6.1548915 6.110501 6.1620193 6.007729 5.8434777 5.9781857 5.8507223 5.9157524 6.0025916
1368600_at 10.834597 10.7670965 10.938916 10.550224 10.725376 10.722216 10.425811 10.666408 10.542641 10.032839 10.468539 10.450536
1368601_at 4.5372925 4.767948 4.968095 4.883 4.735289 5.1935225 4.8574433 4.7666497 4.8718824 4.782848 5.236156 5.2555313
1368602_at 4.211409 4.1184015 4.2797194 3.9772635 4.2346625 4.0936775 3.95521 3.9107318 4.1198163 4.0866804 4.3470707 4.3410053
1368603_at 5.0080805 4.9130177 4.7479315 4.724313 4.727575 4.799861 4.7782683 4.752427 4.8681116 5.0679064 4.7927227 4.6793165
1368604_at 4.827043 4.824931 4.890652 5.109517 4.7134523 4.66514 4.8643312 4.9782686 5.2285175 5.019259 4.965271 4.830398
1368605_at 5.046214 4.770028 5.037936 4.9812737 4.808611 4.945399 4.8325624 4.972067 4.86521 4.960051 4.8763676 4.808075
1368606_at 4.420719 4.413594 4.6031666 4.3371067 4.439617 4.28507 4.6237364 4.58662 4.3577437 4.236576 4.362702 4.034357
1368607_at 7.3248863 8.143833 8.028196 7.681486 7.4555297 6.456098 5.4287024 4.966202 5.0386896 5.0596137 4.776757 4.601194
1368608_at 10.069048 10.048983 9.924019 9.895628 9.885855 9.462739 9.795771 9.77092 9.755811 9.245329 9.57582 9.432578
1368609_at 12.585424 12.658472 12.369397 12.531245 12.582486 12.618583 12.57871 12.564799 12.425076 12.435147 12.587059 12.391416
1368610_at 4.135726 3.9923897 4.195316 4.0144825 3.9100327 4.1616707 4.06487 4.0606813 4.0449257 4.0582666 4.368877 4.2139816
1368611_at 3.9074526 3.7815611 4.0187664 3.9837947 3.8997083 4.0895667 3.8401513 3.8871155 4.227339 4.0896025 4.115614 4.1873055
1368612_at 5.3411674 5.525752 5.405244 5.3483047 5.3829217 5.549625 5.348254 5.415224 5.16061 5.456524 5.509293 5.4788165
1368613_at 4.398842 4.5103016 4.5722175 4.456005 4.26926 4.5143356 4.328109 4.3480806 4.5319996 4.2115126 4.605422 4.635419
1368614_at 7.6247716 7.3688803 7.521222 7.8127713 7.6881204 7.4803805 7.987789 7.767005 7.4474616 7.649691 7.7689195 7.807774
1368615_a_at 4.751568 4.8507333 5.111551 4.735565 4.8636937 4.910629 4.692767 4.6685815 4.7660713 4.592665 4.947301 4.810937
1368616_at 6.3685966 6.0741982 6.2587147 6.142595 6.2944813 6.4651785 6.0815296 6.158249 6.107469 6.2857018 6.1865425 6.02815
1368617_at 4.349865 4.503137 4.835488 4.68314 4.5288095 4.389167 4.529046 4.3950305 4.4582896 4.4236884 4.8745694 4.5154843
1368618_at 8.951488 9.15861 8.993836 9.103247 8.893022 9.009586 8.968793 9.192339 8.997761 9.067035 8.984729 9.167997
1368619_at 5.226767 5.2616262 5.6392655 5.4436893 5.3554792 5.3827124 5.3651237 5.398234 5.4788465 5.323141 5.5019207 5.258546
1368620_at 5.7493973 5.8162804 6.0065312 6.0542903 5.7587047 5.948906 5.5954638 5.7401075 5.716461 5.803049 5.8998547 5.80996
1368621_at 10.674599 10.7714405 10.770586 10.66203 10.477963 10.395919 10.69545 10.564296 10.427058 10.5342865 10.5580225 10.560072
1368622_at 4.27207 4.2710843 4.369507 4.3452654 4.2347884 4.5414286 4.403055 4.3893256 4.670625 4.661721 4.661404 4.5566177
1368623_at 4.651933 4.488471 4.690296 4.618123 4.7044916 4.877901 4.4416533 4.3602386 4.658697 4.4893856 4.5506682 4.4241133
1368624_at 3.9041827 3.6715744 3.7713594 3.7820697 3.766433 3.8935485 3.9245257 3.6299715 3.7334242 3.8972733 3.647163 3.898611
1368625_at 5.2889414 5.3321238 5.4298973 5.184934 5.2262545 5.5006614 5.1227627 5.089344 5.395787 5.1547165 5.36816 5.516977
1368626_at 4.4789863 4.3249884 4.559919 4.279906 4.539667 4.462118 4.4825683 4.390006 4.5950217 4.610286 4.2960978 4.534871
1368627_at 12.734368 12.801498 12.69331 12.850476 12.6876335 12.674888 12.73858 12.668131 12.6555195 12.691823 12.396334 12.717271
1368628_at 3.7381768 3.6875026 3.9279022 3.7084901 3.7861445 3.6796734 3.8375123 3.6644936 3.7594898 3.8007572 3.7051716 3.8528156
1368629_at 4.729747 4.570713 4.7866874 4.452646 4.687033 4.815673 4.7216887 4.6800904 4.6720357 4.6781664 4.631337 5.170765
1368630_at 3.3243062 3.3198297 3.3780015 3.5722616 3.5334077 3.455966 3.5030072 3.4229913 3.3977911 3.4906783 3.317087 3.5122547
1368631_at 4.3099957 4.3247266 4.0915313 4.444243 4.3666134 4.4469037 4.339245 4.2367682 4.391078 4.3643265 4.223528 4.392628
1368632_at 3.3522246 3.368828 3.3640726 3.1823823 3.2685354 3.5052166 3.517878 3.459558 3.4702547 3.2874026 3.2825203 3.3294744
1368633_at 3.4689074 3.7035596 3.8037279 3.5726793 3.6688704 3.6511154 3.571056 3.5212395 3.5138068 3.4679365 3.761579 3.6362052
1368634_at 8.026284 8.094631 8.141241 8.122898 8.011742 7.957456 8.01041 8.125746 8.005108 7.9994125 8.221291 8.045095
1368635_at 4.2038774 4.3628607 4.6370096 4.103656 4.257909 4.1907883 4.0884356 4.1078253 4.4415865 4.248391 4.0181866 4.696328
1368636_at 5.6132946 5.8243756 6.150594 5.7541656 5.939671 6.0403824 5.7646184 5.7492266 5.9959126 5.9130416 5.652365 6.181316
1368637_at 4.3401527 4.3646975 4.260276 4.39088 4.269765 4.07619 4.0033574 4.2107544 4.075111 4.221147 4.1838317 3.9333978
1368638_at 5.345783 5.5511117 5.6428027 5.412694 5.312148 5.5246687 5.2454343 5.4392824 5.3708487 5.477424 5.521117 5.4435344
1368639_at 3.9996839 3.8475873 4.3892264 3.8460062 4.0534306 4.0014076 4.1802974 4.0149283 3.996806 4.0754766 4.1409235 4.1811676
1368640_at 5.3943353 5.5119643 5.666055 5.665043 5.4689684 5.697317 5.6285324 5.415224 5.2102256 5.3849382 5.7672987 5.325403
1368641_at 4.333614 4.339616 4.2028437 4.4251037 4.0782676 4.0895667 4.0117006 4.0599294 4.173501 4.007312 4.4086003 4.168746
1368642_at 9.272239 9.508671 9.195288 9.139834 9.3127165 9.184639 9.199296 9.228371 9.094857 9.106834 9.089306 8.830827
1368643_at 4.5412464 4.3145113 4.3131247 4.5180674 4.219675 4.3912573 4.4456077 4.5781684 4.395232 4.364563 4.500401 4.4184656
1368644_at 4.554843 4.5751715 4.455041 4.689251 4.665933 4.7534084 4.519512 4.5571938 4.4796395 4.5585318 4.6968193 4.470794
1368645_at 6.052207 6.0514855 5.8618283 6.30199 6.2332945 6.1720285 5.9258175 6.052961 6.366245 5.919667 6.0640407 5.828144
1368646_at 8.776191 8.534541 8.519232 8.621568 8.519736 8.776972 8.853023 8.732057 8.785745 8.872727 8.656438 8.575011
1368647_at 7.4722986 7.304331 7.417705 7.4016495 7.33371 7.489013 7.5689874 7.52356 7.426409 7.330256 7.2977247 7.5608416
1368648_at 4.7041397 4.637979 4.7948637 4.7751436 4.7224064 4.658969 4.728655 4.5494337 4.750437 4.552223 4.683174 4.7938566
1368649_at 7.9202743 8.083144 7.792684 7.902226 7.885913 7.8301554 7.7655444 8.015392 7.92477 7.7379184 7.9502225 7.5141478
1368650_at 7.2336597 7.4245167 8.516175 6.95303 6.9352202 7.602365 6.924153 7.5626483 7.8806944 6.579337 6.995138 7.909109
1368651_at 11.150859 10.974892 10.989478 10.349686 10.783571 10.879387 10.265711 10.564145 9.934271 9.402575 10.042008 9.637261
1368652_at 6.979651 6.997657 6.8512177 6.962137 7.17975 7.2481017 7.0759625 7.049595 7.164536 6.9167595 6.818106 7.024952
1368653_a_at 10.843621 10.882851 10.651258 10.764581 10.835154 10.746009 10.816762 10.776614 10.785262 10.941221 10.787813 10.665393
1368654_at 6.506961 6.578712 6.66344 6.3850603 6.5070157 6.009909 6.6635313 6.5087314 6.4239063 6.218558 6.3136587 6.1626844
1368655_at 9.502562 9.383078 9.226331 9.245416 9.564598 9.25866 9.333383 9.326751 9.096798 9.105839 9.180379 9.348919
1368656_at 3.873657 3.9467614 4.0022984 3.9779875 4.095787 4.093314 4.081656 4.0709257 4.161565 3.9943364 3.950159 4.17268
1368657_at 3.9090724 3.7200818 3.7683618 3.6891994 3.7581232 3.8414843 3.7143624 3.5970762 3.5934212 3.7695603 3.8647418 3.8063028
1368658_at 4.6392674 4.9198737 4.296747 4.4787207 4.4397345 4.5094233 4.581751 4.4620223 4.535058 4.1059136 4.4334607 4.2699003
1368659_at 10.805758 10.173773 10.73809 9.452306 10.594018 10.605172 10.594159 11.331049 10.851571 10.755321 10.799052 11.060572
1368660_at 4.8837557 4.929147 4.964496 4.842278 5.047806 5.103278 4.951364 4.882921 5.199806 4.9448457 5.0498857 5.05912
1368661_at 6.745095 6.6728544 6.893212 7.077891 6.753981 6.9040275 6.6889114 7.015729 6.7907867 6.8066144 6.837139 7.0104957
1368662_at 7.172672 7.0505133 7.0861826 7.2692547 7.165373 6.9560747 7.114922 7.13716 6.997559 6.9315634 6.8104653 7.184686
1368663_at 3.8393354 3.7134168 3.835703 3.7847342 3.8365295 3.835199 3.7593498 3.4653554 3.9495928 3.881624 3.668988 4.1283026
1368664_at 5.513453 5.640268 5.6756487 5.673065 5.6561728 5.733205 5.67463 5.6909633 5.6516814 5.7831526 5.70314 5.752785
1368665_at 8.316285 8.408404 8.353779 8.343863 8.513336 8.335989 8.574225 8.422019 8.375105 8.585911 8.63694 8.466255
1368666_a_at 3.6683855 3.8657804 3.9407895 3.8616307 3.7191763 4.079566 3.8375123 3.860746 3.961851 3.852978 3.9111607 3.9414158
1368667_at 5.6174526 5.454181 5.529407 5.620058 5.488715 5.950648 5.508714 5.6242085 5.4544697 5.2888203 5.7573133 5.890857
1368668_at 8.822557 8.79363 8.521915 8.638076 8.630161 8.554728 8.749295 8.689933 8.746628 8.57614 8.598145 8.476048
1368669_at 7.527237 7.3434825 7.2748246 7.2880034 7.693955 7.6171565 7.2659187 7.103439 7.606443 7.1410484 7.404013 7.6912594
1368670_a_at 5.6990147 5.8282776 6.093659 5.971814 5.492501 5.8002443 5.276842 5.5884724 5.5910354 5.5564556 5.758326 5.673942
1368671_at 6.3179493 6.3633394 6.555118 6.3497844 6.3744173 6.4639974 6.1336513 6.3310966 6.581495 6.4010396 6.3362293 6.573881
1368672_at 4.5170283 4.544057 4.9971366 4.7897196 4.628001 4.982156 4.5980124 4.518599 4.649611 4.84769 4.6260924 4.948412
1368673_at 4.0532913 4.1822596 4.050741 3.9828815 3.9194732 4.178182 4.102219 4.0183644 4.236938 4.088015 3.8228345 3.9460657
1368674_at 11.682732 11.412928 11.526858 11.358439 11.29262 11.462183 11.489744 11.535586 11.343304 11.095007 11.371939 11.342218
1368675_at 7.3434 7.5795407 7.202424 7.184729 7.475622 7.422847 7.608834 7.6176434 7.402679 7.6221685 7.554911 7.238756
1368676_at 5.4396057 5.4225836 5.353686 5.6443276 5.4511857 5.53198 5.707422 5.5512886 5.4117618 5.6883397 5.700046 5.5537796
1368677_at 3.609269 3.6633666 3.8994868 4.041129 3.7861445 3.6552546 3.7171674 3.8247006 3.7551255 4.194564 3.7793996 4.0863914
1368678_at 4.3571525 4.3786445 4.669836 4.387089 4.2510147 4.544531 4.444893 4.4086113 4.2870884 4.384265 4.6307116 4.472453
1368679_a_at 7.0869904 7.2659373 7.143681 7.058141 7.452831 7.091104 7.1770363 7.3438873 7.3217273 7.1385837 7.160475 7.0731936
1368680_a_at 4.550507 4.8775163 4.843203 4.657247 4.582743 4.9147487 4.601536 4.647809 4.6020308 4.616049 4.505185 4.510815
1368681_at 6.4442654 6.366753 6.4388494 6.5759425 6.2549562 6.448159 6.5826626 6.4201775 6.5023437 6.6203814 6.388091 6.5187664
1368682_at 4.7589135 4.816553 4.6957355 4.792765 4.8012404 4.6618905 4.760854 4.5276103 4.8991365 4.5356283 4.570585 4.694024
1368683_at 3.2957554 3.4389365 3.2486935 3.2755303 3.3530002 3.221779 3.3987393 3.369276 3.2125554 3.4532702 3.4487855 3.3278816
1368684_at 5.4774914 5.652771 5.691967 5.4096775 5.7390137 5.484064 5.6786404 5.6248646 5.887266 5.448752 5.665347 6.047968
1368685_at 5.0582895 4.903701 5.359215 5.0976677 4.9906316 5.174966 5.1458607 5.100943 5.2052155 4.9527383 4.962916 5.25671
1368686_at 13.954245 13.958306 13.965629 13.993098 13.97734 13.978355 13.926205 13.901425 13.9488125 13.825575 13.856242 13.878518
1368687_at 6.071194 6.047415 6.090793 6.0036793 6.115368 6.2414355 6.200711 6.21849 6.4551644 6.166434 6.4965787 6.0826344
1368688_at 4.7634325 4.764089 4.8200045 4.5877247 4.8210764 4.824385 4.9917455 4.740768 4.693545 4.8061686 4.935443 4.920499
1368689_at 4.061302 3.9421904 4.408888 4.3394055 3.8669336 4.162986 4.0882683 4.155483 4.2542305 4.256334 4.300665 4.3538227
1368690_a_at 4.3490105 4.372585 4.5616503 4.3389077 4.559881 4.666349 4.5082116 4.275074 4.3912926 4.53644 4.3879657 4.7151594
1368691_at 4.6443977 4.7495565 5.022686 4.876919 4.638754 4.7719436 4.735178 4.765477 4.8629622 4.7717886 4.859946 4.728119
1368692_a_at 8.167447 8.264408 8.871576 8.586508 8.568801 8.650508 8.493006 8.542788 8.608789 8.340764 7.780424 8.4378605
1368693_at 6.8457565 6.997562 7.1358337 6.856726 6.9441285 6.8406014 7.1409082 6.7887425 6.772516 6.7435145 6.255911 6.7927017
1368694_at 4.1789904 4.0764084 4.3238945 4.418723 4.2644596 4.267229 4.170741 4.133363 4.1822453 4.2310467 4.364144 4.5489006
1368695_at 12.06514 12.403034 12.344573 12.3583765 12.423575 12.2008095 12.36558 11.992719 12.301966 12.290208 12.195232 12.413334
1368696_at 5.1204534 5.377978 5.6106367 5.208083 5.2517657 5.662272 5.2995014 4.912294 5.2098646 5.3426023 5.339956 5.396853
1368697_at 3.8389282 3.8615732 3.7407215 3.7668016 3.723579 3.845109 3.754225 3.9263968 3.9534163 3.66834 3.7877684 3.6477528
1368698_at 6.260332 6.2686677 6.2145457 5.4896426 5.403537 5.7772875 5.5994186 5.7006474 5.280651 5.4659543 5.194581 5.3935423
1368699_at 4.1339035 4.5350657 4.2795715 4.1009526 4.2740993 4.226285 4.173001 4.546981 4.3176394 4.2712975 4.2913527 4.394994
1368700_at 4.3466773 4.4603567 4.4933248 4.286519 4.3666134 4.270484 4.443589 4.3430395 4.7079844 4.4192147 4.3766246 4.252948
1368701_at 5.4832067 5.3525634 5.3804116 5.3173914 5.3042 5.6065536 5.2696896 5.4851193 5.371762 5.3535924 5.5193114 5.4846835
1368702_at 8.7264185 9.240239 9.1188755 9.183809 9.194962 9.056609 9.027547 8.904895 9.145334 8.656418 8.85121 8.420801
1368703_at 7.1146064 7.2699027 6.9411364 7.091695 6.9997206 7.1023583 6.859004 7.293103 7.193364 7.245739 6.908902 6.9746585
1368704_a_at 4.5127563 4.56359 4.6381626 4.516323 4.602524 4.839633 4.5038805 4.556031 4.802806 4.7048264 4.460019 4.553411
1368705_at 4.9820957 4.915411 5.331361 5.082965 5.1159835 5.398393 5.0647984 5.008734 5.247157 5.0418386 5.028551 5.1065545
1368706_at 11.879062 11.803007 11.699094 11.901425 11.913846 11.994219 11.982621 12.009121 12.054979 12.26798 12.13768 11.760622
1368707_at 13.556556 13.609192 13.548536 13.607861 13.541443 13.526981 13.524838 13.456436 13.572853 13.366945 13.419575 13.443557
1368708_a_at 5.126111 4.9850154 5.0841165 5.0391364 5.101052 5.3568654 5.299071 4.817581 5.0559516 5.0512733 5.1417212 5.1465397
1368709_at 3.9425902 4.0350266 3.9740596 4.2055345 4.041877 4.3718863 4.123005 3.993031 4.048089 3.9085186 3.870963 4.124341
1368710_at 6.775099 6.9095206 6.736587 6.923314 7.088189 6.769375 6.847313 6.816362 7.0084395 6.8653793 6.7859344 6.8445926
1368711_at 9.548271 8.29235 8.940776 9.1835165 9.172481 8.563624 9.792477 8.567748 8.659924 9.439331 8.308774 9.8226
1368712_at 7.4505153 7.5930037 7.2397766 7.6052666 7.7057233 7.406667 7.824399 7.7569237 7.4928713 7.6459856 7.4200106 7.1828284
1368713_at 4.5453477 4.2921686 4.9555206 4.5402503 4.503918 4.8474984 4.546234 4.4104004 4.695325 4.353894 4.6437635 4.6143694
1368714_at 3.6124592 3.4692488 3.4975114 3.6293905 3.4701617 3.5717955 3.5408769 3.5240684 3.5188346 3.634019 3.6683586 3.535752
1368715_s_at 4.3336105 4.218256 4.3224134 4.2685785 4.0893726 4.3803587 4.394795 4.1742415 4.342726 4.3209357 4.3420553 4.527198
1368716_at 4.3566036 4.446514 4.3455644 4.3850946 4.417435 4.5035853 4.412592 4.429939 4.4188805 4.492975 4.6075234 4.370244
1368717_at 10.383897 10.412692 10.067073 10.32272 10.140808 10.343648 10.214687 10.172042 10.143679 10.312662 9.924521 10.140014
1368718_at 7.2198653 6.750105 4.858339 8.369944 6.046016 4.982656 10.94046 11.138216 11.45286 5.2683563 10.754637 10.734547
1368719_at 5.2061815 5.190402 5.213421 5.3803144 5.6251616 5.0037327 5.201686 5.4989657 5.3230267 5.217507 5.5368853 5.444617
1368720_at 12.897657 13.093042 12.983187 12.957215 13.040815 12.983675 12.993003 13.200974 13.051409 13.006745 13.2091465 13.2203045
1368721_at 6.1963005 6.1644826 6.3027534 5.9426756 5.9206843 6.298429 6.288292 6.142643 6.30207 6.2100754 6.238887 6.6297765
1368722_at 3.825658 3.7934225 3.939498 3.958394 3.814462 3.6728134 3.792238 3.800443 3.7543788 3.9870687 3.8938737 3.8021839
1368723_at 5.0004454 4.8660865 4.8515873 5.0063453 5.033375 5.1236305 4.9849286 4.966722 5.164742 5.177567 4.96783 4.9410753
1368724_a_at 6.094451 6.0101585 6.2589297 6.2121205 5.9035673 6.307836 5.8955584 5.8259854 6.3808274 6.0851946 5.9662166 6.1661716
1368725_at 4.8051195 4.656886 4.5793133 4.623084 4.9970813 4.891781 4.9667063 4.833592 4.807417 4.673315 4.8673124 4.9702406
1368726_a_at 5.9851007 6.25268 6.1369376 6.2922 6.392014 5.868785 6.4119554 6.377116 6.211259 6.108296 6.09891 6.006081
1368727_at 3.857441 3.8278575 3.7436926 3.6823547 3.7249749 3.8884926 3.7361212 3.6087778 3.495825 3.7758274 3.868722 3.9040754
1368728_at 5.3046784 5.2261696 5.3181167 5.5380783 5.4739585 5.638248 5.301791 5.175984 5.2864757 5.4968395 5.143086 5.5584726
1368729_a_at 4.368456 4.262807 4.7388678 4.35431 4.1821055 4.2414846 4.524543 4.2767425 4.596434 4.461443 4.5058155 4.7427554
1368730_a_at 4.31286 4.4605904 4.7958026 4.5852695 4.6354704 4.4434247 4.472498 4.5903273 4.581389 4.641677 4.674343 4.8396115
1368731_at 13.350924 13.3716135 13.182989 13.189413 13.458755 13.603027 13.294639 13.320765 13.277245 13.358305 13.347923 13.379672
1368732_at 6.5924306 6.64513 6.619401 6.5945344 6.7030463 6.786124 6.477596 6.3716207 6.7647877 6.422313 6.3024507 6.6433754
1368733_at 13.321575 13.000884 13.327523 13.262114 13.332381 13.395383 13.429714 13.420693 13.307368 13.471047 13.351753 13.187278
1368734_at 4.543358 4.4934196 5.003692 4.741974 4.5953436 4.5349417 4.524481 4.594398 4.787366 4.7433567 4.6683493 4.76474
1368735_a_at 4.163704 4.170314 4.2651196 4.408653 4.2582617 3.924336 4.149597 4.417065 4.227398 4.305812 4.295847 4.0676
1368736_at 3.5590484 3.8319004 3.7346864 3.847857 3.7657967 3.752685 3.5986853 3.566136 3.585981 3.6096 3.6992192 3.678175
1368737_at 5.328083 5.4551 5.2184 5.3387527 5.2009373 5.3934135 5.2791986 5.2700663 5.4746785 5.450032 5.354291 5.6216516
1368738_at 3.6531317 3.6964245 3.819442 3.8272243 3.7558987 3.899729 3.6987953 3.7438655 3.6799138 3.7665687 3.5821345 3.912881
1368739_s_at 4.9574594 5.076356 5.1211357 5.087163 5.1503267 4.977166 5.0114284 4.854098 5.0015564 5.013551 4.904305 5.109821
1368740_at 4.487883 4.3455825 4.368802 4.493055 4.067339 4.2444663 4.4668064 4.571919 4.349395 4.670697 4.274715 4.4429445
1368741_at 13.310415 13.401232 13.332225 13.384272 13.326892 13.272169 13.351927 13.237971 13.332032 13.2324295 13.349597 13.29427
1368742_at 6.9043565 6.822092 6.897698 7.034271 7.129785 6.929828 6.803607 6.872181 6.787975 6.6661534 6.663725 7.1055408
1368743_a_at 4.0460176 4.144451 4.539503 4.2775354 4.3359833 4.39804 4.1375217 4.0926886 4.3710804 4.234345 4.2945642 4.2525215
1368744_a_at 4.0937114 4.1022434 4.1852326 4.1468678 4.0956717 4.0975313 4.1421485 4.296044 4.2041717 4.1664186 4.076521 4.1494274
1368745_at 6.842292 6.7365785 6.1002307 6.670349 7.4277186 6.896123 7.150852 6.8297696 6.7753186 6.6732235 6.906402 6.776691
1368746_a_at 5.395278 5.4927206 5.8615394 5.7758927 5.5565267 5.776449 5.505911 5.4928045 5.4507523 5.7090726 5.760432 5.682911
1368747_at 4.855189 5.0334463 4.945203 5.045004 5.154689 4.756749 5.243283 5.126561 4.846397 4.9131246 4.7711487 5.025219
1368748_at 5.6635513 5.7348423 5.6863914 6.071249 5.874825 5.5811057 5.5994186 5.990498 5.795212 5.5410914 5.8038845 5.705086
1368749_at 5.9560304 6.035377 6.1945043 6.2876472 5.879654 6.03027 5.9832253 6.033696 6.1197734 6.0825553 6.113209 6.055852
1368750_a_at 4.142665 4.2194595 4.0986404 4.171113 4.179428 4.3765936 4.067831 4.461603 4.229684 4.223774 4.1941633 4.162669
1368751_at 3.9533703 3.8296998 3.8334723 3.9078174 3.898095 3.903741 3.715665 3.7518132 4.0451565 3.8427227 3.804078 3.59996
1368752_at 4.0652366 4.1716385 4.398794 4.352218 4.2100573 4.075196 4.0117006 4.2291656 4.4241443 4.0633497 4.1105604 4.0689163
1368753_at 4.2511725 3.9931004 4.244175 3.9584026 4.06831 4.481062 4.037484 4.4249306 4.0963326 4.0379677 4.117756 4.38116
1368754_at 6.3497005 6.201536 6.4271173 6.3031197 6.7030463 6.207311 6.1341305 6.270667 6.2509284 6.2930603 6.225352 6.303863
1368755_at 11.042584 10.720499 10.8771925 10.719903 11.064152 10.773954 10.613498 10.574483 10.490212 10.29759 10.480776 10.728952
1368756_at 5.3613725 5.224117 5.36876 5.211262 5.300265 5.168447 4.8849955 5.3189306 5.3408575 5.205956 5.3307743 5.624132
1368757_at 3.9988017 3.9612427 3.941349 3.875223 4.1552095 4.3425484 3.881206 4.3122954 3.9909875 3.929471 4.051004 4.0876613
1368758_a_at 4.795843 4.8109746 5.2872705 5.04802 4.9490185 5.1987 5.077324 5.0406246 5.208617 5.018024 4.9068317 5.376052
1368759_at 5.433236 5.4687634 5.53079 5.274074 5.1568 5.511382 5.56801 5.3262916 5.316988 5.5119295 5.579229 5.265965
1368760_at 4.0791035 4.183509 4.2715187 4.1158023 4.230086 4.310554 4.0853724 4.1145573 4.3836665 4.259301 4.2125297 4.2045336
1368761_at 4.1242723 3.920529 4.1565 3.9056659 4.0438833 4.1065097 4.0179033 3.9214075 3.9887252 3.8834841 3.8047113 4.4654045
1368762_at 9.2375965 9.791145 9.129294 9.424697 6.764695 10.811451 10.617059 11.272448 10.314243 6.3278613 11.518175 6.5556407
1368763_at 5.1563826 5.2577157 5.2235727 5.188648 5.0356255 5.0091248 4.880175 4.887021 5.2624464 4.989142 5.104227 4.95356
1368764_at 3.5140042 3.5083547 3.6050556 3.2796242 3.3494124 3.5173109 3.3548212 3.538557 3.4615998 3.2990062 3.5255582 3.511398
1368765_at 4.9298687 4.9961953 4.932078 4.918808 4.757618 5.1369014 5.030799 4.8826895 4.9114766 4.9081564 4.9168167 5.2578773
1368766_at 4.71074 4.86023 4.6479917 4.6979647 4.858438 5.0079 5.0194216 4.7133884 4.6257315 4.8866377 4.923229 5.193076
1368767_at 5.6764345 5.938368 5.6569433 5.5613728 5.4694357 5.7371893 5.818547 5.4837446 5.698662 5.5683546 5.966859 5.700097
1368768_at 5.7200103 5.7457643 5.764797 5.9585137 5.690453 5.8685102 6.0060205 5.6962247 5.688703 5.7072506 5.562495 5.8028045
1368769_at 11.249987 11.4282055 11.250429 11.428059 11.397962 11.391792 11.505567 11.22234 11.279558 11.24488 11.123483 11.390851
1368770_at 4.2616205 3.8994322 3.8608341 3.7996745 3.8433528 3.715693 3.7707226 4.1288314 3.8851855 3.7758274 4.1025696 3.8037186
1368771_at 4.671545 4.6598773 4.7415504 4.916487 4.7949476 4.890564 4.894192 4.7793546 4.7141724 4.6761885 4.8370347 4.932445
1368772_at 5.1919093 5.513422 5.4414964 5.397343 5.4679866 5.4147773 5.4910364 5.5234756 5.3631573 5.445608 5.223166 5.4579005
1368773_at 3.873855 3.8813448 4.1546164 3.9398258 3.7370946 4.0403237 4.0141907 3.7253656 3.840691 3.7296107 3.9626656 3.87404
1368774_a_at 5.6302276 5.5019755 5.8971267 5.703313 5.6580586 5.6433444 5.3921537 5.732592 5.4541335 5.702816 5.6387067 5.7729907
1368775_at 4.8178687 4.305146 4.098216 4.202917 4.5727243 4.2048798 5.145805 4.261198 4.310401 4.3190713 3.870963 4.148161
1368776_at 4.64449 4.63587 4.64517 4.699556 4.382004 4.692068 4.780209 4.6897936 4.648535 4.5645146 4.7450547 4.6150756
1368777_at 4.414366 4.5343423 4.568753 4.6608453 4.6319914 4.7283716 4.3248243 4.4239626 4.4664583 4.2045555 4.61671 4.472394
1368778_at 8.75005 7.84756 7.5742726 8.159605 7.5579305 7.3672953 7.835109 8.788612 7.67379 8.06698 8.495171 8.403122
1368779_a_at 8.112303 7.960761 7.6830125 7.7778444 8.054591 7.796773 7.8278847 7.708806 7.40219 7.692602 7.529439 7.673083
1368780_at 5.2017355 5.4159956 5.593256 5.5164757 5.1836033 5.769187 5.44853 5.2299056 5.485901 5.5185065 5.5227942 5.6137953
1368781_at 5.075424 5.021624 5.2309437 4.9856987 5.344489 4.962862 5.013991 5.0357714 4.994773 5.022113 5.2012277 5.284403
1368782_at 3.7641928 4.0462503 4.133472 3.8351355 3.8527784 4.1434755 3.8945174 3.58586 3.9191978 4.0933514 3.9699442 4.066024
1368783_at 4.191253 4.3291097 4.5507894 4.298446 4.2657137 4.2296324 3.96097 4.3430395 4.4133577 4.334692 4.0430713 4.370142
1368784_at 8.857507 9.133091 9.090643 8.864653 8.993351 9.00152 9.023017 9.0749035 9.163164 9.141865 9.146179 9.17272
1368785_a_at 3.6559565 3.7054508 3.631212 3.4884582 3.509352 3.6847782 3.4770463 3.526173 3.62874 3.5305576 3.4839594 3.716989
1368786_a_at 4.3957195 4.1835837 4.616704 4.555197 4.3919773 4.4359045 4.451545 4.26231 4.374857 4.358177 4.288272 4.7656956
1368787_at 6.2889485 6.211322 6.522777 6.26109 6.1140294 6.534652 6.446434 6.159722 6.2056375 6.215163 6.403798 6.473655
1368788_at 4.8293514 4.7583494 4.965085 5.186573 4.9490185 5.2951775 4.8344955 4.9107876 4.910591 4.8183722 4.8283424 5.0838757
1368789_at 5.351302 5.257738 5.2617583 5.187407 5.418967 5.2660403 5.389406 5.591587 5.2340283 5.60742 5.4001207 5.6756086
1368790_at 11.8763275 11.9318 12.013372 11.996659 11.89733 11.834339 11.795051 11.618025 11.895868 11.989029 11.814048 11.7116
1368791_at 5.288219 5.3365355 5.480816 5.132452 5.173645 5.3533792 5.187736 5.192286 5.265931 5.3226414 5.2185373 5.311721
1368792_at 6.409442 6.149754 6.375508 6.4426446 6.478531 6.1266747 5.9483542 6.5382977 6.494399 6.1529193 6.326553 6.835843
1368793_at 4.9066324 4.692585 4.7667236 4.662925 4.7406197 5.2102356 4.8619776 4.7937536 4.881752 4.6048985 4.5561543 4.6854143
1368794_at 11.149343 11.077091 11.12566 11.030718 11.183092 11.197774 10.967877 11.213999 10.956837 11.028289 11.078587 11.03099
1368795_at 6.640527 6.7914014 6.983326 6.6951904 6.6526866 6.942371 6.7421074 6.708803 6.592472 6.8660903 6.8136306 6.875119
1368796_at 6.138107 6.2065973 6.3680706 6.0495744 6.0719323 6.2010107 6.2233853 6.218669 6.257412 6.3227854 6.2078686 6.3217635
1368797_at 7.218976 7.97583 7.686911 7.728761 7.9723773 7.5556855 8.290709 8.691212 8.379232 8.778149 8.405649 8.662714
1368798_at 3.8831794 3.8688707 3.7546053 3.692454 3.6291184 3.6658792 3.7071288 3.677269 3.8405056 3.8838148 3.6875505 3.7467706
1368799_at 5.4272094 5.438738 5.473897 5.7671375 5.469443 5.2815676 5.351088 5.0582895 5.7125525 5.380186 5.637612 5.57898
1368800_at 4.002805 3.8665907 4.0160203 4.190921 4.0093203 3.9836764 4.0312805 4.139619 3.9864602 3.968855 4.3565154 4.1212273
1368801_at 4.3897524 4.185567 4.3473063 3.9831274 4.3202877 4.2684855 4.043289 4.124794 4.0840774 4.048709 4.344013 4.0946264
1368802_at 4.939817 4.7225585 4.855064 4.9720597 4.86676 4.8210692 4.883638 4.792495 4.904741 4.7494087 4.996133 5.108243
1368803_at 4.633972 4.8121357 4.8234816 4.817672 4.647722 4.8605027 4.802842 4.5745173 4.78104 4.8449807 5.029026 4.6559772
1368804_at 4.2886343 4.1586113 4.5309496 4.467719 4.213024 4.640568 4.088539 4.2312493 4.539041 4.378394 4.487755 4.5708923
1368805_at 4.9435863 4.9491253 5.2417984 5.263302 5.0468426 5.0868683 5.113613 4.723068 4.9333773 5.086397 4.9728756 5.4146185
1368806_at 13.509266 13.567282 13.551212 13.5044365 13.588571 13.465452 13.54339 13.486289 13.479768 13.491989 13.562477 13.393095
1368807_at 5.6067724 5.7257214 5.8915067 5.746808 5.631283 5.6240416 5.5855827 5.502125 5.7823086 5.725421 5.825061 5.8900886
1368808_at 8.674643 8.539787 8.178982 8.369768 8.700979 8.252955 8.372929 8.548752 8.514318 8.567162 8.500311 8.582865
1368809_at 8.964918 8.81606 8.548313 8.45132 9.037609 8.552201 8.660489 8.8357315 8.679477 8.709932 8.692673 8.785899
1368810_a_at 4.285324 4.1632686 4.4095135 4.2514305 4.17163 4.3215466 4.263754 4.096389 4.3470745 4.2652063 4.2130084 4.440653
1368811_at 5.479588 5.4744735 5.1448126 5.3387523 5.518827 5.6328993 5.5034614 5.2396936 5.392163 5.805326 5.434577 5.5967355
1368812_at 4.5485706 4.570857 4.7249784 4.818067 4.6835766 4.7647243 4.7407827 4.4504786 4.787366 4.6704993 4.5598326 4.762048
1368813_at 5.3086987 5.3628373 5.139978 5.235322 5.4627953 5.113265 5.433443 5.6194677 5.1152062 5.7688994 5.529384 5.107473
1368814_at 11.58796 11.408479 11.688879 11.539176 11.51714 11.332227 11.838484 11.832094 11.713114 11.986882 11.745728 11.634618
1368815_at 5.6422796 5.5462418 5.448621 5.3079166 5.368865 5.563777 5.425297 5.24251 5.555335 5.646809 5.481625 5.7508006
1368816_at 4.17577 4.2630825 4.27752 4.4145155 4.3028746 4.168065 4.0645504 4.189642 4.071698 3.9128025 4.395317 4.175287
1368817_at 9.67842 9.634466 9.527027 9.674671 9.481568 9.666207 9.701421 9.574285 9.692306 9.643277 9.546539 9.540281
1368818_at 8.171378 8.1496105 7.9882836 8.07633 8.213001 8.086424 8.208906 8.25495 8.202862 8.113981 8.138401 7.9323378
1368819_at 10.123687 10.052939 9.805236 10.025133 9.923517 9.985735 10.067846 10.041213 10.123883 10.102777 10.112282 9.937408
1368820_at 7.193048 7.1363425 7.1280723 7.1302323 7.0714107 6.9558945 6.955517 7.1734886 7.0126395 7.0212026 7.1797523 6.7734933
1368821_at 6.2176256 6.052752 6.1080456 6.1576986 6.0805697 5.926341 5.896206 6.003649 6.3098226 5.948264 5.947608 6.001378
1368822_at 7.115675 7.147314 6.9002204 6.93458 7.034153 6.9290476 6.5351777 6.8291097 7.0215445 6.443771 6.531221 6.611903
1368823_at 3.6368651 3.8434818 3.7714264 3.88326 3.755873 3.8163679 3.8970735 3.8378782 3.7106357 3.6561496 3.891584 3.8331573
1368824_at 10.15438 10.093225 10.067921 10.031771 10.100892 9.942199 9.948105 9.973845 10.034554 9.89409 9.879316 9.7622
1368825_at 3.5316086 3.4982085 3.7408893 3.6078045 3.5678344 3.6443818 3.4230165 3.6262865 3.5426347 3.798037 3.559259 3.672792
1368826_at 13.36741 13.3483715 12.799274 12.842654 12.890782 12.7118435 12.789868 10.527015 13.135551 10.511337 12.812797 13.231741
1368827_at 6.616599 6.232806 6.3207808 6.2044168 6.268658 6.5250053 6.2023892 6.413478 6.627101 6.053579 6.012648 6.3997917
1368828_at 5.7940087 5.5594435 5.951383 5.737179 5.706528 5.894217 5.326985 5.640584 5.808563 5.6657996 5.4907618 5.701138
1368829_at 6.9665313 6.841336 6.5046506 6.4470077 6.9445014 6.3749313 6.6246467 6.8903103 6.6484084 6.6978803 6.4811172 6.521173
1368830_at 5.313035 5.0132723 5.3652954 5.473049 5.1466827 5.425599 5.124736 4.9151287 5.0201263 5.3293486 5.2824297 5.340802
1368831_at 9.179902 9.075713 8.607204 9.00167 9.154681 8.944167 9.0241375 8.850618 8.782653 8.626492 8.801832 8.734707
1368832_at 7.8283467 7.768081 7.4999685 7.6667643 7.536035 7.776231 7.73628 7.591402 7.7068605 7.617869 7.6891904 7.345999
1368833_at 4.8593206 4.8222175 4.9398236 4.9660854 4.8482695 4.922486 4.786715 4.796521 4.457287 4.776971 4.733648 4.771637
1368834_at 6.058141 5.859351 5.8419557 5.672111 6.119566 5.3568654 5.8360343 5.8039417 5.5209737 5.6415 5.7652197 5.642893
1368835_at 9.212965 9.32501 9.254488 9.3588295 9.666479 9.059394 9.50732 9.468416 9.163666 9.370354 9.390896 9.723881
1368836_a_at 5.7041078 5.7671313 5.696883 5.5804553 5.63727 5.61362 5.545615 5.5333767 5.819233 5.612172 5.640993 5.8929334
1368837_at 7.2836185 7.0887685 7.1703773 7.318406 7.275946 7.116221 7.205208 6.954191 7.232247 6.9338484 6.8747077 6.2636123
1368838_at 7.397307 6.9977407 6.7969007 6.819186 7.259911 7.2688446 6.978854 6.9572625 7.0778594 6.774247 7.1273932 6.922618
1368839_at 7.4859605 7.286212 7.391623 7.246566 7.3325014 7.2609205 7.3514953 7.15359 7.00232 7.081369 7.1524997 7.182674
1368840_at 12.267247 12.357959 12.29763 11.955904 12.302466 12.438098 12.281255 12.436237 12.18222 12.432407 12.398007 12.440023
1368841_at 7.113414 7.0755954 7.3342104 7.1639967 7.2020564 7.218319 7.045924 7.1773734 7.187109 7.1259775 6.9672737 7.2376943
1368842_at 7.6615267 7.528274 7.3503823 7.290137 7.5892415 7.2714376 7.140127 7.6616125 7.3226204 7.518092 7.081727 7.0958533
1368843_at 9.718131 9.7656975 9.514324 9.666672 9.868438 9.530924 9.800812 9.7622385 9.746551 9.718282 9.782076 9.476378
1368844_at 8.80003 8.855882 8.652305 8.669875 8.558704 8.571303 8.604309 8.432297 8.622139 8.465987 8.441388 7.992887
1368845_at 3.9303 3.8857358 4.326419 3.9838471 3.9551747 4.219571 3.910169 3.9864893 4.009129 4.208227 3.939793 4.17082
1368846_at 4.870513 4.636847 4.9154587 4.951253 4.843382 5.1680765 4.7588882 4.77889 5.0376005 4.9448843 4.806306 4.863551
1368847_at 9.012365 9.263172 9.046091 9.035483 8.985483 9.308209 8.946011 9.073145 9.263975 9.096482 8.891669 9.009435
1368848_at 8.942979 8.81736 8.789037 8.863626 8.792999 8.770483 8.986826 8.880739 8.899394 8.816884 8.8162565 8.7714615
1368849_at 8.124464 7.8822284 7.612047 7.850441 8.025101 7.691842 7.808174 7.817876 8.072014 7.8086357 7.965833 7.527104
1368850_at 5.379612 5.6514797 5.037497 5.2080407 5.2227817 5.4963813 5.2554092 5.3365645 5.328349 5.452913 5.2399964 5.245818
1368851_at 8.733343 8.786214 8.474033 8.535479 8.736413 8.559319 8.644812 8.711887 8.521149 8.597582 8.461081 8.442314
1368852_at 10.616462 10.483456 10.547368 10.5140705 10.304138 10.284983 10.446807 10.389188 10.32267 10.317458 10.28214 10.214087
1368853_at 3.4473975 3.4314208 3.5161963 3.4282448 3.4524102 3.3797154 3.3661025 3.411952 3.5862205 3.4310312 3.5277357 3.3708668
1368854_at 3.608955 3.6915731 3.7813058 3.6848886 3.60024 3.8272834 3.5448647 3.5777946 3.7263703 3.6457465 3.5821345 3.7402308
1368855_at 5.910385 5.8840423 6.2345195 6.0625877 5.8990393 5.565691 6.040044 5.832556 6.2812324 5.924496 6.033252 6.2369914
1368856_at 5.787092 5.9547005 5.6752176 5.9927487 5.926325 5.9923463 5.7054768 5.9254413 5.6343174 5.8174343 5.6670837 5.986157
1368857_at 3.0999694 3.0850956 3.3367093 3.2024453 3.0925305 3.2735426 3.2838564 3.2498794 3.2579517 3.124566 3.1208506 3.1693792
1368858_at 3.735271 3.6312912 3.7612777 3.777319 3.744935 3.8111339 3.954109 3.6704671 4.0468435 3.829334 3.7611327 3.7794158
1368859_at 8.709298 8.744755 8.647826 8.776192 8.650842 8.544607 8.686711 8.831135 8.875055 8.884453 8.919001 8.909131
1368860_at 4.378067 4.342678 4.3071632 4.4053564 4.11312 4.31273 4.305694 4.282118 4.2259684 4.239601 4.362837 4.207176
1368861_a_at 4.855189 4.689539 4.583643 4.757848 4.89603 5.025952 4.8188806 4.798179 4.8989706 4.8280272 4.6769247 5.355516
1368862_at 7.9159007 7.8704762 7.674953 7.8055844 7.8291388 8.030965 7.929849 7.8026466 7.895361 7.7119365 7.638636 7.478688
1368863_at 9.445448 9.274304 9.214265 9.415432 9.212275 9.105397 9.30943 9.220607 9.282909 9.102158 9.095354 9.024831
1368864_at 3.439781 3.5936787 3.5620015 3.5287971 3.4775152 3.6158118 3.5109618 3.6550875 3.547211 3.492921 3.4960265 3.7317338
1368865_at 3.5905757 3.44687 3.3565204 3.6025414 3.6208894 3.5675032 3.552809 3.385014 3.5089998 3.5255566 3.500547 3.493119
1368866_at 6.2360992 6.3107905 6.514417 6.2918286 6.253836 6.126143 6.113531 6.2218156 6.0618844 5.911426 6.070528 6.4057846
1368867_at 6.185041 6.2422733 6.130237 6.1366324 6.1816 6.032813 5.986053 6.029326 6.1134176 5.9582477 5.833591 5.6644626
1368868_at 5.396697 5.4188805 5.331361 5.4562855 5.4151754 5.5445795 5.298335 5.558159 5.547223 5.4883013 5.388499 5.3910275
1368869_at 6.1852837 6.0399866 5.80132 5.966169 5.9573264 6.022148 5.83369 6.1548495 6.1577234 5.8399777 6.0341344 5.8177285
1368870_at 8.386714 8.147518 7.982397 7.3174434 9.030472 9.403046 7.6664023 8.686429 8.502705 7.4275756 8.127565 7.860384
1368871_at 7.987316 7.6962786 7.348429 7.8286257 8.092018 8.234749 8.065406 8.083745 8.082851 8.157458 7.7604103 8.312743
1368872_a_at 5.226767 5.059859 5.294809 5.2662325 5.1198473 4.964294 5.122665 5.0701346 5.1557107 5.0697055 4.8857827 4.894746
1368873_at 3.9583347 3.9928741 3.875823 3.9748466 3.8491266 3.9988925 4.1475124 4.0640364 4.2312765 4.1496353 4.139059 4.141693
1368874_a_at 5.5802054 5.4178643 5.492647 5.4577165 5.5511813 5.625855 5.5636673 5.3929543 5.2985215 5.4447536 5.3963737 5.359909
1368875_a_at 7.37013 7.363108 7.37818 7.3686757 7.2658534 7.525971 7.207387 7.206145 7.544935 7.253606 7.336411 7.6027102
1368876_a_at 5.255106 5.285733 5.315695 5.23592 5.066079 5.215039 5.0521393 5.0071645 4.9900804 4.925957 5.1263933 5.031513
1368877_at 7.5729074 10.2239895 8.717875 9.454243 7.069162 7.2307954 7.3684444 10.3538 8.636462 7.715434 10.401512 7.310237
1368878_at 9.913174 10.218126 10.035073 10.281546 10.261009 9.175889 9.457955 9.516363 9.276147 9.052598 9.457049 10.177969
1368879_a_at 4.464811 4.372634 4.378627 4.323307 4.2967544 4.5810122 4.522235 4.518924 4.5638494 4.5665855 4.686365 4.502553
1368880_at 4.5490522 4.448336 4.6346083 4.458595 4.402338 4.559886 4.401062 4.573881 4.6771483 4.4348087 4.704472 4.501659
1368881_at 8.384447 8.63897 8.425753 8.389414 8.558399 8.506826 8.709192 8.722297 8.563055 8.772888 8.698116 8.362539
1368882_at 5.5112576 4.4197507 4.5556602 4.5551844 5.355755 5.0343957 4.54047 5.5776396 4.3711815 4.771634 4.8064275 4.9117184
1368883_at 4.81725 4.794011 5.17863 4.9482455 4.7662187 4.4526463 4.9393096 4.848247 4.870416 4.963654 4.612826 4.950272
1368884_at 5.039528 5.036132 5.1212926 4.866229 5.2115426 4.929461 4.8822217 5.263222 5.053821 4.9684105 5.123549 5.096726
1368885_at 5.839418 5.6856713 5.2726917 5.2447414 5.638433 5.578381 5.760496 5.6516733 5.4799623 5.341201 5.579874 5.582614
1368886_at 8.701191 8.767208 8.722613 8.684019 8.757228 8.829006 8.697154 8.91148 8.70708 8.857242 9.068124 8.76734
1368887_at 3.638713 3.5999303 3.718397 3.8552072 3.7107124 3.799013 3.8742805 3.7095292 3.8058763 3.7758515 3.5588734 3.85006
1368888_a_at 8.038983 7.795757 7.0452213 7.8908963 8.3612795 8.613737 9.2871685 9.91741 9.976581 11.119903 10.07342 10.373437
1368889_at 6.9910526 6.984005 6.9115133 6.8414774 6.9871655 6.7679396 7.146036 7.207616 7.0251446 7.0666466 7.0748982 6.9313154
1368890_at 7.849277 7.8282623 7.77899 7.902426 7.6761827 7.6141186 7.804012 7.7798834 7.7654815 7.765464 7.7516356 7.696035
1368891_at 5.7428823 5.9595084 5.78011 5.6479144 5.731156 5.4745846 5.535897 5.810385 5.728125 5.6025143 5.3652806 5.51862
1368892_at 3.957978 4.106822 4.1897793 3.987985 3.8016675 4.142632 4.2648573 4.250266 4.191763 4.250552 4.094009 4.3279486
1368893_at 4.456904 4.3743515 4.6449137 4.7162714 4.396682 4.6484795 4.8108253 4.6077247 4.692857 5.124222 4.643491 4.9707046
1368894_at 5.0083017 4.880801 5.317925 5.161895 4.8333054 4.84521 4.917735 5.0202036 4.8342586 5.1918907 5.046459 5.54987
1368895_at 4.2767596 4.2551084 4.458388 4.321837 4.391979 4.3868895 4.3515673 4.392562 4.559727 4.3101544 4.416005 4.3970666
1368896_at 6.1383185 6.3893304 6.319395 5.998381 6.4100757 6.7823396 6.1057434 6.7252183 6.4547014 5.6330996 6.238168 6.390639
1368897_at 4.364502 4.379468 4.263461 4.3393707 4.651766 4.615383 4.4453945 4.878824 4.3653393 4.310773 4.3735695 4.3002377
1368898_at 5.172934 5.228217 5.3719997 5.165772 5.04238 5.315232 5.079087 5.290235 5.215053 5.2290816 5.207294 5.328966
1368899_at 7.512026 7.429306 7.293479 7.462037 7.3829584 7.2688446 7.503709 7.608217 7.375468 7.346045 7.5171595 7.4004555
1368900_at 5.015092 5.0426207 5.0120077 4.884283 4.9996433 4.8520746 4.810731 4.66978 5.0228806 4.9271107 4.87409 5.0988474
1368901_at 4.5229764 4.7338305 4.740255 4.373605 4.6955576 4.486321 4.652179 4.7553253 4.30855 4.4724746 4.5907393 4.4653754
1368902_at 6.2066855 5.8451996 6.3848414 5.9432154 6.066049 6.315946 6.0732927 6.425393 6.3145423 6.235329 6.363844 6.412239
1368903_at 7.398802 7.4268093 7.2324705 7.365297 7.3383083 7.4377294 7.428595 7.5262723 7.3694496 7.518038 7.4759607 7.372324
1368904_at 6.079623 5.989725 6.227683 6.230177 6.1080565 6.193788 5.911716 5.9771485 6.1990933 6.1162405 5.893215 6.003242
1368905_at 7.4641213 7.3829703 7.4209647 7.639331 7.877354 7.611555 8.599359 8.360191 8.362865 9.623996 9.003021 9.43057
1368906_at 3.4649193 3.2573094 3.5381336 3.4056606 3.32283 3.405179 3.5753438 3.3332598 3.5227516 3.2771745 3.4191334 3.409824
1368907_at 4.4210925 4.810783 4.5011296 4.4089856 4.8352375 4.785433 4.552491 4.462117 4.6724887 4.805397 4.87699 4.492854
1368908_at 7.9919143 7.9079056 7.5107484 7.8964996 8.132579 8.136581 8.068237 8.218748 7.881941 8.558207 8.275719 8.294704
1368909_a_at 6.670212 6.605703 6.374629 6.4356966 6.604794 6.387329 6.807258 6.4735537 6.4741397 6.676455 6.2308364 6.4101915
1368910_at 5.398615 5.5224113 5.7515593 5.8654413 5.55068 5.5339227 5.702799 5.8311386 5.7664857 5.782696 5.5240483 5.6792655
1368911_at 6.4328823 6.132775 5.918684 6.2547574 6.078756 6.125868 6.0994725 5.847238 6.0812087 6.0952454 5.903518 5.872056
1368912_at 4.566365 4.266227 4.486125 4.444868 4.4523745 4.4005795 4.496031 4.239574 4.570653 4.377792 4.4630523 5.079117
1368913_at 3.8453462 3.634456 3.9394467 3.9398258 3.6318972 4.0026402 3.701561 3.6180224 4.0004473 3.9551308 3.8419647 3.9399824
1368914_at 4.570267 4.533512 4.4987006 4.370099 4.5238447 4.3975296 4.334513 4.2277565 4.243666 4.227844 4.24248 4.3634253
1368915_at 10.854637 10.839173 11.079412 11.061738 10.952606 10.769177 10.9174595 11.032251 10.995315 10.843452 10.803725 10.960786
1368916_at 10.432827 10.684506 10.547199 10.544674 10.664451 10.450287 10.242772 10.1642 10.19161 10.086278 10.253785 10.253353
1368917_at 4.976683 5.306978 4.8873844 5.329493 5.087094 5.124328 5.3510895 5.255277 5.1266284 5.326772 5.0535665 5.2704506
1368918_at 5.5858784 5.481106 5.7087083 5.5843544 5.5440574 5.6731825 5.3370047 5.226924 5.5640545 5.3919735 5.522796 5.7353764
1368919_at 5.017485 4.810367 5.0239563 5.185052 5.035815 5.022083 4.94515 4.9022202 5.006573 4.714722 5.0471287 5.168978
1368920_at 5.430981 5.439523 5.63764 5.3177667 5.2146163 5.281726 5.3175426 5.349644 5.3835526 5.140351 5.460915 5.323083
1368921_a_at 5.6174526 5.8147373 5.926815 5.997395 5.902979 6.025665 5.764706 5.618396 5.696142 5.8717084 5.8883934 5.9894676
1368922_at 4.641595 4.4627867 4.568701 4.6100545 4.4104624 4.5432134 4.5463924 4.5822973 4.4639897 4.499177 4.766549 4.9056373
1368923_at 4.725793 4.9065385 4.79512 4.5713234 4.7088995 4.945892 4.6800246 4.718586 4.943352 4.8906674 4.9022408 4.766193
1368924_at 10.833701 10.762706 10.532343 10.988669 10.846504 11.030055 11.059997 11.065979 11.062643 11.035449 11.1009865 10.951876
1368925_a_at 4.684927 4.4917936 4.5771008 4.7653465 4.8729663 4.652345 4.41454 4.6614747 4.6608415 4.7286334 4.3443108 4.7458344
1368926_at 4.474184 4.6332536 4.798389 4.747805 4.6887403 4.490694 4.5203342 4.800701 4.617227 4.717958 4.838861 4.7655096
1368927_at 6.7979484 6.6930413 6.6630907 6.4297295 6.4639306 6.725664 6.344463 6.4713135 6.7905793 6.5771537 6.603372 6.8999486
1368928_at 6.075998 5.903159 5.7299647 6.0630493 6.333084 6.117534 6.09245 6.0183363 6.3361125 6.0349646 6.1105022 6.3151603
1368929_at 7.458746 7.288712 7.102815 7.2419677 7.172456 7.3708467 7.218558 7.3557673 7.441048 7.2517166 7.319111 7.2864666
1368930_at 4.116639 4.4045386 4.2210975 4.1873765 3.921437 4.3371916 4.311578 4.141133 4.225296 4.046495 4.4523754 4.2632213
1368931_at 7.671923 7.924485 7.488832 7.576282 7.291703 7.5193496 7.561965 7.5795407 7.6743603 7.3806725 7.629924 7.112688
1368932_at 5.780484 5.645475 5.6980877 5.490753 5.4627085 5.73719 5.83698 5.8439016 5.666134 5.6206937 5.7343287 5.588153
1368933_at 7.027712 7.054319 6.9411597 6.7543364 6.6917267 7.060096 6.8219523 7.025225 6.914254 6.850741 6.72399 6.7638016
1368934_at 10.603259 10.515664 10.67223 12.161273 12.299639 12.470814 13.29801 13.083005 12.888529 13.486871 13.432861 13.45831
1368935_at 4.2684712 4.040947 4.2800126 4.166454 4.1764555 4.355817 4.1917067 4.1902647 4.278387 4.1458507 3.8851776 4.47769
1368936_at 10.827997 10.769599 10.631399 10.629145 10.738477 10.697336 10.823136 10.846367 10.9022875 10.952506 11.016174 10.787737
1368937_at 5.7198787 5.963922 5.777516 5.7085586 5.7739377 5.635559 5.5759377 5.658446 5.4971724 5.742789 5.87385 5.713999
1368938_at 5.1577554 5.528961 5.4493594 5.2356324 5.56811 5.6932845 5.198246 5.0317473 5.634738 5.1544423 5.088386 5.1484494
1368939_a_at 4.5633426 4.44194 4.572196 4.328309 4.3914113 4.6530895 4.309028 4.5026817 4.577796 4.3299284 4.35113 4.510923
1368940_at 10.216997 9.6847515 9.39792 8.9590845 9.4235735 9.915895 9.188409 9.096453 8.708176 8.341735 8.987668 8.784946
1368941_at 4.0304823 4.1101904 4.3041925 4.250394 4.131897 4.0489054 4.2509246 4.0373635 4.137564 4.2137127 4.119023 4.2585173
1368942_at 4.6278214 4.8197727 4.768627 4.8606663 4.7661953 4.625076 4.684427 4.719731 4.449086 4.8436947 4.7607045 4.9407635
1368943_at 13.265278 13.280796 13.42157 13.312825 13.388613 13.237275 13.325035 13.25748 13.160805 13.139988 13.28202 13.2989235
1368944_at 6.931369 7.045236 6.5251594 6.9809675 7.0512466 6.8644323 6.9027505 7.099129 7.040632 6.804226 7.1361175 6.5868936
1368945_at 5.400255 5.221778 4.858441 4.941099 4.978322 5.17636 5.248386 5.498289 5.2080646 5.0808887 5.041342 4.9056373
1368946_at 5.6782303 5.709615 5.618126 5.7384324 5.775871 5.8067756 5.4901357 5.556002 5.9110208 5.4331694 5.6312113 5.6295447
1368947_at 9.001396 7.2472386 7.1383004 7.3742437 7.0600204 6.8715234 8.054737 6.6490583 6.842483 7.117601 7.6864624 7.1335626
1368948_at 5.858762 5.8068614 5.846399 5.6882353 6.3030643 5.8290143 5.853914 6.0192676 5.9110208 5.6896935 5.9029975 6.0682263
1368949_at 4.4873614 4.5206695 4.495531 4.243817 4.4458866 4.3847847 4.363614 4.222125 4.379401 4.301086 4.397157 4.3037558
1368950_a_at 5.780649 5.6663513 5.789623 5.8498807 5.88155 5.815162 5.697604 5.677245 5.831872 5.7900968 5.991717 6.042342
1368951_at 4.246641 4.3765354 4.4594445 4.495932 4.386192 4.702406 4.5291576 4.377055 4.337638 4.2844057 4.3213515 4.306139
1368952_at 4.3797383 4.786532 5.160347 4.990718 4.641006 4.8240175 4.563716 4.7139034 4.979177 4.8280272 4.653566 5.0311728
1368953_at 8.048365 8.060931 7.7456307 8.115002 7.953787 7.913434 7.973483 7.7682767 8.151569 7.847393 8.528587 7.8981338
1368954_at 4.698267 4.790677 4.851294 4.7815027 4.8819222 5.109046 4.7099867 4.77032 4.9302683 4.9180694 4.996141 4.871783
1368955_at 7.189561 7.1601095 6.811084 7.242814 7.270962 7.0344477 7.0721025 7.213541 7.1714754 7.421227 7.1685996 6.9405017
1368956_at 5.208143 5.3592467 5.6752176 5.3505163 5.339079 5.3582325 5.239828 5.400104 5.408878 5.1987205 5.45717 5.1814294
1368957_at 4.733461 4.756693 4.944198 4.8922725 4.8165264 4.9780016 4.635898 4.8446455 4.6768017 5.135996 4.929925 5.2439995
1368958_at 3.962064 4.047683 3.9985678 3.9398258 4.0024242 3.9465308 4.0365057 3.8242757 4.0270205 4.0051966 3.8954415 4.2392235
1368959_at 5.0657163 4.7153277 4.9298077 4.7139573 4.738513 4.797092 4.9811764 5.0322704 4.806885 4.7542524 4.999331 4.9110813
1368960_at 9.592527 9.686894 9.528772 9.635884 9.64351 9.660016 9.691305 9.660542 9.620423 9.806335 9.792564 9.815754
1368961_at 5.775059 6.0130963 6.0544295 5.7937775 5.7868633 5.7303686 5.854633 5.5059724 5.927149 5.8588505 5.878092 5.8796053
1368962_at 4.7667317 4.9791026 4.7599983 5.0711517 4.9544134 5.1189346 4.8781514 4.8045874 4.8344874 5.0548415 4.831661 4.7640114
1368963_at 6.4448037 6.2336345 6.2082787 6.333938 6.265603 6.235829 6.4341793 6.4342484 6.3391156 6.5208178 6.5016184 6.3324966
1368964_at 3.9164593 3.8227625 4.3372016 4.3896728 3.9084911 4.296548 3.8653421 3.8385177 4.1374035 3.9688678 4.0779443 4.0880747
1368965_at 5.337947 5.5366707 5.6992226 5.505005 5.3898478 5.5747576 5.452278 5.4010777 5.3464966 5.3998985 5.456201 5.601181
1368966_at 4.1265926 4.1685534 4.4007187 4.0041494 3.9882443 4.268629 4.1548295 3.9671397 4.455712 4.169525 4.1135387 4.360569
1368967_at 6.6153617 6.494007 6.6524415 6.5032024 6.3892403 6.719728 6.570827 6.649943 6.607247 6.621172 6.5314145 6.3489904
1368968_at 4.3860254 4.447431 4.447213 4.396981 4.292671 4.2573514 4.267077 4.3430395 4.5658984 4.4531293 4.1809015 4.606392
1368969_at 4.2559824 4.353968 4.521809 4.260926 4.1896005 4.3239923 4.225444 4.3896074 4.1327105 4.0999804 4.182165 4.157369
1368970_at 5.1018267 5.033436 5.3864594 5.096744 5.199478 5.397084 4.849621 5.0892677 5.2189074 5.0596137 5.1918488 5.3050823
1368971_a_at 5.0275683 4.694508 4.970441 4.6647487 4.7310166 4.93695 5.104682 4.996175 5.101339 5.4352093 5.170245 4.9268026
1368972_at 3.7441492 3.5174742 3.753384 3.7026389 3.694941 3.7749789 3.8080735 3.561878 3.6686814 3.8463407 3.8004675 3.8615932
1368973_at 7.523275 7.587426 7.509931 7.72271 7.4936666 7.580494 7.413843 7.4479833 7.514675 7.3371706 7.24712 7.505528
1368974_at 4.8128867 4.6125555 4.8991437 4.5447817 4.760186 4.6830797 4.8230267 4.6184006 5.095164 4.6875954 4.891161 4.7391934
1368975_at 5.7421556 6.6713424 6.2826824 5.697304 6.377985 6.1794624 5.9729457 5.925214 6.087695 5.8322225 5.448094 5.9546366
1368976_at 4.909626 5.2666397 4.9323835 4.678426 5.482928 5.1626554 5.243158 5.042287 5.1666884 5.274926 5.053846 5.000168
1368977_a_at 8.062519 8.21116 8.03589 8.007727 8.102644 8.114911 8.510798 8.554117 8.436459 8.870867 8.5387 8.202404
1368978_at 5.460466 5.5710034 5.802872 5.604323 5.4002256 5.682553 5.712961 5.529727 5.4750023 5.6949224 5.803997 5.7137675
1368979_at 5.894869 6.0030212 6.2589297 6.0223827 6.215611 6.0215673 6.0364776 6.000566 6.0963516 5.910031 6.0604787 6.3359284
1368980_at 5.7087016 5.5105333 5.390163 5.4029136 5.9163165 5.476374 5.223847 5.4492197 5.160194 5.221471 5.183272 5.1959457
1368981_at 3.7221024 3.6082284 3.7342548 3.7315907 3.7340896 3.8370209 3.6843457 3.6445081 3.721189 3.6041362 3.8295703 3.5503545
1368982_at 4.911981 4.7308245 4.855539 5.2322245 4.9942484 4.922486 4.508662 4.819202 4.9712124 5.060552 4.9700994 5.230253
1368983_at 4.3813124 4.5196524 4.2686977 4.36479 4.3317347 4.3208256 4.3432627 4.256095 4.2016554 4.377792 4.4134283 4.5087156
1368984_at 7.4820104 7.4203043 7.527869 7.3758025 7.5269594 7.369243 7.4764557 7.4587927 7.6295376 7.5735064 7.532452 7.515281
1368985_at 4.331793 4.198744 4.2987127 4.4316506 4.1551924 4.4847784 4.236755 4.334714 4.229084 4.3909335 4.274706 4.282401
1368986_at 4.7853127 4.801162 4.8777494 4.765025 4.825596 4.954852 4.882057 4.733123 4.7026124 4.87354 5.038327 5.090129
1368987_at 5.4920096 5.5773883 5.8123364 5.664148 5.723962 5.872271 5.43863 5.7882276 5.7019305 5.9344125 5.6078854 5.9890146
1368988_at 5.1446238 5.256193 5.23611 5.304574 5.0659466 5.366974 5.233945 5.1791983 5.217716 5.383916 5.050632 5.753163
1368989_at 4.942996 4.6830244 5.0213113 4.8921566 4.821881 5.124328 4.6840596 4.677181 4.885807 4.926182 5.051002 4.70571
1368990_at 5.725916 5.684597 5.714341 5.82545 5.832733 5.9535356 5.857846 5.61997 5.650086 5.690819 5.6409793 5.9335237
1368991_at 6.0705338 6.0356793 5.865535 6.0561028 5.909976 5.7685347 6.0248604 6.306694 6.3178344 5.8427863 6.0100956 6.1986423
1368992_a_at 10.319341 10.045804 9.81683 10.169276 10.179354 9.92244 10.307493 10.429822 10.02878 10.245251 9.976423 9.700797
1368993_at 4.7724085 5.327745 5.516003 5.098984 4.8254576 5.019119 5.0104547 4.79515 5.113754 5.1788173 4.962916 5.086703
1368994_a_at 5.8921957 5.8784924 5.979332 5.8362503 5.6831584 5.767891 5.8884687 6.0912156 6.0394053 6.015554 6.0263968 5.914461
1368995_at 3.3951373 3.4998114 3.573052 3.6570578 3.5944138 3.6007974 3.4075904 3.5431309 3.5862205 3.4414368 3.761237 3.758349
1368996_at 4.5723557 4.834443 4.6118603 4.6091995 4.80722 4.5315685 4.4860897 4.607227 4.5905375 4.6358914 4.825911 4.7081003
1368997_at 4.5323977 4.3039894 4.149015 4.426503 4.3082504 4.4754577 4.445038 4.404936 4.380744 4.314918 4.385968 4.5060234
1368998_at 3.8559718 3.6279945 3.8113081 3.7238746 3.81498 3.8248622 3.5471828 3.4518676 3.508056 3.5187278 3.6664774 3.788463
1368999_a_at 5.417928 5.511344 5.8009906 5.1387143 5.0859714 5.4676485 5.045748 5.4024734 5.4117618 5.3996453 5.3016367 5.467043
1369000_at 5.065113 5.3791537 5.229054 5.4896426 5.423493 5.4879174 5.323202 5.2562685 5.101946 5.185792 5.122558 5.1541133
1369001_at 4.071763 3.8814297 4.1074524 3.8755822 3.8445945 3.8412666 3.8234 3.9703972 3.7807355 4.04218 3.984454 4.32633
1369002_at 4.4765143 4.514703 4.2854805 4.4383893 4.697762 4.6334763 4.574381 4.3982725 4.801982 4.481501 4.416005 4.65522
1369003_at 5.525808 5.509799 5.2567515 5.496833 5.3774843 5.097633 5.615213 5.429968 5.255062 5.2096148 5.0396075 5.220556
1369004_at 5.116946 4.949125 5.2567515 5.3387523 5.3113804 5.1114683 5.2440767 5.015484 5.2150083 5.24724 5.227764 5.4231195
1369005_at 4.440066 4.7826705 4.712417 4.640651 4.687033 4.696867 4.5112615 4.5553107 4.482734 4.607064 4.3269167 4.8021636
1369006_at 4.195844 4.029265 4.19586 4.244234 4.2433853 4.4040165 3.984471 4.2762494 4.1524878 4.2183566 4.196723 4.4653754
1369007_at 5.543021 5.6953297 5.441497 5.3387527 5.5536222 5.6821375 5.2376633 5.57415 5.7897487 5.510415 5.502614 5.25276
1369008_a_at 4.207823 4.142682 4.3280516 4.4706497 4.367202 4.4465857 4.1646137 4.261004 4.4827833 4.49151 4.4345946 4.784948
1369009_at 3.5625203 3.6494577 3.8280382 3.8636127 3.6821225 3.9670303 3.6129932 3.7785985 3.8747025 3.9263399 4.010477 3.7560563
1369010_at 5.1572886 4.9043627 4.7811728 4.982963 5.1242037 5.0491133 4.9659977 4.8446455 4.8541203 4.9321117 4.9517984 5.106707
1369011_at 12.357747 12.488673 12.544883 12.489204 12.507073 12.044037 12.133927 12.265958 12.220416 12.040228 11.873361 11.947557
1369012_at 6.265846 6.075314 6.083681 5.804992 5.8667583 6.210419 5.692014 5.4322896 5.9317527 5.920496 5.5169516 5.509062
1369013_a_at 10.458652 10.517419 10.421271 10.328059 10.421883 10.357376 10.580341 10.498521 10.451729 10.676924 10.555072 10.403273
1369014_at 4.848834 4.6947517 4.73184 4.8051214 4.7779884 4.7450285 4.578371 4.680642 5.064513 5.0102243 4.614464 5.188492
1369015_at 4.8658695 4.531403 4.9301 4.9609056 4.5755105 4.8497124 4.7587314 4.5033073 4.640206 4.529572 4.7257056 4.750709
1369016_at 5.354418 5.2100587 5.256613 5.36008 5.0677857 5.2331915 5.331194 5.1120276 5.4201355 5.2541556 5.3233657 5.4337807
1369017_at 4.3556423 4.468296 4.5237155 4.5370502 4.5819397 4.8783617 4.534625 4.296044 4.375805 4.279274 4.3686934 4.4718657
1369018_at 5.558715 5.286697 5.5300055 5.720964 5.2599874 5.648804 5.3742714 5.234231 5.442564 5.27251 5.6801047 5.2054753
1369019_at 3.5828896 3.6082926 3.7660103 3.786939 3.4576602 3.712859 3.689214 3.4702034 3.7042758 3.6805055 3.8510115 3.9002094
1369020_at 4.6508274 4.889497 4.8933077 4.9453297 4.697613 4.9264374 4.5298386 4.7566824 4.6835103 4.6584883 4.7453437 4.7445393
1369021_at 5.961067 5.82009 6.1808343 6.188457 6.023043 6.1604166 5.9863577 5.7138295 6.218768 6.007116 6.0189967 6.173263
1369022_at 5.9337215 6.006691 6.134381 5.9753313 5.739709 6.252428 6.053299 5.9472895 5.7024455 5.667437 6.1336846 6.1530485
1369023_at 9.806039 9.804495 9.644635 9.851332 10.040786 9.900763 10.306045 10.334538 10.083807 10.405264 10.551447 10.427744
1369024_at 6.6312065 6.6462584 6.4089127 6.510712 6.5506167 6.305578 6.6650577 6.678852 6.607348 6.5592017 6.629956 6.527725
1369025_at 4.5742693 4.4809813 4.5706 4.5260806 4.1824393 4.524197 4.453635 4.4452496 4.285259 4.339219 4.412968 4.736332
1369026_at 6.064737 5.9747834 5.971486 5.9499164 6.208294 6.018542 5.898363 5.899532 6.014738 5.8319707 6.1620374 5.713778
1369027_at 4.396325 4.3523364 4.6492414 4.5178995 4.482293 4.7522435 4.5005517 4.01968 4.371182 4.6253033 4.1441765 4.597304
1369028_at 4.9899335 4.8567195 4.8671412 5.1256137 4.8836484 5.1095896 4.8585176 4.833169 5.044072 4.897502 5.154327 4.93605
1369029_at 5.392227 5.1167474 4.974279 4.9820313 5.690985 5.1518726 5.243381 5.494792 5.222188 5.2187414 5.2736516 4.6495214
1369030_at 4.289483 4.3765073 4.102244 4.286257 4.25146 4.260952 4.3357477 4.063991 4.251773 4.2234983 4.2052803 4.4347286
1369031_at 8.0227165 7.943041 8.154262 8.107662 8.198846 7.990376 8.05168 7.979354 8.238495 7.941162 7.968584 7.9737883
1369032_at 7.886663 7.762059 7.843984 7.83255 7.9231257 7.9344444 7.8522964 7.657841 7.6882367 7.8102674 7.592528 7.8936
1369033_at 3.5766768 3.6853306 3.8239536 3.7268598 3.7286124 3.6412117 3.7758386 3.5666013 3.7405648 3.8174639 3.7458405 3.7607012
1369034_at 4.7006407 4.8191576 5.0117407 4.8621864 4.8617783 5.0533304 4.9833145 4.602027 4.902255 5.119856 5.121608 5.2145987
1369035_a_at 3.6456892 3.5421004 3.7690408 3.5785396 3.6749878 3.697735 3.4987388 3.498635 3.9017315 3.655211 3.627103 3.6719692
1369036_at 3.7064576 3.6383567 3.657796 3.6723554 3.576368 3.4883437 3.4706914 3.5065105 3.338298 3.7875478 3.7710078 3.593599
1369037_at 4.1750274 4.256345 4.5261345 4.2756696 4.4188633 4.669124 4.5051374 4.342398 4.2586684 4.332432 4.620965 4.5774937
1369038_at 5.524226 5.4283075 5.622178 5.5024147 5.6009617 5.789549 5.4839907 5.367321 5.649144 5.4785566 5.784913 5.820723
1369039_at 7.692698 7.5771756 7.6303115 7.636309 7.755341 7.580963 7.6893716 7.611118 7.638824 7.6569395 7.953637 7.6914124
1369040_at 5.5601063 5.498709 5.6346164 5.511571 5.520622 5.624841 5.5519524 5.6465755 5.5997214 5.6017323 5.3503914 5.31504
1369041_at 3.7473216 3.6357727 3.6118464 3.666082 3.6739755 3.902483 3.5848641 3.6770017 3.6562572 3.725242 3.4753394 3.7460456
1369042_at 6.9414363 7.2065063 7.0465193 7.338592 7.260192 6.9619436 7.1475253 6.8859653 7.11905 6.748178 6.8854976 6.938351
1369043_at 3.7777743 3.4360707 3.5174909 3.5149043 3.6008177 3.7501736 3.6637526 3.7380059 3.7196686 3.587677 3.6016898 3.7641459
1369044_a_at 7.054953 6.013821 6.4483967 5.8376403 6.1459417 5.9931655 6.2116294 6.846637 6.232357 6.8854966 6.670571 6.088319
1369045_at 6.7148113 6.7570114 7.017728 6.795267 6.703075 6.746257 6.6636214 6.81756 6.8362246 7.0264287 6.6798077 6.93653
1369046_at 4.0674353 3.8379097 4.03368 4.195812 3.94503 4.238085 3.8536174 3.9803524 4.0897427 3.8875027 4.182165 4.0332747
1369047_at 3.2067513 3.3803036 3.2885435 3.1013167 3.3630912 3.0356066 3.16731 3.2308524 3.3244264 3.1624446 3.1728969 3.1297812
1369048_at 4.5848384 4.7047186 4.964577 4.8404627 4.7502155 4.9376903 4.732403 4.8293858 4.8779984 4.8268595 4.834915 5.089509
1369049_at 4.004461 3.967686 3.8038607 3.9151824 4.198023 3.9400187 3.9381027 3.9292755 3.9699526 3.8912866 3.8890154 4.0049715
1369050_at 7.8810472 7.943816 7.7872033 7.9280953 7.89885 8.142355 8.035614 8.598244 7.6507087 8.015024 7.664379 7.859404
1369051_at 6.9360137 6.8473907 6.799648 6.7906976 6.766468 6.9461107 6.8396106 6.865146 6.909013 6.689399 6.704165 6.8089094
1369052_at 4.9098535 4.8937736 5.096389 5.258015 4.9765973 4.941071 5.1491027 5.2028265 5.3374615 5.0981507 4.831661 4.4987283
1369053_at 4.538224 4.4800305 4.661723 4.7285094 4.4028664 4.2883244 4.552491 4.446104 4.583326 4.5091486 4.574345 4.930028
1369054_at 4.1343236 4.23069 4.1782494 4.2346764 4.192399 3.9400613 4.2922153 4.0929556 4.304512 4.2968583 4.4703617 4.2115617
1369055_at 3.913359 3.918744 3.7420797 4.0208335 3.8457444 3.8186984 4.0020704 3.7596142 3.8105862 3.6839044 3.943146 3.8700259
1369056_at 3.748663 3.3218937 3.776625 3.4631774 3.5041833 3.47602 3.633089 3.5382476 3.4449632 3.6457188 3.6523893 3.6885777
1369057_at 7.485894 7.520816 7.6778345 7.469705 7.4875975 7.5764413 7.545695 7.4751887 7.667449 7.449475 7.672325 7.7933936
1369058_at 5.0566854 5.3244653 5.302919 5.20443 5.266558 5.2872114 5.061795 5.092542 4.861993 4.859146 5.416645 4.7630577
1369059_at 7.541931 7.6252613 7.6482916 7.644086 7.6737223 7.332011 7.5415225 7.7752395 7.757563 7.523864 7.583481 7.702113
1369060_a_at 8.039324 8.063393 7.808367 7.967977 7.954955 7.971724 8.180846 8.077204 7.976614 8.230198 8.089968 7.970635
1369061_at 8.258799 8.177101 7.976221 8.153782 8.077448 8.29575 8.335888 8.235727 8.306589 8.428165 8.384081 8.211327
1369062_at 5.0816956 5.1833143 5.0986166 4.9990473 5.257595 5.486272 5.170561 5.2449045 5.300269 5.2051187 5.3028054 5.428776
1369063_at 8.812967 8.714891 8.412159 8.708249 8.829199 8.732732 8.871451 8.649069 8.400615 8.495945 8.601753 8.408299
1369064_a_at 3.9044185 4.002762 3.890741 3.796261 4.098316 3.9187007 3.9882817 3.9828084 3.847677 3.9224513 3.99646 3.9848475
1369065_a_at 8.503764 8.539879 8.468171 8.398428 8.287436 8.349169 8.3883 8.1927185 8.486818 7.9468985 8.119723 8.013903
1369066_at 5.9798098 5.724279 5.83639 6.114915 5.731381 5.638681 6.0698733 5.7276816 5.926816 5.815613 5.7528133 5.8252544
1369067_at 3.7565105 3.6112704 3.7939298 3.873251 3.620513 3.9788609 3.6911037 3.549677 3.8482015 3.932552 3.6960847 4.0204344
1369068_at 4.015342 4.056595 3.8852725 3.7598445 4.0344157 4.00264 4.084217 4.1810055 4.1027203 3.9902987 4.031651 3.8659089
1369069_at 7.564032 7.613586 7.5063195 7.49822 7.5719914 7.5544777 7.667002 7.6503677 7.6415763 7.6677923 7.3750377 7.4703236
1369070_at 7.6552243 7.8404784 7.564137 7.749973 7.7544355 7.6205845 7.70708 7.801273 7.564196 7.613688 7.7722793 7.608564
1369071_at 4.2504034 4.11452 4.2977114 4.380843 4.1306806 4.5201263 4.2083454 4.118202 4.298279 4.14536 4.196873 4.214616
1369072_at 5.6785426 5.838663 5.531913 6.0500784 5.912744 6.5805902 7.331102 8.08994 6.690114 7.572732 7.6756945 7.048365
1369073_at 9.859433 10.167246 9.524425 10.124925 9.965742 10.0194435 9.521435 9.820402 9.688522 9.975706 9.447911 9.465441
1369074_at 12.553511 12.470372 12.465604 12.377945 12.398748 12.389458 12.45871 12.419926 12.405653 12.188927 12.431003 12.437486
1369075_a_at 4.5174747 4.7830067 4.684914 4.6629252 4.7958307 4.998309 4.712358 4.5763845 4.5881176 4.592619 4.6776533 4.512417
1369076_at 8.2490425 8.367817 8.263147 8.534565 8.39927 8.38421 8.31675 8.480503 8.33229 8.325369 8.6638775 8.224405
1369077_at 6.862417 6.91574 6.6919646 6.7250466 6.892666 6.920369 6.8763385 6.9775515 6.968977 6.984481 7.1076427 6.894164
1369078_at 8.079437 8.080996 7.6824436 8.035822 8.004148 8.033136 8.15424 8.273101 8.055988 8.241268 8.070272 8.158623
1369079_at 4.906234 4.8752904 5.034989 4.95257 4.93843 5.181298 4.9617224 4.9690638 4.990081 5.0587635 4.831954 5.156098
1369080_at 4.6633587 4.8177342 4.734743 4.9022617 4.5878425 4.8285527 4.79141 4.940507 4.734845 4.7581754 4.919257 4.737933
1369081_at 6.993098 7.139822 7.2543945 6.9168277 7.0387793 6.5713654 6.8681197 7.204711 6.689404 6.6684527 7.2243657 6.7056894
1369082_at 5.026142 4.84568 5.0180206 4.8376794 4.7983274 5.144806 5.0242677 5.0558376 5.051625 5.0038843 4.9465866 5.140259
1369083_at 5.910569 5.5914927 5.577746 5.6655507 5.793356 5.7129645 5.7271137 6.1211123 5.2580724 5.477948 5.4916034 5.417986
1369084_a_at 7.167784 7.215437 7.468401 7.1493464 7.0714016 7.5108113 7.055505 7.1049285 7.1619253 7.2268257 7.315875 7.314903
1369085_s_at 4.721095 5.534321 5.2882032 5.661745 5.2120576 5.844354 6.067375 5.977388 5.448636 5.7702513 5.976024 5.0887237
1369086_a_at 5.3181276 5.2439165 5.2120285 5.4082785 5.270093 5.115262 5.574602 5.085903 5.357685 5.4798822 5.2393103 5.076844
1369087_at 5.4921293 5.3390384 5.258658 5.189891 5.273289 5.451825 5.2192345 5.343935 5.2933073 5.2917066 5.106676 5.393546
1369088_at 7.295629 7.4607277 7.2692156 7.458134 7.4839106 7.4165683 7.4186134 7.39139 7.2165866 7.3438635 7.22003 7.648131
1369089_at 4.339689 4.3364472 4.330814 4.1555195 4.2253337 4.710798 4.2114315 4.296044 4.3294096 4.3256574 4.437626 4.585274
1369090_at 3.917662 4.193334 4.4131536 4.020684 4.0509963 4.2279105 3.8836253 3.949664 4.2545433 3.9660623 4.031743 4.0676
1369091_at 3.991486 4.027121 3.9296477 4.283654 3.7972145 4.110156 3.9007246 4.0248566 4.086088 4.000018 3.854188 4.032842
1369092_at 8.232088 8.251778 8.065381 8.220552 8.14243 8.186695 8.250308 8.333422 8.078467 8.443546 8.230818 8.088727
1369093_at 7.051671 7.1554136 6.7960663 7.035407 6.4372787 6.997047 6.566687 6.7458253 6.825905 6.6319456 6.4231014 6.243774
1369094_a_at 5.3413258 5.4449987 5.6106367 5.607877 5.597472 5.390928 5.2376633 5.298649 5.2373476 5.5381203 6.0713706 5.4088883
1369095_at 4.501706 4.469986 4.7914343 4.5697374 4.458043 4.6861544 4.333193 4.1929502 4.495784 4.584567 4.559931 4.7649612
1369096_at 4.332125 4.183509 4.1924577 4.310337 4.4742527 4.393942 4.1718373 4.281326 4.432187 4.2075076 4.1267223 4.2650375
1369097_s_at 5.9814053 6.1347084 5.6747837 5.9486246 5.8262615 5.741366 5.8940644 5.7520747 5.897428 5.8569736 5.865528 6.0131702
1369098_at 4.0464535 4.457263 4.35135 4.2728677 4.1821055 4.4465857 4.161524 4.2003555 4.231222 4.5224576 4.182165 4.479105
1369099_at 7.7642717 7.801051 7.549048 7.5694165 7.8838325 8.080472 7.5725694 7.779566 7.588515 7.162429 6.9751697 7.244907
1369100_at 4.1659374 3.9243531 4.2075825 4.106785 4.3920736 3.9321625 4.1244373 4.159873 4.322336 4.22363 4.3969707 4.163883
1369101_at 8.137467 8.153221 8.198033 7.9567046 8.184898 8.178051 8.240891 8.353365 8.257803 8.049169 8.051043 8.309889
1369102_at 3.9439309 4.121753 4.004558 3.7741005 3.8694503 3.9239774 3.8241277 3.8448415 3.9219742 3.7636867 3.913756 3.69533
1369103_at 4.8016458 4.7433534 4.7148004 4.8458037 5.087945 4.47949 4.604206 4.5908985 4.5955906 4.735382 4.68055 4.567046
1369104_at 5.403969 5.357558 5.1907125 5.3779583 5.8084507 5.4971614 5.508044 5.889819 5.495859 5.615508 5.65471 5.361671
1369105_a_at 4.1829987 4.741313 3.4324021 3.411647 6.4817033 6.412717 6.6555743 3.9009933 7.5070267 7.141501 6.5653024 6.216473
1369106_at 4.2910223 4.5039725 4.4993806 4.467066 4.3916373 4.6039624 4.428937 4.2954006 4.7282023 4.5288086 4.279591 4.6655755
1369107_at 4.0516315 3.563028 3.6318274 3.9297173 3.7394445 3.7557673 3.876534 3.8116474 4.046113 3.8823793 3.7790084 4.096973
1369108_at 3.9306667 3.9560382 4.4363165 3.8464534 3.9379363 4.269513 3.9650989 3.840945 4.0477257 3.8527818 4.029483 4.052849
1369109_at 3.5478718 3.7915282 3.9441438 3.8850245 3.8216977 3.6870892 3.7182279 3.6902165 3.7634602 3.7016728 3.79703 3.7297695
1369110_x_at 10.419263 9.745956 9.963761 10.398989 7.640922 10.175709 10.135973 9.276638 9.919089 9.569434 8.195397 10.174497
1369111_at 14.03811 14.028883 13.951475 14.142544 14.109533 14.050189 14.166597 14.143437 14.164081 14.218491 14.203136 14.124068
1369112_at 4.3823767 4.24376 4.4977846 4.329302 4.385421 4.4383993 4.392189 4.2639523 4.386133 4.2422314 4.309055 4.150939
1369113_at 3.3306508 3.405651 3.4049304 3.3793483 3.308801 3.3861575 3.4121253 3.5428956 3.3732715 3.3904996 3.304403 3.5808022
1369114_at 3.0431323 3.199507 3.2274868 3.0860014 3.1529984 3.2194006 3.2497349 3.164548 3.2889822 3.236405 3.2005785 3.231634
1369115_at 4.9887915 4.764089 4.7928076 4.8241887 4.801598 4.7084594 4.6862984 4.7066536 4.8057933 4.9053545 4.5951986 4.719488
1369116_a_at 6.1526113 5.7904363 6.0586305 5.83136 5.75368 6.1458325 5.9783397 5.896946 5.8141794 5.945016 6.0514283 5.9174585
1369117_at 3.9379644 4.1221485 4.3042974 4.1082144 3.9650555 4.322611 4.200651 3.9452834 4.3787274 4.0783744 4.110684 4.1996126
1369118_a_at 4.47714 4.8538423 4.5010095 4.647787 4.427587 4.5744414 4.6425805 4.503882 4.59504 4.6933355 4.6888003 4.613653
1369119_a_at 4.578595 4.8495426 4.7928715 4.55729 4.613722 4.514448 4.4051437 4.573881 4.8027983 4.678731 4.60804 4.880995
1369120_a_at 7.308595 7.293181 7.2484593 7.2069187 7.1534834 7.4647646 7.2397866 7.3056216 7.3964853 7.323246 7.418646 7.646424
1369121_at 5.007937 5.2222843 5.4889464 5.4972806 5.1028028 5.44075 5.2031517 5.2924557 5.4251137 5.4257293 5.103499 5.638267
1369122_at 7.5433574 7.306665 7.166422 7.3132167 7.270655 7.402361 7.286581 7.0381823 7.412468 7.1746726 7.168702 7.084057
1369123_a_at 6.04918 6.04085 5.995885 5.9427834 5.985632 6.1017795 5.9436054 5.867442 6.1316233 6.0049915 6.059856 6.119291
1369124_at 4.4271946 4.4718027 4.5906982 4.4038744 4.50156 4.425647 4.2387533 4.3254156 4.296192 4.4407997 4.5738754 4.5096884
1369125_at 3.370395 3.4915316 3.3012166 3.3699377 3.2340543 3.2878518 3.2547686 3.2994084 3.2869763 3.261113 3.385784 3.1913035
1369126_at 3.7389665 3.749264 3.9826937 3.6059382 3.6744008 4.00593 3.642487 3.792485 3.9581156 3.9338772 3.9812016 3.6866882
1369127_a_at 6.4956937 6.5766783 6.581838 6.315993 5.956132 6.565533 6.4087396 6.6281524 6.492919 6.4445496 6.795675 6.195887
1369128_at 4.161504 4.2233267 4.044781 4.2659483 4.11224 4.1795664 3.9938173 3.885216 4.01413 4.0344596 4.0917354 4.2139816
1369129_at 4.0937114 3.9719365 3.965273 3.8554535 4.0438833 3.869252 3.8866923 4.181011 4.0493336 3.7954974 4.0781956 3.9725344
1369130_at 4.639722 4.764089 4.665593 4.6330185 4.843596 4.681159 4.8410397 4.951289 4.6976566 4.61452 4.6860666 4.757315
1369131_at 4.1810207 4.07115 4.131733 4.157078 4.129509 4.291363 4.0704355 3.8599756 4.416181 4.128158 4.1715903 4.580552
1369132_at 5.663461 5.7196264 5.870059 5.333064 5.6066055 5.47954 5.661508 5.285879 5.464665 5.564137 5.7568274 5.735308
1369133_a_at 3.8235655 3.808389 3.8860898 3.801662 3.789876 3.8995044 3.9048986 3.9085555 3.9104118 3.9605486 3.9657924 4.1273847
1369134_x_at 3.5197499 3.4324756 3.5750604 3.5479228 3.693252 3.5454767 3.5001142 3.3825977 3.4856894 3.4052854 3.6638255 3.4825523
1369135_at 6.395143 6.436445 6.498068 6.464692 6.1988916 6.6628866 6.419289 6.2309327 6.4105425 6.5970755 6.3896403 6.7363935
1369136_at 4.4892254 4.233451 4.344326 4.211364 4.4910536 4.190239 4.5102916 4.249861 4.281044 4.323984 4.209839 4.6232347
1369137_at 4.810088 4.814048 5.3872914 5.1104097 5.018033 5.0845933 4.9942713 4.935404 4.8956027 4.995674 4.8134184 5.155586
1369138_a_at 3.884205 3.9614384 3.8026903 4.0138655 3.8436854 4.114108 3.9676008 4.0501347 3.9207463 3.8169658 3.911301 4.274193
1369139_at 3.625774 3.7563956 3.6201034 3.7732432 3.7142932 3.7240312 3.6124928 3.664762 3.687678 3.6310961 3.7142584 3.8788161
1369140_at 4.03028 4.1748 4.253787 4.0036964 4.170006 4.1101665 4.1403303 3.9508607 3.8998277 3.8497584 3.9322946 3.9803455
1369141_at 3.4992313 3.6285996 3.6086926 3.8744667 3.4808223 3.816453 3.5401666 3.7147372 3.7126243 3.5690932 3.7529783 3.608552
1369142_at 3.8319929 3.8515794 3.6622677 3.8153746 3.6374314 3.6032495 3.776263 3.7495623 3.8570476 3.5991347 3.7848423 3.905911
1369143_at 4.0830736 4.111766 4.2236977 4.304904 3.94982 4.403267 3.9185688 3.9778366 4.1698027 4.2026997 3.9136314 4.269842
1369144_a_at 3.6830451 3.9260006 4.056656 3.9235108 3.9713533 3.9676511 3.9050288 3.8828335 3.9203613 4.096085 3.7804668 4.3208513
1369145_a_at 4.6713967 4.8166595 4.7853794 4.728422 4.641924 4.865581 4.6773562 4.6506763 4.7997603 4.6730294 4.526172 4.6875334
1369146_a_at 6.841395 7.060534 7.1375456 6.556057 6.4524074 6.507172 6.452734 7.518785 6.741437 7.1052594 7.764861 7.5913873
1369147_at 4.7932944 4.8723803 5.4295673 5.017115 4.9873724 4.909648 4.6716547 4.8004766 5.002709 4.983881 4.9066896 5.381728
1369148_at 7.782365 7.904238 7.754993 7.991261 7.9699817 7.6712813 7.745144 7.6107893 7.844315 7.577319 7.6705217 7.8192835
1369149_at 5.037252 5.0979404 5.241625 5.1721954 5.082399 5.0445957 5.1548476 5.1430664 5.1747627 5.1762223 5.088386 5.3268347
1369150_at 8.661852 8.209089 8.531406 8.45878 8.359964 8.155412 8.742355 8.584406 8.29585 8.641092 8.378536 8.616741
1369151_at 5.0397835 5.197707 5.6652594 5.2641125 5.2063446 5.4263797 5.2320065 5.113379 5.298734 5.2786264 5.261691 5.572459
1369152_at 7.145724 7.0818787 6.6965284 6.845171 7.0026546 6.841181 7.129196 7.298677 7.0395665 7.140811 7.0912023 6.6756687
1369153_at 3.6668742 3.6569974 3.6529343 3.682704 3.5529745 3.8462207 3.5949903 3.461093 3.535378 3.644613 3.7462895 3.6240084
1369154_at 4.3854923 4.211652 4.2029057 4.2153482 3.7861445 4.143526 3.9877937 3.8746247 4.0805445 4.223463 4.00024 4.0743933
1369155_at 4.942691 5.080036 4.981178 5.007098 4.7733707 5.2031307 4.991672 4.8987393 5.180379 4.9447603 5.1809654 5.3033757
1369156_at 6.710848 6.673653 6.5191174 6.7246118 6.789787 6.674744 6.5897446 7.2293944 6.6104784 6.667454 6.8155336 6.343689
1369157_at 8.775682 8.512409 8.438331 8.758507 8.781429 8.648602 9.101675 9.021437 8.856497 9.052076 8.919901 8.640402
1369158_at 4.2383213 4.262454 4.408046 4.531163 4.0066605 4.288475 4.0901647 4.1349745 4.152583 4.24172 4.1297264 4.7906837
1369159_at 5.093566 5.272923 5.6347775 5.3558784 5.308915 5.6940165 5.27934 5.2739964 5.5124025 5.1678185 5.4882164 5.8749743
1369160_a_at 4.568268 4.7307615 4.7591944 4.726521 4.854797 4.724503 4.6449957 4.8643384 5.113628 5.148591 4.831177 4.693915
1369161_at 8.667619 8.7481 8.73428 8.5526705 8.223095 7.9911957 8.489797 8.293319 8.24548 8.294952 8.218921 7.8524575
1369162_at 4.079322 3.9848013 4.158537 4.1001067 3.9551747 4.3498287 4.0389943 4.0924406 4.1448665 4.0640383 4.057749 4.3181505
1369163_at 5.0632844 5.0891037 5.0337257 5.257344 5.1079264 5.224332 5.0653634 4.985881 5.1340485 5.323124 5.231468 5.3327217
1369164_a_at 4.4620805 4.446431 4.5238028 4.6765356 4.3343062 4.6707764 4.309968 4.3593416 4.435253 4.4192147 4.3528547 4.632686
1369165_at 4.183257 4.155059 4.0735784 4.1273546 4.086916 4.476614 3.855086 4.573881 4.1850452 4.2572174 4.319051 4.259724
1369166_at 4.0471916 4.0445704 4.286605 4.021212 4.180229 4.1653767 4.3026137 4.261353 3.9342706 4.1960588 3.913756 4.278756
1369167_at 5.975893 5.8337235 5.9978914 5.97482 5.834989 6.099612 6.026567 5.9369383 6.0364656 6.1465225 5.6509013 6.2709084
1369168_a_at 5.46806 5.399787 5.5467997 5.0878706 5.414132 5.427233 5.276842 5.506855 5.642382 5.3307486 5.175252 5.3122816
1369169_at 9.233532 9.001939 9.246425 9.0582485 8.952623 8.992259 9.16905 9.31357 8.968591 9.013193 9.099755 8.89956
1369170_at 3.7622337 3.9072683 3.970185 3.80997 3.9000554 3.8816028 3.6979744 4.06929 3.7896986 3.8891575 3.9315746 4.199786
1369171_at 11.081903 11.059856 10.204157 11.223887 11.211248 10.986318 11.308842 11.137085 11.329167 11.265122 11.118476 11.236087
1369172_at 4.1298 4.176037 4.267868 4.24555 4.065289 4.30026 4.343772 4.131477 4.087256 4.313212 3.9425306 4.538578
1369173_at 5.281556 5.441319 5.211846 5.096744 5.419712 5.200906 5.3289104 5.2006135 5.326981 5.049928 5.172668 4.9806085
1369174_at 6.903465 6.8907413 6.863517 7.0469246 7.039797 7.1692724 7.080214 6.924818 6.9683867 6.7254043 6.8006334 6.7092
1369175_a_at 3.864567 3.8813872 4.1936884 4.0265 3.9207387 4.029999 3.8888195 3.6816893 3.913335 3.8518682 3.9411175 3.872993
1369176_at 6.3094296 6.494825 6.7513585 6.236085 6.5497994 6.8228254 6.4314094 6.536513 6.884023 6.531532 6.7290044 6.7813363
1369177_at 7.082755 7.0949187 7.0986967 6.9869223 7.423238 7.0100794 7.1236887 7.3636394 7.1515546 6.9367013 7.136492 7.1457014
1369178_a_at 4.4443784 4.517587 4.4088964 4.2766275 4.31481 4.32373 4.433499 4.2493024 4.341134 4.3511486 4.2458377 4.2383366
1369179_a_at 6.0326576 6.3916106 6.2627 6.274147 6.4825153 6.709905 6.2571707 7.112914 7.1008997 7.0755754 6.5185003 6.4711313
1369180_at 4.8192415 5.001252 5.117342 5.022984 4.720195 5.2869034 5.1027107 4.7527695 5.052724 5.0559406 5.1363726 5.2685423
1369181_at 6.4502363 6.428141 6.3178544 6.668163 6.990748 6.6073146 6.295841 6.2212 6.2478285 6.4900584 6.404853 6.2303953
1369182_at 3.9023888 4.108332 4.050741 3.7045507 3.883892 3.9295735 3.990401 3.7761488 4.1333504 3.8700864 4.044884 4.252513
1369183_at 5.06963 5.0577927 5.1102533 5.086813 4.9596443 5.083383 4.914439 4.86664 5.032853 5.1296306 5.1243315 4.8706894
1369184_at 4.3071384 4.143733 4.1353874 3.945574 4.4828157 4.296013 3.9867287 4.0932436 4.2165976 4.1479335 4.350564 4.338278
1369185_a_at 5.36127 5.1665535 5.130718 5.2201376 5.100297 5.3501453 5.09202 5.2866554 5.2279773 5.2219276 5.1066103 5.3253517
1369186_at 7.250038 7.3754272 7.3153434 7.2030263 7.446739 6.9966307 7.270618 7.3365035 7.321956 7.25525 7.2209063 7.3952518
1369187_a_at 7.37266 7.4845824 7.0866027 7.2969155 7.1531663 7.5612693 7.5511136 7.0873313 7.662704 7.4085646 7.2915645 7.653652
1369188_at 4.037474 3.9786725 4.0452557 3.9464235 4.096099 4.2078633 3.9239237 4.2420053 4.366201 4.0779195 4.171528 4.1815944
1369189_at 5.765415 5.475659 5.8022604 5.218671 5.6655993 5.7210174 5.6097608 5.560399 5.756206 5.700448 5.402142 6.074259
1369190_at 5.796903 5.4935436 5.752692 5.774947 5.6431613 5.6603413 5.6521297 5.5815797 5.623671 5.8728576 5.6112328 5.9409523
1369191_at 3.5441782 3.6844168 3.6132646 3.7525382 3.6611533 3.65749 3.6021545 3.6062815 3.7187073 3.7206564 3.5821345 3.6571784
1369192_at 4.488784 4.689539 4.813448 4.91543 4.6175647 4.867637 4.552491 4.914744 4.5860853 4.543675 4.584186 5.120496
1369193_at 5.460466 5.657375 5.4607706 5.628343 5.4156833 5.9199877 5.7027583 5.3673234 5.540616 5.5546136 5.5981297 5.786085
1369194_a_at 3.5778673 3.7675385 3.8286169 3.6808505 3.653825 3.7485964 3.732233 3.7239664 3.5096283 3.5643513 3.610366 3.564619
1369195_at 5.5827827 5.320946 5.615849 5.537602 5.290522 5.1432467 5.276842 4.996882 5.1060615 5.3991914 5.474466 5.4416285
1369196_at 5.320717 5.547204 5.582223 5.5232706 5.3981123 5.5780993 5.5915565 5.465929 5.6489935 5.630724 5.2468987 5.7830324
1369197_at 5.7336693 5.8171077 5.344623 5.7444572 5.8733945 5.4262247 5.798782 5.629115 5.4848485 5.024129 5.5936685 5.5100183
1369198_at 5.3335524 5.427681 5.241482 4.9064612 5.344931 5.29976 5.1709185 5.092753 5.2098856 5.133752 5.1499166 5.1214075
1369199_at 4.8696537 4.938361 4.8994274 5.0148168 5.0245256 5.0877066 4.9888883 4.786187 5.020223 4.917764 4.970438 5.117834
1369200_at 9.976141 9.585841 9.61404 9.60977 9.446623 9.716315 9.459045 9.461792 9.428449 9.328705 9.697452 9.499042
1369201_at 5.023163 5.3373823 5.642803 5.4658365 4.9637747 5.241784 5.090019 5.083509 5.1981444 5.0965285 5.214235 5.057402
1369202_at 3.5982928 3.454719 3.6184108 3.6901083 3.744935 3.7623699 3.507852 3.4387586 3.6838279 3.546997 3.5414705 3.869838
1369203_at 3.8191516 3.8703945 3.894001 3.8666914 4.028146 3.9389408 3.7732236 3.8756425 3.794966 3.785666 3.8324895 3.8649693
1369204_at 7.28913 7.0094714 6.9802356 7.0361733 7.730431 6.8440013 7.0807333 6.857443 6.6276946 6.784643 6.880297 7.1075354
1369205_at 5.0272875 5.0132895 5.5037923 5.4114757 5.27186 5.380835 5.2376633 5.410444 5.379501 5.3381715 5.438838 5.496655
1369206_at 12.563908 12.751685 12.609697 12.582783 12.553286 12.628194 12.626747 12.430199 12.619919 12.493033 12.407076 12.408465
1369207_at 4.25706 4.4416003 4.3835583 4.436795 4.266344 4.5533295 4.141434 4.4413867 4.581023 4.50377 4.4583735 4.421849
1369208_at 5.6900835 6.344466 5.846013 6.3412156 6.218418 6.0345416 6.395062 6.1831837 6.1677403 6.222873 6.2428617 5.9539566
1369209_at 6.9011464 6.5931783 6.866715 6.8114715 6.71216 6.638659 6.74694 6.6769366 6.929874 6.812058 6.6646137 6.845954
1369210_at 3.2920632 3.2028904 3.1547785 3.2366269 3.32283 3.3394458 3.3394563 3.3182533 3.2375267 3.1358924 3.2061481 3.3554854
1369211_at 6.252022 6.2692814 6.372933 6.5287085 6.396796 6.368085 6.2219086 6.1481237 6.2302895 6.2342725 6.5861707 6.5868936
1369212_s_at 7.1661944 7.0083933 7.376911 6.9190326 7.131582 7.411152 7.1350145 7.224373 7.2588863 7.369305 7.3135757 7.4228907
1369213_at 4.92752 4.6509037 5.3055816 5.151512 5.020559 5.2834387 5.123838 4.8753295 5.111534 5.008963 4.819523 5.5555615
1369214_a_at 5.8299546 5.7919726 6.1237497 5.8754716 5.889929 6.204329 5.81108 6.0268226 6.007464 6.0360756 5.9760485 6.0428586
1369215_a_at 10.046645 9.800966 9.856978 10.114641 10.079637 10.01822 9.96884 9.892607 10.118958 9.96825 9.822308 9.887609
1369216_a_at 5.676435 5.4652243 5.6425877 5.4896426 5.492501 5.607998 5.53413 5.4505663 5.5500774 5.692787 5.336753 5.8209834
1369217_at 4.4072 4.1853776 4.3994694 4.362251 4.319364 4.398495 4.3978376 4.2989407 4.520423 4.195746 4.27266 4.447368
1369218_at 7.560677 7.4834538 7.3021145 7.3997636 7.4405274 7.578777 7.6005917 7.6256366 7.527167 7.4089856 7.2534933 7.3743844
1369219_at 6.1729016 6.0769587 6.4370284 6.0489135 6.015117 6.02404 6.101615 6.03082 5.927354 5.9246016 5.975276 5.849598
1369220_at 7.2822285 7.2044044 7.3363175 7.2891746 7.210627 7.288227 7.519049 7.324201 7.4729652 7.5951605 7.580014 7.107127
1369221_at 5.794237 5.890651 5.883977 5.8422337 6.0219564 5.831704 5.82313 5.5201235 5.770124 5.619034 6.017523 5.65925
1369222_at 5.2618065 5.096674 5.448946 5.4782343 5.104209 5.53128 5.4278703 5.5548525 5.179342 5.3401413 5.3549366 5.5808344
1369223_at 6.7414227 6.7026324 6.803422 6.7249103 6.7719717 6.778728 6.7396226 6.6914124 6.8428407 6.8265195 6.630774 6.982787
1369224_at 10.465263 9.196511 11.06503 11.455317 10.294138 10.577909 11.105036 9.466492 10.526023 8.818975 10.855647 8.717366
1369225_at 11.971059 12.406915 12.066034 12.11876 11.653781 11.900192 11.993373 12.0967655 11.94258 11.762147 12.048481 11.901296
1369226_at 7.8615565 8.0655575 7.3924384 7.486369 7.611856 7.4456325 8.042946 7.9554863 7.393349 7.3427706 7.2985067 7.4661536
1369227_at 5.950878 5.8208723 5.830788 5.898039 5.492501 5.810149 5.8568506 6.1312923 5.7930036 6.1380773 5.840631 5.728931
1369228_at 5.502894 5.379179 5.7098236 5.8018417 5.6421914 5.93503 5.704181 5.557822 5.684234 5.6827016 5.5863256 5.830181
1369229_at 5.7730865 5.805502 6.148206 6.0332327 5.771046 6.302637 5.837693 5.734534 6.1757607 6.1044273 6.017844 5.9332833
1369230_at 4.807354 4.4429193 4.4240437 4.485391 4.7560472 4.61746 4.417092 4.336379 4.702183 4.2115126 4.4126797 4.672282
1369231_at 4.849985 4.6741724 5.0329933 5.0715914 4.750352 5.017594 4.53372 4.93132 4.729527 5.0049844 4.751443 5.076117
1369232_at 4.586165 4.8851857 4.946505 4.8733444 4.7693124 4.803447 4.504884 4.4511375 4.684569 4.529693 4.594157 4.7194653
1369233_at 3.8598177 3.8577316 3.8949366 3.7459676 3.752366 3.4929712 3.6833427 3.790446 3.7393055 3.702443 3.9863813 3.8026934
1369234_at 7.952674 7.79973 7.8765316 7.7804394 7.628345 7.6925364 7.4930153 7.7479696 7.512005 7.508703 7.497465 7.4394183
1369235_at 5.0394955 4.985622 5.101283 4.8419 4.960746 4.948266 4.826996 4.8172636 5.009623 5.12786 5.003159 5.2060304
1369236_at 5.1602316 5.222478 5.1645927 5.20125 5.322908 4.9952765 5.230554 5.12493 5.3989954 4.9515405 5.1277056 5.0557942
1369237_at 5.3029113 5.3982825 5.4594426 5.3005643 5.116958 5.241784 5.114648 4.987596 5.1738114 5.0876665 5.0049305 5.043255
1369238_at 9.865999 9.909695 9.936783 9.58659 9.714207 10.230639 9.105303 9.542993 9.6712 9.05851 8.8905 8.871709
1369239_at 4.048271 3.9965198 4.050741 4.0265 4.0645876 4.0970335 3.88077 3.8741095 4.081702 4.3076806 4.0803094 4.032536
1369240_a_at 5.8227506 5.9176574 5.914773 5.7866697 5.7874894 5.7685347 5.7272396 5.600052 5.7174997 5.7213616 5.6218405 5.9328165
1369241_at 5.134915 5.2277136 5.530891 5.2699413 5.2180142 5.3403854 5.2800045 5.407679 5.290128 5.2158012 5.522415 5.6432858
1369242_at 3.3267674 3.7014017 3.5408196 3.3984442 3.3662605 3.3635166 3.4329748 3.399234 3.5820904 3.3411474 3.4299734 3.9206157
1369243_at 4.1644807 4.3843923 4.155178 4.235919 4.322396 4.4339333 4.3400435 4.3477225 4.316573 3.9509816 4.3342886 4.0461025
1369244_at 6.7893486 6.5093017 6.4111433 6.795507 6.80437 6.796245 6.664304 6.8705444 6.653736 6.6386857 6.610907 6.46755
1369245_at 4.4114933 4.346115 4.3877306 4.49089 4.399288 4.422966 4.482605 4.3280306 4.399531 4.347062 4.3908086 4.524002
1369246_a_at 3.714951 3.7291539 4.0719814 3.9124482 3.8776596 4.12088 3.7638063 3.6814535 3.9123824 3.6572032 3.649036 4.155343
1369247_at 5.924835 5.9388456 5.9947743 5.8838615 6.097258 6.0211406 6.1570344 6.2350197 6.1408234 6.2415037 5.9718823 5.947113
1369248_a_at 8.6468525 8.409877 8.317345 7.9107223 7.9603662 8.22497 7.906268 7.9778004 8.067636 8.03044 8.119379 7.8952928
1369249_at 8.229515 8.269243 8.972047 7.815484 7.927099 8.262818 8.176752 8.198523 8.400325 8.224181 8.024652 7.888054
1369250_at 5.2375426 5.0161963 4.99201 5.0436745 5.013486 5.1025915 5.0929303 4.708332 5.0184174 5.2106056 5.1406083 5.2143826
1369251_a_at 5.702998 5.698225 5.7950897 5.8524666 5.74082 5.9487753 5.674571 5.6586523 5.6393156 5.5448284 5.546008 5.7142744
1369252_a_at 5.3767858 5.4112053 5.5475593 5.223098 5.487014 5.325953 5.248513 5.385458 5.260453 5.586647 5.2811937 5.56346
1369253_at 3.9371119 3.728481 4.009197 3.813277 3.7515156 3.8437881 3.7955244 3.719068 3.9144473 3.8486907 3.7625797 4.178082
1369254_a_at 3.7720451 3.9692197 4.070047 3.9298413 3.9122324 4.045824 3.9146214 3.8814564 4.0378084 3.9774616 4.059233 3.9440424
1369255_at 6.3437066 6.466292 6.4025364 6.639955 6.4820857 6.380291 6.5769067 6.300478 6.3795986 5.92138 6.462797 6.3429866
1369256_at 6.3060308 5.889103 5.6903186 5.6223865 5.7038465 5.6756425 5.8842983 5.7105393 6.008649 5.7001314 5.7805963 5.7536826
1369257_at 4.822295 5.0918646 5.0617075 5.0070252 5.087822 5.2708125 4.8630204 4.7163405 4.9904966 5.1009917 4.862885 5.0115623
1369258_at 3.1741734 3.1116545 3.149046 3.1193542 3.209521 3.1489332 3.2355585 3.1790934 3.0918357 3.2268388 3.0752814 3.1947088
1369259_at 8.045183 6.6104584 6.277554 5.870872 5.6398497 5.43022 5.5353665 5.785616 5.265972 4.617894 6.6064825 5.6169786
1369260_a_at 4.0429277 4.4495287 4.331377 4.1758566 4.3949585 4.2138247 4.0632324 4.2830653 4.396703 4.3409343 4.355097 4.2245913
1369261_at 4.77339 4.689637 4.982378 4.8799953 5.003792 4.8872957 4.9163194 4.7707324 4.761034 5.22442 4.929495 5.0973196
1369262_at 6.7692757 6.6743507 6.6674185 6.4905853 6.857325 6.404563 6.882161 6.8676724 6.7137213 6.850767 6.8624997 6.7184877
1369263_at 3.315102 3.5977798 3.3733623 3.4975994 3.499177 3.4903307 3.369882 3.4449122 3.5090253 3.401823 3.4259205 3.3610482
1369264_at 5.0461035 5.3891735 5.150865 5.1558 5.0425243 5.1334457 5.1563554 5.0578194 5.105338 5.0872583 5.0328074 4.9682703
1369265_at 6.642344 6.4574327 6.5756626 6.624032 6.739345 6.8260593 6.668156 6.935188 6.855681 6.7436867 6.7992535 6.5868936
1369266_at 6.0311756 5.9452605 5.291587 5.5518217 6.2724557 5.8354387 5.846996 5.9064465 5.9690323 5.663329 5.986078 5.6505656
1369267_at 3.9836135 4.316872 4.2632804 4.207161 4.076638 4.2322373 4.0565815 4.326372 4.242418 4.1769586 4.1496444 4.132905
1369268_at 4.5138054 4.1666813 4.1528316 4.408393 4.411169 4.3835626 4.2324824 4.301008 4.371182 4.27279 4.1397605 4.1299005
1369269_at 9.046402 8.830607 8.659717 8.766851 8.765949 8.60665 8.906838 8.779039 8.830216 8.760306 8.9865885 8.922831
1369270_at 8.811645 8.894312 8.944911 8.783633 8.882399 8.821813 8.700348 8.845468 8.795166 8.677208 8.795251 8.717286
1369271_at 4.4073663 4.3597355 4.4438796 4.4194636 4.322935 4.553347 4.3129587 4.1902404 4.229924 4.203961 4.454796 4.518819
1369272_at 5.417314 4.985622 4.984418 4.7651167 5.5573525 5.0604625 4.702446 5.1177883 5.100475 4.9166694 4.9159584 4.9171004
1369273_a_at 4.3648543 4.4409666 4.2421155 4.4586744 4.404234 4.2722263 4.2793 4.1047335 4.2698145 4.4485626 4.3213515 4.4653754
1369274_a_at 4.5221925 4.679989 4.2924767 4.2865024 4.550201 4.3205085 4.311823 4.4536276 4.1850457 4.3624907 4.7335587 4.5154843
1369275_s_at 12.761051 12.587111 12.69988 12.585008 12.684649 12.728552 12.744868 12.80618 12.671686 12.865867 12.786998 12.875163
1369276_at 4.8057632 4.9280877 4.838446 4.9135637 4.7831674 4.9860272 4.8228097 5.0347347 5.0128365 5.0241585 4.785953 4.686282
1369277_at 5.7164135 5.8016996 5.661076 5.795818 5.434556 5.731411 5.6885715 5.689772 5.7460356 5.6025143 5.8618703 5.636635
1369278_at 8.177775 8.128 7.919404 8.016566 7.9773197 8.080363 7.918355 7.9662127 8.028167 7.829116 8.146936 8.0933895
1369279_at 5.922226 5.8199406 6.188151 5.9193373 5.8105354 5.980234 5.9267325 5.6417284 6.0812087 5.7498393 5.9667797 6.265068
1369280_at 4.3889704 4.408131 4.6916156 4.320487 4.3641043 4.500089 4.201082 4.247175 4.5113864 4.3714027 4.2836742 4.722946
1369281_at 3.5371475 3.3948996 3.5116658 3.3195539 3.4375205 3.745138 3.448641 3.5390513 3.6977942 3.6331055 3.7253773 3.5271847
1369282_at 3.4824226 3.379596 3.5431566 3.4337063 3.486737 3.4475677 3.4221761 3.4038627 3.579448 3.5234444 3.4534612 3.4004877
1369283_at 4.035987 3.8065488 3.846232 3.900216 3.7710316 3.9307864 3.733031 3.8379812 3.9094918 3.8279693 3.719978 3.9488912
1369284_at 5.396969 5.456506 5.582141 5.489642 5.3090725 5.641554 5.537668 5.4479 5.359823 5.6652975 5.4814224 5.5150366
1369285_at 6.1720743 6.302669 6.3889723 5.888913 6.2854567 6.3801575 5.6396594 6.256852 6.1643877 6.5872498 5.9290233 5.9009767
1369286_at 12.42783 12.55494 12.5255995 12.585257 12.536403 12.52679 12.591608 12.513274 12.660372 12.504039 12.476845 12.652051
1369287_at 4.576721 4.697107 4.9824266 4.578451 4.791604 4.97401 4.9093423 4.8034153 4.894567 4.8570123 4.8572664 4.884816
1369288_at 4.479454 4.3513994 4.8405185 4.577284 4.7251563 4.5968447 4.476348 4.4281883 4.5902624 4.7084484 4.391577 4.7151594
1369289_at 9.902278 9.815152 9.674373 9.713267 9.708468 9.956765 9.4073715 9.792154 9.677584 9.574721 9.571778 9.622102
1369290_at 4.932273 4.646837 4.3845654 4.7207766 5.1504917 4.6108875 4.6945143 4.881275 4.691146 4.7296352 4.7969875 4.9305077
1369291_at 10.307789 10.3883915 10.227946 10.291337 9.493363 9.784504 10.042758 10.111821 10.070249 9.549874 9.986044 9.706989
1369292_at 4.7129364 4.442651 4.552805 4.5494156 4.157482 4.324422 4.411186 4.5277796 4.186124 4.180135 4.386179 4.2808046
1369293_at 5.815529 5.8247967 6.1404266 6.0554223 5.9018435 6.1150427 6.0041122 5.988369 5.9394946 6.1197515 5.8279376 6.1662173
1369294_at 4.7879567 4.6763396 4.639487 4.8035026 5.117101 5.0957103 4.754264 4.72335 4.8598404 4.782435 4.870747 4.850288
1369295_at 4.9155016 4.5622797 5.0733705 4.9274244 4.687033 4.7240624 4.877533 4.813961 4.8218846 4.889265 4.7418623 4.9715705
1369296_at 12.8267 12.958763 13.005317 12.746396 12.765507 12.811676 12.846334 13.00774 12.928923 12.84302 12.79812 12.748304
1369297_at 4.256318 4.088975 3.9686947 4.183607 4.042595 4.0182624 3.9501219 3.9792168 4.0787277 4.129464 4.37978 4.001569
1369298_at 4.2076273 4.3008094 4.125805 4.3159027 4.085265 4.335849 3.962795 4.129741 4.073304 4.3712087 4.186926 4.350473
1369299_at 4.8180733 4.662397 4.674966 5.0175495 4.7211976 5.072332 4.651756 4.8818135 4.7245965 4.9053545 5.0049305 5.078583
1369300_at 4.218131 4.0591946 4.1332126 4.081786 3.9417398 4.2206764 4.1506467 4.1031237 4.1683483 4.092278 4.189036 4.448517
1369301_at 4.7875166 4.815954 5.214866 4.8526077 4.777722 4.885578 4.660003 4.6663995 4.9425397 4.8737183 4.9117603 4.9442763
1369302_at 4.474181 4.6827803 4.837222 4.7057266 4.553815 4.4352393 4.7534447 4.573881 4.485527 4.5901275 4.8248634 4.863847
1369303_at 3.6885731 3.5904415 3.799703 3.641281 3.6307511 3.7415926 3.5728722 3.6211555 3.4977481 3.6783152 3.6762846 3.6994197
1369304_at 6.7077017 6.4263263 6.413885 6.7302475 6.6445856 6.2166843 6.4670067 7.012401 6.6656184 6.9989257 7.0844173 6.676496
1369305_at 4.789656 4.3786445 4.54802 4.656727 4.792947 4.6714463 4.542634 4.541468 4.6009927 4.358884 4.5411873 4.9666004
1369306_at 4.056122 4.0315323 4.3760405 4.2824135 4.2957773 4.200966 3.9486074 4.2886543 4.0185556 4.2561307 4.1130676 4.3941936
1369307_at 5.0083017 4.957482 5.216297 5.141988 5.072337 5.1507835 4.9979353 5.076622 4.846211 5.2278986 5.1304526 5.468887
1369308_at 5.2183976 5.251572 5.2205863 5.3947797 5.402136 5.191954 5.3496614 5.143144 5.517776 5.301672 5.524431 5.596443
1369309_a_at 4.94136 4.8011622 5.021461 4.7912035 4.651624 4.7961125 4.684704 4.5111723 4.689413 4.5749664 4.820451 4.7316437
1369310_at 5.321615 5.233344 4.9325323 5.1028166 5.07736 5.294257 5.0128307 5.339756 4.866228 4.8455143 5.0322 4.8450136
1369311_at 3.776123 3.531062 4.09328 3.839848 3.7611237 3.6285381 3.8602774 3.8771813 3.8701668 3.7471838 3.8447983 4.076222
1369312_a_at 8.623785 8.421537 8.52805 8.580504 8.62236 8.59184 8.46805 8.651837 8.582352 8.688475 8.548864 8.475327
1369313_at 4.726063 4.7117834 4.2635627 4.4770226 4.320288 4.5087323 4.6388197 4.624528 4.906467 4.5095778 4.4777627 4.686062
1369314_at 4.3568783 4.450382 4.2938075 4.161389 4.460219 4.4789433 4.2560635 4.4591007 4.3128066 4.121166 4.301449 4.263523
1369315_at 4.0988235 4.225404 4.4601364 4.341569 4.3666134 4.6163607 4.359148 4.4572163 4.4650855 4.5275593 4.444662 4.6023655
1369316_s_at 6.071579 6.0685067 5.9701505 6.1190176 6.095698 6.1125784 6.2047906 6.054241 6.1530933 6.063004 6.211266 5.9669814
1369317_at 3.7381768 4.033407 4.135386 4.1024876 4.007926 3.9684467 3.9422977 3.8923206 4.1685095 4.062834 3.9712992 4.289426
1369318_at 6.075654 6.2082543 6.142364 6.1691303 5.8466134 6.087985 6.27413 6.1925297 6.3550873 6.573191 6.382479 6.023195
1369319_at 8.811236 8.842649 8.695391 8.71917 8.758018 8.594341 8.841208 8.736898 8.495215 8.589727 8.760211 8.571653
1369320_at 4.276984 4.495781 4.523974 4.1393414 4.6410065 4.4465857 4.307394 4.569292 4.532631 4.34735 4.22968 4.3327703
1369321_s_at 3.3239224 3.2731535 3.2817907 3.3346972 3.2877226 3.375443 3.3792853 3.135071 3.291694 3.3208208 3.2635858 3.3029563
1369322_at 5.759556 5.535867 5.4428697 5.7260556 5.3829217 5.535834 5.555577 5.5526023 5.88729 5.6312966 5.650357 6.0405526
1369323_at 7.0106945 7.037691 7.0861826 7.080494 7.2431355 7.001046 7.299093 7.15982 7.17647 7.035144 7.146815 7.1118684
1369324_at 3.8138797 3.5553918 3.9228547 3.791949 3.4526308 3.7020032 3.626476 3.4960096 3.8449888 3.448604 3.6638255 3.7887886
1369325_at 6.719891 6.7407126 6.3416486 7.0321727 6.7920866 6.996443 7.1781197 7.333401 7.1110754 7.438992 7.1247134 6.8654084
1369326_at 4.0020895 4.027711 4.103047 3.8754268 3.8792174 4.0811443 3.890531 3.756077 3.7001681 3.915994 3.998366 4.0576715
1369327_at 4.318427 4.256768 4.5766306 4.433216 4.2947626 4.453942 4.28824 4.296044 4.345908 4.3809175 4.555526 4.714464
1369328_at 6.5891604 6.370152 6.087106 6.550702 6.504859 6.5752244 6.7720714 6.68389 6.448355 6.7258453 7.149764 7.0247564
1369329_at 5.5792017 5.5190525 5.771145 5.59979 5.558862 5.7171974 5.5445175 5.4948554 5.533034 5.535501 5.8050094 5.9771447
1369330_at 5.253806 5.1449537 5.213433 5.2207313 5.007979 5.282362 5.3304214 5.035399 5.04354 4.926091 5.204906 5.0503626
1369331_a_at 5.4095664 4.979754 5.290206 5.247305 5.285037 5.4816384 4.9316096 5.2807255 5.073831 5.2696795 5.118563 5.3106866
1369332_a_at 3.7827516 3.8496444 3.9363868 4.04324 3.8539512 3.7482426 3.9538922 3.6819947 4.2024384 4.0714684 3.9948275 4.4051332
1369333_a_at 3.2831929 3.2745566 3.3028252 3.3164048 3.32283 3.4656374 3.1660118 3.4219122 3.2176929 3.3717291 3.4225507 3.2620187
1369334_at 3.953873 3.9923902 4.0242877 4.1158023 4.0050287 4.1992226 4.1117277 4.0675993 3.9933965 4.2621393 4.2279305 4.3310957
1369335_at 3.7497015 3.6320446 3.752535 3.8359623 3.6294541 3.6361415 3.590575 4.0750284 3.5321543 3.7646031 3.8850486 3.6985488
1369336_at 5.522105 5.4208803 5.7038903 5.7103596 5.53309 5.715714 5.5276446 5.3318844 5.762104 5.579846 5.724335 6.031393
1369337_at 4.369713 4.418628 4.657109 4.435008 4.2880297 4.477867 4.4892364 4.390027 4.3718834 4.544278 4.3213515 4.5108337
1369338_at 5.921975 5.739382 5.787581 6.015704 5.836693 5.9964914 5.7749643 5.7571154 5.8233275 5.8744483 6.00352 6.261401
1369339_at 5.6223774 6.063801 6.05063 5.954264 6.155918 6.0557313 5.710118 5.966161 5.8579373 5.7250214 5.785611 5.8258038
1369340_at 4.565564 4.5337615 4.843125 4.3897057 4.7396 4.3584366 4.5633326 4.6085362 4.7342935 4.824797 4.5699716 4.9513884
1369341_a_at 4.097432 4.140719 4.399908 4.2171726 4.151269 4.1415854 4.28835 4.203287 4.2280846 4.0888457 4.260138 4.031397
1369342_at 5.2072024 5.529343 5.556635 5.540394 5.4501195 5.7746544 5.121169 5.3032064 5.573268 5.143511 5.5616994 5.8157873
1369343_at 3.341084 3.4004743 3.5002162 3.44554 3.3621914 3.7361307 3.3916247 3.543307 3.4516664 3.317193 3.4992769 3.5636392
1369344_at 5.5086465 5.5228963 5.440657 5.516121 5.431279 5.4711633 5.48754 5.6024137 5.462528 5.4775443 5.7458797 5.731066
1369345_at 4.072836 3.9888525 4.070005 4.026145 4.1345797 4.1335144 4.093622 4.0402646 4.187169 4.1774635 4.180421 4.036498
1369346_at 3.556787 3.4068546 3.7467842 3.5876079 3.505063 3.6302252 3.628947 3.624188 3.7826505 3.539813 3.5394428 3.6731002
1369347_s_at 5.841552 5.752777 6.0449224 6.00708 5.824204 6.094602 5.777512 5.5738688 5.8020577 5.887053 5.568623 6.3206844
1369348_at 4.381176 4.5373926 4.6455765 4.4828033 4.2984886 4.4823914 4.496455 4.25034 4.3686666 4.535786 4.257574 4.6621513
1369349_a_at 3.5641654 3.641039 3.7313173 3.8125489 3.7196116 3.7442436 3.6814997 3.377249 3.74616 3.5301998 3.6151824 3.7897959
1369350_at 5.622634 5.7731543 5.9716187 5.6635227 5.674178 5.8242984 5.638216 5.671512 5.737757 5.808604 5.9327846 5.7552423
1369351_at 4.517858 4.580521 4.6961994 4.634617 4.3959036 4.7663918 4.682564 4.675892 4.4326477 4.612978 4.709054 4.6768036
1369352_at 6.372823 6.5481987 6.0578957 6.151897 6.2356114 6.132328 6.414954 6.4975715 6.5173306 6.159079 6.6435046 6.368856
1369353_at 4.4993215 4.663596 4.6916156 4.618123 4.767418 4.849653 4.721253 4.1955686 4.7522697 4.65777 4.713733 4.8777747
1369354_at 6.620942 6.747766 6.7902374 6.7892632 6.6046367 6.608341 6.6926827 6.6928897 6.661877 6.754468 6.630816 6.85502
1369355_at 4.7658067 4.8325353 4.8850007 4.7029905 4.7841983 4.9968367 4.5641174 4.900789 5.0330586 4.8683386 4.785953 4.9043236
1369356_at 4.1054554 3.9595976 4.2876415 4.066075 3.8108902 4.3566427 4.0862274 4.056415 4.509189 3.9002988 3.9990876 3.8995643
1369357_at 5.3939323 5.41888 5.261636 5.453658 4.922409 5.180797 5.1263895 5.27557 5.346202 4.9592323 5.168842 5.3984766
1369358_a_at 6.496139 6.4758315 6.7637067 6.590433 6.4258895 6.679705 6.3144817 6.451287 6.5353007 6.5100536 6.5421987 6.92678
1369359_at 4.317203 4.167113 4.329158 4.418175 3.9034817 4.282177 4.158195 4.267503 4.121629 4.253605 4.0935 4.6655755
1369360_at 6.219829 6.2554955 6.3461 6.173333 6.1771874 5.931372 6.0524306 5.882614 6.130051 6.042209 6.0607324 6.039889
1369361_at 3.7110882 3.8374643 3.9323428 3.769837 3.6685598 3.9031675 3.807384 3.8645632 3.8255713 3.580406 3.6529806 4.1306825
1369362_at 5.1006317 5.214818 5.195905 4.975824 5.00953 5.1087418 5.0366597 4.9458303 5.0046473 4.9291544 4.8804235 5.3318596
1369363_at 3.4434166 3.8042562 3.6152687 3.841524 3.6609263 3.7160485 3.7386348 3.4623559 3.5951202 3.7371867 3.4329126 3.7042477
1369364_at 3.5070372 3.4659472 3.5918746 3.5285976 3.5323527 3.6430664 3.6089814 3.5510995 3.6344178 3.5735295 3.5997827 3.5640082
1369365_at 4.4733963 4.427619 4.8209596 4.694861 4.2191324 4.8724585 4.5965605 4.1806774 4.4180036 4.329298 4.7122774 4.542061
1369366_at 4.8136935 5.001422 5.2567515 5.0130725 4.791994 5.0689855 5.134491 5.122272 4.960633 5.050702 4.7338963 4.964211
1369367_at 4.4808407 4.5893335 4.6209035 4.6862383 4.5166063 4.817804 4.759503 4.250172 4.687914 4.5962286 4.6088896 5.072552
1369368_at 4.5100603 4.266795 4.58076 4.5140877 4.491622 4.58516 4.598013 4.484975 4.434725 4.5434275 4.416005 4.758938
1369369_at 5.283866 5.412165 5.369768 5.2303987 5.306669 5.446548 5.3461366 5.061297 5.217716 5.022113 5.15468 5.1659613
1369370_s_at 4.8397226 5.008179 5.2254267 4.9175158 4.9469957 4.799359 4.906888 5.05928 5.054328 5.1403537 5.2959623 5.294558
1369371_a_at 4.4519777 4.397313 4.3265595 4.296089 4.15635 4.5266085 4.3497186 4.3893256 4.3836117 4.427506 4.342457 4.526788
1369372_at 5.0837936 4.9824657 5.3034286 5.1871595 5.2283835 5.3790994 5.0587697 5.18152 5.124418 5.218339 5.2565675 5.4954834
1369373_at 5.62184 5.455314 5.5361805 5.2196455 5.5622053 5.631997 5.3049397 5.5872626 5.4950085 5.1095934 5.401406 5.223485
1369374_at 3.8765028 3.8409064 4.2210975 3.8546915 3.8525527 3.9905634 4.05894 3.8567169 4.0468435 3.8769114 3.8606317 4.0204344
1369375_a_at 3.7610118 3.9227784 4.00309 3.771288 3.6360922 3.9128335 3.7619028 3.686612 3.7459083 3.6813567 3.8589804 3.9687383
1369376_a_at 4.3609896 4.2186027 4.233665 4.466712 4.290098 4.658351 4.560299 4.3637843 4.6353703 4.459755 4.3985286 4.6365805
1369377_at 3.6474392 3.6760366 3.6653442 3.7361205 3.3235655 3.6361697 3.674412 3.3539317 3.5989025 3.5284982 3.5421467 3.8070192
1369378_at 4.899252 4.7705545 4.660543 4.884283 4.8646646 4.6326246 4.6983986 4.8453207 4.799927 4.9404497 4.7681527 4.7440796
1369379_at 4.7525344 4.808896 4.99656 4.8954706 4.9596095 4.7748046 4.713553 4.6130857 4.7226505 4.7651224 5.111161 4.842341
1369380_at 4.440584 4.745824 4.3459883 4.908067 4.5670204 4.6667805 4.5789313 4.323939 4.5550723 4.2919345 4.436613 4.5424843
1369381_a_at 3.7741926 3.573718 3.6537817 3.6488984 3.834205 3.9917452 3.664673 3.8735976 3.5862205 3.730638 3.7949736 3.6649034
1369382_at 6.168967 5.9589133 6.2190266 5.8632107 6.0364532 6.1215386 6.231027 5.911376 5.816825 6.000039 6.052334 6.1353006
1369383_a_at 4.943466 4.7001667 5.108506 4.892992 4.762063 4.9224863 4.958736 4.7296343 4.5600243 5.1017847 5.0049305 5.1165504
1369384_at 3.7488468 3.9216592 4.141829 3.8440526 3.7504718 3.9730241 3.9470234 3.822775 3.8114061 3.951038 3.9340699 4.165806
1369385_at 4.7016907 4.658115 4.85206 4.748892 4.684947 4.5797358 4.6760573 4.4357243 4.6289444 4.9177423 4.7310505 5.098183
1369386_at 4.1576815 4.219555 4.3071632 4.2498236 4.3279037 4.283846 4.2387533 4.2051573 4.231222 4.0925913 4.565531 4.188443
1369387_at 5.7226524 5.556137 5.55919 5.6895185 5.8963027 5.5806317 5.432058 5.689544 5.2967224 5.494186 5.7274985 5.623003
1369388_at 4.1349816 4.054796 4.5660667 4.186894 4.1402473 4.1511173 3.9864306 4.018934 4.0923324 4.0726175 4.0527296 4.269678
1369389_at 4.529295 4.6459384 4.5237155 4.6251297 4.756132 4.5517435 4.597638 4.547654 4.626404 4.467544 4.558227 4.762867
1369390_a_at 4.4264154 4.773693 4.4996576 4.1163125 4.357313 4.5806284 4.722782 4.400987 4.424738 4.052908 4.5096626 4.090093
1369391_at 4.1007776 4.1837506 4.254182 4.267557 3.9899437 4.3566427 4.211241 4.220066 4.289248 4.0975313 4.2845526 4.302174
1369392_at 5.1705503 5.178396 5.021461 4.9851294 4.926386 5.119217 5.1425133 5.08335 5.0861526 5.2141886 4.9428186 5.3385124
1369393_at 3.887007 3.8862243 3.7511241 3.9839582 4.136185 3.600994 4.05811 3.9458797 3.7666016 3.8325655 4.0935345 3.7652838
1369394_at 4.763797 4.600857 4.8716826 4.6977253 4.5423827 4.831911 4.6994343 4.3841143 4.48006 4.4993157 4.766903 4.944722
1369395_at 3.4504588 3.5202808 3.4607425 3.8317995 3.6447082 3.7156928 3.6425586 3.7495623 3.7438881 3.8191175 3.6078568 3.6144292
1369396_at 5.718629 5.599821 5.80099 5.780749 5.4704094 5.5933332 5.473752 5.633958 5.834157 5.500637 5.511567 5.9036727
1369397_at 5.0876265 5.2402477 5.1940565 5.170861 5.2626905 5.163064 5.006859 4.892663 5.094011 5.0500164 5.2250876 5.313118
1369398_at 5.5956826 5.606091 5.820404 5.898382 5.4210534 5.701915 5.5665956 5.626443 5.6849246 5.837243 5.649742 5.8023224
1369399_at 3.458006 3.7212865 3.4448678 3.5939703 3.5675406 3.6043692 3.6386783 3.701063 3.6970377 3.409421 3.5688243 3.7453425
1369400_a_at 5.3222775 5.3987775 5.421614 5.506043 5.630742 5.637371 5.323985 5.481692 5.546925 5.3487415 5.588121 5.6183004
1369401_at 3.3777785 3.3858242 3.378712 3.466472 3.6248367 3.5463579 3.542709 3.4189632 3.4609907 3.553629 3.528993 3.5714862
1369402_at 6.977485 7.031752 6.810107 7.2914715 6.867811 7.0243697 7.0194445 7.0074964 6.895558 6.7838426 6.8162827 7.0250874
1369403_at 4.617456 4.548626 4.6335306 4.604751 4.609233 4.8519325 4.781757 4.7201705 4.7971716 4.6448345 4.4808087 4.776958
1369404_a_at 4.571349 4.3662767 4.7968564 4.320036 4.8927574 4.569649 4.5995703 4.580964 5.0525737 4.7051907 4.7514553 4.8063927
1369405_a_at 4.399341 4.3786445 4.439987 4.19869 4.3666134 4.4810133 4.400172 4.3120923 4.4221587 4.545128 4.7716503 4.578179
1369406_at 3.926927 4.2288456 4.266243 4.431267 4.2656264 4.4128194 4.271651 4.107212 4.2006006 4.683873 4.416005 4.2771006
1369407_at 6.2889485 6.348678 6.1487927 6.357139 6.266158 6.025796 6.089093 5.8632007 6.388855 6.356761 5.96866 5.9581275
1369408_at 4.3071985 4.414195 4.47829 4.215787 4.5407734 4.2130184 4.443445 4.4879656 4.431155 4.4384947 4.4624257 4.619066
1369409_at 8.315214 8.132775 7.8918324 8.08637 8.298789 8.076033 8.200944 8.117254 8.371063 8.177798 8.202663 8.167455
1369410_at 7.2991343 7.5162945 7.5707235 7.434131 7.6817117 7.1232185 7.436358 7.4094534 7.3745327 7.5885906 7.4926214 7.070699
1369411_at 4.0084977 3.885359 4.0279865 3.6424086 3.776673 4.138044 3.7473845 4.011094 4.002962 3.847601 3.9548466 3.9875023
1369412_a_at 6.699169 6.797703 6.659948 6.7741523 6.7723722 6.4468336 6.559549 6.6338716 6.8216662 6.685806 6.817058 6.849466
1369413_at 4.931335 4.7481985 5.0251937 4.657762 4.687033 4.873631 4.72976 4.4583077 4.746857 4.7952995 4.668404 4.903432
1369414_at 8.648006 8.659309 8.527571 8.61487 8.635002 8.606649 8.826187 8.932209 8.631439 8.796934 8.746187 8.64098
1369415_at 8.4782915 7.5578504 8.326475 6.97405 6.867811 7.8808045 7.726547 7.4079695 7.6708665 6.5284433 5.5044746 6.3690457
1369416_at 6.330571 6.3618774 6.61419 6.0434337 6.4394836 6.632659 6.3730216 6.3603554 6.51599 6.3429556 6.473133 6.500428
1369417_a_at 4.3641815 4.341319 4.736456 4.509658 4.3721066 4.430107 4.3355603 4.2248096 4.473444 4.2490892 4.1969976 4.7377768
1369418_at 4.607678 4.5733542 4.8024635 4.4439707 4.5644493 4.5349936 4.6777825 4.6392617 4.709912 4.8987045 4.5460835 4.4978657
1369419_at 4.9723663 5.1975546 5.5380507 5.2739797 5.416581 5.477309 5.0455627 5.236922 5.298734 5.2997036 5.3802695 5.473114
1369420_at 4.304429 4.3095336 4.4290195 4.3749657 4.1328864 4.3683853 4.3611846 4.3430395 4.3121095 4.430149 4.3074617 4.464362
1369421_at 6.263507 6.2060723 6.4143686 6.464583 6.2526584 6.096756 6.3401484 6.2655053 6.1642003 6.089836 6.2251954 6.0006227
1369422_at 5.443544 5.3827395 5.642803 5.4159193 5.4052024 5.659256 5.3497787 5.185678 5.5209737 5.207866 5.3599167 5.439371
1369423_at 4.1098313 4.2707615 4.35135 4.3443947 4.2741 4.4626637 4.3046517 4.4485016 4.2768345 4.3138294 4.3135724 4.3149366
1369424_at 12.759555 12.5638485 12.720712 12.710723 12.812046 12.695832 12.828627 12.897595 12.7894 12.807555 12.880846 12.871415
1369425_at 4.2314987 4.457263 4.3416843 4.2271137 4.0371304 4.297974 4.111948 4.314556 4.3292484 4.460645 4.022911 4.4028864
1369426_at 5.282109 5.194123 5.1930375 5.219255 5.344465 5.0613165 5.116181 5.172564 5.136036 5.121451 4.856044 5.102204
1369427_at 9.355629 9.46455 9.049388 9.143182 9.470674 9.080852 9.215557 9.52587 9.165853 9.456565 9.257999 9.214736
1369428_a_at 4.724557 4.363028 4.7504225 4.553262 4.439588 4.929358 4.6846256 4.577542 4.438896 4.9176536 4.694217 5.2260857
1369429_at 3.6826336 3.68844 3.8251264 3.7326763 3.7611926 3.5930781 3.6218956 3.6199183 3.6798148 3.6840138 3.806421 3.7395198
1369430_at 9.1564 9.114757 8.278823 9.082522 9.010186 8.957403 9.10474 9.099859 9.031285 9.184424 9.1909485 8.911094
1369431_at 4.40817 4.7991734 4.8044763 4.696969 4.4913692 4.798171 4.689433 4.537834 4.462188 4.5740514 4.665226 4.7475653
1369432_at 5.058678 5.2904024 5.3079815 5.523507 5.466381 5.376027 5.3302937 5.267629 5.2650824 5.469757 5.359908 5.520388
1369433_at 5.1940794 5.3043923 5.0478716 4.928975 4.927243 4.98199 5.045689 5.1737385 5.113712 4.9521155 5.172586 5.1216073
1369434_at 4.0601683 3.9041445 4.01606 4.0623198 3.9401102 4.0573854 3.8909316 4.140149 3.8591225 3.7649229 4.019068 4.1240206
1369435_at 12.411171 12.395773 12.387884 12.289411 12.391577 12.366222 12.4543 12.5713625 12.410821 12.532097 12.597709 12.460315
1369436_at 4.029505 4.20477 4.366508 4.1613884 4.154116 4.273326 4.0368414 4.065721 4.2277718 4.2038784 4.100011 4.43456
1369437_at 4.6257553 4.577167 4.7435975 4.4831686 4.5758815 4.564865 4.707419 4.485982 4.7560353 4.8666787 4.5068283 5.195983
1369438_at 4.9080896 4.990285 5.101283 5.089696 4.942191 5.1400476 5.006607 4.850339 5.098743 4.9348526 5.075324 5.0341625
1369439_at 3.4674575 3.7101092 3.6933904 3.57965 3.6007917 3.733928 3.7465632 3.5785217 3.6221733 3.7512543 3.730778 3.833841
1369440_at 6.3716564 6.3988757 7.321379 5.971179 5.310598 4.918109 4.386218 4.5277796 5.393284 5.0515833 4.5112095 5.1814294
1369441_at 4.6185546 4.5034957 4.674808 4.4875813 4.503918 4.690485 4.392545 4.436462 4.6239023 4.705188 4.5012703 4.7630577
1369442_at 3.5485833 3.4651208 3.4170444 3.487712 3.4881332 3.429818 3.4695928 3.422389 3.6901164 3.3935232 3.4354537 3.4645956
1369443_at 6.6874266 6.7686677 6.2769003 6.3028913 6.6163764 6.59415 6.643245 6.479959 6.2880473 6.0040927 6.2430444 6.2849593
1369444_at 3.8648856 3.8233 4.480242 3.9900088 4.0864363 3.9916568 3.9638796 3.9613893 4.0006685 3.9569373 3.8610892 4.330172
1369445_at 5.815173 6.1571827 6.08445 5.9301653 6.0769224 5.890967 5.831128 5.9607334 6.2162294 5.905591 6.050246 6.0250907
1369446_at 7.333657 6.975452 7.112825 6.957454 6.9565377 7.2359924 7.1233926 7.0298557 7.184196 7.292213 7.1869535 7.3493986
1369447_at 5.9756413 5.759658 6.075492 5.999419 6.0590625 6.199037 5.800067 5.75354 5.8268046 5.9352546 6.064553 6.12529
1369448_at 6.029299 5.989725 6.220135 6.0334587 6.0596924 6.2643857 6.024595 6.179332 6.099364 6.011205 6.197919 5.870906
1369449_at 5.075433 5.1505623 5.046029 5.3705726 5.0734725 5.2346945 4.946476 4.8949337 5.1894426 4.9928274 5.2282114 5.5100036
1369450_at 11.248196 11.607927 11.272003 11.235308 11.319137 11.286705 11.360113 11.297858 11.324341 11.253631 11.417569 11.1799
1369451_a_at 3.475063 3.7525556 3.6420445 3.8383996 3.718036 3.6871545 3.5828142 3.7256415 3.5812824 3.7600482 3.7018394 3.5563204
1369452_a_at 8.339952 8.204203 8.177504 8.370903 8.317432 8.296383 8.17309 8.173616 8.199764 8.10449 8.207554 7.929031
1369453_at 7.430434 7.3920035 7.469521 7.3078413 7.180068 7.522378 7.4877615 7.2052703 7.425184 7.3599334 7.191908 7.6818557
1369454_at 4.5123844 4.5942507 4.9004345 4.2642684 4.481754 4.376923 4.438367 4.2046566 4.0632677 4.2612033 4.279643 4.3650455
1369455_at 7.330577 7.2264233 8.503667 7.1664057 6.295841 6.159407 6.1037517 6.176998 6.5277734 6.4832597 6.096314 6.574285
1369456_at 3.4969938 3.3841734 3.3179185 3.40624 3.4929483 3.3553894 3.2997363 3.5474246 3.484389 3.5355942 3.5672874 3.645554
1369457_a_at 4.3487735 4.383254 4.6576085 4.7563553 4.860257 4.87839 4.493101 4.3450913 4.5743303 4.530504 4.3964596 5.1371436
1369458_at 4.6046495 4.5119314 4.900435 4.657873 4.6395993 4.97722 4.749626 4.5315876 4.8510222 4.6271462 4.59345 4.849625
1369459_at 6.181057 6.0219827 5.988537 6.010378 6.174676 6.335912 6.306974 6.30255 6.3222857 6.2222023 5.983182 6.365844
1369460_at 5.2299542 5.1164026 5.3919935 5.3585486 5.4781895 5.3167696 5.3325605 5.680546 5.5105486 5.4640765 5.536001 5.2753797
1369461_at 4.0128474 4.053102 4.2582903 4.0359716 4.0346155 3.9903228 4.075321 4.022477 3.9039865 3.946188 4.2580366 4.11844
1369462_at 4.1333323 4.237818 4.2934923 4.1090736 4.0495014 4.1086907 4.2580757 3.940428 4.104761 4.2067757 4.1238794 4.206564
1369463_at 5.4023566 5.5464554 5.6066403 5.6352873 5.4452224 5.8060174 5.8037896 5.614595 5.8837857 5.5222363 5.44102 5.849244
1369464_at 4.532941 4.457263 4.498438 4.421672 4.5500298 4.736001 4.657876 4.38363 4.4639893 4.625085 4.59571 4.8891354
1369465_at 12.849672 12.962296 12.847828 12.86313 12.931964 12.919344 13.000856 12.791948 12.678971 12.12622 12.490166 12.577092
1369466_at 3.7473285 3.6296017 3.9004297 3.7473161 3.6662989 3.9992287 3.8354113 3.5496604 3.9608147 3.7830539 3.736745 3.6694953
1369467_a_at 9.361345 9.657308 9.840319 9.779904 9.82968 9.707515 10.019856 10.052556 10.145154 9.973505 10.176992 10.143361
1369468_at 6.797493 6.4459753 6.5122867 6.285011 6.1906347 6.581856 6.67649 6.5150304 6.3718576 5.959183 6.1194124 6.1743245
1369469_s_at 3.3428788 3.6965365 3.484982 3.615746 3.6541092 3.755263 3.4773371 3.3100312 3.4049923 3.525815 3.6659558 3.5756905
1369470_at 4.6990833 4.584018 4.718219 4.3014145 4.6402965 4.687784 4.3274693 4.5314684 4.3200994 4.541516 4.6728373 4.716344
1369471_at 4.6977334 4.737884 4.5794644 4.726153 4.8721366 4.6626253 4.933576 4.5213385 4.923766 4.7964697 4.793404 4.7151594
1369472_a_at 6.6996803 6.6548176 6.673187 6.5840626 6.5935307 6.8774934 6.5874977 6.845776 6.6384773 6.638236 6.609022 6.6416864
1369473_at 10.0089035 9.970416 9.837164 9.962766 10.056818 9.92636 10.075104 10.009487 10.002041 10.015725 9.966537 10.190819
1369474_a_at 3.7302945 3.807708 3.800301 3.6640024 3.523594 3.8727212 3.6955452 3.823887 3.6575124 3.8303823 3.5821345 3.9488404
1369475_x_at 4.0229945 3.9993103 4.23264 3.9511557 4.0561333 4.068903 3.936356 4.0551057 4.0178194 3.9814682 4.12616 4.4039736
1369476_at 5.0771875 5.0196595 5.021461 5.1679454 4.9995947 5.0629215 4.909805 4.9900956 5.0237694 4.9119277 4.9112864 5.1910644
1369477_at 4.4710693 4.4188914 4.448211 4.4371986 4.2830887 4.6590652 4.449568 4.2256236 4.4880924 4.3435693 4.512927 4.391192
1369478_at 4.3972883 4.4242926 4.8637247 4.527768 4.440982 4.5501356 4.2865696 4.3952456 4.468177 4.5662518 4.3213515 4.436243
1369479_at 6.5761623 6.7465396 6.7569103 6.628571 6.655878 6.6680975 6.6208305 6.289644 6.7543297 6.5349574 6.6829567 6.626576
1369480_at 3.8771968 3.6660163 3.8399963 3.7158768 3.902025 3.8068678 3.7509334 3.7189476 3.8919518 4.005606 3.6638255 4.120823
1369481_at 3.7983625 3.9786806 4.2816315 3.992152 3.8105717 4.027265 4.0565815 4.063991 3.8701668 3.973711 3.7627306 4.2866616
1369482_a_at 4.012885 3.8353965 3.9812763 4.0201406 3.7141318 4.210804 3.754225 3.6629913 4.0753193 3.879181 3.9808366 3.9555357
1369483_at 6.4077435 6.2081494 6.3468423 6.2688317 6.6679525 6.335273 6.131449 6.194767 6.2843285 5.988106 6.352662 6.485481
1369484_at 4.37225 4.530228 4.5237155 4.57855 4.371833 4.526621 4.6056633 4.469943 4.2467117 4.661312 4.7941856 4.472565
1369485_at 9.977074 10.004904 10.020394 10.13838 9.960953 9.926621 10.473328 10.625468 10.179576 10.624702 10.476088 10.542214
1369486_at 3.6437469 3.656967 3.6891544 3.763412 3.6344469 4.060746 3.6259542 3.7435322 3.6016603 3.8618007 3.697976 3.833841
1369487_a_at 4.002719 3.8887475 4.540344 4.0389204 4.0921593 4.174741 4.189783 4.150296 4.161691 4.037591 4.3706036 4.2370167
1369488_at 4.3128586 4.37257 4.377738 4.127022 3.9469872 4.2859344 3.9336557 3.894075 4.0535016 4.1148386 4.041174 4.1598663
1369489_at 6.224654 6.1736345 6.3425364 6.333336 6.1659913 6.5061255 6.337063 6.2530937 6.511135 6.3838253 6.1584435 6.584496
1369490_at 3.784664 3.8817809 3.891394 4.078472 3.8648927 4.040271 4.199396 3.9035456 3.5645182 3.8234382 4.1548424 4.2212267
1369491_at 8.582228 8.115194 8.048333 8.096952 8.734932 8.383004 8.523363 8.442328 7.9434395 7.62439 8.167988 7.373749
1369492_at 10.926375 10.809898 10.81505 11.001155 11.013679 10.723946 11.049753 11.013015 10.934697 10.722303 10.972796 10.7301035
1369493_at 7.8198195 6.2686677 8.170521 6.714614 6.623211 7.4725094 7.7024713 8.239353 8.059687 9.293797 8.196322 8.290252
1369494_a_at 5.906882 5.9161463 6.145284 5.971179 5.9222946 6.1357374 5.957075 5.9668264 6.03479 6.0126214 6.2290864 6.1690636
1369495_at 5.838129 5.736484 6.0093226 5.8318915 5.7058268 5.7859735 5.7892957 5.785537 5.6114244 5.8967032 5.7893887 5.747251
1369496_at 7.2699513 7.397682 7.2327 7.3333545 7.3020988 7.435177 7.5452075 7.5155153 7.4067564 7.36209 7.4994383 7.4309034
1369497_at 4.5144796 4.4448786 4.412338 4.527768 4.9654555 4.5181875 4.3287086 4.2345 4.416541 4.304265 4.5787635 4.536539
1369498_at 4.47307 4.6094675 4.7262425 4.7740626 4.529377 4.7652683 4.5980124 4.463708 4.5039034 4.663346 4.5319963 5.0129685
1369499_at 5.3884025 5.500065 5.4287663 5.7301307 5.481295 5.5879517 5.406762 5.330713 5.5154247 5.6409717 5.779089 5.5793796
1369500_at 5.4096236 5.360834 5.3708076 5.3968277 5.7194147 5.484365 5.3852105 5.339905 5.240611 5.3803916 5.402142 5.725292
1369501_at 6.2623353 5.9183803 5.9855733 6.305625 6.0796695 6.175938 6.068607 6.136658 6.0256667 5.861057 5.7426734 5.8209834
1369502_a_at 12.655217 12.518338 12.767939 12.704767 12.576208 12.222954 12.615139 12.625706 12.079186 12.674748 12.633104 12.626534
1369503_at 3.2199578 3.4117436 3.4437978 3.3520806 3.3158805 3.3114269 3.2997363 3.1993947 3.4353662 3.5410697 3.383025 3.3630385
1369504_at 5.630085 5.57535 5.4720984 5.90404 5.72591 6.0722704 5.6028 5.5032616 5.668763 5.6715784 5.2836914 5.643704
1369505_at 5.9280715 5.5585895 5.574025 5.5049834 5.9889035 5.3280683 5.7626038 5.6275396 5.674615 5.6340685 6.4444017 6.0244565
1369506_at 4.461948 4.7008257 4.791207 4.51129 4.3388977 5.0445957 4.478401 4.739091 4.8025255 4.754785 4.46313 4.826339
1369507_at 4.1167526 4.3189993 4.270238 4.2761955 4.2279654 4.300641 4.5093184 4.2889977 4.381027 4.228486 4.2784796 4.6264906
1369508_at 5.136735 5.209713 5.17846 5.188692 5.250765 5.4702954 5.316022 5.2277236 5.253725 5.2390585 5.010093 4.9278846
1369509_a_at 4.5408936 4.5252905 4.739027 4.4824476 4.4580436 4.4916444 4.172513 4.3065405 4.2313857 4.4800663 4.3874273 4.64231
1369510_at 6.6809855 6.585245 6.745323 6.738034 6.9251676 7.0511265 6.800647 6.5799007 6.62667 6.887698 6.994168 6.800895
1369511_at 5.8802114 6.5179505 6.559323 6.701138 6.333969 6.514962 6.6109505 6.0914073 6.7709265 5.9652414 5.708724 6.2443585
1369512_at 5.35338 5.490885 5.886819 5.5357275 5.5614705 5.8749127 5.715151 5.675409 5.24695 5.5094175 5.6959352 5.546501
1369513_at 4.9321246 4.6535587 5.101283 4.8763976 4.584283 4.982047 4.667587 4.7469397 5.1307917 4.903182 4.7066793 5.060454
1369514_at 6.039545 5.903215 6.388179 6.179929 6.016561 6.2556453 6.026598 6.1951523 6.2677736 6.3878093 6.2187133 6.524406
1369515_s_at 4.5120497 4.6498427 4.773704 4.625655 4.4977913 4.6080146 4.406744 4.477458 4.6218357 4.514246 4.5108833 4.693012
1369516_at 3.9349713 4.096047 4.0196366 3.9480956 4.0731115 4.3252583 4.0047235 3.8839648 4.11417 4.0145874 4.0705853 4.0533752
1369517_at 5.3973575 5.273815 5.021461 5.5292315 5.3101726 5.44536 5.4951525 5.346122 5.444453 5.3830085 5.3677793 5.34675
1369518_at 5.432605 5.2287564 5.53137 5.1843476 5.297276 5.431362 5.309355 5.0857553 5.791072 5.115633 5.1183257 5.319985
1369519_at 4.453489 4.5331683 4.5124936 4.314704 4.070977 4.550638 4.2234097 4.3430395 4.4639897 4.7470207 4.476526 4.6474524
1369520_a_at 5.555535 5.6466126 5.6588664 5.478451 5.5691423 5.6451607 5.546911 5.291954 5.7709866 5.739715 5.6393223 5.545618
1369521_at 3.6557739 3.4586272 3.8392925 3.6941175 3.5529373 3.7860494 3.5857491 3.59378 3.6383462 3.623849 3.4899309 3.7937772
1369522_a_at 3.3063736 3.3379283 3.3410642 3.435342 3.4563203 3.4402232 3.4747164 3.312612 3.3630486 3.3477266 3.3627527 3.4070692
1369523_at 5.8541994 5.722003 5.8603706 5.7534814 5.5802746 5.9199877 5.4959846 5.4987307 6.047428 5.771524 5.774063 6.05124
1369524_at 4.465285 4.6767154 4.7946258 4.50609 4.687033 4.8049345 4.556961 4.4961433 4.7269363 4.621885 4.659295 4.855401
1369525_at 5.427517 5.289628 5.470907 5.1985197 5.1948566 5.135106 5.235899 5.094948 5.1504107 5.184457 5.4245615 5.358877
1369526_at 9.048947 9.016925 8.938305 8.991796 8.926089 8.943374 8.957669 9.318626 8.800726 8.891509 8.851448 8.897763
1369527_at 5.6025844 5.625672 5.596101 5.6386256 5.6251616 5.5732627 5.414956 5.465445 5.56527 5.611754 5.4093904 5.5119843
1369528_at 5.487136 5.2930284 5.623785 5.5286636 5.3203673 5.5719795 5.8202925 5.3736143 5.401757 5.267436 5.3010645 5.6961503
1369529_at 4.288003 4.1966105 4.4709253 4.4775043 4.4526086 4.4507318 4.300456 4.349543 4.3149037 4.5239124 4.2482367 4.6628394
1369530_at 4.9107757 4.8335066 4.8889203 4.9423895 4.9299226 5.0839005 4.7428327 4.6624675 4.799046 4.8585997 4.87699 4.835391
1369531_at 6.707184 8.019673 6.2053485 6.6091304 7.1015325 6.7721024 7.2029085 7.31801 6.895811 7.7377377 7.3215117 7.164463
1369532_at 4.9291863 4.759275 5.2533107 4.9695435 4.901902 4.8810596 4.7074113 4.570623 4.923766 4.8063354 4.762063 5.0923243
1369533_a_at 5.978195 5.8751926 5.946711 5.926387 6.0264845 5.8695154 5.9097767 6.027524 5.805234 6.20857 5.858715 6.038801
1369534_at 5.00902 5.2265673 5.0889883 5.249073 5.0315094 5.2365246 4.9534016 4.951888 5.283998 4.980808 5.014884 5.244051
1369535_at 5.0610046 5.2910256 5.101283 5.067838 4.9063983 5.231789 5.062038 5.024143 5.013562 5.034672 4.8280735 5.3460984
1369536_at 4.8125925 4.695091 5.2737975 5.0145407 4.988106 4.865515 4.9973965 5.046558 5.009623 5.0731974 5.08451 5.484907
1369537_at 5.1620884 5.195439 5.2813787 5.3831453 5.016782 5.1694436 5.154561 5.222351 5.22383 5.3662744 5.0476646 5.6574297
1369538_at 4.87868 4.876811 4.926458 4.535138 4.641006 4.954877 4.6410775 4.7113037 4.853146 4.8768187 4.9988613 4.905008
1369539_at 5.46282 5.4588356 5.2008314 5.138715 5.3869534 5.396678 5.315139 5.3771677 5.452178 5.1754045 5.270714 5.297367
1369540_at 4.3848124 4.292982 4.422044 4.0598 4.2347794 4.5367002 4.0970907 3.9222035 4.1941724 4.3016944 4.0355268 4.3538494
1369541_at 3.5421681 3.8172646 3.646677 3.6488984 3.5044398 3.5926585 3.5208707 3.7250476 3.6607525 3.7746832 3.6666532 3.7042477
1369542_at 5.436906 5.1620727 5.543639 5.3774886 5.3944454 5.6446733 5.2887034 5.3060985 5.5601444 5.5428743 5.456896 5.615009
1369543_s_at 6.4190564 6.3019404 6.049233 6.0766706 6.232967 6.123346 6.481434 6.672273 6.28674 6.3769298 6.3544245 5.91634
1369544_a_at 4.15129 4.360529 4.2975883 4.287939 4.1758757 4.46595 4.1787415 4.3335767 4.3631396 4.189027 4.0478506 4.4356523
1369545_at 5.171411 5.2696576 5.440662 5.0705967 5.2644334 5.431362 4.8710313 5.160568 5.07006 5.3160825 4.955705 5.5514593
1369546_at 11.01901 10.961577 11.115114 10.938498 11.006876 10.692316 11.001026 10.949954 10.832391 10.684371 10.996304 10.834786
1369547_at 4.0472584 4.300809 4.5520983 4.2065926 4.2324944 4.28487 4.121279 4.0933495 4.228268 4.191678 4.381624 4.435934
1369548_at 5.447277 5.491334 5.475125 5.3774886 5.2875915 5.549342 5.5654078 5.377782 5.3988 5.410433 5.25385 5.4106894
1369549_at 6.799761 7.1218176 6.9737883 7.10555 7.107186 7.0484667 6.8265333 6.789645 6.9997945 6.804871 6.9045863 7.015972
1369550_at 3.677833 3.964091 3.769824 3.7907104 3.8596115 3.8164332 4.131325 3.837088 4.021517 3.8654463 3.6844597 3.6821449
1369551_at 5.2764826 5.05729 5.252887 5.224042 5.0641193 5.2858315 5.059469 4.8446455 4.9672365 5.1787624 5.05865 5.2337685
1369552_at 4.8736258 4.8081717 4.910369 4.7659044 5.1751356 4.8468513 4.701139 4.5499706 4.938439 4.625096 4.9205813 5.1371436
1369553_at 4.8423824 4.890082 4.8349514 4.984953 5.004778 4.9680223 4.5070467 4.9723225 5.1046877 4.8075466 4.8918514 5.246888
1369554_at 9.730422 9.748917 9.601592 9.543001 9.790837 9.603313 9.640729 9.66901 9.734537 9.688479 9.783738 9.599242
1369555_at 4.2311015 4.029265 4.262449 4.2666836 4.215747 4.1301584 4.569124 4.2286415 4.2651424 4.4452186 4.186492 4.311792
1369556_at 5.088439 5.3641977 5.431246 5.2027426 5.293586 5.493721 5.0375557 5.0086155 5.376975 5.24907 5.3336754 5.589719
1369557_at 7.073319 7.0294223 7.0151744 7.0837207 7.107352 7.163358 6.9378934 7.0425663 7.3517222 7.3235645 7.3637896 7.195671
1369558_at 8.664148 8.799559 8.799326 8.714199 8.617049 8.649249 8.708036 8.727877 9.15081 8.837462 8.912652 8.744523
1369559_a_at 9.728812 9.875785 9.844082 9.978481 9.794186 9.6955185 10.000327 9.905578 10.039083 10.329208 10.050261 9.986077
1369560_at 10.019516 9.884987 9.637277 10.082091 10.099921 10.356776 10.337276 10.335473 10.502551 10.414301 10.013423 10.237563
1369561_at 3.7847664 3.6975458 3.9295704 3.573934 3.6894944 3.7704303 3.9374547 3.750987 3.8639727 3.8497531 3.775069 3.7121003
1369562_at 5.9680448 5.870269 6.2089047 5.925396 6.170083 6.0766153 6.055684 6.040134 6.159531 6.1569347 6.047147 6.2030964
1369563_at 4.367401 4.3885484 4.5905848 4.583002 4.4124513 4.1953716 4.2655306 4.4230666 4.5381894 4.6969323 4.460452 4.855643
1369564_at 4.5786843 4.593115 4.604873 4.2421436 4.390563 4.4524674 4.482485 4.212189 4.2716928 4.331962 4.432694 4.595935
1369565_at 5.4022303 5.447621 5.479657 5.5554433 5.0888987 5.208013 5.0541186 5.058272 5.3816047 5.253233 5.1876183 5.316646
1369566_at 4.81725 4.981087 5.0372324 5.0445185 4.8663864 4.928653 5.016618 4.7100544 4.6989584 4.6807933 4.9708967 5.0725155
1369567_at 4.8493443 4.94225 5.211929 4.978338 4.865847 5.007524 4.702737 4.935147 4.9402466 4.8683066 4.9334965 4.857555
1369568_at 4.826379 4.990283 4.718022 4.964101 4.884131 4.9861593 5.0503025 4.9057555 4.810651 4.712765 4.700584 4.8561196
1369569_at 4.3015857 4.3882933 4.630196 4.269559 4.595715 4.4218407 4.634926 4.309735 4.515307 4.5469427 4.2188616 4.74903
1369570_at 3.3377223 3.368828 3.4359238 3.2929132 3.454193 3.3956902 3.241742 3.47294 3.4406233 3.3735416 3.3219588 3.4115136
1369571_at 8.599216 8.533755 8.366669 8.524394 8.533187 8.615446 8.507485 8.605782 8.678986 8.430333 8.592394 8.558111
1369572_at 4.033391 4.1389146 4.35135 4.289071 4.1581597 4.466225 4.182636 4.148262 4.181123 4.032572 4.1472497 4.3145585
1369573_at 4.403687 4.286744 4.368326 4.4106007 4.3471875 4.4970837 4.198073 4.2684474 4.272987 4.3723917 4.572006 4.5596085
1369574_at 4.000147 3.7833257 3.9266992 3.8986 3.850053 3.970955 3.9423332 3.8085127 3.7884312 3.8069718 4.0123944 4.055705
1369575_at 3.8000343 3.6065323 3.6802685 3.5726793 3.4480548 3.5298638 3.633089 3.5872838 3.7357497 3.662792 3.7892225 3.5546398
1369576_at 3.9649403 3.7911632 3.9540503 3.777229 3.7880027 3.9700725 3.8726628 3.721125 3.9769092 3.9127495 4.00024 3.897539
1369577_at 6.4754953 7.0204034 7.951086 8.542765 7.587274 7.242922 7.556173 6.84417 7.4364357 7.5264707 5.4315467 6.6145353
1369578_at 4.308815 4.362447 4.4819355 4.321251 4.672371 4.4689455 4.546444 4.2343864 4.53971 4.3533387 4.378066 4.6189003
1369579_at 5.945259 5.9848423 6.235304 6.205993 6.0450373 6.141926 5.9946003 6.0410476 6.211571 6.3448815 5.9983315 6.2566137
1369580_at 4.281131 4.052229 4.3573422 4.204285 4.0732355 4.0895667 4.085249 4.0610757 3.9424624 4.17484 4.1758394 4.442989
1369581_at 11.349142 11.402161 11.269833 11.299745 11.108669 11.129511 11.247561 10.868909 11.013645 11.209039 11.364618 11.107249
1369582_at 5.9933496 6.1504602 6.2353106 6.0675807 6.121403 5.9321094 5.955238 6.1313643 5.881817 6.081292 6.0387726 6.3261743
1369583_at 4.9449043 4.7658625 4.9213333 5.0768642 4.9821405 5.017302 4.987766 4.986134 4.7570143 4.8948817 4.862685 5.168961
1369584_at 6.4167337 5.8714023 6.158774 5.835575 5.960099 5.948906 6.1809053 5.7289352 5.881817 5.663098 6.1090946 6.1788263
1369585_at 3.668792 3.6765788 3.7895026 3.5806909 3.7039845 4.2536597 3.6033444 3.7976408 3.6354737 3.6820014 3.9973087 3.7496176
1369586_at 3.3949761 3.321712 3.360875 3.4230652 3.1968844 3.4086971 3.4871664 3.2089512 3.3942947 3.3408346 3.2910018 3.5298502
1369587_at 4.4911833 4.236015 4.6378946 4.678483 4.175234 4.4500866 4.4289637 4.4028397 4.6290746 4.5873194 4.057076 4.4947147
1369588_a_at 8.088311 8.209429 7.6303115 8.107662 8.168137 7.86371 7.8748693 7.865031 7.7579904 8.310083 7.9812737 7.7933936
1369589_x_at 3.7731926 3.840226 3.8547685 3.9641159 3.9559486 3.8074827 3.6972222 3.9063575 3.8892999 3.7695425 3.7750614 3.8905952
1369590_a_at 6.705208 6.7572966 6.8994126 6.830106 7.0440016 6.644572 6.609018 6.8546085 6.640063 7.0165563 7.003262 6.8853984
1369591_at 3.8325667 3.8254194 3.638032 3.6891994 3.732667 3.9341657 3.7135148 3.6133754 3.7450461 3.6784687 3.8974776 3.8547277
1369592_at 6.7127438 6.950788 6.861505 6.6924243 6.966759 7.0923676 6.6031895 6.8684273 6.9747295 6.7230067 6.9285846 7.133087
1369593_at 3.522968 3.4892645 3.769824 3.5346959 3.4790866 3.4556272 3.6071088 3.425811 3.4555597 3.3141577 3.489043 3.501484
1369594_at 5.517066 5.764541 5.8749804 5.69815 5.813145 5.784104 5.7790737 5.7470517 5.8050857 5.8080435 5.670432 5.840356
1369595_at 3.7660604 3.7855315 3.785047 3.7049026 4.0378857 3.9971416 3.7871757 3.843471 3.947169 3.8582327 3.7489872 3.6197562
1369596_at 4.5848207 4.7040796 4.7438316 4.588835 4.793254 4.7842827 4.7013397 4.6879215 4.8480406 4.814023 4.8283997 4.5477405
1369597_at 7.7041993 7.6398244 7.5161605 7.624632 7.7830806 7.635265 7.728971 7.7515483 7.5963354 7.909057 7.6506343 7.51184
1369598_at 4.581226 4.3016586 4.66533 4.3443947 4.299073 4.5051107 4.417092 4.288533 4.210847 4.4058104 4.4954004 4.3413124
1369599_at 4.937811 5.250243 5.273186 5.2434783 4.9063983 5.0310526 4.9692864 4.806985 5.0339108 5.135287 4.8968124 5.32632
1369600_at 4.382919 4.2624536 4.456393 4.3976707 4.356008 4.436205 4.2863903 4.2345085 4.3066607 4.326038 4.416005 4.4866204
1369601_at 5.1576815 4.9718246 5.015724 5.015864 5.0660524 5.1638393 5.1957393 5.0642443 4.935873 4.951427 5.001451 5.3970294
1369602_at 4.477001 4.503129 4.516342 4.526132 4.5697136 4.5586195 4.4075165 4.573881 4.347929 4.6096687 4.5057235 4.6278687
1369603_at 3.554039 3.7295718 3.825878 3.8269224 3.7291577 3.6992373 3.6875877 3.7960396 3.7961917 3.6649134 3.8934264 3.8112857
1369604_at 4.431762 4.561043 4.5848475 4.809147 4.3892064 4.793795 4.4681387 4.5722094 4.694364 4.6326528 4.6151867 4.7426605
1369605_at 5.290478 5.2609377 5.473738 5.376698 5.1268487 5.5943904 5.262677 5.1831927 5.478466 5.5267525 5.326771 5.314364
1369606_at 3.7220612 3.9153862 3.9342232 3.8107755 3.6443162 3.9962418 3.7303848 3.8189893 3.6648479 3.9624028 3.8904374 3.9725149
1369607_at 5.7954392 5.98766 6.0520854 6.048838 5.9737463 6.0228043 5.7624936 6.0688534 5.892969 5.9240227 5.8425126 5.869732
1369608_at 4.2419634 4.2111125 4.1698294 4.1439724 4.205521 4.5254307 4.2387533 4.3950152 4.441735 4.3365808 4.3921924 4.3568797
1369609_at 3.8277802 4.1795025 3.749037 3.908566 3.6811209 3.587874 3.792031 3.767704 3.8557024 3.6265478 3.9322941 3.8798237
1369610_at 6.5749326 6.503079 6.490831 6.6209893 6.5873303 6.528309 6.446768 6.516479 6.6109276 6.4008803 6.5078883 6.326267
1369611_at 4.9395914 5.0271025 5.139548 5.3533096 5.1065917 5.0041523 5.068977 5.047588 5.3340034 5.3156404 5.4123297 5.3426933
1369612_at 4.9612713 4.926365 5.12986 5.315527 5.1627264 5.046181 5.00358 4.8339205 5.010718 4.891672 4.9790926 5.114541
1369613_at 3.8330262 3.8189209 4.0882263 3.9349537 3.8353152 3.8424525 3.597504 3.7271838 3.8867 3.8011165 3.7877684 3.9473593
1369614_at 3.9597173 4.0141416 4.200077 4.2305646 4.089882 4.178182 4.3075395 3.7836418 4.0912943 4.1368914 4.0896144 4.232296
1369615_at 5.7169075 5.735096 5.877348 6.02449 5.6563563 5.816194 5.8786197 5.811864 5.756741 5.702285 5.916251 6.1006513
1369616_at 4.439698 4.5121803 4.572382 4.5778666 4.3298287 4.458652 4.3360157 4.3893256 4.515298 4.3097687 4.5093613 4.5214405
1369617_at 6.598017 6.563152 6.5000024 6.6667614 6.881747 6.995119 7.6455116 6.7907004 7.0079713 6.7862663 7.324092 7.312354
1369618_at 4.566115 4.7104177 4.4484606 4.2348056 4.473018 4.7365327 4.459416 4.293956 4.4983068 4.454928 4.311969 4.3987975
1369619_at 5.0906005 5.032635 5.179983 5.0582275 4.911968 5.4402127 5.23861 5.0781045 5.1690316 5.0772176 5.252691 4.9756145
1369620_at 3.9713533 4.0335407 3.8830833 3.9301379 3.9078789 4.0757813 3.9816515 3.859577 3.9479554 4.1390257 4.0715866 3.9854846
1369621_s_at 9.502675 9.746884 9.533145 9.548294 9.594354 9.627743 9.5744705 9.732358 9.863452 9.727806 9.629361 9.583713
1369622_at 4.47143 4.4576807 4.69233 4.6082616 4.3666134 4.39865 4.576444 4.4690495 4.4461217 4.2351503 4.189951 4.470243
1369623_at 4.6201134 4.917366 5.054306 4.8010263 4.822311 4.9630547 4.678686 4.538182 4.823125 4.8388577 4.742696 4.9893675
1369624_at 5.831425 5.9648194 5.8861475 5.8525496 5.787439 6.085673 5.7701325 5.8591847 5.934508 5.8593593 5.9380345 5.6067905
1369625_at 6.796792 6.787455 6.0123286 6.586084 7.2411857 6.6127806 6.1636124 6.2033105 5.882783 6.4503226 6.89993 6.2124586
1369626_at 8.803736 8.9088125 8.722231 8.77651 8.798327 8.818343 9.0731735 8.742369 9.00502 9.045289 8.891116 8.919766
1369627_at 4.0786376 3.9050505 3.9588714 4.1817646 3.8120499 3.8058429 3.9114664 4.0034523 3.94422 3.7128198 4.009244 3.9725246
1369628_at 9.185673 8.359212 8.301644 8.649222 8.384472 8.387691 8.81801 8.472137 8.860572 8.683097 8.62843 8.139776
1369629_at 11.737131 11.782131 11.80285 11.682816 11.746142 11.67099 11.821958 11.8717165 11.697307 11.902204 11.827668 11.73988
1369630_at 12.802679 12.8603325 12.923133 12.76866 12.811686 12.847273 12.840906 12.885795 12.766897 12.892995 12.810345 12.827092
1369631_at 7.808985 7.6406627 7.7894373 7.7453256 7.803418 7.9324946 7.7048154 7.705984 7.8464093 8.016451 7.8356915 7.8473167
1369632_a_at 6.698647 6.6225696 6.5416126 6.421425 6.5371547 6.7267847 6.483608 6.231344 5.884782 6.1037903 6.190578 6.1092515
1369633_at 11.009789 11.01215 10.833984 10.899475 10.930674 10.878598 10.637888 10.649974 10.547577 10.351645 10.185401 10.563526
1369634_at 6.667089 6.41395 6.576692 6.4870872 6.218418 6.721358 6.4868283 6.3428254 6.6054287 6.6045995 6.624518 6.686557
1369635_at 11.797026 11.916547 11.857953 11.890704 11.844017 11.900522 12.044294 12.106932 11.888392 12.135565 11.908644 12.020559
1369636_at 12.31059 12.393675 12.385145 12.371162 12.328989 12.406075 12.504164 12.540234 12.384466 12.529783 12.394833 12.529462
1369637_at 5.0758905 4.6884766 5.1301584 5.1476 4.8028507 5.134948 4.976903 4.7837443 5.037263 4.9952965 5.0874863 5.2704506
1369638_at 5.427872 5.595346 5.281272 5.2147017 5.2816405 5.4134903 5.3802543 5.3034463 5.611151 5.3973827 5.281953 5.1371436
1369639_at 3.7755609 4.042492 3.8198051 3.6719766 3.6062095 3.8776264 3.8523622 3.614756 3.7266297 3.809633 3.9644752 3.8852026
1369640_at 5.341469 5.503571 5.381981 5.5166497 5.3876176 5.4230843 5.425297 5.4252763 5.4688635 5.3376303 5.278886 5.299237
1369641_at 7.760902 7.7442884 7.601981 7.846298 7.7648816 7.853662 7.9453926 7.8253913 7.904044 7.847556 7.6302767 7.660908
1369642_at 7.505401 7.4477344 7.4755163 7.550798 7.48464 7.511404 7.533478 7.4215617 7.4808064 7.540351 7.05472 7.39302
1369643_a_at 7.5700235 7.6548743 7.4324036 7.5698104 7.6127486 7.515713 7.4927363 7.6487026 7.4729652 7.4808216 7.224753 7.198397
1369644_at 9.114163 9.137784 9.120837 9.256974 9.284345 9.113072 9.124823 9.209903 9.077134 8.956728 8.827213 8.640089
1369645_at 4.093712 4.1968985 4.105528 4.2548065 3.9603431 4.237896 4.0445843 4.2348785 4.144724 3.9445817 3.815799 4.1254997
1369646_at 3.5367022 3.8648047 3.6274724 3.6799815 3.7895386 3.9535367 3.7511144 3.6517863 3.8276534 3.6758664 3.8084054 3.822422
1369647_at 6.254257 6.4682174 6.3660955 6.4078074 6.4418473 6.1005554 6.297964 6.27977 6.198282 6.3878093 6.491602 6.301046
1369648_at 6.5444336 6.356724 6.509533 6.4251556 6.4731526 6.2788506 6.402456 6.458104 6.5910254 6.3853345 6.564907 6.3601303
1369649_at 5.1563826 5.045006 5.5277185 5.199574 4.9584184 4.8410172 5.1805625 4.9715843 5.1760817 5.0596137 5.2456527 5.5118256
1369650_at 7.1408515 7.0415807 7.141254 7.111908 7.1853404 7.2108674 7.093143 7.2267523 7.278383 7.349801 7.137474 7.233759
1369651_at 5.1249046 5.092684 4.9000993 5.296348 5.1174645 5.1054583 4.924743 4.9480796 5.0186 5.1926794 5.302711 5.3512244
1369652_at 3.81406 3.9868226 3.7151022 3.8385355 4.013872 3.9144146 4.047144 3.8623464 3.723545 3.9658446 3.9660656 4.137986
1369653_at 7.374498 7.386706 7.38253 7.481375 7.421427 7.3544884 7.453895 7.3785357 7.414785 7.418636 7.401446 7.550004
1369654_at 10.603093 10.582927 10.706414 10.810804 10.8117 10.654911 10.676354 10.645904 10.565384 10.543901 10.467789 10.4327135
1369655_at 8.089157 7.883116 7.500508 7.8691893 8.038176 8.800142 8.767382 7.938844 8.774281 7.729457 7.408756 7.760685
1369656_at 6.894665 7.0351396 7.094249 6.9828796 7.0401974 7.1920085 6.762086 6.9238467 6.845021 6.820241 6.711591 6.58196
1369657_at 4.2441154 3.9496002 4.35135 4.4377747 4.1322875 4.312161 4.080205 4.0608544 4.14452 4.3009663 4.116777 4.461853
1369658_at 8.815265 8.592955 8.794074 9.041678 8.720085 8.891975 9.043896 8.679509 8.57607 8.0614195 8.196788 8.278794
1369659_at 5.7811227 5.729071 5.566468 5.8642683 5.5518417 5.7056527 5.8369026 5.624864 5.633207 5.600152 5.7594943 5.461716
1369660_at 4.5656147 4.541848 5.0134892 4.572719 4.5200014 4.97607 4.6365967 4.445978 4.571922 4.607235 4.4286137 4.7630577
1369661_at 7.9706025 7.9261436 8.160629 8.115002 7.993187 8.188473 7.840255 7.834269 8.07135 7.771341 7.8740983 8.080301
1369662_at 3.5290534 3.6063051 3.6309226 3.6074686 3.6761665 3.8506217 3.716907 3.3825977 3.5612345 3.676882 3.604232 3.7240453
1369663_at 10.120917 10.273591 9.20281 10.611841 6.326981 10.561111 6.9543023 11.594473 9.997124 11.118332 10.89091 11.60515
1369664_at 10.44378 10.551796 10.873065 9.990744 9.569778 10.24335 10.15197 10.987243 10.246199 10.6253195 11.0153675 10.848233
1369665_a_at 7.815553 7.297243 7.5457225 7.5601206 7.894241 7.1130238 7.504293 7.6892796 7.4959555 7.2854776 7.574128 7.6149955
1369666_at 6.4961877 6.123385 6.0311694 6.0362706 5.9199123 6.1095476 6.1674204 6.3935857 6.134386 5.961417 6.194808 5.9083147
1369667_at 6.665626 6.6848006 6.948897 6.7148876 6.8213587 6.637636 6.732736 6.850601 6.739718 6.6487813 7.00776 6.8602247
1369668_x_at 3.9306648 3.7765434 3.8700926 4.016884 3.7683253 3.9605272 3.9036884 3.86741 3.879424 3.8512003 3.699185 4.2502937
1369669_at 7.9900084 8.0790825 7.6499085 7.9730983 8.268051 7.963248 8.314201 8.219116 8.046496 8.25988 8.210209 7.6899915
1369670_at 4.9552956 5.032014 4.9106965 5.04843 5.308915 4.7524567 5.2579427 5.17713 5.422442 5.5367055 5.3282876 5.338523
1369671_at 12.560754 12.405478 12.574294 12.548374 12.578324 12.635314 12.603491 12.764014 12.659306 12.675826 12.663532 12.736661
1369672_at 6.7466717 6.552747 6.501831 6.628561 6.496783 6.576059 6.501446 6.4237976 6.4705863 6.1975765 6.4430485 6.506332
1369673_at 4.098583 4.534938 3.9849672 4.2067637 3.9156861 3.8921432 3.9299302 4.77693 4.1000195 4.296235 4.7805777 4.151087
1369674_at 3.690835 4.5599785 3.5138175 4.4551563 3.6458175 3.750866 3.6585364 5.153654 3.7049804 3.9982648 4.9434586 3.7897959
1369675_at 6.882304 6.799137 6.5615563 6.6390347 6.82147 6.5909095 6.5454583 6.623553 6.7111034 6.6924777 6.6446166 6.752787
1369676_at 7.436125 7.366467 7.3334002 7.3865013 7.53997 7.3627334 7.2329273 7.246951 7.088221 7.306161 7.3708973 7.239924
1369677_at 3.4687119 3.5620809 3.7313173 3.7008595 3.5092373 3.5298638 3.3866441 3.4609146 3.6816099 3.5765543 3.4633508 3.539963
1369678_a_at 7.6344266 7.772965 7.4228325 7.619477 7.6964645 7.5186596 7.492215 7.8067055 7.6863256 7.75842 7.3872404 7.44364
1369679_a_at 10.2539215 10.408163 10.2974615 10.260382 10.081752 10.136589 10.0399275 10.330005 9.985114 10.083145 9.778716 10.042945
1369680_at 5.153107 5.055276 5.2188644 5.12212 5.1071773 5.273064 4.986356 4.943125 5.115333 5.152342 5.170566 5.03879
1369681_at 4.3506784 4.837673 4.794707 4.572719 4.6808276 4.6031137 4.384852 4.5107303 4.5837765 4.720754 4.876755 4.7628517
1369682_at 6.884861 6.821256 6.5370126 6.805482 6.7000713 6.8673525 6.6944623 6.729871 6.7545376 6.7563434 6.6660285 6.4111714
1369683_at 7.3354297 7.1207385 6.9642973 7.011964 7.101119 7.3122387 7.107784 7.351873 7.1212325 7.1348276 7.193134 7.0739107
1369684_at 4.9080005 5.0196342 5.0199966 5.1473413 5.19909 5.0663834 5.1372633 5.082038 4.8766108 4.793373 5.246935 5.0802193
1369685_at 4.014408 4.36691 4.0439925 4.0575385 4.038872 4.3102527 4.0660443 3.910838 4.025391 4.045369 4.028829 4.259368
1369686_at 4.4575152 4.1669703 4.3395915 4.3655925 4.260448 4.2653413 4.128127 4.1351814 4.2250776 4.086263 4.274687 4.4366546
1369687_at 4.550873 4.2696576 4.5237155 4.199275 4.4141717 4.3334684 4.398203 4.2805433 4.165059 4.354157 4.439306 4.5554442
1369688_s_at 5.0353603 5.03365 5.355749 5.1187153 5.3553505 4.982451 5.0201163 5.118049 5.1295033 5.1231737 5.0411406 4.6965313
1369689_at 7.221711 7.1364236 7.0885024 7.0430956 6.97964 6.726017 6.879582 7.167749 7.0351195 6.9826303 7.221916 7.2256308
1369690_at 7.1219645 7.137617 7.0805926 7.007597 7.028079 6.891117 7.130896 7.4029284 6.8426614 7.1598377 7.061931 7.154933
1369691_at 4.4951334 4.689539 4.882352 4.752844 4.7319965 4.8701525 4.446707 4.5925784 4.5091887 4.7178802 4.660596 4.8991213
1369692_at 4.070956 3.851669 4.151511 3.9828815 3.891252 3.7485676 3.9732308 3.7942104 4.0518246 4.080439 4.011223 3.9166682
1369693_a_at 5.9970345 5.6690235 6.047448 5.7857647 6.1011877 5.4027686 6.0087705 6.2724586 5.962141 6.381645 6.3382907 6.2581916
1369694_at 3.4300964 3.654657 3.6956415 3.764746 3.7620225 3.5924942 3.8744519 3.787841 3.7864525 3.738717 3.8209536 3.812887
1369695_at 4.6098256 4.414221 4.2791986 4.437518 4.280569 4.491861 4.32594 4.429671 4.509189 4.228126 4.6800575 4.466694
1369696_at 3.8016982 3.6964138 3.7937477 4.036891 3.7962523 3.8342671 3.7178593 3.8582144 3.7031693 4.0876975 3.9707084 4.173362
1369697_at 3.9144092 3.86948 4.2530346 4.158204 4.000687 4.2596736 4.0114937 4.150044 4.0347843 3.9421847 3.9518487 4.346157
1369698_at 5.062935 4.3925996 4.760305 5.015455 5.057385 5.031521 4.667054 5.1523542 5.215403 6.9197545 4.8895354 5.630854
1369699_at 4.870694 4.7439938 5.036289 5.0539665 4.9924703 4.8397646 4.9169664 4.7346544 5.077976 4.8487773 4.771941 5.144654
1369700_at 6.120151 5.983098 5.702084 5.7951074 5.921611 5.8519554 5.992827 5.8262706 6.191979 5.7452097 5.8000374 5.707925
1369701_at 12.472256 12.392408 12.402947 12.377835 12.294612 12.297061 12.308887 12.218733 12.282059 12.178286 12.187794 12.197163
1369702_at 6.891967 7.08087 6.833668 6.871302 6.939466 6.5370855 6.9683313 6.9568467 7.012937 6.827454 6.743495 6.4914618
1369703_at 7.188003 7.381625 7.303128 7.29896 7.1814003 7.495051 7.2765255 7.3367724 7.2853894 7.346877 7.488153 7.5161376
1369704_at 6.6372743 6.8693132 6.7137227 6.492153 6.7653446 6.6444893 6.7221794 6.6981683 6.569534 6.7265687 6.7204933 6.539549
1369705_at 5.243573 5.062915 5.305912 5.180611 5.1093225 5.041911 5.0602536 5.121354 5.091793 5.1041737 5.129562 5.396272
1369706_at 3.6499155 3.9234781 3.8454425 3.8367057 3.863927 3.7134278 3.9747798 3.9231653 3.7049804 3.8201149 3.769437 3.9578264
1369707_at 4.6698565 4.7508893 4.585006 4.567976 4.7138515 5.006814 4.733259 4.4357243 4.478256 4.4577684 4.7702155 4.70811
1369708_a_at 5.3943353 5.7311864 5.628806 5.69815 5.4076886 5.661801 5.203907 5.4246655 5.541534 5.518284 5.264224 5.7536087
1369709_at 4.081243 4.312415 4.405812 4.26053 4.567072 4.1301737 4.182134 4.155483 4.2356067 4.204506 4.3395824 4.401044
1369710_a_at 3.812003 3.922957 3.8856897 3.9727166 3.8563147 3.6522386 3.6052084 3.887411 3.7417254 4.0258093 4.0651207 3.8756373
1369711_at 4.714656 4.617519 4.7888412 4.922969 4.60745 5.0101376 4.779222 4.6200047 5.0661254 4.971108 4.9222937 4.9936414
1369712_at 7.336111 7.187718 6.954179 7.259428 7.240278 7.2620106 7.1444473 7.137984 7.0159407 7.291468 7.409453 7.023858
1369713_at 5.8156495 5.6750045 5.807914 5.5640764 5.5849376 5.888206 5.905166 5.738624 5.999498 5.7070756 5.8769903 6.050149
1369714_at 6.989196 7.129521 6.884504 6.928305 7.0338297 6.873819 7.0490813 6.826579 6.860357 6.8081865 6.883062 6.7746463
1369715_at 4.172058 4.1719317 4.346511 4.3794374 4.21042 4.4048448 4.1650996 4.111228 4.1278434 4.387811 4.3071566 4.3718295
1369716_s_at 9.873422 9.805887 9.67626 9.760735 10.039215 9.893146 9.409215 9.837597 9.324733 9.456616 9.407274 9.870664
1369717_at 4.6041064 4.2428484 4.552081 4.561267 4.422413 4.4149466 4.452002 4.279762 4.5790005 4.5030527 4.5182214 4.477105
1369718_at 8.132298 8.528093 8.4318 8.399527 8.225174 8.072671 8.095524 8.293959 8.384932 8.40678 8.592052 7.479796
1369719_at 3.1851776 3.2522926 3.3233614 3.3865404 3.3464024 3.2183905 3.2035139 3.1349854 3.3248672 3.3538315 3.20722 3.4015107
1369720_at 9.325459 9.441402 9.612314 9.202843 9.295477 9.216142 9.29389 9.438545 9.049448 9.080364 9.196864 9.353712
1369721_at 5.1629763 5.0759907 5.0612755 4.8152122 5.197514 5.3138013 5.0829997 5.018256 4.991017 5.2528872 5.025652 5.1329975
1369722_a_at 8.289157 8.15804 8.103339 8.2256775 8.113093 8.268771 8.099577 7.970959 7.9807343 8.055823 7.999173 8.231593
1369723_at 7.354232 7.204156 7.0496945 7.22933 7.216489 7.3264775 7.136113 7.2784996 7.0970583 7.018968 7.1250677 7.0739107
1369724_at 5.3339825 5.5673122 5.516199 5.277745 5.1915183 5.462327 5.3028884 5.1355224 5.264654 5.2300577 5.4104595 5.3990374
1369725_at 8.119709 7.8141475 8.00954 8.176338 8.381137 8.103981 8.099954 7.9366064 8.050587 7.7004213 7.4440913 7.475795
1369726_at 8.491144 8.527232 8.339688 8.434704 8.61296 8.494507 8.50101 8.535707 8.552894 8.752256 8.478493 8.800597
1369727_at 13.752704 13.914216 13.675074 13.538092 13.655469 13.60672 13.637454 13.785548 13.654667 13.74588 13.782989 13.545957
1369728_at 5.293612 5.657375 5.118036 5.2911067 5.049766 5.064287 5.244627 5.250429 5.0973167 5.5120993 5.664435 5.2712374
1369729_at 8.682249 8.492598 8.103014 8.171785 8.533188 7.9396577 8.461488 8.719946 8.220671 8.183825 8.585068 8.1658125
1369730_a_at 5.0003185 4.8257623 4.9862127 4.97201 4.8612037 4.688774 4.9353237 4.9247613 4.9224625 4.851158 4.8474545 4.8954177
1369731_at 3.3717196 3.3708105 3.4818208 3.4738522 3.394736 3.4595501 3.2757897 3.2939768 3.5537064 3.4064436 3.3514085 3.6625638
1369732_a_at 4.7586555 4.6585183 4.3235397 4.4313784 4.600668 4.4265594 4.5399218 4.6470003 4.7242556 4.668252 4.3976765 4.605585
1369733_at 8.501482 8.509234 8.379553 8.587773 8.607008 8.660973 8.617267 8.5492 8.719048 8.641097 8.487752 8.527736
1369734_at 9.311434 9.262681 9.273632 9.353948 9.455684 9.134722 9.322302 9.278717 9.186352 9.167858 9.139045 8.99267
1369735_at 6.1558285 5.9328756 5.956124 5.869743 5.7788944 5.8283296 5.9715776 6.070747 5.9690323 5.85653 5.632853 5.5616684
1369736_at 5.211589 5.269887 5.2410507 5.1725807 5.15199 5.0402174 5.0648365 5.018557 4.9845066 5.2165356 5.1392307 5.0085983
1369737_at 9.184029 8.97785 8.941424 9.326168 9.544694 9.120081 9.045946 8.78145 9.1174755 8.755129 8.103918 7.975999
1369738_s_at 9.928359 9.818524 10.096217 10.17249 10.268691 9.901542 9.781465 9.758034 9.979239 9.655159 9.18922 9.34043
1369739_at 4.4261518 4.4738884 4.562563 4.7919397 4.196986 4.6952925 4.6010847 4.4938993 4.3795185 4.304261 4.4881897 4.3719234
1369740_at 5.145952 5.127805 5.229172 5.0633097 5.048353 5.398854 4.978605 5.008235 5.0477066 5.4733996 5.130306 5.006417
1369741_at 5.5809727 5.8488793 5.851189 5.634132 5.79135 5.8555894 5.5540314 5.57117 5.597243 5.7476206 5.7700872 5.9302006
1369742_at 4.984687 4.912638 4.887231 4.9616756 4.7604256 4.8794737 4.5637455 4.6867256 4.8022747 4.8064294 4.721798 4.9585752
1369743_a_at 8.198974 8.737516 8.694704 8.812459 8.172224 8.554462 8.407736 8.371745 8.466579 8.536938 8.533069 8.43445
1369744_at 4.258583 4.277835 4.6042233 4.161389 4.1748023 4.3434196 4.466202 4.2238703 4.466399 4.3658915 4.2273197 4.7977138
1369745_at 6.301089 6.3492217 6.596214 6.452146 6.1717234 6.648657 6.2309294 6.4514484 6.6225605 6.5871034 6.4535184 6.457781
1369746_a_at 11.8970995 11.911244 12.0692005 11.96199 11.780554 11.72238 11.894454 11.944757 11.722815 11.612555 11.938874 11.785652
1369747_at 6.653198 6.34579 6.652303 6.5505834 6.599649 6.1740446 7.055234 6.6895556 6.599948 6.720324 6.716106 6.2845116
1369748_at 3.6029127 3.546722 3.6933904 3.5888417 3.5881789 3.6940873 3.7135148 3.651776 3.5649254 3.5619671 3.6194785 3.7042477
1369749_a_at 4.1590543 4.18412 4.200997 4.1556625 4.1484017 4.2831783 4.013232 4.328993 4.020385 4.2947984 4.076623 4.1045904
1369750_at 3.7865465 3.9603925 3.8496892 3.9519556 4.0080786 4.019333 3.946164 3.882616 3.7115936 3.9285119 3.793701 4.153838
1369751_at 4.1826963 3.9664407 4.212942 4.307639 4.1391463 4.225865 4.3641195 3.9945672 4.322016 4.338484 4.1581182 4.234619
1369752_a_at 4.9345217 5.0882826 5.324186 5.0063057 4.9953065 5.1859922 4.9093423 4.8479004 5.052811 4.9848175 5.144199 5.0218344
1369753_at 4.1804404 4.0949965 4.184845 3.79399 4.1296134 4.2979345 4.100259 4.115191 4.138217 4.0840125 4.2577133 4.148777
1369754_a_at 8.093233 8.107926 7.9491377 8.030275 8.159487 8.116726 8.2064495 8.265027 8.270374 8.483781 8.213136 8.24128
1369755_at 3.7207315 3.6597023 3.8534617 4.141264 3.8019261 3.771045 3.7692425 3.759872 3.6213715 3.7483382 3.7462895 3.8462768
1369756_a_at 7.2801156 7.6342006 7.549055 7.542489 7.566106 7.6358376 7.8959565 8.3518305 7.688781 8.223992 7.876847 7.8851657
1369757_at 5.9956136 5.8492966 5.88315 5.6378927 5.7625275 6.1657267 5.8979115 5.591587 5.7557087 5.783826 5.8957076 6.3235583
1369758_at 8.322719 7.76081 8.153727 8.121741 8.235321 8.442335 8.61333 8.523455 8.193833 8.576181 8.612059 8.314049
1369759_at 5.517126 5.2609377 5.641238 5.5046983 5.518027 5.186882 5.3532686 5.299824 5.389689 5.415321 5.2623153 5.4223185
1369760_a_at 3.7231984 3.9258442 4.009556 3.897295 3.744935 3.895267 3.770408 3.7880282 3.885541 4.07879 3.7627356 4.236389
1369761_at 3.9727309 3.9495516 4.439821 3.9763734 4.0618763 3.9522603 4.0145593 3.977171 3.9335675 4.075854 3.9985845 4.0676
1369762_at 3.9912379 3.9757986 4.4276137 3.9700146 4.041444 3.914501 3.9545014 4.117105 4.2120705 3.9816852 4.114741 4.573448
1369763_at 4.306176 3.8586085 4.5237155 4.3443947 4.2843256 4.080545 4.2068233 3.9203012 4.2928867 3.918632 3.8955064 4.288673
1369764_at 13.173053 13.153709 13.141146 13.150655 13.171283 13.12123 13.0323715 13.096553 13.158294 12.988613 12.960207 13.099115
1369765_at 3.8338702 3.6549883 3.7569308 3.8458474 3.76757 3.6406715 3.5616431 3.6949909 3.801725 3.656925 3.6969347 3.6384025
1369766_at 5.453827 5.5534406 5.8184824 5.603876 5.5942893 5.6685076 5.4717326 5.4442472 5.517712 5.5229244 5.617609 5.687516
1369767_a_at 4.03856 3.9368324 4.0692925 3.9237752 3.9989314 4.045233 3.9001558 3.9090958 4.038562 3.918278 3.683979 3.8515408
1369768_at 6.3298836 6.3742604 6.6210103 6.5187373 6.459335 6.488076 6.5280695 6.3312006 6.326694 6.5548725 6.4422436 6.5807076
1369769_at 4.530478 4.475817 4.504174 4.882666 4.641006 4.7632265 4.7157817 4.63756 4.736913 4.4792566 4.5908155 4.8494167
1369770_at 4.1076884 4.199488 4.142338 4.0501337 3.9577167 4.202917 4.1420918 4.4410553 4.025085 4.258332 4.36519 4.05346
1369771_at 5.083044 5.1299257 4.8117933 5.0257626 5.213537 4.9345284 5.1942883 5.116946 4.846263 4.854948 5.1299415 4.952338
1369772_at 7.166207 7.341115 6.9050484 6.800152 6.7251577 7.168356 6.832167 6.988711 6.965696 7.0547028 6.891304 6.751232
1369773_at 3.8908532 3.8331425 4.032873 3.9285846 4.06658 4.182148 4.2041993 4.0205574 4.0575037 3.9176426 4.295099 4.1154513
1369774_at 4.460677 4.417927 4.5166183 4.5643787 4.36826 4.4916444 4.0208764 4.3430395 4.5542645 4.4026594 4.409463 4.4232583
1369775_at 7.9410586 8.068973 8.026426 8.0375 7.9968405 7.8012767 7.8847027 8.086752 7.91838 7.815962 7.9107313 7.9303293
1369776_a_at 6.827667 6.629463 6.9570675 6.568767 6.5840936 6.885457 6.776774 6.7397456 6.713631 6.7439303 6.7134748 6.7897015
1369777_a_at 7.3440623 7.3845963 7.0439744 7.4158535 7.308746 7.3788466 7.4025617 7.171404 7.4546967 7.1052594 6.904125 6.948855
1369778_at 3.8702679 3.752395 3.9811463 3.9465427 3.9258497 3.9431126 3.7875316 3.8336928 3.9630983 3.8683214 4.044884 3.9143763
1369779_at 5.9147263 5.998817 5.8159704 5.7622566 5.789103 5.7549253 5.92192 6.0891013 5.8913894 5.780424 6.0090303 5.6598024
1369780_at 6.128531 6.2801065 6.6230917 6.1112165 6.22255 6.413958 6.144733 6.1575356 6.3265443 6.117341 6.129333 6.628616
1369781_at 3.7107744 3.9767766 4.078583 3.9302397 3.9854684 3.9018435 3.941468 3.9712236 4.0607796 4.1134605 4.1795144 4.0143056
1369782_a_at 6.037839 6.1470184 6.416872 6.184364 6.049032 6.1150427 5.9983635 6.1592607 6.172278 5.885774 6.194808 6.2557726
1369783_a_at 4.855189 5.0242586 4.5805984 4.901635 5.165996 4.922929 4.6856494 4.7462873 4.875058 4.6962557 5.3906884 4.9157147
1369784_at 4.0201387 3.7063043 4.2084913 4.005997 3.934672 3.910985 3.9142804 3.7092476 3.7101147 3.6434405 3.9885552 3.7814734
1369785_at 8.157558 7.8061376 7.8997707 7.5737395 7.89338 7.998263 7.7476115 7.8598766 7.8042316 7.5455704 7.488571 7.480853
1369786_at 5.975224 6.0156207 6.3394895 6.1970572 5.8305464 6.0655527 5.9388957 5.8899474 6.216128 6.2913566 6.2526712 6.5969152
1369787_at 3.9520338 3.698672 3.9781506 3.749801 3.9498863 3.9499176 3.808821 3.7667973 3.9582605 3.7404063 3.7117293 4.0267353
1369788_s_at 8.093263 7.235911 7.1628537 7.2199626 8.0698395 8.033474 8.658363 7.4425154 7.394686 8.476288 7.3168335 7.75712
1369789_at 3.4883533 3.3788843 3.4780877 3.4713233 3.47151 3.45141 3.375314 3.4807107 3.5096283 3.5203474 3.2141025 3.4828491
1369790_at 11.590702 11.580182 11.634571 11.398762 11.19514 11.183875 11.178775 12.093443 11.5216675 11.726174 12.14402 10.930913
1369791_at 8.19486 7.866454 8.090683 7.961641 8.028662 7.9076595 8.109568 8.144091 8.203522 7.8488436 8.027304 8.087775
1369792_at 5.935304 5.909828 6.3076634 6.0281653 5.794517 6.0212073 6.053804 5.902153 5.9448 5.7898755 6.016303 6.0250907
1369793_a_at 4.345461 4.1928434 3.9170184 4.14974 4.163143 4.3091965 4.2402835 4.352319 4.185046 4.0464954 4.1867704 4.0528517
1369794_a_at 4.7595935 4.874616 4.9431934 4.8725924 4.6281366 4.91849 4.856553 4.8939815 5.0314984 4.877466 4.7218523 5.39704
1369795_at 4.3788853 4.19944 4.2755485 4.3954945 4.3668566 4.325371 4.255476 4.3225245 4.4074526 4.281697 4.364046 4.294335
1369796_at 4.780157 4.858664 4.7483387 4.6615252 4.6606727 4.7853026 4.6617866 4.646425 4.748701 4.7543764 4.6749716 4.941982
1369797_at 4.0937114 4.170225 4.343224 4.1561837 4.1271787 4.2923584 4.2963963 4.3271327 4.50844 4.2115126 4.1872873 4.331105
1369798_at 4.4498644 4.5532455 4.669444 4.7351274 4.619301 4.7346888 4.485898 4.6711397 4.7662945 4.677271 4.6887116 4.662611
1369799_at 10.598462 10.556019 10.550273 10.603762 10.690693 10.384489 10.532174 10.770049 10.265132 10.311498 10.266247 10.296402
1369800_at 3.8540661 3.9894524 3.8294017 3.9398258 4.0867825 3.791421 3.7926738 3.8381226 3.9593606 3.9794285 3.9107249 4.1847696
1369801_at 4.441518 4.6551485 4.594042 4.7485576 4.859549 4.670983 4.651173 4.607526 4.8221664 4.7604795 4.483237 4.597821
1369802_at 3.9306648 3.918744 3.923069 4.087318 4.016118 4.047349 4.0662556 4.063991 4.169877 3.8875027 3.9182673 3.9488933
1369803_at 4.601817 4.614873 5.084375 4.9260826 4.5396266 4.8308597 4.6256733 4.581891 4.695119 4.9393053 4.718559 4.860789
1369804_a_at 4.8445835 4.783741 4.813522 4.666157 4.6705933 4.704962 4.413651 4.225688 4.8490105 4.3885546 4.6603556 4.6581464
1369805_at 4.1113863 3.9811854 3.9561505 4.138875 3.9000797 3.9609046 4.2387533 4.1257143 4.515186 4.4094906 4.190784 4.438815
1369806_at 5.124646 5.2674437 5.3864155 5.084059 5.397501 5.523385 5.021734 5.201586 4.83916 5.1467614 5.065097 5.3242426
1369807_at 4.673773 4.4888096 4.363553 4.572719 4.481627 4.586198 4.426216 4.6472335 4.378397 4.670249 4.445344 4.597733
1369808_at 4.7722125 4.6125555 4.818374 4.62164 4.7799377 4.9651456 4.8531547 4.7767105 4.85969 4.525424 4.7344704 4.8604407
1369809_at 5.027973 5.093006 5.2567515 5.29166 4.998826 5.204287 4.902698 4.945599 5.1370573 4.992772 5.1695023 5.3557715
1369810_at 6.603457 6.7294164 6.8740883 6.508239 6.69294 6.567513 6.7889276 6.6635866 6.7414865 6.5349574 6.600825 6.8519516
1369811_at 5.0083017 4.614156 5.316019 4.8766594 4.9801054 4.9615374 4.4620295 5.057536 4.8990326 5.0066166 4.9384565 5.030286
1369812_at 5.8855925 5.982961 5.779992 6.127408 5.8784394 6.106498 6.0718393 6.127851 6.1355944 5.9316306 6.213231 6.249668
1369813_at 6.797866 6.6468873 6.527836 6.7063484 6.613412 6.7155175 6.572356 6.844761 6.9361496 6.821686 6.6954346 6.898733
1369814_at 4.4815016 4.334362 4.951521 4.842234 4.6196537 4.698057 4.5812807 4.5979443 4.4852695 4.7848277 4.5540514 4.854804
1369815_at 5.66461 5.717639 5.880193 5.563986 6.1377015 5.73719 5.517789 5.664781 5.2918873 5.583329 5.918636 5.51862
1369816_at 4.6719036 4.915905 5.2214403 4.786142 4.7876067 4.8804197 4.5559154 4.7793317 4.8062673 4.7131467 5.334574 4.926338
1369817_at 4.2802258 4.571536 4.3405867 3.9813802 4.2638264 4.6019425 4.3900585 4.137348 4.0133457 4.2882943 4.384464 4.2758474
1369818_at 4.6189976 4.886903 5.030428 4.7005296 4.9664917 4.839633 4.589485 4.6632223 4.8568025 4.9643703 5.134673 4.81339
1369819_at 4.687648 4.8493395 4.8558893 4.7314324 4.7310357 4.890336 4.7983766 4.633137 4.884197 4.8624682 5.000702 4.885305
1369820_at 4.180863 4.337405 4.4157224 4.170108 4.0168757 4.094961 4.139596 3.986186 4.307667 4.1709957 4.3335085 4.1461453
1369821_a_at 4.849802 4.816882 5.046625 4.993244 4.746437 4.845233 4.8173075 4.8772917 4.9093904 4.985401 4.6947126 4.7695913
1369822_at 4.420719 4.4138227 4.328681 4.3083553 4.3475575 4.379792 4.2906027 4.384336 4.543254 4.339343 4.366575 4.5573053
1369823_at 4.7913704 4.608514 5.120147 4.8277035 4.6728277 5.23326 4.506406 4.5559034 4.787121 4.933176 5.0883865 5.2931676
1369824_at 4.926059 4.943514 4.8301706 4.9034357 4.7192984 4.9726934 4.8510857 4.786165 4.566598 4.5937023 4.906065 4.960683
1369825_at 5.0525236 5.0667806 5.241729 4.8653917 4.8463297 5.0243645 4.925292 4.852845 4.9182863 4.97194 5.0409374 5.343197
1369826_at 6.186033 6.141875 5.820296 6.17787 6.234412 5.95944 6.302643 6.443935 6.326363 6.003242 6.2028193 6.4449935
1369827_at 5.697591 5.768689 5.7100477 5.858678 5.7012205 5.868285 5.5753345 5.712078 5.5948486 5.749359 5.66648 5.715627
1369828_at 5.585142 5.8225765 5.7693367 5.680607 5.7457504 5.8543983 5.8256383 5.8881474 5.7487745 5.721818 5.652935 5.8326883
1369829_at 4.7860827 5.023921 5.3328695 5.0053444 4.9040785 4.8367834 5.0381165 5.059065 5.185587 5.0068417 5.160987 5.253684
1369830_at 4.5992446 4.573923 4.35135 4.7577972 4.47712 4.5810122 4.480218 4.6837535 4.6579833 4.7453775 4.8000407 4.7027454
1369831_at 5.442937 5.4777317 5.5410366 5.407608 5.432988 5.6169777 5.6572847 5.452299 5.3442698 5.4494114 5.739398 5.758383
1369832_at 5.676435 5.712471 5.835658 5.627594 5.615624 5.6933784 5.786281 5.5918193 5.8784246 6.0673466 6.055243 6.335679
1369833_at 4.4393487 4.452671 4.4964724 4.572719 4.450529 4.7019296 4.238268 4.5476933 4.672999 4.1813354 4.2738285 4.6577716
1369834_at 7.327848 7.4709926 7.6903033 7.9038196 7.7113676 7.260176 8.053305 7.644472 7.161607 7.860505 7.4077144 7.503984
1369835_at 6.383434 6.29621 6.5384703 6.47376 6.294673 6.6542535 6.205438 6.2882414 6.529728 6.2688527 6.1630335 6.799297
1369836_at 7.083486 7.363728 6.698942 7.104777 7.560761 6.6087933 6.493562 7.465407 6.7849727 7.6908593 7.4565663 8.53949
1369837_at 12.417167 12.492569 12.442381 12.307059 12.277215 12.178525 12.186659 12.212163 11.930696 11.995765 12.029037 12.295445
1369838_at 4.3068304 4.3580112 4.193322 4.24364 4.14231 4.3017178 4.1965094 4.201521 4.181406 4.007153 4.2658534 4.232377
1369839_at 4.609373 4.6041517 4.9332476 4.7509985 4.8380384 4.8377237 4.7533064 4.5734987 4.771001 4.535632 4.716626 4.9123936
1369840_at 9.106668 9.016821 9.787523 8.646169 7.4879136 8.848062 9.32609 8.766278 9.125349 9.689385 8.944321 8.416532
1369841_at 3.8177881 3.4190583 3.6461563 3.6879778 3.4806135 3.680173 3.5943656 3.4918175 4.0421352 3.4890199 3.823729 3.6738517
1369842_at 3.658144 4.024726 3.96959 3.8771951 4.024167 3.9599288 3.7311542 3.7932775 4.081917 3.8857539 3.919717 3.7042477
1369843_at 4.3395147 4.6817245 4.5798903 4.3171506 4.2661 4.3976 4.7317467 4.3071623 4.452306 4.6951656 4.1687965 4.8601103
1369844_at 4.4171734 4.156833 4.6679173 4.250684 4.1984243 4.28399 4.2816935 4.0785365 3.933356 4.2654977 3.9594421 4.7213
1369845_at 5.4798512 5.3874884 5.6109905 5.5293403 5.597404 5.715415 5.490805 5.5888186 5.8179927 5.5107045 5.670029 5.8622193
1369846_at 3.441711 3.444967 3.4957445 3.6103823 3.45436 3.587206 3.3125837 3.5509994 3.547211 3.4405322 3.5467522 3.422151
1369847_at 5.594276 5.6049604 5.4999456 5.3736835 5.5576134 5.7685347 5.34314 5.5403633 5.7591996 5.5605154 5.579874 5.7663193
1369848_at 3.6275465 3.6652033 3.8008904 3.6335092 3.570187 3.7956362 3.5904505 3.703422 3.7635138 3.7314599 3.833506 3.8029876
1369849_at 5.263254 5.101973 5.2080383 5.1018543 4.8762436 5.351117 5.1547966 5.1798964 5.1498203 5.096529 5.064397 5.1150455
1369850_at 5.530906 6.3240695 5.736229 5.857119 5.564684 5.926544 5.475297 5.5911436 5.501342 6.2855616 5.635065 5.740179
1369851_at 7.3333592 7.0983267 7.416046 7.1682763 7.208652 7.5358644 7.255877 7.0947657 7.439005 7.3379927 7.1753035 7.4627304
1369852_at 12.108444 12.220411 12.087815 12.020906 12.075371 11.848187 12.003671 12.053019 11.867131 11.865942 11.937353 11.877128
1369853_at 5.125673 4.9986863 4.9385266 4.768053 5.01143 4.944423 4.9584923 4.9213758 5.0936704 4.971623 4.87699 4.8602324
1369854_a_at 9.029026 8.8533125 8.875532 8.5763235 8.410511 8.669978 9.087635 8.92275 8.953704 8.7659445 8.73244 8.570078
1369855_at 3.625774 3.6891704 3.870943 3.6103823 3.6895177 3.7267113 3.6522262 3.6598084 3.6472733 3.5776305 3.594331 3.908379
1369856_at 4.4079986 4.389851 4.733636 4.75729 4.3531585 4.7541037 4.5326633 4.3940125 4.5992937 4.6553974 4.4566555 4.9129453
1369857_a_at 5.878037 5.933452 6.1866117 5.9350395 5.75368 5.9673033 5.7399087 5.7171617 5.9187927 5.628183 6.0328712 6.2123218
1369858_at 4.577812 4.731268 4.4812856 4.4804316 4.583886 4.833431 4.406619 4.6077867 4.540478 4.7607756 4.985657 4.699481
1369859_at 4.3263693 4.3325667 4.6684456 4.366677 4.533534 4.5902014 4.3287086 4.2227926 4.3682566 4.3866715 4.195485 4.7182517
1369860_a_at 4.9239664 5.018156 4.8998947 5.1773863 4.903327 5.027012 4.8131175 5.00536 4.885885 4.981784 5.0049305 5.198003
1369861_at 4.518652 4.3008094 4.512128 4.618123 4.2542343 4.265172 4.6139107 4.732609 4.4566946 4.5966496 4.5649605 4.7203126
1369862_at 4.567777 4.540097 4.578501 4.6632223 4.5310183 4.6396246 4.3190556 4.683544 4.7091126 4.3527365 4.5638046 4.635396
1369863_at 8.959101 9.001877 8.867861 9.325479 9.233165 9.031182 9.963956 9.874646 9.380726 10.4054165 10.21264 10.026979
1369864_a_at 9.696294 9.403924 11.072025 10.690274 10.413506 9.492335 9.98258 11.061321 10.588054 10.441771 10.310565 10.8224325
1369865_at 4.4379296 4.3393936 4.570252 4.4371986 4.320288 4.4355536 4.354439 4.2817225 4.4101434 4.266435 4.176222 4.348175
1369866_at 4.5691323 4.6288443 4.6025686 4.702635 4.480567 4.7708297 4.43022 4.4588304 4.584202 4.488349 4.540676 4.4010663
1369867_at 5.8901563 5.6609497 5.366865 5.8990326 7.0486565 5.9028974 6.053804 5.658446 5.7527437 5.2197485 5.2784 5.786085
1369868_at 10.020318 9.783375 10.06387 9.991415 10.130481 9.616131 10.217501 10.032807 9.7369375 10.07761 9.583537 9.990574
1369869_at 3.7305279 3.9923902 3.9164205 3.9138951 3.6413007 4.017803 3.960251 3.6849647 3.962858 3.7721257 3.93346 3.7264142
1369870_at 7.1997275 7.2095 6.9934826 7.3051724 7.0636935 7.1382446 7.195581 7.1856117 7.301058 7.0683427 7.067944 7.260433
1369871_at 3.6926284 3.840091 3.621719 3.7867756 3.657256 3.5419595 3.754225 3.562899 3.7864685 3.8176084 3.663663 3.9724815
1369872_a_at 4.4554234 4.371311 4.474259 4.6284637 4.40107 4.528185 4.3545947 4.3672447 4.7797155 4.739711 4.4549956 4.8270874
1369873_at 4.657238 4.4670954 4.837786 4.760444 4.888111 4.625076 4.6822257 4.8088155 4.923766 4.7793355 4.7557898 5.0080996
1369874_at 4.7629976 4.962591 4.908641 4.972489 4.717794 5.035701 4.9543223 4.8183475 4.707864 4.783085 4.856021 5.068182
1369875_at 4.9798937 4.903961 5.543234 5.14104 5.05009 5.1191235 4.917246 4.9872227 4.874655 4.8774643 4.778143 5.4678774
1369876_at 3.8308878 3.704733 4.135388 3.854753 3.836247 3.9871519 3.67277 3.6942592 3.9776154 4.0720296 3.7917504 3.896863
1369877_at 4.845002 4.891654 4.877754 4.618123 4.9324346 4.845255 4.6145678 4.77714 4.503365 4.571294 4.5806785 4.6623936
1369878_at 4.0937114 4.1005697 4.119361 4.272473 4.136185 4.265988 4.1460724 4.155483 4.19915 4.173461 4.0835094 4.3689413
1369879_a_at 12.934902 12.8932 12.928516 13.032784 12.964399 12.96569 12.890955 12.879046 12.962815 12.876893 12.9031315 12.940916
1369880_at 4.076671 4.190116 4.332142 4.303281 3.9989314 4.279421 4.246694 4.5067654 4.231222 4.538868 4.1780715 4.443498
1369881_at 4.587968 4.789403 4.6200438 4.2515917 4.358964 4.6733456 4.598013 4.516021 4.500744 4.4388294 4.681535 4.810937
1369882_at 4.2990303 4.477179 4.4999037 4.5208178 4.6359987 4.585602 4.2898417 4.397167 4.375996 4.6403394 4.5843043 4.674313
1369883_at 3.7417753 3.4471414 3.4512353 3.6267931 3.4823034 3.6587753 3.7094166 3.5312662 3.660172 3.4099708 3.6603627 3.7245576
1369884_at 5.0709147 4.689005 5.260437 5.0748787 4.925135 4.961255 4.835856 4.705597 4.718091 4.7388706 5.0335503 5.007843
1369885_at 5.3280826 5.2833967 5.6902127 5.581277 5.3183093 5.664145 5.1563554 5.4883056 5.329026 5.257739 5.2477407 5.653388
1369886_a_at 6.206661 6.0699573 5.870553 5.7602706 5.9847326 6.149071 5.9177485 5.9064465 5.913696 5.703456 5.797834 6.168221
1369887_at 4.5807233 4.79223 4.8728743 4.463253 4.595343 4.727675 4.5101194 4.602686 4.6255703 4.5071025 4.578907 4.7611213
1369888_at 4.188002 4.204785 4.2127266 4.252139 3.9631107 4.413498 4.446021 4.1622596 4.4616165 4.0032816 4.182165 4.133774
1369889_at 4.177272 4.32478 4.4553375 4.1329994 4.104932 4.3274174 4.333171 4.4422464 4.3651075 4.2479677 4.451643 4.4689693
1369890_at 3.2215395 3.1515424 3.1811438 3.230847 3.305612 3.2297564 3.0778651 3.102328 3.294126 3.3245456 3.1899142 3.107504
1369891_at 5.4693565 5.267084 5.463429 5.179566 5.2619777 5.20209 5.1550975 5.322358 5.2486415 5.2486954 5.5326815 5.3902297
1369892_at 3.6630936 3.5145266 3.981201 3.8562138 3.4890354 3.7804725 3.687836 3.305883 3.9940498 3.813632 3.7051716 4.041972
1369893_at 4.6297665 4.7316 4.861747 4.8718033 4.505865 4.859642 4.5988607 4.6660633 4.710883 4.756379 4.681033 4.861298
1369894_at 3.2686944 3.3436003 3.3565712 3.239711 3.1814616 3.3522246 3.2848635 3.3629267 3.2768211 3.2148306 3.2634602 3.2240462
1369895_s_at 6.3860984 6.3487325 6.4906397 6.3329034 6.399073 6.4255896 6.168729 6.4185743 6.392945 6.2110405 6.1665273 5.8089666
1369896_s_at 7.3628044 7.210467 7.229885 7.423639 7.350278 7.223114 7.3133855 7.5712814 7.297021 7.298558 7.151281 7.1912556
1369897_s_at 12.204079 12.167685 12.098006 12.206112 12.221834 12.319293 12.124743 12.115758 12.281301 12.154295 12.037347 12.327815
1369898_a_at 4.909954 5.0588536 5.1525183 4.775509 4.969474 4.9047847 5.0601616 4.9428196 4.939522 5.023967 5.2594295 5.102889
1369899_s_at 6.363987 6.2193136 5.831904 6.00637 6.5219564 6.262848 6.5695586 6.2887735 6.2962484 6.3152084 6.305836 6.187186
1369900_at 3.9498625 3.7423759 4.0727944 4.03743 3.8694503 4.175282 3.9530344 3.8073585 3.967788 3.8855197 3.7906358 4.154928
1369901_at 4.6717386 4.4795585 4.7619724 4.4257298 4.4194365 4.6088533 4.409046 4.4365907 4.6788964 4.6522293 4.723767 5.1646976
1369902_at 7.363733 7.251637 6.7707753 6.984624 6.8512545 6.964337 6.7326903 6.961271 6.8892984 6.7701306 6.2244387 6.9502387
1369903_at 4.0566826 4.1210656 4.365166 4.363217 4.037451 4.329587 4.3990293 4.2945776 4.4632897 4.3389816 4.4286013 4.2650414
1369904_at 4.6555996 4.7195683 4.6776476 4.8153577 4.825837 5.232961 4.7336497 4.7059493 4.697279 4.8675594 4.8377986 4.9829054
1369905_at 3.625774 3.591073 3.8654094 3.8741612 3.7451646 3.863768 3.6146939 3.7827735 3.8166344 3.8435335 3.5821345 3.9939184
1369906_s_at 12.105369 11.906875 12.002132 11.962113 11.909939 11.878925 11.984362 11.852504 11.894861 11.876895 11.929227 11.940933
1369907_at 5.8190384 5.8162804 5.758174 5.844769 5.6277833 5.920848 5.8385158 5.6621923 5.9282975 5.7560315 5.695752 6.015074
1369908_at 3.7755609 3.8493779 3.8788457 3.706617 3.534856 3.6679924 3.7671263 3.6786387 3.6495569 3.5866716 3.612349 3.7897959
1369909_s_at 10.866663 10.860421 10.5893 10.914365 10.896194 11.006382 10.936338 10.477893 10.863472 10.844308 10.582078 10.829462
1369910_at 3.9863756 4.161288 4.196499 4.0029025 3.9880004 3.782448 4.2498713 4.071091 4.2750487 4.188153 4.076874 4.185044
1369911_at 5.198118 5.131968 5.290341 5.246734 5.21277 5.177682 5.2643776 5.159615 5.320929 5.409521 5.532564 5.3923397
1369912_at 6.354428 6.348793 5.845275 6.065028 6.336232 6.3443265 6.30128 6.4185743 6.410239 6.215842 6.1558704 6.196076
1369913_at 4.192513 4.2962 4.312411 4.4282136 4.5689573 4.633018 4.40574 4.2681074 4.3947077 4.603297 4.3321347 4.54772
1369914_at 3.8392026 3.844347 3.9953694 3.8230608 4.003607 4.030945 4.035027 3.9919584 3.971236 3.7653527 4.0558434 3.9839032
1369915_at 6.622708 6.6165195 6.861724 6.673002 6.7184157 6.7845793 6.7121253 6.6725287 6.803795 6.8131166 6.8286667 6.611342
1369916_at 5.322533 5.3734007 5.671541 5.5577807 5.456125 5.5483894 5.422431 5.351072 5.464306 5.2862244 5.5378127 5.562917
1369917_at 5.385682 5.173549 5.30292 5.2617216 5.1765337 5.3011837 5.389406 5.195525 5.1626573 5.3356833 5.318859 5.3086624
1369918_at 3.895162 4.1756463 4.1671968 4.112623 4.0059557 4.0050993 3.9371135 4.0571985 4.061617 3.9774203 4.116581 4.233202
1369919_at 4.8021173 4.585911 4.9925075 4.944182 4.948584 4.9550743 4.731261 5.1795936 5.0336924 5.058462 4.899745 5.146165
1369920_at 4.998663 4.597931 4.822271 4.705887 4.7017336 4.797092 4.791234 4.645795 4.729597 4.741812 4.7093964 4.6655755
1369921_at 6.8057694 7.044347 6.609384 6.4937263 6.6808786 7.0955877 6.681101 6.7461 6.5776587 7.2539415 7.081727 6.469106
1369922_at 8.429872 8.362945 8.050709 8.454188 8.437344 8.254455 8.332245 8.102342 8.298447 8.244166 8.262337 8.207413
1369923_at 6.205405 5.895449 5.791928 6.046795 6.0129642 6.0321674 5.6339307 5.464876 5.5448875 5.7035084 5.5854254 5.8287873
1369924_at 5.6738825 5.643406 6.0896506 5.680689 5.5897675 5.926435 5.6824117 5.6586685 5.570342 5.7106566 5.7804227 5.8576837
1369925_at 4.1969194 4.1240635 4.4657755 4.062496 3.9417663 4.18309 4.0567126 4.108956 4.1093645 4.161978 4.0674467 4.160021
1369926_at 7.8175406 7.7896104 7.7937503 7.84245 7.383002 7.5067315 7.4086375 7.5005054 7.5475087 7.307588 7.228282 7.556227
1369927_at 11.517769 11.375726 11.291105 11.45064 11.411118 11.383742 11.426083 11.271883 11.285371 11.641184 11.443774 11.506105
1369928_at 3.6254396 3.6171184 3.607307 3.6979809 3.4224832 3.6664035 3.5813622 3.7711072 3.5862205 3.4726574 3.6778362 3.6396163
1369929_at 11.355553 11.060255 11.110168 11.214243 11.324039 11.22327 11.280433 11.130054 11.295061 11.199669 11.162167 11.333869
1369930_at 11.833423 11.895456 11.834565 11.8418255 11.910688 11.838855 11.898372 11.932085 11.938376 12.095459 12.107221 11.993034
1369931_at 7.209733 7.2151937 7.006438 7.0973506 7.2767577 7.154353 7.041163 7.0827193 7.048086 7.0426884 6.9481206 7.172747
1369932_a_at 10.096474 10.142523 9.886997 9.956143 10.091139 10.028633 10.013552 10.1164 10.140794 10.135072 10.120849 10.103899
1369933_at 11.26542 11.297958 11.14089 11.331192 11.40382 11.234745 11.268684 11.346636 11.406416 11.532941 11.433114 11.397614
1369934_at 11.920875 11.816984 11.832905 11.931424 11.756889 11.704514 11.827159 11.621455 11.815083 11.668306 11.73703 11.643578
1369935_at 7.821292 7.604068 7.64499 7.6880484 7.5698533 7.709959 7.595978 7.3819685 7.584841 7.5254126 7.5313983 7.685482
1369936_at 10.320746 10.461563 10.195814 10.330954 10.549187 10.344619 10.333851 10.286655 10.400561 10.554488 10.439144 10.543404
1369937_at 10.949633 11.022088 10.84536 10.977933 11.069568 10.814133 10.953861 10.753216 10.875056 11.115154 10.8104725 10.882415
1369938_at 7.4435406 7.3785753 7.378369 7.4179792 7.38346 7.152641 7.0753813 7.4335957 7.241035 7.1672406 7.2322435 7.2043533
1369939_at 12.076399 12.058178 11.9383335 12.014274 12.165593 12.083428 12.043135 11.97987 11.978664 12.047219 12.037934 11.887583
1369940_at 10.476769 10.375957 10.497885 10.381638 10.49187 10.363567 10.542889 10.506473 10.541703 10.449545 10.461783 10.43315
1369941_at 10.588298 10.855552 10.809815 10.755789 10.605455 10.576715 10.539629 10.293739 10.693457 10.8744545 10.663392 10.615111
1369942_at 8.9901905 8.993957 8.914868 8.933428 8.907645 8.951412 8.923436 8.892872 8.773192 8.810623 8.822376 8.975508
1369943_at 10.217648 10.00576 9.957336 10.156694 10.19704 10.203671 10.478014 10.464699 10.264114 10.54504 10.335782 10.273991
1369944_at 8.494971 8.624725 8.133798 8.370554 8.369071 8.654245 8.072324 8.198843 8.54662 8.222968 8.296648 8.271368
1369945_at 4.743601 5.1208944 4.95825 4.8418293 4.81228 5.0371537 4.923427 4.881388 4.9573026 4.8315115 4.8640213 4.912013
1369946_at 6.330524 6.3027143 6.206615 6.545715 6.478732 6.30701 6.4418993 6.741347 6.5115266 6.621172 6.6064825 6.1426725
1369947_at 5.5560226 5.5435224 5.947795 5.8024516 5.6935353 5.8110504 5.731785 5.5234756 5.6994634 5.5862865 5.6169844 6.0701556
1369948_at 7.3648005 7.7574086 7.37818 8.027767 7.4200454 7.7343054 7.6485195 7.599754 7.8234525 7.958876 7.796089 7.9178634
1369949_at 7.0458655 7.073819 6.925209 7.3445616 7.236955 7.3226104 7.239532 7.0438976 7.1768303 7.09572 7.084246 7.1254606
1369950_at 9.488212 9.446247 9.232845 9.317304 9.502775 9.344749 9.409418 9.381508 9.421913 9.491282 9.486923 9.308661
1369951_at 4.2492104 4.284822 4.340973 4.1345463 4.0361147 4.0755577 4.2515426 4.2056093 4.1926274 4.1792746 4.2104654 4.4103203
1369952_at 12.033003 12.043409 12.137516 12.081943 12.083175 12.015528 11.957489 12.061501 12.145392 12.133841 12.062131 12.092283
1369953_a_at 4.725779 4.6822724 4.35135 4.5897202 4.376192 4.3847256 4.829144 4.4357243 4.4156885 4.4192147 4.146114 4.2689853
1369954_at 12.8313465 12.828367 12.895533 12.948448 12.827379 12.842718 13.038117 13.08981 13.077719 13.167241 13.116715 13.136786
1369955_at 6.2278686 6.4656696 6.4986553 6.465685 6.417341 6.2238374 6.4622726 6.635952 6.36761 6.2702074 6.284616 6.189768
1369956_at 9.428896 9.401866 9.224352 9.222235 9.453146 9.12812 9.271588 9.225232 9.217783 9.180813 9.216488 9.094256
1369957_at 5.414788 5.3874884 5.8511147 5.537103 5.781051 5.390579 5.1684384 5.0897856 5.092698 5.5118637 5.3564796 5.649921
1369958_at 8.200857 8.372654 7.2709846 7.739377 8.071085 8.515299 7.7462783 8.041645 8.179613 7.7937455 7.7812386 7.5957828
1369959_at 12.427886 12.054826 12.254241 12.038993 12.329501 12.347395 12.4007845 11.982055 12.314945 12.51183 11.925459 12.459339
1369960_at 9.830113 9.777303 9.842832 9.688395 10.072622 9.749527 10.239458 10.06842 9.917493 10.099679 9.9727 10.074321
1369961_at 8.77214 8.941088 8.759707 9.055751 9.091814 8.810355 8.984101 8.985415 8.99214 8.9959955 9.024953 9.076555
1369962_at 8.251457 8.344783 8.210259 8.211975 8.029725 8.263247 8.256981 8.257735 8.376389 8.277749 8.188433 8.017344
1369963_at 5.0859623 5.395809 4.893613 4.9763975 5.4305496 5.0109377 5.169548 4.776453 4.799679 4.8997397 5.084057 4.905866
1369964_at 6.976397 6.689596 6.473557 6.5926366 7.144868 6.2076373 6.550702 6.605669 6.830855 6.7049155 6.405675 6.855053
1369965_at 8.052751 8.032029 8.148733 7.928813 8.254803 8.208366 7.8817096 8.19718 8.009381 8.267965 7.652603 7.512136
1369966_a_at 12.075894 12.112866 12.084303 12.122052 12.110413 12.033019 12.101029 12.055954 12.138265 12.361561 12.177514 12.19592
1369967_at 8.615597 8.688886 8.444753 8.588547 8.545863 8.5216875 8.662317 8.543551 8.452707 8.634576 8.638207 8.38853
1369968_at 5.8702393 5.940912 5.430036 5.670144 5.7573633 5.7103395 5.739015 5.761717 5.951593 5.6380672 5.8181467 4.996141
1369969_at 9.189294 9.289343 9.06702 9.129496 9.3536005 9.265647 9.406157 9.427282 9.250076 9.404359 9.459808 9.386737
1369970_at 10.471583 10.432581 10.434509 10.572545 10.645781 10.491545 10.578949 10.476834 10.278126 10.503563 10.2354555 10.419856
1369971_a_at 8.328999 8.146314 7.662982 8.04707 8.272998 8.051468 8.137148 8.339703 8.016347 7.943489 7.7817707 7.8454227
1369972_at 6.753769 6.586563 6.3896246 6.1766434 6.4574847 6.612746 6.446716 6.7109528 6.498103 6.6790977 6.3565316 6.179056
1369973_at 11.239311 11.252324 11.270407 11.398285 11.119627 11.13082 10.945884 10.90719 10.77345 10.673014 10.8144655 10.615157
1369974_at 6.5854096 6.774153 6.750163 6.5574355 6.644185 6.9757524 6.8260903 6.690095 6.7054977 6.651997 6.4806 6.805308
1369975_at 8.407969 8.461775 8.2286 8.357975 8.405859 8.276048 8.263695 8.359549 8.338776 8.35194 8.282167 8.267734
1369976_at 9.917809 9.9303665 10.059017 9.986679 9.943961 9.830327 9.708116 9.371627 9.95643 9.639366 9.774469 9.390665
1369977_at 4.4600964 4.5340724 4.6117544 4.4329967 4.275173 4.1956058 4.3478546 4.233488 4.3747425 4.2800555 4.251077 4.7007155
1369978_at 7.5735297 7.618612 7.4908786 7.730098 7.7026896 7.2823324 7.6834626 7.719482 7.4923463 7.892851 7.81404 7.467246
1369979_at 8.729418 8.809141 8.466808 8.585943 8.661207 8.484894 8.528013 8.514923 8.579044 8.529018 8.634111 8.341639
1369980_s_at 9.106254 9.195251 8.964175 9.044549 9.031501 8.993511 9.178764 9.284531 9.040746 9.062739 9.160655 8.999319
1369981_at 8.246283 8.54595 8.116788 8.315356 8.506748 8.330112 8.319266 8.569216 8.478765 8.4101715 8.46607 8.480464
1369982_at 9.38512 9.321942 9.445202 9.180899 9.353078 9.297919 9.398037 9.477015 9.673599 9.433061 9.534256 9.222747
1369983_at 7.872971 7.5118017 7.738009 7.6420097 7.8289084 7.62022 7.78704 7.800604 7.7695575 7.6460266 7.6346216 8.035196
1369984_at 9.539286 9.507591 9.269467 9.507279 9.423285 9.3848 9.61952 9.321209 9.415174 9.643489 9.472189 9.306991
1369985_at 6.2492704 6.302653 6.462361 6.2298784 6.1187134 6.409563 6.112926 5.950988 6.1698723 6.1397977 6.2430444 6.57321
1369986_at 11.872762 11.899764 11.789715 11.916671 12.05587 11.9058695 11.924175 11.799611 11.918475 11.944506 11.822321 11.903334
1369987_at 4.929118 4.912661 5.1174355 5.190627 4.8935337 5.3000546 5.2155247 5.112194 5.007698 5.228181 5.0681458 5.3887568
1369988_at 6.094638 6.023446 6.0027733 6.132954 6.068329 6.271064 6.0195904 5.9560604 6.0257425 6.0722218 6.074502 6.4633455
1369989_at 9.662959 9.630867 9.115254 9.550457 9.377806 9.482245 9.662483 9.453152 9.593632 9.287458 9.153442 9.3814535
1369990_at 10.488857 10.508983 10.482594 10.421087 10.464208 10.4112215 10.58068 10.513683 10.523534 10.618711 10.532361 10.482068
1369991_at 10.01253 10.081558 9.873276 9.885354 9.833307 10.027147 9.9885025 9.806506 9.949842 10.026161 9.87069 9.843645
1369992_at 8.464884 8.544005 8.349176 8.39687 8.422916 8.325804 8.573343 8.435829 8.528668 8.408902 8.625651 8.6384735
1369993_at 6.3756666 6.4965854 6.3582397 6.375564 6.095698 6.335912 6.33976 6.5224037 6.3351803 6.3909297 6.535615 6.696809
1369994_at 7.7481165 7.8113456 7.6305304 7.8417177 7.7223907 7.542802 7.8187056 7.8285236 7.526188 7.3780584 7.602228 7.5965824
1369995_at 8.411879 8.497819 8.338831 8.28035 8.497395 8.355168 8.433756 8.457981 8.435297 8.411822 8.560465 8.4126
1369996_at 8.385729 8.339565 8.042785 8.158421 8.404312 7.990308 8.370212 8.387673 8.264851 8.506895 8.265747 8.143541
1369997_at 8.704408 8.667991 8.664171 8.581161 8.63538 8.584643 8.775211 8.610522 8.6957445 8.538822 8.629245 8.428796
1369998_at 8.903928 8.905617 8.6971655 8.785493 9.006632 8.924084 8.915614 9.040095 9.028402 9.063292 8.902022 8.763875
1369999_a_at 4.231574 4.2219462 4.461827 4.412516 4.288248 4.3734894 4.1487594 4.1465607 4.3944697 4.289468 4.250387 4.4550524
1370000_at 9.675033 9.534994 9.398161 10.252846 9.963671 9.699304 10.361533 10.265482 9.978467 10.059133 10.37479 10.369942
1370001_at 9.274322 9.148081 9.114307 9.171925 9.205001 9.069495 9.260455 9.078937 9.113419 9.190859 9.0852165 8.940704
1370002_at 7.8012114 7.8244925 7.649812 7.753483 7.914228 7.9572625 7.924307 7.9382453 7.971121 7.8973417 7.775879 7.6959834
1370003_at 11.909716 11.95735 11.8906975 12.000913 11.906799 11.997873 11.959895 11.871067 12.002211 11.99119 11.85477 12.024438
1370004_at 9.293903 9.38549 9.212285 9.188287 9.2591095 9.253535 9.166702 9.18412 9.059854 9.015884 9.218938 9.04802
1370005_at 9.698742 9.687927 9.940843 9.91832 9.690404 9.620357 9.931802 10.05339 10.022916 10.295634 10.5295 10.145187
1370006_at 11.112339 11.20676 11.03358 11.141499 11.230368 11.160722 11.159532 11.136383 11.072852 11.068142 11.048712 11.149874
1370007_at 11.331437 11.271387 11.3487 11.247922 11.027297 10.945693 11.238255 11.030562 11.296481 10.91136 11.118394 11.107031
1370008_at 5.6174526 5.6703634 5.610857 5.6266093 5.558862 5.722302 5.529062 5.618564 5.298734 5.3772116 5.481952 5.786085
1370009_at 14.222108 14.2241535 14.253019 14.193084 14.229474 14.2083 14.138732 14.160151 14.137428 13.816102 14.064849 14.020146
1370010_at 12.094608 12.16836 12.169416 12.089775 12.161449 11.971805 12.139808 12.2323675 12.032194 11.952134 12.153827 11.885018
1370011_at 5.9898205 6.232841 6.1860104 6.0338993 5.872033 6.0899863 6.043673 5.9573174 5.999097 6.1415997 5.94267 6.214073
1370012_at 6.300444 6.3779607 6.673061 6.7796564 6.767427 6.9457617 6.1921616 6.3031573 6.619446 7.1686945 6.881747 6.57388
1370013_at 3.5816023 3.464592 3.8065014 3.5757518 3.6662989 3.6825047 3.7123442 3.525885 3.6645296 3.573999 3.4367917 3.648851
1370014_at 8.239951 8.264045 8.109692 8.185943 8.274559 8.097674 8.10047 8.240079 7.9957314 8.247089 8.128025 8.085097
1370015_at 8.227657 8.052254 8.346975 8.228317 8.172903 8.292177 8.202351 8.08994 8.2001095 8.2209015 8.190516 8.383558
1370016_at 3.853721 3.8363593 3.7992766 3.9398258 3.657691 3.7556248 3.7830918 3.7125695 3.6952395 3.5993414 3.8340282 3.9742768
1370017_at 7.8621063 7.924377 7.963711 7.9107976 7.9786625 7.9882474 7.9439163 7.749215 7.9600105 7.7226534 7.869261 7.9106493
1370018_at 4.7219095 4.810424 4.8717365 4.6489134 4.4124513 4.6756086 4.398724 4.763404 4.5550723 4.838852 4.494646 4.839115
1370019_at 13.119582 13.108647 13.09726 13.03317 13.228394 12.999878 13.073985 13.069641 12.787479 13.141772 13.0688305 13.071828
1370020_at 10.445589 10.174721 9.864973 9.9876585 9.820683 10.118466 9.946405 10.539549 9.87071 10.149553 10.310289 9.9929495
1370021_at 3.765233 3.8907132 4.009197 3.662196 3.7969549 3.7652295 3.7424886 3.5875626 3.625719 3.7018678 3.6609163 3.8811967
1370022_at 4.201481 4.479318 4.495082 4.449286 4.179115 4.2004375 4.290053 4.252037 4.40406 4.4909654 4.318693 4.3249464
1370023_at 6.4833574 6.8568244 6.6832356 6.6742234 6.3978066 6.3801575 6.2997828 6.415576 6.287602 6.1122437 6.7477055 6.5945783
1370024_at 10.673713 10.737556 9.464145 11.14552 11.043375 11.007025 11.196439 11.408827 11.933558 11.880572 11.661755 11.471191
1370025_at 7.5479517 7.609054 7.471094 7.310205 7.4879136 7.472708 7.5681033 7.701897 7.540501 7.5602617 7.620008 7.5340896
1370026_at 6.8530884 6.913508 6.942758 6.9066615 6.925721 6.924809 6.998943 6.784843 6.9439917 6.9316115 6.8470235 7.121836
1370027_a_at 14.278257 14.168966 14.293217 14.246474 14.274682 14.205747 14.23813 14.320771 14.31008 14.328777 14.255949 14.275608
1370028_at 4.75624 4.651547 4.858441 4.6813083 4.728033 4.806457 4.741357 4.4357243 4.4044156 4.687063 4.5096626 4.6852436
1370029_at 9.332676 9.281575 9.154957 9.220253 9.3307085 9.090947 9.221381 9.280743 9.246368 9.263212 9.112486 9.298965
1370030_at 10.27356 10.5284195 9.880597 10.4175005 10.5197935 10.760158 10.4920225 10.732789 10.741682 10.647489 10.443019 10.552168
1370031_at 7.8834066 7.893221 7.5556602 7.805339 7.7760296 7.517266 7.9818883 7.765512 7.7446985 7.950469 7.970105 7.5317316
1370032_at 7.976768 7.7292376 7.688105 7.8251224 7.853075 8.000862 8.00666 7.628276 7.9736137 7.582822 7.6377254 7.6271462
1370033_at 3.9520543 4.040211 3.984713 4.028324 3.8345668 4.035329 3.9937234 4.1082134 4.169981 4.034651 3.949281 4.1194873
1370034_at 5.176061 4.8384647 4.900799 5.083007 5.1791916 4.848715 4.608031 5.2205133 5.131694 4.7297964 4.6754746 5.4748454
1370035_at 8.7835045 8.79406 8.758626 8.894686 8.936035 8.718878 8.629387 8.6146755 8.82489 8.532778 8.478199 8.21718
1370036_at 10.003689 9.972578 9.990487 10.041197 10.2136135 10.170812 10.409957 10.510059 10.246084 10.414974 10.47621 10.61602
1370037_at 4.1947217 4.1855626 3.8865128 3.9807014 3.9652615 4.1825304 4.0219765 4.1587005 4.2512527 3.9303377 4.062688 3.9511755
1370038_at 6.568808 6.449562 6.7159047 6.542328 6.475984 6.7584863 6.7491627 6.665058 6.3410444 6.1530495 6.572277 6.730125
1370039_at 6.6528277 6.7241383 6.777258 6.754697 6.614295 6.847417 6.6591973 6.582728 6.7132745 6.680673 6.727553 6.831302
1370040_at 7.120135 7.2728167 7.3751435 7.1875525 7.2411857 7.2371798 7.2159433 7.220084 7.261518 7.267064 7.33707 7.15196
1370041_at 3.6794605 3.6034303 3.657802 3.7593722 3.7218037 3.7848318 3.6087394 3.586393 3.5892181 3.6716309 3.840186 3.675347
1370042_at 4.142024 3.807708 4.0401077 3.951564 4.122654 4.045824 4.0565815 3.9115236 4.01828 3.8815446 3.9942815 3.999903
1370043_at 9.914704 9.92828 10.0559435 9.829694 9.535984 9.813297 9.48448 9.70342 9.696401 9.53148 9.54457 9.525525
1370044_at 6.855842 6.9959297 6.714435 6.940267 6.6722717 6.7149696 6.8628798 6.8332057 6.792637 7.0106335 6.8181043 6.8156705
1370045_at 8.878478 8.784979 8.864789 8.771906 8.905148 9.003831 8.959195 8.772173 9.288873 8.905407 8.765272 9.105223
1370046_at 6.4841447 6.516776 6.597537 6.4688053 6.557584 6.772604 6.5668397 6.600777 6.8032937 6.621034 6.4236984 6.749537
1370047_at 9.879507 9.903784 9.908163 9.69059 9.615533 9.522274 9.311626 9.6334305 9.428553 9.3588705 9.453312 9.322317
1370048_at 4.420719 4.495781 4.5660667 4.651684 4.6485515 4.6685243 4.6017227 4.529784 4.362785 4.5308247 4.271695 4.7330494
1370049_at 5.824245 5.8566456 5.8369465 5.9081583 5.868493 5.8364596 5.866513 5.8772335 5.656686 5.5639224 5.6020937 5.9128714
1370050_at 8.75743 8.513987 8.597916 8.473587 8.413156 8.282843 8.6683 8.73586 8.62082 8.705529 8.558368 8.41396
1370051_at 4.8887863 5.0108533 4.7439175 5.0778084 5.000269 5.394232 4.6887054 4.8004045 5.2300444 5.053852 4.9542365 4.99881
1370052_at 6.0174623 6.1959033 5.6674013 5.8854113 6.0047846 5.52621 5.8225794 6.046449 6.0257425 5.6462984 5.740044 4.8509965
1370053_at 3.788085 3.853651 3.8764534 3.6924477 3.827411 3.875392 3.5673966 3.8939397 4.2151685 3.7469785 3.9958208 3.6944509
1370054_at 7.734417 7.6129904 6.9626336 7.9812145 7.900273 8.057146 7.702471 7.7166014 7.6341543 7.3770375 8.026142 7.8073187
1370055_at 6.4316516 6.293769 6.495184 6.6700263 6.5106797 6.720233 6.725 6.385956 6.452948 6.7346244 6.3191676 6.6379423
1370056_at 7.165704 6.8565164 6.6026154 6.9334207 7.5021033 6.6885896 6.652962 6.823066 6.486046 6.5165873 6.487987 7.1000614
1370057_at 10.237708 10.01741 9.553769 10.011213 10.204022 10.025932 9.496167 8.925953 9.422302 8.986548 8.872255 9.147172
1370058_at 3.6492555 3.780992 3.8083663 3.8863451 3.6417642 3.765028 3.6312482 3.769403 3.8299642 3.6586316 3.5463805 3.923917
1370059_at 3.6118462 3.6761692 3.7201219 3.7945445 3.6210976 3.5550249 3.633089 3.7296743 3.4707985 3.639549 4.00024 3.819689
1370060_at 9.97538 9.774103 9.83107 9.882703 9.858905 10.009785 10.009399 9.9380665 10.075705 10.177185 10.018261 9.997312
1370061_at 5.9125504 5.795734 6.067294 5.6494484 5.575453 5.697531 5.7911024 5.7833176 5.9790726 5.810979 5.8235197 6.0511966
1370062_at 10.656591 10.584379 10.32976 10.360169 10.38999 10.348525 10.564205 10.452296 10.412461 10.607665 10.446589 10.196594
1370063_at 7.8936863 7.879582 7.6120286 7.7851043 7.920809 7.8431764 7.546494 7.8245535 7.7765203 7.9529285 7.761208 7.920037
1370064_at 8.143505 8.081956 7.8161187 7.8244767 8.153887 8.023687 8.105736 8.088936 7.669535 8.056958 7.971713 7.994406
1370065_at 13.766216 13.791725 13.807672 13.739028 13.819183 13.743987 13.77295 13.770353 13.829073 13.780019 13.762667 13.737285
1370066_at 8.2630005 8.266375 8.137755 8.272353 8.206995 8.285503 8.648164 8.483259 8.227853 8.473088 8.505807 8.552809
1370067_at 9.497618 8.561288 8.828841 9.786245 9.822032 9.867937 10.680762 10.884571 10.75053 10.878835 11.681792 10.783472
1370068_at 4.6153316 4.689539 4.915119 4.728111 4.382401 4.7571783 4.4997635 4.71664 4.64875 4.5875506 4.570441 5.2648973
1370069_at 5.1916013 4.9698744 5.1734734 5.2446175 5.3227844 5.2565756 5.19131 5.046038 5.405674 5.172824 5.2733784 5.32452
1370070_at 7.2671323 7.3031235 7.2258787 7.356912 7.124387 7.3237944 7.1030536 7.305882 7.1261044 7.2924185 7.108613 7.0604005
1370071_at 6.042711 6.2975993 6.0553627 6.119761 6.631901 6.270594 6.2062287 6.529686 6.4349556 5.9920683 6.3716264 6.3291135
1370072_at 4.647563 4.8209233 4.4779987 6.2962537 5.2250085 5.057393 7.0791225 6.012025 5.910206 5.885234 5.5812225 5.158412
1370073_at 10.8515835 11.029565 10.893754 10.993603 10.817146 10.773481 10.901617 10.783797 10.954588 10.6405525 10.754208 10.829406
1370074_at 6.4552145 6.033882 6.306156 6.1387467 5.9981055 6.261545 6.129795 5.9064465 5.969559 6.0219884 6.1627483 6.2751937
1370075_at 9.639598 9.605124 9.59894 9.682521 9.300314 9.501093 9.076534 8.98395 9.541397 9.225675 9.5053625 9.086367
1370076_at 3.7282972 3.714181 4.0105057 3.9516952 3.821327 3.969169 3.9006817 3.780241 4.0562725 4.004752 3.8011513 4.3223515
1370077_at 5.8621626 5.866409 6.010167 5.8177743 5.6319394 5.868142 5.6446476 6.0179744 5.673814 6.0401454 6.0111756 6.1768794
1370078_at 6.258598 6.059621 6.457741 6.1358304 6.038785 6.35587 5.883459 6.10644 6.119113 6.133116 6.4036274 6.2133102
1370079_at 4.7949166 4.588234 4.506296 4.922001 4.958775 4.6705747 4.5184803 5.006713 4.716836 4.793464 5.0162945 5.3895717
1370080_at 8.085217 7.950517 7.603678 7.7406793 8.013704 7.4635773 7.823992 7.933329 7.4921904 7.5743685 7.545564 7.513334
1370081_a_at 7.9190297 7.7652545 7.8379602 7.7849054 7.857749 7.7723618 8.126877 7.831651 7.946772 8.046976 7.4574256 7.826964
1370082_at 6.427066 6.2686677 5.8097878 5.7627378 6.501778 5.9787135 6.2941294 6.0275116 6.3171244 6.3642373 6.025659 5.953069
1370083_at 4.420719 4.593455 4.4812856 4.5561676 4.8870053 4.662637 4.190303 4.0577703 4.2939577 4.739875 4.5096626 4.6846666
1370084_at 5.8929286 6.1329556 6.042373 6.215409 6.0663095 6.200007 5.821612 6.240447 6.017033 6.0981383 6.0457487 6.1674933
1370085_at 7.0958576 7.1172605 7.0621543 7.133432 7.3174396 6.945388 7.1158814 7.2144346 7.4621677 7.197725 7.05472 6.8628097
1370086_at 13.98329 13.964454 13.986949 14.002365 14.033364 13.986988 13.970635 13.920469 13.999292 14.000888 13.9785 13.951553
1370087_at 10.281254 10.323613 10.253011 10.199144 10.162005 10.043915 10.387143 10.286142 10.356494 10.310641 10.228523 10.190254
1370088_at 7.0882173 7.265825 7.0854263 6.9328566 7.1204834 7.274536 7.134453 6.9458394 6.7117844 7.265171 7.1223836 6.726069
1370089_at 3.8357718 3.990649 3.8965056 3.773058 3.820764 3.7228658 4.1296663 3.896121 4.0204067 4.003699 3.9683352 4.002816
1370090_at 5.3131747 5.316194 5.079949 5.280267 5.714331 5.2387147 5.447362 5.298649 5.3107123 5.1410284 5.2425075 5.0787044
1370091_at 4.966511 4.927169 5.388302 5.163135 5.0242624 5.2300396 5.281678 5.033908 5.105069 4.997951 5.324052 5.379723
1370092_at 4.5650024 4.3868246 4.7045593 4.655631 4.4820356 4.6890006 4.412123 4.3430395 4.288662 4.5250916 4.602434 4.6147776
1370093_at 3.8227196 4.1909695 4.009197 4.043244 3.9805996 4.0895667 3.8846433 4.003009 3.889164 3.885087 3.884859 4.3359776
1370094_at 4.2783976 4.085313 4.6280518 4.4374275 4.2564154 4.2885666 4.1604056 4.1747084 4.185046 4.4010506 4.6067734 4.439937
1370095_at 6.1810174 6.0527678 6.220751 6.330336 5.955383 6.191543 5.785507 5.9230895 6.0560975 5.8539243 6.245846 6.3335395
1370096_at 5.1336327 4.8023796 5.141167 4.8370113 5.290843 5.1293373 4.871209 5.2474995 5.089349 5.1799893 5.154376 5.256975
1370097_a_at 4.0031633 4.0546207 4.1596875 4.1197453 4.0936556 4.0667367 4.0855513 3.824121 3.8496654 4.169504 3.8294 3.8754568
1370098_at 10.724663 10.660427 10.654014 10.817789 10.712629 10.354275 10.660388 10.585214 10.531635 10.492866 10.509832 10.377612
1370099_at 7.2538238 7.399366 7.2624354 7.38923 7.270486 7.21272 7.0526204 7.334417 7.2794547 7.3124046 6.989414 7.332793
1370100_at 6.484808 6.568815 6.5059614 6.580968 6.527568 6.64463 6.6226125 6.4514675 6.4252734 6.5125494 6.465461 6.391283
1370101_at 3.5752528 3.5372405 3.7465801 3.588443 3.3108335 3.5527282 3.7099767 3.706066 3.4913936 3.5912087 3.6278021 3.7414541
1370102_at 6.948783 6.8582754 6.954934 6.906525 6.6324654 7.034736 6.786907 6.764284 6.702256 6.817904 7.1464453 6.840877
1370103_at 4.8485627 4.8165307 5.0360384 4.755264 4.639556 4.9552073 4.718969 4.8087173 4.798025 4.9448457 4.9410086 4.903231
1370104_at 4.636082 4.7648845 4.782193 4.6718187 4.709856 4.6448736 4.842282 4.634632 4.6921043 4.715636 4.7314014 4.897876
1370105_at 5.287868 5.4226537 4.996493 5.2019925 5.2414336 5.02394 5.0955424 5.12852 4.996573 5.062809 5.163693 5.43857
1370106_at 3.847599 3.9244409 3.9117017 3.7619123 4.1433206 4.1529026 3.9591267 3.8967674 3.9917133 3.8694768 3.8315582 3.7524066
1370107_at 5.5560226 5.44427 5.749631 5.391119 5.6074877 5.505792 5.4004817 5.4145384 5.435583 5.445608 5.327338 5.4581394
1370108_a_at 7.538329 7.9772716 7.809722 7.7965846 7.6761284 7.330283 7.350036 7.160513 7.337755 6.9848504 7.2525673 6.9602838
1370109_s_at 13.102211 13.112837 13.052899 13.174089 13.252473 13.149826 13.128257 13.19589 13.174852 13.305097 13.293647 13.1056
1370110_at 4.501998 4.3008094 4.730271 4.416075 4.398679 4.411166 4.6321926 4.3893256 4.4277697 4.6346655 4.5793095 4.4224687
1370111_at 7.3126416 7.033175 6.9928846 6.9868608 5.8788466 5.770112 7.5228467 7.1614933 6.133133 6.4545765 6.497417 6.8424544
1370112_at 9.124465 9.319626 9.050176 9.164297 9.1453085 9.178798 9.279795 9.281852 9.21886 9.246121 9.371429 9.158251
1370113_at 6.3898535 6.169026 6.1265426 6.243143 6.2837396 6.342716 6.42241 6.049508 6.231208 5.943914 6.030401 6.3099656
1370114_a_at 6.519603 8.179714 8.593286 8.630899 8.283644 6.469095 8.283846 8.107882 6.509865 6.5536137 6.190304 6.016526
1370115_at 4.594293 4.6125555 4.6781573 4.8525934 4.627067 4.889025 4.8063073 4.4791822 4.725186 4.696991 4.4545474 4.7978487
1370116_at 4.01081 3.8439915 4.3665886 4.0928316 4.0909376 4.047161 4.2968388 4.12809 4.1390467 4.080209 3.9469547 3.9370925
1370117_at 3.626277 3.771586 3.8825037 3.831718 3.5378795 3.829572 3.6632257 3.6522167 3.5862205 3.6359732 3.6948144 3.653128
1370118_at 6.4906487 6.3507867 6.336215 6.371823 6.2281117 6.5579157 6.4314094 6.2823606 6.333747 6.443423 6.3394423 6.39361
1370119_at 7.9866076 7.878757 8.0376215 7.7639956 8.241941 7.668243 7.711012 7.605304 7.741508 7.511236 7.781238 7.84291
1370120_at 3.991698 4.3786445 4.162615 4.007324 4.0639067 4.0779114 3.7988303 4.0770726 3.9157145 4.0819597 3.9150403 3.7477946
1370121_at 7.6768575 7.568597 7.679126 7.709802 7.7052546 7.7627463 7.772614 7.521547 7.6306467 7.6867685 7.708452 7.8070636
1370122_at 3.8582883 3.8842013 4.1679597 4.040513 3.9989314 4.112465 4.1197934 4.063991 4.1738772 3.8497586 3.964847 4.138799
1370123_a_at 6.9361224 7.099342 7.085508 7.3006 7.09315 7.21242 6.978216 7.1859546 7.0424604 7.1724916 7.1223836 6.9753327
1370124_at 6.7269998 6.7825184 6.9048963 6.8909907 6.811929 6.815484 6.6324096 6.7956796 6.9346843 6.7380867 6.8119874 7.1874657
1370125_at 4.580385 4.6327715 4.702297 4.4765615 4.2979765 4.645955 4.6723633 4.4809256 4.547141 4.7885284 4.87699 4.7420387
1370126_at 3.7920702 3.6660163 3.833198 3.847075 3.5456696 3.8610206 3.835862 3.8680494 3.764452 3.8756523 3.7775822 3.6959736
1370127_at 5.969083 6.2097316 6.181899 6.0613546 6.008572 6.25599 5.9806256 6.110061 6.136082 6.0035777 6.019768 6.1222878
1370128_at 6.7536206 6.947311 7.060117 6.7405567 6.79535 6.848433 6.6359243 6.647403 6.787271 6.655572 6.726587 6.897359
1370129_at 7.223767 7.183426 6.8397512 7.2551436 7.234637 7.3352733 7.3841515 7.449502 7.774352 7.4556975 7.5736246 7.529969
1370130_at 9.257623 9.201956 9.205511 9.252409 9.351951 9.233561 9.270412 9.332907 9.386067 9.496938 9.2947855 9.262474
1370131_at 5.3327484 5.4824743 5.3254375 5.0570135 4.784363 5.1499987 4.963311 5.015484 5.101141 5.1125917 4.838105 5.0593762
1370132_at 4.004328 4.051363 4.0459805 4.0552473 4.1229544 4.166588 3.9663289 3.8370883 3.9007092 4.174143 3.9878514 4.08449
1370133_at 6.2594085 5.9834623 6.192808 6.173184 6.1266613 6.249889 6.0532165 5.762411 6.032818 6.227202 6.0656395 6.419406
1370134_at 9.968576 10.0263605 9.968709 9.922363 9.7939415 9.850828 9.918541 9.905596 9.8771925 9.659652 9.864144 9.682136
1370135_at 6.135766 6.40056 6.231052 6.470389 6.738067 6.1040754 6.4198775 6.6349654 6.417698 5.961447 6.1467314 5.890857
1370136_at 6.604042 6.447165 6.343069 6.5972385 6.3255053 6.720771 6.451132 6.3913445 6.823726 6.5880203 6.4713836 6.2374253
1370137_at 5.0572925 5.3353486 5.0711126 5.0060935 5.132179 5.130346 5.0500274 5.1430655 4.925076 5.0936685 5.180793 4.8395023
1370138_at 4.872881 4.7640896 4.715542 4.781183 4.6410065 4.872673 4.699111 4.5073853 4.8052006 4.8280277 4.750818 4.8215485
1370139_a_at 3.7921176 3.6004114 3.664617 3.5201473 3.699641 3.5756986 3.7452898 3.6801023 3.5543847 3.4830773 3.837274 3.5940015
1370140_a_at 4.6945853 4.6537623 4.8774548 4.706612 4.80447 4.672808 4.6678963 4.573881 4.933491 4.858066 4.711371 4.78705
1370141_at 8.468985 8.535511 8.424825 8.872957 8.663602 8.812907 8.708139 8.590829 8.747319 8.744794 8.528241 8.745975
1370142_at 5.640891 5.468255 6.071602 5.793413 5.624098 5.9491477 5.5157266 5.4933057 5.528082 5.662425 5.6180534 5.8828216
1370143_at 5.3506217 5.3141093 5.5278487 5.3951426 5.550068 5.479642 5.6463346 5.3605094 5.2541428 5.356783 5.6152034 5.5877433
1370144_at 7.790716 7.98824 7.9092064 8.029771 8.134427 7.8188305 7.774467 7.7848134 7.834773 7.575187 7.5044174 7.692397
1370145_at 4.2731037 4.246 4.4100695 4.320133 4.111905 4.1591167 4.34642 4.201334 4.571374 4.1997128 4.3525324 4.269891
1370146_at 3.3324118 3.4578614 3.6566677 3.4908886 3.2980804 3.543619 3.3845284 3.5826304 3.3931606 3.4365144 3.3915136 3.4974678
1370147_at 7.192496 7.0683246 7.76793 7.3516846 7.8934817 6.560035 6.688739 6.76708 6.107723 6.211324 7.501499 6.2748814
1370148_at 14.22716 14.226887 14.199565 14.234005 14.236935 14.228877 14.221774 14.165674 14.216822 14.183072 14.216822 14.233337
1370149_at 11.107766 11.282788 11.075958 11.052925 11.137086 10.906844 11.120736 10.849794 10.844515 10.793699 10.803132 10.932483
1370150_a_at 12.883965 12.818714 13.101008 12.971672 13.033302 12.868519 13.138564 13.183562 12.996103 12.666181 13.377331 12.830465
1370151_at 13.179264 13.134476 13.212133 13.216273 13.344489 13.21415 13.146721 13.15725 13.192914 13.109588 13.088174 13.270631
1370152_at 4.6970406 4.440386 4.8234644 4.623415 4.7665644 4.627206 4.7572083 4.6274004 4.8207636 4.7574244 4.8027897 4.9801264
1370153_at 5.678774 5.866409 5.8024836 5.8003435 5.5918007 5.870944 5.6589556 5.4376554 5.5147085 5.8210797 5.9622746 6.046729
1370154_at 11.000473 9.525922 9.913823 10.316444 10.54876 10.870086 10.247748 10.166753 10.792256 10.22016 10.601141 10.548955
1370155_at 7.8347893 8.0577 7.1329026 7.5182114 7.621678 7.422388 7.482948 7.6539583 7.756945 7.4285297 7.117319 7.419518
1370156_at 7.081242 8.003059 6.3365245 6.488706 7.0271463 6.4994493 7.688843 6.635127 6.4665737 7.652403 7.8394794 6.392798
1370157_at 3.8970912 4.0789213 4.108856 3.9357257 3.675542 4.1053715 3.8618827 3.8091676 3.8276534 4.1421194 4.0091953 4.2380714
1370158_at 6.5161796 6.509118 6.399017 6.449842 6.319089 6.6078844 6.325957 6.463986 6.107617 6.505669 6.066379 5.9997525
1370159_at 7.2351236 7.121531 6.9879713 7.1728334 7.172421 7.0075707 7.007055 7.174918 6.932225 6.9217234 7.1293855 6.9436903
1370160_at 8.714322 8.698234 8.633677 8.69412 8.684234 8.703723 8.726605 8.635391 8.908715 8.740581 8.8995495 8.672716
1370161_at 9.285109 9.395103 9.138546 9.194527 8.949293 9.071285 8.946161 9.137428 9.320028 8.9604225 8.946657 8.996887
1370162_at 7.180504 7.033823 6.7659483 7.051689 7.1553173 7.0109425 7.1781526 7.139663 7.2026706 7.1256366 6.924898 7.0137944
1370163_at 9.422558 9.407627 9.286835 9.289801 9.278091 9.194739 9.386585 9.315881 9.439388 9.34415 9.310776 9.096019
1370164_at 11.056279 10.982459 10.885436 11.380822 11.3376 11.384001 11.714762 11.665265 11.710254 11.948595 11.735837 11.940768
1370165_at 3.9857874 3.9718795 3.9863906 4.0658746 3.9739084 4.1002774 3.8848367 3.859598 3.9318807 4.0876975 3.837325 4.2091804
1370166_at 11.959578 12.0178585 12.080298 11.965428 11.984783 11.935548 11.8867235 11.856575 11.83145 11.730354 11.751939 11.88507
1370167_at 12.232231 12.338444 12.354481 12.293522 12.266343 12.279459 12.216471 12.177531 12.286088 12.0967655 12.1292305 12.328293
1370168_at 9.9252825 9.687272 9.719446 10.005826 9.697012 9.347258 10.25127 9.938938 9.887527 10.300183 10.006119 10.014408
1370169_at 9.340886 9.2994995 9.04804 9.370875 9.27676 9.320124 9.447745 9.481704 9.4366 9.39505 9.303187 9.130445
1370170_at 9.993759 9.994973 10.069931 9.96833 10.180456 9.950464 9.980247 9.939974 10.022136 9.94532 9.667922 9.695517
1370171_at 8.498829 8.458352 8.314507 8.362358 8.6388445 8.363429 8.418678 8.383364 8.447052 8.420703 8.247363 8.240499
1370172_at 10.640204 10.677731 10.72773 10.708928 10.771698 10.66172 10.854906 10.777695 10.628485 10.817289 10.809721 10.825323
1370173_at 8.144341 7.8327613 7.7592106 7.831905 8.12108 7.8489165 8.50228 8.477104 7.9466414 8.412429 8.187439 8.228018
1370174_at 6.1833677 6.0346904 6.0174127 6.2936378 5.852005 5.932191 6.1111054 5.948632 6.010589 6.2008233 5.9358015 6.124448
1370175_a_at 8.093362 7.9766874 7.991202 8.032492 8.173712 8.100416 8.2223835 8.332121 8.082613 8.142406 7.994947 8.037968
1370176_at 6.6106105 6.9595375 6.62882 7.3005934 6.681547 6.811826 6.559758 6.8158197 6.625827 6.5720553 7.409613 6.6739044
1370177_at 5.5474205 5.640027 5.6058865 5.7220154 5.3641005 5.4685116 5.382228 5.5034485 5.4102364 5.6722116 5.626215 5.2894735
1370178_at 4.7527246 4.8314123 4.9474497 4.884283 4.980762 4.7140136 4.6248665 4.511084 4.759638 4.6461015 4.597625 4.783641
1370179_at 10.07571 10.042881 10.064855 10.0024 10.039689 9.975338 10.020097 10.063425 9.970179 9.940371 10.045963 10.0797615
1370180_at 10.994115 11.279658 11.379598 11.165602 10.99833 11.088751 11.135959 11.174737 11.185251 11.18621 11.02094 11.099627
1370181_at 6.9745846 6.9687967 6.4612756 6.594634 6.793289 6.9812436 7.1277156 7.1784663 6.966661 7.1815395 7.305322 6.5815787
1370182_at 4.917788 5.3143954 5.256751 5.160553 5.046133 5.2598047 5.404624 5.920736 5.372631 5.5142574 5.2351046 5.787801
1370183_at 7.248777 7.323894 7.174702 7.359225 7.2496767 7.275349 7.440761 7.313428 7.3458676 7.326674 7.160069 7.0739107
1370184_at 9.901401 9.962966 9.814169 9.871648 10.121662 9.9962845 9.836043 9.871887 9.94011 10.045362 9.935163 9.965333
1370185_at 4.8799453 4.814063 5.1004114 4.871515 4.935529 4.979957 4.702484 4.928366 4.983853 4.9928064 4.7621493 5.1626163
1370186_at 10.213955 9.964693 9.7790985 10.156579 10.277859 10.3847885 10.102678 9.888723 9.990316 10.097836 9.726333 10.348554
1370187_at 10.769874 10.648946 10.882961 10.779747 10.611265 10.725728 10.860119 10.817003 10.87034 10.853538 10.663623 10.803975
1370188_at 9.969009 9.893024 9.902335 10.178818 10.03876 9.752078 9.893911 9.74577 9.802047 9.807436 9.586907 9.554216
1370189_at 9.878355 9.844959 9.860575 9.904863 9.935277 9.637344 9.856228 9.697191 9.688533 9.743678 9.608004 9.434844
1370190_at 11.573007 11.387343 11.486318 11.640473 11.590142 11.543231 11.537586 11.4967785 11.439164 11.427957 11.242234 11.374577
1370191_at 8.207867 8.078415 8.195415 8.1148405 8.146133 7.997844 8.182721 7.898428 8.119959 8.003021 8.00983 7.8747916
1370192_at 8.23606 8.110797 8.173117 8.268641 8.178021 7.95113 8.041523 8.301264 8.360037 8.3286085 8.310256 8.061323
1370193_at 11.2303505 11.330127 11.269658 10.865827 11.326399 10.885863 11.226308 10.919737 10.952774 10.933466 11.048173 10.813335
1370194_at 7.699167 7.85566 7.575644 7.7845345 7.740074 7.6175833 7.998213 7.853696 7.815744 7.7837543 7.806445 7.585501
1370195_at 8.042906 7.9328933 7.9892697 7.737744 8.170155 7.928993 7.8769336 8.10009 8.04343 7.875462 8.035019 7.9039097
1370196_at 6.598746 6.7066836 6.2854776 6.520083 6.5964427 6.6795745 6.8220544 6.94718 6.615106 6.687573 6.8299193 6.587695
1370197_a_at 6.60592 6.08445 6.461724 6.2044187 6.0257883 6.332516 6.551285 6.5944743 6.2366543 6.4240136 6.2039056 6.2646112
1370198_at 3.3806798 3.3553307 3.3178132 3.302706 3.31843 3.350488 3.2997363 3.2901692 3.351233 3.460002 3.4197176 3.3144906
1370199_at 10.247124 9.986639 10.045771 10.229442 9.95157 10.058068 10.12764 10.017837 10.049212 9.887715 10.029091 10.051528
1370200_at 11.895379 11.993336 11.913382 11.917482 11.957673 11.974565 12.035122 11.901752 11.790294 11.976097 12.041025 12.146334
1370201_at 3.7509942 3.5060353 3.894675 3.9520633 3.856745 3.8017032 3.883979 3.8125215 3.7839224 3.9309428 3.7684367 4.0290794
1370202_at 9.662572 9.068993 9.776629 9.650412 9.0743685 9.330837 9.952149 9.829338 9.998301 10.29797 10.275338 10.397599
1370203_at 7.410622 7.6608806 7.619071 7.800742 7.803655 7.4905033 7.9066367 8.034788 7.7039623 7.753637 7.6913285 7.8450665
1370204_at 8.34617 8.506949 8.384825 8.614958 8.566507 8.495093 8.566608 8.860238 8.591364 8.617509 8.384968 8.559249
1370205_at 3.7771156 3.918744 4.093479 3.9669814 3.744085 4.1335144 4.184149 3.9838445 3.702761 3.9989042 4.0941763 4.1114826
1370206_at 4.4604545 4.5413504 4.5970836 4.617757 4.496717 4.625076 4.6711235 4.672451 4.651181 4.6696863 4.7485714 4.576569
1370207_at 11.311876 11.284775 11.267134 11.378545 11.2686615 11.109123 11.372997 11.276153 11.200532 11.450695 11.232722 11.44142
1370208_at 8.124086 8.096788 7.982431 7.9542594 8.13407 7.8824444 7.928667 8.050858 7.945608 7.9831624 7.956522 8.120339
1370209_at 9.366963 10.111018 10.225956 10.050776 9.696201 9.487352 9.69276 10.435537 9.82783 9.841017 9.980058 10.010617
1370210_at 5.460466 5.643703 5.5027485 5.4094954 5.470597 5.6224923 5.4961867 5.67808 5.5381017 5.515711 5.498024 6.015841
1370211_at 6.411378 6.5341487 6.675095 6.417133 6.4863667 6.5659637 6.514676 6.576185 6.6481986 6.411271 6.4752684 6.467776
1370212_at 5.275035 5.3470087 5.165782 5.6376452 5.2036433 5.296808 5.140774 5.0165067 5.159478 5.0652413 5.2941127 5.3664083
1370213_at 11.809715 11.847779 11.824815 11.881958 11.738491 11.905494 11.815067 11.778957 11.992734 11.937692 11.980841 12.016027
1370214_at 4.715273 4.856124 4.816926 4.633602 4.5798683 4.749575 4.788033 4.7828317 4.7060604 4.833147 5.253582 5.045439
1370215_at 10.059091 9.898159 9.747463 9.685522 10.313803 9.636471 9.773791 9.67472 9.62708 9.56133 9.645348 9.783396
1370216_at 4.4513807 4.3619337 4.587892 4.37652 4.4625063 4.7236347 4.547203 4.492181 4.741039 4.401979 4.5200734 4.759569
1370217_at 5.4777484 5.6293936 5.738448 5.69517 5.24869 5.646928 5.4961867 5.2512903 5.3640027 5.4223332 5.307892 5.249188
1370218_at 6.3261266 6.326136 5.963681 6.357139 5.9452887 6.384495 5.8761244 5.757798 6.1423874 6.050507 6.3034096 6.6948857
1370219_at 8.310487 8.218304 8.142546 8.055761 8.590923 7.8973637 8.013841 8.065598 8.012446 7.995252 8.084688 8.079335
1370220_at 11.045834 10.430481 10.200647 10.335629 10.523406 10.771039 10.565555 10.632956 10.445501 10.630297 10.254203 10.953329
1370221_at 5.1596003 4.686684 4.7811613 4.821054 4.885225 5.0863905 4.609025 4.725023 5.0766644 4.7715764 4.9273586 5.3207636
1370222_at 5.061343 5.014962 5.1455464 5.1387143 4.935595 4.992019 4.891233 4.8236594 5.0958896 4.9440107 4.902928 5.5238647
1370223_at 7.676517 7.707514 7.686545 7.641635 7.7552686 7.8003902 7.8282356 7.6908407 7.696409 7.889742 7.762602 7.6559954
1370224_at 9.523846 9.7727995 9.43495 9.374464 9.350103 9.257771 9.249662 9.39416 9.481762 8.792652 9.4354515 9.591357
1370225_at 5.2387705 4.9790006 5.1409364 5.1398864 4.975772 5.2086806 4.98395 5.3123016 5.2112393 5.027772 5.2692084 5.4967694
1370226_at 9.993274 10.097759 9.868847 9.876383 9.9412365 9.886597 9.896973 9.95223 9.872931 10.04508 10.07204 9.730612
1370227_at 3.1943572 3.5979004 3.4070244 3.2968948 3.4633172 3.2659183 3.2907555 3.3061779 3.2446833 3.3240018 3.1838708 3.4368534
1370228_at 14.420876 14.376928 14.3926525 14.404836 14.411657 14.43931 14.390209 14.356745 14.403312 14.326096 14.341287 14.345014
1370229_at 5.181669 5.3011246 5.4067903 5.0096645 5.1503267 5.3999968 4.9917455 4.9423304 5.5358405 5.1634393 5.1147213 5.732148
1370230_at 11.0600395 11.006761 11.008881 11.061009 11.11825 11.077243 11.181806 11.052 11.119356 11.076322 11.024144 11.126241
1370231_at 7.4251003 7.363482 7.405723 7.403494 7.5130277 7.248841 7.3731384 7.1877465 7.390131 7.412121 7.323013 7.2528367
1370232_at 10.610555 10.703741 10.851591 10.823573 10.678132 10.654707 10.778503 11.183279 10.732461 10.803061 10.967563 11.155708
1370233_at 4.8734355 4.9625626 5.096918 4.9486303 4.837833 5.1777544 4.965917 4.8343315 5.0534644 4.751219 5.058035 5.376859
1370234_at 12.900372 12.895231 12.855602 12.804506 12.734193 12.716067 12.670923 12.5054035 12.828431 12.338542 12.461361 12.525009
1370235_at 12.9311695 12.874965 12.578418 12.972911 12.967759 12.966188 13.088036 12.979178 13.058625 13.254591 13.256781 13.019542
1370236_at 8.948268 8.841834 8.586319 8.604048 8.796371 8.558346 8.589107 8.846134 8.616587 8.6566725 8.706163 8.682089
1370237_at 12.225398 11.989477 12.190272 12.352429 12.309467 12.346573 12.467313 12.562941 12.526687 12.528245 12.537607 12.562673
1370238_at 11.5557575 11.509918 11.515616 11.468358 11.4604845 11.482688 11.441972 11.427536 11.412885 11.481584 11.48803 11.521438
1370239_at 13.406353 12.8978 13.379556 13.454483 13.356364 12.957113 12.76799 13.178082 13.4102745 13.301166 12.264714 13.759749
1370240_x_at 13.377902 12.874316 13.366185 13.433427 13.350662 12.960568 12.708922 13.134708 13.351629 13.282325 12.273458 13.766372
1370241_at 13.958226 13.761522 13.896728 13.81534 13.846328 13.790485 13.766001 13.698833 13.719893 13.535573 13.6828575 13.568005
1370242_at 12.408934 12.490849 12.539856 12.51223 12.593455 12.527194 12.544228 12.444011 12.464726 12.643594 12.451666 12.502924
1370243_a_at 10.420571 10.583934 10.382547 10.024107 10.226358 10.437991 10.082241 9.837817 9.584669 9.766116 9.853915 8.884182
1370244_at 12.237227 12.390596 12.2495575 12.194566 12.201535 12.05903 12.253834 12.384761 12.16746 12.232424 12.376807 12.300005
1370245_at 10.354332 10.561114 10.350519 10.411596 10.037086 9.961082 10.136096 10.405653 10.022164 10.188047 10.242131 10.323638
1370246_at 12.018179 11.856733 11.76033 11.926968 11.798944 12.003179 11.867729 11.8382225 11.88451 11.845433 12.007015 11.896652
1370247_a_at 6.4476275 6.309566 5.792779 6.101795 6.3389688 6.206765 5.920559 6.062216 6.160799 6.245353 6.1241283 6.1999393
1370248_at 6.1671085 6.427064 5.820864 6.0726366 6.4615183 6.0947905 6.164821 6.147949 6.225618 5.80239 5.8786683 5.946307
1370249_at 7.1581774 7.3934097 7.434068 7.3313055 7.517954 7.0726 7.4034843 7.023956 7.297281 7.420071 7.083082 7.7504086
1370250_at 9.008925 9.016273 8.944804 9.408648 9.395885 8.837557 9.192065 9.154321 9.056148 9.183506 9.094833 9.218804
1370251_at 6.112031 6.228614 6.232142 6.29448 6.503185 6.332615 6.322367 6.4983416 6.2861567 6.4814997 6.548675 6.3452663
1370252_at 8.223374 8.268971 8.070584 8.128144 8.654423 8.2547245 8.343375 8.678441 8.580602 8.622588 8.771727 8.793336
1370253_at 11.566361 11.622772 11.549852 11.625968 11.612682 11.55432 11.5934925 11.565001 11.608994 11.764688 11.562895 11.71174
1370254_at 3.644149 3.6300788 4.0498657 3.674687 3.8560724 3.9183667 3.7840796 3.7226272 3.753827 3.664388 3.6589525 3.6613996
1370255_at 4.542551 4.666794 4.836813 4.817128 4.6670766 4.5394125 4.747794 4.673435 4.958893 4.571252 5.1413126 4.810937
1370256_at 8.36947 8.312063 7.3782616 7.368749 7.2401385 7.8103065 7.7788897 8.406342 7.076382 8.570417 7.894285 7.006891
1370257_at 4.523938 4.3710823 4.267143 4.4331207 4.3909245 4.2615695 4.357814 4.4651594 4.2760706 4.3379993 4.4690742 4.3851748
1370258_at 5.547416 5.292983 5.405439 5.3938737 5.5579014 5.3900776 5.025036 5.356669 5.4728346 5.449704 5.6474156 5.110711
1370259_a_at 7.48414 7.450909 6.8606906 7.4713616 7.0661473 7.044018 6.9658546 7.1048675 6.9865737 6.9504538 7.0207205 6.9233155
1370260_at 6.786672 6.7344503 6.893646 6.734765 6.768158 6.7917223 6.826894 6.917639 6.7042484 6.5441875 6.5644155 6.844301
1370261_at 8.058549 7.885269 8.006431 7.905636 8.058825 8.001652 8.077232 7.7960057 7.948513 7.97595 7.982131 8.070046
1370262_at 9.518394 9.466379 9.423285 9.451307 9.285976 9.414957 9.334839 9.41366 9.300272 9.434263 9.386166 9.403278
1370263_at 5.9906354 5.91215 6.0322976 5.9397216 5.86867 6.080915 6.057332 5.9814706 6.160909 5.829155 6.0124383 6.363292
1370264_at 7.5598917 7.6864634 7.3030844 7.6218033 7.2742534 7.2468004 7.599086 7.448617 7.5009875 7.7666926 7.371897 7.552419
1370265_at 6.1227922 5.8754334 5.9224544 5.9576454 6.317906 5.882157 5.9432383 5.6747 5.7858906 6.056948 5.96681 5.891004
1370266_at 6.6547446 6.8867784 6.5270395 6.872424 6.7597003 6.9882307 6.8810573 6.8474326 7.007134 7.0002007 6.937947 7.1649804
1370267_at 6.552623 6.7803497 6.317552 6.6703553 6.7039676 6.5826516 6.743418 6.461085 6.5874577 6.374129 6.7096033 6.4633827
1370268_at 4.420719 4.2695346 4.418507 4.2797475 4.4490614 4.339446 4.354062 4.6067724 4.4639897 4.56562 4.440033 4.5528803
1370269_at 5.293961 5.207836 5.383667 5.292218 5.251423 5.5568967 5.362008 5.5234756 5.2458253 5.0148735 5.491178 5.5118814
1370270_at 4.1500225 3.9708374 4.4263773 3.873593 3.8449106 4.145872 3.8803189 4.054016 3.9729943 3.9228122 4.1051335 4.3120365
1370271_a_at 7.396656 7.227312 7.362144 7.3848124 7.117597 7.398192 7.1520953 7.2913923 7.172221 7.152356 7.355723 7.312898
1370272_x_at 5.991429 5.9115224 6.004191 5.873484 5.920643 6.2746596 5.9929533 5.895164 6.0201917 5.847992 5.8335137 6.0054636
1370273_at 3.4631507 3.6118083 3.431027 3.566498 3.589333 3.6892142 3.634203 3.649278 3.4860415 3.2918456 3.531366 3.5139716
1370274_at 12.777511 12.905349 13.011731 12.957699 12.8548 12.735254 12.888328 12.917228 12.987993 12.9423 12.874078 12.875229
1370275_at 12.884452 12.802549 12.752494 12.888352 12.927451 13.01041 12.893502 12.908674 12.922225 13.0157 12.890274 13.090825
1370276_at 11.987028 11.962535 11.914337 11.869519 12.017974 11.845287 11.944116 11.955616 11.807635 12.037431 12.1215515 11.762885
1370277_at 12.014112 11.899694 11.953752 11.972363 11.9414835 11.9844475 12.022403 11.984576 12.00638 12.081096 11.982634 12.069145
1370278_at 11.430598 11.405955 11.300667 11.324485 11.4568 11.448538 11.470188 11.469628 11.416537 11.536392 11.521793 11.49579
1370279_at 5.7336693 5.786476 5.9812317 5.9143724 5.6752925 5.9174314 5.649904 5.6062264 6.0068517 5.9140224 5.619079 6.0012245
1370280_at 10.421983 10.529235 10.34975 10.241418 10.4419 10.419875 10.429974 10.591909 10.481102 10.786491 10.497067 10.511922
1370281_at 10.568703 9.565551 9.7058525 10.022134 9.625662 9.80488 9.685165 9.558777 10.095346 9.460934 10.210466 9.451691
1370282_at 6.4854054 6.7691607 5.831904 6.6928754 6.5456767 6.550449 6.4506173 6.087741 6.660519 6.852649 6.714036 6.179056
1370283_at 12.349334 12.412963 12.416246 12.333586 12.284456 12.233437 12.293872 11.951982 12.2299185 11.980864 12.015145 11.924104
1370284_at 12.119231 12.080434 12.053082 12.076121 12.153388 12.092893 12.105126 12.106617 12.05677 12.138665 12.158578 12.146592
1370285_at 6.31149 6.495185 6.253239 6.516624 6.424264 6.2790914 6.4693303 6.7008 6.047851 6.532878 6.3541074 6.6802707
1370286_at 8.954554 8.903999 8.899883 8.912653 8.681246 8.555602 8.663667 9.059887 8.423361 8.756426 9.09465 8.052983
1370287_a_at 9.22336 9.260275 8.734998 8.87957 9.092683 9.281758 9.139168 9.12338 9.051517 9.224318 9.024987 8.95596
1370288_a_at 8.341278 8.235643 7.795433 7.9474015 8.173213 8.41634 8.121035 8.220421 8.258635 8.386469 7.999347 7.865572
1370289_x_at 3.5892975 3.6742353 3.8893201 3.7607563 3.6726973 3.521022 3.7785978 3.586984 3.6115637 3.7174463 3.7328947 3.7042477
1370290_at 8.526491 8.455757 8.182678 8.377916 8.369364 8.513945 8.253859 7.970959 8.274303 8.190833 8.213224 8.183803
1370291_at 5.5682454 5.7058372 5.8249326 5.411342 5.4672728 5.7057185 5.5600886 5.415224 5.5862865 5.561539 5.660823 5.558518
1370292_a_at 3.9922938 3.913265 3.9145122 3.7232363 3.9097524 3.991015 3.8065412 4.1157017 4.096288 4.019222 4.1918597 4.002056
1370293_at 5.684354 5.5048714 5.669273 5.6425767 5.73699 5.60388 5.9081583 5.3602166 5.8869524 5.590013 5.5410843 5.608614
1370294_a_at 6.962324 7.0026946 6.2879457 7.805109 7.287524 7.382588 6.156849 6.482176 6.986637 6.552285 7.0848045 6.153876
1370295_at 8.2681 8.381163 8.219926 8.42816 8.325176 8.128368 8.412883 8.249433 8.296132 8.441249 8.479377 8.173922
1370296_at 13.590429 13.51103 13.554375 13.457491 13.41638 13.487303 13.423031 13.494012 13.387818 13.364694 13.419478 13.51759
1370297_at 6.3094296 6.4838686 6.581932 6.719167 6.358385 6.67743 6.420217 6.4185743 6.3445973 6.179663 6.6064825 6.3860717
1370298_at 9.973165 9.969968 9.252665 9.729975 9.521924 9.686823 9.98258 9.706424 9.705565 9.787877 9.544271 9.487637
1370299_at 13.752208 13.756042 13.802687 13.690147 13.786154 13.712875 13.740234 13.744419 13.625189 13.664586 13.626851 13.651107
1370300_at 8.2565 8.091802 8.111632 8.147309 8.154356 8.089214 7.892894 7.789648 7.900194 7.8502197 7.9419165 7.738955
1370301_at 7.1816645 7.311955 6.7101836 7.06864 6.967727 6.814027 7.066766 7.097351 6.9522457 6.9100423 6.5721173 6.7813363
1370302_at 8.100745 8.039471 8.140315 7.834009 8.114742 8.129738 8.178802 8.084591 8.063778 8.066667 8.078898 8.270015
1370303_at 6.119166 6.491198 6.5615563 6.5046964 6.690226 6.4456277 6.40499 6.587517 6.4331164 6.224717 6.3795457 6.4697433
1370304_at 8.802016 8.883277 8.673822 8.749954 8.729216 8.773545 8.938612 8.769938 8.73986 8.878893 8.778597 8.495201
1370305_at 9.513312 9.356355 9.420162 9.478097 9.5112705 9.38491 9.463298 9.294614 9.373826 9.457853 9.226939 9.234532
1370306_at 8.81366 8.729192 8.634354 8.798168 9.05209 9.026377 8.918097 8.952646 8.791026 8.811681 8.772074 8.928187
1370307_at 7.3517504 7.253367 7.1111794 7.2007113 7.2046757 7.0404916 7.1554146 7.1193223 7.1257977 7.051493 6.8823967 7.062178
1370308_at 7.665636 7.7108846 7.434809 7.859545 7.736012 7.7035427 7.5488663 7.3976116 7.5861044 7.7574224 7.9278035 7.564042
1370309_a_at 10.929397 10.877567 10.806291 10.800478 10.888398 10.875514 10.899491 10.984709 10.996519 10.996749 10.853198 10.78208
1370310_at 13.098259 13.16038 13.034682 13.12806 13.250081 13.311717 13.424524 13.538725 13.388821 13.535691 13.466245 13.4271145
1370311_at 8.234478 8.213608 8.274197 8.278984 8.155119 7.9477935 8.098068 8.162708 8.165826 8.1419735 8.167461 8.165602
1370312_at 4.2030373 4.158517 4.1784806 3.9828815 4.1897955 4.2678585 4.2493334 4.1445394 4.2000885 4.0030665 3.8465166 4.1689057
1370313_at 9.057364 8.847222 8.88098 8.857483 8.880594 9.023265 9.210522 9.300449 9.174265 9.598461 9.291001 9.205267
1370314_at 7.674711 7.431858 7.370209 7.559449 7.564602 7.208441 7.3890243 7.3742127 7.314908 7.1686068 7.007656 7.0100965
1370315_a_at 5.806417 5.968879 6.063889 6.1739583 5.9344497 6.082522 5.89643 5.901975 5.873596 5.979691 5.985382 6.133808
1370316_at 7.7761555 7.864286 7.8522987 7.6275387 7.706752 7.732414 7.6703086 7.811988 7.8409433 7.8047724 7.882956 7.5346017
1370317_at 7.1056757 6.6848006 6.526064 6.7543364 6.74605 6.8394794 6.8115377 6.9553785 6.68886 6.671303 6.625164 6.4476185
1370318_at 7.3363814 7.35821 7.3797755 7.3320856 7.4240746 7.291214 7.363829 7.507765 7.4365773 7.576796 7.307519 7.3295093
1370319_at 9.442826 9.410072 9.357169 9.3173 9.277449 9.350956 9.521382 9.534692 9.467003 9.349928 9.315737 9.259769
1370320_at 10.887113 10.956774 10.855189 11.008712 11.026925 10.960603 11.255082 11.082067 11.176688 11.357288 11.158111 11.327389
1370321_at 10.140356 10.098107 10.034059 10.108938 10.239545 10.197583 10.296267 10.355845 10.206277 10.216325 10.185319 10.166173
1370322_at 9.667494 9.796707 9.62241 9.745693 9.6689825 9.775576 9.822826 9.893008 9.939678 10.087837 9.791007 9.806806
1370323_at 5.478902 6.187451 5.797499 5.968613 5.790372 6.144155 5.929455 5.8343186 5.7571898 6.125291 5.889844 6.0226355
1370324_at 7.3837028 7.4400177 7.726916 7.6263766 7.5859213 7.628798 7.389952 7.24071 7.606907 7.438897 7.249406 7.8714876
1370325_at 9.7819395 9.780414 9.74734 9.718172 9.613247 9.873178 9.678413 9.568574 9.636582 9.3793545 9.419608 9.450581
1370326_at 7.0793557 7.0919204 6.950899 7.03669 7.2362857 7.251378 7.0764523 7.2582765 7.101896 7.1633472 7.2377253 7.1219115
1370327_at 7.8465962 7.8822994 7.822013 7.794134 7.8612394 7.792391 7.8150835 7.9885616 7.7029467 7.7218018 7.9644365 7.863449
1370328_at 6.09479 5.912663 5.9698124 5.3841333 5.803861 6.1652246 5.6795554 5.771997 5.8862066 5.897515 5.876158 5.960512
1370329_at 9.088161 9.426607 9.138496 9.242275 9.201988 9.12657 9.12433 8.9365835 8.738633 8.688315 8.927487 8.890767
1370330_at 7.256621 7.0386677 7.1112165 6.9280357 7.1909113 7.1401134 6.8914623 6.8818007 7.088863 6.7819533 6.9353423 6.8260636
1370331_at 7.7848825 7.8447037 7.5055637 7.702283 7.4351635 7.561363 7.5573716 7.6461506 7.4271817 7.1436963 7.3449774 7.2879906
1370332_at 5.427872 5.487719 5.547469 5.4245634 5.3854275 5.512125 5.2904053 5.2697306 5.0378923 5.3487816 5.161985 5.5184
1370333_a_at 13.375447 13.346317 13.36931 13.362382 13.320979 13.328435 13.318409 13.311731 13.408574 13.200851 13.094715 13.104163
1370334_at 8.83096 8.60544 8.186655 8.709211 8.547155 7.4905033 8.684994 8.213949 8.095842 8.331366 8.623117 8.165407
1370335_at 8.112015 8.064329 7.9838734 7.8540096 7.7178197 7.7800193 7.9532013 8.027565 7.8048625 7.602702 7.723425 7.8527775
1370336_at 11.427817 10.985961 10.610687 11.015402 11.851543 11.738869 11.456059 10.509049 11.399505 11.361577 10.659129 11.730011
1370337_at 7.8500867 7.8795433 7.826168 7.8617206 7.8618665 7.7897916 7.7984114 7.7687054 7.883914 7.734996 7.7365613 7.6427846
1370338_at 3.5659568 3.3609393 3.789047 3.538658 3.515745 3.5398755 3.5925734 3.5619116 3.625719 3.49212 3.6655302 3.358912
1370339_at 10.1967125 10.292171 10.11341 10.241068 10.231694 10.194484 10.347926 10.179215 10.170774 10.387278 10.319203 10.310798
1370340_x_at 9.221879 9.258064 9.324599 9.327505 9.363102 9.377131 9.280654 9.236557 9.415993 9.450348 9.433872 9.486953
1370341_at 3.6573696 3.5548232 3.5758455 3.438774 3.677903 3.629837 3.5222087 3.5920444 3.7853827 3.6517255 3.5638616 3.6740947
1370342_at 3.6351254 3.696213 3.6692522 3.8720894 3.5429447 3.736253 3.4874642 3.5390513 3.6948478 3.556526 3.8724487 3.831188
1370343_at 6.773109 6.6068263 6.7672787 6.7543526 6.61999 6.772127 6.5308886 6.744359 6.3290787 6.5701485 6.4997115 6.4181166
1370344_at 7.907936 7.7694306 7.620627 7.46365 7.6745157 7.670049 7.7958884 7.6077776 7.546107 7.527464 7.659493 7.345587
1370345_at 6.078287 6.1249776 5.7867346 7.204324 6.4767017 6.816484 5.5654078 5.784679 6.3341036 5.758996 6.3891306 5.527895
1370346_at 5.602387 5.8301783 5.234061 6.8897786 5.934482 6.160875 5.425297 5.443147 5.694206 5.2809744 5.9480963 5.144717
1370347_at 5.6137376 5.437198 5.35813 5.299778 5.2957344 5.5730467 5.5384007 5.658446 5.657032 5.6740093 5.4880295 5.696434
1370348_at 10.515151 10.543022 10.427876 10.260973 10.259958 10.457698 10.3934765 10.324135 10.471837 10.39846 10.466139 10.366048
1370349_a_at 13.993726 14.023369 14.038833 13.963205 14.048963 14.013706 14.008266 13.958512 13.997782 13.97179 14.044225 14.02401
1370350_x_at 10.7969 10.462504 10.363298 10.992235 10.507497 10.380618 11.412999 10.180363 10.361793 11.108819 10.04622 10.296459
1370351_at 8.656911 8.726823 8.527586 8.6183 8.639565 8.5024185 8.641996 8.600866 8.664538 8.603149 8.739143 8.572876
1370352_at 11.805028 12.044736 11.506318 11.881871 11.556367 11.647891 11.891812 11.409686 11.754111 11.611087 11.642389 11.274434
1370353_at 7.740458 7.554916 7.3000603 7.752 7.5290008 7.5554466 7.7541575 7.829641 7.5303326 7.7548966 7.9541097 7.517872
1370354_at 7.8693233 7.886907 7.6377716 7.896172 7.599322 7.5099697 7.9208055 7.987642 7.984423 7.9167266 8.029961 7.723874
1370355_at 13.0261135 11.707753 12.488083 12.359673 12.664809 13.284532 13.043112 13.393248 13.095002 12.901904 13.327361 12.807881
1370356_at 7.282047 7.1507254 7.257078 7.247153 7.303823 7.0178065 7.2491136 7.362534 7.376532 7.1902704 7.0332313 7.0748134
1370357_at 8.138159 8.191866 8.110493 8.089889 8.117555 8.142139 8.243025 8.147069 8.214568 8.123712 8.138757 8.033915
1370358_at 8.825392 8.741732 8.821685 8.796599 8.645669 8.550066 8.742224 8.515068 8.721836 8.314182 8.5101185 8.408686
1370359_at 12.538836 12.46319 12.631097 12.581763 12.519661 12.438099 12.575186 12.50233 12.406668 12.510329 12.550631 12.412153
1370360_at 8.706154 8.743327 8.528217 8.51582 8.644938 8.494507 8.727259 8.625167 8.722202 8.50896 8.774479 8.38166
1370361_at 4.964011 4.6669946 4.622892 4.7471294 4.653585 4.8441257 4.7127643 4.6467915 4.6203403 4.9237623 4.6478586 4.9537773
1370362_at 7.2658563 7.321002 7.620521 7.5580735 7.4934683 7.5323095 7.547764 7.796779 7.429168 7.5558653 7.3826118 7.9526134
1370363_at 12.002574 12.283436 12.160805 12.583718 12.528695 12.348741 12.636248 12.513102 12.41143 12.78715 12.54934 12.845259
1370364_at 7.648281 7.495462 7.5131903 7.587351 7.467514 7.4809976 7.5383716 7.5697017 7.5405293 7.4705987 7.4543595 7.2071323
1370365_at 8.724773 8.671421 8.568806 8.412131 8.47843 8.40442 8.599359 8.600633 8.508601 8.755356 8.920967 8.494889
1370366_at 10.281282 10.102147 10.030973 10.156461 10.03893 9.899267 10.159865 10.087234 9.840598 9.863891 9.909121 9.926373
1370367_at 4.627977 4.7755866 4.7535725 4.942658 5.178108 5.042952 4.7675834 4.7496557 4.371182 4.911805 4.8288765 5.091815
1370368_at 7.187798 7.3546166 7.1833 7.065427 7.096342 7.0193706 7.0254445 6.930096 7.073467 6.9795947 7.0590677 6.959445
1370369_at 6.624569 6.4448647 6.614357 6.4557176 6.7225156 6.635703 6.421004 6.469044 6.5863757 6.52257 6.625386 6.590219
1370370_at 8.103144 8.142676 8.049614 8.093173 8.069336 8.080363 8.137748 8.053026 8.152095 8.20256 8.248465 8.114669
1370371_a_at 8.927703 8.674503 8.805796 8.403322 8.409517 8.436646 8.879891 8.738212 8.809215 8.62591 8.680034 8.377524
1370372_at 4.4920516 4.612005 4.545203 4.447169 4.611142 4.797092 4.5353427 4.8200245 4.6515636 4.86748 4.6846776 4.6126294
1370373_at 6.3174076 6.101348 6.329764 6.276522 6.1547203 6.3469915 6.102989 6.2733574 6.169634 6.279738 6.212082 6.557584
1370374_at 8.705217 8.315584 8.128617 8.390455 8.45644 8.9706335 8.928886 8.735171 8.717211 8.886805 8.551496 8.830574
1370375_at 11.8328285 11.703985 11.815804 11.658947 11.985858 11.864329 11.654412 11.687915 11.68784 11.313807 11.522528 11.728109
1370376_a_at 8.316313 8.425827 8.330267 8.342182 8.35355 8.358983 8.502279 8.479656 8.735777 8.721058 8.30732 8.578329
1370377_at 13.001556 13.11383 12.854619 13.090774 13.092151 13.005684 13.043232 12.928065 12.936843 12.938244 12.919085 12.885966
1370378_at 12.42297 12.3151865 12.38978 12.394934 12.380877 12.396067 12.436246 12.379025 12.419693 12.410105 12.400338 12.400854
1370379_at 6.102345 6.1687512 6.190078 6.1433964 6.085474 6.415366 6.0383162 6.0096846 6.16738 6.228323 6.267045 6.2104697
1370380_s_at 7.345106 7.162571 6.9956555 7.3774357 7.2572756 7.421683 7.0957284 7.059671 7.209578 7.055928 7.219112 7.1589217
1370381_at 10.472295 10.585755 10.38825 10.52459 11.013188 10.887459 10.63402 10.760882 10.691668 10.839442 10.569637 10.807707
1370382_at 3.5768902 3.3921864 3.3846054 3.313872 3.4159663 3.7298822 3.294345 4.155483 3.2995715 3.3296275 4.544065 3.4709928
1370383_s_at 8.2933655 7.8915043 7.3752255 7.338631 8.097065 7.9649515 8.1130495 8.319705 7.9273396 7.780056 8.156515 7.8503675
1370384_a_at 6.3773446 5.3107553 6.243906 4.8449383 5.1197915 5.737566 5.640811 7.3605742 6.0816855 8.171856 6.1938176 6.418076
1370385_at 5.3943353 5.602593 5.376045 5.3467236 5.3167887 5.107939 5.4898944 5.592919 5.458652 5.459799 5.3255033 5.198917
1370386_at 7.6086082 7.408509 7.414223 7.3190737 7.4545927 7.413792 7.598065 7.5213675 7.4170585 7.577562 7.424251 7.082372
1370387_at 10.855337 11.093769 10.930457 10.563067 10.629593 10.240551 10.936372 10.753833 9.715043 9.514908 10.553632 9.910464
1370388_at 4.3395143 4.3707547 4.4812856 4.2281003 4.26707 4.4843063 4.1691003 4.2374535 4.4674063 4.36434 4.2685933 4.5056915
1370389_at 3.7447178 3.8694992 3.9973054 3.860185 3.7203166 3.8000522 3.6019158 3.8875113 3.9146 3.8141484 3.8038857 3.8199697
1370390_at 4.93043 5.067752 5.155051 5.076182 5.048418 5.1597614 5.134541 4.9720597 5.0395017 5.1399097 5.0131783 5.0460606
1370391_at 5.0944552 5.195225 5.364546 5.4285936 5.308915 5.431587 5.2205324 5.0998735 5.233342 5.1923485 5.059987 5.250605
1370392_at 5.118278 5.3558273 5.07584 5.271111 5.339956 5.4721894 5.221218 5.0598173 5.2093396 5.3643265 5.336567 5.4191394
1370393_at 5.0667925 5.1352506 5.304423 5.4704494 5.342409 4.7414193 5.1076303 4.9242315 5.113115 5.057034 5.042144 5.203918
1370394_at 6.2175627 6.0031247 6.028884 6.6176724 6.2240443 5.9984503 5.8518085 6.1926365 5.819233 6.9177027 6.3065996 5.779807
1370395_at 7.118887 7.0432143 7.0287805 7.022042 7.057944 7.2429667 7.035334 7.0462174 7.0424604 6.962106 7.095084 7.223955
1370396_x_at 14.096404 14.048969 14.100542 14.078562 14.061665 14.088048 14.076146 14.076146 14.107698 14.106136 14.061665 14.115221
1370397_at 12.086502 11.604313 11.532629 12.201029 12.127623 12.294472 13.162795 12.896525 12.991608 12.99297 13.247976 12.616503
1370398_at 5.705106 6.0671625 5.88759 6.3007245 6.1459417 5.7885227 6.011419 6.116316 5.851215 5.8616714 5.9041886 5.7021646
1370399_at 7.3583 7.5344286 7.3479204 7.439319 7.239621 7.091104 7.1790333 7.3768406 7.1867104 7.320912 7.29063 7.3604183
1370400_at 5.536689 5.475441 5.1479397 5.4667563 5.524723 5.3185 5.0356464 5.1939497 5.299964 5.202836 4.962916 5.3730745
1370401_at 4.069881 4.058427 4.154048 4.1020617 4.089882 4.314589 4.032937 4.0950346 4.009055 4.0199933 4.004236 4.32473
1370402_at 7.7535057 7.616859 7.585568 7.675775 7.657855 7.623611 7.484707 7.586703 7.6798644 7.61778 7.438257 7.814558
1370403_at 5.006022 5.0642176 5.242323 5.092393 5.067705 4.901916 4.9773655 5.042538 5.2958603 5.188088 5.211968 5.376189
1370404_at 3.8881187 3.8139226 4.181301 4.0338297 3.874679 4.02377 4.140281 3.7888947 4.074004 3.9916298 3.8294 4.052648
1370405_at 3.6256099 3.6408994 3.533169 3.8226545 3.7590256 3.6772866 3.707262 3.7495623 3.5659895 3.5103648 3.935601 3.6145706
1370406_a_at 3.485243 3.5980263 3.8574574 3.7188566 3.8606596 3.8203492 3.6446939 3.7047656 4.0265064 3.9623957 3.730711 3.8014534
1370407_at 8.505308 8.598833 8.134185 8.411068 8.571925 8.4317255 8.567031 8.777952 8.4124975 8.95419 8.867502 8.250187
1370408_at 4.6319437 4.3810906 4.729585 4.572719 4.4637203 4.6084557 4.6645656 4.6007257 4.804061 4.291994 4.620015 4.678638
1370409_at 4.7355623 4.83116 4.9086647 5.1167645 4.7863483 4.9493637 4.6573944 4.774975 4.6975193 4.746781 4.8049994 4.7392554
1370410_at 4.2903433 4.4056916 4.3048024 4.232423 4.5059824 4.4351563 4.3950424 4.072571 4.320697 4.438475 4.525975 4.4594655
1370411_at 5.989365 5.9551044 5.960546 5.804823 6.051529 5.73719 5.96638 5.9348016 5.854947 5.7774715 5.8665347 6.0933437
1370412_at 3.8804998 3.759576 3.9681585 3.901585 4.1130524 4.0092573 4.042536 4.0193796 4.13153 3.9939475 3.7095482 3.9537663
1370413_at 6.566924 6.609274 6.414914 6.519234 6.419279 6.233243 6.449409 6.6414824 6.6379523 6.602707 6.6701436 6.205542
1370414_at 9.201698 9.125582 9.155109 8.855978 9.123892 9.432819 9.309165 9.122383 8.89384 9.220007 9.153147 8.970682
1370415_at 5.9558477 5.464136 6.1870513 6.046796 5.9375257 6.0786614 5.899552 5.7379923 5.867113 6.0739913 6.0415277 5.9677434
1370416_at 4.9578347 4.6315365 4.981178 4.909091 5.095007 4.7278805 4.7046494 4.8439384 4.878093 4.6748724 4.9205813 4.704772
1370417_at 4.461663 4.55149 4.3229113 4.4140196 4.2278295 4.528356 4.274345 4.0536933 4.377351 4.221916 4.2730007 4.6655755
1370418_s_at 5.691262 5.500293 6.1597347 5.986404 5.501069 6.0472803 5.41187 5.6613216 5.8709965 5.379838 5.5821753 6.0340443
1370419_a_at 5.702015 5.623372 6.0066214 5.7760777 5.797572 5.7052126 5.7983036 5.747967 5.707798 5.7699347 5.827326 5.998012
1370420_at 12.189014 11.544021 12.430104 11.557383 10.636468 11.456967 11.966564 11.985038 12.127217 12.001811 12.078145 11.81542
1370421_a_at 6.042032 6.059621 6.633516 6.551707 6.384263 6.427836 6.470268 6.280598 6.558339 6.387963 6.3135676 6.77134
1370422_at 6.9532037 6.57159 6.5711656 6.5725875 7.031444 6.397692 6.7646437 6.498121 6.6416345 6.61906 6.7001166 6.5194755
1370423_at 5.8379626 5.8101764 5.933828 5.6712127 5.8868093 5.9444118 5.8817797 5.7352457 5.725693 5.917076 5.9809813 6.032021
1370424_at 3.9302049 3.9773147 3.9228413 3.9398258 3.8644876 3.868675 3.86921 3.9106123 3.8440094 4.166347 3.9170828 3.9815967
1370425_at 12.57096 12.414358 12.645376 12.623305 12.42051 12.430906 12.411615 12.379067 12.427996 11.818812 12.242134 12.100671
1370426_a_at 10.954991 10.855618 10.982331 10.907914 10.885057 10.985694 10.78816 10.655907 10.8713875 10.636756 10.65176 10.620223
1370427_at 5.3027697 5.602042 5.156973 5.030973 5.5309 5.559143 5.590418 5.7115164 5.5510473 5.550169 5.4755917 5.4220257
1370428_x_at 12.268881 11.947413 12.031248 12.197713 12.430056 12.167891 12.204446 11.169807 12.112044 11.997949 10.425636 12.216054
1370429_at 9.757826 9.482813 9.631609 9.84017 8.484179 9.564955 9.655353 9.483803 9.607775 9.348673 8.411824 9.337422
1370430_at 4.9983263 5.0929184 4.900435 5.0675635 5.2616167 4.8971443 5.0138683 5.015484 5.3853235 4.8230524 5.0049305 4.906372
1370431_at 4.2416477 4.2570906 4.5592165 4.212667 4.3221216 4.355474 4.2636786 4.155483 4.4130373 4.3793077 4.3686934 4.430835
1370432_at 3.442039 3.497066 3.500299 3.6388123 3.832023 3.7818263 3.4398973 3.63835 3.6399271 3.738717 3.8368168 3.7809753
1370433_at 9.69215 10.480547 9.5924225 10.139076 9.847209 10.272411 9.184404 9.743074 9.818202 10.302579 9.794792 9.746884
1370434_a_at 3.5325422 3.704317 3.5134254 3.5775676 3.7050862 3.316867 3.5806046 3.5404932 3.5417948 3.4786787 3.5779483 3.8316119
1370435_a_at 6.9930325 7.176322 7.030706 7.173337 7.0385976 6.9674487 7.40756 7.356746 7.1662273 7.3394656 7.326998 7.062736
1370436_at 5.163213 7.0131803 6.664456 8.011734 6.9434876 8.02203 8.712988 8.2033615 7.669535 9.613025 6.5390296 7.8853345
1370437_at 5.8733263 5.9657025 5.778811 5.9930115 6.184121 6.0345416 6.0780416 5.9817677 5.8967414 6.307153 6.2813916 5.974736
1370438_at 5.965023 5.9161463 5.8151374 5.7892723 5.82056 5.93968 5.6522098 5.607732 5.804807 5.531069 5.607915 5.830604
1370439_a_at 3.431681 3.4525142 3.2796578 3.149143 3.230813 3.3161592 3.3442872 3.3504016 3.2757967 3.3557637 3.3384674 3.486911
1370440_at 7.4391637 7.335468 7.5515513 7.3194356 7.381312 7.477183 7.5198226 7.509478 7.54724 7.356729 7.5044875 7.3653607
1370441_at 3.9249835 3.81295 4.131221 4.1596355 3.6839128 4.0695257 4.056196 3.9581969 4.0468435 3.9035053 3.9667397 3.8110788
1370442_at 3.3600805 3.4123545 3.3148057 3.4723225 3.3969886 3.2649074 3.2741215 3.421424 3.4353662 3.3020098 3.3135571 3.2857661
1370443_at 7.5624933 7.331808 7.466434 7.6907325 7.4947486 7.466992 7.4453754 7.1587195 6.931854 7.241367 7.5589113 7.128589
1370444_at 4.9423714 4.668481 5.118549 4.922982 4.7321887 4.963054 4.8632894 4.8004045 4.8647156 4.770336 4.7399883 5.4647045
1370445_at 6.271775 6.5092235 6.4978356 6.476816 6.3791428 6.73508 6.497078 6.018051 6.1723185 6.467008 6.495484 6.5783033
1370446_at 6.522297 6.5168476 6.54099 6.4657116 6.761501 6.3438096 6.656275 6.458212 6.5719395 6.7977633 6.6515193 6.545725
1370447_at 4.849884 4.9281235 5.0207777 5.096182 5.060563 4.890034 4.849799 4.8978934 4.9606104 4.916028 5.0689106 5.126507
1370448_at 4.2693944 4.574977 4.6498947 4.190625 4.4580436 4.634186 4.3287086 4.359212 4.3511586 4.4837356 4.5096626 4.6503477
1370449_at 7.7991657 7.6737537 7.1097407 7.6458707 7.6257367 7.6439414 7.4616556 7.4659095 7.6822786 7.6784415 7.4427214 7.5635405
1370450_at 4.535734 4.6708317 4.6498947 4.547694 4.7773747 4.5810122 4.6236706 4.4719286 4.829581 4.7167053 4.5561547 4.606497
1370451_a_at 5.010789 5.327229 4.9878325 5.111676 5.075953 5.1334305 5.117376 4.898191 4.8361473 5.1788754 5.1183743 4.784479
1370452_at 3.628089 3.8737793 3.9765031 4.047742 3.7532794 4.050251 3.9779751 3.9284737 4.0071316 3.8285303 3.9769795 4.153077
1370453_at 4.875379 5.0264907 5.046813 4.97701 4.969964 5.2595572 4.893123 5.0524187 4.989866 5.0458283 5.1863346 4.930121
1370454_at 4.8053355 4.7128744 4.7425632 4.7619176 4.8432803 4.8029895 4.822608 4.8334165 5.217716 4.965276 4.6438456 4.8898273
1370455_a_at 3.2968144 3.129706 3.2103527 3.371316 3.3247356 3.3365803 3.334358 3.205726 3.254746 3.1618862 3.2093744 3.2368739
1370456_at 4.022521 3.8448098 3.7419183 4.1127367 3.841967 3.885917 3.7466922 3.7784588 3.8560526 3.8184679 4.0776043 4.024012
1370457_at 3.933413 4.0579095 4.0885806 4.348881 4.0246224 4.113019 4.0174513 4.164315 4.3496656 4.1967373 4.0204325 4.041928
1370458_at 4.258583 4.326165 4.694998 4.3820677 4.2741 4.502627 4.2873983 4.498392 4.834022 4.54595 4.5555787 4.6629553
1370459_at 4.0673957 4.0905676 4.254175 4.3775997 4.08137 4.4091406 4.0390735 4.0283566 4.2638874 4.52357 4.1735783 4.102077
1370460_at 7.333657 7.425773 7.262949 7.2926435 7.4301515 7.2196684 7.25356 7.761013 7.441207 7.612508 7.597913 7.186721
1370461_at 5.167911 5.13266 5.0735464 5.4948807 5.022064 5.791451 5.1314416 5.198819 5.106784 5.056885 5.439286 5.3138003
1370462_at 4.992348 4.909166 4.895224 5.566373 5.058009 5.2022934 4.634623 4.4117923 5.0174336 5.12049 4.956754 4.377857
1370463_x_at 5.424746 5.576195 5.406207 5.665043 7.6267376 5.1691546 5.690224 5.867649 5.4117618 5.4153132 7.1556225 5.247007
1370464_at 5.181797 4.964061 4.574645 4.3057804 4.2810965 4.2806873 4.462029 4.1953497 4.125439 3.9505742 4.286621 3.6860294
1370465_at 5.7909336 5.2072573 5.0896554 5.1567035 4.448729 4.4330635 4.461155 4.8876967 4.3289747 4.187813 4.9522123 3.7888174
1370466_at 4.1239586 3.9218795 4.08168 4.1894 4.023777 4.0786343 3.8200457 3.9452984 3.9118595 4.169504 4.050601 4.171633
1370467_at 4.7067914 4.7386236 5.01943 4.7324877 4.58213 4.807726 4.7022734 4.6081567 4.787366 4.863613 4.912021 4.974995
1370468_at 3.21233 3.1611435 3.2333188 3.4247339 3.4188497 3.2657251 3.3011687 3.0984137 3.3060687 3.2216756 3.2830641 3.154964
1370469_at 5.9866867 5.5689926 5.635639 5.580863 5.843299 5.7089567 5.667638 5.6152306 5.791946 5.5714025 5.6544127 5.6220717
1370470_at 4.0937114 3.9398167 4.2028604 4.0172176 3.929473 4.3073244 3.916312 4.1724286 3.8381238 3.8385265 4.2102556 4.104219
1370471_at 3.8750691 3.8636253 3.9582188 4.0209494 4.0313635 4.178182 3.9379933 3.9570074 4.0968323 4.169961 4.020257 4.1496496
1370472_a_at 5.005399 5.013161 5.114643 4.8492584 4.676204 4.922486 4.8214607 4.78384 4.6861124 4.883265 4.7153955 4.9825315
1370473_a_at 6.4236364 6.2788024 6.441146 6.4465804 6.569847 6.543104 6.1620154 6.6180353 6.3037314 6.324716 6.2568603 6.1399717
1370474_at 5.267487 5.5500426 5.4875665 5.5013065 5.247598 5.263283 5.367966 5.143144 5.417168 5.3723454 5.069796 5.373424
1370475_at 13.292902 13.316709 13.255504 13.208712 13.118593 13.100406 13.222461 13.143383 13.250592 13.026592 13.127082 13.165187
1370476_at 6.9825473 7.1508555 7.0233083 7.0509806 7.2418833 6.856748 7.141132 7.0807123 7.100206 7.349801 7.135651 6.888328
1370477_at 3.8116074 3.7632284 3.8437433 3.8130646 3.592975 3.8442569 3.5198257 3.4381757 3.8493736 3.6133158 3.7076938 3.8413513
1370478_at 5.739951 5.5642877 6.1183324 5.9914536 5.558862 5.906285 5.881161 5.7502832 5.8566523 6.04773 5.6353335 6.132267
1370479_x_at 13.124827 13.165064 13.091788 13.031683 13.272525 12.878622 12.879024 12.871673 12.813621 10.059496 12.307936 11.80881
1370480_at 4.1487103 3.8875103 4.135388 3.9605782 4.0775347 4.4916444 4.0824585 4.1930103 4.1075497 4.0596423 3.9271646 4.2641296
1370481_at 5.430189 5.2531104 6.0883193 5.617033 5.4977975 5.4685116 5.5213203 5.5783973 5.464079 5.5094175 5.527659 5.882546
1370482_at 5.665354 5.6450043 5.7438955 5.5687094 5.644846 5.6731825 5.667429 5.567519 5.689966 5.754817 5.727006 5.898408
1370483_at 3.970348 3.6574948 3.7987845 3.7771993 4.210288 3.811949 3.9337637 3.8567533 4.130921 3.7767699 3.822091 3.9187047
1370484_at 5.2448726 5.1732125 5.3695736 5.274009 5.1903653 5.125409 5.1968083 5.331886 5.0792775 5.3222704 5.2907915 5.3828187
1370485_a_at 5.036363 5.0490794 4.687595 4.76288 4.876228 4.85191 5.293467 4.943147 4.4751716 5.0596137 4.530115 4.813661
1370486_a_at 5.4619055 5.4027386 6.028884 5.8491993 5.591997 5.4439588 5.4411774 5.287644 5.7118716 5.69579 5.7053823 6.0041656
1370487_a_at 6.407859 6.1739583 6.280805 6.262382 6.369529 6.4201035 6.0503945 6.025729 6.246494 6.1636705 5.8656554 6.5911036
1370488_a_at 6.518094 6.4896703 6.1052203 6.1300445 6.508925 6.2874637 6.5225644 6.172275 6.152726 6.1431675 6.185743 6.031117
1370489_a_at 3.969858 3.8460498 4.1515026 3.9605684 3.9309006 3.9929986 4.2435207 3.9810815 4.037708 3.8164515 3.7335613 4.185448
1370490_at 4.2191367 4.3702297 4.3031974 4.0688257 4.002532 4.3813095 4.337329 4.384 4.2006493 4.141342 4.31495 4.529307
1370491_a_at 5.4921293 5.559593 5.220503 6.286852 5.657042 7.1338897 7.6586165 6.893487 10.277703 10.785707 9.346857 9.56316
1370492_a_at 4.7006702 4.5577545 4.688685 4.5340033 4.466421 4.710798 4.5637136 4.370281 4.676162 4.3798 4.594891 4.7597075
1370493_a_at 3.5248966 3.6736152 3.284758 3.3901885 3.912531 3.6748595 3.6271608 3.4544144 3.6280365 3.5524151 3.8393414 3.8706217
1370494_at 4.777875 4.534343 4.8039513 4.7162676 4.5039186 5.011573 4.9208174 4.4688015 4.820196 4.636135 4.6996117 4.8887444
1370495_s_at 13.297163 13.354456 13.259408 13.2554455 13.124479 13.249273 13.40111 13.452655 13.473397 13.478889 13.458827 13.245015
1370496_at 12.71759 12.743095 12.918835 12.806216 12.859054 12.816633 12.937874 12.8112955 12.806499 12.898495 12.837916 12.849491
1370497_at 4.1909637 4.17622 4.2914133 4.0528746 4.084733 4.2526217 4.288599 4.204072 4.0531015 4.2496223 4.416913 4.1630363
1370498_at 3.283952 3.2474449 3.3733623 3.3893874 3.4223764 3.1415231 3.1471171 3.3822246 3.3012407 3.4516523 3.4957373 3.2591588
1370499_at 4.086073 3.9787908 4.1093044 4.1908984 4.340904 4.044814 4.1738224 4.044448 4.096246 4.1015396 4.044884 4.191948
1370500_a_at 3.6901808 3.6389399 3.7276006 3.5810685 3.655824 3.920347 3.857084 3.9339797 3.7592607 3.7116277 3.8283753 3.9935641
1370501_at 9.222904 9.177749 9.164551 9.206476 9.373121 9.221991 9.198937 9.372009 9.260306 9.421887 9.32994 9.278461
1370502_at 3.9553304 4.2769117 3.9228837 3.9828815 3.8878307 4.4012427 3.9047027 3.87682 4.1819434 4.0110173 4.044884 4.1414723
1370503_s_at 4.3764687 4.470539 4.5087686 4.40126 4.3367996 4.2149262 4.096604 4.154949 4.359711 4.1709466 4.2768373 4.1791763
1370504_a_at 6.251463 6.2485423 6.305423 6.1175666 6.24043 6.141936 6.1700377 6.2124047 6.317821 6.2008233 6.132243 6.170187
1370505_at 6.284147 6.4318333 6.2947907 6.21005 6.021453 6.0243587 6.174788 6.2271414 6.2863746 6.3146377 6.446659 6.265034
1370506_at 6.5164447 6.6565094 6.2978497 6.7267857 6.450014 6.5277467 6.7854342 6.9045453 6.6671147 6.7050943 6.8312674 6.9208393
1370507_at 5.9555354 5.9658303 6.0335526 5.6994305 5.976862 5.8002443 5.842358 5.9318304 5.9117455 5.7329035 5.93731 5.604183
1370508_a_at 5.174048 5.092684 5.321069 5.3041477 5.200508 5.2031307 5.1563554 5.119419 5.323021 5.287368 5.340079 5.4147253
1370509_at 7.8530984 7.4033084 7.702661 7.540423 7.43905 7.1104317 7.4684014 7.332303 7.1287265 6.750324 7.128324 6.9906936
1370510_a_at 7.938284 7.6716113 7.943935 7.884346 7.7757764 7.703663 7.902926 7.9095488 7.757964 7.818146 7.7642503 7.647727
1370511_at 13.845253 13.8917675 13.919776 13.898602 13.914803 13.859046 13.8866205 13.830577 13.863503 13.815874 13.828061 13.840647
1370512_at 8.010363 7.940092 7.9573684 7.738877 7.8612714 7.89298 8.043198 8.025318 7.796081 7.983945 7.7764688 7.8735476
1370513_at 3.6574907 3.6573067 3.6533003 3.7892766 3.6558032 3.8122513 3.6694539 3.588374 3.808444 3.694478 3.7189062 3.510989
1370514_a_at 3.7522616 3.5245185 3.8758821 3.7256894 3.6584475 3.8707564 3.6875772 3.5899477 3.6339452 3.6001315 3.8931892 3.8019347
1370515_x_at 4.103422 4.132647 4.678036 4.36781 4.222956 4.2466693 4.322965 4.145044 4.278387 4.3448052 4.1708856 4.664968
1370516_at 6.3430243 6.1045914 6.1207147 5.9740376 6.3627253 5.895352 6.058517 6.0836244 6.0985785 5.738315 5.774063 6.0250907
1370517_at 3.7076726 3.6798668 3.7965577 3.7440042 3.7765348 3.7956362 3.6850464 3.7342696 4.05388 3.772618 3.9196935 3.9490752
1370518_a_at 4.0516315 4.193219 4.0742235 4.3531866 4.263044 3.987638 3.755394 3.9015024 4.2547045 3.78926 4.0193458 4.0204344
1370519_at 4.50189 4.573724 4.5958533 4.618073 4.4124513 4.649542 4.6455274 4.4338903 4.5177155 4.5146027 4.4943433 4.1849785
1370520_at 4.5343385 4.402848 4.3071246 4.369011 4.102029 4.2499905 4.309374 4.3109984 4.2690973 4.3266296 4.461585 4.1745996
1370521_at 6.5525136 6.7775617 6.6293607 6.5872474 6.6699314 6.7683916 6.5307784 6.642336 6.7921762 6.637288 6.5944314 6.6270275
1370522_at 9.155158 9.093565 9.000059 8.874406 8.965484 8.98893 8.988099 9.201708 9.031433 8.773155 8.876626 8.740317
1370523_a_at 7.995326 8.145989 7.3671165 7.7798758 8.32898 7.989744 7.9236135 8.061087 8.0248 8.003715 8.078273 7.691924
1370524_at 9.180221 9.0530615 8.973707 9.002253 9.20625 9.153656 9.128139 9.163722 9.059734 9.072926 9.180246 9.100714
1370525_at 8.286945 8.314823 8.1691475 8.3058815 8.522675 8.477022 8.240747 8.394096 8.349119 8.216148 8.415571 8.170357
1370526_at 6.316467 7.54769 6.1077204 7.267328 6.0435066 6.191543 6.3154116 7.8262854 6.2322617 6.4215355 7.8319006 5.9411263
1370527_a_at 8.666135 8.81961 8.750916 8.848508 8.89931 8.812503 8.78616 8.748777 8.673367 8.559858 8.815041 8.935069
1370528_at 6.6543474 6.391855 6.6007624 6.6200438 6.5967584 6.786113 6.503631 6.4851794 6.5278964 6.4189167 6.647894 6.68815
1370529_a_at 7.6507883 7.7279773 7.33164 7.4657965 7.436458 7.696214 7.82251 7.76257 7.669535 7.3881574 7.657793 7.2784524
1370530_a_at 8.445306 8.266506 7.7532654 8.091438 8.080983 8.209619 8.454174 8.305754 8.0769 8.049782 8.200074 7.6503778
1370531_a_at 5.7215176 5.6327 5.256751 5.328941 5.4168243 5.4549847 5.781002 5.8500643 5.4826345 5.5061436 5.6088037 4.810937
1370532_at 5.8538146 5.7827797 5.728252 5.9227095 5.676224 5.5792475 5.6335754 5.9124517 5.7909484 5.8572054 5.7591496 5.814229
1370533_at 4.3525 4.4249516 4.509996 4.384512 4.5744815 4.4551125 4.320715 4.500825 4.5314837 4.4200354 4.5449715 4.5251226
1370534_at 7.211098 7.467109 7.354454 7.327991 7.1547236 7.534477 7.5585294 7.2835274 7.174853 7.469135 6.7308893 6.977083
1370535_at 4.0541363 3.9752076 4.040392 4.157202 4.10886 4.154668 4.146881 4.2647 4.1518936 4.1594276 4.184061 3.9618666
1370536_at 5.2215595 5.268735 4.926341 4.9378786 4.909664 5.0847816 5.1563554 4.799424 5.05311 5.059614 5.1236734 4.913372
1370537_at 6.9012523 7.0365567 6.825465 6.9897857 6.9232674 6.825331 7.188231 7.090222 6.845385 7.145041 7.2397313 6.9820876
1370538_at 7.683565 7.7345147 7.3071756 7.511768 7.6026635 7.418123 7.826528 7.5442176 7.7171087 8.040426 7.4443645 7.0780463
1370539_at 7.0793605 7.1729665 6.778412 7.0355544 7.1601934 7.0232306 7.125877 7.2164373 6.9728093 6.844896 6.923217 6.906608
1370540_at 4.3122454 4.209362 3.6776893 4.1373286 4.5254445 4.0927367 4.234442 4.51866 4.261763 4.070381 4.4128146 4.3035183
1370541_at 5.909472 6.476193 6.00533 5.84666 6.737438 6.232572 6.0482554 6.7256513 6.4538465 6.011662 6.7308893 6.60361
1370542_a_at 6.604918 6.8056335 6.7163854 6.889468 6.9687657 6.764679 6.9531703 7.0162764 6.851299 6.952255 6.508766 6.644059
1370543_at 6.955933 7.0565395 7.045354 6.752449 6.937666 6.900646 7.056211 7.0423703 7.0108657 6.9907136 6.8816094 6.976094
1370544_at 5.750876 5.53534 5.317839 5.584377 5.627291 5.6720285 5.7357693 5.6013803 5.7438006 5.7552953 5.769383 5.7737856
1370545_at 4.7878428 4.9007 5.396287 5.2075863 5.019561 5.099283 4.7039876 4.789796 5.33436 5.011541 5.064899 5.312202
1370546_at 4.190643 3.9508896 4.4499187 3.901671 4.177518 4.262754 3.9872527 4.0405817 4.228908 4.00299 3.857543 4.40635
1370547_at 13.941145 13.986623 13.943182 13.996053 13.914942 13.90007 13.933211 13.8400755 14.008018 13.911678 13.84928 13.907313
1370548_at 6.885966 6.996528 7.757475 7.273551 7.317758 6.526546 7.5745645 8.391825 7.297281 7.9052167 7.865729 7.848261
1370549_at 5.918463 5.9126825 5.748656 5.6644945 5.867389 5.5541677 5.749362 5.9205923 5.791835 5.786448 5.709986 5.4788165
1370550_at 5.6649165 5.6856713 5.57505 5.905333 5.62397 5.7207155 5.5381966 5.658446 5.6880803 5.7149673 5.725948 5.786085
1370551_a_at 7.1265845 7.0275607 7.2738595 7.08312 7.03713 7.3621626 7.0842886 6.99908 7.239526 7.204744 7.148663 7.365292
1370552_at 5.437237 5.3558273 5.391412 5.338752 5.3134737 5.7971525 5.0963736 5.4153137 5.5702896 5.516634 5.5225496 5.6057005
1370553_at 7.275492 7.346328 6.989918 7.5512567 7.1856885 7.288959 7.5958967 7.3452764 7.364346 7.650659 7.355723 7.3276134
1370554_at 8.942271 9.082481 8.834691 8.90412 8.855814 8.909533 8.994116 9.070245 9.005234 9.098378 9.153793 8.911318
1370555_at 3.9975245 4.149552 4.334889 4.286957 4.042191 4.0068016 4.220784 4.171955 4.286483 4.362276 4.0382433 4.402169
1370556_at 4.717332 4.691184 4.945556 4.897661 4.707971 4.967657 4.799321 4.7322416 4.9282513 4.8499994 4.895662 4.9041004
1370557_a_at 4.01081 3.8626423 3.9208574 3.990134 3.8550482 4.08762 3.8331308 3.6229105 3.8845506 3.7908049 3.9725752 4.1104937
1370558_a_at 3.358281 3.1577687 3.2060986 3.1764789 3.2059433 3.2486649 3.309246 3.2719772 3.2791977 3.3409925 3.149531 3.3768053
1370559_at 3.8216102 3.8907356 4.062231 3.897295 3.7892594 4.0026402 3.8163748 3.8156865 3.8887863 3.8724515 4.145241 4.067258
1370560_at 4.1861887 4.180437 4.4082136 4.45373 4.2918515 4.438372 4.31464 4.137186 4.659745 4.3963437 4.1703334 4.7359624
1370561_at 4.1291647 3.8005307 4.2091475 3.7106955 4.2377415 3.8916333 3.9897487 3.978798 4.139046 3.954879 4.19738 3.8960605
1370562_at 4.5412464 4.6388984 4.8884296 4.7253914 4.7020254 4.9826336 4.6220236 4.8758802 4.820568 4.791252 4.648832 5.220376
1370563_at 11.604604 11.749028 11.79907 11.518599 11.302723 11.414841 11.458034 11.594332 11.421994 11.206553 11.673511 11.384491
1370564_at 4.316784 4.4360247 4.6498947 4.5460997 4.1728697 4.5810122 4.359377 4.3606186 4.3256836 4.3132105 4.4075856 4.319352
1370565_at 4.330043 4.181176 4.5134835 4.4363594 4.26855 4.4410906 4.2237024 4.2001925 4.398829 4.4390783 4.3512325 4.3733373
1370566_at 10.195022 11.071146 10.403153 10.271716 10.297265 10.512769 9.964274 10.743034 10.166234 10.305237 10.973206 10.412723
1370567_at 6.9189596 7.0131664 7.0739307 6.8851357 6.82147 7.0345044 6.841406 6.8413887 6.727339 6.8792677 7.1660485 6.9086676
1370568_at 5.5968866 5.657375 5.6514273 6.003147 5.5540867 5.887444 5.474039 5.4901447 5.6103125 5.7616277 5.8551426 5.890857
1370569_at 5.059806 5.127805 5.1542125 5.4324217 5.2340064 5.242206 4.927875 5.127866 5.041644 5.319861 5.2481837 5.2207108
1370570_at 7.049582 7.2056265 6.943656 7.1268935 6.9809427 6.6096983 6.86867 6.964556 6.9830894 7.0871077 7.1569657 6.781
1370571_at 5.2612247 5.3592815 5.2478976 5.06012 5.270093 5.0845933 4.9398174 5.223929 4.7149744 5.057541 5.3652806 5.3657794
1370572_at 3.6236293 3.6877983 3.7644117 3.5755992 3.7876515 3.7956362 3.7955244 3.7046955 4.0164175 3.7832215 3.7462895 3.7296216
1370573_at 9.710934 9.519185 9.56694 9.585312 9.838167 9.841032 9.659729 9.805413 9.472707 9.613201 9.402674 9.904672
1370574_a_at 6.7929893 6.7051263 6.7313643 6.5255017 6.8049364 6.8087063 6.6307654 6.461085 6.5097938 6.5524783 6.716937 6.8225846
1370575_a_at 8.600814 8.417133 8.446714 8.632407 8.535777 8.321449 8.494857 8.438167 8.568124 8.507225 8.589745 8.278794
1370576_at 5.765301 5.649066 5.837384 5.7937775 5.631568 5.996622 5.6486177 5.6670628 5.744501 5.527901 5.814835 5.790548
1370577_at 6.135922 6.302472 6.269385 6.35834 6.3405523 6.024222 6.4488525 6.4721036 6.443154 6.3146057 6.346849 6.324981
1370578_at 7.061156 6.9415746 6.939392 7.0319624 6.953878 6.883276 6.8068385 7.019322 6.9845314 6.8633995 7.1554146 7.401068
1370579_at 9.3030815 9.335251 9.007917 9.083416 8.986246 9.133787 9.032152 9.060736 9.043278 8.9766445 9.320042 9.02483
1370580_a_at 13.314101 13.377107 13.3753195 13.361539 13.425211 13.4146595 13.42353 13.468928 13.293374 13.557876 13.616403 13.349413
1370581_at 4.0101166 3.9689698 4.202482 4.1145306 4.0321326 4.4832535 4.002466 4.1105876 4.125799 4.2170095 3.9949486 4.5850563
1370582_a_at 3.1836088 3.4861994 3.3890746 3.467607 3.3254073 3.4483564 3.3926227 3.2500198 3.517729 3.4052727 3.3980322 3.5514283
1370583_s_at 6.185041 5.9691896 5.583347 6.1997356 5.264632 5.3472786 5.153125 5.5697856 5.243992 5.1818857 5.491261 4.9830365
1370584_a_at 6.292536 5.647121 5.7672467 5.68765 5.4279246 5.5716386 5.534444 5.4854007 5.4410205 4.9668875 5.138823 5.5967355
1370585_a_at 6.770133 6.1133723 5.7431803 5.981386 6.9127836 6.0345416 6.2452674 5.9563985 6.0640407 5.9974375 6.1287436 6.035297
1370586_a_at 5.9392557 5.857416 5.8761044 5.77714 5.9957805 5.840219 5.576968 5.97231 5.851215 5.694089 6.0473714 5.7732463
1370587_at 5.038718 4.839409 5.1428423 5.0251865 5.1021137 4.9905105 5.1036215 5.013507 5.10283 5.1702003 5.1355915 5.2982454
1370588_a_at 4.2979603 4.311838 4.3512692 4.2135706 4.029856 4.0725546 4.226819 4.1332784 4.2199883 4.2447143 4.4505105 4.4653754
1370589_at 5.111408 5.071002 5.358397 4.9496 5.029421 5.0819654 5.061025 5.005437 5.4309845 5.1181874 5.045809 5.116049
1370590_at 7.282967 7.389739 7.6735373 7.3214893 7.288696 7.2680426 7.490918 7.364056 7.3916187 7.3624563 7.3911066 7.576871
1370591_at 7.6590133 7.569309 7.545942 7.6191444 7.6827 7.830312 7.7362514 7.5850415 7.589456 7.6957145 7.5367913 7.563764
1370592_at 6.119074 6.8683915 6.6247435 6.6847296 6.8389845 6.580178 7.230361 7.115904 6.8862987 7.711364 7.3126802 7.08058
1370593_at 13.090558 13.468781 13.578278 13.397967 13.586301 13.643656 13.693444 13.630825 13.580231 13.756108 13.576928 13.627239
1370594_at 4.854699 4.8941584 4.91864 5.036687 4.714773 5.1975174 4.799014 4.580172 5.169059 4.879152 4.9385805 4.9807987
1370595_a_at 3.7062368 4.029265 3.7749646 4.0611854 3.8620968 3.84723 3.8803487 3.6876433 3.844868 3.7421749 3.9443052 4.0676
1370596_a_at 4.380862 4.3863797 4.4168577 4.0547256 4.0536547 4.3218384 4.349454 4.1743307 4.203283 4.0432935 4.3686934 4.4593363
1370597_at 6.0359554 6.257477 5.82147 6.2965436 6.0537825 6.029559 6.0975704 6.151197 5.666714 6.187398 6.1956625 5.7492867
1370598_a_at 4.660184 4.5300236 4.5686455 4.472442 4.5308895 4.672954 4.4833965 4.531962 4.823208 4.5786858 4.530813 4.538248
1370599_a_at 7.583086 7.3312955 7.381581 7.4801517 7.4661403 7.437987 7.728971 7.500498 7.3095727 7.2652025 7.02575 7.023858
1370600_at 5.8510447 5.589381 5.543936 5.4823527 5.9074183 5.6042967 5.8640313 5.870389 5.412694 5.752914 5.863339 5.8979526
1370601_a_at 4.7785544 4.536071 4.947887 4.6476374 4.4357057 4.4012427 4.462029 4.7461424 4.6998096 4.9709525 4.7228913 4.743831
1370602_at 4.5300255 4.5478306 4.6474266 4.3974743 4.4994564 4.6056614 4.26789 4.5425053 4.620658 4.4192142 4.8355713 4.7244177
1370603_a_at 5.9469404 5.694245 5.82304 5.665043 6.4050913 5.4841824 5.4549165 5.818642 5.656686 5.6942587 5.23495 5.6211543
1370604_at 3.9310117 3.7550945 3.738732 3.7063584 3.7730248 3.6612065 4.186139 4.146184 3.7514696 3.7890007 3.9115927 3.6221554
1370605_s_at 6.23428 5.720502 5.7637587 5.918672 5.4561243 5.581462 6.28246 6.454669 6.0472617 6.031732 6.171385 5.9382577
1370606_at 6.73904 5.8767543 5.8695235 5.362228 5.997035 6.383173 6.2278695 5.8925595 5.990239 5.9274964 6.05649 5.855045
1370607_a_at 4.384404 4.597954 4.6905003 4.568594 4.583521 4.453036 4.822608 4.285234 4.5495253 4.398961 4.6218996 4.361106
1370608_at 3.7570693 3.5970838 3.8014917 3.8199573 3.9004161 3.890881 3.8115444 3.9671102 3.798919 3.7911196 3.5899124 3.8784556
1370609_a_at 10.039503 9.997322 9.968432 9.875547 9.92541 10.05794 10.176402 10.24303 9.994977 10.273683 9.898674 9.954679
1370610_at 4.3243866 4.495116 4.661683 4.583047 4.480438 4.5728045 4.6487985 4.3893256 4.6255684 4.7329345 4.508636 4.8726773
1370611_at 6.3981795 6.3407183 6.519436 6.3675394 6.3207083 6.4477773 6.076919 6.3308334 6.430055 6.2561674 6.479589 6.4906664
1370612_at 5.915186 5.856795 6.007105 5.595845 5.902484 5.937428 5.8717766 5.884242 5.8084946 5.8192916 6.1341367 6.1592965
1370613_s_at 12.276518 12.614583 12.63257 12.752416 12.843745 12.82607 12.97023 13.106551 12.984344 13.2323475 13.109136 13.234662
1370614_s_at 5.722039 5.7871556 5.6552925 5.8540306 5.690649 5.985978 5.8270383 5.728968 5.8755727 5.9122467 5.7004685 5.7217517
1370615_at 4.726754 4.9090424 5.027869 5.044917 4.977931 4.8577824 4.86617 4.98624 4.953969 4.8835354 4.8177657 4.8557377
1370616_at 5.1175523 5.0781703 5.568269 5.183946 4.9838037 5.2498503 5.2054677 5.046568 5.156452 5.2414794 5.260627 5.088082
1370617_at 4.74523 4.843424 4.819627 4.9857144 4.918666 4.898916 4.7807465 4.7379065 4.832898 4.921277 4.831661 5.0597134
1370618_at 7.9143305 7.851855 7.723916 7.9413214 8.164469 7.8729315 8.00789 8.0541725 7.871418 7.82159 7.899966 7.826699
1370619_at 5.1854863 5.1328583 5.264355 5.1809826 5.125352 5.394232 5.2074475 5.314894 5.2490916 5.3237386 5.2308764 5.211471
1370620_at 4.8210874 4.665753 4.895566 5.054849 4.6780653 4.8120623 4.615415 4.9199257 4.8222456 4.8176994 4.998083 5.312479
1370621_at 4.986336 5.059528 5.3253508 5.1864204 5.101521 5.0217834 4.975498 4.8183885 5.2035494 5.0013447 4.943873 5.336025
1370622_at 4.1333876 4.245065 4.6537843 4.4411664 4.4618216 4.576452 4.4005256 4.350823 4.4606404 4.42327 4.47191 4.4793634
1370623_at 6.829138 6.6806064 6.560078 6.5982184 6.916085 6.447796 6.602136 6.7541385 6.6975336 6.5915074 6.6584296 6.516634
1370624_at 4.6368666 4.5417056 4.7413125 4.5780163 4.668896 4.521988 4.5070467 4.5243244 4.7149634 4.54983 5.0345774 4.939866
1370625_at 4.069189 3.7684488 3.9552112 3.9845862 4.219307 4.374591 3.9844944 4.0880785 4.2928753 4.1593113 3.913756 4.511361
1370626_at 3.2437587 3.347506 3.4443939 3.7162197 3.343026 3.327584 3.4066715 3.4877393 3.6478353 3.5773544 3.4501977 3.4538507
1370627_at 4.809701 4.6527286 4.5412188 4.808597 4.673025 4.845451 4.4754972 4.5355716 4.9016023 4.385847 4.841795 4.952294
1370628_at 4.6692553 4.958833 4.800584 4.960232 4.948211 4.8408184 4.8922567 4.757759 4.895554 4.866514 5.1216917 4.984696
1370629_at 3.8127263 3.6725423 3.986601 3.7380226 3.7734408 3.6317656 3.8780613 3.8207376 3.650021 3.8143983 3.7877684 3.8782644
1370630_a_at 6.8547673 6.8315425 6.6308694 6.7723804 6.5592647 6.5132985 6.1539373 6.4907146 6.9552565 6.307153 6.7114043 6.7134647
1370631_at 4.0774026 3.9956331 4.035473 4.30241 4.0733275 4.287045 4.2985225 4.0354977 4.0124974 4.142212 4.1282496 4.3157115
1370632_at 4.155489 4.1974483 4.302587 4.426317 4.241721 4.6578064 4.622633 4.183093 4.186393 4.519752 4.2737007 4.611498
1370633_at 4.9159427 5.0792637 5.1763506 4.867556 4.935868 5.20107 4.844989 5.056303 5.217716 5.2342353 5.044676 5.1318913
1370634_x_at 6.6969595 6.6904635 6.9473176 6.76967 6.641474 6.9670596 6.692434 6.7703543 6.642413 6.790741 6.9413753 6.9886146
1370635_at 4.7719083 4.904243 5.2805386 4.984352 5.1061873 5.3037543 4.985352 4.816198 5.0834727 4.9053545 5.0326014 5.1985674
1370636_at 4.533018 4.6042814 4.6941867 4.605839 4.5613155 4.61637 4.649952 4.4278955 4.595291 4.6688147 4.673168 4.6655755
1370637_at 4.0485477 4.3110023 4.4360495 4.376742 4.2281036 4.330846 3.8105218 4.07858 4.114439 4.1326423 4.515739 4.0203166
1370638_at 5.066579 5.279698 5.02013 4.9774275 4.7012453 5.042181 5.12143 4.9182067 4.8356495 4.944819 4.854549 4.9596243
1370639_at 7.6769176 7.645453 7.828254 7.679629 7.6126394 7.9613028 7.618546 7.5124335 7.877834 7.9044185 7.853085 7.844021
1370640_a_at 5.4468594 5.1650248 5.750247 5.518792 5.504402 5.4257803 5.4393206 5.5111723 5.3411503 5.4318466 5.2853794 5.5646267
1370641_s_at 6.5260854 6.7163167 6.5893197 6.5630283 6.60093 6.5224977 6.664755 6.5007873 6.678698 6.584244 6.723399 6.666189
1370642_s_at 6.870585 6.988782 6.6291027 6.5331807 6.447746 6.570645 6.83197 6.73118 6.4251046 6.2324276 6.4323006 6.301732
1370643_a_at 5.238092 5.29744 5.3534794 5.5809126 5.587406 5.3682146 5.284341 5.2593527 5.3867664 5.276004 5.5281496 5.54461
1370644_at 3.9593914 3.6951442 3.9845335 3.6921308 3.7644422 3.8718083 3.6656613 3.658127 3.8352087 3.6558485 3.7892482 3.7105577
1370645_at 4.551704 4.495781 4.661797 4.475782 4.416804 4.5740542 4.276263 4.4232845 4.4807916 4.400888 4.351613 4.414661
1370646_at 6.51638 6.4714823 6.6188216 6.501788 6.4372554 6.4916635 6.5805235 6.416513 6.4064713 6.466212 6.722562 6.5103235
1370647_at 4.4506316 4.6403675 4.7935987 4.5179586 4.507492 4.5011735 4.4152355 4.536114 4.619737 4.743651 4.6480427 4.817802
1370648_a_at 5.3620496 5.2867327 5.2027807 5.0850334 4.8216443 5.227624 5.226318 5.171493 4.9857035 5.289055 5.3548913 5.12395
[truncated: 3,479,073 more chars]
