# Supplementary material for: Transcriptomic point of departure determination: a comparison of distribution-based and gene set-based approaches
Source: Front Genet. 2024 May 9;15:1374791. doi: 10.3389/fgene.2024.1374791 (PMC11112360; doi:10.3389/fgene.2024.1374791)
Supplement: Supplementary file 6 [file DataSheet1.zip › Data Sheet 1/bromobenzene_29day_Rat_Liver_rma.txt]

ProbesetID V2 V3 V4 V5 V6 V7 V8 V9 V10 V11 V12 V13
Dose 0 0 0 30 30 30 100 100 100 300 300 300
1367452_at 10.649475 10.55822 10.583991 10.46518 10.499676 10.423357 10.496228 10.599671 10.683668 10.626989 10.439959 10.404635
1367453_at 9.858268 9.858284 9.837555 9.867199 9.840613 9.808768 9.888609 9.922006 9.948626 9.909034 9.966167 9.827051
1367454_at 10.00948 9.935859 9.988931 9.970749 9.894604 9.970245 10.132911 9.92823 10.038826 10.17156 10.135381 10.095798
1367455_at 11.183956 11.267551 11.277851 11.263446 11.116054 11.229581 11.204645 11.288555 11.428436 11.333729 11.319603 11.328722
1367456_at 12.005514 11.849968 11.91131 11.8933325 11.896413 11.833481 11.985679 12.010703 12.08952 12.0329 12.097477 11.969966
1367457_at 9.202098 9.127141 9.232725 9.13278 9.205676 9.222137 9.19116 9.305535 9.261441 9.284229 9.264885 9.095304
1367458_at 8.035768 8.189735 8.182928 8.29875 8.06941 8.0080185 8.068705 8.2674675 8.093742 8.235485 8.030309 8.006454
1367459_at 12.150211 12.028398 12.172897 12.052512 12.02864 11.985344 12.083505 12.149195 12.179682 12.228988 12.122052 12.095292
1367460_at 11.574989 11.456161 11.514889 11.434732 11.403912 11.426604 11.507024 11.542697 11.50292 11.487767 11.455038 11.420139
1367461_at 10.47527 10.376861 10.491571 10.347814 10.313799 10.388318 10.380703 10.340459 10.464411 10.553167 10.416157 10.386919
1367462_at 10.283733 10.36552 10.363168 10.614596 10.28049 10.263267 10.1685915 10.151252 10.17657 10.432915 10.253385 10.416851
1367463_at 11.321963 11.285773 11.016535 10.888538 11.427252 11.344204 11.029148 11.349291 11.130514 11.491643 11.277545 11.102742
1367464_at 9.386969 9.319776 9.393518 9.355878 9.231501 9.206924 9.334471 9.38901 9.453405 9.304373 9.323252 9.413621
1367465_at 10.121164 10.355865 10.239266 10.367938 10.271223 10.228537 10.303244 10.338523 10.292408 10.382856 10.2490635 10.282925
1367466_at 10.2656975 10.184315 10.2546835 10.211294 10.15748 10.141607 10.237865 10.272704 10.219091 10.275726 10.155247 10.171017
1367467_at 11.616492 11.79526 11.587937 11.630472 11.651665 11.723709 11.663379 11.692337 11.611988 11.630822 11.609066 11.664334
1367468_at 10.01085 10.060521 9.990573 9.938853 10.187494 10.211457 10.163922 9.9801035 9.899906 9.775215 10.006157 9.835578
1367469_at 11.951379 11.772779 11.938687 11.965073 11.817866 11.718617 11.905911 11.825761 11.89338 11.825039 11.854288 11.597901
1367470_at 10.002768 9.926518 10.011165 9.998195 9.973511 9.953919 10.080834 10.042241 9.874287 10.055223 10.022886 9.936537
1367471_at 9.353106 9.297589 9.141976 9.376953 9.392699 9.327569 9.283953 9.345207 9.486996 9.54951 9.578789 9.353612
1367472_at 9.871261 9.865578 9.99991 9.89751 9.746979 9.773793 9.813747 9.935093 9.906927 9.7821455 9.830351 9.671263
1367473_at 10.278981 10.183549 10.129256 10.117045 10.056282 10.160895 10.230101 10.2336235 10.19695 10.161449 10.271514 10.156255
1367474_at 9.501822 9.38825 9.58471 9.556639 9.611046 9.548843 9.370363 9.566269 9.550785 9.75698 9.682907 9.673975
1367475_at 10.444111 10.374641 10.366475 10.431702 10.364446 10.548018 10.402624 10.382617 10.512935 10.401704 10.366731 10.38455
1367476_at 11.609991 11.45736 11.546399 11.500353 11.488378 11.559427 11.475875 11.502926 11.513926 11.716577 11.670555 11.582833
1367477_at 10.388834 10.45755 10.217473 10.1789875 10.3323555 10.227951 10.325436 10.377631 10.276213 10.336403 10.375265 10.385692
1367478_at 8.092139 8.110136 8.063824 8.267031 7.980984 8.0197315 8.312412 8.179239 8.077742 8.177191 8.231386 8.099653
1367479_at 11.341976 11.29286 11.310028 11.302176 11.384613 11.369442 11.39891 11.370302 11.376199 11.361769 11.297146 11.31578
1367480_at 9.775654 9.650321 9.785208 9.797195 9.6640215 9.707982 9.799781 9.715151 9.87967 9.905859 9.777074 9.765313
1367481_at 9.770126 9.787474 9.726204 9.676133 9.796968 9.8394375 9.703127 9.756562 9.768784 9.65242 9.649999 9.625914
1367482_at 9.684126 9.788689 9.613754 9.5686865 9.744474 9.62278 9.611315 9.638056 9.719464 9.438696 9.501566 9.57857
1367483_at 9.072792 9.280472 9.043093 9.141932 9.269199 9.169587 9.078378 9.074186 9.089296 9.138015 9.060019 9.121395
1367484_at 9.652731 9.570923 9.471629 9.523211 9.555338 9.551655 9.565451 9.483714 9.570139 9.567479 9.700888 9.719624
1367485_at 10.109455 10.055209 10.093701 10.150549 9.988894 10.062144 10.224476 10.172931 10.307379 10.193591 10.203748 10.145279
1367486_at 9.443658 9.501527 9.487903 9.589867 9.379435 9.346423 9.48559 9.488314 9.403545 9.605987 9.5653715 9.512774
1367487_at 7.301237 7.3471365 7.419535 7.341767 7.4133987 7.3967156 7.2261915 7.256493 7.459338 7.4421883 7.3280563 7.229766
1367488_at 8.033916 7.9198527 8.023921 8.26447 7.997522 8.031107 8.06633 8.026162 8.194786 8.22065 8.14586 8.085878
1367489_at 6.4531083 6.4939375 6.4753003 6.1129284 6.4034142 6.282369 6.2850924 6.3813834 6.390883 6.4910736 6.379692 6.564049
1367490_at 7.398614 7.156921 7.167459 7.2474995 7.3088436 7.282822 7.2954683 7.2991934 7.3076534 7.547422 7.3500495 7.3091917
1367491_at 9.662758 9.521302 9.453971 9.452582 9.403457 9.206697 9.454104 9.407824 9.639243 9.729152 9.668778 9.605608
1367492_at 9.123505 9.248575 9.167284 9.219292 9.192151 9.171424 9.222713 9.285122 9.225216 9.348464 9.347789 9.361436
1367493_at 9.42181 9.392296 9.494774 9.505065 9.337936 9.392535 9.474286 9.4703455 9.4566 9.674098 9.438073 9.527126
1367494_at 10.363513 10.266123 10.263878 10.279953 10.394061 10.413984 10.331659 10.354388 10.302031 10.441172 10.327169 10.377241
1367495_at 8.034638 7.797646 7.84832 7.8923645 7.9665413 7.8618813 8.009589 7.940919 8.033586 8.275394 8.023389 8.117654
1367496_at 11.195422 11.155172 11.2476225 11.180963 11.210047 11.144917 11.158105 11.120165 11.262763 11.180064 11.167804 11.198647
1367497_at 8.569141 8.746204 8.723609 8.6565695 8.664147 8.763596 8.611703 8.649836 8.662738 8.647691 8.594506 8.558722
1367498_at 8.847735 8.608662 8.7982855 8.707211 8.749944 8.670081 8.590429 8.763518 8.594425 8.562458 8.700159 8.793465
1367499_at 8.056206 8.022694 8.063974 8.11059 7.90105 8.116768 8.160059 8.164104 8.3028145 8.222223 8.121153 8.157547
1367500_at 10.560453 10.710345 10.5294075 10.537938 10.651977 10.543039 10.504314 10.536048 10.480785 10.3028755 10.431986 10.346924
1367501_at 8.078238 8.317978 8.254686 8.280968 8.143839 8.155479 8.298451 8.488507 8.2760315 8.516701 8.3189125 8.415309
1367502_at 8.938532 9.049935 8.789161 8.9147415 8.94571 8.8443575 8.951062 8.957392 8.997155 9.145752 9.050549 8.975511
1367503_at 11.13737 11.202102 11.20187 11.177799 11.177801 11.198461 11.133363 11.12076 11.11517 11.251282 11.166833 11.103606
1367504_at 8.349575 8.176287 8.05113 8.14546 7.975889 8.035272 8.490564 8.043301 8.236916 8.379467 8.483894 8.397572
1367505_at 8.326854 8.202053 8.2495365 8.240549 8.42308 8.0919895 8.331903 8.123226 8.093328 7.9677854 8.0343685 8.028986
1367506_at 10.08314 10.151728 10.121322 10.133198 10.063465 10.178252 10.088741 10.154281 10.176395 10.30926 10.174746 10.149769
1367507_at 7.5810256 7.498509 7.5087724 7.533669 7.4087553 7.451109 7.49602 7.621631 7.5225453 7.555199 7.6043696 7.5297904
1367508_at 9.1696205 9.349749 9.23629 9.335688 9.42243 9.23433 9.250586 9.328435 9.379208 9.636839 9.4736 9.330921
1367509_at 9.649245 9.877105 9.672548 9.73811 9.993011 9.929019 9.756201 9.781084 9.812377 9.869567 9.836719 9.751151
1367510_at 9.865253 9.86807 9.8469925 9.7222395 9.785189 9.787683 9.720062 9.816414 9.815796 9.666534 9.693157 9.641887
1367511_at 8.546411 8.364977 8.357536 8.319617 8.407067 8.594652 8.473265 8.49802 8.580683 8.400756 8.401698 8.467475
1367512_at 11.192381 11.201741 11.254797 11.134644 11.27764 11.241706 11.195011 11.139781 11.303349 11.211711 11.188315 11.213257
1367513_at 7.8491435 8.035068 8.0588045 7.9514103 8.096045 8.318728 8.361677 8.188627 8.24346 8.334487 8.300504 8.306986
1367514_at 7.903465 7.8982673 7.8819103 8.050815 8.059374 8.016284 7.9996877 7.8968525 8.028852 8.048698 8.066042 7.9861975
1367515_at 8.262196 8.377092 8.220124 8.285944 8.345431 8.151444 8.370941 8.099421 8.275946 8.189678 8.488842 8.298519
1367516_at 8.929541 9.102845 8.874067 9.030705 8.856917 8.860652 8.848549 8.881426 8.848464 8.601782 8.769407 8.877542
1367517_at 7.7522955 7.6461806 7.905964 7.960006 7.7595477 7.667706 7.790799 7.631251 7.709075 8.210232 7.8699145 7.8585362
1367518_at 8.534231 8.581227 8.674485 8.639973 8.537571 8.507409 8.633854 8.589599 8.655168 8.556036 8.564414 8.495714
1367519_at 8.424826 8.525664 8.637188 8.5615835 8.417193 8.407358 8.3387375 8.48947 8.639393 8.604366 8.522546 8.403097
1367520_at 10.192837 10.259299 10.097716 10.192676 10.17528 10.328793 10.22271 10.244302 10.190359 10.243264 10.164837 10.080869
1367521_at 6.6477175 7.1941967 7.275074 7.0835414 7.208412 7.2923446 6.75553 7.2895746 7.336648 6.969504 6.720965 6.85723
1367522_at 9.202531 9.124289 9.129089 9.273013 8.963924 9.21148 9.295513 9.202404 9.179918 9.159033 9.020945 9.076081
1367523_at 9.326298 9.107029 9.041868 9.010554 9.207279 9.1091175 9.299059 9.283815 9.240311 9.2032995 9.359676 9.129664
1367524_at 7.1329117 7.323077 7.5289273 7.153028 7.3134856 7.200887 7.126897 7.289929 7.2012787 7.1240196 7.229605 7.2277627
1367525_at 9.276786 9.358263 9.14188 9.264337 9.295135 9.339078 9.150027 9.306207 9.209491 9.167835 9.391285 9.150172
1367526_at 9.065925 9.203918 9.073357 9.225607 9.118471 9.154401 9.248579 9.242812 9.230349 9.14125 9.268598 9.236403
1367527_at 8.357146 8.621061 8.415879 8.309924 8.274766 8.145758 8.412241 8.218626 8.425503 8.312289 8.456465 8.353546
1367528_at 8.870507 8.898593 8.985099 8.903879 8.808226 8.869978 8.860958 8.932967 8.793241 9.153728 8.973713 9.002791
1367529_at 9.111362 9.182903 9.239609 9.235478 9.069894 9.188567 9.158001 9.308671 9.213061 9.30749 9.203962 9.151891
1367530_at 7.990429 7.737653 7.9332185 7.80308 7.9181757 7.953698 7.9804897 7.9027543 7.994309 7.825009 8.042777 7.9998846
1367531_at 10.58724 10.614882 10.635288 10.737509 10.601871 10.629005 10.628767 10.688157 10.71063 10.6389265 10.7029085 10.57652
1367532_at 11.203089 11.173792 11.231917 11.180363 11.171746 11.186196 11.110862 11.265186 11.163962 11.085872 11.09417 11.17022
1367533_at 8.710485 8.589586 8.623021 8.814499 8.56858 8.490665 8.697586 8.811275 8.738211 9.243687 8.670902 9.0441065
1367534_at 7.398614 7.604803 7.5189276 7.429742 7.5550885 7.5981274 7.407577 7.4734626 7.441819 7.3477902 7.481322 7.5535717
1367535_at 8.305515 8.435405 8.250225 8.415945 8.432481 8.301074 8.336531 8.3609085 8.289077 8.285863 8.309145 8.226
1367536_at 7.9988837 7.905166 7.8972735 8.0375 8.122948 8.040333 8.105557 8.0537615 8.142664 8.396967 8.275808 8.180199
1367537_at 7.558186 7.433383 7.2330804 7.628503 7.4288406 7.4457603 7.5200486 7.640352 7.381364 7.409835 7.455174 7.4286504
1367538_at 7.437801 7.229394 7.410755 7.187888 7.29324 7.240011 7.0716453 7.2243423 7.24816 7.158327 7.283609 7.107767
1367539_at 8.613595 8.455735 8.582817 8.586372 8.475817 8.504607 8.653491 8.436079 8.443546 8.708257 8.5133295 8.485
1367540_at 7.549084 7.385458 7.46942 7.85806 7.585129 7.574897 7.4032655 7.539978 7.6389265 7.6085415 7.7973127 7.776208
1367541_at 7.943332 7.9290566 7.9568563 7.9876814 8.09115 8.003534 8.362479 8.077122 8.124544 8.357095 8.292152 8.210484
1367542_at 8.02976 8.175806 8.070761 7.9362965 7.945745 7.92338 7.8985157 8.055269 8.021679 8.042545 7.9186654 8.141978
1367543_at 8.642551 8.357663 8.414356 8.624293 8.582527 8.404033 8.61933 8.550339 8.626412 8.700919 8.585682 8.5005455
1367544_at 7.079358 6.981972 6.998433 6.867376 6.895742 6.951009 7.139176 7.0236673 7.1239023 6.984898 7.440428 7.004679
1367545_at 7.242808 7.1821704 7.3042035 6.90268 7.255482 7.1494365 7.1044445 7.006338 7.1555285 6.9488654 7.0616674 7.2095847
1367546_at 10.381715 10.104474 10.3257475 9.979806 10.739889 10.010788 10.603464 10.014544 10.602568 10.0655365 10.331668 10.31611
1367547_at 8.051762 8.051365 8.147461 7.9458294 8.006848 7.993626 8.002199 7.9614415 8.100424 7.886057 7.793875 7.8004313
1367548_at 8.496544 8.545421 8.524703 8.505315 8.253954 8.378448 8.427765 8.426232 8.458156 8.510735 8.408586 8.411101
1367549_a_at 10.6195965 10.582352 10.708766 10.649807 10.648923 10.685963 10.642225 10.715567 10.802393 10.760137 10.670898 10.4864645
1367550_a_at 8.672903 8.717756 8.828004 8.649165 8.757707 8.786189 8.697976 8.674006 8.703228 8.707146 8.715287 8.965252
1367551_a_at 9.4091 9.371733 9.343899 9.340517 9.370956 9.312798 9.452479 9.511999 9.51503 9.60877 9.573227 9.542899
1367552_at 4.2916245 4.155123 4.2969065 4.1987743 4.2645617 4.4724956 4.3679466 4.3305516 4.403075 4.4576874 4.291133 4.1771274
1367553_x_at 12.780424 12.415651 12.09078 12.684914 12.505128 12.430741 12.560165 13.136983 12.082022 12.411209 12.2581415 11.797242
1367554_at 3.9861846 4.0819483 4.2377806 3.9296963 3.969878 4.069851 3.9396696 3.9316297 3.912997 4.041974 3.8793344 4.0632524
1367555_at 14.733719 14.764821 14.720774 14.754609 14.720774 14.755784 14.728721 14.718243 14.73272 14.718243 14.733719 14.756926
1367556_s_at 14.57053 14.557026 14.58105 14.547753 14.563524 14.58105 14.54803 14.549312 14.567668 14.576323 14.58215 14.547753
1367557_s_at 13.083404 13.032932 13.007411 13.075937 12.90311 12.860189 12.848903 12.770452 12.914525 13.161514 12.975299 13.088668
1367558_x_at 3.3064137 3.048441 3.312423 3.3168883 3.281068 3.1146572 3.1072652 3.2976208 3.1485856 3.0794837 3.0656822 3.04595
1367559_at 12.919759 12.968502 12.8353195 13.164819 13.089793 12.964945 13.083935 13.093521 13.333709 13.410798 13.553336 13.3752365
1367560_at 12.206297 12.147433 12.209479 12.260309 12.353747 12.227121 12.2333 12.300347 12.42338 12.559047 12.552953 12.41063
1367561_at 12.669721 12.702663 12.572249 12.747482 12.732146 12.667368 12.759483 12.713622 12.775331 12.95445 12.946083 12.785888
1367562_at 8.227973 8.345157 7.9434447 7.6584926 8.021657 8.346862 8.040235 8.449562 8.105319 8.264662 8.014807 8.337847
1367563_at 9.1491 9.081385 9.204656 9.091325 9.2494955 9.185613 9.053764 9.17209 9.010825 8.951326 9.028895 8.930017
1367564_at 5.807312 5.9260387 5.950387 5.8353505 5.9700274 5.916909 5.873644 5.827559 5.9620147 5.9561663 6.0611286 5.948002
1367565_a_at 13.837504 13.815628 13.854452 13.912766 13.853055 13.871935 13.840841 13.803324 13.875242 13.961528 13.921773 13.906712
1367566_at 4.1395435 4.235758 4.209577 4.20125 4.1937757 3.972863 4.1512423 4.305624 4.147682 4.199622 4.2371893 4.089755
1367567_at 12.376715 12.225953 12.26517 12.354953 12.404787 12.367683 12.289233 12.335283 12.579242 12.759794 12.665537 12.450872
1367568_a_at 8.942575 9.462436 9.602112 9.162819 9.679802 9.557201 9.348236 9.083945 9.265484 9.100833 9.489546 9.386401
1367569_at 11.785771 11.8526325 11.892357 11.903319 11.962861 11.820655 11.86882 11.918342 11.967302 12.200953 12.226934 12.030277
1367570_at 6.939623 6.916232 6.992013 7.0008826 6.851883 6.9023275 6.947634 6.946886 6.955906 7.0112805 6.7846584 6.8179674
1367571_a_at 5.0308657 5.4099417 4.806321 4.984866 5.1532593 5.3390265 5.178876 5.1732206 4.9666843 4.9730263 4.977416 4.961198
1367572_at 4.9285307 5.148719 5.057116 4.853262 4.98666 5.338641 4.9406652 5.0118184 5.100127 4.9684114 5.045859 4.96241
1367573_at 12.572935 12.52705 12.49109 12.578988 12.607784 12.505619 12.576646 12.610175 12.694811 12.830698 12.8052025 12.628449
1367574_at 8.18978 8.192055 8.250711 8.156929 8.029235 8.109318 8.220886 8.496604 8.210468 8.046066 8.014559 8.031103
1367575_at 11.621185 11.420899 11.55432 11.432931 11.281087 11.414706 11.488643 11.293146 11.532693 11.627142 11.491648 11.349706
1367576_at 13.925343 13.811031 13.684087 13.702849 13.855588 13.829424 13.691888 13.677318 13.765818 13.590541 13.6225395 13.558943
1367577_at 7.191569 7.6748276 7.793801 8.175985 7.6530213 6.8364677 7.9432244 8.105444 7.3882723 7.5945907 7.7639203 7.7976723
1367578_at 10.610681 10.551959 10.54627 10.554291 10.582628 10.591216 10.533826 10.611265 10.596928 10.643061 10.58347 10.564682
1367579_a_at 11.144158 10.940855 10.981817 10.911773 10.834402 10.668678 11.105866 11.24707 11.263394 11.431527 11.192201 11.132534
1367580_at 11.763747 11.647294 11.680536 11.75002 11.85252 11.794157 11.830517 11.828906 11.878456 12.130891 11.996175 11.753015
1367581_a_at 5.790096 6.3891306 6.3536453 6.3379984 6.0260243 6.0366707 5.990996 5.4778485 5.80438 5.865503 5.9068975 6.344555
1367582_at 12.019077 12.008874 11.928534 12.008071 12.166256 12.072961 12.06552 12.153059 12.173822 12.275448 12.291445 12.0678625
1367583_at 13.30074 13.393838 13.267118 13.282875 13.302646 13.188889 13.389835 13.373786 13.209532 13.393734 13.372804 13.295918
1367584_at 8.174051 8.151068 8.246062 8.122438 8.096611 8.112747 8.343708 8.554787 8.254185 8.324717 8.318312 8.19037
1367585_a_at 10.661829 10.816749 10.98017 10.902646 10.74617 10.665483 10.751704 10.679511 10.722787 10.458056 10.53253 10.695663
1367586_at 12.990652 12.963056 13.040479 13.001831 12.841203 12.940709 12.85981 12.876586 12.9314 12.868319 12.661048 12.831777
1367587_at 3.4801474 3.5538392 3.3755183 3.4904375 3.404945 3.5626326 3.6309826 3.5137365 3.418646 3.242027 3.5751233 3.4260383
1367588_a_at 11.78044 11.775337 11.649993 11.68321 11.91393 11.791469 11.746273 11.870674 11.820841 11.880224 11.948913 11.8123665
1367589_at 9.556181 9.441209 9.58471 9.617283 9.473925 9.478148 9.656485 9.669309 9.78116 10.2906685 9.957632 9.8875675
1367590_at 11.3575 11.173948 11.184757 11.2581005 11.190745 11.113169 11.281874 11.319694 11.656029 11.631795 11.662418 11.34947
1367591_at 10.280599 10.429157 10.251299 10.31681 10.331403 10.378349 10.300975 10.265685 10.2997 10.383581 10.353252 10.294307
1367592_at 3.4451272 3.4789453 3.4358866 3.2886157 3.5327888 3.4403048 3.4119182 3.2949412 3.5154626 3.2919955 3.4162266 3.2712393
1367593_at 8.572835 8.729361 8.600878 8.772124 9.00914 8.504506 8.494378 8.415799 8.644315 8.4966955 8.598307 8.488832
1367594_at 8.66214 8.742784 8.820269 8.693117 8.911072 8.784708 8.447554 8.787426 8.5606785 8.523605 8.395485 8.659554
1367595_s_at 13.727649 13.70022 13.710464 13.697062 13.717087 13.730789 13.682973 13.745779 13.69156 13.662241 13.689076 13.81924
1367596_at 12.602138 12.547919 12.549144 12.536736 12.665418 12.630029 12.588507 12.6711235 12.730653 12.86651 12.741271 12.57905
1367597_at 12.118236 12.215451 12.1154585 12.241053 12.363512 12.123749 12.150113 12.286058 12.336419 12.553822 12.487385 12.28098
1367598_at 14.122687 14.1115675 14.119085 14.140243 14.116168 14.117113 14.135811 14.114705 14.0666485 14.107022 14.07836 14.076553
1367599_at 12.385416 12.453471 12.391831 12.334636 12.410319 12.398876 12.442186 12.08943 12.519012 12.586832 12.528717 12.374194
1367600_at 5.3038654 5.4497876 5.528394 5.3259096 5.34729 5.4269037 5.4386234 5.534171 5.417252 5.497348 5.3926463 5.4867816
1367601_at 7.6408796 8.138117 8.038244 8.34007 7.593892 8.460583 7.718827 7.914925 7.9446898 7.8815413 7.702709 8.471472
1367602_at 9.195339 9.708633 9.568569 9.705767 9.113168 9.860131 9.4617605 9.444269 9.345588 9.451471 9.201035 9.779027
1367603_at 11.375231 11.376074 11.36889 11.379014 11.4217205 11.209829 11.344795 11.379389 11.431052 11.506003 11.452894 11.392759
1367604_at 11.22095 11.249794 11.19372 11.0433655 11.119472 11.148034 10.97798 11.185612 11.234172 10.676247 10.804836 10.954107
1367605_at 11.28532 11.049896 11.171604 11.107431 11.207346 11.109804 11.16497 11.2491455 11.251355 11.2119 11.249275 11.138418
1367606_at 12.509718 12.559923 12.540421 12.557278 12.663021 12.519565 12.564235 12.599045 12.68825 12.853942 12.833856 12.684479
1367607_at 12.770815 12.774005 12.764232 12.723641 12.766524 12.7230215 12.744298 12.723462 12.70799 12.73548 12.730153 12.717597
1367608_at 4.9170456 5.3022814 5.2371325 5.1550875 5.0314264 5.1556554 5.148529 5.075182 5.473525 5.1768074 5.060942 5.214258
1367609_at 11.654933 12.219826 11.757044 12.027857 12.104616 11.556947 12.408329 12.311408 11.898086 12.456696 12.324848 12.254117
1367610_at 12.569422 12.533431 12.522493 12.531174 12.605818 12.593797 12.478819 12.611354 12.618973 12.733344 12.692488 12.555222
1367611_at 5.021304 5.045149 5.018567 5.2357078 4.994772 5.288585 5.1330338 5.2185655 5.1200404 5.351937 5.801443 5.2314363
1367612_at 14.154598 14.2026205 14.107193 14.149653 14.121023 14.154098 14.146865 14.110875 14.151804 14.126454 14.157879 14.1486435
1367613_at 12.968167 13.098266 12.979202 13.083439 13.025064 12.910735 13.03449 13.077949 13.143279 13.235059 13.246299 13.07109
1367614_at 7.72876 7.6520433 7.8158474 7.477638 7.547549 7.816765 7.5302687 8.04888 7.7783213 7.6519003 7.449667 7.6418676
1367615_at 4.16123 4.2269278 4.1666274 4.237932 4.1551695 4.281673 4.3213477 4.215619 4.401064 4.197695 4.335832 4.1578007
1367616_at 4.4588656 4.4302845 4.2806816 4.42739 4.3803587 4.506193 4.509288 4.5878735 4.3104725 4.362955 4.4722843 4.4491615
1367617_at 8.8682575 8.825957 8.707447 8.928683 8.759245 8.815479 8.779281 8.91735 8.927641 9.262082 9.017791 9.075524
1367618_a_at 11.182149 11.209639 11.180561 11.288219 11.247157 11.179525 11.256887 11.306437 11.383928 11.574271 11.56519 11.343813
1367619_at 12.972385 13.173919 13.1599455 13.150515 13.189107 13.133005 13.168942 13.18493 13.193968 13.284083 13.306485 13.316718
1367620_at 12.817149 12.823105 12.87405 12.8286705 12.837927 12.763892 12.846669 12.837136 12.925443 12.822198 12.7411175 12.742202
1367621_at 8.529991 8.468259 8.506568 8.553721 8.418143 8.224442 8.4883995 8.596971 8.481182 8.830511 8.615847 8.58085
1367622_at 12.411134 12.59491 12.383215 12.4647 12.545568 12.46041 12.515447 12.47305 12.511625 12.655494 12.529245 12.510476
1367623_at 12.483282 12.4172945 12.338357 12.500645 12.553192 12.436434 12.404799 12.542495 12.637705 12.678814 12.603996 12.461435
1367624_at 10.588912 10.494284 10.73721 10.480631 10.720155 10.607384 10.599055 10.857125 10.5295105 10.655556 10.9554405 10.630644
1367625_at 13.33198 13.2890625 13.273063 13.290104 13.305859 13.282834 13.354882 13.409776 13.340618 13.349593 13.371863 13.283303
1367626_at 4.9449406 5.035547 4.9108663 4.716906 4.9437313 4.904772 5.065037 4.9101 4.9317575 4.968717 4.8169374 4.9272966
1367627_at 8.630875 8.745596 8.981074 8.6076 8.863048 8.91992 8.639428 8.700993 8.293849 8.689148 8.55463 8.797445
1367628_at 6.776822 6.4508133 6.6525474 6.4948373 6.8250394 6.6631646 6.8382006 7.140119 6.893572 6.93922 7.0468516 6.3894773
1367629_at 12.422111 12.469733 12.337092 12.350088 12.372174 12.407451 12.44663 12.3190975 12.372414 12.399734 12.249792 12.20149
1367630_at 12.639645 12.628375 12.591505 12.518 12.732867 12.634178 12.659012 12.702929 12.718135 12.836842 12.813852 12.712973
1367631_at 7.129675 6.3690968 6.845196 7.167329 6.292392 7.6826982 6.621845 6.150059 6.4967747 6.565814 6.0109367 6.878124
1367632_at 9.920361 10.206048 9.99522 10.104027 10.037369 9.838301 9.810546 9.899953 9.845564 9.724289 9.570751 10.072475
1367633_at 9.572427 9.859184 9.744335 9.902588 9.711402 9.513799 9.480117 9.797802 9.754846 9.511619 9.403047 9.732646
1367634_at 12.411085 12.473578 12.448755 12.517742 12.623997 12.410351 12.496653 12.579953 12.601035 12.704195 12.661571 12.593984
1367635_at 12.613492 12.773516 12.690039 12.693949 12.745858 12.692851 12.711838 12.831003 12.754511 12.888139 12.626535 12.499916
1367636_at 7.9646316 7.822829 7.7212462 8.060792 7.947798 7.8301277 8.080946 7.931291 8.092363 8.27627 8.123715 8.169373
1367637_a_at 11.247413 11.213288 11.251709 11.26318 11.14521 11.14896 11.1381645 11.097833 11.245024 11.151495 11.079501 11.042465
1367638_at 9.586904 9.518717 9.409827 9.577963 9.513727 9.409032 9.436749 9.632485 9.61351 9.667538 9.489461 9.664644
1367639_a_at 12.985329 12.991824 12.853815 12.94233 13.025304 12.934195 12.927508 12.959842 13.029362 13.111625 13.10799 12.963316
1367640_at 12.6627245 12.754541 12.646121 12.808449 12.785713 12.723573 12.668507 12.732191 12.804413 12.979419 12.970958 12.759236
1367641_at 13.579045 13.5552435 13.445228 13.468111 13.559005 13.53705 13.561982 13.577878 13.582924 13.510576 13.493532 13.474977
1367642_at 11.255643 11.292021 11.122836 11.224142 11.303364 11.225947 11.211937 11.116605 11.271063 11.242551 11.211221 11.070436
1367643_at 11.6719055 11.525223 11.498418 11.416546 11.52173 11.520032 11.4842615 11.487087 11.388651 11.442111 11.400679 11.559319
1367644_at 7.269718 7.5267916 7.42237 7.3039703 7.6400857 7.475166 7.35835 7.4289393 7.568561 7.0517983 7.481717 7.2788243
1367645_at 12.952388 12.982982 12.927508 13.0035515 13.027543 12.94055 12.951376 13.01454 13.135191 13.319177 13.240953 13.009997
1367646_at 12.336641 12.294495 12.126563 12.231763 12.283788 12.363682 12.304604 12.138213 12.099049 11.931657 12.112121 12.165856
1367647_at 14.171782 14.159803 14.206869 14.200656 14.14065 14.169922 14.191803 14.199321 14.140642 14.177356 14.142838 14.213704
1367648_at 5.9006805 6.162353 5.979559 6.26357 6.108386 6.3135095 5.995827 6.2257714 6.1479397 5.8659115 6.106541 6.0926814
1367649_at 5.975286 6.0969377 6.1224866 6.256035 6.1724386 6.1658 6.2856455 6.3264174 6.1400385 6.058535 6.028111 6.3819127
1367650_at 6.4890466 6.4472437 6.4664307 6.515986 6.344563 6.6024513 6.167449 6.3253994 6.306932 6.3837943 6.2549334 6.3593974
1367651_at 10.129703 9.906717 10.099646 10.065079 10.135763 10.109724 10.214438 10.0973215 10.121702 10.190701 10.18223 10.097443
1367652_at 9.38407 9.351149 9.57475 8.991794 9.903708 9.71728 9.025509 9.288344 9.871396 8.927427 9.560748 9.157943
1367653_a_at 12.343566 12.417217 12.268253 12.380662 12.266041 12.294978 12.302594 12.238874 12.351076 12.471869 12.372183 12.405622
1367654_at 8.355075 8.026942 8.209291 8.258 8.242742 8.166841 8.247426 8.009862 8.3099165 8.580305 8.06563 8.216879
1367655_at 8.362291 8.479521 8.391572 8.373679 8.598861 8.494673 8.466503 8.422234 8.446655 8.357881 8.32468 8.708703
1367656_at 10.916143 10.98433 10.858716 10.961662 10.857167 10.872369 10.839064 10.934704 11.016704 10.898659 11.071686 10.950782
1367657_at 12.676382 12.693881 12.797142 12.738494 12.616036 12.670425 12.578112 12.6512375 12.7389555 12.567021 12.359934 12.60835
1367658_at 6.626014 6.17929 6.318416 5.98607 6.0428796 6.2486076 6.215953 6.3477106 6.211356 6.3161497 6.302679 6.165895
1367659_s_at 12.032739 11.580499 11.286028 11.6452675 11.461099 11.6783 11.731575 11.885859 12.261389 11.928872 11.951707 11.972206
1367660_at 6.262319 6.355497 6.2294164 6.240911 6.4106803 6.509708 6.091729 6.1929564 5.905585 5.997486 6.1789646 6.2254753
1367661_at 7.25032 7.246139 7.33361 6.968716 7.2564983 7.3147063 7.3921647 7.497591 7.468887 7.070404 7.082736 6.9816504
1367662_at 12.476754 12.638577 12.554332 12.529238 12.573734 12.563998 12.529109 12.533766 12.505234 12.532782 12.500193 12.538826
1367663_at 11.882241 11.681133 11.698047 11.646819 11.672509 11.5827675 11.797144 11.83311 11.802056 11.871472 11.8955 11.806573
1367664_at 4.4511547 4.0470366 4.481624 4.4811277 4.4423347 4.296847 4.4661984 4.1399775 4.3736396 4.16882 4.3007503 4.0682845
1367665_at 4.317348 4.147242 4.4270763 4.213788 4.1441903 4.4292927 4.446023 4.1400995 4.141242 4.193362 4.2903705 4.2614226
1367666_at 10.1198845 10.101114 10.428156 10.182959 10.172057 10.136298 10.073656 10.250839 10.305254 10.309604 10.289219 10.16087
1367667_at 12.0275955 11.566648 11.971208 12.140699 11.784023 11.674575 12.176793 12.308053 12.25153 12.233375 12.213883 12.017256
1367668_a_at 6.880729 7.0072846 6.9057217 6.7452216 7.233664 7.2480717 6.8973937 7.1340613 6.759473 6.614594 6.638599 6.814019
1367669_a_at 10.558421 10.590115 10.676021 10.725539 10.609551 10.798972 10.586237 10.448993 10.680957 10.799929 10.773462 10.718737
1367670_at 10.464107 10.587828 10.576554 10.795547 10.551641 10.622225 10.699567 10.571697 10.502235 10.470327 10.519543 10.602542
1367671_at 9.649738 9.536499 9.458132 9.632483 9.672511 9.517273 9.716808 9.6069975 9.993486 9.92422 9.752009 9.797733
1367672_at 11.722552 11.870605 11.826966 11.908288 11.85504 11.84692 11.868366 11.860839 11.9304085 11.910082 11.87596 11.975632
1367673_at 10.68771 11.038952 10.866186 10.910571 10.859617 10.875757 10.990646 11.136874 10.869746 11.301366 11.384995 11.1775
1367674_at 9.400223 9.168647 9.153602 9.262331 8.946422 9.12429 9.320269 9.153895 9.185284 9.280572 9.261345 9.224485
1367675_at 9.594745 9.365288 9.44169 9.378791 9.395765 9.434113 9.531202 9.504169 9.382409 9.294884 9.208696 9.290199
1367676_at 7.684016 8.217531 7.813055 8.027133 8.420437 7.4699345 8.000353 7.681544 7.7074666 7.748969 7.206521 7.7759986
1367677_at 11.490949 11.799741 11.645144 11.704645 11.651575 11.798393 11.591939 11.776461 11.602407 11.83622 11.633395 11.944689
1367678_at 11.306371 11.138684 11.310094 11.270912 11.337275 11.194337 11.229366 11.350889 11.430321 11.34278 11.2313175 11.220384
1367679_at 10.133326 9.836989 10.017714 9.920528 9.665217 9.867032 9.6750765 9.960971 10.022576 9.598697 9.429573 9.837252
1367680_at 12.248723 12.212473 12.223886 12.192736 12.095753 12.1764555 12.232535 12.168895 12.233477 12.215752 12.1830435 12.245973
1367681_at 10.095239 10.020825 10.059388 10.004528 10.029998 10.103436 9.856211 9.851801 9.958512 9.9353285 9.873691 9.95048
1367682_at 6.4183726 6.445441 6.5263004 6.498754 6.556341 6.659861 6.433964 6.57071 6.385073 6.174153 6.328791 6.5871434
1367683_at 10.184996 10.291018 10.035804 10.160404 9.957084 9.817087 10.044291 10.042134 9.932061 10.188678 10.050554 10.183191
1367684_at 4.1813297 4.2741346 4.1197295 4.469836 4.1991353 4.4610286 4.346256 3.996979 4.627924 4.3050146 4.4856772 4.198177
1367685_at 12.414761 12.519505 12.427927 12.442783 12.6102495 12.376884 12.458413 12.528677 12.52073 12.609557 12.626914 12.52858
1367686_at 11.965402 12.02922 12.071818 12.139753 12.085691 11.809473 12.080558 12.146184 12.154109 12.32447 12.14255 12.097101
1367687_a_at 8.42179 8.6159935 8.473641 8.429381 8.413239 8.516336 8.271061 8.3210745 8.465994 8.607025 8.399492 8.349996
1367688_at 7.888775 7.800249 7.8461723 7.9147167 7.911009 7.8068385 8.00417 8.139016 8.022621 8.163023 8.175861 8.160643
1367689_a_at 9.286821 8.368284 7.9437466 8.46041 7.7820745 8.608946 8.563602 8.758261 8.434488 8.228027 8.526539 9.098719
1367690_at 11.753203 11.716171 11.734309 11.713845 11.86997 11.727147 11.843289 11.820164 11.787178 11.862328 11.806183 11.849192
1367691_at 11.323093 10.94555 10.834179 11.173665 10.9214525 11.207386 11.409965 11.344205 11.409273 11.961472 11.988803 11.574926
1367692_at 3.7089612 3.7250288 3.6032996 3.5765784 3.4667065 3.870099 3.5986981 3.7320056 3.7487628 3.5516684 3.7020023 3.6268158
1367693_at 10.10466 9.9754095 10.100601 10.087942 10.021703 9.877085 10.071565 10.038321 10.288146 10.068676 10.020514 10.022537
1367694_at 11.497206 11.475199 11.367465 11.534357 11.368428 11.437641 11.471923 11.546989 11.687256 11.908999 11.77251 11.596413
1367695_at 12.238843 12.381425 12.262788 12.29402 12.255601 12.214509 12.249874 12.385155 12.152678 12.206959 12.191668 12.311492
1367696_at 8.467049 8.254862 8.306016 8.311841 8.27333 8.288809 8.219135 8.447813 8.188743 8.179732 8.323258 8.333805
1367697_at 9.662234 9.455535 9.899609 9.64267 9.93337 9.917606 9.510677 9.95058 9.694318 9.671123 9.719515 9.756642
1367698_a_at 8.934365 8.872256 8.766079 8.71362 8.766538 8.705212 8.914924 8.760621 8.77413 9.029889 8.86557 9.021889
1367699_at 6.4471354 6.3108554 6.3332872 6.651964 6.423838 6.512304 6.4991364 6.33545 6.4155474 6.2768974 6.503011 6.548251
1367700_at 3.9517617 4.1877995 4.198434 4.0379133 4.1454244 3.9625022 4.1200294 4.066226 4.1599216 4.1546383 3.9838297 4.408153
1367701_at 6.6385818 6.885626 6.8527374 6.740503 6.5715632 6.6066184 6.7878165 7.0358176 6.497431 6.5872164 6.675642 6.7233424
1367702_at 12.502175 12.683146 12.585171 12.581029 12.590449 12.570468 12.565235 12.506271 12.603446 12.344048 12.257092 12.474063
1367703_at 3.6963856 4.0985804 3.8064206 3.6829464 3.74128 3.8757067 3.8890045 3.9165058 3.844481 3.5424054 3.7894433 3.7548614
1367704_at 8.571956 8.680698 8.636824 8.630551 8.627922 8.410364 8.595612 8.743984 8.832016 8.66649 8.68468 8.591214
1367705_at 9.473559 9.596889 9.453665 9.302845 9.291899 9.453195 9.388426 9.200962 9.530481 9.363302 9.262386 9.613935
1367706_at 10.845017 10.9948015 10.968149 10.855894 10.833584 10.924628 10.952907 10.962227 11.003348 11.090207 11.088412 11.110612
1367707_at 9.62425 8.164933 8.69707 8.88246 8.069618 8.236437 9.208737 8.43705 8.302978 8.825069 8.653725 8.793789
1367708_a_at 11.11618 9.740942 10.324089 10.53035 9.8758545 10.004374 10.837503 10.239603 10.095163 10.748167 10.462824 10.333633
1367709_at 9.586527 9.626469 10.558797 10.054979 10.361323 9.88841 9.510486 9.867378 9.046444 9.294749 9.505478 10.376266
1367710_at 10.71981 10.596622 10.633459 10.698472 10.734793 10.604709 10.513381 10.816058 10.789488 10.729311 10.784174 10.707958
1367711_at 11.400599 11.217432 11.185345 11.341878 11.2000065 11.192585 11.333171 11.31014 11.236713 11.572643 11.512871 11.456278
1367712_at 6.681525 6.565284 6.8528366 6.7322526 6.836697 6.7542562 6.7526045 6.986947 6.8039293 6.652593 6.7405868 6.86146
1367713_at 9.469258 9.313234 9.338138 9.450887 9.412403 9.3738575 9.6226425 9.465846 9.488854 9.925657 9.64304 9.709552
1367714_at 7.512431 7.589907 7.6139545 7.6874757 7.313133 7.566833 7.6193376 7.5764008 7.5749836 7.9986734 7.9662685 7.736624
1367715_at 9.991488 9.920418 10.081982 9.968048 9.976404 9.881029 10.017621 10.197916 9.9763565 9.963126 10.0405855 10.152716
1367716_at 8.409864 8.325905 8.317856 8.267954 8.392744 8.351084 8.470171 8.244325 8.356746 8.405708 8.505014 8.474384
1367717_at 12.622461 12.660187 12.545149 12.622461 12.692526 12.652492 12.574189 12.618634 12.632978 12.671436 12.687175 12.5349455
1367718_at 8.935365 8.806511 8.730228 8.864909 8.651822 8.731047 8.723566 8.726857 8.717482 8.714226 8.659632 8.690035
1367719_at 9.814019 9.668849 9.773257 9.654316 9.745344 9.765679 9.709387 9.64719 9.75629 9.604585 9.570027 9.550586
1367720_at 11.285912 11.390798 11.439226 11.359503 11.269786 11.306694 11.386313 11.415085 11.530207 11.486146 11.520842 11.367711
1367721_at 11.3813715 11.206601 11.572031 11.290621 11.179469 11.544658 11.0611515 11.198281 11.353688 11.135315 11.064961 11.241354
1367722_at 6.8796897 6.893227 7.178419 7.104353 7.094624 7.195305 7.1906524 7.1739454 7.000793 7.251058 7.3101482 6.993061
1367723_a_at 7.887802 7.908919 7.9491096 7.728304 8.082804 7.9163785 7.8281054 7.90111 7.824284 7.8713727 7.8270454 8.015816
1367724_a_at 10.854622 10.655305 10.819798 10.863899 10.893296 10.8790245 10.700015 10.720292 10.920811 10.972809 10.669382 10.842023
1367725_at 7.7517405 7.97752 7.7207484 8.298076 7.9492054 8.494546 7.876521 7.833721 8.748669 8.064602 8.076244 7.9814343
1367726_at 6.4795322 6.5887938 6.585149 6.5377913 6.4764924 6.5460777 6.7840915 6.575348 6.522945 6.709806 6.5217075 6.4362407
1367727_at 7.9795923 7.8443694 8.116167 7.941092 8.031063 7.9545603 8.000611 8.003464 7.9959803 7.987878 8.037924 8.009654
1367728_at 7.866056 7.9542127 7.9792967 7.96433 8.102201 7.9838586 7.876243 7.9141884 7.770977 7.9395213 7.8522716 7.9653687
1367729_at 11.331594 11.47897 11.664872 11.694921 11.158914 11.91768 11.486978 11.327321 10.401174 9.200449 10.014429 10.558159
1367730_at 9.721943 9.871646 9.961881 9.872658 9.77536 9.751666 9.904288 9.9385395 9.927047 10.031927 9.904865 9.80116
1367731_at 8.205204 8.090739 8.31788 8.167788 8.272972 8.220978 8.106682 8.244039 8.205429 8.166492 8.260416 8.141107
1367732_at 8.897794 8.8624525 8.842581 8.990376 8.81688 8.8280115 8.819252 9.035633 9.009344 9.146282 8.93392 8.985115
1367733_at 7.2483196 6.916545 6.550163 7.3485546 6.932076 6.9270105 7.094464 7.581262 7.068461 8.969334 9.304108 8.5690365
1367734_at 8.275774 7.928824 7.9487367 7.8662505 7.950497 7.9893246 7.814118 8.076344 7.968556 7.9308066 8.007528 8.273055
1367735_at 12.119579 11.971391 11.97362 11.948726 12.007808 11.990169 12.0448265 11.836336 12.115705 11.756152 11.836554 11.913072
1367736_at 9.7517395 9.3896055 9.734155 9.63932 9.544954 9.447369 9.690348 9.496811 9.467192 9.64851 9.4459915 9.517448
1367737_at 10.97666 10.875475 10.8574505 10.813758 10.963595 11.016297 10.754419 10.76781 10.799703 10.567712 10.663824 10.87356
1367738_at 6.9615006 6.9690776 7.0391836 6.7904572 6.72307 6.9956765 6.87761 6.975643 6.8705406 6.481956 6.490808 6.813508
1367739_at 4.411935 4.3280582 4.315572 4.362275 4.4288797 4.534709 4.4529324 4.277363 4.413142 4.0498724 4.20337 4.393002
1367740_at 6.5476737 6.3980107 6.284742 6.1562176 6.385204 6.1024446 6.250738 6.4540863 6.170356 6.3438373 6.210391 6.5235777
1367741_at 10.438979 10.702086 10.382602 10.940837 10.7337885 11.279602 10.424395 10.587477 11.038889 10.807568 10.910595 10.831223
1367742_at 5.650183 5.5963116 5.2999935 5.505154 5.455016 5.505732 5.602577 5.2624702 5.3956413 5.514192 5.494025 5.4108477
1367743_at 6.3317113 6.5964413 6.2569284 6.315314 6.11541 6.089358 6.523023 6.5619955 6.2222166 6.3272815 6.377022 6.4429336
1367744_at 6.362307 6.501205 6.2967973 6.2056546 6.094439 6.3822103 6.136985 6.306912 6.4115047 6.1861935 6.4113555 6.18458
1367745_at 8.414276 8.353002 8.488063 8.372158 8.31915 8.232775 8.260151 8.29021 8.289514 8.265438 8.329612 8.323369
1367746_a_at 8.090212 8.097652 8.216158 8.279518 8.151554 8.22731 8.202532 8.222147 8.1641655 7.946579 7.9820094 8.24621
1367747_at 8.374206 8.508013 8.262494 8.353596 8.466682 8.293943 8.314714 8.246419 8.472385 8.168364 8.304543 8.276474
1367748_at 9.096738 9.39334 9.335461 9.347595 9.036463 9.236526 9.094296 9.222611 8.998295 9.17126 8.903621 8.965707
1367749_at 3.7294374 4.378021 5.1094303 3.5801384 5.683938 4.497242 4.33422 4.785631 3.626467 3.7615082 3.399502 3.8035831
1367750_at 9.176156 9.345872 9.305673 9.321751 9.014034 9.14491 9.221456 9.117982 9.155548 9.054387 9.107004 9.183758
1367751_at 8.412577 8.208416 7.9138722 7.9561024 8.448099 8.288139 8.407275 8.296474 8.382039 8.399563 8.634324 8.349554
1367752_at 8.395476 8.314213 8.359155 8.200719 8.181796 8.226252 8.173716 8.1769705 7.9989386 8.0036955 8.120309 8.29975
1367753_at 6.4783435 6.8771825 6.5041656 6.693237 6.7023416 6.393747 6.8137636 6.7808657 6.769286 7.0298433 7.021841 7.0311947
1367754_s_at 10.53899 10.672616 10.713089 10.934802 10.447797 10.825036 10.692163 10.693782 10.406339 10.41974 10.461217 10.663137
1367755_at 13.447672 13.570445 13.605422 13.630339 13.51463 13.60641 13.391109 13.415745 13.348916 13.206098 13.151463 13.484642
1367756_at 9.853953 9.906885 9.940244 9.951576 9.996105 9.620135 10.025367 9.79487 10.007364 9.871776 9.940003 9.948248
1367757_at 12.502793 12.588308 12.4874115 12.48529 12.555532 12.510236 12.483394 12.472311 12.485522 12.422208 12.379921 12.440945
1367758_at 8.624531 8.867358 8.893914 8.849033 8.972418 8.747612 8.368884 8.562079 8.890103 8.487293 8.30573 8.854123
1367759_at 8.564516 9.086779 9.02124 8.591641 9.139511 8.481244 8.549839 8.6413965 8.111586 8.313836 8.028424 8.153783
1367760_at 8.65541 8.595009 8.531038 8.652461 8.4286785 8.555231 8.70297 8.536894 8.726676 8.704317 8.624418 8.650582
1367761_at 7.7307014 7.971943 7.641737 7.8357773 7.6937037 7.596378 7.669372 7.5465703 7.9479256 7.8376255 7.751352 7.7655435
1367762_at 4.914892 4.747216 4.995057 4.954506 4.9415493 4.789755 4.9943247 4.9824 5.1577625 5.0349064 4.9061747 5.1517725
1367763_at 11.476749 11.506342 10.9345875 11.571465 11.448514 11.464229 11.321028 11.33509 11.36039 11.622859 11.4405985 11.27522
1367764_at 8.185621 8.1788435 8.282672 8.139708 8.1409235 8.434248 8.380784 8.32965 8.749854 8.437851 8.377504 8.606712
1367765_at 9.956383 9.369059 10.350196 9.919047 9.468738 10.343968 10.239784 9.829504 9.990997 10.183742 9.791029 10.290451
1367766_at 10.984937 11.022425 11.006276 11.064769 11.175304 10.917492 11.16738 11.217366 11.070323 11.318973 11.201622 11.207937
1367767_at 10.603435 10.624581 10.51756 10.607731 10.56154 10.690024 10.587145 10.542372 10.673102 10.598121 10.562816 10.461656
1367768_at 5.4127965 5.1513333 4.933051 5.2021217 5.1718025 5.1270685 5.3577533 5.375173 5.206346 5.320545 5.304722 5.066986
1367769_at 8.936237 9.007701 9.052702 9.110302 9.079304 9.125821 9.054575 9.023731 9.050976 9.215431 9.1063385 9.1165695
1367770_at 10.315514 10.229556 10.256059 10.153096 10.019949 10.249487 10.158454 10.297131 10.482161 10.333958 10.260519 10.315239
1367771_at 10.751259 10.908545 10.283104 10.577555 10.506388 11.407961 10.661911 10.223499 10.7425 10.701899 10.652239 10.447442
1367772_at 8.505132 8.260086 8.367159 8.466007 8.254496 8.386859 8.533121 8.254183 8.540227 8.710398 8.487352 8.449508
1367773_at 10.219819 10.055574 10.13095 10.116593 10.010817 10.088581 10.22901 10.345314 10.22236 10.091354 10.104424 10.067851
1367774_at 13.510613 13.380414 13.355031 13.434995 13.534769 13.526813 13.556833 13.500511 13.526282 13.619908 13.65008 13.5591755
1367775_at 11.815442 12.276624 12.416108 12.226121 12.388772 12.121106 12.38079 12.084103 11.845211 11.891692 11.999458 11.861051
1367776_at 6.660899 7.392833 6.584787 6.6147113 7.5077906 5.9784274 7.056432 6.2279243 6.571247 6.177172 5.5102425 6.8248386
1367777_at 11.955168 11.97881 11.6939125 12.06672 11.993886 11.818484 11.815535 11.749161 12.017038 11.900789 11.920434 11.946083
1367778_at 8.942703 9.143543 9.132502 9.12298 9.009205 9.047667 9.107622 9.087936 9.155201 9.093487 9.086584 9.252484
1367779_at 6.662835 6.7448277 6.684102 6.6830444 6.556416 6.771137 6.581573 6.607728 6.5825787 6.5521193 6.505645 6.6187315
1367780_at 7.158585 7.5709753 7.2687635 7.139819 7.4043217 7.0704584 7.4346313 6.987923 7.151524 7.1786866 6.8935585 7.333979
1367781_at 3.6782076 3.7939816 3.7191901 3.7644405 3.7784908 4.0178237 3.686612 3.6804218 3.7157404 3.70376 3.8108242 3.7967088
1367782_at 4.291333 4.547879 4.2113023 4.291438 4.256708 4.59519 4.6309166 4.4803 4.5929084 4.402769 4.514144 4.404559
1367783_at 12.035753 12.174334 12.141624 12.088428 12.185244 12.325035 12.139477 12.087831 12.118256 12.094295 12.104531 12.04615
1367784_a_at 12.72556 12.645046 12.830813 12.787909 12.786201 12.788862 12.677312 12.865134 12.673406 12.603605 12.691182 12.874156
1367785_at 4.309279 4.297928 4.375616 4.507638 4.4189644 4.1297846 4.186592 4.350954 4.458004 4.3232136 4.548057 4.490624
1367786_at 10.772003 10.135816 10.48123 10.137331 10.431529 9.932552 9.8012085 10.306255 10.24664 9.532137 9.842255 10.089389
1367787_at 5.7622175 5.983397 5.878375 5.7716017 6.0637913 5.864883 5.6882997 5.826537 5.8074894 6.26197 5.9978247 5.9201813
1367788_at 7.942825 8.069695 8.048014 8.042227 7.909566 8.107298 7.9927554 8.060404 8.052889 8.018971 7.9232564 8.136982
1367789_at 7.3303537 7.4113874 7.186119 7.3443556 7.334445 7.420412 7.3906436 7.361619 7.4114146 7.2705636 7.192113 7.216099
1367790_at 9.505572 9.633791 9.5802765 9.696374 9.4367485 9.338486 9.706501 9.827317 9.783238 10.030733 9.761832 9.734605
1367791_at 7.3342304 7.2813916 7.388439 7.1011195 7.5217147 7.37828 7.107532 7.2742743 7.4101176 7.2832866 7.2724576 7.134087
1367792_at 4.296381 4.156339 4.339282 4.3115916 4.5146317 4.649088 4.0782976 4.5654535 4.369469 4.2574925 4.248232 3.9772794
1367793_at 13.207263 13.166012 13.108037 13.258217 13.180674 13.154404 13.186234 13.216666 13.256421 13.303826 13.208326 13.112868
1367794_at 5.72936 6.1028023 6.9611163 6.674267 5.2540693 5.547669 5.439149 6.0628395 5.4185786 6.358082 6.100111 5.2025247
1367795_at 8.180593 8.34785 8.090198 8.248212 8.195196 8.614479 8.189331 8.233392 8.365673 8.607337 8.447659 8.177431
1367796_at 8.125871 8.119893 8.016904 8.046392 8.022582 8.02273 7.94541 7.9680867 8.020767 7.8491926 7.797827 7.858801
1367797_at 6.1788425 6.296551 6.2168894 6.1635265 6.2868705 6.3161693 6.401366 6.176137 6.2723627 6.259301 6.26304 6.5164094
1367798_at 12.299271 12.341428 12.355594 12.294027 12.315728 12.3413315 12.228572 12.214704 12.350259 12.292647 12.211122 12.398125
1367799_at 5.995021 5.759161 5.7359743 5.7715797 5.9191723 5.7356825 5.9678807 5.819587 5.783404 5.751635 5.8919387 5.7220087
1367800_at 6.721456 6.7139435 7.303837 6.645182 6.7278094 6.835416 6.634016 6.893153 6.5782657 7.189831 6.1146812 6.619766
1367801_at 8.710409 8.761434 8.933455 8.797988 8.799001 8.9238825 8.80186 9.006723 8.665915 8.657204 8.392121 8.85833
1367802_at 10.682007 9.373898 8.768434 10.42022 8.405388 9.012794 10.810067 8.737051 9.54358 8.850198 9.457273 8.652151
1367803_at 6.7338247 6.612239 6.7912016 6.6463766 6.735152 6.5600595 6.553535 6.9157925 6.555967 6.802942 6.8683295 6.938959
1367804_at 12.915326 12.951018 13.003212 12.879815 13.047296 12.937788 12.792544 12.725716 12.865718 12.472538 12.767253 12.528149
1367805_at 4.887448 5.005448 4.8096013 5.2198277 4.968701 4.952681 4.7749796 4.878731 4.9490314 4.778396 4.9323034 4.8144107
1367806_at 5.113044 5.070986 5.0722303 5.329882 5.2088885 5.338422 5.083529 5.2599807 5.376869 5.266747 5.20627 5.230504
1367807_at 8.32356 8.917158 9.020315 8.249578 9.006029 6.413302 9.120523 8.959187 9.041096 8.854382 8.844884 9.02033
1367808_at 10.692198 10.581594 10.567787 10.621191 10.763498 10.499691 10.775364 10.643963 10.724741 10.72277 10.711429 10.709674
1367809_at 4.8693457 4.6028004 4.7770967 4.8989844 4.771891 5.1345096 5.0773134 5.0391254 5.0326314 5.120656 4.7710705 4.534865
1367810_at 6.3375406 6.153373 6.398768 6.5688944 6.1626744 6.0542345 6.0874367 6.2896414 5.8925767 6.0811496 6.12767 6.174446
1367811_at 5.6419935 5.4087152 6.3837333 6.7703795 5.898698 5.099396 6.458424 6.072076 7.5834813 8.50107 8.397763 7.6529245
1367812_at 7.621718 7.429956 7.738189 7.7469363 7.6095786 7.3725276 7.5865316 7.4590263 7.5701904 7.644331 7.475014 7.3586698
1367813_at 8.449642 8.580375 8.62254 8.531646 8.495086 8.22751 8.577677 8.51349 8.043495 8.24003 8.206595 8.357437
1367814_at 8.615454 8.937174 8.570988 8.903961 8.289509 8.8499975 8.733538 8.2526 8.208209 8.136638 7.9924197 8.516474
1367815_at 8.629146 8.510156 8.396301 8.531845 8.381914 8.382335 8.640845 8.592421 8.612222 9.08656 8.751961 8.755901
1367816_at 6.178766 5.469777 5.606904 5.614224 5.443388 5.5739274 5.1945252 5.9437757 5.8222575 5.4314523 5.4281273 5.582076
1367817_at 7.481806 7.2906485 7.3014283 7.518602 7.2372684 7.270993 7.485199 7.5145087 7.5590806 7.717422 7.5173535 7.490222
1367818_at 9.626729 9.493487 9.610827 9.688385 9.714863 9.55278 9.692759 9.619732 9.762464 9.850934 9.88676 9.587475
1367819_at 11.833388 11.982776 11.950227 11.867667 11.830325 11.846802 11.830095 11.816048 11.862185 11.867416 11.781498 11.791481
1367820_at 9.383328 9.395158 9.293484 9.439493 9.366133 9.380835 9.494987 9.45469 9.434224 9.601082 9.504298 9.498518
1367821_a_at 3.9663448 4.1864176 3.9080243 4.0567613 3.9100554 4.128227 4.121002 4.037945 4.077175 3.9637928 3.951987 3.9523973
1367822_at 5.396286 5.5244136 5.400553 5.549763 5.5099053 5.6483107 5.687147 5.47134 5.489576 5.4565115 5.4760365 5.4250245
1367823_at 5.123859 5.345728 5.359256 5.0361953 5.249319 5.3756824 5.090038 5.1749396 4.713714 5.207086 5.0801573 5.0002418
1367824_at 8.82291 8.850686 8.842889 8.76007 8.732194 8.791459 8.842826 8.746266 8.717181 8.73398 8.561524 8.739405
1367825_at 6.1857634 6.279829 6.0467916 6.0166254 6.0249834 5.9703555 6.2088213 6.271903 6.1420145 6.165358 6.167316 6.1877537
1367826_at 10.117631 9.64293 9.476886 9.772638 9.695979 9.486178 10.104233 9.860805 9.672112 9.933286 9.709408 9.746792
1367827_at 9.854715 9.914715 9.92082 9.834954 9.817194 9.843112 9.90317 9.906208 9.9678755 10.059245 9.943762 9.924351
1367828_at 9.617165 9.632715 9.539581 9.586961 9.588664 9.52738 9.5487585 9.562158 9.574666 9.339594 9.45317 9.635001
1367829_at 11.29638 11.397625 11.507417 11.383179 11.351815 11.444918 11.382788 11.43055 11.262109 11.306623 11.2980175 11.40007
1367830_a_at 7.1575947 7.110877 7.2256646 7.2351356 7.2625155 7.2331095 7.22995 7.240177 7.3097353 7.4004436 7.1665206 7.195149
1367831_at 8.352726 8.244492 8.286575 8.365582 8.3145 8.220476 8.296047 8.444953 8.1598015 8.594047 8.460635 8.56027
1367832_at 11.477875 11.536908 11.363116 11.447024 11.474289 11.323045 11.412697 11.397799 11.435777 11.309854 11.358576 11.474289
1367833_at 9.678527 9.704069 9.63353 9.801999 9.547763 9.615596 9.673008 9.87633 9.874579 9.955148 9.878569 9.832102
1367834_at 7.917609 7.568502 7.8475165 7.9977436 7.8052564 7.6532836 8.079008 8.010384 8.335701 8.737683 8.462086 8.280062
1367835_at 5.439578 5.5457892 5.4479904 5.4550743 5.294685 5.3876715 5.102104 5.3497834 5.341593 5.311307 5.2766643 5.383535
1367836_at 9.25642 9.320012 9.829038 9.673337 9.252117 10.087857 9.092944 9.0702915 9.748601 9.182633 9.29154 9.2252655
1367837_at 9.961387 10.03504 10.028305 10.089037 9.868303 9.857693 10.051075 10.061666 10.176498 10.165591 10.226827 10.167667
1367838_at 12.510547 12.893609 12.628761 12.49225 12.737 12.795145 12.456932 12.402905 12.423003 12.333638 12.60337 12.507975
1367839_at 10.671407 10.509683 10.646088 10.792164 10.478067 10.576144 10.93137 10.9636965 10.871072 11.123254 11.087112 10.822566
1367840_at 8.152211 7.915698 8.082677 7.9395537 7.7838116 8.129915 7.991189 8.061514 8.054882 8.236809 7.8989177 7.9945607
1367841_a_at 3.68873 3.45163 3.523226 3.46306 3.4447818 3.6164272 3.5300238 3.4227645 3.7351186 3.3861227 3.3372302 3.486371
1367842_at 6.0262904 6.1342916 6.23478 6.158548 6.187757 6.1063876 6.03576 6.2996483 6.1920404 6.175487 6.386227 6.063617
1367843_at 10.690238 10.596649 10.470127 10.730194 10.434403 10.629023 10.80992 10.702875 10.997392 11.235904 11.17826 11.229625
1367844_at 8.715111 8.486301 8.532891 8.497325 8.439775 8.449902 8.437587 8.719143 8.440597 8.468199 8.310518 8.39622
1367845_at 3.45914 3.4461715 3.662057 3.3832984 3.7047834 3.8917217 3.4962218 3.2769902 3.543818 3.478828 3.5633337 3.499502
1367846_at 6.2543144 6.006721 6.0640965 6.430101 5.958357 6.3098974 6.5291333 6.711656 6.6578345 5.9081388 6.1607156 6.2013183
1367847_at 8.99046 9.655224 9.735046 9.104676 9.165634 9.230627 8.726989 8.9193735 9.528678 8.525697 8.487347 8.695575
1367848_at 7.6297116 7.6610436 7.646937 7.89587 7.6653123 7.6374407 7.7690415 7.833984 7.813609 8.120703 7.830276 8.007719
1367849_at 9.82475 9.563922 9.361657 9.228921 9.48242 9.408913 9.536328 9.555566 9.386095 8.984596 8.850523 8.9722395
1367850_at 8.654305 8.23848 8.3367815 8.53393 8.331561 8.4743595 8.463439 8.594928 8.450132 8.131865 8.346231 8.391906
1367851_at 3.9656541 4.0150957 4.1300297 3.8719647 3.81066 4.0945387 4.1219873 3.9487069 3.8214238 3.928394 3.9245753 4.2249417
1367852_s_at 4.8534045 4.842389 4.6622686 4.662572 4.59586 4.7634406 4.8010783 5.0693626 4.8565516 4.8067 4.8267274 4.648178
1367853_at 8.388673 7.989348 8.096508 8.122242 8.000206 7.9988565 8.160058 7.780293 8.432184 8.227522 8.224323 7.9432864
1367854_at 12.258297 11.038401 11.868714 12.159154 11.116122 11.409099 12.285251 11.4917145 11.334524 12.004843 11.848794 11.691865
1367855_at 8.573316 8.735367 8.805573 8.811361 8.665252 9.167086 8.721962 8.4799385 9.233514 9.056079 8.557933 8.615724
1367856_at 8.97542 8.038153 8.519543 9.107487 8.555261 8.695794 8.948352 8.783549 8.512392 9.699364 9.707468 8.810621
1367857_at 12.347637 11.6289015 12.278798 12.203184 12.115165 12.29238 12.438724 12.344904 12.064014 12.013827 12.187214 11.758599
1367858_at 3.9165797 4.016001 3.8740633 4.226409 3.8662772 4.204497 3.9242322 3.8609438 3.85592 3.9355202 3.9052193 4.097231
1367859_at 4.985734 5.3036 5.190342 5.2759986 5.144562 5.292603 5.258386 5.7560754 5.292602 5.1115494 4.947667 5.1015544
1367860_a_at 9.849949 9.468994 9.657743 9.387708 9.201002 9.435494 9.654596 9.348499 9.442503 9.374645 9.3592615 9.23948
1367861_at 5.736075 5.7718363 5.429109 5.8622875 5.519899 5.4416723 5.5076904 5.517475 5.245238 5.5259767 5.5147142 5.5820975
1367862_at 4.1772757 4.2381434 3.7166762 4.2313566 3.872549 4.0325356 4.154421 4.1286383 4.167179 3.5293486 3.892173 3.9571114
1367863_at 7.9620776 8.037041 8.2216835 8.19396 8.176475 8.124929 8.250687 7.9958243 8.218765 8.320313 8.217672 8.045277
1367864_at 5.8406916 6.493693 6.1212115 6.0346923 6.2148476 5.70733 5.779782 6.1204977 5.691481 6.0161953 5.7615232 6.265982
1367865_at 7.566899 7.6940117 7.8161507 7.6559753 7.745527 7.680646 7.684549 7.869523 7.6821637 7.7782097 7.9415507 7.75781
1367866_at 6.3352656 6.0170536 6.24099 5.985872 6.0683784 6.4422436 6.060019 6.194519 6.2417135 5.8614755 5.803861 5.904859
1367867_at 9.224117 9.098273 8.997772 9.042398 9.180759 8.943664 9.131759 9.110859 9.018336 8.915271 8.928796 9.053616
1367868_at 6.70842 6.3698115 6.6020412 6.712084 6.725749 6.5832944 6.9296308 6.3960257 6.9271026 6.7647066 6.8726296 6.9970293
1367869_at 10.305719 10.34547 10.17524 10.172438 10.096099 10.044113 10.253344 10.162951 10.196709 10.077752 10.218963 10.438605
1367870_at 9.88969 9.790985 9.667826 9.821384 9.814345 9.722838 9.793533 9.92216 9.978173 10.002542 10.041635 10.001842
1367871_at 13.299962 13.422549 13.306716 13.518387 13.335322 13.252206 13.6186075 13.287159 13.302455 13.559478 13.612062 13.309489
1367872_at 8.51443 8.339323 8.468456 8.631571 8.447711 8.426374 8.329998 8.570381 8.4351845 8.457734 8.474533 8.4148035
1367873_at 9.476681 9.577377 9.548832 9.500221 9.523408 9.365041 9.544285 9.568994 9.78641 9.593846 9.546438 9.564567
1367874_at 6.626375 6.5665846 6.530289 6.4858503 6.625819 6.3895316 6.398171 6.244197 6.2686563 6.1242294 6.121332 6.60401
1367875_at 8.902179 8.971337 8.928304 8.990274 8.870174 8.934524 8.953683 9.050574 9.084575 9.023097 8.959009 9.029123
1367876_at 6.582501 6.5981474 6.577736 6.82513 6.348036 6.3192344 6.5672436 6.586468 6.6135025 6.7620063 6.6240764 6.662508
1367877_at 7.949251 8.109499 8.025751 8.113678 8.067558 8.001253 7.9518023 8.0079 7.881385 8.266211 8.347548 8.065523
1367878_at 8.731486 8.5271225 8.727885 8.745936 8.666356 8.844549 8.817766 8.649836 8.794606 8.959689 8.870794 8.794
1367879_at 7.519978 7.4997067 7.49202 7.3761683 7.5562654 7.5586734 7.5379963 7.5116725 7.4203696 7.554874 7.8298206 7.6825433
1367880_at 5.597677 5.4410534 5.6964564 5.4236536 5.2833652 5.3753147 5.341477 5.220726 5.7544255 5.3448267 5.3129044 4.9213724
1367881_at 7.4972224 7.355984 7.4931293 7.6384478 7.6302385 7.398171 7.6289544 7.638844 7.414719 7.25256 7.265879 7.230671
1367882_at 6.8595877 6.694042 6.8392463 6.8283205 6.879507 7.0859103 6.762375 6.683542 6.731696 6.5327096 6.885886 6.752142
1367883_at 6.9039035 6.817099 7.2041955 7.0844297 7.0120773 7.025285 7.0709496 6.987923 7.1505804 7.4077587 7.583285 7.2300153
1367884_at 10.160976 9.912358 10.091255 10.337075 10.16638 10.269674 10.258029 10.155248 10.246924 10.325313 10.183193 10.346315
1367885_at 11.970561 12.071559 11.991877 11.975501 12.032434 12.110348 11.947286 11.895866 11.951332 11.718395 11.786799 11.890661
1367886_at 7.576704 7.483165 7.43472 7.556511 7.512738 7.4854894 7.595151 7.5774746 7.7613177 7.5759993 7.4634256 7.5372725
1367887_at 12.689865 12.750092 12.812593 12.65323 12.707999 12.772288 12.622212 12.670968 12.691615 12.387434 12.46601 12.572995
1367888_at 4.1011534 4.110983 4.111192 4.2512093 3.8773406 3.9320664 3.8091164 4.173838 4.335597 3.9517581 3.7754874 3.9547238
1367889_at 9.262108 9.249186 9.106667 8.922878 9.160694 9.111591 9.139737 8.939165 9.092871 8.858177 8.762365 9.128454
1367890_at 6.8801627 6.9134293 7.0841045 6.868269 7.010071 6.6533227 6.8287835 6.9253426 6.9381 6.900685 7.0133963 6.9640613
1367891_a_at 5.453239 5.4687667 5.6689405 5.537714 5.499254 5.3935866 5.4317837 5.5790386 5.535993 5.574037 5.6665373 5.517371
1367892_at 10.055226 10.071412 9.861509 9.970483 9.959653 10.012792 10.04834 9.946336 9.97541 9.808594 9.952547 10.016036
1367893_a_at 7.3959403 7.3320193 7.195029 7.2121983 7.312835 7.4388337 7.259779 7.3420186 7.17043 7.1498737 7.2026243 7.2519245
1367894_at 12.282168 11.625142 11.993746 12.222736 11.740555 12.492108 11.935087 12.130257 12.157935 11.622816 12.254175 12.0616665
1367895_at 11.12629 11.090973 11.26207 11.156775 11.161091 11.106053 11.155507 11.242638 11.183178 11.233039 11.179406 11.2136965
1367896_at 13.068853 13.45106 13.581434 13.785018 13.292554 13.177544 13.487753 13.60959 13.358924 13.418007 13.240541 13.650141
1367897_at 10.672871 10.725912 10.634342 10.67108 10.698025 10.699747 10.677128 10.672996 10.677083 10.599881 10.497406 10.630815
1367898_at 9.618697 9.734231 9.597143 9.675613 9.513269 9.786693 9.556654 9.69841 9.741807 9.683533 9.695451 9.750844
1367899_at 7.4375787 7.3773885 7.791357 7.3186564 7.4680357 7.439631 7.238685 7.3814044 7.2514873 7.6176777 7.1892753 7.469117
1367900_at 8.385218 8.550865 8.584746 8.518103 8.575484 8.493728 8.729637 8.471228 8.645792 8.590287 8.778918 8.495871
1367901_at 8.745569 8.657867 8.814555 8.534872 8.683847 8.915081 8.681252 8.541848 8.654898 8.469205 8.494862 8.605154
1367902_at 8.025224 7.8104973 7.770244 7.592417 7.7951713 7.8182383 7.771634 7.7423906 7.627646 7.8409076 7.7472115 7.69562
1367903_at 9.249086 9.365033 9.518016 9.421536 9.455834 9.293367 9.389005 9.166866 9.283204 9.279271 9.165278 9.306442
1367904_at 6.8652763 7.19845 5.1712074 7.330861 6.0526547 6.2109466 6.620807 6.4437284 4.7225113 5.5612974 6.5990267 6.330744
1367905_at 10.592308 10.747334 10.705448 10.789106 10.74215 10.623843 10.842405 10.368681 10.251737 10.397574 10.578114 10.589089
1367906_at 10.056058 10.115479 10.0504875 10.1249485 9.904546 10.069841 9.985763 9.905098 9.771676 9.955155 9.735119 9.922685
1367907_a_at 8.775369 8.781101 8.619432 8.738658 8.825168 8.685826 8.79161 8.909274 8.963526 8.996261 8.994177 9.135521
1367908_at 11.561488 11.787702 11.651379 11.63382 11.724291 11.767255 11.636324 11.610678 11.625281 11.428399 11.500128 11.446957
1367909_at 11.49124 11.624681 11.51148 11.616336 11.45933 11.440981 11.483491 11.681619 11.40232 11.222915 11.349732 11.372241
1367910_at 7.7916 7.663673 7.9877853 7.6949806 7.765619 7.7338185 7.625065 7.72462 7.825635 7.665027 7.564108 7.7272577
1367911_at 7.403494 7.5186777 7.2886896 7.4581714 6.928721 7.238503 7.3913784 7.1960263 7.473165 7.526818 7.6608906 7.663341
1367912_at 6.1029263 6.6121273 6.1775045 6.135499 6.343048 6.378666 5.9682894 6.247572 6.248168 5.968481 6.015815 6.400978
1367913_at 6.21369 6.559113 6.421596 6.486811 6.381922 6.758274 6.2597866 6.6728063 6.6581287 6.5108743 6.46603 6.3795776
1367914_at 6.598847 6.598463 6.6528053 6.418052 6.71149 6.621098 6.6005344 6.8402944 6.560713 6.563046 6.684147 6.4184394
1367915_at 8.943218 8.898086 8.955162 8.987884 8.8252 8.988764 8.798076 8.949654 9.02107 9.034111 8.965355 8.882098
1367916_at 5.606351 5.730215 5.612856 5.597082 5.7795925 5.7930803 5.6866083 5.5714765 5.64471 5.681785 5.7456193 5.7187862
1367917_at 13.337686 13.455781 13.477667 13.376355 13.337083 13.384721 13.365407 13.368313 13.388152 13.381073 13.39469 13.2794695
1367918_at 4.912516 4.6565537 4.8718586 5.2382545 4.692259 4.824992 4.6983294 4.5491476 5.124426 4.953966 5.196963 4.9885325
1367919_at 5.5624385 5.897023 5.5729394 5.8632846 5.8052297 5.5750813 5.9466095 5.7333565 5.977833 5.9415045 6.2397423 5.774143
1367920_at 4.315304 4.563991 4.826022 4.8277926 4.8622584 4.918235 4.6738205 4.858683 4.828198 4.4718246 4.8556747 4.4435134
1367921_at 7.3876033 7.466553 7.5549583 7.2934823 7.5869246 7.1335406 7.4261055 7.636989 7.5896273 7.316968 7.319684 7.4848323
1367922_at 7.6584206 7.570546 7.6248283 7.7009244 7.7039223 7.6860642 7.674462 7.704677 7.663073 7.7769136 7.5480523 7.819893
1367923_at 5.3081408 5.2707095 5.363163 5.5079165 5.295201 5.298069 5.302534 5.3373704 5.3291416 5.2973585 5.05267 5.3190093
1367924_at 7.244892 7.272459 7.32516 7.2503443 7.1435037 7.2239633 7.3613253 7.292528 7.185425 7.21335 7.2093368 7.2258606
1367925_at 8.023857 7.9095597 7.894738 7.7998137 7.9920893 7.736081 7.8852134 8.086961 8.02146 8.078478 7.9881387 8.053558
1367926_at 8.497524 8.673641 8.543394 8.63419 8.680604 8.673451 8.715638 8.638008 8.848223 9.061088 9.006066 8.682235
1367927_at 10.943053 10.792188 10.822044 10.927355 10.882476 10.9640255 10.934979 10.962777 11.013378 11.266267 11.083296 10.866759
1367928_at 3.8993433 3.879155 3.869802 4.156712 3.7601297 3.9901302 3.8403897 3.7989192 3.960618 3.7647555 3.9644773 3.841185
1367929_at 10.061453 10.378061 10.344433 10.131685 10.21891 10.267811 10.260019 10.123194 10.026213 10.162546 10.35346 10.272978
1367930_at 3.4986062 3.7668874 3.738866 3.5922494 3.445528 3.764969 3.5923529 3.684321 3.815353 3.5292733 3.7192097 3.4601178
1367931_a_at 9.203924 9.186673 9.194516 9.237499 8.913313 9.1092205 9.196647 9.259064 9.173922 9.302558 9.272304 9.136781
1367932_at 12.12717 11.75945 11.977311 12.014343 11.742604 11.818139 12.207482 12.3370695 12.321981 12.211077 12.214985 11.989953
1367933_at 8.345762 8.027189 7.913491 8.120134 7.7396 8.034894 8.262094 8.103874 8.389383 8.253731 8.154661 8.112065
1367934_at 5.98205 5.900208 5.973071 5.8596816 5.9113436 5.8615503 5.871676 5.9258776 5.886236 6.027211 5.985523 5.906177
1367935_at 9.0059395 8.997342 9.045749 8.967656 8.80532 9.018146 8.983268 8.813896 8.99329 8.941714 9.076499 8.807888
1367936_at 7.520819 7.4676876 7.402257 7.6276803 7.404554 7.469104 7.36478 7.529968 7.3030686 7.4061294 7.355363 7.204824
1367937_at 8.486594 8.390161 7.9422684 8.791551 9.03576 8.506139 7.85603 8.438166 8.560303 9.271474 9.100336 7.8870516
1367938_at 10.784641 10.954837 11.034881 11.179709 11.088829 10.764481 11.123524 11.297186 11.779813 12.236544 12.165261 11.767211
1367939_at 11.091458 11.409648 11.2272005 10.135469 10.846739 11.160723 10.779658 10.899244 11.071536 10.224132 9.939241 10.969221
1367940_at 6.087746 6.0114965 6.0434422 6.0025377 5.8644905 5.786013 6.2300587 6.3301845 6.004574 5.94917 5.8871922 5.921665
1367941_at 9.256888 9.319204 9.169915 9.332485 9.169809 9.140935 9.178329 9.177943 9.406476 9.413517 9.350845 9.264626
1367942_at 7.8689775 8.020988 7.949886 7.7652617 7.7073665 7.843178 7.7197576 7.714841 7.6021214 7.810098 7.5965066 8.017836
1367943_at 7.666948 7.46727 7.409562 7.5091195 7.4500675 7.487569 7.5999794 7.6121473 7.434114 7.712346 7.576543 7.737238
1367944_at 5.69175 5.384911 5.548402 5.6851106 5.3631706 5.4566174 5.5298157 5.460604 5.7062006 5.2944345 5.4687805 5.328248
1367945_at 11.160668 11.419481 11.307091 11.495933 11.379348 11.395109 11.283333 11.284929 11.181645 11.390499 11.133464 11.43248
1367946_at 9.561987 9.561212 9.460956 9.691817 9.41077 9.248376 9.845029 9.6617 9.541651 9.851229 9.611874 9.771572
1367947_at 8.817907 8.926453 8.832463 8.859958 8.791688 8.851802 8.787413 8.8331585 8.755633 8.78988 8.747777 8.78356
1367948_a_at 10.48459 10.536772 10.520649 10.352803 10.430512 10.38137 10.477451 10.429868 10.313248 10.513345 10.464189 10.271861
1367949_at 6.0588193 5.9258175 5.911217 5.7967424 6.005349 5.8464537 5.8113675 6.061779 5.8420706 5.9425154 5.971984 5.7838693
1367950_at 8.838894 7.3872147 7.297096 7.758568 7.9566274 7.6001754 7.8999486 7.7265635 8.215996 7.811549 7.575893 7.4972563
1367951_at 4.4861116 4.542952 4.812178 4.5276284 4.581451 4.7436213 4.513242 4.7141695 4.4964523 4.5727887 4.382084 4.4569206
1367952_at 6.8710294 6.899244 6.873429 7.0196347 6.663919 6.679242 7.0401015 6.75566 6.9012833 6.987077 6.8173175 6.870401
1367953_at 5.151312 5.017883 5.1397533 5.1439495 4.788532 4.9123087 4.9995947 4.996673 5.0494895 5.017689 4.632474 4.714194
1367954_at 6.295214 6.0153193 7.434727 6.0805297 6.4919376 6.7420135 5.969932 7.1596613 6.93168 7.017582 5.591194 6.7078495
1367955_at 6.470797 6.3720713 6.2671776 6.293826 6.2493224 6.327648 6.327821 6.2226324 6.2723627 6.215391 6.344836 6.366208
1367956_at 5.4742427 4.9332204 5.317525 5.2031026 5.0638475 5.0887027 5.293087 5.021764 5.1417856 5.4050283 5.393264 5.2394867
1367957_at 8.817663 8.621269 9.746581 8.693117 9.184007 7.8356905 8.152541 8.330606 7.9096355 7.8955336 7.290731 7.863342
1367958_at 8.761003 8.450996 8.614738 8.662058 8.569918 8.707101 8.6038265 8.692729 8.737187 8.76859 8.685216 8.727022
1367959_a_at 6.0124674 6.137152 6.107829 6.1272507 5.8442802 5.6285305 5.6829185 5.8096223 5.9104867 5.576104 5.51576 5.741583
1367960_at 8.587583 8.932856 8.70286 8.944382 9.049594 9.150055 8.59536 8.620718 9.105662 9.013007 8.739225 8.8418665
1367961_at 4.424777 4.5699253 4.6108546 4.509614 4.382262 4.4181724 4.4338074 4.2675114 4.575349 4.4036217 4.3581076 4.5609894
1367962_at 4.635781 4.515001 4.489369 4.676303 4.4647913 4.7189865 4.321484 4.542475 4.6454887 4.4456306 4.4834857 4.4868016
1367963_at 7.3252068 7.111656 7.012217 7.2916894 6.864296 7.0576344 6.9496284 7.1239624 7.010043 7.1357055 7.135139 6.999195
1367964_at 4.857355 5.0544214 4.788269 5.026779 5.033719 5.093089 4.91383 5.118224 4.972295 5.052414 5.0238 4.8811536
1367965_at 5.9258065 6.066763 6.075338 6.3576694 6.067924 6.1474953 5.9831142 6.117506 6.0023108 6.128555 6.1234946 6.193829
1367966_at 9.46088 9.464144 9.463932 9.416155 9.440016 9.276453 9.444061 9.361479 9.517679 9.221576 9.272667 9.384697
1367967_at 7.162645 7.099262 7.178654 7.0008826 7.0123286 7.0157166 6.982808 7.030733 7.2242384 6.999497 7.0788074 7.2890534
1367968_at 3.4337096 3.305177 3.4440448 3.6748157 3.4844644 3.6169198 3.5047355 3.3543658 3.3855555 3.5655797 3.5219002 3.6980782
1367969_at 10.552654 10.633625 10.662444 10.653725 10.670566 10.530598 10.685552 10.747685 10.721618 11.009016 11.006849 11.000993
1367970_at 4.3023205 4.3392925 4.2824225 4.1125383 4.1584673 4.564413 4.1995444 4.258464 4.217151 4.2972393 4.281719 4.6627736
1367971_at 10.138471 10.046767 10.08526 10.014762 9.958121 10.075755 10.028751 9.990801 10.033427 9.9415245 9.9089985 9.991893
1367972_at 9.943129 9.894762 9.877296 9.944825 9.767101 9.858304 9.981691 9.906065 10.001556 10.140453 10.05002 9.916019
1367973_at 4.5199623 4.3262815 3.9687858 4.1811795 4.1197996 4.2609625 4.0866184 4.5144553 4.2210197 4.1384025 4.127557 4.410308
1367974_at 9.264617 8.893379 9.082723 8.885738 8.903445 9.017511 8.882818 8.961235 9.04582 8.90206 9.203416 9.419928
1367975_at 5.6087937 5.5626245 5.696097 5.313718 5.0990424 5.8025036 5.100965 5.351233 5.5403876 5.4835324 5.6686487 5.7136593
1367976_at 7.4320946 7.2533836 7.4995413 7.4159894 7.441246 7.3195662 7.6114926 7.392499 7.3623195 7.7631946 7.576575 7.5198464
1367977_at 4.235704 3.8536458 3.8647301 3.9589994 3.8386054 3.72256 3.9740202 3.9987326 3.5615609 3.9488516 3.6484303 3.726883
1367978_at 5.5591025 5.468848 5.8324585 5.681332 5.6187925 5.647999 5.867389 5.760507 5.7965684 5.48294 5.7476215 5.534849
1367979_s_at 11.585474 11.117877 11.596781 11.41637 11.210841 11.462121 11.684598 11.76005 11.912295 11.54291 11.511768 11.300363
1367980_at 8.336355 8.367252 8.466431 8.497692 8.387348 8.191612 8.387054 8.249769 8.352457 8.384541 8.45109 8.214505
1367981_at 7.4654713 7.593263 7.631821 7.5951066 7.577021 7.1391854 7.3776917 7.468909 7.4583735 7.323536 7.5197916 7.443979
1367982_at 11.14714 11.227087 10.074992 11.080741 10.953136 11.014433 11.080082 10.803371 11.564612 11.886559 12.309514 11.856352
1367983_at 5.477033 5.465431 5.3719115 5.360256 5.2254705 5.411462 5.3290906 5.234762 5.5829864 5.782253 5.5739484 5.3596544
1367984_at 5.4003386 5.6009197 5.505877 5.491073 5.4991274 5.338029 5.8407397 5.310006 5.57188 5.696211 5.6957865 5.6746497
1367985_at 7.7817063 7.2920594 6.6254096 7.7723374 7.357854 7.2066083 7.628289 8.261337 6.5274215 7.294368 7.216679 6.7652755
1367986_at 7.066483 7.0371876 6.8868904 6.9498944 6.868795 6.682475 6.895332 6.855957 6.8506804 6.6643853 7.147182 6.828666
1367987_at 8.850746 8.752776 8.775427 8.868095 8.644597 8.926497 8.928346 8.804899 8.83127 8.853593 8.711622 9.003548
1367988_at 13.000685 13.069634 12.857498 12.614069 12.919926 12.961807 13.088816 12.89908 12.9249325 12.843571 12.993499 12.794861
1367989_at 3.8725638 4.1192665 3.8517015 4.2844844 4.088396 4.3738985 4.0801644 4.0961485 4.2868032 3.9262428 4.0924573 4.0924115
1367990_at 5.083295 5.063334 4.936984 4.8245416 5.0158305 4.907823 5.1024957 4.861183 4.629911 5.151937 4.8518248 5.2946086
1367991_at 8.841622 8.757671 9.188469 8.980366 8.791565 8.737539 8.938362 8.84314 8.886679 8.9439335 9.009533 8.988418
1367992_at 4.6006413 4.8911023 4.812697 4.755792 4.6579604 4.619314 4.759778 4.798648 4.8817177 4.658208 4.443321 4.4451365
1367993_at 7.2169576 7.1990185 7.2444177 7.204304 6.9007516 6.9465876 7.163362 7.0912786 7.1675935 7.6902537 7.300558 7.2896695
1367994_at 10.360473 10.447845 10.627417 10.160265 10.299228 10.50573 10.193281 10.214245 10.28633 10.181035 9.998274 10.344254
1367995_at 13.284021 13.273064 13.231899 13.220719 13.228468 13.191049 13.313492 13.190628 13.269053 13.235147 13.306233 13.260319
1367996_a_at 6.322766 6.225485 5.986184 5.9132657 6.2321224 6.268959 6.143712 5.9849386 6.2254934 5.3854733 5.7545533 5.7546434
1367997_at 8.169186 8.249217 8.269604 8.189769 8.246986 8.061151 8.054737 8.090025 8.162894 8.146527 8.156375 8.133233
1367998_at 9.624248 8.095294 8.566566 5.9046555 6.121164 6.1141443 7.987893 9.681637 8.256753 6.153793 7.6090574 5.8586917
1367999_at 11.943446 12.178349 12.204333 12.116671 12.139455 12.015602 12.132171 12.155588 11.992941 11.892182 11.968692 12.124336
1368000_at 14.139925 14.191951 14.259398 14.181474 14.227332 14.214259 14.211282 14.296242 14.227847 14.197202 14.146002 14.207074
1368001_at 4.1140037 4.028083 4.0557814 4.1444197 4.2353306 3.924428 4.199797 4.316429 4.0356436 4.1379123 3.9261882 4.155787
1368002_at 7.521699 7.403785 7.228071 7.477031 7.4570045 7.4446516 7.511356 7.575351 7.638309 7.593695 7.5976553 7.7019444
1368003_at 5.47611 5.6677294 5.573236 5.584685 5.523044 5.413983 5.6477313 5.7006493 5.490487 5.6667304 5.4919815 5.6757183
1368004_at 9.683157 9.705038 9.527351 9.615004 9.715866 9.701469 9.717527 9.645276 9.590357 9.6038685 9.66502 9.657599
1368005_at 5.471278 5.23924 5.431383 5.5300937 5.493776 5.384618 5.385859 5.815087 5.4140835 5.439847 5.453613 5.3228736
1368006_at 7.632465 7.3000584 7.5679803 7.71641 7.4207425 7.460706 7.293564 7.7375464 7.701571 7.3028874 7.4285655 7.519305
1368007_at 6.5435753 6.869074 6.6463227 6.7182345 6.5818987 6.5423007 6.151426 6.680852 6.623263 6.7910705 6.8113384 7.065563
1368008_at 5.2435 5.519592 5.5431967 5.2302947 5.279577 5.2783465 5.125957 5.318987 5.255618 5.450265 5.467971 5.462584
1368009_at 9.468987 8.94777 9.015256 9.104559 9.257641 9.2190275 8.982563 8.676685 8.895768 8.574503 8.944263 8.990077
1368010_at 7.4667335 7.321121 7.4083247 7.452165 7.4922214 7.3418384 7.380118 7.556593 7.446342 7.2901373 7.4052043 7.574743
1368011_at 7.7651005 7.8390474 7.726881 7.7243595 7.796364 7.93767 7.899546 7.745944 7.655105 7.6863847 7.7255173 7.6740284
1368012_at 6.7855997 6.6206903 6.8174295 6.866262 6.5901566 6.5315886 6.5802584 6.766058 6.530039 6.4481564 6.7009616 6.590005
1368013_at 4.330925 4.220826 4.455476 4.7442675 4.470895 4.564931 4.274047 4.6685705 4.734732 6.5342407 5.0653496 5.0788207
1368014_at 3.999739 3.7318656 3.9054844 3.8537195 3.9536712 4.291326 3.9039552 4.144086 3.8762 3.8759432 3.9121766 4.0878534
1368015_at 5.8039 5.9141216 5.875189 5.8703394 5.797509 6.0292487 5.8730736 5.850466 5.802705 5.702506 5.728846 5.9164143
1368016_at 13.097124 13.026152 12.918702 12.989313 12.978873 12.949379 13.057045 12.979898 13.10149 13.062136 13.136456 13.019946
1368017_at 5.185603 5.1594133 4.9093976 4.9537354 5.1795874 5.1336308 4.9955406 5.2281346 4.8350224 4.9516716 4.9420905 4.905607
1368018_at 8.96962 8.899585 8.762433 8.907401 8.772752 8.79828 8.866894 8.790049 8.714869 8.863903 8.877156 8.750673
1368019_at 7.655188 7.5240993 7.5840735 7.6303496 7.566782 7.5345874 7.592681 7.5515738 7.7025704 7.8813252 7.8922696 7.650783
1368020_at 6.9815345 6.484856 6.7179046 6.955704 6.561993 6.636364 7.2146387 7.1503053 6.9365687 7.211308 7.1771116 6.871659
1368021_at 14.012484 14.034287 13.907735 13.67319 13.985511 13.719511 14.046565 14.057276 13.858973 13.930337 13.987261 13.719116
1368022_at 6.8865542 6.819467 7.008481 6.5244055 6.739559 6.879882 6.672589 6.8320446 6.642594 6.6502986 6.6421304 6.684482
1368023_at 6.7983484 6.501553 6.5681376 6.245523 6.6044927 6.5294776 6.8199177 6.585336 6.2784586 6.656253 6.670344 6.4717135
1368024_at 6.3630424 6.331447 6.484061 6.50102 6.3075314 6.616616 6.254634 6.4485044 6.324646 6.4361873 6.4177904 6.290214
1368025_at 7.0814047 7.295423 6.886159 6.9669814 7.29872 7.46371 6.9748583 7.083502 7.1864333 7.5387826 7.3398004 6.7778826
1368026_at 7.2800045 6.9871907 7.150795 7.2570763 6.91582 6.9841657 7.3074102 7.0452037 7.1036077 7.3264627 7.1998224 7.2407956
1368027_at 6.5482836 6.7567 6.6232176 6.5811987 6.7630367 6.6370163 6.4705505 6.8427625 6.589944 6.656073 6.658717 6.510939
1368028_at 4.5086274 3.8740346 4.1216693 4.475958 4.164351 4.506889 4.283428 3.8685918 4.086689 4.070135 4.056787 4.3781333
1368029_at 10.648633 10.714285 10.802662 10.789577 10.692856 10.635476 10.675035 10.724416 10.769326 10.751877 10.859627 10.7323475
1368030_at 9.10708 9.231609 9.372229 9.307952 9.197593 9.236593 9.134924 9.355476 9.330768 9.248966 9.233391 9.305416
1368031_at 7.195635 7.1265526 7.261085 7.2393064 7.097182 7.0537815 7.3230524 7.269359 7.413222 7.66259 7.437312 7.4997816
1368032_at 6.0899158 6.0111856 6.3310165 6.5282707 6.040434 6.2710857 6.1997466 6.332689 6.2723627 6.9360914 6.412491 6.565118
1368033_at 5.744896 5.8181186 6.061092 6.2414656 5.9862547 5.9452977 5.7976823 5.842004 5.966993 6.494035 6.049455 6.1833367
1368034_at 4.25189 4.45349 4.291726 4.068033 4.246286 4.410528 4.5432167 4.110421 4.3688507 4.112399 4.3370266 4.3244095
1368035_a_at 9.969976 10.27703 10.007718 9.777736 10.066109 10.072839 10.587011 9.728617 9.890248 8.896163 9.498556 9.650511
1368036_at 9.962405 10.151973 9.832779 9.73488 9.856709 10.122731 10.615059 9.813382 9.636284 9.232947 9.588535 9.608198
1368037_at 7.26807 7.2200146 7.158864 7.4478183 7.24021 6.977321 7.334095 7.2367177 7.439995 8.011101 8.033463 7.845987
1368038_at 8.604674 8.5979395 8.600114 8.405898 8.552425 8.257675 8.659154 8.62698 8.571465 8.605408 8.587995 8.630052
1368039_at 5.7139306 5.727888 5.907624 5.8579116 5.796709 5.416207 5.7216496 5.255613 5.731913 5.7677717 5.7489595 5.5201693
1368040_at 8.099728 8.105497 8.230533 8.164083 8.202072 8.1014385 8.083326 8.100929 8.038828 8.138935 8.124388 8.259916
1368041_at 9.910762 9.992487 9.8580675 9.890637 9.985717 10.000487 9.8390255 9.895141 9.9429655 9.930809 9.890603 9.89154
1368042_a_at 10.734429 10.885405 10.79451 10.834747 10.902461 10.892965 10.859437 10.829448 10.715788 10.716895 10.780042 10.753761
1368043_at 8.107395 7.9976835 8.009774 8.163932 8.024039 8.06498 7.9138856 7.957224 8.122253 8.1329975 8.092155 8.342132
1368044_at 3.2342877 3.6101985 3.2747362 3.23616 3.3716307 3.4477715 3.3147328 3.494864 3.2586722 3.2713418 3.4247139 3.3175793
1368045_at 10.339819 10.46416 10.532017 10.371248 10.292885 10.376302 10.356312 10.243945 10.285712 10.319847 10.365448 10.405651
1368046_at 10.030272 10.270841 10.386429 10.184291 10.153904 10.058729 10.23893 10.205722 10.201178 10.151995 10.271499 10.366853
1368047_at 7.0432105 7.1405816 7.072463 6.9834585 6.8267255 7.182625 7.266301 6.789943 6.9887977 7.051387 6.858795 6.6863656
1368048_at 14.157381 13.989243 14.146893 14.096377 14.074344 14.09665 14.040252 14.027827 14.140215 14.148331 14.17323 14.114557
1368049_at 10.84362 10.80504 11.005721 11.034126 10.804253 10.628798 11.0924635 11.123725 11.185154 11.241978 11.130791 11.14466
1368050_at 8.433958 8.54549 8.98983 8.586373 8.840347 8.508169 8.365221 8.669712 8.652615 8.385102 8.381611 8.638386
1368051_at 11.55246 11.606153 11.649726 11.476676 11.465596 11.6142645 11.519209 11.5979805 11.604865 11.644167 11.578201 11.34805
1368052_at 4.8678374 5.068563 5.008268 4.8822994 4.912031 5.201542 4.961484 5.048439 5.11677 4.94075 4.7288 4.787958
1368053_at 5.5147867 5.779714 5.6245275 5.760292 5.416148 5.4873247 5.4598417 5.3679037 5.532699 5.8804092 5.7206297 5.546749
1368054_at 6.52777 6.6232376 6.606922 6.502397 6.423838 6.3543415 6.6797194 6.681757 6.700816 6.715269 6.8280716 6.708716
1368055_a_at 7.577674 7.7644744 7.643566 7.758911 7.562848 7.542127 7.895897 8.052249 7.679994 8.125093 7.8272676 7.9161673
1368056_at 7.286967 7.4253917 7.280028 7.110371 7.306912 7.2212033 7.241599 7.3387733 7.3427987 7.08755 7.3043747 7.220058
1368057_at 8.503962 8.497753 8.180576 8.251372 8.319561 8.740107 9.416409 8.460406 8.570368 8.093056 8.0682335 8.185991
1368058_at 7.13219 7.2282314 7.076245 7.153028 7.2273393 7.1569576 7.0187473 7.2460685 7.061514 7.0092244 7.102555 7.225863
1368059_at 8.300217 9.731315 9.123 9.150558 8.625167 9.4846525 9.034765 9.4009075 8.301413 9.250492 9.01093 9.5890255
1368060_at 13.026903 13.240874 13.135901 13.229714 13.248545 13.154552 13.113355 13.187453 13.085421 12.997765 12.975187 13.112375
1368061_at 5.656438 5.555666 5.576284 5.572269 5.510619 5.604172 5.5021453 5.4735346 5.6502934 5.472909 5.5242767 5.830325
1368062_at 9.294553 9.233863 9.189719 9.259193 9.224645 9.120463 9.257295 9.2216835 9.30757 9.529089 9.249105 9.272218
1368063_a_at 8.495926 8.269766 8.574962 8.344431 8.622461 8.617457 8.526965 8.555788 8.508703 8.381997 8.483971 8.444279
1368064_a_at 10.252397 10.520771 10.626706 11.036066 10.887853 10.7525425 10.807681 10.797406 10.5434065 10.865818 10.88671 10.827655
1368065_at 7.5256004 7.4504795 7.363953 7.480573 7.272307 7.0732803 7.2581506 7.3613286 7.498297 7.5131392 7.2484164 7.4381466
1368066_at 5.486194 5.493453 5.45518 5.679168 5.4670143 5.543667 5.2504873 5.4001713 5.4525294 5.3991776 5.4078946 5.717166
1368067_at 8.90989 8.808117 8.710954 8.817213 8.773875 8.729727 8.738532 8.787892 8.750675 8.666054 8.84523 8.820341
1368068_a_at 7.22418 7.3148904 7.4221997 7.2993646 7.0721097 7.068909 7.3301067 7.2333302 7.4886703 7.672221 7.757624 7.5486035
1368069_at 8.082086 7.851964 8.022198 8.068514 7.919575 8.024123 8.000314 8.068455 8.125025 8.112975 8.164096 8.112858
1368070_at 8.074448 8.228581 8.027462 8.035355 8.102535 8.142386 8.167721 8.171916 8.019675 7.971842 8.004432 8.067021
1368071_at 11.469487 11.707771 11.618779 11.692058 11.756402 11.656204 11.649995 11.591131 11.623046 11.513785 11.418009 11.660799
1368072_at 6.6596036 6.3241286 6.433983 6.4760165 6.3785753 6.417997 6.533824 6.2657423 6.3356133 6.164953 6.366727 6.070916
1368073_at 8.231704 7.6710644 7.854587 7.665619 7.650322 7.191726 7.8794427 8.104984 7.7332034 7.6927986 7.5498304 8.192568
1368074_at 6.8391547 6.654756 6.601097 6.652898 6.589596 6.483097 6.756687 6.8926473 6.944464 7.024423 6.8033447 6.77404
1368075_at 11.074857 10.477489 10.65592 10.853669 10.853345 10.532646 10.700353 10.667084 10.829802 10.671367 10.778967 10.610377
1368076_at 6.98382 7.11334 7.2708616 7.1812162 7.1810136 7.164796 7.0407515 7.2404847 7.191734 6.939152 7.1193533 7.2215114
1368077_at 13.053312 13.129829 13.12086 13.083979 12.951096 13.132698 13.005981 12.958835 12.966541 12.995616 12.857006 13.01749
1368078_at 4.636146 3.8819232 4.962425 4.675234 4.0616984 4.719967 4.4378777 4.0283365 4.267358 4.8261147 3.875534 5.8519826
1368079_at 9.35948 9.213097 9.26873 8.965725 8.840809 9.298413 9.268742 9.046976 8.945503 9.225629 9.050735 9.243955
1368080_at 3.954381 3.7827191 3.6375303 3.6577713 3.7148764 3.8337405 3.5630658 3.6517682 3.5151575 3.5148277 3.7585542 3.6352148
1368081_at 7.2070603 7.5271 7.4287486 7.4181914 7.142339 7.300179 7.3504324 7.2006626 7.1186757 7.0250044 6.864217 7.1785736
1368082_at 7.7753706 7.7976103 7.6764007 7.770381 7.7051153 7.6700163 7.645817 7.70448 7.630678 7.574907 7.74004 7.6588497
1368083_at 9.13121 9.154464 9.038563 9.044355 9.143581 9.185617 9.193104 9.150791 9.269471 9.289706 9.172179 9.283773
1368084_at 6.0586696 5.9645514 6.197406 5.984832 5.8926334 5.86846 6.072964 5.933923 5.880955 5.9771976 5.96675 5.84842
1368085_at 10.303095 10.5739565 10.363105 10.258253 10.559367 10.496675 10.2914715 10.4022 10.292776 10.088583 9.979485 10.05833
1368086_a_at 7.8972554 7.806852 7.8458424 8.102474 7.598088 8.2279625 8.284753 7.497006 7.236925 8.080519 7.5305376 7.2630377
1368087_a_at 8.359724 7.8185506 7.761178 8.021828 7.9546757 7.7667174 8.321214 7.8661838 7.8939557 8.221218 7.9151816 8.186555
1368088_at 7.454806 7.0549517 7.4716244 7.2195187 7.3837333 7.1719937 7.411425 7.2530947 7.2791734 7.7114587 7.5236735 7.3806024
1368089_at 8.175577 8.323255 8.453399 8.3605995 8.250692 8.367686 8.286757 8.389113 8.324565 8.27004 8.191202 8.268703
1368090_at 7.1815248 7.2984385 7.329816 7.0717683 7.453321 7.1759005 7.2974963 7.1680217 7.1257625 6.9840093 7.0811825 7.318828
1368091_at 8.76415 8.880245 8.621846 8.47365 8.6185 8.450647 8.716864 8.717839 8.644721 8.943852 8.811206 8.723657
1368092_at 12.273326 12.31782 12.29304 12.224104 12.303738 12.394272 12.305474 12.302972 12.171072 12.238771 12.235301 12.2761545
1368093_at 3.6811535 3.7403135 3.7224627 3.66549 3.5644248 3.531002 3.8446527 3.820393 3.7073522 3.8250692 3.7408886 3.9209316
1368094_at 7.1216645 6.8788676 7.1262884 7.0586243 6.931291 7.078433 6.876659 7.122431 7.177308 7.1783547 7.1075625 6.866031
1368095_at 10.125848 10.209911 9.875511 10.078365 10.212769 10.229761 10.301948 10.164524 10.283598 10.212673 10.254073 10.563621
1368096_at 9.831445 9.990889 9.927626 9.840392 10.015444 9.90152 9.686032 9.821306 9.806975 9.747645 9.963267 9.755816
1368097_a_at 4.3621163 4.593736 4.749116 4.542856 4.474631 4.516864 4.4910364 4.4536448 4.502572 4.532491 4.0983553 4.4086456
1368098_a_at 7.500831 7.5724277 7.536791 7.808176 7.668722 7.2014184 7.1497726 6.9186516 7.3433022 7.4104977 7.528936 7.458082
1368099_at 7.4338274 7.29232 7.368301 7.3914194 7.2651224 7.428517 7.2097487 7.253206 7.3495326 7.390074 7.322935 7.386206
1368100_at 10.502005 10.417378 10.472924 10.429328 10.311256 10.403896 10.469369 10.563543 10.535386 10.330886 10.392581 10.309557
1368101_at 7.586241 7.793031 7.679524 7.704255 8.01432 7.77439 7.6795597 7.658206 7.5107484 7.4715137 7.643874 7.8049192
1368102_at 9.078798 8.493881 8.262237 8.419168 8.755238 8.346382 8.303668 8.508961 8.39167 7.7847347 7.756628 7.716399
1368103_at 7.0001907 6.808052 6.8865285 6.9580092 6.859269 7.1028805 6.63692 6.8862133 6.988696 6.756947 6.810069 7.0251617
1368104_at 5.973404 5.781388 5.93189 5.7640095 5.861364 6.0960655 5.976731 6.0398493 6.0581884 6.021978 5.758311 5.9588575
1368105_at 4.60046 4.5018673 4.6867414 4.6559315 4.5137105 4.697106 4.6720243 4.8703647 4.7853394 4.7832117 4.5175447 4.481185
1368106_at 8.574959 8.274616 8.65807 9.20506 8.278583 8.474472 8.170762 8.384596 8.482807 8.449335 8.501148 8.76792
1368107_at 3.5684347 3.7362154 3.7778795 3.6780505 3.5658019 3.8353224 3.3946836 3.8973362 3.577265 3.5937698 3.6635504 3.5477755
1368108_at 4.617755 4.6698284 4.6258955 4.596554 4.6851044 4.54054 4.5826263 4.661868 4.711466 4.782222 4.732267 4.6382003
1368109_at 7.2287335 6.87484 6.8282933 6.7484417 6.707917 6.5372543 6.810753 6.875201 6.695374 6.940623 6.949561 6.8458595
1368110_a_at 4.1772757 4.2016063 4.077622 4.291045 4.1769304 4.2449684 4.2420764 4.2599945 4.1442833 4.3404083 4.138077 4.227751
1368111_at 7.7320595 7.459003 7.5786853 7.540592 7.695487 7.551076 7.7305694 7.6339045 7.523341 7.5191813 7.3488345 7.5064197
1368112_at 4.9840755 5.304609 5.1886444 5.1309986 5.124326 5.1176267 5.3054376 5.2959304 5.1496077 5.410923 4.9726057 4.9390593
1368113_at 4.3014116 4.124164 4.2258496 4.2714195 4.216346 4.211409 4.42355 4.353614 4.097158 4.3038063 4.103092 4.8152885
1368114_at 4.3875923 4.4748497 4.190548 4.085372 4.108467 4.2041864 4.2988186 4.237036 4.2897844 4.1819487 4.417041 4.086274
1368115_at 10.502204 10.43826 10.257377 10.449285 10.353164 10.886368 10.366986 10.223739 10.788416 10.408616 10.553913 10.465642
1368116_a_at 7.7905126 7.6161737 7.934972 7.981951 7.647922 7.655004 7.791002 7.6991096 7.896839 7.801185 7.8206787 7.7439184
1368117_at 8.825433 8.867076 8.894194 8.915802 8.89222 8.915452 8.791967 8.895558 8.899301 8.921607 8.893799 8.816841
1368118_at 8.653349 8.3353405 8.536173 8.54451 8.428814 8.586302 8.627459 8.64637 8.619997 8.50856 8.53803 8.219437
1368119_at 5.74969 5.7258253 5.6672626 5.642474 5.5981693 5.8561215 5.794186 5.317435 5.641818 5.735814 5.684335 5.769101
1368120_at 4.2954226 4.274502 4.132626 4.2026696 4.252573 4.1384864 4.182049 4.305029 4.065428 4.2118645 3.9473636 4.1169686
1368121_at 10.316305 10.718926 10.233967 12.016186 10.976869 10.464336 11.846498 12.892227 13.136911 13.885358 13.774335 13.373085
1368122_at 9.527073 9.796462 9.751698 9.6971 9.627897 9.662168 9.687401 9.679085 9.648611 9.554449 9.597212 9.664076
1368123_at 5.6651273 5.5842953 5.989304 5.6131773 5.836474 6.0338044 5.727345 5.7883687 5.8363605 5.665922 5.4820204 5.652844
1368124_at 6.701329 6.9275594 7.377281 7.0985937 7.0261474 6.7225323 7.070561 6.8745165 7.1620398 6.820157 6.9628043 7.047689
1368125_at 6.500292 6.2978115 6.2089705 6.201376 6.4774013 6.1154146 6.1013074 6.1298347 6.311984 5.992745 6.019745 5.784968
1368126_at 6.172221 5.6445704 5.6970906 6.2683654 5.542616 6.083337 6.099381 6.254061 6.081998 6.2082405 6.1143394 5.8989215
1368127_at 6.8627043 6.742174 6.3349147 6.5586176 6.813772 6.376481 6.6708364 6.5978813 7.021095 7.3033643 7.093634 6.5556283
1368128_at 7.075492 6.268848 7.254683 6.410668 6.611347 6.7839746 6.2842827 6.6207914 6.259469 7.748341 6.1704836 5.946469
1368129_at 7.235507 7.252949 7.188102 7.0729957 7.13886 7.2123427 7.11917 7.236211 7.352267 7.045831 7.2719164 7.2018747
1368130_at 4.510273 4.3937016 4.4564667 4.6115704 4.8347263 4.4913864 4.6080008 4.439102 4.5990477 4.456611 4.7898397 4.4181585
1368131_at 4.2144194 4.1793814 4.1624026 4.085845 4.0636363 4.0991516 4.111642 4.2400723 4.16455 3.931385 4.1142335 4.1637645
1368132_at 10.70634 10.370951 10.5540285 10.062072 10.4378805 10.419518 10.483086 10.437748 10.363769 10.211631 10.371059 10.596738
1368133_at 8.494605 8.459103 8.341097 8.182034 8.230219 8.065744 8.33461 8.247132 8.818302 8.267916 8.435983 8.4204035
1368134_a_at 8.650457 8.625893 8.30898 8.308293 8.334347 8.218131 8.397261 8.168977 8.301759 8.267059 8.113522 8.35085
1368135_at 6.168962 6.063215 6.0163975 5.695392 5.741484 5.9332857 5.6300926 5.8872633 5.936319 6.3184824 5.9431806 5.824225
1368136_at 8.02338 7.6718473 7.557468 7.534084 7.577037 7.44867 8.233255 7.6995034 7.866597 8.190884 8.0220175 7.7524633
1368137_at 6.005632 6.3446593 6.3325787 6.3623776 6.1068506 6.360816 6.33659 6.218541 6.293745 6.305032 6.1582956 6.1873226
1368138_at 5.551213 5.3083286 5.433178 5.4246716 5.4651027 5.2751517 5.246597 5.210164 5.3696046 5.5536866 5.5412617 5.602414
1368139_s_at 5.472924 5.247158 5.2753515 5.234481 5.2938447 5.26681 5.184995 5.265107 5.19926 5.5636 5.423647 5.941941
1368140_at 4.969325 5.1694922 5.471365 5.642178 5.8197265 5.4031053 5.6126704 5.592158 5.6607323 5.005762 5.432599 5.59225
1368141_at 11.681959 11.719803 11.689366 11.688923 11.702832 11.5481205 11.6102085 11.660297 11.685188 11.710214 11.66865 11.663273
1368142_at 5.2836456 5.3082685 5.401869 5.350273 5.371031 5.483484 5.2395687 5.39425 5.6684065 5.4828796 5.51576 5.4118757
1368143_at 7.3777914 7.236618 6.9777336 7.480879 7.435901 7.3552213 7.6086464 7.384498 7.8610415 8.246878 8.137209 8.335114
1368144_at 5.7742705 6.035425 5.5651436 5.7830796 5.814218 5.9684563 5.8512645 5.9774423 5.616855 5.6335278 5.747524 5.651666
1368145_at 5.382904 5.2128124 5.502927 5.275358 5.6444464 5.459 6.5997443 5.529395 5.5016785 5.612616 7.7542067 5.612252
1368146_at 10.656968 9.625518 10.293324 10.051245 10.236867 9.793747 9.722061 9.600546 10.094194 9.052754 8.288986 9.056857
1368147_at 8.329334 7.13013 8.256536 7.5985765 7.594116 7.3536577 7.178107 7.399976 7.577668 6.7445946 5.6476474 6.8223715
1368148_at 4.0381074 4.2853055 4.46879 4.3062816 4.615804 4.48956 4.3291445 4.452297 4.523429 4.380235 4.298174 4.1973104
1368149_at 6.1594834 5.735096 5.893348 5.9023914 5.6592455 5.8116875 5.928332 5.6924505 5.848103 5.89784 5.7091875 5.967314
1368150_at 12.687531 12.622278 12.355385 12.634798 12.667646 12.745246 12.768366 12.695752 12.7279005 12.69077 12.805704 12.644258
1368151_at 10.491699 10.267535 10.462838 10.276451 10.333345 10.18852 10.28689 10.284755 10.361675 10.290269 10.220722 10.144336
1368152_at 7.319195 7.350588 7.3264346 7.4150753 7.280995 7.522626 7.3958664 7.225686 7.4943523 7.412722 7.5120473 7.6202374
1368153_a_at 7.19378 7.082392 7.1097956 7.2106457 7.272069 7.327923 7.048347 7.127478 7.2359242 6.907547 6.8722696 6.9163084
1368154_at 8.060638 8.044941 8.0268345 7.794337 7.981081 7.929169 7.5863647 7.8273926 7.8669915 8.041487 7.800509 7.8398266
1368155_at 11.414649 11.316599 11.021671 12.584848 8.943073 12.266404 12.347368 11.662512 11.64603 12.048377 11.10009 11.538427
1368156_at 5.4123645 5.7511196 5.429058 5.6207 5.4781995 5.8375754 5.678194 5.6743836 5.778837 5.7794805 5.5156226 5.7468405
1368157_at 5.847246 5.711705 5.887428 6.002407 5.783047 5.7244534 5.731512 5.845619 6.0215306 5.819169 5.802269 5.846817
1368158_at 9.576124 9.512211 9.53443 9.520875 9.526175 9.386559 9.67706 9.715151 9.754988 10.041924 9.832201 9.782988
1368159_at 8.070083 8.360454 8.435735 8.26447 8.37971 8.125714 8.380545 8.397941 8.440977 8.827534 8.625904 8.542182
1368160_at 9.573795 10.0841465 9.235471 9.196673 8.889966 10.831814 10.045866 9.434181 10.011485 10.012648 8.570525 8.751927
1368161_a_at 13.930268 13.939728 13.917035 13.921462 13.963638 13.893713 13.859221 13.862503 13.923318 13.883403 13.808348 13.797223
1368162_at 4.9840403 4.724065 4.9631176 5.0823145 4.586238 5.1136093 5.0591974 5.1231546 5.0401163 4.638756 4.885332 5.120905
1368163_at 10.404154 10.319773 10.307307 10.278424 10.277941 10.423557 10.380949 10.351692 10.428818 10.28176 10.217249 10.172314
1368164_at 7.7997446 7.929464 7.6989074 7.79022 8.03446 7.9233913 7.715848 8.018121 7.859889 7.9018135 7.9274535 8.040986
1368165_at 7.9068513 8.045484 8.011257 8.034596 8.134001 7.8593025 8.005794 7.9970107 8.4769535 8.308281 8.41638 8.022573
1368166_at 5.884107 6.127265 6.09848 6.0929995 6.2575617 6.0290112 6.2312374 6.1300445 6.337556 6.1095867 6.1767197 6.254436
1368167_at 5.8201637 5.3401055 5.7163844 5.732787 5.4035177 5.289943 5.302534 5.897282 5.5256743 5.4194245 5.166329 5.174529
1368168_at 9.881995 8.6518955 8.478386 8.614294 8.543978 8.029972 8.786125 7.836543 7.320927 6.8086853 5.8083205 6.733131
1368169_at 6.880875 7.044957 6.98628 6.9153247 7.043391 7.0735354 6.9276657 6.99476 6.971364 7.0307207 6.9278464 6.7726107
1368170_at 3.8811183 3.898739 3.8598585 3.8257918 3.7182753 3.7913613 3.5600934 3.7656503 4.0181932 3.757489 4.018242 3.8078449
1368171_at 8.07371 8.56708 8.69053 7.7996707 8.50623 8.2537155 6.558761 7.025748 6.37363 5.429466 5.230116 5.744398
1368172_a_at 6.058005 6.4406576 6.54416 5.785087 6.378538 6.0408163 4.651227 4.9648767 4.523978 3.866023 4.2412853 4.3162885
1368173_at 7.9884777 7.4377875 7.909213 8.112838 7.961645 8.067732 8.059932 7.988176 7.8259125 8.245449 8.315514 8.356986
1368174_at 4.252636 4.0819798 3.9494817 3.9660928 3.916639 3.8796582 3.98891 3.9112797 3.8847995 4.062725 3.9024737 3.9199905
1368175_at 7.1064854 6.979742 6.935062 7.153102 7.02507 7.197345 7.0800443 7.0671797 7.030875 7.1801863 7.2351456 7.256553
1368176_at 7.3990426 7.7820725 7.397533 7.2851663 7.40113 7.373258 7.269676 7.4742637 7.5413404 7.110552 7.435456 7.317595
1368177_at 8.089476 7.8428497 8.084932 8.16311 7.6797214 8.116368 7.9278126 7.780477 7.893837 7.269746 7.172493 7.300246
1368178_at 9.2423725 9.199198 9.19106 9.035361 9.313922 9.099524 9.18671 8.992876 9.225718 9.006169 9.132695 8.8217945
1368179_at 7.3778844 7.2173333 7.2830176 7.349231 7.1367965 7.366056 7.1822557 7.2394404 7.1563063 6.9779706 7.2453537 7.172395
1368180_s_at 13.319565 13.539117 12.886773 13.542443 13.457715 13.306064 13.654536 13.721716 13.589204 13.951202 13.950184 13.898602
1368181_at 10.393653 10.757556 10.835412 11.118831 10.718523 10.782646 10.652873 10.9572525 10.943863 11.118936 11.190567 10.995996
1368182_at 4.382036 4.3771486 4.5620756 4.240443 4.1663027 4.3017597 4.286515 4.0730076 4.20053 4.334814 4.215952 4.2158594
1368183_at 7.6359553 7.8257394 7.6708617 7.6671944 7.707666 7.8128595 7.6963162 7.6483555 7.618874 7.4614224 7.5120273 7.6095624
1368184_at 8.978615 9.273774 8.968978 8.935248 8.9597845 9.099807 8.973673 9.19688 8.909483 8.993768 9.0945 9.255258
1368185_at 4.817051 4.907113 5.028857 5.1931853 4.9503036 5.1653447 4.9733915 4.9353905 4.737457 5.3832426 4.828868 4.7062216
1368186_a_at 6.1451683 5.998325 6.0049458 6.1317186 5.9243236 6.016394 5.960283 5.9900017 5.9641614 5.8035874 5.8407536 6.034946
1368187_at 8.209609 8.307982 6.9743524 8.548918 8.559088 6.9900784 6.9976177 7.2732954 8.528927 8.0722475 8.273962 7.4525137
1368188_at 13.520485 13.6235075 13.497326 13.4152975 13.546101 13.589827 13.558861 13.558502 13.372297 13.45687 13.580574 13.573641
1368189_at 10.48565 10.196331 10.514694 10.553441 10.042127 10.299246 10.377648 10.641312 10.486025 10.861761 10.753708 10.82209
1368190_at 5.453431 5.3593283 5.63564 5.618728 5.4331403 5.3488026 5.1803336 5.0935454 5.041879 5.70467 5.7827606 5.4067883
1368191_a_at 10.763789 10.885881 10.713141 10.897717 10.687067 10.770732 10.682379 10.793053 10.851505 11.135481 11.156182 10.9377775
1368192_at 5.0103817 4.6958237 4.6847553 4.985424 4.9598756 4.574087 4.8796487 4.8292723 4.5955625 4.562855 4.704378 4.971847
1368193_at 5.130028 5.1221046 5.2433653 5.045863 4.8835998 5.014257 5.0681868 4.8940606 4.9946103 4.97052 5.089981 4.9097915
1368194_at 4.736939 4.2717977 4.6798143 4.5897217 4.422469 4.5063877 4.4568443 4.6694136 4.462167 4.3573275 4.515939 4.7913365
1368195_at 6.4299035 6.5300927 6.285516 6.5088415 6.443346 6.6106734 6.400324 6.5813427 6.4815383 6.4830613 6.4829884 6.8780546
1368196_at 4.7706423 4.816431 4.7552166 4.8163543 4.983798 4.965925 4.8631525 4.9231687 5.120152 5.0130906 4.9153247 5.0073195
1368197_at 4.088417 3.9011657 4.1463804 4.114107 3.9931757 3.767354 3.999901 4.059723 3.9626615 4.0414295 4.1226172 3.9949942
1368198_at 4.285691 4.614548 4.9387584 4.9483004 5.03106 5.0609837 4.659374 4.7257214 5.099202 4.720414 4.8141475 5.0299535
1368199_at 8.5751095 8.586284 8.738041 8.508688 8.7169285 8.772991 8.629879 8.473555 8.7215395 8.628347 8.6081295 8.735437
1368200_at 5.895342 5.7970076 5.7466507 5.7612715 5.7480683 5.888608 5.876252 5.4002767 5.8884096 5.952755 5.7456193 5.7167745
1368201_at 6.207056 6.0304556 6.0854273 6.1142383 6.2013073 6.129092 6.07271 6.2842517 6.136736 6.116096 6.114939 6.030882
1368202_a_at 8.003069 7.912251 7.8822093 7.827782 7.911618 8.000206 7.9192247 7.8457737 7.7651377 7.776141 7.8131413 7.848131
1368203_at 5.1652937 5.2210574 5.101926 5.0783186 5.195394 5.371706 5.243882 5.41381 5.4062767 5.4339886 5.301676 5.2041874
1368204_at 6.486289 6.489838 6.700748 6.580507 6.7180676 6.4526753 6.532172 6.510457 6.784031 6.7107253 6.6338964 6.4097753
1368205_at 13.407606 13.343482 13.463414 13.401565 13.537112 13.474545 13.319145 13.508833 13.427013 13.237115 13.214829 13.3734255
1368206_at 8.894203 9.052856 8.728237 8.956097 8.91577 8.966516 8.874125 8.9573555 8.879981 8.933528 9.019719 9.097416
1368207_at 6.2976103 6.063127 6.083182 6.1760874 6.116771 6.224131 6.0672417 6.2910895 5.9749894 6.1677294 5.8779364 6.39545
1368208_at 5.6618137 6.102719 6.193047 6.0962534 6.390019 6.1428075 6.040748 5.9505053 6.225399 6.0193954 5.842136 6.611173
1368209_at 5.702323 5.718464 6.0397334 5.96737 5.9570827 5.732524 5.631366 5.622899 5.890994 5.8991547 5.7788353 5.441496
1368210_at 4.669641 4.563991 4.715794 4.7683506 4.8480725 5.00074 4.537621 4.678139 4.5134883 4.5732617 4.7273517 4.682525
1368211_at 12.575569 12.460712 12.411749 12.472103 12.578655 12.547655 12.460712 12.513561 12.542911 12.606928 12.619489 12.528742
1368212_at 8.713919 8.643129 8.757452 8.630572 8.857515 8.681581 8.605835 8.7796135 8.663897 8.588501 8.826403 8.878151
1368213_at 8.809904 8.411833 8.860957 8.972505 8.390694 9.114003 9.080074 8.781359 9.310795 9.121539 9.426821 9.488548
1368214_at 7.797258 7.707841 7.6904106 7.823172 7.7006636 7.5868583 7.7662435 7.8651767 7.8202267 7.736117 7.756912 7.6810336
1368215_at 9.591371 9.691459 9.666423 9.668002 9.80512 9.699975 9.699802 9.683574 9.727244 9.62149 9.607987 9.706422
1368216_at 9.230488 9.227955 9.268769 9.221412 9.2494955 9.15763 9.373097 9.432973 9.285641 9.255904 9.116168 9.28087
1368217_at 8.122406 8.203579 8.273857 8.318638 8.239454 8.225418 8.239859 8.406675 8.304182 8.382854 8.263277 8.416395
1368218_at 5.7321954 5.7454076 5.640094 5.8839445 5.660424 5.3846183 6.0152516 5.617045 5.804422 5.6061096 5.743717 5.969622
1368219_at 6.325034 6.3820987 6.016714 6.3008904 6.2480645 6.2924566 6.4632506 6.3008184 6.074175 6.1261477 6.3826194 6.335512
1368220_at 8.978624 9.217505 8.98766 8.950012 9.031853 9.037344 8.972446 9.045236 9.228424 9.260954 9.205555 9.256365
1368221_at 9.729388 9.790894 10.015619 9.950929 10.157571 9.958498 10.064604 9.77527 9.461199 9.517565 9.653646 9.762115
1368222_at 6.2568026 6.3081136 6.8467875 6.6423903 6.681056 6.631774 6.488815 6.53839 6.0904207 6.248379 6.247268 6.304011
1368223_at 8.260986 7.627079 7.392377 7.7007937 7.9510612 7.931525 7.471734 7.6214137 8.173893 7.8080645 8.029865 7.7754135
1368224_at 13.0492 13.086252 13.455355 13.229997 13.405498 13.431576 12.931159 13.26441 13.308008 13.04195 12.825679 13.059197
1368225_at 7.524003 6.951377 7.324692 7.201645 7.343373 7.2229185 7.2716103 7.3718843 7.279565 7.3942533 7.4462886 7.4563723
1368226_at 8.132975 8.27402 8.302426 8.304055 8.334705 8.108002 8.290121 8.183255 8.386522 8.542211 8.372889 8.503876
1368227_at 9.369661 8.464764 8.746661 8.272543 8.398877 8.3894615 8.152921 9.320248 8.462482 8.591392 8.577239 8.520017
1368228_at 9.273741 8.932981 9.165872 9.09197 8.898081 8.967802 9.312796 9.070228 9.271996 9.292596 9.134781 9.029394
1368229_at 6.9736204 7.0729494 7.1707554 7.1472545 7.203588 7.156294 7.123475 7.0795074 7.2064123 7.161318 7.012847 6.9790945
1368230_a_at 9.174831 9.223416 9.200944 9.198637 9.307395 9.2414255 9.301296 9.244595 9.256146 9.493481 9.394475 9.3576565
1368231_at 7.24375 6.7822695 6.7726707 6.9342694 6.7665596 6.7646866 6.692157 6.9044285 6.884023 6.7619796 6.8543873 6.854685
1368232_at 8.096703 7.849529 7.929643 8.086493 8.045338 7.8864446 8.368148 8.427952 8.372549 8.39785 8.345329 8.214251
1368233_at 8.128193 8.078641 7.9431887 8.137698 7.9841604 7.9603744 8.075927 8.21719 8.132536 8.2980995 8.094057 8.418722
1368234_at 8.634264 8.862165 8.478742 8.396652 8.348778 8.346863 8.557905 8.58266 8.545775 8.58114 8.500018 8.495597
1368235_at 7.6128173 7.8614836 7.8141713 7.7471223 7.794977 7.7958765 7.512384 7.691543 7.963411 7.63377 7.6409297 7.774839
1368236_at 4.0591354 4.0406895 4.2559023 4.0846725 3.9511917 4.243395 3.9807575 4.094139 3.9949653 3.936064 4.264786 4.073741
1368237_at 4.2093916 4.2704515 4.2776823 4.391701 4.4282994 4.2510495 4.332807 4.380553 4.428864 4.36057 4.4832177 4.3067913
1368238_at 4.6672063 4.717742 4.6198654 4.731514 4.555959 4.6763053 4.7108216 4.6537256 4.8038692 4.703309 4.7590823 4.781617
1368239_at 7.984857 8.174674 8.218945 8.069351 8.210773 8.092432 8.082052 8.27116 7.8464613 8.021757 8.15892 8.189505
1368240_a_at 4.602008 4.7823315 4.2836523 4.62645 4.868534 4.246963 4.477495 4.490575 4.4543486 4.4571486 4.1954656 4.406125
1368241_a_at 8.310936 8.414628 8.326837 8.38938 8.545152 8.365348 8.637039 8.60013 8.560929 8.388706 8.460745 8.335445
1368242_at 4.7225447 4.716654 4.9283504 4.899636 4.652824 4.8167124 4.767023 4.784334 4.902996 4.745786 4.9211297 4.868761
1368243_at 5.157462 5.318106 5.497311 5.368683 5.4669785 5.3432407 4.9898515 5.3872585 5.205713 5.2106743 5.411914 5.099295
1368244_at 10.392312 10.706411 10.682437 10.661843 10.511418 10.553168 10.654864 10.393793 10.6601095 10.494891 10.274645 10.58163
1368245_at 12.489389 12.697078 12.638217 12.252557 12.612065 12.356855 12.58092 12.7003975 12.552113 11.159245 12.028691 12.591893
1368246_at 4.93006 5.331886 5.228816 5.2849874 5.1545916 5.4699593 4.9814715 5.0184593 5.305029 5.2047863 5.4457107 5.2564387
1368247_at 6.6251926 6.6627254 6.9120817 6.49786 6.694149 6.7247505 6.5085115 6.6383595 6.745971 6.7339454 6.6543484 6.727146
1368248_at 5.944757 6.058892 6.617566 6.394932 5.8636804 5.9462543 6.497337 6.573048 6.3383293 6.8524914 6.1519012 6.647181
1368249_at 9.958625 10.174332 9.925633 10.07764 9.919436 10.47587 10.072629 9.892843 10.055439 9.847473 9.9154415 10.28837
1368250_at 3.9684937 3.8204896 4.183166 3.9917252 4.000762 4.2721863 3.7835503 4.213622 4.1861453 4.1384025 4.0749607 4.0091715
1368251_at 5.454996 5.537364 5.6350865 5.706838 5.9864435 5.853121 5.555626 6.0925026 5.6566296 5.384304 5.6328588 5.527886
1368252_at 3.6233525 3.393361 3.5967839 3.7149312 3.574258 3.4862962 3.3302386 3.3679745 3.5880644 3.7564123 3.668739 3.3773491
1368253_at 12.198201 12.21516 12.2211 12.164626 12.056312 12.2211 12.165027 12.108023 12.118587 12.142166 12.121346 12.215261
1368254_a_at 4.717093 5.0344176 4.958602 4.811612 4.886846 5.0034432 5.1126657 5.0672836 4.723407 5.2047863 4.9311714 4.9705915
1368255_at 4.267227 4.2183704 4.3682103 4.3441544 4.4604692 4.507942 4.2846575 4.2134237 4.374313 4.281365 4.140242 4.009576
1368256_at 3.5889292 3.5792758 3.5908253 3.6416254 3.7298393 3.4941857 3.4384894 3.573081 3.5278149 3.519615 3.5788283 3.8054178
1368257_at 4.1374197 4.1026177 3.9654634 4.022045 4.1197996 4.0134864 4.0532694 3.8307767 3.9745584 3.9695938 3.9425087 3.841185
1368258_at 5.158091 5.128891 5.370487 5.2247257 5.2364955 5.1729994 5.2388306 5.1435814 5.126307 4.892519 5.0297494 5.260704
1368259_at 8.018232 7.6155133 7.5861077 7.645877 7.632901 7.5619273 7.5156527 7.6940713 7.8286138 7.6488953 7.614653 8.000038
1368260_at 5.235258 5.5766115 5.322254 5.190218 5.77778 4.7308884 5.4455748 4.9527426 5.59149 5.0048923 4.701314 5.131466
1368261_at 4.1791773 4.1573286 4.342347 4.3490458 4.3634686 4.365678 4.193641 4.1413145 4.227009 4.0463114 4.3055506 4.2836595
1368262_at 6.5445323 6.2984734 6.829733 6.4634223 6.812269 6.567388 6.2665963 6.509867 6.662267 6.5963 6.4543443 6.817503
1368263_a_at 4.1265984 4.2118735 4.05305 4.1783786 4.060083 4.327731 4.2040806 4.1388383 4.0778003 4.1063294 4.253524 4.2614484
1368264_at 7.3072915 7.1831384 7.3295703 7.113437 7.1472654 7.489493 7.274458 7.2661324 6.999663 7.2894707 7.503563 7.244786
1368265_at 8.849524 8.9168415 9.099688 8.717816 9.271125 9.068906 8.943308 8.718867 8.797224 8.459128 8.544087 8.600126
1368266_at 13.403293 13.461393 13.419188 13.539629 13.308137 13.323033 13.379946 13.32861 13.469298 13.481472 13.377988 13.4965725
1368267_at 7.8616962 7.7810187 7.742018 7.6217065 7.8120174 7.821618 7.7871513 7.6603684 7.7109256 7.7543797 7.697671 7.695817
1368268_at 7.5679336 7.252352 7.3522606 7.4743524 7.515421 7.3014927 7.261541 7.4418116 7.3124394 7.0293527 7.420089 7.1450043
1368269_at 3.676655 3.8802276 3.6755974 3.9911041 3.7579658 3.975547 3.800322 3.8862638 3.7613108 3.9775727 3.786802 3.813018
1368270_at 8.111671 7.859764 8.131399 8.169298 8.150043 8.010956 8.108568 8.004083 8.009806 8.281376 8.165396 7.937981
1368271_a_at 4.6528707 4.5993624 4.9089527 4.538315 4.677117 4.751944 4.9016943 5.0452757 4.5713596 5.2267275 4.4549675 5.4590383
1368272_at 10.439972 10.662668 11.293655 11.0198765 10.553848 11.7265625 10.8532715 10.795946 10.399118 10.061142 10.488327 10.834525
1368273_at 9.436565 9.252139 9.32858 9.424789 9.191677 9.390263 9.34653 9.326029 9.36053 9.259963 9.435021 9.359158
1368274_at 8.200361 8.032986 8.128175 8.225679 8.061299 8.08716 8.226904 8.284532 8.195879 8.341075 8.110855 8.185684
1368275_at 10.730772 10.357071 10.732203 10.886083 10.540191 10.570271 11.1936865 11.174579 11.153152 11.454616 11.483948 10.99897
1368276_at 7.0424404 7.0783105 6.8449397 7.303366 7.059136 7.0844054 7.040254 6.910579 6.9398985 7.1818986 7.221815 7.0782933
1368277_at 8.721988 8.74207 8.472023 8.647766 8.817831 8.55291 8.603198 8.664767 8.751496 8.472154 8.524438 8.606717
1368278_at 6.894828 6.787591 6.8432665 7.0008826 6.7093997 6.809837 6.7963586 6.979833 6.2928553 6.8007946 7.0108275 6.7278175
1368279_at 4.586556 4.622711 4.57666 4.5972934 4.513463 4.4583783 4.991847 4.816067 4.729397 5.027265 4.706929 4.7760644
1368280_at 12.549773 12.379837 12.676551 12.604827 12.630619 12.492636 12.45421 12.571195 12.450493 12.469025 12.462953 12.252196
1368281_at 5.69324 5.7383795 5.805169 5.8793516 5.7866316 5.812254 5.7511406 5.6306744 6.003192 5.863485 5.7965164 5.6002417
1368282_at 4.6109467 4.4136343 4.2852106 4.304657 4.2647285 4.5987053 4.5140224 4.2255173 4.3846145 4.4229755 4.3496513 4.1061807
1368283_at 11.504837 11.253126 11.190732 11.622315 11.059341 11.251504 11.567506 11.369019 11.35967 11.19214 11.378711 11.406266
1368284_at 7.634912 7.6378756 7.5216026 7.8633785 7.4557056 7.779572 7.5969567 7.886064 7.6350675 7.5649147 7.322164 7.571601
1368285_at 4.7153506 4.8901296 4.6443605 4.627779 4.5829477 4.413447 4.860464 4.448052 4.7711983 4.845081 4.7914925 4.8015947
1368286_at 6.8455048 6.9536595 7.0954127 7.055041 6.7901936 6.929485 7.0540214 6.9438896 6.7357864 7.081758 7.006859 7.2007666
1368287_at 4.6694093 4.7227793 4.6442027 4.8673725 5.06298 4.809537 4.8898544 4.9811373 5.0056725 4.729009 5.1342254 4.8298526
1368288_at 14.279518 14.274516 14.2907295 14.273695 14.285454 14.281469 14.29783 14.280963 14.282724 14.282967 14.255677 14.253944
1368289_at 11.71192 11.817668 11.541216 11.365595 11.797444 11.871469 11.383474 11.861225 11.365238 11.65677 11.079512 11.489198
1368290_at 3.780151 3.6141374 4.2107544 3.4840927 3.7188265 3.8652928 3.862205 3.7211435 3.8447104 3.9111855 3.626944 3.8472044
1368291_at 8.5977955 8.59063 9.531988 8.504494 9.190477 8.775826 8.431325 9.054634 8.476 8.459154 8.798759 8.631886
1368292_at 6.9860682 6.9703255 7.0046577 7.257111 7.145643 6.9764905 7.0375032 7.035713 6.8389697 6.96556 6.999991 6.901131
1368293_at 6.0385222 6.006433 6.1949353 5.958744 6.1851482 6.0740824 5.888623 5.867526 6.0117183 5.7232866 5.968609 5.8081703
1368294_at 10.842463 10.584336 10.665989 10.59224 10.598075 10.782494 10.587869 10.677658 10.581509 10.627449 10.412871 10.67824
1368295_at 9.447419 9.346809 9.318874 9.227454 9.043214 9.399632 9.303485 9.254697 9.294191 8.999851 9.185573 9.295575
1368296_at 9.085407 9.147306 9.095655 9.02074 8.713157 9.103937 9.157195 8.960692 9.038001 8.647786 8.959345 8.983029
1368297_at 4.523158 4.657401 4.558567 4.647543 4.6438293 4.950712 4.739113 4.735643 4.8201246 4.650303 4.587022 4.636421
1368298_at 5.636932 5.5959554 5.7074842 5.6342382 5.5913997 5.6341453 5.653096 5.822762 5.6680264 5.320204 5.5673003 5.3567886
1368299_at 4.0658627 4.017353 4.2399483 4.1469183 4.194714 3.987147 4.0820217 4.1718364 4.1262407 4.082365 4.084205 3.902238
1368300_at 5.47808 5.7150354 5.678439 5.752261 5.7378893 5.615463 5.5274625 5.7249403 5.671983 5.7255116 5.6958265 5.778775
1368301_at 5.6459165 5.8858333 6.1235604 6.0319123 5.906898 6.1626906 5.813915 5.723742 5.787997 5.9808583 5.9810615 5.9213295
1368302_at 5.03591 4.9997325 5.000972 4.9551563 4.9323716 4.714474 4.8291373 5.227536 5.0905967 5.0441875 5.010473 4.9705915
1368303_at 8.528425 7.698937 7.552992 7.45088 7.667164 6.598923 8.203222 7.385796 7.0879183 7.5711565 7.464028 6.833375
1368304_at 11.74065 11.93116 12.26572 11.935026 12.021432 12.301123 11.759421 11.919265 11.786887 11.779838 11.752665 12.247654
1368305_at 8.561866 8.655032 8.5184965 8.628113 8.724977 8.762259 8.490351 8.726685 8.780866 8.29952 8.604955 8.450006
1368306_at 5.7235227 5.924119 5.666546 5.689379 6.001744 5.769073 5.7492647 5.8841805 5.6366963 6.152226 6.1531553 5.9599843
1368307_at 6.2788706 6.155245 6.2616405 6.345712 6.183381 6.53864 6.1615 6.48647 6.320838 6.1820307 6.1133943 6.2379575
1368308_at 8.146952 7.2594924 7.292705 8.921334 7.713888 7.355408 7.1259003 6.307684 6.9740157 8.732981 7.091545 7.154055
1368309_at 7.3068604 7.5257773 7.2289143 7.4383693 7.4606433 7.135682 7.4624233 7.589268 7.403876 7.4720297 7.474444 7.4955688
1368310_at 5.443699 5.534319 5.577835 5.3913565 5.413229 5.670433 5.545392 5.3887663 5.4393926 5.498308 5.3199606 5.5813007
1368311_at 8.707378 9.000698 8.541877 8.262854 8.77344 8.550032 8.85375 8.221921 8.3600025 8.190212 8.438383 8.5862255
1368312_at 4.8417444 4.9694033 4.8749995 5.08618 4.8179994 4.8699574 4.928156 5.064576 4.9429975 4.9398785 4.975258 4.9818697
1368313_a_at 4.4257793 4.458831 4.3086843 4.57153 4.3104753 4.5449996 4.4820256 4.262818 4.1826663 4.3788314 4.495392 4.3791986
1368314_at 9.816441 10.009742 10.011709 10.056738 10.170578 10.034623 9.859931 10.100904 9.987337 10.207835 9.743719 9.958168
1368315_at 6.6257873 6.8985686 6.7121906 6.955899 6.92516 6.766326 6.9719787 6.8574634 6.5794706 6.980762 6.830509 6.826558
1368316_at 10.943371 11.239705 11.016559 11.125203 10.932643 11.057967 11.189205 11.008773 11.232442 11.68356 11.394175 11.498552
1368317_at 4.8010798 5.003041 5.45866 5.315934 4.9594755 5.0752544 5.0268564 4.9440136 5.0840263 5.2543297 5.744213 5.2327695
1368318_at 7.6354403 7.6673 7.454955 7.875411 7.512738 7.25257 7.7799687 7.131801 7.6072764 7.674048 7.567865 7.9290137
1368319_a_at 5.138248 5.166356 5.1588097 5.695392 4.9185367 5.04085 5.301885 5.0092354 5.6617975 5.490668 5.1511946 5.472173
1368320_at 4.4358096 4.311481 4.585631 4.101141 4.5544753 4.625951 4.539454 4.8723583 4.547911 4.2158957 4.4252176 4.499478
1368321_at 6.785002 6.3405104 7.903532 6.3385334 7.393405 7.663319 7.5083594 6.374292 7.786169 7.290974 6.226658 6.350249
1368322_at 7.2076063 7.567039 7.648974 7.70119 7.7528243 7.4429703 7.2406664 7.3265977 7.4077997 7.263546 7.538373 7.5225863
1368323_at 7.695912 7.7973375 7.6961484 7.723504 8.247006 8.210206 7.870894 7.717941 8.076399 8.210232 8.192322 8.21836
1368324_at 5.0344787 5.092416 5.380858 5.2969294 5.3054 4.915854 5.2086306 5.163042 5.401953 5.1799774 5.2538347 5.2228794
1368325_at 8.2852955 8.584494 8.475365 8.221603 8.28739 8.262602 8.53036 8.081767 8.414333 8.110876 8.102379 8.39579
1368326_at 6.8945985 6.8236566 7.2011633 7.270712 7.063835 7.193883 6.8149066 7.257911 7.0518785 6.8450766 7.084675 7.1433496
1368327_at 5.9341063 6.0353694 5.9728384 6.0297756 6.0041237 6.0767627 5.9704576 6.2007623 6.077772 5.973702 5.9896426 5.973991
1368328_at 8.701492 9.071786 9.081715 9.120725 8.833385 8.80501 9.08522 9.083727 8.984127 9.524271 9.22183 9.145482
1368329_at 5.6169186 5.296448 5.4621468 5.332388 5.6918297 5.3238826 5.632439 5.5827756 5.434825 5.574867 5.551338 5.7251906
1368330_at 7.161205 7.0183673 6.8644004 7.1998396 6.9192405 7.293226 7.158464 7.083118 7.2344337 7.3578115 7.2109394 7.045077
1368331_at 11.983858 11.767354 11.938768 11.784313 11.738145 11.586425 11.923795 11.900781 11.818139 11.781746 11.797765 11.772555
1368332_at 7.2730794 6.7652297 6.964598 7.197532 6.7932 6.6860085 6.5673933 7.1539793 7.187834 6.6168666 6.7221007 7.2706003
1368333_at 4.621746 4.3285704 4.5011144 4.4717007 4.3278875 4.636336 4.6102676 4.51564 4.7056746 4.542776 4.133478 4.4888124
1368334_at 7.0349827 7.0817494 6.721293 6.6832 6.754514 6.7865624 7.208695 7.087923 6.8615813 6.8250566 6.598353 6.816772
1368335_at 13.813187 13.440258 13.803563 13.838563 13.839312 13.941928 13.736257 13.524457 13.8592415 13.636166 13.574327 13.615737
1368336_at 11.768815 11.45211 11.331961 11.365811 11.560108 11.289429 11.447641 11.495322 11.682176 11.296303 11.366679 11.214269
1368337_at 5.8804564 5.8769336 5.8224845 5.67667 5.6394587 5.7982354 5.6102552 5.8392315 5.7938046 5.760608 5.5596266 5.732059
1368338_at 4.422738 4.457713 4.4366856 4.602734 4.324042 4.533123 4.284258 4.812418 4.380256 4.460142 4.422887 4.382515
1368339_at 4.437559 4.2848673 4.3130054 4.267149 4.432995 4.3026543 4.3855066 4.4960938 4.2468624 4.299746 4.7003303 4.4419765
1368340_at 7.661647 7.8806057 7.508508 7.577145 7.777204 7.586414 7.6778173 7.6847415 7.4489117 7.564152 7.58051 7.557866
1368341_at 8.010063 7.8553405 7.6951623 7.813571 7.789397 7.9572663 7.986178 7.806634 7.769338 7.8718343 7.908944 7.8840556
1368342_at 4.546212 4.4141693 4.5416107 4.35285 4.6849794 4.442717 4.36588 4.2255783 4.3422375 4.405545 4.450859 4.54733
1368343_at 5.072315 5.463835 5.4805984 5.553323 5.32874 5.402973 5.427207 5.507461 5.2162366 5.461908 5.294759 5.3049073
1368344_at 3.4142206 3.5254996 3.5561717 3.650383 3.4907413 3.70508 3.6717765 3.585893 3.4747007 3.471792 3.424479 3.5534506
1368345_at 4.3265533 4.3479958 4.421847 4.407786 4.3352327 4.530513 4.573483 4.42417 4.4949837 4.501499 4.4166403 4.4359846
1368346_at 6.428247 6.654918 6.394742 6.6594105 7.0689263 6.872199 6.7748284 7.0942435 6.778391 6.8163066 6.690317 6.503415
1368347_at 5.000144 4.9803987 4.9319334 4.914622 4.8365545 4.742275 4.8298745 4.8627295 4.7602615 4.886968 4.8723145 4.856409
1368348_at 4.1150513 4.339757 4.26378 4.226943 4.1342793 4.2903004 4.1633196 4.351083 4.189704 3.9560087 4.1466618 4.2276735
1368349_at 5.4083686 5.626368 5.548666 5.698887 5.605291 5.5902915 5.8302126 5.637067 5.555538 5.6084437 5.551493 5.3428836
1368350_at 3.4470472 3.6116364 3.5530457 3.5893378 3.5972219 3.5931156 3.5208552 3.468718 3.7352445 3.4708824 3.7105763 3.4172587
1368351_at 6.160293 6.1623673 6.154464 6.3174806 6.1146874 6.228744 6.265873 6.2495594 6.221197 6.149528 6.17926 6.2633586
1368352_at 4.595997 4.5779457 4.6876554 4.510049 4.362339 4.837798 4.5306745 4.5569696 4.6409063 4.679233 4.467241 4.3162885
1368353_at 4.9633455 5.3246055 5.4398685 4.9632583 5.6819344 5.4440055 5.117687 5.4982986 5.3646812 5.4265623 5.375003 4.979746
1368354_at 10.55253 10.203008 10.102719 10.171031 10.045405 9.966587 10.315703 10.244427 10.301033 10.601799 10.479302 10.451816
1368355_at 4.9101267 4.7050323 5.054342 4.9841185 4.8409767 4.8397245 4.7897716 5.1781354 4.8026643 4.770718 4.795691 4.7473397
1368356_a_at 10.456165 10.045503 9.876643 9.97677 10.179679 9.927008 9.956097 9.792623 10.067412 10.036624 10.403308 10.441496
1368357_at 5.9096694 5.7302713 5.6976767 5.897697 5.67357 5.510339 5.6965218 5.740638 5.6731977 5.448042 5.77768 5.5926294
1368358_a_at 3.8420603 3.9423292 3.6949039 3.8969486 3.7480185 3.7296033 3.7196856 3.827668 3.9361174 3.8363414 3.8458402 3.9547834
1368359_a_at 4.2202787 4.447181 4.356733 4.3136034 4.2867928 4.085346 4.338382 4.3223596 4.252107 4.422493 4.374028 4.3791986
1368360_at 13.524339 13.528708 13.590903 13.565067 13.5738535 13.589392 13.495265 13.553594 13.511476 13.485498 13.456609 13.459993
1368361_a_at 7.716948 7.7148633 7.612313 7.6433935 7.9482937 7.967903 7.703156 7.865502 7.819315 7.7681293 7.677951 7.899118
1368362_a_at 10.740354 10.862637 10.848974 10.812677 10.860017 10.912451 10.686013 10.717581 10.717836 10.636298 10.679166 10.64835
1368363_at 3.6880686 3.7478077 3.7925096 3.895688 3.650321 3.813263 3.8401403 3.8438416 3.7395494 3.6452415 3.759652 3.7591314
1368364_at 4.65971 4.762501 4.7383366 4.582282 4.717835 4.541193 4.633271 4.6951475 4.7412424 4.8069997 4.585654 4.6902666
1368365_at 11.96409 11.855627 11.924431 11.868957 11.856159 11.810997 12.044341 12.014719 12.024077 12.067219 12.061997 11.952134
1368366_at 5.2612705 5.110691 5.350055 5.0996976 5.3586226 5.238637 5.042602 5.0116067 5.0209656 5.061716 5.4910593 5.5480638
1368367_at 5.2397685 5.5416307 5.503388 5.516203 5.493054 5.533333 5.637539 5.769186 5.2278476 5.544292 5.367709 5.4625835
1368368_a_at 9.830427 9.62465 9.780587 9.592371 9.724038 9.802753 9.788189 9.748371 9.55212 9.371625 9.51723 9.738314
1368369_at 4.383482 4.2813087 4.4117947 4.560875 4.3858166 4.69721 4.4058084 4.446763 4.881145 4.6805067 4.6761703 4.5766535
1368370_at 5.5256667 5.62757 5.262858 5.363307 5.464962 5.2681456 5.561695 5.659642 5.23778 5.1790175 5.1761208 5.1629953
1368371_at 4.846175 4.99047 4.9251432 4.72367 4.739585 5.0795817 4.808923 4.9349933 4.9540315 4.607665 4.961158 4.8230343
1368372_at 7.3145933 7.433867 8.296879 7.5625353 7.36769 8.210206 8.413595 7.567112 7.7877884 8.023325 7.74624 8.50069
1368373_at 4.392807 4.1833544 4.3679485 4.4614983 4.6689253 4.5680685 4.568536 4.4895296 4.326336 4.4252796 4.6115665 4.3753676
1368374_a_at 5.853981 5.818389 5.9786406 5.884301 5.8773236 5.9823046 5.9565835 5.768033 5.593026 6.007671 6.205353 5.8100033
1368375_a_at 5.8815436 5.5279326 5.7183886 5.4417377 5.7023892 5.634866 5.338153 5.431129 5.5018497 5.1926365 5.507227 5.4233236
1368376_at 9.382359 9.655632 7.032785 8.377237 8.777218 10.269381 9.062952 8.716562 10.140178 8.825225 10.135104 9.61544
1368377_at 4.9736514 5.322323 5.231948 5.2033663 5.0669684 5.270032 5.183572 5.248601 5.095591 4.928858 4.8329573 5.3158417
1368378_at 11.438815 11.768717 11.536818 11.778364 11.48664 11.626917 11.781532 11.903583 11.806629 12.156132 12.135868 12.121819
1368379_at 8.220828 8.04314 8.118185 8.038349 7.9564204 8.111576 8.014218 8.122224 8.173044 8.006234 7.867268 8.011948
1368380_at 13.994716 13.9375 13.999026 13.956948 14.025355 13.986038 13.914131 13.987359 13.919043 13.833262 13.823743 13.939766
1368381_at 5.072168 4.900653 5.069851 5.158923 5.2466297 4.8387403 5.203911 5.088927 4.931644 4.7109976 4.924338 4.8400674
1368382_at 5.36388 5.3282733 5.574756 5.4490037 5.3453465 5.500493 5.594391 5.458188 5.377102 5.2699394 5.4275837 5.100365
1368383_at 6.48808 6.328666 6.3450527 6.3136067 6.4688625 6.543081 6.552139 6.361487 6.4977446 6.6495523 6.5926833 6.227417
1368384_at 4.100718 4.088965 4.021702 4.2033806 4.327372 4.1281734 4.0943985 4.33934 4.0346127 4.176235 4.034137 4.104936
1368385_a_at 8.971117 9.082534 8.940304 9.080843 8.934433 9.08873 8.922661 9.027098 9.058949 9.023265 9.056732 9.059254
1368386_at 9.528971 9.702132 9.660635 9.569025 9.634745 9.646041 9.649335 9.660306 9.747303 9.668671 9.830052 9.701788
1368387_at 11.3807535 11.5959015 11.377331 11.597354 11.517422 11.602459 11.525336 11.48198 11.560073 11.42855 11.506672 11.182394
1368388_at 5.141909 5.0881743 5.3011436 5.0545697 4.991565 5.1115956 4.971816 5.0976224 5.043828 4.849004 5.044579 5.310752
1368389_at 8.695834 8.4946375 8.628328 8.912227 8.578044 8.431296 8.80081 8.832882 8.805652 9.145078 8.866797 8.723771
1368390_at 8.957279 9.080548 9.049973 8.913837 8.808484 8.982081 8.9919815 8.903964 8.933599 8.666146 8.765 8.723331
1368391_at 4.825212 4.9365196 4.7819834 4.9445615 4.835518 5.031373 4.749074 5.218524 5.19926 4.8448753 5.071007 4.8505177
1368392_at 6.5329685 6.357382 6.361037 6.4674015 6.4835253 6.44184 6.332723 6.406254 6.454499 6.3894672 6.7787204 6.3035803
1368393_at 5.7185445 5.909863 5.8816934 5.9741426 6.356603 6.4605613 5.9013286 6.488494 6.061273 6.3468037 6.5192113 5.7167745
1368394_at 5.721894 5.938486 5.7175317 5.8386292 5.8643622 5.738054 5.875108 5.815535 5.7413073 5.6496935 5.716467 5.567031
1368395_at 5.155693 5.5302954 5.386402 5.3219023 4.9445844 5.7375083 5.3958607 5.2182665 5.177773 5.132692 5.3864594 4.9300957
1368396_at 5.379226 5.4418764 5.3372 5.3764296 5.4999847 5.4278336 5.3466444 5.2319517 5.189142 5.369872 5.2955847 5.044371
1368397_at 13.202224 12.912735 13.061554 13.180009 13.053137 13.067349 13.199023 13.019485 13.178652 13.329597 13.268579 13.259371
1368398_at 4.23652 4.5155134 4.4431024 4.526025 4.3897047 4.5700765 4.6198277 4.4621954 4.2767515 4.934087 4.6115665 4.499402
1368399_a_at 11.4577465 11.514023 11.625167 11.70082 11.546063 11.566492 11.64985 11.471752 11.398696 11.366678 11.298779 11.560737
1368400_at 9.244563 9.257074 9.171608 9.234331 9.39166 9.215728 9.381146 9.330753 9.458989 9.426818 9.545001 9.183749
1368401_at 4.5148315 4.234922 4.405611 4.478198 4.238781 4.4612703 4.21337 4.4162354 4.228739 4.2347965 4.0648346 4.1016793
1368402_at 9.234323 9.097056 9.157766 9.147748 9.053195 9.104197 9.162893 9.080591 9.08159 9.07001 8.955603 9.191373
1368403_at 8.763523 8.729014 8.70459 8.668109 8.696613 8.862157 8.753908 8.779307 8.798868 8.620096 8.645027 8.738875
1368404_at 4.647929 4.5176845 4.7291584 4.425685 5.0315313 4.731666 4.85294 4.6912994 4.489759 4.637262 4.733018 4.8215017
1368405_at 7.7874045 7.744962 7.6496267 7.474595 7.5908203 7.529848 7.814047 7.75069 7.6559906 7.8130145 7.843794 7.9078336
1368406_at 4.494398 4.149276 4.190736 4.2212486 4.370187 4.1630707 4.180187 4.466489 4.214262 4.194598 4.5858994 4.656307
1368407_at 5.6846795 5.5319753 5.246667 5.3063383 5.3826275 5.8795195 5.5828195 5.293859 4.768349 5.3859954 4.9201536 5.2825594
1368408_at 4.9900475 4.686784 5.0418468 4.6731997 4.6043406 4.5801663 4.6520653 4.696487 4.863576 4.8788238 4.6595893 4.6971827
1368409_at 10.181908 9.755147 9.650665 9.673073 9.746229 10.020296 9.74939 9.756521 10.162502 9.352676 9.505119 9.933657
1368410_at 6.8171034 6.932572 7.1222334 6.79697 6.830559 7.152308 6.995468 6.876784 6.7763753 6.863951 6.637444 6.666053
1368411_a_at 3.768744 3.871822 3.924768 4.0083594 3.9214864 3.9993868 4.245575 4.021445 3.9422472 3.89818 3.900549 3.9865627
1368412_a_at 5.056863 4.7592964 4.7937098 4.6909223 4.5574055 4.89045 4.9265537 4.9930944 4.696518 4.954232 4.800308 4.6677237
1368413_at 5.101882 5.190304 5.1354856 5.3811045 4.857589 5.2524066 5.0471106 5.2674847 4.9091644 4.847082 5.257968 5.032108
1368414_at 5.704501 5.791762 5.9406385 5.862134 5.855893 5.878623 5.7579927 5.9692426 5.7904696 5.883278 5.782805 5.8873777
1368415_at 4.0279264 4.0926123 3.9611287 3.8897479 3.8449316 3.9661107 3.904313 3.8885245 4.101345 3.976342 3.8575578 4.0804625
1368416_at 3.6683717 3.7988102 3.7141628 3.7455513 3.84082 3.5623314 3.5916069 3.8521922 3.534717 3.7350118 3.7084296 3.7737076
1368417_at 4.690263 4.749956 4.58967 4.910905 4.543253 5.0101347 4.7470264 4.6319976 4.778203 4.9042625 4.925208 4.974008
1368418_a_at 13.247429 13.111314 13.160174 12.987521 13.306606 13.281353 12.985846 13.341509 13.162079 12.99394 13.181688 13.113424
1368419_at 9.551016 9.453056 9.468664 9.316681 9.56713 9.436756 9.250927 9.325174 9.311193 9.167731 9.049153 9.214826
1368420_at 13.510485 13.370531 13.357232 13.220725 13.476313 13.437777 13.349822 13.518828 13.407866 13.295332 13.398397 13.408125
1368421_at 3.9152324 4.0804563 3.9441018 4.0104465 3.9065793 3.902513 4.0528164 4.018106 4.035179 3.8930078 4.042759 3.9452229
1368422_at 6.0013227 6.8545575 7.15739 6.5368037 7.020536 7.908619 5.955384 6.4881268 7.272877 6.5984364 7.678855 6.579894
1368423_at 5.4152756 5.4251924 5.754077 5.794111 5.642542 5.56058 5.6612835 5.936327 5.894318 5.6329694 5.7873144 5.705473
1368424_at 7.6113586 7.276417 7.436816 7.2989187 7.4272594 7.2882133 7.322967 7.112384 7.4504776 7.338091 7.3971877 7.277129
1368425_at 4.691787 4.866099 4.9780416 4.8835163 4.9397216 4.837984 4.839778 4.9102073 4.855358 4.9205995 4.5530114 4.7449703
1368426_at 12.365415 11.66086 11.694467 11.739199 12.014076 11.799368 11.850496 11.581631 12.008964 11.497982 11.413207 11.561513
1368427_at 8.09021 8.107483 8.115602 8.356588 7.9702635 7.9744635 8.149868 8.071832 8.303039 7.9397984 8.031337 7.9914155
1368428_at 8.481574 8.7716055 8.335118 8.274684 8.589711 8.506556 8.424186 8.401618 7.969424 7.4408913 7.9874864 7.6736555
1368429_at 3.9710746 3.878854 3.8410125 3.9467247 3.6469939 3.6899633 3.8640053 3.8128543 4.05798 3.5513318 3.799174 3.7863436
1368430_at 9.770245 9.547626 9.62016 9.742243 9.685581 9.702855 9.582925 9.713774 9.760575 9.529714 9.563384 9.606526
1368431_at 10.903792 10.893722 10.984667 10.824665 10.974752 10.978749 10.794845 10.955624 10.899742 10.753567 10.772775 10.94847
1368432_a_at 4.542492 4.306256 4.551055 4.609151 4.5655007 4.30543 4.6454277 4.6243706 4.3577547 4.332537 4.690133 4.7382135
1368433_at 9.869776 9.620631 9.790598 9.642936 9.751771 9.750259 9.896018 9.776335 9.735128 9.741421 9.757372 9.814472
1368434_at 7.708062 7.6163354 7.6489553 7.724442 7.5423684 7.8092628 7.717215 7.6746297 7.9041767 7.8739624 8.021223 7.7276764
1368435_at 10.459028 11.1981945 11.069003 11.178804 10.874312 11.278857 11.2939205 11.464121 11.02598 11.031263 11.245305 11.294817
1368436_at 9.07496 9.195887 9.022922 9.096029 9.1689 9.03882 9.137333 9.247891 9.351409 9.363705 9.376499 9.321848
1368437_at 5.13842 5.0341325 5.168072 5.0883 4.9595146 5.0692763 5.0909324 5.0404696 4.918103 4.882403 4.8596478 4.9873395
1368438_at 4.2330437 4.6645794 4.537755 4.6184983 4.4770746 4.6288843 4.504409 4.4821453 4.5247717 4.6935005 4.3891573 4.7027807
1368439_at 5.860297 5.689453 5.68874 6.098088 6.1692414 6.021364 6.110034 5.774468 6.0736504 6.1242714 6.1810703 5.9954267
1368440_at 6.686729 6.6905503 6.762682 6.647921 6.8528876 6.7558403 6.7977786 6.799098 6.918419 7.043752 7.0513444 7.0088177
1368441_at 5.962121 6.0227084 6.1373997 5.9726973 5.7588778 6.214467 6.021727 6.152518 5.983534 6.2292266 6.1865354 5.834146
1368442_at 13.270689 13.145366 13.233113 13.1894455 13.315092 13.239678 13.133404 13.1340685 13.14099 12.932386 13.088331 13.079916
1368443_at 5.473053 5.5849485 5.65271 5.783417 5.552405 5.5450706 5.4784884 5.4852934 5.609484 5.6663084 5.6514897 5.4775276
1368444_at 8.130073 8.231076 8.159066 8.357436 8.041005 8.127384 8.191633 8.185364 8.30482 8.443327 8.339149 8.18444
1368445_at 5.615366 5.8418374 5.5724173 5.692161 5.767993 6.068412 6.0647163 5.7902336 5.788561 5.5402565 5.721356 6.093994
1368446_at 7.885769 8.433502 7.718759 7.9328003 7.71521 8.330577 7.5289264 7.5764008 7.144177 7.9216557 7.664198 8.441675
1368447_x_at 6.471161 7.5431757 6.668533 6.485889 6.6768 8.133661 6.626089 7.1725445 5.9485936 6.391068 6.3287916 7.767487
1368448_at 6.25356 6.5308657 6.3953805 6.4397535 6.3467355 6.3734508 6.3872185 6.469073 6.213146 6.3175864 6.335314 6.3894773
1368449_at 4.692359 4.578923 4.604495 4.4740486 4.687048 4.4984655 4.7771893 4.578352 4.50378 4.4056034 4.5848103 4.5993614
1368450_at 4.981132 4.9773865 4.9632072 5.080018 5.057926 5.051998 5.103388 5.1993055 5.1159315 5.218411 4.896812 5.1319456
1368451_at 6.4489427 6.383098 6.49112 6.5019093 6.4111023 6.356758 6.452251 6.509704 6.2929244 6.411057 6.4855556 6.2822165
1368452_at 9.242012 9.529586 9.330463 9.428509 9.398607 9.383328 9.278357 9.2909975 9.21406 9.07804 9.105332 9.226583
1368453_at 11.347861 10.936133 11.087611 11.285206 10.935975 11.423904 11.311609 11.084204 11.143824 10.915235 11.15327 10.610134
1368454_at 4.309327 4.1395855 4.460182 3.9727197 4.0406528 4.217412 3.893322 4.114365 4.106777 3.9040282 3.9566758 3.8399458
1368455_at 5.3956237 5.310309 5.08784 5.382897 5.1847515 5.0557604 5.4004836 5.3491964 5.212792 5.249609 5.2571673 5.121711
1368456_at 3.963518 4.0449533 3.9098973 3.8085763 4.0327287 4.209368 3.7126083 3.7789178 4.1838026 3.8070285 3.9834588 3.770657
1368457_at 3.7434573 3.78797 3.788293 3.8369095 3.8316216 3.4270868 3.5434783 4.1387167 3.5572815 4.0088263 3.7299767 3.8719506
1368458_at 10.012754 9.832981 9.813675 10.628045 9.333487 10.257709 11.111915 10.408738 10.745421 10.967643 10.086513 10.377047
1368459_at 4.218194 4.0922813 4.4577103 4.2768354 4.209474 4.23234 4.351465 4.229085 4.3229184 4.22711 4.139823 4.1209393
1368460_at 8.220709 8.029043 7.740826 6.9751744 7.093413 8.13674 8.007149 7.1632347 7.3347282 7.2482686 6.9576 7.3812895
1368461_at 10.889069 11.21961 11.302672 11.317008 10.6710825 10.978568 10.98664 11.200105 10.990936 10.815227 11.174081 11.269544
1368462_at 5.3343444 5.111541 5.217363 5.1656837 5.40974 5.4119897 5.4441223 5.122942 5.3169465 5.107662 5.2970057 5.047344
1368463_at 7.17927 7.1683784 7.155132 7.070606 6.990438 7.188366 6.992182 6.9783497 7.0813417 7.093191 7.110246 7.174819
1368464_at 5.9569244 6.028408 6.4708076 6.1298738 6.0636454 6.1388044 6.099306 5.976774 6.1901126 6.2469525 6.155299 6.1758184
1368465_at 3.631549 3.724167 3.9066122 3.828689 3.6365247 3.9426882 3.5449026 3.7665658 3.5814397 3.5690691 3.8496356 3.6912768
1368466_a_at 5.492409 5.271201 5.3364015 5.44651 5.40806 5.642086 5.0923014 5.3876762 5.411552 5.246942 5.2658677 5.419786
1368467_at 12.770044 12.825999 12.822666 12.745572 12.744076 12.755294 12.774019 12.742464 12.719499 12.573415 12.735072 12.621941
1368468_at 4.460514 4.5741644 4.7300143 4.4240894 4.706822 4.5549498 4.479965 4.7143297 4.7877216 4.8004313 4.660615 4.5018864
1368469_at 5.4879107 5.5691614 5.392376 5.6548114 5.5799904 5.8335423 5.7853246 5.633761 5.5761027 5.5191293 5.6430783 5.58094
1368470_at 8.631669 8.804192 8.801249 8.723429 8.88423 8.578731 8.74326 8.698834 8.774246 8.702932 8.596175 8.616089
1368471_at 4.9918528 5.388874 5.3273516 5.299626 5.0564094 5.4994326 5.3176165 5.167079 5.0357733 5.090927 5.0864315 5.4649277
1368472_at 4.8836427 4.93939 5.008186 4.9974484 4.8643036 4.68598 4.7196035 5.3133655 4.7481747 4.9701276 4.908074 4.9973607
1368473_at 5.024404 5.0096283 5.294497 5.0380063 5.1543765 5.074171 5.1014 5.1242127 5.279186 5.020058 5.177158 5.00158
1368474_at 6.965067 6.902463 7.0239887 7.200223 7.1424003 7.356124 6.5892854 7.0008235 7.3087907 7.043259 6.9362607 6.8102407
1368475_at 4.667429 4.8382792 4.752297 4.664128 4.729191 4.830815 4.63107 4.7178564 4.9383726 4.9932733 4.75785 4.727992
1368476_at 6.3753934 6.4211764 6.6338096 6.268769 6.44745 6.233941 6.5002227 6.512597 6.536306 6.241739 6.315647 6.313544
1368477_at 6.671673 6.7883697 6.8225513 6.8714085 6.7286143 6.8824706 6.6778717 7.020347 6.6137805 6.785132 6.720965 6.729146
1368478_at 3.6796093 3.6650252 3.824453 3.7354085 3.682091 3.8663812 3.7577019 3.6600072 3.7244189 3.7288435 3.8193576 3.6094756
1368479_at 3.7282789 3.6820045 3.625354 3.6740165 3.698878 3.705652 3.605252 3.5826495 3.7510242 3.7205176 3.5235004 3.6233656
1368480_at 6.20611 6.090635 6.387862 6.221009 6.234844 6.285016 6.265631 6.051587 6.135544 5.8970466 5.9176683 6.1579714
1368481_at 4.971587 5.038345 5.0130596 5.1084356 5.48575 5.2982335 5.0209823 5.0611005 5.0711484 5.1274886 5.383322 5.0724573
1368482_at 7.165253 6.503063 6.5280952 6.6309185 6.5590744 6.538154 6.697074 6.8169765 6.5866494 6.787611 6.411411 6.851051
1368483_a_at 4.3707967 4.186796 4.2437873 4.265784 4.3416862 4.281673 4.266834 4.3096256 4.2918596 4.3767004 4.2470665 4.137037
1368484_at 4.674354 5.376758 4.8823123 5.5935493 5.143461 5.210014 5.660446 5.2880683 4.6830673 6.1544495 5.3863287 5.0806313
1368485_at 5.1257505 5.0806465 5.0347567 4.940159 5.1063166 5.060155 5.0255227 4.871049 4.982258 5.0088854 5.0988903 5.150258
1368486_at 7.1932645 6.5390425 5.7622113 6.527119 5.423527 6.2094846 6.872307 6.782821 5.7064657 5.5439053 6.204596 6.022106
1368487_at 3.3097422 3.4276142 3.2487185 3.365539 3.394221 3.321386 3.3380246 3.2970903 3.2863007 3.2237391 3.3660088 3.233081
1368488_at 8.514864 8.271076 8.625718 8.311939 8.393226 7.8521705 8.393925 8.390189 7.9314938 8.064142 7.599358 8.246834
1368489_at 5.2082253 4.889011 4.974211 4.8965497 5.109533 4.7686424 5.1369534 5.105956 4.5617275 4.91936 5.310152 5.0433354
1368490_at 10.216074 10.133319 10.342592 10.502391 10.031393 10.054235 10.60416 10.036969 10.348065 11.118327 10.65669 10.578003
1368491_at 6.424777 6.019798 6.267768 6.505491 6.125059 5.8740225 6.309979 6.4007244 6.221698 6.4954677 6.7010465 6.157541
1368492_at 7.886755 7.319044 7.673243 7.605101 7.5537176 7.6817336 7.5001893 7.688851 7.756414 7.4576154 7.5148926 7.921116
1368493_at 4.7028275 4.7407293 4.7453804 4.6636972 4.4248533 4.756447 4.6241856 4.8515053 4.4657784 4.380235 4.4547987 4.76176
1368494_at 5.278673 4.2933435 3.8289175 4.462024 4.6007276 4.068094 4.153001 5.949411 4.2761555 4.509784 4.6935973 4.103529
1368495_at 5.6656713 5.7534676 5.4177256 5.5584373 5.621772 5.6922703 5.5168543 5.4007883 5.6234946 5.6244774 5.513991 5.734309
1368496_at 4.100607 4.335349 4.099738 4.077527 4.1522045 4.134432 4.298176 4.3097467 4.3637915 4.3019657 4.1115437 4.099592
1368497_at 10.4326935 10.166826 10.88445 10.99073 10.612686 10.800874 10.446658 10.725371 10.533106 10.914484 10.589564 10.6432085
1368498_a_at 3.1966488 3.2417474 3.3254795 3.352541 3.240097 3.4127107 3.177523 3.0969763 3.2610507 3.1341076 3.137095 3.1765597
1368499_at 3.2861795 3.39889 3.4951441 3.4297197 3.4189966 3.2734969 3.1101604 3.567425 3.272842 3.2082074 3.2831037 3.4878993
1368500_a_at 6.574117 6.5156727 6.6564593 6.6528687 6.5967755 6.854113 6.5351214 6.526504 6.7389393 6.669535 6.670087 6.5256367
1368501_s_at 7.1118326 6.9405227 7.054815 7.058212 7.511483 7.141515 6.7883167 7.110113 6.4532294 5.8613453 6.572459 6.687393
1368502_at 4.0758343 4.1238403 3.9390888 4.0524054 4.0712132 3.8988514 3.918603 4.2057247 4.050759 4.088121 4.0282726 3.9140987
1368503_at 8.749371 8.803156 8.676548 8.873392 8.623152 8.351084 8.725664 8.667059 8.866379 8.812565 8.685547 8.833002
1368504_at 10.822049 10.866352 10.916569 10.908018 10.926155 10.947946 10.79549 10.94107 10.78731 10.719383 10.839339 10.943711
1368505_at 5.113322 4.7050896 5.0349665 5.7763853 4.722575 4.9680176 5.748718 4.8180914 4.958164 4.7542477 4.586458 4.9163556
1368506_at 5.0190425 5.0922213 5.00969 5.1995835 4.743436 4.9233384 5.3025985 5.016778 5.0019703 5.1689744 4.638269 4.4882274
1368507_at 11.534284 11.534284 11.551427 11.5764 11.425984 11.43735 11.531119 11.71212 11.722336 11.736474 11.757673 11.665425
1368508_at 8.839054 8.532098 8.652547 8.652208 8.634119 8.761997 8.677145 8.63868 8.636811 8.841645 8.743164 8.668463
1368509_at 6.3274097 6.742262 6.2762027 6.716079 6.211584 6.299254 6.286853 6.3487263 6.3365455 7.035857 6.589486 6.720668
1368510_at 4.5138607 4.5477285 4.480809 4.4747295 4.555359 4.646657 4.5683365 4.592515 4.593375 4.5098996 4.616582 4.5984354
1368511_at 4.0695157 4.071761 4.0115137 3.9969962 4.0992904 3.9849834 4.155713 4.1423435 4.200473 4.0348415 3.897633 4.170203
1368512_a_at 10.234184 10.394128 10.232875 9.956062 10.188208 10.066185 10.277018 10.085548 9.867136 9.967459 10.148195 10.184543
1368513_at 6.4296937 6.318402 6.3576694 6.1053534 6.2114673 6.042195 6.333646 6.0364423 6.068242 6.0829864 6.007391 6.082983
1368514_at 11.42777 11.677624 11.593199 11.588407 11.45293 11.436176 11.442033 11.545073 11.462123 11.531296 11.478967 11.458528
1368515_at 4.7814145 4.6423864 4.539347 5.0384817 4.729191 5.0008955 4.7087865 4.5764065 4.903573 4.8012295 4.5753527 4.6146317
1368516_at 6.57317 6.4825826 6.242949 6.3006406 6.5412197 6.4617925 6.5602217 6.515934 6.5991526 6.5522385 6.57771 6.4706974
1368517_at 6.296314 6.236718 6.0963917 6.2023506 6.3885093 6.283383 6.112125 6.0709057 6.1501985 6.2464457 5.974054 6.21707
1368518_at 8.282458 7.876263 8.005714 8.143796 7.8614616 7.8824215 7.832165 8.256811 7.9364285 7.889064 7.924139 8.300228
1368519_at 4.937497 5.10433 5.152858 5.084304 5.023282 5.100334 4.80822 5.0464563 5.068532 4.790311 4.8653593 5.184471
1368520_at 12.922155 13.265977 13.092506 12.796309 12.942585 12.933151 12.114034 11.842861 12.543103 12.391991 12.0831375 12.510937
1368521_at 6.554437 6.377752 6.368997 6.379106 6.2796774 6.4122024 6.2576447 6.7472744 6.2714105 6.120373 6.0756598 6.418722
1368522_at 4.235805 4.40962 4.1957054 4.5851994 4.3085794 4.3251367 4.44706 4.211978 4.840259 4.591448 4.7401505 4.624336
1368523_at 4.1630554 4.1776247 4.041459 4.0653415 3.9039834 4.1518974 4.19848 4.2842035 4.058069 4.1547804 4.370218 3.8350997
1368524_at 3.8492403 3.5738013 3.8960752 3.8844593 3.6706955 3.767907 4.0299826 3.8217 3.6428523 3.6859553 3.8356662 3.6818664
1368525_at 6.706998 7.040414 6.9475107 7.368173 7.032175 6.833936 7.1609364 7.257306 6.977841 7.4828634 7.339746 7.5409245
1368526_at 7.3903456 7.5347223 7.4770446 7.5362077 7.3878765 7.3569126 7.4761004 7.552318 7.6381607 7.592073 7.5853615 7.294759
1368527_at 3.465621 3.1484585 3.1403866 3.156768 3.2044194 3.2119074 3.2522247 3.2356536 3.1983552 3.2694926 3.164295 3.2633567
1368528_at 8.790396 9.094368 8.799374 8.839842 8.974043 9.023394 8.4500885 8.56142 8.481928 8.197696 8.607011 8.718516
1368529_at 4.6170344 4.720985 4.7025433 4.7422314 4.6747885 4.655734 4.460202 4.6960793 4.6082177 4.482238 4.6281266 4.493836
1368530_at 4.5019703 4.3040237 4.173419 4.352807 4.1161766 4.352642 4.2902303 4.0205045 4.121797 4.4804 4.1350336 4.059171
1368531_at 3.4409597 3.4797487 3.536195 3.466541 3.6087437 3.44202 3.4875069 3.3338158 3.412099 3.4565792 3.4684486 3.405434
1368532_at 3.797195 3.83594 3.8455567 4.12897 3.7873256 4.0181913 4.0505314 3.9240403 3.8691823 3.9684296 4.3812885 3.9684722
1368533_at 5.470785 5.3445454 5.45988 5.647088 5.569743 5.246915 5.609498 5.212536 5.125284 5.563711 5.741435 5.5730314
1368534_at 5.3380265 5.682101 5.3229475 5.7411747 5.8050117 5.971249 5.820768 5.8129783 5.6546297 5.572348 5.711478 5.79102
1368535_at 5.3096094 5.356596 5.3653097 5.593492 5.5539327 5.5971985 5.5327363 5.2757425 5.6332555 6.0085464 5.7251015 5.391712
1368536_at 10.61375 10.846025 10.627784 10.464476 10.618396 10.799547 10.76785 10.45629 10.735697 10.385185 10.859158 10.855272
1368537_at 6.6508303 6.5470676 6.7325826 6.6919394 6.7354527 6.4829154 6.46726 6.7935753 6.5655837 6.6057296 6.6851563 6.87208
1368538_at 8.371576 8.346487 8.2347765 8.208169 8.171709 8.412008 8.292526 8.261967 8.398466 8.36709 8.509102 8.275343
1368539_at 3.2977123 3.37613 3.4272702 3.3570206 3.408057 3.3887572 3.3262968 3.4366212 3.300766 3.255755 3.2573419 3.262496
1368540_at 4.2027326 4.1293306 4.0969195 4.0601625 4.1899595 3.9895356 4.066562 4.1363525 3.9333982 3.8876896 4.0233693 4.2324085
1368541_at 6.4791384 6.0821986 6.40683 6.3568325 6.305383 6.3638687 6.271025 6.654162 5.9286222 6.023086 5.9147253 5.875099
1368542_at 4.826512 4.751895 4.449879 4.9244266 4.9095173 5.0280824 4.7082663 4.67245 4.658565 4.8391023 4.4195213 4.7218165
1368543_at 7.0721393 8.378286 8.623125 8.31995 7.384946 7.9796863 7.9439816 8.093512 7.706172 7.4265027 7.021182 8.384326
1368544_a_at 4.659006 4.895914 4.594781 4.764941 4.9063215 4.515773 4.5625396 4.5131526 4.6771164 4.870558 4.7922125 4.5814986
1368545_at 5.308018 5.8571844 5.698235 5.3457603 5.666618 5.9666314 5.5638537 5.3421965 5.162911 5.3027143 5.114466 4.957698
1368546_at 4.8258657 5.0123067 4.95812 4.9567933 4.7253056 4.894519 5.064345 4.836476 4.8331566 5.0056043 4.961613 5.02593
1368547_at 4.026565 3.9261708 4.005795 3.8333633 3.8234777 4.2449684 3.85648 4.0576096 3.8531642 4.0809984 3.9704812 3.9854622
1368548_at 3.2728336 3.3281639 3.2383435 3.2783628 3.2962978 3.2906146 3.1462648 3.1300814 3.2974303 3.2550569 3.3655748 3.3333395
1368549_at 9.1350765 9.341711 9.399293 9.154155 9.221722 9.3368225 9.065142 9.386307 9.406463 9.1714735 9.179682 9.102351
1368550_at 4.941061 5.171603 4.791298 5.0355663 4.796748 4.9735155 4.74428 4.886153 5.095475 5.1059275 5.083 4.7584534
1368551_at 4.7894664 4.7703795 5.0832033 5.1005898 4.767265 4.9069395 5.022793 4.7393274 5.027774 4.6733837 4.895078 4.850738
1368552_at 10.801249 10.986951 10.738661 10.780364 10.876607 10.676882 10.792949 10.888396 10.8745575 10.791843 10.803814 10.757823
1368553_at 5.2283497 5.1664944 5.0745087 5.2115297 5.17358 5.3463793 5.045763 5.284197 4.985202 5.079156 5.1025715 5.3116465
1368554_at 5.537524 5.5994334 5.6215796 5.7257752 5.5427217 5.7154694 5.567527 5.2758107 5.4015107 5.3946896 5.738841 5.3978734
1368555_at 5.3159666 5.3105907 5.161838 5.3032594 4.7418385 5.2464705 5.3916025 5.5061283 5.1138253 5.256254 5.3393173 5.518306
1368556_at 4.2976475 4.7247143 4.4783525 4.668886 4.741394 4.5478806 4.5693703 4.3960514 4.5958443 4.563231 4.4275975 4.4836483
1368557_s_at 4.519017 4.603791 4.5479107 4.6307817 4.718127 4.6287136 4.569833 4.6843486 4.2839074 4.898513 4.374659 4.5117335
1368558_s_at 9.008009 8.5341625 8.819277 8.741261 8.793409 8.288309 8.35436 8.636633 8.698532 8.122553 8.6152 8.86245
1368559_at 5.3188643 5.303488 5.177096 5.1581354 5.4976463 5.308921 5.406115 5.2903724 5.5420713 5.5223646 5.420596 5.3811607
1368560_at 4.8266377 5.0757914 5.252136 4.958603 5.0944333 4.9984493 5.0171895 4.9510574 4.8831525 4.9382772 5.129904 4.971207
1368561_at 4.002247 4.0746303 3.991833 3.9442708 4.147881 3.9503248 3.8153784 3.8865182 3.7287145 3.8819387 3.9975421 3.894771
1368562_at 4.884882 4.7531295 4.714606 4.8890696 4.798224 4.9339495 4.8376775 4.9673443 4.7385216 4.8634872 4.6332455 4.6183176
1368563_at 6.542823 7.6352887 7.5692015 6.532981 7.857803 6.2766533 6.7615514 7.491181 6.9513793 7.0730295 7.890402 7.6742
1368564_at 4.650544 4.9093447 4.723384 4.8096905 4.6912527 5.28533 4.804631 4.924816 4.7663813 4.69506 4.8441095 4.7987623
1368565_at 5.394229 5.044014 4.5472746 4.388101 5.2202244 4.689391 4.275956 5.1645603 4.27059 3.900544 4.186571 4.4429555
1368566_a_at 11.226066 11.282567 11.608451 11.228359 11.197973 11.347366 11.327815 11.081936 11.096201 10.903105 10.980691 11.275085
1368567_at 7.6816063 7.543115 7.2127357 7.473775 7.4397287 7.390998 7.565831 7.699024 7.7391353 7.9026074 7.894411 8.038264
1368568_at 5.6350584 5.8367476 5.916616 5.718294 5.766596 5.6947374 5.6107225 5.4259825 5.7290006 5.9022293 5.4479136 5.5720615
1368569_at 4.67771 3.9056017 3.8604114 4.1302032 4.3000417 3.8154206 4.234199 3.966289 3.927111 3.6902585 4.19957 3.815126
1368570_at 7.7796783 8.224839 7.804945 7.7327 7.973345 7.7557845 7.659134 7.683078 7.455738 7.9529753 7.825814 7.6630125
1368571_at 4.555221 4.624866 4.4400196 4.4726176 4.90839 4.6338224 4.576131 4.546703 4.6877923 4.3798356 4.741311 4.869469
1368572_a_at 5.370033 5.40597 4.997343 5.4498057 5.212626 5.2821574 5.330322 5.215042 5.46896 5.0785294 5.362077 5.3366656
1368573_at 7.968217 8.125078 8.315426 8.131999 8.108823 7.8246913 7.943357 8.175948 8.233004 8.332601 8.175135 8.217017
1368574_at 10.058575 10.249564 10.062856 9.772168 10.007549 9.866562 9.834126 10.028221 9.7512865 9.80901 9.7118225 9.918606
1368575_at 5.2094493 5.3071237 5.4839144 5.482488 5.290939 5.4703097 5.3315783 5.240715 5.2343707 5.379502 5.3970256 5.3471465
1368576_at 4.3457894 4.181859 4.3242846 4.2707443 4.41162 4.204568 4.4144344 3.9158585 4.253966 4.2585607 4.1631293 4.433869
1368577_at 3.2794023 3.5675719 3.4089525 3.3823326 3.347056 3.669849 3.6338289 3.1244218 3.1171167 3.4051378 3.425597 3.279017
1368578_at 4.5227356 4.7058644 4.798201 4.8103175 4.7132425 4.9396715 4.83479 4.5976105 4.5782685 4.6436152 4.6702323 4.6680336
1368579_at 4.720887 4.519577 4.6823964 4.644647 4.725019 4.702882 4.6729307 4.5520372 4.693529 4.471167 4.5989847 4.668622
1368580_at 6.1867375 6.005102 6.1815743 6.187512 5.9931035 6.363036 6.15778 6.087894 6.1117682 6.02751 6.1435227 5.9842486
1368581_at 5.6593304 5.7543716 5.6319475 5.5682898 5.560012 5.347317 5.6270432 5.6462355 5.746035 5.566163 5.563283 5.538912
1368582_at 3.8565176 3.8577309 4.154414 3.9566338 3.9039707 4.076577 3.8204732 3.912502 3.7992876 3.858369 3.8807046 3.8433065
1368583_a_at 13.810842 13.666303 13.789249 13.818835 13.668177 13.806392 13.68813 13.54046 13.599958 13.668447 13.821767 14.01451
1368584_a_at 4.383635 4.521423 4.4827995 4.7674103 4.9781833 4.499625 4.4501414 4.597583 4.8891134 4.540368 5.002351 4.457652
1368585_at 5.540677 5.816183 5.887928 5.822792 5.754436 5.9092054 5.7765245 5.8726325 5.895606 5.599844 5.6298876 5.7497473
1368586_at 5.1967287 5.053294 5.1477365 5.1014776 4.9553676 4.9106803 5.257599 5.3199415 4.9238753 5.175499 5.143776 4.896121
1368587_at 13.901021 13.911282 13.814464 13.790109 13.772052 13.850199 13.785246 13.878032 13.8400755 13.554432 13.719306 13.932243
1368588_at 6.608616 6.2601595 6.7295127 6.678076 6.739416 6.6278496 6.448203 6.5360065 6.557133 6.6071124 6.8521376 6.5118384
1368589_at 7.6405616 7.72011 8.512598 8.288229 7.7578745 7.5874214 7.749283 8.304885 7.5915956 7.7869306 7.556595 7.6946564
1368590_at 4.1661553 4.5296702 4.3322697 4.2921 4.1339617 4.2130756 4.0260544 4.163067 4.195591 4.227559 4.1645966 4.299862
1368591_at 8.679171 8.9060755 8.837584 8.892847 8.715981 8.936865 8.602907 8.718831 8.769554 8.7581215 8.794132 8.568338
1368592_at 7.6106844 7.3896646 7.3922076 7.2406325 7.335104 7.4164486 7.3745856 7.8363366 7.7064853 7.454349 7.4444075 7.4436746
1368593_at 8.673733 8.990173 8.670416 8.6319275 8.626686 8.971882 8.708985 8.714029 8.425446 8.356075 8.397581 8.543287
1368594_at 5.0566463 4.877792 5.0508304 5.1539717 4.9582148 5.127623 5.1920114 5.184019 5.126197 5.0613294 5.0031147 5.1337967
1368595_at 4.6353135 4.6030364 5.128716 4.6766424 4.8041296 4.6521797 4.915626 4.833269 4.523978 4.854333 4.789707 4.935252
1368596_at 7.0350637 6.969219 6.6968007 6.599491 6.958429 6.8729672 6.976525 7.112384 6.882313 6.919067 6.6263824 6.951142
1368597_at 6.184544 6.0507646 5.895505 6.108317 5.9003015 6.251154 6.020654 5.9963703 7.0398493 5.94726 6.168501 6.1332603
1368598_at 6.29233 6.3844323 6.4497786 6.336639 6.304134 6.48997 6.4506807 6.329994 6.343169 6.401231 6.150462 6.321182
1368599_at 6.0867176 5.825838 5.635867 5.903409 6.0228977 5.8698525 5.7236385 5.9692435 5.9597363 5.825573 5.6737733 6.049207
1368600_at 10.323046 10.300837 10.439863 10.391935 10.1957445 10.255695 10.545847 10.372219 10.528582 10.436683 10.325588 10.459911
1368601_at 4.2463274 4.5179667 4.5008893 4.768089 4.5155253 4.5650854 4.468193 4.5422025 4.5008063 4.486223 4.5260997 4.5407286
1368602_at 3.9643562 3.9210582 3.97839 4.057049 3.988015 3.9509485 3.91623 4.0551434 3.9702783 4.0870695 4.0576086 4.0051713
1368603_at 4.371169 4.560808 4.65491 4.641035 4.8961945 4.455104 4.6824656 4.6564436 4.689684 4.5411396 4.483285 4.514632
1368604_at 5.0835695 4.991479 4.832697 4.8551435 4.5999722 4.9867444 4.6381416 4.99236 4.86316 4.601757 4.6424656 4.661662
1368605_at 4.904586 4.654065 4.7659564 4.4541607 4.8918123 4.8838797 4.864644 4.7817574 4.8945947 4.7242846 4.406028 4.6855297
1368606_at 4.109213 4.3851285 4.672926 4.2215204 4.408457 4.577114 4.0502167 4.582818 4.658477 4.494712 4.370761 4.348515
1368607_at 7.542337 9.054872 8.485053 5.128872 6.7410913 6.779049 6.6888237 6.494836 7.1533375 8.808079 7.2015905 8.501312
1368608_at 10.153524 10.288662 10.107234 10.306462 10.214144 10.253687 10.408495 10.079119 10.072687 10.144479 10.082479 10.275511
1368609_at 12.700495 12.755176 12.788758 12.741799 12.708221 12.802398 12.748455 12.646146 12.734017 12.603874 12.674506 12.844168
1368610_at 3.7917633 4.072866 3.92609 3.9945004 4.2086096 4.4135103 3.9547968 4.0115724 3.9705954 3.9772875 3.9438927 4.0373197
1368611_at 3.8645854 4.023778 3.989875 3.7096388 4.0037193 3.9637313 3.9549086 4.010611 3.6671162 4.0142865 3.9887476 3.746691
1368612_at 5.319867 5.2724476 5.2882023 5.2978115 5.4515247 5.184291 5.3306694 5.2088623 5.313217 5.295961 5.337861 5.221523
1368613_at 4.063485 4.0468054 3.8984945 4.0325394 4.150627 4.1120453 4.070746 4.0017858 3.788136 3.8892615 4.0753975 3.8615694
1368614_at 7.821422 7.6492567 7.8403554 7.923129 7.813856 8.057214 8.020937 7.8532653 7.8581686 7.6888456 7.7942653 7.739767
1368615_a_at 4.9893494 4.8973393 4.617106 4.891402 4.885356 4.9234023 4.785131 4.372601 4.6298447 4.7855554 4.758377 5.095641
1368616_at 6.106325 6.23905 6.075608 6.420385 6.294422 6.09863 6.0800614 6.2620034 6.194761 6.3883553 6.2892537 6.1153536
1368617_at 4.963645 4.626509 3.9929686 4.5807233 4.1197996 4.1847486 4.8242745 4.3554397 4.2335696 4.9183683 4.600083 4.713031
1368618_at 8.859388 9.040387 8.989095 8.874108 8.8544655 8.698897 8.739065 8.833791 9.035495 9.0226965 9.066376 9.098343
1368619_at 5.6031456 5.1837683 5.2654333 5.2091236 5.232652 5.3460045 5.352838 5.251366 5.252347 5.370141 5.2088428 5.269668
1368620_at 5.593056 5.4294567 5.44729 5.6862583 5.244922 5.706289 5.397281 5.391411 5.303217 5.6466885 5.5215254 5.619579
1368621_at 10.875602 10.799289 10.866898 10.759529 10.991881 11.083508 10.887116 10.736933 10.83065 10.538964 10.916084 10.501759
1368622_at 4.3297987 4.297613 4.180411 4.1001625 4.185054 4.4292135 4.4066916 4.24941 4.3139 4.422221 4.3925796 4.1601763
1368623_at 4.580057 4.505615 4.537121 4.6737776 4.597151 4.390544 4.7760925 4.45189 4.405546 4.3799534 4.6398783 4.4705734
1368624_at 3.8399982 3.8792357 3.7916622 3.7314665 3.8773985 4.082995 3.733104 3.914752 3.795665 3.8137126 3.7487376 3.6160996
1368625_at 4.9810276 4.9913807 4.9537153 4.9644933 5.3050203 5.227319 5.1457715 5.0795197 5.043395 5.3097734 5.161895 5.1999044
1368626_at 4.234088 4.276856 4.08041 4.3212986 4.430266 4.4275765 4.337846 4.2096353 4.1826663 4.362959 4.383411 4.2567806
1368627_at 12.67073 12.956591 12.820504 12.731243 12.82236 12.668667 12.990038 12.805097 12.769348 12.649331 12.757039 12.762578
1368628_at 3.8761113 3.7532358 3.7400258 3.6424215 3.7460163 3.6524932 3.7623184 3.757559 3.8171523 3.8367565 3.7096198 3.6377902
1368629_at 4.390457 4.469789 4.457408 4.352486 4.534794 4.603352 4.4963503 4.516312 4.4723616 4.486058 4.4703293 4.4992704
1368630_at 3.6869829 3.556987 3.5867429 3.6088846 3.8164937 3.3994899 3.5505264 3.4909582 3.5600076 3.352833 3.679999 3.7003725
1368631_at 4.289237 4.4194374 4.377745 4.2500625 4.463509 4.6867647 4.603371 4.244039 4.412831 4.3584127 4.521385 4.370021
1368632_at 3.4352317 3.392458 3.3874228 3.409588 3.3678973 3.5333567 3.332124 3.411725 3.4157348 3.455047 3.3127332 3.4670045
1368633_at 3.4403934 3.2426593 3.5642817 3.4930327 3.260942 3.726939 3.5948763 3.4700744 3.5517848 3.4629412 3.4671142 3.5766082
1368634_at 7.86608 7.9067607 7.949613 8.005287 7.929568 8.204044 7.998154 7.9460897 8.0120125 8.085512 7.8525186 7.887844
1368635_at 4.07382 4.192013 4.2060194 4.2341537 4.019084 4.2356358 4.270769 4.172658 4.0752344 3.9567955 3.9328177 3.9799874
1368636_at 5.228487 5.2394805 5.4784417 5.6046147 5.66603 5.670578 5.639193 5.6696587 5.683029 5.500094 5.454997 5.477495
1368637_at 4.1633973 4.0681825 4.1320176 4.1704392 4.3035626 4.5316577 4.2173915 4.0730815 4.2718635 4.135167 4.2435904 4.3096533
1368638_at 5.4436984 5.208516 5.248412 5.3031874 5.434659 5.501025 5.414374 5.1522665 5.2576694 5.671158 5.5026197 5.1681447
1368639_at 4.0651574 3.9370887 4.005718 4.2093453 3.9728353 4.4610286 4.084244 4.006526 3.9799464 3.7764544 4.2160535 3.8789198
1368640_at 5.273779 5.210923 5.1973033 5.165015 5.525078 5.1847973 5.3106127 5.1025257 5.228874 5.05185 5.0888057 5.244017
1368641_at 4.481338 4.377223 4.5248513 4.4321623 4.442211 4.1972075 4.584238 4.3039694 4.6447105 4.5119953 4.52232 4.2289166
1368642_at 9.452684 9.561302 9.461991 9.38459 9.560542 9.516224 9.343482 9.331979 9.3688755 9.176583 9.349362 9.271887
1368643_at 4.049834 4.1380615 3.8984947 3.9616725 4.3184714 4.0420475 4.2728624 4.011428 4.3337 4.365264 4.3033524 4.314535
1368644_at 4.4887886 4.216676 4.38956 4.2238026 4.1986403 4.556239 4.3877764 4.128949 4.205059 4.471167 4.1668673 4.157345
1368645_at 6.0292535 5.815909 6.2314487 6.107448 5.837195 5.8548822 6.075477 5.9186254 5.896239 5.94913 6.05315 6.448713
1368646_at 8.66214 8.834111 8.895983 8.7273855 8.653373 8.672808 8.506071 8.640301 8.089905 8.223124 8.377975 8.51428
1368647_at 7.326427 7.240724 7.2867913 7.1786065 7.0872273 6.971976 7.063301 7.3953977 7.1182895 7.070202 7.081374 7.0679736
1368648_at 4.522768 4.6422844 4.4724646 4.5673933 4.4304533 4.7069526 4.556613 4.5863533 4.455239 4.4879904 4.415523 4.4057665
1368649_at 7.902996 7.7760916 7.6546965 7.8246493 7.795135 7.727054 7.926648 7.9467454 7.7133203 7.833767 7.826322 7.924639
1368650_at 6.5529733 7.166337 8.542862 6.6989965 7.7391324 7.6386952 6.7948604 8.767601 7.9256883 6.816215 7.1522994 7.6656604
1368651_at 10.612841 10.603475 10.82798 10.597559 10.144001 10.574167 10.696173 9.924277 10.11076 10.186795 10.040176 10.154131
1368652_at 6.7448936 6.9066105 6.7416644 6.88459 6.956675 6.7770443 7.000981 6.876751 6.758016 6.8644958 7.030366 6.9512334
1368653_a_at 10.670606 10.915788 10.769372 10.855667 10.876972 10.755665 10.72555 10.860335 10.713036 10.825057 10.733232 10.809909
1368654_at 6.4648366 6.3335967 6.6684904 6.2581143 6.2537527 6.194685 6.0700235 6.2575035 6.3543515 6.388052 6.4771953 6.4557157
1368655_at 9.676304 9.733486 9.771331 9.632262 9.839322 9.682739 9.3697195 9.903538 9.434165 9.59274 9.466799 9.856517
1368656_at 3.787959 3.833958 4.1787148 3.774034 3.849335 4.077743 3.9786043 4.1774373 4.1238728 3.9781196 4.045183 4.1876526
1368657_at 3.5376387 3.5085306 3.5713005 3.4601932 3.6779773 3.755657 3.6016948 3.7119968 3.7953289 3.6284106 3.505803 3.7422152
1368658_at 5.4874787 4.768803 5.1509523 4.617699 4.606058 4.588302 4.729848 4.8523574 4.712079 4.320346 4.6115665 4.6725674
1368659_at 10.999275 11.006695 10.762326 10.619356 10.308114 10.329809 10.186513 10.792878 9.451994 10.471941 10.427367 10.408789
1368660_at 4.861336 4.932416 4.741912 4.957281 4.7822113 5.0795817 4.921742 4.7943945 4.8865438 4.717325 5.026039 4.9706097
1368661_at 6.2274265 6.8073816 6.535657 6.2880955 6.56853 6.330046 6.327101 6.5053988 6.0727115 6.0548754 6.208242 6.4649515
1368662_at 7.388089 6.8649993 7.507677 6.696659 7.4425063 6.867404 7.2376995 7.218922 7.1979313 6.875379 6.8482547 6.6811123
1368663_at 3.4542994 3.5208006 3.6618652 3.6043758 3.5481074 3.3892515 3.446941 3.5388713 3.5653598 3.6540327 3.632957 3.2938538
1368664_at 5.4993353 5.3324437 5.508409 5.6903887 5.43668 5.618828 5.404395 5.4856343 5.279181 5.5453115 5.33424 5.0852604
1368665_at 8.537464 8.60548 8.528088 8.602314 8.46381 8.455239 8.571983 8.588949 8.584623 8.557868 8.60828 8.626284
1368666_a_at 3.9553926 3.8807352 3.9277072 3.837948 3.8276556 3.978243 3.7880971 3.825746 3.722234 3.7819893 3.7201967 3.8633604
1368667_at 5.192706 5.3205323 5.1575575 5.5079165 5.3280964 5.2406397 5.1533656 5.3589 5.3550663 5.393876 5.3365746 5.4520926
1368668_at 8.719853 8.743632 8.764132 8.814246 8.704787 8.623 8.92545 8.847047 8.868811 9.115213 8.944763 9.040364
1368669_at 6.8298616 7.180999 7.0845575 7.1900787 6.917399 6.7970624 6.976349 7.32095 7.112725 6.8959837 6.814905 7.1025066
1368670_a_at 5.6233883 5.6949663 5.7186866 5.8437567 5.4890423 5.6490912 5.6011386 5.535416 5.4282775 5.555923 5.7313404 5.447258
1368671_at 6.3882995 6.1160307 6.375729 6.305566 6.059921 6.3347855 6.163632 6.270356 6.3073406 6.1995234 6.3566427 6.297719
1368672_at 4.4457817 4.5812263 4.1907363 4.402798 4.5926266 4.419934 4.338948 4.7853074 4.550742 4.2750044 4.848814 4.474297
1368673_at 3.8793406 3.7734964 4.0814304 4.04184 3.7942083 3.8910027 3.9470117 3.9525979 3.9410958 3.8363414 3.751889 4.1154757
1368674_at 11.120949 11.151887 11.338289 11.243691 11.148934 11.239992 11.166168 11.0041485 10.965104 11.034302 10.9043865 11.006526
1368675_at 7.2550645 7.2347403 7.8459797 6.9678335 7.101354 7.35904 7.2669907 7.3333592 7.6362267 7.4899626 7.4092855 7.405122
1368676_at 5.1925416 5.429713 5.3448386 5.0979023 5.350343 5.4520116 5.336689 5.4844184 5.313856 5.6560645 5.123463 5.2067175
1368677_at 3.9833837 3.7459445 3.6056745 3.7447698 3.5289907 4.004792 3.5487797 3.7610834 3.8098078 3.8392825 3.6447322 3.523005
1368678_at 4.3086557 4.4338317 4.3512754 4.3190465 4.3420954 4.281673 4.3371906 4.3362684 4.350962 4.2600718 4.365944 4.17807
1368679_a_at 7.3193655 7.126939 7.3550596 7.2724586 7.0555778 6.9448442 7.201182 7.3929653 7.1719546 7.086092 7.170964 7.295244
1368680_a_at 4.1537538 4.496331 4.348809 4.4215193 4.880265 4.5278306 4.556455 4.425829 4.311072 4.597887 4.4232516 4.3982124
1368681_at 6.060022 6.127591 6.081334 5.974551 6.255161 6.151423 6.2227354 6.141918 6.0757856 5.941639 6.310205 6.490476
1368682_at 4.69497 4.5709357 4.707298 4.620917 4.7980547 4.709936 4.586065 4.578718 4.7800403 4.5735493 4.7657914 4.5136366
1368683_at 3.2990286 3.2681062 3.3231213 3.1764019 3.1015816 3.4453714 3.1733847 3.4741325 3.263236 3.245385 3.2831326 3.0252986
1368684_at 5.5552053 5.5631514 5.6654263 5.6342382 5.822128 5.800417 5.712011 5.258619 5.630705 5.7497797 5.598297 5.627392
1368685_at 5.1034303 4.876783 4.899457 4.884147 4.8772974 5.048283 5.0683126 4.95086 4.8511333 5.095913 4.967149 4.689002
1368686_at 13.91531 13.901221 13.931226 13.881802 13.9594755 13.922447 13.893446 13.873799 13.91232 13.84649 13.799875 13.907335
1368687_at 6.150776 6.165683 6.003301 6.1110754 6.0930305 5.972727 6.1418953 6.093624 5.954743 6.1056848 6.289371 5.956091
1368688_at 4.659895 4.738858 4.6039333 4.9587545 4.7033195 4.9334726 4.8078117 5.1113396 4.794976 4.7629557 4.5734034 4.782268
1368689_at 3.9662762 3.97607 3.8270538 3.9306445 4.0687475 4.1621323 4.220125 4.106274 4.310507 4.0040913 3.838741 3.9776561
1368690_a_at 4.27911 4.4405527 4.223557 4.1413794 4.1803036 4.647409 4.25563 4.293548 4.093993 4.4009733 4.2640405 4.2065787
1368691_at 4.654495 4.328542 4.834239 4.8742814 4.736562 4.67551 4.7376957 4.4450274 4.936136 4.7999496 5.0092945 4.572452
1368692_a_at 8.684739 8.13723 9.2078 8.410968 8.829689 8.612667 7.986436 8.383881 8.19591 7.7292066 8.261684 7.816114
1368693_at 6.6727486 7.024306 6.5849123 6.2819953 6.840115 6.947628 6.1888423 6.6022944 6.1501985 6.034367 6.4251556 6.663243
1368694_at 4.1485953 4.0442686 4.3575907 4.1447344 4.1292562 4.214961 4.1237917 4.0688915 4.086341 4.014421 4.0513763 4.1582313
1368695_at 12.580672 12.629381 12.554353 12.349451 12.733127 12.628651 12.377141 12.806059 12.482803 12.432613 12.493354 12.51319
1368696_at 4.954663 5.0565476 5.2551885 5.079826 4.9015927 4.9001207 5.1925564 5.1506214 5.253625 5.132553 5.0189714 5.042592
1368697_at 3.672558 3.9077454 3.7916622 3.8075247 3.855746 3.7912648 3.8594048 3.8124893 3.7959254 3.8771305 3.7016256 3.778549
1368698_at 6.584782 6.578088 6.2887416 6.2569656 6.2045403 5.7189918 6.3146462 6.049124 6.035101 5.8621798 5.7135196 5.9522767
1368699_at 4.2810187 4.212388 4.3027515 4.474635 4.5545783 3.9348865 4.3763494 4.312777 3.987315 4.1486187 3.9187706 4.0608253
1368700_at 4.6672063 4.595106 4.5490856 4.226943 4.859037 4.444478 4.5692677 4.4826913 4.8588834 4.563867 4.653315 4.320696
1368701_at 5.0738506 5.172116 5.1697536 5.2050366 5.1283402 5.154291 5.196994 5.0561056 5.23308 4.8175855 4.9987016 4.9368873
1368702_at 9.259056 9.134207 9.708914 8.961941 9.571194 9.584061 9.046646 9.459236 9.419706 9.033231 9.456186 9.299388
1368703_at 6.64416 6.6174393 6.702935 6.8793206 6.6879425 6.6796927 6.6961026 6.7665005 6.862739 6.8981223 6.871198 6.7489433
1368704_a_at 4.286167 4.423353 4.610359 4.3507977 4.5983505 4.3146057 4.392152 4.2684183 4.2973537 4.366338 4.66505 4.5856867
1368705_at 5.0467653 4.911346 5.007538 5.007904 5.3333735 5.1624846 5.207999 5.364535 5.1185703 5.0723195 5.0611906 4.7237616
1368706_at 12.237865 12.148903 12.136233 11.977718 12.20561 12.078945 12.090575 12.092008 12.1827 11.815246 11.63893 11.904025
1368707_at 13.528509 13.480722 13.586121 13.44531 13.584254 13.542875 13.440813 13.594276 13.508336 13.347199 13.352797 13.498881
1368708_a_at 4.304201 4.7472167 4.9516573 4.719924 5.0825095 4.8243837 4.9123435 4.9494243 5.081406 4.614204 4.877357 4.7460575
1368709_at 3.9604344 3.9335995 3.7842076 3.9013903 3.915863 4.099696 3.8112562 3.8621316 3.7733018 3.9750483 4.0729103 3.8935034
1368710_at 6.4648366 6.5358195 6.4200997 6.3751225 6.595004 6.539672 6.8053527 6.736838 6.6384187 6.859952 6.758493 6.7766414
1368711_at 8.477928 8.317826 9.413719 8.462238 8.719433 8.192045 8.117408 8.652334 8.112483 7.9932103 8.127109 8.723316
1368712_at 8.775118 8.715208 8.877184 8.875343 8.892214 8.957966 9.003962 8.801189 8.946604 8.979383 9.006622 8.85001
1368713_at 4.266634 4.4167175 4.5334344 4.463016 4.309656 4.6040487 4.372344 4.613599 4.579328 4.566458 4.38852 4.402626
1368714_at 3.590717 3.4085145 3.5560112 3.4299705 3.3990219 3.6331992 3.3600636 3.4688363 3.4858823 3.4736433 3.578303 3.5222316
1368715_s_at 4.097482 4.1087284 4.215911 4.0548024 3.7834659 4.1442466 4.148232 4.1838417 4.206622 4.066201 4.0959225 4.286306
1368716_at 4.304504 4.423061 4.297269 4.5232725 4.3659153 4.328355 4.4903746 4.2933197 4.4713545 4.2601895 4.391417 4.4599323
1368717_at 9.920389 10.353695 10.144871 9.907005 9.880146 9.716559 9.929882 9.911547 9.626366 10.0270405 9.940621 9.895546
1368718_at 10.133163 6.0504823 7.2791524 9.181412 4.923057 8.165884 10.296854 10.672615 10.241872 8.671703 12.7378025 10.938274
1368719_at 5.1264334 4.9856577 5.1988354 5.332087 5.183085 5.210354 5.0167017 5.0404696 5.02969 4.9500246 5.045223 5.0299535
1368720_at 12.953103 13.1062765 13.120608 13.173586 12.960388 13.387221 12.979942 13.173389 13.294596 13.121816 13.222985 13.485913
1368721_at 6.156481 5.958982 5.99994 5.8783636 5.8888717 6.0411873 6.027117 6.104463 5.9638877 5.8164062 6.028632 5.852454
1368722_at 3.9178326 4.0298033 3.8660347 3.6942499 3.563959 3.616067 3.7883096 3.6366186 4.011717 3.6884544 3.6701472 3.902915
1368723_at 4.901807 4.96794 4.911272 5.025036 4.968305 4.611165 4.8457556 4.7144003 4.9294047 4.671784 4.94545 4.7219887
1368724_a_at 5.904423 6.0939727 5.7827435 6.194753 5.9909835 6.2327805 6.012 6.2045217 6.0727053 6.2307024 6.1794124 5.829058
1368725_at 5.40178 4.527492 5.16603 4.5365734 5.0371056 4.687069 4.802118 4.9811373 4.8131075 4.6667166 4.863492 4.8546915
1368726_a_at 6.6245775 6.5554695 6.7956743 6.5157146 6.6126866 6.7319136 6.767775 6.708669 6.5485983 6.3903217 6.657265 6.397692
1368727_at 3.4825943 3.6731453 3.5907888 3.5957232 3.7546825 3.8029897 3.5842097 3.86911 3.58879 3.535662 3.6056104 3.589441
1368728_at 5.4297094 5.313839 5.4675417 5.231207 5.3278084 5.433709 5.1633883 5.491413 5.3670745 5.133171 5.340752 5.456825
1368729_a_at 4.260789 4.5268226 4.0451837 4.2779827 4.041812 4.176397 4.4052005 4.304866 4.3487415 4.5010343 4.1550684 4.474386
1368730_a_at 4.398287 4.522215 4.2151194 4.637388 4.440077 4.3475637 4.474387 4.4909925 4.4195876 4.389983 4.350692 4.3571033
1368731_at 13.334738 13.4758625 13.265397 13.326892 13.23057 13.358255 13.205969 13.539399 13.13596 13.47157 13.237078 13.687195
1368732_at 7.2212906 7.060387 6.95611 6.855595 6.9529953 6.430902 6.620585 6.8750496 6.7880535 6.5111074 6.55718 6.7170134
1368733_at 13.176499 13.323498 12.98187 13.203055 13.208067 13.334442 13.07184 13.08086 13.368082 12.678048 13.110001 13.134243
1368734_at 4.8408594 4.535823 4.8074675 4.602578 4.6728754 4.9225254 4.7087097 4.798621 4.5728035 4.554267 4.6605616 4.8836536
1368735_a_at 3.9165072 4.275901 4.1679373 4.1231356 4.2059045 4.2231007 4.2067156 4.3253293 4.093768 4.1937914 4.306836 4.203267
1368736_at 3.8191805 3.6403244 3.6640763 3.587721 3.426732 4.2049704 3.6159077 3.787698 3.5761225 4.0465226 3.8113778 3.7818947
1368737_at 5.0276976 5.031846 5.20831 4.9233913 5.0701456 5.205661 5.069317 5.182229 5.1888237 5.114012 5.0062475 5.1405716
1368738_at 3.6454253 3.6143482 3.6627057 3.6682768 3.6205513 3.937843 3.508596 3.6010182 3.9111397 3.5593536 3.6416333 3.5534506
1368739_s_at 4.957252 4.5780325 4.50239 4.9585834 4.7374797 4.531459 4.860464 4.8085437 4.6771226 4.781987 4.700122 4.880529
1368740_at 4.094366 4.080018 4.2207975 4.502124 4.3019595 4.0423822 4.1564274 4.580041 4.277796 4.1384025 3.9636986 4.0383625
1368741_at 13.337684 13.253436 13.3518095 13.319673 13.400247 13.349597 13.331077 13.455754 13.253562 13.144709 13.130485 13.379655
1368742_at 7.0316987 6.7227983 6.7342567 6.8516684 6.703779 6.9928346 6.903954 7.05869 6.827636 6.6009507 6.7964406 6.989281
1368743_a_at 3.7384918 4.013957 4.1758657 4.1125383 3.9400055 3.9630032 3.84014 4.1133876 4.072053 4.199622 3.9836028 4.047762
1368744_a_at 3.9582498 4.0476866 3.8585367 4.0112367 4.0369024 4.1290565 4.199822 4.1520996 4.0771003 4.020334 4.2484574 3.96676
1368745_at 6.518355 6.698695 6.209501 7.0503654 6.8776083 6.3329816 6.9141006 6.96257 6.639162 7.4446383 6.642639 6.8249607
1368746_a_at 5.39267 5.555741 5.1696243 5.554171 5.676308 5.3310695 5.6038017 5.27942 5.569837 5.5458503 5.625753 5.4621477
1368747_at 5.212419 4.5462546 5.246413 4.8508706 5.1549983 5.135867 5.167863 5.146308 5.0010552 4.7246213 5.1011643 5.2119617
1368748_at 5.8856535 5.903414 5.8994474 6.068551 5.737243 5.9280396 5.526356 6.1755095 6.09861 5.908187 5.949102 5.928274
1368749_at 5.7772617 5.8157845 5.9853816 5.927509 6.0301085 6.1288004 5.82087 5.7435536 5.8684125 5.9181705 5.732026 6.0548196
1368750_a_at 4.39806 4.4252305 4.2928543 4.0893273 4.207608 4.322138 4.071693 4.534406 4.0980263 4.1717176 4.1783504 4.2440534
1368751_at 4.125189 4.0387697 3.9770525 3.9984062 3.7878954 3.9123404 3.9281726 4.0639133 4.1811533 3.9329576 4.086442 3.6220715
1368752_at 3.7923 3.950916 3.7591424 4.0134854 3.8813941 4.1329756 3.9241028 3.9576058 3.929307 3.8335166 3.8483262 3.866047
1368753_at 4.293264 4.0527453 4.117426 4.2796392 4.157283 4.21364 3.9804413 4.1231403 3.8447099 4.2814493 4.157895 4.2322407
1368754_at 6.323418 6.0054345 6.461674 6.2216277 6.0934143 6.0215206 6.31654 6.110665 5.996592 6.3883553 6.015931 6.342878
1368755_at 10.797455 10.401654 10.754562 11.0046215 10.564427 10.757289 10.545015 10.72851 10.75244 10.537881 10.935607 10.652924
1368756_at 5.265849 5.0615797 4.9784617 4.964654 5.108356 5.214467 5.1651864 5.202535 5.0160694 5.01075 5.1985555 5.2764997
1368757_at 3.8717997 3.7739537 3.8663104 4.0732794 3.7901695 3.9051414 3.8637047 3.9931026 3.8292463 3.8363414 3.966354 3.7058275
1368758_a_at 4.7506804 4.897228 4.7638273 4.714922 4.6661525 4.738789 4.8824444 4.9278736 4.71729 4.9719267 4.8877945 4.9740458
1368759_at 5.2533464 5.3986354 5.3186893 5.340516 5.3674994 5.528181 5.44096 5.4885483 5.2749286 5.2891536 5.0774016 5.453314
1368760_at 4.117712 4.3540893 4.115117 4.191183 4.073683 4.492313 4.0667744 4.181468 3.9609566 4.1388474 4.0070467 3.9215772
1368761_at 3.7311223 3.79963 3.9724653 3.7888348 3.6628184 3.9800293 3.9851098 3.8552406 3.8432024 3.893155 3.8350153 3.556594
1368762_at 10.819941 6.3594184 9.917562 9.896 10.193782 6.0040703 9.52284 9.867738 9.949758 9.017897 8.997266 9.1800375
1368763_at 4.950962 4.8704085 4.9583716 5.142812 5.0137606 5.070118 4.8654294 5.1019464 4.981942 4.820811 4.9202595 4.9003
1368764_at 3.3740585 3.4538422 3.368368 3.3664439 3.414443 3.485549 3.3869088 3.338663 3.3910494 3.4329185 3.308654 3.4977582
1368765_at 4.5269914 4.7151814 4.624726 4.6779594 4.6936526 4.8887944 4.678608 4.737746 4.702316 4.6875544 4.3548517 4.6430187
1368766_at 4.3557506 4.5388 4.5110316 4.8262234 4.553993 4.4140434 4.7669826 4.3199635 4.5534477 4.5900574 4.4195213 4.4851665
1368767_at 5.2874384 5.4168987 5.475447 5.4129086 5.552161 5.5766983 5.526224 5.3990126 5.4708643 5.4856014 5.236725 5.6821547
1368768_at 5.644023 5.6437902 5.67044 5.571015 5.8534403 5.7710943 5.5831494 5.6834517 5.918756 5.699279 5.7371926 5.6083407
1368769_at 11.294791 11.399413 11.323431 11.309062 11.251522 11.280413 11.0285015 11.221777 11.204244 10.91591 10.993003 11.186618
1368770_at 4.3356953 4.3261137 4.158907 4.245699 4.495591 4.3890066 4.203135 4.0830164 4.311226 3.999962 4.0831633 4.432493
1368771_at 4.5520515 4.6704464 4.7825375 4.576193 4.4968166 4.4099746 4.5629435 4.7012386 4.581031 4.822297 4.691393 4.8227634
1368772_at 5.239288 5.291406 5.1313357 5.3259125 5.269748 5.1546607 5.1638336 5.066779 5.214739 4.9458766 5.3108835 5.1702933
1368773_at 3.856661 3.874779 3.7301662 3.885546 3.9513507 3.456675 3.8729186 3.827112 3.7432902 3.6633976 3.6624799 3.947536
1368774_a_at 5.4249716 5.4557066 5.379214 5.465875 5.510072 5.393575 5.691813 5.592556 5.4195957 5.540794 5.2736726 5.1559625
1368775_at 4.391614 4.025149 4.9730554 4.6034555 5.0009003 4.6767654 4.530744 4.9745607 4.798507 4.7634625 4.83345 4.3666906
1368776_at 4.59901 4.5646753 4.4457445 4.6081896 4.4838786 4.6523967 4.545862 4.3924575 4.6055756 4.401743 4.2703147 4.5008726
1368777_at 4.269841 4.2084875 4.3033113 4.4466987 4.4059477 4.347615 4.6966095 4.2778616 4.0972815 4.457109 4.160763 4.2767215
1368778_at 6.8510385 8.495766 6.922076 7.493009 7.0954943 7.294917 7.506916 7.0658984 7.521506 6.4113116 6.29889 6.3516483
1368779_a_at 7.7006183 7.9824796 7.69757 7.887154 7.7031465 7.8351407 8.000556 7.8081465 7.641617 7.8799953 7.726312 7.8057966
1368780_at 4.9258976 5.131059 5.1181993 5.200486 5.0594053 4.9078245 5.141733 5.2996683 5.1604967 5.1323023 5.157154 5.1078353
1368781_at 4.6995406 4.7390933 4.836461 4.916101 4.801145 4.848224 4.8568254 4.5784063 4.465488 5.0037737 4.747688 4.7937255
1368782_at 3.8413446 3.899771 3.7563512 3.6142046 3.7762198 3.772167 3.6322193 3.8429523 3.497676 3.6070197 3.7314157 3.815352
1368783_at 4.2204723 4.400036 4.316221 4.4275455 4.0930033 4.0731897 4.3611073 4.3856773 4.4429398 4.3199515 4.13468 4.133329
1368784_at 8.391369 8.376791 8.583621 8.464288 8.479996 8.451481 8.5343075 8.586127 8.709679 8.630701 8.724647 8.56515
1368785_a_at 3.6136367 3.6483893 3.3656642 3.467014 3.4059973 3.652701 3.4131896 3.4515135 3.5003948 3.5789332 3.4330359 3.4484727
1368786_a_at 4.260707 4.2799463 4.3728104 4.270761 4.396331 4.2067003 4.208603 4.2041225 4.3309093 4.1003065 4.1707435 4.153631
1368787_at 6.1087785 6.123771 6.1567693 6.199731 6.3904934 6.083427 6.2414436 6.1259513 6.2071714 6.2454414 6.1268945 6.042714
1368788_at 4.547493 4.551233 4.62821 4.6286583 4.586238 4.888523 4.693488 4.7422037 4.533087 4.70364 4.4892244 4.5940886
1368789_at 4.8816752 5.1182246 5.309785 5.138337 4.8346677 5.1755514 5.096156 4.9350276 4.794976 4.763335 4.812753 5.362678
1368790_at 11.995205 12.031254 12.100713 12.050986 12.158494 12.101166 12.120159 12.161314 12.0669 12.032967 12.0451145 12.129876
1368791_at 5.143428 5.4611387 5.2602243 5.3863325 5.2722197 5.1315713 5.213516 5.3682775 5.2351847 5.429748 5.242934 5.292078
1368792_at 6.1697593 6.2391806 6.0257897 6.2489038 6.497129 6.0237045 6.4610105 6.3871803 6.480554 6.2859755 6.315647 6.2158065
1368793_at 4.413769 4.471014 4.5074234 4.4764366 4.3802605 4.3302345 4.850731 4.639758 4.592908 4.515807 4.523467 4.344907
1368794_at 10.945708 11.153533 10.955283 10.99071 10.8923645 11.104841 11.038573 10.994414 10.868784 11.040361 11.037184 11.0709095
1368795_at 6.5521364 6.5571613 6.464181 6.5474243 6.311078 6.5556216 6.5022135 6.2329655 6.351363 6.6043496 6.4301147 6.37936
1368796_at 5.8844113 6.0782757 5.9133997 6.000151 5.959219 5.7834077 5.869952 5.9452457 6.0493636 6.0833063 5.7824163 5.9344816
1368797_at 8.192671 9.189779 8.12741 8.083305 8.153633 8.475346 7.072979 8.130487 9.195288 8.864689 8.796885 8.744984
1368798_at 3.8828292 3.8537123 3.7498603 4.2038717 3.8900144 4.0296955 4.101169 3.733864 3.9460719 3.9413192 4.3764095 4.036566
1368799_at 5.3928337 5.565663 5.605077 5.5827956 5.6890874 5.455524 5.333173 5.3879647 5.5533338 5.458977 5.425963 5.6045814
1368800_at 3.8795674 4.0151634 4.0488567 4.0818 3.985047 3.8789926 3.8252635 3.870124 4.087464 4.016513 3.969677 3.947501
1368801_at 4.32395 4.131996 3.9349558 4.1748905 4.116438 4.2816725 4.181634 4.2674 3.8640985 4.259513 4.4396315 4.1470914
1368802_at 4.712673 4.6548715 4.800592 4.787294 4.7304087 4.643648 4.6108565 4.702078 4.6605225 4.611041 4.6630287 4.631113
1368803_at 4.7334194 5.0002084 4.7396784 4.9482656 4.7399325 5.006172 4.861222 4.76682 4.65346 4.7399898 4.5423975 4.7916365
1368804_at 4.0196075 4.142871 4.2131634 4.311426 4.4128695 4.2665405 4.3732166 4.1095057 4.353161 4.2505283 4.0005836 4.2506886
1368805_at 4.5674357 4.743782 4.5106373 4.741783 4.6432524 4.834428 4.6120825 4.8485203 4.6280212 4.70636 4.88726 4.7379456
1368806_at 13.667424 13.692848 13.68762 13.706207 13.7133255 13.694604 13.69369 13.667543 13.691977 13.628949 13.682035 13.662029
1368807_at 5.7128563 5.379982 5.7280874 5.532874 5.3989973 5.4389315 5.601657 5.5786905 5.4884353 5.6541357 5.533245 5.5577745
1368808_at 8.482605 8.4638405 8.551937 8.533047 8.554501 8.422518 8.680384 8.614206 8.5942 8.607605 8.606186 8.539744
1368809_at 8.8706455 8.74683 8.612561 8.682758 8.8432255 8.561228 8.851503 8.798095 8.7243 8.858839 8.675453 8.807851
1368810_a_at 3.9849555 4.0435247 3.889819 4.0042467 3.827034 3.8853006 3.9050965 3.9365168 3.778037 3.8070285 3.9728692 3.8023465
1368811_at 5.1677775 5.1417475 5.3787327 4.984975 5.482947 5.1885123 5.478423 5.971393 5.2312465 5.6689157 5.963648 5.696819
1368812_at 4.324181 4.4062295 4.435226 4.5743876 4.3862286 4.772771 4.866131 4.6766005 4.958474 4.5871787 4.6154346 4.449196
1368813_at 5.864993 5.3374066 5.1886444 5.389031 5.743503 5.7614894 5.454146 5.2829165 5.7137733 5.5085454 5.1244965 5.38957
1368814_at 11.393992 11.743796 11.710205 11.520227 11.60636 11.514905 11.543522 11.510684 11.528997 11.567135 11.561791 11.526067
1368815_at 5.4381194 5.413461 5.314785 5.197844 5.344354 5.4699593 5.248412 5.5532284 5.428605 5.2637596 5.3583508 5.4780064
1368816_at 4.0937853 4.341383 3.8906617 4.083493 4.206581 3.904605 4.0135007 3.9992158 3.970194 3.917503 4.1286564 3.9822023
1368817_at 9.490401 9.551564 9.570122 9.611778 9.399099 9.24496 9.502963 9.594021 9.694631 9.608818 9.62456 9.397633
1368818_at 8.074235 8.141853 8.09074 8.018242 7.9183893 7.8577147 8.121906 8.090111 8.054652 8.00877 7.971712 8.127302
1368819_at 9.959248 10.033523 10.001122 9.993591 10.173096 9.872609 9.924979 9.991098 10.114672 9.977123 10.062922 10.061932
1368820_at 7.522515 7.379281 7.593714 7.492134 7.251089 7.29501 7.427358 7.476853 7.4431176 7.542258 7.480611 7.414121
1368821_at 6.087135 5.96712 6.468557 5.9701905 6.257243 6.107301 6.1465526 6.0914392 5.802576 6.204787 6.015001 5.73487
1368822_at 7.0451097 7.072488 7.247446 6.8091674 7.1649456 7.1069517 7.027273 6.961815 6.813778 7.012221 6.6474557 6.6643853
1368823_at 3.8124244 3.6815794 3.7406313 3.940617 3.675638 3.7484455 3.705634 3.7702174 3.9200866 3.7780685 3.7035222 3.7738283
1368824_at 9.907224 9.897097 9.865405 9.850278 9.824554 9.820031 9.717435 9.804211 9.85542 9.732763 9.66407 9.65496
1368825_at 3.566967 3.5559168 3.597912 3.6213589 3.7222068 3.5550904 3.6715038 3.5167706 3.5089812 3.4015472 3.6052325 3.5509286
1368826_at 12.866031 12.725649 10.649223 13.410661 13.305327 12.821146 12.954408 12.975854 12.804677 12.863448 13.473569 13.425977
1368827_at 6.152719 6.137152 6.211586 6.065353 6.04674 6.211292 6.1910715 6.3157105 6.2478504 6.0797744 6.110296 6.264482
1368828_at 5.7092066 5.769668 5.5403075 5.6764216 5.5026917 5.645041 5.446589 5.875309 5.601371 5.696319 5.6365166 5.4905167
1368829_at 6.8524175 6.8574038 7.2706723 6.8517985 7.009551 6.8584065 6.8625255 6.889892 6.941629 6.872872 6.8522887 6.717548
1368830_at 4.8781185 5.371789 4.9476147 5.1198378 4.751033 5.1361303 4.8879366 4.9589252 5.2303743 5.0069313 4.9178667 4.715155
1368831_at 8.809763 8.789807 8.8364725 8.911273 8.717632 8.670115 8.876486 8.639681 8.942476 8.90749 8.821183 8.991827
1368832_at 7.57169 7.535635 7.623868 7.6158185 7.2631555 7.239576 7.318587 7.509273 7.5843415 7.2926297 7.340788 7.315772
1368833_at 4.512054 4.8293962 4.5630336 4.724451 4.57923 4.645247 4.7267437 4.37198 4.6119103 4.5952187 4.5240946 4.468962
1368834_at 6.4839115 6.0853157 6.36654 5.870739 6.264781 6.138292 5.779726 6.338856 6.090966 5.8865285 6.1580973 6.2643423
1368835_at 9.420332 9.226004 9.481398 9.476952 9.221674 9.060234 9.212286 9.533493 9.356571 9.336466 9.328651 9.655947
1368836_a_at 5.2157907 5.305825 5.4583592 5.192107 5.424893 5.3055625 5.307588 5.369071 5.257336 5.4725666 5.301676 5.4835463
1368837_at 7.4522676 7.5807195 7.138088 7.7041845 7.3137493 7.287312 7.400589 7.58456 7.472805 7.1330924 7.392451 7.420774
1368838_at 7.4145474 6.9819713 7.5091105 6.9453998 7.4107165 7.407963 7.2016253 7.1941156 7.108943 7.0031633 6.855174 7.13416
1368839_at 7.1926394 7.0908875 7.270935 7.293355 6.917537 7.0265336 7.536859 7.3087025 6.9668818 7.3411226 7.39587 7.350166
1368840_at 12.268147 12.181807 11.966374 12.117246 12.156764 12.21515 11.883568 12.321295 12.132068 11.950656 11.998602 11.994984
1368841_at 6.7434473 6.8758497 6.6443796 6.8452425 6.7481375 6.742658 7.0289702 6.9255757 6.829632 6.7703032 6.514919 6.877725
1368842_at 7.8327785 7.451214 7.3542504 7.419585 7.533076 7.6244874 7.75626 7.6841083 7.615272 7.4168906 7.392151 7.615106
1368843_at 10.149667 10.029352 10.078004 9.969924 9.967591 9.981211 9.972533 9.986672 9.9726095 9.967612 9.978814 10.170263
1368844_at 8.810336 8.805058 8.718741 8.769899 8.646327 8.735431 8.731336 8.766149 8.680935 8.839719 8.697681 8.740921
1368845_at 3.8561165 3.8761473 4.1168175 3.8531747 3.9623861 4.0071115 3.8726413 3.921919 3.886099 4.0326757 4.239827 3.9508934
1368846_at 4.6940947 4.7811136 4.7788224 4.8479605 4.9550614 4.7097435 4.6748133 4.755266 4.748479 4.491396 4.8657627 4.808257
1368847_at 8.984714 9.011285 9.226548 9.137923 9.216248 9.009562 9.199707 9.272342 9.275068 9.250111 9.171934 9.256813
1368848_at 8.946881 9.056446 8.987808 8.938421 8.86842 8.946221 9.056045 9.108196 9.06217 9.358278 9.13777 9.059849
1368849_at 7.948707 7.7001214 7.674806 7.6077414 7.5995417 7.4373493 7.6071754 7.474983 7.5912156 7.77975 7.5843906 7.4904985
1368850_at 5.4232802 5.1083546 5.305157 5.457881 5.1029253 5.113905 5.3175573 5.207179 5.2413764 5.399031 5.2366676 5.329789
1368851_at 8.867205 8.806734 8.979143 8.571154 8.832222 8.8834095 8.707781 8.88623 8.597504 8.62639 8.63472 8.7228155
1368852_at 10.522235 10.255335 10.394978 10.411537 10.395238 10.348504 10.632071 10.47269 10.326045 10.522507 10.439901 10.686961
1368853_at 3.2994273 3.5131059 3.4255598 3.5513582 3.483296 3.499426 3.5485253 3.5100682 3.3859751 3.4713774 3.6327784 3.2234912
1368854_at 3.642244 3.5876548 3.4712858 3.603214 3.4643645 3.7544763 3.679057 3.7154458 3.7752678 3.58351 3.536566 3.530631
1368855_at 5.9083323 5.8157983 5.916616 6.01509 6.039401 6.067159 5.77319 5.875675 6.1927147 6.0016193 6.181821 6.180378
1368856_at 6.1526732 5.803236 5.7618504 6.213948 5.540746 5.8455787 5.876746 5.985646 5.9008656 5.7663283 5.8332705 5.7701464
1368857_at 3.2451293 3.2338207 3.241438 3.203159 3.3598077 3.345406 3.1117587 3.400291 3.1892104 3.275756 3.248964 3.238919
1368858_at 3.7144263 3.825236 3.7240894 3.6197379 3.5932713 3.576549 3.6539307 3.7042744 3.4856808 3.7728193 3.617868 3.5918553
1368859_at 8.756782 8.719976 8.668605 8.82895 8.566787 8.533229 8.68806 8.690911 8.849602 8.694201 8.874082 8.641304
1368860_at 4.420971 4.4896126 4.157867 4.3581758 4.41162 4.098976 4.413535 4.421838 4.245803 4.420121 4.474572 4.48967
1368861_a_at 4.366486 4.5854616 4.861007 4.8047433 4.8358955 4.899705 4.5429993 4.52827 4.4631977 4.75997 4.6136866 4.5868692
1368862_at 7.541053 7.6131706 7.657625 7.5254154 7.5309753 7.452181 7.495415 7.655857 7.517502 7.464319 7.357894 7.5311003
1368863_at 9.5351 9.536386 9.654191 9.482707 9.627963 9.67727 9.484688 9.494075 9.387434 9.257647 9.21785 9.470828
1368864_at 3.5987039 3.5797973 3.7474723 3.4856265 3.6901171 3.5772328 3.2267206 3.5285969 3.4402485 3.5079942 3.6178787 3.4645617
1368865_at 3.496446 3.379443 3.4002995 3.3485146 3.4369411 3.4996092 3.5234554 3.2699864 3.351362 3.2605803 3.310183 3.3175793
1368866_at 6.016846 6.1195335 6.055108 5.9934745 6.095402 5.8199177 6.112067 5.824825 5.957339 5.900834 6.1381226 5.9201307
1368867_at 5.928156 5.9821434 6.046151 6.0813484 5.922251 5.622177 5.6413755 5.967145 6.1530004 5.8554626 5.4532733 5.883199
1368868_at 5.4851465 5.5934267 5.2055492 5.2149343 5.21541 5.2135725 5.284604 5.551464 5.383938 5.152294 5.259184 5.3379827
1368869_at 5.9489093 5.524476 6.054224 5.936841 5.98964 6.039073 5.767395 5.650112 5.738009 6.044209 5.9350076 5.952973
1368870_at 7.8233566 7.527573 6.942747 7.2980213 7.970194 8.3212385 7.816093 8.35884 8.160032 7.6417484 7.6833405 7.957887
1368871_at 7.9977484 7.78705 7.548919 7.706608 7.658101 7.497038 7.7716627 7.8644624 7.7709646 7.9381886 7.6389127 7.5019436
1368872_a_at 5.27139 5.2558355 5.059528 5.108752 5.3661103 5.0477924 4.750518 5.3611264 5.1697865 4.9185586 5.0224004 4.598217
1368873_at 4.05119 4.023693 3.903736 3.985521 3.8242266 4.0223656 3.9881456 4.2067957 4.083578 4.000801 4.104803 4.2491283
1368874_a_at 5.594194 5.7934675 5.5379534 5.647963 5.705877 5.5645075 5.5770235 5.7139344 5.5431385 5.5073457 5.7821507 5.7342544
1368875_a_at 7.246606 7.3129287 7.5483212 7.099027 7.2906003 7.347391 7.1522884 7.391524 7.4219527 7.3928146 7.3307185 7.345576
1368876_a_at 5.1808424 5.2285824 5.0907702 5.397173 5.1066103 5.4067183 5.266797 5.145593 4.9254527 4.9504166 5.1598873 5.2334366
1368877_at 8.74972 10.394234 9.927887 10.604539 9.865903 10.980048 9.623922 9.337724 10.825878 10.135623 10.550724 10.5188875
1368878_at 10.320471 9.789729 10.177852 10.140218 9.960482 10.135377 10.737816 10.902646 10.932527 10.488721 10.471758 10.120277
1368879_a_at 4.098033 4.139921 4.263376 4.362586 4.198752 4.157389 4.1809225 4.177611 3.9592574 4.230264 4.433233 4.1838303
1368880_at 4.4514394 4.545522 4.631682 4.33951 4.6670566 4.617596 4.521025 4.45915 4.563169 4.3886485 4.4641776 4.5506287
1368881_at 9.082264 9.159664 9.0802 9.171337 9.311213 9.0970545 9.20971 9.33584 9.328608 9.503336 9.4255085 9.316765
1368882_at 6.3065844 4.7471 6.001824 4.5612435 4.2583237 6.3851175 5.750983 5.710185 4.9444466 4.703534 4.9118776 4.2195435
1368883_at 4.832425 4.8941836 5.147432 4.8063803 4.97942 5.0158567 4.6314216 4.7870445 4.627924 4.6787367 4.693824 4.6441593
1368884_at 4.868992 4.92671 4.7828026 4.651238 4.993399 5.1494455 5.0658793 4.9521275 5.031718 5.0216117 4.8452334 4.8163304
1368885_at 5.656776 5.282976 5.337584 5.3093433 5.1376023 5.0437803 5.07912 5.322095 4.9934387 4.9935236 5.2239504 5.3879514
1368886_at 9.07304 9.204833 9.130791 9.150585 9.007119 9.077798 8.939379 9.035405 9.162383 8.981841 9.035985 8.950268
1368887_at 3.5466902 3.6042247 3.7657197 3.627159 3.5219467 3.6882493 3.5217943 3.7421465 3.3521762 3.4949665 3.5568001 3.6640491
1368888_a_at 8.724699 8.28398 8.111497 7.7242446 8.308796 8.132018 8.574894 8.323726 8.439268 8.205687 8.219932 8.542596
1368889_at 7.1912804 7.1588535 6.9543276 6.9013247 7.0261984 6.958967 7.4756846 7.0910096 7.1565323 7.0119 7.096753 7.324151
1368890_at 7.924412 7.7590914 7.7446847 7.885133 7.772303 7.7776246 7.834225 7.734375 7.878535 7.9359803 7.8896823 7.998322
1368891_at 5.9288383 6.1386533 5.8622537 5.8534455 6.1388555 5.8854947 5.971116 5.736713 5.7441144 5.9060416 5.877604 5.60271
1368892_at 3.9387054 4.0324926 3.8420086 4.113249 3.9144902 3.997357 4.0793357 4.1401587 4.074816 4.096278 4.0331125 3.7467961
1368893_at 4.4921465 4.431761 4.4251175 4.508898 4.374354 4.4707127 4.2966094 4.491567 4.4132156 4.393188 4.4144354 4.338339
1368894_at 4.6092243 4.679883 4.531457 4.847151 4.8151665 4.6170177 4.617394 4.6878757 4.801647 4.7035923 4.596813 4.410308
1368895_at 4.2558236 4.0777717 4.086335 4.1983466 4.2970448 4.2611666 4.1838875 4.3513618 4.200337 4.3517337 3.946094 4.2531776
1368896_at 5.960788 6.350295 6.193616 6.1145563 6.348414 6.3106766 6.047589 6.3232794 6.22556 5.93315 6.3627143 6.421
1368897_at 4.0458345 4.18707 4.3399057 4.6845455 4.5968885 4.402133 4.5015564 4.5467033 4.369438 4.501499 4.5630503 4.5544367
1368898_at 4.9434457 4.877636 4.974403 4.943798 5.093436 4.8996606 4.864094 5.0159297 4.789999 4.7260513 4.7238293 4.8274584
1368899_at 7.617727 7.44923 7.4609113 7.1898117 7.452324 7.556806 7.493592 7.2624846 7.235792 7.455763 7.3714614 7.2059646
1368900_at 4.885977 4.6705484 4.8748665 4.370881 4.6188054 4.361641 4.5789366 4.6460314 4.327505 4.5595503 4.6099567 4.6048527
1368901_at 4.4353433 4.5247917 4.3900814 4.7791696 4.735959 4.7910795 4.590323 5.114953 4.536812 4.7145247 4.533084 4.609007
1368902_at 5.794761 5.7323112 5.5604615 5.8662586 5.5318627 5.6634 5.695428 5.669132 5.7943177 5.925414 5.690643 5.6380033
1368903_at 7.691663 7.686272 7.6047096 7.4739823 7.6203394 7.7972546 7.9445977 7.71097 7.493571 7.565671 7.548385 7.853093
1368904_at 5.7832804 5.8244486 5.9638925 6.0990086 5.843122 5.9387774 6.281393 6.112477 6.251215 6.334066 6.062305 5.8702726
1368905_at 7.6919394 7.789841 7.796145 7.6995387 7.8972583 8.052389 7.8742795 7.7248025 7.9377627 8.452557 8.840987 8.526617
1368906_at 3.3882122 3.4581606 3.3267417 3.5199265 3.452058 3.3941689 3.5200152 3.3928816 3.4694078 3.4185655 3.331118 3.2696345
1368907_at 5.212534 4.6190257 5.102899 4.8766646 5.1343017 4.916862 4.793017 4.901097 5.0389376 5.0468674 5.294359 4.9705915
1368908_at 8.104134 8.212236 8.086594 8.254371 7.9624567 8.132473 8.0298195 8.2288 7.8622084 8.009629 7.843254 7.952463
1368909_a_at 6.6974955 6.7993064 6.717764 6.757505 6.6884494 6.636801 6.593513 6.6067815 6.639379 6.87871 6.8802085 6.666116
1368910_at 5.594732 5.365061 5.97468 5.756801 5.405872 5.532401 5.678194 5.7218127 6.1411586 5.7927456 5.68681 5.430437
1368911_at 6.1909723 6.1814866 6.319182 6.3835855 6.175001 6.2318707 5.7489223 6.332123 5.9421434 6.195871 6.3763843 6.066639
1368912_at 3.9829564 4.182847 4.079472 4.074086 4.2692213 4.0928392 4.052885 3.9422963 4.273121 4.2250977 4.0925922 3.8896484
1368913_at 3.7157738 3.4402237 3.7226515 3.431949 3.6145875 3.683783 3.5682108 3.6149168 3.5565891 3.4994447 3.6536574 3.4406683
1368914_at 4.5562415 4.414134 4.421008 4.444014 4.456006 4.3970566 4.607938 4.4076285 4.7392616 4.3804817 4.4003305 4.3385773
1368915_at 10.930051 11.051143 10.786328 10.81861 11.098696 10.9036455 10.924866 10.86527 10.798666 10.542367 10.782435 10.559651
1368916_at 10.491316 10.62401 10.704757 10.862784 10.362875 10.757586 10.5956335 10.613258 10.396653 10.297429 10.277224 10.600578
1368917_at 5.1943874 5.3422246 5.0968237 5.4467874 5.4276195 5.3059735 5.1909223 5.2346067 5.379466 5.1836495 5.378324 5.2572484
1368918_at 5.422022 5.434413 5.207057 5.4374247 5.207036 5.298069 5.2280636 5.243353 5.2874985 5.132003 5.4181724 5.2470636
1368919_at 4.668048 4.756165 4.8181562 4.8201365 4.8101716 4.8928533 4.705104 4.803539 4.82373 4.5986295 4.6642313 4.8184276
1368920_at 5.178788 5.1294627 5.339805 5.343367 5.253706 5.402654 5.154964 5.274799 5.328227 5.100116 5.0795856 5.1324525
1368921_a_at 5.3957915 5.549501 5.5959277 5.672603 5.6031327 5.6354775 5.70276 5.4026866 5.6790013 5.56526 5.576365 5.5881467
1368922_at 4.128768 4.40962 4.427959 4.417435 4.2753315 4.397662 4.401794 4.49734 4.2839074 4.2451262 4.1885667 4.345743
1368923_at 4.4573164 4.6532106 4.4793186 4.6847086 4.794128 4.557705 4.618486 4.6935687 4.634384 4.777564 4.927671 4.535164
1368924_at 10.856149 10.862477 11.055542 10.872668 10.766296 10.756538 11.095936 10.862175 10.825241 10.774852 10.860648 10.947295
1368925_a_at 4.5688334 4.397556 4.5462103 4.3936963 4.468389 4.4812675 4.3189783 4.3921742 4.444136 4.4695864 4.5220075 4.429027
1368926_at 4.374033 4.481889 4.453396 4.7607217 4.5024323 4.6578784 4.4543734 4.4261165 4.640742 4.4385767 4.56208 4.366396
1368927_at 6.410205 6.1913676 6.305726 6.292793 6.3672214 6.203619 6.4533334 6.3735375 6.289644 6.641671 6.2913976 6.1631627
1368928_at 6.072179 6.047823 6.196955 5.94634 6.0428267 6.0391564 5.95772 6.24499 5.9674892 5.766851 5.8661065 5.952635
1368929_at 6.9981565 7.005161 7.010063 7.0187593 6.737956 6.7669635 7.053145 6.8840446 6.8657894 7.204313 7.17435 7.179705
1368930_at 4.077044 4.21796 3.9324694 4.229313 4.0616984 4.1101117 4.305363 4.336265 4.3911242 3.9401236 4.1964097 4.123817
1368931_at 7.996424 7.9582696 7.7269535 7.742983 7.897017 7.828912 7.8913426 7.820038 7.9871287 7.8013296 7.7615056 7.556628
1368932_at 5.6361923 5.959787 5.994361 5.7471642 5.6994734 5.861732 5.5509524 5.6649785 5.835805 5.7069902 5.696894 5.5891123
1368933_at 6.774421 6.692387 6.733347 6.758608 6.5891004 6.71867 6.8514147 6.780141 6.732758 6.8324866 6.5593166 6.601449
1368934_at 11.10151 11.011278 10.556389 10.589358 10.900932 10.826682 10.992744 10.721222 10.969899 10.532515 10.773545 10.656462
1368935_at 4.2990932 4.1772823 4.0607195 4.0449853 3.7683487 4.3188996 3.9031696 3.9981883 4.040699 3.7596278 3.9107103 4.165697
1368936_at 11.091735 10.914207 10.948702 11.096026 10.839984 10.922445 11.129393 11.195364 11.118066 11.307486 11.260315 11.07126
1368937_at 5.4810977 5.339947 5.3862505 5.41693 5.658412 5.616079 5.5061293 5.666744 5.3497024 5.3035154 5.378597 5.3242726
1368938_at 5.3334546 5.734928 5.3714676 4.925048 5.349489 5.439742 5.205116 5.486895 5.4346886 5.147009 5.141976 5.229239
1368939_a_at 4.4249935 4.4501433 4.6166744 4.5332227 4.395123 4.573063 4.45616 4.346594 4.3571715 4.433501 4.501344 4.652179
1368940_at 10.107154 9.647492 9.27835 10.148131 9.521209 9.422575 10.0208025 9.6455 9.353494 9.929055 9.676166 9.6797
1368941_at 3.854756 4.1967416 4.1705465 4.052617 4.077629 4.2060094 3.9482214 3.8870683 4.0051904 3.91361 4.0663123 4.0868325
1368942_at 4.890594 4.838815 4.7479978 5.014414 4.875736 4.7309847 4.836992 4.8521996 4.9892507 5.024407 4.884675 4.9417315
1368943_at 13.145829 13.313737 13.272141 13.213929 12.935956 13.231085 13.287928 12.972289 13.106074 13.082818 13.03666 13.095047
1368944_at 6.8329115 7.1841254 7.1823764 7.0361915 6.756636 6.801368 6.9451284 6.9363036 7.0529776 6.6920652 6.6597366 6.6675873
1368945_at 5.1123405 4.878316 4.9730062 5.1087866 5.102254 4.9819417 5.196437 5.228178 4.951959 5.4387507 4.8713474 4.9917755
1368946_at 5.7761035 5.8323054 5.880208 5.75391 5.8873725 5.5501213 5.7559505 5.7030287 5.550991 6.016118 5.751665 5.6916523
1368947_at 8.142429 7.4852147 8.669794 9.017632 8.235983 7.565754 7.579007 7.2112722 8.072254 8.663414 8.306057 8.229851
1368948_at 5.748192 5.6575055 5.9628086 5.8551555 5.638027 5.6728845 5.531499 6.0419555 5.837823 5.635187 5.7576594 5.885675
1368949_at 4.4513435 4.2746477 4.436777 4.390543 4.1283407 4.3197427 4.3986945 4.048721 4.472077 4.293995 4.459485 3.9638066
1368950_a_at 5.8304462 5.77056 5.902305 5.6433496 5.8230205 5.5712028 5.5312357 5.444536 5.5773726 5.7039804 5.6920986 6.136502
1368951_at 4.3074207 4.330973 4.4057827 4.255667 4.286002 4.4379373 4.3441916 4.2150254 4.250584 4.292764 4.281719 4.236377
1368952_at 4.376355 4.574788 4.588574 4.661402 4.645302 4.3713627 4.6638603 4.453548 4.5088983 4.470104 4.4339857 4.640263
1368953_at 8.021822 7.94955 8.043418 8.311518 7.9594603 7.57746 8.185967 8.213424 8.433583 8.667594 8.703121 8.4163685
1368954_at 4.6566467 4.837643 4.546359 4.9452605 4.5884047 4.865222 4.7202263 4.955622 4.695993 4.562855 4.968333 4.600533
1368955_at 7.200769 7.4000177 7.2520976 7.447134 7.1418223 6.9966197 7.3051515 7.1384583 7.2208333 7.2749753 7.0966334 7.4377875
1368956_at 5.234184 5.387702 5.1850696 5.284101 5.3375335 5.283054 5.135903 5.136772 5.1697865 5.4089637 5.1004577 5.06708
1368957_at 4.443434 4.6456976 4.4692492 4.4511867 4.4708943 4.6438255 4.5657063 4.5943284 4.7678514 4.6240993 4.5827503 4.539749
1368958_at 3.8992078 3.7358844 4.0092278 3.9970443 3.8503535 3.8381047 3.796713 3.70545 3.9105349 3.8002322 3.9072459 3.8551097
1368959_at 4.6442657 4.4971623 4.5621257 4.4535418 4.5616846 4.614644 4.7355776 4.7446127 4.5426836 4.625469 4.557489 4.710333
1368960_at 9.587577 9.72976 9.752951 9.744784 9.624477 9.47812 9.68241 9.79327 10.014067 10.170378 9.986526 10.014741
1368961_at 5.795188 5.704717 5.806771 5.606481 5.7868853 5.800242 5.7534075 5.5290213 5.521692 5.97364 5.603481 5.9154706
1368962_at 4.977255 4.968839 4.9387217 4.926092 4.8037357 5.017747 5.1565433 5.252949 4.8518224 4.969963 4.949815 5.0251617
1368963_at 6.5351768 6.5932555 6.336381 6.383062 6.5174117 6.4409904 6.647957 6.500027 6.6882215 6.555687 6.5387797 6.792192
1368964_at 4.2380037 4.727072 4.312125 4.34153 4.787305 4.401066 3.9474604 4.2620673 4.5119367 4.4363804 4.211777 4.3344183
1368965_at 5.2348948 5.434969 5.07846 5.454846 5.354173 5.356144 5.3925514 5.4615 5.425861 5.4328184 5.51576 5.3242083
1368966_at 3.936997 4.1911144 4.0064735 3.936596 3.9867527 4.171466 4.0596437 4.0812473 3.9561672 3.9773543 3.9275942 3.9478695
1368967_at 6.891099 6.598844 6.8398747 6.842523 6.6658125 6.771137 7.293842 6.869485 6.9424195 7.4496274 7.0588093 7.298577
1368968_at 3.9452453 4.126852 4.2796516 4.026852 4.108068 4.119388 3.8979597 4.2162876 4.211736 3.99466 4.0209813 4.0729313
1368969_at 3.9222424 4.077106 4.195598 4.0638657 4.1741962 3.9657228 4.213632 4.042821 4.382989 4.1004486 4.0410953 4.2447934
1368970_at 4.6840653 4.917375 4.8023424 4.93964 4.7030993 4.6687603 4.87961 4.5949125 4.600545 4.868128 4.798703 4.7129774
1368971_a_at 5.1899643 4.8939567 5.0314713 4.9777308 4.852489 5.173916 5.1620374 4.797541 5.0967207 5.2031355 5.1664143 4.969367
1368972_at 3.7898314 3.6307337 3.6364937 3.720525 3.7562048 3.7300544 3.9150395 3.870626 3.6055906 3.6070197 3.601832 3.8887575
1368973_at 7.289313 6.8887706 7.322855 7.300914 7.1979003 7.0470285 7.123328 7.3799376 7.3657403 7.336568 7.4246325 7.526564
1368974_at 4.3665175 4.440856 4.3082333 4.6343317 4.3846116 4.4027257 4.5157595 4.501277 4.5418158 4.2564826 4.4709105 4.295764
1368975_at 6.4610324 6.2146816 6.6559753 6.7043066 6.377395 7.0980196 5.9169846 6.676491 6.4624124 6.0207915 6.420541 6.6108265
1368976_at 5.4969244 5.481534 5.60396 5.5832067 5.621977 4.743143 5.1355233 5.5414505 5.6272326 5.0243444 5.475335 5.6774197
1368977_a_at 8.575094 8.46269 8.31352 8.481442 8.517345 8.59317 8.571079 8.561966 8.790443 8.711475 8.627375 8.646113
1368978_at 5.207071 5.4284124 5.6908674 5.373465 5.4651027 5.3994603 5.4262805 5.2697005 5.3108835 5.394046 5.3901978 5.355347
1368979_at 5.767498 5.897023 5.8142414 6.0086727 5.5701303 5.883409 6.04748 5.6840043 5.7746234 5.8820634 5.8893523 5.833245
1368980_at 5.620754 5.4012957 5.21285 5.475758 5.1281557 5.5041265 5.4214315 5.069656 5.1697865 5.344209 4.912964 5.4033136
1368981_at 3.4122007 3.5215526 3.3295405 3.5917153 3.5740275 3.676216 3.5613084 3.476837 3.3096595 3.5789332 3.576299 3.4123979
1368982_at 4.6212955 4.7431173 4.6129904 4.7041416 4.83542 4.9221315 4.628584 4.681587 4.7210336 4.815692 4.7463417 4.5532656
1368983_at 4.3531485 4.143397 4.5279036 4.1353025 4.213118 4.125895 4.391653 4.2218723 4.499815 4.2345676 4.1358953 4.437334
1368984_at 7.797719 7.6138816 7.792263 7.837303 7.752689 7.7224708 7.829506 7.868555 7.832989 7.853748 7.8353815 7.810016
1368985_at 3.9468222 4.2184324 4.0150347 4.3061295 4.2106447 4.193659 4.2891226 4.2442636 3.9902523 4.228863 3.9729302 4.1876287
1368986_at 4.616523 4.71891 4.784567 4.7401524 4.718684 4.8813066 4.788201 4.95129 4.7194023 4.7282867 4.705928 4.858033
1368987_at 5.5506573 5.3597736 5.395797 5.4508286 5.4364653 5.7501245 5.3630815 5.601056 5.5323195 5.068168 5.4748497 5.4483905
1368988_at 5.0693817 5.1672735 5.069137 5.1266055 5.1677537 5.0862436 4.7998953 5.152129 5.190617 5.179018 5.037975 5.050346
1368989_at 4.4111066 4.6349125 4.804457 4.8479605 4.6105466 4.789226 4.6237135 4.7081566 4.662772 4.599363 4.5277896 4.7301264
1368990_at 5.513681 5.625582 5.6779656 5.704926 5.8760853 5.520759 5.6932583 5.544887 5.847302 5.774115 5.619676 5.485541
1368991_at 6.042761 6.388196 6.2469697 5.975755 6.1393347 5.7430196 5.89212 5.996542 5.987203 5.891635 5.9707713 6.000095
1368992_a_at 10.687732 10.628924 10.511518 10.6236105 10.669486 10.439289 10.5387535 10.521044 10.424449 10.748629 10.696641 10.497605
1368993_at 4.6921873 4.9123945 4.6686363 5.0350947 4.749538 4.780325 4.6645412 4.623381 4.962612 4.9247046 4.7680817 4.9200478
1368994_a_at 5.7850456 5.426917 5.918613 5.8677254 5.7723513 6.0714197 5.697648 5.777865 5.873219 5.8266172 6.003198 5.738735
1368995_at 3.4169242 3.4623768 3.6381667 3.4755468 3.5907068 3.4494529 3.5068038 3.4606543 3.4338627 3.4709637 3.562622 3.358266
1368996_at 4.3079424 4.3455563 4.3473377 4.448911 4.620044 4.3303494 4.479822 4.3664484 4.5321994 4.247625 4.397405 4.636837
1368997_at 4.597276 4.7038665 4.238404 4.328676 4.4140644 4.5028 4.2620735 4.420143 4.028064 4.5523977 4.469552 4.3687463
1368998_at 3.6601906 3.4038994 3.4795592 3.557641 3.6100905 3.6287723 3.5587826 3.4699688 3.423578 3.4222517 3.4820364 3.584235
1368999_a_at 4.912516 5.0358524 5.267592 5.274274 5.3872232 5.2211103 5.1506433 5.2089987 5.2397203 5.1724133 5.2177553 4.94536
1369000_at 5.199983 5.257896 5.1547804 5.140859 5.453707 5.0383086 5.3029823 5.1556497 5.004177 5.1790175 5.1726837 5.412851
1369001_at 3.8246055 3.7768235 3.840997 3.665444 3.8362508 3.9094443 3.6583457 3.8252892 3.7801077 3.9262428 3.816392 3.717152
1369002_at 4.2375326 4.2505655 4.494046 4.386744 4.278493 4.352642 4.2701607 4.725351 4.31822 4.5321107 4.4176865 4.2281985
1369003_at 4.86895 4.6644783 4.7945566 5.16276 5.2767835 5.050655 5.0238924 5.103677 4.8395095 4.8252172 4.784766 5.0301
1369004_at 4.952239 5.0086527 4.943821 5.0244217 5.274032 5.3621125 5.2787933 5.328358 5.234124 5.140813 5.3561087 5.08698
1369005_at 4.4079742 4.4345665 4.6605563 4.7926335 4.5259457 4.2242765 4.595282 4.484553 4.4586077 4.639349 4.46211 4.454777
1369006_at 3.9253817 3.9864893 4.1025596 4.0681305 3.8887463 3.967855 4.153187 4.0061893 4.1826663 4.2266498 4.074607 3.8648674
1369007_at 5.26456 5.4871473 5.1863704 5.2771997 5.2665014 5.4076214 5.2501163 5.1726894 5.297771 5.33906 5.1238337 5.194683
1369008_a_at 4.0949736 4.1586037 4.1367464 4.24596 4.3362565 4.071701 4.2433157 4.2884593 4.158921 4.175078 4.1975965 4.168437
1369009_at 3.6209147 3.589264 3.663787 3.7845006 3.6858327 3.542033 3.70032 3.65447 3.718103 3.824421 3.8852646 3.7725198
1369010_at 5.2874384 5.220749 5.072587 5.1289396 4.9318113 4.9961615 5.242753 4.888871 5.10038 5.3335896 5.3352356 5.0332546
1369011_at 12.565642 12.32718 12.4773245 12.439784 12.59452 12.803361 12.359163 12.484558 12.317069 11.877479 12.006663 11.953146
1369012_at 6.0282383 5.774129 6.0218987 5.774853 5.9923115 5.7703414 5.508808 5.6862106 5.872948 5.5261364 5.607646 5.3992953
1369013_a_at 10.604285 10.590774 10.532368 10.616476 10.544197 10.534184 10.658158 10.69753 10.7665825 10.931997 10.919418 10.782955
1369014_at 4.615549 4.59581 4.603606 4.6007223 4.421076 4.9213324 4.592203 4.75259 4.6458464 4.4051914 4.5921106 4.286414
1369015_at 4.5109615 4.5708933 4.6984715 4.255573 4.458234 4.464892 4.5415916 4.9142537 4.6593957 4.449879 4.5122986 4.4952645
1369016_at 4.938972 5.172794 5.304856 5.293752 5.3353834 5.255684 5.0921264 5.075242 5.06557 5.153281 5.076243 5.076953
1369017_at 4.1879187 4.3666935 4.2360697 4.3972178 4.422793 4.3577204 4.5124083 4.4648747 4.358751 4.3270903 4.343294 4.5126753
1369018_at 5.4263864 5.486895 5.4568453 5.2544045 5.371046 5.0858164 5.401257 5.2525787 5.378296 5.402689 5.408893 5.2581043
1369019_at 3.5999172 3.575978 3.6214838 3.614074 3.3930695 3.5282946 3.7266078 3.6585226 3.3697336 3.6754584 3.7315166 3.7280135
1369020_at 4.4188986 4.592808 4.6175194 4.5029383 4.4270067 4.719898 4.4105706 4.5592165 4.5340805 4.44284 4.5867786 4.4252305
1369021_at 5.8485055 5.7429237 5.9172516 5.68576 5.8725924 5.7774982 5.720859 5.9608865 5.686529 5.7964845 5.9375277 5.6177397
1369022_at 6.044826 6.049522 5.9652934 5.8788366 5.7802267 6.180963 5.8203454 5.9989405 5.8863087 5.940567 5.8906198 5.8481655
1369023_at 9.955935 9.991589 9.938378 9.954909 9.993976 9.962326 10.00825 10.0060425 10.147619 10.162628 10.044339 10.131439
1369024_at 6.419921 6.603661 6.6122437 6.641195 6.484012 6.719271 6.6652627 6.420304 6.636126 6.5082574 6.474291 6.6125593
1369025_at 4.140899 4.2651362 4.179224 4.4593906 4.265023 4.7094493 4.303267 4.436104 4.5204806 4.316248 4.3585935 4.2693806
1369026_at 6.11081 6.23319 6.295845 6.0992947 6.18566 6.095667 6.0539865 6.093503 6.0611124 6.415341 6.3671093 6.5130925
1369027_at 4.316295 4.220625 4.3682103 4.487542 4.320904 4.5070868 4.5497894 4.514082 4.559799 4.2444925 4.0306597 4.3851132
1369028_at 4.732028 5.037618 4.8735695 4.708944 5.0213 4.761406 4.726113 4.8804374 4.6604033 4.8047075 4.7370157 4.74539
1369029_at 5.6727214 5.5176783 5.773429 5.6548114 5.6994734 5.8845286 5.4809794 5.880693 5.820306 5.489572 5.625058 5.8362455
1369030_at 4.0959425 3.9145343 3.8742476 4.159566 4.117735 4.1101065 3.9332557 3.9413443 4.0905056 3.961209 4.067148 4.0803137
1369031_at 8.603275 8.190538 8.368835 8.080628 8.393383 8.423133 8.029829 8.443361 8.3522 7.769703 8.046275 7.92433
1369032_at 7.6049194 7.693291 7.733945 7.7700515 7.616291 7.77274 7.5794864 7.7331715 7.611235 7.597642 7.369784 7.53227
1369033_at 3.4481516 3.724167 3.4774241 3.5490646 3.6678562 3.562317 3.5587633 3.5521548 3.5966313 3.50016 3.7048516 3.624065
1369034_at 4.6549025 4.653713 4.589696 4.6716986 4.5629225 4.934121 4.594533 4.8717413 4.9072905 4.9000196 4.5776787 4.9242096
1369035_a_at 3.642151 3.465774 3.252716 3.398405 3.463478 3.4625132 3.3795712 3.5348644 3.358376 3.4802346 3.5765994 3.2081854
1369036_at 3.6178088 3.6440744 3.8192987 3.7584114 3.843287 3.7702463 3.7436574 3.7205238 3.6952481 3.6348956 3.4812543 3.7330737
1369037_at 4.2544312 4.500165 4.0360274 4.5037417 4.2213798 4.4278936 4.2101088 4.35528 4.2630053 4.5500364 4.1759644 4.479947
1369038_at 5.462154 5.3756495 5.3287115 5.508444 5.56631 5.414662 5.25045 5.3433084 5.2418737 5.223068 5.461608 5.3743553
1369039_at 7.857858 7.641088 7.7187395 7.719581 7.5855913 7.493331 7.711402 7.5400996 7.613953 7.6442084 7.553484 7.7017217
1369040_at 5.507372 5.3659286 5.342445 5.504731 5.5441704 5.3697634 5.4389415 5.433674 5.4262433 5.4235673 5.37044 5.4474173
1369041_at 3.6627266 3.680902 3.72551 3.5561829 3.7983024 3.9057484 3.6737723 3.7791374 3.7124717 3.8478563 3.601832 3.6803637
1369042_at 7.1259537 6.9219894 7.486338 7.131975 6.972344 7.1628275 6.9810467 6.8804984 7.05549 7.005016 6.765836 6.888265
1369043_at 3.47467 3.698071 3.6134005 3.4675636 3.5791106 3.561847 3.5599012 3.4533064 3.6593556 3.6832774 3.52532 3.4671052
1369044_a_at 6.464606 6.339528 6.1815743 6.6658964 5.421708 6.4070883 6.531141 6.1490064 5.962949 6.3757977 5.441988 6.9184
1369045_at 6.666753 6.54027 6.6902533 6.667513 6.71799 6.7356834 6.7145386 6.6885195 6.448029 6.6793795 6.6150813 6.568756
1369046_at 3.8575678 4.051753 3.7141628 3.8957667 3.7746363 4.0563345 4.0599623 4.116744 3.9917238 3.753471 3.7887375 3.8026402
1369047_at 3.2367349 3.2459927 3.1575632 3.2144568 3.2321813 3.1706357 3.2002625 3.0210624 3.3141217 3.1661923 3.1262274 3.403592
1369048_at 4.524062 4.6774344 4.5123816 4.605692 4.421954 4.6343756 4.556945 4.501565 4.541421 4.5812845 4.4800305 4.3858747
1369049_at 3.82685 4.049883 4.1281857 3.675757 3.834442 3.963541 3.8930535 4.0734577 4.0323076 3.9660745 3.6153286 4.0706873
1369050_at 7.7250443 7.866496 8.07 8.078597 7.842922 8.191939 8.083671 7.634403 7.2695847 7.7823224 7.6611958 7.7870016
1369051_at 6.5944877 6.778945 6.8094606 6.6076355 6.758221 6.6370163 6.652225 6.672512 6.787897 6.6703196 6.4296465 6.4906178
1369052_at 5.4402165 5.1200175 5.1426587 4.888657 4.899919 5.2100973 5.0281076 5.2653503 5.169724 4.9369626 4.96188 5.0738444
1369053_at 4.5224624 4.2504525 4.4425993 4.398612 4.3710604 4.6003685 4.256094 4.4971275 4.5803204 4.549661 4.452763 4.3690214
1369054_at 3.9345846 4.12545 3.9753058 4.0548024 4.1138725 4.269009 4.011317 3.9291272 3.9988894 4.12401 4.0562735 4.2455273
1369055_at 3.968547 3.9454825 3.5385602 3.8012059 4.0195 3.8567188 3.8438308 3.8696823 3.956177 3.573355 3.603329 3.8265676
1369056_at 3.5254912 3.5313253 3.3855996 3.540235 3.4442346 3.7370496 3.4109983 3.423273 3.4265962 3.3187299 3.4569676 3.5534506
1369057_at 7.140018 7.2489767 7.1298957 7.315718 7.3235755 7.291379 7.1858306 7.3077836 7.3868213 7.1259108 7.177214 7.227456
1369058_at 5.0779867 5.084094 5.08586 5.1796975 5.2665234 5.1429033 5.368481 5.023821 5.0932536 5.011386 5.41309 5.0685
1369059_at 7.6509566 7.8364344 7.8418226 7.6785154 7.786845 7.6650906 7.657978 7.521784 7.63785 7.5775514 7.6520324 7.493368
1369060_a_at 8.216784 8.271262 8.181879 8.1359005 8.186497 7.9950347 7.976784 8.133365 8.080133 8.200989 8.149448 8.036022
1369061_at 8.314405 8.417923 8.284401 8.647853 8.50349 8.222851 8.69552 8.757758 8.92684 9.489798 9.500296 9.080288
1369062_at 5.0472717 5.1026726 4.9563656 4.9246445 5.199774 5.220993 4.9923816 4.7904806 5.051445 4.9697256 4.899564 5.0282
1369063_at 9.415858 9.681113 9.887458 9.8313465 9.766198 9.63364 9.437275 9.402346 9.336896 9.522441 9.722183 9.657643
1369064_a_at 3.9389148 4.116243 3.8342857 3.8953903 3.9511766 3.9778187 4.0237203 3.969039 3.928017 3.866023 3.8341537 4.0513344
1369065_a_at 8.735135 8.643968 8.707048 8.665186 8.380582 8.480265 8.750476 8.610424 8.667019 8.856968 8.568461 8.680956
1369066_at 5.7411313 5.6448245 5.705038 5.901647 5.7477093 5.7741804 5.7405343 5.5629015 5.599083 5.468173 5.654418 5.611264
1369067_at 3.9086 3.7572832 3.668482 3.6200278 3.5432842 3.877341 3.461849 3.8759172 3.696051 3.6892684 3.8200648 3.7166376
1369068_at 4.2161903 4.11015 4.656925 4.281418 4.146518 4.0372915 4.2455745 4.0947895 4.334738 4.0903187 4.4121475 4.558847
1369069_at 7.0725064 7.3436475 7.341779 7.2094107 7.2482533 7.043092 7.2582235 7.337153 7.4150443 7.1155753 7.2596154 7.2313533
1369070_at 7.923772 7.7180543 8.012814 7.88154 7.8701305 7.907036 7.905353 7.8406262 7.8018775 8.2991085 7.9584537 8.108737
1369071_at 4.271658 4.158038 3.9589531 3.962326 4.228017 4.203129 4.0966816 4.0824866 4.036196 4.2275467 4.071472 4.0704327
1369072_at 7.21461 7.305087 6.2109423 5.5899386 6.7509174 6.1418676 6.861699 7.146278 5.9659433 6.2720213 6.8869333 6.143437
1369073_at 9.736328 9.723757 9.958099 9.815437 10.035474 9.872524 10.070477 10.061718 10.04617 9.913673 10.219447 9.658283
1369074_at 12.109914 12.287863 12.410224 12.423656 12.267591 12.317589 12.22366 12.210474 12.079244 11.946644 11.918186 12.183708
1369075_a_at 4.848322 4.4609485 4.823797 4.5968094 4.654457 4.4189987 4.600604 4.6940355 4.4412084 4.621838 4.7912006 4.577339
1369076_at 9.003324 8.870455 8.839787 8.827721 9.244955 9.033353 9.125945 9.037077 8.802548 9.084438 9.202046 9.352514
1369077_at 7.3948984 6.891788 7.1439276 7.3041534 7.057491 7.247549 7.2505035 7.2152147 7.3928547 7.454506 7.289388 7.3407016
1369078_at 8.03331 8.135438 8.096393 8.185147 8.12812 7.9254956 8.023079 8.195435 8.263947 8.296771 8.131304 8.221567
1369079_at 4.692879 4.5770335 4.719058 4.682466 4.7465754 4.875607 4.7795954 4.5321255 4.772926 4.747859 4.8074865 4.712207
1369080_at 4.383635 4.5441704 4.523296 4.549989 4.68499 4.4830074 4.4543724 4.7195992 4.4237723 4.5137677 4.4490175 4.4732695
1369081_at 7.0495014 6.94981 6.9743533 6.8961906 6.841397 7.0955453 6.9871206 6.7514954 6.917098 6.729412 6.7167125 6.60544
1369082_at 4.8385205 4.791057 4.8798146 4.981055 4.926446 4.6318426 4.7608643 4.9050603 4.709813 4.798993 4.95633 5.251219
1369083_at 5.484851 5.582943 5.759524 5.7407284 5.697255 5.9498363 5.4785795 5.8550744 5.5744495 5.268203 5.6166 5.4693747
1369084_a_at 6.7499084 6.937853 6.8111444 6.917205 6.9588413 6.9357567 7.0018077 7.0185485 7.033169 6.9208703 6.9273024 7.113977
1369085_s_at 6.0780697 5.8013864 6.2096233 6.4036536 6.4183483 5.298069 5.4139996 4.986311 5.7177067 5.27899 6.1464157 6.024394
1369086_a_at 5.5303907 5.5602665 5.52087 5.5079165 5.519369 5.4585943 5.496015 5.5030613 5.582236 5.1621857 5.3893795 5.4357557
1369087_at 5.364136 5.1472707 5.341403 5.1707535 5.182154 5.2722845 5.0278816 5.241851 4.973263 5.352741 5.1264267 5.081945
1369088_at 7.0717793 7.25732 7.1406336 7.1040015 7.2754965 7.430811 7.004718 7.3406005 7.1854167 7.060794 6.999837 7.0145884
1369089_at 3.9636598 4.197008 4.1854444 4.1622005 4.2661495 4.1858025 4.1521955 4.0279627 4.2357407 4.0292196 4.0844183 4.0443125
1369090_at 3.9510775 3.9319534 4.0295906 3.674715 3.7959616 3.692726 3.9102309 3.8538828 3.7579603 3.851024 3.8199139 4.0590315
1369091_at 3.914051 4.127457 4.1347218 3.9031603 4.0138197 4.082136 3.8911254 3.8947535 3.9530873 3.866023 3.8937244 3.9638066
1369092_at 8.704636 8.761564 8.538917 8.551131 8.354658 8.56711 8.366817 8.448286 8.369626 8.165992 8.329348 8.216213
1369093_at 6.7716227 7.0715213 6.969479 6.6852393 7.0691853 7.0890574 6.6706476 6.7802534 6.751164 6.702886 6.778928 6.6602035
1369094_a_at 6.175977 5.9138837 5.6972485 5.946303 5.9617295 6.321598 5.899473 5.602969 5.6159344 5.7459736 5.799222 6.156358
1369095_at 4.717101 4.5744767 4.4900827 4.6009607 4.823617 4.589727 4.6855516 4.67245 4.6664147 4.4659843 4.708516 4.4661903
1369096_at 4.0433326 4.1870694 3.932147 3.9627688 4.094612 4.054074 4.190166 4.177271 4.109336 4.000586 3.9948313 3.988709
1369097_s_at 6.3825216 6.562249 6.426958 5.8905797 6.3781967 6.4835043 5.893863 6.185833 5.852172 6.277382 6.1587477 6.3359604
1369098_at 3.738391 4.0277467 4.2511225 4.4484835 3.9482665 4.5023327 4.276172 4.066256 4.4726524 4.545724 4.3721423 4.088023
1369099_at 7.7709975 7.5791473 7.533301 7.420558 7.7434616 7.491971 7.374383 7.77234 7.637936 7.5084105 7.7945056 7.260975
1369100_at 4.0723705 3.8543055 3.9500403 3.9192665 4.007779 3.9747028 4.0723457 3.9216506 3.7702906 3.7986324 3.9261744 3.7970364
1369101_at 7.731894 7.598917 7.8457713 7.736058 7.4618974 7.5687685 7.5125113 7.7917347 7.500358 7.591506 7.568352 7.649626
1369102_at 3.9182456 3.5979888 3.7404141 3.6530442 3.9978118 3.71371 4.0571594 3.8388474 3.8680813 3.8821898 3.7324955 3.7361128
1369103_at 4.936264 4.6435776 4.6039276 4.7031016 4.580722 4.7276163 4.58421 4.763101 4.9449644 4.698198 4.4613056 4.7892632
1369104_at 5.582801 6.0967064 5.630375 5.6758213 5.426651 5.6718554 5.9408793 5.837181 5.7615647 6.1861935 5.7224426 5.6996455
1369105_a_at 4.2762995 4.8997545 4.588297 4.8085203 4.386007 5.004861 3.7350535 4.7666755 3.9375107 3.8614476 3.5067098 4.343139
1369106_at 4.481123 4.543966 4.5479736 4.696167 4.6733274 4.603352 4.435323 4.2766204 4.6920414 4.5819774 4.3002334 4.2047114
1369107_at 3.7387247 3.9680858 3.8393111 3.9167824 3.79182 3.8450716 3.9713717 3.9111936 3.938547 4.0039015 3.706548 3.9263763
1369108_at 3.6611397 3.8079393 4.0125856 3.9910042 3.9177735 3.9657228 3.8985639 3.821869 3.7963307 3.9851956 3.821342 3.7333443
1369109_at 3.7298877 3.5436957 3.614245 3.555127 3.4637656 3.9021308 3.687877 3.6673043 3.6529515 3.5786912 3.6826174 3.6726053
1369110_x_at 9.415836 9.831905 9.473621 9.879952 9.4228115 9.161021 9.043673 9.60114 9.165757 9.34713 9.146343 10.099866
1369111_at 14.180899 14.143225 14.122226 14.157463 14.203136 14.143452 14.132796 14.112422 14.1720295 14.070041 14.103271 14.104308
1369112_at 4.266634 4.588661 4.388282 4.437134 4.4499187 4.360613 4.446789 4.3202915 4.3415093 4.3850327 4.45364 4.385618
1369113_at 3.57606 3.597717 3.4682264 3.5430043 3.417493 3.6594155 3.5387847 3.4132729 3.3740075 3.4183018 3.4626124 3.3540425
1369114_at 3.0157976 3.2483172 3.0464237 3.1909692 3.1978295 3.3887856 3.1930168 3.0666883 3.1868806 3.171507 3.1153824 3.0386014
1369115_at 4.968968 4.697816 4.737779 4.7319083 5.011765 4.998325 4.868211 4.942854 4.6341667 4.8661213 5.0171366 4.880529
1369116_a_at 5.840982 6.031036 5.855174 5.7206893 5.9335475 6.0185895 5.9024453 5.909879 5.9234796 5.8422694 5.911297 5.95985
1369117_at 3.9726994 3.8473225 3.9966898 4.156683 3.834442 4.126201 4.1924734 4.07127 3.875509 4.273006 3.9903905 3.9667592
1369118_a_at 4.406799 4.375849 4.3440313 4.6233997 4.6151724 4.4744234 4.580152 4.6036606 4.637401 4.4859953 4.4477725 4.4502687
1369119_a_at 4.5332975 4.4456196 4.4945326 4.501192 4.480914 4.634781 4.3461137 4.6084747 4.489871 4.388032 4.534236 4.483818
1369120_a_at 7.1015315 7.088472 6.979426 7.214481 7.1106324 7.07123 7.179145 7.0000625 6.921538 7.115153 7.2157135 7.0890775
1369121_at 4.798588 4.707702 5.0049872 5.151905 4.977105 4.817552 4.813547 5.140252 4.9020495 5.0333376 5.1734753 4.698732
1369122_at 7.7128735 7.742265 7.6599293 7.6995125 7.7465224 7.547956 7.5733275 7.8123775 7.8503175 7.758363 7.802996 7.621519
1369123_a_at 5.8098 5.7339773 5.8173475 5.8162236 5.7546706 6.076958 5.8261456 6.0675945 5.702147 5.6281137 5.853654 5.967314
1369124_at 4.1679206 4.1238403 4.3120537 4.466738 4.3449306 4.503785 4.2334566 4.292426 3.936077 4.31211 4.3314724 4.4298763
1369125_at 3.3481936 3.371864 3.2805824 3.3839962 3.4104905 3.5506024 3.553133 3.316259 3.345227 3.624273 3.460598 3.4304059
1369126_at 3.8875616 4.0429816 4.0581994 3.7915852 3.7998142 3.6128135 3.808635 3.7401345 3.9776695 3.9002938 3.7807064 4.399005
1369127_a_at 6.664975 6.6784954 6.5886297 6.743207 6.7311893 6.5731726 6.9052625 6.360053 6.741659 6.51575 6.174651 6.507429
1369128_at 4.117839 3.9007123 4.1682224 4.0826178 3.9718974 3.8581488 4.210658 4.0174475 4.2244167 4.1312504 4.0076113 4.23798
1369129_at 4.0239177 3.996213 3.8446138 3.977801 3.8363786 3.8740253 3.9800718 3.9167216 3.9590595 4.1838903 3.8855245 3.9325397
1369130_at 4.8353524 4.534271 4.7225437 4.662058 4.630639 4.4904013 4.652808 4.8114953 4.4143214 4.4207735 4.423541 4.8099914
1369131_at 3.9362936 4.077916 4.10142 4.0334406 3.965161 4.376773 3.9781818 4.043495 4.193022 4.027402 3.9149594 4.210105
1369132_at 5.319784 5.3845816 5.177318 5.202981 5.414253 5.4405723 5.3684936 5.094581 4.8270836 5.0802073 5.2677684 5.354775
1369133_a_at 3.842246 3.8207583 3.6627057 3.6892982 3.7182484 3.790651 3.7321863 3.8446646 3.7321694 3.7910824 3.5452535 3.764415
1369134_x_at 3.5980022 3.585012 3.554035 3.4872963 3.657031 3.3685474 3.5626974 3.4779491 3.6159625 3.320187 3.4511378 3.7752652
1369135_at 6.023473 6.3973274 6.136244 6.2122664 6.045131 6.272036 6.24294 6.2709064 6.144239 6.071467 5.776144 6.005959
1369136_at 3.9580774 4.255453 4.1942697 4.127861 4.1313295 4.1447134 4.170102 4.097538 4.1425076 4.288051 4.13728 4.153137
1369137_at 4.89256 5.067898 5.0475492 5.2200003 5.025097 5.05799 4.9795485 5.322828 4.997166 5.1877017 5.072613 5.4378324
1369138_a_at 3.9239073 4.263484 3.9956694 3.9153955 3.8271742 4.0233665 4.2245526 4.3773375 4.184502 4.327464 3.9458249 3.7322812
1369139_at 3.7345784 3.8740983 3.9147475 3.6761827 3.648509 4.088027 3.816732 3.84281 3.7837484 3.689347 3.5958562 3.9933236
1369140_at 3.7563586 4.1359606 3.9764783 4.1081114 3.8750365 3.8997772 3.91356 3.978345 4.104735 3.9499424 3.9456651 4.2639246
1369141_at 3.5606704 3.4935915 3.7104163 3.6333914 3.6645296 3.4751716 3.6567183 3.4411929 3.589004 3.4977686 3.5726933 3.4380422
1369142_at 3.685209 3.6256354 3.5999424 3.6507125 3.9250634 3.77099 3.756442 3.5809243 3.798279 3.5731254 3.7325885 3.706082
1369143_at 4.0468645 4.2976627 4.311266 4.0603886 4.098403 4.1811028 4.0774226 3.9272926 4.222967 4.164551 4.074806 4.1387353
1369144_a_at 4.074386 3.7416146 3.6910875 3.5437243 3.6176991 3.4700682 3.7169724 3.822592 3.6671476 3.642409 3.8129997 3.7519333
1369145_a_at 4.6630425 4.826841 4.7865343 4.667502 4.7187586 4.6424413 4.7529297 4.687041 4.774941 4.6260324 4.619064 4.5855703
1369146_a_at 6.667885 7.0236664 7.2054596 7.2348366 6.760173 7.6252704 6.927034 6.60848 7.8013306 7.239556 7.6785803 7.7559834
1369147_at 4.7118263 4.643527 4.861007 4.773642 4.7104635 4.9275146 4.757985 4.803398 5.0100574 4.9124813 4.614806 4.632077
1369148_at 7.7820926 7.7397013 7.8295245 7.7800603 8.050043 7.7886376 7.7690344 7.876877 7.818746 7.909204 7.6258593 7.8101435
1369149_at 4.932454 4.830817 4.9985456 4.7421565 5.026116 4.997403 4.91457 4.9630365 4.9393067 4.9654593 5.070162 5.091909
1369150_at 8.219366 8.219315 8.476238 7.959303 8.37405 8.138366 8.341959 8.547274 7.73053 7.682621 7.875669 7.910122
1369151_at 5.107641 5.3825054 5.345289 4.926339 4.9711924 5.3459005 5.2168303 5.140447 5.260145 5.0687885 5.155088 4.9676504
1369152_at 7.2735205 7.163146 7.324726 7.2635674 7.090312 7.240011 7.4244175 7.1367264 7.4133477 7.5362597 7.134309 7.509846
1369153_at 3.6643813 3.6521173 3.63698 3.539333 3.5188777 3.5772119 3.6375864 3.6109755 3.6829035 3.5775537 3.550272 3.6070595
1369154_at 4.0296 4.0960217 4.005718 3.983486 4.206152 3.8990207 4.021537 3.8716614 4.2161245 4.0402093 4.0742607 4.0406075
1369155_at 4.6365366 4.778263 4.685261 4.481677 4.583631 4.7485905 4.5844865 5.0617237 4.3609705 4.5186906 4.665078 4.6457653
1369156_at 6.9798594 6.9647703 7.177128 6.8059926 6.9580646 6.995174 6.735559 6.6207914 7.1508317 6.8181043 6.789647 7.0875735
1369157_at 8.978601 9.096096 8.905457 8.90094 8.868736 8.828304 8.8803005 8.831707 8.718931 8.813982 9.028475 8.784309
1369158_at 4.320774 4.3582563 4.279789 3.953984 3.838461 4.2169237 4.041734 4.360091 4.182667 3.978754 4.07946 4.213706
1369159_at 5.0698338 4.8446813 5.1396313 4.8149424 5.1344686 5.600671 4.829988 4.977415 4.889042 5.1817713 5.123463 4.9693913
1369160_a_at 4.893766 4.55438 4.720427 4.621554 4.70662 4.8095717 4.5270653 4.626476 4.6614923 4.5975747 4.6584806 4.5316844
1369161_at 9.051563 8.731865 8.699418 8.612634 8.762924 9.06092 8.606964 8.492831 9.136347 8.313894 8.262059 8.462364
1369162_at 3.6869829 3.857359 3.7932081 3.8769977 3.692642 3.618525 3.5104673 3.9463568 3.5876875 3.7308578 3.8759487 3.5139158
1369163_at 4.9098296 4.9329414 5.07916 4.985735 5.0352416 5.1595945 5.1971607 4.9944415 5.05698 5.238969 5.027469 5.0841684
1369164_a_at 4.048313 4.2733154 4.1529264 4.375314 4.1838617 4.3890066 4.327421 4.3222103 4.2175117 4.3863173 4.2907863 4.3721585
1369165_at 3.8500826 4.112094 4.020401 4.0036907 4.256198 3.9420235 4.004235 4.01348 4.124669 4.422306 4.0627127 4.0907764
1369166_at 4.000854 4.11108 4.016037 3.9712625 3.86696 4.048585 3.9326196 4.137313 4.2373233 3.8809175 3.9424531 3.8250523
1369167_at 5.5608325 5.6738667 5.62483 5.27833 5.5531816 5.461638 5.799856 5.489328 5.3187113 5.4173384 5.459654 5.541781
1369168_a_at 5.1373434 5.25277 5.208764 5.4135213 5.1807733 5.0997486 5.154196 5.3267393 4.992755 5.192076 5.152459 5.304164
1369169_at 9.138224 9.136932 9.203384 9.255041 9.252608 9.368282 9.384807 9.194671 9.045248 9.125911 9.294686 8.9573965
1369170_at 3.7563446 3.9495947 4.0487556 3.8335035 3.8146784 3.9506907 3.8219428 3.9101338 3.83024 3.9352524 3.9056456 3.9227371
1369171_at 11.228928 11.218627 11.298372 11.082552 11.248472 11.416566 11.146977 11.068317 10.448752 10.960777 10.202636 11.005673
1369172_at 4.01373 4.0711265 4.115591 4.137287 4.4036093 4.028378 4.008284 4.3777604 4.2503552 3.9027448 4.12687 4.056817
1369173_at 5.248079 5.310177 5.289716 5.317824 5.2529397 5.3034415 5.272504 5.3125725 5.222853 5.056577 5.2871766 5.369734
1369174_at 6.66302 6.754946 6.8060703 6.721532 6.9095592 6.6331825 6.6541057 6.9676266 6.57346 6.805275 6.7653475 6.6943955
1369175_a_at 3.6007411 3.8369446 3.85847 3.7124195 3.6895814 3.9123287 3.7148788 3.6982048 3.5748427 3.7618861 3.8411424 3.8181221
1369176_at 6.353617 6.269032 6.281097 6.262088 6.289409 6.3651943 6.4316797 6.286905 6.4532604 6.2409835 6.1096363 6.4108286
1369177_at 6.75871 6.720328 6.880997 6.9621844 6.7543106 6.735353 6.818027 6.8940887 6.7416725 6.9472136 6.8916683 6.8980217
1369178_a_at 4.248365 4.348166 4.3134484 4.206679 4.284872 4.352642 4.2960587 4.400552 4.293532 4.3199515 4.230148 4.1974487
1369179_a_at 6.604574 6.7548733 6.3016195 6.5232887 6.4517894 6.35319 6.1501737 6.381042 6.2873874 6.0403156 6.3844404 5.9625263
1369180_at 4.779893 5.211649 5.14501 4.9799614 5.089282 4.943738 4.977644 4.964756 5.10917 4.920861 4.935001 4.945103
1369181_at 6.7155337 6.0732613 5.7752323 6.058355 5.986086 5.83837 5.7168155 5.9770794 5.957339 6.0583158 6.709607 6.200675
1369182_at 3.8008041 4.535715 4.1621523 4.125102 4.011774 4.131226 3.868851 4.0228996 4.0404806 4.147808 4.1844053 4.0234704
1369183_at 4.8413935 4.8638096 4.8662825 5.059209 4.9750347 4.8008704 4.9998965 4.837264 4.8302813 4.8538036 4.856759 5.0309696
1369184_at 4.152318 4.009755 3.8968704 4.1813173 4.1484013 4.021438 3.8394108 3.8981917 4.025755 4.1095934 4.0746965 4.1459665
1369185_a_at 4.911145 4.9122586 4.9383526 5.03246 4.9792404 5.0237546 4.8216715 4.9262714 5.03389 5.02025 4.9547453 5.03802
1369186_at 7.8627133 7.4734526 7.5868425 7.6614747 7.376888 7.5123034 7.432349 7.726575 7.62873 7.7735415 7.498713 7.721635
1369187_a_at 7.1580663 7.5464854 7.181677 7.3154783 7.470286 7.3068295 7.3963656 7.3677816 7.41266 7.510651 7.7884374 7.429727
1369188_at 3.928155 4.0401826 3.9920173 4.328671 4.0174165 3.971118 4.0140114 4.0264215 4.0804257 4.1482625 4.027806 4.027385
1369189_at 5.331366 5.4669814 5.2896137 5.451716 5.254362 5.4286375 5.3577466 5.5661097 5.271486 5.3761435 5.432133 5.3156857
1369190_at 5.982176 5.2987285 5.6730003 5.5998344 5.4875183 5.491277 5.405235 5.3440056 5.345372 5.4183993 5.328609 5.518137
1369191_at 3.5487773 3.749685 3.5586953 3.619802 3.6964908 3.5933423 3.544584 3.5558066 3.7449157 3.5671453 3.556101 3.5774372
1369192_at 4.2894154 4.546256 4.8129697 4.711582 4.624039 4.5455146 4.4677277 4.6063747 4.1554775 4.565024 4.700639 4.4001627
1369193_at 5.480282 5.5356774 5.186637 5.522519 5.490035 5.340825 5.6517086 5.4575014 5.5511823 5.5912495 5.488542 5.262851
1369194_a_at 3.7589288 3.5817342 3.961604 3.6741707 3.7852006 3.8652928 3.8251631 3.8655403 3.916186 3.6070197 3.8925364 3.7095873
1369195_at 7.0311913 6.3399525 6.2341247 6.523412 6.85961 7.1684117 6.342063 5.9545517 6.9820514 6.45723 6.4624023 5.782316
1369196_at 5.368433 5.3299685 5.487545 5.303008 5.4603643 5.562024 5.3886576 5.645833 5.32728 5.379321 5.212778 5.646762
1369197_at 6.1581917 6.044289 5.901389 5.943719 5.921157 6.0830574 5.9679236 5.9023666 5.9740453 5.8909583 5.7993245 5.962268
1369198_at 5.075793 5.1933994 5.236258 5.2311954 4.963132 5.0571966 5.1396904 5.143526 5.162677 5.057563 5.311958 5.222345
1369199_at 4.827348 4.842028 4.9238796 4.8608046 4.8770394 5.0158567 4.839472 4.5993967 4.880123 4.775834 4.9773602 4.698519
1369200_at 9.827194 9.533656 9.699479 9.87105 9.552608 9.710105 9.666067 9.629982 9.561794 9.313822 9.372889 9.221625
1369201_at 5.249539 5.090928 5.3575754 5.181796 5.274603 5.0461226 5.38491 5.0309815 5.4456425 5.127952 5.398169 5.5929027
1369202_at 3.5238636 3.4312792 3.6209066 3.403813 3.5120103 3.5670006 3.3366432 6.535061 3.396219 3.443351 3.5599349 3.5907745
1369203_at 4.023372 3.852717 4.0845857 3.8212543 3.5439873 3.7258754 3.8396804 3.804821 3.747361 3.5274007 3.9384234 3.6141376
1369204_at 7.381761 6.8505974 7.0415363 7.136727 6.9882183 6.8776426 6.767163 7.2103314 7.166908 6.7849984 6.8464346 7.208088
1369205_at 5.065316 5.090964 5.1679983 5.318782 5.1808167 5.3000083 4.955687 5.0656548 5.210058 5.2186275 5.081671 5.172609
1369206_at 12.610072 12.666946 12.615065 12.513872 12.686568 12.66499 12.607021 12.645204 12.493299 12.576139 12.531045 12.499919
1369207_at 4.7933173 4.543023 4.6360765 4.509122 4.393468 4.697527 4.349239 4.9363875 4.305529 4.3980675 4.1461267 4.922311
1369208_at 6.306247 5.601018 6.5525064 6.292793 7.0261984 6.6767483 5.923264 6.2655625 5.8305573 6.015359 5.5958467 6.3691106
1369209_at 6.6297393 6.3708606 6.5164795 6.3622594 6.4883323 6.752033 6.5325365 6.719274 6.5635576 6.354031 6.521734 6.513551
1369210_at 3.3198686 3.0710044 3.466941 3.2048926 3.3957827 3.3415785 3.332681 3.29248 3.3000147 3.3111222 3.3604565 3.3682272
1369211_at 6.040422 6.228448 6.1574097 6.262318 5.9497995 6.321476 6.142064 5.868027 6.2466908 6.21491 6.2391534 5.9938507
1369212_s_at 7.024719 7.246139 7.4755106 6.920284 7.350104 7.0553765 6.7403426 7.308679 7.139024 7.400598 7.2691865 7.2535453
1369213_at 4.5928173 4.814415 4.9117594 4.7895536 4.6818085 4.8586874 4.6274676 4.714079 4.9701505 4.5475187 4.77066 4.841862
1369214_a_at 5.5290756 5.5313516 5.5209227 5.7335167 5.649507 5.719244 5.64067 5.6830773 5.4047375 5.665365 5.6403794 5.671209
1369215_a_at 9.708551 9.704569 9.784997 9.685675 9.712236 9.879781 9.660984 9.648327 9.6499605 9.118144 9.242444 9.604796
1369216_a_at 5.5452986 5.334896 5.667844 5.6535473 5.333026 5.444083 5.5870724 5.5588193 5.5415955 5.3839273 5.4092255 5.3382382
1369217_at 4.044295 4.1765165 4.3480844 4.11814 4.0576878 4.2181826 4.362609 4.332754 4.261835 4.4123354 4.136155 4.0710826
1369218_at 7.524726 7.1969495 7.659294 7.515011 7.529848 7.624576 7.248287 7.620391 7.4647303 7.427815 7.3035836 7.4539337
1369219_at 5.8120565 5.826805 6.024601 5.7995405 5.8747067 5.998912 6.0146084 5.61 5.7245173 5.695505 6.0096164 5.88947
1369220_at 7.701343 7.3450227 7.6089864 7.420559 7.306912 7.4997416 7.7511344 7.5939407 7.756414 8.032189 7.948107 7.815909
1369221_at 5.4480925 5.6581564 5.4947724 5.3118086 5.688365 6.1226134 5.946618 5.4097385 5.7020774 5.8356776 5.7053595 5.738735
1369222_at 5.2879705 5.210893 5.4439354 5.40876 4.91014 5.303355 5.0919237 5.41027 5.381643 5.2975316 5.453613 5.475958
1369223_at 6.4722705 6.494724 6.5473933 6.5972385 6.507524 6.6349263 6.582751 6.5363307 6.525371 6.490351 6.451 6.4251475
1369224_at 9.763857 9.998313 11.22591 10.144388 9.761291 10.6016445 10.629005 10.60022 10.744616 9.732256 6.796667 10.650606
1369225_at 12.203212 11.963979 12.047886 12.099256 12.236932 12.309888 11.884849 11.841381 12.074904 12.037165 12.178187 12.475527
1369226_at 7.946531 8.017811 8.101372 8.066387 8.523043 8.113068 7.8039317 8.137892 8.01684 8.0246525 8.13376 8.344641
1369227_at 6.2411375 5.9166145 6.094255 5.9585094 5.7262964 5.9162974 6.159018 6.0106754 6.2293563 6.132025 6.0979295 6.027057
1369228_at 5.2478266 5.4793777 5.5510836 5.4705453 5.415905 5.3231354 5.132058 5.579756 5.4544578 5.2779665 5.3794203 5.308918
1369229_at 5.81582 5.587851 5.7779107 5.672537 5.432292 5.6053114 5.8507624 5.812566 5.851261 5.9039197 5.8340793 5.6061487
1369230_at 4.30974 4.2188153 4.2731247 4.5680037 4.3380017 4.1518455 4.303267 3.915025 4.156428 4.1430125 4.3788137 4.3833594
1369231_at 4.383737 4.864874 4.710021 4.6805944 4.6262665 4.640087 4.412449 4.76277 4.4250784 4.414859 4.4041224 4.379363
1369232_at 4.658597 4.8366766 4.7927628 4.515045 4.5506845 4.647479 4.7910976 4.6097627 4.82943 4.72663 4.697911 4.7018704
1369233_at 3.8003697 3.5953696 3.7065356 3.7262502 3.7531826 3.8249135 3.5492709 3.734252 3.6829386 3.9561677 3.7253046 3.6690881
1369234_at 7.568892 7.6267858 7.690578 7.604287 7.39724 7.5251985 7.5779905 7.4099073 7.6637945 7.432268 7.500076 7.467299
1369235_at 4.6906424 4.7653584 4.6440187 4.6002507 4.5329165 4.74385 4.815618 4.547177 4.576926 4.649474 4.8767476 4.5495706
1369236_at 5.3725433 5.324268 5.136072 5.1177235 5.233971 4.981857 5.0058265 5.204735 5.0691733 5.0989404 5.201476 5.2937803
1369237_at 5.0431137 4.864874 5.052137 4.721028 4.8868647 5.1017714 5.058614 5.037335 4.9404306 5.136847 5.002351 4.8876038
1369238_at 10.207998 9.455818 9.541053 9.69571 9.453087 9.505929 9.845077 9.557912 9.310436 9.265959 9.422404 9.274546
1369239_at 3.9744155 4.0166893 4.0699472 4.1238766 3.975294 3.9947376 3.9282126 3.832334 3.9386225 3.9774468 3.820913 4.0150414
1369240_a_at 5.682433 5.925014 5.656695 5.762108 5.747898 5.7699413 5.8821287 5.7407556 5.696777 6.0262666 5.853816 5.708231
1369241_at 5.2076817 5.3727264 5.2677503 5.3133793 5.3595624 5.38441 5.3035383 5.451044 5.131022 5.2047863 5.4887505 5.232236
1369242_at 3.2471242 3.392458 3.5725539 3.48717 3.4614177 3.392353 3.2792022 3.3284507 3.3743443 3.4297867 3.2731845 3.2893977
1369243_at 4.069078 4.096447 4.0607195 3.9765828 4.0616984 4.1767874 3.9199495 3.7967725 4.14851 4.018346 3.9647608 3.9808033
1369244_at 6.4389896 6.5721545 6.5664244 6.6245947 6.470098 6.305532 6.7180805 6.7426343 6.55376 6.571289 6.6310573 6.9084454
1369245_at 4.175983 4.1238403 4.1158576 4.248267 4.2566648 4.100172 4.0776854 4.1358123 4.170903 4.28896 4.128447 3.9791956
1369246_a_at 3.712549 3.6538007 3.512928 3.6423197 3.603886 3.6446962 3.523615 3.8320782 3.6819003 3.6677172 3.389992 3.482308
1369247_at 5.84673 5.2222652 6.1347046 5.8252716 5.8589087 5.6482906 5.625282 5.8354554 5.810595 5.6347914 5.6906867 5.5588946
1369248_a_at 8.058997 8.228085 8.140703 8.032994 7.586183 7.5502014 8.104039 7.741537 7.9012914 7.9489975 7.606415 7.697788
1369249_at 8.292501 8.150788 8.283451 7.895299 8.149041 8.103117 8.274509 7.9719157 8.484737 8.23483 8.294403 7.963264
1369250_at 5.0602627 4.9601603 5.1068635 5.245562 5.0091224 5.2323947 5.2532964 4.927401 5.0178947 4.995542 5.0542555 5.251037
1369251_a_at 5.2874393 5.524051 5.5067406 5.413397 5.467593 5.615773 5.5620346 5.283437 5.358694 5.317728 5.322873 5.3903294
1369252_a_at 4.997205 5.160431 5.1403885 5.2571917 5.2806983 5.326958 5.378448 5.22846 5.337089 5.176233 5.0404654 5.3229866
1369253_at 3.7714326 3.6553652 3.687374 3.6763766 3.8900144 4.152499 3.6771967 3.8937922 3.7298841 3.7069268 3.8392437 3.6820412
1369254_a_at 3.8889282 3.8089108 3.8833106 3.8567667 3.806615 3.9657228 3.7632966 4.0226936 3.8748372 3.735261 3.8720617 3.8665285
1369255_at 6.4677935 6.477395 7.020812 6.2888656 6.2707124 6.579842 6.2367926 6.4952383 6.306932 6.1051874 6.2755203 5.909747
1369256_at 5.6722207 5.76527 5.609461 5.9086986 5.727029 5.3644614 5.59266 5.468899 5.6876736 5.4905143 5.3754 5.5687375
1369257_at 4.8185606 4.92068 4.9329886 4.647397 4.8696175 4.728285 4.9695153 4.9659204 4.94721 4.7619653 4.848262 4.7910104
1369258_at 3.164946 3.2236528 3.181772 3.3419235 3.209671 3.1864126 3.2156355 3.0561771 3.3767881 3.1315856 3.2448566 3.1782162
1369259_at 6.6233234 6.6717243 7.8421383 7.7783084 6.574558 7.474148 7.2354655 7.4217095 6.649173 6.8072433 5.78691 6.479967
1369260_a_at 4.347662 4.2196484 4.155198 4.0098023 4.2182927 4.1938696 3.9211087 4.247157 4.1579165 4.0564427 3.9313314 4.159668
1369261_at 4.78741 4.832327 5.1192465 4.901001 5.0976963 5.256552 4.877519 5.1769066 5.0757055 5.3038893 4.8171043 4.854721
1369262_at 6.989466 6.738377 7.045621 6.8400474 6.8824353 6.728044 6.8217106 6.973794 7.010043 6.977946 6.759452 7.0391655
1369263_at 3.5688994 3.4119637 3.3565462 3.4757118 3.3050578 3.533539 3.3636565 3.449049 3.3740723 3.3163085 3.425597 3.2243865
1369264_at 4.859479 5.041628 5.042862 5.0060396 5.127592 4.9161353 4.9427204 5.169897 4.821803 4.9146442 5.1456747 5.1055713
1369265_at 6.5992 6.4776855 6.8745413 6.8310103 6.516997 6.751206 6.7007074 6.5789776 6.747561 6.767186 6.7382383 6.60004
1369266_at 6.163562 5.5738406 5.991076 5.4377847 6.1322665 6.363461 5.915438 6.0775795 6.171284 5.805886 5.822588 5.4060445
1369267_at 3.9959898 3.976943 4.001482 3.9125216 3.9947326 4.0401273 4.006738 4.0215783 3.99623 3.9875546 3.9765928 4.014163
1369268_at 4.4421587 4.062965 4.488118 4.131463 3.8812053 4.4610286 4.185688 4.3384504 4.071189 4.1421866 4.1343613 4.0503874
1369269_at 8.969148 9.119738 9.244112 9.121857 9.221045 9.144796 9.1577635 9.269017 9.168747 9.267026 8.908052 9.416962
1369270_at 9.047578 9.141724 9.4139185 9.102258 9.084547 9.358101 9.037354 9.018877 9.53144 9.174706 9.153609 9.074803
1369271_at 3.9706588 4.152424 4.094775 4.1748238 4.246415 4.569114 4.196946 4.273858 4.17756 4.383396 4.171289 4.3031855
1369272_at 5.6160364 5.0968814 5.360738 5.4020243 5.3280063 5.195575 4.987641 5.5622005 5.2591205 4.851896 4.896379 5.3235364
1369273_a_at 4.282774 4.0715747 4.3322864 4.3289046 4.1763883 4.352642 4.4924116 4.4157515 4.406905 4.341681 4.2304697 4.4048986
1369274_a_at 4.130626 4.399363 4.51552 4.454593 4.453792 4.4261293 4.205448 4.2546277 4.514849 4.3589306 4.351144 4.567284
1369275_s_at 12.611638 12.714848 12.513628 12.571691 12.533262 12.765201 12.654258 12.529354 12.348005 12.462372 12.427153 12.554007
1369276_at 5.22137 4.8498583 5.052065 4.8508177 5.2298613 4.8807425 4.9821053 5.0078216 4.7709756 5.1080976 4.876156 4.636837
1369277_at 5.5944405 5.703607 5.475049 5.6282697 5.6766706 5.642608 5.7631345 5.7275577 5.7178035 5.471908 5.4748497 5.8293457
1369278_at 7.2730794 7.3398323 7.420311 7.7880397 7.2759347 7.20732 7.5091796 7.8136206 7.669132 7.8060765 7.784458 8.036134
1369279_at 5.689141 5.8619885 5.7063913 5.508071 5.727762 6.065458 5.812201 5.6698093 5.6665797 5.420309 5.6290827 5.4011054
1369280_at 4.182234 4.1148505 4.152483 4.0786667 4.169259 4.250127 4.2191105 4.402537 4.0572996 3.925232 4.1943464 4.071719
1369281_at 3.4762642 3.5337949 3.49751 3.513051 3.5737207 3.8913457 3.5672176 3.6026096 3.870584 3.5746956 3.578173 3.5984156
1369282_at 3.4249089 3.3643115 3.6579218 3.525712 3.4516633 3.57198 3.4367917 3.2050989 3.32469 3.2635603 3.2744498 3.3634846
1369283_at 3.8707602 3.6950378 3.8155432 3.960964 3.8551579 3.6890395 4.0820417 4.0584183 3.6833866 3.8145518 3.7367651 3.6681998
1369284_at 5.03232 5.072338 5.190318 5.120536 5.30466 5.2364817 5.3654194 5.163414 5.0343866 5.0454435 5.095991 5.2708225
1369285_at 6.41689 6.274873 5.989202 6.6623015 6.411941 6.426098 6.518208 6.470211 6.9206667 6.880014 6.4311 5.9993143
1369286_at 12.379745 12.476445 12.394119 12.395425 12.39328 12.468422 12.354834 12.324017 12.302431 12.146869 12.217585 12.307781
1369287_at 4.701168 4.7335606 4.601287 4.9462004 4.700854 4.9228687 4.7756133 4.6361647 4.755415 4.7907324 4.7290716 4.64841
1369288_at 4.5710697 4.598804 4.3706703 4.5214744 4.465674 4.5374985 4.4538746 4.49284 4.4365764 4.4426785 4.234069 4.3950286
1369289_at 9.309296 9.423987 9.426555 9.361836 9.321502 9.246662 9.320146 9.49084 9.491721 9.1619005 9.30867 9.365652
1369290_at 4.91438 4.692792 4.8706455 4.7953033 4.4591284 4.6911936 4.382212 4.907052 4.8913765 4.7292404 4.706758 4.977297
1369291_at 10.627272 10.337178 10.536027 10.411424 10.558404 10.421108 10.19122 10.0512085 10.59933 9.986688 10.041667 9.797323
1369292_at 4.2981873 4.4425163 4.4193716 4.4326878 4.281726 4.468878 4.082906 4.1899185 4.2966623 4.1103077 4.2836113 4.5016985
1369293_at 5.569463 5.8822675 5.908458 5.99808 5.752466 6.0836835 5.64791 5.9942846 5.8305573 5.526766 5.986626 5.858578
1369294_at 4.797521 4.4572096 4.553549 4.4117646 4.805643 4.6425977 4.8301725 4.801011 4.5979266 4.623375 4.6920743 4.5641446
1369295_at 4.5745993 4.616809 4.7649937 4.5677595 4.4636326 4.7707705 4.7073927 4.616047 4.5437574 4.607243 4.5568066 4.7313104
1369296_at 12.985184 12.921129 12.948311 12.91629 12.935611 13.065396 12.941008 12.918972 12.9811 12.536968 12.858572 12.778221
1369297_at 4.058872 4.4622884 4.26973 4.421034 4.2031155 4.2511125 4.13863 4.1362686 3.8423085 4.20107 4.2312584 4.143969
1369298_at 4.0694275 3.9903777 3.984995 4.0420904 4.0584407 4.053197 4.1574945 3.7922373 3.8178399 4.059117 4.128766 4.1561193
1369299_at 4.5346165 4.5721226 4.424785 4.389235 4.467804 4.341429 4.418889 4.4018173 4.445283 4.307163 4.445833 4.3680677
1369300_at 4.271486 4.074848 4.2212405 4.1732006 4.2767496 4.0450954 4.1465974 4.283864 4.3731747 4.262835 4.2714863 4.3615136
1369301_at 4.5103855 4.6140385 4.718641 4.605812 4.4481378 4.6812773 4.6321297 4.7093124 4.5639725 4.7353606 4.4374313 4.523529
1369302_at 4.3595886 4.3543324 4.4209476 4.424563 4.4892745 4.471179 4.4094334 4.3370914 4.490348 4.602275 4.4553604 4.4258566
1369303_at 3.8037186 3.6167243 3.457609 3.4579935 3.4968371 3.6373305 3.7622745 3.6248195 3.523231 3.577681 3.6548202 3.796376
1369304_at 7.258664 6.985146 6.965533 7.1328616 7.2228336 6.961591 7.231568 7.2913523 7.3805623 7.258001 7.285759 7.0285497
1369305_at 4.5769825 4.375831 4.5124116 4.382201 4.487597 4.5303717 4.3394213 4.531087 4.24794 4.4781914 4.3966274 4.2755356
1369306_at 4.839473 4.640399 4.5812016 4.600038 4.452837 4.4286575 4.807683 4.6523733 4.366155 4.850763 4.714054 4.880006
1369307_at 4.816642 4.7632008 4.8256955 4.9269876 4.7842894 4.917631 4.784213 4.778872 4.906984 4.8831706 4.7305427 4.878523
1369308_at 5.0843086 5.180112 5.497895 5.4271307 5.460287 5.5342197 4.974426 5.155271 5.2309556 5.0802774 5.252999 5.07784
1369309_a_at 4.6498156 4.5712056 4.750746 4.9006596 4.75097 4.7654657 4.8606396 4.797628 5.0159435 4.7805953 4.624758 4.6622896
1369310_at 5.058239 5.039072 4.745717 4.9956007 5.1343055 5.06256 5.018755 5.1828146 4.9005175 5.233906 5.120929 5.188527
1369311_at 3.5579035 3.7249682 3.7823033 3.7759051 3.7121007 3.7653115 3.7302575 3.865465 3.7896378 3.6799414 3.6431952 3.5946968
1369312_a_at 8.741475 8.701182 8.790136 8.703316 8.716532 8.746771 8.794564 8.773829 8.72258 8.680309 8.615249 8.508214
1369313_at 4.570354 4.547709 4.54944 4.68354 4.698703 4.5464187 4.5953526 4.827938 4.30911 4.6828175 4.704262 4.459388
1369314_at 4.4103446 4.3843517 4.2289114 4.6096325 4.2748823 4.4473515 4.3345184 4.059573 4.417855 4.349915 4.3823395 4.163191
1369315_at 4.1862855 4.207336 4.109391 4.2116537 4.3237877 4.1259623 4.2168903 4.3494425 4.518114 4.126589 4.330387 4.1664944
1369316_s_at 6.247835 5.972054 6.106348 6.135066 5.791521 5.8337746 6.3540854 6.4956603 6.09641 6.2984896 6.222425 6.3753805
1369317_at 4.021411 3.8630004 3.888371 3.9250774 3.7115362 3.8537154 3.8273497 4.2041616 3.9766643 3.8184311 3.8710842 3.6384587
1369318_at 6.863154 6.6482844 6.2767344 6.5155344 6.5558515 6.8033442 6.421533 6.0813975 6.2972193 6.474705 6.4220266 6.133623
1369319_at 9.201141 9.282602 9.224616 9.196263 9.07638 9.254431 9.179627 9.215762 8.963598 9.09421 9.204428 9.308498
1369320_at 4.266634 4.2811565 4.2463093 4.1518416 4.348831 4.3960686 4.1439457 4.1797333 4.053009 4.1469283 4.253524 4.360984
1369321_s_at 3.422798 3.4457994 3.5876155 3.4786587 3.4447818 3.3644614 3.4026692 3.2071245 3.3443167 3.5401618 3.2628064 3.273916
1369322_at 5.301682 5.191937 5.241966 5.018052 5.3962827 5.3357987 5.1389284 5.424972 5.541171 5.5586057 5.161923 5.3718286
1369323_at 7.1432304 7.0968366 7.096524 7.2712793 7.1013756 7.1861873 7.2346125 7.1589465 7.2230606 7.1899657 7.2194176 7.154055
1369324_at 3.5323799 3.5517733 3.5807717 3.6682165 3.5704894 3.6165438 3.6176703 3.248316 3.6691706 3.4856157 3.5377529 3.3650167
1369325_at 6.6982117 6.7195563 6.3740635 6.327663 6.116891 6.1732883 6.341357 6.5447187 6.1222715 6.26929 6.8520355 6.5062027
1369326_at 3.9525359 3.9187791 4.1751385 3.7160976 3.5543768 4.1652927 3.7642717 3.9387395 3.6959333 3.8716617 3.9934323 3.7325993
1369327_at 4.1249638 4.155123 4.1166797 4.2467556 4.214788 4.0826626 4.248061 4.1350994 4.1485634 4.099224 4.174526 4.311016
1369328_at 6.4328203 5.4955254 5.996648 6.0235825 6.1240153 5.874162 6.117044 6.134472 5.619791 5.994013 6.120255 5.7466674
1369329_at 5.5594034 5.405745 5.436367 5.5573807 5.361051 5.7162147 5.435872 5.5288796 5.683857 5.5242553 5.34484 5.3804274
1369330_at 4.9743342 4.906506 4.992639 5.030789 5.1915064 5.118895 5.075583 5.1070886 4.981063 5.086732 4.9885144 4.989734
1369331_a_at 4.9594903 4.6320515 5.073586 4.931981 4.8651366 4.982565 4.8280983 4.884409 4.894495 5.1199045 5.0961714 4.8527064
1369332_a_at 3.9995208 3.8700836 3.7720354 3.7791061 3.7843816 3.953349 3.7986012 3.7123797 3.9885156 3.8375437 3.8476243 3.7825146
1369333_a_at 3.1813643 3.4809136 3.2803617 3.1409996 3.4529595 3.2588868 3.2774074 3.293435 3.409874 3.3253758 3.2463596 3.343088
1369334_at 3.7367609 3.7057698 3.975866 3.841169 3.8092558 3.7370496 3.7293909 3.8904395 3.8256814 4.043137 3.96196 3.8317153
1369335_at 3.4028952 3.1938944 3.7320511 3.4227405 3.627562 3.697411 3.607094 3.3795142 3.6914065 3.5789332 3.5852504 3.6698105
1369336_at 5.037324 5.119531 5.193584 5.287443 5.1547956 5.2149606 5.215506 5.3169055 5.247694 5.60563 5.1553473 5.3667903
1369337_at 4.3307786 4.0452805 4.312542 4.2581463 4.293574 4.2502484 4.623301 4.2200384 4.1833677 4.44125 4.5855117 4.3160586
1369338_at 5.8548164 5.500446 5.620072 5.84064 5.695853 5.7883787 5.703226 5.6942005 5.912615 5.5620112 5.6701803 5.6800637
1369339_at 5.762682 5.7661896 5.7356586 5.6759453 5.6745644 5.7883897 5.610874 5.8663993 5.647195 5.8329334 5.643346 5.7477837
1369340_at 4.4847236 4.3013754 4.565176 4.38586 4.5632315 4.518238 4.3629713 4.3576574 4.183931 4.44125 4.50969 4.248884
1369341_a_at 4.2342434 3.990585 4.2328653 4.309808 4.094481 4.387349 4.1380634 4.0933037 4.1485634 4.1537685 4.289963 4.3191185
1369342_at 4.9900475 5.2617197 5.0577464 5.1408815 5.2953196 5.3532643 5.2780256 5.2575316 5.202249 5.1538725 5.313574 5.536104
1369343_at 3.3867204 3.34515 3.5878203 3.583882 3.2827222 3.2930496 3.3380246 3.4694996 3.419094 3.443537 3.2366853 3.4353986
1369344_at 5.210623 5.394661 5.20233 5.185576 5.1913714 5.043478 5.217896 5.5278077 5.2630463 5.2843914 5.3680506 5.07551
1369345_at 3.9626248 4.0262046 4.096979 3.9800632 3.9234293 3.99429 3.8960593 3.850809 4.0893664 3.971867 3.834229 3.8045745
1369346_at 3.1967905 3.411415 3.5012002 3.6048493 3.4802427 3.5631745 3.3848627 3.5474167 3.5903184 3.483204 3.397825 3.4598055
1369347_s_at 5.7776356 5.7108474 5.700527 5.7659407 5.8818684 5.677666 5.679064 5.7766185 5.8305573 5.7773304 5.8772497 5.4595675
1369348_at 4.191334 4.218464 3.9276564 4.204257 4.2395744 4.3326616 4.2783337 4.3079185 4.2171507 4.0057836 4.4336286 4.477264
1369349_a_at 3.4641438 3.5693274 3.3736298 3.5438926 3.4859617 3.3172998 3.6067655 3.416403 3.4072862 3.5985453 3.429365 3.4652762
1369350_at 5.5837765 5.467328 5.481753 5.752203 5.7178397 5.6743526 5.439053 5.5715947 5.5605917 5.7227745 5.5456142 5.4867816
1369351_at 4.409812 4.4398885 4.443467 4.570585 4.4737206 4.5560317 4.374683 4.393955 4.292609 4.242279 4.2492085 4.573146
1369352_at 6.1810255 6.244332 6.368858 6.326796 6.18566 6.2650285 6.186014 6.319247 6.3152337 6.312321 6.0439396 5.989644
1369353_at 4.276772 4.4355154 4.319567 4.4974804 4.2981615 4.3152757 4.5998607 4.353081 4.346405 4.32629 4.4749017 4.3532233
1369354_at 6.2928343 6.384252 6.3076963 6.4883466 6.53829 6.3646216 6.4412374 6.4146466 6.437766 6.4571514 6.4823303 6.2710547
1369355_at 5.023386 4.949484 5.1872125 4.907291 4.933768 4.9584203 4.7485166 4.870893 4.774302 4.7768683 4.921913 4.726834
1369356_at 4.1772757 4.006034 4.0979633 4.2178626 4.233831 3.9320664 4.1118917 3.7216296 3.7356708 3.9402287 4.1574125 3.9744725
1369357_at 4.929397 4.8881903 5.0395455 5.037179 5.0076537 5.235073 4.9964523 4.9305506 4.999351 5.1407676 5.096613 4.9721103
1369358_a_at 6.2485595 6.322997 6.1373997 6.1393824 6.1727586 6.219424 6.068654 6.270356 6.449307 6.4138527 6.0778923 6.3095407
1369359_at 4.122513 4.1702433 4.319647 4.460866 3.9401264 4.1993017 3.946 3.9719985 3.8193736 4.1883345 3.8987558 3.7410395
1369360_at 6.043707 5.8067474 6.1593328 6.04485 5.9317436 6.207963 5.931982 5.8783 5.948216 5.914534 5.9020057 6.118019
1369361_at 3.3472466 3.633421 3.702787 3.5388052 3.6375318 3.4685464 3.3984656 3.7165058 3.6182806 3.658863 3.6393263 3.4088821
1369362_at 5.0336695 4.8773117 5.204425 5.024348 5.163333 5.0663714 4.970599 5.1435866 5.2875185 4.9635415 4.8011518 5.179734
1369363_at 3.5425894 3.5702548 3.7268589 3.5974333 3.4721384 3.7177107 3.610534 3.6615286 3.4972606 3.531213 3.599311 3.6542375
1369364_at 3.5772774 3.700687 3.456287 3.561297 3.514706 3.7589674 3.5909128 3.455879 3.5124836 3.5471065 3.5898693 3.531173
1369365_at 4.2367783 4.360205 4.4228525 4.199941 4.550789 4.161152 4.4129066 4.387639 4.163373 4.09589 4.2249603 4.410308
1369366_at 4.705344 4.8053346 4.6367064 4.8229156 4.9552727 4.8546104 4.9323945 4.7929363 4.8598065 4.768039 4.7016115 4.973634
1369367_at 4.263321 4.301924 4.423612 4.459201 4.7012253 4.5585213 4.401539 4.393014 4.271435 4.1762824 4.4236 4.555496
1369368_at 4.2469425 4.2195206 4.3090615 4.219799 4.2391787 4.3228765 4.1597548 4.099924 4.2446203 4.2560196 4.370001 4.300786
1369369_at 5.034198 5.173078 5.0577044 5.3511553 5.173167 5.147556 5.0814304 5.1725135 4.902602 4.813565 4.986269 5.41683
1369370_s_at 4.62484 5.1207514 4.7151637 4.7571397 4.851057 4.8822274 4.7304225 4.8868427 4.6573763 4.737372 4.746023 5.061153
1369371_a_at 4.360572 4.1999316 4.2024984 4.255527 4.428493 4.4962606 4.245575 4.366476 4.2300134 4.1731014 4.1938963 4.376749
1369372_at 4.778806 4.8807797 4.9965773 4.949521 4.8526363 4.9010572 4.878563 5.0634317 4.9181824 4.7999315 4.803768 4.9914403
1369373_at 5.5636 5.914461 5.62596 5.4575005 5.65039 5.41746 5.1776714 5.631268 5.4372096 5.5394235 5.3688755 5.3763638
1369374_at 3.8992772 4.017838 4.0207143 3.8720925 4.202436 3.962239 4.373476 3.902438 4.0593624 4.1582284 3.961575 4.1693964
1369375_a_at 3.7446752 3.9069684 3.9610097 3.7221506 3.7711523 3.6822686 3.5990217 3.7259061 3.747361 3.8145971 3.566797 3.9180017
1369376_a_at 4.1238403 4.421402 4.31186 4.4609346 4.038496 4.4675016 4.0534153 4.2351146 4.1111526 4.3424463 4.0005836 4.264202
1369377_at 3.3367982 3.6230965 3.4298623 3.42891 3.2870827 3.5001616 3.4889 3.4195015 3.4540534 3.4881063 3.361317 3.5180595
1369378_at 4.713361 5.066436 4.9090056 4.6513433 4.4663963 4.846593 4.9298744 4.708771 4.520578 4.8722143 4.572042 4.6136227
1369379_at 4.8478007 4.363488 5.1618648 5.1420417 4.919802 5.400514 4.8848963 4.7718463 5.122876 4.737298 5.697941 4.8354673
1369380_at 4.329857 4.7920046 4.3311787 4.6002507 4.711772 4.397221 4.5950117 4.722013 4.4561214 4.267646 4.408143 4.6063714
1369381_a_at 3.7807775 3.7380688 3.7335713 3.72721 3.688147 3.7377534 3.7959461 3.814204 3.6562765 3.7471838 3.6600277 3.6792457
1369382_at 5.8941975 5.9682055 5.7689466 5.828839 5.874839 6.045046 5.803483 5.8612423 6.1711535 5.8532257 5.806972 5.956412
1369383_a_at 4.532604 4.7072763 4.4875984 4.75299 4.5802298 4.8721395 4.5573463 4.7493887 4.445443 4.892721 4.755025 4.413924
1369384_at 4.0794907 3.7912736 3.8646073 3.7664444 3.7898757 4.044367 3.934329 3.793553 3.7425601 3.671031 3.868577 3.7237828
1369385_at 4.611308 4.756951 4.477714 4.601596 4.6622653 4.839383 4.52534 4.727296 4.618173 4.6642323 4.443711 4.473017
1369386_at 4.152073 4.1731653 4.184628 4.1445885 4.0193124 4.003458 4.0492783 4.443492 4.1559954 4.0477276 4.253524 4.0529695
1369387_at 5.5256915 5.348157 5.580189 5.536017 5.495926 5.7020245 5.370363 5.68557 5.7677917 5.536823 5.602309 5.669471
1369388_at 3.8670146 3.8426807 3.9468234 3.912149 4.087757 4.297261 4.007058 3.7212505 4.217151 3.9573262 3.7253773 3.8972998
1369389_at 4.24576 4.155123 4.3442855 4.423918 4.488644 4.589437 4.707238 4.397229 4.3120728 4.380235 4.435375 4.1530824
1369390_a_at 4.3190155 4.5750246 4.737434 4.3685822 4.4018507 4.324674 4.444086 4.2712827 4.5322294 4.469481 4.4586 4.174651
1369391_at 3.8626363 4.174792 4.3246226 4.183979 4.020058 4.125614 3.9438035 4.163447 4.564146 3.9040062 3.9273942 3.9606957
1369392_at 4.8425946 5.205348 4.958926 5.117293 4.788804 4.983309 4.928814 4.8606277 4.998129 4.898406 4.9220343 4.8710594
1369393_at 4.6190853 4.533454 4.491701 4.5090585 4.3825235 4.51627 4.15197 4.4999886 4.457159 4.2964377 4.4785705 4.3786907
1369394_at 4.468518 4.35427 4.725468 4.7803564 4.6058607 4.5344973 4.784681 4.4941683 4.397269 4.380235 4.370014 4.121607
1369395_at 3.6041055 3.4782624 3.6630704 3.4938061 3.2827222 3.5356238 3.4931302 3.6471257 3.6631706 3.5720885 3.354546 3.6173592
1369396_at 5.4859447 5.4527655 5.42107 5.6998696 5.5494366 5.5445776 5.539948 5.657939 5.5170383 5.5657806 5.4062634 5.39133
1369397_at 4.983803 5.0844617 5.0896893 5.1776166 4.9402905 5.0024004 4.9383926 4.8690114 5.1548257 5.060191 5.0374336 5.041944
1369398_at 5.4704275 5.407453 5.4816284 5.580639 5.435176 5.492432 5.5825024 5.5786624 5.5390882 5.4536705 5.6138186 5.3408227
1369399_at 3.7462492 3.3152604 3.6886067 3.4348595 3.5539973 3.7879596 3.4676123 3.3630066 3.2943513 3.448042 3.576533 3.4898272
1369400_a_at 5.01968 5.266519 5.327729 5.0371184 5.334768 5.6262703 5.2890387 5.290381 5.3295546 5.0905933 5.307674 5.278924
1369401_at 3.3472466 3.4501512 3.3850362 3.51072 3.4091382 3.631641 3.3682225 3.372093 3.4547362 3.3889003 3.4607098 3.5381582
1369402_at 6.8014197 6.831498 6.6790795 6.874659 6.8622947 6.535133 6.743701 6.6588135 6.7801843 6.803034 6.7126784 6.628462
1369403_at 4.4686327 4.3415813 4.3412094 4.31211 4.449587 4.733356 4.5653157 4.3859353 4.4360037 4.3310165 4.35299 4.3019543
1369404_a_at 4.5393586 4.418763 4.4088926 4.499323 4.4325366 4.3890066 4.419446 4.604558 4.688775 4.5018635 4.4546704 4.475356
1369405_a_at 4.075021 3.8727498 3.8513103 4.0386677 3.9782572 4.121084 4.1073537 4.191706 3.7523313 4.058393 3.9456656 3.9927711
1369406_at 4.042858 4.043835 3.9830892 3.9561512 3.8889112 3.9320664 4.1739793 3.9506705 3.795895 4.0403 3.9632094 4.1248803
1369407_at 6.336665 6.320896 6.6810584 6.103324 6.3448358 6.634359 5.722018 6.784617 6.2783785 6.557349 6.492362 6.3637853
1369408_at 4.2544975 4.387543 4.4678926 4.351581 4.368063 4.285038 4.4141135 4.268587 4.3359394 4.507565 4.2278633 4.2995377
1369409_at 8.066098 7.9907613 8.027413 8.021047 7.961173 7.906723 8.096812 7.980912 8.235109 8.18011 8.024455 7.9393644
1369410_at 8.263353 8.348808 8.0173435 7.999898 8.580789 8.580774 8.478103 7.8789926 8.148342 8.010099 8.000815 8.257365
1369411_at 3.7208533 3.3343787 3.7175527 3.6700444 3.9247386 3.783569 3.7986953 3.8258195 3.2813463 3.467715 3.6406996 3.5369222
1369412_a_at 6.686519 6.7471614 6.740243 6.6979866 6.5123925 6.689244 6.734473 6.604348 6.765074 6.7133336 6.6479197 6.591849
1369413_at 4.4445376 4.867264 4.5029163 4.5473156 4.6638966 4.4437704 4.481588 4.483925 4.5356307 4.5874853 4.536003 4.7331123
1369414_at 9.018649 8.979555 8.950438 8.813051 8.901953 8.939194 8.932729 8.8622875 8.98941 9.000332 8.852608 9.044746
1369415_at 7.2400374 7.05117 8.226745 7.463902 7.7385216 7.264673 6.5768585 8.053141 7.4298873 6.651635 7.4645257 6.793255
1369416_at 6.107364 6.342243 6.209865 6.172524 6.190422 6.3346467 6.2231708 6.2271256 6.132063 6.4294047 6.2674227 6.0542693
1369417_a_at 4.508709 3.8527722 4.046482 4.2385206 4.159927 4.087406 4.0790234 4.1866417 4.28161 4.08156 4.2089863 4.104058
1369418_at 4.3510003 4.3470306 4.3967485 4.3693724 4.573775 4.3805075 4.4112883 4.3592567 4.5742273 4.3008237 4.308241 4.1358137
1369419_at 5.261037 5.3118286 5.205552 5.21394 5.4763813 5.2566395 5.1692357 5.2136583 5.2958302 5.263519 5.276014 5.3548894
1369420_at 4.3491907 4.4916725 4.350927 4.25511 4.337332 4.372942 4.358373 4.304942 4.2822723 4.252893 4.5329723 4.1876526
1369421_at 6.060022 6.0726385 6.2629857 6.265166 6.2011495 6.1977835 6.504305 6.1854763 6.219377 6.3611245 6.221809 6.417987
1369422_at 4.8314486 5.0275025 5.0034037 5.074237 5.070975 5.062565 5.030273 5.0208483 5.1452456 4.9935236 4.8699107 5.0862308
1369423_at 4.2644405 4.4856367 4.2279096 4.0997467 3.9184864 4.3171897 4.3164873 4.1811633 4.244179 4.4572635 4.2041473 4.5564823
1369424_at 12.672707 12.765342 12.489582 12.659572 12.711988 12.81746 12.801184 12.66371 12.506504 12.674962 12.640151 12.680325
1369425_at 3.9686136 3.9050968 4.02779 3.972582 4.0563736 4.070614 4.26807 4.2324457 4.1286325 3.9580624 4.3109865 4.1514807
1369426_at 4.7501497 5.0024557 5.098036 4.9362106 4.8734894 5.131827 5.1271477 5.000093 4.853935 4.9144087 5.027494 5.1206365
1369427_at 9.143182 9.17045 9.946795 9.702165 9.541711 9.300708 8.828484 9.472608 9.658574 9.466164 9.610338 10.03325
1369428_a_at 4.439769 4.4095697 4.4374166 4.55177 4.355052 4.400857 4.609884 4.684749 4.6302485 4.4290257 4.6986666 4.447261
1369429_at 3.655759 3.6939166 3.5750751 3.8192327 3.8996592 3.853251 3.7295525 3.5664287 3.6095707 3.5263798 3.6287057 3.8286333
1369430_at 8.561975 9.271189 9.232105 8.528239 8.521441 9.094271 9.256907 9.183129 9.262562 9.346428 9.285763 9.113108
1369431_at 4.5213995 4.4356213 4.6077557 4.484258 4.4461923 4.538065 4.4354267 4.6763525 4.448574 4.5127926 4.184848 4.5685167
1369432_at 5.117931 5.1490917 4.958001 5.1906404 5.1561303 5.4372497 5.061132 4.84845 5.060158 5.095883 5.1379466 4.9571314
1369433_at 4.936056 4.9231 5.039183 5.058475 5.1343017 5.258894 5.1318693 5.2308297 5.320247 5.1266665 5.1817217 5.1153483
1369434_at 3.8918374 3.896737 3.8473208 3.9181762 3.873746 3.8926966 3.976645 4.025603 3.6821904 3.9134753 3.9359968 3.8687322
1369435_at 12.676815 12.828836 12.728645 12.768366 12.787786 12.58936 12.795251 12.695409 12.769632 12.652878 12.81119 12.700939
1369436_at 4.2431254 4.2301645 4.048317 4.232465 4.169441 4.382968 3.973601 4.3635035 4.3133698 3.9923007 3.868457 4.0084057
1369437_at 4.2069845 4.5683823 4.4362574 4.602784 4.382262 4.6871796 4.3652415 4.842265 4.55544 4.640273 4.6067944 4.3555155
1369438_at 4.928844 4.90793 5.0820866 4.9008493 4.7731194 4.887014 4.8401294 4.7833266 4.8577633 4.9112973 4.7269125 4.731407
1369439_at 3.467689 3.5485349 3.5817933 3.6132598 3.5884376 3.5702431 3.527652 3.5149024 3.6990964 3.9240797 3.5322616 3.7008162
1369440_at 5.8574557 5.8294215 6.6000204 6.220766 5.67671 6.6971226 7.2183266 6.0246215 5.7494545 5.051619 5.2127175 5.2060304
1369441_at 4.4557924 4.3084273 4.431432 4.664071 4.50994 4.702738 4.445671 4.461584 4.446742 4.261031 4.5375843 4.4855328
1369442_at 3.3423035 3.5021749 3.319101 3.4354715 3.6814263 3.4271798 3.586286 3.3197432 3.5389352 3.4791133 3.4644191 3.6711574
1369443_at 6.3626404 6.313749 6.3943577 6.32056 6.2568903 6.2342343 6.4654 6.222715 6.3621244 6.4390206 6.660022 6.0966916
1369444_at 3.9566035 3.6393373 3.8411834 3.8331554 3.7616262 4.1779776 3.9411166 3.7180228 3.8609748 3.6591315 3.8287556 3.933286
1369445_at 5.9538846 5.8367476 6.1628385 6.0530086 5.922907 5.9930387 6.1010714 5.971628 6.2287307 6.3759155 6.135856 5.970496
1369446_at 6.8526616 6.8186207 6.5409427 6.8787775 6.609665 6.400346 6.8731155 6.6786413 6.6183796 6.8624625 6.62377 6.644309
1369447_at 5.777233 5.6031256 5.5994935 5.679165 5.63774 5.864719 5.5530252 5.7639956 5.888328 5.723825 5.523676 5.548007
1369448_at 5.8106313 5.7088327 5.519659 5.6856804 5.975877 5.9408813 5.923264 6.024139 5.620628 6.0063496 5.717145 5.785253
1369449_at 5.0169086 4.9998116 4.835327 4.835389 4.7845125 4.982463 4.89779 4.8501687 4.9898543 4.8929977 4.9962006 4.7908783
1369450_at 11.029597 11.499176 11.676061 11.633487 11.216855 11.445727 11.588894 11.526608 11.426473 11.4171 11.40461 11.451472
1369451_a_at 3.7801504 3.856826 3.6018553 3.6224232 3.5204177 3.897614 3.6858172 3.5196962 3.8202183 3.5867832 3.889965 3.681968
1369452_a_at 8.183495 8.021511 8.457039 8.2782 8.205444 8.108798 8.204233 8.105812 8.172341 8.38625 8.233164 8.423845
1369453_at 6.7616286 6.9406357 7.028162 6.8652263 6.8854423 6.8418736 6.8261776 7.028384 6.8307376 6.9921055 6.928291 7.073801
1369454_at 4.0989437 4.252901 4.170169 4.1125383 3.9491274 3.9657226 4.011861 4.214244 4.1028833 4.0945396 4.1673174 4.151726
1369455_at 7.2996335 7.275837 7.865183 7.457729 7.004138 8.144265 8.416544 7.5066814 7.3285866 6.1502724 6.815345 6.498619
1369456_at 3.3897054 3.23268 3.2641616 3.3278546 3.4196002 3.3030457 3.320522 3.3099792 3.2821052 3.2262278 3.331118 3.361974
1369457_a_at 4.6166415 4.375104 4.8014693 4.3924375 4.339258 4.8127265 4.660109 4.6176977 4.4561214 4.4110403 4.6216993 4.5065203
1369458_at 4.4690084 4.4094663 4.4537187 4.4433165 4.4425945 4.4390335 4.446262 4.6883583 4.4898715 4.5863767 4.535948 4.4839525
1369459_at 5.8279223 5.617893 5.9814906 5.8417077 5.8873725 5.8348217 5.921511 5.815279 5.6585035 5.644139 5.701518 5.576291
1369460_at 5.6124945 5.475141 5.8011703 5.657917 5.128755 5.607127 5.4450517 5.619837 5.4346232 5.118517 5.2055187 5.3805304
1369461_at 3.9119668 3.9737313 4.0627747 3.9066646 3.824577 4.1400414 3.9308136 3.9636195 4.1003375 3.8577156 3.8671079 3.9580736
1369462_at 4.0582547 3.969602 3.9558098 4.234088 4.104568 4.0871797 4.275983 4.1041427 3.9963355 3.9846656 4.310081 4.2964563
1369463_at 5.0510106 5.459293 5.325803 5.0983906 5.1359444 5.0477924 5.234772 5.2061 5.152552 5.057164 5.167362 5.121073
1369464_at 4.2447977 4.331536 4.122713 4.593996 4.529419 4.4559155 4.511689 4.2126074 4.6084204 4.5191183 4.4474287 4.2910347
1369465_at 12.706407 12.878172 12.993597 12.819445 12.7632 12.631638 12.68571 12.751075 12.675115 12.514765 12.486086 12.567694
1369466_at 3.7444572 3.6953917 3.7871852 3.6175969 3.834442 3.8109436 3.8746223 3.6594715 3.8983855 3.6936972 3.7066596 3.6346366
1369467_a_at 9.364338 9.515496 10.279873 9.840391 9.632511 10.349525 9.807634 10.131786 10.144751 10.128279 10.353002 10.361712
1369468_at 6.499323 6.6632485 6.0690904 6.170426 6.715827 6.539691 6.57254 6.3410444 6.401623 6.4199133 6.354441 5.8105273
1369469_s_at 3.4627702 3.5033777 3.442584 3.435512 3.612917 3.471499 3.5833888 3.5750175 3.361592 3.4519165 3.408647 3.4977582
1369470_at 4.4150085 4.50148 4.356819 4.664356 4.3245006 4.6277566 4.425318 4.6665254 4.3350053 4.62478 4.481311 4.476275
1369471_at 4.6198626 4.6398835 4.5398035 4.8332534 4.2910314 4.710293 4.761427 5.010854 4.8409276 4.7664847 4.6945634 4.9015274
1369472_a_at 6.42634 6.4615765 6.5630026 6.2130747 6.56998 6.2398753 6.47318 6.4307957 6.606042 6.6394687 6.705814 6.7643595
1369473_at 10.051549 10.032482 10.0513115 9.87105 9.813487 9.781464 10.012563 10.055023 9.930734 9.758955 9.841082 9.893178
1369474_a_at 3.7032318 3.689632 3.7050304 3.712239 3.6684542 3.5874577 3.7845721 3.65447 3.6467252 3.589387 3.6322484 3.7818947
1369475_x_at 4.014227 4.033795 3.9578357 3.7985895 3.923738 3.936165 4.0647187 3.9894526 3.815753 3.8964667 4.049007 3.8782847
1369476_at 4.640231 4.8551717 4.9418755 4.8022094 4.642763 4.8127265 5.014118 4.886278 4.9155116 4.897824 4.720204 4.7455635
1369477_at 4.337971 3.898201 4.034503 4.2551007 4.2340245 4.1937184 4.110158 4.284247 4.394994 4.189894 4.3742137 4.277384
1369478_at 4.235615 4.0677223 4.1583652 4.099017 4.3103247 4.294177 4.0943346 4.0557356 4.059471 4.16882 4.0718503 4.049575
1369479_at 6.5708275 6.6717243 6.5337267 6.642612 6.5202413 6.795776 6.437333 6.649163 6.448437 6.4982514 6.5342827 6.3305707
1369480_at 3.5545263 3.6349812 3.7954783 3.613793 3.6353264 3.6629167 3.7184947 3.833545 3.7248673 3.8112645 3.635765 3.4729285
1369481_at 3.859066 3.56723 3.7833328 3.6414533 3.3858404 3.7114592 3.6103268 3.888811 3.9088814 3.790151 3.706548 3.5826612
1369482_a_at 3.948633 3.8166382 4.071746 3.8305438 4.111744 3.907886 3.7867746 4.0683985 4.058533 3.8291368 3.871528 3.9447997
1369483_at 5.85252 5.7140384 5.8994546 5.992677 5.739823 6.0995836 5.763424 6.1532288 5.8764806 5.9514127 5.6645436 5.803172
1369484_at 4.346047 4.4164653 4.322091 4.332974 4.427644 4.4588704 4.362288 4.5402346 4.257181 4.4458237 4.4387426 4.400797
1369485_at 9.851493 10.085917 10.11331 10.126122 9.8415165 10.198696 9.805803 9.696911 10.204089 10.085066 9.953545 10.2015085
1369486_at 3.537732 3.5929222 3.5363202 3.6232262 3.6241746 3.6855252 3.5526335 3.737177 3.5638206 3.694093 3.6310487 3.6599684
1369487_a_at 4.060088 3.9271138 4.006233 4.1897755 4.159642 4.325309 3.8627853 4.1184072 4.239796 4.252909 3.9496083 4.0301275
1369488_at 4.1043663 4.183624 4.0717673 4.117365 4.1795435 4.1683335 4.353338 4.0279627 4.1318374 4.2311172 4.017988 4.0322647
1369489_at 6.1451497 6.0850406 6.013985 6.1861253 6.0522447 5.945641 5.9842534 5.9016223 5.887948 5.8340244 6.0404196 6.1572704
1369490_at 3.5686176 3.8770452 3.9770238 4.2352943 3.901727 3.8981721 3.7659974 4.0554805 3.7200825 3.8197699 3.6366994 3.675021
1369491_at 9.231428 9.6795225 9.664397 9.751079 9.121113 9.350335 9.02595 9.041757 9.349788 9.475091 9.464104 9.68777
1369492_at 11.211931 11.266996 11.217124 11.071638 11.317146 11.262684 11.189247 10.968958 11.117283 10.72887 10.873077 10.991602
1369493_at 9.259165 8.192364 7.2051005 6.2917027 9.105061 8.484837 8.030914 7.420684 8.874339 6.3425865 7.2432694 6.1410713
1369494_a_at 5.774781 5.889924 5.6379457 5.808367 5.7839527 6.1606355 5.738134 5.803663 5.8497186 5.6643825 5.7289844 5.631787
1369495_at 5.6537952 5.670595 5.952224 5.822747 5.855354 5.8660336 5.840882 5.6609397 5.478013 5.8837175 5.7128124 5.9010763
1369496_at 7.1827583 7.2968597 7.3951592 7.1241813 7.162028 7.3808947 7.0555615 7.141079 7.4030924 7.0975246 7.0234947 7.345646
1369497_at 4.8384886 4.261221 4.293756 4.417663 4.4116206 4.409313 4.4947124 5.0165486 4.4739017 4.444429 4.550631 4.4939537
1369498_at 4.2479515 4.134118 4.3399053 4.364924 4.3326464 4.470207 4.2362595 4.2774186 4.6083994 4.3671913 3.9858074 4.308591
1369499_at 5.242983 5.7515903 5.390437 5.7707143 5.5624547 5.2364817 5.461185 5.352565 5.822312 5.9004936 5.4745426 5.6461306
1369500_at 5.110299 5.1468396 5.455794 5.2141113 5.2428107 5.2263517 5.1730804 5.2549744 5.4184136 5.1418695 4.996009 5.1760993
1369501_at 5.9802847 6.265626 6.1333036 6.1548557 6.2160625 6.093997 6.067279 6.117506 6.1055994 6.010192 6.3324237 6.078477
1369502_a_at 12.502842 12.389873 12.743024 12.611073 12.694946 12.79239 12.527783 12.139324 12.739368 12.497563 12.5636425 12.479746
1369503_at 3.2999258 3.2362018 3.2714179 3.0502028 3.424556 3.2760751 3.2284718 3.2373195 3.3258517 3.2837913 3.3156643 3.2208216
1369504_at 5.530427 5.2877984 5.519659 5.8263865 5.3797865 5.628521 5.4185534 5.5924606 5.4376616 5.488025 5.3976846 5.267011
1369505_at 4.8163395 5.666343 5.3047414 6.0629215 5.1394267 5.9511857 5.050122 5.7019367 6.143196 5.0591326 5.9901404 5.63517
1369506_at 4.32228 4.2909546 4.237153 4.338216 3.9581423 4.3411446 4.45286 4.1984425 4.3017826 4.1509657 4.5428314 4.408126
1369507_at 4.087858 4.1417055 4.194939 4.1108656 4.1503577 4.304495 4.27407 4.363427 4.2197924 4.116152 4.447692 4.102152
1369508_at 4.9900274 5.0063987 5.0907702 4.8795695 4.975604 5.153683 5.0490584 5.106809 5.2137876 5.0026736 5.0053177 5.0299535
1369509_a_at 4.9210014 4.2704444 4.2253504 4.552344 4.9499946 4.4970093 4.469249 4.4912004 4.6115847 4.2986555 4.866124 4.4810753
1369510_at 6.276896 6.5640283 6.210616 6.5936747 6.3579545 6.396429 6.3330946 6.354486 6.651127 6.514892 6.4441285 6.744827
1369511_at 6.197344 5.474175 6.6879277 5.5272965 6.7289214 6.456953 6.254523 6.7137933 6.377639 5.867907 6.7306027 5.8669624
1369512_at 5.1928577 5.318116 5.3862743 5.466426 5.5932903 5.3976116 5.2704515 5.2083683 5.4131255 5.2533674 5.4354544 5.3775787
1369513_at 4.568177 4.69588 4.85624 4.690776 4.604036 4.929875 4.597695 4.6374087 4.7776337 4.6594863 4.610711 4.778276
1369514_at 5.551213 5.897023 5.8023543 6.01509 5.832735 5.8582263 5.754394 5.8688655 5.752394 5.8067636 5.9353065 5.6103024
1369515_s_at 4.4428263 4.294814 4.450991 4.527135 4.262633 4.2765765 4.4128075 4.290651 4.5929084 4.335802 4.345058 4.363924
1369516_at 3.6030748 3.724167 3.871616 3.930997 3.732296 3.671052 3.9438019 4.1449466 3.7803018 4.0334983 3.593088 3.8415782
1369517_at 5.144553 5.205569 5.0911684 5.197851 5.0791564 5.0273137 5.0508966 5.0718427 4.8638716 5.037874 5.123463 5.1153483
1369518_at 5.4781895 5.3093877 5.0338655 5.059967 5.082984 5.2624693 5.349665 5.1405773 4.97026 5.062352 5.0804987 5.0793266
1369519_at 4.4570756 4.148677 4.559029 4.259743 4.2647734 4.3683004 4.0839024 4.3468814 4.067515 4.16882 4.101874 3.955168
1369520_a_at 5.3737183 5.6001544 5.5132704 5.3328667 5.418726 5.497988 5.3501697 5.2523165 5.422043 5.3038487 5.588716 5.4149694
1369521_at 3.4223468 3.3803215 3.5856988 3.6153777 3.475431 3.4238884 3.3426738 3.5051274 3.3920865 3.3943284 3.5624967 3.2193925
1369522_a_at 3.310436 3.3568377 3.3096933 3.185077 3.1644595 3.5806031 3.3419125 3.3508232 3.275359 3.3287184 3.2901423 3.2121994
1369523_at 5.5495033 5.6300263 5.519563 5.373786 5.489888 5.541074 5.5718894 5.8168364 5.3822737 5.4229183 5.6525984 5.494035
1369524_at 4.722641 4.297695 4.3967843 4.214982 4.4030666 4.269817 4.472085 4.4029903 4.5837955 4.4627256 4.72946 4.293902
1369525_at 5.03613 5.150916 5.0760126 5.2480288 4.9079723 4.8985314 5.1909018 5.2166214 5.200554 4.9795237 4.993803 5.1271076
1369526_at 9.056077 9.6938305 9.403101 9.218395 9.376912 9.231319 9.235083 9.272549 9.325215 9.30151 8.99744 9.4380865
1369527_at 5.403608 5.093478 5.084758 5.310317 5.4000993 5.5408745 5.305399 5.283259 5.1562443 5.5076747 5.3832583 5.4825215
1369528_at 5.412871 5.546837 5.384419 5.3865743 5.4224024 5.5295224 5.397281 5.541259 5.494607 5.332796 5.115305 5.279924
1369529_at 4.0783215 4.013055 4.171635 4.2318244 4.1942353 4.2619324 4.159755 4.4716296 4.0016613 3.9604807 4.135077 4.1726933
1369530_at 4.822589 4.7900767 4.6077204 4.7131233 4.7567444 5.1307893 4.7924256 4.7594666 4.692352 4.9055157 4.799283 4.7550726
1369531_at 5.0192823 7.9973564 7.4996233 8.523016 7.151471 8.348162 8.323553 7.33545 7.087143 8.352174 9.077225 7.312539
1369532_at 4.826684 4.722805 4.609179 4.695245 4.851166 4.7209044 4.740032 4.940562 4.717247 4.884731 4.829316 4.8173156
1369533_a_at 5.6884165 5.8517356 5.6534433 5.677945 5.690819 5.810252 5.583416 5.6632247 5.6269956 5.581896 5.7420664 5.6280775
1369534_at 4.912465 4.9754786 5.062915 5.0683784 5.3173923 5.1019077 4.7771893 5.2082443 4.976516 4.8279953 4.844468 4.9392366
1369535_at 4.938972 5.1909394 5.2123256 4.9974213 5.0239043 5.1172566 5.2561235 4.9403963 5.0687037 4.879899 4.939147 4.966858
1369536_at 4.721592 5.0169306 4.5534863 4.7543936 4.73498 5.047607 4.9704986 4.75712 4.3897185 4.949879 4.870986 4.9110737
1369537_at 4.9465985 4.935644 5.1673536 5.0594797 4.914361 5.2227144 5.110798 5.0207806 5.1892796 5.0109825 5.095749 4.9190974
1369538_at 4.6495624 4.551219 4.4401703 4.490142 4.6262755 4.568804 4.66441 4.6332755 4.450805 4.500206 4.5942364 4.506097
1369539_at 5.6764297 5.771528 5.5512476 5.6503954 5.674464 5.3914433 5.6605864 5.4153013 5.6762323 5.4456596 5.466011 5.3455877
1369540_at 4.195252 4.114404 4.433533 4.0406313 4.264664 3.9769297 4.2598915 4.1565557 4.217151 4.0605946 4.223882 3.882899
1369541_at 3.4964633 3.5646427 3.5846515 3.5290747 3.335636 3.5813336 3.6873982 3.4174821 3.7275426 3.7087722 3.530182 3.646526
1369542_at 5.0063396 5.1849775 5.1816397 5.3309298 5.2410836 4.968134 5.1539555 5.464082 5.228874 5.237701 5.1988983 5.321308
1369543_s_at 6.586536 6.289336 6.2755857 6.2792587 6.161438 6.3490024 6.297229 6.047481 6.1069407 6.432571 6.128771 6.426498
1369544_a_at 4.0264244 4.2572947 4.224106 4.1125383 4.0771303 4.2718134 4.249361 4.231963 4.1186166 4.101309 4.318843 4.2262535
1369545_at 4.659759 4.701274 5.248783 5.059226 4.6575584 5.1014805 4.9360685 4.948161 5.091907 5.0668344 4.7543607 4.829509
1369546_at 11.1896515 11.12668 11.202832 11.195332 11.194597 11.335344 11.307028 11.015252 11.103865 11.145042 11.035006 11.235802
1369547_at 4.1397285 3.966991 4.17945 4.047513 4.073783 4.325968 4.156907 4.109865 4.398613 3.9243076 4.1597304 4.1561193
1369548_at 5.3682137 5.4856753 5.6525493 5.500558 5.398123 5.5635495 5.4432383 5.494227 5.5243964 5.602425 5.3733177 5.2487626
1369549_at 6.99541 6.7081532 6.575944 6.912032 6.6836033 6.7380524 6.7123375 6.785491 6.7304535 6.9664884 6.6395063 7.1961055
1369550_at 3.5284512 3.7558148 3.758441 3.7387402 3.787975 4.0181255 3.5252361 3.6878958 3.5539296 3.6785595 3.6608083 3.6522477
1369551_at 4.788018 4.8801937 4.7925205 4.894574 4.8030696 4.8383446 4.857959 4.895273 5.1353855 4.880106 4.826727 4.9146833
1369552_at 4.7328677 4.439029 4.298378 4.6233225 4.7259526 4.903983 5.0340977 4.7322054 4.7244344 4.8580375 4.675132 4.699297
1369553_at 4.704182 4.65943 4.567425 4.6633816 4.771058 4.678093 4.5646343 4.6640644 4.781461 4.5463505 4.712739 4.5967064
1369554_at 9.580525 9.499299 9.564762 9.625157 9.400474 9.51558 9.406557 9.526001 9.623062 9.468414 9.475535 9.474637
1369555_at 3.9475412 3.821085 4.0163727 3.933615 3.97462 3.4895093 4.067733 3.9375951 3.936315 4.077855 4.056787 4.216007
1369556_at 5.22853 5.43758 5.241864 5.306652 4.985051 5.625412 5.137435 5.2400064 5.134115 5.0617666 5.277548 5.3315277
1369557_at 7.3014307 7.173131 7.377784 7.1951776 7.1519046 7.0763354 7.210677 7.4580536 7.50566 7.3582854 7.4096627 7.2911286
1369558_at 8.898009 8.819394 8.917964 8.780373 8.742388 8.704628 8.565137 8.783967 8.740428 8.244395 8.281399 8.038108
1369559_a_at 9.95804 9.785074 9.83563 9.846615 9.753224 9.907139 9.574736 9.854068 9.781619 9.5523405 9.818082 9.640727
1369560_at 9.502326 9.297099 9.3214035 9.278239 9.194166 9.324744 9.489882 9.363094 9.120903 9.12067 9.26076 9.08398
1369561_at 3.5713222 3.4736528 3.531922 3.4128678 3.865493 3.593115 3.3380246 3.5085886 3.444774 3.6226442 3.7108934 3.576077
1369562_at 5.9457035 5.822179 5.995556 6.013931 6.0077634 5.7559247 5.8626685 5.9456334 5.964902 6.117333 5.795255 5.966285
1369563_at 4.265869 4.4173055 4.5104885 4.297885 4.41869 4.6352186 4.29868 4.343395 4.367198 4.2684956 4.1368604 4.406415
1369564_at 4.280213 4.435712 4.1077247 4.560048 4.192004 4.446257 4.3641734 4.1088405 4.328701 4.3624697 4.237358 4.3899775
1369565_at 4.898579 4.794128 5.085901 5.025125 4.904535 5.236686 5.075949 5.4047995 5.043546 5.065907 5.235401 4.880529
1369566_at 4.3736734 4.77726 4.8709493 4.8196535 4.882777 4.5639133 4.7150097 4.605359 4.5797987 4.771574 4.8852935 4.594039
1369567_at 4.633417 4.8525643 4.84619 4.673072 4.80436 5.0795817 4.5906534 4.7666755 4.932963 4.6633005 4.7921643 4.7938547
1369568_at 4.911765 4.603513 4.889604 4.4193635 4.79219 5.0115104 4.886668 4.7034917 4.8682256 4.7761893 4.829066 4.543256
1369569_at 3.8751035 4.240911 4.1455812 3.9663553 4.058075 3.9580595 4.053234 4.198048 4.090234 3.9897757 3.758554 4.0011797
1369570_at 3.7608624 3.3562608 3.2899923 3.4336567 3.545477 3.37745 3.4286718 3.3408582 3.601635 3.4537058 3.4194465 3.2706363
1369571_at 8.561334 8.410013 8.663641 8.626204 8.512625 8.608227 8.536065 8.600101 8.629634 8.477786 8.453034 8.616328
1369572_at 3.6309602 4.1369185 3.8786137 3.8202357 3.8863885 3.8990207 3.919609 3.9036577 3.9716718 3.9148664 4.0005836 3.7779818
1369573_at 4.2983446 4.160422 4.4083138 4.228468 4.2770257 3.9345684 4.137973 4.057126 4.167636 4.3004704 4.310081 4.2912774
1369574_at 3.6487918 3.8383114 3.7100854 3.8617923 3.7971952 3.6930401 3.7557888 3.7249732 3.7740574 3.8177233 3.9080663 3.6921027
1369575_at 3.4711404 3.6101985 3.4882724 3.788659 3.6726918 3.392353 3.405198 3.3237402 3.509493 3.454699 3.5129836 3.5273767
1369576_at 3.6176012 3.7101684 3.632623 3.5632856 3.6375396 3.6798587 3.558301 3.5159197 3.4988487 3.703118 3.6267326 3.4920273
1369577_at 6.0211678 5.6084857 6.9308567 6.265452 7.3627515 7.026097 5.8969774 6.872644 5.3153453 5.7454066 6.6776123 5.0770736
1369578_at 3.9872034 3.9680858 4.2902412 4.047409 4.3814425 4.3465943 4.3557806 4.0838785 4.1402473 4.321079 4.310081 4.4262495
1369579_at 5.8947735 5.851991 5.9278936 5.685684 5.8699517 5.8855224 5.8034596 6.085602 5.826169 5.768685 5.793174 5.9094505
1369580_at 4.1167707 3.8426807 4.3453946 4.07817 4.0960073 3.9848526 4.1207147 4.11726 4.0741963 3.977567 4.139557 4.2117667
1369581_at 11.741274 11.480551 11.41163 11.5435705 11.434847 11.539205 11.496201 11.231905 11.5264225 11.25704 11.305264 11.066455
1369582_at 6.013973 6.0083623 6.0944915 5.8465304 5.910644 5.9535084 5.9942756 5.9066696 5.9836493 6.2009068 6.0355706 5.835202
1369583_at 5.1430984 5.0821433 5.132009 4.9271755 5.004853 5.0559583 5.206529 5.177789 5.0368905 5.0037475 5.0309486 5.193479
1369584_at 5.669184 5.8698664 5.4947667 5.9313207 5.548454 5.9464536 5.585124 5.918316 5.7225657 5.828036 5.7418065 5.9612055
1369585_at 3.5617948 3.5905392 3.6203945 3.6170173 3.5214977 3.6292927 3.63969 3.876372 3.751545 3.695207 3.5561485 3.4222233
1369586_at 3.5634484 3.6315653 3.4461915 3.6153777 3.7331064 3.6747415 3.3987162 3.5684576 3.7586226 3.5623178 3.5379136 3.3966782
1369587_at 4.079359 4.3454967 4.161803 4.1972885 4.3073874 4.3054724 4.145317 4.377988 4.2857122 4.2922487 4.2709985 3.9913042
1369588_a_at 8.52976 8.825883 8.518725 8.662376 8.936764 8.521514 8.717666 8.870986 8.837656 9.24193 9.276233 9.119351
1369589_x_at 3.6408713 3.7050934 3.7233407 3.7017133 3.6896245 3.8908691 3.4977653 3.81209 3.865776 3.8265676 3.85847 3.6316502
1369590_a_at 7.114958 7.7659593 7.440904 7.2366343 7.2799053 7.054866 7.358857 7.4379945 7.774615 7.0445967 7.488147 7.37999
1369591_at 3.5681448 3.56507 3.5588493 3.5561283 3.5696902 3.4838908 3.4965546 3.593096 3.5389547 3.6745377 3.5464473 3.6709938
1369592_at 6.4703417 6.5036354 6.4783025 6.4533815 6.4981546 6.4607596 6.464744 6.292537 6.725943 6.4794292 6.549655 6.8098836
1369593_at 3.6352777 3.542563 3.4804502 3.5830793 3.4075878 3.4720902 3.507676 3.5449734 3.3220146 3.5608475 3.4837162 3.6139023
1369594_at 5.3730607 5.4470496 5.717938 5.7338367 5.5829725 5.497988 5.8093166 5.2865496 5.4864483 5.4862366 5.2129626 5.636603
1369595_at 3.7434573 3.724317 3.7298658 3.6889906 3.7958596 3.547851 3.604681 3.5579245 3.6193728 3.6026225 3.621029 3.5691535
1369596_at 4.525833 4.7599554 4.5581675 4.457245 4.6676197 4.8381147 4.5618067 4.5352335 4.5105534 4.559516 4.5836496 4.5724697
1369597_at 7.551544 7.546299 7.6512446 7.516533 7.512738 7.579862 7.5041866 7.78232 7.751669 7.8251224 7.5473824 7.5601177
1369598_at 4.458915 4.1830254 4.551712 4.617005 4.3339353 4.812473 4.101169 4.153306 4.6571765 4.2142267 4.491141 4.324669
1369599_at 4.609804 4.676293 4.823026 4.7940097 4.793456 4.9220495 4.782172 4.9380846 4.592965 4.7078576 4.6565237 4.728553
1369600_at 3.9201224 4.1132617 4.289776 4.1621 4.160923 4.103362 4.188686 4.25167 4.1295233 4.1242075 4.3925796 4.350853
1369601_at 4.7774634 4.6562805 4.7974424 4.858734 4.870637 4.531657 4.691534 4.638962 4.627924 4.8975086 4.679868 4.811501
1369602_at 4.2965856 4.363794 4.6773367 4.6002507 4.727122 4.339141 4.359403 4.244875 4.3154836 4.4682784 4.6172667 4.7342978
1369603_at 3.4173148 3.7347698 3.410543 3.7532992 3.673135 3.571051 3.709821 3.8442497 3.7417653 3.6838193 3.6592507 3.710018
1369604_at 4.3598948 4.657402 4.565839 4.69909 4.563957 4.56854 4.6062183 4.5135975 4.7996054 4.602272 4.6939845 4.8335752
1369605_at 5.337248 5.519726 5.2693586 5.207124 5.193446 5.356144 5.4257565 5.5260806 5.3388624 5.286686 5.233909 5.3366656
1369606_at 3.6185682 3.880604 3.739205 3.8002782 3.9442484 3.6784716 3.8716493 3.7258933 4.043587 3.7601883 3.9101353 4.0393806
1369607_at 5.7928324 5.707195 5.824915 5.7715797 5.560586 5.843493 5.6169486 5.7167587 5.6450315 5.734306 5.474083 5.51682
1369608_at 4.095238 4.0749226 4.121379 4.095164 3.9670963 4.040869 4.101169 4.011906 3.919152 4.1352935 4.0047626 4.105843
1369609_at 3.498895 3.5921648 3.673085 3.7609925 3.8225532 3.9011471 3.6596453 3.6524038 3.766591 3.7739813 3.6977632 3.6926236
1369610_at 6.836474 6.6232376 7.149102 6.8720503 6.849915 6.970947 6.87761 6.734268 7.0054035 6.946712 6.8433595 6.6368237
1369611_at 4.941256 5.2156544 5.0584664 5.349196 5.0992785 5.1508446 5.0818124 5.1421776 5.0520678 5.318084 5.1790304 5.2165937
1369612_at 4.6106277 4.90555 4.9126368 4.76147 5.070138 4.788643 4.7257996 4.8129005 5.037198 4.912332 4.664612 4.774478
1369613_at 3.8732846 3.7648718 3.5551121 3.8012059 3.700329 3.78143 3.9586983 3.8903015 3.8810577 3.6264818 3.8116522 3.874265
1369614_at 4.134571 4.0938764 3.983225 4.1125383 3.8493779 4.033216 4.196665 4.0962105 4.325196 3.9560087 3.9832335 4.052787
1369615_at 5.6764655 5.520011 5.5925093 5.5629234 5.761839 5.8412943 5.7427526 5.834236 5.560708 5.7250676 5.6839128 5.6598434
1369616_at 4.5453367 4.8900213 4.721203 4.626109 4.5249033 4.6038666 4.653076 4.7726555 4.3098145 4.566107 4.2265334 4.8351693
1369617_at 7.320242 6.776699 7.3240085 6.9388795 6.873794 6.812176 6.990929 7.521355 7.4358006 7.000311 6.8335238 7.221164
1369618_at 4.2959576 4.38105 4.5817842 4.5851116 4.2033186 4.596977 4.313961 4.7977653 4.4089165 4.3116198 4.4619684 4.229827
1369619_at 4.735507 4.617486 4.8059735 4.856155 4.6679754 4.6419353 4.7016006 4.8297033 4.6373777 4.5992365 4.592752 4.776604
1369620_at 3.6505415 3.799638 3.5876155 3.8599548 3.845805 3.767907 3.7827485 3.9888704 3.7801077 3.6716435 3.771852 3.8768914
1369621_s_at 9.978708 9.851624 9.861718 9.843284 9.970783 9.854684 9.930933 10.025193 10.007146 10.073068 10.069166 9.940968
1369622_at 4.197759 4.376776 4.3108025 4.3876643 4.5574055 4.4415593 4.402792 4.414862 4.3771176 4.4512396 4.4317737 4.4401503
1369623_at 4.5558453 4.620577 4.5298805 4.333866 4.6728754 4.6908054 4.554309 4.5709515 4.4341784 4.5909214 4.545409 4.4027677
1369624_at 5.760448 6.0626235 5.891686 5.7059765 5.8480506 5.791157 5.752098 5.595657 5.9843683 5.792546 5.890175 6.0921793
1369625_at 6.5993514 6.3920608 7.274094 6.043586 6.3850346 6.7819448 5.7542744 6.463147 6.280586 6.5927205 6.8103876 6.33049
1369626_at 8.863185 8.729659 8.848855 8.828892 8.700677 8.497868 8.795121 8.730654 8.932247 8.963979 8.921552 8.846128
1369627_at 3.7006848 3.8990002 3.7626696 3.4765956 3.789832 4.1724186 3.6941504 3.7574291 4.011717 3.8472936 3.7432463 3.651751
1369628_at 8.713596 9.135622 8.5743685 8.792265 9.536739 8.662527 9.490717 9.48623 9.2966795 9.274939 8.574243 9.408108
1369629_at 11.909913 11.96447 11.9867935 11.935886 11.864961 11.877274 11.756982 11.863501 11.933174 11.933023 11.804431 11.838985
1369630_at 12.802211 12.814279 12.8267 12.785346 12.712557 12.748645 12.790879 12.733753 12.791239 12.806773 12.66844 12.720168
1369631_at 7.708537 7.7982464 7.818721 7.5809407 7.668722 7.3629193 7.5342216 7.6406198 7.61137 7.7938814 7.7759457 7.5034037
1369632_a_at 6.6681457 6.7557154 6.420453 6.45235 6.4101 6.3671017 6.169733 6.517626 6.2695284 6.1002355 5.919438 6.5039134
1369633_at 11.140702 11.112547 10.807549 10.804602 11.127455 10.854305 10.699012 10.768098 10.707217 10.727757 10.514044 10.451462
1369634_at 6.135829 6.1929493 6.142818 6.346723 6.446711 6.4364996 6.185571 6.720387 6.255336 6.115569 6.315031 6.0924006
1369635_at 11.430463 11.752393 11.520253 11.677863 11.508703 11.449793 11.696365 11.642919 11.675184 11.645299 11.751924 11.746873
1369636_at 11.966589 12.214985 12.03229 12.177677 12.059898 12.04601 12.264447 12.129051 12.214926 12.194035 12.188434 12.260155
1369637_at 4.664181 4.6872764 4.575501 4.713134 4.5357957 4.776792 4.682845 4.8194757 4.667322 4.8553333 4.8956513 4.5681705
1369638_at 5.2773857 4.993161 5.3104825 5.1020007 5.1586466 5.320867 5.2832847 5.2691975 5.4013076 5.1003118 5.1241145 5.153001
1369639_at 3.603358 3.521796 3.6754913 3.6631155 3.6755586 4.0132465 3.6651587 3.5696883 3.8194618 3.772932 3.8612547 3.6138246
1369640_at 5.384643 5.307411 5.719718 5.1872606 5.370328 5.2438965 5.28489 5.1363072 5.4934564 5.410086 5.27328 5.4577885
1369641_at 7.9284396 7.635997 7.8972735 7.9532976 7.892942 7.764482 7.7951775 7.8744154 7.9610505 8.020241 7.9732203 7.9335437
1369642_at 7.4956064 7.086542 7.633113 7.3935733 7.5013323 7.410365 7.3376694 7.3976417 7.360259 7.5215826 7.4199553 7.415217
1369643_a_at 7.367204 7.314767 7.1746683 7.1769776 7.2721806 7.2982755 7.204184 7.385796 7.312295 7.074077 7.0422416 7.078787
1369644_at 8.964899 8.906393 8.878157 9.054106 9.00261 8.854259 9.021812 8.931525 8.755845 8.822653 8.771666 8.773227
1369645_at 3.8553047 4.1398783 3.9547791 4.0866413 3.8934553 4.042036 4.237384 3.8893473 4.0465364 3.9894426 4.113762 3.9199588
1369646_at 3.631549 3.5479453 3.809938 3.4845834 3.352707 3.6931376 3.5340784 3.5959554 3.6843314 3.5424533 3.6332965 3.482779
1369647_at 6.6411357 6.6175156 6.660314 6.739273 6.91265 6.452554 6.4406896 6.7645593 6.8391275 6.74625 6.7403827 6.8571377
1369648_at 6.744501 6.6580443 6.657302 6.91808 6.8778653 6.6409545 6.6423717 6.5145583 6.8549194 6.834478 6.851816 6.730977
1369649_at 5.287439 5.131147 5.072631 5.11261 5.159251 5.0854774 5.131176 4.973571 5.1747503 5.202726 5.101859 4.9333315
1369650_at 7.132021 6.783891 7.091908 7.0815363 7.1460876 6.98483 7.075971 7.0090733 7.1115165 7.344569 6.9985857 7.4464235
1369651_at 4.780941 4.805739 4.640589 4.65173 4.969106 4.6869264 4.7202277 4.6825156 4.4768972 4.690432 4.8055534 4.631595
1369652_at 3.8256283 3.936524 3.9033175 3.8541005 3.9119768 3.8621802 3.8015428 3.8948412 3.9066482 3.57659 3.708104 3.696614
1369653_at 7.1564345 6.9783363 7.2227197 7.151124 7.303367 7.0528226 7.056195 7.15392 7.0539236 6.9933167 6.7816486 7.321883
1369654_at 9.895034 9.979271 10.225516 10.048052 10.184572 10.31232 10.015001 9.972439 9.935044 10.002794 9.915677 9.985174
1369655_at 7.62575 8.258715 8.16407 7.415911 7.9192495 7.80787 7.522932 7.818058 7.7898283 7.4494424 7.341725 8.020341
1369656_at 6.9177547 6.764508 6.997239 6.922119 7.3002653 7.000499 6.8980737 6.785386 7.00607 6.653683 6.877385 7.051327
1369657_at 4.1756606 4.1484923 4.037098 4.15615 3.8624115 4.2003517 4.098433 4.2982216 4.278963 4.2227826 4.0425286 3.9659107
1369658_at 8.321093 8.650899 8.930352 8.481361 8.694077 8.846246 8.527801 8.7794695 8.276484 7.9656734 8.432542 8.235759
1369659_at 5.436095 5.767123 5.785002 5.452744 5.616635 5.8777294 5.40223 5.4131308 6.009725 5.474236 5.667192 5.846817
1369660_at 4.266634 4.2373343 4.3096952 4.378987 4.1929703 4.224989 4.1850758 4.376693 4.0804257 4.284457 4.2200117 4.5065403
1369661_at 7.658233 7.8390365 7.692086 7.664912 7.5071707 7.554863 7.6849885 7.719929 7.6546893 7.668834 7.635192 7.6794786
1369662_at 3.689329 3.352132 3.5457647 3.478296 3.493892 3.429075 3.5227413 3.5399451 3.387421 3.4400318 3.3526304 3.5190997
1369663_at 10.324027 9.340938 9.92041 10.016722 9.404749 9.461021 9.471456 8.606699 9.603666 10.336303 9.934181 9.488025
1369664_at 10.743326 10.996624 10.889245 10.441292 10.436032 10.836081 10.687869 10.418334 10.946055 9.938571 10.333274 9.787487
1369665_a_at 7.807188 7.840394 7.7648706 7.8210034 7.6715264 7.892808 7.610502 7.844663 7.668055 7.6582975 7.823065 7.99159
1369666_at 6.1234384 5.9663553 5.8837743 6.4759283 6.239462 5.903552 5.8340707 5.519068 5.7445154 5.966594 5.85772 6.078809
1369667_at 6.2267995 6.3245077 6.6031227 6.5450854 6.859269 6.8966146 6.4779396 6.5068674 6.889784 6.807352 6.679504 6.7186785
1369668_x_at 3.5670967 3.7827191 3.9596772 3.7847342 3.7487369 3.894728 3.787033 3.6955817 3.946076 3.7581837 3.9456656 3.8579268
1369669_at 8.052023 8.190823 8.301275 8.078829 7.983497 7.8636303 8.196903 8.284908 8.263058 8.507168 8.405327 8.709209
1369670_at 4.8923454 4.924496 5.23267 5.018011 4.78524 4.7518044 4.7796803 4.849996 4.9111757 4.7603335 4.693597 4.633806
1369671_at 12.441697 12.531294 12.525891 12.490639 12.436353 12.484081 12.442012 12.393285 12.360865 12.2936325 12.219162 12.451757
1369672_at 6.9734864 6.7470303 6.6710186 6.7649746 6.7059274 6.7130632 6.69759 7.1031055 6.7758603 6.6493816 6.7595654 6.9597473
1369673_at 4.2581124 4.0312204 4.0932503 4.1125383 4.2759023 4.0078907 4.078194 3.7728333 4.405045 4.411147 4.308729 4.1010695
1369674_at 3.4890754 3.713307 3.711331 3.623225 4.873101 3.7759569 3.7903786 3.7426565 4.751836 4.654213 4.3925796 3.6979086
1369675_at 6.6914797 6.6320543 6.593287 6.6098413 6.6491566 6.7246323 6.597725 6.408503 6.542032 6.5835543 6.6012044 6.4837484
1369676_at 7.352249 7.4133873 7.529672 7.487258 7.2747345 7.4730086 7.222459 7.2284636 7.4203696 7.4714 7.275768 7.135825
1369677_at 3.5890832 3.66698 3.3821564 3.552263 3.7699447 3.4298277 3.4017484 3.560809 3.7311635 3.575412 3.400814 3.3977962
1369678_a_at 7.4933963 7.4185653 7.6137643 7.3143697 7.4910846 7.409873 7.258737 7.417404 7.443014 6.9744525 7.0705695 7.211273
1369679_a_at 9.803835 9.778664 9.821297 9.554319 9.812736 9.784637 9.731805 10.044292 9.726277 9.378691 9.614431 9.684217
1369680_at 4.9900475 4.915365 4.887662 4.9990373 4.9911795 4.8703785 4.9695153 4.9815135 5.047535 4.908938 4.7860355 4.88296
1369681_at 4.391916 4.422628 4.264442 4.539372 4.340334 4.2983227 4.0749598 4.205181 4.0868754 4.3367224 4.360198 4.3286576
1369682_at 6.296313 6.0926895 6.0171747 6.58754 6.335912 5.959754 6.3444576 6.17846 6.128172 6.2164655 6.0848203 6.1716027
1369683_at 7.192787 7.001846 6.844965 7.3273544 7.12889 6.727255 7.195664 6.9443345 6.876149 7.000311 7.0585794 6.8033924
1369684_at 4.8098702 4.893249 4.622089 4.8384814 4.9352236 4.80923 4.9315424 5.019956 4.7682157 4.812378 4.8425827 4.941596
1369685_at 3.850739 4.0926127 3.9531522 3.8803875 3.9988463 3.9157927 4.033142 4.0764604 4.0025764 3.953643 4.0907154 3.9621022
1369686_at 4.5264554 4.051053 3.9783528 3.9801915 4.0680494 4.107725 4.01546 4.086009 4.2466197 4.1049833 4.106474 4.0603065
1369687_at 4.1772757 4.3237443 4.272748 4.2058525 4.431308 3.996499 4.287613 4.338768 4.099214 4.271915 4.1130505 4.1959443
1369688_s_at 4.7314906 4.7194943 5.0454082 5.0217094 4.7442617 5.2668886 4.9650164 4.9612265 5.1467404 5.1258135 4.877357 4.883977
1369689_at 6.6771846 6.858338 6.9862137 6.8560414 6.6973486 6.9414206 6.90232 6.9565244 6.9679236 7.274378 7.020198 6.801195
1369690_at 7.053733 6.8777404 6.9852757 7.1720743 6.8053613 7.0526166 6.9419565 7.1148596 7.159348 7.0767846 6.903437 7.0058465
1369691_at 4.2712803 4.5974455 4.36821 4.592574 4.2967367 4.590657 4.4235497 4.2690506 4.422798 4.331462 4.365944 4.423938
1369692_at 3.6131604 3.7532358 3.4901388 3.6515572 3.8524027 3.740267 3.8259466 3.6847649 3.776592 3.73 3.8161013 3.86165
1369693_a_at 5.3105526 5.6781745 5.85505 5.738093 5.5523186 5.3603506 5.572146 6.182533 5.280977 4.8775396 5.498722 5.7888913
1369694_at 3.6205568 3.583026 3.5404875 3.4856212 3.7705715 3.6752248 3.4894516 3.7887886 3.6761544 3.6007233 3.6583822 3.7563927
1369695_at 4.383635 4.2202625 4.2649326 3.955417 4.3254757 4.397978 4.191383 3.9294105 3.8575544 4.071799 4.324622 4.016741
1369696_at 3.5819747 3.783206 3.690428 3.6201358 3.7405677 3.6729066 3.5281088 3.6654177 3.7885675 3.6617362 3.9187708 3.5079267
1369697_at 3.803936 4.022621 3.9617167 3.8031907 4.229893 4.0317354 3.954139 4.1564884 3.7953684 3.8072042 3.919019 3.559816
1369698_at 4.946461 4.943055 5.006368 4.8504214 5.036629 4.9806647 5.0197473 5.6035175 5.7582207 7.777848 8.022749 7.182664
1369699_at 4.4022226 4.5064454 4.5152626 4.3405223 4.289483 4.5316577 4.543216 4.3569045 4.452729 4.7281666 4.3517084 4.494168
1369700_at 5.9288383 5.6904573 5.98329 6.022242 5.7548857 5.8432198 5.743475 5.9051943 5.846313 5.6652217 5.7022357 5.5236053
1369701_at 12.578665 12.383128 12.435594 12.418259 12.535469 12.598088 12.4308 12.261119 12.288596 11.954956 12.084212 12.204308
1369702_at 6.980151 6.74774 7.1173415 6.962327 6.975227 6.8571324 6.8773565 6.8154655 6.8454742 6.7547636 6.70878 6.597889
1369703_at 7.0717793 6.88446 7.1745343 7.020268 6.782612 6.975908 6.787591 7.0964065 6.9183273 7.0122714 7.301295 7.032108
1369704_at 6.5160055 6.5358195 6.5853415 6.4474626 6.540744 6.645344 6.3420506 6.5882316 6.5822554 6.4843154 6.499934 6.520872
1369705_at 5.1874013 5.369419 5.1396313 5.1773696 5.107476 5.2586994 5.228592 5.188505 5.3368936 5.111808 5.234467 5.0459757
1369706_at 3.7400265 3.938806 3.7998562 3.6448045 3.7693517 3.594432 3.639061 3.6886783 3.8151574 3.660593 3.679999 3.6925697
1369707_at 4.2704725 4.596505 4.755793 4.3450785 4.704611 4.570634 4.5124426 4.3856773 4.5041265 4.3586235 4.3602476 4.489384
1369708_a_at 5.5844913 5.327427 5.44501 5.5447593 5.2778444 5.1879826 5.516214 5.642689 5.5561585 5.5344977 5.555017 5.411879
1369709_at 4.256726 4.42495 4.1572266 3.7803483 4.322871 3.9995897 4.0650663 4.043702 4.1296463 4.038376 4.100219 4.1551933
1369710_a_at 3.6825397 3.7511945 3.8200452 3.9202917 3.8763843 3.853853 3.6897974 3.6413846 3.883814 3.7742999 3.8691478 3.749382
1369711_at 4.3764315 4.674987 4.799279 4.501078 4.464967 4.6294284 4.602339 4.6961093 4.70996 4.6399884 4.444442 4.5204544
1369712_at 7.557719 7.2839184 7.2906747 7.374458 7.4710765 7.391889 7.485841 7.173538 7.4292364 7.4327707 7.5411406 7.6086464
1369713_at 5.2040567 5.2325883 5.435359 5.5033145 5.2117004 5.461412 5.552489 5.4782014 5.3926535 5.295283 5.4815254 5.228151
1369714_at 6.8829374 6.963522 6.879392 6.839866 6.7668953 6.904478 6.889728 6.9781594 6.9442735 6.7997866 6.9006276 6.688071
1369715_at 4.0096216 4.214925 4.20135 3.9983597 4.39275 4.018335 4.0245113 3.962189 4.0503855 4.0999546 4.1806726 3.9830532
1369716_s_at 9.776657 9.540206 9.857853 9.910842 9.479671 9.189356 9.42576 9.788073 9.48969 9.849464 9.953145 10.305286
1369717_at 4.3242135 4.511836 4.2989836 4.2820377 4.3674574 4.430405 4.3120966 4.3527136 4.3434253 4.4163685 4.351054 4.138367
1369718_at 8.396772 8.415629 8.680367 8.744298 8.280568 8.023271 8.8576565 8.554461 8.259903 8.885121 8.3595085 8.4441805
1369719_at 3.1029384 3.1733558 3.1842513 3.2178488 3.0643353 3.344481 3.071037 3.0379047 3.1668174 3.2302902 2.9895358 2.982672
1369720_at 9.232315 9.534879 9.721496 9.343785 9.191468 9.413422 9.197277 9.181342 9.396166 8.872787 8.924753 9.140134
1369721_at 4.9767556 4.788339 4.808632 4.6838226 4.7312675 4.939532 4.8172345 4.9616303 4.607562 4.8252172 4.792028 4.7615175
1369722_a_at 7.905434 7.9976907 7.934972 7.91406 7.7736287 7.7653303 8.029451 7.973346 7.7690864 7.6839557 7.6994014 7.80552
1369723_at 7.177237 7.201709 6.916392 6.9868207 7.0613546 7.006415 7.072895 7.031276 7.020889 6.7959094 6.8431635 6.9597473
1369724_at 5.120699 4.925041 4.9905467 4.97976 5.034083 4.9373837 5.0983334 5.2059517 4.9491844 5.02754 5.3465357 5.294466
1369725_at 7.7753887 7.4552355 7.797719 7.70501 7.7256355 7.8638687 7.487344 7.6139903 7.437047 7.3807793 7.2495875 7.532934
1369726_at 8.721873 8.293312 8.49576 8.456918 8.577569 8.746196 8.513891 8.712717 8.508778 8.305905 8.607529 8.602265
1369727_at 13.868354 13.724542 13.65196 13.867993 13.664499 13.994126 13.646737 13.62473 13.867561 13.882952 13.90522 13.8390875
1369728_at 5.7892375 5.3927255 5.323501 5.4044256 5.5635924 5.9996176 5.667164 5.351492 5.511561 5.3050127 5.637029 5.195321
1369729_at 9.093421 8.85697 9.053598 8.911013 8.665726 8.758831 8.85372 8.765781 8.762972 8.766918 8.776901 8.557779
1369730_a_at 4.569898 4.8343067 4.7321877 4.686271 4.8379736 4.828559 4.783884 4.6007595 4.781476 4.618543 4.5411663 4.878153
1369731_at 3.2460418 3.4485085 3.4725752 3.2619379 3.2208161 3.5001616 3.3621435 3.283221 3.2257571 3.3836265 3.3074262 3.2642221
1369732_a_at 5.090581 4.784588 4.826421 5.0465083 4.8448186 5.2530413 4.799409 4.766675 4.8445053 4.770153 4.8518248 4.8562613
1369733_at 8.431213 8.4050665 8.532019 8.504225 8.3312235 8.229788 8.384161 8.369848 8.527035 8.339695 8.206148 8.2659025
1369734_at 9.022518 8.959208 9.19911 9.014683 8.91843 8.991382 8.935428 8.855027 8.688652 8.868819 8.845605 8.901239
1369735_at 5.939186 5.808152 5.812572 5.819403 5.6683826 6.1377954 5.7517757 5.92237 5.6339645 5.772968 5.6881166 6.0467386
1369736_at 5.1499205 4.9588675 5.2558236 4.9720836 4.982213 5.273352 4.812572 4.913495 5.1370273 5.185626 4.8803596 4.862625
1369737_at 9.222534 9.315263 9.811375 9.410076 9.396635 9.6573305 9.310615 9.231692 8.826365 8.925373 8.854583 9.212304
1369738_s_at 9.808775 9.982154 10.254721 9.989584 9.880691 10.304279 9.795568 9.874967 9.441748 9.565997 9.408574 9.546386
1369739_at 4.210761 4.062584 4.217696 4.125612 3.9952347 4.599206 4.199069 4.070568 4.157865 4.005746 4.1849594 4.2836595
1369740_at 4.7492166 4.429437 4.9387584 4.8757668 4.6236844 4.956017 4.660763 4.717774 4.6448603 5.0088944 4.8817945 4.5800443
1369741_at 5.4540863 5.6145916 5.402985 5.4988117 5.5823483 5.5200753 5.470596 5.2576027 5.426736 5.357836 5.638213 5.6500316
1369742_at 4.6083717 4.864874 4.6476216 4.7179465 4.567009 4.9364996 4.847686 4.680717 4.4698853 4.8263826 4.761937 4.76176
1369743_a_at 8.626615 8.948953 8.385101 8.71013 8.173471 8.727969 8.315884 8.466575 8.747232 8.518345 8.194329 8.637691
1369744_at 3.9427686 4.124034 4.2960873 4.1123686 4.1027875 4.247375 4.0966177 4.3254185 4.327624 4.147151 4.314536 4.128034
1369745_at 6.1118474 6.292226 6.141053 6.3041553 6.2021985 6.231515 6.383637 6.1245656 6.183622 6.278114 6.279845 6.2077084
1369746_a_at 11.4531765 11.462417 11.669625 11.524153 11.579964 11.699887 11.3381195 11.301054 11.565202 11.107952 11.515895 11.428631
1369747_at 6.751854 6.521995 7.412664 6.8857837 6.692206 6.6525235 6.887378 6.505748 6.7851987 6.5654383 6.6278 6.49589
1369748_at 3.487509 3.5238664 3.4276726 3.5612993 3.635053 3.70501 3.5746844 3.5613067 3.625028 3.4841845 3.516598 3.4076219
1369749_a_at 3.9232345 4.2587037 3.9416566 3.968376 3.9274373 4.0160007 4.1597548 4.1214395 4.046285 4.2028427 3.8470087 4.0017834
1369750_at 3.8203864 3.66698 3.6930654 3.7471762 3.7525358 3.71379 3.956427 3.9594316 3.6925418 3.6502044 3.6100576 3.6912997
1369751_at 3.9565246 3.8694558 3.8716586 3.7505708 3.7846615 4.0137854 3.8918388 3.8076615 3.6927173 3.7857957 3.9467738 3.8728878
1369752_a_at 5.143428 4.8830104 4.880334 4.7690897 4.79667 4.8260055 4.791435 4.99674 5.0495934 4.768127 4.7723203 4.8525114
1369753_at 4.087029 4.1238403 3.8358371 3.9259093 3.9597588 3.767907 3.8722084 3.9584064 3.8114984 4.092889 3.630928 3.988539
1369754_a_at 8.334123 8.053078 8.189133 8.176392 8.254531 8.293055 8.1502 8.204451 8.376184 8.099456 8.194889 8.178868
1369755_at 3.8086383 3.723754 3.8160875 3.6258934 3.8826537 3.6157675 3.7827485 3.779852 3.6941085 3.866023 3.7417607 3.7777689
1369756_a_at 7.031343 6.671014 6.9131956 7.0962667 6.728983 7.1862836 7.098294 6.8412414 7.155847 6.911732 6.7993646 7.0474424
1369757_at 5.587964 5.748159 5.6099625 5.6578135 5.7779107 5.800639 5.741234 6.003757 5.7725625 5.644139 5.6454077 5.786846
1369758_at 8.499747 8.074469 7.8347864 8.286305 7.759322 7.938848 8.699112 7.9256954 8.062697 8.2596855 8.488535 8.201147
1369759_at 5.245812 5.495695 5.344443 5.3448205 5.524575 5.25243 5.247443 5.3612256 5.345976 5.4530478 5.322449 5.3852277
1369760_a_at 3.7130036 3.8217943 3.666988 3.5935936 3.7248714 3.7846644 3.7256484 3.6237118 3.7593923 3.7034266 3.6997726 3.9811888
1369761_at 3.8829813 3.7635393 3.9048433 3.940617 3.8680134 3.8915024 3.8635812 4.059573 3.9696083 4.0389037 3.8238277 3.7104063
1369762_at 3.917999 4.055158 4.0237427 4.186546 3.946004 4.1499195 3.7827485 3.7579906 3.8123276 4.0460567 3.9399326 3.8949447
1369763_at 4.043994 4.0551133 3.8937905 4.187092 3.9991634 3.9036927 3.9231071 4.1579604 4.1166525 3.9078052 3.785347 4.148835
1369764_at 13.048584 13.031298 13.234783 13.010358 13.168991 13.090196 13.110883 13.373774 13.053679 13.02737 12.992543 13.177693
1369765_at 3.88903 3.8121898 4.0461764 3.6847653 3.7000515 3.646867 4.0274725 3.862306 4.025014 3.7833943 3.7812772 3.646572
1369766_at 5.240038 5.0441923 5.227703 5.2197943 5.3343096 5.232361 5.4090366 5.123869 4.931591 5.3459597 5.148795 5.258351
1369767_a_at 3.718765 3.8592012 3.7946994 3.874289 3.7888527 4.0274305 3.829376 3.9453855 3.9792397 3.9877958 3.865221 4.095052
1369768_at 6.489871 6.617581 6.5182385 6.458676 6.409651 6.5141187 6.583728 6.2931156 6.424756 6.439392 6.439769 6.4317274
1369769_at 4.455077 4.494903 4.5335484 4.6129713 4.577155 4.599332 4.49547 4.7351203 4.496014 4.44125 4.2694416 4.474297
1369770_at 3.9411547 4.1648655 4.0600214 4.008402 4.037652 3.8976831 4.0952 3.8457918 4.3278337 4.013575 3.9365022 4.050453
1369771_at 5.053625 5.6224737 5.0827847 5.366892 5.2062683 5.094445 5.07666 5.182267 5.1095295 5.4009237 4.9446926 4.969963
1369772_at 6.928348 6.7084475 6.9708962 6.857317 6.469672 6.6120806 6.63216 6.897157 7.1597795 7.462717 7.1517706 7.1313534
1369773_at 3.8674364 3.9649744 3.9379954 3.784826 3.97462 3.6822672 3.704196 3.745346 3.9500704 3.7495577 3.878155 3.681227
1369774_at 4.4152374 4.4456143 4.3281436 4.5042152 4.4144273 4.2041574 4.285007 4.346144 4.2353005 4.2902865 4.056787 4.1561193
1369775_at 8.025406 8.261702 8.15595 8.179829 8.2790985 8.323506 8.094683 8.20581 8.3128395 8.070034 8.081181 8.316123
1369776_a_at 6.427251 6.487227 6.409119 6.6286488 6.333841 6.6643558 6.5622897 6.3868675 6.4946632 6.519747 6.504343 6.470363
1369777_a_at 7.2670608 7.099789 7.304902 7.3210735 7.2253284 6.9411993 7.1312523 7.322419 7.1387606 7.064862 7.397781 7.16444
1369778_at 3.7503517 3.8884177 3.6903827 3.836472 3.7259305 3.9533355 3.8653884 3.9657311 3.8788822 3.7084584 3.772249 3.8109095
1369779_at 5.701728 5.49947 5.959798 5.734504 5.7929735 5.8201995 5.619367 5.715675 5.4859443 5.5708256 5.5851436 5.48017
1369780_at 6.1864424 6.200865 5.9812627 6.0180793 6.0088096 6.082439 6.068419 6.112892 6.071496 6.0755596 6.064716 6.1713104
1369781_at 3.772439 3.7128384 3.693215 3.7820313 3.825251 3.6697125 3.8716102 3.8236 3.8587124 3.6810992 3.776099 3.7344756
1369782_a_at 6.0532837 5.939046 5.878603 5.922571 5.821602 5.8474417 6.0045247 5.783041 5.837518 5.964249 5.9503794 5.9635777
1369783_a_at 5.143067 4.877625 4.708976 5.2748723 4.6151724 4.6210713 4.915626 4.6735086 5.34475 4.9277925 5.5721536 5.0968027
1369784_at 3.7791393 3.708455 3.6915596 3.6875024 3.6680393 3.6598623 3.667566 3.623565 3.798792 3.6162896 3.5639439 3.7501886
1369785_at 7.8243794 8.218098 8.064214 8.247356 7.6398587 7.725285 8.110043 8.057951 8.146937 8.331536 8.037397 8.264124
1369786_at 5.5491905 5.7471337 5.660978 5.532135 5.8337884 5.6908984 5.7008038 5.6730075 5.784791 5.7010436 5.899384 5.6789894
1369787_at 3.6377141 3.4212925 3.8717794 3.4245865 3.7864106 3.8311515 3.6846313 3.8795154 3.6298585 3.604461 3.727252 3.874505
1369788_s_at 8.463052 7.066895 8.22542 7.452964 7.801784 7.624955 7.5997863 7.386378 7.177955 7.4896917 7.4317493 7.478263
1369789_at 3.3472466 3.3857405 3.4341872 3.3352978 3.4247317 3.3174355 3.525202 3.5082235 3.4836946 3.495882 3.264005 3.258902
1369790_at 11.976461 11.55447 11.500626 11.976753 11.261928 12.200392 11.666824 11.217247 11.529187 11.720486 11.593478 12.046463
1369791_at 7.9404783 7.9401383 8.169438 8.185619 7.920919 8.082143 8.134901 8.024633 8.052223 8.020926 7.8859053 8.121273
1369792_at 5.749786 5.963732 5.9905624 5.8603125 5.882807 6.099555 5.6634207 5.7819705 5.908036 5.740999 6.033544 5.9478993
1369793_a_at 4.095545 3.8558478 4.3055773 4.140378 3.9164536 3.949898 4.060686 4.136793 3.8479557 3.8720417 4.061098 3.9442196
1369794_a_at 4.4689865 4.504541 4.6603394 4.533906 4.8908887 4.747985 4.710435 4.7755904 4.5227485 4.389282 4.494049 4.779339
1369795_at 4.411935 4.4367495 4.2946014 4.450554 4.55581 4.4878206 4.309753 4.3241243 4.139731 4.345088 4.384164 4.4280553
1369796_at 4.5006237 4.6833477 4.4028354 4.278013 4.5990353 4.5238876 4.4225316 4.488864 4.5128746 4.592097 4.5552034 4.474297
1369797_at 4.0713506 3.989626 4.3967843 4.1987743 3.8964038 3.9253922 4.2171545 4.0061617 4.0110574 4.358575 4.209823 4.0924115
1369798_at 4.5169044 4.328961 4.3401318 4.4064684 4.5370703 4.2799664 4.3940783 4.481454 4.564994 4.5532236 4.447692 4.386201
1369799_at 10.568729 10.601862 10.512143 10.718265 10.612717 10.55382 10.479216 10.579071 10.569155 10.382207 10.453321 10.529161
1369800_at 3.8703852 3.7827191 3.9810262 3.8683796 3.8127604 4.061309 4.0651565 3.5487323 3.9866788 4.1392784 3.962643 4.004739
1369801_at 4.637036 4.4431763 4.483739 4.688526 4.3501673 4.7669544 4.46067 4.8607616 4.6035533 4.816216 4.4504366 4.5475407
1369802_at 3.692367 3.8888726 3.7657197 3.765794 3.7103028 3.98188 3.8988688 3.825894 3.817075 3.97093 3.8545654 3.7256398
1369803_at 4.4460144 4.666443 4.667378 4.5643296 4.4417477 4.4687834 4.2903967 4.7710834 4.3328624 4.4804173 4.5139914 4.7301803
1369804_a_at 4.3780394 4.6139913 4.5929875 4.5634804 4.4078135 4.695776 4.4515834 4.4025335 5.0358906 4.8316607 4.59902 4.9230404
1369805_at 3.919438 4.138247 3.8449807 4.1704392 3.9999115 4.085108 3.9567103 3.7922583 4.037161 3.991868 3.8494945 3.5617414
1369806_at 5.346984 5.40565 5.375571 5.206757 5.4364758 5.3340225 5.213058 5.090584 5.1793833 5.317248 5.273758 5.381332
1369807_at 4.3302493 4.749858 4.619379 4.464351 4.5001526 4.46023 4.6219196 4.58758 4.332335 4.5321107 4.894346 4.410308
1369808_at 4.282635 4.6205673 4.325244 4.16942 4.252337 4.3482924 4.4214683 4.2166452 4.2867846 4.1277094 4.234503 4.2397604
1369809_at 4.9011064 4.9119415 5.0190063 4.778894 4.73957 4.7356725 4.856798 4.7766523 4.9251113 4.865123 4.9414415 4.7873096
1369810_at 6.323418 6.382219 6.263193 6.4222007 6.26217 6.4511843 6.3323693 6.6280203 6.74705 6.453747 6.620398 6.4619074
1369811_at 4.7795286 4.575549 4.652581 4.977643 4.665045 4.3804235 4.6212106 4.947317 4.481436 4.905386 4.8069 4.821109
1369812_at 5.945147 5.794939 5.761284 6.092229 5.7974243 5.8467875 5.9237347 5.8155484 5.801441 5.8318896 5.8195076 5.800604
1369813_at 6.5860715 6.495511 6.693197 6.67659 6.5292525 6.7248397 6.676587 6.654604 6.6083837 6.6932316 6.157704 6.819685
1369814_at 4.341173 4.6423197 4.416963 4.48075 4.1903424 4.1188335 4.2414546 4.4513054 4.7298484 4.465313 4.334144 4.46604
1369815_at 5.7115746 5.654725 5.599669 5.6274624 5.7566833 5.5456614 5.6818643 5.8376193 5.710411 5.559472 5.561437 5.889683
1369816_at 4.726339 5.0328927 4.7437515 4.896499 4.901652 4.7967978 4.8882465 4.887472 5.0564685 4.9085517 5.104288 4.685738
1369817_at 4.0444536 4.373993 4.313773 4.588078 4.3839083 4.1163025 4.0466037 4.31267 4.5571895 4.434189 4.275203 4.381802
1369818_at 4.6412487 4.6535068 4.908552 4.536066 4.9068117 4.7410116 4.532331 4.8544865 4.670061 4.7733827 4.544648 4.5405364
1369819_at 4.659718 4.959522 4.8389316 5.1135297 4.8227906 4.7904434 4.78689 4.9321213 4.8825216 5.037996 4.8292704 4.7121453
1369820_at 4.0968046 4.2484202 4.148443 3.8558447 3.8089252 4.4251394 4.164032 3.9054778 4.134492 4.1044383 4.2424445 4.0746603
1369821_a_at 4.9267616 5.102395 4.6095285 4.885174 4.971381 4.9210825 4.850973 4.9210253 4.8921633 4.9660454 4.925461 4.7043295
1369822_at 4.420876 4.383348 4.544817 4.218811 4.358773 4.3671017 4.3517623 4.3831444 4.4928427 4.3450985 4.447195 4.7213936
1369823_at 4.667207 4.550501 4.5912943 4.6560316 4.564602 4.718105 4.8477736 4.6479564 4.283908 4.7264566 4.579767 4.8429823
1369824_at 4.4492335 4.823058 4.9524946 4.5362325 4.750494 4.4531283 4.820518 4.7566476 4.4503508 4.341365 4.5244675 4.6048527
1369825_at 4.652426 4.5778646 4.6839685 4.774504 4.6151924 4.696709 4.7852573 4.709454 4.514976 4.574814 4.906533 4.4482517
1369826_at 6.1797843 6.182058 6.4160867 6.281999 6.188607 6.102598 6.3073826 6.4612617 5.975306 6.3977237 6.174821 6.1663814
1369827_at 5.2951336 5.511549 5.3764563 5.5988684 5.442457 5.500489 5.625224 5.486704 5.424514 5.355506 5.5950966 5.4374304
1369828_at 5.4686604 5.403924 5.6328373 5.5335026 5.466181 5.620165 5.40732 5.598752 5.3283634 5.5368223 5.169366 5.363044
1369829_at 4.877219 4.6973906 4.809045 4.7200613 4.5380473 4.650276 4.782716 4.480033 4.8033915 4.7204432 4.7786517 4.5239506
1369830_at 4.757474 4.6520085 4.808413 4.704509 4.8964047 4.677267 4.5774994 4.689579 4.796299 4.2700357 4.4529543 4.524686
1369831_at 5.341277 5.2231283 5.081279 5.4951897 5.438409 5.2114487 5.427351 5.311615 5.1716194 5.377321 5.2931967 5.458873
1369832_at 5.369344 5.531907 5.6280994 5.3996096 5.4278216 5.252487 5.1746707 5.462855 5.252098 5.427299 5.475664 5.545733
1369833_at 4.2965856 4.151978 4.151118 4.184368 4.204358 4.1741652 4.3484917 4.3592553 4.1789055 4.2105103 4.327544 4.0260715
1369834_at 7.717378 7.4888763 7.7024527 7.711287 8.254866 8.039526 7.7587433 7.627205 7.2462883 7.733847 7.855973 7.813718
1369835_at 6.0657997 6.1596274 6.0809617 6.0653534 6.1130323 6.2023144 6.100445 6.2542067 6.1458497 6.2164755 6.111609 6.060612
1369836_at 5.615669 5.9322834 6.7312803 6.0787683 6.0338545 6.3456554 6.059117 6.9551864 7.070651 6.918499 6.9302588 7.840704
1369837_at 11.749915 12.02394 12.211022 12.111277 11.78651 12.074129 11.81576 11.620486 11.904266 11.652768 11.786302 11.873337
1369838_at 4.1899357 4.2473054 4.161336 4.084261 4.123583 4.4967284 4.2892013 4.1727753 4.007175 4.0317583 4.1849446 4.102726
1369839_at 4.6158895 4.5356407 4.385483 4.4744387 4.4469633 4.4925756 4.3566675 4.544813 4.6454544 4.4232025 4.3206925 4.532297
1369840_at 10.52864 9.954664 9.841063 9.430851 10.504366 9.957797 9.871634 9.462979 10.260972 9.012306 9.567178 6.265982
1369841_at 3.6436028 3.5629647 3.7661808 3.619307 3.4992356 3.705652 3.7007444 3.574012 3.6505914 3.5134814 3.6536574 3.832925
1369842_at 3.9691315 3.7981412 3.9055278 3.9276593 3.9144418 4.068689 3.631232 4.0976334 3.973008 3.7937 3.8371315 4.021022
1369843_at 3.8361464 4.164471 3.9892752 4.322146 4.104021 3.9875584 3.7875774 4.0944066 3.9567945 4.0926304 4.0499887 4.3010845
1369844_at 4.1838694 3.9889112 4.279276 4.2352057 4.2475023 4.2350073 4.1437416 4.1672716 4.0503044 4.344329 4.319419 4.206276
1369845_at 5.2221017 5.304411 5.2306643 5.2499576 5.057168 5.3881063 5.3164644 5.320997 5.3789167 5.1433086 5.3235145 5.2970905
1369846_at 3.4965131 3.5299473 3.4514184 3.4660356 3.5800142 3.645553 3.6176703 3.6279361 3.6039605 3.4185655 3.584667 3.380135
1369847_at 5.3443875 5.436375 5.280712 5.302356 5.226299 5.3668036 5.3915772 5.187934 5.425056 5.3712792 5.1977196 5.5103846
1369848_at 3.6403496 3.7631207 3.7141628 3.5980377 3.5746646 3.8817527 3.4444895 3.6256223 3.5849156 3.612248 3.518287 3.5734446
1369849_at 5.074341 5.16675 5.415247 5.12073 5.2519865 5.125077 5.2261314 5.2201195 5.0476837 5.118904 5.300763 5.0598106
1369850_at 5.8030543 6.248084 6.2807527 5.9477205 6.2472134 5.8830028 6.391192 6.187987 6.297001 6.737426 6.837678 6.575659
1369851_at 7.0066676 7.24143 7.238247 7.256731 7.0383024 7.080752 7.070421 6.960821 7.0971246 7.143667 6.9518967 6.815703
1369852_at 12.171838 12.156658 12.097224 12.049171 12.2375965 12.187395 12.009074 12.0869465 12.023519 11.822127 11.95766 11.9350815
1369853_at 4.6388345 4.6383634 4.56906 4.740064 4.7788424 4.7953367 4.8092813 4.679033 4.8930616 4.700532 4.6850963 4.7242017
1369854_a_at 8.78377 8.7158165 8.900905 8.838288 8.409823 8.791668 8.663625 8.442417 8.583881 7.9833713 8.328487 8.214673
1369855_at 3.8843832 3.6437497 3.843949 3.5768201 3.9255803 3.7979815 3.889197 3.9510517 3.8430786 3.6994686 3.7609487 3.8515177
1369856_at 4.113696 4.2921476 4.3817024 4.3538623 4.3286543 4.4230886 4.3274465 4.1296396 4.376397 4.413974 4.1482615 4.4644365
1369857_a_at 5.5121307 5.8298974 5.7307363 5.809334 5.8346024 5.8356676 5.6713333 5.600693 5.6691947 5.6979923 5.6233773 5.758014
1369858_at 4.147518 4.0980144 4.392569 4.307371 4.3274794 4.4070024 4.3714547 4.2878976 4.4049215 4.154779 4.1856804 4.410308
1369859_at 4.0601993 4.1884913 4.5019794 4.492118 4.5941195 4.496474 4.429496 4.37173 4.3047557 4.3566895 4.312933 4.2516284
1369860_a_at 4.660266 4.8000736 4.80466 4.6845446 4.723625 4.9996386 4.8260937 4.633072 4.8896446 4.7952833 4.773196 4.8775673
1369861_at 4.1797113 4.2508383 4.3207884 4.3148713 4.276685 4.4472284 4.1312447 4.0983663 3.993847 4.0401373 4.217268 4.159397
1369862_at 4.260503 4.29401 4.459332 4.250252 4.387975 4.4015846 4.3048024 4.5184665 4.5392213 4.3534484 4.3057523 4.06034
1369863_at 9.348039 9.877382 8.346847 9.097751 9.402831 9.649667 8.898577 9.555544 10.162776 9.531735 9.794678 9.0200405
1369864_a_at 9.9550295 10.308299 10.793228 10.743817 10.277941 11.52612 10.276168 10.2547 8.596288 8.186692 9.168901 10.652821
1369865_at 4.085239 4.211992 4.3258123 4.250946 4.2065816 4.247766 4.171483 4.09376 4.2861896 4.1133366 4.170012 4.2707977
1369866_at 4.3999457 4.396835 4.4045677 4.546083 4.503633 4.311223 4.3749537 4.4131565 4.549028 4.4755244 4.350333 4.7707434
1369867_at 5.511263 6.468961 6.433076 6.264242 5.507846 6.0750623 5.5782585 5.0825276 5.277942 5.229391 5.157532 6.3496475
1369868_at 10.025821 10.366372 10.3170395 10.15969 10.270217 10.046839 10.247672 10.374407 9.954411 10.280183 10.109369 10.229993
1369869_at 3.4173715 3.5258896 3.7956495 3.6630726 3.6725821 3.7864487 3.8601224 3.587874 3.741169 3.8082035 3.601832 3.4310665
1369870_at 6.8805017 7.0529776 7.1793447 7.052159 7.1100106 7.1457386 7.052544 7.103239 6.9995637 7.093191 7.2181306 7.012701
1369871_at 3.8851461 3.5842316 3.7568061 3.6190467 3.6862843 3.494606 3.451324 3.5798023 3.6875403 3.6755712 3.5293424 3.7072797
1369872_a_at 4.441015 4.1383705 4.4537187 4.4614058 4.42467 4.5166783 4.3105774 4.320292 4.657823 4.2477446 4.3066235 4.2516284
1369873_at 4.468137 4.6030416 4.565696 4.614333 4.582001 4.9377213 4.6559906 4.7243114 4.4343033 4.825637 4.5289354 4.3791986
1369874_at 4.5264554 4.509377 4.2482214 4.35016 4.3570576 4.4753313 4.599638 4.5145516 4.3454256 4.4519444 4.5652137 4.4869213
1369875_at 4.6800737 4.700964 5.0921106 4.6293983 4.7133904 5.0290174 4.682275 4.9155865 4.7438717 4.76108 4.666756 4.7401505
1369876_at 3.7432346 3.8879843 3.8195705 3.7896676 3.8498058 4.080533 3.7886312 3.7364597 3.8776534 3.790471 3.9668672 3.811315
1369877_at 4.760562 4.908342 4.569003 4.946722 4.6294136 4.607092 4.6378727 4.7977653 4.741468 4.6000404 4.671892 4.411562
1369878_at 4.081022 4.253297 4.1409082 4.050667 3.8890128 4.1711645 3.9707682 4.335375 4.1115136 4.1888733 4.0766582 4.3170176
1369879_a_at 12.838662 12.763957 12.794994 12.789183 12.770456 12.8060465 12.821486 12.758531 12.746396 12.721274 12.756002 12.783136
1369880_at 3.9497766 4.2899437 4.042293 4.081475 4.129126 4.282951 4.1788254 4.132328 4.321112 4.439558 4.264809 4.002578
1369881_at 4.3089933 4.39771 4.551937 4.3711967 4.527339 4.5776644 4.4411736 4.5349436 4.3188515 4.4490366 4.2983217 4.5279284
1369882_at 4.5290747 4.4504457 4.46791 4.5720387 4.7392216 4.598054 4.632432 4.536366 4.7353277 4.6007123 4.347474 4.3659964
1369883_at 3.354348 3.275762 3.269498 3.4312751 3.239281 3.3293092 3.400782 3.4234052 3.3401434 3.4977686 3.4511259 3.426312
1369884_at 4.612606 4.791167 4.7321463 4.7368197 4.8525667 5.1817875 5.0298095 4.632722 5.0994725 5.07751 4.7137723 4.5012608
1369885_at 5.067463 5.238256 5.3110423 5.2627277 5.128686 5.2507753 5.0459347 4.955954 5.04266 5.2125998 5.1848984 5.115222
1369886_a_at 5.626217 5.887958 5.753624 5.7056103 5.834127 5.9362607 5.833498 6.0045257 5.86024 5.726615 5.7514153 5.3509116
1369887_at 4.5338326 4.6872764 4.5572224 4.4369698 4.6890626 4.809929 4.746727 4.615201 4.6820345 4.8713646 4.7025833 4.4909325
1369888_at 4.1403627 4.127652 4.4309163 4.343292 4.2909374 4.1301813 4.340781 4.417662 4.125041 4.1663685 4.1707435 3.9147115
1369889_at 4.1380177 4.0416536 3.844981 4.1644216 4.1123075 4.210376 4.1011696 4.11001 4.402128 4.240425 3.97925 4.124403
1369890_at 3.1084154 3.1716309 3.2627103 3.0906053 3.1070895 3.366675 3.0987155 3.1130369 3.2315729 3.120829 3.1357942 2.913211
1369891_at 5.190995 5.0483594 5.038017 5.259977 5.154969 5.18983 5.111783 5.001318 5.0915556 5.093551 5.2878337 4.991816
1369892_at 3.7072453 4.0283723 3.817526 3.8251057 3.7601244 3.7189143 3.8401403 4.034275 3.9589064 3.7109232 3.7176697 3.630635
1369893_at 4.653881 4.716916 4.7026753 4.9058537 4.5818467 4.715269 4.4980373 4.782718 4.7496243 4.86332 5.083885 4.5432563
1369894_at 3.3340511 3.3877847 3.1473627 3.320425 3.1842928 3.4102612 3.2511432 3.2527368 3.400733 3.335048 3.3298995 3.291808
1369895_s_at 5.9956346 6.334052 6.287248 6.2794347 6.203141 6.3631306 6.22038 5.9551277 5.817529 6.407525 6.056832 6.0084333
1369896_s_at 7.193311 7.044471 7.3456783 7.1863623 7.268833 7.189268 7.114149 7.291977 7.081479 6.9464874 6.939354 7.065563
1369897_s_at 11.924481 11.854791 11.8988085 11.921161 11.861542 11.761684 11.868403 11.925935 11.872777 11.846908 11.810407 11.907792
1369898_a_at 4.981695 4.8882513 5.0124207 4.8799405 4.7980056 5.0855126 4.6779447 5.0947924 4.83242 4.6214023 4.735627 5.1153483
1369899_s_at 6.284902 5.950224 6.1171722 6.2961044 6.207121 6.320423 6.612162 6.308563 6.635651 6.7875657 6.92314 6.675664
1369900_at 3.785781 4.0189505 3.9525473 3.9220142 3.994238 3.8929234 3.987845 3.8204408 4.1410866 4.0328636 4.1086416 3.9213564
1369901_at 4.3054967 4.425558 4.2144566 4.3780556 4.462033 4.194509 4.3635616 4.171983 4.31822 4.3362865 4.29597 4.2579517
1369902_at 6.9914765 7.1166916 6.609606 6.7604923 6.847039 6.698915 6.7786646 6.7359776 6.5704384 6.044557 6.2518477 6.4139266
1369903_at 4.1592474 4.036669 4.1802473 4.056362 4.237652 4.1260962 3.7911172 4.2899675 3.935624 4.230264 4.2079315 4.0380163
1369904_at 4.671149 4.6932526 4.7937064 4.617199 4.7191067 4.3687334 4.5479937 4.5890737 4.592522 4.8826294 4.49269 4.7382812
1369905_at 3.5975804 3.5619154 3.752046 3.6153777 3.501537 3.7295125 3.8422894 3.6655273 3.8041937 3.7064679 3.8730717 3.554775
1369906_s_at 11.95587 12.023828 12.013146 12.050526 11.899717 12.0192995 11.887976 11.961716 12.070156 12.057643 11.957623 12.029434
1369907_at 5.840007 5.573254 5.9600782 5.517296 5.676324 5.653126 5.6627865 5.707921 5.540744 5.7259407 5.7850513 5.6028914
1369908_at 3.6877136 3.3826928 3.5865426 3.5050945 3.780157 3.5836194 3.6631906 3.69562 3.3665707 3.8469217 3.514297 3.4999044
1369909_s_at 10.5566435 10.532087 10.610407 10.763321 10.764368 10.427295 10.503113 10.638453 10.622895 10.89912 10.903285 10.841785
1369910_at 3.9218524 3.7104468 4.0224924 3.674387 3.7517128 3.8652928 3.8169227 4.042841 3.8447104 3.8478105 3.8465395 3.9322295
1369911_at 4.9394455 4.9231 4.978337 4.951212 5.2185006 5.090203 5.031302 4.9811373 4.8734045 4.966045 4.9213243 5.295415
1369912_at 6.1582775 6.110672 6.331551 6.131585 6.329878 6.0388117 6.143844 6.203598 6.4648023 6.0840244 6.2212005 6.2541685
1369913_at 4.11362 4.3921437 4.539867 4.24364 4.3188353 4.3023353 4.191848 4.4938307 4.4228373 4.1946154 4.140066 4.3143024
1369914_at 3.803888 3.6168976 3.80883 3.754789 3.8409846 3.7786598 3.9638486 3.6201537 3.8957543 3.6918805 3.9815686 3.7792337
1369915_at 6.7872725 6.76758 6.619519 6.878612 6.7299004 6.7452455 6.807806 6.9135528 6.7512975 6.759908 6.7360973 6.844358
1369916_at 5.1425347 5.3385563 5.3843284 5.0820584 5.28059 5.1777115 5.331092 5.0865235 5.209636 5.2412767 4.994778 5.001774
1369917_at 5.099049 5.242695 5.1893845 5.1530175 5.181828 5.054314 5.1758175 5.1346736 5.142505 4.9773746 5.195352 4.9739923
1369918_at 3.7520666 3.8113549 4.119816 3.8956563 3.9009697 3.7592077 3.8000216 3.8642683 3.9340222 3.826201 3.9456656 4.0042405
1369919_at 4.783995 5.023532 4.660322 4.9929805 5.033824 5.045417 5.1428285 4.9595084 5.1385684 4.769821 5.0149155 4.8848095
1369920_at 4.4689865 4.646632 4.580496 4.6462126 4.524616 4.7615376 4.6967897 4.6051383 4.877129 4.5904713 4.525427 4.8363867
1369921_at 7.0246053 6.6704288 6.1744776 7.353125 6.450977 6.554271 6.9827013 7.07662 6.790193 7.1214576 6.737576 7.0311036
1369922_at 8.352282 8.308759 8.23909 8.261133 8.315303 8.334975 8.249711 8.185175 8.379044 7.8739395 7.936482 8.205517
1369923_at 5.7026434 5.8262496 6.1679306 6.01423 5.98749 5.8899064 5.317039 6.0019565 5.422329 5.6441393 5.905438 5.712968
1369924_at 5.6507254 6.0519104 5.743265 5.571005 5.8028107 5.597927 5.733341 5.5117483 5.412024 5.5204244 5.7291474 5.9505386
1369925_at 3.914051 4.122407 3.8423634 3.9384718 3.961718 4.1184206 4.0654383 4.08972 4.089056 4.016513 3.9215841 3.8501055
1369926_at 7.177802 7.7574077 7.265176 7.3983846 7.2858357 7.6610904 7.325795 7.42614 7.5000315 7.494209 7.5771093 7.3901377
1369927_at 11.393413 11.502337 11.36827 11.52087 11.495592 11.397444 11.566444 11.52563 11.570057 11.552462 11.570028 11.441562
1369928_at 3.4682963 3.432509 3.6827157 3.6831892 3.5936263 3.6491127 3.6569614 3.5789683 3.74054 3.5976973 3.4446356 3.5972311
1369929_at 11.328771 11.254263 11.340431 11.350196 11.294127 11.284511 11.239233 11.35842 11.346149 11.143783 11.136399 11.351804
1369930_at 12.06509 11.964181 11.9835005 11.971285 11.880363 12.001622 11.983547 12.101766 12.182488 12.295528 12.273574 12.175212
1369931_at 7.169577 6.824643 6.911643 6.819671 6.842986 6.88776 6.829886 7.049282 7.0788946 7.053289 7.05974 6.80753
1369932_a_at 10.092714 10.028943 9.97123 10.290522 9.885324 9.9332485 10.190038 10.154952 10.061081 10.346294 10.259322 10.121597
1369933_at 11.284318 11.265976 11.262204 11.389681 11.248034 11.292046 11.520509 11.412731 11.51532 11.6580515 11.5297575 11.431702
1369934_at 11.91867 12.017833 11.980026 11.944328 12.08053 11.931137 11.968485 12.155339 12.012773 12.06394 11.950419 12.054268
1369935_at 7.6154523 7.552293 7.7230387 7.656048 7.5644865 7.596764 7.6255484 7.8446703 7.735002 7.561457 7.810438 7.605614
1369936_at 10.199771 10.36943 10.2750845 10.1877165 10.331393 10.365403 10.454915 10.688131 10.236749 10.301879 10.192586 10.359284
1369937_at 11.170096 11.225484 11.1739 11.064285 11.221528 11.121488 11.27541 11.478176 11.128034 11.189521 11.100431 11.030434
1369938_at 7.5486927 7.3294244 7.4794407 7.5226345 7.6009045 7.4777713 7.5400944 7.50238 7.6464863 7.6762247 7.43397 7.3967776
1369939_at 12.100219 12.074288 12.319603 12.168534 12.074288 12.162777 12.30846 12.175546 12.247691 12.424606 12.133407 12.190927
1369940_at 10.408292 10.497247 10.472501 10.466687 10.458767 10.467552 10.483021 10.478742 10.4100685 10.428419 10.387195 10.489336
1369941_at 10.371043 10.082994 10.574686 10.588834 10.67637 10.737058 10.815408 10.858556 10.988708 11.339464 11.396354 11.182311
1369942_at 8.770542 8.718789 8.722361 8.71673 8.684886 8.669307 8.674644 8.720089 8.7506895 8.814483 8.817755 8.746789
1369943_at 10.151345 10.360082 10.024854 10.086567 10.09311 9.814477 9.856044 10.126129 10.054515 9.750361 9.78596 9.86035
1369944_at 8.332461 8.381025 8.500646 8.3476 8.3263035 8.169954 8.316567 8.576092 8.123838 8.359541 8.380071 8.161549
1369945_at 4.87233 4.67187 4.3682103 4.840941 4.9499946 4.4893575 4.88726 4.567116 4.527379 4.7813683 4.6273274 4.627927
1369946_at 6.8298616 6.6962686 6.7024775 6.72064 6.7697873 6.726054 6.6756144 6.8594656 6.638079 7.0248723 6.9017086 6.871166
1369947_at 5.5184836 5.5120487 5.483343 5.4952135 5.507326 5.77569 5.5082445 5.6524386 5.5587664 5.866261 5.602949 5.7483563
1369948_at 7.569859 7.548016 7.904247 8.183202 8.01904 7.909721 8.204232 7.6638446 7.690661 7.6743565 8.04579 7.6785555
1369949_at 6.713366 6.6856885 6.860829 6.7421556 6.848119 6.8417583 6.8448353 7.1269817 6.8840623 6.920021 6.8538427 6.840892
1369950_at 9.3587885 9.366384 9.386747 9.406932 9.345268 9.283632 9.383735 9.441265 9.565814 9.563999 9.48555 9.388998
1369951_at 4.0200686 4.155123 3.9699078 4.005799 4.0319366 4.0034127 4.014733 4.1678786 4.108779 3.7784672 4.0086703 4.132123
1369952_at 11.762573 11.647096 11.825968 11.794866 11.803293 11.732988 11.669318 11.737973 12.018166 12.005802 12.049945 11.864093
1369953_a_at 4.456997 4.1870694 4.0602036 4.4876847 4.2645617 4.5503206 4.6097174 4.1606073 4.4421616 4.4738708 4.466622 4.451559
1369954_at 12.912713 12.829409 12.8064785 12.876904 12.887228 12.90715 12.981227 12.951783 13.022139 13.035663 13.105122 12.988492
1369955_at 6.1492543 6.1881757 6.1022983 6.106908 6.1611485 6.190539 6.376798 6.1302004 5.867515 5.9261484 5.9021964 6.252375
1369956_at 9.47831 9.312872 9.499661 9.371339 9.356492 9.525281 9.398197 9.545721 9.480557 9.242487 9.217542 9.4488535
1369957_at 5.926655 6.228348 5.806162 6.223927 5.849752 6.236208 6.255908 6.1132107 6.3028946 6.3970637 6.330448 6.114268
1369958_at 8.383345 8.270124 7.83956 8.3813095 8.283812 8.380575 8.130381 8.043882 8.058222 8.226198 7.9487143 7.895964
1369959_at 12.296672 12.0875225 12.387214 11.729846 12.178044 11.973256 12.266604 12.422913 12.065367 11.897191 12.001582 12.148777
1369960_at 9.708412 9.951666 9.7685585 9.639417 9.876891 10.090035 9.703633 9.743827 9.789679 9.38661 9.33123 9.743963
1369961_at 8.748524 9.075949 9.109388 9.142731 9.135997 9.069186 8.924137 9.295523 9.335636 9.13086 9.384657 9.1669855
1369962_at 8.208897 8.228613 8.297458 8.15967 8.098528 8.030169 8.434615 8.332713 8.419629 8.7260685 8.5049715 8.528123
1369963_at 5.4446654 5.0323286 5.289941 5.3540716 5.076131 5.1742315 5.2589846 5.4633846 5.500148 5.6992598 5.5999775 5.6981564
1369964_at 7.0296993 6.4394045 6.726655 6.7451158 6.535207 6.590326 6.768912 7.2186604 6.76069 6.5935116 6.4946036 6.7060575
1369965_at 8.315676 7.9721003 7.9837785 8.058412 8.0856905 8.099785 8.020706 7.902615 7.7070518 8.430441 7.796809 8.221886
1369966_a_at 12.462747 12.460275 12.469523 12.4414425 12.590461 12.48643 12.460242 12.558317 12.587523 12.740314 12.705844 12.5867
1369967_at 8.373849 8.540874 8.6359825 8.614481 8.501517 8.531149 8.642819 8.54708 8.739634 8.942152 8.878747 8.818285
1369968_at 6.055083 6.1209235 6.219412 5.946121 6.4383407 6.267887 6.0647583 6.068381 6.254548 6.3681073 6.1985354 6.0712113
1369969_at 9.232611 9.099117 9.254751 9.364892 9.124507 9.0369425 9.366885 9.335963 9.374545 9.64337 9.64853 9.605941
1369970_at 10.536784 10.694833 10.573777 10.601608 10.713761 10.565294 10.476942 10.610669 10.445066 10.529526 10.396406 10.530571
1369971_a_at 8.283224 8.230185 8.01334 8.38094 8.11841 8.054319 8.129061 8.214306 8.162415 8.371122 8.480235 8.391906
1369972_at 6.6802187 6.7733564 6.544667 6.4887424 6.3485413 6.436838 6.712692 6.34755 6.6762943 6.768581 6.7315903 6.6872315
1369973_at 10.998756 10.903039 11.131177 11.059865 11.040986 10.909208 11.0039425 11.256912 10.744008 10.999703 10.884039 11.054996
1369974_at 6.7743855 6.643512 6.789629 6.6480217 6.6738396 6.6650295 6.6912417 6.7574124 6.539406 6.5049706 6.524497 6.501463
1369975_at 8.590591 8.643417 8.6115885 8.539659 8.69524 8.687823 8.4555855 8.526651 8.625006 8.415941 8.572325 8.4585705
1369976_at 10.176619 9.990267 10.28771 9.948344 10.07747 9.764097 10.4014435 10.555808 10.226698 10.296815 10.220145 10.302873
1369977_at 4.1276765 4.3105583 4.2996373 4.2862587 4.1981907 4.247112 4.2173915 4.196357 4.222686 4.2100053 4.253524 4.198016
1369978_at 7.941537 7.782421 7.875842 7.8403955 7.7713895 7.8119354 7.7716346 7.7682095 7.869386 8.057472 7.903005 7.989886
1369979_at 8.794893 8.863115 8.84841 8.743284 8.844027 8.600031 8.595501 8.906875 8.914003 8.790199 8.657648 8.806347
1369980_s_at 9.189744 9.045214 9.206288 9.049852 9.012093 9.1188545 9.138344 9.070785 8.943668 8.886887 8.985182 8.975451
1369981_at 8.99572 8.996185 8.979709 8.887294 9.018834 8.799282 8.8977165 8.864922 9.01506 8.978635 8.851885 8.909349
1369982_at 8.946014 8.981836 9.346389 9.039139 9.260229 9.291912 9.309902 9.343833 9.16993 9.205698 9.02008 9.128469
1369983_at 8.170661 8.061209 8.066576 8.285514 7.806694 8.154316 7.8319473 8.353355 7.5354867 7.902838 7.9536247 8.309245
1369984_at 9.637149 9.758219 9.583807 9.567789 9.802384 9.5190115 9.621693 9.633808 9.757229 9.669936 9.723624 9.688252
1369985_at 6.1249413 6.008224 6.191196 6.041255 6.1738057 6.2871194 6.0567107 5.997731 6.0371175 5.9909663 6.064443 6.257657
1369986_at 12.028289 12.063205 11.97341 11.990198 11.949814 11.801371 12.029784 12.037971 11.954018 11.9888735 11.969415 11.884689
1369987_at 4.8545246 4.9117565 4.9665775 4.7970963 4.6760507 4.7515974 4.935577 4.872649 4.837489 4.889742 4.750942 4.840254
1369988_at 5.820199 5.889234 5.6864767 5.8469276 5.69248 5.8474417 5.9899473 5.8718214 5.8467064 5.7112665 5.925226 5.640973
1369989_at 9.764549 9.673503 9.798488 9.757926 9.312615 9.6772375 9.794846 9.7844305 9.757323 9.894984 9.5716095 9.702007
1369990_at 10.479469 10.485076 10.485782 10.506935 10.5682 10.603731 10.626315 10.5509615 10.57911 10.697283 10.694893 10.566236
1369991_at 10.180795 10.269712 10.073036 10.148605 10.106466 10.139563 10.068089 10.36656 10.246767 10.369486 10.16101 10.159404
1369992_at 8.726815 8.589586 8.489624 8.607263 8.606546 8.388622 8.574076 8.622393 8.766321 8.63596 8.758846 8.863835
1369993_at 6.3602314 6.2140007 6.2408266 6.334959 6.1660843 6.375738 6.281393 6.0971766 6.0016026 6.2733974 6.080245 5.9478993
1369994_at 7.733489 7.617502 7.4583683 7.7100663 7.5950317 7.6211424 7.739081 7.587302 7.3154263 7.496711 7.481028 7.561424
1369995_at 8.447848 8.435191 8.5259 8.53231 8.394882 8.3931265 8.347331 8.494077 8.53819 8.590409 8.393713 8.580875
1369996_at 8.664048 8.676521 8.518247 8.411459 8.901459 8.823061 8.582684 8.780905 8.822386 8.845155 8.832083 8.648286
1369997_at 8.722564 8.524693 8.604099 8.550834 8.528798 8.51695 8.555803 8.552564 8.558116 8.478562 8.57548 8.501704
1369998_at 8.896789 8.489068 8.599913 8.6453905 8.588269 8.557174 8.863509 8.904243 8.742192 8.867509 8.756274 8.726521
1369999_a_at 3.9742758 4.104893 4.2152166 4.3323665 4.0333376 4.1327624 4.0191655 4.195345 4.3075333 4.12717 4.289415 4.2079964
1370000_at 9.800091 10.171898 10.045463 9.772875 9.909634 9.980266 9.841685 10.127979 9.974874 10.212184 9.599173 9.967398
1370001_at 9.334177 9.307865 9.233979 9.300255 9.201888 9.197572 9.276394 9.270708 9.27181 9.479185 9.408812 9.291618
1370002_at 7.65434 7.6650863 7.639146 7.849435 7.65008 7.6768665 7.600837 7.7067647 7.5762835 7.882743 7.63673 7.809079
1370003_at 11.663853 11.7100315 11.788844 11.800098 11.76746 11.677544 11.700477 11.747316 11.877644 11.889787 11.872368 11.662808
1370004_at 9.24527 9.421394 9.326293 9.381059 9.320809 9.224862 9.310157 9.298212 9.34579 9.2347975 9.237306 9.352774
1370005_at 10.158979 9.930134 10.093442 10.122683 9.903161 9.906836 10.068632 10.37875 10.160456 10.25993 10.016536 9.858731
1370006_at 11.196772 11.391487 11.278031 11.2423 11.3424225 11.241491 11.278858 11.199822 11.269791 11.117407 11.144182 11.163251
1370007_at 11.505118 11.423902 11.445948 11.475959 11.508394 11.050881 11.204361 11.4942875 11.745566 11.579989 11.527195 11.048949
1370008_at 5.7559423 5.7718844 5.6067553 5.646586 5.8507967 5.5210977 5.7256975 5.8213487 5.7708836 5.8550477 5.9346857 5.8390846
1370009_at 14.245864 14.2625675 14.259902 14.242579 14.244512 14.251539 14.236003 14.221055 14.233204 14.158324 14.20097 14.191803
1370010_at 12.20509 12.238897 12.257817 12.241129 12.317214 12.30334 12.141632 12.111486 12.288851 12.056409 12.149614 12.196735
1370011_at 5.757546 5.6596212 5.8177295 5.835745 5.965577 5.9239316 5.6802106 5.787721 5.8807926 5.6770062 5.78679 5.7630076
1370012_at 7.2874985 6.611246 6.8603377 6.8467145 6.4370527 6.65429 6.539507 6.4634643 7.005564 6.8173075 7.2295485 7.279688
1370013_at 3.4476814 3.4535327 3.5290275 3.359226 3.3740587 3.6096077 3.3416388 3.5948353 3.3843696 3.5141954 3.5024006 3.373109
1370014_at 8.361862 8.513345 8.45059 8.502462 8.429778 8.389856 8.35253 8.359891 8.581802 8.449466 8.632283 8.454986
1370015_at 8.180272 7.935937 7.833262 8.138735 7.968977 7.9412413 7.8986506 8.048596 7.8729005 8.024856 8.059183 8.180527
1370016_at 3.5041046 3.6637344 3.5832555 3.388458 3.6723053 3.6104834 3.6574361 3.5655642 3.7081792 3.5187013 3.6301162 3.5870013
1370017_at 8.240009 7.8680496 8.115461 8.026055 7.990258 8.108272 8.213146 8.184754 8.01084 8.180783 8.087715 8.054409
1370018_at 4.5050287 4.386113 4.854842 4.460894 4.6065965 4.598918 4.5452313 4.529252 4.385827 4.687725 4.4401655 4.553069
1370019_at 12.825185 13.047375 13.078872 12.921443 12.921218 13.093655 12.887242 12.865976 12.973812 12.917122 12.765056 13.182036
1370020_at 9.81427 9.713036 9.653194 9.981056 9.697729 9.75347 9.889865 9.955333 9.612807 9.762845 9.86982 9.675654
1370021_at 3.6814153 3.6104414 3.8021646 3.5546303 3.6119347 3.6533644 3.6734283 3.881739 3.614924 3.5795636 3.5425072 3.5090485
1370022_at 4.317581 4.1275964 4.204603 4.0198975 4.0897765 4.329811 4.1863966 4.098754 4.374149 4.3604817 4.128942 4.277401
1370023_at 6.7112527 6.833247 6.8608866 6.778766 7.064064 7.2101517 6.599127 6.5535297 6.8988867 6.5912986 6.9462256 6.7095103
1370024_at 11.30286 11.420481 10.637396 10.865706 11.131671 11.274677 10.405521 10.574756 11.413057 10.390759 9.638758 10.383724
1370025_at 7.6497703 7.600133 7.723493 7.618848 7.556361 7.715846 7.628293 7.5434794 7.6727605 7.6594667 7.6279683 7.4251776
1370026_at 6.886206 7.0466948 7.15739 6.5054936 6.840115 6.84215 6.978073 6.7998013 6.8334346 7.2598095 6.8408356 7.405407
1370027_a_at 14.307786 14.293556 14.2156315 14.263037 14.179982 14.202137 14.239425 14.247657 14.17779 14.193167 14.127087 14.089135
1370028_at 4.49121 4.460154 4.3967843 4.4222727 4.4399734 4.3476133 4.3900194 4.69459 4.601594 4.558695 4.477142 4.5932913
1370029_at 9.129675 8.954751 9.000238 9.061314 8.858749 9.017112 9.056183 9.034573 9.130953 9.156127 9.040151 9.106762
1370030_at 10.393574 10.472968 10.337238 10.638518 10.1632185 9.933282 10.866778 10.732276 11.243364 11.860009 11.606799 11.103556
1370031_at 8.258629 8.340708 8.290876 8.250208 8.167742 8.179071 8.22825 8.424232 8.276166 8.439503 8.148434 8.298378
1370032_at 7.218412 7.578592 7.7541823 7.6478443 7.435693 7.679314 7.7160788 7.6491327 7.52961 7.6579494 7.60248 7.6849937
1370033_at 3.973672 3.8757436 3.8395615 4.018242 3.7050202 3.9043524 3.8822873 3.9498057 3.9001117 3.8887732 4.1474633 3.7213156
1370034_at 5.082853 5.15684 4.7449923 5.183131 5.2559075 5.151205 5.25528 5.401334 4.5849657 5.0763645 4.646808 4.6203175
1370035_at 8.83051 8.515409 8.947741 8.727316 8.886353 8.757027 8.5982275 8.805069 8.514156 8.523681 8.768211 8.726339
1370036_at 9.751735 9.916517 9.875153 9.65766 9.831775 9.769734 9.877927 9.930845 9.702947 9.471629 9.6962385 9.859013
1370037_at 3.9251626 3.955897 3.9745095 4.198842 3.7447882 3.8725946 3.9728136 4.0520186 3.8155067 3.6870146 3.8217695 3.7771978
1370038_at 6.3873997 6.33074 6.400246 6.2433877 6.4231896 6.2931504 6.4260163 6.390834 6.4352756 6.2346873 6.208824 6.442748
1370039_at 6.357671 6.493219 6.456387 6.442193 6.4729323 6.4150686 6.348503 6.528145 6.5350747 6.3727684 6.304564 6.495218
1370040_at 7.4591956 7.471795 7.368854 7.4974103 7.5018597 7.346386 7.4728937 7.489777 7.417526 7.382792 7.44521 7.367209
1370041_at 3.8651366 3.5140944 3.8726015 3.8075006 3.7013254 3.9431043 3.6881292 3.7603652 3.6643732 3.848301 3.909748 3.6934214
1370042_at 3.9391181 4.088358 3.81226 4.0140705 3.7741985 4.1467443 3.8062847 3.7916949 3.8075001 3.808065 3.8925364 3.6035173
1370043_at 10.084919 9.812592 9.770986 9.566289 9.932367 9.723071 9.660778 9.737907 9.826085 9.515265 9.551205 9.289826
1370044_at 7.2746515 7.2251825 7.286379 7.1695046 7.2487435 7.2162356 7.2673545 7.1042705 7.196674 7.2161465 7.213534 7.40124
1370045_at 8.877096 9.008878 8.719292 8.946872 8.606057 9.2287035 8.695274 8.693019 8.861115 8.72963 8.451809 8.500819
1370046_at 6.1578627 6.229293 6.165708 6.2601995 5.8619914 6.2233925 6.0393553 6.0807357 6.0391703 5.9326577 6.031488 6.042863
1370047_at 9.714143 9.696465 9.770694 9.781896 9.679488 9.706345 9.584129 9.559819 9.595562 9.320522 9.417996 9.22987
1370048_at 4.293667 4.4002724 4.5841656 4.383811 4.2590303 4.3775954 4.15141 4.352565 4.3110533 4.3678493 4.271429 4.383889
1370049_at 5.7450156 5.7337146 5.821813 5.881618 6.0599704 5.951572 5.9118133 5.8576603 5.926156 5.8273726 5.6329308 5.77786
1370050_at 8.79102 8.49777 8.183466 8.44528 8.136529 8.400607 8.372908 8.499771 8.425648 8.17664 8.235424 8.21904
1370051_at 4.865443 4.667374 4.794916 4.76516 4.845581 4.664857 4.735267 4.859555 4.7825727 4.9243774 4.8376865 4.9705915
1370052_at 6.051882 5.868264 5.7582874 5.825077 6.0956225 5.4706492 5.923264 5.8242745 5.8106766 5.9820476 5.468831 6.097741
1370053_at 3.5780687 3.416006 3.711038 3.7157643 3.6959102 3.7321448 3.6176703 3.6960251 3.601628 3.7292054 3.6262357 3.5780396
1370054_at 7.4527297 8.332722 7.8396125 7.87092 7.891546 7.7381473 7.7564263 7.702437 7.81486 7.8440046 7.289963 7.837605
1370055_at 6.2825694 6.342243 6.2127166 6.511384 6.299016 6.1587152 6.266655 6.183092 6.165733 6.7203894 6.45972 6.359234
1370056_at 7.06235 6.8455796 6.6108384 7.4538074 6.534865 6.0213284 6.4290504 7.075487 6.8272448 7.492657 6.8084607 8.224871
1370057_at 9.640564 9.66315 9.828394 9.786206 9.651824 9.601786 9.538394 9.857329 9.188291 9.277469 9.4746685 9.600695
1370058_at 3.579261 3.4709823 3.4639971 3.339837 3.3960013 3.466765 3.4945774 3.4531763 3.6193728 3.487785 3.5829675 3.3872592
1370059_at 3.4613297 3.5905457 3.539191 3.784002 3.5868247 3.8635738 3.459677 3.4733276 3.610725 3.6038105 3.5879602 3.382097
1370060_at 9.862848 9.946168 9.947006 9.860205 9.875982 9.895983 9.931996 9.957126 10.031772 10.030529 10.00102 9.93267
1370061_at 5.579645 5.6156316 5.7159653 5.7509317 5.546283 5.895959 5.6630597 5.514178 5.677072 5.876173 5.695609 5.566309
1370062_at 10.899776 10.716884 10.735931 10.922928 10.84671 10.769962 10.893032 10.903574 10.85637 10.841626 10.68658 10.683182
1370063_at 7.435541 7.523618 7.6983886 7.3407373 7.474583 7.395452 7.553351 7.4417396 7.3227 7.584929 7.3485055 7.354486
1370064_at 7.749084 7.943499 7.5501504 7.6170664 7.7180996 7.702027 7.598278 7.835953 7.8679013 7.566698 7.49339 7.833139
1370065_at 13.826852 13.737442 13.768174 13.779982 13.823209 13.789554 13.760192 13.885031 13.758419 13.795159 13.752526 13.797074
1370066_at 8.511092 8.242995 8.177398 8.374225 8.077277 8.21083 8.3861065 8.144022 8.355761 8.341376 8.398065 8.398943
1370067_at 9.882708 8.743 9.136229 10.363738 8.8984785 9.685079 10.61392 9.678947 10.521211 11.28004 11.036164 10.705039
1370068_at 4.139607 4.061307 4.176282 4.3403554 3.9739869 4.04718 3.9955356 4.1836915 4.194826 4.355214 4.2385383 4.1182423
1370069_at 5.143428 4.8910046 5.0782943 4.8264 4.9264565 5.1262503 4.8738766 4.879019 5.2566147 4.9622126 5.0343256 4.6881285
1370070_at 7.060143 6.844974 6.8975935 6.8682394 6.9412274 7.0503454 6.756687 7.0574994 6.816058 7.0246243 6.7682 7.083985
1370071_at 6.3107033 6.551946 6.2807527 6.3291025 6.3386455 6.2217627 6.2580357 6.395712 6.286255 6.4777126 6.387387 6.43656
1370072_at 5.1249347 6.106638 5.7475085 6.575831 5.049417 5.0528774 4.8185577 5.013839 5.6388097 4.812187 4.671712 5.3511457
1370073_at 10.632095 11.024089 10.995642 10.892514 10.95527 10.716901 10.800305 11.088003 10.862363 10.9942875 10.995186 10.921197
1370074_at 6.320532 6.28532 6.337163 6.231514 6.352474 6.099555 6.1288004 5.9661283 6.381328 6.1883087 6.3541083 6.377036
1370075_at 9.855448 9.909629 9.812516 9.811289 9.643781 9.9946575 9.498725 9.767727 9.529771 9.566247 9.147189 9.254758
1370076_at 3.9103823 3.854166 3.616039 3.5888712 3.8704317 3.5597405 3.7695873 3.9398592 3.9949028 3.4113746 3.5004392 3.7906277
1370077_at 5.8911853 5.8631935 5.714428 5.700322 5.8262444 5.730631 5.7432423 5.764736 5.603518 5.6148376 5.797859 5.6610317
1370078_at 6.008097 5.900124 6.0120463 6.098088 6.010575 5.7905374 6.2167196 5.923278 5.957339 6.0278583 5.9277196 5.879822
1370079_at 4.814898 4.395877 4.509812 4.6410847 4.7136126 4.727047 4.551772 4.915638 4.5539947 4.570305 4.648017 4.6002216
1370080_at 7.689725 7.5189767 7.7594676 7.909783 7.8219132 7.9241834 7.7054706 7.978448 8.373301 8.0072775 8.775386 8.3159
1370081_a_at 7.817424 7.7952023 7.9553127 7.874031 7.8964443 7.8347335 7.709974 7.829193 7.9290986 7.7598605 7.798908 7.536373
1370082_at 6.1535745 6.2343464 6.464684 6.260043 5.8231745 6.003921 6.001841 6.1591797 6.064453 5.978989 5.9603815 5.8116107
1370083_at 4.243412 4.7294216 4.5342407 4.970923 4.588484 5.031949 4.0723457 5.120856 4.566296 4.5581856 4.6349144 4.208301
1370084_at 5.608996 5.5189924 6.0807853 5.9189086 5.6671205 5.607336 6.011346 5.842354 6.2958755 6.2804646 6.2893257 6.552657
1370085_at 7.3036504 7.211513 7.197874 7.1430354 7.1597786 7.209607 7.256152 7.1646013 7.4022393 7.1784644 7.171683 7.070649
1370086_at 14.0033 14.029229 14.06539 14.035431 14.041408 13.978894 14.032256 14.074274 13.992807 14.004181 13.963563 14.001053
1370087_at 10.33644 10.49994 10.404418 10.455876 10.396205 10.356818 10.402849 10.54119 10.625743 10.565351 10.639436 10.531454
1370088_at 7.4517827 7.4929476 7.7138743 7.5582585 7.6737814 7.654662 7.805372 7.603862 7.4536877 7.8499484 7.868511 7.742315
1370089_at 3.9730134 3.819716 3.9364934 4.0591087 3.8900144 3.9764495 3.9281726 3.747895 3.8341126 3.9861052 3.857498 4.0765676
1370090_at 5.9071956 5.363519 5.1815376 5.3307385 5.4810605 5.2369466 5.328201 5.8033447 5.1966834 5.1260886 5.4167166 5.3964977
1370091_at 4.637669 4.608552 4.736245 4.990479 4.8692183 4.742083 4.9396615 4.5268536 5.256614 4.902309 4.959766 5.0238733
1370092_at 4.1258307 4.470713 4.1525126 4.3841944 4.3536353 4.2885184 4.4239173 4.344369 4.437588 4.2735195 4.154322 4.208377
1370093_at 3.9177394 3.9668314 3.9396522 3.8631637 4.0531845 4.139064 4.044841 3.9351592 3.846039 3.741779 3.8045032 3.8134284
1370094_at 4.10956 4.1032 4.0620985 4.2115088 4.105298 4.177202 4.0639806 4.378809 4.2508907 4.151641 4.1292114 4.171505
1370095_at 5.804303 6.099429 6.1412926 6.0946965 5.975877 5.936 5.9118485 5.9966407 6.106354 5.914451 6.068567 5.981808
1370096_at 5.0679154 4.9555283 4.8911343 4.830321 4.8769026 4.7551928 5.008006 4.931362 4.731197 5.027114 4.745322 4.905943
1370097_a_at 4.440756 4.412566 4.14456 4.311454 4.2849526 4.419137 4.3914437 4.3222504 4.5404377 4.544061 4.1489086 3.8575144
1370098_at 10.484062 10.582468 10.436051 10.397405 10.855867 10.850361 10.370783 10.38351 10.415428 10.247648 10.072397 10.24697
1370099_at 7.179999 7.44447 7.1848254 7.1985345 7.337439 7.4575453 7.1706843 7.2352033 7.191311 7.155065 6.9858165 7.1015487
1370100_at 6.556125 6.2219744 6.3922067 6.2878733 6.2837315 6.4037437 6.341114 6.1612697 6.340212 6.252512 6.323763 6.258439
1370101_at 3.4527583 3.533752 3.5763974 3.5355172 3.41928 3.4038815 3.5118709 3.3805625 3.6712866 3.73046 3.4662004 3.4292645
1370102_at 6.8077545 6.9505825 6.7861195 7.0004954 6.90308 6.9880114 6.730335 6.8863654 6.585441 6.8438654 7.0480623 6.715933
1370103_at 4.638135 4.6283393 4.7946587 4.7537 4.7866683 4.63393 4.516155 4.707176 4.686542 4.726921 4.7322674 4.731715
1370104_at 4.4266596 4.547766 4.510223 4.6220055 4.4047017 4.4420013 4.4529324 4.5212502 4.3294425 4.3248386 4.581369 4.4909124
1370105_at 4.995893 5.065508 5.3188043 4.9676285 5.0342503 5.066634 5.1574483 5.175505 5.19134 5.0909004 4.995038 5.006655
1370106_at 3.8722444 3.9784114 3.8824341 3.7725074 4.0659113 3.9436603 3.7862487 3.6616066 4.025363 3.726916 3.6076524 3.8719506
1370107_at 5.3533316 5.138513 5.1288266 5.3641963 5.254362 5.2364817 5.3178844 5.1678123 5.2182727 5.2947044 5.2258844 5.202934
1370108_a_at 7.2763753 7.341884 7.564765 7.584513 7.779382 7.5981283 7.469018 7.687577 7.6495566 7.342857 7.5817013 7.486567
1370109_s_at 13.2383175 13.176857 13.18076 13.248886 13.191042 13.157894 13.118523 13.123106 13.197721 13.202922 13.281669 13.132678
1370110_at 4.341034 4.283086 4.0613084 4.2205234 4.39212 4.316119 4.372985 4.353614 3.9300952 3.8996358 4.288435 4.3102245
1370111_at 7.7856936 7.6673 8.485817 6.1451836 6.2821465 7.765571 6.039071 5.906478 7.435662 5.0167217 6.365603 5.547414
1370112_at 9.316164 9.253655 9.239609 9.302955 9.205677 9.228894 9.459723 9.411455 9.407611 9.319219 9.267888 9.305434
1370113_at 6.0097485 5.97884 6.23429 6.092587 6.2635283 6.1320405 6.2821126 6.1775093 6.0317874 6.0422225 6.200463 5.7542343
1370114_a_at 8.065612 7.8507314 8.80891 8.204649 8.475101 8.397215 7.7613997 7.964617 5.897792 7.5438924 7.962152 6.4210625
1370115_at 4.636828 4.4909453 4.4632964 4.862893 4.6151724 4.561015 4.6260037 4.656283 4.471459 4.7411017 4.6036625 4.7252436
1370116_at 3.8264046 3.9574425 3.9404662 3.8492146 3.9151866 4.0282354 3.8876088 3.870626 4.0048366 4.05092 4.095907 3.8999481
1370117_at 3.9273374 3.6633081 3.5727913 3.6750996 3.5909457 3.6339118 3.7913954 3.5339732 3.6314929 3.6496594 3.818137 3.498158
1370118_at 6.2315836 6.382865 6.2982388 6.284554 6.073938 6.348306 6.4304404 6.118769 6.1935596 6.2908454 5.966635 6.166601
1370119_at 8.078296 7.7534404 8.043912 7.944537 7.909271 7.9085965 7.781003 7.816083 7.9364505 7.827369 7.737174 7.920175
1370120_at 3.9070508 3.977176 4.1269565 4.0838423 4.0997458 4.069378 3.948961 4.066221 3.9995735 4.0524054 3.9727561 4.3470573
1370121_at 7.2574596 7.207687 7.43964 7.336613 7.388107 7.3211675 7.3686566 7.4236593 7.4150968 7.4797134 7.460498 7.4353666
1370122_at 4.003581 3.7644722 4.027137 3.9229126 3.9345062 4.113145 4.2513185 3.8879697 4.1055665 4.141436 3.8501556 4.077779
1370123_a_at 7.13216 7.11823 7.00252 7.0194554 6.8225083 6.7829013 6.901456 6.947876 6.9408 6.888531 6.8546224 6.681462
1370124_at 6.5441833 6.691748 6.466756 6.6442475 6.7863674 6.7009635 6.680598 6.637272 6.7137856 6.7098494 6.7398076 6.506075
1370125_at 4.5451174 4.5607367 4.599845 4.8179917 4.550876 4.915572 4.48079 4.7351203 4.7325363 4.623002 4.514838 4.605051
1370126_at 3.779431 3.6677973 3.5569906 3.6411734 3.7715077 3.5100527 3.8707454 3.6847148 3.7536492 3.7904513 3.626874 3.6974387
1370127_at 5.9635205 5.953288 5.8123207 5.832586 5.896202 6.03799 5.980048 5.945447 6.3873677 6.198492 5.864355 6.0619025
1370128_at 6.6372547 6.576605 6.5253925 6.6438684 6.642127 6.838132 6.6471014 6.6030393 6.680104 6.6596837 6.571612 6.5842066
1370129_at 7.298681 7.32019 7.4482994 7.4925165 7.333081 7.181594 7.3682704 7.172536 7.3097754 7.2159057 7.1842713 7.1140914
1370130_at 9.863348 9.977222 9.991861 10.043415 9.972335 9.928465 9.798729 9.992801 10.042845 10.03002 9.929069 9.999229
1370131_at 5.4627886 5.3583922 5.2998004 5.10594 5.1634927 5.107484 5.3523026 5.224134 5.2543406 5.262801 5.155101 5.3838367
1370132_at 4.2000628 3.944606 3.773327 4.1416445 3.9851737 4.103362 4.1886864 3.9100242 4.174734 3.807029 3.8193996 3.9444623
1370133_at 6.091437 6.0856175 6.267398 5.899131 5.9194674 5.9877543 5.885116 6.35956 6.160444 5.922756 6.0114074 5.908156
1370134_at 9.834035 10.13214 10.072986 10.047437 9.911701 9.9099045 9.985643 10.120225 10.065005 10.165293 10.067047 10.119014
1370135_at 7.27122 7.4840946 7.088452 6.792271 6.955866 6.9685574 6.951299 7.219879 7.6944995 6.0176535 6.1065974 5.8891525
1370136_at 6.3729043 6.468961 6.549936 6.6050916 6.56884 6.520058 6.281393 6.5630655 6.427321 6.411948 6.3885336 6.669193
1370137_at 4.94843 4.9788275 5.3425393 5.0653167 4.9499946 5.174232 5.0731845 5.0537753 5.256765 5.544499 5.1682806 5.1369658
1370138_at 4.4605513 4.561986 4.3084764 4.3832207 4.3668585 4.3972883 4.0593843 4.3928413 4.3512783 4.355942 4.473996 4.415967
1370139_a_at 3.778427 3.8532193 3.7245336 3.502317 3.4121912 3.6002567 3.7040353 3.6153212 3.5311174 3.6344764 3.5673523 3.340752
1370140_a_at 4.8335986 4.787325 4.571243 4.6936874 4.466764 5.0345345 4.6082315 4.7887225 4.8141966 4.5045004 4.6216116 4.8207445
1370141_at 8.182538 8.330155 8.477586 8.386576 8.532054 8.560971 8.28457 8.679996 8.426331 8.184946 8.277566 8.551031
1370142_at 5.4079223 5.5069013 5.3310013 5.299996 5.2985063 5.6854815 5.2582307 5.4793677 5.258759 5.7810054 5.592347 5.388131
1370143_at 5.111093 5.1102357 5.21285 5.333834 5.227266 5.077537 5.191032 5.1611896 5.3558555 5.239983 5.1804624 5.448196
1370144_at 7.5951657 7.238744 7.5923233 7.8250914 7.4615903 7.765088 7.4560795 7.4131255 7.357419 7.723818 7.6085463 7.8004594
1370145_at 4.182317 4.262429 4.1067543 4.3996096 4.4106283 4.2093678 4.375971 4.3011494 4.5248394 4.3667965 4.3466253 4.09317
1370146_at 3.2958806 3.2540524 3.1993275 3.4336567 3.295257 3.405018 3.3112721 3.4347258 3.4082239 3.245106 3.30863 3.4442625
1370147_at 7.626837 8.29833 7.7790785 7.4478183 7.5344257 7.8027077 7.399691 7.4604664 7.671609 7.1523533 7.3013062 8.273691
1370148_at 14.186932 14.233984 14.202636 14.17819 14.202664 14.216822 14.192971 14.2777605 14.183098 14.173595 14.158426 14.248526
1370149_at 11.057536 11.325164 11.218648 11.058802 11.248195 11.20035 11.080498 11.219189 11.087648 10.908814 11.056036 11.108938
1370150_a_at 13.091405 12.756419 12.643404 13.056479 12.530981 13.005079 13.162985 12.735403 12.694567 12.58518 12.875689 13.086443
1370151_at 12.927157 13.046763 13.212447 13.151718 13.0629 13.101374 13.074154 13.0715885 12.940192 12.92157 12.8650055 13.075987
1370152_at 4.4192286 4.53588 4.6327276 4.6200123 4.710889 4.5968885 4.4069815 4.6534557 4.717989 4.707858 4.4780254 4.687521
1370153_at 6.3733215 6.067008 6.1873145 5.7826805 6.1722026 5.9981647 6.266655 6.249471 6.256946 5.906738 6.485135 6.3319683
1370154_at 10.897479 10.248862 10.224079 11.039738 10.079902 10.838182 10.856451 10.665886 10.837543 10.78429 10.713964 10.41532
1370155_at 7.2738004 7.3867626 7.5996714 7.053096 7.380228 7.3785152 7.1755157 7.257807 7.4536877 7.0073414 7.09575 7.0369396
1370156_at 7.0728283 7.902384 7.1339746 7.901958 6.9574723 7.742555 6.8795404 7.32492 7.66714 7.0088944 7.595146 7.8301563
1370157_at 3.66583 3.8108149 3.7657197 3.8137941 3.7531826 3.8296282 3.7984824 3.739882 3.7712407 3.9419634 4.1565304 3.822409
1370158_at 6.4005656 6.13988 6.4779644 6.070948 6.1236925 5.99679 6.385769 6.0510783 6.1345253 6.182424 6.283864 6.2742114
1370159_at 7.2300715 7.20521 7.3474126 7.325357 7.3294463 7.1865215 7.111888 7.138204 7.2518516 7.1990237 7.4365234 7.1854043
1370160_at 8.738086 8.616648 8.810148 8.80443 8.75024 8.584403 8.9970875 8.731802 8.857838 8.960836 8.798614 8.777196
1370161_at 9.235998 9.103844 9.215717 9.019344 9.124784 9.223078 8.969496 9.172194 9.0279045 8.842894 9.014694 8.902071
1370162_at 6.887832 6.816401 6.9381413 6.9988875 6.748123 6.7919407 6.8480673 6.951573 6.7434673 6.6336455 6.7210917 7.008542
1370163_at 9.2935705 9.142414 9.29671 9.387184 9.193072 9.048086 9.577303 9.541785 9.808265 10.025835 9.8219795 9.642012
1370164_at 11.040895 11.055706 10.9125595 10.9815235 10.989817 10.9395895 10.868006 10.935817 11.0377035 10.962183 10.924145 10.912346
1370165_at 3.7864056 3.9478934 3.8995993 3.7355208 3.850118 3.9954991 3.7924447 3.806747 3.777863 3.9517703 3.785347 3.7649555
1370166_at 11.94575 11.981841 12.09736 11.897683 11.965232 11.96292 12.010504 12.032326 11.926543 11.791427 11.894694 11.975118
1370167_at 12.300728 12.297665 12.395454 12.263415 12.340128 12.371685 12.321617 12.406571 12.317214 12.253599 12.259692 12.286703
1370168_at 10.253055 10.246129 10.261492 10.358217 10.306755 10.221512 10.352479 10.072717 10.506355 10.504419 10.584961 10.2038965
1370169_at 9.126201 9.094859 9.195682 9.154609 9.293149 9.073029 9.257069 9.183749 9.275566 9.121308 9.245815 9.293549
1370170_at 10.099528 9.995953 10.167349 10.116371 10.045624 10.072631 10.0484915 10.11938 10.163518 10.123052 10.043502 10.103174
1370171_at 8.435735 8.147617 8.52311 8.353595 8.37393 8.457818 8.481037 8.360208 8.346834 8.361106 8.367222 8.407563
1370172_at 10.837001 11.01672 10.944307 10.832594 11.0110445 10.863903 10.920569 10.86016 10.954516 10.987592 10.979865 11.02593
1370173_at 7.936359 8.284053 8.19787 8.012694 8.119831 8.165484 8.163938 8.03434 8.220204 8.3603 8.369677 8.408013
1370174_at 6.4257073 6.3450394 6.1705093 6.1502647 6.048117 6.390341 6.0076456 5.9844494 5.790826 6.239114 5.907271 5.9903793
1370175_a_at 8.304241 8.219846 8.321711 8.2759285 8.362539 8.306652 8.223793 8.395487 8.227526 8.405685 8.267244 8.34668
1370176_at 6.3464327 6.555789 6.654127 6.743986 6.610901 6.46741 6.2723413 6.7253933 6.7197933 7.459314 7.327336 6.455006
1370177_at 5.7223396 5.203208 5.5016193 5.449072 5.597926 5.628214 5.4377213 5.723277 5.4435024 5.40009 5.570181 6.0774856
1370178_at 4.964775 4.9461083 4.924092 4.820912 4.8576503 5.0662017 4.832575 4.5254097 4.673769 4.6130457 4.649883 4.44372
1370179_at 10.243352 10.181263 10.126924 10.170074 10.256735 10.31726 10.239667 10.262168 10.13429 10.264713 10.165763 10.288797
1370180_at 11.163267 11.194438 11.406814 10.992581 11.310651 11.346376 10.9508095 11.173195 11.294411 11.002353 11.028555 10.96524
1370181_at 7.078488 7.1227484 6.809 6.9858646 6.9750867 6.956585 6.917339 6.761016 6.987995 6.8324866 6.8433595 7.028062
1370182_at 5.060041 4.798192 4.843875 4.966282 5.097674 4.7313166 4.6958857 5.0434217 5.114024 4.808387 4.990057 4.9894714
1370183_at 7.037947 7.194079 7.0904207 7.4097276 7.242671 7.231651 7.135544 7.2480865 7.1135435 7.2268305 7.2566075 7.2907596
1370184_at 9.906373 9.946168 9.879275 9.965632 9.865694 9.795973 9.961556 9.991119 10.105578 10.064287 10.084643 10.027405
1370185_at 4.492071 4.469398 4.4380646 4.483768 4.431385 4.5654635 4.507134 4.7381725 4.5444546 4.506086 4.582139 4.5722585
1370186_at 10.357364 10.152503 10.045844 10.179191 9.821758 9.815923 10.0240965 10.609628 9.8949 9.664491 9.841957 10.256269
1370187_at 10.717515 10.810624 10.804384 10.571967 10.782251 10.742971 10.672581 10.758588 10.683034 10.469036 10.584753 10.57221
1370188_at 10.166451 10.30246 10.454401 10.311946 10.578076 10.442825 10.310567 10.522989 10.344258 10.562416 10.4779415 10.430423
1370189_at 10.331227 10.326993 10.460536 10.269225 10.490671 10.463367 10.507359 10.531505 10.415887 10.401795 10.571937 10.54174
1370190_at 11.732151 11.611337 11.652681 11.654565 11.717216 11.704176 11.702859 11.661466 11.532777 11.649149 11.599151 11.66518
1370191_at 8.167915 8.079983 8.430355 8.135377 8.300417 8.042299 8.337205 8.364008 8.311643 8.377229 8.245659 8.091667
1370192_at 8.396645 8.1256275 8.209563 8.395038 8.1441555 8.166787 8.249358 8.260332 8.333602 8.066338 8.222326 8.148847
1370193_at 11.040949 10.755985 11.275759 11.339841 11.22813 11.3635025 11.003404 11.047208 11.216356 10.890241 10.839126 11.31338
1370194_at 8.181848 8.17383 7.9695067 8.134039 7.806045 8.0133915 8.351463 7.9314117 7.9425645 8.101635 7.786795 8.145674
1370195_at 7.941507 8.019086 8.207613 8.15325 8.060827 8.030182 8.05695 8.158532 8.117884 8.2283745 8.077196 8.033434
1370196_at 6.6788855 7.119049 6.7726707 6.9174128 6.612304 6.531543 6.738918 6.6986885 6.9733014 6.742809 6.7022004 6.75333
1370197_a_at 6.1006813 6.3631945 5.9513626 6.0922008 6.2896833 6.4725113 5.8005776 6.4609184 6.1615324 6.3432746 6.205653 6.2602277
1370198_at 3.3535635 3.2545004 3.2533717 3.1333172 3.325111 3.203621 3.3216417 3.263672 3.3000147 3.3798392 3.2176502 3.392058
1370199_at 9.796849 9.940675 10.050521 9.852484 10.1999655 9.943178 9.887332 9.965977 10.003313 9.854593 9.921885 9.92926
1370200_at 11.634611 11.567834 11.8659115 11.705464 11.5686 11.507075 11.650128 11.546185 11.894803 11.719118 11.685499 11.782307
1370201_at 3.6869829 3.6935542 3.7278948 3.7688265 3.9473333 3.7267044 3.7528846 3.7899914 3.9671366 3.8364239 3.7157502 3.7264616
1370202_at 10.099036 9.308949 9.623394 9.223102 10.101783 9.65038 9.222983 9.322021 9.331006 8.050467 9.41048 8.76722
1370203_at 7.5683236 7.611634 7.508658 7.3165827 7.703039 7.5597754 7.53832 7.556107 7.60028 7.7273183 7.4974775 7.7537193
1370204_at 8.39112 8.55098 8.527313 8.50198 8.607867 8.591412 8.341312 8.512893 8.545844 8.462469 8.589767 8.589604
1370205_at 3.8836012 3.831035 3.7400258 3.8844593 3.8971012 3.9529672 3.8098752 3.8684309 4.0804257 3.8845572 3.8925364 3.5401745
1370206_at 4.452003 4.575395 4.6424165 4.4013 4.47862 4.4469447 4.4369307 4.48166 4.546163 4.430959 4.4775724 4.3426147
1370207_at 11.082574 11.283894 11.090341 11.229368 11.337239 11.206036 11.176964 11.185097 11.147457 11.182862 11.136272 11.172405
1370208_at 8.046333 7.918168 7.819947 7.961732 7.7796674 7.9021015 7.803853 7.9208503 7.9056067 7.773425 7.8711996 7.9199224
1370209_at 9.571082 9.902924 10.366985 9.517648 10.501404 10.450973 9.4773 10.210211 10.030432 9.30893 9.908418 9.945961
1370210_at 5.262911 5.2169023 5.0008674 5.391777 5.1399846 5.0342712 5.2800016 5.599369 5.155576 5.33735 5.3682647 5.2384396
1370211_at 6.0342193 6.1131744 6.2756753 6.4819527 6.162512 6.3212237 6.201569 6.10965 6.1187944 6.34679 6.136355 6.1783795
1370212_at 5.230396 5.254997 5.0594125 5.0945544 5.3856773 5.1106234 4.906086 5.2479625 5.08123 4.9801455 5.1574364 4.880085
1370213_at 11.4415 11.5661955 11.602222 11.543657 11.587291 11.5503235 11.520441 11.596816 11.582724 11.5764065 11.5044775 11.564079
1370214_at 4.6337233 4.904952 4.659031 4.839153 4.944744 4.6120024 4.854109 4.6765423 4.6009912 4.635659 4.6951056 4.6949987
1370215_at 10.251463 9.773597 10.080259 10.102977 9.945187 10.089472 9.865874 10.153554 9.979826 9.896365 9.96833 10.298136
1370216_at 4.4495745 4.52072 4.529702 4.507481 4.0616984 4.7380776 4.531784 5.7504883 4.3254504 4.5557594 4.535344 4.1487827
1370217_at 5.377924 5.1149654 5.3278437 5.1491475 5.3252115 5.5049286 5.2289195 7.419543 5.341593 5.167036 5.3167524 5.141921
1370218_at 6.5800953 5.9519496 5.7915506 6.230128 6.000855 5.75302 6.3527603 5.614758 6.050168 6.001426 6.094847 6.396612
1370219_at 8.792585 8.325033 8.447492 8.4622345 8.47369 8.461775 8.335524 8.662109 8.614774 8.363123 8.258431 8.401612
1370220_at 10.325816 10.31531 10.697949 10.373782 10.311191 10.474621 9.254197 9.4361925 9.711451 10.229334 9.91141 10.605524
1370221_at 4.6257706 4.408203 4.4421377 4.340969 4.524699 4.45135 4.575246 4.762138 4.471598 4.3269486 4.792931 4.6812315
1370222_at 4.824277 4.984484 4.9048233 4.5214 5.0380254 4.8654017 4.7051535 4.618562 4.8549924 4.677791 4.8078446 4.7553716
1370223_at 8.001412 8.057772 8.025839 8.045413 8.216359 8.140592 7.9372025 8.061481 8.029812 8.127159 8.113981 8.032023
1370224_at 8.843176 9.106024 9.465149 9.37824 9.377155 9.126885 8.929422 9.793764 9.48114 9.040523 8.864189 9.554084
1370225_at 4.966547 5.063162 5.2334566 5.246257 4.8309255 5.120474 5.159629 4.8453913 4.840522 4.898426 4.96249 5.230096
1370226_at 10.286219 10.245157 10.142998 10.12192 10.318247 10.294928 10.303459 10.263386 10.312777 10.1079035 10.188871 10.227901
1370227_at 3.348498 3.3912094 3.2518377 3.3038733 3.1622195 3.2769048 3.281058 3.3099864 3.2664194 3.1643004 3.2258666 3.1120164
1370228_at 14.420876 14.353881 14.381546 14.329899 14.35013 14.371522 14.3465805 14.393675 14.383837 14.407595 14.334245 14.448364
1370229_at 5.1575556 4.9088078 5.1525445 5.1432195 4.8941565 5.261353 5.0210195 5.1386747 5.02613 5.013387 5.0739746 5.029566
1370230_at 11.052193 11.195978 11.086011 11.134174 11.209285 11.07295 11.115336 11.1058035 11.08624 11.125473 11.008231 11.041551
1370231_at 7.2617736 7.268496 7.19996 7.426025 7.260122 7.1898074 7.2729697 6.8963695 7.294524 6.9988933 7.18488 7.188441
1370232_at 10.230855 10.779938 10.473433 9.952091 10.252226 10.39554 10.226759 10.406226 10.205714 9.972703 10.026132 10.252884
1370233_at 4.8701644 4.9206114 4.834239 4.8212223 4.91236 4.9215574 4.994898 4.77798 4.916838 4.7018576 4.866194 4.8523464
1370234_at 12.850665 12.6888075 12.875338 12.840879 12.758108 12.746325 12.688622 12.792125 12.803659 12.511822 12.489662 12.488618
1370235_at 13.287014 12.985707 13.061656 12.995984 13.071421 13.160023 13.109183 13.009683 13.0712 12.93033 12.972887 12.912525
1370236_at 9.034188 8.824253 8.623321 8.733092 8.770313 8.899964 8.888193 8.737512 8.722845 8.73512 8.677069 8.742361
1370237_at 12.06764 12.180785 12.079486 12.170887 12.037285 12.131173 12.134086 12.125912 12.166601 12.010133 11.886245 12.140549
1370238_at 11.721496 11.854677 11.70195 11.645668 11.736087 11.724987 11.675024 11.630144 11.604769 11.56513 11.598588 11.514813
1370239_at 13.613618 13.312519 13.045759 13.580791 13.415897 13.373692 13.530988 13.890331 13.050894 13.395406 13.290132 12.879623
1370240_x_at 13.641249 13.296756 13.0419035 13.55492 13.36876 13.335429 13.524656 13.81851 12.987033 13.372922 13.252703 12.840533
1370241_at 14.113236 14.023394 13.979125 13.870086 14.066091 14.080199 13.9684925 13.903854 14.102649 13.868952 14.0454855 13.690133
1370242_at 12.561639 12.556485 12.517815 12.575857 12.653494 12.560362 12.583452 12.627507 12.631642 12.802028 12.706935 12.530731
1370243_a_at 10.407576 10.559608 10.574999 10.324486 10.250069 10.135139 10.275973 10.436542 10.36487 10.701006 10.58098 10.398713
1370244_at 12.294603 12.224432 12.447272 12.27409 12.408754 12.490389 12.272536 12.267831 12.446255 12.357647 12.490841 12.538829
1370245_at 10.230025 10.341227 10.490281 10.345541 10.503172 10.676212 10.235931 10.428881 10.451512 10.40776 10.526247 10.451201
1370246_at 12.10291 11.924387 12.023385 11.9651985 11.971285 11.938212 11.981803 11.762268 12.0026455 11.902788 11.888824 11.886035
1370247_a_at 6.436279 6.4891267 6.660079 6.083902 6.376587 6.389393 6.4864316 6.6138124 6.5118 6.2829123 6.37119 6.352384
1370248_at 6.0013857 6.3196993 6.107829 6.147525 6.2508235 6.323019 6.0699596 6.3769336 6.2758713 6.374452 6.4822965 6.3495264
1370249_at 7.3163004 8.05295 7.216812 7.5547543 8.094523 7.459556 7.5267444 7.437544 7.4016323 7.076884 7.1446533 8.312481
1370250_at 9.105272 9.10122 9.083134 9.387544 9.255337 9.280978 9.187726 9.281413 9.208636 9.351143 9.476174 9.360632
1370251_at 6.060086 6.6355205 6.2694516 6.2520247 6.2481694 6.2150755 6.5328712 6.3034315 6.1128793 6.3554673 6.2386413 6.503147
1370252_at 8.283474 8.437042 8.232646 8.349086 8.233211 8.424997 8.947945 8.515999 8.157353 8.606248 8.749616 9.031513
1370253_at 11.650704 11.699858 11.639176 11.706422 11.8427925 11.770257 11.679315 11.805714 11.784536 11.952275 11.939605 11.725147
1370254_at 3.7523148 3.5634422 3.5830426 3.6742952 3.263609 3.8931403 3.6616983 3.5697124 3.5970378 3.6065829 3.617725 3.6754699
1370255_at 4.628127 4.583996 4.453718 4.573723 4.593605 4.916135 4.6771517 4.3371468 4.651369 4.4714317 4.7425823 4.3677397
1370256_at 7.751915 7.490153 9.236981 8.574133 9.487569 7.7309585 8.011784 7.0674205 8.286907 8.25411 7.7843847 8.163507
1370257_at 4.25397 4.6215143 4.871131 4.4199533 4.054225 4.103035 4.3199573 4.2284813 4.2110424 4.4391003 4.252968 4.3172092
1370258_at 5.424881 5.185095 5.565082 5.4716754 5.4426994 5.37843 5.4280915 5.4638176 5.453633 5.730457 5.324309 5.787417
1370259_a_at 7.3662844 7.5022893 7.412733 7.1918726 7.572511 7.3346033 7.376117 7.349324 7.4856997 7.2913055 7.4402075 7.2896323
1370260_at 6.5861464 6.7473755 6.969925 6.5850215 6.485251 6.8866158 6.9097834 6.72093 6.619544 6.6007066 6.664279 6.7766414
1370261_at 7.795945 7.7128177 7.7011156 7.749893 7.482937 7.7208486 7.6310816 7.3463526 7.740793 7.606321 7.7781644 7.6620464
1370262_at 9.004379 8.982248 9.043531 8.954041 8.979486 8.997738 8.904301 8.926357 9.063158 8.895884 8.878691 8.913088
1370263_at 5.8718667 5.9418397 5.815553 5.882898 5.8580766 5.797176 5.7107563 6.0307684 5.676787 5.711574 5.8496337 5.8175616
1370264_at 7.4571877 7.7861567 8.020639 7.6069508 7.6673636 7.679489 7.4730177 7.5469246 7.958366 7.541207 7.716901 7.7634387
1370265_at 6.432619 6.080697 6.050978 6.0826135 6.009715 6.033844 6.0596533 6.1873746 5.9952607 5.9504204 6.1788745 6.5216665
1370266_at 6.9262347 6.5736537 6.939744 6.8853707 6.830559 6.568753 6.7311063 6.8396254 6.654235 6.572467 6.404193 6.7163763
1370267_at 6.3371625 6.3875394 6.542454 6.326478 6.391343 6.5365214 6.4378886 6.2327323 6.3884244 6.49723 6.30652 6.7649226
1370268_at 4.1997356 4.081904 4.432831 4.2599325 4.312376 4.4464884 4.172288 4.267503 4.4101753 4.2764645 4.1415133 4.314964
1370269_at 5.0078874 5.0966644 5.0740404 5.105384 5.297782 5.0940647 4.881032 5.0128236 5.0110407 5.8585496 6.0820394 6.1966815
1370270_at 3.8156126 4.0014634 3.677282 3.9101043 3.6757987 3.949541 3.8713686 3.883042 3.9974368 3.752842 3.7286515 3.7516515
1370271_a_at 7.0782104 7.3077745 7.2269673 7.0340366 7.1778774 7.319076 7.3371086 7.2376375 7.3029885 7.1596885 7.098418 7.3234744
1370272_x_at 6.166815 6.122272 6.27054 5.9132657 6.0436897 6.0679812 6.1201754 5.9830823 6.1595464 6.169324 5.9625964 6.265424
1370273_at 3.4580576 3.4843953 3.3792233 3.5930948 3.4457195 3.644754 3.3487983 3.5839713 3.4026337 3.1912243 3.425597 3.4752219
1370274_at 12.819309 12.935181 12.883707 12.748416 12.823105 12.951222 12.79489 12.823882 12.851727 12.826812 12.791041 12.673327
1370275_at 12.629179 12.68469 12.684172 12.653357 12.576436 12.593757 12.648063 12.603202 12.685066 12.651544 12.573262 12.696048
1370276_at 12.200308 12.104692 12.147812 12.114791 12.21206 12.339633 12.220179 12.130543 12.3063965 12.361109 12.199417 12.240776
1370277_at 11.856579 11.89843 11.982785 11.954104 11.816853 11.906084 11.956252 11.945656 11.9850855 12.082609 11.990666 11.92104
1370278_at 11.445243 11.339719 11.335095 11.348901 11.386755 11.427329 11.471723 11.373566 11.441674 11.494068 11.401881 11.358111
1370279_at 5.260849 5.356346 5.4616365 5.622084 5.454463 5.752073 5.4479656 5.6584425 5.3469787 5.599515 5.5660677 5.557791
1370280_at 10.534517 10.638913 10.500098 10.722783 10.545664 10.5130415 10.539392 10.518957 10.749547 11.032281 10.891658 10.693288
1370281_at 10.162721 9.529118 10.533185 9.8351555 10.032786 10.004217 10.445338 9.721362 9.782211 9.934559 10.372015 9.899435
1370282_at 6.8698277 7.0837274 7.0700636 7.0503654 7.131899 6.8215714 6.9366026 7.2625155 7.3089356 7.106989 7.2620697 6.382093
1370283_at 12.336757 12.374244 12.495939 12.360134 12.3809805 12.287082 12.45517 12.559858 12.515143 12.637432 12.371848 12.365349
1370284_at 12.227845 12.163466 12.068579 12.046178 12.252935 12.161103 12.175267 12.076286 12.145059 12.096827 12.075187 12.108318
1370285_at 6.1447906 6.6417727 6.375946 6.2658486 6.629155 6.655614 6.2100163 6.4917426 6.3406534 6.159038 6.2220516 6.352922
1370286_at 9.757435 9.267653 9.943798 9.76134 9.479579 9.809505 8.970745 9.009304 9.485636 9.2239065 9.209968 9.480739
1370287_a_at 9.383593 9.348366 9.209082 9.22077 9.390302 9.078257 9.465406 9.406783 9.563846 9.618797 9.628045 9.42415
1370288_a_at 8.589764 8.302259 8.426984 8.388109 8.5607815 8.286758 8.542717 8.779264 8.723841 8.843443 8.736956 8.484375
1370289_x_at 3.5526137 3.689295 3.4336445 3.6862516 3.684309 3.705652 3.6444273 3.6847649 3.8585875 3.6963902 3.7833788 3.6195674
1370290_at 8.267237 8.671887 8.206448 8.138109 8.345121 7.8950653 8.488608 8.454285 8.710264 8.70565 8.607064 8.448631
1370291_at 5.30348 5.3748736 5.4871197 5.376603 5.4315042 5.27829 5.406023 5.381212 5.386634 5.34864 5.639705 5.5512652
1370292_a_at 4.0850816 4.1132593 4.1642656 3.9333663 4.004074 3.9169152 3.8492246 4.059573 3.9028122 3.9085488 3.785381 3.968708
1370293_at 5.351818 5.538788 5.4980335 5.323893 5.664569 5.5780888 5.3598275 5.5334787 5.4696836 5.4264917 5.3525696 5.385616
1370294_a_at 6.9564724 7.7145767 7.1102314 7.0589604 7.4927206 6.6914926 7.20857 6.932846 7.0591216 6.7005224 6.600569 6.7861476
1370295_at 8.447787 8.823169 8.585384 8.607831 8.828649 8.571782 8.693428 8.822588 8.825857 8.955981 8.901219 8.878807
1370296_at 13.430062 13.587491 13.545457 13.540461 13.545093 13.581104 13.519871 13.580596 13.498516 13.413791 13.433799 13.55609
1370297_at 6.31008 6.4434137 6.5439544 6.348471 6.553873 6.1769032 6.318873 6.4337974 6.1029916 6.321115 6.1667 6.4766717
1370298_at 10.028405 10.222575 10.092489 10.230854 10.045775 10.072993 10.128505 10.041214 10.119127 10.169507 10.200466 9.89266
1370299_at 13.63553 13.673234 13.617648 13.642133 13.609818 13.590673 13.650541 13.560496 13.611853 13.610806 13.619262 13.64524
1370300_at 8.136617 7.9151745 8.254702 8.058064 8.122259 8.122759 8.2442665 8.173729 8.165348 8.344354 8.268087 8.222754
1370301_at 7.116232 7.267954 6.98294 7.010978 7.326734 7.134107 6.983707 7.028384 7.1379886 7.1188955 7.2240753 7.1717606
1370302_at 7.9878416 8.080553 7.9380307 7.8514977 7.927475 7.723381 7.8970404 7.771472 8.026303 8.047478 7.8130636 8.139498
1370303_at 6.095497 6.2023315 6.407814 6.2689905 6.362447 6.1751184 6.1193285 6.508603 6.6197276 6.449425 6.3292403 6.4855237
1370304_at 9.060191 8.850887 9.017501 8.962556 8.982572 8.834365 9.0826845 8.860419 8.998865 9.303172 9.143165 9.101477
1370305_at 9.657724 9.697529 9.608571 9.615803 9.594344 9.758046 9.805457 9.868417 9.799568 9.826125 9.707053 9.59049
1370306_at 8.546661 8.582109 8.603318 8.532328 8.507188 8.394986 8.48804 8.651251 8.412382 8.688092 8.59614 8.45365
1370307_at 7.5586896 7.105811 7.2360325 7.242511 7.139336 7.24806 7.3716464 7.2959843 7.3224473 7.484125 7.332283 7.4795647
1370308_at 7.973681 8.161236 7.811472 7.910773 8.316298 7.903505 8.075289 7.7907968 8.078009 8.092022 8.04232 7.955064
1370309_a_at 10.88471 10.709272 10.86648 10.880949 10.746959 10.644416 10.828544 10.842664 10.900163 10.978139 10.829895 10.895323
1370310_at 13.024041 12.870506 12.927033 12.881829 12.808093 12.931951 12.907292 12.707988 12.93327 12.742844 12.708276 12.762628
1370311_at 8.470028 8.205833 8.426962 8.570002 8.325027 8.551285 8.541986 8.318399 8.402453 8.66892 8.494497 8.523809
1370312_at 4.164739 4.0787716 4.1068707 4.0545673 4.0410137 4.1384864 3.9736722 3.7851074 4.088953 3.7860703 3.942805 4.0236545
1370313_at 9.026824 8.789281 8.741645 8.813538 8.8404255 8.771433 8.915918 9.028543 9.069325 9.0537615 8.858678 8.769583
1370314_at 7.658833 7.6682234 7.88266 7.8398547 7.4405794 7.709907 7.825142 7.749272 7.66063 8.227954 7.8367815 7.986867
1370315_a_at 5.9041295 6.0062723 5.945152 5.8256927 5.681699 5.9892626 5.7189503 6.1083083 5.7698936 5.6875772 5.727437 5.555916
1370316_at 7.911374 7.731674 7.8513517 7.860877 7.818886 7.7893167 7.8685665 7.940486 7.959763 7.9764795 8.046227 7.968585
1370317_at 6.721908 6.8939433 6.6358404 6.745165 6.7695465 6.853325 6.8616543 6.8739176 6.776067 6.563401 6.708521 6.5499077
1370318_at 7.397351 7.4196258 7.550983 7.471576 7.352069 7.195613 7.328965 7.489895 7.520637 7.6785746 7.5167847 7.415322
1370319_at 9.44979 9.574071 9.616182 9.593759 9.384838 9.541915 9.509545 9.60046 9.232847 9.730377 9.842154 9.809125
1370320_at 10.942514 11.165982 10.7628765 10.849134 10.8929405 10.981144 10.867938 10.811791 11.289895 10.860561 10.953999 11.171967
1370321_at 9.948277 10.248964 10.191572 10.125244 10.16354 10.084277 10.123836 10.034535 10.126318 10.183603 10.138191 10.1646595
1370322_at 9.933078 10.070505 10.077884 9.837487 9.974322 9.904578 9.81855 9.906519 10.007078 9.889199 9.787637 9.818334
1370323_at 5.790487 5.409941 5.655077 5.7427278 5.6779184 5.8698525 5.8884354 5.981384 5.972005 6.241565 6.236469 5.8688474
1370324_at 7.4001603 7.1749196 7.113932 7.3058896 7.3167076 7.283525 7.3052044 7.316652 7.2223215 7.1125474 7.296592 7.0517225
1370325_at 9.60759 9.517287 9.647292 9.71046 9.576186 9.421682 9.592505 9.692104 9.600444 9.73155 9.579258 9.621179
1370326_at 7.309557 7.238079 7.1386695 7.2516356 7.218233 7.2915683 7.18257 7.2047606 7.1897287 7.122211 7.1973176 7.1205287
1370327_at 8.003029 8.0738125 8.049757 8.198215 7.992683 7.953279 8.1236725 7.921373 8.162894 8.08004 8.070639 8.101944
1370328_at 5.6157856 5.515839 5.8158965 5.525203 5.557263 5.703861 5.436863 5.76677 5.778298 5.5122285 5.6955566 5.3878846
1370329_at 8.869173 9.164956 9.289596 9.112461 9.024118 8.991421 9.073236 9.104931 8.99562 8.88128 9.051569 9.24259
1370330_at 6.8546824 6.949504 6.830483 6.742269 6.7266035 6.727011 6.532161 6.860277 6.8519297 6.749404 6.6706276 6.9315033
1370331_at 7.8082433 7.789841 7.7650843 7.5879145 7.52495 7.6804905 7.5388985 7.3742895 7.433941 7.4883223 7.1961203 7.33016
1370332_at 5.217373 5.140479 5.235982 5.317329 5.4113655 5.2820272 5.0562944 5.2558336 5.3851495 5.2610173 5.2344074 5.280938
1370333_a_at 13.260961 13.20371 13.1425495 13.056957 13.274626 13.248352 13.239754 13.110452 13.13419 12.864056 13.074346 13.024443
1370334_at 8.861607 9.076719 9.271231 9.309801 8.887569 9.028477 8.813481 8.298199 8.94693 8.686536 8.530676 9.037197
1370335_at 7.8898864 7.9619517 7.86731 7.7914176 7.8954167 7.743579 7.6518254 7.68667 7.664816 7.6527524 7.5180125 7.535741
1370336_at 10.441419 10.734399 10.468663 9.643757 10.349811 9.217692 10.630272 10.848629 9.576393 9.8431225 10.091206 10.035121
1370337_at 7.908203 7.901703 7.8834534 7.9856963 7.868189 7.835546 7.86329 7.897961 8.000365 8.037469 7.91735 7.963432
1370338_at 3.6041055 3.5349789 3.6115959 3.5355172 3.406275 3.752938 3.660332 3.4842358 3.5938003 3.7502372 3.5007522 3.554726
1370339_at 10.010808 9.967148 10.067718 9.979638 10.013322 9.905577 9.987539 10.161157 10.137482 10.121252 10.184988 10.181617
1370340_x_at 9.081308 9.045416 9.096716 9.019148 9.056634 8.966615 9.050165 9.243098 9.269176 9.181855 9.156828 9.215157
1370341_at 3.5277305 3.595275 3.4496036 3.6436887 3.5439873 3.7342675 3.7323992 3.5005407 3.594285 3.5041163 3.8458402 3.4609263
1370342_at 3.6606607 3.7666671 3.5462086 3.36413 3.7653122 3.4955342 3.469108 3.5893576 3.6279764 3.985128 3.5267632 3.3887715
1370343_at 6.4648366 6.6984477 6.6376133 6.7452784 6.788052 6.753017 6.7224927 6.837757 6.473299 6.7620354 6.488686 6.8498917
1370344_at 7.5681844 8.023872 7.994474 8.105719 7.9678545 7.911424 7.818353 7.833552 8.379435 8.429226 8.384757 8.385805
1370345_at 5.9586906 6.8074436 6.5697746 5.9491434 6.7740335 5.9652376 6.3127093 5.645833 5.7426004 5.5708714 5.1234636 6.1374464
1370346_at 5.775958 6.756829 6.0386124 5.6342382 6.342546 5.3064795 5.9925685 5.451793 5.5420623 5.607915 5.0692167 5.4802
1370347_at 5.169628 5.209362 5.2972918 5.534427 5.0048795 5.2106495 5.3914337 5.3741226 5.3762875 5.4378676 5.1083193 5.2395096
1370348_at 10.5841675 10.479584 10.457689 10.626084 10.3267 10.457678 10.456001 10.505265 10.587589 10.494374 10.473017 10.53583
1370349_a_at 14.103342 14.127955 14.103081 14.1282835 14.115502 14.067945 14.1358185 14.103342 14.074465 14.068036 14.146073 14.090453
1370350_x_at 12.064392 12.475174 10.516328 12.856835 13.128759 11.938128 12.216251 12.448437 10.826956 11.170702 11.821311 12.16463
1370351_at 8.649267 8.475942 8.551035 8.430108 8.351277 8.505316 8.483361 8.61554 8.677044 8.6092825 8.591203 8.923477
1370352_at 11.717778 11.744893 11.922103 11.745962 11.742443 11.695529 11.884867 11.968404 11.827177 11.9201145 12.040971 11.844957
1370353_at 7.92532 7.8329754 7.8940444 7.9635844 8.031177 7.9097333 7.8416 7.8447356 7.852616 8.067596 7.88814 7.8313794
1370354_at 8.277395 8.098798 8.192249 8.009417 8.153299 7.9434276 8.091249 8.1189995 8.034515 8.184698 8.123814 8.215986
1370355_at 12.28114 12.10195 12.350118 11.88 11.483402 12.224635 12.294119 11.042089 11.162961 10.125234 9.829594 10.034427
1370356_at 7.3321767 7.222478 7.3094187 7.3760014 7.3291526 7.0528936 7.404535 7.2268677 7.201897 7.447054 7.209039 7.283141
1370357_at 8.041611 7.924854 7.9522905 8.0567 7.7864404 7.880529 7.995374 7.8444357 7.9376893 7.74239 7.772207 7.8335657
1370358_at 8.303721 8.498283 8.448975 8.452404 8.492762 8.466815 8.530183 8.377155 8.342135 8.342328 8.407494 8.451436
1370359_at 12.509806 12.7592125 12.641246 12.646933 12.669484 12.733477 12.513106 12.55253 12.685452 12.415626 12.529137 12.469371
1370360_at 8.619812 8.839368 8.645157 8.901245 8.823391 8.806286 8.928018 8.793437 8.95511 9.002596 8.830873 8.593539
1370361_at 4.73898 4.6065063 4.851989 4.813701 4.6957703 4.5761485 4.7238355 4.826274 4.8161306 5.3334684 4.913992 4.520166
1370362_at 6.9688697 7.491031 7.10644 7.165077 7.1691585 7.4859447 7.0904 7.0149674 6.982044 7.0088944 7.1900077 6.959351
1370363_at 12.204283 12.424529 12.425677 12.471876 12.069278 12.020612 12.250306 12.292591 12.744745 12.194695 12.023785 12.344339
1370364_at 7.429662 7.2935457 7.3593 7.503215 7.3719625 7.4586706 7.36525 7.257274 7.3510065 7.605653 7.5747924 7.399317
1370365_at 8.783838 8.707573 8.770178 8.802707 8.644926 8.729166 9.007857 8.746579 9.143761 9.04776 9.187493 8.987041
1370366_at 10.127091 10.223601 9.998702 10.122941 10.319175 10.2521305 10.135072 10.28427 10.057304 10.231585 10.238316 10.185019
1370367_at 4.4526024 4.649419 4.620215 4.582661 4.3346663 4.435564 4.4322233 4.661388 4.4639263 4.3354836 4.226639 4.655175
1370368_at 7.0000825 7.0112906 6.793433 7.0651736 6.9545107 6.8413534 6.927874 6.854972 6.883921 7.179642 7.049865 6.916813
1370369_at 6.724926 6.3964972 6.484139 6.474103 6.261727 6.5347943 6.3896475 6.7171383 6.3950257 6.4688935 6.357176 6.1782846
1370370_at 8.158451 8.3089285 8.150471 7.9721527 8.199167 8.305476 8.030104 8.109507 8.310759 8.056775 8.2209215 8.081073
1370371_a_at 8.73442 8.821843 8.930123 8.831306 8.474718 8.965937 8.661548 8.485211 8.537461 8.092854 8.404476 8.354226
1370372_at 4.418888 4.272714 4.39326 4.578864 4.40915 4.616318 4.2740464 4.4741426 4.403328 4.5389905 4.603219 4.3333564
1370373_at 6.0643187 5.821044 5.8635545 6.1687746 5.9388995 5.793802 5.869141 6.1581683 5.892304 6.032234 5.9952126 5.7219434
1370374_at 8.680563 8.89521 8.351374 8.621905 8.494601 8.402291 8.186067 8.291512 8.572075 8.185273 8.107472 8.310382
1370375_at 11.271052 11.357193 11.439822 11.566861 11.34062 11.317851 11.437391 11.551997 10.858175 11.154805 11.002107 11.52188
1370376_a_at 8.657942 8.353651 8.255871 8.457613 8.451153 8.292578 8.425598 8.867315 8.587688 8.796555 8.788424 8.444374
1370377_at 12.5728655 12.965401 13.040598 12.937163 12.733793 12.93842 12.899843 12.694118 12.902027 12.798839 12.922351 12.535627
1370378_at 12.399353 12.384083 12.4387455 12.3761 12.363237 12.332808 12.336013 12.286389 12.399032 12.362033 12.330869 12.250933
1370379_at 5.925794 6.068987 5.752135 6.0564814 5.678704 5.9293633 5.793116 5.8033447 5.8288016 6.030117 5.7943907 5.9386306
1370380_s_at 6.6338515 7.006985 6.815594 6.775042 6.7567554 6.7993073 6.848568 7.245007 6.6819124 6.6374936 6.6514244 6.7364254
1370381_at 10.810661 10.5398445 10.691186 10.45383 10.582259 10.588789 10.620781 10.6193695 10.393549 10.383859 10.141875 10.535037
1370382_at 4.287209 3.2803175 4.3140535 3.3657691 4.0312777 3.456182 3.4146664 3.307658 4.352976 3.3303945 3.2843397 3.5228772
1370383_s_at 8.468933 7.9045305 8.269331 7.993846 8.242266 8.077681 7.8184958 8.158392 8.384582 7.4619718 7.1401114 7.824984
1370384_a_at 8.935917 7.1191845 5.9014916 4.97428 7.676039 6.898735 6.818718 6.4409585 7.596511 4.8041015 5.998312 4.621027
1370385_at 5.748192 5.367567 5.3285694 5.228542 5.646405 5.202881 5.34888 5.633856 5.8466578 6.0932117 5.9922523 5.9435186
1370386_at 7.4428124 7.4949484 7.601891 7.663157 7.531386 7.5716224 7.684397 7.679419 7.778065 7.863228 7.8188405 7.8139052
1370387_at 10.558229 10.94651 10.12504 10.248934 11.132671 11.379227 10.58021 10.097527 9.540647 8.94802 8.736901 8.9586935
1370388_at 3.772439 4.0526567 4.218119 4.074996 3.798861 3.7924662 3.958712 4.0608187 4.370706 4.0836425 4.016783 4.3063264
1370389_at 3.8496087 3.845207 3.7500947 3.5326734 3.7264073 3.9430387 3.7020304 3.8000324 3.8608274 3.9586957 3.8181865 3.8719661
1370390_at 4.86083 4.910068 4.6698446 4.8451576 4.9825172 4.95977 5.102495 5.0312066 5.087521 4.8252172 5.146133 5.271377
1370391_at 5.167452 5.0504017 5.22618 5.266165 5.2195225 5.151889 5.0247984 5.45154 4.924589 4.9860053 5.0557513 5.0281
1370392_at 5.206157 5.1972685 5.2475333 4.9900556 5.0508914 5.529184 4.991487 5.034791 4.8825507 5.066287 5.002351 5.000873
1370393_at 5.4936857 5.4760118 5.722893 5.5569 5.4600005 5.6807346 5.6732187 5.6070223 6.084602 6.124042 5.7003174 6.007002
1370394_at 7.776909 6.6172996 7.121472 6.317277 6.495465 8.233009 5.7940197 7.4840913 6.322671 6.386709 7.2522902 7.1010556
1370395_at 6.6222777 6.7471633 6.789633 6.7184157 6.756972 6.956571 6.9040613 6.8243046 6.861063 6.8902707 6.817817 6.65036
1370396_x_at 14.132078 14.152593 14.16512 14.139806 14.14481 14.152808 14.157257 14.156169 14.156531 14.137815 14.160511 14.12856
1370397_at 12.685825 11.672417 11.906037 12.213908 12.325605 12.324787 12.039077 12.064468 12.471831 11.829539 12.136616 12.058833
1370398_at 6.363491 6.1694956 6.1817236 6.2319236 6.0448985 6.153145 6.0579033 5.8966494 6.26592 6.24838 6.3416243 6.169982
1370399_at 7.27244 7.618332 7.694151 7.485911 7.491998 7.7482657 7.219551 7.2949495 7.533312 7.463031 7.4174805 7.4881654
1370400_at 5.5650554 5.225277 5.514265 5.436674 5.3486214 5.190146 5.2780256 5.622927 5.066331 5.5081615 5.6514897 5.7610316
1370401_at 3.799566 3.8113592 4.03318 3.8014164 3.8134158 3.7867746 3.9023738 3.7736835 3.7841527 4.064975 3.9486532 3.622378
1370402_at 7.296398 7.3481646 7.4351916 7.4831142 7.4760537 7.5831194 7.580494 7.588724 7.236124 7.688677 7.453189 7.444699
1370403_at 4.663275 4.5670357 4.7734795 4.942931 5.034645 4.8955994 4.6661196 5.2098975 4.482076 4.8240986 5.05771 4.807621
1370404_at 3.8663933 3.868452 3.938983 3.9433217 3.9760692 3.8718822 4.0167866 4.066029 3.9040267 4.065943 4.027895 3.811315
1370405_at 3.690922 3.6128004 3.615539 3.6377573 3.632311 3.6328297 3.596012 3.77627 3.467276 3.589948 3.676921 3.6023953
1370406_a_at 3.7224455 3.7742515 3.8133621 3.8700674 3.664882 3.8178632 3.5916069 3.7160907 3.4349825 3.8477995 3.756366 3.79809
1370407_at 8.808758 8.716803 8.733112 8.801337 8.779492 8.600105 8.832329 8.772749 8.894299 8.765769 8.884016 9.2747345
1370408_at 4.555221 4.7200103 4.617199 4.4794493 4.820605 4.6672125 4.4796276 4.7578244 4.73886 4.6261277 4.6605062 4.6788034
1370409_at 4.734109 4.5627065 4.773543 4.7656283 4.6809435 4.952133 4.575379 4.4520197 4.6641474 4.732883 4.733408 4.4480805
1370410_at 4.116865 3.7559772 4.193662 4.4286733 4.180483 4.091284 4.201146 3.9860659 3.8575447 3.9571912 4.0478816 4.027385
1370411_at 5.848767 5.9129205 5.909288 5.73534 5.675383 5.4510026 5.6649437 5.7400293 5.8588614 5.8591924 5.2087607 5.501098
1370412_at 4.0711727 3.9506872 4.052839 4.094655 4.141407 4.163048 4.0525503 3.9207408 4.0885544 3.975383 3.999654 4.2195444
1370413_at 6.7447305 6.5753565 6.478294 6.8363304 6.7109756 6.626538 6.808827 6.4492917 6.4783173 6.9976816 6.7020936 6.8479743
1370414_at 9.185347 9.212728 9.104206 9.062321 9.152351 9.09483 9.192845 9.450452 8.98733 9.327038 9.120726 8.974182
1370415_at 6.1761355 5.9912796 6.077003 6.122451 5.888181 5.8981414 5.896147 6.057844 5.8008704 5.937851 5.8999777 5.879029
1370416_at 4.790301 4.8365445 4.769373 4.823727 5.1399994 4.684847 4.663283 4.9890203 4.6456475 4.869504 4.680768 4.8901963
1370417_at 4.5105977 4.22137 4.3882675 4.236046 4.3250184 4.4013824 4.398478 4.331376 4.385637 4.394661 4.5964823 4.1773043
1370418_s_at 5.454185 5.452361 5.429087 5.2954893 5.344206 5.5098953 5.2069273 5.4113216 5.6436005 5.4336715 5.7293878 5.3490124
1370419_a_at 5.5872955 5.684495 5.4969177 5.6017466 5.85418 5.554578 5.5312357 5.2695837 5.398944 5.5598583 5.501039 5.4652014
1370420_at 12.319806 11.936061 11.683116 11.466263 12.302176 11.963193 11.804574 12.026612 12.150663 10.932011 11.783806 10.603959
1370421_a_at 6.1445866 6.024101 6.07124 6.2709413 6.1701355 5.89716 6.1135964 5.9914613 6.094952 6.1485925 6.393642 6.0625854
1370422_at 6.8958282 6.4762154 6.6036263 6.5817933 6.6385274 6.488896 6.8835573 6.548879 6.5777955 6.812865 7.255466 6.68574
1370423_at 5.667545 5.4787655 5.58161 5.647849 5.4938087 5.8043094 5.715192 6.07854 5.7930603 5.573963 5.6431665 5.715165
1370424_at 3.7434573 4.066452 3.8359966 3.8936052 4.1387663 3.9201984 4.1089454 3.906611 3.9616334 4.0171595 3.9062634 4.0306892
1370425_at 12.504646 12.678208 12.650588 12.709654 12.602614 12.599421 12.682776 12.68584 12.639491 12.592093 12.531297 12.739316
1370426_a_at 10.817831 10.73199 10.959875 10.784733 10.532294 10.679101 10.79431 10.73784 10.751692 10.821401 10.55751 10.867365
1370427_at 5.3149548 5.0007796 4.9727736 5.2594995 5.134301 4.911425 5.2415876 5.2675233 5.11119 4.9560623 5.0173254 5.0117445
1370428_x_at 11.357129 11.95814 11.405427 12.097552 10.217127 11.554417 11.755398 11.773613 11.204498 11.813636 11.873338 12.124173
1370429_at 8.896274 9.581239 8.878949 9.664168 8.706434 9.368359 9.374705 8.898485 8.763758 9.272957 9.066865 9.594689
1370430_at 5.0710335 4.946543 5.0206966 4.8977075 5.096983 5.5262218 4.997651 5.268688 5.282449 5.1259193 5.1423836 4.944414
1370431_at 4.164855 4.262992 4.3305025 4.3523855 4.2398853 4.2741547 4.1597548 4.34942 4.5727105 4.080168 4.265031 4.232789
1370432_at 3.5248935 3.5995786 3.4875271 3.505354 3.6863906 3.4685152 3.3805223 3.6907003 3.471318 3.4079304 3.500248 3.4207907
1370433_at 9.66743 10.045127 9.934781 10.230806 9.625679 9.830739 9.782422 9.760151 9.970996 9.768347 10.171898 10.323625
1370434_a_at 3.456873 3.5109363 3.4819603 3.5903459 3.401309 3.4828632 3.493347 3.349596 3.4351463 3.4835267 3.3937342 3.5387464
1370435_a_at 7.5848413 7.5474973 7.20899 7.32559 7.501247 7.572204 7.654792 7.368707 7.4182544 7.827523 7.680326 7.7160616
1370436_at 7.824085 5.948576 7.41623 7.105991 7.8273535 6.3011527 8.7663145 5.449743 8.134239 6.6946626 9.452163 6.9944324
1370437_at 6.0950413 6.357088 6.4825363 6.205109 6.053935 6.285273 6.0501413 6.254371 6.4037433 6.409674 6.3431964 6.0770946
1370438_at 5.313304 5.161088 5.1639857 5.304301 5.5781446 5.71917 5.444351 5.7020726 5.187676 5.570633 5.286896 5.2930694
1370439_a_at 3.4349067 3.372824 3.2702157 3.334893 3.561645 3.3139255 3.2926614 3.411505 3.400448 3.3105137 3.366824 3.5607328
1370440_at 7.398614 7.425269 7.4642205 7.392495 7.4041634 7.396623 7.3533254 7.3705935 7.307461 7.149923 7.26645 7.2550044
1370441_at 3.7345383 3.9369397 3.7595222 3.6405914 3.6456428 3.636607 3.7785778 3.7368875 3.8196568 3.7493641 3.80266 3.735391
1370442_at 3.2117116 3.3182728 3.266088 3.1961217 3.2449827 3.2542613 3.3636172 3.2417903 3.327885 3.5391347 3.38915 3.3838034
1370443_at 7.424024 7.2848887 7.210533 7.148047 7.260817 7.4257092 7.254663 7.261802 7.358524 6.8805227 7.0862823 7.1613946
1370444_at 4.715873 4.5522156 4.7135167 4.8555136 4.7151804 4.660767 4.775401 4.809297 4.036635 4.5805445 4.597292 4.465906
1370445_at 5.965132 6.2745285 6.4954395 6.1159616 6.241301 6.3886905 6.303269 6.119484 6.0381217 5.9993534 6.201516 5.946443
1370446_at 6.8390365 7.000013 6.750254 6.9076915 6.8601403 6.938205 6.880606 6.799109 6.9816337 7.094056 7.0478516 6.785905
1370447_at 4.952347 4.665511 4.911216 4.9451 5.1342983 4.640087 4.969516 4.71531 4.964326 4.910837 4.6549416 5.105378
1370448_at 4.5819798 4.5802555 4.4397163 4.42703 4.2669296 4.301683 4.555137 4.577149 4.3883524 4.266633 4.5014873 4.5535355
1370449_at 7.7473545 7.868673 7.804181 7.518234 7.7013936 7.696333 7.4761004 7.8159504 7.540011 7.6374397 7.694336 7.9069023
1370450_at 4.6027937 4.47249 4.481624 4.541618 4.4116488 4.4085135 4.5168414 4.4821453 4.2927213 4.2661347 4.3913994 4.331149
1370451_a_at 4.9669952 5.198334 5.0907702 4.704748 5.127917 5.0888066 5.178892 5.081276 4.764101 5.0259385 5.1210537 4.976538
1370452_at 3.7607574 3.878648 3.7099798 3.7272348 3.8565125 3.8990207 3.5867934 3.9862554 3.7541065 3.9092915 3.797954 3.7181864
1370453_at 5.136693 4.805739 4.912843 4.9287453 4.841753 4.801837 5.0160046 5.0546994 4.982906 4.8509183 4.786263 4.941052
1370454_at 4.431051 4.8298597 4.8312235 4.8803043 4.435302 4.4911375 4.5873656 4.6207857 4.719615 4.8258467 4.600266 4.621638
1370455_a_at 3.0407746 3.1346998 3.0366206 3.20032 3.291119 3.2518287 3.2019901 3.0359895 3.3546371 3.1809409 3.191368 3.1938248
1370456_at 3.7934515 3.9011543 3.8546245 3.836068 4.1502886 4.033216 3.8258312 3.9985406 4.0662193 3.9636662 3.9661973 3.9486456
1370457_at 4.2119684 4.1779714 4.165025 4.226116 4.0896816 4.1085243 4.1075172 3.96668 4.2539473 4.016513 4.0777225 4.031139
1370458_at 4.1467624 4.0540037 4.45667 4.4642353 4.00037 4.189478 4.377597 4.5094547 4.29176 4.511337 4.464316 4.445299
1370459_at 4.0498056 3.9056022 4.403349 3.9860845 4.0327287 3.9640667 3.9638383 4.1832604 4.076333 4.012391 3.8712523 3.8963952
1370460_at 7.6277747 7.580491 7.57972 7.742164 7.5074005 7.5621796 7.477667 7.447225 7.6571684 7.649638 7.674902 7.6740284
1370461_at 5.0540733 5.273139 5.1107917 5.2038465 5.538341 4.854887 5.223428 4.990794 5.330297 5.144223 4.9505024 5.0295095
1370462_at 4.6600046 5.7450666 4.951545 4.7583456 5.3867574 4.613522 4.989386 4.5144553 4.6684866 4.673297 4.644848 4.641251
1370463_x_at 6.966147 5.801999 6.8933053 5.61312 6.884194 6.032217 5.9615865 7.967277 6.953394 5.5575724 6.5095587 6.1121993
1370464_at 5.743298 4.866866 4.8749366 5.303988 5.5298944 5.0409145 5.471835 4.832062 5.719267 6.2692175 6.650227 5.8658867
1370465_at 5.3655953 4.883313 5.058944 5.3678355 5.2084455 5.059628 5.3782873 4.8792315 5.5769424 5.610866 6.2781477 5.297431
1370466_at 3.95517 3.9559631 4.0298157 3.9719083 4.0670004 3.9631352 3.8478317 3.9806364 3.9447894 3.896166 4.0029397 4.1492777
1370467_at 4.625887 4.5958095 4.389468 4.4724655 4.8117657 4.6481104 4.659322 4.7396355 4.601532 4.5064864 4.5341597 4.7262874
1370468_at 3.342852 3.2976947 3.0923047 3.4780877 3.156651 3.2724068 3.2095718 3.337553 3.3220325 3.4159484 3.3543825 3.215546
1370469_at 5.6091056 5.456766 5.349576 5.5444665 5.5362782 5.5890965 5.5558496 5.7268147 5.5809093 5.499658 5.690821 5.6971507
1370470_at 4.011184 3.9017177 3.870727 3.828911 3.934131 4.028163 3.9126458 3.8188586 3.9793317 4.055385 3.7289762 4.2480655
1370471_at 3.855038 3.88754 3.7105525 3.8922513 3.7627466 3.8270187 3.596124 3.7377985 3.8525822 3.7868543 3.7833917 3.828986
1370472_a_at 4.7259684 4.7472167 4.667618 4.757699 4.4708943 4.7089977 4.623871 4.756771 4.794976 4.6306286 4.6953793 4.655439
1370473_a_at 6.124249 6.3562593 6.23713 6.3815956 6.2821803 6.2062793 6.021376 6.213336 6.0077944 6.3713765 5.9607763 6.0441713
1370474_at 5.525651 5.3610506 5.983749 5.3633175 5.514789 5.556455 5.398113 5.219823 5.683428 5.4396515 5.568296 5.567249
1370475_at 13.201337 13.149273 13.273185 13.173505 13.188025 13.25032 13.226262 13.127737 13.218666 13.195635 13.191723 13.24183
1370476_at 7.2853403 7.0833063 7.236207 7.342483 7.241775 7.2636414 7.318719 7.2382283 7.2421765 7.4087634 7.350562 7.3693705
1370477_at 3.770153 3.7656178 3.7531147 3.4164972 3.605061 3.5806217 3.704033 3.4887772 3.6286688 3.8231642 3.6012926 3.499478
1370478_at 5.5458364 5.657941 5.8087125 5.7532496 5.732645 5.8565707 5.5986185 5.9456334 5.8318253 5.6987853 5.8030467 5.6129007
1370479_x_at 13.1070795 13.442367 13.512963 13.650017 13.4110155 13.460736 13.607127 13.477228 13.496109 13.416619 13.322729 13.59723
1370480_at 4.058853 3.8244617 3.924768 3.9695222 3.696994 4.3223896 4.101169 4.0466156 3.7677808 3.8913946 3.839998 3.5895674
1370481_at 5.204357 5.3277106 5.33817 5.2544622 5.4875183 5.1289015 5.183437 5.3304386 5.2099614 5.3097143 5.4353623 5.335925
1370482_at 5.6377945 5.4234858 5.370472 5.5175743 5.4875183 5.177962 5.4518757 5.2033463 5.115403 5.2547874 5.5157604 5.259428
1370483_at 4.147402 3.771842 3.7283382 3.9889705 3.9738886 3.9272923 3.7300346 4.1651316 3.8158994 3.625404 3.8154933 3.8972597
1370484_at 5.038242 5.1775403 5.0437455 5.206432 5.057168 5.137208 5.087405 4.9643087 5.2464547 5.12661 5.074399 5.04253
1370485_a_at 4.497426 4.6326013 4.580126 4.3464203 4.5640116 4.6871424 4.691534 4.5245275 4.6581063 4.8063593 4.855159 4.657365
1370486_a_at 5.091735 5.3163633 5.4072604 5.6342382 5.3974338 5.3216205 5.4931145 5.5583034 5.317558 5.4109797 5.3274827 5.310752
1370487_a_at 6.078043 6.0374174 5.9388723 5.971423 6.138578 6.072963 6.0642233 6.024207 5.957339 6.043592 6.001621 6.048985
1370488_a_at 5.96961 5.9267817 6.102611 6.132199 5.767011 5.8968763 5.676424 5.8474417 5.887359 5.3566647 5.588274 5.526328
1370489_a_at 3.7461126 3.874026 3.9967608 3.9678526 3.74671 3.7704506 4.02967 3.916596 4.1876793 3.9392998 4.051148 3.7485635
1370490_at 4.2184715 4.3251796 4.211527 4.243226 4.122045 4.4962606 4.114672 4.369815 4.3129835 4.099325 4.1963406 4.0588164
1370491_a_at 5.76279 5.4419146 5.185654 5.365782 6.022995 5.451677 5.592999 6.215237 6.7434673 6.000482 7.2316504 5.3749914
1370492_a_at 4.6864824 4.2740545 4.7624993 4.494011 4.4462185 4.3367357 4.332807 4.499178 4.2877793 4.4817696 4.6025167 4.401745
1370493_a_at 3.9936974 3.5010087 3.494467 3.7331033 3.5711684 3.5937243 3.7526023 4.061546 3.7545736 3.6241553 3.5665383 3.7748997
1370494_at 4.3213167 4.434538 4.220066 4.5502424 4.254978 4.6149454 4.522764 4.385678 4.5039873 4.5822306 4.5330563 4.3870864
1370495_s_at 13.392053 13.435108 13.424431 13.445603 13.489068 13.305717 13.478109 13.3944025 13.403047 13.449718 13.415738 13.466072
1370496_at 12.700254 12.958172 12.85282 12.736637 12.86683 12.729939 12.716078 12.6107645 12.641157 12.505423 12.595006 12.832945
1370497_at 4.212207 4.162019 4.125187 4.283102 4.006829 4.319577 3.9914906 4.198395 4.1175456 4.2625847 4.253524 4.1120014
1370498_at 3.5027173 3.4264967 3.2627103 3.4978561 3.5188777 3.4189398 3.551225 3.3237402 3.473501 3.7205565 3.9219394 3.5724745
1370499_at 4.493879 4.306565 4.2812896 4.681946 4.065211 4.2769785 4.181715 4.308668 4.043599 4.3779907 4.272485 4.313533
1370500_a_at 3.682781 3.971083 3.9147398 3.6355965 3.7254837 3.6682825 3.7677922 3.7062232 3.7721262 3.9298317 3.776637 3.7484179
1370501_at 9.400515 9.32596 9.146346 9.325637 9.213558 9.341849 9.255256 9.266841 9.270924 9.09773 9.165656 9.351471
1370502_at 3.9291847 3.9315977 3.853886 4.2795844 3.998729 4.140958 3.8629732 4.01644 3.7963812 4.0392923 3.785347 3.8021963
1370503_s_at 4.4780374 4.313302 4.349673 4.50188 4.5361886 4.206743 4.340452 4.3791695 4.5476704 4.3390226 4.147046 4.1390047
1370504_a_at 6.0565047 6.1690316 6.2776675 5.850759 6.136739 6.2262816 6.0378003 6.140108 6.124138 6.068282 6.1566596 5.9316463
1370505_at 6.1937475 6.2085037 6.277798 6.1608095 6.0564537 6.1455684 6.101259 6.2571435 6.337971 6.294312 6.302674 6.1766305
1370506_at 6.8855467 7.0111523 6.651888 6.9751744 7.090812 6.7919188 6.9592066 6.745381 6.9946756 6.781787 6.721752 6.9793825
1370507_at 6.0361857 5.7569823 5.852611 5.6354365 5.9533253 5.8906426 5.9760504 5.959735 5.7506433 5.795928 5.936831 5.7625003
1370508_a_at 4.9929557 5.0112405 4.9265122 5.1338925 5.006337 4.979265 4.886143 4.932057 4.862715 4.8219414 4.6606817 4.6614976
1370509_at 7.4106917 6.368879 7.1172824 7.2359548 7.162028 7.1172686 7.2804756 7.1706123 7.4097705 7.663358 7.609192 7.81577
1370510_a_at 7.6903815 7.735029 7.654378 7.9037147 7.5629144 7.556879 7.556153 7.740242 7.7645955 7.7229476 7.5131197 7.773188
1370511_at 13.8777895 13.87163 13.94411 13.897746 13.897746 13.89235 13.8359165 13.951734 13.8189335 13.778226 13.713929 13.85361
1370512_at 7.263698 7.492356 7.542581 7.5192122 7.5047665 7.274395 7.413566 7.4976716 7.362907 7.6350694 7.4209776 7.397917
1370513_at 3.6762333 3.5394976 3.542417 3.554489 3.3740587 3.8351681 3.2677217 3.498806 3.3932645 3.5445106 3.5060978 3.6094735
1370514_a_at 3.6041055 3.6448596 3.580349 3.5624197 3.659738 3.7460947 3.5680046 3.5230033 3.5184112 3.6070197 3.688113 3.7526135
1370515_x_at 3.9516313 4.061522 4.426005 4.086006 4.3004837 3.9320664 4.1111784 4.386557 4.2839074 4.0293746 4.000081 4.032396
1370516_at 6.354174 5.7711525 6.410143 6.1755567 6.18566 6.127167 6.2567673 6.1394224 6.0990987 5.997713 5.966131 6.1560864
1370517_at 3.714762 3.724167 3.7861865 3.481281 3.6003351 3.7530842 3.5375807 3.7495358 3.4689016 3.627146 3.6180801 3.7544322
1370518_a_at 3.774876 3.9231403 3.7975736 3.863019 3.946004 3.860625 4.0451317 3.8941083 3.967207 3.8296993 3.9855802 3.8029292
1370519_at 4.555221 4.3515396 4.176784 4.322389 4.3592873 4.5354185 4.549173 4.2768173 4.333846 4.475605 4.3777285 4.6124444
1370520_at 4.63008 4.6992893 4.7503185 4.2384715 4.409312 4.2382317 4.6016197 4.3596616 4.662413 4.469255 4.5848103 4.446389
1370521_at 6.8784833 6.604032 6.4433546 6.5929384 6.830559 6.6548605 6.618928 6.7022424 6.8062253 6.65076 6.6257834 6.485624
1370522_at 9.114437 9.168861 9.0659275 9.127562 9.12022 9.083543 9.264651 9.164951 9.261016 9.303055 9.054056 8.926724
1370523_a_at 8.317569 8.272638 8.248436 8.232433 8.259194 8.088615 8.408332 8.087194 8.105467 8.041937 8.082194 8.604678
1370524_at 9.335418 9.362881 9.348094 9.292213 9.28073 9.246247 9.46108 9.291903 9.312386 9.205102 9.2003 9.473018
1370525_at 8.517063 8.3141575 8.295205 8.288576 8.191715 8.1997795 8.301594 8.279549 8.234861 8.331003 8.179235 8.469402
1370526_at 6.944736 6.4269643 6.422536 6.438144 7.9347568 6.684924 6.6601143 6.5654755 8.209652 8.241236 7.889785 6.954244
1370527_a_at 8.499015 8.792871 8.995377 8.674488 8.580549 8.95824 8.478256 8.618777 8.780956 8.488085 8.543844 9.020994
1370528_at 6.5160465 6.659032 6.6745296 6.5812497 6.6076374 6.7761273 6.655375 6.557001 6.605675 6.399593 6.63523 6.5559764
1370529_a_at 7.142877 7.286902 7.350273 7.278975 7.535664 7.315294 7.3442626 7.559835 7.3924584 7.669977 7.3358603 7.589389
1370530_a_at 7.8775716 7.9847107 8.019122 7.587284 8.255987 8.017524 8.065248 8.040895 7.8151054 8.321924 8.016092 8.239226
1370531_a_at 5.5806847 5.4735594 5.542759 5.55589 5.9160476 5.7725143 5.514924 5.549963 5.549633 5.9145403 5.6014585 5.8842297
1370532_at 5.5751095 5.7018394 5.638059 5.7602706 6.0060043 5.888439 5.6653414 5.794268 5.6129827 5.6788635 5.5617795 5.861743
1370533_at 4.0532494 4.314159 4.097299 4.452317 4.2472057 4.2937336 4.325745 4.220189 4.363354 4.5344934 4.233219 4.4085836
1370534_at 6.9491982 6.9223995 6.9001336 6.3272653 6.9748507 6.668575 6.6796103 6.5403295 6.789738 6.408163 6.4259934 6.3834014
1370535_at 4.310372 4.1461487 4.006095 4.277095 3.9389598 4.037749 3.935728 4.1112766 4.146515 4.177537 4.1575203 4.1692905
1370536_at 5.4735155 5.027095 5.32686 5.4921813 5.068987 5.1611814 5.280221 5.0162296 5.1710525 5.4389305 5.450736 5.4700804
1370537_at 6.915877 7.187941 7.095825 7.180176 7.1187696 7.1917667 7.2058315 7.078991 7.246293 7.44544 7.4182906 7.3970413
1370538_at 7.929094 8.113985 7.8041563 7.900742 8.128124 7.617194 8.388882 8.03447 8.363777 8.807034 8.695484 8.19647
1370539_at 7.358269 7.1686153 7.183953 7.2698126 7.1000924 7.0210147 7.248329 7.3291616 7.120297 7.236973 7.1500664 7.37264
1370540_at 3.8082325 4.1206665 4.33358 4.1736016 4.0314116 4.4666853 4.2537146 4.2097316 4.3397465 4.0763464 4.0368586 4.3162885
1370541_at 6.053541 6.2887597 6.53505 6.6020327 6.378183 6.735477 6.281393 6.10904 6.6127143 6.31383 6.4792542 6.395369
1370542_a_at 6.432138 6.5928054 6.520448 6.2665195 6.688852 6.4675107 6.427297 6.539242 6.3856807 6.3753347 6.5730505 6.5368323
1370543_at 7.2137756 7.1095867 7.350273 7.130309 7.159808 7.1033325 7.318348 7.1683736 7.5289063 7.478931 7.475014 7.1512403
1370544_at 5.576171 5.839314 6.066345 6.04332 5.661256 5.842287 5.625064 5.836868 6.0218997 5.559395 5.9142833 5.9536815
1370545_at 4.9900475 4.9869227 4.8915305 5.1335077 4.7012253 4.946019 4.9663334 4.694382 4.5699406 4.635233 4.7935 4.899784
1370546_at 3.6675653 3.839984 3.870287 3.9630904 3.843976 3.6670656 3.9379077 4.138334 3.8022141 3.7414782 3.7706604 3.7578979
1370547_at 13.782883 13.76706 13.9450245 13.844917 13.935175 13.862222 13.860629 13.860755 13.847048 13.720007 13.742742 13.769528
1370548_at 7.077345 7.5194335 7.0899496 7.1738877 7.662715 7.8994436 7.349824 7.7326484 7.1961646 7.135881 7.426368 7.651583
1370549_at 6.09005 5.733998 6.124015 6.018208 5.746991 5.6445093 6.049551 5.900636 5.83964 6.320208 5.853081 6.2833815
1370550_at 5.436782 5.389867 5.4382844 5.573055 5.4102936 5.562702 5.574228 5.4676075 5.6385016 5.4684987 5.4325233 5.659587
1370551_a_at 6.751634 6.9170227 6.7985835 7.05935 6.949646 6.846661 6.9710383 6.9057612 6.758989 6.932413 6.998901 7.0092387
1370552_at 5.214941 5.2266874 5.2793317 5.168558 5.008336 4.9164076 5.0806704 5.0981646 5.095766 5.102953 5.0466776 5.111475
1370553_at 7.72876 7.7473435 7.2962875 7.196389 7.5657663 7.2984242 7.399927 7.337839 7.6522956 7.014256 7.358452 7.4272137
1370554_at 9.454472 9.35953 9.365614 9.360953 9.304927 9.3936205 9.49491 9.504311 9.734457 9.743502 9.779864 9.564268
1370555_at 3.9997056 4.1568584 4.268098 4.019102 3.943956 4.542198 3.868851 4.029566 4.1626043 4.207923 4.170744 4.137217
1370556_at 4.8055854 4.6248507 4.710578 4.5874987 4.7849917 4.831038 4.816346 4.7490864 4.6083903 4.92963 4.6325045 4.838071
1370557_a_at 3.7999928 3.9221494 3.9237065 3.7278314 3.700625 3.8338912 3.8070624 3.6260936 3.7067733 3.901922 3.6232183 3.8682613
1370558_a_at 3.291709 3.3435397 3.361651 3.2075074 3.3511257 3.1396854 3.3275142 3.259993 3.283297 3.23826 3.1153824 3.1180992
1370559_at 3.7668362 3.6427338 3.7916622 3.6823363 3.6658711 3.6500957 3.737114 3.8509083 3.6767817 3.7410674 3.59858 3.6030667
1370560_at 4.18252 4.2000794 4.118973 4.191676 4.2740264 4.502151 4.0032263 4.0768733 4.468546 4.383072 4.394618 4.024589
1370561_at 4.058756 4.165085 4.1166797 4.1579494 4.229249 4.068267 3.9342098 3.7903714 4.134382 4.2114725 4.2450223 3.811315
1370562_at 4.51445 4.4887333 4.6476216 4.547301 4.6010695 4.532199 4.588093 4.691486 4.627924 4.3356485 4.435316 4.627148
1370563_at 11.926895 11.697569 11.76036 11.801127 11.931434 11.736978 11.961614 11.774067 12.03874 11.943375 12.233313 11.965389
1370564_at 4.3546805 4.407146 4.278654 4.3142614 4.246799 4.3868146 4.1003847 4.2396407 4.2511077 4.1339483 4.01706 4.320596
1370565_at 4.2443347 4.0407352 3.836276 4.282552 4.2384777 3.8322914 4.122558 4.2734795 4.1214623 4.012429 4.221279 4.0402255
1370566_at 9.509468 9.3858795 10.362679 10.613942 9.599823 9.945004 10.468426 10.126525 10.139898 10.825528 10.667703 11.187525
1370567_at 6.974803 6.89292 6.805767 6.968097 6.777522 7.0745378 6.909768 7.0557246 6.9069943 6.811534 6.8570795 6.788215
1370568_at 5.60837 5.6311407 5.6592183 5.673051 5.6644144 5.8474417 5.70987 5.669132 5.5804443 5.472573 5.601402 5.7672853
1370569_at 4.77788 4.8946753 4.821968 5.032928 4.955244 4.998803 4.9573126 4.8919272 5.0700493 4.9267282 4.9972715 4.604853
1370570_at 7.1781616 7.0669513 7.281805 7.2331185 7.1756396 7.100034 7.1407347 7.208212 7.053837 7.1611724 7.1266365 7.074054
1370571_at 4.8057737 4.505665 5.203389 5.003152 5.0047026 4.8237495 4.9909377 4.9989896 5.1763196 4.966045 5.26226 4.94256
1370572_at 3.7661622 3.7894878 3.7703319 3.5861206 3.8107758 4.0673103 3.8335404 3.679452 3.631836 3.6429195 3.6925561 3.460311
1370573_at 9.090861 9.273305 9.230929 8.902155 8.993385 9.164397 9.03216 9.27611 9.03551 9.056877 9.064831 9.099155
1370574_a_at 6.3347235 6.537153 6.472723 6.531012 6.488719 6.5634665 6.588006 6.6818013 6.3788776 6.385135 6.360916 6.536269
1370575_a_at 8.811611 8.5558605 8.968952 8.803989 8.763812 8.692382 8.940181 8.891592 8.90347 9.212189 9.014889 8.935051
1370576_at 5.4285564 5.413864 5.542683 5.597655 5.3806167 5.4302273 5.5295434 5.7991533 5.4055595 5.410246 5.443065 5.536535
1370577_at 6.780121 6.866282 6.7419043 6.943172 7.129673 6.8894353 6.5640426 6.7556725 6.8136563 6.642275 6.9661674 6.7809696
1370578_at 6.6484604 7.362338 7.178807 7.1379523 7.0347 7.437294 6.9765387 6.9187336 7.1257625 7.1049275 7.1186366 7.4181323
1370579_at 8.820604 8.903184 8.835489 8.86462 8.819684 9.019667 8.941654 8.855585 9.0070915 8.998699 8.980234 8.880793
1370580_a_at 13.6082535 13.682376 13.538962 13.370745 13.667299 13.534652 13.498928 13.473137 13.623007 13.781277 13.941516 13.852766
1370581_at 3.6041055 3.8740983 3.8837721 3.691228 3.9149935 3.9831386 3.8112645 3.931657 3.8699026 4.0221834 3.8234298 3.8489552
1370582_a_at 3.2371902 3.2786438 3.4094079 3.5206337 3.438421 3.3871655 3.4995904 3.233356 3.30374 3.5298235 3.3905094 3.5681584
1370583_s_at 6.3563647 5.705534 6.1138 6.1112905 6.715778 5.812168 6.3105216 5.870364 6.685659 6.6779075 7.1319494 6.329141
1370584_a_at 5.366518 5.1762996 4.9773517 5.522612 5.6747575 5.3005414 5.287084 5.282144 4.8598065 5.398342 4.956093 5.5010858
1370585_a_at 6.582069 6.1325154 6.4054403 6.289641 6.3681164 6.0721445 6.277189 6.458644 6.1233935 6.145077 6.1061244 6.4860716
1370586_a_at 5.7058125 5.8272233 5.8031597 5.893585 5.97768 5.8011446 5.898601 5.570011 5.8083286 5.778099 5.746504 5.8000135
1370587_at 4.8996916 4.9219065 4.796504 4.8730154 4.888835 4.93972 4.9836817 4.9442844 5.0385485 5.03734 5.0787926 5.0990868
1370588_a_at 3.9997053 4.0686817 4.106467 4.095338 4.1879787 4.1480503 3.876361 3.9496129 3.839093 3.8997815 4.028653 3.7746572
1370589_at 5.233534 5.3050423 5.296982 4.967121 5.1462727 5.109579 5.397281 4.837237 5.195404 5.188275 5.348295 4.770359
1370590_at 7.084178 7.2339487 7.1573896 7.1928515 7.1949387 7.2778435 7.2011814 7.0778375 6.9716988 7.076525 7.268647 7.094035
1370591_at 7.3939247 7.7937756 7.584223 7.7654777 7.485597 7.393111 7.504043 7.488826 7.5734763 7.5199904 7.4196234 7.261397
1370592_at 7.5409575 7.679165 7.1590447 7.0953717 7.412985 6.9312563 7.576563 7.3195195 8.087827 8.224976 7.8262196 7.9470787
1370593_at 13.624394 13.748569 13.696629 13.782903 13.551894 13.613027 13.5898485 13.65355 13.676473 13.67819 13.796515 13.7250805
1370594_at 4.526455 4.754572 4.34709 4.585521 4.7225184 4.5885243 4.7319555 4.7025595 4.550583 4.5021486 4.5440636 4.457806
1370595_a_at 3.6351109 3.5817342 3.560897 3.6056669 3.6171756 3.7211187 3.7181456 3.6821094 3.5326314 3.6345224 3.6617928 4.0199423
1370596_a_at 4.099736 4.3290052 4.2452784 4.0991993 4.2029047 4.1250944 4.1533628 4.2257333 4.0372047 4.2760177 4.1183352 4.249077
1370597_at 5.537342 5.403102 5.8584495 6.3895884 6.1644273 6.449413 6.6470237 6.278591 6.9334598 6.706687 6.490063 6.280196
1370598_a_at 4.11759 4.148098 4.4231234 4.214421 4.315076 4.263563 4.397316 4.2344236 4.2857323 4.44125 4.380762 4.518569
1370599_a_at 7.6390743 7.328429 7.2397075 7.0416617 7.1729803 7.3090496 7.230467 6.982277 7.2219534 6.471164 6.7456264 7.0130644
1370600_at 5.5067286 5.6663675 5.6989183 5.5557046 5.3628306 5.3824077 5.62273 5.649745 5.3757234 5.7633395 5.381268 5.740648
1370601_a_at 4.3297815 4.426295 4.6069036 4.4669466 4.5565567 4.4973 4.4937468 4.610753 4.4806585 4.5366497 4.606848 4.2265773
1370602_at 4.384205 4.562457 4.5511913 4.5819206 4.5361595 4.3787565 4.5202904 4.3603935 4.468115 4.4557686 4.5834713 4.301555
1370603_a_at 5.953073 6.1201706 5.761977 5.8696613 5.7342215 5.5262218 5.7372966 5.776036 5.882619 5.7505374 5.5942802 5.7643876
1370604_at 3.7153928 3.557334 3.7141628 4.025486 3.9459662 4.0443125 3.6410694 3.7704685 3.7606356 3.7445142 3.6278143 3.6974533
1370605_s_at 5.926075 5.304719 6.1662774 6.1796894 6.1039104 6.330088 5.724428 6.2511716 5.472246 5.670972 6.0538964 5.757181
1370606_at 6.580963 6.450199 6.197982 6.7571926 5.9060473 5.852514 6.1219926 6.042703 6.39148 6.129321 6.0146465 6.221517
1370607_a_at 4.1182547 4.385722 4.2590647 4.3094835 4.312807 4.5670667 4.3317766 4.0768876 4.5748305 4.2899246 4.365846 4.2248645
1370608_at 3.7504706 3.8281224 3.9444244 3.7601426 3.7701008 3.9584978 3.8824618 3.9514792 3.7483332 3.7432406 3.87908 3.7930539
1370609_a_at 10.149396 10.179368 9.994673 10.201805 10.303256 10.139384 10.073233 10.075019 10.19937 10.18819 10.204056 10.246513
1370610_at 4.239185 4.589098 4.381327 4.6542454 4.505624 4.425777 4.3906903 4.4155774 4.4130287 4.456464 4.4828076 4.350797
1370611_at 6.2565556 6.141469 6.1200867 6.1253724 6.1694093 5.9352546 6.2415714 6.1873746 5.9349346 6.0410724 6.109187 6.040054
1370612_at 5.690438 5.8152075 5.398265 5.6323404 5.9825416 5.77756 5.920992 5.5996585 5.672313 5.709532 5.4525533 5.785466
1370613_s_at 12.09863 12.389579 12.353875 12.630626 12.440753 12.401291 12.719595 12.591055 12.699386 12.871287 13.139215 12.832649
1370614_s_at 5.4871464 5.616703 5.4790807 5.7525887 5.937474 5.681691 5.770939 5.551176 5.461497 5.514447 5.4258113 5.5411954
1370615_at 4.9093227 4.9110603 5.098094 5.0496054 5.122054 5.058204 5.065832 5.7128487 5.5058007 7.5682178 6.7371206 6.6519737
1370616_at 4.709655 4.801696 4.8455443 5.120674 4.963355 4.9838185 4.963556 5.227436 5.148517 5.0269904 5.0316973 4.5047193
1370617_at 4.625353 4.747217 4.614423 4.7353153 4.7567444 4.711437 4.7124557 4.926902 4.8294554 4.684977 4.7316103 4.700136
1370618_at 7.9136267 7.9446883 7.918866 7.9964104 7.7414675 7.8518467 7.764872 7.7224784 7.767401 7.7652183 7.843254 7.7054596
1370619_at 4.893908 5.1713986 5.0641394 4.9271755 4.756301 5.209526 5.0734296 5.1891475 5.030597 4.9163785 4.8483543 4.9812517
1370620_at 4.5733213 4.5854816 4.5923133 4.743091 4.576557 5.024382 4.668337 4.9717226 4.568846 4.592097 4.576218 4.640541
1370621_at 5.3641844 5.3073964 5.1144 5.0292196 5.292807 5.2052975 4.8065324 4.9122868 4.9372253 4.9223223 4.7984953 5.1825314
1370622_at 4.2212 4.1840024 4.411478 4.1789136 3.9184425 4.2354717 4.2313795 4.076526 3.9916575 4.3576174 4.174712 4.441977
1370623_at 6.7449684 6.6805053 6.4945655 6.7521825 6.5825577 6.49888 6.5504575 6.6123457 6.6201744 6.4473543 6.722809 6.8652887
1370624_at 4.4381957 4.271172 4.364965 4.4179177 4.4970007 4.635197 4.4510736 4.5889816 4.2760515 4.561468 4.4297795 4.4227567
1370625_at 3.7603405 3.9364243 3.9195836 4.0457973 3.8287802 3.7996006 4.006587 4.1592565 4.083074 3.7320962 3.7866528 3.9986923
1370626_at 3.4308455 3.2706773 3.2010484 3.2381468 3.1353981 3.5647945 3.37813 3.3428626 3.451493 3.3694835 3.3156993 3.4270825
1370627_at 4.365245 4.5219016 4.468639 4.433527 4.7442355 4.6122875 4.6358933 4.8594885 4.9083557 4.6314154 4.6629815 4.5867457
1370628_at 4.9840803 4.844977 5.001513 5.134766 4.7784495 4.6807904 4.7796497 4.9811373 4.9912114 5.167955 4.7088704 4.939029
1370629_at 3.715409 3.726266 3.7464821 3.7432106 3.9833782 3.7522917 3.7171328 3.8546548 3.7790275 3.5964146 3.9089413 3.9022374
1370630_a_at 6.393856 6.1804523 6.136203 6.1701016 6.4764924 6.4537 6.2345824 6.5174747 6.08073 6.4025555 6.2664065 6.546438
1370631_at 3.856661 4.2035303 4.011269 4.040695 3.858242 3.8906875 4.003623 4.069912 3.9914281 3.9836075 4.1820383 4.126932
1370632_at 3.9918153 4.3052697 3.9844487 4.1073713 4.1483126 4.143737 3.968803 4.123707 4.3573217 4.039006 4.34956 4.3073616
1370633_at 5.0545473 4.957863 4.946863 5.0425 5.0014734 4.776624 4.844603 4.94018 4.977811 5.1290226 5.1621237 5.028098
1370634_x_at 6.6734943 6.6173325 6.558343 6.679645 6.601366 6.6157737 6.361116 6.405319 6.6186585 6.578383 6.54553 6.7203684
1370635_at 4.8000712 4.7576194 4.9386735 4.952192 4.499903 5.060153 4.584577 4.7337174 4.8689094 4.693826 4.750661 4.941052
1370636_at 4.3801155 4.466485 4.4223013 4.498823 4.3321743 4.320821 4.5242147 4.451627 4.4454327 4.352772 4.5113754 4.482358
1370637_at 3.954803 4.0592732 4.1215353 3.8587334 4.1484017 4.125083 4.1352267 3.9548032 4.0284243 3.886166 4.0338316 4.0603065
1370638_at 5.093917 5.2458625 5.1008005 4.868007 5.0785103 4.9365773 4.8725753 4.62532 5.064844 4.97382 5.080063 4.8498755
1370639_at 7.17795 7.4681644 7.469064 7.508905 7.394373 7.586197 7.4800477 7.5250735 7.4650135 7.395568 7.3875346 7.2916484
1370640_a_at 5.112234 5.17476 5.268214 5.1666675 5.2965956 5.3042755 5.2022142 5.316844 5.1934614 5.3125324 5.1461334 5.251318
1370641_s_at 6.540991 6.454364 6.5441623 6.872698 6.456165 6.678215 6.674033 6.4541106 6.603919 6.4877124 6.3560576 6.6324477
1370642_s_at 6.919906 6.893799 6.4088235 6.8276024 6.5421057 6.392995 6.756687 6.338125 6.3304853 6.4604716 6.46603 6.62518
1370643_a_at 5.1734657 4.861272 4.9133706 5.024622 5.05078 5.001668 5.096881 5.263297 4.8424673 4.7827826 4.932912 5.1777344
1370644_at 3.7057164 3.8014193 3.5618443 3.5717924 3.8125339 3.7437544 3.5708504 3.648721 3.6177423 3.6579254 3.7061088 3.6861572
1370645_at 4.1897697 4.299555 4.333257 4.2551007 3.999119 4.240828 4.246872 4.0874543 4.227969 4.6282315 4.0506573 4.439761
1370646_at 6.372941 6.3998694 6.245018 6.2365427 6.386486 6.51378 6.137313 6.2619762 6.479114 6.389328 6.414904 6.60222
1370647_at 4.3268843 4.4416547 4.3784914 4.4914284 4.5574055 4.5225816 4.547217 4.5674543 4.4915338 4.391834 4.5124784 4.3324785
1370648_a_at 5.049105 4.9637594 5.018876 4.896954 4.9707704 4.9321322 5.0369267 4.8657713 4.8621097 4.9574146 4.964633 4.9473577
[truncated: 3,480,419 more chars]
