# Supplementary material for: Transcriptomic point of departure determination: a comparison of distribution-based and gene set-based approaches
Source: Front Genet. 2024 May 9;15:1374791. doi: 10.3389/fgene.2024.1374791 (PMC11112360; doi:10.3389/fgene.2024.1374791)
Supplement: Supplementary file 6 [file DataSheet1.zip › Data Sheet 1/bromoethylamine_29day_Rat_Liver_rma.txt]

ProbesetID V2 V3 V4 V5 V6 V7 V8 V9 V10 V11 V12 V13
Dose 0 0 0 2 2 2 6 6 6 20 20 20
1367452_at 10.499521 10.560148 10.646492 10.559014 10.605236 10.490184 10.549454 10.44751 10.406214 10.53428 10.517117 10.5281925
1367453_at 9.925607 10.2272 10.277144 10.129923 10.199567 10.134541 10.238909 10.161206 10.162729 10.218344 10.235499 10.285666
1367454_at 9.977467 9.97049 9.927652 10.013085 10.006868 9.887093 10.168147 10.11573 10.037767 10.182784 10.188233 10.027702
1367455_at 11.228658 11.276673 11.252775 11.272233 11.389921 11.187596 11.29491 11.413873 11.434976 11.365467 11.241493 11.208918
1367456_at 12.191146 11.902749 11.825654 11.880784 11.86807 11.862144 11.95132 11.942431 11.922305 11.865272 11.855869 11.83794
1367457_at 9.047646 9.138582 9.245166 9.307673 9.2488 9.169158 9.242822 9.271199 9.231153 9.38483 9.258757 9.276666
1367458_at 8.156701 8.365995 8.190405 8.188286 8.412209 8.067502 8.359941 8.2621565 8.307742 8.319773 8.387563 8.385998
1367459_at 12.177876 12.037637 12.1023445 12.035184 12.073317 12.09713 12.077623 12.209026 12.159904 12.151644 12.139675 12.105185
1367460_at 11.431921 11.5737 11.548034 11.53966 11.532527 11.402153 11.489995 11.564124 11.640476 11.608526 11.514809 11.493327
1367461_at 10.751267 10.468373 10.389696 10.448438 10.457271 10.442803 10.519522 10.396653 10.489213 10.507149 10.436624 10.356162
1367462_at 10.320877 10.651916 10.592289 10.76051 10.596804 10.41919 10.401144 10.876927 10.368107 10.406642 10.523609 10.637946
1367463_at 11.444335 11.623248 11.442898 11.478393 11.228408 11.399027 11.4883795 11.220349 11.286235 11.269545 11.463176 11.265755
1367464_at 9.31072 9.658752 9.465745 9.626526 9.505032 9.460916 9.530713 9.467573 9.649385 9.588291 9.460626 9.383583
1367465_at 9.873833 10.35396 10.568067 10.510205 10.443256 10.608995 10.430235 10.433227 10.38494 10.434221 10.558341 10.514226
1367466_at 10.587871 10.043152 10.025055 10.135605 10.098738 10.017832 10.126153 10.188401 10.089217 10.2219305 10.028755 10.024068
1367467_at 11.624471 11.945735 11.91042 11.923807 11.950661 11.9528055 11.954768 11.858713 11.983184 11.937211 11.989023 11.951645
1367468_at 9.777973 10.369037 10.395487 10.411144 10.380118 10.412349 10.499265 10.432709 10.30666 10.302981 10.348247 10.402135
1367469_at 11.913739 11.658712 11.550912 11.585888 11.65321 11.740454 11.671086 11.646092 11.553343 11.732129 11.577065 11.488534
1367470_at 10.39793 10.148743 10.164287 10.128532 10.232614 10.105053 10.27206 10.311462 10.225849 10.276359 10.09674 9.958972
1367471_at 9.219568 9.553258 9.498791 9.624812 9.569769 9.498716 9.560497 9.523692 9.5149145 9.498682 9.602606 9.567068
1367472_at 10.063738 10.071733 10.063964 9.995908 10.0099325 9.876929 10.075106 10.02749 10.043625 10.135373 10.019249 9.972929
1367473_at 10.039449 10.227679 10.168455 10.148455 10.281395 10.136969 10.354347 10.140226 10.17192 10.28373 10.296733 10.19435
1367474_at 9.412458 9.736979 9.722238 9.790273 9.724951 9.614716 9.783798 9.812594 9.795813 9.814909 9.7061615 9.662046
1367475_at 10.774203 10.511462 10.561153 10.550447 10.528532 10.487786 10.566645 10.53187 10.454373 10.407875 10.484255 10.518316
1367476_at 11.448782 11.594164 11.475635 11.605296 11.664821 11.396254 11.625067 11.5219755 11.700164 11.526614 11.556456 11.630837
1367477_at 10.20472 10.681222 10.783466 10.729356 10.700571 10.613685 10.690247 10.665955 10.4921875 10.653017 10.752182 10.825471
1367478_at 7.674959 7.726675 7.7850294 7.8615255 7.8285995 7.776412 7.8315806 7.7913356 7.8900895 7.9447484 7.876009 8.047741
1367479_at 11.37705 11.529077 11.565022 11.554014 11.545638 11.579936 11.537454 11.4818735 11.515692 11.5618305 11.588708 11.566356
1367480_at 9.902594 9.861069 9.92397 9.924231 9.897157 9.841967 10.062246 9.846092 9.926966 9.9713335 9.90893 9.851437
1367481_at 9.612511 9.986253 9.92057 9.938734 9.7780695 9.8173 9.860813 9.900806 9.904313 9.864394 9.906091 9.836266
1367482_at 9.532841 10.071655 10.083528 10.150199 10.090979 10.001528 10.037784 9.950647 9.952064 10.004027 9.999359 10.140247
1367483_at 9.162817 9.515623 9.471252 9.270075 9.430448 9.3340225 9.432413 9.363501 9.369082 9.364031 9.460932 9.388432
1367484_at 9.362271 9.607758 9.46736 9.714701 9.652801 9.573595 9.684094 9.662466 9.645618 9.744527 9.691587 9.632818
1367485_at 10.133706 10.058482 10.141196 10.055603 10.1357155 10.051282 10.129713 10.098706 10.170069 10.105378 10.100372 10.111559
1367486_at 9.628137 9.535231 9.41713 9.614389 9.622734 9.325393 9.618354 9.466605 9.719187 9.705205 9.604849 9.535423
1367487_at 7.4651875 7.1463966 7.115248 7.276574 7.1926613 7.243652 7.1834297 7.206252 7.307415 7.2072015 7.2920375 7.4988775
1367488_at 7.9545393 7.970006 7.915598 7.7563605 8.043297 7.7225337 7.78241 7.9237514 7.8672395 7.9706593 7.6976523 7.822882
1367489_at 6.30505 6.51626 6.3501163 6.439354 6.5361214 6.5215034 6.318741 6.7124414 6.384159 6.4846277 6.386322 6.446453
1367490_at 7.5817842 7.327848 7.2739778 7.378831 7.555548 7.253229 7.3287687 7.4726033 7.3409905 7.5110607 7.584671 7.3458614
1367491_at 9.754932 9.403506 9.436951 9.507197 9.378376 9.306735 9.476303 9.546852 9.410738 9.502072 9.428548 9.388818
1367492_at 9.147846 9.229044 9.279655 9.251698 9.363075 9.309082 9.235937 9.252304 9.241831 9.323872 9.379022 9.160482
1367493_at 9.554157 9.698331 9.624989 9.457567 9.616909 9.569178 9.740405 9.512567 9.637619 9.726101 9.50313 9.551985
1367494_at 10.2763815 10.553307 10.629969 10.643575 10.573668 10.560101 10.599683 10.481864 10.408312 10.601041 10.627874 10.6340475
1367495_at 7.851462 8.323433 8.307256 8.203053 8.296943 8.402049 8.4756775 8.298707 8.273066 8.624739 8.309875 8.114839
1367496_at 11.204428 11.111222 11.077594 11.070279 11.064062 11.066054 11.078363 11.15983 11.005747 11.09318 11.102313 11.0837145
1367497_at 8.693772 8.794639 9.00607 8.874983 9.035101 8.799055 8.753454 8.823219 8.960445 8.990647 8.929497 8.773207
1367498_at 8.916619 8.96145 8.740991 8.889633 9.100288 8.99154 8.8962 9.188062 8.976416 8.94833 8.8825245 8.680369
1367499_at 7.8675323 7.9580574 8.023359 8.040611 8.060743 7.746226 7.9053283 7.898438 7.8964796 8.055718 8.09412 7.7999787
1367500_at 10.02774 10.59521 10.548224 10.618675 10.709941 10.672273 10.474742 10.499552 10.496988 10.561074 10.5706415 10.59058
1367501_at 8.555064 8.641867 8.916311 8.805061 8.639798 8.527976 8.723204 8.612947 8.657228 8.701807 8.767105 8.730022
1367502_at 8.624483 9.169418 9.061222 9.162506 9.204815 8.94588 8.978686 8.893503 9.176982 9.142804 9.248942 9.26959
1367503_at 11.349453 11.404434 11.370397 11.37433 11.425911 11.316063 11.257245 11.346741 11.339434 11.272159 11.343604 11.365065
1367504_at 7.976161 8.262905 8.325724 8.233312 8.295221 8.03209 8.370985 8.247049 8.19998 8.315067 8.335939 8.300762
1367505_at 8.496867 8.567917 8.646815 8.581674 8.652137 8.419283 8.558411 8.483172 8.571675 8.343251 8.346504 8.335112
1367506_at 10.083562 10.289828 10.374019 10.456494 10.4360695 10.401972 10.489234 10.284124 10.238616 10.275793 10.427757 10.399122
1367507_at 7.7572165 7.986429 7.7785563 7.811857 7.8310523 7.8117127 7.8640723 7.7817125 7.9776893 7.89548 7.921637 7.69147
1367508_at 9.1843605 9.5069065 9.467188 9.536683 9.621039 9.363053 9.520925 9.287655 9.515981 9.434079 9.353384 9.381457
1367509_at 9.522436 10.060753 10.158013 10.1226015 10.219621 10.1509495 10.213332 10.020057 10.061094 10.002185 10.206887 10.148412
1367510_at 9.545473 9.984745 9.792909 9.850157 9.9501705 9.876955 9.938032 9.818843 10.048104 9.957948 9.967351 9.888127
1367511_at 8.821329 8.389214 8.332139 8.399601 8.276348 8.331847 8.448575 8.498436 8.522114 8.560102 8.441398 8.603316
1367512_at 10.893808 11.219655 11.157738 11.274751 11.201081 11.145227 11.186385 11.084321 11.148986 11.076994 11.124391 11.176244
1367513_at 8.104704 8.107852 8.155405 8.084021 8.113373 8.041098 7.938331 8.312517 7.9920254 8.214737 8.285201 8.244025
1367514_at 8.094581 7.8280196 8.070548 7.9131193 7.9627457 7.6797023 8.148734 8.052002 8.234522 8.090291 7.9976244 7.94765
1367515_at 7.515385 7.30814 7.0776777 6.9304786 7.0352387 7.4647417 7.695414 7.5986056 7.86176 7.8479667 7.476837 7.409682
1367516_at 8.714859 9.250771 9.506611 9.29556 9.385606 9.197531 9.315202 9.058332 9.30037 9.413915 9.228865 9.278758
1367517_at 7.7257133 7.975203 8.049015 8.122734 7.9705467 7.7529683 7.8644094 7.9515877 7.8206315 8.066421 8.005859 7.8159275
1367518_at 8.654525 8.571682 8.624516 8.660785 8.760895 8.606048 8.650534 8.632116 8.687389 8.679699 8.672375 8.474009
1367519_at 8.838771 8.831987 8.738003 8.875117 8.723098 8.672992 8.7916565 8.851996 8.772057 8.733975 8.782946 8.705566
1367520_at 10.046242 10.343788 10.361212 10.3187895 10.385363 10.259241 10.381 10.28923 10.328037 10.320319 10.448064 10.338888
1367521_at 6.5036607 7.063758 6.8641124 6.6404653 6.7842803 6.7550535 6.9179416 7.000635 7.170393 7.0439534 6.9968677 7.0353885
1367522_at 9.065321 9.309967 9.249247 9.302777 9.363865 9.3474045 9.342168 9.288313 9.425104 9.388098 9.319898 9.289777
1367523_at 9.126226 9.380507 9.431986 9.560671 9.421887 9.512797 9.45982 9.515416 9.4275875 9.538686 9.498015 9.645084
1367524_at 7.2476177 7.195577 7.175464 7.3129377 7.090121 7.2843347 7.1650352 7.4404597 7.047996 7.203776 7.410472 7.2597246
1367525_at 9.453346 9.416319 9.474574 9.383513 9.609404 9.42698 9.425517 9.519585 9.41267 9.397279 9.318934 9.388631
1367526_at 9.065524 9.39985 9.497067 9.473371 9.428805 9.453217 9.509606 9.3739605 9.22426 9.384544 9.458961 9.286919
1367527_at 8.280041 8.5113325 8.54224 8.572453 8.665573 8.419725 8.580978 8.365425 8.532789 8.505165 8.398773 8.380509
1367528_at 8.975435 8.984049 9.015582 8.98106 8.845568 8.770737 9.205005 8.957155 9.01629 8.938834 8.920465 9.21637
1367529_at 9.343547 9.21845 8.994833 9.222906 9.123831 9.033458 9.11922 9.226867 9.428022 9.291402 9.227281 8.910698
1367530_at 8.034613 7.589897 7.4647427 7.465824 7.5415072 7.482704 7.772751 7.384613 7.500041 7.544651 7.767764 7.5418634
1367531_at 10.738347 10.701823 10.674952 10.668401 10.652168 10.575159 10.742692 10.663883 10.683714 10.7392025 10.726978 10.590905
1367532_at 11.299333 11.271652 11.218054 11.226767 11.246657 11.2570915 11.261753 11.239948 11.310341 11.15468 11.089415 11.182542
1367533_at 8.9598465 8.834273 9.039912 8.983407 8.741602 8.702434 8.784549 8.943151 8.89922 8.9949 8.988471 8.630395
1367534_at 7.7322583 7.4563265 7.6273856 7.8802166 7.7910643 7.5467844 7.3023434 7.7137227 7.476545 7.608755 7.9392614 7.5776505
1367535_at 8.434524 8.549136 8.493912 8.418092 8.680448 8.639938 8.491322 8.562797 8.500348 8.594391 8.569099 8.543534
1367536_at 7.961689 8.48893 8.371569 8.167406 8.354631 8.285754 8.542324 8.245495 8.384682 8.415483 8.472172 8.361965
1367537_at 7.5310407 7.582275 7.47111 7.574107 7.723657 7.72766 7.5800977 7.6690784 7.564553 7.762381 7.726964 7.4257383
1367538_at 7.5088415 7.6235986 7.504652 7.7100263 7.709654 7.6167703 7.485916 7.527783 7.619359 7.5629497 7.378434 7.274359
1367539_at 9.11113 8.732756 8.584707 8.395969 8.7941 8.746754 8.8755665 8.945221 8.879218 8.90935 8.59659 8.287893
1367540_at 7.5890536 7.898125 7.765551 8.030601 7.95592 7.9433136 7.7283773 7.9716926 7.8944764 7.986414 8.075563 7.9863424
1367541_at 7.9207506 8.3420105 8.431094 8.491425 8.646038 8.432808 8.639225 8.211315 8.53077 8.567816 8.45495 8.259136
1367542_at 8.170269 8.031681 7.8991723 8.084021 8.123413 8.094071 8.20374 8.131297 8.140743 8.189163 8.078277 8.17207
1367543_at 8.177866 8.854583 8.95736 8.814252 8.809967 8.709824 8.760037 8.707574 8.640102 8.758 8.750943 8.903205
1367544_at 6.8498917 6.664662 6.5997887 6.781642 7.197961 6.8929963 7.018077 7.2533655 6.9070745 6.758681 6.8557625 6.975895
1367545_at 6.7178097 6.7316422 7.12852 7.0210557 7.0040293 7.1431155 6.73838 7.3948817 6.977062 6.7912397 7.23067 6.879369
1367546_at 10.264786 10.668715 10.846613 10.752836 10.743801 10.691114 10.7234125 10.63646 10.448244 10.586356 10.7021055 10.796248
1367547_at 8.409876 7.9185977 7.8407364 8.096317 8.036049 7.909151 7.8084292 8.07498 7.87482 7.7234817 7.8541365 7.563909
1367548_at 8.281593 8.3411045 8.339676 8.492046 8.50187 8.247797 8.551346 8.368279 8.545806 8.626474 8.289705 8.24506
1367549_a_at 10.633955 10.634452 10.555508 10.626223 10.676078 10.452054 10.719062 10.598835 10.566548 10.4847765 10.5461855 10.524273
1367550_a_at 8.378389 8.748909 8.624473 8.716352 8.867386 8.853921 8.857632 8.877471 8.77923 8.9389105 8.92769 8.7260275
1367551_a_at 9.420224 9.391684 9.535315 9.463278 9.434609 9.408153 9.430653 9.46484 9.524426 9.627704 9.592822 9.429567
1367552_at 4.00542 4.0896707 4.3285437 4.280963 4.408765 4.2365932 4.1567116 4.276328 3.9693227 3.9922829 3.9706113 4.517885
1367553_x_at 12.347963 12.125645 12.02348 12.232215 12.2916565 12.243956 12.196604 12.047925 12.284807 12.659515 11.921936 12.415632
1367554_at 4.093733 3.9799335 4.0422897 3.9405806 4.132806 3.9764614 3.9505622 3.744127 4.0314884 4.098096 3.9527571 4.046646
1367555_at 14.733453 14.728162 14.750815 14.72809 14.729549 14.718243 14.718243 14.739397 14.728453 14.736518 14.728453 14.745149
1367556_s_at 14.594791 14.53617 14.559159 14.520375 14.530756 14.519113 14.529359 14.5272455 14.559159 14.547753 14.556362 14.527423
1367557_s_at 13.061792 13.064512 12.992666 12.955416 13.025018 13.031197 12.930676 12.930733 13.095526 13.093426 13.14144 13.062849
1367558_x_at 3.2145693 3.3737516 3.1235602 3.0819113 3.190938 3.1366007 3.3384929 3.3060243 3.2798429 3.1289446 3.1743584 3.344576
1367559_at 12.777624 12.9381485 12.890855 12.946498 13.022839 12.939472 13.001568 13.020223 12.990726 13.151962 13.128143 13.166439
1367560_at 12.2139435 12.448677 12.364429 12.369236 12.371014 12.413446 12.395383 12.457471 12.347105 12.384853 12.497235 12.424794
1367561_at 12.527956 12.808702 12.777458 12.818877 12.722759 12.884216 12.837532 12.747973 12.602191 12.740368 12.771424 12.85737
1367562_at 8.298213 8.672359 8.007649 8.468631 8.556839 8.667786 8.603666 8.397861 8.153606 8.227651 8.242061 8.186765
1367563_at 9.301067 9.540613 9.279527 9.357522 9.33787 9.47299 9.232831 9.352228 9.136059 8.984686 9.280844 9.330165
1367564_at 5.8966527 5.9525185 5.8912005 5.965699 5.6384 6.020921 6.0613084 5.8457627 5.8826933 5.6550975 5.8557563 5.8113403
1367565_a_at 13.804437 13.925123 13.863765 13.903865 13.920724 13.868035 13.932223 13.963767 13.909279 13.894442 13.935778 13.846773
1367566_at 4.1234426 4.257262 4.0077343 4.2011404 4.1378717 4.1525726 3.9175835 4.067527 4.008176 3.9700568 4.0675907 4.0063562
1367567_at 12.273901 12.295731 12.288169 12.418891 12.533121 12.415573 12.365725 12.398304 12.284239 12.544729 12.48818 12.450708
1367568_a_at 9.392582 9.925949 9.765545 9.810592 9.719831 9.945345 9.147929 9.644783 9.758319 9.425159 9.31386 9.436541
1367569_at 12.036073 12.289695 12.175435 12.088663 12.306675 12.121886 12.160467 12.22056 12.098715 12.234226 12.2275715 12.113461
1367570_at 6.502444 7.1642914 7.2123985 6.8585706 6.9356728 7.205025 7.1394167 6.997869 7.1951227 7.355686 7.579073 7.599032
1367571_a_at 5.274028 5.4897346 5.4910126 5.029626 5.5328007 5.4921045 5.075983 5.502697 5.2403936 4.9430428 4.9361553 5.0463862
1367572_at 5.024376 4.993906 5.231381 5.037689 4.9994707 5.202381 4.9934773 4.7104735 5.0071516 4.9053154 5.030622 5.06792
1367573_at 12.451329 12.601109 12.6125345 12.542446 12.552496 12.644114 12.620118 12.521752 12.501057 12.556886 12.606061 12.643866
1367574_at 8.124277 8.678403 8.409766 8.289034 8.209863 8.370074 8.165722 8.572125 8.335146 8.406491 8.407151 8.491989
1367575_at 11.897032 11.668934 11.875691 11.581395 11.593242 11.654052 11.555074 11.636007 11.795437 11.626293 11.81371 11.786117
1367576_at 13.851524 13.835031 13.807773 13.613203 13.742051 13.64396 13.836195 13.675629 13.771922 13.72159 13.747957 13.82927
1367577_at 6.6749554 8.150695 7.401912 7.9676824 7.50922 6.624444 7.3229437 7.475445 7.440019 7.878152 7.6714487 7.6297398
1367578_at 10.546875 10.754939 10.707107 10.773604 10.6589155 10.751704 10.750265 10.7471485 10.7487545 10.794559 10.864567 10.905414
1367579_a_at 11.178696 11.046496 10.899151 10.6885 10.63038 10.633019 10.959424 10.90385 10.850098 11.02757 10.903219 10.703264
1367580_at 11.7516575 11.954238 11.881495 11.9006405 11.817805 11.893042 11.981456 11.847764 11.808633 11.950888 12.086198 12.021522
1367581_a_at 6.2896056 6.533614 6.1687994 6.3857036 6.430708 5.8146577 6.35404 5.7338533 6.5560355 5.737995 6.5750403 6.216036
1367582_at 11.762754 12.093237 12.098735 12.1377 12.025442 12.134569 12.193146 12.118989 12.002299 12.135102 12.244272 12.203777
1367583_at 12.958457 13.265513 13.154925 13.242528 13.238832 13.307132 13.302666 13.239934 13.240812 13.143437 13.3003645 13.136342
1367584_at 8.17318 8.416308 8.289014 8.325666 8.108407 8.304401 8.004116 8.186738 8.207035 8.517072 8.6939335 8.627547
1367585_a_at 11.014373 10.981948 10.980648 11.032115 10.887354 10.816679 10.842626 10.769213 10.93649 10.899544 10.835357 10.94584
1367586_at 12.920615 12.930947 12.972563 12.94967 12.982638 12.895982 12.803067 12.757434 13.244879 13.051991 12.965179 12.806999
1367587_at 3.63538 3.5299687 3.487185 3.445414 3.3548143 3.385286 3.3838804 3.4603906 3.556004 3.4235873 3.5047207 3.4250965
1367588_a_at 11.453074 11.779244 11.671886 11.759351 11.69868 11.808738 11.746808 11.666035 11.566914 11.648394 11.712394 11.720611
1367589_at 9.928689 9.569505 9.550587 9.622767 9.641212 9.5794525 9.6295805 9.736113 9.670871 9.732183 9.646337 9.620519
1367590_at 11.066799 11.199863 11.119883 11.018922 11.057014 11.009219 11.155817 11.091471 11.147455 11.324486 11.17527 11.259669
1367591_at 10.268942 10.3435335 10.391517 10.372325 10.439701 10.298527 10.338112 10.405712 10.413157 10.338446 10.511032 10.44971
1367592_at 3.2473216 3.496968 3.270229 3.4478714 3.338472 3.4958577 3.5261538 3.5794444 3.3287623 3.4422963 3.743271 3.7216864
1367593_at 8.015946 8.8868685 8.354523 8.748175 8.486764 8.928794 8.661756 8.967995 8.8416605 8.302711 8.605621 8.596057
1367594_at 8.752966 9.248783 9.024269 9.101646 9.031403 9.155611 8.91556 9.079254 9.033409 9.050072 9.24057 8.993024
1367595_s_at 13.722212 13.815309 13.786905 13.7675085 13.73808 13.805656 13.73808 13.751756 13.759619 13.747407 13.759098 13.769272
1367596_at 12.4171295 12.615677 12.574166 12.688753 12.636371 12.6598835 12.613961 12.603419 12.569225 12.639965 12.744836 12.748399
1367597_at 11.97559 12.383894 12.242047 12.187668 12.284453 12.311887 12.282034 12.219873 12.200334 12.269358 12.361243 12.28834
1367598_at 14.082459 14.093817 14.1243725 14.097372 14.05073 14.093817 14.0950775 13.976419 14.112143 14.074936 14.068621 14.145678
1367599_at 12.151259 12.49071 12.727607 12.51362 12.492174 12.628211 12.522614 12.475394 12.483114 12.556642 12.542059 12.348531
1367600_at 5.3421836 5.2576904 5.502227 5.2190127 5.275746 5.515246 5.313505 5.166772 5.1477704 5.244271 5.5373063 5.3037663
1367601_at 8.248601 9.127261 8.785486 9.150454 8.793919 8.6144085 8.701164 8.620604 9.249033 8.780593 8.280079 8.253559
1367602_at 9.563211 10.038907 9.777885 10.352964 9.9473505 9.723285 9.6899395 9.793998 10.160586 9.758692 9.50487 9.365219
1367603_at 11.326076 11.4931965 11.45856 11.362055 11.447895 11.425554 11.585438 11.452819 11.460796 11.545747 11.477687 11.462606
1367604_at 11.481791 11.351646 11.26695 11.320039 11.366024 11.405675 11.3364525 11.504308 11.342426 11.30847 11.347205 11.225335
1367605_at 10.990761 11.062178 11.0885935 10.992807 11.064042 11.01931 10.988731 10.941086 11.0327 11.118786 11.0850315 11.02979
1367606_at 12.482536 12.725888 12.721324 12.712668 12.716507 12.70786 12.679831 12.656419 12.615161 12.662777 12.7287 12.7311
1367607_at 12.577889 12.813004 12.825219 12.857498 12.870315 12.847767 12.824106 12.860763 12.86253 12.832396 12.944727 12.897789
1367608_at 5.014001 4.853024 5.04517 5.2064886 5.2557945 5.039484 5.2521715 4.7521954 5.0165625 4.9060383 4.9256287 5.046386
1367609_at 11.623758 12.061256 12.377246 11.857655 12.195689 12.325828 12.5662155 12.277364 12.108379 12.552566 12.395832 12.292812
1367610_at 12.430785 12.7448435 12.700571 12.673034 12.749272 12.693782 12.7393675 12.726148 12.6278715 12.76013 12.846446 12.788746
1367611_at 5.4221053 5.0927453 4.9351907 4.60078 5.082726 5.1182795 5.1655245 4.664968 5.0915184 4.710383 5.082634 4.957641
1367612_at 14.046742 14.05856 14.121023 14.123797 14.121023 14.135863 14.065937 14.057839 14.063076 14.12647 14.140429 14.118284
1367613_at 12.886313 13.0663805 12.98406 13.103924 13.234212 13.140875 13.213097 13.081313 13.034014 13.17692 13.017528 13.129264
1367614_at 7.683022 7.933943 7.6451907 7.3796387 7.421492 7.588213 7.72549 7.7080235 7.8308043 7.888485 7.9762945 7.9398265
1367615_at 4.097828 4.076768 4.365891 4.1022434 3.7427168 4.274346 4.234459 4.022303 4.008684 4.1808176 4.019109 4.160817
1367616_at 4.443188 4.1196394 4.312893 4.217921 4.4088917 4.4018517 4.4315233 4.162899 4.124361 4.1652527 4.401611 4.331333
1367617_at 8.839474 9.427329 9.260385 9.142136 9.223337 9.24418 9.145959 9.236723 9.182468 9.270679 9.33395 9.248739
1367618_a_at 11.132211 11.422782 11.273623 11.299538 11.295707 11.349029 11.33606 11.363333 11.248411 11.438737 11.464499 11.362897
1367619_at 12.909842 12.650902 12.64434 12.804839 12.910578 12.813947 12.802541 13.03248 12.888222 12.983128 13.0460615 12.91299
1367620_at 12.710713 12.92092 12.979799 12.90068 12.924032 12.980163 12.875817 12.8965025 12.916303 12.892997 12.932789 12.967445
1367621_at 8.527805 8.7722645 8.78855 8.697848 8.582608 8.67233 8.789784 8.757149 8.816304 8.80004 8.705057 8.675168
1367622_at 12.483155 12.76232 12.8269005 12.764618 12.862927 12.812216 12.7469425 12.638577 12.709066 12.740636 12.793971 12.853815
1367623_at 12.210297 12.658041 12.6164055 12.617069 12.589572 12.597603 12.571516 12.516419 12.49719 12.61147 12.5957365 12.553135
1367624_at 10.793885 10.952056 10.605816 10.615692 11.088486 11.095187 10.877799 10.928177 10.640895 10.834906 10.917109 10.801687
1367625_at 13.273058 13.327124 13.250329 13.301262 13.229735 13.350797 13.339818 13.270891 13.230072 13.376583 13.380449 13.305739
1367626_at 5.009178 4.7925525 4.6774616 4.5431795 4.5904155 4.7690654 4.67755 4.547677 4.397807 4.6437793 4.825495 4.75045
1367627_at 8.025415 8.384337 8.090162 8.131806 7.977341 8.151739 8.290289 8.293673 8.41982 8.466362 8.383901 8.079903
1367628_at 6.5140505 7.074302 7.2142277 7.069352 6.682259 6.7488174 6.7611904 7.174226 6.693887 6.6349607 7.3456516 7.3108716
1367629_at 12.267392 12.71192 12.674098 12.677757 12.667078 12.682408 12.514385 12.584927 12.477486 12.608989 12.663994 12.722755
1367630_at 12.644203 12.972686 12.919085 12.949693 12.856687 12.892427 12.871987 12.860533 12.814891 12.878553 12.841979 12.847789
1367631_at 6.3119416 6.9387217 6.792289 6.6857343 6.736645 7.0296154 6.462864 6.6077394 7.064039 7.229872 6.1123447 6.3843555
1367632_at 10.309922 10.19892 9.777911 9.976224 10.219868 10.16682 10.130993 10.238393 10.211228 10.104991 9.850087 9.614514
1367633_at 10.220207 9.859245 9.510385 9.836486 9.798195 9.824759 9.799643 10.0166025 9.985795 9.976768 9.606169 9.40781
1367634_at 12.281612 12.753805 12.675535 12.639147 12.68604 12.679597 12.700199 12.631083 12.514952 12.607071 12.800056 12.645503
1367635_at 12.697578 12.562349 12.413263 12.388182 12.690612 12.561561 12.518982 12.6134815 12.545201 12.495539 12.724167 12.474782
1367636_at 8.004324 8.182625 8.131064 8.198833 8.239576 8.044722 7.9911613 7.9062886 7.9519606 8.161696 7.9530916 8.197811
1367637_a_at 11.196884 11.1108265 11.094901 11.130521 11.187031 11.259524 11.208337 11.163143 11.152248 11.0678005 11.179741 11.047759
1367638_at 9.558716 9.742878 9.717068 9.835212 9.891749 9.6775875 9.724471 9.80395 9.762056 9.848538 9.764092 9.944115
1367639_a_at 12.946574 12.888518 12.837221 12.877589 12.912355 12.977407 12.915517 13.00033 12.837489 12.956889 13.00856 12.825818
1367640_at 12.602464 12.903702 12.888474 12.843429 12.888887 12.915709 12.889108 12.808758 12.787316 12.787221 12.894323 12.881294
1367641_at 13.411018 13.587118 13.595695 13.517182 13.593015 13.538392 13.623098 13.580077 13.521799 13.572521 13.551935 13.61717
1367642_at 11.062561 11.236235 11.281722 11.169112 11.290416 11.154078 11.178391 11.144205 11.161504 11.294099 11.3070965 11.306176
1367643_at 11.876725 11.735361 11.692369 11.715385 11.611317 11.696058 11.671975 11.816265 11.703498 11.576888 11.736304 11.773272
1367644_at 7.5191226 7.4951224 7.3621454 7.5339193 7.6902523 7.472227 7.0652366 7.60765 7.24113 7.093949 7.5437264 7.3306174
1367645_at 12.75337 13.1566725 13.084544 13.0835495 13.154463 13.116241 13.170557 13.094666 12.957946 13.14594 13.196907 13.150031
1367646_at 12.451064 12.297978 12.172346 12.230366 12.271443 12.174166 12.218838 12.336724 12.133273 12.047957 12.167229 12.4364195
1367647_at 14.178242 14.100144 14.122319 14.115292 14.039557 14.156028 14.08334 14.158483 14.066683 14.161187 14.116565 14.094264
1367648_at 6.641016 6.4230723 6.012547 6.441714 6.162798 6.3898516 6.0229115 7.073648 5.97975 6.028709 5.6376524 6.4766474
1367649_at 6.4247375 6.6435404 6.3915386 6.707492 6.265405 6.1700673 6.4562135 6.63824 6.4549265 6.1810064 6.2853823 6.309488
1367650_at 6.491067 6.864161 6.5113497 6.455753 6.672505 6.6692204 6.4079957 6.4806495 6.8087387 6.5972223 6.607506 6.675038
1367651_at 10.167367 10.158645 10.056628 9.929799 10.046839 10.060399 10.144189 10.126966 10.159991 10.118614 10.132635 10.093481
1367652_at 9.704604 9.539513 9.622602 9.745848 9.496353 9.796146 9.868611 9.891212 9.8186455 9.728198 9.940612 9.546417
1367653_a_at 12.369722 12.482197 12.536787 12.431822 12.478905 12.546258 12.366229 12.456345 12.474641 12.480404 12.6102705 12.395953
1367654_at 8.51553 8.747559 8.232643 8.296171 8.566676 8.603246 8.300007 8.727541 8.339194 8.650356 8.39769 7.985478
1367655_at 8.128371 8.505996 8.374774 8.36338 8.273088 8.661585 8.288834 8.491951 8.058477 8.229565 8.484182 8.424962
1367656_at 10.746503 11.026113 11.031469 10.84758 11.071959 10.948647 10.898961 10.88533 10.851879 10.998479 10.952432 11.007608
1367657_at 12.37253 12.363014 12.390874 12.380573 12.201189 12.431565 12.138922 12.210605 12.661964 12.520126 12.265017 12.45761
1367658_at 6.3362727 6.378164 6.1790266 6.393171 6.6362267 6.2005196 6.519721 6.3629365 6.149446 6.4023767 6.3182073 6.3113594
1367659_s_at 11.544451 11.35853 11.329251 11.500803 11.79136 11.470536 11.602347 11.718669 11.623333 12.154308 11.814237 11.909262
1367660_at 6.1592417 7.016999 6.8026266 6.3782372 6.7218866 6.57734 6.5106006 6.532429 6.583166 6.4670734 6.9791646 6.6754007
1367661_at 7.1632295 7.631079 7.5726614 7.1719165 7.3395104 7.427073 7.4026027 7.8590856 7.606915 7.4333053 7.468208 7.571878
1367662_at 12.631496 12.754133 12.6162195 12.824286 12.746626 12.740059 12.766773 12.8016815 12.782495 12.719726 12.639333 12.671252
1367663_at 11.581408 11.817087 11.873383 11.680748 11.79921 11.731579 11.852255 11.742089 11.838692 11.954373 11.860087 11.91292
1367664_at 4.1238365 4.3079686 4.210264 4.115415 4.136267 4.3823557 4.3313084 4.2652574 4.1602993 4.0621195 4.3461084 4.4037204
1367665_at 4.0683208 4.32024 4.238221 4.1905847 4.3868523 4.392405 4.1269016 4.098513 4.3361907 4.3696423 4.365467 4.3105316
1367666_at 10.077218 9.637811 9.435572 9.495362 9.457896 9.51713 9.5358925 9.604658 9.390546 9.564293 9.455628 9.348528
1367667_at 11.930054 11.575611 11.675416 11.896231 11.644097 11.719361 11.954445 11.740688 11.522445 12.262638 11.832055 12.160683
1367668_a_at 6.739761 6.4037504 6.656764 6.867593 6.7239113 6.367297 6.6661654 7.0195756 7.1060376 6.8868504 6.940055 6.3186817
1367669_a_at 10.519159 10.635411 10.428687 10.618884 10.559902 10.68993 10.625122 10.646152 10.748456 10.726624 10.573439 10.704638
1367670_at 10.981155 10.788632 10.99032 11.136493 11.125197 10.832839 10.965031 10.824461 11.05142 10.918566 10.808853 10.774576
1367671_at 9.605409 9.682133 9.946034 9.656923 9.707045 9.622522 9.805327 9.697803 9.714278 9.709311 9.899499 9.64985
1367672_at 12.116313 11.830608 11.810594 11.961319 12.013135 11.767543 12.000576 11.989172 12.153053 12.091323 11.989218 11.877701
1367673_at 11.270742 11.14678 11.083331 11.103975 11.110253 11.074933 11.312224 11.21785 11.165869 11.167798 11.279084 11.180645
1367674_at 9.526029 9.523689 9.570012 9.466771 9.393215 9.382172 9.551172 9.263311 9.389931 9.708453 9.365186 9.393014
1367675_at 9.308358 9.724626 9.653065 9.756664 9.660383 9.67111 9.662732 9.717548 9.705166 9.751272 9.85644 9.859175
1367676_at 7.3547754 7.6636095 8.205446 7.5049963 7.8066745 7.257694 7.8581347 7.704782 7.745508 7.3942776 7.99286 7.4393315
1367677_at 11.460159 11.960086 11.742437 11.802647 11.696298 11.999374 11.4621725 11.531199 11.898498 11.909577 11.793267 11.815875
1367678_at 11.27492 11.275314 11.189127 11.314353 11.135135 11.1572 11.1519 11.323252 11.216166 11.290675 11.320436 11.356433
1367679_at 10.124983 10.949729 10.118151 10.511348 10.20543 10.581273 9.827202 9.948596 10.41935 10.226909 10.193224 9.515079
1367680_at 12.281848 12.088739 12.230913 12.1760845 12.230212 12.091852 12.103875 12.23815 12.242284 12.231412 12.162247 12.182237
1367681_at 10.0800705 10.118616 9.940103 10.106087 10.056205 10.034315 9.965297 10.126304 10.042901 9.95853 10.117996 10.167426
1367682_at 6.922944 6.659916 6.6019354 6.5952835 6.736321 6.725521 6.62885 6.6470704 6.830582 6.7991004 6.8477464 6.6946416
1367683_at 10.254567 10.064177 10.141841 10.091819 10.063976 9.964274 10.396897 10.026834 10.023917 10.109747 10.196153 9.871771
1367684_at 4.372538 4.195102 4.076897 4.0659347 4.0450354 4.143013 3.98327 4.230539 4.373679 4.123438 4.425745 4.326845
1367685_at 12.113346 12.494628 12.425944 12.38382 12.426655 12.426611 12.394756 12.26891 12.294442 12.374572 12.440911 12.333249
1367686_at 11.9777775 11.758999 11.737963 11.693544 11.721355 11.849922 11.862987 11.846715 11.893135 11.900659 11.885688 11.72829
1367687_a_at 8.764466 8.797107 8.636478 8.784251 8.676465 8.582163 8.661571 8.719006 8.536691 8.488472 8.653797 8.498655
1367688_at 7.8301554 8.043395 8.229319 8.267916 8.089291 8.057272 8.256222 8.144405 8.123568 8.291866 8.34072 8.318429
1367689_a_at 8.161831 8.308744 7.3077497 7.064424 8.116354 7.528394 8.3498955 7.773293 7.974845 8.849579 7.9978294 8.447895
1367690_at 11.51059 11.782628 11.869662 11.83248 11.702543 12.037572 11.818403 11.908276 11.703601 11.896416 11.999328 11.981234
1367691_at 10.953049 10.893223 11.333787 10.887822 11.337166 11.182443 11.574419 11.161409 11.033894 11.541149 11.350092 11.774827
1367692_at 3.515995 3.7931347 3.9663079 3.6617084 3.6149879 3.800817 3.7827384 3.5873883 3.9166548 3.724232 3.7586389 3.7568767
1367693_at 9.558758 10.063019 10.11933 9.823352 9.937798 9.863398 9.858276 9.974728 9.951065 10.16842 10.201022 10.112023
1367694_at 11.508326 11.284134 11.25799 11.446212 11.574889 11.257337 11.383038 11.415653 11.51811 11.519027 11.425159 11.535558
1367695_at 12.4055 12.411492 12.40307 12.342969 12.355963 12.370797 12.39839 12.369666 12.552983 12.354633 12.361755 12.343858
1367696_at 8.70125 8.940445 8.677009 8.724108 8.572145 8.786107 8.580978 8.62303 8.637565 8.601037 8.462576 8.5514345
1367697_at 10.02038 10.109485 9.867862 9.994904 10.2547245 10.007924 10.063528 10.101006 9.986055 10.028984 9.993682 9.790093
1367698_a_at 9.109556 9.153431 9.129864 9.08602 9.033144 8.705076 9.0951805 9.232952 9.150582 9.0875635 9.049397 8.857384
1367699_at 6.307411 6.4692607 6.4859185 6.5781584 6.5477962 6.3421044 6.379001 6.427644 5.970374 6.5393825 6.1765776 6.405086
1367700_at 4.1943197 4.0275726 4.132712 4.1099076 3.951319 4.303569 3.8278313 3.906388 4.230386 3.9118354 3.885337 4.216916
1367701_at 6.590838 7.352259 7.3944774 7.259908 7.202581 7.2222595 7.096199 6.901436 7.1858134 7.1811967 6.916677 7.414734
1367702_at 12.727175 12.650921 12.598369 12.699457 12.885546 12.600556 12.520745 12.664476 12.827655 12.721118 12.5634165 12.5660715
1367703_at 3.7361352 3.8112304 3.635067 3.773097 3.5489728 4.0187116 3.670117 3.756335 3.6442516 3.7735908 3.831963 3.602893
1367704_at 8.743043 8.878487 8.589632 8.611939 8.604159 8.419283 8.580978 8.595917 8.710091 8.729004 8.585457 8.583857
1367705_at 9.3332205 9.583089 9.5858135 9.4707365 9.621827 9.417846 9.457109 9.4576645 9.748522 9.745751 9.540243 9.509204
1367706_at 11.200296 10.966003 11.1163 11.012669 11.079899 11.020258 11.244042 11.080978 11.125517 11.073703 11.166595 11.222827
1367707_at 9.288635 10.621895 10.396349 9.153075 9.169396 9.754425 9.123735 8.623641 10.215162 10.2743 9.048566 9.529593
1367708_a_at 10.626127 11.680735 11.417648 10.407433 10.460003 10.781027 10.438488 10.015924 11.225294 11.416101 10.227098 10.79163
1367709_at 9.355746 10.264219 9.971083 10.328461 9.745502 10.158169 9.825856 10.301136 9.8717 9.775189 9.937408 10.328666
1367710_at 10.436174 10.964901 11.035492 10.810429 10.818509 10.959838 10.792538 10.672658 10.805375 10.907784 10.937882 10.788762
1367711_at 11.237532 11.481624 11.40613 11.29091 11.378963 11.248626 11.445028 11.3116045 11.317822 11.483478 11.281544 11.222475
1367712_at 6.8829465 7.3307467 6.7819695 6.8674173 6.835826 7.141432 6.728361 7.3108764 6.9581757 7.097495 7.136607 7.1765814
1367713_at 9.618015 9.426829 9.435715 9.204509 9.43001 9.398149 9.725393 9.490566 9.315196 9.7618685 9.453688 9.301378
1367714_at 7.6756215 7.8206735 7.644956 7.838209 8.018402 7.645565 7.972302 7.738988 7.7229767 7.8984585 7.965844 7.971291
1367715_at 10.201196 10.170616 9.970671 10.151915 10.131502 9.937497 10.210518 9.976931 10.160713 10.257418 10.23076 9.888693
1367716_at 8.603603 8.456724 8.681982 8.501415 8.527151 8.459614 8.622784 8.413498 8.5359955 8.70751 8.562481 8.597599
1367717_at 12.349505 12.792903 12.738353 12.82063 12.797152 12.815661 12.710303 12.73558 12.584817 12.662603 12.829069 12.7727165
1367718_at 8.914775 8.636688 8.635905 8.691399 8.660295 8.406579 8.74841 8.593044 8.705161 8.712491 8.592425 8.560797
1367719_at 9.910238 9.739745 9.802728 9.9201145 9.902875 9.822516 9.862014 9.928872 9.753859 9.958427 9.887832 9.844713
1367720_at 11.308207 11.593929 11.334206 11.578889 11.518343 11.318216 11.516037 11.378555 11.544339 11.315274 11.337494 11.336849
1367721_at 10.699297 10.960533 11.084324 10.784966 10.8907175 11.063471 10.972092 11.039475 11.1622715 11.114189 10.633101 11.298973
1367722_at 7.2293735 7.4839473 7.389519 7.5851264 7.370057 7.357338 7.229514 7.5565467 7.338894 7.3030972 7.3284173 7.2088876
1367723_a_at 7.973486 7.777717 7.863368 7.9959764 7.9206 7.8853307 7.777301 7.8674717 7.9833217 7.770466 7.940813 7.923349
1367724_a_at 11.172497 11.083578 11.224472 11.129958 10.886191 11.040909 10.892227 11.033473 10.998926 10.924829 10.962948 11.075565
1367725_at 7.5838 7.841779 7.950987 7.584212 7.515258 8.14769 7.521341 8.152092 8.465616 8.340062 7.4757905 7.959035
1367726_at 6.686032 6.516785 6.4836736 6.5662446 6.685465 6.5859437 6.5834403 6.8259864 6.700891 6.2978487 6.5922356 6.6431932
1367727_at 8.177905 8.004962 7.90539 7.8344226 8.1259365 8.035611 8.031262 8.075829 7.87482 8.013852 8.206408 8.163018
1367728_at 7.951955 8.00496 8.16651 8.155627 8.48114 8.291986 8.412779 8.24748 8.465639 8.458101 8.313099 8.215954
1367729_at 12.535305 12.287197 12.141751 12.428751 12.327149 12.056686 12.14133 12.26239 12.507981 11.384507 11.495831 11.145045
1367730_at 9.728149 9.747364 9.652808 9.739221 9.853704 9.773566 9.883681 9.759966 9.859905 9.922493 9.804586 9.57478
1367731_at 7.8193674 8.136822 8.309581 8.210405 8.232844 8.447035 8.433691 8.452736 8.270341 8.273524 8.44192 8.603611
1367732_at 8.678678 8.828054 8.624645 8.943558 8.742353 8.662036 9.0152445 9.020108 8.962653 9.022453 9.063662 8.909599
1367733_at 7.602067 7.6707253 7.9296722 8.604891 7.809042 7.7970896 7.5382643 8.165024 6.905598 7.8675346 8.289392 7.9560685
1367734_at 8.1252365 8.47148 8.377682 8.377253 8.363788 8.315263 8.204929 8.396919 8.452671 8.343479 8.287495 8.30751
1367735_at 11.803254 11.908985 11.935886 11.8873005 12.072079 11.935583 11.87652 11.876424 11.992521 11.996469 11.962322 11.993017
1367736_at 9.551161 9.985704 9.711183 9.797569 9.898554 9.835877 9.830841 9.753568 9.78438 9.841114 9.718288 9.681094
1367737_at 11.103432 11.117132 10.993573 10.968286 10.932266 10.9839 10.921852 11.101042 11.015135 10.92355 11.047591 11.081302
1367738_at 6.9603086 7.41857 7.057349 7.0496106 7.128758 7.1046715 7.1170816 7.108313 6.8983164 7.144055 7.307773 7.087132
1367739_at 4.6248136 4.257262 4.7607927 4.172494 4.312201 4.337061 4.1422443 4.2652574 4.572756 3.8916333 4.501324 4.488692
1367740_at 6.283761 6.917426 6.870773 6.8827167 6.3344126 6.913386 6.835655 6.354723 6.5292397 6.727894 6.5820317 6.376331
1367741_at 10.114941 10.058518 9.770373 10.091662 10.251576 10.86416 10.163816 10.407577 10.757413 10.614177 9.979358 10.850112
1367742_at 5.620261 5.3356767 5.6836586 5.9479795 5.5037384 5.4392643 5.5558248 5.377303 5.3624363 5.6132555 5.692646 5.46472
1367743_at 6.099584 6.158684 5.99866 6.1563396 6.131331 5.9474435 6.5175467 6.300896 6.425994 6.481027 6.266358 6.359327
1367744_at 5.961415 6.3817673 6.225932 6.582629 6.495317 6.1424885 6.6181045 6.410814 6.4034452 6.490416 6.5289965 6.4291234
1367745_at 8.476927 8.495329 8.613691 8.608255 8.650517 8.323673 8.574205 8.506699 8.589752 8.481703 8.473267 8.28306
1367746_a_at 8.165323 8.175497 8.402012 8.402714 8.451162 8.184156 8.419268 8.233881 8.228536 8.225777 8.487047 8.346914
1367747_at 8.342777 8.902044 8.940489 8.865198 8.974043 8.886707 8.801315 8.531191 8.821174 8.542274 8.746735 8.668976
1367748_at 9.166158 9.797091 9.76663 9.720594 9.812188 9.716103 9.63588 9.598214 9.602015 9.401214 9.715808 9.495615
1367749_at 4.89425 3.3319647 3.4996188 3.4971042 3.4319062 3.9183993 3.3241673 4.2139606 3.7189295 3.8213875 3.8402464 4.1788616
1367750_at 9.230258 9.422395 9.68974 9.512749 9.411551 9.430249 9.373314 9.29646 9.534414 9.526204 9.385163 9.371546
1367751_at 8.1879015 8.512814 8.729761 8.735805 8.763548 8.465076 8.516645 8.591804 8.698296 8.873954 8.894576 8.521182
1367752_at 8.392525 8.829016 8.618592 8.499252 8.656786 8.754421 8.533396 8.660406 8.783338 8.946999 8.493983 8.658934
1367753_at 6.747024 7.261903 7.0556912 6.9117417 7.045585 6.792657 7.0070057 6.9706974 6.967382 7.2330055 6.988985 6.7541795
1367754_s_at 10.93231 10.902735 10.895931 10.834451 10.739464 10.789411 10.908305 10.72211 10.900548 10.694086 10.748577 10.829494
1367755_at 13.651612 13.618921 13.687446 13.619916 13.625747 13.650662 13.495186 13.572242 13.714447 13.549677 13.576616 13.588594
1367756_at 9.697009 9.868531 9.867063 9.924437 9.963861 9.786978 9.745351 9.959982 9.961179 9.893583 9.962169 9.846103
1367757_at 12.288371 12.62806 12.6287365 12.5722685 12.731164 12.637373 12.489174 12.514314 12.48849 12.534709 12.544828 12.625364
1367758_at 8.434456 9.051566 9.204445 9.286859 8.88776 8.955656 9.0039215 9.934379 9.11248 8.9543295 9.121353 8.494131
1367759_at 9.067056 9.047688 8.905134 9.279341 9.019292 8.718994 9.083498 8.840675 8.839629 8.463759 8.901603 8.665584
1367760_at 8.556415 8.438883 8.548053 8.48795 8.555496 8.416498 8.520087 8.548842 8.595825 8.679044 8.551296 8.47419
1367761_at 8.027547 7.7934923 8.032391 7.9112444 7.994784 7.865625 8.000807 7.9135113 8.185988 8.04351 7.7267194 7.8607655
1367762_at 5.0099773 5.0361567 4.9666414 5.049962 5.00395 4.987233 4.9048944 4.896702 4.7184296 4.7686605 4.890814 4.917741
1367763_at 11.547742 11.217136 11.292596 11.457829 11.295547 11.4779625 11.416649 11.405008 11.76467 11.338646 11.587728 11.346145
1367764_at 8.101127 8.240979 8.374751 8.216608 8.266941 7.915477 8.4057 8.262609 8.458717 9.042314 9.276889 9.275528
1367765_at 10.574649 10.178347 10.454301 10.017679 10.547973 10.03841 10.04909 10.613262 9.911559 9.9554405 9.395445 10.270932
1367766_at 10.764867 11.311969 11.289548 11.10216 11.320079 11.293898 11.186913 11.254017 11.198365 11.383763 11.458539 11.350276
1367767_at 10.8624 10.95163 10.860353 10.9276085 11.094163 10.868816 10.877709 11.068168 11.0337925 11.006315 11.13773 11.113145
1367768_at 5.137517 5.2770314 5.1348357 5.3559422 4.8719864 5.3036175 5.081143 5.2390885 5.1334615 5.45666 5.301633 5.3232183
1367769_at 9.023029 9.156105 9.436157 9.309779 9.390581 9.254009 9.225119 9.334684 9.170908 9.349686 9.365362 9.228556
1367770_at 10.252873 10.397631 10.489708 10.348169 10.297683 10.37904 10.310514 10.3792715 10.349688 10.503507 10.449719 10.539235
1367771_at 9.863897 9.944187 10.13311 9.842122 10.154881 10.524816 10.158417 9.733376 10.365008 9.91872 9.077077 10.208295
1367772_at 8.632137 8.635717 8.635987 8.509439 8.518516 8.445454 8.677717 8.693449 8.60682 8.785379 8.728304 8.556232
1367773_at 9.906774 10.2400255 10.317608 10.262003 10.290962 10.233487 10.336454 10.020203 10.27135 10.452034 10.368622 10.563386
1367774_at 13.175356 13.157617 13.0856 13.044377 13.2465725 13.186483 13.227775 13.325215 13.160427 13.312911 13.316162 13.339863
1367775_at 12.782939 12.509816 12.553447 12.517953 12.831665 11.810528 12.775032 12.955109 12.613478 12.383362 12.291275 12.3754835
1367776_at 5.676958 5.8525963 7.4824934 6.422093 5.838829 5.315543 6.947502 5.694482 5.8102245 5.7508173 6.871575 6.3024116
1367777_at 11.772507 11.673372 11.386621 11.761036 11.973573 11.785547 11.707794 11.861287 11.830092 11.775565 11.810898 11.893039
1367778_at 8.932823 9.15151 9.103367 9.121853 9.355785 9.131258 9.043516 9.137087 9.144075 9.291199 9.076338 9.277931
1367779_at 6.5045276 6.3729196 6.518749 6.286473 6.316005 6.467144 6.4895797 6.2920346 6.377793 6.651563 6.513369 6.379533
1367780_at 6.9355645 6.9356914 7.609145 7.260111 6.9785447 6.890392 7.1385975 6.9935265 6.898275 6.90567 7.487779 7.1541286
1367781_at 3.5977602 3.707658 3.6323879 3.572386 3.5371578 3.8711388 3.7622232 3.5129764 3.28376 3.543228 3.790758 3.6121957
1367782_at 4.40924 4.0087533 4.63568 4.224367 4.478673 4.141179 4.294691 4.3177376 4.2693744 4.323073 4.2684755 4.1948614
1367783_at 12.139052 12.057704 11.978898 12.1894655 12.200953 12.031747 12.094957 12.055616 12.198204 12.072956 12.122838 12.16655
1367784_a_at 12.900035 12.901628 12.701198 12.817702 12.85368 12.764588 12.803447 13.027778 12.759856 12.741812 12.790484 12.674978
1367785_at 4.4093595 4.75564 4.774007 4.685942 4.5498867 4.6520348 4.4021845 4.5422645 4.409773 4.5829496 4.8106403 4.321755
1367786_at 9.63146 10.818699 10.868916 10.370921 10.582818 10.476671 10.355951 10.000626 10.424637 10.442975 10.420524 10.143554
1367787_at 5.4750924 5.566584 5.574109 5.863256 5.582029 5.413579 5.5441303 5.8035703 5.504224 5.506715 5.973851 5.8000793
1367788_at 8.04398 8.164732 8.095121 8.046297 8.181858 8.154453 8.196204 8.128338 8.163412 8.330421 8.264105 8.253623
1367789_at 7.4199567 7.189341 7.15352 7.597248 7.5067134 7.223442 7.499768 7.446145 7.4477873 7.1176314 7.2841244 7.147623
1367790_at 9.674367 9.715416 9.576486 9.628875 9.60468 9.562177 9.72617 9.711106 9.727798 9.773743 9.769185 9.745111
1367791_at 7.439618 8.012949 7.6989174 7.691332 7.648183 7.6080155 7.6092734 7.799556 7.5859747 7.458777 7.6408577 7.6952543
1367792_at 4.1373215 4.195413 3.9942513 4.1229067 3.8807297 4.119569 3.770498 4.087276 4.0225143 3.9400272 4.1696873 4.187963
1367793_at 13.045745 13.3318815 13.192346 13.289317 13.113391 13.358131 13.314445 13.175645 13.274388 13.343894 13.36125 13.341463
1367794_at 5.917974 6.032506 5.717879 6.279344 5.8013124 6.4804173 5.378934 6.830231 6.368769 5.5338254 5.9702415 5.805608
1367795_at 7.751564 8.055502 8.109293 7.356798 8.0392065 8.043044 7.9364333 7.7844186 8.458051 8.398289 7.523691 7.9668117
1367796_at 8.317955 8.380738 8.454423 8.354199 8.23641 8.107802 8.153326 8.249763 8.536691 8.467961 8.322944 8.128734
1367797_at 6.385022 6.74217 6.5881395 6.4489636 6.543091 6.2533984 6.389948 6.642918 6.9222307 6.979284 6.4512115 6.566523
1367798_at 12.612338 12.182303 12.226946 12.24204 12.327803 12.312805 12.273759 12.31322 12.353109 12.351996 12.301872 12.233708
1367799_at 5.4783306 5.1066904 5.337299 5.2386827 5.106819 5.3325596 5.260371 5.286475 5.2341104 5.1197143 5.3192196 5.1130743
1367800_at 6.7451105 6.4775257 5.8528333 6.2158875 6.1622252 6.243396 6.6513796 6.543814 6.502843 6.3170547 6.359851 7.198208
1367801_at 9.25143 9.262753 9.190398 9.291291 9.2359 9.089418 9.198036 9.045934 9.248849 9.114046 9.077862 9.043265
1367802_at 9.167116 10.310549 10.8490505 9.275682 8.710413 8.797585 9.441376 8.602306 8.975763 9.243791 8.576435 8.4090395
1367803_at 6.9086003 6.6613 6.6404943 6.432418 6.769587 6.5203714 6.6148877 6.8364024 6.9429216 6.921338 6.1908774 6.477446
1367804_at 13.022699 13.016831 12.981471 12.99256 12.984004 13.066875 12.997419 12.99078 12.779164 12.677816 12.811052 12.6880045
1367805_at 4.909958 4.6839967 4.7355227 4.928165 4.768946 4.7075872 4.8356304 5.002332 4.5850544 4.8873 5.033427 4.7853074
1367806_at 5.1758504 5.343293 5.374378 5.154303 4.947865 5.3806515 5.0472803 5.082798 5.385965 5.34486 4.965826 5.292514
1367807_at 8.925344 9.029208 9.075321 9.17779 9.038568 8.899869 9.057692 9.053837 9.0577965 9.067129 9.1647415 8.863046
1367808_at 10.26707 11.044305 11.015406 11.145648 11.090665 11.144343 11.030875 10.970389 10.956692 11.283964 11.134783 11.106118
1367809_at 4.6282024 4.6411924 4.2904015 5.1307974 4.975522 4.7819633 4.8106985 4.6668863 4.644904 4.8119082 4.5457606 4.944414
1367810_at 6.275301 6.0515094 5.9566674 5.9681635 6.058955 6.121351 6.3547697 5.976014 6.1029696 6.083163 6.336673 6.0393214
1367811_at 5.0361347 5.4047213 5.646522 5.2167387 5.2485857 5.412388 5.1432323 5.502697 4.819953 4.834951 5.835344 5.468528
1367812_at 7.522675 7.545529 7.496473 7.7701135 7.2998285 7.4499288 7.487533 7.5055356 7.552161 7.817072 7.320271 7.692807
1367813_at 8.100889 9.08921 8.877021 9.076439 8.722537 8.352851 8.688832 8.34638 8.709886 8.763798 8.876708 8.678068
1367814_at 8.629021 9.399375 9.492117 9.090498 8.787904 9.028088 9.015145 8.76527 9.207443 9.021824 9.091003 9.279042
1367815_at 8.674058 8.530455 8.588081 8.432166 8.788206 8.314174 8.8357115 8.727541 8.7040205 8.831299 8.78412 8.7789
1367816_at 5.2446327 5.781171 5.588939 5.235219 5.4419847 5.3650823 5.434563 5.391916 5.611729 5.7659483 5.7386866 5.2222013
1367817_at 7.464664 7.6057405 8.03566 7.749236 7.922319 7.707372 7.808538 7.756947 7.7308016 7.944511 7.864201 7.8273196
1367818_at 9.370915 9.694585 9.641386 9.631212 9.595771 9.503344 9.602733 9.456257 9.519185 9.430164 9.662395 9.623621
1367819_at 12.086614 11.948418 11.93046 11.960514 12.006686 11.959205 11.919425 11.935867 12.130722 11.94154 11.975535 11.920434
1367820_at 9.034011 9.595839 9.442217 9.449761 9.506539 9.477202 9.567908 9.387937 9.503415 9.567603 9.569816 9.574922
1367821_a_at 3.6886303 3.6527226 4.0149803 3.4350624 3.829788 3.7477899 3.840278 3.744127 3.5969875 4.15325 3.7026954 4.160783
1367822_at 5.769422 5.5326757 5.586924 5.724985 5.4612904 5.626834 5.465887 5.250121 5.6126914 5.4740124 5.5600724 5.4915624
1367823_at 5.3881087 5.203909 4.950476 5.160326 4.5122743 5.1593256 5.1872964 5.0752196 5.0488048 4.9831 4.9548545 5.423543
1367824_at 8.873021 9.1958275 9.174461 9.160476 9.191125 9.089707 9.1837 9.058673 9.265023 9.155846 9.196655 9.110053
1367825_at 6.264776 6.1375856 6.16692 6.064574 6.1813717 6.163624 5.938987 6.2594166 6.218644 6.0756435 6.3547072 6.1529393
1367826_at 10.071394 10.372506 9.909674 9.975299 9.938631 9.913747 10.032659 10.206741 9.909365 10.271811 10.2115345 9.894909
1367827_at 9.7277565 10.096522 10.150092 10.002671 10.021623 9.919289 10.091066 9.929543 10.070786 9.967136 10.07566 10.145735
1367828_at 9.6073475 9.690174 9.650069 9.862772 9.814526 9.57376 9.852261 9.808442 9.936964 9.90918 9.821369 9.9248
1367829_at 11.693555 11.553563 11.427176 11.554777 11.551582 11.526586 11.499808 11.662846 11.662394 11.395043 11.647263 11.541444
1367830_a_at 7.407857 7.580178 7.3895216 7.3363776 7.399026 7.2854786 7.5766935 7.366781 7.481954 7.5959253 7.3627405 7.5667686
1367831_at 8.034657 8.528059 8.441153 8.130671 8.64036 8.195511 8.356934 8.311151 8.360581 8.549636 8.47735 8.335468
1367832_at 11.041669 10.819588 10.7441225 10.820536 10.998839 10.961704 10.914048 10.9776535 11.104587 11.074641 11.071337 10.970904
1367833_at 9.590773 10.041665 9.992325 9.839446 10.107287 9.936432 9.961628 9.805068 9.881586 9.995882 9.833247 9.826517
1367834_at 8.045885 8.083383 7.928426 7.803333 8.051779 8.154548 8.137701 8.24779 7.865865 8.560879 8.26004 8.07128
1367835_at 5.6348658 5.5971127 5.4001365 5.216318 5.6353774 5.5181828 5.501512 5.298465 5.3692217 5.4313307 5.561191 5.401514
1367836_at 10.302993 8.402818 8.766929 9.37373 9.854864 8.920465 9.341829 9.687716 9.644566 8.6458845 9.122242 9.1159725
1367837_at 9.694427 10.207901 10.172196 10.127695 10.186226 10.047322 10.074331 10.061257 10.034374 10.13855 10.046647 10.07152
1367838_at 12.808703 12.377146 12.3435755 12.241834 12.452474 12.2702465 12.603655 12.421496 12.506025 12.342711 12.363143 12.557579
1367839_at 10.978917 10.718513 10.718062 10.960838 10.774315 10.690608 11.010753 10.965451 10.757402 11.106772 10.844729 11.059596
1367840_at 7.723751 8.261623 8.048079 8.206239 8.071348 7.9282765 8.120369 8.157692 8.070766 8.307543 7.9956956 8.091362
1367841_a_at 3.5970392 3.4332995 3.883686 3.6552184 3.4609056 3.5448196 3.4328847 3.5707214 3.608282 3.4968803 3.5529792 3.4829893
1367842_at 6.2361293 6.167502 6.07931 6.2231517 5.9280853 6.0678906 6.134924 5.943218 5.8893204 5.881898 6.0529485 6.068433
1367843_at 10.655504 10.555269 10.477797 10.617188 10.655532 10.569097 10.834546 10.900755 10.755238 10.849423 10.798419 10.913798
1367844_at 8.215094 8.559294 8.587073 8.551533 8.516282 8.499457 8.412564 8.4632635 8.405497 8.349566 8.481241 8.515963
1367845_at 3.2431576 3.2973156 3.5520718 3.7787867 3.4745321 3.6595993 3.5788682 3.5711482 3.4997127 3.6502938 3.3215888 3.8403976
1367846_at 6.2252097 6.398697 6.099417 6.645646 6.4024825 6.870323 6.1167183 6.5942783 6.4271755 6.262892 6.5538344 6.4284644
1367847_at 7.4160585 9.060281 8.6120825 8.557333 8.833433 9.254079 8.534283 7.3236127 9.157604 9.29513 9.419297 9.572368
1367848_at 7.826883 8.096485 7.71523 8.00535 7.972131 7.662418 7.9050345 8.0116415 7.7932653 7.8791533 7.9854894 7.7715106
1367849_at 9.227513 9.50411 9.674221 9.427871 9.568286 9.520868 9.579251 9.605313 9.4593935 9.181154 9.445759 9.354153
1367850_at 8.574273 9.162445 8.963323 9.035772 8.684385 8.893968 8.389244 8.825018 8.714418 8.555052 8.335976 8.512364
1367851_at 3.976393 4.0420523 4.221837 3.9845088 4.314805 4.1687746 4.093543 4.1096373 4.144415 4.4551945 4.1692247 4.235398
1367852_s_at 4.7946653 5.0188975 4.8612466 4.2556353 4.909942 4.977788 4.82327 4.663077 4.70455 5.087695 5.308158 4.762792
1367853_at 7.929607 8.118383 8.320377 8.171696 8.126804 8.331905 8.043716 8.156944 7.936759 8.143576 8.040691 8.007515
1367854_at 11.566467 11.645436 11.619059 11.501414 11.272047 11.524098 11.68483 10.98033 11.711352 11.972644 11.463409 11.771167
1367855_at 8.983964 8.760783 8.885233 9.076916 8.565117 8.6398 8.948381 9.14797 8.935156 8.508278 9.21915 8.855423
1367856_at 8.137844 9.014417 8.80329 8.877179 8.486778 8.513668 8.740686 8.480428 8.772452 9.125291 9.206168 9.981846
1367857_at 11.868586 11.7607 11.827416 11.824963 11.573027 11.827973 11.67874 11.93617 11.57353 11.832611 11.786098 12.131856
1367858_at 4.089546 3.8082616 3.9741375 4.0487595 3.8039987 3.914795 3.7878158 3.6906111 3.9840977 4.323073 3.8335752 3.6220798
1367859_at 5.3648953 5.1712275 5.4702125 5.2209554 5.0381284 5.3379197 5.5091724 4.9492555 5.304526 4.952273 5.3097486 4.9965296
1367860_a_at 9.967836 9.894462 9.3481245 9.801436 9.842555 9.900556 9.979689 10.003306 9.841783 10.090601 9.60072 9.48619
1367861_at 5.413448 5.51671 5.4564133 6.1461067 5.7416368 5.771198 5.6101375 5.2592926 6.2720284 5.7891526 5.9544578 5.4006877
1367862_at 4.241163 4.274374 4.3974967 4.1426935 4.040248 4.3926115 4.29751 4.172063 4.688833 4.0992384 4.0425177 4.111377
1367863_at 8.107395 8.3573065 8.589949 8.253216 8.31902 8.382328 8.522208 8.245495 8.30089 8.384616 8.513172 8.459473
1367864_at 5.820118 5.8194423 5.721257 5.9808145 5.808662 5.84045 5.7310348 5.80982 5.573423 5.4848223 5.7936153 5.9192915
1367865_at 7.7032523 7.758079 7.5522265 7.7548513 7.539563 7.559154 7.628865 7.865343 7.822098 7.5632753 7.814449 7.5710187
1367866_at 6.0141163 6.5714626 6.256563 5.7767334 5.9583254 5.854147 6.104171 6.3312373 6.0203757 6.1658754 5.8807735 5.840023
1367867_at 9.050539 9.446246 9.543343 9.576663 9.532567 9.383955 9.588016 9.2860155 9.556693 9.718054 9.464137 9.4909525
1367868_at 6.7771454 6.971211 6.576749 6.763846 6.8335633 6.932754 7.099255 6.8208833 6.885948 6.8898625 6.765201 6.9805465
1367869_at 10.504064 10.325698 10.374401 10.495358 10.33468 10.345656 10.242499 10.475156 10.360779 10.401331 10.310548 10.29936
1367870_at 9.572796 9.8112955 9.914433 9.911532 9.791915 9.901133 9.987624 9.940248 9.922384 10.264208 10.270278 10.048287
1367871_at 13.6974325 13.6056795 13.786038 13.509732 13.6446705 13.421841 13.525833 13.604185 13.37371 13.2107 13.223607 13.272858
1367872_at 8.414722 8.517755 8.342928 8.462944 8.279563 8.244714 8.451775 8.384903 8.461287 8.535566 8.481241 8.429981
1367873_at 9.3554735 9.529099 9.553568 9.486333 9.452679 9.4147625 9.488373 9.528382 9.4897175 9.684574 9.603899 9.501906
1367874_at 6.449702 6.6025825 6.8532467 6.610724 6.962562 6.266969 6.562953 6.7833433 6.5566998 6.6553674 6.8164754 6.7037435
1367875_at 9.117206 9.108252 9.163726 9.292136 9.181086 9.137212 9.050499 9.207268 9.033645 9.251277 9.095954 9.128078
1367876_at 6.4650226 6.715273 6.7225113 6.8165927 6.6237626 6.6140013 6.5342584 6.528668 6.7043905 6.8385267 6.6039143 6.7563286
1367877_at 8.027323 8.342211 8.609662 8.486912 8.623594 8.300808 8.49724 8.228197 8.437676 8.267801 8.478948 8.384269
1367878_at 8.929097 8.873214 8.694112 8.684563 8.731943 8.785399 8.906496 8.800896 8.976034 8.988069 8.75685 8.7183075
1367879_at 7.1315703 7.41549 7.4729047 7.464602 7.6579485 7.3803487 7.60202 7.403093 7.888227 7.9006906 7.9206347 7.600819
1367880_at 5.371657 5.5799623 5.3698244 5.8213215 5.6810393 5.75638 5.5032268 5.6880226 5.8148117 5.654585 5.54536 5.6880016
1367881_at 7.2371764 7.434019 7.5702524 7.4665794 7.7740226 7.5484576 7.797207 7.650626 7.56479 7.428725 7.5285344 7.2467437
1367882_at 6.5411406 6.2627993 6.6095066 6.574248 6.4329395 6.5532928 6.5505834 6.6244173 6.380428 6.414513 6.4680176 6.593874
1367883_at 7.087382 7.4561296 7.5701904 7.3344593 7.591611 7.4098697 7.7341204 7.5004363 7.5582776 7.787782 7.5237193 7.215854
1367884_at 10.115993 10.3552475 10.656065 10.5737915 10.36163 10.4709015 10.479878 10.271863 10.481798 10.603462 10.446219 10.709799
1367885_at 12.108982 12.374841 12.404189 12.236599 12.394448 12.388574 12.188508 12.278694 12.367175 12.102112 12.208726 12.234962
1367886_at 7.8053427 7.6192484 7.7826962 7.782666 7.604004 7.5752897 7.6675725 7.604581 7.854817 7.933851 7.8185396 7.764218
1367887_at 12.689575 12.73111 12.818292 12.695978 12.784953 12.715449 12.672148 12.659646 12.664754 12.593455 12.566922 12.613514
1367888_at 3.8905082 4.3191524 3.9457169 3.812737 3.9153786 3.911931 4.205419 4.0140905 3.9648387 3.823452 3.8325508 4.062675
1367889_at 9.002455 9.206973 9.224239 9.407739 9.219137 9.254166 9.168695 9.439962 9.4101715 9.292504 9.349774 9.44934
1367890_at 7.1388483 6.9550877 7.2517986 6.852806 6.939176 6.6869955 6.761528 7.036434 7.0366297 6.853006 6.868158 6.5283732
1367891_a_at 5.538082 5.360363 4.774007 5.379333 5.019369 5.611217 5.485244 5.432953 5.3053026 5.146506 5.474911 4.974224
1367892_at 9.982954 10.32263 10.244206 10.2683525 10.401348 10.343681 10.184143 10.199698 10.44786 10.226274 10.35598 10.5542345
1367893_a_at 7.2841444 7.4879 7.644603 7.6835327 7.758393 7.328974 7.5538507 7.5147157 7.624917 7.8533244 7.80831 7.546404
1367894_at 11.414002 11.686329 11.783928 10.930444 11.257747 11.801092 11.825105 11.336079 11.846614 12.274059 11.585497 12.458083
1367895_at 11.0146475 10.9319315 10.8000555 10.971205 10.89083 10.885321 11.048267 10.932122 10.958153 10.943518 10.853467 10.802735
1367896_at 13.4364805 13.521841 13.513692 13.649796 13.341869 13.468782 13.356701 13.459596 13.587632 13.411901 13.36998 12.847571
1367897_at 10.919416 10.737601 10.681534 10.915891 10.834303 10.740913 10.775645 10.752554 10.817237 10.7742 10.732146 10.820198
1367898_at 9.799586 9.96555 9.942389 10.063321 10.019006 9.94014 9.865704 9.986179 9.939365 9.919374 9.920601 10.000223
1367899_at 7.51042 7.3678336 7.1668816 7.686366 7.24517 7.8522577 7.516021 7.3567657 7.638729 7.5317125 7.307736 7.2832747
1367900_at 8.276622 8.871578 8.917683 8.735853 8.815463 8.805698 9.128079 8.787711 8.932398 8.942775 9.090071 8.959389
1367901_at 8.767539 9.046822 8.9567 9.045162 8.876455 8.916355 8.906664 8.995008 9.029904 8.833763 8.94589 8.987747
1367902_at 7.5127273 8.037054 8.062318 8.031864 8.10704 8.091152 7.8168817 7.9422097 7.9797754 7.9508276 7.982697 7.916297
1367903_at 9.39996 9.795466 9.730248 9.93446 9.682537 9.718652 9.732851 9.824055 9.733093 9.6988 9.675727 9.512541
1367904_at 6.435385 8.170249 6.5789175 6.215876 7.241681 5.995857 6.242011 5.3330765 7.10591 6.9684277 6.9224997 5.708971
1367905_at 10.75616 10.767818 10.515137 10.7975855 10.785605 10.7082205 10.732995 10.877188 10.758619 10.595559 10.7583885 10.548006
1367906_at 9.871187 10.149952 9.948675 10.1475935 9.991501 9.946006 10.009181 9.962327 10.233816 10.098054 10.231962 9.968905
1367907_a_at 8.450327 9.000876 9.201053 9.033682 9.094814 9.031635 8.825651 8.936426 8.828324 9.28333 9.079883 9.140199
1367908_at 11.479582 11.775024 11.699998 11.714742 11.792652 11.775738 11.768296 11.745636 11.749749 11.808227 11.805706 11.681684
1367909_at 11.769473 11.937438 11.693503 11.664021 11.703479 11.749328 11.705149 11.859967 11.695741 11.699776 11.605644 11.601481
1367910_at 8.020454 7.4320674 7.4426446 7.3567142 7.4321437 7.3871737 7.539901 7.6662107 7.64007 7.573163 7.431978 7.4487267
1367911_at 7.840572 7.8413777 7.9474974 7.733384 7.8545 7.979774 7.9306173 7.836902 7.9533796 7.8794627 7.530539 7.971615
1367912_at 6.087652 6.001035 5.9243317 5.7831063 5.9821043 6.0135617 5.764579 6.126265 6.1105523 5.890844 5.897881 6.012068
1367913_at 6.5041733 6.9674277 6.696361 6.479339 6.7005715 6.655679 6.468188 6.9172363 6.775573 6.7303066 6.554307 6.6489234
1367914_at 6.4813504 6.875725 6.7045646 6.4904513 6.655314 6.605737 6.4724364 6.709521 6.623716 6.6595674 6.6875577 6.7662916
1367915_at 8.863743 8.993932 8.915421 8.846948 9.180039 8.915835 9.010903 9.095887 9.065347 9.15482 9.0699 9.016973
1367916_at 5.6635838 5.757388 5.668905 5.6187162 5.516704 5.4168067 5.6658726 5.728392 5.8074803 5.6782656 5.991397 5.680085
1367917_at 13.429587 13.3200245 13.38153 13.420123 13.498236 13.420703 13.472071 13.431526 13.431911 13.439197 13.411877 13.39484
1367918_at 4.7526264 5.2608185 5.0687275 4.781803 5.004056 5.255682 4.852351 5.2346153 4.8703413 5.114028 5.071181 4.809629
1367919_at 5.5256405 5.6875896 5.7745876 5.880723 5.62072 5.5631714 5.4652767 5.8131022 5.5012875 5.2152624 5.9544578 5.3889656
1367920_at 4.848903 4.6451426 4.7191343 4.7347965 5.380454 5.0983777 5.847576 5.5624595 4.938837 4.910522 5.152424 4.7898717
1367921_at 7.2694798 7.606575 7.7693596 7.9708223 7.674842 7.6939774 7.7309504 7.642139 7.660491 7.824132 7.613387 7.5877533
1367922_at 7.935604 7.9375696 7.884099 7.8797016 7.8645215 7.6716313 7.8185253 7.9231815 7.942628 7.8692865 7.7857084 7.7069173
1367923_at 5.3254776 5.3005257 5.3910236 5.4804564 5.0013514 5.552081 5.33342 5.0521774 5.3240056 5.168078 5.028057 5.2269206
1367924_at 7.22895 6.738429 7.207583 6.780155 7.05886 7.5827727 6.93228 7.0260773 6.9508176 6.6880817 7.1652794 7.1559677
1367925_at 7.842099 8.19552 8.127138 8.010864 8.088698 7.9732084 8.064907 8.228029 7.939518 8.160403 8.113117 7.8448567
1367926_at 8.741369 8.71697 8.844646 8.787116 8.848067 8.646698 8.768666 8.883595 8.892917 8.927261 9.068245 8.948818
1367927_at 11.020957 10.97075 11.042629 11.012254 11.143601 10.919453 11.069059 11.061826 11.012788 11.162643 11.286234 11.169424
1367928_at 3.725969 3.9730506 3.877332 3.7210314 3.9121757 3.8609297 3.87435 3.8521695 3.7920444 3.6176348 3.7544572 3.8841753
1367929_at 10.536533 10.420525 10.502957 10.649002 10.419508 10.355463 10.390512 10.3796425 10.615702 10.488642 10.588638 10.649221
1367930_at 4.1687164 3.4917533 3.710506 3.4295816 3.647367 3.7987466 3.8346305 3.747152 4.008892 3.7975025 3.5870473 3.782723
1367931_a_at 9.249151 9.258185 9.14578 9.220512 9.2627125 9.206067 9.464375 9.376777 9.295193 9.556372 9.387931 9.287151
1367932_at 12.190731 11.491487 11.4395685 11.964992 11.879301 11.686592 12.143518 11.991378 11.681689 12.162321 11.854382 12.069895
1367933_at 8.294476 8.393833 8.162218 8.117683 7.8575177 7.930564 8.096001 7.931897 8.297501 8.215754 7.552279 8.082592
1367934_at 5.7167616 5.612765 5.8068037 5.7970476 5.7574883 5.8635206 5.830613 5.823044 5.539255 5.914297 5.711155 5.953316
1367935_at 9.096346 9.165366 8.947277 9.160365 9.143991 8.931827 9.097395 9.202011 9.21145 9.113612 9.155669 9.157958
1367936_at 7.013628 7.603062 7.550473 7.393567 7.4527283 7.2550254 7.1679006 7.3549914 7.659425 7.530897 7.428127 6.8834405
1367937_at 8.743547 8.73628 8.816549 8.414118 8.5832205 8.841202 9.0937395 8.543641 8.802525 8.634373 8.40819 9.110458
1367938_at 10.902918 10.782324 10.829304 10.867843 11.059391 10.840033 11.113505 11.254887 10.987566 11.19341 11.25772 10.981503
1367939_at 10.179463 11.2239275 11.071688 10.756323 11.561201 11.549388 11.72986 10.718035 11.468808 11.459113 11.264237 11.061637
1367940_at 5.9635973 6.257861 6.0162416 5.886917 6.1181006 6.21786 5.9067893 6.057329 6.0714583 6.2655315 5.761586 6.563289
1367941_at 9.323177 9.435228 9.490035 9.496131 9.376102 9.26126 9.301007 9.43242 9.434198 9.529849 9.333857 9.291936
1367942_at 7.783414 8.522594 8.273633 7.93973 8.211861 7.6615644 8.232748 7.8026032 8.053488 8.123306 8.21373 7.8399777
1367943_at 7.4873924 7.8282547 7.935417 7.6586714 7.8891916 7.905019 7.9014397 7.978948 7.8003206 7.9699574 7.9309244 7.928901
1367944_at 5.6219783 5.6644917 5.5537333 5.1355934 5.2471647 5.4794893 5.468737 5.42976 5.43523 5.349386 5.2575927 5.605332
1367945_at 11.196475 11.516755 11.818547 11.92549 11.757407 11.688168 11.717002 11.640277 11.849781 11.7601 11.792652 11.748741
1367946_at 9.395171 9.98188 9.914189 9.986884 9.660792 9.7588215 9.58277 9.828368 9.903344 10.092894 9.874077 9.786679
1367947_at 8.541398 8.63307 8.674819 8.69469 8.692605 8.567434 8.802251 8.690304 8.719027 8.881286 8.8974495 8.709783
1367948_a_at 10.474053 10.396892 10.219364 10.609593 10.488756 10.369345 10.210996 10.414573 10.3118725 10.290832 10.193987 10.157729
1367949_at 6.267932 5.7616587 6.416426 5.8882713 5.7849555 6.0268245 5.8507934 5.811042 6.156379 5.63712 5.57542 6.2375536
1367950_at 7.8362556 7.602458 7.287245 7.544376 7.6734743 7.6578474 7.371554 7.6552353 7.2182527 7.383047 7.0704756 7.409969
1367951_at 4.7605495 4.4618034 4.4484024 4.285513 4.325159 4.823131 4.5873075 4.426085 4.4395638 4.2853913 4.533704 4.636215
1367952_at 6.8864284 6.866735 6.8827744 6.9245315 6.9341774 6.9465737 6.873059 6.6242394 6.712213 7.0705853 6.9644785 6.97279
1367953_at 4.7890897 4.483023 4.723624 4.6806555 4.834796 4.7036777 5.144984 5.182534 4.9099994 4.944693 4.644166 4.817792
1367954_at 6.886021 5.7396064 7.5030484 6.991798 5.566044 6.590837 7.226385 7.433898 6.1947594 5.816976 7.2785506 6.6870956
1367955_at 6.117233 6.276299 6.0367618 6.4636507 6.375283 6.363053 6.300151 6.200817 6.147334 6.925982 6.6354475 6.2532797
1367956_at 5.0867515 5.4242187 5.0808735 5.3421926 5.0917635 5.1555343 5.0982895 5.5944266 5.276965 5.4223313 5.200636 4.931499
1367957_at 9.619702 7.6851897 7.492397 8.410461 9.193183 8.06428 9.37995 9.578531 7.3893557 7.5398426 8.594763 7.472148
1367958_at 8.875318 9.0029545 8.958586 8.907054 8.945417 8.79786 8.788207 9.117464 8.904782 8.944183 8.640755 8.928489
1367959_a_at 5.6701083 5.9854507 5.822264 5.9210763 5.5930805 6.2474685 5.8779197 6.245119 5.6949167 6.030522 6.2142167 5.6762195
1367960_at 7.8947134 8.28228 8.545407 8.3893385 8.716252 8.849558 8.712939 8.811159 8.443787 8.521653 8.586586 8.360615
1367961_at 4.5724144 4.7805986 4.563505 4.5817995 4.491927 4.5571823 4.438678 4.754855 4.604599 4.654582 4.4152865 4.3147526
1367962_at 4.565193 4.795457 4.574873 4.6734614 4.6567917 4.3659286 4.722081 4.633495 4.297891 4.452785 4.3984427 4.510215
1367963_at 7.364907 7.099997 7.113589 6.947186 7.1682057 6.90312 7.129509 7.0749307 7.1927147 7.095319 7.0448422 6.9457803
1367964_at 4.905283 4.929121 4.955197 4.6185455 4.7905607 5.1427193 4.9992847 4.57674 4.992531 4.8283052 4.789444 4.7842727
1367965_at 5.994519 5.7892966 6.256139 6.0071096 6.1089787 5.874515 6.206427 5.989264 5.850141 5.9418464 6.075989 5.769133
1367966_at 9.392794 9.679489 9.663731 9.677755 9.635931 9.543583 9.613579 9.476196 9.761013 9.61054 9.486042 9.444273
1367967_at 7.1965604 6.825179 7.241344 7.2423277 7.0107384 7.3003078 7.136946 7.2455206 7.2331314 7.2277923 7.2057633 7.25858
1367968_at 3.6520605 3.5443919 3.5401888 3.5160654 3.5432947 3.715863 3.7701654 3.5165217 4.1124496 3.523624 3.784751 3.4563153
1367969_at 10.370464 10.792089 10.768586 10.759 10.784126 10.731749 10.831348 10.783785 10.763597 10.788419 10.910795 10.792185
1367970_at 4.378261 4.0444307 4.622787 4.2569876 4.42565 4.335458 4.329257 4.4797196 4.4373875 4.5451164 4.3620667 4.26907
1367971_at 9.953182 9.992673 10.072391 10.175394 10.143187 10.065454 10.025345 10.0467825 10.044973 10.111891 10.078036 10.148663
1367972_at 10.245283 10.093533 10.095671 10.067366 10.110193 9.997267 10.242418 10.133728 10.075384 10.285097 9.997232 9.881798
1367973_at 4.597417 4.8526893 4.0410576 4.115415 4.263693 4.893695 4.274599 4.46173 4.634581 4.8000174 4.711712 4.2388086
1367974_at 9.3837805 9.806226 9.491216 9.626956 9.412273 9.511852 9.13622 9.388953 9.532697 9.211773 9.25937 9.089099
1367975_at 6.08951 6.4304156 6.0209284 6.4942603 6.4148607 6.150245 5.6120477 5.6798334 6.1433244 5.7907705 5.2030044 5.5803876
1367976_at 7.770408 7.654846 7.7536464 7.777697 7.618768 7.5815024 7.8166533 7.6596313 7.4407897 7.843372 7.820294 7.5659914
1367977_at 3.6553333 4.025651 3.6531062 3.709143 3.7967505 3.6957402 3.8744001 3.5967317 3.8204865 3.6456177 3.6290178 3.9880545
1367978_at 5.750743 5.6234565 5.476386 5.4373565 5.757208 5.7005835 5.6624355 5.6844635 5.4739804 5.4103427 5.678248 6.1039176
1367979_s_at 11.764226 11.180358 11.348384 11.398642 11.36376 11.178869 11.496903 11.611899 11.032993 11.693184 11.180232 11.741122
1367980_at 7.921966 8.304323 8.253355 8.482485 8.257273 8.268387 8.335245 8.362163 8.353115 8.284454 8.242043 8.13694
1367981_at 7.3175764 7.8099675 7.5136833 7.8667164 7.6847973 7.621809 7.6351833 7.6529512 7.948866 7.9375777 7.870623 7.6015396
1367982_at 11.257166 11.122802 10.878755 10.535519 11.199694 11.0100975 10.76207 10.903207 10.75405 10.936316 10.514302 10.979285
1367983_at 5.575775 5.4223638 5.713625 5.32057 5.4731126 5.3975077 5.461311 5.8404484 5.843969 5.366461 5.614649 5.33019
1367984_at 6.0800395 6.005829 6.191238 6.1504993 6.1680417 5.831043 6.19374 6.077959 5.659538 6.345076 5.8009224 6.4767656
1367985_at 6.9315524 6.8098803 6.472238 6.87911 6.935281 6.7873435 7.071132 6.7555375 6.90344 7.502241 6.8244243 7.1426163
1367986_at 6.5062256 7.226052 6.852545 7.06386 7.2335773 6.588429 7.180945 6.643308 7.099495 7.2699165 7.000701 7.086461
1367987_at 8.719717 8.822612 9.025486 8.87232 8.635323 8.57695 8.635234 9.022041 8.942305 8.951851 8.871695 9.011806
1367988_at 13.157322 13.11989 13.030738 13.030392 13.096179 12.855055 13.074951 13.1161 12.966707 12.842777 13.068301 13.033913
1367989_at 4.04031 4.1231894 4.1764283 4.0813065 3.833744 4.10441 4.0582843 4.3152723 4.0528708 4.120286 4.173929 4.4378076
1367990_at 5.033776 5.0186396 5.316042 4.942799 4.889214 5.0342937 4.9533806 4.973802 5.142469 5.1027765 5.5367813 5.0877533
1367991_at 8.934047 9.100628 8.891697 9.292109 9.112335 8.704561 9.108156 9.085159 9.07769 9.244671 8.988231 8.886957
1367992_at 4.6057534 4.6044817 5.2301383 4.3364377 4.6808386 4.837675 4.223454 4.4021206 4.358311 4.3868227 4.711874 4.647536
1367993_at 7.227963 7.0973387 7.104866 7.516117 7.234252 7.3230906 7.24012 7.415455 7.4213796 7.546279 7.41969 7.507213
1367994_at 11.132713 10.664141 10.995003 10.834922 10.7376 10.757287 10.944448 10.908859 10.78852 10.384387 10.779395 10.393063
1367995_at 12.909358 12.916526 12.914919 12.989766 12.977521 13.014128 12.867353 13.065274 12.956237 13.10599 13.106539 13.028289
1367996_a_at 6.6763344 6.383531 6.463359 6.567324 6.340403 6.563316 6.4528484 6.5223618 6.3991766 6.5487127 6.3433595 6.2901077
1367997_at 7.967594 8.142671 7.927722 8.27627 8.069112 7.9619493 8.150447 8.377106 8.314044 8.289795 8.383893 8.244891
1367998_at 8.588258 9.664298 10.156667 5.885868 6.034058 9.261148 9.336573 8.858108 5.750102 6.2355328 8.9575615 8.335136
1367999_at 12.166567 12.429966 12.38297 12.341956 12.303808 12.301096 12.420378 12.30655 12.492238 12.121812 12.329732 12.152611
1368000_at 14.27859 14.244376 14.138774 14.169578 14.1907835 14.169578 14.220769 14.253358 14.209029 14.271591 14.215078 14.236569
1368001_at 3.7695122 3.92606 4.1583548 4.038507 3.9738843 4.24963 4.1734595 4.1470804 4.2951365 4.1355815 4.2403364 3.9358387
1368002_at 7.7092137 7.9120536 7.976287 8.000589 7.754294 7.423324 7.876654 8.122608 7.947655 7.8419905 7.8193774 7.356318
1368003_at 5.367885 5.4444346 5.1982775 5.1357775 5.0215473 5.3313665 5.563278 4.8476467 5.190548 5.30305 5.482015 5.4449763
1368004_at 9.388648 10.005307 10.174995 10.056548 9.985379 10.134889 10.128014 10.014869 10.044567 10.06383 10.162888 10.077985
1368005_at 5.685616 5.5063233 5.4391212 5.040997 5.6125135 5.7485375 5.658115 5.2833724 5.19467 5.5133533 5.3399158 5.469355
1368006_at 7.5404444 8.067759 7.8809295 7.7557144 7.4589586 7.742658 7.4917426 7.8722177 7.9253607 7.6512723 7.822625 7.483251
1368007_at 6.845244 6.90181 6.899448 6.500209 6.869217 6.857562 6.2164903 6.5988593 6.962347 7.265168 7.0224714 7.140313
1368008_at 5.224034 5.0902853 5.302554 5.885517 5.2013125 5.2588167 5.3494678 5.054628 4.5670815 5.1795263 5.1691966 5.4810524
1368009_at 9.591864 9.404135 9.1005945 9.202034 9.204938 9.385692 9.537588 9.745546 9.527011 9.296014 9.226499 8.817028
1368010_at 7.4316835 7.836253 7.8028865 7.7580175 7.609173 7.7035027 7.583842 7.807851 7.7661605 7.742886 7.8573604 7.546528
1368011_at 7.52446 7.831338 7.8255444 8.140923 8.000899 7.726411 7.924387 7.929478 7.92513 8.188361 8.068191 7.9909315
1368012_at 6.7235255 6.904216 6.4257646 6.1822977 6.6758404 6.4853225 5.9853683 6.367557 6.5217824 6.4122863 6.4610224 6.461668
1368013_at 4.24658 3.8854258 4.202635 4.2556353 4.116865 4.170005 4.364151 4.327277 3.7654095 4.395005 4.8690176 4.558983
1368014_at 4.078928 3.9489515 4.3132086 4.0189652 4.075898 4.1112137 4.257575 4.312065 3.9981937 4.1001544 4.232482 4.3440866
1368015_at 5.854297 5.570553 5.8478937 5.9821806 6.0174437 5.9374094 5.563278 5.6799245 5.742931 5.797326 5.6255927 6.027376
1368016_at 13.024889 12.957734 12.948513 13.042552 13.059012 13.009528 13.057917 12.936958 13.008085 13.033377 12.967163 13.034779
1368017_at 5.3199973 5.0429077 4.808383 4.738715 4.9537606 5.061137 4.9992023 4.96068 5.0542493 4.9093037 5.086905 4.9782476
1368018_at 8.929306 9.155057 8.984081 9.115873 9.122187 8.930468 9.083938 9.038605 9.154848 9.115182 9.061479 9.0493965
1368019_at 7.717654 7.8480954 7.8082633 7.9862256 7.894402 7.4697556 7.801543 7.814149 7.9210873 7.8606257 7.8629546 7.780021
1368020_at 6.7192507 6.522338 6.416288 6.9004817 6.9204454 6.4405885 7.413233 6.472159 6.380428 7.378624 7.016802 6.9459114
1368021_at 13.861081 13.885923 13.719402 13.891252 13.980411 13.740525 13.940212 13.858229 13.959082 13.979735 13.942519 13.935583
1368022_at 6.670278 6.811952 6.7325974 6.6694646 7.0689993 6.7711406 6.588758 6.6709733 6.514007 6.8546395 6.79835 6.933276
1368023_at 6.511264 6.880598 6.661114 6.8363824 6.691222 6.858215 6.678267 6.970094 6.9223256 7.0074897 6.930048 6.420627
1368024_at 6.011606 6.189614 5.9566674 6.201184 6.370664 6.227206 6.5720625 6.1251564 6.3496895 6.0260673 6.3351536 5.8245535
1368025_at 6.6511083 7.0164657 7.208064 6.70377 7.5041966 7.4608502 7.292278 6.911078 7.857833 8.112036 7.717467 7.0628705
1368026_at 7.2026477 7.5931544 7.6248665 7.4838533 7.5268407 7.2887278 7.532986 7.470148 7.4436946 7.720444 7.4735627 7.5062885
1368027_at 6.789282 6.7907667 6.6449437 6.479064 6.466956 6.7914214 6.5454583 6.983135 6.9362073 6.5246787 6.6671095 6.4343014
1368028_at 4.1822534 3.917092 4.325445 3.8623717 3.9028533 4.2373037 3.7891188 4.013053 3.9784997 4.1379237 4.040898 4.392636
1368029_at 10.888034 10.569834 10.376396 10.571772 10.599461 10.273726 10.643843 10.480395 10.64278 10.528163 10.620855 10.487763
1368030_at 9.17383 8.888243 8.562013 8.888245 8.683719 8.51613 8.762111 8.959398 9.0321 8.965457 8.996321 8.63995
1368031_at 7.4953237 7.518246 7.5396113 7.2590556 7.603134 7.5481467 7.5291915 7.326496 7.552161 7.7520995 7.413215 7.338793
1368032_at 6.3925843 6.5767426 6.343632 6.319538 6.397729 6.4672637 6.8740215 6.3652334 6.502043 7.1104574 6.2982163 6.2084036
1368033_at 6.1680517 6.0541387 6.234792 5.724979 6.1103044 6.0300283 6.131664 5.8714848 6.157232 6.4870234 5.835747 6.162583
1368034_at 4.1679707 4.5237875 4.3573465 4.3777895 4.4016867 4.197915 4.2866316 4.240102 4.6344385 4.2046356 4.278769 4.1895485
1368035_a_at 10.177656 9.931897 10.2584505 10.27277 10.226175 10.066341 10.068039 9.898897 10.469833 9.7735615 10.265252 9.999124
1368036_at 9.682514 10.127954 10.121695 10.138444 10.118544 9.771192 10.002479 9.918436 10.139979 9.744022 10.097995 9.996646
1368037_at 6.912361 7.229438 7.5652986 7.718512 7.496186 7.271355 6.982356 7.2218213 7.4208546 7.714967 7.81107 7.384583
1368038_at 8.936738 8.561163 8.737153 8.79308 8.51114 8.450105 8.681937 8.676633 8.743208 8.491383 8.708934 8.486285
1368039_at 6.4082055 5.7609196 5.667699 6.094363 5.7810225 5.254277 5.9086847 5.820945 6.1649094 5.6932206 5.5576606 5.5748277
1368040_at 8.226807 8.3121395 8.367262 8.61186 8.450006 8.33028 8.30302 8.4767 8.50124 8.491089 8.55658 8.287475
1368041_at 9.737118 10.354119 10.225838 10.25186 10.224521 10.271172 10.150336 10.169721 10.2052355 10.239544 10.237022 10.236109
1368042_a_at 10.408969 10.606141 10.487483 10.660636 10.752195 10.767727 10.614081 10.604657 10.631502 10.636006 10.730776 10.553415
1368043_at 7.93304 8.269286 8.14212 8.003273 8.228486 7.9935436 8.097454 8.242341 8.204116 8.203828 8.131246 8.044124
1368044_at 3.172703 3.430187 3.141313 3.3701332 3.3847475 3.363474 3.6276438 3.3359292 3.371643 3.3014798 3.3608193 3.3529458
1368045_at 10.381055 10.200405 10.220625 10.213257 10.177468 10.095834 10.218626 10.332489 10.438086 10.3825245 10.334568 10.252306
1368046_at 10.460858 10.035935 9.856929 9.999315 9.904454 9.788526 9.990354 10.162528 10.342187 10.228004 10.175548 9.886442
1368047_at 7.6506467 7.136323 7.416761 7.536151 7.8793736 6.939217 7.166872 7.1501575 7.572948 7.2467103 6.5293717 6.9761653
1368048_at 14.094186 13.96763 13.81208 13.695908 13.927331 13.950692 13.987928 13.838938 13.571599 13.688809 13.996651 14.040447
1368049_at 11.022829 11.252929 11.325484 11.209513 11.063989 11.265098 11.329639 11.124167 10.977279 11.258548 11.072267 11.126622
1368050_at 9.185481 7.7462783 7.5436907 8.364973 7.8450036 7.5645537 7.821008 8.072784 7.554242 7.540429 8.129398 7.2614403
1368051_at 11.482843 11.335898 11.283604 11.25815 11.352555 11.358205 11.393233 11.385041 11.389692 11.461782 11.310667 11.370793
1368052_at 4.639264 5.268967 5.0059085 5.267727 5.1451693 5.0342937 5.081143 5.5343027 5.3385067 4.9655285 5.2432013 4.78208
1368053_at 5.5647 6.1374903 6.1637607 6.0923405 6.127047 6.1519556 5.929677 5.9719777 6.007521 6.103805 6.041551 5.888496
1368054_at 6.549802 6.893067 6.9599733 6.82313 6.511369 6.669491 6.8310204 6.398714 6.8445296 6.5140605 6.6490173 6.6384954
1368055_a_at 7.9436507 8.154047 8.179497 8.275681 8.127821 7.9771905 8.263202 8.027095 8.099205 8.2821665 8.138414 8.218813
1368056_at 7.582395 7.5437183 7.3126206 7.39759 7.3430367 7.073345 7.2080765 7.464013 7.3400435 7.505221 7.404021 7.2939777
1368057_at 8.094702 8.2177925 8.862014 8.44837 8.628479 8.80118 8.4393 8.682094 7.896675 8.037622 8.1949415 8.19641
1368058_at 6.902936 7.354395 7.283168 7.138724 7.1403866 7.306505 7.481091 7.261949 7.1794634 7.391034 6.983972 7.1985855
1368059_at 8.8809395 8.0075 9.479266 9.403714 9.319874 9.019564 8.989457 9.293088 9.871429 9.784768 9.17673 7.882948
1368060_at 13.355078 13.195551 13.055541 13.154698 13.146403 13.270985 13.248111 13.111484 13.244865 13.066439 13.134187 13.0944195
1368061_at 5.9224267 5.740606 5.8201494 5.748802 5.4738073 5.5231276 5.3067293 5.6712613 5.72252 5.3652825 5.7668295 5.3393984
1368062_at 9.531736 9.406544 9.383735 9.450457 9.336492 9.228672 9.504448 9.419011 9.432375 9.290531 9.392866 9.333041
1368063_a_at 8.540308 8.697261 8.512798 8.644455 8.513711 8.650178 8.663101 8.62008 8.462292 8.589072 8.363674 8.2886
1368064_a_at 10.443644 10.769742 10.510472 10.531452 10.59326 10.699437 10.812114 10.278671 10.7809925 10.727656 10.856216 10.543448
1368065_at 7.0471406 7.328397 7.1617646 7.278066 7.516763 7.394493 7.7725186 7.4291034 7.5754304 7.445923 7.554337 7.637087
1368066_at 5.173777 5.3770113 5.8153086 4.9473853 5.4769087 5.3775244 5.5326214 5.611527 5.649834 5.6729236 5.999921 5.6688476
1368067_at 9.073541 8.975015 8.921865 9.031722 8.988151 8.787247 8.874573 9.075408 8.889297 8.879252 8.85607 8.790956
1368068_a_at 7.2698793 7.662248 7.4819303 7.388955 7.4656944 7.0591784 7.6245055 7.709958 7.647815 7.5780067 7.4489145 7.2736015
1368069_at 7.8005476 8.033552 7.8536787 7.911709 7.8623652 7.84234 8.004761 8.09627 7.963327 8.031326 7.9951 7.98256
1368070_at 8.028872 8.618767 8.756823 8.449921 8.463014 8.427074 8.556263 8.293544 8.472082 8.508802 8.697646 8.531715
1368071_at 11.769567 11.895595 11.9023905 11.968735 11.993096 11.724527 11.864226 11.852766 11.875146 11.678384 11.858096 11.693829
1368072_at 6.1200075 6.548913 6.1017585 6.3937654 5.837744 6.367384 6.141306 6.035841 6.0824046 6.3536763 6.3533764 5.914893
1368073_at 8.216439 8.918956 8.687771 8.590498 7.9405117 8.016324 7.7707834 8.061961 8.097086 8.19772 8.270782 8.013306
1368074_at 6.536378 6.779779 6.7825384 6.725337 6.9627886 6.7046485 7.099255 6.617623 6.9174223 7.167119 6.6840405 7.087987
1368075_at 10.714231 10.904447 10.917639 10.6831045 10.490798 10.581826 10.279954 10.915381 10.445283 10.495588 10.766411 10.638704
1368076_at 7.442226 7.354911 7.358673 7.4790707 7.4648423 7.2573547 7.354311 7.417862 7.3517127 7.323026 7.3075447 7.2547035
1368077_at 13.28015 13.2949095 13.41582 13.214836 13.392118 13.381963 13.341241 13.203246 13.446973 13.345729 13.322457 13.221009
1368078_at 5.0788465 4.5884943 4.1975226 5.50441 5.104808 5.770141 5.0075784 4.349656 4.3837657 4.5527115 5.0354576 5.321768
1368079_at 8.986216 9.401681 9.448793 9.193073 9.352987 9.511759 9.449655 9.240863 9.58775 9.644593 9.5618305 9.8280735
1368080_at 3.68939 3.49899 3.710506 3.620163 3.7179623 3.620661 3.614369 3.5497591 3.876845 3.662228 3.7781844 3.6923149
1368081_at 7.243538 7.4092064 6.896502 7.2663317 7.1061096 7.2798605 7.2389474 6.9831758 6.987348 6.964791 7.000176 7.262006
1368082_at 7.947282 8.059166 7.978447 8.09589 7.966881 7.741146 7.9493256 8.016542 8.101999 8.115633 8.028657 8.04822
1368083_at 8.849963 9.205368 9.248396 9.252835 9.339332 9.277807 9.180953 9.10924 9.130947 9.377513 9.298752 9.250298
1368084_at 5.740301 5.9079423 6.07703 5.949192 5.595128 5.7617526 5.794593 5.552721 5.529871 5.6926894 5.514558 5.6670036
1368085_at 10.324364 10.868505 10.96474 10.955126 11.014018 10.976602 10.855763 10.899948 11.087808 10.830698 11.012019 10.759363
1368086_a_at 8.404508 8.035773 7.8926077 7.821413 7.0012903 8.045309 8.415411 8.3323965 7.1313195 7.5120287 7.862139 8.307161
1368087_a_at 9.003947 9.038113 9.037839 8.483577 8.6949 8.5468645 8.538747 8.653074 8.653675 8.682507 8.121519 8.087969
1368088_at 7.60262 7.378222 7.5555596 7.3849373 7.3447046 7.279798 7.336259 7.1731925 7.5758934 7.7443748 7.627777 7.5425835
1368089_at 8.369929 8.542059 8.189123 8.351771 8.450889 8.132997 8.122316 8.463239 8.389445 8.197431 8.061932 8.222363
1368090_at 7.0267572 6.931677 6.9218345 6.680263 6.937158 7.171292 6.7817545 7.054026 6.808258 7.0679092 7.343494 7.1439185
1368091_at 8.603737 8.700922 8.87297 8.953069 8.815148 8.687919 8.936533 8.915806 8.76124 9.066101 8.794647 8.591773
1368092_at 12.460156 12.336119 12.290131 12.290025 12.296436 12.31637 12.430079 12.26935 12.389737 12.316847 12.323515 12.326904
1368093_at 3.5220625 3.6893852 3.7282517 3.6203783 3.4164116 3.6046383 3.6374352 3.6889307 3.5759375 3.3701754 3.7736216 3.5612795
1368094_at 6.911549 6.904717 6.491466 6.917861 6.7056785 6.799426 6.6797595 6.8237653 6.71671 6.6098943 6.9598584 6.7077928
1368095_at 10.061057 10.355991 10.504018 10.400687 10.548072 10.333144 10.340185 10.582323 10.306581 10.32664 10.662639 10.451061
1368096_at 10.242952 9.725643 9.740671 9.738248 9.778379 9.7755375 9.724669 9.881146 9.771341 9.653313 9.644384 9.773743
1368097_a_at 4.3630905 4.364979 4.5088196 4.8206906 4.549333 4.685666 4.836223 4.733027 4.7965927 4.7355137 4.1548796 4.284772
1368098_a_at 7.1609893 7.5647764 7.700614 7.54179 7.1530724 7.5790215 7.366646 7.196598 7.2293816 7.3427014 7.074849 7.6102786
1368099_at 7.3217525 7.449076 7.333421 7.5804605 7.698501 7.368666 7.351044 7.4576473 7.624917 6.964281 7.3269706 7.1053615
1368100_at 10.523428 10.428343 10.387435 10.495907 10.425297 10.353823 10.505152 10.45092 10.469198 10.596077 10.480925 10.617906
1368101_at 7.281625 7.9667096 7.952635 8.2227545 8.096149 7.9961615 8.159091 7.98955 8.08126 7.9493723 8.076537 8.133528
1368102_at 7.80212 8.123903 8.075598 8.03142 8.1008625 7.8991437 8.200562 7.8476157 8.036426 8.208433 8.430347 8.378883
1368103_at 6.7644434 7.1917257 7.240273 7.2493024 7.1756783 7.1338377 6.9721394 7.061919 6.953079 6.8269334 7.1561155 6.856565
1368104_at 5.8724647 5.943883 5.908217 5.6872377 5.9642897 5.9438457 5.7008133 5.89201 5.7915597 5.933314 5.963717 5.94517
1368105_at 5.0729437 4.7804856 4.961856 4.632887 4.7127337 4.826051 4.5159693 4.6149035 4.9278765 4.414684 4.3835344 4.7121067
1368106_at 8.809535 8.848064 8.101079 9.195427 8.392779 8.496438 8.549548 8.763353 8.672236 9.228173 8.769463 9.076326
1368107_at 3.5171058 3.4568822 3.773365 3.7917671 3.4934616 3.5179412 3.5719483 3.5360532 3.4590557 3.4693148 3.6756465 3.7137978
1368108_at 4.940397 4.4101877 4.6559396 4.530243 4.5794744 4.6368656 4.554001 4.4789925 4.5342293 4.4213943 4.665278 4.541723
1368109_at 7.726497 7.154179 6.839675 7.1389174 7.0871053 6.802984 6.746201 7.0614486 7.1740074 7.015162 7.018654 6.837971
1368110_a_at 4.103914 3.913199 3.9579575 3.921894 4.0023975 4.231243 4.0539865 4.058191 4.0162277 4.007962 3.9964564 4.182784
1368111_at 7.6234956 7.7944984 7.4249663 7.453707 7.5539336 7.833384 8.144142 8.116309 7.456585 7.8392334 7.724522 7.6248727
1368112_at 5.2559395 4.9706883 5.097322 5.0602393 5.2180696 5.3649325 5.352942 5.07436 5.0623145 5.2089176 5.167796 5.28695
1368113_at 4.202026 4.4453945 4.4620867 4.4207654 4.582081 4.3239503 4.423395 4.5740967 4.1776996 4.3557425 4.494363 4.3398705
1368114_at 4.2059026 4.3488207 4.3607187 4.3451104 4.24944 4.284529 4.239179 4.5730295 4.143319 4.366506 4.2366457 4.1109943
1368115_at 10.125468 10.629958 10.708693 10.44839 10.521697 10.87617 10.605699 10.326661 10.8109455 10.51912 10.440206 10.423427
1368116_a_at 7.761316 7.502523 7.8271565 7.8453035 7.7200713 7.5618877 7.8140054 7.6936083 7.8062115 8.1422205 7.8009825 7.698496
1368117_at 9.0996475 9.192296 9.238754 9.326973 9.234714 9.172788 9.341937 9.354573 9.352529 9.129857 9.186238 9.024425
1368118_at 8.475826 8.697261 8.591833 8.4387 8.751026 8.3836 8.528507 8.644556 8.398521 8.646265 8.490183 8.47937
1368119_at 5.764719 5.4150896 5.595025 5.543203 5.3663244 5.6694927 5.5557055 5.5642176 5.4218845 5.489303 5.6823816 5.582816
1368120_at 4.3543425 4.262599 4.3433843 4.360181 4.0050554 4.15882 4.0286646 4.0223384 3.95185 4.3784666 4.0448375 4.2149897
1368121_at 10.259146 10.090724 10.175505 10.391227 11.073379 10.369682 11.489855 11.189437 10.980976 12.145706 12.017093 12.191127
1368122_at 10.561006 9.932941 10.052183 10.16247 10.259209 9.924774 10.001085 10.045412 10.186367 9.880381 10.320543 9.866554
1368123_at 5.713068 5.734808 5.798095 5.4494934 5.593555 5.7845454 5.6680584 5.7417836 5.7489204 5.3216953 5.8296537 6.0544972
1368124_at 7.3396916 7.0564923 6.7463546 7.148573 6.7636747 6.4961987 6.9811254 7.062647 6.4162645 6.67944 7.256985 7.0318155
1368125_at 6.2367635 6.153485 5.766504 5.8801 5.890346 6.0992937 6.0265417 6.0352097 5.863023 6.1139803 6.2882032 6.067052
1368126_at 6.0578365 6.1212077 6.1032557 5.7978783 5.7416368 6.218405 5.6419315 5.5987988 5.694986 6.5036836 6.082141 6.6478567
1368127_at 6.353117 6.457003 6.4001536 6.56439 6.3160057 6.2753816 6.5048 6.362364 6.120809 6.4309883 6.29489 6.3080587
1368128_at 6.077056 6.1528463 6.098837 6.0791593 5.3244696 6.6924357 6.2660346 5.3921304 5.596804 6.840187 6.6002364 6.6766644
1368129_at 7.2677355 7.2261195 7.1307716 7.283764 7.6004267 7.2890368 7.4500875 7.7086334 7.2928147 7.4902315 7.448586 7.3611627
1368130_at 4.762644 4.407608 4.6335554 4.2982807 4.3834085 4.476757 4.575124 4.5177965 4.6276417 4.4490366 4.7260695 4.8467226
1368131_at 4.461144 4.369019 4.27933 4.217843 4.584198 4.619842 3.9417903 4.0533075 4.052371 4.006246 3.8759153 4.1959295
1368132_at 10.688111 9.920219 10.257782 9.96954 9.880403 9.953569 10.089209 10.05737 9.974042 10.071854 10.347213 10.312011
1368133_at 8.224586 7.9790125 7.62789 8.073774 8.009325 7.7270403 8.184076 7.931897 7.904037 7.9339857 7.971576 7.799772
1368134_a_at 8.8862505 8.936737 8.664494 8.7594385 8.577227 8.245851 8.368731 8.377106 8.7101 8.413291 8.280247 8.6875515
1368135_at 6.367257 6.034377 6.290772 5.8504705 6.2951794 6.4693913 5.8390374 6.221103 6.0292063 5.920059 6.2610083 6.0738134
1368136_at 8.201748 7.7019534 7.89698 7.736599 7.7458763 7.723295 8.024767 8.032639 7.9174314 8.1349 7.7047915 7.7501035
1368137_at 6.147573 6.215519 6.113452 6.1409287 6.231666 6.280504 6.1029997 6.1272116 6.2518163 5.87748 6.1692796 6.210843
1368138_at 5.219384 5.6906004 5.6076508 5.37209 5.601765 5.6487484 5.508096 5.6880207 5.5591288 5.3661213 5.550637 5.6116047
1368139_s_at 5.0905905 5.796708 5.3575163 5.640451 5.216051 5.6301184 5.43035 5.8175087 5.627224 5.1714654 5.6164265 5.4095273
1368140_at 5.4455547 5.4559703 5.2514596 5.7782984 5.1196237 5.352438 5.8396916 6.171288 5.481275 5.2325954 5.4883056 5.261054
1368141_at 11.779182 11.594868 11.490371 11.531705 11.572782 11.466312 11.669304 11.578718 11.637079 11.661371 11.624597 11.480478
1368142_at 5.1074657 5.1664033 5.2921057 5.3237257 5.072116 5.1598277 5.0539975 5.233397 5.277014 5.2331038 5.384858 5.329932
1368143_at 7.2382 7.061956 7.077027 7.1738544 7.112855 6.8942947 6.9580784 7.1857605 7.1454306 7.667596 7.6728806 7.710412
1368144_at 5.53024 5.933254 5.988169 5.706058 5.9188614 6.0332623 5.590956 6.3344297 5.66437 5.8594384 5.7166476 5.5362105
1368145_at 5.3512516 5.1371565 5.4954023 5.3502827 5.3037996 5.3611403 5.182185 5.644247 5.136182 6.1183343 5.2637844 6.2733994
1368146_at 10.782743 9.061205 9.897102 10.620926 9.729506 10.133216 10.035661 9.992058 9.783468 9.501553 9.652972 9.558724
1368147_at 8.764921 6.7005663 7.9843516 8.81469 7.357319 7.6506624 8.172824 7.976619 7.812875 7.6556673 7.6251907 7.506193
1368148_at 4.5096884 4.864277 4.338913 4.355149 4.496727 4.7182136 4.729238 4.733987 4.681976 4.347316 4.2370296 4.4424114
1368149_at 5.822281 5.969003 6.226255 6.1431727 6.219323 5.9827847 6.413206 6.143676 6.1743727 6.149222 5.724469 6.1416917
1368150_at 12.5647335 12.569565 12.472204 12.533526 12.61535 12.614654 12.757886 12.411981 12.542357 12.621896 12.6174965 12.6871605
1368151_at 10.554208 10.257717 10.163839 10.30657 10.193206 10.204988 10.296235 10.213844 10.206006 10.153503 10.058815 10.056425
1368152_at 7.433297 7.5290136 7.545947 7.4580054 7.6345396 7.415549 7.3437734 7.574133 7.61792 7.718074 7.65712 7.4902763
1368153_a_at 7.2014365 6.5455213 6.6654744 6.735517 6.486648 6.6622176 6.982944 6.536485 7.0326242 6.7691035 6.7128453 6.7882514
1368154_at 8.471848 8.341904 8.173306 8.435627 8.25772 8.098195 8.189344 8.342666 8.190967 7.9523582 8.056686 7.8787293
1368155_at 11.73009 10.993898 9.470772 12.283392 10.364644 11.125625 11.742062 11.861409 11.523504 11.9267025 11.692315 12.207842
1368156_at 5.379295 5.2198653 5.3376117 5.487174 5.2401824 5.4300976 5.32699 5.4743776 5.1689253 5.536154 5.3674703 5.520672
1368157_at 5.969151 6.0988383 5.9477577 5.785791 5.9458394 5.96119 5.8707047 5.7245336 5.962736 5.7683973 6.102708 5.930552
1368158_at 9.731827 9.571948 9.528098 9.476291 9.417949 9.307217 9.5645685 9.608272 9.564561 9.749969 9.6894655 9.484839
1368159_at 8.557531 8.440906 8.510678 8.788283 8.418308 8.423415 8.721949 8.852284 8.865413 8.563939 8.512929 8.568863
1368160_at 8.687413 10.457395 9.980022 9.746962 9.824027 9.483385 8.808848 9.128438 9.617879 8.381039 8.407179 9.356209
1368161_a_at 13.879798 13.893517 13.79924 13.8635645 13.822554 13.814026 13.823272 13.836097 13.884714 13.784078 13.841841 13.764864
1368162_at 4.816517 4.8055296 4.8199224 5.068076 4.8206353 4.8302746 4.478503 4.866314 4.828827 4.692136 4.7770004 4.5780735
1368163_at 10.620262 10.418521 10.410754 10.304593 10.352411 10.292254 10.405011 10.346648 10.348537 10.198682 10.465705 10.4956875
1368164_at 7.884008 8.243251 8.251696 8.316003 8.171675 7.9395742 8.039019 7.8621206 8.409224 8.1725235 8.026808 8.263053
1368165_at 7.5673103 7.663378 7.8287773 7.5428205 7.8748126 7.811205 7.845086 8.054344 7.743005 7.8963923 7.947008 7.6685314
1368166_at 5.876984 6.3477526 6.0008006 6.264761 5.948806 6.163631 5.859737 5.990019 6.712295 6.0950894 6.366946 6.662415
1368167_at 5.6181717 5.9894724 5.834056 6.0272694 5.9380875 5.892178 5.282538 5.64531 5.5931153 5.683274 5.5811267 5.218326
1368168_at 7.630494 8.771551 8.326761 7.992745 7.758916 6.8820276 7.897992 7.8574004 8.155636 7.859583 7.4103374 6.7993655
1368169_at 6.9834576 6.883706 6.798972 6.933657 6.734941 7.0043273 7.0488796 6.8621454 6.9185596 7.0765934 6.8244243 6.992107
1368170_at 3.6302319 4.198595 4.0380363 3.8148859 3.7543683 3.9623296 3.7039897 4.2725935 3.8207753 3.862613 4.0837917 4.0648236
1368171_at 9.900482 8.904603 9.900573 10.697985 10.463264 9.254079 9.898409 10.635825 10.790418 9.123108 8.584017 6.60863
1368172_a_at 7.7886696 6.9349804 7.8248296 8.851562 8.618072 6.93403 7.867325 8.608343 8.677738 7.2422223 6.7169666 5.1556916
1368173_at 7.5325317 8.535057 8.329217 8.05356 8.446867 8.721273 8.5759115 8.359839 8.273176 8.744265 8.006809 8.28512
1368174_at 3.8075395 4.1191406 3.996658 3.8203802 4.1584272 3.7757516 3.7509427 4.0541663 3.7622037 3.832516 4.0113873 3.863239
1368175_at 7.1646714 7.1826916 6.9714184 7.176421 7.037231 6.9341965 7.253434 7.253684 7.198385 7.162604 6.7414756 6.818774
1368176_at 7.6452546 7.5549335 7.4056735 7.460267 7.5010858 7.4087057 7.595309 7.277952 7.376163 7.322771 7.5636506 7.5944204
1368177_at 7.1957726 6.990193 7.49153 7.7191687 7.4966984 7.4343977 7.4866924 7.759706 7.4569364 7.9900637 7.554762 7.6054726
1368178_at 9.124291 9.073349 9.195894 9.316386 9.38154 9.13954 9.029895 9.118999 8.940391 9.117624 8.948411 9.042815
1368179_at 7.3059564 7.589246 7.4249663 7.272735 7.1163015 7.273093 7.3652487 7.290747 7.1460943 7.253397 7.3827915 7.5280857
1368180_s_at 13.404938 13.422016 13.553203 13.599506 13.65627 13.5083 13.709107 13.370214 13.681081 13.792656 13.614136 13.765079
1368181_at 11.046739 10.729938 10.662722 10.741646 10.724315 10.961916 10.991337 10.777037 10.705508 10.712394 10.905347 10.785607
1368182_at 4.121703 4.07413 4.3314524 4.0530744 4.17389 4.020846 4.269177 4.042886 4.562701 4.2477627 4.5814533 4.404292
1368183_at 7.8928013 7.84048 8.033029 8.101599 8.065924 8.146247 7.9401736 7.7545147 7.9658227 7.9220085 7.991826 7.9749594
1368184_at 9.169776 9.826517 9.521336 9.744174 9.604149 9.456244 9.548822 9.4198885 9.760457 9.510323 9.532746 9.554353
1368185_at 5.013733 4.4293127 5.1228414 4.54461 4.701856 4.8425493 4.509835 4.84892 4.5896516 4.59835 4.812163 4.9823565
1368186_a_at 6.052295 6.3438396 6.1238766 5.872992 6.226379 6.3682346 5.6676426 5.95269 6.15187 6.0045853 6.380868 6.263445
1368187_at 8.85837 8.509537 8.769728 8.168898 8.561947 8.382916 7.6836333 8.57863 8.603258 8.550432 8.606074 8.24489
1368188_at 13.732402 13.732499 13.610056 13.567674 13.5463085 13.600993 13.696752 13.707221 13.636254 13.573809 13.599731 13.606656
1368189_at 10.291633 10.193849 10.364599 10.506435 10.075248 9.951046 10.518006 10.353371 10.191807 10.6638775 10.215226 10.613168
1368190_at 5.444274 5.416063 5.540793 5.2434206 5.473993 5.9027195 5.8143406 5.178036 5.4536467 5.281725 5.3065705 5.609269
1368191_a_at 10.643132 10.744919 10.679108 10.8321495 11.026336 10.665318 10.818882 10.686019 11.034852 10.985599 10.929394 10.831106
1368192_at 4.8034387 5.173168 4.6986375 4.7996116 4.652144 5.1631927 4.900237 4.7469363 5.0361238 4.4482946 4.9560637 5.04078
1368193_at 4.9409137 5.19827 5.1817756 5.034248 4.996579 5.0905538 4.989376 5.03037 4.785957 4.8124666 5.074413 5.2333407
1368194_at 4.5251713 4.7589025 4.518813 4.723751 4.743561 4.4289546 4.36067 4.573904 4.7223415 4.2995634 4.4108787 4.3740873
1368195_at 6.239893 6.3909535 6.16692 6.528615 6.726034 6.1221247 6.5422153 6.100908 6.4862757 6.434514 6.6089473 6.639868
1368196_at 5.034358 4.681186 5.114169 4.874035 4.6693234 5.0147676 5.096978 4.5874567 4.9657226 4.9294004 4.7592893 4.9953127
1368197_at 3.8424313 3.9351912 3.76055 3.8338153 3.6000235 4.15882 3.8913026 3.8133733 3.9774282 3.9645925 4.03983 4.158675
1368198_at 4.5544357 4.5327168 4.3974967 4.6245766 4.8980403 5.0362945 4.772033 4.763265 5.028607 4.69891 4.8405576 5.115391
1368199_at 8.986016 8.856898 8.744648 8.827107 8.858309 8.807539 8.828633 9.09284 8.827185 8.739233 8.871175 8.655302
1368200_at 5.64192 5.559177 5.3794208 5.3155346 5.4841747 5.7474327 5.483518 5.4065485 5.789799 5.5654945 5.4471474 5.6550136
1368201_at 6.3211045 6.550843 6.178754 6.5108905 6.368126 6.300668 6.224488 6.382024 6.3548107 6.400647 6.2319126 6.267337
1368202_a_at 8.334977 8.198074 8.23882 8.21828 8.216029 8.182849 7.971042 8.311024 8.355818 8.284029 8.00585 8.074152
1368203_at 5.124445 4.609112 4.910027 5.0172644 4.854061 5.0739126 4.8570805 4.688895 4.6124663 4.566718 4.881651 4.847391
1368204_at 6.2813706 6.2648005 6.5559034 6.57537 6.494793 6.243227 6.7257047 6.448971 6.248029 6.5225506 6.535503 6.223189
1368205_at 13.537733 13.389322 13.337524 13.479595 13.350829 13.422212 13.422716 13.40016 13.460561 13.325003 13.428572 13.332531
1368206_at 8.844575 9.287468 9.150222 9.138377 9.225562 9.128005 9.222952 9.066477 9.264937 9.263524 9.238281 9.211073
1368207_at 6.070562 6.576507 6.4967394 6.387712 6.3184915 6.3996463 5.9440026 6.4288325 6.3745956 6.1207814 6.6198797 6.139731
1368208_at 6.91735 7.0131974 6.657531 6.7593665 6.520864 6.4605966 6.534873 6.576827 7.075118 6.307911 6.5746183 6.0894194
1368209_at 5.672391 5.900276 6.020682 5.675002 5.646496 5.9212923 5.780346 5.6374416 5.4200554 5.3467464 5.787533 5.764105
1368210_at 4.5087023 4.264049 4.7073956 4.2949586 4.4684353 4.595272 4.393488 4.5104322 4.6808095 4.363946 4.198204 4.5346217
1368211_at 12.351751 12.607673 12.586285 12.553394 12.570704 12.651181 12.564305 12.5948925 12.467138 12.5323925 12.5948925 12.688149
1368212_at 8.252705 8.373924 7.9296722 8.334386 8.296863 8.324188 8.206848 8.423252 8.318143 8.235592 8.175254 8.260587
1368213_at 8.991727 8.787961 8.999532 8.973145 8.642918 9.243575 8.617332 8.807227 8.954324 9.336008 8.958729 9.248852
1368214_at 7.9257054 7.731473 7.815248 7.811044 7.951524 7.750253 7.886207 7.7960277 7.7521043 7.839123 7.8328953 7.745064
1368215_at 9.695137 9.996397 9.896054 9.930212 9.948485 9.772047 9.838499 9.893499 9.911238 9.710688 9.848014 9.92502
1368216_at 9.180889 9.39969 9.453747 9.625932 9.5054865 9.500898 9.597753 9.473828 9.398671 9.485812 9.584258 9.505883
1368217_at 8.222467 8.393694 8.44426 8.51268 8.583696 8.185009 8.491068 8.480101 8.4603405 8.5990715 8.3382225 8.28689
1368218_at 5.8448367 5.542075 5.638306 5.2928514 5.414832 5.702965 5.6189675 5.7846117 5.9312725 5.4898767 5.754302 5.4881525
1368219_at 6.5351214 6.4525647 6.6947074 6.412527 6.4086313 6.4458146 6.330882 6.3077793 6.442145 6.4870234 6.5826306 6.3065267
1368220_at 9.229341 9.583559 9.500224 9.356725 9.467812 9.144913 9.199011 9.359079 9.419068 9.335248 9.278548 9.359423
1368221_at 9.784027 10.166818 10.005527 9.983077 9.932879 10.369692 10.33141 10.148323 10.001303 9.827141 9.982936 9.51775
1368222_at 6.8953233 6.4711223 5.932558 6.4449253 5.93789 6.441846 6.7170725 6.8082695 6.6626697 6.3785095 6.1449833 5.3589544
1368223_at 7.3430023 7.834576 7.302285 7.6484895 7.805741 7.8426075 7.6304693 7.931897 7.903796 7.583203 7.476029 8.004284
1368224_at 13.312272 12.922921 13.111277 13.107136 13.163426 13.1398325 13.145468 13.091366 13.021023 12.8466215 13.144615 12.86039
1368225_at 7.348029 7.4320674 7.3943796 7.6244483 7.514255 7.257024 7.416018 7.4721212 7.186654 7.5116434 7.411464 7.358719
1368226_at 7.947021 8.611538 8.530999 8.386497 8.702244 8.512061 8.528149 8.396213 8.474392 8.54153 8.558415 8.540213
1368227_at 9.206419 8.605257 9.193296 8.595623 8.467485 7.8857126 8.573206 8.921743 8.483889 8.121825 8.308141 8.790926
1368228_at 9.358601 8.645521 8.689562 8.576215 8.524172 8.573471 8.531082 8.648466 8.536463 8.699463 8.494215 8.329796
1368229_at 7.045658 7.113273 6.9750967 7.1553397 7.128028 7.0187325 6.9661045 7.110765 7.11943 7.1956916 6.880333 6.7721043
1368230_a_at 9.201965 9.663703 9.557378 9.566766 9.573651 9.456539 9.533335 9.44807 9.481162 9.587291 9.54816 9.614314
1368231_at 6.8769403 6.716842 6.77799 6.8916655 6.3390265 6.4634356 6.598954 6.5223618 6.658496 6.5451026 6.584567 6.8203206
1368232_at 8.209452 8.2619505 8.259934 8.503118 8.328995 8.186539 8.482378 8.423758 8.367584 8.602377 8.190655 8.458906
1368233_at 7.89806 8.180045 8.265809 8.253618 8.4112425 8.251608 8.503001 8.415916 8.354599 8.436548 8.491076 8.229655
1368234_at 8.565718 8.399515 8.451578 8.238803 8.645184 8.364925 8.627292 8.722053 8.498051 8.569974 8.51982 8.499183
1368235_at 7.872623 7.750338 7.672361 7.8413672 7.933532 7.977758 7.8671517 7.906932 7.8920646 8.002384 7.889197 7.992288
1368236_at 4.004153 3.9125335 3.7613678 3.9502244 4.167544 3.8557181 4.1463127 3.726713 3.8686917 3.9580114 4.061658 4.0391455
1368237_at 4.308227 4.720433 4.412778 4.4156003 4.1714854 4.6728387 4.3344026 4.392852 4.3135896 4.616624 4.4070706 4.563977
1368238_at 4.536484 4.602527 4.680585 4.3213987 4.786694 4.580517 4.5972843 4.568567 4.59363 4.442956 4.5696726 4.4985433
1368239_at 8.040474 8.096483 8.373808 8.576251 8.078478 8.227649 8.387653 8.2831 8.354212 8.271913 8.246065 8.146085
1368240_a_at 4.629114 4.8956714 4.41982 4.1637125 4.299581 4.1485367 4.186395 4.4518538 4.501243 4.8119082 4.2375474 4.2990265
1368241_a_at 8.212339 8.499912 8.6020975 8.55508 8.485647 8.5400095 8.45529 8.338823 8.403737 8.54351 8.773266 8.504635
1368242_at 4.816986 4.6697025 4.9004946 4.4323444 4.7973623 4.6522408 4.608634 4.6367006 4.5236263 4.422861 4.760747 4.67912
1368243_at 5.197576 5.429081 5.4661865 5.013952 5.4995766 5.0342937 4.9886312 5.3720083 6.013763 5.7082314 5.1639204 4.9310827
1368244_at 11.017015 10.565812 10.610896 10.685664 10.67828 10.767682 10.583595 10.641182 10.850166 10.842664 10.820077 10.808127
1368245_at 12.592339 12.537413 12.678376 12.713974 12.349196 11.636755 12.796848 11.962932 12.146303 12.364543 12.775533 12.831638
1368246_at 5.2749405 5.16292 5.5151906 5.148051 5.5022388 5.204522 5.0013504 5.152841 5.150252 4.8189406 4.718665 5.2982607
1368247_at 6.992378 6.9143624 7.143576 6.1018 6.6247935 7.027562 6.552277 7.081937 6.551207 6.2586718 6.037021 6.921207
1368248_at 6.090554 5.895925 6.266099 6.7014284 6.423894 6.1925554 6.314739 6.8021135 6.6752768 6.678103 6.858516 6.853765
1368249_at 9.721771 10.195336 10.239394 9.725346 9.841482 10.057568 9.631076 9.850364 10.309053 10.210061 9.357067 10.124409
1368250_at 3.8805997 4.1379128 3.8999753 3.9711637 3.992328 4.2173085 4.1518655 4.3858967 4.061328 4.2741194 4.1710744 4.274201
1368251_at 5.211485 5.444408 5.320087 5.53873 5.3104663 5.418601 5.7313414 4.7062964 5.44476 5.592742 5.445163 5.6473913
1368252_at 3.3720634 3.3995583 3.4266858 3.5950117 3.5610013 3.5573297 3.4275038 3.3786614 3.6858444 3.5654562 3.613401 3.50018
1368253_at 12.125057 12.280994 12.213962 12.247766 12.2349 12.180922 12.244339 12.119133 12.321517 12.158057 12.234392 12.19972
1368254_a_at 4.862448 4.4921823 5.0661883 4.7385178 4.472794 4.777365 4.923946 4.624667 4.598141 4.6947756 4.4719634 4.6651883
1368255_at 4.242006 4.4152308 4.3974967 4.4380083 4.3834224 4.2823915 4.3727365 4.1994805 4.4662366 3.9904852 4.536516 4.203405
1368256_at 3.2953184 3.5167875 3.531752 3.7867956 3.283722 3.5275836 3.3217196 3.700482 3.6815298 3.6321335 3.499732 3.6397693
1368257_at 3.894009 3.9814844 4.3225856 3.7619035 3.9088871 3.9683971 3.8727324 3.9352782 3.953466 3.8338654 3.9770901 4.083482
1368258_at 5.1402264 5.028965 4.960397 4.990581 5.0171566 5.060459 5.0228333 5.102393 5.108102 5.390116 4.8292775 5.30962
1368259_at 8.049076 8.263353 7.973029 7.9050527 7.702062 7.842288 7.6205945 7.5537386 7.8345385 7.6978602 7.8020644 7.585091
1368260_at 4.706587 4.683777 5.651971 5.0477066 4.858883 5.0074396 5.296562 4.366598 4.9754734 4.674818 5.107437 5.048291
1368261_at 4.426784 4.195102 4.557019 3.7791364 3.9162242 4.3615494 3.9034965 3.9948277 4.1924996 4.1181693 4.0987215 4.083269
1368262_at 6.3171124 6.643616 6.4856596 6.843668 6.6188498 6.298795 6.6114435 7.0255537 6.4700384 6.4316783 6.440682 6.6870327
1368263_a_at 4.072379 4.1399794 4.051947 3.4438019 3.646621 4.0507135 3.8165557 3.930995 4.170291 3.9542027 4.077971 4.063494
1368264_at 7.1086187 6.8991804 7.1124883 7.011679 7.162044 7.1152935 7.309482 7.2158465 7.105111 7.250254 7.306408 7.355086
1368265_at 9.200529 9.213573 9.256593 8.894379 9.258448 9.1926 9.103552 9.429633 9.096837 8.905216 8.927745 8.847273
1368266_at 13.375591 13.4213 13.390391 13.358959 13.280358 13.496292 13.336598 13.310813 13.497315 13.519871 13.437299 13.469659
1368267_at 7.94591 7.781386 7.81768 7.963517 7.9193296 7.734873 7.916585 7.937238 8.024538 8.088091 8.015491 7.7916174
1368268_at 7.4683647 7.58374 7.400802 7.4967704 7.500618 7.4850535 7.877521 7.634933 7.7045217 7.763759 7.507483 7.6053643
1368269_at 3.5607326 3.4201925 3.8364751 3.7246692 3.6214924 3.760294 3.527308 3.5432353 3.5328436 3.6539197 3.528046 3.3996902
1368270_at 8.20781 8.292465 8.318766 8.195758 7.771133 8.111456 7.7363586 8.172152 8.406067 8.55284 8.334185 8.209061
1368271_a_at 4.8719344 5.1643896 4.966289 4.9184923 5.3364005 4.937417 4.6657305 5.5190988 5.9821477 5.8643575 5.12086 5.4750586
1368272_at 11.482038 10.522059 10.463519 10.478241 10.861333 11.026024 10.906423 10.9198885 10.9519825 10.459002 10.4829235 10.402744
1368273_at 9.807703 9.285461 9.489229 9.390566 9.339549 9.372755 9.528457 9.417679 9.430767 9.681036 9.290999 9.534709
1368274_at 8.187529 8.356025 8.141774 8.113412 8.266508 8.031176 8.381777 8.153596 8.252752 8.360656 8.279668 8.05036
1368275_at 11.258039 10.590507 10.597725 11.253091 10.848226 10.529629 11.38316 10.596872 10.593429 11.421586 10.694828 11.154836
1368276_at 7.057529 6.7056384 6.964876 6.5520735 6.7763 7.0047197 7.1256156 6.7889967 6.694055 6.9831834 6.821486 7.070843
1368277_at 8.495959 8.802867 8.747183 8.864237 8.882766 8.847286 8.932174 8.646842 8.895422 9.000941 8.799584 8.763838
1368278_at 6.321864 7.10633 7.142418 6.9527283 6.8888144 6.755403 6.8004827 6.791511 6.766841 7.04582 7.0447483 7.0249524
1368279_at 4.4018164 4.917956 4.8884444 5.249333 4.940831 4.991288 4.7784357 5.2086654 4.875699 5.3462844 5.0013885 5.0463862
1368280_at 12.474996 12.272453 12.23408 12.30831 12.111304 12.184924 12.263947 12.332314 12.262924 12.128323 12.380543 12.127204
1368281_at 5.7252617 5.4897346 5.603425 5.3096085 5.2219143 5.437579 5.2521915 5.3079157 5.53413 4.849487 5.2210836 5.6934824
1368282_at 4.3683352 4.391822 4.3626285 4.2163944 4.448441 4.159142 4.394573 4.1896667 4.378947 4.527934 4.3565598 4.309579
1368283_at 11.541492 11.3619175 11.4680395 11.488275 11.843087 11.256385 11.477726 11.314211 11.549873 11.765104 11.671503 11.63384
1368284_at 7.8251486 8.117037 7.866094 7.759257 7.5787897 7.8322854 7.4625673 7.934282 7.7461205 7.5653243 7.815557 7.181501
1368285_at 4.8292627 5.0031404 4.9662085 5.998645 4.6603584 4.915184 4.7964563 4.76265 5.02423 4.956068 5.0755053 5.134824
1368286_at 6.902795 6.8317165 6.9094644 6.926655 6.9269047 6.7573185 6.846671 7.200097 6.929099 7.0973973 7.1376247 6.8607874
1368287_at 4.544014 4.5223985 4.6833577 4.30196 4.2721443 4.604392 4.603452 4.9313674 4.380763 4.1185923 5.1306567 4.553327
1368288_at 14.308589 14.189342 14.20505 14.213533 14.195755 14.173452 14.20505 14.2271805 14.195755 14.206288 14.218478 14.162251
1368289_at 12.411818 11.920085 11.86786 11.748035 11.4952345 11.499763 11.633533 11.708082 11.83346 11.440306 11.597775 11.415904
1368290_at 3.6565583 3.7398357 3.7991228 3.6113403 3.4472897 4.1657934 3.8242013 3.615311 3.5702996 3.7952278 3.5198665 3.799445
1368291_at 9.080527 8.705237 8.286442 8.901282 9.184101 9.269499 9.2603855 9.451442 8.433537 8.52121 9.386383 8.145688
1368292_at 7.15298 6.6982226 6.5947385 6.8847003 6.79161 7.015958 6.760243 6.414849 6.5974936 6.636889 6.9581223 6.876581
1368293_at 5.7792106 5.6489887 5.4987116 5.668664 5.6225357 5.7752633 5.679536 5.611696 5.6680603 5.735303 6.3810854 5.422463
1368294_at 10.986186 10.98101 10.694565 10.872537 10.879614 10.901691 10.673568 10.81867 10.887453 10.714204 10.723437 10.776742
1368295_at 9.6682825 9.698821 9.607912 9.737692 9.7355 9.489441 9.642887 9.843882 9.828533 9.518363 9.523338 9.6729355
1368296_at 9.500624 9.136686 8.926714 9.116864 9.164849 8.793303 9.175174 9.51175 9.414595 9.254194 9.167042 9.251342
1368297_at 4.7210712 4.892929 4.9909062 4.659957 4.637409 5.029047 4.8256083 4.535612 4.911949 4.8271484 4.7154226 4.6641665
1368298_at 5.5879626 5.400229 5.290667 5.1969047 5.325842 5.601881 5.386847 5.4623094 5.345078 5.463945 5.2908883 5.488424
1368299_at 4.04714 3.8781946 4.0662594 3.8901334 3.803999 4.15882 3.6676345 4.095692 4.1960487 4.0760794 3.8122845 4.0648193
1368300_at 5.292366 5.7391353 5.4412766 5.5486746 5.0896335 5.4335217 5.4823637 5.369707 5.3679543 5.539733 5.510226 5.2396374
1368301_at 6.18515 6.1528463 5.7012706 6.0004086 5.986277 6.013004 6.0291567 5.916338 6.000336 6.1771255 5.923597 5.790104
1368302_at 5.117966 4.9917593 4.9583383 4.9798737 4.9282055 5.193061 4.7452383 5.0507426 4.6226463 4.6946616 4.833971 5.121283
1368303_at 7.586851 7.938937 8.170934 8.139447 7.3661237 7.209185 7.3148546 7.076708 7.7443533 7.734268 7.537596 7.222641
1368304_at 12.428987 11.641359 11.467947 11.707241 11.965719 11.94258 11.9318495 12.071971 11.720694 11.685356 11.743473 11.612309
1368305_at 8.766142 8.510795 8.423867 8.657938 8.543007 8.35586 8.610879 8.797614 8.50463 8.40887 8.429776 8.549297
1368306_at 5.624373 5.841718 5.725167 5.804133 5.614814 5.790194 5.6289954 5.5566955 5.661881 5.6932206 5.624444 5.9070606
1368307_at 6.2359457 6.267357 6.4435387 5.792313 6.072384 6.2955933 6.0768437 5.8735 5.9006305 5.8604445 5.9750547 6.099511
1368308_at 7.337068 6.96526 6.313115 8.295166 8.294048 7.4377 7.854307 9.296704 7.2955637 7.427645 7.11243 7.2370276
1368309_at 7.3131933 7.4377446 7.578257 7.674229 7.5748177 7.1712885 7.5755143 7.5567265 7.6132784 7.975533 7.6211114 7.8398876
1368310_at 5.5908537 5.4615526 5.5807705 5.484784 5.7330875 5.6718807 5.5116568 5.361971 5.475814 5.714716 5.463209 5.855012
1368311_at 8.214071 8.751473 9.221122 8.920102 8.839455 8.869296 9.072093 8.622801 8.9454155 9.334585 9.827924 9.961781
1368312_at 5.0946083 4.7670894 4.944781 4.718461 5.188876 5.031301 5.082359 4.77956 4.769251 4.5247355 4.716607 4.8199735
1368313_a_at 4.3028293 4.1852827 4.1643505 4.238203 4.0540905 4.1880846 4.4096155 4.3700347 4.3486094 4.501813 4.564513 4.3832912
1368314_at 10.17692 9.841131 9.964926 10.078982 9.683161 9.732137 9.931161 10.134471 9.865653 9.866723 10.054983 10.109615
1368315_at 6.7383237 6.7865763 6.6095057 6.82219 6.6362267 6.7202573 6.818588 6.4521103 6.5424647 6.6713557 6.592133 6.747146
1368316_at 11.099989 11.232186 10.966758 11.235865 11.186455 11.061482 11.263871 11.093217 11.442245 11.217816 11.406675 11.119283
1368317_at 4.9260135 4.9496126 4.8720326 4.679307 4.8632593 4.9812016 4.8137145 4.9707656 5.0177655 4.725143 5.1448083 4.8398585
1368318_at 8.042072 7.815114 8.134636 8.210404 7.828306 7.6052556 7.463754 7.8461905 8.075644 8.2449465 8.095816 7.7124267
1368319_a_at 5.540729 4.971361 5.2529 5.7667007 5.044239 4.7322974 5.0877447 5.3498764 5.2566133 5.35331 4.9214444 5.0395684
1368320_at 4.574907 4.8600235 4.879087 4.660077 4.482571 4.416366 4.1185083 4.9810333 4.5156193 4.8379674 4.7518144 4.8823028
1368321_at 6.34191 6.5723433 7.0989947 7.888582 5.971549 7.114995 6.488327 7.3249445 8.055622 6.60925 6.4720516 6.995044
1368322_at 7.5495896 8.197036 7.8187184 7.947029 8.10939 7.7919073 7.8651595 7.799752 7.9658227 7.853584 8.03021 7.7457337
1368323_at 7.751219 7.5290136 7.6518846 7.7593102 7.7602425 7.6004925 7.5634 8.012196 8.064669 8.115475 8.17243 7.820353
1368324_at 5.261947 4.939121 5.2198887 4.9927897 5.052393 5.4085555 5.1026716 5.3034296 5.166463 5.1676407 5.1796002 5.4830985
1368325_at 8.665258 8.196266 8.187907 8.301821 8.504048 7.9393315 8.21793 8.395389 8.18367 8.090471 8.060083 7.716
1368326_at 6.626022 6.948435 6.8134394 6.870823 7.029663 7.0530424 6.4466786 7.028236 7.017905 6.911806 6.901779 7.041561
1368327_at 5.998466 5.731433 5.6673174 5.7826385 5.7989655 5.9244976 6.0857916 5.47323 5.600967 5.59963 5.6717334 5.8730474
1368328_at 9.12449 9.002136 8.707727 9.23247 9.074435 8.752661 8.957875 8.893146 9.1613865 9.451797 9.206519 8.97583
1368329_at 5.177474 5.5354095 6.2070875 5.531915 5.315754 5.4759955 5.3465986 5.539902 5.8155475 5.4963074 5.805134 5.443639
1368330_at 7.2519374 7.4866753 7.6394963 7.5373144 7.7602777 7.274115 7.741401 7.617822 7.8153257 7.7066197 7.7028546 7.602632
1368331_at 11.80183 11.584324 11.669605 11.688335 11.637671 11.546221 11.833244 11.756464 11.656565 11.575536 11.646487 11.694037
1368332_at 6.732088 7.9691396 7.663477 7.2323804 6.851693 6.8241444 6.770281 6.7706513 7.5237722 7.4575152 7.670313 6.714136
1368333_at 4.5017085 4.442875 4.3536496 4.275452 4.429079 4.794105 4.474721 4.637048 4.0135975 4.3868227 4.452541 4.495456
1368334_at 7.0496726 6.8968525 7.130317 6.8394732 6.7224693 7.0613475 6.952505 6.7904434 6.9207153 7.33027 6.771239 7.1268654
1368335_at 13.619765 13.700854 13.733798 13.739311 13.546265 13.707308 13.657122 13.626629 13.732536 13.478374 13.6349535 13.624318
1368336_at 11.046122 11.619257 11.654681 11.396441 11.757816 11.503388 11.630331 11.444284 11.319173 11.59507 11.557175 11.821403
1368337_at 5.924361 5.724173 6.044846 5.8684244 5.3840456 6.088464 5.6827416 5.826231 5.815462 5.4922996 5.711155 5.8825545
1368338_at 4.465956 4.358865 5.0531874 4.310936 4.4149237 4.269949 4.284726 4.6812534 4.685891 4.350752 4.3796377 4.312554
1368339_at 4.4698896 4.6126213 4.794222 4.4598207 4.278778 4.7819977 4.4254055 4.513112 4.4020586 4.722785 4.567382 4.784272
1368340_at 7.937337 8.399416 8.251213 8.346311 8.416794 8.107153 8.130125 8.071398 8.392783 8.121741 8.192373 7.9594607
1368341_at 8.094679 7.993467 8.181986 8.014605 8.032618 7.8390465 8.158736 8.18616 8.178366 8.394698 8.060595 8.0090685
1368342_at 4.261203 4.165846 4.040988 4.228266 4.053379 4.1879363 3.955445 4.5107203 4.1194916 4.345559 3.850458 4.06015
1368343_at 5.293138 5.1462746 5.2733507 5.0700436 5.134529 5.119297 5.1389284 5.13463 5.225778 5.171494 5.3713493 5.2202973
1368344_at 3.4051857 3.6221418 3.5242147 3.789695 3.5159788 3.5864606 3.5699701 3.5780027 3.9166548 3.631173 3.5203764 3.7336545
1368345_at 4.441437 4.336345 4.5622196 4.115415 4.2763443 4.391102 3.923688 4.262752 4.2443576 4.1852827 4.0301037 4.5399103
1368346_at 6.442027 6.872393 6.7360353 6.776369 6.675987 6.6300583 6.8740215 7.0224566 6.7452807 6.724131 6.6916223 6.7129474
1368347_at 4.8985133 4.8124413 4.856224 4.655088 4.448847 4.969878 4.4508314 4.8984146 4.7928176 4.544534 4.910901 4.9795413
1368348_at 4.409603 4.0789156 4.0918026 4.2201824 4.217684 4.4449797 4.2548923 4.389513 4.2906504 3.9666953 4.403921 4.1312823
1368349_at 5.4733214 5.47046 5.6454234 5.1452103 5.3564043 5.3709507 5.4965987 5.2758756 5.370706 5.480063 5.3506737 5.6191998
1368350_at 3.6046195 3.7080529 3.5474105 3.406315 3.461995 3.5858378 3.2367523 3.3814583 3.4823399 3.477787 3.3804412 3.6256254
1368351_at 6.057748 5.9272456 6.2406507 6.1165876 6.0053625 6.0998883 6.040996 5.9877443 6.0594077 5.6224627 6.023338 6.129863
1368352_at 4.5497704 4.336247 4.634403 4.358707 4.5451074 5.093407 4.662923 4.2322483 4.6460385 4.5033774 4.8292775 4.578073
1368353_at 5.582613 4.72701 4.9674935 5.1232824 5.1138854 4.9905367 5.1217628 5.3087783 4.997423 4.8290057 5.052134 5.1605163
1368354_at 10.60831 10.92742 10.465664 10.399503 11.374395 10.486231 10.931268 11.139955 11.157147 10.938572 10.927207 11.128641
1368355_at 4.84556 5.1934705 4.874455 5.478444 5.3413305 4.7199087 5.081143 4.9011083 5.0443754 5.1388 4.944887 4.973211
1368356_a_at 9.846363 9.968805 10.016804 10.198219 9.626026 10.317876 9.8974 10.045805 10.049722 9.620674 10.229479 10.131414
1368357_at 5.594887 5.5646744 5.663708 5.7052565 5.7000833 6.019872 5.5777936 5.9071727 5.627737 5.5167594 5.6113234 5.7427382
1368358_a_at 3.7719572 3.8312793 3.6731658 4.1697426 3.8083715 3.939766 3.903847 4.000778 4.216171 3.884032 4.0417376 4.1223927
1368359_a_at 4.4083614 4.172829 4.106954 4.0009747 4.0319834 4.0754347 4.274218 4.2567334 4.0484495 4.509321 4.243907 4.3081064
1368360_at 13.65459 13.525453 13.446399 13.557686 13.535297 13.495608 13.483733 13.564505 13.546541 13.512013 13.511894 13.475374
1368361_a_at 7.4732184 7.9488006 7.895625 7.9308224 8.017702 8.042635 7.9051323 8.065416 7.944572 8.057008 8.15793 7.6607876
1368362_a_at 10.705295 10.770949 10.701044 10.718749 10.821097 10.6919775 10.728177 10.750794 10.808931 10.679121 10.76627 10.722552
1368363_at 3.8468652 3.7129292 3.911543 3.91676 3.8839011 3.9348984 4.0428696 3.633141 3.666154 3.7111778 3.607821 4.190257
1368364_at 4.5774155 4.56883 4.2827005 4.516389 4.4938 4.735512 4.4693365 4.1931176 4.461879 4.355464 4.833283 4.509747
1368365_at 12.203895 11.800592 11.865555 12.016406 11.9752 11.756476 12.008551 11.92122 11.965913 11.99514 11.824595 11.866749
1368366_at 4.803983 5.691161 4.832507 5.2700124 5.4468293 5.2848625 5.330132 5.410041 5.218245 5.1817665 5.488352 4.9717827
1368367_at 5.450041 5.563292 5.561909 5.6388335 5.493097 5.6765227 5.4221435 5.4382334 5.4576435 5.425247 5.455826 5.583837
1368368_a_at 9.755443 9.830938 9.824984 9.905908 9.635009 9.539802 9.832916 9.963056 9.967972 9.95641 9.66677 9.66313
1368369_at 4.6891317 4.7022896 4.4103575 4.609214 4.790065 5.290744 4.6146426 4.5469885 4.4572983 4.421426 4.4409847 4.6913066
1368370_at 5.236583 5.792647 5.8559203 5.8353457 5.6527987 5.513123 5.474455 5.6472797 5.941639 5.723477 5.6595254 5.3648014
1368371_at 5.1061687 4.90335 5.2555656 4.741307 4.794753 4.792256 5.0607953 5.030728 4.77518 4.973821 4.882373 5.076114
1368372_at 7.4243946 7.3732953 8.292131 7.779551 8.17437 8.361204 7.3517494 8.471222 8.284685 7.538484 7.5401673 7.338185
1368373_at 4.306732 4.316184 4.1598663 4.4991655 4.3440914 4.15882 4.47846 4.2049446 4.3146257 4.1345873 4.3796945 4.367798
1368374_a_at 6.068741 5.991091 5.8688655 5.940403 6.072348 6.210569 6.653167 6.1751347 5.785543 6.1818976 5.991397 6.150571
1368375_a_at 5.244505 5.4137855 5.464274 5.6526384 5.7876773 5.164259 5.5590687 5.4550676 5.2823076 5.084796 5.483878 4.9604716
1368376_at 7.758743 9.276724 9.275814 7.463574 9.097613 9.719236 8.657004 7.633965 9.383337 8.887297 9.143585 10.382818
1368377_at 5.104187 5.1900573 4.825939 5.287882 5.153184 5.0402293 5.1034994 5.0283637 5.088828 5.0947676 5.1537085 5.0226097
1368378_at 12.220604 12.0412445 11.972255 11.794693 12.454353 11.799966 12.47055 12.3375845 12.329588 12.474211 12.600311 12.696955
1368379_at 7.6740255 8.385305 8.344762 8.334133 8.15303 8.057064 8.2729225 8.200138 8.056598 8.311047 8.484671 8.367805
1368380_at 14.056262 13.879996 13.818718 13.94141 13.900695 13.934976 13.941133 13.96421 14.039496 13.967009 13.923433 13.87631
1368381_at 4.979986 4.6691885 4.7981462 4.8077517 4.5356174 5.165077 4.7877655 5.101351 4.662476 5.0948787 4.7685347 4.7494836
1368382_at 5.5823975 4.955435 5.2555656 4.8861313 4.903302 5.124133 4.836223 4.9854746 5.052352 4.8397865 5.0736494 5.2501945
1368383_at 6.3379564 5.92431 5.927268 6.2533326 5.9661655 6.2027326 6.2049656 6.0110517 6.216227 6.112448 6.0308785 6.4934187
1368384_at 4.179695 4.098832 4.057473 3.9009845 4.031015 4.2517 4.2990913 3.870431 4.112639 4.1157866 3.9668915 4.1451225
1368385_a_at 9.061287 9.176383 9.081287 9.164418 9.323937 9.023125 9.217043 9.141714 9.329235 9.192255 9.083817 9.03049
1368386_at 9.550985 9.565082 9.709605 9.684351 9.761662 9.5059185 9.678631 9.647374 9.712377 9.621768 9.624036 9.465611
1368387_at 11.492546 11.090801 11.103908 11.32745 11.390706 11.082128 11.468821 11.376776 11.463136 11.242934 11.524406 11.346002
1368388_at 4.7262087 5.233723 4.8408437 4.760461 4.825564 4.954984 4.8446426 5.2070007 4.6969156 4.9450455 4.821557 5.184436
1368389_at 8.589994 8.685559 8.7955 8.85491 8.688402 8.665135 8.7571335 8.702243 8.983723 9.049344 8.763318 8.848404
1368390_at 9.084332 8.944711 9.010525 8.940102 9.001588 8.871443 8.9327 9.114576 8.983546 8.997083 9.086918 8.992497
1368391_at 4.5258 4.6531982 4.8469086 4.6955914 4.453022 4.6775336 4.525596 4.7815065 4.71858 4.492489 4.7477827 4.659955
1368392_at 6.3520875 6.2490163 6.2970004 5.9710298 6.2400975 6.5067143 6.2370696 6.192358 6.1155047 6.2235074 6.3830996 6.4738026
1368393_at 6.7695723 6.7650228 6.7813234 6.450524 6.145604 6.102056 6.3051124 6.5062246 6.89238 6.2931614 6.629255 6.3439245
1368394_at 5.706849 5.6459146 5.8217487 5.9877443 6.0946994 5.8503027 5.925626 5.739985 5.719241 5.9767017 5.923068 6.1352286
1368395_at 5.1685543 4.96714 4.5187583 5.1404057 5.2808075 4.9647684 4.9749126 4.837467 5.455275 5.0988617 5.258488 5.3080864
1368396_at 5.1625333 5.361037 5.2042427 5.3272867 5.0169315 5.331657 5.7196403 5.083495 5.691222 5.124147 5.267435 5.3771024
1368397_at 13.014746 12.830504 12.757056 12.719592 12.849919 12.758165 12.872108 13.043207 12.786897 12.89869 13.023419 12.869645
1368398_at 4.518567 4.3040648 4.5849304 4.8159494 4.41959 4.5234213 4.60573 4.4577894 4.528094 4.5818124 4.9253116 4.920372
1368399_a_at 11.634885 11.742674 11.807945 11.784951 11.666454 11.63439 11.705772 11.735628 11.698293 11.486646 11.682129 11.638096
1368400_at 8.975957 9.359165 9.605626 9.565238 9.661635 9.602071 9.58386 9.624391 9.313921 9.584881 9.530801 9.548748
1368401_at 4.3798127 4.5070906 4.853406 4.095832 4.207495 4.437451 4.226614 4.302367 4.2217197 4.306229 4.488952 4.395627
1368402_at 9.24478 9.095015 9.089629 9.167294 9.237974 9.035104 9.259978 9.1669235 9.171082 9.298937 9.1614065 9.114882
1368403_at 9.150602 8.950325 9.139102 9.002322 9.019875 8.931991 8.906951 9.231774 9.130284 8.917527 9.019202 8.828978
1368404_at 4.8904276 5.0445046 5.2867794 4.9032907 4.9534855 5.031509 4.96469 4.7280116 4.827784 5.053605 4.862694 4.9335976
1368405_at 7.037444 7.8166175 8.180837 8.092402 8.183354 8.03799 8.159754 7.8911514 7.9477806 8.300062 8.232315 8.170286
1368406_at 4.287273 4.2408705 4.2217464 4.354294 4.230048 4.3705025 4.286586 3.9639468 4.244357 4.083926 4.0356674 4.2895813
1368407_at 5.487442 5.3506885 5.3296747 5.852876 5.821877 5.33073 5.003514 5.8999968 5.705087 5.3138237 5.5017896 5.134347
1368408_at 4.6665344 4.8572865 4.3516026 4.8669934 4.8482594 4.461334 4.950711 5.202314 4.7871604 5.0325117 5.0363126 5.2828264
1368409_at 10.262983 10.26476 9.998297 10.219627 10.597036 9.742044 10.215357 10.341837 10.478682 10.095655 10.287643 10.440918
1368410_at 6.5698647 7.098269 7.026324 7.2163143 7.290641 7.17558 7.3060894 7.3416915 7.1858134 7.2122293 7.089938 7.1088767
1368411_a_at 3.7486615 3.8447495 3.5165665 3.9350724 3.835657 3.6901972 3.7241673 3.4989777 3.475894 3.8320994 3.5971122 4.022755
1368412_a_at 4.8734508 5.3876605 4.8724413 5.149995 4.713848 4.8202667 4.746061 5.4093585 5.2071323 5.0820794 5.003724 4.757959
1368413_at 5.0800333 5.405059 5.1950054 5.019349 5.5451174 5.5807333 5.0580206 5.5619 5.477644 4.7993145 5.751149 5.7509804
1368414_at 5.992258 5.832931 5.676385 5.5469933 5.612624 5.8899536 5.7938576 5.642537 5.6938467 5.6444283 5.561428 6.0364823
1368415_at 4.073353 3.9676847 3.665676 3.8350565 3.8925896 3.8615112 3.7818122 4.0387163 3.8154197 3.6690583 3.6627433 3.9922028
1368416_at 3.9932325 3.7313888 3.9394672 3.9580564 3.6717308 3.7651067 3.74327 3.8755603 3.735242 3.9303093 3.840326 3.5483625
1368417_at 4.6365232 4.7578745 4.7537594 4.5958147 4.652548 5.1096163 4.579174 4.6662035 4.817718 5.29081 4.601857 4.876389
1368418_a_at 13.312765 12.923941 12.7689905 12.905262 12.845239 12.889318 12.739035 12.994888 12.787484 12.917809 12.98315 13.042907
1368419_at 9.391051 9.408671 9.416398 9.573766 9.418823 9.455752 9.46451 9.686192 9.524448 9.313082 9.3436 9.1677685
1368420_at 13.304218 13.154135 13.046968 13.111471 13.156954 13.218945 13.142037 13.302069 13.02706 13.259524 13.277837 13.174396
1368421_at 3.9269621 3.8476274 3.938294 4.005393 3.8593254 3.8824172 3.8365402 4.0236764 3.684775 3.7166262 4.115856 4.0882254
1368422_at 7.129857 6.442963 5.8636527 7.734165 7.61259 7.4029684 7.6243777 7.223997 7.4857755 6.59042 7.10355 6.999203
1368423_at 5.5615954 5.30981 5.5131 5.356885 5.514408 5.498335 5.5955896 5.3435006 5.5274224 5.3713975 5.346193 5.6699815
1368424_at 7.1998544 7.3265386 7.5729566 7.6175613 7.357669 7.2649536 7.526024 7.47745 7.517533 7.8572893 7.404466 7.076892
1368425_at 4.818348 5.1009035 4.933469 4.8013635 4.9708986 5.1216173 5.189554 5.0855856 4.7890053 4.897952 4.4007263 5.3833117
1368426_at 11.720865 11.509761 11.46613 11.658614 11.613808 11.030813 11.583432 11.573592 11.421967 10.982966 11.050146 11.395037
1368427_at 8.251789 8.327963 8.1287365 8.230451 8.179717 8.099192 8.274643 8.374793 8.357235 8.506417 8.144891 8.15814
1368428_at 8.847735 9.0433035 8.900886 8.783936 8.711173 8.648816 8.867788 8.551182 8.762697 8.398856 8.654657 8.561948
1368429_at 3.6423542 3.3719072 3.541351 3.7867246 3.5489728 3.5099308 3.8768644 3.747208 3.9809515 3.454006 3.5957499 3.471834
1368430_at 9.931819 10.084485 10.085782 9.884748 9.830332 9.732291 9.604444 9.920272 9.96965 9.855277 9.884664 9.800278
1368431_at 10.835077 10.91754 11.002086 10.97053 10.991969 11.023669 11.054323 11.021018 11.002003 11.0906725 11.0697565 11.063393
1368432_a_at 4.4088545 4.4368205 4.264356 4.29829 4.3657293 4.510866 3.9897485 4.395114 4.149292 4.25357 4.4146976 4.136697
1368433_at 9.914507 9.807172 9.896413 10.061217 9.892858 9.748094 9.794561 9.88969 9.76111 9.930808 9.836846 9.821529
1368434_at 7.8751273 7.8514757 7.708735 7.8575077 7.7282896 7.742597 8.166339 8.050759 7.979665 8.062319 8.101353 7.622044
1368435_at 11.5124445 11.2951765 11.366989 11.750801 11.932217 10.907305 11.799872 11.399891 11.776868 11.494278 11.8890915 11.828113
1368436_at 9.049646 9.681566 9.740031 9.577053 9.576825 9.546997 9.595126 9.357036 9.606853 9.461689 9.448905 9.646402
1368437_at 5.0757203 4.974096 5.008108 5.0027504 4.962559 5.102574 4.8852205 4.9746666 5.188467 4.929326 4.8780594 5.0602474
1368438_at 4.537675 4.3929944 4.280349 4.172371 4.349723 4.3052754 4.3649783 4.430772 4.073868 4.062623 3.995912 4.263802
1368439_at 6.001134 5.9728875 5.861774 5.863507 5.926204 6.1144414 5.8181305 5.987509 6.32906 6.094198 5.8794236 6.0018535
1368440_at 6.9837856 6.8436093 6.800395 6.863986 6.4330015 6.3760147 7.0814633 7.304362 7.028478 7.0110483 6.9154058 6.775448
1368441_at 6.043475 5.886656 5.9876246 5.8378906 5.82981 6.2523627 5.9394155 5.6384044 5.6948733 6.109007 5.9406366 5.942668
1368442_at 13.233351 13.200325 13.002263 13.237219 13.208709 13.195545 13.056687 13.132799 13.178629 13.048819 13.027859 13.070757
1368443_at 5.5546055 5.1093683 5.2755885 5.4595737 5.2317605 5.603489 5.5981092 5.3278775 5.279588 5.489238 5.2883606 5.460274
1368444_at 8.463985 8.409589 8.319568 8.322049 8.328118 8.064493 8.486755 8.357055 8.495741 8.515463 8.439918 8.248857
1368445_at 5.8191767 5.432477 5.9632196 5.34834 5.6538954 5.7293673 5.6545362 5.4138546 6.044574 5.721587 5.3136663 5.57736
1368446_at 8.524171 8.438293 8.316637 8.324429 8.883199 8.097617 8.131489 8.67528 8.492502 8.053178 8.351167 8.1675205
1368447_x_at 6.990571 6.951868 7.930412 7.8517246 7.2662926 7.2710686 7.417868 8.871607 7.7203684 8.1092205 7.3121047 7.030352
1368448_at 6.75155 6.604542 6.832721 6.3792715 6.5150256 6.614727 6.75583 6.3068113 6.5139947 6.6433525 6.6860175 6.7578897
1368449_at 4.6597834 4.6232777 4.2045364 4.390448 4.2738047 4.732298 4.6894903 4.796729 4.8694153 4.4657793 4.4963636 4.5527506
1368450_at 4.9918046 5.072399 4.910106 4.9106355 4.6959968 4.911031 4.900363 5.217385 4.4392886 4.753996 5.1126018 5.0261574
1368451_at 6.346577 5.9856615 6.3886566 5.8975086 5.765151 6.399483 5.8657312 6.3092957 6.0568004 6.3075547 5.8358383 6.3152695
1368452_at 9.725499 9.395505 9.24323 9.464228 9.373541 9.229084 9.217104 9.29518 9.377161 9.335991 9.143546 9.069513
1368453_at 10.806606 10.728583 10.827944 10.52775 10.686003 10.337775 11.009953 10.557863 10.664176 10.814862 10.871214 11.340141
1368454_at 3.833626 4.0190687 4.106954 4.0487595 3.8569818 4.352458 4.1190715 3.9425974 4.1842856 3.9094691 3.9963887 4.092386
1368455_at 5.0800333 5.4214406 5.5351534 5.990723 5.4738073 5.264806 5.4139457 5.3279614 5.274916 5.006237 5.6213226 5.167067
1368456_at 4.250167 3.9591053 3.9442914 3.626519 3.7882009 3.7866628 3.8114204 3.781932 3.836472 3.683836 3.8020384 4.1099186
1368457_at 3.8635235 4.0370607 3.908129 4.011669 3.774237 3.8642719 3.8868833 4.0000143 4.0444937 3.619746 3.9920917 3.8481424
1368458_at 9.6579075 10.862009 10.31001 10.324257 9.495613 9.601619 9.344195 8.791837 10.833222 11.477204 9.56534 10.696067
1368459_at 4.561049 4.259298 3.946494 4.1463957 4.2331533 4.4123406 4.3261285 4.099699 4.0139093 3.8444757 4.1146345 4.1024785
1368460_at 7.5040483 7.555438 8.205968 7.4463644 7.5484576 8.185122 7.5100303 7.5567265 8.488439 8.058973 8.161583 8.360378
1368461_at 10.972276 11.113209 11.08152 11.286906 10.895273 11.176681 10.659099 10.876051 11.30694 11.301668 11.284812 11.114882
1368462_at 5.322043 5.0455065 5.3261313 5.4099174 5.057436 5.3530793 5.458868 5.2002196 5.3157897 5.2730865 5.176627 5.1483545
1368463_at 7.2099676 7.2314906 7.5400977 7.600152 7.621663 7.333668 7.4000673 7.6996307 7.451258 7.4713254 7.4797544 7.330013
1368464_at 5.993388 6.1195884 5.809437 6.119171 6.1195273 6.2614336 5.942712 6.1689067 6.499432 5.987521 6.242753 5.995827
1368465_at 3.6649911 3.8749356 3.971321 3.7114868 3.679069 3.6324193 3.6283655 3.6317298 3.6571736 3.4342618 3.5198178 3.59209
1368466_a_at 5.238848 5.1597214 5.711244 5.44647 5.7150784 5.478374 5.7021737 5.525875 5.684576 5.7227745 5.5247803 5.487509
1368467_at 12.672275 12.69984 12.699273 12.671417 12.640813 12.5910635 12.720344 12.679414 12.710041 12.739219 12.748736 12.632767
1368468_at 4.5107274 4.7373166 4.713021 4.1842933 4.433968 4.1972466 4.6416483 4.4748397 4.6906633 4.6278553 4.365317 4.72843
1368469_at 5.5375705 5.519124 5.6277657 5.6407633 5.879998 5.563961 5.48225 5.592867 5.3999367 5.6374993 5.6831555 5.9657674
1368470_at 8.487759 8.931557 8.849334 8.871138 8.770823 8.713408 8.629155 8.565155 8.754204 8.770904 8.779128 8.5613165
1368471_at 5.670685 5.113555 5.2555656 5.385386 5.3266854 5.4478316 5.4911895 5.3586407 5.4570303 5.3672876 5.3318167 5.307794
1368472_at 4.7028913 4.3167872 4.774007 4.292698 4.5730267 4.5408454 4.9665833 4.3183084 4.7111835 4.558428 4.5003576 4.532296
1368473_at 4.73861 5.14215 4.853356 5.0786223 5.3697543 4.7629037 4.8016644 5.269655 5.3159137 5.107544 4.972916 5.333301
1368474_at 7.144482 6.9707384 7.0135603 6.9084144 7.3433 7.1847568 6.4627757 7.2780294 6.846823 6.741531 6.8813453 6.3495464
1368475_at 4.8253317 4.215352 4.8756695 4.7403703 4.6131725 4.7639594 4.201342 4.6048346 4.0963902 4.736794 4.558635 4.71556
1368476_at 6.4966846 6.5574183 6.670293 6.818762 6.7920766 6.4546065 6.5624385 6.7446475 6.4692025 6.6093636 6.587246 6.538446
1368477_at 6.7334056 6.599064 6.9921412 6.6471763 6.4639797 6.876376 6.9913745 6.5158916 6.7956576 6.5958056 6.741774 6.8537507
1368478_at 3.6987035 3.9052963 3.5664985 3.937934 3.6144078 3.7496755 3.7609544 3.5625222 3.7802653 3.5576203 3.8979201 3.8076284
1368479_at 3.711922 3.7731347 3.7221475 3.656849 3.7736943 3.7500205 3.5416183 3.7224572 3.7569234 3.5184836 3.67601 3.5642748
1368480_at 6.5065 6.207637 6.6399903 5.9392076 6.281169 6.338799 6.452209 5.801084 6.0625124 5.920142 5.954825 6.409329
1368481_at 4.841711 4.9532814 5.2656465 5.0590925 4.9445863 5.2035084 5.0619383 4.8697157 5.123695 4.6837835 5.125606 5.2241154
1368482_at 6.6580915 7.658785 7.305366 7.296012 7.1290193 7.4662056 6.815926 6.8485413 7.381128 7.176278 7.032599 6.6959276
1368483_a_at 4.138121 4.34043 4.226751 4.2096634 4.528072 4.419385 4.753766 4.4331617 4.0444937 4.565037 4.2684755 4.5188494
1368484_at 4.5464544 4.982589 5.407273 5.825406 5.053752 4.733912 4.773683 4.3604813 5.648855 5.2590785 4.8292775 5.6218767
1368485_at 5.364622 5.458227 4.9542637 4.90413 4.5614834 5.0950975 4.953744 4.58179 4.841996 4.7910337 5.0427847 4.550024
1368486_at 5.619813 8.140528 7.4603543 6.474466 6.0794015 6.02624 7.0931563 5.178166 6.832412 6.692017 6.7691245 7.267169
1368487_at 3.336051 3.4549432 3.3205888 3.3255866 3.2905777 3.5016303 3.1488903 3.392567 3.339549 3.3854127 3.3661814 3.300044
1368488_at 8.686817 8.862186 8.796557 9.326689 8.835508 8.613178 9.100581 8.970982 8.40985 8.52619 8.966711 8.608156
1368489_at 5.13278 4.644172 4.963732 4.892092 4.691102 4.9307656 4.9226556 4.762168 5.1466603 4.828768 4.774189 4.708022
1368490_at 10.018629 11.126686 10.530153 10.442392 10.630152 10.509893 10.826717 10.766727 10.378488 10.188395 10.673907 10.679701
1368491_at 6.1864195 6.291245 6.9789906 7.099432 6.492302 7.008825 7.1217422 6.312471 6.433269 6.182221 6.8323197 6.8994155
1368492_at 7.5807123 7.9250154 8.023358 7.615493 7.632543 7.8349013 7.5258336 7.4081006 7.7324467 7.600106 7.682084 7.547428
1368493_at 4.8804674 4.352059 5.1132426 4.479934 4.695766 4.9687862 4.8101745 4.903535 4.676714 4.6848893 4.579123 4.726611
1368494_at 3.9223914 4.3896556 3.839873 4.214533 3.973811 3.876182 4.9615545 3.9174583 3.6149077 4.0760794 4.0992765 3.6591518
1368495_at 5.411383 5.4458623 5.381929 5.017581 5.1542535 5.253802 5.4314175 5.0622435 5.2649994 5.1529384 5.005704 5.444141
1368496_at 4.4121284 4.528408 4.4726696 4.2025766 4.6697073 4.378724 4.7531214 4.3066664 4.3460426 4.182804 4.438985 4.511051
1368497_at 10.35888 10.220487 10.357549 10.520454 10.165543 10.497729 10.71278 10.70209 10.201501 10.885341 10.760766 10.528297
1368498_a_at 3.2957382 3.5299776 3.4288168 3.6518788 3.3269823 3.2080193 3.6324635 3.2678196 3.5723383 3.5343602 3.2840602 3.3898702
1368499_at 3.486177 3.2363813 3.296517 3.5096297 3.2645128 3.281584 3.1978168 3.155655 3.3294744 3.4036846 3.540905 3.460312
1368500_a_at 6.6219816 6.4688597 6.525782 6.2761927 6.441971 6.752202 6.4361777 6.4269013 6.450964 6.238113 6.397933 6.399584
1368501_s_at 6.63357 6.95499 7.102641 7.375946 7.3311644 6.994347 7.4395056 6.861373 6.956626 6.8402944 7.269567 7.1665344
1368502_at 4.354746 4.033541 4.0732274 4.09063 4.0401587 4.184392 4.018096 4.1449213 4.2492695 4.231515 3.8226373 4.1012745
1368503_at 8.560125 8.6947155 8.6713085 8.738707 8.886091 8.665054 8.854313 8.76255 8.7235985 9.007999 8.7769375 8.88191
1368504_at 11.063102 10.957422 11.031052 11.184433 11.239423 11.098803 11.060924 11.131714 11.19877 10.854702 11.2335205 11.149149
1368505_at 4.87181 5.1157417 5.182517 5.4991894 4.4287224 5.2143707 4.7711163 4.4360313 4.8553658 4.755535 4.7157297 4.8871307
1368506_at 4.812816 5.063503 5.003381 5.535793 4.642304 5.0342937 4.666916 5.0775604 4.9386525 4.786296 4.675682 5.026519
1368507_at 11.295781 11.54376 11.450998 11.415728 11.560169 11.536313 11.399515 11.458862 11.471011 11.628673 11.562053 11.507355
1368508_at 8.784185 8.752611 8.52994 8.497289 8.7078285 8.748838 8.861917 8.745147 8.733552 8.815068 8.4263 8.635392
1368509_at 6.052845 5.8419557 6.3292794 6.942732 6.7734485 6.1604295 6.426299 6.720614 7.2331314 7.0828466 6.5396047 7.1491957
1368510_at 4.559995 4.6239247 4.420001 4.471092 4.141099 4.524581 4.3727474 4.4287043 4.676339 4.6311045 4.298915 4.480393
1368511_at 4.7148304 4.380505 4.5050807 4.036798 4.5635853 4.462594 4.2275543 4.206566 4.1217556 4.3232226 4.2580185 4.1176095
1368512_a_at 10.043082 10.1776285 9.997733 10.125543 10.125987 10.047324 10.071249 9.855589 10.139547 10.218799 9.932865 10.018025
1368513_at 6.4796357 6.3977365 6.5247073 6.439944 6.1959953 5.945269 6.4813404 6.3315487 6.4250364 6.3117523 6.4693723 6.2181716
1368514_at 11.489001 11.443041 11.360087 11.507052 11.440003 11.371847 11.425078 11.517224 11.443374 11.411009 11.569738 11.508222
1368515_at 4.7395506 4.933158 4.6943626 4.747468 4.66066 4.8907804 5.111864 5.35322 4.5377607 4.943486 4.49308 5.070655
1368516_at 6.5140505 6.7105966 6.803432 6.7903023 6.586948 6.6202536 6.601212 6.715193 6.7268205 6.6846676 6.7822175 6.6340985
1368517_at 6.2863665 6.825357 6.7874265 6.6933293 6.783271 6.404387 6.882395 6.7045064 6.8653665 6.55346 6.542351 6.5210867
1368518_at 8.105103 8.640561 8.44842 8.262223 8.244198 8.230329 7.957914 8.214345 8.195576 7.912657 8.242954 7.6222215
1368519_at 5.292366 5.043416 5.330763 4.9406834 5.2117305 5.1277013 4.851989 4.8084345 5.0927534 5.180623 5.1581125 5.1748633
1368520_at 12.8365345 13.016476 13.1282835 12.963166 13.2310295 13.279923 12.618129 12.468911 13.07406 12.840261 12.831752 12.798576
1368521_at 6.515269 7.3897614 6.939295 6.6578035 6.492699 6.6159244 6.476238 6.6456985 6.8160315 6.8822455 6.820928 6.166812
1368522_at 4.296601 4.6045427 4.284648 4.413194 4.6684475 4.4014244 4.4642415 4.282991 4.232225 4.586818 4.588197 4.1160073
1368523_at 4.0583124 4.1580505 3.8691766 4.3713465 4.2658877 3.971969 4.161247 3.8277717 4.135843 4.2257977 4.5232882 4.145971
1368524_at 3.6843085 3.615063 3.5410438 3.4297943 3.6995862 3.7494788 3.798679 3.5716944 3.4134426 3.6908596 3.8142087 3.7692907
1368525_at 6.672281 7.284974 7.2223372 6.8140006 6.9389777 7.0502872 7.037983 6.787278 7.1899967 7.2189884 7.2886095 6.7869515
1368526_at 7.66425 7.3779716 7.3797097 7.44677 7.6319294 7.189265 7.740258 7.437884 7.635513 7.4890704 7.481294 7.3857703
1368527_at 3.4065773 3.257659 3.3273075 3.2988672 3.3497741 3.481825 3.1382418 3.3132856 3.0770035 3.164392 3.3887017 3.2168865
1368528_at 8.895964 8.907096 9.146635 9.233345 9.308778 9.167231 8.892523 8.991926 9.2904215 8.947442 8.93041 9.1966915
1368529_at 4.4613485 4.379125 4.5428658 4.488475 4.757377 4.4098783 4.6952024 4.5350876 4.7673335 4.4482946 4.61356 4.5189056
1368530_at 4.4491506 4.3558064 4.4627285 4.032753 3.9582021 4.1694617 4.2163677 4.3187046 4.5899954 4.2059984 4.175032 4.2795033
1368531_at 3.5661287 3.5453796 3.6265724 3.5689716 3.6176395 3.5497937 3.44014 3.7711275 3.712067 3.398675 3.57592 3.41715
1368532_at 3.7421613 3.8952527 3.8149614 4.113619 3.9054635 3.8403063 3.9980476 4.005492 3.6744323 4.0315576 3.9161942 3.9425159
1368533_at 5.370085 5.6348896 5.600956 5.6897173 5.3375874 5.4640017 5.192747 5.3366137 5.593303 6.277307 5.451335 5.088131
1368534_at 5.692074 5.5354095 5.5642924 5.275149 5.1277742 6.067809 5.69944 5.616387 5.390059 5.656121 5.4601984 5.6067996
1368535_at 5.266594 4.9429646 5.40706 5.353057 5.283414 5.4359326 5.3188376 5.136975 5.2401967 4.8972116 5.1126018 6.2897034
1368536_at 11.256115 10.6967125 10.87934 11.18001 11.009594 10.957008 10.739317 11.206622 10.902344 11.054158 11.114313 11.322784
1368537_at 6.2119794 6.3509307 5.947481 6.4958677 6.2350354 5.845614 6.3239946 6.352572 6.278074 6.4077287 5.916845 6.1115513
1368538_at 8.495083 8.393765 8.27091 8.570998 8.445478 8.121812 8.509438 8.575743 8.561207 8.512371 8.360044 8.487728
1368539_at 3.4220688 3.4663365 3.5702753 3.38819 3.552932 3.374659 3.380709 3.453055 3.4952128 3.481529 3.4262552 3.5340044
1368540_at 4.309192 4.3593826 4.2802124 4.4238176 4.4874077 4.2662287 4.153484 4.690417 4.161838 4.105544 4.09923 3.9552383
1368541_at 6.2867627 6.366937 6.820325 6.239287 6.389266 6.2832036 6.047464 6.463444 6.0486765 6.0931807 6.1665835 6.031642
1368542_at 4.612027 4.8000007 4.52922 5.078895 5.196031 4.9357347 4.1021023 4.9183445 5.0916824 4.921108 5.2130046 4.626671
1368543_at 8.328787 7.6030755 7.635361 8.378002 8.197664 7.820836 7.8445134 8.786167 8.588646 8.270916 8.117171 7.327045
1368544_a_at 4.324833 4.6353555 4.658627 4.4383683 4.5775366 4.743043 4.617009 4.6113243 4.5473957 4.66502 4.600762 4.578073
1368545_at 5.8066583 5.6761107 5.333378 5.5593 5.3395925 5.2585006 5.428504 5.438746 5.8102846 5.249172 5.4798064 5.314558
1368546_at 4.8637543 4.8277726 4.5668564 4.987686 5.3820024 4.801029 4.851749 4.9313674 4.7136564 5.0521607 4.7689357 4.756285
1368547_at 3.8564956 3.8475695 3.9458225 4.190462 3.8474584 3.9809246 4.0998297 3.8528554 3.8195155 3.9422963 3.9303763 3.726561
1368548_at 3.33918 3.3961864 3.2845137 3.50358 3.2617905 3.3326962 3.3520503 3.3202746 3.2430735 3.255415 3.3362856 3.3569477
1368549_at 9.42078 9.139975 9.073293 9.226112 9.205757 9.14297 9.111025 9.398839 9.211123 9.096778 9.200507 9.282404
1368550_at 4.7101355 4.9388046 4.843586 4.9213696 4.868147 4.7109137 4.615926 4.760854 4.803317 4.711624 4.944887 4.8629303
1368551_at 5.0202503 4.805827 4.703463 4.8646874 4.668025 4.623165 4.68167 4.742498 4.6804757 4.676213 4.7850904 4.5618186
1368552_at 10.718115 11.111351 11.051932 11.097503 11.204026 11.259562 11.084848 10.970787 11.049627 11.115914 11.111431 11.140252
1368553_at 4.9829226 5.2415 5.397562 4.974079 5.1150246 5.034293 4.9010487 4.9572163 5.112068 5.010685 4.9572735 5.141261
1368554_at 5.414178 5.414007 5.5099382 5.2815256 5.392048 5.622401 5.636772 5.5114837 5.6089544 5.734782 5.5392675 5.676
1368555_at 5.737499 5.90478 6.015495 5.7767334 5.5889807 5.729198 5.2809978 5.914691 6.2755804 5.7987943 5.9105296 5.0583324
1368556_at 4.2858715 4.4336085 4.6568913 4.349894 4.652144 4.794105 4.2093225 4.5933304 4.5892525 4.374921 4.846538 4.475088
1368557_s_at 4.439928 4.198528 4.4245424 4.3175235 4.6529517 4.864954 4.3934164 4.531202 4.8107743 4.5729704 4.6609273 4.1900043
1368558_s_at 7.7883644 9.243366 8.633198 8.558409 8.569332 8.66707 8.277164 8.397247 8.593363 8.382011 8.580053 8.261564
1368559_at 5.5918736 5.283753 5.3021917 5.2186413 5.2959595 5.3537107 5.312756 5.639 5.3936124 5.650287 5.2098722 5.475426
1368560_at 4.864265 5.0700903 4.7088995 5.201076 5.0909915 4.9752736 4.6005945 4.782108 4.91159 4.7723737 4.64495 5.0269766
1368561_at 4.1942186 3.7027578 3.9906294 3.5614102 3.9309042 3.9597573 3.9684067 3.7960362 4.0382586 3.6311731 3.8840778 3.9876423
1368562_at 4.778436 4.8107924 5.0150843 4.549246 4.5911326 4.705102 4.7711163 5.0340347 4.742387 4.585227 4.6709766 5.1702433
1368563_at 7.121921 7.0158863 7.1273904 7.816626 7.315108 6.9131417 7.5963917 7.648795 7.4888864 7.5649548 6.737603 7.7001233
1368564_at 4.76089 4.6645927 4.637643 4.4014354 4.6936617 4.8376503 4.5351048 4.7481728 4.4430714 4.323073 4.377394 4.6352444
1368565_at 4.5155926 5.6214533 4.371056 5.0844884 4.358982 4.567182 4.359657 4.135844 4.335148 3.7879226 5.7536607 4.02839
1368566_a_at 11.203585 11.600353 11.591231 11.715509 11.39287 11.749499 11.802042 11.475925 11.758415 11.807483 11.603859 11.609689
1368567_at 7.3236966 7.831261 7.9065633 7.843491 8.068217 7.6769648 7.845176 7.898602 7.947964 8.045019 7.941329 7.9430017
1368568_at 5.640826 5.894669 5.419338 5.546155 5.4909983 5.8552475 5.549858 5.598244 5.4621 5.4287815 5.634804 5.902337
1368569_at 3.8728886 3.7537756 3.9670227 3.8863113 4.1836233 4.0125694 4.19075 3.9167411 3.92408 3.7828128 3.6421278 4.257556
1368570_at 7.9862394 8.005878 7.8127623 8.163639 7.773008 7.6813173 7.946405 8.258801 7.9871516 7.878152 8.323542 7.932104
1368571_at 4.5350165 4.835681 5.1832275 4.57488 4.358417 4.5087957 4.2785406 4.335148 4.8883004 5.0821466 4.7596817 4.490545
1368572_a_at 5.248379 5.2311482 5.3459263 5.0857377 5.303595 5.204522 5.4669976 5.2294765 5.214384 5.251692 5.2210836 5.1431675
1368573_at 8.132622 8.2565 8.128094 8.208763 8.193389 7.821596 8.200514 8.200947 8.312592 8.270531 8.363371 8.055153
1368574_at 10.355701 10.806137 10.7556095 10.721378 10.866276 10.476194 10.653868 10.168313 10.5611515 10.37796 10.35507 10.289256
1368575_at 5.250353 5.1722803 5.160475 5.0988946 5.270558 5.03983 4.990697 5.133666 5.23921 4.9653783 5.2590466 5.201587
1368576_at 4.0979714 4.1326456 4.1790733 4.5833054 4.075233 4.069023 3.8126173 4.083585 4.0737762 4.0760784 4.2140756 4.0959916
1368577_at 3.3791368 3.532714 3.4629774 3.3159187 3.5007515 3.738784 3.3044736 3.5715437 3.678978 3.4444723 3.5394163 3.384359
1368578_at 4.7997947 4.505808 4.2328873 4.4621153 4.7583857 4.5990868 4.774329 4.5897183 4.681497 4.597694 4.4305058 4.6929154
1368579_at 4.5723076 4.30118 4.2382445 4.255512 4.450091 4.777968 4.5441084 4.57352 4.392319 4.4308662 4.8292775 4.861925
1368580_at 5.7219687 5.878748 5.849306 5.9540153 5.70426 6.139145 5.8598123 5.8324223 5.943583 5.8400574 5.941461 5.762618
1368581_at 5.4814777 5.3182034 5.0566196 5.37601 5.272832 5.4751673 5.6434417 5.3734026 5.377228 5.2874026 5.2592163 5.356064
1368582_at 3.9323862 3.9962652 4.0182066 4.104033 4.219739 4.0098 4.286083 3.9386833 3.8737867 3.866194 4.0414615 4.065219
1368583_a_at 13.872077 13.732243 13.929807 13.740679 14.063743 13.9356165 13.999567 13.763428 13.773852 13.936694 13.916206 13.968803
1368584_a_at 4.6575174 4.567976 4.5474434 4.390299 4.3840656 4.696838 4.274684 4.151348 4.449077 4.6574264 4.269651 4.797024
1368585_at 5.750395 5.86076 5.711017 5.830518 5.8690395 5.848434 5.91869 5.652091 5.721101 5.642207 5.487914 5.794877
1368586_at 4.9405003 5.1546288 4.8636856 4.96373 4.94022 5.1636343 5.138311 4.950635 5.0609 4.9138336 4.748092 5.298994
1368587_at 13.696775 13.8547735 13.911282 13.920154 13.866337 13.936921 13.873399 13.8436365 13.833651 13.83408 13.836524 13.880337
1368588_at 6.470738 6.3847156 6.0042076 6.1230903 6.8217144 6.725853 6.817957 6.7298007 6.84023 6.915934 6.46249 5.8108654
1368589_at 8.489477 8.803481 8.1287365 8.735649 8.609724 8.8137 9.124959 7.970016 8.101898 7.9429464 7.9545774 8.512364
1368590_at 4.269729 4.1188936 3.9911916 4.3869653 4.1121526 4.199991 3.9506285 4.450978 3.7586117 3.8230526 3.9493954 3.9470496
1368591_at 8.655722 8.728164 8.769283 8.708802 8.788515 8.964847 8.814741 8.5113945 8.6937685 8.871638 8.732285 9.029464
1368592_at 8.038715 7.990249 7.841855 8.008332 7.6487875 8.019478 7.6682034 7.7735395 7.643264 7.334956 7.524723 7.5563293
1368593_at 9.035009 9.447626 9.111296 8.918701 9.044268 8.779808 9.038399 9.275576 9.3317375 8.624706 9.033474 8.912836
1368594_at 5.16706 4.764534 4.6902504 4.752135 4.8661118 4.9991326 4.6978693 5.1619773 4.783355 4.6093187 4.588847 5.0463862
1368595_at 4.6897655 4.603765 4.7873955 4.743404 4.5600357 5.3513746 4.6310205 4.5125446 4.5478673 4.5728116 4.971796 4.7216086
1368596_at 7.016854 7.1787906 7.391283 6.688437 6.66887 6.6275992 6.611417 6.6210995 6.7849417 6.5862083 6.5145416 6.8255987
1368597_at 6.0644174 5.972928 5.9649353 5.5125813 5.7000833 6.063907 5.91869 6.105545 5.953854 5.856961 6.0977716 5.900714
1368598_at 6.488593 6.2531853 6.3818474 6.6251283 6.2734976 6.3712626 6.314483 6.1267643 6.220855 6.1860437 6.1543026 6.192569
1368599_at 5.8250136 5.5677934 5.4765425 5.6149006 5.4419293 5.6639385 5.6285267 5.4825635 5.733531 5.4642253 5.5980573 5.6270494
1368600_at 10.608039 10.717758 10.776774 10.566247 10.702023 10.5226345 10.625364 10.533756 10.775372 10.713223 10.567751 10.518026
1368601_at 4.459346 4.145529 4.106969 4.121829 4.523528 4.311389 4.353721 4.3897185 4.3277617 4.129449 4.2070255 4.8560047
1368602_at 3.7084472 3.49899 3.6113164 3.5968091 3.4858303 3.7581165 3.4561906 3.4547741 3.6814492 3.4877748 3.7015617 3.8166134
1368603_at 4.4992247 4.442875 4.470254 4.6938167 4.660465 4.667394 4.4433217 4.608932 4.512123 4.3982735 4.2762966 4.731782
1368604_at 4.543851 5.0250406 4.6497626 4.8543105 4.8314686 4.766037 4.661679 5.0999203 4.848078 4.489142 4.888033 4.432268
1368605_at 4.5875454 4.5214567 4.926143 4.6164846 4.521124 4.5408454 4.7992826 4.7365127 4.7111835 4.9601817 4.8454466 4.490095
1368606_at 4.188835 4.015374 3.8187137 3.9818826 4.147296 3.9845397 4.141581 3.9578035 4.3412523 4.0999813 4.061348 4.272176
1368607_at 8.902281 8.456661 8.0522175 8.189056 8.908096 9.266392 8.678183 8.401665 9.108526 9.855415 8.279324 9.162443
1368608_at 10.559063 10.444518 10.260924 10.118614 10.451976 10.298961 10.320676 10.352535 10.375512 10.328391 10.345722 10.2911415
1368609_at 12.658951 12.5884075 12.560365 12.540434 12.561193 12.66154 12.609606 12.727096 12.664917 12.694268 12.653025 12.694498
1368610_at 4.128961 3.73253 3.7893395 3.86388 3.8593252 3.7805717 4.000966 3.6005452 4.1504264 3.8927028 4.032363 3.8517957
1368611_at 3.805191 3.8633213 4.0258427 4.0376034 3.8803816 3.9882278 3.8250442 3.9145646 3.8152025 3.8996224 4.0544186 3.7833943
1368612_at 5.2984557 5.3387074 5.223324 5.631988 5.004056 5.4113293 5.6857157 5.0105095 5.1191483 5.40293 5.2028346 5.3809724
1368613_at 4.105547 4.10061 3.9972446 3.9938977 3.831181 4.5029583 4.4409466 4.1240506 4.1753664 4.0161543 4.073991 4.092386
1368614_at 8.183446 7.8446107 7.7924595 7.762987 7.340375 7.5375957 7.5199237 7.2443256 7.48711 7.4953966 7.409187 7.323963
1368615_a_at 4.5879054 4.8067117 4.5610948 4.3785706 4.4800043 4.8401823 4.764279 4.844067 4.6385546 4.4670277 4.67787 4.750214
1368616_at 5.8836427 5.707017 6.11467 6.13711 6.0752697 5.854065 6.1421514 6.120179 6.0704064 6.1399965 6.140727 6.223357
1368617_at 4.96774 5.277165 4.3817754 4.5634737 4.6158595 4.1833415 4.2196426 4.1502743 3.9283762 3.6032715 4.6016984 4.5169816
1368618_at 8.795857 9.206467 9.517203 9.474753 9.433375 9.0874605 9.108843 9.450765 9.211024 9.157845 9.283439 9.304623
1368619_at 5.0991974 5.29451 5.1238904 4.9307942 4.9557066 5.094352 4.9459953 4.995304 5.151352 4.987089 5.0691056 4.9823565
1368620_at 5.6786275 5.6718144 5.453313 5.4193287 5.3827653 5.59216 5.4635224 5.540396 5.463916 5.5029583 5.4023075 5.358239
1368621_at 11.051124 11.136348 11.055674 10.842664 11.077937 10.846966 10.967036 10.927189 10.909099 10.634229 10.687359 10.732068
1368622_at 4.11884 4.204215 4.1228356 4.2938824 4.499996 4.3176365 3.9847302 3.8782349 4.2593927 4.2112136 4.2663336 4.47757
1368623_at 4.2729516 4.2725883 4.7644053 4.5193195 4.5064964 4.470482 4.443144 4.3902645 4.3356824 4.711461 4.601576 4.4619603
1368624_at 3.6302319 4.160294 3.710506 3.5246325 3.4908855 3.871405 3.8047004 3.595083 3.6512277 3.3689613 3.7033916 3.7644823
1368625_at 5.0684342 5.178458 5.470392 5.1195664 5.1215215 5.257636 5.0104837 4.7712955 5.090044 4.7766347 5.2071323 5.2165337
1368626_at 4.458994 4.176076 4.3358545 4.068913 4.0984397 4.3840814 4.1734595 4.2893443 4.241219 4.2455993 4.2445583 4.3050275
1368627_at 12.600089 12.644231 12.638398 12.708184 12.64932 12.707941 12.610992 12.724292 12.631682 12.675367 12.624282 12.625816
1368628_at 3.8330667 3.69606 4.015712 3.5627036 3.6819437 3.8223085 3.7174473 3.864114 3.6681092 3.7475715 3.6436467 3.750364
1368629_at 4.5188155 4.6991715 4.6058474 4.5164776 4.1880183 4.302849 4.342966 4.3705583 4.34324 4.567636 4.359139 4.2912517
1368630_at 3.325332 3.3876019 3.7104073 3.7140784 3.4364471 3.6485384 3.5585208 3.425579 3.5282962 3.5458887 3.842622 3.7845023
1368631_at 4.0889196 4.414012 4.5937266 4.7297826 4.2978616 4.215455 4.589452 4.5135336 4.8783927 4.752825 4.2975445 4.552393
1368632_at 3.3598924 3.2115366 3.1990361 3.4819875 3.25418 3.403823 3.3945918 3.520796 3.2116683 3.3574333 3.253221 3.5612795
1368633_at 3.566208 3.5812902 3.282021 3.1830478 3.5409849 3.3607652 3.435185 3.6393015 3.2024057 3.3043406 3.2076066 3.25565
1368634_at 7.9573054 7.542888 7.857489 7.4807825 7.667271 7.6804557 7.7425766 7.5924277 7.545989 7.2751555 7.4179645 7.669936
1368635_at 4.2617006 4.208496 4.17074 3.9147809 4.236597 4.495435 3.7502692 4.327277 4.0960064 3.8989947 4.331435 4.2900257
1368636_at 5.6062407 5.6905427 5.5587373 5.361329 5.4107842 5.6997895 5.7656507 5.30996 5.6119547 5.347927 5.4267826 5.746029
1368637_at 4.0701947 4.173431 3.8047233 4.3195934 4.3399353 4.378288 3.9036124 3.9971423 4.1874886 4.5521073 4.794122 4.212928
1368638_at 5.0833626 5.3864098 4.963483 5.0042048 5.1361012 5.2591667 5.3277745 5.271659 5.2700005 5.3430805 5.131387 5.5086184
1368639_at 3.9484203 3.4179323 3.912024 3.770734 3.7751403 3.8704765 3.9305806 4.105845 3.8597188 3.8021297 3.65322 3.8976152
1368640_at 5.3193803 5.21762 5.388326 5.1418834 5.2534623 5.3726983 5.2691803 5.420286 5.106653 5.281647 5.359742 5.1931124
1368641_at 4.1339173 4.5071626 4.410558 4.5291696 4.4426723 4.4123406 4.340618 4.0843596 4.20952 4.491275 4.3377404 4.8095574
1368642_at 8.819426 9.290399 9.215548 9.208011 9.685808 9.466956 9.271487 9.207329 9.197586 9.065094 9.159007 9.09799
1368643_at 4.295945 4.289502 3.928449 4.7988386 3.9192324 4.325178 4.3372145 4.341038 4.484563 4.211115 4.4344454 4.210974
1368644_at 4.456999 4.559674 4.359026 4.4338503 4.1874514 4.4185896 4.117518 4.4598565 4.330703 3.9370623 4.54142 4.228156
1368645_at 5.9297295 6.1231747 6.3444123 5.537377 6.2027435 6.1876 6.057828 5.9811773 6.1513805 5.8972955 6.054874 5.96587
1368646_at 8.23171 8.310098 8.109703 8.44211 8.452497 8.141866 8.375509 8.689249 8.643828 8.679734 8.55722 8.245667
1368647_at 7.2931547 7.385685 7.3682284 7.537937 7.5611277 7.3810387 7.499768 7.6840897 7.427648 7.5044837 7.032154 7.0086246
1368648_at 4.2464027 3.9628687 4.408124 4.1476564 4.1554346 4.34762 4.435689 4.2743454 4.241471 4.148937 4.1595755 3.9794126
1368649_at 7.696734 7.8853965 7.7267375 8.004393 7.7178664 7.977042 8.064061 7.9540925 7.8641496 8.259777 7.9700522 7.9300723
1368650_at 7.9406934 7.470028 7.32333 7.241153 7.0878716 7.3036194 6.895638 7.0971665 6.7198033 6.766636 7.885854 7.6457286
1368651_at 10.394502 10.773121 10.800873 10.4232025 10.483883 10.701344 10.550877 10.281618 10.988223 10.52525 10.771896 10.604791
1368652_at 6.571797 6.888931 6.6090837 6.982923 6.682259 6.9800234 6.6885595 6.539288 6.7113132 7.030596 6.741805 6.9489527
1368653_a_at 10.8304205 11.24663 11.106986 11.149167 11.190513 11.002632 11.157721 11.011924 11.159532 11.015685 11.098147 11.105125
1368654_at 6.307959 6.610565 6.196014 6.3415704 6.4441137 6.319905 6.185659 6.4701552 6.725654 7.01955 6.363218 6.0238514
1368655_at 9.288332 9.947121 9.687615 9.910154 9.731034 9.761645 9.578664 9.606272 9.774692 9.564907 9.625475 9.499444
1368656_at 3.8382874 4.0097823 3.843162 4.0487595 3.95441 4.121087 3.8721893 3.9752336 3.806682 3.9127321 3.8310256 4.0356483
1368657_at 3.7707553 3.7503016 3.510244 3.609172 3.4376945 3.8645434 3.7071393 3.7454093 3.7697682 3.4516702 3.747796 3.8177514
1368658_at 4.9262066 4.930124 4.83234 5.0510235 4.7356606 4.4123645 5.065523 4.946493 5.1466804 4.6885157 4.8829985 4.816429
1368659_at 10.885345 10.314411 10.261246 10.633405 9.675769 10.602445 10.336581 10.339301 10.3925495 9.309867 9.629049 10.336333
1368660_at 4.8673544 4.781514 4.962555 5.0196395 4.558966 5.023225 4.7154574 4.762599 4.7005825 4.9502535 5.075483 5.0463862
1368661_at 6.6074567 6.645261 6.633683 6.433766 6.7822437 6.6263256 6.490407 6.209365 6.49891 6.1427183 5.9289417 6.4168687
1368662_at 7.322441 6.987087 7.058876 7.0165663 6.971191 7.1686497 6.975211 7.0935364 6.455717 6.7855616 7.862105 7.052499
1368663_at 3.8226755 3.9134483 3.6792052 4.1023912 3.8253102 3.7616196 3.74327 3.8637285 3.6295218 3.6879575 3.7585993 3.789257
1368664_at 5.5143185 5.3668146 5.1902676 5.1731167 5.1943483 5.4393196 5.5336285 5.049705 5.087258 5.365116 5.5290365 4.79585
1368665_at 8.512289 8.641418 8.630668 8.520929 8.798826 8.753929 8.772274 8.680496 8.717976 8.656658 8.62763 8.652285
1368666_a_at 3.7732518 4.037219 4.066309 3.9325552 4.2480135 3.958597 3.7834678 4.157566 3.930745 4.032361 3.9573572 3.9261549
1368667_at 5.2789965 5.3805532 5.530436 5.0857034 5.4738073 5.6090965 5.3039556 5.5041027 5.2794166 5.414869 5.3069286 5.645697
1368668_at 8.925572 8.867952 8.916369 8.891386 8.989285 8.890997 8.978983 8.930464 8.747885 9.240746 8.825723 8.784568
1368669_at 7.284755 7.438826 7.215443 7.398596 7.3675423 7.42296 7.076859 7.2469897 7.281898 7.33027 7.255667 7.3213434
1368670_a_at 5.7525525 5.459881 5.690799 5.577909 5.8524184 5.593467 5.5878935 5.711954 5.514853 5.6646976 5.7120113 5.657872
1368671_at 6.6685205 6.467932 5.9993267 6.3119245 6.442936 6.3755755 6.193324 6.3630047 6.2561316 6.0366077 6.2324114 5.9905477
1368672_at 4.727766 4.735219 4.703346 4.585302 4.2302895 4.5190573 4.629056 4.453379 4.2115927 4.476448 4.553787 4.4372888
1368673_at 3.9217672 4.051127 4.0471563 3.8354058 3.8155303 4.080382 4.018505 3.8387322 3.893867 4.076079 3.8684473 4.124854
1368674_at 11.244198 11.326382 11.242431 11.195597 11.165965 11.292018 11.2833185 11.312368 11.366098 11.055982 10.978586 11.064146
1368675_at 7.7461905 7.5877175 7.5542655 7.7022424 7.887579 7.4459076 7.7634177 7.715154 7.9340887 7.9513392 7.6866107 7.610091
1368676_at 5.5313854 5.303408 5.430515 5.700679 5.425923 5.4999504 5.651247 5.290448 5.4101596 5.60629 5.429807 5.2944283
1368677_at 4.1696386 3.660369 3.821569 3.798663 4.0211964 3.6515203 3.9065804 3.9531157 3.9794443 3.7425654 3.83879 3.6496572
1368678_at 4.295384 4.2584047 4.3974967 4.25321 4.307113 4.481399 4.2955184 4.2694926 4.4634233 4.3964014 4.1943026 4.590489
1368679_a_at 7.3969393 7.319334 7.059083 7.186482 7.21306 6.894126 7.2608047 7.1065726 7.314087 7.2297935 7.0949636 6.9113307
1368680_a_at 4.5617447 4.6344604 4.2553496 4.24323 4.211188 4.671104 4.4351735 4.2788644 4.5267267 4.0653644 4.177388 4.5507264
1368681_at 6.3135476 6.1106234 6.3088818 6.0464754 6.204476 6.3677793 6.156451 6.3746595 6.2597275 6.2755547 6.3254223 6.1680017
1368682_at 4.3549576 4.336852 4.6071196 4.77439 4.680879 4.514228 4.5951715 4.389121 4.6387396 4.4329166 4.222328 4.163355
1368683_at 3.6307144 3.5316627 3.3148153 3.3937457 3.3100286 3.2424364 3.3458517 3.493673 3.3248856 3.631173 3.2614393 3.2612426
1368684_at 5.9894195 5.6552076 5.680808 5.6226044 5.574644 5.4347835 5.6185284 5.475182 5.513756 4.984797 5.1690016 5.3112946
1368685_at 4.7211413 4.9455557 4.943923 5.059093 4.9347334 4.9752736 4.58863 4.9090037 4.944917 4.890801 4.6396484 4.734643
1368686_at 13.901114 14.013626 14.016325 13.9706955 14.031812 13.998352 13.943685 13.9727955 14.008185 13.935707 13.95252 13.968647
1368687_at 5.5819263 6.03552 5.999454 5.7084713 5.994209 5.9943457 6.002328 6.123729 5.661073 6.0394306 5.9392366 6.080526
1368688_at 4.6700926 4.50002 4.587586 4.527498 4.743431 4.4907837 4.575124 4.4746437 4.6976337 4.655265 4.5232882 4.573293
1368689_at 3.841005 4.039749 4.019788 4.3174 3.9162242 4.089659 4.0917177 3.90851 3.8917599 4.085371 3.80642 4.246973
1368690_a_at 4.2860518 4.2752047 4.2367744 3.8252301 4.090589 4.095023 4.1350126 4.0744634 4.0128555 4.2593765 4.1939855 4.0391397
1368691_at 5.495441 4.864688 5.1064863 4.954059 4.8261256 4.4345403 4.478077 4.8101387 4.672017 5.043565 4.814634 4.647536
1368692_a_at 8.803484 8.112344 8.189991 8.783018 8.778078 8.899513 8.893164 8.82667 8.075908 8.156601 8.824705 8.1816025
1368693_at 7.0535154 7.334337 7.057349 6.908424 6.815867 6.5905986 6.846789 7.187746 7.1563077 6.747683 6.8756633 6.6681085
1368694_at 4.266034 4.0763674 4.1388416 4.2931595 4.236454 4.384675 4.05112 4.1544895 4.011244 3.9799469 4.2762966 4.2718472
1368695_at 12.304214 12.45155 12.4377 12.551615 12.592747 12.482324 12.4453125 12.332896 12.330742 12.590984 12.514921 12.487732
1368696_at 5.429607 4.986964 4.973132 4.8764305 5.168353 4.8732796 5.1151013 5.046934 5.108157 5.045634 5.099973 5.0644784
1368697_at 3.9359536 3.8093073 3.9351215 4.208193 3.929025 4.028734 4.029845 3.7461386 3.8569238 3.8393626 4.030178 4.0273128
1368698_at 6.2213955 6.80423 7.0029383 6.7047324 6.3918405 6.0846615 6.4881487 6.271597 6.5705767 6.210461 6.167874 6.341377
1368699_at 4.32234 4.1012254 4.338178 4.224778 4.2635355 4.303046 4.344858 4.098715 4.119857 4.2564964 3.932233 4.004266
1368700_at 5.016576 5.1602573 4.483339 5.014764 4.4364586 4.8634796 4.610535 4.9814134 5.025534 5.0133233 4.762703 4.380831
1368701_at 5.1710515 4.917956 5.109103 4.8915944 4.6169605 4.794105 4.6175685 5.085409 4.9709272 4.770775 4.747541 5.0762196
1368702_at 8.927069 8.831094 8.685863 8.939231 9.227767 9.346084 9.226753 9.549758 8.979243 9.027885 9.031452 9.244073
1368703_at 6.887733 7.0835686 6.938566 6.990115 6.8295865 6.7803698 7.050501 7.2582154 7.2124267 7.0388293 6.8975143 6.935205
1368704_a_at 4.276968 4.0386724 4.3498707 4.2752285 4.2345695 4.5621605 4.2113333 4.3756094 4.320991 4.3746977 4.313673 4.487297
1368705_at 5.0810466 5.2546587 5.177437 5.3159356 5.073667 5.2936177 5.33637 5.3357053 5.4617896 4.9806705 5.02352 5.1483383
1368706_at 11.911629 11.915571 12.099727 11.892812 11.895982 12.010689 12.098304 11.949589 11.8775425 11.886322 11.872904 11.932068
1368707_at 13.443372 13.454343 13.38514 13.389815 13.361089 13.393837 13.34043 13.4246235 13.33275 13.425172 13.399405 13.357975
1368708_a_at 4.8730345 4.6246653 4.849345 4.5970287 4.772963 5.008519 4.9807644 4.4529567 4.971809 4.5889454 4.680094 4.8620505
1368709_at 4.0708466 3.8693416 4.0207205 4.0487595 3.8729434 4.0158587 3.947148 4.0076303 3.783848 3.835511 3.8554304 3.9581738
1368710_at 6.796065 6.7515264 6.638785 6.745334 7.1447473 6.65783 6.700417 7.0267534 6.878881 7.008298 7.2094245 6.888957
1368711_at 9.5605 8.596788 8.378888 9.757816 9.489492 8.555029 9.396991 9.669088 7.919558 8.284175 9.36529 8.437665
1368712_at 9.133129 8.06921 7.705025 8.166029 7.836231 7.692801 7.881529 8.1005745 7.9120073 8.100981 7.836818 7.5825233
1368713_at 4.2721696 4.727642 4.58477 4.1873794 4.321303 4.476757 4.5085278 4.5041757 4.5194373 4.220702 4.3430843 4.531541
1368714_at 3.5724034 3.4385962 3.3905168 3.311166 3.3170228 3.546503 3.3866549 3.4786034 3.3858917 3.3575485 3.470254 3.4749136
1368715_s_at 4.324121 4.22339 4.1615033 4.214864 4.0912967 4.217326 3.9824395 4.1714897 4.1145287 4.1743507 4.264744 4.1940846
1368716_at 4.430213 4.517605 4.550292 4.1985283 4.2801313 4.2693152 4.5343623 4.441242 4.289714 4.312949 4.027321 4.227152
1368717_at 10.169811 10.090896 9.942165 10.090035 10.138061 10.214587 10.379624 9.883495 10.141587 10.139086 9.943993 10.1372175
1368718_at 7.9764423 8.734251 6.763657 6.419516 9.508921 6.516369 9.171118 9.38817 5.9312725 8.069873 9.391878 9.677204
1368719_at 5.106455 4.759626 4.684748 4.753648 4.855572 4.9811687 4.926669 4.9077168 5.028607 4.929928 4.8293905 4.911098
1368720_at 13.170458 12.979903 12.988418 12.942726 12.974306 13.000365 12.96211 13.0104885 13.240532 13.057647 12.971123 12.977187
1368721_at 6.0499945 5.945301 5.8046064 5.8647947 5.9475617 6.0147033 5.7479386 5.590536 5.651646 6.0634527 6.1123424 5.9507346
1368722_at 3.5442328 3.6893852 3.7929053 3.6966329 3.5189784 3.554411 3.7399836 3.6119046 3.492217 3.573699 3.82723 3.5845132
1368723_at 4.9447145 4.8805995 5.0566196 4.82014 4.875167 4.923804 4.7602897 4.544588 4.943871 4.6457334 4.8962727 4.6355486
1368724_a_at 5.8593125 6.071537 5.847827 5.876285 5.7959228 6.2332063 5.8274903 5.9125633 5.4913993 6.1053524 6.2699633 6.1439137
1368725_at 5.2870607 4.7347717 4.4445868 4.943427 4.985695 4.6673136 4.769416 5.3502893 4.8321924 4.6311045 5.0013885 4.7576914
1368726_a_at 6.6536093 6.118662 6.04828 6.2598515 6.21551 6.3018417 6.2025976 6.416993 6.0770597 6.2023487 6.1266108 5.9234204
1368727_at 3.6300395 3.5868914 3.6953344 3.5957186 3.5704658 3.5769513 3.6614695 3.4971733 3.4767828 3.5004835 3.6269975 3.8762388
1368728_at 5.503039 5.260113 5.466769 5.2188883 5.3717604 5.0976186 5.5141144 5.4990964 5.254907 5.54218 5.168219 5.5952625
1368729_a_at 4.5107274 4.502256 4.201822 4.507721 4.449152 4.351549 4.3586717 4.2982574 4.268876 4.4849806 4.4194994 4.489417
1368730_a_at 4.3847265 4.402172 4.4064465 4.646532 4.034218 4.57676 4.2212224 4.196888 4.1765203 4.1407557 4.0221744 4.615199
1368731_at 13.448432 13.402396 13.490315 13.4904375 13.538999 13.656064 13.589967 13.399406 13.69408 13.8400755 13.716707 13.686439
1368732_at 5.8683953 7.117922 6.5505276 6.571458 6.387284 6.504964 6.787618 6.39617 6.731099 6.6381545 6.709512 6.3729444
1368733_at 13.325916 13.053371 12.76025 13.347943 13.159081 13.381641 13.135537 13.231864 13.126885 13.135096 13.043311 13.155805
1368734_at 4.601246 4.3666334 4.6227875 4.685149 4.4000216 4.561077 4.4297867 4.4149876 4.3696737 4.42338 4.452815 4.437289
1368735_a_at 4.3029985 4.2193327 4.2221494 4.0283194 4.2084856 4.3587494 3.8878584 4.067234 4.3588033 3.9174232 4.0220804 4.2804728
1368736_at 3.5631769 3.8212276 3.5731091 3.4868 3.7692456 3.7010646 3.7937384 3.5659888 3.5352767 3.4751625 3.740366 4.7067385
1368737_at 5.2750053 5.405965 4.9368925 5.4474792 4.925313 5.2260685 5.1389284 5.2929387 5.163806 5.149701 5.078558 5.217495
1368738_at 3.4777498 3.5764105 3.599682 3.7563252 3.264041 3.6067379 3.9657571 3.6393015 3.348519 3.8807566 3.6077778 3.3945725
1368739_s_at 4.8113728 4.5105257 4.350678 4.371374 4.453152 4.802873 4.5051823 4.455681 4.022188 4.507662 4.8896694 4.45896
1368740_at 3.9162142 3.9676669 3.9341075 4.347622 4.1174374 4.0255165 4.228538 4.238182 3.9166548 3.9568863 4.1148014 4.0541725
1368741_at 13.3039875 13.37371 13.3742895 13.430695 13.307067 13.426969 13.410983 13.432272 13.350725 13.434847 13.498533 13.397903
1368742_at 6.793695 7.3878484 7.09305 7.118522 6.541056 6.9605765 6.682641 6.896196 6.711652 6.939618 6.5905037 6.7209387
1368743_a_at 4.193125 4.214032 3.8805969 3.8582098 3.9212718 3.8404531 3.7330267 3.8133652 3.628362 3.8472922 3.76308 3.9914157
1368744_a_at 4.209014 4.1781507 4.222626 4.3012257 4.262019 3.9817572 4.0243 4.291314 4.087711 4.075186 4.0261364 4.193617
1368745_at 6.9053736 6.1641927 7.3380194 7.2243247 6.6645904 6.685074 6.8923163 6.8974195 6.7894807 6.9575377 7.085835 6.1319747
1368746_a_at 5.548286 5.0200825 5.079756 5.0411806 4.891477 5.5068474 5.570406 5.176964 5.195719 5.077774 5.273638 5.1385994
1368747_at 5.0782747 4.7831964 4.6713257 4.407083 5.025589 4.879433 4.8674192 5.2386236 4.7524643 4.6548 4.402998 5.130371
1368748_at 5.905631 6.153461 5.741942 5.504183 6.440977 5.886241 5.7938685 6.040519 6.247234 6.003799 5.8358383 6.0263524
1368749_at 5.9426403 5.558345 5.6668935 5.4379773 5.709359 5.5936255 5.830866 5.6463428 5.5049486 5.4659534 5.6096053 5.6060247
1368750_a_at 4.290305 4.1770787 4.3549094 4.195002 4.0287147 4.469803 4.191144 4.5324955 4.388245 4.2598906 4.354969 4.0642786
1368751_at 4.00307 3.9176447 3.6112807 3.8681915 3.9262598 3.8143537 3.8584442 3.7978494 3.9078205 3.9696789 3.9573572 3.5506465
1368752_at 4.0145874 4.0949717 3.9941783 4.050957 3.7070892 4.1493483 3.960256 3.9287648 4.0147285 3.9248078 3.954062 4.0263405
1368753_at 4.2805634 4.1642504 4.144614 4.59347 4.244932 4.0054846 3.9001362 4.089548 4.320195 4.2184563 4.284032 4.4188237
1368754_at 5.955007 6.1528463 6.361131 6.123901 6.204224 6.04431 5.9379816 6.100819 6.1962867 6.175649 6.1170893 6.095988
1368755_at 10.879199 11.335873 11.196796 10.732998 10.987655 10.836077 10.730213 10.843159 11.0064945 10.822131 10.917094 10.52882
1368756_at 5.064035 5.2124834 5.063423 5.2548504 5.3777256 5.469871 5.1454744 5.286271 5.201359 4.8976917 5.120407 5.1907606
1368757_at 3.9073396 3.4549432 3.4559648 3.7560377 3.6664307 3.8515897 3.700676 3.6096065 3.690804 3.355828 3.6683424 3.6803377
1368758_a_at 4.7926583 4.666671 4.7141294 4.436973 4.3860726 4.740957 4.687599 4.5842924 4.5332947 4.366753 4.741542 5.0341806
1368759_at 5.408107 5.028965 4.8217344 5.1360297 4.668318 4.951313 5.2597938 4.988069 5.1991444 4.863892 4.9963055 5.2324786
1368760_at 3.800195 3.729075 3.8864243 3.986779 4.2849264 3.982179 3.737941 3.7712111 3.8824131 3.9387605 3.9953387 3.7978792
1368761_at 3.971909 3.8834732 3.8543808 3.9909694 3.5659158 4.084052 3.706319 3.4647098 3.5753727 3.5057433 4.219536 3.9322822
1368762_at 9.874976 10.939618 9.51935 6.114285 10.426295 10.9752865 10.439186 10.928846 6.3986077 10.252829 11.138618 5.805445
1368763_at 4.819021 4.7078824 4.8469086 5.0256424 4.652144 4.871307 4.900363 4.783141 4.577956 4.64532 4.6107306 4.8843164
1368764_at 3.4520447 3.6333191 3.4749727 3.2712328 3.4659276 3.280285 3.3122926 3.259544 3.3266504 3.2756991 3.451038 3.7216864
1368765_at 4.691572 4.6684294 4.945422 4.305806 4.53338 4.7300835 4.820494 4.6172056 4.1577907 4.5681143 4.649696 4.8815203
1368766_at 4.553417 4.7256627 4.392528 4.133478 4.6831026 4.573076 4.3398647 4.3994045 4.3462486 4.4177814 4.530822 4.4796133
1368767_at 5.6326933 5.6824284 5.3233795 5.6189117 5.632375 5.598011 5.4068203 5.4348507 5.3531594 5.543227 5.6999187 5.449691
1368768_at 5.9559827 5.7083273 5.2727613 5.747011 5.8108244 5.46682 5.6856318 5.647627 5.434623 5.664627 5.4795055 5.77285
1368769_at 11.419281 11.095194 10.882565 11.028212 11.135848 10.816147 11.017516 11.308207 11.1472 11.39521 11.139279 11.205928
1368770_at 4.0256634 4.1446257 4.265204 4.54461 4.474942 4.412341 4.378533 4.093478 4.6929884 4.319294 4.4692183 4.0450435
1368771_at 4.5568123 4.5359135 4.679284 4.419651 4.4940577 4.627181 4.413805 4.7567334 4.4304676 4.365756 4.7284403 4.4911957
1368772_at 5.118854 5.1025724 5.2136836 5.1846924 4.678863 5.419044 5.261577 5.044871 5.024131 5.194266 4.965769 5.4667106
1368773_at 3.7271597 3.7667055 3.6129613 3.7294858 3.25245 3.5625572 3.6353345 3.6508815 3.6982343 3.4570408 3.734276 3.503678
1368774_a_at 5.5690837 5.404411 5.399696 5.200282 5.291347 5.505311 5.1344647 5.166973 5.5274096 5.2556195 5.455835 5.6202283
1368775_at 5.38955 5.2413025 4.5270395 4.4001803 5.119297 4.41897 4.4225593 4.994251 4.4038014 4.377367 4.855113 4.150823
1368776_at 4.5107274 4.2866716 4.3909593 4.4667068 4.617908 4.2604666 4.0446744 4.1700096 4.4021688 4.4311943 4.4030356 4.763895
1368777_at 4.1525674 4.2269897 4.139382 4.0571785 4.222406 4.2827873 4.1277256 4.374745 4.227395 3.9860277 4.305031 4.3441825
1368778_at 7.5078006 8.29019 8.60907 8.488159 8.372142 8.634051 8.377872 9.048216 8.072645 8.141712 8.129225 7.230862
1368779_a_at 8.12547 7.970336 8.160502 8.399887 8.365464 8.03767 8.321549 8.233418 8.435874 8.290951 8.291971 7.674389
1368780_at 5.0418205 5.0250335 5.06849 4.7625422 4.955258 4.9332666 4.9398503 4.991224 4.8109436 4.6311617 4.8885794 4.9420476
1368781_at 4.831843 4.151927 4.8295383 4.350333 4.786141 4.760333 4.305249 4.565814 4.537751 4.987089 4.481637 4.69868
1368782_at 3.8285568 3.6718981 3.8360548 3.8547351 3.748734 3.8609297 3.742097 3.560307 3.550349 3.9388618 3.8621926 3.9316232
1368783_at 4.3500547 4.2871623 4.3532825 4.324686 4.10369 4.156175 3.9543471 3.9898715 4.407247 4.2772474 4.307723 4.3872533
1368784_at 8.926027 8.445049 8.262838 8.684111 8.337837 8.286193 8.504028 8.857646 8.591303 8.653178 8.363804 8.580175
1368785_a_at 3.5889275 3.578705 3.6982884 3.6315935 3.4406722 3.5531557 3.4636312 3.642824 3.7373762 3.4738398 3.658863 3.6079316
1368786_a_at 4.3666086 4.088517 4.161158 4.1110935 4.279235 4.0931835 4.3126016 4.1318393 4.2202864 3.9014876 4.152016 4.6833186
1368787_at 5.9350076 5.935284 5.932194 5.61242 5.76533 5.9941554 5.696468 6.0149527 5.721394 5.8690963 5.7932987 5.946527
1368788_at 4.898513 4.6785173 4.3024855 4.228184 4.5658894 4.369953 4.5085278 4.703109 4.5156193 4.466734 4.424881 4.5773163
1368789_at 5.2589846 4.5766344 5.2713404 5.1278725 5.300737 5.006418 5.023201 5.063488 5.284306 5.0088744 5.0013885 4.7796574
1368790_at 12.061391 12.1220875 12.077985 12.278495 12.026733 12.075812 12.1454935 12.226878 12.000792 11.98409 12.255113 12.160326
1368791_at 5.3993883 5.047056 4.9743185 5.128417 5.2747498 5.3735876 4.9624844 4.9820385 5.281163 4.7204514 5.007744 5.1376486
1368792_at 6.198789 6.077567 5.9835176 6.2200284 6.145519 5.9843745 6.2096186 6.2806907 6.2580605 6.4425263 6.176367 5.977983
1368793_at 4.7377625 4.508027 4.624177 4.5443697 4.271347 4.272689 4.446661 4.0629177 4.177699 4.2181406 4.5140333 4.545316
1368794_at 11.302626 11.394319 11.372624 11.389023 11.424278 11.48792 11.484837 11.221993 11.458273 11.399137 11.3649235 11.321621
1368795_at 6.357226 6.185213 6.545827 6.125827 6.1960526 6.4728594 6.290123 6.4218473 6.25157 6.3276873 6.449272 6.492441
1368796_at 6.1069965 6.1369176 6.170499 5.9274616 6.0816503 6.0473323 5.782836 5.946718 6.0994973 6.0740094 5.885504 6.001854
1368797_at 8.744131 8.233503 7.8820176 8.522276 8.933884 8.2779 8.208448 8.893242 8.583325 8.538494 8.702173 8.702293
1368798_at 3.7415626 4.1154985 4.220128 3.9999127 4.0670576 3.9806018 3.978201 3.8386283 3.829248 3.9724562 4.1865406 4.0493674
1368799_at 5.412106 5.22167 5.561841 5.2525654 5.2352324 4.915184 5.3183484 4.954781 5.3685293 4.783075 5.356448 5.5358715
1368800_at 3.9789786 4.0690536 3.878518 4.0640917 4.034089 3.949031 3.8438878 3.8589666 4.204173 3.9785357 4.1578727 3.9478061
1368801_at 4.2170362 4.077868 4.343894 4.290577 4.227911 4.0497684 4.0147686 4.147108 4.581891 4.3301053 3.84659 4.2871923
1368802_at 4.61289 4.533581 4.6986375 4.5536337 4.528752 4.6898513 4.6217666 4.646303 4.902774 4.434425 4.4454603 4.558344
1368803_at 4.6465425 4.65069 4.772192 4.6048365 4.6156993 4.759009 4.866425 4.634187 4.5625715 4.615499 4.4633784 4.4415617
1368804_at 4.011901 3.8537643 3.8439925 4.1748705 3.7574708 4.175894 4.0274487 3.6925232 4.1110716 4.059469 4.013916 3.787955
1368805_at 4.695403 4.862896 5.160514 4.4465113 4.879814 4.859251 4.8085775 4.7010775 4.834571 5.0131445 4.880476 4.833973
1368806_at 13.501597 13.335501 13.370932 13.397655 13.393095 13.423605 13.339252 13.428151 13.430129 13.435253 13.403571 13.360914
1368807_at 5.4774046 5.292742 4.9947386 5.289768 5.369732 5.907087 5.0811434 5.362108 5.4829483 5.3004313 5.3931303 5.397794
1368808_at 8.654751 8.483397 8.348521 8.364769 8.359159 8.177898 8.403925 8.595917 8.499164 8.545616 8.473831 8.325832
1368809_at 8.934091 9.111841 8.942984 8.9837265 8.995985 8.757781 8.898469 9.109181 8.869986 8.917184 8.856039 8.907093
1368810_a_at 4.012283 4.2547336 4.039462 3.7498577 3.8645964 3.9998407 4.2162294 4.0835853 3.971642 3.8045173 3.8490524 4.1970367
1368811_at 5.1003623 5.7107406 5.1417575 5.247483 5.5930157 5.329691 5.7249155 5.2961454 5.5196595 5.418944 5.3713555 5.197296
1368812_at 4.4454913 4.7917457 4.652217 4.595886 4.573664 4.578942 4.6747065 4.9082093 4.5969734 4.5827436 4.730539 4.671061
1368813_at 5.5247464 5.845337 5.368165 5.3118405 5.49723 5.1759925 5.175192 5.8398585 5.1015177 5.636064 5.1514506 5.2324786
1368814_at 12.09343 11.172585 11.13747 11.137031 11.196979 11.208347 11.370777 11.662258 11.648989 11.286021 11.344376 11.111139
1368815_at 5.1892567 5.1098866 5.349703 5.288214 5.135502 5.4253664 5.4313974 5.467802 5.2384987 5.154153 5.304386 5.2443275
1368816_at 4.173132 3.7931345 4.366802 4.4350176 4.2313643 4.1958227 4.240235 4.1434755 4.481719 3.896895 3.9573572 4.184141
1368817_at 9.788209 9.777332 9.986293 9.862413 9.866362 9.83394 9.880843 9.893548 9.920699 10.06741 9.86507 9.904212
1368818_at 8.033886 8.318462 8.626692 8.505575 8.40471 8.225395 8.62586 8.550985 8.49097 8.646323 8.457894 8.431662
1368819_at 9.796711 9.863057 9.732654 9.635893 9.898915 9.806657 9.793507 9.891731 9.925261 10.036953 9.9299 9.903931
1368820_at 7.5979977 7.573787 7.473549 7.606999 7.6151056 7.3476787 7.6160445 7.6749 7.5898366 7.888607 7.4784245 7.426107
1368821_at 6.098174 6.0967374 5.7456284 5.9490747 5.7671123 5.961089 5.895622 5.8783245 6.048686 5.776098 6.107377 5.9043922
1368822_at 7.163821 7.3286033 7.32038 7.3214273 7.1438575 7.049402 7.067378 7.158216 7.093864 7.042039 7.3903832 6.938193
1368823_at 3.7127652 3.49899 3.503832 3.4200373 3.5709035 3.4729648 3.5858228 3.7923176 3.4520035 3.631173 3.4069288 3.4910042
1368824_at 9.744411 10.308825 10.354874 10.179169 10.2297325 10.241725 10.288216 10.24985 10.10096 10.226164 10.132497 10.299955
1368825_at 3.4247594 3.7931347 3.596371 3.518381 3.5090015 3.6957402 3.7146611 3.3600435 3.6873176 3.5816686 3.5771174 3.5156827
1368826_at 12.75813 12.850221 12.8758745 12.883186 11.019042 11.216918 12.884303 11.010301 12.889297 12.805654 10.907616 12.917705
1368827_at 6.564336 6.975015 6.4861193 6.3787184 6.4689856 6.291787 6.2491403 6.323293 6.509929 6.437299 6.241831 6.3891416
1368828_at 5.656988 5.8389316 5.556605 5.6096535 5.744353 5.5383153 5.568026 5.233197 5.4342804 5.6533957 5.075849 5.5463715
1368829_at 6.875031 7.2144694 6.952593 7.0410357 6.6448894 6.9578567 6.669328 7.395926 6.7367015 6.7524405 7.191469 6.909304
1368830_at 4.743126 5.3007817 5.2847533 5.1764364 5.2906456 5.2422733 5.0877056 5.2493896 4.89934 4.751486 4.835532 5.225975
1368831_at 8.989082 9.185197 8.951155 9.146389 9.228153 9.106494 9.150194 9.071318 9.099698 9.322537 9.023906 9.074393
1368832_at 7.514365 7.4995527 7.35203 7.4593444 7.290641 7.42459 7.591102 7.585296 7.615348 7.5948052 7.4228888 7.3441586
1368833_at 4.5658097 4.7373314 4.774007 4.8466153 4.5855694 4.7322974 4.4442773 4.579116 4.7626514 4.3470964 4.72169 4.6958523
1368834_at 6.1077886 6.357642 6.347824 5.989857 6.129069 6.0723853 6.092664 6.5061245 6.3938603 6.212927 6.3303437 5.929659
1368835_at 9.282139 9.492237 9.688742 9.363691 9.281948 9.177303 9.30228 9.128471 9.53373 9.53812 9.456526 9.124235
1368836_a_at 5.375779 5.36983 5.474201 5.0623026 5.1249137 5.6881194 5.260388 5.800911 5.184816 5.3188334 5.374859 5.3678513
1368837_at 7.4563255 7.6221123 7.2799563 7.1834106 7.6019316 7.4706964 7.3710155 7.7138906 7.361986 7.296219 7.4465756 6.8917994
1368838_at 6.6916947 7.1017156 7.2397385 6.7088923 6.7339826 7.2629366 6.6464906 6.969364 7.4228263 7.296075 7.5151663 7.028444
1368839_at 7.0885916 7.372074 7.0553694 7.3906937 7.3651824 6.9906244 7.256762 7.1219935 7.33219 7.4764113 7.233711 7.3964996
1368840_at 12.453846 12.535594 12.472351 12.33972 12.5569105 12.330766 12.47536 12.612411 12.573249 12.505753 12.581013 12.508335
1368841_at 7.147441 7.4262447 7.392689 7.3947134 7.2169137 7.4200373 7.282143 7.3372946 7.3761535 7.2370634 7.3533616 7.326843
1368842_at 7.5454235 8.16799 8.186913 8.195877 8.14873 8.082322 7.729504 7.8905 7.99719 7.955828 8.01269 7.764597
1368843_at 9.736395 9.4276495 9.384109 9.474814 9.50894 9.678248 9.571358 9.691711 9.709628 9.662822 9.600037 9.487518
1368844_at 8.666605 9.2581215 9.431401 9.098502 9.149658 9.350648 9.299311 9.144096 9.402907 9.20022 9.333609 9.297493
1368845_at 3.7938025 4.043604 3.915702 3.8884172 3.825571 4.0042543 3.7003741 3.786256 4.012932 3.873838 4.0573893 3.729336
1368846_at 4.7440333 4.6416583 4.895457 4.6164846 5.028724 4.7709007 4.782645 4.723733 4.790066 4.792365 4.5892143 4.847537
1368847_at 9.154911 9.287407 9.442152 9.469198 9.438971 9.34824 9.40795 9.374231 9.486531 9.574204 9.337552 9.325039
1368848_at 9.299944 8.779897 8.584356 8.823494 8.635533 8.586191 8.728187 8.958777 9.014138 8.988069 8.837873 8.587521
1368849_at 7.9525695 8.133842 7.882344 8.113838 8.043562 8.032497 7.8913736 8.005114 8.309906 8.470034 8.087199 7.8029985
1368850_at 5.194503 5.2664304 5.3924856 5.1404057 4.9461904 5.0921445 4.987339 5.354332 5.1865764 5.261559 5.0367393 4.90359
1368851_at 8.679171 8.916618 8.6205635 9.007824 8.751095 8.878424 8.548246 8.94138 8.812609 8.695959 8.6575165 8.527288
1368852_at 10.992123 10.68523 10.68366 10.7720995 10.710028 10.507591 10.732293 10.42349 10.596223 10.44301 10.389954 10.20426
1368853_at 3.4831953 3.380764 3.380052 3.6028087 3.298112 3.2913938 3.3437073 3.5895448 3.3515732 3.3243036 3.3051343 3.3665986
1368854_at 3.4580276 3.4249194 3.5773485 3.4858131 3.294276 3.418338 3.5391996 3.5940268 3.5056167 3.4668791 3.528393 3.4394958
1368855_at 6.038487 6.266452 6.043517 5.8840885 5.713012 6.1322417 6.0211716 6.1749897 5.986825 6.106911 5.9901714 6.1994925
1368856_at 6.0068216 5.93037 6.0862055 6.0675945 5.7001457 5.899143 5.7713394 5.8653293 5.970388 5.963212 5.641133 5.5285287
1368857_at 3.4243705 3.2242806 3.2152948 3.3145287 3.4851975 3.3827407 3.214761 3.316683 3.36308 3.184493 3.3664107 3.2987704
1368858_at 3.8651903 3.637363 3.482386 3.558517 3.5573862 3.649316 3.7331066 3.6821356 3.6697748 3.540417 3.7272 3.678128
1368859_at 8.687746 8.803354 8.65177 8.729008 8.790735 8.690584 8.848397 8.698974 8.9195175 8.97033 8.876081 8.979409
1368860_at 4.393161 4.150115 4.5365047 4.3740473 4.313837 4.3966002 4.29905 4.3539596 4.5290804 4.687443 4.379777 4.091755
1368861_a_at 4.705385 4.812928 4.572685 4.0430665 4.708253 5.040529 4.2533054 4.450978 4.8733706 4.6313043 4.410423 4.400617
1368862_at 7.669592 7.7844005 7.8422346 7.594857 7.5632443 7.7381124 7.7322507 7.7545147 7.806467 7.641866 7.786997 7.569077
1368863_at 9.412519 9.9466715 10.060988 9.959342 10.033415 9.859551 9.727654 9.810429 9.750275 9.790695 9.811019 9.887539
1368864_at 3.537019 3.8425522 3.4737036 3.463392 3.0361426 3.5435748 3.3798354 3.5409064 3.5359468 3.5101829 3.2289584 3.6308546
1368865_at 3.3563466 3.2899203 3.596371 3.3960712 3.4318511 3.443314 3.4622867 3.5007927 3.3348806 3.2145374 3.260594 3.5612795
1368866_at 6.2393336 6.119807 5.9815145 5.9907403 6.12492 6.1953874 6.1452894 6.1558094 6.179977 6.101443 5.9538207 6.007296
1368867_at 6.01158 6.342017 6.370264 6.4486628 6.38293 6.301544 6.24117 6.2682667 6.4043884 6.4077287 6.155332 6.027183
1368868_at 5.539385 5.066742 5.185031 5.1576567 5.058117 5.3126364 5.3331394 5.2740927 5.2911463 5.2417765 5.1682653 5.4172983
1368869_at 6.434001 6.609539 6.4961824 6.5187483 6.349336 5.876976 6.3147516 6.419406 6.437939 5.9918857 6.05311 6.522094
1368870_at 8.252155 9.431264 9.168659 8.6112175 8.577117 9.382772 8.095677 8.063878 8.430193 8.833947 8.034218 8.834966
1368871_at 8.24618 8.1863985 8.260441 8.480293 8.186205 7.8462253 7.903749 8.044923 8.015839 7.9558926 8.15731 7.88993
1368872_a_at 4.9531317 4.9442997 5.3144393 5.020234 5.097775 5.469452 5.4092402 5.099577 5.056452 5.463013 5.253221 5.1452537
1368873_at 4.073353 4.0067244 3.9830236 4.0471077 3.9806044 4.001858 4.0525417 3.9956782 3.8127236 3.9956017 4.5055695 3.9383328
1368874_a_at 5.74332 5.487994 5.2202525 5.6426973 5.585369 5.315505 5.601658 5.505682 5.560953 5.5143223 5.3407216 5.7538843
1368875_a_at 7.2009816 7.5907946 7.2126756 7.3363776 7.2131615 7.394493 7.2770667 6.7953367 7.202055 7.2113957 7.2538157 7.304705
1368876_a_at 5.0521183 5.0280104 5.2386003 5.0476146 4.887598 5.2530775 5.0045233 4.9779263 5.144964 5.289264 5.064207 5.1675186
1368877_at 8.433101 8.700837 9.041191 7.903617 9.4160385 10.287396 9.1486 8.749259 10.543217 10.082633 7.7147236 9.915527
1368878_at 10.69594 10.281585 10.51953 10.806211 10.686277 10.542215 10.897317 10.686203 10.032585 11.022345 10.575369 10.857468
1368879_a_at 4.148207 4.443818 4.5634265 4.2945876 4.1827116 4.3877177 4.091979 4.1819973 4.259041 4.1780987 4.5310307 4.273158
1368880_at 4.4515715 4.2913246 3.5918353 3.6651917 4.2109475 4.2705708 4.2504816 4.1362123 4.2380548 4.0708556 4.1568484 4.29722
1368881_at 8.912779 9.058233 8.826433 8.927715 9.105159 8.964847 9.262763 9.09741 9.367466 9.129221 9.188866 8.903164
1368882_at 5.384097 4.3587813 5.280302 4.361451 5.7999554 5.078756 4.393064 4.347616 5.729331 5.1770463 4.45377 4.907785
1368883_at 4.9281154 4.523378 4.750345 4.679547 4.4801497 4.7266335 4.166695 4.816608 4.6190934 4.698171 4.7172465 5.1019373
1368884_at 4.5768137 4.7850204 4.404837 4.424632 4.7978883 4.699533 4.954593 4.569212 4.627395 4.3868227 4.7625027 4.660973
1368885_at 5.545125 5.5242686 5.395279 5.5400248 5.567336 5.552909 5.4793005 5.3782196 5.8382006 5.560597 5.557884 5.212294
1368886_at 9.045785 9.090276 9.280777 9.309029 9.32043 9.278857 9.029531 9.137133 9.100195 9.245918 9.295767 9.246155
1368887_at 3.981121 3.6655674 3.5125275 3.6736436 3.7726007 3.7388859 3.7892497 3.7015815 3.7592843 3.5819793 3.5917907 3.4453208
1368888_a_at 7.42569 7.858416 8.204232 7.693219 7.7976484 7.820212 8.2247715 7.9959345 7.875577 8.025082 8.275059 8.192997
1368889_at 6.8605194 7.1800065 7.1999626 7.2620926 7.312512 7.3639846 7.4355507 7.353165 7.2414804 7.4231515 7.398877 7.104917
1368890_at 7.879584 7.992571 7.887506 7.9513497 7.9636135 7.817389 8.007833 8.099186 8.044822 8.0324 8.0127735 7.7423964
1368891_at 5.8410683 6.0343018 6.188724 6.206005 6.1329947 5.98654 6.317895 6.3633723 6.1259317 6.0330763 5.912326 5.7462087
1368892_at 4.088253 3.7932208 3.8767996 3.713679 3.765419 3.970077 3.924818 3.8600855 3.8524015 3.7924173 3.8586993 4.0175495
1368893_at 4.4450264 4.259623 4.233394 4.2006464 4.2027063 4.394765 4.2374964 4.057166 4.262287 4.226062 4.103885 4.139079
1368894_at 4.613962 4.6478515 4.68245 4.849142 4.3589187 4.4787035 4.641343 4.820861 4.805525 4.7875524 4.738785 4.716954
1368895_at 4.223873 3.8827908 4.100154 3.9577644 3.973964 4.173997 3.7600749 4.125983 4.0112267 3.8229876 4.0215707 4.2551603
1368896_at 6.4016275 6.416151 6.5849934 6.1711216 6.387085 6.4286675 6.481381 6.1727448 6.602223 6.595746 6.431432 6.7440653
1368897_at 4.8102055 4.4957666 4.541651 4.101821 4.4000216 4.6699734 4.7892094 4.516778 4.6077337 4.5479546 4.6590424 4.331564
1368898_at 4.969481 5.033569 4.9908805 5.154348 5.09682 5.000194 4.9215417 4.7144113 4.749612 4.9583583 5.0964313 4.8464484
1368899_at 7.450454 7.541128 7.4019957 7.474997 7.465702 7.3912582 7.432176 7.5073614 7.479865 7.3025966 7.4250093 7.401404
1368900_at 4.582279 4.863863 4.6581793 4.40018 4.324232 4.664173 4.9208956 4.5409365 4.979474 4.4642773 4.577364 5.0926924
1368901_at 4.5107274 4.8436966 5.0139527 4.3473253 4.812399 4.3395786 4.5686145 4.5789037 4.476982 4.8733616 4.491192 4.4175034
1368902_at 6.1506863 5.830056 6.152549 5.676293 5.7859964 6.2854576 5.4122252 5.750733 5.748856 5.5504966 5.6612916 6.0018535
1368903_at 7.3920784 7.6661034 7.288903 7.499407 7.2797217 7.7998705 7.563748 7.5848413 7.1764207 7.3915043 7.4780416 7.499328
1368904_at 6.0962257 6.1187415 5.965578 5.895886 6.0053625 5.8529367 5.9430757 5.8723006 5.9413056 5.812373 5.8078947 6.0582933
1368905_at 8.107045 8.211187 7.7646804 8.004133 8.4041815 7.7036676 7.939306 8.54203 7.8770247 8.54608 8.532254 8.667959
1368906_at 3.590749 3.6907516 3.4297378 3.5247338 3.6893597 3.5767632 3.377127 3.538628 3.5643933 3.6250074 3.6860745 3.4490798
1368907_at 5.063378 5.0621557 4.860474 4.872883 4.5632915 4.7366962 4.7063766 5.0769467 4.8411083 4.6311045 5.011963 5.0796027
1368908_at 7.937153 7.868033 7.9033484 7.9293947 7.9473004 7.7808423 8.292191 8.041298 8.144199 7.9864607 8.211584 7.9453545
1368909_a_at 6.6569 7.0791473 6.654926 6.861544 6.9931517 6.4523754 6.8258023 6.537948 6.636406 6.7392015 6.8928456 6.5913663
1368910_at 5.7518253 5.4820337 5.496894 5.257549 5.7465825 5.523036 5.587375 5.863848 5.5325923 6.1059012 5.991397 5.4516797
1368911_at 6.6045094 6.57856 6.0828443 6.5754156 6.534166 6.1079345 6.3776865 6.771251 6.4933357 6.353285 6.4343014 5.950324
1368912_at 4.305609 4.3118916 4.3338046 3.7882605 4.086176 4.1449575 3.991433 4.1177063 4.191402 4.173017 4.5551863 4.396309
1368913_at 3.792983 3.474749 3.6642702 3.580451 3.5734742 3.494282 3.573036 3.4645035 3.4839199 3.563151 3.6572988 3.5239592
1368914_at 4.370842 4.939245 4.493973 4.4736137 4.3379507 4.486344 4.5752344 4.482913 4.1112213 4.4430246 4.571933 4.296852
1368915_at 11.490284 11.143676 11.237477 11.382616 11.339634 11.09686 11.264039 11.171759 11.255347 10.907012 11.011596 10.898191
1368916_at 10.754827 10.93952 10.85679 10.839458 10.725585 10.78396 10.832729 10.70497 10.997123 10.778512 10.757815 10.788443
1368917_at 4.954516 5.1867285 5.1611943 5.1617775 5.386148 4.794105 5.231246 5.099577 5.509964 5.2448554 5.5371523 5.0231543
1368918_at 5.0286837 5.0035315 5.2673454 5.019025 5.329093 5.273041 5.167574 4.965106 5.203212 5.2724867 4.84328 5.240533
1368919_at 4.6085954 4.5358324 4.7461176 4.7203574 4.7372804 4.749498 4.809201 4.8312736 4.761935 4.742211 4.770692 4.578073
1368920_at 5.1243773 4.8706694 5.139789 4.8953533 5.083084 5.2588167 4.9833364 4.862476 4.906492 4.894459 4.7200875 5.1302557
1368921_a_at 5.7805533 5.3895316 5.592974 5.3942585 5.587842 5.650831 5.4230986 5.571437 5.4325395 5.508668 5.6155167 5.5559497
1368922_at 4.461144 4.47128 4.1474395 4.1021714 4.027605 4.440549 4.3516035 4.2755675 4.212242 4.323073 4.0602083 4.290636
1368923_at 4.2114487 4.4204025 4.3490996 4.161658 4.6153593 4.8200827 4.5085278 4.6218615 4.536379 4.8150196 4.4124966 4.5801754
1368924_at 10.823362 10.0541935 10.204994 10.550185 10.2709 10.073041 10.519761 10.4568205 10.542899 10.521384 10.428179 10.306769
1368925_a_at 4.3111897 4.3191524 4.161736 4.115415 4.273078 4.4338098 4.1157517 4.554328 4.3111362 4.0822005 4.3895273 4.6034126
1368926_at 4.226425 4.3012915 4.4680605 4.2192993 4.273021 4.722527 4.33748 4.1683025 4.4893994 4.3501883 4.4645796 4.456241
1368927_at 6.5166063 6.366937 5.8699517 6.2628016 6.2654524 6.4582753 6.25554 6.050192 6.403617 6.387446 6.243171 6.5453315
1368928_at 5.8216906 6.4076953 5.7335196 6.2377424 6.186939 6.0195384 6.2451653 6.0979323 5.7955117 6.353285 6.1073847 6.0972548
1368929_at 7.4679165 6.852256 6.7931876 6.752118 7.0116878 6.8124614 7.0688944 7.0072503 7.1936464 7.15752 6.7747703 6.720377
1368930_at 3.8360064 4.2322073 4.250925 4.039813 4.2591753 4.0412617 4.089751 3.9889457 4.2255487 3.8759916 4.2304344 3.8735325
1368931_at 7.4551353 7.5273056 7.9581738 8.010946 7.9526324 7.7909193 7.6641436 7.8659897 7.7599688 7.9197493 7.893272 8.052622
1368932_at 5.7651324 5.7333207 5.173005 5.2049026 5.4291325 5.403342 5.770763 5.180643 5.6662197 5.023016 5.6959786 5.8558
1368933_at 7.0676126 7.061772 7.1919317 7.558796 7.3533516 7.039413 6.9951816 7.037984 6.8177238 6.9704328 7.0309367 6.975628
1368934_at 10.889184 10.591524 10.889754 10.853927 11.201326 10.8673525 10.713319 10.448367 11.068025 11.116411 10.6488285 11.231875
1368935_at 4.0584702 3.930266 4.5322504 3.7811797 4.055301 4.158132 4.1887465 4.0835853 3.7960005 4.1753035 3.840326 4.056882
1368936_at 10.698976 10.736865 10.696081 10.662393 10.774445 10.805445 10.858101 10.73862 10.779764 10.963077 10.824005 10.885142
1368937_at 5.794795 5.6517043 5.461254 5.5244093 5.393182 5.685087 5.4798107 5.529844 5.327791 5.3692546 5.4935317 5.5013227
1368938_at 5.3211527 5.4489236 5.3089437 5.2502213 5.2917743 5.023073 4.9198213 5.2184615 5.4264536 5.1445713 5.1422997 5.029866
1368939_a_at 4.4559064 4.387374 4.179372 4.481817 4.5275354 4.458246 4.6413436 4.3737545 4.4479017 4.311944 4.3993025 4.595592
1368940_at 9.627713 10.169461 10.135342 9.968215 9.620838 9.838761 9.908976 9.201447 10.113028 10.308544 9.95844 10.0096855
1368941_at 4.1426272 4.2156634 4.217123 4.42322 4.4265475 4.165907 3.8330913 4.109724 4.14846 4.469918 3.9005468 3.9635808
1368942_at 4.4901114 4.583695 4.8469086 4.7477307 4.889214 5.093005 4.8090587 5.0548487 4.7527776 4.987089 4.956825 4.855611
1368943_at 13.5552435 13.268661 13.265857 13.343201 13.192704 13.241342 13.225593 13.261285 13.386783 13.235811 13.19201 13.242931
1368944_at 7.1781807 6.498859 6.466852 6.7441626 6.978979 6.59845 7.012295 7.009097 6.9240193 7.0490084 6.922624 6.6072555
1368945_at 5.483702 5.4188104 5.5246696 5.9991937 5.4684625 5.928188 5.988896 5.7082796 5.391372 5.566685 5.476434 5.5796885
1368946_at 5.4526496 5.430048 5.275421 5.2685175 5.358604 5.33223 5.2252855 5.708067 5.627737 5.2652397 5.543536 5.5725093
1368947_at 7.9917674 7.63785 7.463474 9.472694 8.098112 7.4827332 7.6206126 8.058897 7.773708 8.073214 8.144763 7.5399623
1368948_at 6.0429907 5.5681024 5.35846 5.991129 5.3799796 5.4306836 5.725301 5.532291 5.7498474 5.9470515 5.505534 5.2061834
1368949_at 4.2330327 4.1423893 4.3627625 4.3594155 4.436448 4.312905 4.188635 4.035465 4.1388574 4.4006615 4.1607094 4.37006
1368950_a_at 5.8968873 5.982938 6.2044587 5.7567744 5.928445 6.1062365 5.6657286 5.773582 5.8081 5.693221 5.4923563 6.039412
1368951_at 4.284007 4.0174003 4.345301 4.3762655 4.0315876 4.363919 4.354584 4.1645775 4.38761 4.3064365 4.05435 4.2180614
1368952_at 4.6775374 4.8022165 4.4565606 4.588894 4.127903 4.5588617 4.368821 4.461422 4.885087 4.6901684 4.523302 4.8263907
1368953_at 8.068325 7.6989794 7.47702 7.7767363 7.6316543 7.471348 7.739991 8.141172 8.10335 8.601397 8.344411 8.233873
1368954_at 4.6961617 4.6342955 4.6073003 4.500475 4.236207 4.889242 4.531945 4.4980354 4.5329037 4.501231 4.4122534 4.823022
1368955_at 7.1936736 7.283822 7.0656924 7.649145 7.3248153 7.2702785 7.1807113 7.496528 7.5368385 7.4454565 7.377674 7.139563
1368956_at 5.1576753 4.7451215 4.987413 5.279538 4.8588743 5.1333275 4.948782 5.248646 5.0196967 5.0739565 4.9592686 5.0463862
1368957_at 4.660155 4.5832176 4.4534388 3.9214513 4.5471144 4.998835 4.55567 4.101499 4.518394 4.821811 4.3509 4.578073
1368958_at 4.16797 3.8016849 4.324982 3.7292366 3.7109473 3.987304 4.108413 3.9546816 3.886815 3.9631014 4.214609 3.68249
1368959_at 4.528801 4.741214 4.7520633 4.535548 4.5365562 4.645677 4.729867 4.523299 4.3859043 4.73203 4.423378 4.7172017
1368960_at 10.139906 9.562091 9.539395 9.613271 9.6362095 9.307097 9.637545 9.937025 9.782597 9.934075 9.7990055 9.765093
1368961_at 5.7634115 5.5744963 5.6618705 5.520513 5.3587065 5.6078234 5.5960464 5.7232313 5.599047 5.6340895 5.8766937 5.8056054
1368962_at 4.9467564 4.728686 4.793666 4.752065 4.7926517 4.7918653 4.689293 5.0205812 5.1489744 4.929326 5.0230503 5.041267
1368963_at 6.50183 6.5389223 6.683364 6.478118 6.323263 6.206478 6.2362003 6.5807014 6.5951853 6.389974 6.345106 6.443182
1368964_at 4.3045087 4.4020834 3.967023 4.751591 4.532551 4.6113915 4.2804284 4.4900217 4.283176 4.404708 4.0425534 4.3672748
1368965_at 5.338031 5.0101 5.482135 5.3383574 5.3331146 5.401011 5.1375914 5.3390617 5.237901 5.337639 5.4151044 5.291383
1368966_at 3.9553013 3.8475695 3.8781111 3.8437614 3.8671048 4.022094 3.8675683 3.964105 3.9358208 3.721168 3.9306283 3.9732382
1368967_at 6.924846 7.146252 6.8019447 6.8026767 6.945751 6.761548 7.0970592 6.862591 6.9482784 7.371638 6.936195 6.926081
1368968_at 4.180712 4.257262 4.252603 4.2171335 4.086463 4.1754313 4.0436773 4.2858562 4.217856 4.277951 4.250405 4.264782
1368969_at 4.1780486 4.436592 4.2174973 4.022812 4.3810077 4.1978517 4.3177285 4.106657 4.047663 4.3126583 4.1800184 4.0719886
1368970_at 4.846407 4.9055605 4.9951673 4.5515556 4.851269 4.9830184 4.6067686 4.6639423 4.8360214 4.88914 4.9650564 5.118038
1368971_a_at 4.5107274 5.049724 5.4253473 4.753648 4.699561 4.276352 4.9121284 4.511721 4.9179854 4.414418 5.1126018 4.608891
1368972_at 3.8343997 3.5917482 3.5794413 3.5567725 3.6378853 3.8391607 3.6979344 3.457812 3.4767828 3.6739254 3.6755176 3.7818952
1368973_at 7.447371 7.1555967 7.3030996 7.1211877 7.178489 7.0924916 7.39481 7.5166917 7.416114 7.2672653 7.239245 7.302012
1368974_at 4.5383263 4.477757 4.6642804 4.943793 3.9146202 4.411441 4.1172757 4.5068054 4.390777 4.3852186 4.2052116 4.448723
1368975_at 6.803469 6.7836146 6.723872 6.512005 6.4908032 6.5461707 6.233038 6.2848644 6.5577602 6.5294313 5.8662806 6.5038714
1368976_at 4.6271696 5.57997 4.7995644 5.332341 4.4417896 5.006626 5.1168694 5.2346234 5.531605 5.1746726 4.910347 4.924836
1368977_a_at 8.284574 9.023918 9.017284 9.064064 9.093382 8.888554 9.049017 9.07476 9.033159 9.097448 9.142549 9.153749
1368978_at 5.3422008 5.350356 5.30405 5.055782 4.812731 5.23859 5.2393713 5.3801093 5.1674323 5.378226 5.3195434 5.355514
1368979_at 5.8281775 5.644734 5.4863577 5.501651 5.8669605 5.8180184 6.0599923 5.902329 5.529581 5.517983 5.620998 5.9646816
1368980_at 5.6066184 5.6387644 5.314368 5.9820623 5.7588854 5.720622 5.67085 6.216476 6.4196134 6.22935 6.248473 5.915634
1368981_at 3.5755413 3.5011532 3.7346208 3.5914342 3.7524378 3.541832 3.8054473 3.4451382 3.6942635 3.4124928 3.5958078 3.460312
1368982_at 5.0752454 4.561352 4.8234615 4.387678 4.341701 4.6733136 4.474121 4.3686333 4.8972487 4.204115 4.395768 4.6356926
1368983_at 4.335687 4.4667516 3.987416 4.290316 4.3043513 4.460143 4.0735984 4.1057925 4.0192857 4.384699 4.2240944 4.4697485
1368984_at 7.850726 7.44468 7.3620605 7.517202 7.208341 7.1682687 7.4442706 7.819322 7.7766294 7.808467 7.582807 7.238597
1368985_at 4.3434267 4.505234 4.4955797 4.1997614 4.271493 4.2924347 4.284379 4.37421 4.162177 4.1125135 4.5720186 4.4588003
1368986_at 4.8037033 4.8534584 4.7094917 4.731539 4.5865383 4.5916963 4.7294254 4.579953 4.963269 4.8229866 5.0812616 4.9859886
1368987_at 5.4034147 5.1870494 5.360748 5.0786223 4.9670544 5.1361775 5.212056 5.152841 4.934277 5.004676 5.2079253 5.4140735
1368988_at 5.0800333 4.7291584 4.9842396 4.9475994 4.9436455 4.7831416 4.939876 4.721756 4.7923384 4.856535 5.026058 5.169718
1368989_at 4.316861 4.7104087 4.6292267 4.630975 4.4410825 4.476757 4.4559627 4.5529327 4.40154 4.6526265 4.6569386 4.4553094
1368990_at 6.051332 5.371042 5.780416 5.1828127 5.327391 5.6409636 5.313955 5.6528788 5.679919 5.5212126 5.536385 5.290267
1368991_at 6.1515484 5.777363 6.081016 6.406512 6.16183 5.525973 6.068277 6.0513635 6.6932836 5.800531 5.6396465 5.7494636
1368992_a_at 10.563535 10.257204 10.142507 10.06588 10.184789 10.189325 10.3696165 10.230872 10.292736 10.334464 10.192507 10.065922
1368993_at 5.206127 5.2003326 5.217713 4.8958206 5.164382 5.3097 5.069151 4.857472 4.752876 4.557833 4.825492 4.720438
1368994_a_at 6.1190724 5.490705 5.3191 5.3512926 5.435395 5.6510453 5.521679 5.674412 5.3014846 5.5133533 5.388616 5.6279116
1368995_at 3.5581315 3.6287808 3.6095343 3.3293371 3.5747745 3.4713683 3.6907237 3.3606951 3.4711847 3.4228692 3.4200766 3.4345944
1368996_at 4.5833306 4.016288 4.252603 4.307274 4.652144 4.521884 4.344734 4.1926966 4.5550632 4.0112743 4.2667856 4.2089634
1368997_at 5.081544 4.5857344 4.520347 4.5566216 4.772397 4.9407187 4.6390176 4.762053 4.38573 4.7353983 4.549001 4.617069
1368998_at 3.395284 3.4549432 3.4586701 3.7559965 3.5845175 3.6250408 3.5467892 3.7006068 3.6383839 3.5001898 3.6689906 3.6196866
1368999_a_at 5.2015276 4.6837764 5.463922 4.778982 4.5200667 5.081585 4.674478 4.7567334 4.533369 4.4622774 5.22927 4.972395
1369000_at 5.292366 5.2466125 5.620528 5.322071 5.4423857 5.4216375 5.3422546 5.1574793 5.3291445 5.5272264 5.126523 5.343172
1369001_at 3.700503 3.8405938 3.596371 3.7775273 3.7598267 3.841022 3.6882882 4.3797874 4.089288 3.7922935 3.9239314 3.6553123
1369002_at 4.291965 4.3540382 3.9850478 4.0211773 3.9350622 4.2621317 4.0446744 4.1735997 4.460544 4.476837 3.9355667 4.0957365
1369003_at 5.7174 5.9212747 5.4823203 5.665914 5.821877 5.817769 6.016156 5.7453294 5.537936 5.5832963 5.607328 5.8000097
1369004_at 5.2885914 4.939825 5.2555656 5.0332212 5.1596026 5.304044 4.8570914 4.9651327 4.826606 4.8940177 4.9521065 5.113368
1369005_at 4.378521 4.349944 4.5059648 4.617336 4.2953186 4.2258816 4.3747582 4.400055 4.2782445 4.6849537 4.436126 4.09338
1369006_at 4.0222936 3.77592 3.930102 3.951289 3.9556952 4.267472 3.7683418 3.70362 3.9573102 4.1962576 3.6144238 3.9503984
1369007_at 5.257723 5.345255 5.357685 5.6185036 5.5181255 5.7749357 4.993823 5.69084 5.4062166 5.194023 5.280944 5.272778
1369008_a_at 4.2170362 4.2117615 4.2302375 4.184756 4.1692047 4.2217975 4.3027163 4.4746637 4.3675394 4.401005 4.331435 4.4540353
1369009_at 3.669254 3.8475695 3.6562035 4.0126534 3.5048327 3.6957402 4.017353 3.9337943 3.8687952 3.9035294 3.9851012 3.9982502
1369010_at 4.8514843 4.9818087 5.239949 4.6164846 4.9690948 4.868907 4.799172 5.067664 5.09534 4.9534955 5.036127 5.001356
1369011_at 12.855655 12.365163 12.23677 12.426869 12.605053 12.65654 12.773558 12.760955 12.5055065 12.385311 12.515098 12.4463
1369012_at 5.9448457 5.855966 5.8566766 5.7238264 5.531157 5.57364 5.7662964 5.611547 5.8074803 5.5531855 5.6213226 5.8362284
1369013_a_at 10.547926 10.884721 10.936762 10.799392 10.77596 10.828706 10.802274 10.772002 10.791773 10.888881 10.939156 10.928094
1369014_at 4.6166477 4.539482 4.3541565 4.2377996 4.481449 4.854884 4.6714773 4.7359715 4.2874236 4.736039 4.6647596 4.452156
1369015_at 4.648967 4.8876057 5.0161943 4.728074 4.726296 4.8725386 4.7737045 4.4211607 4.573883 4.1210146 4.583689 4.96422
1369016_at 5.383693 5.200874 5.2433605 5.1069756 4.7988605 5.1452208 5.022826 5.066255 4.9656086 5.1094937 5.0369387 4.8747153
1369017_at 4.2090683 4.139002 4.0773463 3.7697675 3.9738843 4.2536197 4.0591545 4.0835853 4.0444937 4.1865196 4.042503 4.160879
1369018_at 5.140563 5.106534 5.5581837 5.259811 5.2247143 4.9855247 5.53606 4.962974 4.9854174 4.977847 5.1356325 4.9494686
1369019_at 3.4771948 3.4031248 3.5677774 3.6291192 3.4959342 3.6233766 3.6889966 3.6027548 3.555339 3.601357 3.4674428 3.8320334
1369020_at 4.6325026 4.5413322 4.5292606 4.4543505 4.4784617 4.430615 4.4280415 4.389719 4.5156193 4.3870955 4.5486765 4.4110565
1369021_at 5.805629 5.431591 5.5107718 5.635475 5.7686644 5.805813 5.569598 5.674859 5.710468 5.692459 5.3749695 5.580036
1369022_at 5.6032677 5.535573 5.652211 5.6007915 5.7786775 5.3586693 5.5678434 5.665808 5.891568 5.4488516 5.881865 5.6580763
1369023_at 9.970023 10.1033 10.133788 10.150312 10.27574 10.105388 10.171439 10.362226 10.208459 10.337561 10.382285 10.268183
1369024_at 6.5866337 6.7998867 7.037775 6.57394 6.7908278 6.6371017 6.7318645 6.6504936 6.8741226 6.921673 6.9622517 6.6010365
1369025_at 4.3501887 4.141102 4.1048226 4.360537 4.01582 4.4123406 4.1168895 4.4038134 4.056957 4.1782217 4.597375 4.2855177
1369026_at 5.832726 5.8277464 5.455572 6.110049 5.9487686 5.5780993 6.0244017 5.8091426 5.970948 6.249014 5.825759 5.747019
1369027_at 4.331954 4.2894154 4.124098 4.722292 4.387216 4.3323364 4.2251225 4.279446 4.1157246 4.291652 4.055701 4.275408
1369028_at 4.7528324 4.8022165 5.2173076 4.8621645 4.629567 4.8482337 5.159407 4.7392683 4.816196 5.0425057 4.8027625 5.102197
1369029_at 5.498678 6.090921 5.8268766 5.7124205 5.503768 5.8784776 5.6252484 5.909778 5.870955 6.044908 5.8882 5.543089
1369030_at 4.1038465 4.1411557 4.0616865 3.9058642 4.1593957 3.9536383 4.2983274 4.373826 3.828553 4.222658 4.0594034 4.0085526
1369031_at 8.091893 8.519981 8.730084 8.314391 8.400616 8.587071 8.178658 8.172908 8.18969 8.418671 8.318876 8.244891
1369032_at 7.5282826 7.3060784 7.294154 7.5070343 7.4777694 7.445991 7.4106693 7.554929 7.52665 7.6114793 7.449629 7.345328
1369033_at 3.3201602 3.5135157 3.624089 3.4033306 3.3639407 3.7579062 3.782608 3.557683 3.6566856 3.4227943 3.4114127 3.5271463
1369034_at 4.596666 4.590273 4.563916 4.451106 4.563631 4.7445517 4.265889 4.3592367 4.5772324 4.0760784 4.2059183 4.6387024
1369035_a_at 3.9588728 3.8428855 3.5369356 3.557479 3.531439 3.8549209 3.623939 3.6210735 3.6792727 3.564135 3.6620545 3.591859
1369036_at 3.590749 3.6311378 3.6022925 3.6455004 3.6898575 3.7175312 3.9447193 3.90851 3.3427212 3.8908143 3.495813 3.6135857
1369037_at 4.2505116 4.04415 4.8548937 4.563012 4.234412 4.3989367 4.108413 4.323882 4.634041 4.552921 4.24609 4.5348907
1369038_at 5.279626 5.4897346 5.260768 5.2822475 5.39196 5.2779903 5.204175 5.1222687 5.444501 5.2360315 5.3992147 5.458494
1369039_at 7.7119884 7.363311 7.408539 7.66328 7.480471 7.319608 7.7507615 7.7429466 7.7022614 7.84648 7.356858 7.569477
1369040_at 5.4576087 5.381836 5.190548 5.4082065 5.4809957 5.260487 5.451565 5.3962274 5.550094 5.788832 5.1592174 5.371178
1369041_at 3.6339803 3.637805 3.7493048 3.6905608 3.6943874 3.4803927 3.568049 3.7162476 3.699293 3.4113028 3.4578633 3.4124045
1369042_at 7.3108025 6.8608556 6.47104 6.730307 7.002946 6.8300414 7.1948977 7.1798477 7.0587835 7.006049 6.905069 6.926651
1369043_at 3.623638 3.5765855 3.5405965 3.7703314 3.5520167 3.5283582 3.4633887 3.5752332 3.8407989 4.04816 3.7262075 3.6878908
1369044_a_at 6.6020155 6.450001 7.1262875 6.7211018 6.463657 6.243396 5.7486844 6.0592537 7.133839 6.8271084 5.079207 6.5451617
1369045_at 6.3742466 6.3919053 6.666163 6.2221956 6.149633 6.2953773 6.3967023 6.136761 6.17935 6.046954 6.4525666 6.569509
1369046_at 3.9287488 3.8043082 3.9583857 4.0279417 3.6564875 4.144994 3.8600194 3.7921898 3.91246 4.1995964 3.7063227 4.1106486
1369047_at 3.2030375 3.1353514 3.22983 3.1452703 3.1341245 3.2537134 3.3381846 3.264179 3.2438235 3.261232 3.21881 3.3210578
1369048_at 4.5322037 4.4571495 4.509327 4.674454 4.3350797 4.4503474 4.506243 4.2508717 4.5485134 4.4876275 4.5306015 4.763918
1369049_at 4.2165017 3.8463395 3.710506 4.0589285 3.8985274 3.8318179 4.011577 3.90851 3.65717 4.336965 4.20262 4.044875
1369050_at 8.282803 8.271625 8.0726795 8.248711 8.331674 8.349941 8.157631 8.518402 8.341462 7.567708 8.27384 7.5266414
1369051_at 7.0689645 6.7778935 6.097368 6.647826 6.735974 6.2269697 6.7481046 7.1455894 6.9288564 6.7711797 6.5440335 6.529311
1369052_at 4.893342 5.1236124 5.126686 4.927733 5.106652 4.8760567 5.274226 4.9685607 5.0941763 4.758782 5.191222 4.7207265
1369053_at 4.3422832 4.279892 4.1923275 4.3483434 4.4034276 4.17618 4.575124 4.622798 4.294695 4.1030045 4.3342056 4.328123
1369054_at 4.123513 4.381811 3.954413 4.279391 4.0802 4.15882 4.2055397 4.143476 4.477858 4.1810675 4.1005077 4.115184
1369055_at 3.937241 4.059664 3.6871264 3.9061918 3.932547 3.7661252 3.8006556 3.8461812 3.8075995 4.232465 4.0141835 3.8173778
1369056_at 3.4217074 3.5778317 3.4525363 3.2313776 3.4534967 3.6352499 3.53156 3.577277 3.3079498 3.3609118 3.601852 3.5247738
1369057_at 7.444469 7.4542603 7.5389876 7.2113647 7.3576584 7.2499332 7.505609 7.17412 7.4171906 7.2148113 7.3744216 7.577369
1369058_at 5.1263614 5.093752 5.5238557 4.951931 5.433877 5.2453966 5.129767 5.0666656 4.781608 5.4014616 5.3145285 5.1825604
1369059_at 8.132711 7.774436 7.51428 7.7982497 7.829148 7.5357747 7.619342 8.002429 7.948754 7.987568 7.751576 7.6720915
1369060_a_at 8.153149 8.119383 8.012392 8.022879 8.216554 8.030001 8.253153 8.169788 8.198282 8.267699 8.242868 8.134325
1369061_at 7.973482 8.149349 8.096826 8.205084 8.162439 7.966981 8.353001 8.476067 8.550739 8.621114 8.7153225 8.48542
1369062_at 5.1596804 4.7561502 5.292086 4.5735397 5.279458 4.8465195 5.006813 4.808072 5.090964 5.0072794 4.937869 5.036971
1369063_at 8.433594 9.419832 9.168711 9.233961 9.172272 8.973623 9.214737 9.071782 9.251362 9.148185 9.319943 9.212365
1369064_a_at 3.9771163 3.9025037 3.644931 3.8755653 3.8595707 3.9773169 3.9206324 3.9851925 3.9132605 3.7411118 3.8921444 3.7796974
1369065_a_at 8.82639 8.664291 8.870468 8.650772 8.759191 8.574718 8.805642 8.447469 8.678693 8.81258 8.594987 8.6845045
1369066_at 5.911116 5.698903 5.6625853 5.6354766 5.881151 5.796004 5.593744 5.683424 6.109606 5.794065 5.756153 5.8237357
1369067_at 3.703607 3.7522073 3.7555556 3.7584183 3.6306555 3.9483442 3.93983 3.805393 4.01488 3.6519508 3.8853757 4.0934854
1369068_at 3.97393 4.1980543 3.954113 3.840563 4.2692175 4.0341873 4.080093 4.564012 4.0169773 4.545503 4.181653 4.0220304
1369069_at 7.699758 7.7698812 7.4218135 7.539039 7.57986 7.2479186 7.581764 7.5223885 7.5422344 7.5946484 7.5807023 7.330647
1369070_at 7.9115963 8.077361 8.199688 8.139415 8.056336 7.9391623 8.301289 8.190123 8.188385 8.020487 8.150835 8.075599
1369071_at 4.083 3.8889105 3.947909 4.06431 3.9704354 3.8067496 3.836964 3.9206398 3.8305895 3.8439355 3.8814473 4.101775
1369072_at 5.8010936 6.280877 6.0980725 5.7101154 6.9289246 6.1371746 6.6050925 6.142873 6.76433 7.0631824 6.590533 6.4067907
1369073_at 10.073121 10.3602495 10.001886 10.035287 10.357831 10.307915 10.033933 9.946582 10.243435 10.238227 10.242961 10.0178995
1369074_at 12.578393 12.439966 12.466164 12.578897 12.439641 12.450935 12.427601 12.442757 12.57076 12.398329 12.5017185 12.306774
1369075_a_at 4.615678 4.195102 4.1289644 4.598167 4.656797 4.709016 4.8470125 4.725744 4.4201384 4.5705404 4.8090134 4.4271307
1369076_at 8.271008 8.435952 8.584768 8.673812 8.639831 8.682241 8.740851 8.544054 8.75414 8.710471 8.742278 8.813931
1369077_at 7.1697674 6.930432 6.9903774 7.0473666 7.107708 6.8861365 6.986799 7.275837 7.0110016 7.0550365 7.3392057 7.1488476
1369078_at 8.076049 7.9154897 7.631142 8.0594425 7.846697 7.8412213 7.915297 8.104857 8.159249 8.242018 8.024949 8.188321
1369079_at 4.720891 4.595459 4.5760827 4.685942 4.7117834 4.445029 4.6595774 4.572794 4.624821 4.445391 4.73194 4.9823565
1369080_at 4.5093594 4.37132 4.455589 4.348781 4.4135356 4.216367 4.642578 4.4831133 4.593115 4.399972 4.415905 4.838019
1369081_at 6.854649 6.8690147 7.333178 6.92056 7.1424794 7.2597523 6.8879232 6.9712515 6.91536 7.233585 7.373159 6.948778
1369082_at 4.797683 5.1109653 5.1040115 4.7863374 4.717967 4.4967146 5.253854 4.9602103 4.760964 4.74603 4.7424164 5.0480165
1369083_at 5.9244156 6.2171183 5.7577386 5.6046085 5.839377 5.7443132 6.1029997 5.8186 5.945906 5.4337773 5.90987 5.5180182
1369084_a_at 6.911549 6.5022902 6.8441296 6.9340425 6.717654 6.8300414 6.734869 6.629553 6.7807155 6.4458556 6.6135426 6.954527
1369085_s_at 5.0739174 6.1528463 5.939273 5.9823403 5.6783104 5.787828 5.9859333 5.1064243 5.61543 5.341941 5.6651554 5.7786527
1369086_a_at 5.356759 5.4230866 5.627674 5.4452133 5.397353 5.41568 5.612048 5.3589525 5.254695 5.486931 5.477478 5.4360743
1369087_at 5.007414 5.090953 4.873348 5.0896893 5.147569 5.04017 4.750969 5.251464 4.893937 4.834326 4.9063845 5.354818
1369088_at 7.652165 6.7998867 6.7585273 6.8847003 7.0790796 6.8590016 6.9295497 7.2118564 7.25555 6.8069286 7.0515795 6.9347425
1369089_at 4.1615424 4.1043615 4.138161 3.987125 4.0542984 4.2917995 4.1470737 4.3219995 4.0657334 3.6708174 3.9790256 4.1602936
1369090_at 3.7109237 3.8150392 3.9790385 3.7445445 3.9910214 4.1757126 3.9054992 4.0392194 4.007757 3.9406092 3.840326 3.9929712
1369091_at 3.8974528 3.9512866 3.7859466 4.184642 4.245755 4.1419754 3.932481 4.125631 3.8716338 4.0588408 3.9161718 3.7065907
1369092_at 8.431854 8.2827015 8.151636 8.397538 8.567117 8.226198 8.441903 8.6381645 8.512301 8.333747 8.706053 8.269199
1369093_at 7.1126113 7.3729043 6.8756013 7.084892 7.002437 7.0915594 6.8329263 7.0046234 6.925045 6.842085 6.82134 6.6295314
1369094_a_at 5.7211676 5.6580725 5.860041 5.8403683 5.7115936 5.8766036 5.4307127 6.051329 5.460923 5.272764 5.6161656 5.8618326
1369095_at 4.5446672 4.4172974 4.6227865 4.5354013 4.3847227 4.759466 4.463561 4.213107 4.3748455 4.7196407 4.8067737 4.572023
1369096_at 3.8711307 3.7309132 3.710506 4.135176 3.8449457 4.2119265 3.7788682 3.9230077 3.8249426 3.7629786 4.090066 4.036521
1369097_s_at 6.605493 6.6140924 6.4194283 6.6077385 6.5239415 6.464768 6.1861725 6.702629 6.739561 6.388105 6.536578 6.061969
1369098_at 4.0467825 3.9227257 3.8360033 3.8993704 4.0542097 3.9716384 4.285206 3.751779 3.7396586 3.7310784 3.850603 3.9457636
1369099_at 7.8468885 7.8725657 7.2889233 7.6879015 7.5014944 7.335058 7.5133777 7.839498 7.913532 7.917109 7.843006 7.431534
1369100_at 4.073353 4.0986404 4.1281548 3.9762385 3.8960612 4.271779 3.8600192 3.7766798 3.7159343 3.7659516 4.1407022 3.9955559
1369101_at 7.720902 7.523049 7.4032865 7.4376135 7.4067783 7.377125 7.652813 7.623152 7.9665747 7.6318216 7.5656695 7.434601
1369102_at 3.891125 4.1476116 3.9277134 3.9924836 3.7855797 3.7701283 4.110088 4.1854095 3.9684622 3.810298 3.9106257 3.7796974
1369103_at 4.750226 5.22957 5.1720176 4.652996 5.1194215 4.863052 5.052321 4.7945547 5.0391626 5.0620565 4.9687395 4.9823565
1369104_at 5.9170113 5.4268622 5.4714274 5.331914 5.8834534 5.5563865 5.8457255 6.055595 5.51953 5.734782 5.5444236 5.459513
1369105_a_at 3.6302319 4.0842886 4.2050457 4.778754 3.6229866 3.7993827 3.6553743 3.6265726 3.949549 3.523858 3.784751 3.9589286
1369106_at 4.328805 4.5679846 4.333621 4.685942 4.447108 4.689971 4.688053 4.0288553 4.6460385 4.678316 4.4411316 4.647536
1369107_at 3.869091 3.6740427 3.8360033 3.9460435 4.047388 4.0965075 3.8380866 4.0204153 3.6218536 4.0128107 3.8527038 4.2990265
1369108_at 3.8080688 4.0037394 3.8741088 4.028423 4.0767593 4.0387564 4.0128355 3.90851 3.8904662 3.884804 3.699899 4.1481085
1369109_at 3.6147974 3.4374878 3.7119014 3.8334615 3.6839244 3.662967 3.5669043 3.6582856 3.5943565 3.588045 3.3887017 3.7258434
1369110_x_at 9.264891 10.529154 7.5858374 10.02747 9.773058 9.287647 9.836275 9.953482 10.548089 10.040246 9.3365755 9.862795
1369111_at 13.891391 14.04045 14.017767 14.008175 14.081319 14.058748 14.00069 14.0106735 13.953422 14.097779 14.054173 14.088575
1369112_at 4.1519556 4.106147 4.126585 4.1774893 4.371712 4.164397 4.200837 4.443696 4.422216 4.241632 4.4463015 4.2952495
1369113_at 3.2382915 3.2565296 3.8020427 3.3037868 3.4535508 3.2838984 3.295514 3.4371479 3.3455822 3.2318501 3.4955504 3.3641832
1369114_at 3.303529 3.0795276 3.2800267 3.3595345 3.2178438 3.234252 3.499299 3.2623603 3.1847403 3.2521799 3.5496366 3.3937845
1369115_at 4.6575174 4.906216 4.928519 4.501733 4.4835052 4.7556624 4.836223 4.6440077 5.1587286 4.476736 4.8875084 4.6939654
1369116_a_at 5.7552695 5.638054 5.5954003 5.488448 5.7202034 5.861373 5.729337 5.579185 5.7287545 5.406745 5.750498 5.7438107
1369117_at 4.3630905 4.362031 4.119569 4.129341 4.366424 4.1443753 3.7767806 4.193746 4.094645 3.9648154 4.0237617 4.308907
1369118_a_at 4.3445835 4.3759193 4.6524663 4.351934 4.401346 4.3173923 4.149901 4.3886223 4.16054 4.5456753 4.8125114 4.442212
1369119_a_at 4.572056 4.5963125 4.4445124 4.415967 4.4997873 4.5189996 4.7072277 4.2022734 4.5505075 4.409813 4.355974 4.591403
1369120_a_at 7.226 7.157214 7.1791177 6.9082685 6.949574 7.216535 6.8653226 6.6313567 6.840924 6.81939 6.998591 7.0099187
1369121_at 5.0368185 4.962206 4.7938766 5.04623 4.723543 4.9565425 4.900363 4.9917264 4.902774 4.6913767 4.7089157 5.074421
1369122_at 7.162567 7.9917216 7.8671136 7.802652 7.740483 7.667775 7.505795 7.771858 7.7178893 8.105534 7.9405465 8.302393
1369123_a_at 5.8423505 5.7892966 5.5566826 5.7924013 5.730977 5.457065 5.8746934 5.7115827 5.802186 5.661785 5.6516876 5.629175
1369124_at 4.218255 4.07413 3.8360028 4.2448215 3.9150581 4.266568 4.0387096 4.083585 3.8998961 4.160757 4.282157 4.160528
1369125_at 3.451724 3.20614 3.2402494 3.3994277 3.1913166 3.3258686 3.2480938 3.4068773 3.529788 3.4970427 3.300033 3.4037156
1369126_at 3.7722044 3.6924236 3.8127203 3.744051 3.4905338 3.7970793 3.67739 3.8305442 3.9097576 4.1183357 3.7459397 3.7056618
1369127_a_at 6.4232326 6.3048835 6.6387043 6.1160636 6.121236 6.503045 6.3832564 5.9703074 6.436858 6.2901373 6.042561 6.6878448
1369128_at 4.3198347 4.0575275 4.018669 4.1610327 4.012493 4.552993 4.0391693 4.322626 4.459507 3.8779206 4.321609 3.840398
1369129_at 3.682817 3.9441726 3.96213 3.7894742 3.8122723 3.728492 3.8177047 4.0236764 3.726166 3.6418822 3.9571931 4.24037
1369130_at 4.700613 4.611516 5.0288725 4.4539976 4.3646865 4.48544 4.479752 4.558885 4.8043814 4.7552037 4.6376877 4.594624
1369131_at 3.9409485 4.089683 4.0058064 3.772984 4.0082045 3.882337 3.9206324 4.0835853 4.2157283 3.9029472 4.024013 4.092926
1369132_at 5.241342 5.278651 5.2621174 4.862735 4.916724 5.436928 5.1544333 4.9746437 5.306857 4.987089 5.0688353 5.5748277
1369133_a_at 3.6484144 3.776975 4.0368156 3.6962953 3.72013 3.5754247 3.573064 3.6933308 3.6314557 3.5212634 3.637711 3.9456458
1369134_x_at 3.5992932 3.5858424 3.6740391 3.773397 3.476923 3.6709309 3.429389 3.6913433 3.6572213 3.7845669 3.5832837 3.775343
1369135_at 6.1665998 6.334758 6.3207784 6.178503 6.2275796 6.302412 6.26895 6.0720296 5.850141 5.833389 6.101854 6.2297883
1369136_at 4.3585663 4.120303 4.227228 4.0003314 3.8967006 4.1475697 3.9588883 4.203908 4.0422945 3.9528005 3.784751 4.353265
1369137_at 5.0330534 5.0077496 4.7217746 4.9216757 5.0139084 5.0527134 5.0215383 5.0991325 4.9374065 5.184866 4.8445654 4.7160587
1369138_a_at 4.1937113 3.5687628 3.6413636 3.7292366 3.8208091 4.07951 3.8238728 3.9011486 3.9991577 3.8290105 3.8283775 3.6081812
1369139_at 3.7683043 3.6748927 4.194154 3.7586832 3.854093 3.7097628 3.9857743 3.6659954 4.0928993 3.8228905 3.5493715 4.2795725
1369140_at 4.069125 3.9678378 4.0316515 4.1552005 3.8843207 4.2001233 4.1565113 4.0773096 4.0444937 3.9898317 3.809746 3.9738684
1369141_at 3.4681027 3.3525634 3.2651672 3.377785 3.4531527 3.7650437 3.7467372 3.7353408 3.5728219 3.5489645 3.4734273 3.6381369
1369142_at 3.5385072 3.7580879 3.6127264 3.7105587 3.9230554 3.6516364 3.7575738 3.7608578 3.4778123 3.7656887 3.7079935 3.8358684
1369143_at 4.2660336 4.0098257 3.888264 4.2330666 3.956708 4.20294 3.9004667 4.0895767 3.9936218 3.9985828 3.916892 4.092386
1369144_a_at 4.036824 4.223748 3.9231386 3.9218466 3.9450822 3.8668437 3.7573721 3.9525363 4.013753 3.969072 3.735767 3.7580023
1369145_a_at 4.560139 4.371684 4.5933266 4.216108 4.1267505 4.238817 4.497549 4.634932 4.6437917 4.4475803 4.59903 4.4244785
1369146_a_at 7.3059387 6.470184 6.4150453 6.711543 6.3613605 6.176646 6.389948 6.9686794 7.467409 7.6367683 6.0005326 7.1355085
1369147_at 4.822292 4.468769 5.0405583 4.62309 4.8914046 4.6321325 4.2509446 4.541726 4.505351 4.4852786 4.4864187 5.0680842
1369148_at 7.6475987 8.297689 7.933609 7.9540496 7.9203753 7.901829 7.7959294 8.101516 7.893422 7.930348 8.104637 8.08477
1369149_at 4.687231 5.1057053 4.772856 4.950553 4.845593 4.8548837 5.1239433 4.816608 4.7816987 4.871131 5.250475 4.9071217
1369150_at 8.506621 8.051084 7.907181 8.4032135 8.354685 7.8338532 8.61777 8.198136 8.067653 7.7494655 8.210535 7.732299
1369151_at 5.186392 5.0660753 5.2625566 5.1283245 5.2647276 5.1776876 5.365996 4.8304653 5.0930037 5.307946 5.1912975 5.1306376
1369152_at 7.2045245 6.820521 6.5974603 6.579337 6.5656276 6.747548 6.9759154 6.9446125 7.2642183 7.365519 6.8972073 6.812413
1369153_at 3.456508 3.6752772 4.179074 3.9436598 3.9162242 3.8077648 3.74327 3.8738453 3.5174851 3.6817148 3.7947178 3.6094122
1369154_at 3.8155112 3.9989722 3.947232 4.255064 3.766087 3.8325849 3.8712523 4.0835853 3.9893098 3.8786972 4.05571 4.108035
1369155_at 4.9345284 4.50201 4.621679 4.460763 4.4874334 4.7243843 4.7021947 4.5625763 4.8125668 4.211403 4.7089157 4.7160587
1369156_at 6.7934775 6.7843275 6.633147 6.881537 7.2641473 7.0033197 7.042203 7.3252177 7.2579284 7.389429 7.2978044 7.033151
1369157_at 8.902937 8.605938 8.564787 8.751566 8.633175 8.675563 8.679554 8.745941 8.602484 8.59618 8.641443 8.565653
1369158_at 4.1265707 3.976621 4.1363087 4.2057533 4.029786 4.079422 4.536518 4.460075 4.1146307 3.8367147 4.0303345 3.9291084
1369159_at 4.874346 4.6562595 4.8788857 5.172857 5.1142225 5.58699 4.825132 4.898914 5.162106 4.742118 4.7247725 5.3448668
1369160_a_at 4.387779 4.5776467 4.9829717 4.693301 4.753977 4.254938 4.8036633 4.420159 4.3620234 4.2961354 4.453482 4.583948
1369161_at 9.365004 8.975661 8.904873 8.754856 9.0918455 8.64712 8.836312 9.339914 8.598075 8.568295 8.552433 8.843029
1369162_at 4.0771093 3.6403563 4.0002065 3.8066463 3.5543196 3.7609575 4.235053 3.7799237 3.8011305 3.7720478 3.6089902 3.8412344
1369163_at 5.0642567 5.4538527 5.2923946 5.070874 4.95537 4.903427 4.9591208 4.811191 4.81266 4.805293 4.9941845 5.1212473
1369164_a_at 4.1558356 4.2812805 4.4722614 4.479392 4.291924 4.4948673 4.3657417 4.546803 4.257777 4.4640813 4.245651 4.416578
1369165_at 4.209853 4.0225315 4.104884 4.067662 4.2346783 4.3174324 4.1692333 3.819585 4.0517006 4.1137934 3.869912 4.0621223
1369166_at 4.036294 3.7962835 4.160624 4.2556353 3.9535627 3.8919735 3.9385798 3.8062983 4.0444937 3.9208174 4.083333 4.0155993
1369167_at 5.6694884 5.468372 5.496894 5.310927 5.4573193 5.6957874 5.868042 5.4224315 5.34731 5.466867 5.511203 5.76398
1369168_a_at 5.373965 5.158039 4.8342843 5.0217752 4.7328486 5.0606446 5.3864846 5.034921 5.14138 5.650287 5.0712333 5.174524
1369169_at 9.664388 9.3649845 9.569952 9.36036 9.415475 9.063373 9.341598 9.446696 9.624259 9.365189 9.542731 9.460776
1369170_at 3.7619326 3.8772268 3.802115 3.785021 3.7562137 3.9764612 3.982026 3.7837472 3.7306569 3.9213223 3.8796132 3.7896502
1369171_at 11.155971 11.105269 10.247214 11.315704 11.149455 11.269828 11.077093 11.232486 11.148385 11.094739 11.18305 11.10148
1369172_at 3.8715875 4.247772 4.2353745 3.6527262 3.9914184 4.159194 4.0936217 4.2424555 3.8250942 4.191078 4.1543856 4.0726566
1369173_at 5.165315 5.3210735 5.1986117 4.8813524 5.3874564 5.159555 5.3154745 5.1985273 5.4496903 5.3030796 5.57542 5.1891828
1369174_at 6.973629 7.0940504 6.8852606 7.1044164 7.290641 7.050845 7.273163 7.213078 7.110194 7.2163515 6.8917055 6.6765103
1369175_a_at 3.658421 3.7002769 3.8752797 3.679163 3.8595445 3.9030719 3.5457728 3.8469985 3.6631765 3.679405 3.6377811 3.7949324
1369176_at 6.4296126 6.326141 6.2539783 6.0620003 6.11262 6.390683 6.094851 6.2284293 6.211727 6.134991 5.964664 6.124875
1369177_at 7.006011 6.756527 6.9144316 6.9022694 6.691029 6.7221274 6.937464 7.202621 7.049354 7.0705776 7.0131197 6.93177
1369178_a_at 4.3051124 4.056891 4.3117127 4.3160458 4.1732545 4.4179897 4.0707445 3.8654163 4.3599863 4.158642 4.081787 4.2764974
1369179_a_at 5.946827 6.285076 5.768368 6.1438437 6.118278 6.1344457 6.7636766 6.0953045 6.25935 6.329987 7.1207223 6.347897
1369180_at 4.759781 4.5928626 5.1431894 4.7527533 4.8277655 5.3425703 5.081143 4.9791307 5.1623116 4.929326 4.740591 5.147584
1369181_at 6.359983 6.57856 6.325979 6.2572064 6.4595685 6.155259 6.292671 6.234326 6.8237534 6.990681 6.270645 6.319738
1369182_at 3.896721 3.9181042 4.3974967 4.102497 4.2003317 3.859763 4.164584 4.16024 4.0164876 4.158934 4.252201 3.8529463
1369183_at 4.918869 4.579629 4.678031 4.7362747 4.6956787 4.4988303 4.847764 4.7358007 4.371661 4.698715 4.8688173 4.7489243
1369184_at 4.1458125 3.771431 3.7016635 3.8862655 3.9643857 3.8584616 3.7337854 4.0518312 3.5753725 3.7342434 3.8310244 4.0923853
1369185_a_at 5.161422 5.159553 5.36975 5.100157 4.8563614 4.9003377 5.0627584 5.0178204 4.9342184 4.930489 5.0357647 4.9201255
1369186_at 7.5464797 7.852402 7.80536 7.6074996 7.3265347 7.5219226 7.235092 7.7817125 7.553198 7.42121 7.6441784 7.605683
1369187_a_at 7.3448777 7.0211506 7.0753436 7.1374683 7.2222004 6.916949 7.782072 7.3938293 7.1047244 7.1828346 7.403747 7.3189654
1369188_at 4.1204085 3.7334008 3.870239 4.140032 4.008145 4.0106397 4.183247 4.1549225 3.8272905 3.686494 4.047654 3.8210661
1369189_at 5.501425 5.0239067 4.966203 5.107278 4.9082894 5.3053217 5.228016 5.0628786 5.052344 4.779114 4.944887 5.201779
1369190_at 5.5376816 5.5820317 5.867136 5.5033445 5.3773828 5.460695 5.203309 5.512717 5.692654 5.4743376 5.216189 5.7278223
1369191_at 3.7757075 3.49899 3.7667756 3.4247425 3.6591864 3.6012049 3.613622 3.6038864 3.3926578 3.4286182 3.5187469 3.723799
1369192_at 4.5528636 4.99473 4.5299373 4.435072 4.622059 4.5667644 4.4927483 4.764908 4.3597493 4.3370075 4.9420867 4.4349093
1369193_at 5.205857 5.56835 5.1238904 5.173481 5.4203405 5.092216 5.5057755 5.0376196 5.066748 5.4968395 4.9787674 4.7987423
1369194_a_at 3.5994167 3.8162332 3.5985842 3.8566897 3.901743 3.6910546 3.9038239 3.5789192 3.7370188 3.6640708 3.636127 3.9269032
1369195_at 5.3399444 5.9940653 5.9186964 6.1054177 6.131731 5.701788 5.9871054 5.611882 5.689378 5.657735 5.9818416 6.1247687
1369196_at 5.458272 5.7016745 5.492797 5.90633 5.281333 5.582344 5.304721 5.351351 5.346674 5.269639 5.3718214 5.7555513
1369197_at 6.0024486 5.623124 5.994132 5.8028426 6.153014 5.831524 5.8437834 6.1584578 6.0597415 6.2016983 6.14362 5.865114
1369198_at 5.054772 5.05397 4.9428134 4.7422543 4.8287697 4.9151835 4.826877 5.030843 5.0278177 5.2205987 5.001388 4.9596424
1369199_at 4.833151 4.563955 4.752687 4.6609774 4.711586 4.8988953 4.939294 4.5323963 4.570983 4.715887 4.5924892 4.7842727
1369200_at 10.139288 9.700462 10.093036 10.10395 9.9998455 9.6891 9.858276 9.994128 9.998445 10.014765 9.874811 9.739473
1369201_at 5.358832 5.1239395 4.7671623 5.159562 5.4765515 5.3753986 5.4062157 5.637441 5.103191 5.2018204 5.394096 5.3726616
1369202_at 3.5556853 3.500052 3.6220162 3.1541677 3.3800986 3.62231 3.5784445 3.3848548 3.327038 3.3798845 3.322714 3.4285028
1369203_at 3.813533 3.8933175 3.713587 4.184756 3.88709 4.096234 4.168601 3.880127 3.7224827 4.1469555 3.7970374 3.9501767
1369204_at 7.1978006 7.633828 7.3251643 7.502621 7.309027 7.3197813 7.0540557 7.1745815 7.49242 7.508855 7.342317 6.967365
1369205_at 5.1243677 4.845489 5.215812 4.4665403 4.7781124 5.095296 5.13315 4.857822 5.0748096 4.9983683 4.749216 5.2880483
1369206_at 12.650642 12.616272 12.625779 12.716973 12.636459 12.699904 12.677994 12.72877 12.701362 12.546435 12.587071 12.526083
1369207_at 4.295947 4.8074384 4.6354723 6.18476 4.4975657 5.005275 4.183217 4.5673866 4.615701 5.383725 5.3715525 4.364112
1369208_at 5.958219 6.2619433 6.618645 7.940514 6.6190653 6.6380706 5.8779197 5.801084 6.322309 6.295486 6.998591 5.8988905
1369209_at 6.826887 7.0105124 6.993946 6.9232836 6.7090354 6.7462277 7.096584 6.830733 6.9795566 6.922869 7.0287423 6.851041
1369210_at 3.4272974 3.445972 3.291923 3.2761538 3.213308 3.214195 3.3695786 3.4135025 3.146158 3.2391212 3.4334044 3.5020583
1369211_at 6.2177906 6.106114 5.8699136 5.906987 5.8342805 6.1079345 5.845539 5.9292836 5.9298196 5.8199935 5.833099 6.135177
1369212_s_at 7.1029706 7.385713 7.6120524 7.621546 7.6296706 7.3246436 7.4839783 7.230368 7.2188926 7.443535 7.2390428 6.931154
1369213_at 4.8743587 4.6098757 4.9180236 4.7809134 4.737381 4.768255 4.712426 4.4514203 4.77518 4.859665 4.4324136 4.9823565
1369214_a_at 5.5290513 5.266225 5.36666 5.376372 5.149856 5.7029643 5.2322607 5.0835443 5.1576743 5.1097546 5.607804 5.3731484
1369215_a_at 10.0901575 10.001184 10.267365 10.133571 10.020633 10.089163 9.874256 10.1969 9.991832 9.824662 10.003287 9.975782
1369216_a_at 5.506875 5.5863857 5.2561283 5.5664883 5.340786 5.3890038 5.2915564 5.532523 5.6616297 5.3131447 5.327371 5.5944138
1369217_at 4.2596793 4.1612797 4.24631 4.1026697 4.0326557 4.146411 3.9138215 4.140517 3.8013039 3.9568863 4.3398314 4.2295885
1369218_at 7.780362 7.3293 7.0588965 7.4226265 7.144891 7.127543 7.39855 7.7911496 7.8763223 7.524254 6.954537 7.1257467
1369219_at 5.6781974 5.827832 5.802028 5.6815166 5.7698517 6.050327 5.668505 6.055822 5.7425575 6.0268908 5.603595 6.3922305
1369220_at 8.041935 7.6288567 7.39088 7.580757 7.384683 7.2890368 7.587734 7.5850277 7.5800347 7.843513 7.3085885 7.152314
1369221_at 6.0224023 5.615986 5.9293976 5.9355173 5.606953 5.676772 5.731241 5.7625675 5.4618053 5.763953 5.7968616 5.9266977
1369222_at 5.1555815 5.2360578 5.334463 5.045007 5.399764 5.383382 5.3303127 5.0902586 5.4841833 4.7750034 5.4247565 5.113347
1369223_at 6.836893 6.476588 6.480452 6.384725 6.2977734 6.500224 6.1947193 6.6158047 6.2132454 6.4077287 6.5299273 6.4126086
1369224_at 10.731357 10.356186 10.997026 10.995551 11.000579 10.768843 10.784426 10.653696 11.309519 11.230147 10.1454735 10.897637
1369225_at 12.259052 11.963427 11.866613 11.918137 12.132208 12.198897 12.263086 11.91466 12.131143 12.145684 12.112496 12.243852
1369226_at 8.187326 8.020887 7.6932936 8.137785 8.174595 7.882677 8.236317 7.9710565 8.257774 7.942306 7.933603 8.065405
1369227_at 6.5534973 5.8941174 5.317992 5.6741986 5.470379 5.5487127 5.863603 6.543717 6.124536 5.904553 5.6545777 5.3940005
1369228_at 5.3194547 5.2745886 5.304263 5.428665 5.0928874 5.083166 5.068263 5.6102467 5.2947016 5.314382 5.0393286 5.6470857
1369229_at 5.570466 5.502555 5.581789 5.43275 5.5173945 5.7063975 5.4025707 5.385418 5.416734 5.319557 5.631881 5.7741647
1369230_at 4.1803055 4.274729 4.0476046 4.2048492 4.1739907 4.284529 4.311496 4.260379 4.227053 4.1616974 4.388593 4.27266
1369231_at 4.7124066 4.503749 4.4333773 4.922754 4.550284 4.6192436 4.7827296 4.6651773 4.198917 4.451925 4.2429185 4.1230984
1369232_at 4.3325195 4.4464407 4.7299576 4.1855936 4.7058992 4.634375 4.5303206 4.436304 4.4413505 4.2593765 4.5511994 4.373044
1369233_at 3.6658962 3.787172 4.340467 3.938049 4.0934105 3.893034 4.023223 3.6337838 4.133845 3.9868588 3.827591 3.779419
1369234_at 7.7491508 7.524998 7.5310936 7.5045958 7.4095335 7.3328223 7.59547 7.8743424 7.879497 7.712306 7.6323404 7.4955335
1369235_at 4.6016307 4.7315836 4.527011 4.433939 4.49564 4.7488804 4.591824 4.498474 4.6806316 4.134506 4.5989866 4.367206
1369236_at 5.3292 4.9969864 4.987413 5.2118616 4.9638567 5.155454 5.2396946 5.2680216 5.300931 5.09717 5.008197 4.962016
1369237_at 4.931371 4.917956 4.7076845 4.685942 4.456899 4.857607 4.7078333 4.62711 4.8742466 4.4860406 4.7781157 4.770003
1369238_at 9.484529 9.86391 9.960106 9.80793 9.918352 10.06204 10.214812 9.244597 10.13095 10.088509 10.007842 9.670169
1369239_at 3.548718 3.9897897 3.8685255 3.884985 3.6894789 3.7141087 4.138038 3.7735007 4.0241356 3.9330957 3.5773342 4.212486
1369240_a_at 5.4345684 5.3241606 5.2771254 5.360092 5.364931 5.426961 5.3007226 5.6794176 5.484495 5.1200905 5.201314 5.628523
1369241_at 5.4240675 5.4200273 5.3252063 5.0860233 5.0672946 5.1446104 5.3215647 5.182625 5.161031 5.209468 5.2552137 5.367325
1369242_at 3.3107662 3.4119737 3.5572326 3.406315 3.4692485 3.8164852 3.6318443 3.3872228 3.5633202 3.6628952 3.3744593 3.58245
1369243_at 3.9284256 4.0331326 3.5613234 3.961603 3.7873294 4.098117 3.6747508 4.016002 3.747002 4.0456023 3.8627758 3.8242922
1369244_at 6.728002 6.8860455 6.271882 6.5809865 6.3483686 6.2597947 6.6644063 6.7343426 6.899631 6.731166 6.5056047 6.4909286
1369245_at 4.1301517 3.8475695 3.958476 3.9199362 3.979989 4.228019 4.0004005 3.9747233 4.1032515 4.159829 4.091213 3.9544067
1369246_a_at 3.9675846 3.658292 3.651962 3.4707115 3.6526582 3.6568232 3.7142184 3.493673 3.5199986 3.4173348 3.6308813 3.8786254
1369247_at 6.1774464 5.634004 5.7363124 5.6893525 5.6651216 5.8321724 5.8589854 6.1077094 5.8834095 6.039101 5.4607835 5.433291
1369248_a_at 7.9911685 7.5848722 7.477631 7.6917443 7.248828 6.4580393 7.32846 7.6533895 8.247052 7.9295945 7.6150866 7.3918376
1369249_at 8.422414 8.103016 8.175037 7.834327 8.010044 7.9111037 7.963191 8.298243 8.021831 8.396362 8.203012 8.247343
1369250_at 4.657643 4.8365893 4.92682 4.758437 4.804957 4.7814317 4.936677 5.152841 5.01527 4.657689 4.8842916 5.0463862
1369251_a_at 5.5684805 5.1820116 5.2555656 5.232484 5.288224 5.318061 5.2914257 5.369114 5.2011633 5.074937 5.2025533 5.2294607
1369252_a_at 5.176113 5.570981 5.521982 5.3255515 5.1471844 5.4515133 5.1389284 5.10905 5.3159137 5.3053684 5.3489122 5.3830733
1369253_at 3.8506646 3.7768064 3.6987026 3.6907508 3.4828386 3.7076285 3.74327 3.7532327 3.6929734 3.6280992 3.7005322 3.6190612
1369254_a_at 4.0551357 4.2036257 3.745006 4.094224 3.614149 4.0283837 4.1386776 3.9849524 3.9664009 4.4379005 3.9234536 4.0788317
1369255_at 7.011072 6.248152 5.8052473 6.2094803 6.157553 5.7950354 6.4791355 6.501415 6.6175222 6.223722 6.2514744 6.2375536
1369256_at 5.6303554 5.4113317 5.286009 5.499932 5.021966 5.3481264 5.531513 5.3574367 5.644691 5.886065 5.44194 5.3470917
1369257_at 4.865338 4.7129135 4.779206 4.812041 4.6674204 4.6678195 4.7709446 4.541754 4.3462305 4.8726788 4.5800157 5.0474987
1369258_at 3.218216 3.178052 3.167643 3.4096954 3.2294312 3.1372411 3.4601097 3.2361171 3.1908448 3.4273245 3.4802568 3.3514874
1369259_at 7.8294983 7.507829 7.9185057 7.2638874 6.734529 6.2912507 7.670045 6.871969 8.17309 7.457374 7.593728 7.9780626
1369260_a_at 4.103401 3.8308203 4.0153303 3.9259171 3.9206007 4.0562267 4.108413 4.2084875 3.967477 4.058774 4.1760063 4.2822666
1369261_at 4.8536882 4.497509 4.940743 5.1850634 5.150942 5.001652 5.0309854 5.01639 4.6522527 4.9241786 5.090763 4.852109
1369262_at 6.9711494 7.049939 7.064732 6.971078 6.8277874 6.697756 6.8560257 7.2447476 7.0344563 6.8274565 6.9758515 6.7757816
1369263_at 3.6302319 3.196572 3.3341815 3.521739 3.3836815 3.5017996 3.429389 3.7518315 3.4334476 3.2327452 3.2675204 3.434718
1369264_at 5.1148777 5.1189227 4.854766 4.7928495 5.0701137 5.277383 4.8842506 4.895895 4.8024406 4.8328 5.273638 5.0943084
1369265_at 6.532272 6.187478 5.7545605 6.225921 6.6362267 6.4957395 6.5927525 6.7469983 6.5883865 6.716028 6.4750834 6.5323153
1369266_at 5.694836 5.447212 5.370442 5.541782 5.479745 5.890872 5.4906454 6.6609635 5.6615267 5.6276593 5.93511 5.256725
1369267_at 4.0136633 3.941142 3.630116 3.9787588 3.967067 3.7719631 3.8722188 3.9651597 3.9712121 3.7144177 4.0291586 3.86804
1369268_at 4.184359 4.5042663 4.2813797 3.9154477 3.958834 4.270525 4.213159 3.9872608 4.2603817 4.207849 4.143725 4.052838
1369269_at 9.118849 8.940873 9.168265 9.117814 8.814779 8.827622 8.990353 9.167942 9.058386 9.189134 9.125566 9.023997
1369270_at 9.308929 8.736746 8.544827 8.786735 8.781305 8.629044 8.70793 8.689482 8.890874 8.773988 8.646502 8.830234
1369271_at 4.539311 4.1467824 4.329894 4.4719996 4.1140203 4.250381 4.1283026 4.3897185 4.1839786 4.0161543 4.24102 4.1173544
1369272_at 5.8142843 5.6417823 5.542398 5.7365046 5.673653 5.514849 5.0655336 5.224197 5.7998037 5.261559 5.462924 4.8202767
1369273_a_at 4.0867434 4.2690406 4.1561656 4.1997023 4.201499 4.2054267 4.3241615 3.7978494 3.9759285 4.7401667 4.2684755 4.4136724
1369274_a_at 4.2362275 4.3192034 4.2809653 4.254462 4.4421296 4.4384766 4.370151 4.0639343 3.8517303 4.3662033 4.5232882 4.45128
1369275_s_at 12.848702 12.654933 12.619738 12.676535 12.640691 12.412343 12.665394 12.601862 12.778693 12.46918 12.45628 12.648502
1369276_at 4.9977 5.0544925 4.2805514 4.790616 4.418834 4.7583537 4.9092927 4.8832607 4.788422 4.9586387 5.1827335 4.639283
1369277_at 5.7019415 5.5231557 5.6170115 6.22281 5.9392676 5.9810467 5.655467 5.8514233 5.7844844 5.438241 5.875241 6.046948
1369278_at 7.701822 7.769761 7.9712863 7.656725 7.812215 7.5851808 7.875619 8.03479 8.150497 8.295181 8.119744 8.123106
1369279_at 5.5781097 5.4044576 5.928706 5.6571894 5.62309 5.7863197 5.596582 5.529334 5.370706 5.550143 5.589306 5.803796
1369280_at 4.4628763 4.280626 4.3659167 3.9986234 4.259474 4.284529 4.015658 4.339608 4.077264 3.909179 4.356002 4.222013
1369281_at 3.3350306 3.5496635 3.5392847 3.6127622 3.4535508 3.4261053 3.585519 3.4677489 3.414738 3.4351687 3.2474053 3.3422854
1369282_at 3.4407282 3.541606 3.2480867 3.4529126 3.2641182 3.6411974 3.2113416 3.2395976 3.508099 3.404993 3.2870831 3.2846296
1369283_at 3.7334664 3.8232093 3.9093778 3.4329324 3.6364036 3.9946644 3.9698782 3.8891022 3.8948655 3.779004 3.8098505 4.0175896
1369284_at 5.5246477 5.4576664 5.4619083 5.067788 4.6947584 5.1468124 5.1225014 4.886244 5.1194744 4.6584635 5.0688257 5.362465
1369285_at 6.563283 6.1329885 5.8098154 6.1661186 6.4006658 6.4564624 6.26895 6.0173907 6.490156 5.7592454 6.3378463 6.3529058
1369286_at 12.418098 12.573004 12.429856 12.583603 12.50664 12.515346 12.538047 12.561754 12.598552 12.457648 12.503729 12.470486
1369287_at 4.3641586 4.38544 4.7122483 4.3571134 4.4649415 4.3478556 4.4764214 4.6373816 4.32528 4.4675407 4.4275126 4.7579594
1369288_at 4.464876 4.362479 4.318493 4.4598737 4.3283525 4.5568194 4.2591867 4.5136538 4.294864 4.133319 4.506873 4.5303593
1369289_at 9.669673 9.381073 9.174253 9.194483 9.219867 9.132521 9.254079 9.254483 9.540107 9.530706 9.110892 9.221067
1369290_at 4.631283 4.903428 4.734888 4.8338823 4.5619183 4.832174 4.6833706 4.6409254 4.6297092 4.6793127 4.5851827 4.771593
1369291_at 10.651686 10.278368 10.17407 10.327577 10.064959 10.299005 10.00675 10.4217615 10.158997 9.953188 10.03118 9.848765
1369292_at 4.1579866 4.686021 4.481698 4.2913427 4.437763 4.776704 4.2652793 4.433866 4.223118 4.4296503 4.16116 4.398015
1369293_at 5.9237175 6.15148 6.281731 5.9846277 5.8480835 6.0561075 5.9781375 5.8597655 5.9705443 6.015418 6.0190697 6.333662
1369294_at 4.7780905 4.3910403 4.3647456 4.901951 4.3877707 4.6732774 4.591294 4.3699665 4.598906 4.562086 4.4653034 4.7278886
1369295_at 4.9504995 4.6792946 4.8774576 4.656451 4.9725094 5.197368 4.7139106 4.5673246 4.7149563 4.592297 4.4512825 4.7246323
1369296_at 12.999016 12.930925 12.716419 12.835895 12.952888 12.772015 12.835465 13.091813 12.790633 12.903091 12.788424 12.850038
1369297_at 4.183582 4.0430956 4.114822 4.230643 3.74242 4.333355 4.343591 3.8978038 3.9178655 3.7928624 4.1212006 4.329056
1369298_at 3.86735 4.1160874 4.231845 3.827931 4.294441 4.0603714 4.012957 3.90851 4.045745 3.9618473 4.1649294 3.9400504
1369299_at 4.5873885 4.7955084 4.19195 3.8523529 4.6989856 4.340391 4.243635 4.544444 4.163034 4.165086 4.5545216 4.578073
1369300_at 4.180126 4.6246653 4.3974967 3.99316 4.1122713 4.022195 4.0169177 4.186752 4.208686 4.0373096 4.4434714 4.1715775
1369301_at 4.328468 4.257262 4.4522247 4.2764826 4.384333 4.6307054 4.5387483 4.143476 4.628554 4.27464 4.1420016 4.6672845
1369302_at 4.3630905 4.5797496 4.3586555 4.473608 4.379113 4.6175003 4.497572 4.363959 4.7129297 4.511211 4.405466 4.4372888
1369303_at 3.6141584 3.7375076 3.7110443 3.7872403 3.6159463 3.6048636 4.060484 3.5876956 3.9147732 3.8315327 3.627617 3.794973
1369304_at 6.7198615 7.2411485 6.869422 7.017409 7.3386736 6.949444 6.9546356 6.885479 7.1467204 6.9878716 7.1583095 7.425924
1369305_at 4.462528 4.567862 4.466235 4.633547 4.7860885 4.498101 4.289674 4.676326 4.665865 4.6257925 4.2676907 4.5365314
1369306_at 4.530884 4.5234103 4.4974904 4.3698406 4.5229244 4.7168646 4.394069 4.2887335 4.4226074 4.3228703 4.0606055 4.518344
1369307_at 5.16715 4.7708254 5.05017 4.9421625 4.716266 5.268381 4.9462776 4.889311 4.841492 5.05076 4.9713287 4.930252
1369308_at 5.1243773 4.919794 5.0589485 5.4040093 4.9257617 5.1870747 5.207278 5.183604 4.951781 4.833701 5.0235586 5.1721654
1369309_a_at 4.4005585 4.6919713 4.3553867 4.4579296 4.641427 4.588649 4.6796484 4.463832 4.4216247 4.4414654 4.6685915 4.9268804
1369310_at 5.082445 5.0683174 5.5726376 5.414488 5.229701 5.14641 4.9706573 5.0390806 5.092598 5.3473816 5.579091 4.982357
1369311_at 3.6286433 3.5743454 3.4857833 3.6139567 3.4318511 3.9272065 3.443 3.75376 3.7205682 3.655354 3.5691798 3.702693
1369312_a_at 9.008335 8.768081 8.352118 8.716152 8.638174 8.453244 8.689755 8.685025 8.751763 8.590676 8.434041 8.38825
1369313_at 4.6178455 4.715632 4.634022 4.695265 5.0016174 4.584361 4.646241 4.691485 4.709013 4.669214 5.116104 4.5217543
1369314_at 4.276832 3.7398357 4.0016813 4.1949344 4.096944 4.5416174 4.260035 4.0835853 4.0323143 4.2160096 4.3006167 4.2856708
1369315_at 4.271413 4.1617837 4.773884 4.112238 3.9014175 4.1626635 4.2155514 3.7862191 3.800899 4.145011 4.3764524 4.1268682
1369316_s_at 5.8615675 5.91762 5.738777 5.8911486 5.8565254 5.7984796 5.788751 6.3651867 6.147712 6.3106785 5.997559 6.031305
1369317_at 3.9063628 3.7660184 3.80347 3.406315 3.6766906 3.797528 3.7909746 3.7135131 3.6181982 3.8971045 3.5197446 3.9117713
1369318_at 6.547206 6.2049274 6.5111547 6.651527 6.326453 6.2058516 6.350936 6.827066 6.7129817 6.324398 6.2099214 6.4221034
1369319_at 9.396541 9.421151 9.158671 9.235665 9.065822 9.091724 9.226411 9.127107 9.215111 9.187174 9.230443 9.080808
1369320_at 4.2344646 3.7931347 4.1485834 4.1014366 3.9744842 4.2267 3.89864 3.9626446 4.0551996 4.0713787 4.063861 4.183387
1369321_s_at 3.2537534 3.4126318 3.3113785 3.6884222 3.166983 3.3211424 3.4026382 3.3711946 3.2276542 3.5358407 3.2789178 3.4433074
1369322_at 5.449331 5.0756555 5.1238904 5.4079947 4.8608503 4.915184 4.990433 5.353258 5.3972926 4.947525 5.5131583 5.188543
1369323_at 6.926173 7.4599447 7.4187717 7.2590556 7.351399 7.169191 7.216773 7.4162645 7.436762 7.498223 7.384364 7.1862082
1369324_at 3.4771948 3.4804883 3.486177 3.4053073 3.5007336 3.4902585 3.477912 3.5181124 3.2196367 3.562246 3.6598492 3.5268667
1369325_at 7.0660543 6.584536 6.147277 6.9412413 6.531891 6.2960744 6.7538476 6.7747374 6.9290247 6.590783 6.728502 6.626276
1369326_at 3.8242223 3.6714742 4.3334827 4.1965375 3.939102 3.8344388 3.6559174 4.001569 3.8904457 4.21027 4.2147994 3.9703598
1369327_at 4.6575174 4.277564 4.429453 4.70597 4.2547994 4.1123595 4.0869203 4.0603776 3.993154 4.3460402 4.5307255 4.2934313
1369328_at 6.0513363 5.852745 5.614994 6.0811296 5.700055 5.7290277 5.9656067 5.9854054 5.7611656 6.060707 6.3722734 6.446577
1369329_at 5.4514737 4.9711957 5.188337 5.1701417 5.0600843 5.264706 5.2514787 4.933227 5.1291285 5.1181555 5.2480826 5.4592223
1369330_at 5.1368275 5.099186 4.9105196 5.275687 4.807577 4.687332 5.0748997 5.213302 4.9987073 5.024539 4.9513807 4.792245
1369331_a_at 5.0158467 4.652182 5.090353 4.831075 5.107431 4.935241 4.679119 4.737443 5.0039926 4.776584 5.076494 5.121074
1369332_a_at 4.100793 3.5891066 3.7819934 3.5675325 3.631825 3.7218394 3.984015 3.66235 3.6808593 3.708584 3.7581398 3.8134737
1369333_a_at 3.256627 3.4545133 3.3905337 3.4034088 3.429022 3.2685428 3.382367 3.3168247 3.224772 3.35105 3.3892834 3.460312
1369334_at 4.035555 3.4706311 3.8233552 3.7471714 3.6972785 4.029327 3.8679972 3.5820057 3.662544 3.6703472 3.752291 3.9635808
1369335_at 3.9323862 4.016288 4.529867 3.9314191 4.395371 3.8270783 3.6964939 4.0232196 3.6674678 3.6373174 3.5121999 3.6135857
1369336_at 5.4205446 5.362089 5.174905 5.113512 5.167888 5.664918 5.36381 5.326067 5.1039395 5.4841623 5.6238647 5.1721654
1369337_at 4.350634 4.438152 4.324982 4.183103 4.5294533 4.3208885 4.2174716 4.5402393 4.2512527 4.136872 4.1879544 4.5743656
1369338_at 5.8286357 5.607477 5.804619 5.7457824 5.779666 5.785238 5.478416 5.980242 6.1888623 5.549013 5.704788 5.9668617
1369339_at 5.4862137 5.3685107 5.654096 5.268529 5.279691 5.403381 5.287833 5.571064 5.2863297 5.3121347 5.302169 5.4489317
1369340_at 4.5637007 4.602738 4.2834177 4.3845043 4.450706 4.5002646 4.2481174 4.2756577 4.4778433 4.4719763 4.589351 4.2857018
1369341_a_at 4.0796795 4.0297785 4.171206 4.077324 4.123808 4.1689653 4.079006 4.015645 3.9418952 4.0115576 4.2052116 4.186484
1369342_at 5.308454 5.0625844 5.4213867 5.4040103 5.6422462 5.3316307 5.2402186 5.3991513 5.464394 5.3949347 5.6324215 5.457571
1369343_at 3.5854583 3.543121 3.578001 3.2352402 3.507908 3.5288386 3.4632444 3.4028463 3.6157818 3.4059768 3.4028401 3.6135857
1369344_at 5.4594784 5.441444 4.901352 5.450182 5.13851 5.2357583 5.0760264 4.929517 5.4550986 5.2270947 5.208055 5.1476293
1369345_at 3.964617 3.956156 3.5684047 4.1280613 4.0567513 3.8524506 3.9320998 3.8406687 3.6959429 3.8327925 3.9904082 4.28784
1369346_at 3.6302319 3.5581105 3.5725026 3.3265896 3.6827755 3.4512377 3.6991184 3.7996085 3.5945852 3.3277655 3.4508934 3.8371155
1369347_s_at 5.6914825 5.4583044 5.4680867 5.9490747 5.3936915 5.6033325 5.563278 5.5944266 5.344002 5.43548 5.521578 5.772972
1369348_at 4.60338 4.39815 4.233844 4.3219566 4.3106546 4.437293 4.136081 4.4645777 4.3757114 4.386822 4.1425724 4.2109337
1369349_a_at 3.5979087 3.2961671 3.4644542 3.3595345 3.3630238 3.6019018 3.5541325 3.300745 3.3499665 3.5426292 3.4136024 3.5082948
1369350_at 5.62879 5.137157 5.3794208 5.347306 5.299658 5.5775967 5.0481715 5.575071 5.7675924 5.450304 5.427714 5.483086
1369351_at 4.3519683 4.2811947 4.31059 4.54461 4.4000216 4.7332067 4.1722546 4.1127863 4.2520423 4.1685085 4.13078 4.4841547
1369352_at 6.2990956 5.9123273 5.193517 6.0776734 5.827482 5.497955 6.0135493 6.1252213 6.367237 6.1705475 6.2378254 5.8286743
1369353_at 4.4923444 4.47116 4.454236 4.3140097 4.1886773 4.469538 4.7836027 4.2782326 4.55731 4.1602182 4.6477327 4.4498134
1369354_at 6.639415 6.004206 6.3132443 6.4473996 6.0751576 6.383777 6.164725 6.1277227 6.1567526 6.0510464 6.27609 6.2232137
1369355_at 4.651524 4.749354 4.762671 4.8728447 4.813856 4.8095517 4.8993583 4.8303213 4.62684 5.0263724 5.099013 4.899142
1369356_at 4.1695156 4.039582 4.3081055 4.127678 3.814318 4.5127974 3.9544039 3.8474865 4.1961493 3.9568863 4.260735 4.2990265
1369357_at 4.988888 4.917956 5.329324 4.689047 5.0333996 5.251763 4.840214 4.99473 5.0650344 4.718128 4.639239 4.8226123
1369358_a_at 6.2011986 5.917504 5.879285 5.7111225 5.8652635 5.9824095 5.873645 5.7694583 5.7183 5.728202 5.9544578 6.051175
1369359_at 3.809976 4.117652 4.1467676 3.8059409 3.800406 4.0769463 3.778877 4.155159 4.224454 3.7107792 3.9738529 3.8804967
1369360_at 6.0946903 5.4966345 5.561764 5.525609 6.000284 5.806061 5.8180223 5.3828554 5.891568 5.583353 5.7368436 5.891986
1369361_at 3.5821815 3.6278763 3.4907026 3.6127987 3.4109998 3.6838932 3.5258882 3.6295 3.5929017 3.5498276 3.7487407 3.4126656
1369362_at 5.1092176 5.2413025 5.120054 5.141675 5.134736 4.9088964 5.165115 5.4146013 4.84311 5.171287 5.19584 4.88246
1369363_at 3.5552046 3.6403563 3.596371 3.5868845 3.5874 3.5540392 3.538354 4.0236764 3.3902576 3.898995 3.8663347 3.55699
1369364_at 3.5213335 3.5691156 3.662692 3.406315 3.5636835 3.4332914 3.5402594 3.6093233 3.6195586 3.4877748 3.5034554 3.715909
1369365_at 4.4950757 4.145313 4.252603 4.0511904 4.418027 4.83548 4.3727365 4.533925 4.531785 4.0991015 4.3934855 4.3396316
1369366_at 4.958815 4.506985 4.8183913 4.8902164 4.704332 4.9818563 4.6238313 4.874532 4.8391986 4.9429874 4.572114 4.9617257
1369367_at 4.6144586 4.245558 4.2822213 4.3691545 4.5173135 4.2335477 4.3690586 4.1837626 4.1333356 4.2601705 4.1645064 4.4041996
1369368_at 4.2293897 4.584137 4.2258587 4.2556353 4.1614294 4.3640127 4.1806087 4.2382345 4.050783 4.3868227 4.3947954 4.53473
1369369_at 5.421098 4.759595 5.2555656 4.866638 4.848879 5.0524516 4.8827934 4.6346793 4.8782024 5.3812923 5.137981 4.7747183
1369370_s_at 5.2882295 4.421325 4.882435 4.699573 4.449525 4.8765984 4.8148265 4.412589 4.766333 4.5286636 4.5929894 4.77235
1369371_a_at 4.565362 4.065072 4.1272326 4.350418 4.1793833 4.085409 4.092327 4.1922827 4.203415 3.9539409 4.4630775 3.9666553
1369372_at 5.0040574 4.5399156 4.7978196 4.7684965 4.6201496 4.7490067 4.530804 4.474003 4.490744 4.5505505 4.709056 4.8213663
1369373_at 5.824028 5.627396 5.6337843 5.6378155 5.839761 5.380448 5.518396 5.783021 5.370706 5.6343207 6.0096707 5.542575
1369374_at 4.1573787 4.3621583 4.5474434 4.00115 3.8343005 4.0076923 3.942157 3.7668126 4.0444937 4.005563 3.805873 4.2738376
1369375_a_at 3.6833541 3.752208 3.6466208 3.865267 3.7037742 4.1869574 3.7622182 3.3895035 3.7946956 3.8432775 3.5739663 3.5993223
1369376_a_at 4.2468643 4.0745487 4.369723 4.2729936 4.2258844 4.201619 4.4131823 4.265752 3.9068387 3.9438515 4.0652266 4.2140512
1369377_at 3.3571286 3.5999858 3.617864 3.5870395 3.3394446 3.493371 3.2012575 3.5318415 3.500032 3.6228483 3.57281 3.7330775
1369378_at 4.92542 4.349168 4.1604347 4.374378 4.295555 4.284529 4.439691 4.671011 4.4771423 4.254047 4.4746184 4.306201
1369379_at 4.9991713 4.565304 4.552471 4.681624 4.4986467 4.674705 4.9346676 4.9313674 4.877707 4.8111844 4.9925137 5.5748277
1369380_at 4.2252216 4.53561 4.86802 4.397952 4.3937893 4.7345095 4.316037 4.441615 4.373694 4.234562 4.498478 4.6079345
1369381_a_at 3.7885811 3.6294618 3.614878 3.7326815 3.923151 3.7642841 3.544966 3.5229623 3.46127 3.120218 3.8012762 3.61775
1369382_at 5.880016 5.924202 6.0331945 5.832101 5.69619 5.804233 5.8064013 6.027884 6.076002 5.753751 6.027072 6.001987
1369383_a_at 4.7630405 4.9123774 4.708684 4.4817 4.695485 4.3478556 4.578497 4.6319113 4.60264 4.625428 4.9492455 4.7881384
1369384_at 3.713493 4.079997 4.206176 3.858734 4.2180676 4.423788 3.8611908 3.5946486 3.9696712 3.877683 3.784751 3.7366583
1369385_at 4.5641527 4.4341354 4.3483562 4.2300467 4.2738447 4.3368044 4.4414043 4.385191 4.4479017 4.3753076 4.6690187 4.0768304
1369386_at 4.2636847 4.298004 3.8600907 4.3249807 4.3307834 3.9934757 4.0362453 4.1356974 3.9529324 3.973338 4.1219087 4.2395325
1369387_at 5.7367053 6.017328 5.7703385 5.7720056 5.768304 5.6510515 5.775624 5.5395675 5.9312716 5.55293 5.6880426 5.753703
1369388_at 3.8569424 3.6987727 4.0234756 3.7292366 3.8235633 3.9604702 4.1674023 3.7696152 3.9151058 3.712925 4.0184045 4.3798485
1369389_at 4.386833 4.338465 4.43598 4.0294204 3.8489711 4.536856 4.7711163 4.396479 4.378947 4.004526 4.0187387 4.5208373
1369390_a_at 4.041898 4.3110795 4.3444786 4.4113894 4.306862 4.4316025 4.6707115 4.418378 4.3757887 4.098461 4.4841943 3.979164
1369391_at 4.3440065 4.257471 4.155258 3.9978716 3.8767354 4.2606244 3.9281893 3.6824505 4.232988 4.1565185 3.840326 4.5577235
1369392_at 5.348776 4.707693 4.8221827 4.778804 5.1247473 5.01062 5.2892256 5.1094975 4.977746 4.8349404 4.7928185 4.868355
1369393_at 4.4396076 3.8349743 4.0026364 4.1636844 4.0520597 4.09714 3.736611 3.952132 4.202016 4.296139 4.5855107 4.095111
1369394_at 4.305456 4.3030176 4.369686 4.1958427 4.768955 4.5917053 4.5333524 4.533557 4.7104154 4.538271 4.695368 4.583725
1369395_at 3.4789195 3.240396 3.6962838 3.5412152 3.4081118 3.421284 3.6609836 3.725765 3.3787374 3.5776522 3.539187 3.399673
1369396_at 5.4130216 5.5955243 5.1796045 5.1848116 5.2944746 5.4862347 5.3135586 5.27749 5.3678007 5.521557 5.5171657 5.5623283
1369397_at 5.0664043 4.917956 4.987413 4.950553 4.889214 4.9752736 5.1450205 4.6780233 4.8451986 4.6779127 4.9355016 4.6989384
1369398_at 5.757245 5.4178677 5.3729973 5.2543173 5.157936 5.37547 5.252192 5.145166 5.3848734 5.265294 5.1322203 5.3945174
1369399_at 3.6302319 3.474868 3.5405965 3.521467 3.4946053 3.4130228 3.7276728 3.4213316 3.5038686 3.4458234 3.6813529 3.522907
1369400_a_at 5.14322 5.1093483 4.6227865 5.1784754 4.963267 4.975273 4.983889 5.329844 4.5688868 5.043565 4.944887 5.223261
1369401_at 3.60984 3.2363133 3.4700522 3.3595345 3.2964265 3.2799873 3.4958827 3.7791517 3.5573342 3.5268323 3.1921341 3.4449549
1369402_at 6.9730716 6.7489963 6.4095693 6.8293266 6.762488 6.588579 6.913607 6.6989603 6.935756 6.7377524 6.700766 6.62627
1369403_at 4.3955574 4.5423703 4.4609046 4.303129 4.4000216 4.5487146 4.5975122 4.5996237 4.5610414 4.4971123 4.593235 4.66522
1369404_a_at 4.8181124 4.674882 4.650956 5.0343394 4.9762573 4.696852 4.466591 4.4019814 4.4640894 4.573377 4.8575306 4.54361
1369405_a_at 4.1862516 4.2337956 4.378865 4.0864954 3.9272442 4.1019707 4.198122 4.167592 4.11349 4.3769555 4.5020123 4.138704
1369406_at 4.0822377 4.2266583 4.04858 4.134263 4.1026464 4.4473267 4.187866 4.0655227 4.2731533 4.0720696 4.0224714 4.2087746
1369407_at 6.6414194 6.6807942 5.908993 6.1487064 6.397458 6.381761 6.367437 6.586089 6.599611 6.731213 5.964119 6.172016
1369408_at 4.439504 4.1515803 4.0619116 4.327638 4.022841 4.102283 4.030584 4.1419153 4.2949553 3.955117 4.09811 4.249672
1369409_at 8.089166 7.8914666 8.120904 7.9757614 7.9204307 7.832008 8.202242 8.004175 8.157967 8.171716 8.303156 8.253235
1369410_at 8.202503 7.7571583 7.993797 7.9833384 7.738025 7.8973107 7.781508 7.958054 7.542951 7.500944 7.8296404 8.026923
1369411_at 3.6979344 3.9035084 3.8563335 3.7000399 3.853275 3.80517 4.231451 3.981385 4.029293 3.6627066 3.8661397 3.7296324
1369412_a_at 6.7493334 6.338154 6.5800385 6.7966094 6.728138 6.3073983 6.776485 6.429246 7.007416 6.8062253 6.6481957 6.832635
1369413_at 4.464634 4.3091307 4.558309 4.1713386 4.240261 4.5178905 4.2591157 3.9840033 4.3636136 4.180414 4.478782 4.4372888
1369414_at 9.1052265 9.041801 8.955912 9.025265 9.322235 8.844601 9.223633 9.083368 9.16674 8.994996 9.112333 8.902121
1369415_at 8.151733 8.303316 7.5959544 8.031605 7.378929 8.08177 7.6034164 7.464013 7.2942233 7.6775174 7.8717775 7.0270176
1369416_at 6.1694503 6.024551 5.853792 5.9066563 5.7417974 6.219919 5.9004273 5.8209615 6.129075 6.060671 5.949972 6.081731
1369417_a_at 4.4030914 4.2612367 4.298448 4.3247066 4.413738 4.049163 4.463083 4.1897836 4.168884 4.2979918 4.3168807 4.001065
1369418_at 4.2615147 4.1440325 4.047844 4.361707 4.157559 4.2220783 4.239179 4.0835853 4.198263 4.208788 4.0723586 4.0759706
1369419_at 5.3010163 5.385499 5.1252003 5.1072335 5.004056 5.067337 4.928929 4.994131 5.1593103 5.140277 5.1340117 5.1721935
1369420_at 4.3630905 3.9665666 4.4387875 4.351072 4.380221 4.2392077 4.4780626 4.5384374 4.4972534 4.216056 4.3356357 4.169065
1369421_at 6.7620244 6.2711368 6.14662 6.299762 6.3554 6.3696017 6.486994 6.5429726 6.5192237 6.4373064 6.207537 6.030514
1369422_at 5.1644564 5.0679727 5.187574 5.3254986 4.8927455 5.048412 5.337505 5.1364527 4.9898534 5.1998796 5.1142297 5.328059
1369423_at 4.4015384 4.6464386 4.422206 3.909324 4.4237475 4.289789 4.8932705 4.266258 4.4288597 4.1885996 4.3101783 4.5523005
1369424_at 12.7493515 12.734806 12.6625 12.767747 12.72516 12.593665 12.708612 12.700262 12.755464 12.666059 12.62791 12.7017565
1369425_at 4.0622187 3.9025972 4.164508 3.9488306 4.0905895 4.077854 3.9820263 3.9314911 4.2491417 4.065393 4.100526 4.093788
1369426_at 4.9363728 4.7179675 5.002306 4.902803 4.929678 5.243198 4.772524 4.9274154 5.141624 4.917145 5.001249 4.8059354
1369427_at 9.481393 9.057895 9.320781 9.43797 8.692278 8.728245 8.924804 8.805009 9.5890255 9.406699 9.031924 9.0727415
1369428_a_at 4.627005 4.2786684 4.6074195 3.9454806 4.150132 4.244689 4.6549516 4.281229 4.4271336 4.3904476 4.144088 4.4215384
1369429_at 3.7832787 3.7162292 3.674035 3.7398338 3.5102944 3.7981439 3.5535705 3.7405438 3.7539368 3.7838998 3.602046 4.0248013
1369430_at 9.223664 8.682206 9.223174 6.790947 9.178181 8.904989 9.26358 8.95573 9.322146 9.184414 9.176386 9.229208
1369431_at 4.634254 4.520082 4.687298 4.596727 4.4696608 4.461665 4.778988 4.4906745 4.334349 4.473567 4.201287 4.4952393
1369432_at 5.458315 5.1513863 5.399388 5.1418076 5.2438946 5.227178 5.293438 4.949828 5.4498887 5.2084355 5.33474 5.4390416
1369433_at 4.8985133 4.799131 5.214863 4.9142694 4.885008 5.1176295 5.1717253 4.7491336 4.803744 4.9904923 5.080026 5.078363
1369434_at 3.7819624 3.7037606 3.5895207 3.5948732 3.9127824 3.845 3.6922684 3.745929 3.773505 3.7600791 3.8227854 3.7579577
1369435_at 12.687467 12.277741 12.301886 12.409555 12.279903 12.353587 12.343279 12.434571 12.502085 12.406728 12.379354 12.25217
1369436_at 4.1840935 3.9983675 4.0149317 3.8442504 4.5609884 4.241233 3.9832568 4.0925307 3.8197086 3.9174116 4.0859103 4.0788074
1369437_at 4.7473693 4.8266535 4.612541 4.5389543 4.1876373 4.7058496 4.6584206 4.6335926 4.594501 4.6218224 4.320877 4.79616
1369438_at 4.6028433 4.526183 4.6087756 4.5887747 4.3961306 4.6743894 4.5823264 4.580867 4.5015855 4.3338213 4.5540643 4.7864766
1369439_at 3.7165833 3.4969144 3.5422177 3.7684102 3.6122797 3.7043853 3.6766582 3.6611362 3.7575128 3.7072756 3.5930316 3.5845566
1369440_at 6.9447737 5.7633047 5.781909 5.9706225 5.8575397 6.20431 5.885355 6.902804 4.9668646 4.942144 5.411221 5.243011
1369441_at 4.550905 4.3275666 4.406336 4.2186832 4.1545725 4.352275 4.590761 4.325758 4.2612834 4.3129463 4.3113275 4.786202
1369442_at 3.1577792 3.3989446 3.4436598 3.6003332 3.5712616 3.4447744 3.6791792 3.586363 3.4486828 3.8432775 3.5449033 3.5214744
1369443_at 6.6147113 6.249502 6.527141 6.4933114 6.2783203 6.1575184 6.344982 6.6161256 6.591569 6.2394595 6.5100536 6.463494
1369444_at 3.6727843 3.9713964 3.5990758 3.7915788 3.9587767 3.7990723 3.8679423 3.8076563 3.6447134 3.6136327 3.5675936 3.7353318
1369445_at 6.253634 5.923788 5.5786276 6.366228 5.5335875 5.796628 6.033935 5.950199 5.885409 6.1461062 6.1853576 5.6257954
1369446_at 6.973569 6.6778193 6.9785557 6.7070546 6.6128774 6.673141 6.706771 6.683733 6.693129 6.517976 6.7104206 6.59446
1369447_at 5.882364 5.469618 5.057441 5.4766116 5.529065 5.3156834 5.373064 5.3696 5.3552685 4.908573 5.5162706 5.561484
1369448_at 5.9853644 5.6523476 5.6950045 5.7674904 5.7720547 5.86082 5.7296677 5.9384294 5.5754166 5.8027153 5.6213226 5.854744
1369449_at 5.125183 4.7810183 5.290411 4.8116655 4.968009 5.1139154 5.2897387 4.9391737 5.179647 4.9995594 5.026552 5.302511
1369450_at 11.42954 10.9903755 10.944967 11.237771 11.186284 11.175194 11.160459 10.593767 11.24428 11.172812 11.224039 10.987977
1369451_a_at 3.683488 3.5958629 3.416873 3.6815078 3.6618102 3.6819968 3.7325466 3.4931772 3.5147967 3.7889364 3.5792685 3.599294
1369452_a_at 8.654547 8.1048355 7.9238467 8.2215 8.121246 8.006386 8.254761 8.297985 8.446173 8.396097 8.02548 7.9985895
1369453_at 6.740644 6.779779 6.734912 6.708184 6.9627886 6.823013 6.9884 6.997371 7.0789056 6.967633 6.865539 6.9974813
1369454_at 4.2036753 4.2601986 4.397496 3.9788547 4.03911 3.9896672 4.032175 4.0647697 4.4158635 3.9637976 4.307266 4.110216
1369455_at 8.26216 7.085487 7.526903 7.516576 7.5481615 7.6553035 7.317026 8.266232 6.429512 6.529643 6.84755 6.482615
1369456_at 3.3331637 3.4943116 3.5328794 3.5062456 3.493529 3.38099 3.325215 3.2632391 3.330448 3.1231873 3.3051343 3.453747
1369457_a_at 4.2946305 4.567932 4.3184414 4.515739 4.073447 4.1191897 4.585968 4.441742 4.298422 4.346455 4.3033924 4.467988
1369458_at 4.4411907 4.426003 4.4925313 4.0487595 4.2379317 4.4123545 4.120518 4.4101553 4.258808 4.2023063 4.3805246 4.536278
1369459_at 5.784662 5.755485 5.5594954 5.828912 6.030995 5.8275495 6.0842094 5.839937 5.9009895 5.763544 5.579462 5.737452
1369460_at 5.5931506 5.300282 5.3275127 5.5874543 5.2410917 5.2546773 5.3913417 5.392469 5.7470455 5.2986045 5.4220953 5.5177937
1369461_at 4.0501738 4.0223565 4.130666 3.9790642 3.7714627 3.931893 4.1303434 4.051773 4.0075364 3.9155786 3.9644074 3.9125278
1369462_at 3.6264513 3.8103685 4.071983 3.8805227 3.8593254 3.9764614 4.030801 4.0450497 4.1110716 4.167009 3.949465 4.09897
1369463_at 5.3678417 5.4859014 5.491975 5.014764 5.121701 5.691311 5.2162757 4.972902 4.908889 5.224421 5.344 5.4997654
1369464_at 4.1441584 4.369528 4.524748 4.2569885 4.3649473 4.401037 4.357357 4.059638 4.514736 4.4318137 4.39429 4.711647
1369465_at 12.793826 12.880846 12.864975 12.792887 12.947276 12.890612 12.906839 12.987868 12.771479 12.741556 12.9309225 12.8903475
1369466_at 3.5516834 3.8201482 3.6218064 3.8562608 3.5589066 3.918585 3.8600194 3.6286495 3.4670777 4.0787783 3.2993505 3.6532393
1369467_a_at 10.098698 9.678914 9.602972 9.837158 9.753841 10.096069 9.600888 9.722961 9.946541 10.106524 9.979616 10.145606
1369468_at 6.6558323 6.6512737 6.251735 6.817926 6.4883385 6.348619 6.702049 6.3162932 6.8138514 6.353285 6.762033 6.3471785
1369469_s_at 3.5787158 3.1967666 3.4488492 3.507728 3.5469265 3.3871255 3.3107991 3.473634 3.4672933 3.341593 3.3051343 3.7216864
1369470_at 4.5172973 4.238772 4.17742 4.1006956 4.1822863 4.337721 4.2200704 4.278969 4.219164 4.0848656 4.4035015 4.4829674
1369471_at 4.451619 4.7995605 4.5097 4.9006195 4.785412 4.5247025 4.9371476 5.1903906 4.750786 5.0246387 4.9883223 4.936408
1369472_a_at 6.3303924 6.356412 6.0352983 6.3591495 6.2438836 6.3086615 6.447222 6.8935237 6.7243176 6.9090405 6.163343 6.2905164
1369473_at 10.246141 10.001482 9.961739 9.848433 9.817393 9.756374 10.118827 10.009047 10.097721 10.023599 9.7894745 9.982128
1369474_a_at 3.7089422 3.8457522 3.769272 3.5178866 3.6301053 3.8786635 3.581915 3.7360518 3.680458 3.8142636 3.5926151 3.5513194
1369475_x_at 3.8867302 3.9602838 4.2738123 3.8523529 3.9482584 4.017873 3.9223523 3.8466551 4.0030966 3.782584 4.083063 4.191064
1369476_at 4.8265715 4.7766476 4.8385878 4.608128 4.467019 4.567026 4.5373874 4.4064507 4.661846 4.6407075 4.389327 4.825981
1369477_at 4.632698 4.338834 4.4453506 4.084786 4.2666283 4.1561675 4.197562 3.9361184 3.9166548 4.1350946 4.040009 4.039965
1369478_at 4.4559593 4.186939 4.337788 4.318051 4.2387486 4.3339195 4.0271335 4.272902 4.1432276 4.1104183 3.9528224 4.1372814
1369479_at 6.5712004 6.1508155 5.98077 6.3190236 6.2888126 6.1522613 6.4461293 6.237576 5.91316 6.2949443 6.4477363 6.7119427
1369480_at 3.6102855 3.8715186 3.5405965 3.7125552 3.3218439 3.6709569 3.5685482 3.3600435 3.5822716 3.7731895 3.523816 3.6596642
1369481_at 3.7164063 3.7398357 3.8484304 3.7308717 3.6126332 3.670407 3.819024 3.5943315 3.5753727 3.4451609 3.680091 3.9017696
1369482_a_at 3.7166631 3.952611 3.9676983 4.0573177 3.5738513 3.9144506 4.183858 3.7978494 3.8505147 3.9045932 3.9497304 3.6760283
1369483_at 6.18713 6.0414004 5.9242315 5.91132 5.8979387 5.540736 5.5828495 6.2500772 5.8922806 5.9762425 5.7731967 5.9596868
1369484_at 4.190397 4.058546 4.1791787 4.125457 4.3473206 4.6147485 3.8600194 3.8977077 4.1110716 4.1843376 4.1569796 4.106656
1369485_at 10.654638 9.994294 9.744031 10.015259 9.993594 9.835172 9.68767 10.116874 9.998092 9.814318 9.879552 9.743629
1369486_at 3.482166 3.6148322 3.7122126 3.507728 3.5360131 3.5726352 3.8964407 3.4820051 3.6350596 3.5054584 3.4334044 3.570485
1369487_a_at 3.839482 3.82471 3.8337615 3.7450764 3.7792702 3.9410443 4.030226 3.5898767 3.690153 3.8641233 3.5101001 3.9923863
1369488_at 4.2170362 4.082809 4.0516734 4.0073557 4.194302 4.0332475 4.330769 4.1050587 4.1264033 4.2459135 4.2684755 3.9969587
1369489_at 5.981771 6.129321 6.0159626 5.72163 5.444935 5.9168534 5.9282455 5.7644696 5.674994 5.695514 5.7167974 6.200885
1369490_at 3.6789846 3.5800982 3.889949 3.51988 3.8626664 3.9114916 3.755689 3.7283683 3.7622776 3.771854 3.780523 3.5724618
1369491_at 8.737187 9.248878 8.9847 8.943147 9.180304 8.962931 8.992305 8.985561 9.061511 8.800972 9.032467 8.841794
1369492_at 11.243554 11.258694 11.343322 11.348415 11.368982 11.387834 11.322519 11.318542 11.496326 11.160749 11.289503 11.230048
1369493_at 7.7820954 8.904281 7.377799 6.275373 7.3147116 6.176646 8.547653 6.421633 6.3768015 6.460483 6.0977716 8.331571
1369494_a_at 5.6129117 5.407733 5.4391212 5.7308426 5.4413776 5.655341 5.500158 5.6032557 5.620911 5.4524627 5.57542 5.8797174
1369495_at 5.680107 5.666608 5.529607 5.559225 5.649608 5.6347246 5.702173 5.548175 5.7202005 5.6361732 5.7146673 5.613993
1369496_at 7.7084355 6.959382 7.0060863 7.3694515 7.2251887 7.275373 7.3231077 7.67581 7.514871 7.3880754 7.2588663 7.2173395
1369497_at 4.3451285 4.521747 4.476369 3.9010603 4.418318 4.674145 4.2514253 4.258005 4.3900084 4.3309374 4.4061456 4.355289
1369498_at 4.7502127 4.573271 4.359811 4.3176775 4.224243 4.5514402 4.1967487 4.291788 4.152509 4.4023705 4.3942904 4.725599
1369499_at 5.7324843 5.149008 5.5163794 5.707809 4.9716644 4.962021 5.596623 5.144553 5.433945 5.8652425 5.995242 5.2238894
1369500_at 5.231002 5.328197 5.0984683 5.3663435 5.451555 5.241985 4.9807167 5.395987 5.2399697 5.126558 5.6166043 5.407689
1369501_at 6.3170485 5.827444 5.6132145 5.683757 5.756932 5.611079 5.91869 6.1116524 5.9642344 6.012035 5.979074 5.413999
1369502_a_at 12.654568 12.749003 12.720777 12.814996 12.905315 12.731515 12.66134 12.759547 12.413527 12.449937 12.4014635 12.733119
1369503_at 3.275441 3.288807 3.3442657 3.2027001 3.264816 3.1698978 3.214127 3.3369124 3.1367462 3.2095907 3.1977494 3.1697009
1369504_at 5.577476 5.46278 4.5474434 4.492757 5.109028 5.0004897 5.1744623 5.909205 5.5450835 5.5856724 4.991374 4.5604715
1369505_at 5.220991 5.1006665 5.0034657 5.3285174 4.9322076 4.9912815 5.621616 5.756649 5.0523267 4.9898267 5.6016135 5.242047
1369506_at 4.3818455 4.1029406 4.1326656 4.47608 4.150132 4.158901 4.2509756 4.5686445 4.363103 4.2584047 4.001919 4.52797
1369507_at 4.194164 4.199791 4.2526026 4.117687 4.13745 4.15882 4.282999 3.9302528 4.116375 4.5482903 4.1317186 4.175639
1369508_at 4.932183 5.014536 4.834975 4.7082987 4.8780255 4.7423563 4.91911 4.83435 4.6904173 4.6687884 5.0013885 4.9485474
1369509_a_at 4.2590914 4.080864 4.3483496 3.9850857 4.284356 4.491008 4.3810053 4.346187 4.7497835 4.42322 4.4386454 4.5015535
1369510_at 6.6499887 6.254512 6.219632 6.236499 6.493773 6.524945 6.0183167 6.1735077 6.2014365 6.309407 6.246972 6.59187
1369511_at 5.872833 6.4476523 5.715968 5.4386954 5.7347302 6.02776 5.907064 5.1405478 5.5565577 5.1044497 5.7526407 6.076245
1369512_at 5.405028 5.5167303 5.1805153 5.28819 5.198371 5.4147487 5.1773033 5.390373 5.2870464 5.514406 5.0265408 5.2317524
1369513_at 4.7550054 4.5255427 4.7370543 4.575127 4.6029363 4.773069 4.513337 4.7356973 4.4533105 4.4010797 4.659073 4.208956
1369514_at 5.8085876 5.683844 5.6309023 5.2174144 5.531456 6.1480813 5.6938615 5.2981033 5.3989162 5.412838 5.3517 5.7741647
1369515_s_at 4.3590145 4.184286 4.185458 4.170046 4.1989655 4.5931273 4.388795 4.1029925 4.3446817 4.092443 4.1839037 4.3272758
1369516_at 3.8338933 3.9874415 4.017618 3.948873 3.896563 4.1448283 3.8111782 3.8241234 3.871084 4.0224357 3.9753723 4.2523036
1369517_at 4.9788136 5.1374116 4.863958 5.374066 4.9976482 5.1385775 5.327411 4.812132 5.2633014 5.365208 5.2533174 5.135429
1369518_at 5.304963 4.9845366 5.111045 4.7237415 4.726778 4.9239616 4.754977 4.9892187 4.941118 4.922059 5.0166483 4.9025254
1369519_at 4.562696 4.422633 4.229123 4.397444 4.150132 4.2217975 3.7970147 4.408965 4.505727 4.4259987 4.275741 4.174281
1369520_a_at 5.350791 4.892164 5.2515793 5.262376 5.2674894 5.1448503 5.377552 5.3082323 4.792204 4.9328365 4.917356 5.527936
1369521_at 3.8414142 3.7704844 3.3117068 3.4397542 3.5330262 3.7500205 3.742402 3.562506 3.3263843 3.8739264 3.5525362 3.6135857
1369522_a_at 3.441491 3.3319647 3.310729 3.291973 3.2819555 3.566522 3.2224534 3.3406882 3.6304634 3.1702254 3.2957048 3.4834929
1369523_at 5.637658 5.6413145 5.158194 5.398267 5.5121593 5.7311053 5.4732943 5.5506287 5.641199 5.3648415 5.57542 5.6513357
1369524_at 4.437657 4.4515076 4.324982 4.220465 4.3141327 4.3159914 4.166644 4.715905 4.52789 4.359059 4.10624 4.412111
1369525_at 5.105462 5.1170692 5.123452 5.390419 5.1098127 5.4290876 5.216856 5.210389 5.1771765 4.927389 5.014449 5.3379107
1369526_at 9.615649 9.0477085 8.443929 8.872882 8.887107 8.447597 9.066192 9.279218 9.223577 8.881521 9.045245 8.574139
1369527_at 5.186488 4.8251033 5.2500367 4.7374625 4.636494 4.998588 4.780055 4.966122 5.2345476 4.9146204 5.1939 5.1721654
1369528_at 5.1293907 5.004758 4.8539705 5.229614 4.9461904 4.6560717 5.503008 4.8284245 5.1822166 4.971448 4.7654133 5.368694
1369529_at 4.191888 4.26354 4.4227996 4.3298845 4.2111883 4.350073 4.3052497 4.4305134 4.0279884 4.33653 4.626553 4.429697
1369530_at 4.5969243 4.7503614 4.739106 4.5908785 4.652144 4.8806243 4.6065664 4.4797716 4.535552 4.420633 4.7137203 4.805783
1369531_at 8.579957 8.525811 6.385689 8.284459 7.649269 6.5935574 7.077978 8.052382 7.639352 5.8964424 6.827964 7.5797453
1369532_at 4.8152637 4.102755 4.7643085 4.559312 4.4619966 4.7832212 4.5461607 4.415923 4.555738 4.4336653 4.3258796 4.892807
1369533_a_at 5.744291 5.5507584 5.6804075 5.5610723 5.652763 5.590811 5.6404977 5.4065485 5.421742 5.5316415 5.4445505 5.4921055
1369534_at 4.909253 5.0807495 4.8411493 4.9726715 5.0733175 4.9917607 4.7982025 4.643668 4.900769 4.9894967 4.8490896 5.2346787
1369535_at 4.888348 4.780677 5.006628 4.901077 4.853608 4.8842993 4.9370594 5.0653996 4.76762 4.86473 4.8392086 4.92626
1369536_at 5.06876 4.4901547 4.622787 4.7019935 4.5942097 4.4630585 4.760038 4.4950886 4.745659 4.5764885 4.9200897 5.02291
1369537_at 5.1563044 4.755327 5.2555656 4.7555633 4.7841444 4.6875315 4.8491755 4.7326193 4.873644 4.6655827 4.3524804 4.9730883
1369538_at 4.4840794 4.3353662 4.695444 4.295017 4.1762395 4.587408 4.2350464 4.5125446 4.312146 4.725038 4.5094066 4.822286
1369539_at 5.2920647 5.442939 5.6192408 5.6248016 5.44236 5.5541773 5.649564 5.5969067 5.667549 5.5411215 5.736267 5.4721327
1369540_at 4.1504555 3.8934746 4.118889 4.003957 4.0347066 4.5145864 3.9868076 4.081859 3.7499242 4.016314 3.731193 3.8610394
1369541_at 3.5588586 3.4258494 3.6035445 3.7474835 3.5217106 3.9897757 3.5861642 3.8042855 3.5746653 3.57086 3.7991827 3.9432702
1369542_at 5.199155 5.2614565 5.310976 5.0387554 4.9985437 5.094321 5.3947687 5.2046795 4.9477577 5.1004105 5.021534 5.4394164
1369543_s_at 6.4119067 6.514806 6.697435 6.281724 6.779372 6.6977515 6.8582196 6.375361 6.5775094 6.9650035 6.6481957 6.526161
1369544_a_at 4.3590574 4.3195343 4.0003853 4.1884766 4.0572996 4.294631 4.0680885 3.8458014 4.3067775 4.2207007 4.109697 4.225436
1369545_at 4.8892374 4.7504563 4.5027633 4.791583 4.8822618 4.9600463 4.842886 4.8149624 4.8245754 4.517275 4.5232882 4.476154
1369546_at 11.565588 11.145523 11.051522 11.041798 11.028677 10.832452 11.010157 11.059287 11.358363 11.165493 10.993882 11.028198
1369547_at 4.2058477 4.0920467 4.1040173 3.9456694 4.0905886 4.0803843 3.9006097 3.9374194 4.03696 4.09778 4.3349485 3.9361565
1369548_at 5.142396 5.0457077 5.0026407 5.006076 5.0638404 5.0874357 5.2041945 5.4101214 4.9657226 5.4922214 4.8240695 5.1360445
1369549_at 6.7022643 7.0629697 7.1181183 6.7711797 6.625183 6.8215156 6.58141 6.62428 6.886999 6.8419886 6.9622517 6.895938
1369550_at 3.6894333 3.5230756 3.8126535 3.5251243 3.5648112 3.6546154 3.6932614 3.578677 3.4447343 3.6618838 3.6269975 3.7139215
1369551_at 4.8287735 4.7493 4.558263 4.6059113 4.5658283 5.1213818 4.958372 4.54595 4.8992014 4.7954693 4.671447 4.9916077
1369552_at 5.0619683 4.664522 4.829585 4.6438046 5.0951595 5.2672763 4.565465 4.837029 4.902774 4.8309007 4.7725806 4.994851
1369553_at 4.5452805 4.709734 4.742405 4.4106665 4.520271 4.524102 4.6150813 4.457717 4.5648117 4.417568 4.737216 4.952444
1369554_at 9.462636 9.600335 9.63558 9.590264 9.550699 9.526848 9.603628 9.618483 9.723557 9.72256 9.685383 9.667614
1369555_at 3.9323862 4.093335 3.8257437 4.1510515 4.0225525 4.531637 4.1511955 4.141201 4.1360984 4.21138 4.189108 4.4372888
1369556_at 5.0295153 5.0925264 5.057512 5.437443 4.807809 5.147335 5.0036917 5.106945 5.693535 5.044663 5.3384027 5.26346
1369557_at 6.9597306 6.9459224 6.8441067 6.8437552 6.8891664 6.5052314 7.151346 7.0532756 7.0458336 7.011602 7.136705 6.9034476
1369558_at 8.4484215 8.565071 8.271949 8.695255 8.528556 8.440228 8.442523 8.427855 8.576724 8.75174 8.739426 8.533552
1369559_a_at 9.787638 9.843745 10.143077 10.078831 9.856119 9.743159 9.715865 9.888178 9.841265 9.710121 9.832675 9.787125
1369560_at 9.732847 9.5646 9.286068 9.426023 9.583053 9.37059 9.748733 9.404715 9.8228655 9.780469 9.627237 9.592726
1369561_at 3.5879838 3.7407124 3.6492026 3.6134837 3.5794172 3.8609297 3.6875198 3.5966136 3.5893404 3.5071437 3.7298524 3.7746615
1369562_at 5.935811 6.309422 6.183237 6.040359 5.969399 5.843317 6.0607595 6.0635867 6.0071435 6.13802 6.059149 6.10755
1369563_at 4.422407 4.1959505 4.5363164 4.173236 4.449916 4.4527874 4.4618387 4.025996 4.1902914 4.3352504 4.266526 4.4124556
1369564_at 4.299993 4.2417865 4.33799 4.5518217 4.363373 4.503952 4.248315 4.301172 4.280864 4.08102 4.2784457 4.26402
1369565_at 4.9705863 5.001017 4.7524176 4.700775 4.8459105 5.103736 4.6933937 4.9534264 4.804988 4.9317727 4.8292775 4.8673863
1369566_at 4.418171 4.220684 4.507901 4.661759 4.1614814 4.993876 4.845158 4.5653143 4.619928 4.3938136 4.637169 4.421872
1369567_at 4.754523 4.834311 4.9575057 4.545518 4.397305 4.829567 4.5784416 4.5763755 4.5405927 4.4612837 4.5235157 4.8645906
1369568_at 4.79448 4.939179 5.260853 4.868319 4.488601 5.236994 4.887986 5.156748 5.095945 4.7273917 5.028993 5.0547037
1369569_at 4.2792525 4.2657065 4.0349293 3.8630931 4.282482 4.3549175 4.0117903 4.2622952 4.0351114 4.3798566 4.3253813 4.0470357
1369570_at 3.288915 3.424863 3.355657 3.1541677 3.4635909 3.4750903 3.3406415 3.332288 3.3600495 3.3463116 3.163095 3.4654455
1369571_at 8.792017 8.422079 8.251445 8.388574 8.271304 8.252264 8.481142 8.557316 8.807709 8.523092 8.477227 8.299431
1369572_at 4.0717716 4.060865 3.8228004 3.6914663 3.6537752 4.028669 3.9819841 3.8660932 3.9614532 3.7306063 3.9185703 3.8527708
1369573_at 4.5654054 4.5008707 4.0314155 4.0478 4.090589 4.3692503 4.582053 4.2634854 4.3373556 4.200983 4.374339 4.372052
1369574_at 3.7627485 3.6754303 3.6546798 3.811514 3.911267 3.7182226 3.830996 3.6613789 3.9294846 3.7357087 3.7248776 3.7589133
1369575_at 3.6333067 3.6412241 3.7492895 3.6232677 3.3975894 3.5457523 3.6070971 3.5835485 3.665248 3.6452503 3.7634096 3.7536235
1369576_at 3.75846 3.5549126 3.5871544 3.6323786 3.9592948 3.7957096 3.6751764 4.1985064 3.8157172 3.8284655 3.776888 3.7666364
1369577_at 7.285652 7.015594 6.2020082 6.5197754 6.4864564 7.899934 8.01586 8.377105 5.7093344 5.8440223 7.218153 5.7559834
1369578_at 4.132202 4.0082397 3.967023 4.2754383 4.4302254 3.8764534 4.253814 4.1645813 4.1291823 4.1090803 4.2881846 4.043898
1369579_at 5.827992 5.748901 5.594366 5.6342783 5.8703423 5.8578033 6.068277 5.834766 5.891568 5.60838 5.8358383 6.352627
1369580_at 4.186653 4.257262 4.0133657 4.0151567 3.7955127 4.094269 3.923062 3.8923209 3.9632716 3.7837245 4.196184 4.0724125
1369581_at 11.385553 11.430955 11.567161 11.534104 11.264581 11.362461 11.424629 11.494587 11.267676 11.3770485 11.267764 11.605158
1369582_at 5.6936145 5.4811373 5.910553 5.457556 5.4738073 5.734683 5.658115 5.4381475 5.5683846 5.542219 5.866708 5.751128
1369583_at 4.7134223 5.100363 4.897088 5.1969323 5.1337857 4.970061 4.964154 4.8181953 4.9657226 5.022707 4.9375896 5.246048
1369584_at 6.020979 5.645506 5.6953316 5.808829 5.487739 5.7474327 5.550335 5.7606845 5.6640406 5.4732194 5.6505413 5.748601
1369585_at 3.725007 4.098589 3.596371 3.6175518 3.778852 3.643983 3.8227644 3.718796 3.684775 3.435322 3.6304355 3.6182868
1369586_at 3.4339895 3.382965 3.3825166 3.3753982 3.3639407 3.347773 3.3316936 3.5528135 3.6949208 3.2547479 3.3954377 3.472115
1369587_at 4.5225587 4.211532 4.1370707 4.5799556 4.2876425 3.9960978 4.194577 4.0686884 3.8825243 3.898995 3.885006 4.1746874
1369588_a_at 8.079232 8.941185 8.909963 9.030302 8.944272 8.862844 9.005231 8.95419 8.823591 9.1035385 9.190662 9.240306
1369589_x_at 3.8281994 3.9363496 3.6419234 3.6612442 3.8593254 3.739156 3.8646991 3.7154357 3.7824557 3.8510947 3.7615201 3.8340929
1369590_a_at 6.946974 7.60827 7.803576 7.3407903 7.552136 7.6123557 7.1356497 7.1115665 7.7872763 7.7587476 8.003773 7.867693
1369591_at 3.6335435 3.8984993 3.725971 3.576875 3.4149275 3.5595922 3.5220711 3.458907 3.776226 3.5455005 3.4865456 3.7951624
1369592_at 6.61948 6.5329275 6.666163 6.2923026 6.5643034 6.322687 6.57376 6.5709033 6.3129635 6.5348563 6.4486265 6.76069
1369593_at 3.5137627 3.4130468 3.6055794 3.2410247 3.3609607 3.5941298 3.521881 3.8528554 3.4303482 3.3238902 3.5773342 3.5396261
1369594_at 5.476803 5.6208663 5.085342 5.69337 5.5292864 5.603444 5.6250725 5.878793 5.2704663 5.837588 5.3345194 5.703301
1369595_at 3.5633326 3.5443919 3.8904743 3.6739342 3.5877671 3.512783 3.6899228 3.6913433 3.644299 3.8268769 3.4723587 3.65758
1369596_at 4.572533 4.938015 4.774007 4.624592 4.4419494 4.6518154 4.781747 4.7100215 4.3470335 4.615471 4.5418863 4.6221237
1369597_at 7.405509 7.4097314 7.3667784 7.4239793 7.4466453 7.3117495 7.6302257 7.8468623 7.7561684 7.9292874 7.869682 7.5754957
1369598_at 4.2017465 4.3756027 4.306056 3.981219 4.172774 4.18839 4.158311 4.1437445 4.2980986 4.0813646 3.8408496 4.113749
1369599_at 4.725326 4.627547 4.7228427 4.74261 4.7132163 4.8816123 4.3384547 4.496655 4.6736608 4.5079284 4.5055094 4.831887
1369600_at 4.163742 3.9507527 4.2061787 3.9123192 4.042063 4.3855476 4.233329 4.0835853 4.128929 4.2553253 4.3578606 4.259518
1369601_at 4.9569235 4.96286 4.6500564 4.823056 4.3034916 4.80048 4.8352175 4.7182703 4.882354 4.6086597 5.014798 4.814111
1369602_at 4.794075 4.442561 4.576904 4.7970796 4.598836 4.6829658 4.571439 4.5564775 4.797502 4.6725063 4.5986996 4.637071
1369603_at 3.90529 3.5874307 3.487185 3.5496178 3.4267993 3.7641087 3.429389 3.493673 3.7476337 3.5398808 3.3460517 3.964388
1369604_at 4.844138 4.520158 4.5817327 4.537036 4.4337606 4.447871 4.372737 4.3593874 4.2895575 4.4662623 4.5856104 4.506381
1369605_at 5.087461 5.1287436 4.9841337 4.7741523 5.008696 5.20319 5.081143 5.007675 5.2997904 5.239806 4.8903666 5.2535954
1369606_at 3.587398 3.8288493 3.8785696 3.651982 4.0319834 3.8966444 3.6875198 3.6993287 3.883519 3.826583 3.9556024 3.9992955
1369607_at 5.8569202 5.577897 5.571774 5.596465 5.6919084 6.01482 5.4685645 5.270151 5.11841 5.1799726 5.6299973 5.8850074
1369608_at 4.225406 4.0101557 4.300234 4.0037594 4.0543375 3.8974116 4.155675 4.3936634 4.095423 3.898995 3.951761 4.093384
1369609_at 3.5294142 3.3719072 3.667789 3.8523529 3.8515127 3.7376604 3.6202114 3.7651415 3.5247834 3.52256 3.723274 3.7330477
1369610_at 6.911549 6.2171183 6.0862055 6.3808575 6.111877 6.156768 6.52063 6.7392154 6.4313607 6.514415 6.0506697 6.1157084
1369611_at 4.993514 4.5058317 5.1265235 4.6627064 4.720297 4.7773123 4.791087 4.890615 4.585677 5.209213 4.869249 4.7782464
1369612_at 4.6826158 4.5682344 4.8231583 4.876616 4.8314686 4.70607 4.8824854 4.5740967 4.5800424 4.5406685 4.7326603 4.627616
1369613_at 3.576781 3.9591053 4.0439196 3.827697 4.073601 3.774825 4.067936 3.6285777 3.9166548 4.0575247 3.4520478 4.080985
1369614_at 3.9945846 3.8006184 3.7522628 3.6812825 3.922863 3.906054 3.949315 3.8570569 3.5753727 3.7603352 3.7058413 4.078157
1369615_at 5.5924397 5.6707706 5.7894855 5.7015686 5.5745344 5.811402 5.758791 5.691416 5.466636 5.59447 5.696156 5.7334194
1369616_at 4.717305 4.6453648 4.848604 4.8536186 4.668555 4.9425964 4.788533 4.45121 4.8100195 4.739887 4.7284946 4.722938
1369617_at 6.811064 7.3848553 7.1380024 7.668884 7.887579 6.892943 7.2212534 7.144214 7.0039124 8.062485 7.148372 7.262164
1369618_at 4.6604967 4.5490346 4.4721503 4.119437 4.230813 4.7396708 4.187717 4.174613 4.631154 4.4066677 4.5232882 4.5379467
1369619_at 4.9152594 4.843423 4.94519 4.6151724 4.9461904 4.915184 4.7571855 4.7857633 4.7111835 4.885516 4.558964 4.763848
1369620_at 3.8560793 3.8460858 3.890436 3.8626297 3.6972785 3.9631562 3.8315766 3.7798812 3.7811837 3.8139646 3.77788 3.9441679
1369621_s_at 9.53711 9.890896 9.685254 9.727031 9.752271 9.81114 9.837617 9.922648 9.88329 10.011621 9.964382 9.90043
1369622_at 4.575703 4.442875 4.194292 4.2381673 4.5911326 4.520307 4.2205024 4.3262086 4.4784403 4.3237915 4.582033 4.4137607
1369623_at 4.5603423 4.287422 4.5421925 4.6249533 4.026602 4.6538982 4.3753653 4.283849 4.218951 4.3381987 3.9821713 4.6270847
1369624_at 5.841184 5.905465 6.0323405 5.7325463 5.673816 5.730661 5.6396375 5.744142 5.815226 5.7756066 5.739039 5.5635285
1369625_at 6.049397 6.9209404 6.887332 6.9608693 6.2052646 6.475663 6.363221 7.6262217 6.7436466 6.8289614 7.2456937 6.387123
1369626_at 9.18504 8.678614 8.69975 8.762501 8.836477 8.602444 8.808793 8.967022 8.932853 8.825313 8.754828 8.834417
1369627_at 4.0762424 3.795404 3.7036855 3.9972823 3.6478477 3.8413696 3.6789534 3.6066256 3.735355 3.8086867 3.6296697 3.5382051
1369628_at 9.06259 9.09053 8.315635 8.350318 8.591898 8.75881 8.006723 8.342386 8.810803 9.031492 7.9445233 8.759232
1369629_at 12.203132 11.754552 11.698685 11.727534 11.71579 11.681205 11.765695 11.847826 11.885703 11.690666 11.780674 11.640327
1369630_at 13.063276 12.859312 12.891276 12.799338 12.852889 12.806523 12.7889185 12.867639 12.895217 12.732082 12.787257 12.73896
1369631_at 7.8302956 7.61643 7.624947 7.7076902 7.632101 7.7023907 7.622175 7.5908995 7.756446 7.6860747 7.749609 7.843134
1369632_a_at 6.7175956 6.651395 6.6545315 6.6082077 6.6676664 6.5309086 6.410894 6.1251564 6.6996646 6.8062005 6.7221127 6.5596356
1369633_at 11.013621 10.878514 10.767828 10.798102 10.927481 10.377741 10.784607 10.423818 10.769541 10.550194 10.728684 10.726654
1369634_at 6.236196 6.319686 6.179061 6.2753105 6.4639797 6.17279 6.277201 5.8237486 6.3228006 6.3697553 6.135581 6.456445
1369635_at 11.85383 11.848154 11.836091 11.898651 11.866006 11.696811 11.899776 11.824355 11.932268 11.83303 11.893901 11.6882715
1369636_at 12.5271435 12.450797 12.664154 12.552458 12.574517 12.523629 12.56323 12.504701 12.620612 12.508677 12.517916 12.422584
1369637_at 4.59212 4.585981 4.5274224 4.7153816 4.4000216 4.7017527 4.6943398 4.3425264 4.4686437 4.1988826 4.6293616 4.7231145
1369638_at 5.484794 5.1889043 4.9821997 5.201076 5.4069834 4.8627768 4.9644656 5.204712 5.2382936 5.3109636 5.1398344 5.0974607
1369639_at 3.7326386 3.4970016 3.686874 3.6408813 3.5972683 4.215299 3.8654916 3.5980177 3.7986722 3.485131 3.791848 4.0422997
1369640_at 5.494453 5.4161143 4.747183 5.036335 5.1389947 5.101554 5.321041 5.4065485 5.765259 5.66953 5.573359 5.358014
1369641_at 8.003033 7.8758917 7.793194 7.8655653 7.8755608 7.876487 7.8797374 7.9245706 7.7178645 7.9278035 7.693547 7.766348
1369642_at 7.9303126 7.793589 7.616015 7.7451367 7.9297614 7.698663 7.640758 8.179819 7.753559 7.713712 7.446835 7.2399287
1369643_a_at 7.7138968 7.5633073 7.3678904 7.50675 7.412081 7.3834014 7.8303804 7.927415 7.6829453 7.7018337 7.3314114 7.055483
1369644_at 9.017054 9.183952 9.102282 9.185966 9.223548 9.156989 9.2602005 9.132943 9.196459 9.198247 9.072641 8.773639
1369645_at 4.043046 3.6610837 4.038185 3.7558517 3.7341385 3.8587692 3.9201233 3.7917268 3.9083285 3.8742507 3.7092798 3.8048751
1369646_at 3.4892435 3.3645248 3.7208326 3.1173294 3.2511978 3.436736 3.4952416 3.4754312 3.4862094 3.2009583 3.2550204 3.4440782
1369647_at 6.8405514 6.66693 6.0764484 6.4309363 5.9213305 6.0087705 6.3170314 6.861606 6.5249095 6.3316545 6.274836 6.101405
1369648_at 7.096885 6.649896 5.970862 6.3007655 6.312767 6.1617575 6.2100534 6.29352 6.434285 6.0879154 6.065222 5.9563055
1369649_at 5.251853 4.8416033 4.599474 4.6201363 5.380411 4.8412027 4.5181255 4.507598 4.9087243 4.871131 5.001878 4.608019
1369650_at 7.146113 6.9074664 6.900312 7.171971 6.8992224 6.667235 7.1906776 7.272688 7.1315074 7.2725077 7.1043777 6.892502
1369651_at 4.8588853 4.5575747 4.769079 4.733151 4.6474037 4.30205 4.440446 4.735696 4.443272 4.678551 4.373556 4.80991
1369652_at 4.0859685 3.9560952 3.565855 3.6415255 3.755774 3.6193883 3.9206324 3.744127 3.6931813 3.699736 3.6360314 3.9725273
1369653_at 7.2099404 6.7573905 6.8619885 7.1898828 6.8835163 6.656795 7.037239 7.309485 7.2175345 7.2015734 7.1918664 6.853225
1369654_at 10.740314 10.517068 10.585711 10.757171 10.661851 10.693802 10.733665 10.904684 10.600353 10.673989 10.758394 10.536364
1369655_at 9.241231 7.777251 8.060672 8.774895 8.221447 8.459187 8.3229065 8.74273 8.724838 8.325853 7.95643 8.159403
1369656_at 7.038433 6.8585334 6.6921325 6.885673 6.90025 6.7606735 6.965813 7.283236 6.926099 7.054093 6.8620305 7.0504622
1369657_at 4.1040316 4.2834816 4.14814 4.26292 4.369335 4.3119707 4.415327 4.0263805 4.214036 3.7879226 4.145766 4.197219
1369658_at 8.749779 8.57631 8.216355 8.088524 8.468833 8.339363 8.864387 8.34072 8.41519 8.562169 8.43159 8.029087
1369659_at 5.899261 5.5213065 5.547277 5.1174555 5.2219143 5.559748 5.569568 5.459148 5.282475 5.2706914 5.5006523 5.6973853
1369660_at 4.560139 4.1891212 4.2535653 4.3339605 4.2422004 4.554122 4.341458 4.225935 4.469133 4.4482946 4.315544 4.3552036
1369661_at 7.644117 7.731478 7.43025 7.676823 7.513158 7.6852293 7.7584233 7.6406407 7.663317 7.7146354 7.6056223 7.8215857
1369662_at 3.590749 3.556625 3.5314646 3.477366 3.623738 3.5084596 3.6617546 3.6663578 3.550387 3.5937576 3.5451498 3.9426858
1369663_at 9.838953 9.33143 9.867672 9.531641 10.448702 9.288613 9.18394 10.569041 10.509861 10.284192 10.040303 9.663986
1369664_at 10.616852 10.58141 10.841018 10.324586 10.517511 10.479451 10.330663 10.060338 10.57305 10.458763 9.96862 10.824422
1369665_a_at 8.223011 8.881025 8.454841 8.826029 8.607662 8.457758 8.226467 8.3776455 8.657389 8.550808 8.139843 8.176882
1369666_at 6.333894 6.5231714 6.34567 6.393832 6.332615 6.1686254 6.13813 6.3034873 6.4550543 6.144804 5.9943013 6.2775326
1369667_at 6.6496787 6.714503 6.694536 6.650082 6.7493663 6.405731 6.823325 6.7776775 6.795814 6.8200045 6.7170467 6.4992375
1369668_x_at 3.7993314 3.802183 3.8861585 3.7641137 3.8554645 3.5394852 4.0436707 3.7783532 3.6417012 3.8311126 3.892864 3.8512533
1369669_at 7.970772 8.076736 8.090626 8.091836 8.192228 7.9673486 8.06452 8.329325 8.434166 8.506162 8.371695 8.234982
1369670_at 4.764586 4.5107555 5.280889 5.0786223 5.095802 5.256586 4.7302475 4.974625 4.9272127 4.6913767 4.9938927 4.983374
1369671_at 12.6610775 12.483291 12.391436 12.469009 12.436602 12.472327 12.465746 12.56903 12.488207 12.284407 12.445713 12.372693
1369672_at 6.6530857 6.8290267 6.573141 6.7031765 6.6556506 6.6240816 6.7004395 6.8995924 6.620946 6.5123982 6.434705 6.3498545
1369673_at 4.2813406 4.1562757 3.974035 4.883423 4.3561883 4.459659 4.707885 4.7179155 4.835058 5.129391 4.24306 3.868809
1369674_at 4.711053 3.6239367 3.527637 6.919064 4.75554 4.5967646 5.172057 4.677766 5.0370045 6.290392 3.8989108 3.664914
1369675_at 6.594924 6.4837837 6.1949363 6.2061543 6.265405 6.474113 6.4748855 6.591349 6.4563417 6.0261474 5.953992 5.9423666
1369676_at 7.766904 7.389607 7.410994 7.725752 7.511452 7.1230407 7.1954618 7.3293295 7.2832 7.2011075 7.2651534 7.45925
1369677_at 3.412021 3.4293935 3.7288675 3.3762968 3.2949932 3.4370682 3.5952065 3.792394 3.5819194 3.6451452 3.570734 3.4152167
1369678_a_at 7.807239 7.6707716 7.486972 7.5656147 7.846633 7.5579033 7.9564314 7.5924625 7.6458917 7.77259 7.880038 7.2462487
1369679_a_at 10.0705185 10.24502 10.337743 10.354947 10.310434 10.317008 10.298574 10.17418 10.003119 10.153003 10.253959 10.101442
1369680_at 5.078992 4.954202 5.1428523 5.1816483 4.828866 4.915184 5.0137897 4.91191 4.9804378 5.0006113 4.9001155 5.1611
1369681_at 4.292427 4.543642 3.967023 4.055023 4.1960006 4.370167 4.3990498 4.1610985 4.275097 4.5501018 4.4560795 4.4818
1369682_at 6.558253 6.821623 6.3509355 6.5945783 6.929382 6.4990845 6.478138 6.6964536 6.632115 6.362882 6.693171 6.6651607
1369683_at 7.290603 7.193528 7.0839324 7.3282976 7.043276 6.9364347 7.226274 7.361784 7.324162 6.9853115 7.273803 6.6982927
1369684_at 5.0824304 5.07486 5.090154 4.7917705 5.3218355 5.0943904 4.8444786 5.1059203 4.893605 4.7453547 4.895567 4.6616178
1369685_at 3.9323862 3.8360002 3.8353045 3.7012665 3.9533658 3.9158266 3.9659436 3.7130063 3.7637174 3.7688622 4.1044025 4.038265
1369686_at 4.028414 4.321063 4.179074 4.141577 4.4126625 3.9894922 4.377663 3.9675426 4.1721563 4.2693443 4.2585545 4.2394524
1369687_at 4.153418 4.076623 4.366912 3.9848638 4.395528 4.375714 4.239179 3.989018 4.0130563 4.2907662 4.354897 4.23361
1369688_s_at 4.9000654 4.767741 4.9175744 4.312212 4.5803576 4.762312 4.5388756 4.5740967 4.692645 4.54242 4.621491 4.8011007
1369689_at 7.2724595 6.973866 6.4813156 6.5123844 6.4718294 6.2929196 7.0576158 6.9590163 7.0166206 6.542458 6.883873 6.433725
1369690_at 7.346165 6.806947 6.5829415 7.0511785 6.995023 6.809254 7.202198 7.361022 7.2777705 7.0127025 7.0446434 6.9022727
1369691_at 4.5776973 4.176919 4.1763725 3.7553854 4.1204176 3.8601134 4.01838 4.1229014 4.3511276 4.020305 3.992629 4.2109776
1369692_at 3.9555387 3.7931347 4.228261 3.902831 3.851562 4.059613 3.9263585 3.9374588 3.6458118 4.012744 3.8921115 3.8203902
1369693_a_at 6.354566 5.9377346 5.304442 6.255249 5.967414 5.8463087 5.91869 6.0158567 6.2856727 6.1409035 5.885015 4.9090047
1369694_at 3.6963043 3.4505854 3.6020162 3.5098581 3.1825593 3.436393 3.604452 3.517217 3.5447297 3.6380982 3.7852445 3.6089246
1369695_at 4.330221 4.2693996 3.891839 4.4428654 4.202143 4.3358793 4.177292 4.211561 4.3384857 4.3081293 4.504494 4.4491434
1369696_at 3.8663797 3.5696309 3.6352127 3.5050147 3.5378087 3.55945 3.291603 3.6669264 3.6202123 3.4719396 3.9524806 3.609516
1369697_at 3.8424313 3.6187978 3.9734414 4.125845 4.0168657 3.831512 3.7908516 3.41145 3.7977564 3.815026 3.9739375 3.839834
1369698_at 5.109543 4.698705 4.635282 4.623727 5.251424 4.5411906 5.150053 4.791844 4.886864 5.8960323 5.1421113 5.9596868
1369699_at 4.62138 4.8509383 4.7919683 4.5532246 4.485708 5.047797 4.6163077 4.590198 5.207182 4.750732 4.584847 4.47388
1369700_at 5.7558784 5.612617 5.6768475 5.7112026 5.8186383 5.7247314 5.841574 5.781366 5.7471223 5.881113 5.8537335 5.525601
1369701_at 12.415993 12.475752 12.507704 12.491258 12.411737 12.449751 12.533726 12.440533 12.474288 12.245542 12.271629 12.474893
1369702_at 6.9156976 6.8431334 6.899911 6.8524876 6.764241 6.8430815 6.8970785 7.081592 6.720081 6.9549294 6.8697987 6.5795074
1369703_at 7.2293878 6.9623914 6.8737326 7.403369 6.8738 6.757843 6.9125147 7.0222874 7.1285386 7.0814037 7.103343 7.0992966
1369704_at 6.55673 6.6324587 6.4892564 6.279362 6.2626944 6.475035 6.3305945 6.443166 6.733884 6.41633 6.575575 6.6375947
1369705_at 5.1012497 4.9340153 4.927009 4.7241945 5.126884 5.112871 5.1778984 4.947065 5.1665335 4.959128 5.1206045 5.0395656
1369706_at 3.8279152 3.591584 3.473655 3.5333874 3.6899443 3.7227523 3.6056042 3.5624053 3.69173 3.5343602 3.6952064 4.1524744
1369707_at 4.426892 4.3138704 4.4721503 4.2532086 4.219987 4.1978846 4.464505 4.164764 4.709928 4.040878 4.2684755 4.5545697
1369708_a_at 5.3790073 5.509815 5.414492 5.37601 5.009865 5.313554 5.377311 5.2629385 5.765877 5.6796265 5.470993 5.5958686
1369709_at 4.3325005 4.195102 4.2619905 4.4001803 4.0091343 3.9169261 4.233452 4.0796146 4.1896715 4.4482946 4.1831307 4.269767
1369710_a_at 3.8033729 3.867867 3.6665752 3.6296036 3.9168835 3.8876944 3.8030758 3.8282633 3.6114402 3.8083587 3.945679 3.9160404
1369711_at 4.4640236 4.452146 4.2718368 4.484264 4.294506 4.492386 4.5170956 4.2329917 4.3039274 4.0943875 4.1261315 4.7566614
1369712_at 7.1867676 7.301397 7.2357144 7.1980643 7.270892 7.2100058 7.393772 7.54078 7.379581 7.3059115 7.2499547 7.182162
1369713_at 5.7101727 5.4897346 5.797388 5.222724 5.302386 5.515246 5.407794 5.255647 5.2513795 5.538943 5.251252 5.85918
1369714_at 7.0190434 7.104346 7.042229 7.2076616 7.1111636 6.865513 7.063496 7.094903 7.0676107 6.9537244 6.838854 6.8587856
1369715_at 4.006681 4.0429397 4.1070733 4.2368684 4.04055 4.3467293 4.0501866 4.173158 4.094581 3.9893663 3.8414874 4.334279
1369716_s_at 10.042158 10.269364 10.525268 9.875603 9.90018 9.735695 9.782614 9.561496 10.126068 10.017897 10.107363 10.162025
1369717_at 3.9931252 4.1048546 4.3458853 4.303243 4.116657 4.473043 4.1695347 4.3897185 4.481163 4.188835 4.2684755 4.25906
1369718_at 8.237681 8.395457 7.802535 7.858571 7.830225 8.252923 8.45071 8.154665 8.6166115 8.387277 8.373512 8.355442
1369719_at 3.2138612 3.0564353 3.3827949 3.4543421 3.2482243 3.34358 3.3287184 3.5363462 3.249996 3.2203727 3.336915 3.3855596
1369720_at 9.908055 9.376775 9.327588 9.235767 9.285491 9.356111 9.23975 9.5468645 9.532388 9.375611 9.269701 9.134947
1369721_at 4.77345 4.6692266 4.411956 4.5206814 4.569447 4.585307 4.522345 4.6140265 4.574342 4.9092283 4.7285185 4.617775
1369722_a_at 8.354972 8.330542 8.315305 8.711432 8.459156 8.124996 8.317767 8.353105 8.52563 8.493418 8.317809 8.337026
1369723_at 7.4403768 7.270633 7.207426 7.4484773 7.113352 7.196318 7.180945 7.447507 7.6809926 7.3051896 6.967303 7.1749277
1369724_at 5.2745795 5.2964363 5.3430047 5.256287 5.293084 5.4281244 5.3386617 5.179243 5.601759 5.1079993 5.236509 5.3815293
1369725_at 7.9862194 8.610682 8.427595 8.420572 8.516022 8.418482 8.348532 8.60043 8.327488 8.459755 8.177137 7.810601
1369726_at 8.383259 8.459259 8.383024 8.413153 8.386908 8.49323 8.465797 8.648453 8.473307 8.448439 8.523614 8.602171
1369727_at 13.746964 13.832186 13.869324 13.833344 13.866508 13.892437 13.918915 13.872104 13.897614 13.823328 13.828145 13.959666
1369728_at 5.2772655 6.0059466 5.8547263 5.9866066 5.827775 5.873181 5.9251204 5.6617384 5.7632923 5.5429115 5.878796 6.2360034
1369729_at 9.103703 8.669128 7.9309464 8.919184 8.813281 8.329494 8.754431 9.008465 9.14165 8.915501 8.663483 8.592243
1369730_a_at 4.640147 4.6877785 4.583731 4.480577 4.339898 4.493844 4.4443336 4.420901 4.454459 4.7005043 4.6913853 4.855636
1369731_at 3.570713 3.2195141 3.4034524 3.3095443 3.301884 3.360249 3.4844022 3.2740417 3.6295218 3.2724006 3.322036 3.442013
1369732_a_at 5.1148767 4.5572567 4.6976843 4.207879 4.527301 4.217904 4.5738993 4.9484167 4.7668285 4.77623 4.790078 4.6487637
1369733_at 8.349583 8.172388 8.098619 8.21237 8.060354 7.9152946 8.218909 8.322716 8.204003 8.151928 8.058297 8.149493
1369734_at 9.397284 8.802733 8.521791 8.752243 8.946983 8.430533 8.9965 9.206572 9.065064 9.156164 9.011484 8.663837
1369735_at 5.768359 6.086341 6.158105 6.097275 5.7730265 6.0350575 5.918931 6.1125035 5.7987103 5.8338237 5.814198 5.9179277
1369736_at 5.2574215 5.0062633 4.528321 5.076399 4.772397 4.741901 4.764333 4.7843103 4.853407 4.9508986 5.0959697 4.64011
1369737_at 9.0807905 9.066334 8.908204 9.374058 9.542246 9.571202 9.738349 9.519736 9.763791 9.741044 9.544836 9.040114
1369738_s_at 10.136733 9.929986 9.853383 10.057795 10.274304 10.142106 10.312126 10.15392 10.381349 10.191184 10.0021105 9.809944
1369739_at 4.3469763 4.3048778 4.454002 3.9833212 3.9850378 4.073064 4.2970266 4.0875154 4.1701546 4.1212583 4.068269 4.23938
1369740_at 4.8540125 5.051638 4.9250755 4.684885 4.669564 4.8746433 4.828415 4.7850275 4.535385 4.67581 4.9283104 4.65977
1369741_at 5.3845882 5.463484 5.224373 5.234544 5.57414 5.346246 5.3370657 5.2862835 5.379819 5.471748 5.46568 5.3815403
1369742_at 4.647772 4.759688 4.972171 4.5698366 4.608229 4.9363813 4.8708305 4.668293 4.9354687 4.9470425 4.905189 4.6575723
1369743_a_at 8.478254 8.426972 8.460713 8.590481 8.547373 8.578455 8.65271 8.498325 8.727207 8.596051 8.647739 8.900475
1369744_at 4.0303006 3.903305 4.0543923 4.0068197 4.0861726 4.070004 3.9889767 3.906249 3.966681 3.820015 4.062049 4.092386
1369745_at 6.202531 6.1948094 5.9867024 6.1608863 6.064617 6.460209 6.2989106 6.1251564 6.186429 6.1804724 5.9792037 6.1789412
1369746_a_at 12.137668 11.38859 11.614791 11.673209 11.696438 11.543401 11.511015 11.745465 11.630808 11.503589 11.263093 11.458387
1369747_at 7.3335752 6.4575796 6.5940995 6.684913 6.599523 6.8299723 6.4323945 7.1033974 6.657039 6.641839 7.03621 6.7709665
1369748_at 3.552014 3.3854592 3.534028 3.6538908 3.3421788 3.4020944 3.5262456 3.4477668 3.5188324 3.540374 3.4779904 3.3672676
1369749_a_at 4.1041746 3.9174676 4.2526026 3.7983263 4.0503073 4.1538725 4.028738 3.961831 3.9007092 3.6896493 4.1991806 4.010994
1369750_at 3.7999594 3.6151903 3.9694066 4.076455 3.3914254 3.740971 3.8959546 3.4929435 3.4383016 3.6161842 3.8825371 3.794269
1369751_at 3.866872 3.7479253 4.0031557 4.043638 4.0340986 4.0751143 3.9237509 4.0352683 3.9443922 4.0021076 3.9409363 3.8660617
1369752_a_at 4.880886 4.8742943 4.781225 4.744394 4.8077846 4.853695 4.3844366 4.642197 4.8081965 4.9077525 4.616173 4.8509526
1369753_at 3.8416018 4.066593 4.221383 3.947287 3.7368083 4.264017 4.0683165 4.1424522 3.7388291 4.076079 4.053169 3.8113656
1369754_a_at 8.311973 8.084956 7.73439 8.04252 7.9219995 7.7902412 7.9037914 8.339415 8.127092 8.051653 8.139245 8.174373
1369755_at 3.7725785 3.8280654 3.5496202 3.6027365 3.6911027 3.798658 3.789847 3.6665115 3.5929453 3.633152 3.6890106 3.530081
1369756_a_at 7.5328636 7.4100404 7.5142665 7.0352163 7.7637854 7.2036433 7.174884 7.302468 7.222652 7.2886214 7.169063 7.456319
1369757_at 5.6996574 5.930477 5.558906 5.878474 5.554074 5.763998 5.6452017 5.6568947 5.657835 5.691524 5.5404873 5.837418
1369758_at 8.635103 8.22084 7.888012 8.012781 7.6992173 7.3523345 8.118679 7.8627625 8.24206 8.062447 7.824635 7.79342
1369759_at 5.3035293 5.04059 5.091876 5.217246 4.9951644 5.0933385 5.3488884 5.099577 5.5835843 4.952303 4.884453 5.0033436
1369760_a_at 3.9270813 3.7044547 3.8717587 3.6781034 3.8317416 3.8553343 3.8635087 3.6522143 3.8151627 3.761682 3.7870607 3.9958794
1369761_at 3.9828231 3.828945 3.967023 3.7153122 3.8593254 3.9600856 3.735199 3.7463586 3.818112 3.6251771 3.7044315 3.9205754
1369762_at 4.030365 4.1152096 3.869842 4.25628 4.1197214 4.024646 4.36224 3.9419637 4.1699553 4.225541 4.1719465 4.293821
1369763_at 4.0862265 4.090169 4.0792046 3.8666265 3.965967 4.0552816 4.0840154 3.8222308 3.6306233 3.8458843 3.8021033 4.1568546
1369764_at 13.161553 12.925064 12.983921 13.169881 13.02906 13.057993 13.043476 13.075588 13.040563 13.153185 13.130695 12.996096
1369765_at 3.8415623 3.5861688 4.0596895 3.980404 3.5254533 3.6179883 3.7579799 3.5235524 3.6639173 3.6789515 3.9388697 3.7382662
1369766_at 5.548437 4.974096 4.9175744 5.093555 5.0438094 5.0810814 5.0218062 5.003431 4.736696 4.871131 5.057229 5.281777
1369767_a_at 3.991575 3.9435375 4.1710377 3.7830603 3.6731012 4.014243 3.7315722 3.939118 3.8224804 3.664456 3.8045926 4.0214033
1369768_at 6.372452 6.648934 6.633961 6.3367977 6.664136 6.5374403 6.5917773 6.387303 6.5292945 6.435381 6.571216 6.8301067
1369769_at 4.7610674 4.355979 4.6301975 4.344309 4.702237 4.3935537 4.737819 4.9073677 4.5156193 4.709751 4.4829273 4.741953
1369770_at 3.990005 3.9217582 4.2041903 4.1054044 3.9409392 3.9324632 4.1898394 3.7042465 4.0063148 4.0434027 3.8532197 4.030861
1369771_at 5.1505966 5.3469353 4.8805695 5.3052397 5.1899815 4.907444 5.2293377 5.290229 5.458352 5.3119383 4.8899302 4.918172
1369772_at 6.431314 6.7030354 7.1216645 6.451336 6.8718214 6.9131937 6.475803 6.3693514 6.561788 6.5777845 6.8811626 7.2304754
1369773_at 3.8488865 3.6934578 3.6531062 3.4960866 3.9738843 3.643983 3.5302424 3.6393015 3.7042146 3.48951 3.7075453 3.850136
1369774_at 3.9480534 4.133861 3.8337703 4.179208 4.3915277 4.2573037 4.0446744 3.9971192 3.9842033 4.1385937 4.344907 4.2491846
1369775_at 8.027435 8.462242 8.581487 8.385958 8.546364 8.47361 8.394471 8.551928 8.497023 8.570566 8.678816 8.568141
1369776_a_at 6.5333166 6.2791333 6.213629 6.160481 6.1985555 6.4579945 6.2691445 6.134196 6.2951045 6.1088834 6.11153 6.4636674
1369777_a_at 6.653195 7.4776497 7.5373015 7.360662 7.2803717 7.3197813 7.487533 7.4872723 7.354434 7.2829814 7.253675 7.1752825
1369778_at 3.7089784 3.4807699 3.7736166 3.6162674 3.5924196 3.9979932 3.8171468 3.6255887 3.7958949 3.9134858 3.882681 3.658646
1369779_at 5.9682064 5.7892966 5.661193 5.753645 5.7000833 5.5813503 5.781193 5.7644005 5.820543 5.856961 5.6692424 5.739724
1369780_at 6.272761 6.0901256 5.8360353 5.6840024 5.8914943 5.874515 5.8417225 5.8411746 6.00129 5.779731 5.903235 5.7436056
1369781_at 3.7200017 3.7311037 3.920212 3.6162674 3.7078435 4.1341248 3.8128357 4.017023 3.9117312 3.5575454 3.9340901 3.8856535
1369782_a_at 5.7062464 5.905465 5.783639 5.687087 5.8762903 6.1831923 5.5571623 5.817829 5.7203655 5.8180466 5.893174 5.7151213
1369783_a_at 4.847341 4.662179 5.067565 4.749049 5.015036 4.6750994 5.3652887 5.306934 4.578535 6.271718 5.7279706 5.7583494
1369784_at 3.8793352 3.9386022 3.4558225 3.587771 3.944062 3.7295175 3.7227666 3.7375798 3.7754972 3.6051362 3.836563 3.7503607
1369785_at 8.204753 7.886838 7.8957186 7.814487 7.8079176 7.7043414 8.053732 7.8803387 8.195775 8.237997 7.9289856 7.6289535
1369786_at 5.7136884 5.488418 5.676727 5.378901 5.5074725 5.93905 5.7938685 5.3718104 5.2648787 5.3655434 5.35559 5.7480054
1369787_at 3.8469398 3.8161461 3.6984072 3.5507257 3.8714604 3.819568 3.6600468 3.5409064 3.9328613 3.762925 3.7510638 3.638572
1369788_s_at 7.791993 7.223126 7.205075 8.035962 7.131952 7.1196723 7.274843 8.3250265 7.0621557 7.3757677 7.828016 7.604273
1369789_at 3.275441 3.1522064 3.4087253 3.4915862 3.3639407 3.302223 3.3708413 3.5165288 3.3420055 3.1311126 3.3460517 3.4082232
1369790_at 11.283228 11.839514 11.688272 10.670252 10.96095 11.669795 11.318737 10.755017 12.003507 11.8529415 10.430812 11.674094
1369791_at 8.455849 7.913576 7.7857256 7.8820376 7.6559715 7.4961877 7.952641 8.160919 8.29921 8.21883 8.249981 7.88384
1369792_at 5.8450184 5.8927855 5.8995004 5.877999 5.8197947 5.924192 5.762049 5.8836164 5.6225824 5.6042027 5.971244 5.85358
1369793_a_at 4.1120996 3.8603985 3.5975225 3.6900108 4.1468983 3.8272402 4.0140676 3.743277 3.8481991 4.0161543 3.9055018 3.9755967
1369794_a_at 4.803666 4.674997 4.836447 5.227076 4.5246515 4.69165 4.764289 4.7316384 4.4528503 4.5005927 4.4698367 4.780074
1369795_at 4.4786115 4.395355 4.256315 4.4548473 4.5297804 4.5452747 4.627391 4.426424 4.3419476 4.532213 4.6436844 4.543726
1369796_at 4.9901357 4.3092346 4.5394306 4.1785736 4.652895 4.9752736 4.2453747 4.6014085 4.3019643 4.574009 4.0859003 4.5629473
1369797_at 4.2344985 4.12329 4.0925803 4.140332 3.9147482 4.1408396 3.789155 4.1846294 3.962181 4.1469774 4.010966 4.200882
1369798_at 4.617903 4.6913548 4.6220646 4.605608 4.5277166 4.5753927 4.1916857 4.597406 4.528883 4.511242 4.429879 4.4298964
1369799_at 10.863944 10.872864 10.769471 10.880502 10.931066 10.775825 10.81207 10.891436 10.940724 10.690013 10.892257 10.857893
1369800_at 4.1248927 4.073596 4.1823463 4.124631 3.8635764 4.0353837 3.86195 3.8773544 4.1110716 3.5618536 4.0905848 3.9777021
1369801_at 4.3154616 4.3669834 3.9917989 4.049718 4.3350797 4.511507 4.3907685 4.030708 4.037737 4.3410106 4.2528815 4.2394695
1369802_at 3.710476 3.8543289 4.013044 3.7984507 3.8301294 3.7217655 3.6949344 3.625821 3.8865967 3.6246061 3.7873955 4.0341396
1369803_at 4.376746 4.4935236 4.127207 4.5625443 4.407214 4.341829 4.3379555 4.396182 4.5597186 4.2751617 4.618068 4.509752
1369804_a_at 4.4920144 4.537854 4.354343 4.4719996 4.218657 4.556643 4.475563 4.545055 4.376504 4.706703 4.5182724 4.852061
1369805_at 4.158074 3.73371 3.9105167 3.7640078 3.8039987 3.8609297 4.1477723 3.7204285 3.761653 3.8733077 3.9885948 3.896961
1369806_at 5.151656 4.8022165 5.648506 5.170252 4.844982 5.0443172 4.931427 4.967445 5.0796347 5.0445175 5.0829544 5.1417947
1369807_at 4.34254 4.5376973 4.38886 4.5641537 4.2155833 4.3478556 4.2311506 4.3365207 4.397136 4.392063 4.318902 4.7218246
1369808_at 4.4055085 4.450788 4.781151 4.5082364 4.65597 4.720644 4.115965 4.2652574 4.4446096 4.4280176 4.1827564 4.313733
1369809_at 5.0517435 5.013848 4.823337 4.9100676 4.6605244 5.057583 4.9938974 4.569239 4.8337073 4.9915276 4.8498044 5.0140414
1369810_at 6.669177 6.6430626 6.4030647 6.450652 6.2089024 6.1106596 6.5048075 6.6309032 6.6366377 6.341497 6.309496 6.3162313
1369811_at 4.803439 4.4559536 4.4255953 4.326687 4.2470675 4.5488615 4.348339 4.5777073 4.484892 4.44265 4.6391554 4.638834
1369812_at 5.812575 5.6603756 5.3150063 5.3590813 5.4301987 5.7041035 5.3878736 5.5862226 5.533579 5.413868 5.5642786 5.740612
1369813_at 6.4134355 6.876057 6.7379436 6.8730383 6.8424964 7.0012965 6.952637 6.870942 7.1059175 6.9993105 7.079699 6.760027
1369814_at 4.4715853 4.4044433 4.623637 4.389462 4.1470995 4.53278 4.290162 4.078018 4.0444937 4.420836 4.314887 4.52532
1369815_at 5.399864 5.8491006 5.90093 5.264644 5.7093496 5.915685 5.535975 5.72227 5.918358 6.072503 5.5031366 5.2324786
1369816_at 4.7710776 4.487171 4.324982 4.7464843 4.4036417 4.7839937 4.8093624 4.6989355 4.739681 5.0890136 4.696213 4.796343
1369817_at 4.028414 4.313704 4.0331655 4.2159157 4.0511675 4.168574 4.2503486 4.292967 4.1594577 4.323073 4.2795506 4.0423822
1369818_at 4.822457 5.0584555 4.156186 4.367938 4.6111994 4.900035 4.5220413 4.6965275 4.848447 4.662201 4.7685895 4.645324
1369819_at 4.790465 4.649186 4.8823457 4.7205734 4.8167086 4.936262 4.608558 4.5324893 4.6006393 4.716442 4.5365653 4.7612624
1369820_at 4.3341837 4.550558 4.2982373 4.683895 4.2021594 4.5648637 4.654631 4.327277 4.3477526 3.8412116 3.868278 4.422739
1369821_a_at 5.2424192 5.03706 4.990018 4.920123 4.856757 4.8858595 5.2219944 4.994342 5.045643 5.116667 5.126936 5.1977215
1369822_at 4.0642686 4.184464 4.1154194 3.9225845 4.192357 4.266687 4.2210455 4.1838174 4.3536434 3.984539 4.0669446 4.11563
1369823_at 4.5635633 4.4808617 4.505682 4.6533155 4.5986023 4.9395733 4.373804 4.4224043 4.77518 4.272144 4.7089157 4.477909
1369824_at 4.7393694 5.1234045 4.3386316 4.893999 4.7407007 5.012084 4.761978 4.9394503 4.8034306 4.9616013 4.839489 5.073374
1369825_at 4.724137 4.7375298 4.488401 4.637088 4.5699196 4.605746 4.737571 4.649707 4.23762 4.4836617 4.747804 4.9839497
1369826_at 6.3512635 5.8337374 5.6094766 5.853221 6.0954905 5.8143916 5.932319 6.3594623 6.409226 6.4822903 6.0456195 5.838034
1369827_at 5.4044046 5.1882305 5.230287 5.173421 5.359833 5.2627707 5.3084145 5.1908693 5.3227587 4.85056 5.264303 5.509408
1369828_at 5.3227654 5.3453636 5.12389 5.0599756 5.357642 5.43884 5.1616735 5.52042 5.272808 5.2331047 5.463688 5.2717876
1369829_at 4.783229 4.4055824 4.808855 4.612971 4.5573845 4.487648 4.858214 4.393372 4.5736337 4.7000756 4.6563606 4.781611
1369830_at 4.5457377 4.8254747 4.753365 4.611021 4.750043 4.9812813 4.7711163 4.7567334 5.20682 4.948716 4.781001 4.8577714
1369831_at 5.3177786 5.128085 4.9967117 4.9981947 4.7924414 5.307598 5.4615335 5.1901913 4.9928904 5.1867895 5.096143 5.000536
1369832_at 5.6351633 5.6034236 5.3143997 5.1862893 5.1500173 5.2456937 5.196008 5.041076 5.2297606 5.200012 4.9325104 5.73922
1369833_at 4.1567755 4.119898 4.291811 4.439751 4.2505417 4.3190107 4.26727 4.208292 3.916755 3.8608809 4.050598 4.2990265
1369834_at 8.150478 8.539751 8.34947 8.553579 8.64249 8.46748 8.532549 8.723109 8.087688 7.906651 8.348509 8.081139
1369835_at 6.0549765 6.0750747 5.8770113 6.1763725 5.9961543 6.0003796 6.0327573 5.8287587 5.770267 5.7762084 5.9516263 6.1608753
1369836_at 6.474182 5.458204 5.452825 6.067257 6.55064 6.558281 6.677124 5.960282 6.3886333 6.263308 6.643537 6.7394395
1369837_at 12.189776 12.078157 12.271779 12.295594 12.105198 12.098384 12.059057 12.178454 12.3572235 11.84078 11.772398 11.749887
1369838_at 4.225621 4.1522565 4.444475 4.1732306 3.773427 4.0279045 3.95165 3.9543593 3.8239655 4.0598297 4.197789 4.213747
1369839_at 4.2573776 4.074131 4.2101526 4.388175 4.201708 4.43523 4.08665 4.0977 4.3468046 4.2318172 4.3701143 4.4670577
1369840_at 9.213313 9.590702 9.232983 8.642051 9.303162 8.164017 9.575958 9.553268 7.004301 7.5269213 8.560907 8.964088
1369841_at 3.599158 3.8808951 3.7887688 3.7073987 3.601908 3.8942554 3.5244653 3.8453236 3.8434749 3.338852 3.5301 3.9490037
1369842_at 3.841037 3.7471328 3.6931021 3.5836172 3.7911336 3.964829 3.8369982 3.8023245 3.7938719 3.8034487 4.0623884 3.6364717
1369843_at 4.2845316 4.2511597 4.0811863 4.632286 4.109973 4.4714165 4.1652613 4.1900473 4.0301905 4.2593765 4.08076 3.9074762
1369844_at 4.2466145 3.923278 3.7527392 3.8635204 3.9070354 3.8939452 4.249606 3.7870886 3.8739088 3.988032 3.8771713 4.1086717
1369845_at 5.426903 5.6195083 5.1666336 4.8446836 5.2531796 5.420737 5.2395144 5.1662736 5.1397223 5.0665154 5.2602673 5.5065107
1369846_at 3.5962005 3.4533706 3.5618663 3.560142 3.5536308 3.6066034 3.2898564 3.3453314 3.6862545 3.3354638 3.5347016 3.6100693
1369847_at 5.3721905 5.369461 5.2322035 4.8830867 5.130377 5.2954216 5.0869656 5.1715717 5.124999 5.211294 5.2915025 5.4979644
1369848_at 3.6154048 3.5433383 3.718368 3.2474208 3.5267568 3.7209966 3.4970062 3.4136884 3.5753727 3.5514798 3.1537225 3.5612795
1369849_at 5.289421 5.097846 5.111077 5.0343285 5.1824036 5.261501 5.0635595 5.2098017 5.0898294 4.7948475 5.342314 4.682924
1369850_at 6.103367 5.3851566 5.434143 5.353127 5.4398384 5.46204 5.714836 6.06471 5.640353 6.117131 5.65092 5.7741647
1369851_at 6.948281 6.7938466 6.789323 6.616329 6.628291 7.0342665 6.677123 6.6501102 6.642238 6.691478 6.5832677 7.0661893
1369852_at 11.991207 12.0858 12.041072 12.077279 12.087621 12.051061 12.067287 12.081685 12.075582 12.056747 12.050986 12.100599
1369853_at 4.742305 4.767504 4.5709796 4.698842 4.5078454 5.1142287 4.627123 4.450978 4.8235674 4.688813 4.6381655 4.6728754
1369854_a_at 9.048679 8.800389 8.450407 8.525076 8.4180565 8.198645 8.570759 9.093562 8.8207855 8.460275 8.715431 8.341779
1369855_at 3.6710575 3.723885 3.6356435 3.7292366 4.0577164 3.65179 3.781729 3.5205522 3.626958 3.7245831 3.66464 3.787285
1369856_at 4.0353446 4.1454406 4.3523793 4.0028152 4.0899057 3.9387934 4.1981163 4.100584 4.5142508 4.1496944 4.287288 4.361042
1369857_a_at 5.5385528 5.530127 5.4040136 5.481558 5.198785 5.770539 5.3807964 5.1733007 5.240709 5.231644 5.6213226 5.5304146
1369858_at 4.5918627 4.326968 4.42496 4.115415 4.4654665 4.284529 4.3727365 4.0669093 4.580695 4.1625896 4.24238 4.2855053
1369859_at 4.461144 4.2583447 4.233266 4.61277 4.3145285 4.3478556 3.8600194 4.138026 4.2420435 4.1631804 4.1806297 4.511406
1369860_a_at 4.720521 4.806941 4.608247 4.5466623 4.6112766 4.693759 4.617338 4.681254 4.609602 4.6198072 4.6231923 4.712867
1369861_at 4.3557186 4.4647384 4.324982 4.5084763 4.2405634 4.658965 4.002947 4.587346 4.2443576 4.428237 4.2898364 4.2782693
1369862_at 4.4586987 4.3057604 4.631222 4.390805 4.150132 4.4115887 4.2763042 4.136686 4.706673 4.271844 4.3384867 4.6085024
1369863_at 10.374943 9.667852 8.90462 9.368174 10.102567 8.641472 9.768904 10.509921 9.794026 9.603126 9.822887 9.847312
1369864_a_at 11.25496 10.326852 10.655433 9.964511 11.021149 11.469079 10.7793455 10.858181 11.103001 10.004312 10.762632 9.753087
1369865_at 4.145482 4.0162344 4.4233546 3.7191164 4.071272 4.1476336 4.066594 4.0400515 4.408474 4.0871916 4.2048764 4.2043486
1369866_at 4.6424856 4.419616 4.5431147 4.6218777 4.3019896 4.4908233 4.4141445 4.540771 4.394875 4.844012 4.46449 4.541446
1369867_at 5.336199 5.5354095 5.4388356 6.8428993 5.6613927 5.6066713 5.1436253 5.820979 6.483561 6.7447095 5.534039 4.971885
1369868_at 10.403872 10.464709 10.354219 10.407193 10.119233 10.33597 10.081419 10.079521 10.169561 10.175236 10.174275 10.313372
1369869_at 3.8926203 3.4766648 3.8758967 3.6395853 3.5492682 3.9339077 4.08322 3.6177819 3.569779 3.8497283 3.840326 3.5612795
1369870_at 6.985989 7.1926975 7.024405 7.193185 7.243675 7.0656786 7.02105 7.110835 7.4484468 7.3171353 7.1131334 7.2522454
1369871_at 3.677646 3.5337925 3.6101015 3.6162674 3.6901696 3.7873888 3.550708 3.6444507 3.7805896 3.4422963 3.6115403 3.7075982
1369872_a_at 4.0873394 4.6278405 3.9059072 4.175679 4.202527 4.361573 4.396268 4.361461 4.47966 4.244375 4.142459 4.54735
1369873_at 4.6453085 4.5684485 4.3568125 4.26337 4.2823668 4.7880273 4.305249 4.3173947 4.4758 4.302067 4.145157 4.4249687
1369874_at 4.6870146 4.4431114 4.278878 4.4760094 4.5554934 4.5292892 4.382264 4.193482 4.363674 4.595252 4.5106606 4.5179796
1369875_at 4.9905005 5.3488936 5.004882 4.8774195 4.545376 4.9734373 4.8295894 4.93997 4.8393726 4.582775 4.711898 4.969203
1369876_at 3.792781 3.7220623 4.096883 3.8459659 3.6020126 3.3968754 3.535318 3.6223564 3.5809996 3.705083 3.7871943 3.986724
1369877_at 5.1881723 4.4873786 4.7466674 4.838371 5.0818243 4.8065677 4.755496 4.9160557 4.8032885 4.506846 4.6915975 4.5732083
1369878_at 3.9533725 3.9205675 4.1341667 4.0582204 3.9930198 3.8625357 4.0966587 3.8927627 3.9959216 3.79524 3.9355345 4.065649
1369879_a_at 12.83504 12.797013 12.712251 12.824832 12.783374 12.804089 12.791914 12.830573 12.826008 12.817775 12.809908 12.752223
1369880_at 4.39594 4.4514165 4.3974967 4.387719 4.1317306 4.4906383 4.3896136 4.30858 4.3497033 4.3868227 4.671089 4.3038235
1369881_at 4.3309336 4.2655153 4.0194297 4.0590134 4.264123 4.194298 4.358673 4.400117 4.1184864 4.309601 4.260833 4.5441904
1369882_at 4.4551353 4.4934816 4.4791803 4.543077 4.348987 4.244338 4.522401 4.426548 4.49665 4.6746807 4.3586135 4.398308
1369883_at 3.754356 3.5955477 3.5214074 3.5042243 3.5546608 3.1346233 3.5336356 3.3008225 3.4512258 3.611899 3.2309444 3.5727205
1369884_at 4.803906 4.720749 4.7442217 4.5742054 4.8838797 4.578963 4.6107335 4.556703 4.862419 4.6677084 4.9134626 5.058483
1369885_at 5.132426 4.977615 4.9140973 5.0743904 4.99612 4.9354367 5.161051 5.0625734 5.2606373 4.780592 4.777874 5.0331807
1369886_a_at 5.881677 6.2095795 6.4210997 5.9228306 5.5699873 5.9770465 6.4158387 6.103741 5.7634735 6.1705475 5.997143 6.0683794
1369887_at 4.334183 4.3881884 4.67258 4.6294007 4.5799665 4.522199 4.492918 4.4723377 4.580695 4.434173 4.2640276 4.7281494
1369888_at 4.147726 4.376654 4.2011037 4.314129 4.239025 4.284828 4.269597 3.9152467 4.263485 4.1977267 4.018397 4.092386
1369889_at 4.197109 3.9097548 4.1671076 3.9938593 4.057598 4.187023 4.014723 4.1591825 3.916655 4.2292166 4.1405125 4.172285
1369890_at 3.137406 3.146097 3.1549697 3.1173294 3.1296253 3.2017097 3.137758 3.0968874 3.1152015 2.9971337 3.1886196 3.2387476
1369891_at 4.9108458 5.028965 5.3091297 4.7725334 4.740688 4.9324007 4.826277 5.2624373 5.1357102 4.929326 4.9618835 5.271642
1369892_at 3.540045 3.6919632 3.8143785 3.834207 3.4094343 3.9434788 3.7589138 3.8087387 3.5449648 3.395562 3.619367 3.6799967
1369893_at 4.678374 4.4855976 4.5534673 4.474979 4.58108 4.7503624 4.594639 4.6755342 4.580695 4.6205955 4.619187 4.698639
1369894_at 3.2327135 3.2693293 3.4032626 3.4240985 3.1494477 3.0840623 3.4769907 3.0947354 3.267592 3.1851647 3.2269313 3.26748
1369895_s_at 5.930323 6.1241393 6.0286655 6.065105 6.20435 5.8170347 5.9792247 6.066673 5.885109 6.038784 6.11935 5.7575426
1369896_s_at 7.324194 7.626394 7.387663 7.631595 7.8244743 7.464919 7.6781464 7.687092 7.6987 7.588905 7.4983587 7.1438327
1369897_s_at 11.895683 11.895789 11.836558 12.00914 11.87219 11.882306 12.033796 11.974749 12.006151 12.064324 12.04003 11.913086
1369898_a_at 4.9447145 4.8825455 4.766952 4.5316825 4.7756453 5.1212406 4.8240037 4.553709 5.095625 4.349138 5.099298 5.223125
1369899_s_at 6.4327374 6.042146 6.4540257 6.4969234 6.38618 6.328727 6.624515 6.310091 6.879385 6.383746 6.2341433 6.376658
1369900_at 4.314617 3.961227 4.0735726 3.9644897 3.9415975 3.9461894 3.9478824 3.8528554 3.9762306 4.097021 3.8966067 4.152677
1369901_at 4.42195 4.094642 4.1724157 4.310999 4.318857 4.422936 4.305249 4.1537175 4.2424183 4.100066 4.110592 4.501113
1369902_at 6.9853125 7.2533417 7.4965544 7.655242 7.339555 6.9955773 7.2526193 7.103034 7.314795 6.869432 7.308618 6.9588466
1369903_at 4.1490617 4.1883273 4.0528717 4.0634575 4.116257 4.284529 4.035786 4.036643 3.9220383 3.7725887 4.0153604 4.0787964
1369904_at 4.5780444 4.645772 4.397496 4.5857916 4.5154934 4.707864 4.5389338 4.4972935 4.3228855 4.262835 4.535036 4.6230536
1369905_at 3.5739617 3.5431113 3.895386 3.3700118 3.7461443 3.4484806 3.4801102 3.4128633 3.609964 3.7005713 3.7267992 3.6936283
1369906_s_at 11.860131 12.0220175 11.9052 11.83794 11.870511 11.989328 11.743972 11.820938 11.947247 11.969509 11.858977 12.006585
1369907_at 5.6315637 5.711759 5.670334 5.563741 6.0288115 5.6809745 5.4766054 5.745323 5.518544 5.9081607 5.5063653 5.457916
1369908_at 3.5373309 3.5917592 3.557868 3.7058656 3.8426762 3.8610082 3.4312615 3.5405357 3.4185772 3.5757897 3.528046 3.6244304
1369909_s_at 10.725931 10.808653 10.848342 11.073092 10.866595 10.764181 10.873829 10.957124 10.756604 10.897734 10.879886 10.719651
1369910_at 4.0700717 3.8648224 3.967023 3.9047358 4.0122695 3.8244328 3.6714983 4.121585 3.9210508 3.8725195 3.676919 4.043809
1369911_at 5.1458497 5.0607333 4.677593 4.6835155 5.030199 4.8021193 4.9940376 4.744102 4.6633883 4.465757 4.5811434 4.9335494
1369912_at 6.2748246 5.689424 5.6751924 5.8594413 5.84441 5.554285 5.7316384 6.103947 6.1095467 6.289952 5.8431826 5.869058
1369913_at 4.608595 4.106515 4.060717 4.1939526 4.009861 4.2433157 4.190254 4.1898193 4.3562903 4.1123357 4.4604397 4.400434
1369914_at 3.7062602 3.701223 4.2411585 3.9716883 3.937283 3.918215 3.782337 3.6607325 3.9801397 3.9089098 3.6369026 4.0076995
1369915_at 6.445833 6.885995 6.954295 7.046068 6.618703 6.8776345 6.6655054 6.8405833 6.672038 6.99302 6.7505383 6.817745
1369916_at 5.0827956 5.076765 4.9053636 5.0218787 4.7273903 4.9834156 4.8984694 4.9812613 4.8949614 5.0960026 5.219801 5.063297
1369917_at 5.200919 4.9800997 5.0015364 4.800856 5.002292 5.1808276 4.9030986 4.6721754 4.7270007 4.796385 5.092488 5.2469454
1369918_at 4.286234 3.978529 3.801833 3.9144814 3.6286025 3.7030847 4.1252832 3.8537073 3.7803001 3.5761955 3.9573572 3.83272
1369919_at 4.7406583 4.6332912 4.6132364 4.7462645 4.710168 4.5770273 4.8709645 4.9292307 4.880209 4.6390357 4.8217287 4.7695436
1369920_at 4.499227 4.8501234 4.6986375 4.4623647 4.2815046 4.4642887 4.48335 4.364248 4.359259 4.6275706 4.379156 4.6310916
1369921_at 6.371906 6.313062 5.766106 6.3025036 6.6591973 6.3084097 6.4962683 6.5582743 6.7871723 6.8882613 6.815741 6.6195235
1369922_at 8.196631 8.396989 8.172621 8.383253 8.428434 8.248346 8.336834 8.600135 8.455926 8.413036 8.476125 8.383833
1369923_at 5.827846 5.7184815 5.715819 6.0061464 5.7817893 5.4524627 5.366063 5.840449 6.0486765 5.7579885 6.3085656 5.4794474
1369924_at 6.075451 6.0418515 6.0409007 5.959073 5.910082 6.24635 5.4086113 5.822286 5.707049 5.8096743 5.7878575 6.0626903
1369925_at 3.9983604 3.896861 4.1685534 4.074315 3.7774007 3.682086 4.0655174 3.8835795 3.8790524 4.0030746 3.986093 3.847249
1369926_at 7.2299547 7.315095 7.216701 7.3145185 7.5553446 7.597162 7.3963847 7.326032 7.3402743 7.0227594 7.5980344 7.572347
1369927_at 11.446917 11.462922 11.488511 11.524079 11.460532 11.5734215 11.51089 11.526221 11.52253 11.530217 11.639081 11.571345
1369928_at 3.4999566 3.846812 3.4858217 3.752123 3.7153678 3.361641 3.560091 3.4948258 3.5601528 3.5700433 3.6269975 3.6423492
1369929_at 11.313745 11.496932 11.350588 11.339414 11.17736 11.175798 11.220018 11.345429 11.391563 11.308996 11.354103 11.257713
1369930_at 12.12162 12.180429 12.190586 12.107479 12.116964 12.139198 12.136236 12.100668 12.1309595 12.233395 12.08965 12.159651
1369931_at 7.110098 7.475402 7.2694736 7.287677 7.065776 7.2575035 6.9374843 7.255459 7.184332 7.3024087 7.4089694 7.1870656
1369932_a_at 10.032691 9.678166 9.804789 9.894117 9.787049 9.727802 9.890815 9.891044 9.882874 10.149941 10.057309 9.937508
1369933_at 11.375759 11.321405 11.285924 11.234005 11.356873 11.299991 11.286885 11.182365 11.220535 11.279635 11.264881 11.26892
1369934_at 11.840374 12.139912 12.042954 12.066646 12.066362 12.142057 12.048157 12.12501 12.029644 12.192452 12.232456 12.112976
1369935_at 7.6115265 7.7979484 8.133965 7.556291 7.6757836 7.7439046 7.616604 7.596047 7.749326 8.07311 7.890949 7.6733246
1369936_at 10.280737 10.480649 10.6666975 10.603012 10.493865 10.507398 10.593431 10.4261055 10.598154 10.567343 10.605546 10.518458
1369937_at 10.924696 11.199109 11.247534 11.228501 11.198722 11.189672 11.230475 10.9991865 11.1910305 11.291215 11.242553 10.965062
1369938_at 7.4894266 7.4872494 7.1283307 7.144775 7.287107 7.4525495 7.319896 7.366241 7.2357674 7.1760497 7.252623 7.338001
1369939_at 12.128775 12.19858 12.237213 12.142699 12.134355 12.198723 12.122687 12.149108 12.109282 12.132157 12.2384615 12.202502
1369940_at 10.446037 10.637599 10.804228 10.5646925 10.62251 10.611571 10.676028 10.563399 10.768883 10.746917 10.861872 10.704346
1369941_at 10.63821 10.760534 10.717189 10.57099 10.749219 10.640877 10.852005 11.024251 10.55226 10.787927 11.156853 11.09553
1369942_at 8.752881 8.821519 8.765437 8.753037 8.898195 8.694386 8.683348 8.855192 8.947277 8.829494 8.954114 8.727978
1369943_at 10.083612 10.318269 10.087523 10.369381 9.945161 10.028753 10.142056 10.029017 10.140033 10.234468 10.004142 10.384353
1369944_at 8.220728 8.400272 8.172455 8.310664 8.243863 8.221801 8.205923 8.215643 8.179768 8.305555 8.347737 8.333813
1369945_at 4.424648 4.6288466 4.5588284 4.733383 4.4115157 4.476984 4.573593 4.5397267 4.763671 4.3868227 4.429159 4.811944
1369946_at 6.7711687 6.672793 6.535768 6.7400537 6.869217 6.6885633 6.7815447 6.7824764 6.5864043 6.7903256 6.764173 6.7384543
1369947_at 5.5448523 5.7714214 5.8358293 5.8743854 5.7817883 5.6722183 5.519463 5.649779 5.590214 5.622774 5.7789993 5.8716288
1369948_at 7.48765 7.986973 8.0861845 7.95269 7.5633698 8.021383 7.6765385 7.8321476 7.8221354 7.7299595 7.8931046 8.119654
1369949_at 6.945116 6.776096 6.8756013 7.0848093 6.961591 7.0434594 6.8795433 6.932249 6.9361224 6.9697595 6.987032 6.8770275
1369950_at 9.244896 9.513871 9.498228 9.557176 9.538632 9.4771 9.666766 9.465023 9.563639 9.540045 9.526268 9.579826
1369951_at 3.9209857 3.7141852 4.1310034 3.9485104 3.7087343 3.9113903 3.8210878 3.8120117 3.9612005 3.7995553 4.0043445 3.898107
1369952_at 12.093013 11.860849 11.968551 11.95212 11.917572 11.881752 11.932191 12.021339 11.813959 11.879528 11.933037 11.846856
1369953_a_at 4.5576425 4.4507456 4.6857624 5.204962 4.743224 4.5544033 4.575124 4.3347964 5.137412 4.946569 4.5594883 4.6182795
1369954_at 12.903924 12.703679 12.789238 12.837236 12.81959 12.801048 12.882823 12.819904 12.810621 12.81002 12.765848 12.92429
1369955_at 6.2781935 6.421075 5.985264 6.121562 6.2658176 6.0714264 6.33925 5.979843 5.9032087 6.178196 6.1356254 5.9500785
1369956_at 9.962514 9.617684 9.454736 9.668559 9.65268 9.618006 9.6107645 9.523631 9.573381 9.47371 9.43827 9.391833
1369957_at 5.8937817 6.3225117 6.027191 6.901191 6.4363027 6.132763 6.2245975 6.4951754 6.236982 6.295486 6.3245115 6.588135
1369958_at 7.729487 8.04393 8.120787 8.038307 8.118895 8.366966 8.092432 7.930473 8.452717 8.7147255 8.310993 8.363727
1369959_at 12.587957 12.127351 12.253122 12.274001 11.871516 11.831075 12.121954 12.25904 11.871067 11.976331 12.276705 12.123466
1369960_at 10.030574 10.5140085 10.495047 10.354947 10.360476 10.490675 10.390255 10.577664 10.387579 10.425677 10.403667 10.344494
1369961_at 9.132292 9.29289 8.984015 9.447083 9.408211 9.332733 9.258709 9.467034 9.2612 9.232915 9.215812 9.30442
1369962_at 8.293001 8.512848 8.57911 8.456477 8.390999 8.402435 8.557213 8.409585 8.557776 8.727715 8.569925 8.443895
1369963_at 4.9813976 5.51758 5.9171104 5.7634745 5.911252 5.6057568 5.855086 5.7648964 5.876521 6.2369895 5.7034674 6.180083
1369964_at 7.0586133 7.281803 6.8698025 7.087825 7.198274 7.1038694 6.713213 7.242343 7.147816 6.971981 7.27739 6.575165
1369965_at 8.311832 7.9963703 7.661487 7.992024 8.1102295 8.158344 8.119604 8.003117 8.116285 8.509554 8.050702 7.392847
1369966_a_at 12.264909 12.581428 12.538746 12.593761 12.623162 12.613052 12.60379 12.539939 12.434849 12.546756 12.661623 12.621207
1369967_at 8.822201 8.747635 8.760884 8.795782 8.804461 8.643224 8.629586 8.818954 8.823878 8.75137 8.779784 8.721903
1369968_at 6.42099 6.1148863 6.362349 6.133049 6.205562 6.1137934 5.9201803 6.048296 5.9626975 5.896049 6.516412 6.237554
1369969_at 9.306341 9.229971 9.061834 9.117689 9.204399 9.159225 9.408947 9.432905 9.187899 9.417716 9.287348 9.16736
1369970_at 10.575861 10.95168 11.080387 10.99496 10.892371 10.923109 10.950475 10.819618 10.823462 10.77688 10.725748 10.946613
1369971_a_at 8.088854 8.593969 8.3959255 8.685559 8.880759 8.431761 8.6674595 8.424199 8.735792 8.794816 8.601124 8.233087
1369972_at 6.5490856 6.7644906 6.923861 7.105385 7.118733 6.6286325 7.0026326 6.688356 6.844497 6.8119726 6.572415 6.8070064
1369973_at 11.393352 11.345084 11.227472 11.323582 11.348244 11.199862 11.328403 11.357131 11.306996 11.197748 11.30485 10.924283
1369974_at 6.75603 6.833062 7.0903096 6.9964957 7.119619 6.7027807 6.6706624 6.967308 6.7962193 6.763762 6.843462 6.9238377
1369975_at 8.484373 8.798864 9.057812 8.766924 9.033929 8.923963 8.775553 8.729401 8.752935 8.806526 8.865585 8.867058
1369976_at 9.916233 10.538821 10.586408 10.252398 10.140196 10.361259 10.531392 10.32956 10.260756 10.248174 10.325386 10.192516
1369977_at 4.262637 4.181336 4.2166324 3.928609 4.1660933 4.1033573 4.2579956 4.3714223 4.0137677 4.1234617 4.0280576 4.1602936
1369978_at 7.7584863 7.958535 7.896986 7.9068637 8.0102825 7.9225774 8.032717 8.100037 8.030897 8.0348625 7.962475 7.7355537
1369979_at 8.70937 9.063251 9.091539 9.009054 8.936245 9.05442 8.744558 8.904718 9.069883 8.940824 9.063883 8.868401
1369980_s_at 9.311315 9.201956 9.288076 9.373304 9.132036 9.279197 9.1566925 9.350658 9.252255 9.15014 9.255744 9.09026
1369981_at 8.818495 9.088912 9.112721 9.034122 8.88508 8.877082 8.937212 9.027227 8.864725 8.883485 8.929208 9.014182
1369982_at 9.243331 9.3476305 9.743228 9.2730665 9.248147 9.099444 9.504993 9.299781 9.451437 9.507392 9.606951 9.436675
1369983_at 7.7641487 8.995093 8.772779 8.734041 8.837692 8.626931 8.116695 8.299828 8.548631 8.449081 8.588771 7.7598524
1369984_at 9.186961 10.017605 10.078528 10.019864 10.156038 10.007341 9.82673 9.79177 9.769996 9.968717 9.999965 10.089981
1369985_at 6.1390247 6.094885 5.9813724 5.8083453 6.2063313 5.915928 6.26895 5.9899073 5.976527 6.1053524 5.9809437 6.1457014
1369986_at 11.740592 12.050488 11.904947 12.061568 12.080616 11.943864 11.993961 11.958468 11.929752 12.081021 12.007755 11.962221
1369987_at 5.034524 4.539879 4.7701454 4.7839813 4.895277 4.8361473 4.5415773 5.0110536 4.5430026 4.6000443 4.7271557 4.7058096
1369988_at 5.8750772 5.53541 5.471818 5.703082 5.5397873 5.8682137 5.9018383 5.3302956 5.6365337 5.6083975 5.561489 5.800683
1369989_at 9.837972 9.82555 9.486105 9.582789 9.861536 9.412298 9.704494 9.893702 9.784915 9.776423 9.646934 9.805668
1369990_at 10.516955 10.662909 10.843652 10.817575 10.820043 10.815012 10.85915 10.872597 10.758864 10.799733 10.8627825 10.873217
1369991_at 9.969386 10.410828 10.365518 10.301351 10.289676 10.310619 10.268199 10.309055 10.277622 10.439972 10.448888 10.43016
1369992_at 8.360872 8.964349 9.012573 8.935979 8.949358 8.837915 8.737349 8.861106 8.784278 8.985689 8.587726 8.922467
1369993_at 6.4836874 6.248152 6.127232 5.9273043 6.2114134 6.4289227 6.4310966 6.3723993 6.1885777 5.870049 6.210563 6.2880487
1369994_at 7.274516 7.498155 7.658329 7.6657057 7.7086153 7.6740427 7.793364 7.6005907 7.6737285 7.8003397 7.6830587 7.602977
1369995_at 8.434631 8.587502 8.806298 8.807676 8.737881 8.5724745 8.678624 8.7820835 8.683284 8.7894125 8.694204 8.578032
1369996_at 8.500277 9.254563 9.470772 9.299301 9.281615 9.080941 9.228403 9.109257 9.049056 9.088415 9.409361 9.253838
1369997_at 8.675802 8.551726 8.654378 8.519132 8.493114 8.434204 8.543857 8.457404 8.480608 8.639904 8.403244 8.438776
1369998_at 8.830879 8.881985 8.693222 8.686825 8.748892 8.689335 8.853411 8.736491 8.748558 8.973286 8.706645 8.828946
1369999_a_at 4.099508 3.7871664 4.0983415 4.282098 3.8538494 3.9195926 3.8311446 4.3622785 3.9794443 3.7956734 4.256724 4.1511784
1370000_at 9.616218 10.357439 10.10221 10.074393 10.174515 10.071833 10.022574 9.914292 9.943453 10.030592 10.355294 9.82826
1370001_at 9.384129 9.502311 9.525589 9.480752 9.441538 9.399582 9.498255 9.4189415 9.517824 9.489501 9.528511 9.352608
1370002_at 7.581352 7.852218 7.7141733 7.676539 7.8291144 7.784259 7.7048674 7.7572165 7.832541 7.8687086 7.682061 7.729818
1370003_at 11.775775 11.653218 11.634909 11.639138 11.713634 11.670353 11.730099 11.69994 11.646557 11.72764 11.76959 11.724538
1370004_at 9.127577 9.65828 9.818186 9.745244 9.648928 9.498974 9.578239 9.580529 9.622649 9.568453 9.647489 9.572597
1370005_at 9.946545 9.8620405 9.512044 9.836184 9.784334 9.979612 10.144924 9.74645 9.903172 10.158741 9.603488 9.816045
1370006_at 11.078712 11.463958 11.430832 11.4183445 11.5211525 11.444305 11.549908 11.388298 11.452812 11.512226 11.545697 11.533458
1370007_at 10.959738 11.082825 11.008193 10.989318 11.127055 10.996794 11.272818 11.241202 11.22071 11.531765 11.281045 11.254066
1370008_at 5.6814384 5.9718604 6.0625267 5.840843 5.7924404 5.760743 5.4321094 5.815762 5.674994 5.8136315 5.802038 5.6222396
1370009_at 14.2433 14.283454 14.257228 14.270989 14.276383 14.268118 14.23586 14.227958 14.273756 14.222781 14.207964 14.26956
1370010_at 12.178324 12.157923 12.198329 12.28748 12.173291 12.285269 12.07088 12.210119 12.103653 12.073929 12.065388 12.146628
1370011_at 5.8991323 5.8727417 5.7610765 5.9973836 5.699016 6.0236483 5.9301515 5.749747 5.913539 5.765995 6.0081167 6.004873
1370012_at 6.5830045 6.376468 6.2409606 6.27332 6.314954 6.7965355 6.746201 6.428059 6.681301 6.3845816 6.259292 7.1013155
1370013_at 3.3684263 3.3227522 3.5472317 3.655894 3.4431963 3.7500205 3.520876 3.4495823 3.3482823 3.425925 3.2602565 3.510289
1370014_at 8.54543 8.685194 8.884535 8.67605 8.701894 8.545268 8.700076 8.532838 8.602306 8.696605 8.491371 8.449503
1370015_at 7.785589 7.9139194 8.04317 7.87251 8.059549 8.202624 7.9333043 8.13858 7.86317 8.005749 8.095942 8.0471
1370016_at 3.7010708 3.6275861 3.823687 3.544848 3.7075896 3.863582 3.4803975 3.6851847 3.9623024 3.850558 3.6392848 3.5706332
1370017_at 7.936786 8.0493 8.160303 7.8941655 8.355048 8.233708 7.984171 7.985943 8.050563 8.183101 8.159973 8.221222
1370018_at 4.5486145 4.6778927 4.663736 5.2504616 5.0600843 4.7190757 4.4263625 4.821022 4.643592 4.5913305 4.928045 4.6118135
1370019_at 13.293057 13.206262 13.158676 13.178725 13.17027 13.234669 13.1800785 13.259408 13.373791 13.287915 13.275792 13.147574
1370020_at 10.087302 10.258601 10.146494 9.8577 9.923819 9.811894 9.901735 10.300777 10.300207 9.88075 9.824553 9.695084
1370021_at 3.5809503 3.4733503 3.5035207 3.5457742 3.573204 3.728252 3.4747522 3.5171783 3.6221066 3.577549 3.6904294 3.6254666
1370022_at 4.3887444 3.8373117 4.15737 4.4419546 3.7729306 4.420538 4.086638 4.2486267 4.0460663 4.0783663 4.142459 4.163657
1370023_at 6.6668096 6.576125 6.836342 6.990115 7.287941 6.9743133 6.989044 6.767141 6.777939 6.9393883 6.8226833 6.8229895
1370024_at 10.508566 10.505773 10.664086 11.159605 10.933599 10.935243 10.455855 11.165026 10.831724 10.8831415 10.540332 10.350692
1370025_at 7.5376544 7.83052 7.7419243 7.808244 7.8206406 7.5585885 7.9623537 7.873452 7.962682 7.8190227 7.6924148 7.612699
1370026_at 6.5385113 7.267555 6.838645 6.9631515 6.880413 6.815204 6.998929 6.7120233 6.9462 7.131585 7.1842737 7.1058764
1370027_a_at 14.289841 14.171956 14.098834 14.142346 14.069589 14.093952 14.10143 14.219438 14.185898 14.166557 14.16234 14.142346
1370028_at 4.236563 4.5553823 4.29104 4.3221335 4.578753 4.850035 4.6648364 4.156202 4.341445 4.3868227 4.390604 4.229992
1370029_at 8.994471 9.11541 9.017393 9.02686 9.009042 9.011101 9.022901 9.150235 9.198771 9.142474 9.148098 9.064537
1370030_at 10.030835 9.9825325 10.208495 10.226278 10.373617 10.4807205 10.193606 10.614555 10.256928 10.699454 10.810804 10.365397
1370031_at 7.6689525 8.406616 8.179592 8.378172 8.210617 8.179958 8.448456 8.42237 8.313993 8.56268 8.431867 8.517858
1370032_at 7.8795085 7.836149 7.567043 7.916193 7.8545 7.45913 8.013678 7.837408 8.168353 8.095056 7.697396 7.585904
1370033_at 4.2783017 3.876227 3.908307 4.0338535 4.1616416 4.088334 3.7991483 4.0865374 3.8052046 4.004102 3.9925232 3.9345946
1370034_at 4.6314054 4.8022165 4.7560906 4.702541 5.089851 4.651245 4.5015807 4.72433 4.840028 5.2739534 4.9976826 5.0047555
1370035_at 8.91866 9.160559 9.205888 9.204741 9.31482 9.141014 9.143793 9.068638 9.188728 9.235932 9.00691 8.957014
1370036_at 10.034889 10.139176 10.176029 10.176285 10.157761 10.019193 10.080575 10.093189 10.218241 10.089415 10.191275 10.098094
1370037_at 4.002472 3.9102473 3.8100662 3.7336977 4.023313 3.9022079 3.7574556 4.1096697 4.000782 4.038754 3.8332329 4.040114
1370038_at 6.5844183 6.362643 6.302717 6.225511 6.2385645 6.7053814 6.241736 6.4105234 6.156016 6.048706 6.1097083 6.436856
1370039_at 6.578853 6.425261 6.465403 6.5298085 6.3315706 6.348245 6.34509 6.400752 6.380428 6.450245 6.370834 6.510826
1370040_at 7.3614135 7.325715 7.5957174 7.4006877 7.302244 7.238897 7.605348 7.4815164 7.329353 7.516065 7.5099683 7.536609
1370041_at 3.7477994 3.695861 3.903699 4.051639 3.9889746 3.7852829 3.5164325 3.429399 3.68827 3.6685753 3.5180805 3.9635808
1370042_at 3.813249 4.013303 3.917679 3.7661796 3.8597627 3.913634 3.864454 3.992154 3.9309647 3.9967272 3.678662 3.936364
1370043_at 10.062092 10.0903635 10.232693 10.171303 9.974899 10.131787 10.141895 9.973731 9.897411 10.074671 10.214037 10.210038
1370044_at 6.699062 7.636934 7.4825835 7.5607204 7.8105235 7.4328647 7.5605288 7.609091 7.7656517 7.6129866 7.5739927 7.535176
1370045_at 8.72531 8.373615 8.540801 8.735456 8.671119 8.753914 8.634503 9.002807 8.495595 8.917235 8.580842 8.9546585
1370046_at 6.050697 6.021242 5.9765105 5.8249235 5.9513364 6.203578 5.798754 6.329722 6.03442 6.527078 6.2900777 6.1711693
1370047_at 9.98933 9.864489 9.595793 10.060179 9.7845 9.866465 9.805718 10.066654 10.004219 9.889284 9.852344 9.860247
1370048_at 4.2966204 4.0950704 4.3420734 4.460779 4.694268 4.6079607 4.0625668 4.1893005 4.268757 4.2094193 4.533475 4.19554
1370049_at 6.16855 5.9631863 5.7904067 6.0885897 5.8933954 5.65455 6.24418 5.750502 6.0062184 5.9965825 5.7430153 6.055013
1370050_at 8.853978 8.933836 9.179313 8.928938 8.804423 8.867512 8.896051 8.947331 8.776742 8.949741 8.895063 8.634649
1370051_at 4.6085954 4.439389 4.2627087 4.563797 4.2382145 4.6126833 4.6727843 4.8012643 4.2988296 4.8196487 4.539258 4.8173327
1370052_at 6.326978 6.234022 6.3415313 6.5386744 6.682259 6.484256 6.5818214 6.759438 6.4747043 6.673218 6.452141 6.1811357
1370053_at 3.8021412 3.4602706 3.8149588 3.726273 3.7598464 3.4888427 3.6477988 3.5409064 3.602991 3.7436767 3.7784061 3.7050817
1370054_at 7.691985 7.678074 7.9296713 8.009285 7.799509 7.7572374 7.708069 7.9352856 7.6577616 7.846476 8.191561 7.6096654
1370055_at 6.65813 6.649943 6.4587746 6.3514986 6.4207087 6.1015844 6.4364514 6.130679 6.082064 6.087962 6.5658712 6.2724733
1370056_at 6.80744 8.051096 8.552675 7.2378163 7.2041054 6.8367786 6.8404794 6.7557817 7.7221704 7.3240767 7.9413238 7.7531986
1370057_at 9.468357 9.537829 9.724449 9.900269 9.760422 10.002904 9.937615 9.603026 9.813593 10.0721855 9.744714 9.782956
1370058_at 3.507951 3.540581 3.5366259 3.3463535 3.3668094 3.587882 3.4534688 3.435799 3.4118915 3.3159344 3.4779835 3.5815494
1370059_at 3.434071 3.5699956 3.5466688 3.622085 3.3218439 3.3898747 3.5698528 3.5015805 3.654296 3.373562 3.6170259 3.6104922
1370060_at 10.003137 9.966366 9.795206 10.053231 10.048876 9.910326 10.053565 9.942362 9.951696 10.051628 10.04304 10.009976
1370061_at 5.7550406 5.5445633 5.534813 5.8327203 5.445794 5.808963 5.551266 5.48747 5.7180605 5.6160545 5.6746826 6.0360208
1370062_at 10.748844 11.135036 11.3851 11.280137 11.262385 11.153423 10.976867 11.00115 10.925196 11.311727 11.104782 11.107065
1370063_at 7.7988186 7.6847615 7.751523 7.758794 7.7811046 7.4474974 7.70781 7.7725945 7.6661544 7.4524016 7.407916 7.460209
1370064_at 7.9902377 8.326759 8.462042 8.260486 8.631372 8.098948 8.295454 8.4011965 8.445005 8.0405445 8.351282 8.155296
1370065_at 13.672923 13.583064 13.616812 13.640577 13.580769 13.6993065 13.632978 13.671235 13.726727 13.718109 13.654235 13.645547
1370066_at 8.423802 8.34826 8.661013 8.372056 8.644636 8.347184 8.580084 8.420362 8.385331 8.569284 8.469402 8.471749
1370067_at 8.7441 8.573021 8.953159 8.884819 8.88123 8.712977 9.1584425 9.1007 9.273133 10.098852 9.875056 10.728144
1370068_at 4.20807 4.2882967 4.284395 3.9608788 3.93663 4.334481 4.103784 3.9525287 4.265507 4.413812 4.359809 4.2286706
1370069_at 4.9265137 5.014596 4.4917965 4.692483 4.723549 5.063057 4.487895 4.649024 4.52682 4.6913767 4.600522 4.9473734
1370070_at 7.3201714 7.1134825 7.3659153 7.27214 7.118702 7.2225127 7.2732687 7.228738 7.204046 7.1228743 7.1818333 6.9967766
1370071_at 6.3715105 6.750723 6.8445888 6.725337 6.708709 6.3639097 6.4885445 6.539521 7.018464 6.2923064 6.7547793 6.655882
1370072_at 5.101432 4.728742 4.1495285 4.4719996 4.916734 4.5761657 4.1711907 5.0658445 4.641679 5.145422 4.7835026 5.069638
1370073_at 10.669751 11.003655 11.0309305 11.005531 11.065523 10.970861 11.0890875 10.909283 11.002734 11.350276 11.313858 11.039363
1370074_at 6.323994 6.275036 6.059734 5.845226 5.861843 5.7442765 6.209704 6.281391 6.1130877 6.0091805 5.802865 6.1028194
1370075_at 9.556305 9.784048 9.969936 9.951487 9.669129 9.802704 9.630326 9.580925 9.638196 9.745324 9.874895 9.694337
1370076_at 3.7284057 3.7364295 3.9845583 3.611683 3.6701431 3.5941298 3.8651783 4.0283585 3.746771 3.9605265 3.5334303 3.8784008
1370077_at 5.724144 5.640915 5.508875 5.492446 5.5053625 5.6593494 5.526399 5.435166 5.4415426 5.253695 5.4920006 5.4271517
1370078_at 5.830496 6.0515785 6.267008 5.906987 6.0520844 6.008503 6.04568 5.9053674 5.883935 5.876828 5.9136624 6.3782578
1370079_at 4.527057 4.357669 4.584856 4.6257973 4.2644544 4.5362325 4.7132998 4.5740967 4.590008 4.6586103 4.7182283 4.359234
1370080_at 8.019475 8.2631855 8.127729 7.785406 8.101726 8.18855 8.149796 7.8832026 8.284314 8.375173 8.272428 8.374536
1370081_a_at 7.9405155 7.5401225 7.1389647 7.724563 7.3228426 7.512658 7.4149537 7.881471 7.4502697 7.5719986 7.482095 7.563261
1370082_at 5.962495 6.188072 6.4286695 6.3897943 6.108128 6.308915 6.118976 6.2921414 6.0240207 6.338471 6.0987215 6.0359898
1370083_at 4.787981 4.6246653 4.736196 4.5725613 4.7948003 4.152103 4.633958 4.856372 4.4991508 4.4038315 4.297219 4.736326
1370084_at 5.1714716 5.7594547 6.4349113 7.513006 6.6591973 5.9305625 6.8943086 5.4383955 5.9415793 6.2149982 5.6880875 6.112431
1370085_at 7.4599004 7.5791583 7.4452257 7.6123133 7.5253024 7.382532 7.4567204 7.6535926 7.45733 7.4210706 7.3862214 7.344086
1370086_at 13.969277 13.897656 13.8671465 13.910661 13.913834 13.956647 13.910466 13.937419 13.891988 13.881263 13.914107 13.91549
1370087_at 10.327682 10.406024 10.430085 10.461458 10.565981 10.554471 10.403644 10.4616165 10.5267725 10.609027 10.612692 10.584652
1370088_at 7.4880495 8.380373 7.91496 8.247557 8.045935 7.93719 7.9498315 8.131746 8.157967 7.741098 8.139025 8.21671
1370089_at 3.9733517 3.9934006 3.862821 4.1086636 4.0727196 3.6236322 3.8290775 3.9163473 3.6177793 4.209936 3.8979201 4.053649
1370090_at 5.0638914 5.3979325 5.054951 5.8849645 5.3645105 5.533003 4.9346676 5.4452496 5.319006 5.1004105 5.6816783 5.0382295
1370091_at 4.9543667 5.038191 5.140849 4.855909 4.7719035 5.0076785 4.7710857 4.7324824 4.7723985 4.702784 5.02252 4.639099
1370092_at 4.2709093 4.4695377 4.6986375 4.3900685 4.316494 4.5290546 4.3818936 4.6312466 4.466652 4.323073 4.595981 4.558533
1370093_at 3.7519624 3.6639485 3.8928888 4.0140114 3.6403158 3.8960993 3.6537051 4.0032244 3.7567914 3.8475194 3.6919878 3.7375133
1370094_at 4.1282406 4.157454 4.1736813 4.193578 3.8764524 4.2931795 4.1206617 3.8887925 3.6767738 4.2593765 3.943569 4.101959
1370095_at 5.923092 5.5768 5.69761 5.7767334 5.7572017 6.0968165 5.6228285 5.801084 6.0346994 5.5028844 5.662485 5.8475366
1370096_at 4.7769628 5.2370763 4.8469086 4.9875197 5.1419315 5.1404037 4.924425 4.7418237 4.633809 4.870618 5.16435 4.540409
1370097_a_at 4.4583364 4.0956078 4.324982 4.670905 4.269122 4.0442476 3.9838223 4.203756 4.0080376 4.0644417 4.193224 3.9635808
1370098_at 11.208933 10.85246 10.923633 11.067725 11.041031 11.123458 10.729011 10.879859 11.090229 10.840963 10.760329 10.808217
1370099_at 7.625033 7.2294455 7.236362 7.545861 7.4009748 7.104543 7.1177206 7.314871 7.2331314 7.0546036 7.23067 7.1374044
1370100_at 6.6147113 6.672493 7.0595264 6.983812 6.659566 6.5107355 6.373049 6.633239 7.011604 6.8063564 6.5462713 6.621061
1370101_at 3.571393 3.5100563 3.812688 3.4435215 3.4535508 3.5066912 3.6325853 3.6016164 3.804604 3.4807682 3.586945 3.6161458
1370102_at 6.5991197 6.8635206 6.952039 6.6992927 6.804824 6.937385 6.629168 6.7819943 6.6274753 6.6977053 6.973998 6.791026
1370103_at 4.905837 4.7272077 4.8332725 4.6224885 4.6611385 5.0591207 4.6018853 4.7938995 4.651915 4.8930387 4.8064246 4.6056647
1370104_at 4.580824 4.319908 4.476493 3.986008 4.1634955 4.4445047 4.367777 4.215365 4.4351172 4.1977267 4.2468157 4.3586264
1370105_at 5.0872016 4.758245 4.9614773 4.724375 4.9610853 4.765757 4.830032 4.992315 4.898199 4.728698 4.9980884 5.421167
1370106_at 3.7876015 3.7233787 3.8708444 3.8396842 3.8453217 3.853568 3.6983018 3.7597754 3.7544897 3.5350735 3.7737172 3.8527718
1370107_at 5.2073417 5.187302 4.956519 4.82014 4.889214 5.181405 5.1155443 5.159747 5.2441387 4.901655 5.1260047 4.9177413
1370108_a_at 7.7907324 8.335964 8.191925 8.700368 8.400487 8.517435 8.419875 8.468704 8.126868 8.021898 7.9263177 7.3432436
1370109_s_at 13.12762 12.865143 12.868999 12.917628 12.870837 12.910252 12.999522 13.087384 13.034777 12.947463 13.03783 12.912126
1370110_at 4.755324 4.2684555 4.3704977 4.6564054 4.4019427 4.38424 4.575124 4.4875803 4.434195 4.6123457 4.2304564 4.4805994
1370111_at 7.0370994 8.111756 7.27105 6.633711 7.0977507 6.7359076 7.3261175 6.5183854 6.6080728 6.099062 6.8441095 6.67033
1370112_at 9.312675 9.261035 9.409322 9.392894 9.325654 9.257782 9.3714 9.360585 9.358195 9.445734 9.295617 9.598627
1370113_at 6.5758867 6.3389597 6.3615923 6.4035873 6.185069 6.4040794 6.533202 6.6179867 6.119733 6.3556943 6.4351225 6.1839237
1370114_a_at 8.745888 8.105586 6.7892723 6.22281 8.284757 9.008837 8.422211 9.3915825 8.427051 5.9262567 8.006078 7.769317
1370115_at 4.487617 4.557763 4.4523277 4.3465166 4.1139317 4.605685 4.485918 4.336488 4.354347 4.1387806 4.9018884 4.2363696
1370116_at 4.0343876 3.8838 3.9670234 3.9642603 4.0114956 4.0385666 3.9206328 4.2409506 4.0428367 4.1713157 4.0455637 3.9096832
1370117_at 3.6863813 3.8329246 3.4988484 3.784952 3.5007515 3.7500205 3.7454584 3.8572922 3.2762663 3.4250124 3.3400965 3.7216864
1370118_at 6.328018 6.335329 6.0528502 6.027271 6.25949 5.995857 6.3556647 6.1975937 6.021724 5.6856294 5.9807787 6.2696095
1370119_at 7.8300776 8.38905 8.063392 8.135514 7.9553256 7.957581 7.9504023 7.916151 7.947964 7.9895277 7.8548207 8.152328
1370120_at 3.9408145 3.6806457 4.180358 3.9195235 3.9468453 3.710729 4.173024 3.8541398 4.047985 3.865825 3.915313 3.8403976
1370121_at 7.352003 7.393753 7.5077577 7.440197 7.299642 7.072111 7.1952276 7.6284184 7.4509816 7.6391196 7.345856 7.2164383
1370122_at 4.041818 3.9579213 3.9488885 3.9699767 3.8323784 4.0353837 4.367314 4.046956 4.17204 4.0356135 3.840326 4.06697
1370123_a_at 7.0371165 7.0096707 6.708336 6.9351435 6.857656 6.8327723 6.7643824 7.3292236 7.046097 7.0318766 6.998591 6.9385924
1370124_at 6.620001 6.545473 6.392569 6.1574974 6.2999673 6.507256 6.393687 6.421633 6.2994733 6.33309 6.3349767 6.423682
1370125_at 4.5446033 4.342781 4.2618804 4.4896984 4.423197 4.384754 4.459962 4.423191 4.6460385 4.509044 4.583298 4.427055
1370126_at 3.4849467 3.6893852 3.6801672 3.6326334 3.4308345 3.4827604 3.581805 3.6384122 3.5247834 3.690548 3.528046 3.6313493
1370127_at 5.843243 5.876199 5.9078016 5.878923 5.655509 5.9172997 6.107209 5.813787 6.0447164 5.9938493 5.856195 6.0570602
1370128_at 6.3901067 6.4424253 6.551428 6.393665 6.605995 6.358741 6.5412216 6.550811 6.4185 6.3715143 6.4464717 6.923029
1370129_at 7.055596 6.8474255 6.484074 6.625252 6.656726 6.677403 6.8629293 6.786015 6.830772 6.784385 6.8221006 6.301047
1370130_at 9.16858 9.804225 9.387466 9.54487 9.405146 9.352348 9.7000675 9.604359 9.7049885 9.63183 9.682577 9.638922
1370131_at 5.5941477 5.2774687 5.1948404 5.3065143 4.5837307 4.935572 5.0670843 5.287161 5.4551353 5.1685495 5.3555613 5.3564777
1370132_at 3.9465764 3.927694 4.2526035 4.0281363 4.2990904 4.07372 3.968952 4.023677 4.0444727 4.142585 4.0485578 4.025776
1370133_at 5.8981876 5.814446 5.9400043 5.563323 5.812122 6.3073688 6.0562367 5.95269 5.942736 5.8307676 6.1007304 5.7488327
1370134_at 10.314722 9.871111 9.894959 9.880881 9.933279 9.882609 10.000944 9.984592 10.157777 10.107536 10.049071 9.875162
1370135_at 6.958034 6.334098 5.8502584 5.885484 6.120932 6.066814 6.5518203 6.579009 6.0319557 6.4044356 6.241381 5.6085067
1370136_at 6.786433 6.44383 6.354225 6.4609036 6.098885 6.387133 6.548526 6.7010975 6.404058 6.6997395 6.3245115 6.331138
1370137_at 5.031324 4.7431645 4.904569 5.260442 5.005831 5.148849 4.844805 5.060898 5.413737 5.064517 4.815342 5.234074
1370138_at 4.528393 4.680313 4.747573 4.54461 4.591133 4.690361 4.5790973 4.8215427 4.709656 4.2688003 4.6869774 4.828721
1370139_a_at 3.415372 3.4143512 3.8999753 3.7903352 3.6215336 3.8147593 3.3602743 3.7311952 3.684775 3.6835766 3.5992763 3.700578
1370140_a_at 4.5885816 4.4814434 4.6583977 4.860443 4.7404566 4.7402124 4.4771585 5.050913 4.8008456 4.351046 4.232699 4.7007556
1370141_at 8.383178 8.501261 8.074243 8.339209 8.460857 8.353203 8.681786 8.749896 8.412984 8.667015 8.621257 8.368996
1370142_at 5.6392293 5.4429383 5.6137595 5.480844 5.566605 5.399393 5.252192 5.241178 5.2734466 5.560597 5.1295056 5.676
1370143_at 5.2944355 5.1391954 5.1892633 5.109179 5.0502043 4.99715 5.1835413 5.2833323 5.145585 5.122826 5.376191 4.904448
1370144_at 7.860035 7.9943285 7.882856 7.5600595 8.071567 8.118565 7.8006716 7.9713593 7.8694935 8.201344 7.7519875 7.457818
1370145_at 3.9789782 4.2067595 4.594455 4.5396223 4.5174294 4.325222 4.1610265 4.22538 4.024622 4.1033936 4.49505 4.2974577
1370146_at 3.3666463 3.4347525 3.60842 3.4264977 3.4297087 3.474601 3.4410713 3.3903968 3.2525635 3.2756991 3.5787618 3.4279897
1370147_at 7.882414 7.972359 9.026699 8.5292015 8.221615 8.226513 8.691315 8.911188 7.64802 8.324135 8.003687 7.7859077
1370148_at 14.208473 14.254209 14.201307 14.281291 14.233973 14.254209 14.141543 14.171194 14.264008 14.241312 14.24115 14.264135
1370149_at 11.102361 11.286865 11.394586 11.363751 11.453389 11.4222 11.280949 11.321387 11.36447 11.394801 11.383913 11.268099
1370150_a_at 13.007872 13.41273 13.478789 12.66021 12.743616 12.879983 13.00136 12.352756 13.385875 13.481326 13.081491 13.306426
1370151_at 13.326616 12.874924 12.732297 13.015088 12.814155 12.877552 12.926093 13.075079 12.978231 13.021326 12.970426 12.789313
1370152_at 4.407565 4.3803434 4.2572412 4.403121 4.2964935 4.4991283 4.7110987 4.579184 4.7382154 3.989842 4.487319 4.4818516
1370153_at 5.6135664 5.740142 5.592115 5.5770903 5.258317 5.395397 5.8163357 5.3864717 5.7385836 6.658774 6.5746183 6.4944015
1370154_at 10.462189 10.762566 11.304516 10.807902 10.952191 11.15262 10.32819 10.870679 11.18543 11.238814 11.196601 10.734591
1370155_at 7.56817 7.8885427 7.658844 7.4732304 7.5291038 7.485267 7.3687234 7.7634 7.5665307 7.5407352 7.478963 7.177628
1370156_at 6.8883605 7.481117 7.21842 7.7926073 7.2830334 7.647305 7.1970115 7.419868 7.316794 7.400135 7.8840632 7.05706
1370157_at 3.9157677 3.9689167 3.8318186 3.9159322 3.818144 3.5046225 4.1408763 3.996952 3.5341368 3.907407 3.7001982 4.091235
1370158_at 6.291187 6.4182286 6.1983175 6.169514 5.9354362 6.2323017 6.2234855 6.39037 6.2724833 6.300795 6.385535 6.5815406
1370159_at 7.0660543 7.344438 7.536982 7.1738544 7.377642 7.124628 7.104098 7.3160176 7.1648426 7.3361044 7.4141107 7.2217846
1370160_at 8.662637 8.90024 8.932869 8.911878 8.847827 8.792157 8.878167 8.893144 8.929667 9.051069 9.153299 8.87676
1370161_at 9.315748 9.610357 9.418907 9.421896 9.316832 9.150959 9.357338 9.274305 9.387661 9.2093315 9.308519 9.143457
1370162_at 6.809295 6.9940286 7.2296867 7.176191 7.4672203 7.2308717 7.2951083 7.3041625 7.110277 7.3654904 6.901047 7.0677404
1370163_at 9.425774 9.409359 9.541246 9.224679 9.601913 9.390665 9.574775 9.383195 9.537024 9.581124 9.5044775 9.2157545
1370164_at 11.09033 10.937124 10.843827 11.10631 11.105667 10.907327 10.971617 11.010545 11.121082 11.003882 10.940811 10.916473
1370165_at 3.8617077 4.0665526 3.9047928 3.562244 3.880836 3.9312472 3.6663194 3.8859084 3.7001004 3.6590726 3.67853 3.8403976
1370166_at 12.022726 11.793355 11.705555 11.978189 11.75425 11.79413 11.840933 11.89753 11.893182 11.790212 11.755537 11.749238
1370167_at 12.472638 12.355844 12.330746 12.395188 12.347637 12.322991 12.292275 12.412237 12.351831 12.365016 12.3119135 12.209765
1370168_at 10.002537 9.861717 9.92944 10.222412 9.811616 9.384478 10.04204 9.998148 9.9975195 10.042099 10.292601 10.175233
1370169_at 9.116696 9.587472 9.5441885 9.394243 9.54102 9.507585 9.422581 9.456825 9.310691 9.619711 9.498993 9.450242
1370170_at 10.298854 10.349551 10.286482 10.517768 10.340281 10.371896 10.347947 10.343742 10.331163 10.497871 10.267129 10.182991
1370171_at 8.528434 8.463435 8.5194645 8.530558 8.481423 8.353673 8.639773 8.278831 8.397123 8.3450365 8.353094 8.067472
1370172_at 10.623909 10.965569 10.81417 10.812966 11.046889 10.836173 10.792843 10.850143 10.935622 10.968875 11.083259 10.988012
1370173_at 7.8597803 8.127671 8.180446 8.241871 8.58762 8.092827 8.307253 8.207806 8.207955 8.525717 8.431725 8.18811
1370174_at 6.0467134 5.9588537 6.1587214 6.148057 6.15959 6.331328 5.8690357 6.15967 5.9430313 5.8168783 6.0619497 6.0717754
1370175_a_at 8.382429 8.251738 8.036202 8.157997 8.327062 8.036791 8.115519 8.352472 8.216135 8.255997 8.2553425 8.047516
1370176_at 6.5350313 7.4195356 6.448712 7.554153 6.6862783 6.4441595 6.4008756 7.587702 6.5642643 6.5492005 7.240974 7.28292
1370177_at 5.6732407 5.3471746 5.397975 5.4661827 5.36638 5.4216433 5.269665 5.530258 5.146681 5.6925516 5.241231 5.47328
1370178_at 5.322948 4.594352 4.517562 4.716949 4.6828914 4.393144 4.6803236 4.6336865 4.205245 4.5471582 4.331711 4.1285014
1370179_at 10.341488 10.702636 10.732094 10.5782385 10.6876335 10.63763 10.545524 10.531114 10.534025 10.628662 10.606843 10.708686
1370180_at 11.124131 11.058783 11.086128 11.183241 11.2997465 11.372655 11.129777 11.388026 11.006417 11.082269 10.892292 10.9979105
1370181_at 6.84161 7.364332 7.453294 7.6284103 7.3390403 7.2796865 7.347318 7.4195595 7.3052044 7.528083 7.571663 7.2261057
1370182_at 4.937101 5.1135397 4.9926877 4.9942436 4.6683044 4.896929 4.7657948 4.9612617 4.601037 4.607333 5.046398 4.6745872
1370183_at 7.1506534 7.444638 7.3231215 7.411894 7.47732 7.362477 7.574101 7.7186694 7.452164 7.564111 7.3539004 7.2752666
1370184_at 9.762587 10.009276 9.949337 9.881371 9.842353 9.908695 9.950798 9.951312 9.931634 10.077185 10.064108 10.009359
1370185_at 4.3466034 4.5723844 4.5730658 4.5765142 4.7594748 4.74607 4.4647613 4.4193354 4.3813515 4.704754 4.3358865 4.7291703
1370186_at 9.711068 10.831101 10.838973 10.438832 10.068386 10.367814 10.576574 9.758973 10.523922 10.474796 10.496885 10.266232
1370187_at 11.150864 10.892946 10.77023 10.878979 10.858474 10.766656 10.7931 10.951533 10.839656 10.610706 10.744618 10.608161
1370188_at 10.400516 10.419215 10.170819 10.236796 10.237735 10.197041 10.18389 10.098983 10.276421 10.089373 10.019489 10.085011
1370189_at 10.299029 10.394056 10.165849 10.267315 10.159077 10.151715 10.227961 10.124869 10.231378 10.081922 10.065141 10.080604
1370190_at 11.685563 11.769137 11.702047 11.78033 11.851033 11.714345 11.813661 11.708903 11.785075 11.636558 11.653999 11.549102
1370191_at 8.314955 8.230827 7.9497943 8.0320015 8.14188 7.883583 8.24501 8.102074 8.017216 8.1380005 8.068334 8.035642
1370192_at 8.24137 8.247154 8.127412 8.273433 8.357219 8.297307 8.398653 8.455698 8.311863 8.337634 8.203106 8.143518
1370193_at 11.567703 10.575477 10.821289 10.639968 10.951511 11.245805 10.710552 10.770899 10.887843 10.848065 10.272594 10.459255
1370194_at 8.219347 8.257347 8.082365 8.05337 7.9543753 7.9436936 8.18758 8.225891 8.095484 8.139324 8.183769 8.05061
1370195_at 8.214737 8.078741 7.7671704 8.185017 8.172432 8.171211 8.148873 8.140636 8.342776 8.410437 8.370251 8.013987
1370196_at 6.7239175 6.7075505 6.6042094 6.656521 6.566649 6.3418446 6.4936953 6.71193 6.770786 6.7273355 6.9709177 6.7057643
1370197_a_at 6.1914372 6.767969 6.598312 6.501034 6.721297 5.9821305 6.775386 6.5099854 6.8969088 6.455547 6.5841527 6.927226
1370198_at 3.599152 3.2444394 3.2815797 3.4850414 3.4313793 3.3210714 3.2245846 3.744127 3.5247834 3.3498173 3.4361138 3.2342176
1370199_at 9.916061 9.989565 9.935113 9.796251 9.90341 9.819667 9.801977 10.009762 9.920763 9.8714285 9.913048 9.828876
1370200_at 11.807777 11.676692 11.691592 11.650973 11.843674 11.931023 11.512152 11.787889 11.72299 11.748405 11.549685 11.659596
1370201_at 3.8867302 3.683178 3.961459 3.66676 3.7854075 3.5377548 3.6590896 3.5933998 3.3997285 3.5363176 3.5495782 3.8604724
1370202_at 9.535987 10.428923 10.405357 10.267561 9.91072 9.902696 9.553897 9.6670265 9.3808155 9.013898 9.362034 8.923161
1370203_at 7.427185 7.7479906 8.082711 7.686402 7.969839 8.125448 7.961417 7.9040256 7.7561545 7.82125 8.00421 7.953255
1370204_at 8.433224 8.74992 8.8190565 8.764028 8.824448 8.851727 8.798684 8.752979 8.771476 8.689049 8.9303 8.882777
1370205_at 3.897802 3.8348467 3.6453137 3.811558 3.8528025 4.0353837 3.6230168 3.8126214 3.74786 3.715842 3.6823688 3.9216726
1370206_at 4.2180157 4.1349096 4.5679197 4.4794273 4.16932 4.4103937 4.476409 4.3551865 4.39454 4.069563 4.2328105 4.1346817
1370207_at 11.184237 11.557829 11.642014 11.488239 11.68898 11.65573 11.618727 11.613591 11.537716 11.482807 11.712427 11.645618
1370208_at 8.227424 8.235509 8.279699 8.157064 8.110463 8.091246 8.383001 8.42237 8.252167 8.158083 8.126349 8.05873
1370209_at 10.31388 9.7957115 9.425793 10.29722 10.523589 10.575577 10.341591 10.578829 9.775613 9.790424 10.321676 10.080961
1370210_at 5.538404 5.2769194 5.1222677 5.090393 5.2009006 5.4367547 5.2122087 4.9709153 5.031686 5.0639315 5.060371 5.1691065
1370211_at 6.267552 6.0858703 6.13871 5.8078213 6.068955 6.1595573 6.3191996 6.1510572 6.0436435 5.978153 6.2163434 6.181792
1370212_at 5.410707 5.1928186 5.607472 5.5300055 5.173043 5.288275 5.067728 5.0876827 5.2178836 5.577202 5.4798064 5.818074
1370213_at 11.543638 11.815135 11.840568 11.790451 11.831241 11.793618 11.798867 11.756127 11.867727 11.824141 11.908901 11.91273
1370214_at 4.833333 4.610243 4.7485657 4.5695033 4.869747 4.763823 4.888875 4.845435 4.749362 4.6176944 4.597217 4.9947157
1370215_at 10.11506 10.557057 10.376073 10.251197 9.97205 10.081552 10.027395 10.214274 10.154954 10.064044 10.110796 9.969896
1370216_at 4.461144 4.291466 4.305838 4.4903193 4.3075542 4.194272 4.413421 4.391015 4.283611 3.7648242 4.4705124 4.192743
1370217_at 5.2576194 5.3639064 5.426693 5.197845 5.1244636 5.3041615 5.1213145 5.024644 5.1061645 5.2779965 5.4333577 5.4883356
1370218_at 6.3857255 6.779779 6.9874563 6.7086873 6.45798 6.776038 6.3349657 6.586047 5.8212337 5.915146 6.1319036 6.3680224
1370219_at 8.512127 8.959064 8.854933 8.6775 8.518232 8.74598 8.427156 8.50166 8.644318 8.796312 8.570083 8.57539
1370220_at 10.176238 10.753168 11.077573 9.862157 10.5504 10.462514 10.598828 10.771931 10.040182 10.437802 11.093517 9.91013
1370221_at 4.5078006 4.517146 4.175848 4.1805477 4.6868806 4.4339833 4.6977377 4.377646 4.8041673 4.305453 4.3157177 4.3677983
1370222_at 4.4884377 5.0654283 4.533766 4.577396 4.5740166 4.8651295 4.6200495 4.327277 5.045949 4.6783466 4.458819 4.647536
1370223_at 7.853538 8.424687 8.2032175 8.197 8.29058 8.167739 8.26771 8.1518545 8.213063 8.2134285 8.341428 8.288794
1370224_at 9.27527 9.420582 9.652754 9.485122 9.247158 9.590268 9.3307705 9.243753 9.332888 9.461733 9.145879 9.325064
1370225_at 4.646286 4.564414 5.052351 4.817496 4.6912584 4.8816743 4.707491 4.50926 4.774936 5.174674 4.881983 4.8695545
1370226_at 10.044819 10.566704 10.622229 10.452444 10.513502 10.594894 10.486143 10.539965 10.512718 10.402079 10.498096 10.635792
1370227_at 3.3189976 3.459911 3.3087924 3.227687 3.303453 3.3835244 3.3537505 3.2241223 3.034575 3.3710856 3.320392 3.1002955
1370228_at 14.336777 14.34878 14.335768 14.382343 14.351222 14.388833 14.39788 14.377211 14.377211 14.412785 14.3926525 14.408584
1370229_at 5.085283 4.8117824 4.9569764 4.7524195 5.0120635 5.0644145 4.4892244 5.240013 4.6680136 4.814407 4.7535453 4.7911644
1370230_at 10.824451 11.547087 11.582964 11.510167 11.576629 11.532139 11.392553 11.380234 11.361138 11.440853 11.54096 11.518496
1370231_at 7.433297 7.208337 7.083059 7.2972445 7.2131133 7.087908 7.2274613 7.4648824 7.0906243 7.305038 7.040235 7.002361
1370232_at 10.947862 10.847457 10.722607 10.901536 10.942911 10.629525 10.706781 10.901774 11.044141 10.518867 10.645152 10.682267
1370233_at 4.8917174 4.991146 5.0555725 4.8724656 4.9481363 5.0989685 4.937433 5.0944276 4.9540195 4.5891113 4.822529 4.9826984
1370234_at 12.845155 12.470766 12.398276 12.39888 12.394625 12.46267 12.312743 12.513652 12.399002 12.453502 12.342675 12.3727665
1370235_at 12.522153 12.802975 12.901559 12.811774 12.867965 12.802484 12.910988 12.641992 12.791111 12.957533 12.883572 13.219031
1370236_at 9.046897 9.125111 8.975396 9.096214 8.884621 8.835897 8.838196 9.112547 8.849959 8.730229 8.831076 8.795128
1370237_at 12.144474 11.987019 12.049743 12.125132 12.114268 11.987092 11.981994 12.026185 12.171051 11.929448 12.040043 12.046663
1370238_at 11.668314 12.121761 12.203783 12.175724 12.245203 12.190547 11.999949 12.067924 11.904575 11.922943 12.1080475 12.13534
1370239_at 13.271463 13.240869 13.031422 13.219524 13.302908 13.307873 13.228493 13.142537 13.285441 13.540681 13.0106735 13.454505
1370240_x_at 13.226343 13.186824 13.045443 13.187475 13.256137 13.302597 13.24255 13.095047 13.270631 13.564593 12.94252 13.431138
1370241_at 13.983636 13.806237 13.787198 13.618459 13.91548 13.695421 13.789192 13.73366 13.732066 13.682482 13.702526 13.799722
1370242_at 12.44035 12.973765 12.847692 12.828842 12.922637 12.83382 12.874997 12.717271 12.770192 12.806937 12.974995 12.805802
1370243_a_at 10.6432905 10.53955 10.784836 10.590492 10.464982 10.592974 10.781602 10.442583 10.751828 10.491505 10.727428 10.338222
1370244_at 12.572685 12.329797 12.287285 12.293852 12.378088 12.402411 12.317557 12.499987 12.351219 12.223087 12.233755 12.234017
1370245_at 10.721864 10.314513 10.166627 10.344701 10.563733 10.3278885 10.416224 10.5362835 10.437883 10.1254 10.118166 10.276133
1370246_at 12.109275 12.0247135 12.000802 11.983205 11.955771 11.900509 12.082555 11.865187 12.014387 11.922146 11.942066 12.129847
1370247_a_at 6.527752 6.5900826 6.6187143 6.2217097 6.399845 6.613599 6.3428273 6.6406446 6.723858 6.5072675 6.6109476 6.6731973
1370248_at 6.2393336 6.4230723 6.4000573 6.2781663 6.5562215 6.3429184 6.534304 6.472749 6.439902 6.391077 6.5471435 6.3634415
1370249_at 7.030078 7.6003737 7.3415947 8.000427 7.427069 7.3803973 7.051293 7.176001 7.552296 7.151971 7.8393917 8.520653
1370250_at 9.210402 9.411673 9.169541 9.269621 9.369164 9.557869 9.349447 9.573817 9.392133 9.423779 9.141423 9.438552
1370251_at 6.1863327 6.232564 6.562278 6.426293 6.3269053 6.324364 6.7665467 6.4316373 6.540965 6.535381 6.685218 6.6294446
1370252_at 8.0355835 8.827631 8.931069 8.778551 8.593035 8.656059 9.029531 8.823099 8.656102 8.808906 9.219741 8.959871
1370253_at 11.56225 11.959679 11.88171 11.807897 11.898207 11.8868685 11.925358 11.800174 11.763421 11.800661 11.9791355 11.906154
1370254_at 3.7037354 3.49899 3.6531062 3.344873 3.4081118 3.6856267 3.424643 3.628378 3.6670747 3.4372876 3.676919 3.686695
1370255_at 4.518258 4.5091953 4.3968797 4.5007944 4.2990913 4.500163 4.633556 4.4509773 4.712432 4.5099916 4.3239307 4.347212
1370256_at 7.497585 7.8952765 7.6079073 9.773742 9.017367 8.489694 8.88216 8.530506 7.854786 7.719233 8.61495 7.947911
1370257_at 4.2430396 4.2848625 4.2555637 4.2650623 4.2401924 4.277504 4.58282 4.36656 4.5168552 4.463253 4.3125763 4.2990265
1370258_at 5.3181176 5.0871916 5.2555656 5.6157203 5.1601496 5.4782157 5.739885 5.5699244 5.303721 5.015878 5.05962 5.2822285
1370259_a_at 7.433755 8.00346 7.8893523 8.005956 7.530755 7.368215 7.701716 7.7801933 7.6490593 7.6342416 7.7785306 7.6183996
1370260_at 6.698765 6.7676206 6.855565 7.13677 6.9623675 6.892071 6.916122 6.9906797 6.71197 6.766096 6.7176704 6.6467743
1370261_at 7.8278418 7.898032 7.839951 8.053572 8.160119 7.9851546 7.7245064 7.8648834 7.7794104 8.103589 7.9968247 8.114839
1370262_at 9.44927 9.581469 9.710232 9.571329 9.772463 9.688843 9.570734 9.536737 9.62352 9.59977 9.629875 9.683853
1370263_at 5.722075 5.4290223 5.8139944 5.433392 5.859607 5.7324295 5.9584303 5.598052 5.8074803 5.4135237 6.1118693 5.916894
1370264_at 8.224163 7.424071 7.4196 8.050905 7.744305 7.62407 7.556395 7.719023 7.567282 7.3719463 7.674433 7.761214
1370265_at 6.089053 6.3170137 6.3764443 6.567324 6.3813806 6.2357726 6.418837 6.3560762 6.1871796 6.361722 6.4102716 6.2871737
1370266_at 7.094836 6.700981 6.6029882 6.780161 6.577784 6.569624 6.5473156 6.9556627 7.0239515 7.0640917 7.1210127 6.595468
1370267_at 6.652202 7.0039096 7.115618 7.0388713 6.7951107 6.8064017 7.080905 6.598311 6.877264 7.1303525 6.91272 6.944569
1370268_at 4.284811 4.232671 4.33661 4.5936503 4.222857 4.5674033 4.3498397 4.256682 4.4254904 4.63495 4.4287524 4.2974143
1370269_at 4.8705993 5.319407 5.575961 4.799751 4.5707436 4.684826 4.815834 4.9202046 5.1121593 5.35542 5.0627337 5.749398
1370270_at 4.010123 4.0510335 3.9982512 3.8753817 3.7428234 3.833508 4.139642 3.8117123 3.5046446 3.7778826 3.5564516 3.8403976
1370271_a_at 7.3256073 7.456913 7.3673396 7.3138437 7.2408967 7.2899866 7.3187146 7.325763 7.2159214 7.278439 7.169063 7.4145675
1370272_x_at 6.1712575 6.3995476 6.095778 6.0553675 6.09704 6.104979 6.133625 6.1891103 6.352667 6.289424 6.177196 6.2980866
1370273_at 3.499355 3.6002283 3.5370944 3.826807 3.4535508 3.4403245 3.545593 3.4679184 3.4558616 3.5357854 3.7248187 3.8598473
1370274_at 12.907113 13.01318 13.157467 13.082822 12.941976 12.983237 12.881183 12.921531 12.926042 12.729287 12.8727045 13.027
1370275_at 12.616381 12.602228 12.63773 12.644374 12.698764 12.690436 12.533886 12.732277 12.613705 12.599291 12.685066 12.679712
1370276_at 12.414568 12.456464 12.265705 12.311904 12.266241 12.425342 12.492987 12.439529 12.447042 12.434365 12.482337 12.550605
1370277_at 12.04747 11.99142 12.023226 11.996329 12.14543 12.026144 11.951031 11.991563 12.019988 12.080619 12.06497 12.08692
1370278_at 11.495253 11.47204 11.533166 11.535422 11.482689 11.565064 11.548289 11.644255 11.51918 11.5473995 11.642735 11.573995
1370279_at 5.6164923 5.6089773 5.6359057 5.685172 5.414447 5.927674 5.4318027 5.2485933 5.3883886 5.2958612 5.734374 5.7308397
1370280_at 10.5532255 10.772531 10.717514 10.798845 10.818447 10.768765 10.710673 10.835992 10.881795 10.865591 10.90484 10.832918
1370281_at 8.585685 10.319141 10.598061 10.02325 9.89907 10.799941 9.504309 9.832887 9.798948 10.22394 10.232921 10.804629
1370282_at 6.1971474 6.439075 6.7771826 6.848284 6.7887254 6.941477 7.0873175 7.0943327 6.002062 6.9336805 6.993161 7.4925637
1370283_at 12.255927 12.18292 11.971598 11.958592 12.101903 12.002108 12.291889 12.174351 12.176193 12.387772 12.225582 11.973928
1370284_at 12.041889 12.539624 12.618074 12.583469 12.552865 12.607896 12.468849 12.569136 12.420766 12.444331 12.548437 12.627638
1370285_at 6.3827496 6.3331814 6.217054 6.432475 6.6557245 6.3927693 6.350118 6.543333 6.439902 6.164536 6.71473 6.592102
1370286_at 9.434132 8.811445 8.974195 9.330734 8.997695 9.385003 9.020278 9.600732 9.110838 9.253328 9.0201435 9.190802
1370287_a_at 8.719837 9.194916 9.214739 9.030803 9.171693 8.964134 9.224344 9.256174 8.9773445 9.103253 9.363818 9.10938
1370288_a_at 7.6751084 8.5767765 8.547546 8.486624 8.61956 8.337233 8.549421 8.598524 8.594666 8.662369 8.758846 8.61554
1370289_x_at 3.6377149 3.6217303 3.6386356 3.671787 3.7126997 3.6987693 3.6327784 3.709932 3.5363116 3.7638113 3.5010147 3.483636
1370290_at 7.841822 8.661222 8.616286 8.499563 8.319702 8.303895 8.412897 8.460117 8.463978 8.40887 8.582689 8.376199
1370291_at 5.3225927 5.179818 5.23559 5.1429276 5.3324776 5.5182323 5.302205 5.721567 5.283762 5.724826 5.29814 5.705697
1370292_a_at 4.1253924 3.9355466 3.8688715 3.9348714 4.0119967 4.103202 3.7809381 3.7904575 3.881952 3.7372346 4.118484 4.0114574
1370293_at 5.5030603 5.2607546 5.219786 5.2022066 5.074174 5.063242 5.387945 5.6799245 5.1652822 5.3466716 5.669729 5.160952
1370294_a_at 6.465226 6.7683578 7.557176 6.6820955 6.440543 5.9534793 7.0655785 6.4138565 6.2898917 6.5038247 6.4978304 6.8301067
1370295_at 8.092863 9.164389 9.099302 9.006143 9.070391 8.892818 8.914225 8.786259 9.019086 9.170547 9.187286 9.17125
1370296_at 13.603086 13.663993 13.650723 13.693664 13.684971 13.591236 13.649883 13.523662 13.731037 13.625389 13.668005 13.642679
1370297_at 6.2201786 6.108613 6.4462647 5.923465 5.7470055 6.1123548 6.1675525 5.935498 5.9200788 5.96487 6.1327596 6.175848
1370298_at 9.892096 10.250708 10.152121 10.476331 9.796164 10.402759 10.202979 10.098673 9.89791 9.9441 10.110314 10.1543
1370299_at 13.616583 13.764287 13.770259 13.641939 13.721489 13.698489 13.7036295 13.653398 13.775641 13.740734 13.750415 13.729789
1370300_at 8.092214 8.324139 8.346455 8.289466 8.199959 8.207357 8.283521 8.336291 8.284801 8.762842 8.169746 8.336393
1370301_at 7.3624144 7.324751 7.1076245 7.2578397 7.267424 7.4039907 7.0103555 7.3308253 7.333443 7.0828137 7.0420985 7.1060114
1370302_at 8.063651 8.145254 8.223315 8.179996 8.199448 8.059274 8.060112 8.338015 8.360511 8.240522 8.018277 8.270271
1370303_at 6.2889414 6.528588 6.539844 6.3488126 6.776739 6.647436 6.6880703 6.807411 6.5799127 6.540676 6.361964 6.608455
1370304_at 9.202934 9.292643 9.210575 9.202103 9.459761 9.254078 9.442673 9.141155 9.224023 9.415817 9.1697445 9.217694
1370305_at 9.725782 9.934344 9.888092 9.904375 9.882855 9.83415 9.904227 9.770568 9.974477 9.951502 9.889269 9.911435
1370306_at 8.572836 8.864646 8.891846 9.022117 8.91103 8.778376 9.082444 8.789015 9.024581 9.0002985 9.123704 9.061102
1370307_at 7.6998787 7.4065437 7.4366283 7.5971045 7.3157215 7.1251373 7.118109 7.428464 7.4156055 7.4816875 7.341547 7.123681
1370308_at 7.62644 8.027018 8.340011 8.206054 8.176345 7.8659487 8.2504425 8.122902 8.0517845 8.041721 8.444564 8.179335
1370309_a_at 10.623655 10.707341 10.678471 10.619766 10.898298 10.800776 10.872516 10.739857 10.668578 10.898575 10.728874 10.693285
1370310_at 13.023877 12.761821 12.67279 12.8153 12.871566 12.618034 12.80698 12.901815 12.92698 12.790363 12.871097 12.696769
1370311_at 8.660582 8.717266 8.780549 8.635851 8.683231 8.660677 8.837976 8.674929 8.69493 8.843782 8.537028 8.720718
1370312_at 3.8215122 4.3492637 3.967023 3.9725091 3.9162242 3.8901901 3.8784008 3.860076 4.059745 3.926161 4.018397 3.8501
1370313_at 8.781783 9.022817 9.051844 8.965034 9.085065 8.987286 8.991394 8.873785 8.984386 9.24478 9.002862 9.284155
1370314_at 7.845914 7.496821 7.7218084 7.918436 8.019272 7.5832515 7.615176 7.7659235 7.6771946 8.032816 7.8370714 7.7496543
1370315_a_at 5.6918087 5.695859 5.4402027 5.385702 5.5216403 5.6316843 5.547892 5.6836667 5.697063 5.5338616 5.602034 5.4867773
1370316_at 7.792532 7.809575 7.979598 7.8550982 8.067223 7.7645264 7.962739 8.036352 7.8978505 8.226796 7.9097414 7.8483176
1370317_at 6.7814803 6.872334 6.829134 6.908579 7.080827 6.7622685 6.9124184 7.007028 6.8549676 7.233585 6.9622517 6.509136
1370318_at 7.543193 7.443705 7.765351 7.545947 7.690734 7.633032 7.6159663 7.736382 7.80231 7.7539206 7.8859124 7.492192
1370319_at 9.62344 9.834697 10.010926 9.834361 10.06733 9.906995 9.875795 9.900859 9.9535055 9.623268 9.702001 9.64165
1370320_at 11.096996 11.159899 11.101782 10.864948 11.064295 11.200837 10.972665 11.394525 11.061833 11.179613 11.199987 11.492132
1370321_at 10.122411 10.244651 10.21831 10.337016 10.486778 10.305726 10.259624 10.328101 10.408735 10.400361 10.460511 10.434867
1370322_at 9.677693 10.10655 10.149524 10.1819 10.139179 9.976651 10.049914 10.020849 10.190928 10.095139 10.051989 9.970044
1370323_at 5.6758595 6.248152 6.029632 6.153623 5.9776964 6.0362606 6.204995 5.9282603 6.2393413 6.045272 6.221758 5.8182383
1370324_at 7.168176 7.3526073 6.8646936 7.2253084 6.9880285 7.3336716 6.9646835 7.3526506 7.0087414 6.84339 7.0713444 7.2365303
1370325_at 9.477746 9.748912 9.620843 9.650147 9.653076 9.6922865 9.740609 9.605875 9.596623 9.799948 9.81335 9.674818
1370326_at 7.1738186 7.31757 7.368531 7.220439 7.37625 7.26651 7.3391843 7.2822313 7.261265 7.2622714 7.374085 7.266461
1370327_at 8.020613 8.221416 8.245129 8.379433 8.394426 8.271717 8.292191 8.26004 8.301325 8.461225 8.175361 8.350485
1370328_at 5.5662694 5.627674 5.527002 5.378102 5.214301 5.4838295 5.22741 5.429961 5.53072 5.424446 5.5366983 5.4170976
1370329_at 9.382392 9.536387 9.492117 9.414446 9.493865 9.648456 9.468484 9.696322 9.604151 9.56954 9.234651 9.226242
1370330_at 6.965275 7.1996593 7.240478 7.0468445 6.9685 7.058607 7.179436 7.284579 7.1030326 7.5012364 7.044924 6.8293686
1370331_at 7.3985686 7.9247856 7.724173 8.138803 7.81126 7.493599 7.804423 7.8288717 8.221624 7.5567145 7.467312 7.7879267
1370332_at 5.2268524 5.0047784 5.162268 5.3840175 5.205728 5.4156795 5.252192 5.037635 5.1521826 5.4315505 5.264198 4.9687595
1370333_a_at 13.275551 13.258705 13.350427 13.217997 13.313635 13.360857 13.321085 13.1852455 13.200844 13.222141 13.206443 13.267688
1370334_at 9.212868 9.1318035 9.082344 9.446976 9.244019 8.644123 8.766399 9.387394 9.347284 8.634872 8.314518 8.673656
1370335_at 7.789886 7.750098 7.7303195 7.747696 7.947263 7.8577304 7.629297 7.837738 7.7198973 7.384809 7.7172947 7.6940126
1370336_at 10.639335 10.445226 10.356867 10.874379 10.555433 10.004186 10.640752 10.835202 9.91498 10.517106 11.825513 10.993914
1370337_at 8.339248 8.128239 8.155281 8.217682 8.231941 8.057272 8.203925 8.087761 8.279543 8.089735 8.139385 7.8369474
1370338_at 3.7246926 3.4553034 3.420954 3.406315 3.3524709 3.634117 3.5242767 3.290416 3.2859297 3.62617 3.3791766 3.8668606
1370339_at 10.210622 10.273697 10.145352 10.018193 10.180525 10.021873 10.121424 10.102386 10.127909 10.096734 10.074135 10.048262
1370340_x_at 9.274648 9.387669 9.175617 9.194159 9.173608 9.056241 9.370582 9.188223 9.266686 9.269725 9.171419 9.056406
1370341_at 3.5521877 3.505978 3.5348186 3.5475862 3.489635 3.4362893 3.3823533 3.493673 3.5856447 3.4558148 3.5119407 3.591393
1370342_at 3.595243 3.5140665 3.4501483 3.672157 3.8185408 3.4990036 3.64703 3.4334798 3.4322274 3.6624124 3.6269975 3.5313704
1370343_at 6.6678514 7.2382426 7.200062 7.100724 6.8527074 6.714957 7.1356564 7.1179967 7.11584 7.3090887 6.9958506 6.766833
1370344_at 7.7657 7.9532776 8.0824375 7.9677076 7.9274197 7.885517 7.8867025 7.5467377 7.8596826 7.5026026 7.9389195 7.9840016
1370345_at 5.6570807 5.5799627 6.8994484 6.315139 5.260522 5.262697 6.4371367 5.3953094 5.8599167 6.1053524 6.248693 5.649996
1370346_at 5.499997 5.006785 6.1487985 5.000169 5.2872796 5.3681383 5.8366456 5.403363 5.401876 5.2324038 5.6849785 5.5307403
1370347_at 5.1700406 5.2051477 5.412153 5.224823 5.478714 5.262416 5.4122252 5.2568526 5.1928964 5.017165 5.2022657 5.150804
1370348_at 10.50449 10.735606 10.662068 10.53803 10.436796 10.449223 10.66067 10.590167 10.584194 10.590736 10.748376 10.694544
1370349_a_at 13.951117 13.9958935 13.97243 14.010144 13.996855 13.994138 13.921571 13.990804 14.010144 14.016127 13.998935 13.935926
1370350_x_at 12.597213 9.905716 9.515648 11.25411 10.918606 10.475347 10.439038 9.39202 9.912385 10.083284 9.164907 9.733629
1370351_at 8.657013 8.521659 8.723949 8.762081 8.813222 8.4904175 8.757002 8.579193 8.804581 8.7487755 8.547499 8.605832
1370352_at 11.742923 11.335193 11.452767 11.6935 11.671863 11.559697 11.718441 11.943741 11.66703 11.7351 11.772671 11.521147
1370353_at 7.6670628 8.272867 8.101219 8.3131 8.225866 8.065649 8.322975 8.027095 8.268734 8.514353 8.199829 8.077129
1370354_at 7.7909083 7.702569 7.774648 7.908472 7.906987 7.851104 7.9527545 7.9638615 7.918409 8.144783 7.9293075 7.7531314
1370355_at 11.435214 11.934588 11.899463 11.392434 11.694972 12.1570215 11.603343 10.448002 12.32726 11.999978 12.2256155 12.870494
1370356_at 7.300004 7.517081 7.3378158 7.229972 7.234584 7.3471427 7.412575 7.4629545 7.217712 7.630866 7.0880523 7.0650535
1370357_at 8.349637 8.15802 8.208063 8.228823 8.289204 8.219079 8.161567 8.203156 8.351706 8.316255 8.271384 8.331412
1370358_at 8.804337 8.824321 8.818723 8.811907 8.701731 8.664181 8.657983 8.777107 8.887545 8.588923 8.709265 8.678716
1370359_at 12.434885 12.414706 12.398832 12.541711 12.636565 12.487509 12.384834 12.499966 12.65116 12.692985 12.56199 12.387853
1370360_at 9.001214 8.827872 9.192099 9.029641 9.193815 9.022904 9.202535 9.04837 9.059672 9.103556 9.169548 9.2069645
1370361_at 4.1825514 4.74852 4.4424305 4.5889373 4.478323 4.5695925 4.657551 4.3032007 4.60157 4.581662 4.8734856 4.7430153
1370362_at 7.4274683 7.017917 6.9761596 6.906171 7.2987285 7.1836185 7.4297576 7.110898 7.335057 6.7426763 6.986367 6.9502463
1370363_at 12.346248 12.815213 12.137756 12.078597 12.390119 12.017155 12.208667 12.584391 12.397857 12.329506 12.42103 12.026927
1370364_at 7.290769 7.3485537 7.307968 7.1829853 7.2766185 7.2877502 7.50325 7.291763 7.4694686 7.5327353 7.5016994 7.3980637
1370365_at 8.414541 8.699031 8.727194 8.585251 8.6739645 8.72226 8.963241 8.745928 8.939476 8.95808 9.052813 9.03833
1370366_at 10.104715 10.591245 10.554459 10.4537115 10.716806 10.451063 10.534953 10.646356 10.631115 10.554512 10.667216 10.463276
1370367_at 4.3142815 4.350408 5.000012 4.2543173 4.378393 4.476757 4.3104935 4.768727 4.3922343 4.652978 4.4984274 4.5008497
1370368_at 6.703212 6.9953923 6.937278 7.0778427 7.057228 6.8474617 6.8740215 6.888211 6.7447515 6.9630127 6.8432803 6.7016454
1370369_at 6.412522 6.4706078 6.039121 6.6489716 6.1623607 6.028103 6.204995 6.0420995 6.120025 6.3156104 6.2316055 5.99616
1370370_at 8.179573 8.021261 7.786117 7.894352 7.9124746 7.9934287 8.033244 7.9781218 7.880378 7.966333 8.106123 8.285509
1370371_a_at 8.921481 8.551066 8.213692 8.290098 8.220476 8.091651 8.428696 8.76419 8.645664 8.285924 8.4295845 8.0519495
1370372_at 4.644167 4.557707 4.4142423 4.224187 4.3122144 4.314952 4.7711163 4.9497547 4.237515 4.2691 4.3942904 4.748353
1370373_at 5.923872 5.7879734 5.946746 5.5928907 5.571956 5.898059 5.519574 5.5693035 6.0106745 5.560597 5.6362624 6.0979633
1370374_at 8.502458 8.889567 8.699511 8.587027 8.670851 8.223528 8.659045 8.639896 8.90162 8.421903 8.868737 8.570961
1370375_at 12.110082 12.026025 12.0863695 11.952166 11.93982 11.953626 11.950485 11.972331 12.1028185 11.717012 11.99944 11.866858
1370376_a_at 8.117632 8.497833 8.506008 8.345005 8.576099 8.410927 8.661177 8.403736 8.478678 8.697636 8.684179 8.71924
1370377_at 13.046985 12.780669 12.716171 12.953753 13.036048 12.942736 12.793586 12.789995 13.066862 13.040268 12.9476185 13.038899
1370378_at 12.475527 12.191892 12.229858 12.262091 12.254942 12.17562 12.154227 12.333335 12.301024 12.186709 12.331091 12.23114
1370379_at 5.816477 5.7771454 5.9645724 5.5034766 5.7817883 5.868694 5.574894 5.511403 5.467484 5.865762 5.379098 5.8439207
1370380_s_at 6.7761054 6.955049 6.9678917 7.0435433 6.9976454 6.9544926 7.1860414 7.2865453 7.2704124 7.404507 7.002678 7.0998697
1370381_at 10.159299 10.451156 10.636084 10.540227 10.502125 10.509472 10.659921 10.560064 10.553308 10.611186 10.644325 10.717615
1370382_at 3.402809 3.5574648 3.4715328 3.3454888 4.5911326 3.4852903 3.3628407 3.329756 3.424075 3.309212 3.2972114 3.2658975
1370383_s_at 7.7658286 9.287185 8.56766 8.768046 8.95338 8.90083 8.034281 8.490491 8.488594 8.378172 8.481845 7.690584
1370384_a_at 6.668548 7.511626 6.055901 4.7037063 5.2623634 5.0529532 7.439412 4.665726 4.615288 5.185681 4.61302 7.428289
1370385_at 5.377013 5.2585087 5.628201 5.462844 5.6542106 5.471178 5.3463306 5.5927343 5.170414 5.2314777 5.809122 5.563666
1370386_at 7.520432 7.95437 8.17287 7.9609194 8.05763 7.943596 8.145141 7.953422 8.020715 8.080526 8.024639 7.8474708
1370387_at 11.349317 10.883192 11.079818 11.233222 11.453166 11.239647 11.139245 11.410939 11.47152 11.475401 10.814358 11.2558975
1370388_at 4.169185 3.7977817 4.0193644 4.373765 4.259948 4.13801 4.0282216 4.0915165 4.0157604 4.1889906 4.194947 4.072502
1370389_at 3.7318406 3.757795 3.7243412 3.8058124 3.4206235 3.8647728 3.8084714 3.656504 3.7008922 3.5849853 3.958685 3.7325158
1370390_at 4.6347094 4.8375287 4.619758 4.8861313 4.7127337 5.037152 4.6814446 5.1579094 4.8652854 4.819066 4.636771 5.2075467
1370391_at 5.127982 5.12297 4.9725447 4.8779573 4.920279 5.055561 5.196008 5.1450796 4.744815 4.8119082 5.336828 4.93314
1370392_at 4.990345 5.255959 4.9792585 5.237532 5.0923257 5.253016 5.236889 5.2562017 5.0455284 5.211012 5.04683 5.180159
1370393_at 5.440703 5.4690742 5.9629726 5.8436604 5.668493 5.824405 6.249452 5.8097577 5.9312716 5.836986 6.019673 5.7847433
1370394_at 6.2915163 5.6572375 6.2036076 5.7538867 5.865314 6.0265164 6.140289 5.7956915 5.4964623 5.414869 6.7320333 5.2751045
1370395_at 6.697793 6.5325823 6.4861193 6.8526025 6.5799136 6.5003476 6.682501 6.7826786 6.7655296 6.8381095 6.809251 6.4882665
1370396_x_at 14.123401 14.085514 14.082892 14.110066 14.134942 14.13279 14.106136 14.059309 14.059334 14.109207 14.069257 13.981483
1370397_at 12.443396 11.673661 11.565174 11.846394 11.726626 11.427351 11.405099 12.055095 11.6380415 11.834645 11.673205 12.255611
1370398_at 5.889422 6.2153397 6.1028585 5.9275312 5.9524174 5.969631 5.9635673 6.3523264 5.772499 5.969286 6.1663203 5.9988284
1370399_at 7.581085 7.851615 7.7555175 7.6956058 7.6410246 7.595203 7.2463956 7.5872326 7.865498 7.4204054 7.6174955 7.6009564
1370400_at 5.4470425 5.905465 5.663708 5.3943176 4.9746704 5.126548 5.3719287 5.231744 5.428177 5.456177 5.473234 5.5748277
1370401_at 3.8994057 3.7398357 3.7153106 3.5357654 3.6101706 3.8180652 3.7655075 3.9214125 3.6329963 3.7278814 3.8352804 3.510289
1370402_at 7.7195873 7.720296 7.4389553 7.5961447 7.5518084 7.5580773 7.428696 7.368665 7.2010736 7.4752674 7.348877 7.4920487
1370403_at 4.90512 4.6521225 4.9216676 4.80325 4.652144 4.871531 4.7052355 4.776577 4.4546657 4.853098 4.693148 4.755853
1370404_at 3.9003897 3.916826 3.8143423 3.835529 3.646621 3.643983 3.8548288 3.6219535 3.8800628 3.7733269 3.5588794 3.7943006
1370405_at 3.8886983 3.684482 3.7744622 3.7576911 3.6787508 3.7976477 3.7140665 3.6945708 3.5427501 3.6824496 3.840326 3.6929715
1370406_a_at 3.7858796 3.8245173 3.6586487 3.7451403 3.7331336 3.5476348 3.7626052 3.920209 3.8015943 3.838304 3.8245494 3.7454402
1370407_at 7.637936 8.082698 8.073577 7.9670796 8.225866 8.361525 8.208346 8.24748 8.128076 8.3437605 8.5729885 8.42189
1370408_at 4.5360775 5.0928254 4.9906435 4.8461313 4.8283334 4.8548837 4.67705 4.8111773 4.7066746 4.6891775 4.6477327 5.0262814
1370409_at 4.726471 4.399176 4.4631176 4.603477 4.385909 4.360093 4.440166 4.4729834 4.638893 4.3343806 4.296264 4.468003
1370410_at 4.190405 3.853818 4.0429964 3.8018677 4.222593 4.321994 4.2836823 4.0993805 3.9049785 4.050289 3.742936 4.110532
1370411_at 5.7051764 5.684171 5.6010647 5.7308426 5.6373396 5.9560084 5.6125207 5.60981 5.816518 5.9546814 5.68739 5.895895
1370412_at 3.9579608 4.5237656 4.2751665 4.0873766 4.1512623 4.1587906 4.4987125 3.8430882 4.5441046 3.9893126 4.3095994 3.914874
1370413_at 7.143435 6.652998 6.8876886 6.6910124 6.636737 6.596683 7.1355066 6.912063 7.1197634 7.0286975 6.859952 6.671709
1370414_at 9.186533 9.354043 9.603131 9.476709 9.160545 9.31939 9.406425 9.302748 9.278672 9.242709 9.360116 9.196339
1370415_at 6.181428 6.0037665 5.9281173 5.8043537 5.4916935 5.672456 5.4517107 5.4550676 5.6340237 5.6706343 5.589601 5.363104
1370416_at 4.7613144 4.6706862 5.2134414 4.3404694 5.1138854 4.6587143 4.728992 4.7089376 4.7078424 4.899841 4.7089157 4.9101734
1370417_at 4.218036 3.9068696 4.2704754 3.9017866 4.1168017 4.15882 3.9063218 3.90851 4.0446115 4.7047005 4.0685287 4.53141
1370418_s_at 5.2286873 5.2830796 5.349079 5.617497 5.5742497 5.611079 5.5066786 5.3138876 5.1165214 5.1436367 5.4798064 5.5056934
1370419_a_at 5.612571 5.9427905 5.688817 5.52827 5.609256 5.506418 5.2220325 5.6370907 5.2606373 5.5605974 5.750203 5.2241955
1370420_at 11.521065 12.314286 12.312389 11.378602 11.825135 11.464726 11.46916 11.547965 10.933353 10.630496 11.122049 11.578395
1370421_a_at 6.166453 6.4012218 5.9059105 6.2212534 6.0751576 5.901352 6.169375 5.8944864 5.97566 5.85836 5.9410896 6.1348314
1370422_at 6.682859 6.9843435 6.9092393 6.6109695 6.8229804 6.3990583 6.5700583 6.3382444 6.714259 6.721578 6.7036347 6.4137697
1370423_at 5.500273 6.169734 5.8265853 5.8726354 5.754357 5.8837824 5.4670887 6.031106 5.9880133 5.5896244 5.9245634 5.897418
1370424_at 4.1204085 3.8034215 4.014937 4.145427 4.162174 4.023366 4.1277304 4.203908 4.0346966 4.0291862 4.1095157 3.9241903
1370425_at 13.042486 12.717366 12.811835 12.990439 12.859313 12.929316 12.809093 12.845983 12.876138 12.997937 12.647706 12.855574
1370426_a_at 10.822451 10.682262 10.591603 10.551347 10.7019205 10.539414 10.765714 10.67972 10.701759 10.92795 10.640266 10.557936
1370427_at 5.2191143 5.4611006 5.5286436 5.4285088 5.731372 5.617114 5.546295 5.2561436 5.438486 5.384884 5.46931 5.475397
1370428_x_at 12.109316 12.29483 12.050014 11.990353 11.40165 11.976217 11.847137 11.621691 12.187915 11.889247 11.888938 11.864592
1370429_at 9.063201 9.734626 9.04274 9.404408 8.790317 9.37299 9.387382 9.282856 9.566681 9.366051 9.344021 9.381831
1370430_at 5.277404 5.2413025 5.2009544 4.893294 5.452983 4.880348 5.196008 5.130993 5.2606373 5.0570955 5.1657605 5.46472
1370431_at 4.4591427 3.9964595 4.031412 4.0020456 4.0518155 4.3267756 4.3306694 3.9918222 4.0443373 4.1137867 4.1535683 4.106467
1370432_at 3.933541 3.625927 3.8360033 3.6365814 3.7026324 3.6569617 3.5732317 3.4477668 3.5429158 3.6430724 3.7042706 3.51111
1370433_at 10.467794 9.785883 9.775332 9.3752 9.284085 10.185532 9.980278 10.071231 9.53632 9.403492 9.219237 9.921651
1370434_a_at 3.383021 3.6054616 3.61926 3.4998198 3.4346352 4.0127926 3.7288823 3.7621152 3.502905 3.4694004 3.5542386 3.7564735
1370435_a_at 7.2480335 7.733594 8.036909 7.791524 8.003143 7.927521 7.834011 7.9582324 8.000858 8.0301075 7.9053636 8.1852665
1370436_at 7.756152 8.055695 5.9708776 6.3188386 8.080997 6.860459 7.641379 7.993129 6.9382553 8.470326 7.368264 8.875343
1370437_at 5.926603 5.844147 5.8298526 5.956744 6.4852138 6.0349894 5.9797707 6.3382444 6.163762 6.4074893 5.9242773 6.060798
1370438_at 5.7647676 5.8020444 5.360686 5.315678 5.316168 5.497834 5.49027 5.366322 5.580405 5.1917386 5.392943 5.5261273
1370439_a_at 3.4350383 3.2988563 3.3026617 3.3441248 3.471087 3.3840466 3.4510782 3.4028463 3.2477155 3.4664268 3.3887017 3.5319772
1370440_at 7.3181906 7.7846456 7.5482464 7.6958213 7.4963355 7.4280715 7.485151 7.445538 7.6551175 7.7248917 7.327576 7.431619
1370441_at 3.7641258 3.7968028 3.7575533 3.5659926 3.540827 3.9080281 3.6834557 3.45103 3.7960005 3.8062422 3.8525581 3.5835776
1370442_at 3.185366 3.411673 3.3487365 3.507728 3.4654312 3.2087078 3.413882 3.4477668 3.340165 3.2863116 3.2887595 3.325087
1370443_at 7.3295326 7.5658517 7.6319633 7.713845 7.2809286 7.5277867 7.31087 7.686212 7.559818 7.289351 7.5961194 7.3274355
1370444_at 4.792506 4.655047 4.667446 4.733537 4.564259 4.9728594 4.5832705 4.5330462 4.357617 4.659938 4.70218 4.778909
1370445_at 6.7242804 7.1155357 6.7116146 6.5050898 6.869217 6.863503 6.579672 7.4941683 6.3290935 5.8321114 6.434251 5.8291044
1370446_at 6.8013973 6.951033 7.1824503 7.1830654 6.9812036 7.0148168 6.9838696 6.959335 6.839762 6.924598 6.8748164 6.9414964
1370447_at 4.9096537 4.7322674 4.698638 4.5388517 4.470175 4.8244743 4.9875097 4.6900387 4.4632177 4.489024 4.676377 5.04986
1370448_at 4.0121713 4.348521 4.227486 4.3304896 4.3137894 4.5408454 4.198393 4.350642 4.258569 4.377353 4.2420297 4.3927374
1370449_at 7.7285404 8.552858 8.1679735 7.9441695 8.005781 8.020581 7.9478564 8.023908 8.152227 8.098831 8.205652 8.172372
1370450_at 4.314617 4.4750957 4.315089 4.4042177 4.223381 4.825672 4.5854826 4.482701 4.604814 4.4154525 4.485686 4.275619
1370451_a_at 4.8632917 4.843582 5.0760565 4.9331484 4.998883 4.877447 5.0368147 4.826034 5.0410547 5.06843 5.347657 5.247514
1370452_at 3.870415 3.726097 3.7373962 3.9462495 3.9945912 3.8106742 3.853334 3.7808256 3.53974 3.425987 3.798623 3.8472824
1370453_at 5.1243773 4.866086 4.66891 4.7331843 4.816874 4.9756684 4.8612604 4.736668 5.1239166 4.713497 4.828293 4.7522407
1370454_at 4.856772 4.564013 4.307782 4.894859 4.462581 4.3478556 4.775809 4.3653326 4.7332954 4.473515 4.454734 4.843177
1370455_a_at 3.1676965 3.2306316 3.174968 3.3595345 3.0199363 3.2123556 3.2640958 3.244786 3.2327063 3.2756991 3.1771615 3.3687267
1370456_at 3.6607208 3.8441212 3.7885792 4.084121 3.5808659 3.7103517 3.960021 3.7624547 4.022834 4.1340427 3.7787597 3.8847635
1370457_at 4.2963614 3.8712425 4.324982 3.9573665 4.150132 4.45942 4.1355515 4.1146727 4.364821 3.9619918 3.8375435 4.229992
1370458_at 4.5000525 4.2847834 4.1029806 4.1888676 3.9888303 4.284529 3.7495818 3.9695258 4.1635175 4.1158323 4.2134266 4.0246744
1370459_at 3.978372 3.9614108 3.9563708 4.027513 3.9738843 3.9764957 4.0446744 3.9831781 4.0767007 3.8735032 4.0773444 3.7170968
1370460_at 7.7418 7.3941946 7.647327 7.6712894 7.7195797 7.5392146 7.5871468 7.985473 7.6475053 7.8611164 7.757378 7.7197266
1370461_at 4.656132 4.917956 5.31709 5.234671 4.8160753 5.005752 5.0349965 4.878722 4.6594048 4.509367 5.180441 4.871849
1370462_at 4.4559565 4.1369276 5.394564 4.2870684 3.9857721 4.240383 4.780915 4.3907576 4.6900935 4.109324 4.8068542 4.852061
1370463_x_at 6.690142 5.884405 7.4375143 5.8523555 7.161573 6.3312783 5.6324234 5.728238 5.605669 6.14263 6.0838823 5.958571
1370464_at 5.085057 4.902362 4.765296 4.936619 5.275125 4.9311976 4.975401 5.0622234 4.394564 4.4174757 4.5958385 4.9569554
1370465_at 5.0800333 5.815326 5.6064157 5.833123 6.292569 5.7240458 6.040695 5.3680863 4.813297 4.8044066 4.8371363 5.577621
1370466_at 3.7567966 4.2182245 4.2124186 4.115415 4.255969 4.1660814 3.8736515 4.143476 3.99285 4.1977267 4.007718 3.909111
1370467_at 4.5490646 4.653202 4.6348352 4.42124 4.7509456 4.588709 4.364647 4.588193 4.747986 4.3854446 4.5078535 4.486983
1370468_at 3.2448094 3.6643174 3.2508721 3.5516746 3.4150665 3.3788216 3.5679235 3.340891 3.3858917 3.2848964 3.404136 3.474237
1370469_at 5.7756467 5.6836495 5.5891366 5.5885344 5.61675 5.662014 5.6993017 5.46183 5.513778 5.321232 5.698053 5.3802238
1370470_at 4.193408 4.250639 3.9204433 3.9188373 3.982374 3.7867167 4.111169 4.099781 3.8991082 4.0717516 3.975779 4.0067415
1370471_at 3.8155365 3.7397017 3.9634137 3.6855469 3.7372866 3.9628098 3.594857 3.6074018 3.7958467 3.798728 3.786795 3.8635685
1370472_a_at 4.6225863 4.5620346 4.501581 4.4191732 4.6416035 4.766345 4.6874504 4.2139435 4.674467 4.7043066 4.6289473 4.701933
1370473_a_at 6.11766 6.066601 6.043517 5.9864016 6.0469966 6.2932262 6.223936 6.1664987 6.323713 6.0748158 6.198787 6.198048
1370474_at 6.155943 5.4356036 5.1364284 5.8670077 5.425923 5.5782337 5.5747795 5.8829775 5.479364 5.5417323 5.507395 5.3347197
1370475_at 13.129699 13.015424 13.02898 12.916303 12.973908 13.02111 12.953293 13.125519 12.848826 12.993005 13.087383 12.867639
1370476_at 7.255988 7.393658 7.3172846 7.4295406 7.3224945 7.037799 7.456114 7.4388914 7.273453 7.3986144 7.275537 7.50084
1370477_at 3.6443558 3.3686564 3.599611 3.568124 3.3879895 3.7872574 3.3243241 3.5550065 3.687799 3.5343602 3.5312064 3.532027
1370478_at 5.6701083 5.4597263 5.663708 5.5699587 5.7000833 5.5630584 5.425784 5.885141 5.9312716 5.944533 5.475993 5.558004
1370479_x_at 13.256055 12.892997 12.961292 13.201001 13.070408 13.133421 12.93314 13.233809 13.099481 13.266607 12.915922 12.994859
1370480_at 4.1221366 3.7931347 4.332363 3.9214106 3.766565 3.9695375 3.7494602 4.0046415 4.097433 3.779652 3.5549664 3.9669178
1370481_at 5.545379 5.09906 5.15815 5.12663 5.2324 5.401463 4.9934278 5.1719728 4.9518356 5.553052 5.4179683 5.0775185
1370482_at 5.442252 5.423542 5.4753838 5.4308434 5.4376183 5.7711773 5.2582164 5.2080956 5.412674 5.2914248 5.233716 5.46472
1370483_at 3.9847884 3.8536613 3.8294017 3.7822661 3.9073577 3.9231763 3.845007 3.9659965 4.1543856 3.9345043 4.059866 4.0154905
1370484_at 5.2174172 5.028965 5.024033 4.9778576 4.9302716 5.199027 4.9515486 5.022963 5.002871 4.997633 4.885407 5.200518
1370485_a_at 4.634561 4.4747787 4.438121 4.492849 4.6272535 4.508668 4.6133423 5.124701 4.6047535 5.0867357 4.927779 4.6585526
1370486_a_at 5.327256 5.274722 5.3726277 4.98208 4.990612 4.977703 5.2329764 4.902468 5.0667043 4.970779 5.142882 5.991049
1370487_a_at 6.0924106 6.507249 5.961529 6.180558 5.8251395 5.7092466 5.8409944 5.913177 5.965836 6.0944166 5.9692965 6.2743564
1370488_a_at 6.2674346 6.031715 5.894951 6.14456 6.205466 5.8321724 6.13813 6.0461164 6.410648 6.255818 6.0582376 5.9450183
1370489_a_at 3.786105 3.786697 3.7882404 3.9909678 3.9386852 4.096234 3.8460789 3.9235811 3.9794443 4.004751 4.0191936 4.26565
1370490_at 4.2763963 4.065016 4.268886 4.201039 4.077967 4.143973 4.050682 4.001784 4.205919 4.072247 3.8945403 4.0989447
1370491_a_at 5.425605 5.51972 5.702796 5.4606876 5.8101234 5.4762225 6.06492 5.252158 5.5094757 6.1057124 6.1676464 5.4208755
1370492_a_at 4.3471475 4.262589 4.367306 4.3636417 4.3588257 4.276922 4.8319793 4.3132563 4.6631556 4.3455997 4.2683177 4.3161583
1370493_a_at 3.9809258 3.735463 3.4669938 3.5501943 3.6564455 3.8049843 3.693601 3.707778 3.5111735 3.6214442 3.6556883 3.2860012
1370494_at 4.4556303 4.4161005 4.262731 4.4431057 4.465467 4.336685 4.6104 4.0622377 4.3606815 4.546645 4.0530996 4.3033533
1370495_s_at 13.158527 13.228313 13.335016 13.136752 13.153237 13.192538 13.243331 13.177262 13.242245 13.204733 13.169495 13.185613
1370496_at 12.785074 12.840558 12.738806 12.759505 12.858957 12.767153 12.720513 12.948944 12.779009 12.695782 12.676575 12.717377
1370497_at 4.0810995 3.8197606 4.0389433 3.891592 3.8361814 4.125732 3.91843 4.1434755 4.0465813 3.867853 3.9962132 4.188693
1370498_at 3.3777559 3.5493848 3.5518823 3.5281894 3.3593085 3.686186 3.429389 3.4512656 3.6295218 3.7727563 3.53618 3.4412398
1370499_at 4.1204085 4.3149486 4.252603 4.2098365 4.133738 4.221035 4.035406 4.386831 4.1449494 4.294892 4.046912 4.1821527
1370500_a_at 3.6074688 3.6379561 3.7669036 3.6077826 3.4554029 3.6308863 3.7746391 3.6320806 3.6064074 3.7879226 3.9442928 3.5252633
1370501_at 9.473369 9.285901 9.351572 9.3007965 9.325581 9.204135 9.29388 9.331971 9.48302 9.3156185 9.311498 9.1957445
1370502_at 4.0609055 3.7407193 4.106954 3.871622 3.517095 3.907611 4.107229 3.8702872 3.8488784 3.9242404 4.0833135 3.7905896
1370503_s_at 4.49734 4.355982 4.2745886 4.6713266 4.39534 4.1086555 4.2826138 4.50767 4.6611753 4.2184753 4.654826 4.333106
1370504_a_at 6.271572 5.882762 5.655162 5.7691417 5.5831995 5.7025557 5.451614 5.7784996 5.7948365 5.6932206 5.524393 5.5647244
1370505_at 6.10793 6.6052213 6.6549153 6.5216804 6.3809476 6.513265 6.3675013 6.6026697 6.4822035 6.302143 6.2483177 6.3439975
1370506_at 6.6680226 7.111334 7.2923694 7.3675804 7.327523 6.9502144 7.1198754 7.105957 7.2301598 7.249995 7.3719826 7.3182716
1370507_at 5.8379107 6.2028365 6.0396566 6.3866467 6.260257 6.1465635 6.447492 6.378832 6.3054547 6.275049 6.167907 6.263013
1370508_a_at 4.896788 4.790223 5.2196355 4.809761 4.9491024 4.9623756 4.884793 4.8713965 4.9081054 4.871131 4.9132204 5.1392503
1370509_at 8.120094 8.082681 8.386313 7.849046 7.6444683 7.670978 7.6524634 7.6178303 7.648876 7.8742533 7.439378 7.703927
1370510_a_at 7.967765 7.7146807 7.7805095 7.732507 7.761317 7.8956847 7.8325644 7.990673 7.8634763 7.8925223 7.5986123 7.4432025
1370511_at 13.851479 13.87041 13.6759205 13.858973 13.810787 13.829275 13.824866 13.8743105 13.75587 13.759211 13.772208 13.697926
1370512_at 7.763862 7.846163 7.8739896 7.9075994 7.8965564 7.5856967 7.618156 7.9262075 7.841145 7.9111495 7.741238 7.891178
1370513_at 3.7112412 3.7398357 3.8287954 3.5081987 3.5057287 3.5572166 3.4115713 3.6623828 3.5034535 3.480534 3.765161 3.7710886
1370514_a_at 3.55448 3.5799503 3.5843632 3.6494243 3.4942684 3.7169926 3.6207407 3.6224065 3.8073144 3.6181023 3.5675793 3.691607
1370515_x_at 4.026574 4.3298955 4.5726852 4.152275 4.185736 4.178331 4.132195 4.2764263 4.3147306 4.1076617 4.2554603 4.464151
1370516_at 6.16246 6.4501867 6.550044 6.0898376 6.373567 6.2743983 6.3513937 6.366008 6.4978547 6.4005113 6.350679 5.8806868
1370517_at 3.5862205 3.7285225 3.737797 3.3911347 3.696325 3.6391418 3.8634214 3.4104881 3.6824472 3.8195224 3.627585 3.7831867
1370518_a_at 4.0024605 3.9591053 4.0440917 3.9187999 3.6701033 3.9999435 3.8004124 3.9638097 4.142535 3.903476 3.840326 3.7076921
1370519_at 4.418501 4.428608 4.248638 4.0224953 4.570015 4.360146 4.327375 4.2596893 4.488515 4.6006575 4.40877 4.5460258
1370520_at 4.2729106 4.380249 4.138214 4.215537 4.555842 4.5346045 4.3732657 4.1989346 4.1980214 4.157141 4.080391 4.1471415
1370521_at 6.7158914 6.7998867 6.38958 6.346501 6.559912 6.4698668 6.516318 6.609308 6.7560563 6.646266 6.6341305 6.719199
1370522_at 9.214607 8.947065 9.030564 8.951851 9.24076 8.979348 8.798668 8.984341 9.161469 9.208641 8.852129 8.889094
1370523_a_at 7.639209 7.8914666 7.711973 8.057552 8.028318 8.067861 8.067143 8.094893 7.9396677 8.2352705 8.070463 7.837468
1370524_at 9.219953 9.258422 9.256991 9.345117 9.2333 9.292808 9.404285 9.266588 9.345987 9.3707485 9.185543 9.207689
1370525_at 8.679352 8.385393 8.298716 8.419262 8.171837 8.416882 8.4718895 8.527128 8.422598 8.391537 8.439203 8.279224
1370526_at 7.6665835 7.04456 6.925419 8.90044 8.122276 8.275911 8.075228 8.034716 8.388897 8.748863 7.3281097 7.02698
1370527_a_at 8.6925535 8.773865 8.645708 8.810669 8.791249 8.732037 8.868359 8.79872 8.950411 8.9327545 8.947192 8.917591
1370528_at 6.449702 6.285443 6.2600555 6.1041574 6.3995447 6.423476 6.290083 6.0924835 6.878881 6.1655483 6.353904 6.090638
1370529_a_at 7.5068603 7.438953 7.3919706 7.5246243 7.3046603 7.171655 7.213312 7.370996 7.6132784 7.4575152 7.4867187 6.9405427
1370530_a_at 8.010728 8.294422 8.19059 8.200887 8.306751 8.090566 8.246962 8.192839 8.464216 8.239726 8.142889 7.829591
1370531_a_at 5.1243773 5.452056 5.660825 5.620922 5.7278194 5.5474386 5.809155 5.6183844 6.0395794 5.51025 5.541131 5.468281
1370532_at 5.5488133 5.4892845 5.791883 5.5351815 5.8091316 5.646308 5.7528396 5.8573956 6.1058283 5.6806326 5.9792976 5.735435
1370533_at 4.2533646 4.4867544 4.2668667 4.2556353 4.267844 4.4059772 4.1107073 4.3099976 4.336712 4.0899353 4.4490232 4.120013
1370534_at 6.802991 7.3544474 7.3940926 7.678459 7.4898252 7.5416503 7.4751463 7.53949 7.3673496 7.3740153 7.47175 7.332719
1370535_at 3.7719843 3.7786689 3.7813523 3.7231574 3.5654771 3.7295115 3.894004 4.023676 3.8276122 4.021081 4.0774765 4.16496
1370536_at 5.1873226 5.6256695 5.4434795 5.220621 5.4725323 5.394373 5.4265184 5.450094 5.347669 5.7237062 5.6052313 5.178459
1370537_at 7.055668 7.421299 7.408539 7.501688 7.4327893 7.1187415 7.697199 7.304362 7.324534 7.5366964 7.5346 7.3289313
1370538_at 7.735131 8.083421 8.327759 8.310406 7.949151 7.79796 8.04993 8.070053 8.235992 8.2615185 8.070757 8.013106
1370539_at 7.0511055 7.904759 8.007658 7.95775 7.8776517 7.7910666 7.676881 7.8001356 7.904781 8.025661 7.841636 7.652472
1370540_at 4.4787116 4.173113 4.318895 4.188644 4.150132 3.9979877 4.3173146 4.3770866 4.201168 4.046983 4.1704874 4.0536776
1370541_at 7.3833976 6.1113977 6.2702384 6.362348 6.684191 6.6234336 6.903554 7.028685 6.7834606 6.7645397 6.647015 6.365503
1370542_a_at 6.974971 6.6771994 6.1452594 6.5046287 6.6599417 6.714957 6.6338744 6.5944695 6.591569 6.5202117 6.7423644 6.262921
1370543_at 7.542571 6.730929 6.446802 6.7381516 6.598558 6.459109 6.63589 6.905707 6.814946 6.696072 6.4102516 6.2136354
1370544_at 5.6327877 5.4706526 5.367632 5.6263227 5.387188 5.5421257 5.5162716 5.4222326 5.751843 5.5145144 5.4728675 5.5358777
1370545_at 4.582014 4.8536 4.9175744 4.710874 4.467512 4.969204 4.7098055 4.5494704 4.608942 4.3802295 4.590207 4.852784
1370546_at 3.9475253 3.8900843 3.7555754 4.1479626 3.8004491 4.030033 3.8020186 3.7935126 3.7395482 3.758631 3.9089978 3.930777
1370547_at 13.856314 13.798666 13.831047 13.862881 13.834788 13.8905735 13.8079 13.88288 13.851902 13.794412 13.804193 13.699303
1370548_at 7.68845 8.262274 8.004023 8.240546 8.447741 8.24121 8.060875 8.275708 7.986142 7.2871895 7.7137017 7.6054945
1370549_at 5.9938526 6.1185784 6.1445403 6.103727 6.108128 6.0906267 6.064505 6.0620747 6.093535 6.281713 5.7332654 5.7741647
1370550_at 5.3994913 5.4429383 5.8047686 5.5607104 5.4409804 5.6810584 5.405163 5.7879043 5.5023246 5.27656 5.334417 5.3505735
1370551_a_at 6.9697804 6.5312715 6.5522833 6.6141534 6.419706 6.8300414 6.584012 6.601072 6.705624 6.3259373 6.7187705 6.7899694
1370552_at 5.337844 4.897826 5.3932467 5.0546694 5.1936913 4.8350306 5.1337404 5.0059633 4.965722 4.8734684 4.7874193 4.842822
1370553_at 7.0307765 7.574474 7.3838344 7.7701135 7.5711493 7.335079 7.565817 7.5769978 7.7574644 7.5498424 7.5591326 7.4544296
1370554_at 9.055344 9.694612 9.8207655 9.69552 9.879293 9.589701 9.859139 9.6740675 9.692591 9.954323 9.84855 9.879502
1370555_at 3.8547273 3.9030933 3.902462 3.9433012 3.9162245 4.2165794 3.8219023 4.1564646 4.069298 3.7629652 4.269614 3.8789635
1370556_at 4.6085954 4.3923306 4.4053993 4.3793883 4.273078 4.756452 4.342451 4.3304152 4.1320095 4.519223 4.276378 4.296217
1370557_a_at 3.88816 3.9982455 3.8123312 3.9001427 3.8039987 3.8544636 3.7842505 3.8483746 3.5905664 4.076079 4.1629477 3.641391
1370558_a_at 3.1812973 3.1759703 3.2508721 3.254957 3.3684027 3.5396643 3.275177 3.3726 3.5167952 3.227026 3.2056992 3.3599477
1370559_at 3.7677288 3.526033 3.8208299 3.9957702 3.3954372 3.6480918 3.778821 3.8124647 3.5051427 3.5227637 3.5185318 4.0313473
1370560_at 4.1511636 4.3536787 4.198223 4.010173 4.0139656 4.2517567 4.138859 3.8612163 4.2284617 4.135936 4.0553064 4.35677
1370561_at 3.9156632 3.7450213 4.179074 3.7289498 3.9110181 3.8674548 4.1826544 4.138467 4.3429074 4.210593 4.4029903 3.881672
1370562_at 4.4851274 4.5527797 4.6544437 4.5012846 4.4280567 4.3188696 4.5291195 4.164036 4.276203 4.366859 4.436869 4.440364
1370563_at 11.961304 11.768768 11.686065 11.685889 11.686402 11.692518 11.514079 11.783208 11.569212 11.604745 11.369606 11.660451
1370564_at 4.2810163 4.032241 4.4104967 4.078184 4.160332 4.2670727 4.122756 4.095965 4.1868935 4.25185 4.1241326 4.3222766
1370565_at 4.34269 4.1679726 4.54149 4.2310476 4.116147 4.2690887 4.20045 4.051405 4.225257 4.2977076 4.1033525 4.474992
1370566_at 9.670459 9.857502 9.758504 10.198602 9.532687 10.041274 9.925733 10.450421 10.4327965 9.668003 10.372847 10.07812
1370567_at 6.877173 6.6864934 6.64395 6.6617413 6.6358733 6.831255 6.537637 6.7045794 6.478078 6.5867114 6.7597513 6.752271
1370568_at 5.7635746 5.7894263 5.7156763 5.8603196 5.5211234 5.9560084 5.8788376 5.971558 5.6135345 5.501501 5.9389057 5.8009915
1370569_at 4.9364223 4.7591496 4.5474434 4.663021 5.092799 4.605746 4.8692966 5.135486 4.785301 4.70342 4.6444383 4.460686
1370570_at 7.397486 7.4585314 7.309979 7.4569316 7.4563355 7.335079 7.2354727 7.508544 7.515436 7.4723387 7.317535 7.4251695
1370571_at 4.9333878 5.0352907 4.5489755 4.697952 4.658918 4.8519807 5.0056596 4.634932 4.6363344 4.323604 4.34274 4.884042
1370572_at 3.776552 3.8734064 3.4434216 3.5359564 3.8197699 3.663128 3.74327 3.8366451 3.8925548 3.641036 3.722447 4.0101457
1370573_at 9.839636 9.39193 9.18852 9.397763 9.243263 9.265976 9.504371 9.453388 9.768188 9.270295 9.490149 9.289777
1370574_a_at 6.1461225 6.3115354 6.2618895 6.0795493 6.2330728 6.1088243 6.1329823 6.3313584 6.338248 6.1053524 6.137485 6.309488
1370575_a_at 8.751709 8.538289 8.453355 8.513221 8.478035 8.396463 8.69137 8.491766 8.538859 8.695807 8.543188 8.383482
1370576_at 5.72908 5.5324693 5.401499 5.414093 5.273605 5.7012935 5.534091 5.4185395 5.5049267 5.7762084 5.798273 5.665347
1370577_at 6.849588 6.571707 6.2497864 6.7605705 6.598275 6.4494104 6.708062 7.0067487 6.6983128 6.4330606 6.767579 6.4730463
1370578_at 7.280898 6.8827243 6.9587297 6.9785805 6.864984 7.010709 6.724682 7.142012 7.2478004 7.0450163 7.109368 7.0906057
1370579_at 8.950335 8.725384 8.707865 8.92318 8.717606 8.649302 8.912432 8.617243 8.973932 9.019667 8.778163 8.896812
1370580_a_at 13.414655 13.343458 13.295771 13.145144 13.383829 13.104201 13.443176 13.287979 13.129015 13.218982 13.069545 13.261351
1370581_at 3.7928824 3.8129573 3.967023 4.0244036 3.7993362 3.9448614 3.7960489 3.495841 3.6428115 4.031049 3.7455275 4.0874863
1370582_a_at 3.5158348 3.2268925 3.6267207 3.713394 3.527811 3.2086213 3.279465 3.3221707 3.342798 3.3575544 3.2299356 3.3535957
1370583_s_at 6.257982 6.188736 6.27728 6.2394433 6.3814306 5.854545 6.3670797 6.3975205 5.4558377 5.960303 6.092608 6.7738433
1370584_a_at 5.327637 5.4510856 5.1541677 5.2510915 5.7527604 5.4737334 5.1970477 4.7956476 5.609558 5.2752185 5.3432727 5.209738
1370585_a_at 6.0094485 6.788267 6.706783 6.6106253 6.360841 6.647242 6.454984 6.2076244 6.3598957 6.572944 6.4184427 6.269043
1370586_a_at 5.864219 5.7829843 5.731997 5.718919 5.870737 5.9945955 5.6581144 5.696162 5.932171 5.9068203 6.079498 5.971098
1370587_at 5.165049 4.734112 4.8857694 4.7899857 4.8286476 5.131212 4.986514 5.0261946 4.6477995 4.713849 4.6681824 5.0458984
1370588_a_at 3.9370472 4.1878138 3.8361604 3.7740035 3.9629662 3.9908814 3.86649 4.039013 3.8078783 3.9314442 4.2052116 3.993683
1370589_at 5.382704 5.29957 5.4303675 4.946422 5.0849237 5.487385 5.297345 5.0151863 5.6297007 5.471451 5.7272058 5.2322245
1370590_at 7.1026707 6.851595 6.8727155 6.8855667 6.6481605 7.0342665 6.9864583 7.0774508 6.8478174 7.000642 6.811576 7.0791297
1370591_at 7.444515 7.283298 7.1295137 7.4236956 7.165915 7.012738 7.395506 7.2912855 7.5387225 7.6300263 7.372456 7.195173
1370592_at 6.6399097 6.858663 6.5800385 6.3567376 7.4479947 7.2422485 7.3904524 7.6500564 7.243726 7.6959324 7.7289214 7.2774057
1370593_at 13.722259 13.58128 13.088866 13.418004 13.456108 13.35436 13.225611 13.608085 13.283543 12.68364 13.131557 13.109018
1370594_at 4.9502687 4.487734 4.5565166 4.0267 4.2624173 4.5391493 4.18764 4.0665812 4.128129 4.491811 4.1909065 4.4572105
1370595_a_at 3.7576745 3.692684 3.7579157 3.6575916 3.780196 3.8317347 3.5784445 3.5409064 3.6574626 3.8969314 3.4342022 3.6015816
1370596_a_at 4.1816144 4.2100315 4.0541162 4.181447 4.231548 4.07616 3.7275288 4.255595 3.8551252 4.1343455 3.8097525 3.9801545
1370597_at 6.2002516 6.0765514 6.2070875 6.1863956 6.208222 5.7276926 6.4668055 5.9156203 6.627475 6.594928 6.3803616 6.1074133
1370598_a_at 4.363679 4.3620434 4.393914 4.5381403 4.3413353 4.625799 4.4517703 4.4107666 4.4130363 4.4152074 4.462534 4.20761
1370599_a_at 7.852022 7.3977404 7.405226 7.33029 7.7581463 7.520878 7.4175544 7.5460668 7.7325583 7.4610496 7.391281 7.530465
1370600_at 5.6125584 5.1776676 5.1340647 5.497424 5.004056 5.3285875 5.4456444 5.71966 5.5196733 5.771418 5.416305 5.4508514
1370601_a_at 4.6927214 4.5683537 4.550299 4.8861313 4.5911326 4.4783535 4.4617696 4.858306 4.6062326 4.3711 4.5232882 4.945528
1370602_at 4.370077 4.2432566 4.1790733 4.189166 4.26867 4.2785635 4.288851 4.327277 4.4479017 4.252841 4.334469 4.2432427
1370603_a_at 5.963052 5.921965 5.858442 5.7915535 5.788176 5.4615464 5.4350166 5.356846 5.9949765 5.6932206 5.7168055 5.356047
1370604_at 3.7950056 3.8656564 3.780757 3.8082778 3.7524316 3.5580566 3.6312985 3.756549 3.7117145 3.5293121 3.6833751 3.7809236
1370605_s_at 6.1727476 6.2417355 6.110056 6.4662066 6.1410985 5.7381287 5.101511 6.408393 5.763464 5.1839924 5.345701 5.087554
1370606_at 6.072401 6.3046513 6.367577 6.749784 6.0414405 5.981478 6.2397823 6.5222287 6.3919005 6.7221694 6.3245115 6.0798845
1370607_a_at 4.493445 4.1833506 4.179074 4.358653 4.3350797 4.2898235 4.232894 4.346886 4.1495695 4.4731636 4.465584 4.2933793
1370608_at 3.6034012 3.4679868 3.7762768 3.687616 3.6287599 3.5103347 3.489231 3.520002 3.423751 3.6208556 3.4620538 3.4655921
1370609_a_at 10.32309 10.471081 10.421697 10.434964 10.4753275 10.253649 10.434624 10.509414 10.415088 10.18273 10.620529 10.424711
1370610_at 4.3020573 4.442875 4.292698 4.4182444 4.7123647 4.661546 4.187575 4.542505 4.413372 4.314039 4.3833284 4.745144
1370611_at 6.183885 5.8399515 5.976351 5.334488 5.7321568 5.899244 5.7571135 5.724354 5.5959196 5.7912426 5.8095074 5.958971
1370612_at 5.9853926 5.498552 5.6796703 5.7142124 5.5712686 5.9064875 5.842415 5.6765904 5.70555 5.43455 5.662796 5.7865586
1370613_s_at 12.768256 12.158237 12.168955 12.252015 12.518547 12.328558 12.43083 12.552856 12.30835 12.711332 12.465269 12.71541
1370614_s_at 5.0211616 5.3457665 5.5046396 5.2288322 5.223887 5.295924 4.968864 5.3271103 5.407734 5.5231895 5.35194 5.522679
1370615_at 4.732793 4.6837435 4.835807 4.809243 4.8401923 5.148849 5.2350025 5.152841 4.9519105 4.8274307 5.519433 4.554796
1370616_at 4.8724566 4.9263334 4.8657455 4.544731 4.788325 4.9190702 4.89587 4.960154 4.8393726 4.7280245 4.6712008 4.7903557
1370617_at 4.800713 4.6679173 4.6663456 4.6354628 4.729788 4.9449825 4.426484 4.417467 4.8595104 4.509321 4.3182917 4.809705
1370618_at 7.876993 7.7655754 7.578034 7.8271627 7.815214 7.5433993 7.85862 7.6866746 8.0165205 7.9936347 7.6366034 7.703927
1370619_at 5.1068707 4.9831247 5.100156 4.6287827 4.9229846 5.134935 5.004651 4.7627463 4.9650254 4.74357 4.851211 4.7909994
1370620_at 4.8030376 4.7328367 4.2269235 4.4508824 4.520404 4.904856 4.480056 4.780428 4.718962 4.397525 4.698588 4.6985593
1370621_at 4.862303 4.7503567 5.2154474 5.0217657 5.086204 5.156272 4.9239173 4.8798103 4.949923 4.572955 5.086063 4.923543
1370622_at 4.074884 4.32774 4.48594 3.9416676 4.28851 4.0423403 4.352249 4.178439 4.1110716 3.781774 4.387802 4.24398
1370623_at 6.627961 6.6764727 6.653519 6.5560536 6.156431 6.2918987 6.387003 6.516757 6.6289177 6.511883 6.561937 6.3541913
1370624_at 4.5573254 4.056019 4.3627725 4.327638 4.175408 4.4445667 4.4180093 4.2469487 4.3645973 4.070326 4.5232882 4.229992
1370625_at 3.8996909 3.8188105 3.733564 3.7927442 3.5972683 4.1058865 3.7780864 3.5331786 3.8197544 3.87361 3.5773342 3.7672906
1370626_at 3.4423451 3.4043095 3.3428257 3.3327382 3.3592875 3.1409576 3.3245215 3.2365866 3.244393 3.3824298 3.3887017 3.1950724
1370627_at 4.56912 4.584105 4.3826885 4.54461 4.106003 4.561612 4.2486734 4.444287 4.4479017 4.358372 4.504606 4.7016487
1370628_at 4.6575174 5.1128654 5.3794208 5.2442274 4.815421 4.73752 4.3727365 4.766182 5.01283 4.676707 5.3258977 5.0463862
1370629_at 3.7776272 3.863593 3.8727338 3.9300272 3.786256 3.9183993 3.7833843 3.545485 3.6256475 3.6026254 3.8197546 3.8286705
1370630_a_at 6.785501 6.561472 6.487937 6.1942577 5.965563 6.1777773 6.4928226 6.4813986 6.600861 6.715833 6.689234 6.2861986
1370631_at 3.8382196 4.2204266 4.1601562 3.9446683 3.8129964 4.051424 4.116824 4.0901318 4.075658 3.9763978 4.2537236 4.4476266
1370632_at 4.4121284 3.9428988 4.159439 4.0984983 3.9385154 4.063362 4.2094946 4.09828 4.298908 4.0123415 3.8461592 4.1418047
1370633_at 5.0759373 5.094423 5.1867585 5.208761 4.863614 4.877648 5.081792 4.701039 5.3148627 5.0841446 5.018005 5.161011
1370634_x_at 6.6268315 6.4688606 6.480119 6.254711 6.523433 6.3801837 6.4199033 6.3184977 6.277273 6.50203 6.2919316 6.463069
1370635_at 4.8262267 4.3309774 4.8253946 4.428863 4.2333155 4.7052054 4.4409466 4.328576 4.285032 4.6397715 4.592947 4.5124516
1370636_at 4.495204 4.176793 4.3418465 3.8062656 4.0767965 4.317631 4.347026 4.564907 4.396153 4.105362 4.3774095 4.571618
1370637_at 4.349907 3.9872966 4.1156144 3.9110887 3.8924801 3.8403144 3.9919484 4.2961397 4.195771 4.179686 3.9929895 4.062535
1370638_at 4.9292235 4.790512 5.2791305 4.7144623 4.781579 4.5562353 4.808544 4.4979672 4.957048 4.6290164 5.149393 5.0474057
1370639_at 7.5034137 7.299307 7.2245135 7.358193 7.469247 7.4626775 7.4100595 7.208647 7.2220206 7.113879 7.201737 7.5100584
1370640_a_at 5.2254868 5.160659 5.409461 4.8940477 5.253516 5.0098705 5.047076 5.2556477 5.2092495 5.052281 4.880867 5.1424503
1370641_s_at 6.6072645 6.4129386 6.530709 6.5512533 6.740803 6.5776734 6.6694527 6.4632897 6.650037 6.460483 6.7815027 6.5381618
1370642_s_at 6.709806 7.0903735 7.1305704 7.239683 6.9598346 6.5292826 6.8940744 7.094903 7.238182 6.6730213 6.7297254 6.4960814
1370643_a_at 4.8202643 5.2777867 5.382814 5.060932 5.4631104 5.050962 5.204532 4.9904776 5.1824503 4.778065 5.233725 5.139039
1370644_at 3.5827081 3.482208 3.6531062 3.455698 3.5890934 3.7223136 3.55354 3.5942125 3.7362099 3.5416312 4.125973 3.6877828
1370645_at 4.3457417 4.416884 4.3413897 4.3595743 4.125812 4.6000047 4.43529 4.4213085 4.3195915 4.2450714 4.018397 4.4141636
[truncated: 3,481,659 more chars]
