# Supplementary material for: Transcriptomic point of departure determination: a comparison of distribution-based and gene set-based approaches
Source: Front Genet. 2024 May 9;15:1374791. doi: 10.3389/fgene.2024.1374791 (PMC11112360; doi:10.3389/fgene.2024.1374791)
Supplement: Supplementary file 6 [file DataSheet1.zip › Data Sheet 1/bucetin_29day_Rat_Liver_rma.txt]

ProbesetID Column.0 Column.1 Column.2 Column.3 Column.4 Column.5 Column.9 Column.10 Column.11 Column.6 Column.7 Column.8
Dose 0 0 0 100 100 100 300 300 300 1000 1000 1000
1367452_at 10.701635 10.501722 10.530006 10.5929165 10.651634 10.612774 10.692613 10.378734 10.695649 10.545228 10.446109 10.609402
1367453_at 10.492434 10.283964 10.321002 10.312568 10.354631 10.353586 10.426881 9.742203 10.309438 10.359106 10.349169 10.187695
1367454_at 10.131945 10.100889 10.159634 10.137821 10.1308155 10.263279 10.250469 10.151474 10.148874 10.217796 10.243797 10.105082
1367455_at 11.254292 11.299542 11.325094 11.088559 11.322207 11.378924 11.40502 11.292676 11.32105 11.289501 11.325437 11.164907
1367456_at 12.211521 12.061454 12.173897 12.167406 12.073023 12.008571 12.147212 11.941032 12.05741 12.155055 12.076381 12.164066
1367457_at 9.162281 9.0390625 9.114805 9.17272 9.160416 9.054808 9.061802 8.981292 9.15035 9.196141 9.14324 9.226367
1367458_at 8.407818 8.24301 8.397903 8.481529 8.391312 8.507599 8.387724 8.184776 8.399086 8.4759865 8.5201 8.426754
1367459_at 12.340862 12.325796 12.313284 12.412854 12.500676 12.348363 12.451585 12.295173 12.404104 12.370972 12.43132 12.450512
1367460_at 11.777786 11.656136 11.679633 11.640002 11.587027 11.634431 11.781448 11.593774 11.77274 11.821188 11.688802 11.699944
1367461_at 10.317087 10.435232 10.5468445 10.501537 10.518007 10.55043 10.457535 10.30909 10.513032 10.537764 10.585125 10.501701
1367462_at 10.901592 11.082428 10.597694 10.413143 10.712324 10.856812 10.69689 10.264364 11.053444 11.04044 10.885937 10.555111
1367463_at 11.365462 11.223642 11.301341 11.274847 11.014004 11.382125 11.483255 10.967234 11.03961 11.249328 11.065925 11.089535
1367464_at 9.766022 9.692408 9.599762 9.60597 9.572586 9.764099 9.760731 9.142099 9.838062 9.764166 9.601198 9.6744585
1367465_at 10.494605 10.577534 10.4398 10.428994 10.575505 10.582333 10.505035 10.307348 10.593937 10.5876045 10.453627 10.510756
1367466_at 10.062138 10.177313 10.152974 10.046187 9.924914 9.975144 10.007816 10.191894 9.949044 10.162055 10.031691 10.119747
1367467_at 11.675533 11.69055 11.756149 11.628848 11.870098 11.81129 11.850099 11.594957 11.819143 11.728661 11.719812 11.705059
1367468_at 10.361788 10.408085 10.3271675 10.357319 10.416528 10.544369 10.392386 9.826862 10.394543 10.527997 10.257737 10.3163595
1367469_at 12.055033 11.901043 11.962816 11.880989 11.924946 11.941795 11.961854 12.063511 11.911728 11.936732 12.073279 12.0295725
1367470_at 10.3067665 10.250372 10.224052 10.027086 10.23757 10.225239 10.31044 10.119783 10.233788 10.25745 10.277945 10.09288
1367471_at 9.537785 9.499226 9.448553 9.458094 9.559858 9.345395 9.268688 9.309206 9.430632 9.433683 9.3013115 9.526767
1367472_at 10.159394 10.168884 9.933013 10.106941 10.060907 9.952743 10.083386 10.056654 10.068165 10.102123 9.877261 9.9410715
1367473_at 10.300657 10.150675 10.043489 10.154015 10.203457 10.244001 10.197861 10.012323 9.988779 10.070547 10.160965 10.29167
1367474_at 9.942321 9.679649 9.801403 9.64452 9.640801 9.824628 9.782976 9.6974945 9.958269 9.693929 9.891882 9.868579
1367475_at 10.609783 10.514221 10.652863 10.595976 10.575092 10.574224 10.543457 10.29488 10.435177 10.560165 10.432531 10.6147175
1367476_at 11.544574 11.480065 11.605304 11.536873 11.499186 11.5805855 11.558083 11.231684 11.3909235 11.557175 11.596317 11.482128
1367477_at 10.8017025 10.650898 10.753208 10.735279 10.737297 10.710672 10.759403 10.303909 10.814922 10.766815 10.7853565 10.590088
1367478_at 8.029385 7.9965606 7.979642 7.944538 8.002585 7.9747005 7.934604 7.835994 7.9090276 8.068712 8.041936 7.9431815
1367479_at 11.572584 11.613424 11.525476 11.529787 11.641237 11.5803995 11.516972 11.376465 11.554545 11.528795 11.59249 11.5610285
1367480_at 10.0623255 9.957479 9.968262 9.928247 9.775839 9.949482 9.938881 9.5038595 9.892824 10.146275 10.025968 9.810969
1367481_at 10.030788 10.009654 9.97422 10.032827 9.866737 9.855921 9.922947 9.415342 9.849352 10.035393 9.835407 9.985995
1367482_at 10.061737 9.970745 9.865152 9.672594 10.0272045 9.853061 9.774809 9.246468 9.98067 9.940704 9.774506 9.678932
1367483_at 9.162695 9.302501 9.273039 9.444172 9.327055 9.270453 9.284438 8.978497 9.351628 9.344079 9.185622 9.336443
1367484_at 9.747047 9.630344 9.637909 9.490282 9.623839 9.58611 9.235864 9.331239 9.3735485 9.540281 9.515568 9.49062
1367485_at 10.163407 10.066049 9.889721 9.740557 10.06561 10.039479 10.06501 9.895276 10.095783 10.080877 10.123923 10.046735
1367486_at 9.609954 9.484299 9.297188 9.36834 9.329799 9.344654 9.426791 9.3204155 9.239465 9.268077 9.270941 9.19772
1367487_at 7.4988537 7.620635 7.6331596 7.586396 7.718802 7.6000233 7.524148 7.693756 7.5403805 7.5054674 7.511795 7.578293
1367488_at 7.8085117 7.9175644 7.501983 7.2124357 7.6658735 8.031341 7.7170444 7.8725896 7.826858 7.9605236 7.8085756 8.077781
1367489_at 6.321417 6.855345 6.237111 6.334117 6.693206 6.529994 6.333247 6.4198356 6.4876285 6.7345915 6.579951 6.3617105
1367490_at 7.8614087 7.765099 7.5593314 7.5339046 7.5685906 7.5932946 7.7602873 7.436576 7.3331585 7.8432612 7.764188 7.5069823
1367491_at 9.433463 9.277136 9.223783 9.081504 9.135648 9.044361 9.346738 9.327372 9.213707 9.256071 9.215886 9.319113
1367492_at 9.251127 9.369765 9.2716465 9.205176 9.42095 9.410449 9.182756 9.180376 9.153906 9.318134 9.174665 9.37103
1367493_at 9.87606 9.889579 9.686518 9.676389 9.725961 9.749199 9.782861 9.35846 9.756315 9.788007 9.813048 9.592944
1367494_at 10.780624 10.612769 10.659711 10.632297 10.757523 10.624808 10.483622 10.210202 10.536572 10.696017 10.797633 10.579882
1367495_at 8.221333 8.157015 8.226995 7.940271 8.312265 8.248145 7.9985614 7.4375973 8.30843 8.334738 8.287775 8.157345
1367496_at 11.046389 11.025304 11.01719 10.922169 11.054972 11.018906 11.036862 11.173175 11.035848 10.937239 10.97271 11.076034
1367497_at 9.011974 9.124393 9.056545 8.814074 9.050051 8.958202 9.151236 8.774357 8.94673 9.095795 8.910255 8.833223
1367498_at 8.926115 8.809127 8.92578 8.7141 8.959783 8.981129 8.8361845 8.778992 9.068178 8.972534 9.028136 8.864737
1367499_at 8.047628 8.176975 7.8286996 7.744824 7.893241 8.067289 8.115173 8.085594 7.9529853 8.036028 8.145067 8.315163
1367500_at 10.54172 10.416431 10.330312 10.346441 10.36921 10.517938 10.172213 10.361987 10.277296 10.22584 10.171353 10.3040695
1367501_at 8.985301 8.914404 8.9924965 8.872217 8.85849 8.882006 9.105489 8.526287 8.867527 8.873635 8.849657 8.873143
1367502_at 9.03764 8.972513 8.849094 8.816658 8.820103 8.950693 8.755747 8.482285 8.704639 8.963865 8.990168 8.898315
1367503_at 11.508205 11.516455 11.567717 11.561662 11.474176 11.470288 11.457791 11.127072 11.572975 11.642671 11.645351 11.47854
1367504_at 8.383173 8.274365 8.0589695 8.088529 8.516603 8.360719 8.393529 7.927484 8.171475 8.371784 8.366424 8.496834
1367505_at 8.582021 8.16144 8.319825 8.689775 8.266577 8.324571 8.419388 8.000822 8.16453 8.53399 8.214435 8.313765
1367506_at 10.528412 10.548323 10.588388 10.646164 10.539164 10.345785 10.421067 10.064354 10.419466 10.560689 10.423973 10.588745
1367507_at 7.8219624 7.717517 7.5824885 7.5358977 7.554385 7.722842 7.720621 7.1010275 7.520936 7.6271167 7.5197806 7.600376
1367508_at 9.329853 9.240138 9.209466 9.065995 9.0734 9.278706 9.178202 8.515467 9.115709 9.145402 9.04088 8.987227
1367509_at 9.939982 9.984741 10.1092005 10.027091 10.0136795 10.0302305 9.897198 9.725287 9.9967165 10.001876 9.840154 10.068213
1367510_at 10.16785 10.264361 10.115298 10.171092 10.082981 10.319731 10.1109915 9.782903 10.124484 10.120889 10.032248 9.948514
1367511_at 8.848816 8.591013 8.724508 8.563105 8.616709 8.672144 8.7386465 8.501322 8.703072 8.863468 8.525635 8.611126
1367512_at 11.125765 11.1743965 11.185019 11.128904 11.088718 11.035826 11.105127 11.048006 11.129204 11.086288 11.190027 11.12299
1367513_at 8.566183 8.606195 8.545055 8.42531 8.403187 8.4319935 8.27574 8.458329 8.762777 8.562902 8.730015 8.699319
1367514_at 8.244152 8.309901 7.972639 7.939125 7.9380307 7.757873 8.0128 7.978405 7.9979286 7.879738 8.094101 7.9687037
1367515_at 7.3969393 7.349983 7.614511 7.1250563 7.279764 7.478816 7.031401 7.5791 7.2066655 7.7905107 7.2928553 7.7128544
1367516_at 9.503979 9.419181 9.185372 9.209974 9.472107 9.41873 9.426123 8.843956 9.345269 9.377494 9.186585 9.075875
1367517_at 7.950308 7.8497043 7.7991495 7.6530857 7.795897 7.9177566 7.881197 7.571063 7.759489 7.9769387 7.7646174 7.482544
1367518_at 8.6600895 8.693837 8.480235 8.420041 8.661755 8.527518 8.451007 8.532326 8.550569 8.458408 8.25042 8.310243
1367519_at 8.913561 8.935962 8.807648 8.818342 8.870371 8.719675 8.763144 8.559347 8.769801 8.869948 8.780372 8.7098465
1367520_at 10.426575 10.420209 10.531542 10.479345 10.459719 10.302312 10.406715 10.061572 10.337562 10.459174 10.41769 10.350043
1367521_at 6.611993 7.1222224 6.685364 6.5582676 6.8151655 6.926344 6.363332 6.899944 6.9831696 6.4937215 6.9313693 7.0980964
1367522_at 9.625753 9.493157 9.535012 9.358815 9.447937 9.509151 9.696459 8.981325 9.588224 9.503981 9.463309 9.421462
1367523_at 9.577625 9.444913 9.378766 9.495432 9.441327 9.375612 9.431981 8.774252 9.380441 9.718636 9.488943 9.401034
1367524_at 7.25225 7.0366335 7.414349 7.1398206 7.364297 7.332747 7.2667685 7.503031 7.5366306 7.1297574 7.392979 7.357157
1367525_at 9.410297 9.588104 9.523514 9.4265 9.268427 9.2856865 9.446892 9.32444 9.279552 9.229038 9.398157 9.328535
1367526_at 9.546676 9.417241 9.557123 9.35045 9.579844 9.725539 9.404997 9.344745 9.435755 9.529078 9.555823 9.472126
1367527_at 8.340071 8.113331 8.142998 8.212129 7.9278126 8.2676 8.207797 8.059581 8.025975 8.197097 7.8543158 8.105982
1367528_at 8.855422 9.085231 8.833515 8.783417 8.758176 8.868414 8.947803 8.817663 8.96722 8.735224 9.081623 8.839989
1367529_at 9.171384 9.261481 8.930537 8.808127 9.2509775 9.215138 8.893329 8.892784 9.346635 9.252458 9.152491 8.988084
1367530_at 7.3695955 7.4640813 7.385058 7.438391 7.491018 7.4136724 7.942138 7.9018846 7.458838 7.5188937 7.406051 7.6554966
1367531_at 11.026428 10.895131 10.854767 10.797597 10.842894 10.91889 10.832337 10.774292 10.878522 10.959578 10.891218 10.969191
1367532_at 11.502036 11.516987 11.353816 11.359525 11.463479 11.360951 11.421435 11.282658 11.541123 11.357244 11.274177 11.314184
1367533_at 8.761629 8.711261 8.636787 8.3685 8.747661 8.784728 8.582442 8.351429 8.5640955 8.888772 8.864264 8.695791
1367534_at 7.6399817 7.8354278 7.323472 7.5938673 7.7865744 7.580147 7.4556394 7.5922112 7.670277 7.3032293 7.825815 7.4085345
1367535_at 8.7864895 8.768425 8.932108 9.043423 8.659517 8.773506 8.632435 8.603775 8.72624 8.601349 8.729258 8.62878
1367536_at 8.276516 8.166531 8.177864 8.351521 8.087315 8.35425 8.155175 8.116507 8.282826 8.563208 8.203693 8.420622
1367537_at 7.834261 7.905763 7.6254163 7.4681644 7.838728 7.797831 7.813861 7.697847 7.680097 7.7256517 7.5822377 7.7254543
1367538_at 7.450941 7.579032 7.316967 7.271035 7.344237 7.363191 7.5072837 7.062852 7.3193135 7.150775 7.348472 7.277705
1367539_at 8.539318 8.409815 8.668448 8.397526 8.221252 8.417888 8.66704 8.655841 8.407757 8.554373 8.409462 8.365718
1367540_at 7.861512 8.05905 7.5820074 7.4629626 7.729849 7.691396 7.8369565 7.70209 7.9363775 7.777944 8.150899 7.741432
1367541_at 8.372847 8.347723 8.19938 8.235758 8.458755 8.082569 8.328657 7.5887723 7.709809 8.000913 8.066107 8.049142
1367542_at 7.4381595 7.7584395 7.3242717 7.319842 7.354542 7.402295 7.209865 7.406324 7.4284225 7.4597363 7.2138968 7.2021456
1367543_at 9.039526 9.02636 9.106173 8.932945 9.033659 9.014641 8.945114 8.344242 9.015932 9.064182 8.917334 8.852474
1367544_at 6.770135 6.807473 6.7862377 6.717443 7.049806 6.9667015 6.5896654 6.7783914 6.827694 6.8562684 6.8354607 6.945036
1367545_at 7.374988 7.2095985 7.4119067 7.2518344 7.2990894 7.3998837 7.1310577 7.238631 7.3385477 7.231169 7.3172054 7.4647994
1367546_at 10.739454 10.478308 10.665528 10.613181 10.711078 10.669659 10.600042 10.399042 10.669295 10.576601 10.4284 10.3777485
1367547_at 7.6513343 7.8474336 7.611277 7.439929 7.6339464 7.584873 7.753575 7.740847 7.5449924 7.715408 7.4052787 7.675329
1367548_at 8.509264 8.5042305 8.401558 8.494261 8.67049 8.603806 8.531359 8.205335 8.198591 8.337101 8.504511 8.41832
1367549_a_at 10.52739 10.678728 10.629583 10.694508 10.715771 10.70159 10.729559 10.805748 10.685892 10.782263 10.7515335 10.719471
1367550_a_at 9.281003 8.8223 9.144482 8.79205 9.207858 9.354427 9.132054 8.644386 8.86158 9.221784 8.848455 9.275658
1367551_a_at 9.580181 9.469314 9.468367 9.504427 9.606239 9.542038 9.523241 9.36503 9.505973 9.429076 9.416751 9.478335
1367552_at 4.532204 4.300463 4.3261385 4.635926 4.2299833 4.369564 4.4471307 4.348926 4.657645 4.186055 4.536517 4.6297426
1367553_x_at 12.184334 13.125837 12.905812 12.840727 12.363679 12.555488 12.599489 12.90023 13.29268 13.653496 13.188013 13.021231
1367554_at 4.045585 4.0094843 4.0013323 4.007741 4.1389465 4.043742 4.0806355 3.9891617 3.8776171 3.9023256 4.129528 4.122167
1367555_at 14.947935 14.883321 14.905195 14.888533 14.881575 14.925757 14.900235 14.920452 14.915608 14.896626 14.909477 14.89588
1367556_s_at 14.741942 14.726347 14.738997 14.726881 14.682282 14.754582 14.735074 14.745542 14.76068 14.737998 14.741939 14.735995
1367557_s_at 13.407342 13.418452 13.331913 13.4169235 13.346606 13.416938 13.490976 12.939864 13.422794 13.501437 13.571455 13.475248
1367558_x_at 3.2917597 3.2101607 3.144969 3.5832925 3.350996 3.2294989 3.1557007 3.2623806 3.2341537 3.261077 3.1531372 3.1415174
1367559_at 13.225502 13.064628 13.186471 13.363951 13.180869 13.159282 13.288072 13.111462 13.151826 13.331229 13.320813 13.402523
1367560_at 12.559864 12.495291 12.465852 12.43965 12.530665 12.422279 12.531119 12.412083 12.485208 12.6073675 12.4754505 12.526708
1367561_at 12.952495 12.874752 12.934596 12.920247 12.910644 12.8098955 12.848939 12.898194 12.840155 13.014836 12.874712 12.978392
1367562_at 8.579367 8.879206 8.474328 9.016323 7.8984003 8.686604 8.809355 7.855064 9.1859865 8.960343 8.608671 8.831099
1367563_at 9.745461 9.892555 9.767561 9.936787 9.780782 9.803438 9.664711 9.583386 10.082842 9.711659 9.560615 9.673521
1367564_at 6.0491905 6.2347145 6.09536 6.689468 6.521253 6.17111 6.541492 6.3338323 6.256119 6.0831 6.401183 6.0489044
1367565_a_at 14.054337 14.014085 14.0695305 14.029664 14.082846 14.106987 14.03544 13.952919 13.996851 14.022097 14.011702 14.08964
1367566_at 4.4129024 4.44509 4.083121 4.471447 4.1236596 4.1906934 4.0643578 4.158176 4.128871 4.551652 4.2948775 4.2728376
1367567_at 12.436493 12.429943 12.320382 12.526445 12.32428 12.463326 12.262934 12.404222 12.325088 12.510611 12.459286 12.394747
1367568_a_at 9.515448 9.637061 9.498619 9.704212 9.616921 9.911636 9.630318 9.280508 9.78862 9.606032 9.323715 9.359046
1367569_at 12.362454 12.364412 12.33652 12.414143 12.383615 12.385494 12.387305 12.129638 12.293159 12.361381 12.217891 12.1792965
1367570_at 7.2337217 7.310523 7.1140385 7.4150534 7.382189 7.160122 6.9541097 7.208012 7.364896 7.2695575 7.9364605 8.077274
1367571_a_at 5.864293 5.3736644 5.5227265 6.06807 6.144753 5.5336156 5.564202 5.3510656 5.4998965 5.5088844 5.6559134 5.571113
1367572_at 5.0400105 4.9847937 5.191886 5.151937 5.3115425 5.1801844 5.203053 5.272888 5.3351645 5.3064857 5.144064 5.146394
1367573_at 12.653025 12.677624 12.646094 12.729374 12.5782 12.627544 12.66118 12.647263 12.6765175 12.745952 12.68204 12.652719
1367574_at 8.792955 8.807194 8.549566 8.359486 8.624429 8.990948 8.762423 8.727671 8.850706 8.790167 8.625796 8.828077
1367575_at 12.0469475 12.054096 12.065858 12.208589 12.167283 12.101812 12.293889 11.699746 12.26238 12.197604 12.23571 12.139312
1367576_at 13.90128 13.974509 14.004112 14.087833 13.9617195 13.862198 14.024057 13.858791 13.769353 13.855257 13.885479 13.783934
1367577_at 8.3065 6.8174076 8.013554 6.517129 7.1489334 7.5700707 6.796459 7.152363 7.596563 7.876319 7.778713 7.4668703
1367578_at 10.99351 10.934675 11.0152645 10.994076 10.941803 10.89468 10.810333 10.577623 10.875616 11.193657 11.153147 10.993997
1367579_a_at 11.57119 11.172613 11.416536 11.2949915 11.269886 11.443207 11.450945 11.176234 11.500391 11.692593 11.430199 11.585403
1367580_at 12.147825 11.9943695 12.158075 12.151756 11.968757 11.920242 12.068113 11.933599 11.9943695 12.14992 12.06079 12.097458
1367581_a_at 6.694093 5.6964684 6.5524163 6.753069 6.4767375 5.8716106 6.338858 6.3709025 6.8562326 6.3714514 6.4554234 6.665884
1367582_at 12.361626 12.321402 12.344828 12.356172 12.201994 12.33955 12.352063 12.114527 12.244924 12.413037 12.309916 12.396241
1367583_at 13.58813 13.434887 13.307794 13.432765 13.407857 13.460201 13.2529745 13.536289 13.407313 13.219501 13.211408 13.262067
1367584_at 8.350519 8.844412 8.486834 8.549869 8.7154255 8.65266 8.709631 8.447955 8.950605 8.806535 8.63243 8.778922
1367585_a_at 11.099055 11.273253 10.812593 10.799585 10.923515 11.136821 10.826159 10.848335 11.005361 11.102411 10.989284 10.942563
1367586_at 13.236026 13.354637 13.139068 13.307137 13.316994 13.343329 13.220785 12.839912 13.355321 13.153577 13.204724 13.031858
1367587_at 3.2256532 3.4938898 3.5656323 3.4055283 3.2847798 3.430711 3.2288885 3.4755588 3.436486 3.4144878 3.430842 3.3141997
1367588_a_at 12.006731 11.825941 11.787761 11.930806 11.763539 11.78607 11.731916 11.784502 11.793184 11.755237 11.644436 11.910799
1367589_at 9.805584 9.691267 9.637161 9.457251 9.542641 9.7288 9.6952 9.505425 9.790564 9.843693 9.801199 9.58975
1367590_at 11.253683 11.096418 11.235086 11.372033 11.179884 11.121372 11.272978 11.163205 11.116566 11.427577 11.401215 11.432273
1367591_at 10.435532 10.57807 10.58713 10.526482 10.55157 10.573769 10.5850315 10.135075 10.565984 10.588766 10.478729 10.566462
1367592_at 3.482757 3.334144 3.4185252 3.6145306 3.3874884 3.3838863 3.5360582 3.6670253 3.5021515 3.4970436 3.5815783 3.6306882
1367593_at 9.15696 8.827198 9.176602 8.91691 9.192189 8.83039 9.146478 8.358347 8.808361 8.988514 8.908136 9.213962
1367594_at 9.362177 9.604399 9.450265 9.427027 9.485502 9.656225 9.654362 9.109145 9.546872 9.50889 9.308599 9.650977
1367595_s_at 13.89246 13.919672 13.887903 13.9926195 13.941771 13.893679 13.946414 13.858427 13.848536 13.855807 13.813006 13.8720665
1367596_at 12.718511 12.682922 12.752977 12.730676 12.560129 12.63 12.61565 12.805044 12.589508 12.684065 12.665399 12.7095375
1367597_at 12.463844 12.4042635 12.4290695 12.439024 12.344023 12.405905 12.354689 12.322748 12.287162 12.416136 12.336851 12.339307
1367598_at 14.285372 14.293457 14.207526 14.384718 14.236221 14.305199 14.315119 14.31244 14.279531 14.283168 14.308801 14.305112
1367599_at 12.680334 12.570402 12.626082 12.511821 12.504132 12.775972 12.759118 12.344059 12.63763 12.6557455 12.735685 12.706593
1367600_at 5.4997683 5.67928 5.561555 5.547008 5.580596 5.623351 5.507217 5.6277 5.557186 5.955619 5.780023 5.585808
1367601_at 9.147234 9.2832155 8.906151 8.47312 9.057993 8.818752 9.208605 8.692373 8.785586 8.706495 8.498899 8.999123
1367602_at 9.723529 9.732667 9.588199 9.217108 9.57161 9.355338 10.121755 9.776782 9.591446 9.323648 9.381641 9.538046
1367603_at 11.777119 11.673985 11.69177 11.7659 11.618502 11.76606 11.704599 11.3304825 11.632063 11.726479 11.700358 11.606666
1367604_at 11.573071 11.527198 11.681969 11.534703 11.613705 11.524906 11.584385 11.4606695 11.678659 11.666689 11.588641 11.562336
1367605_at 11.455917 11.227489 11.099937 11.191906 11.105406 11.307707 11.118334 10.843668 11.418594 11.4649105 11.197582 11.248434
1367606_at 12.798985 12.776526 12.795133 12.761224 12.735711 12.714835 12.719683 12.720773 12.715317 12.799448 12.765207 12.707323
1367607_at 13.049893 12.910919 12.961721 13.014077 13.006509 13.02836 12.943437 12.861184 12.918677 12.952675 12.907569 12.958763
1367608_at 5.4967566 5.071317 5.586745 5.301262 5.3415303 5.6664767 5.608442 5.227953 5.6752777 5.2668977 5.5550723 5.634248
1367609_at 12.41394 12.590537 12.6922865 12.829598 12.109912 12.1287365 12.578505 11.833556 12.199503 12.448615 12.56924 12.119151
1367610_at 12.8530445 12.730608 12.825049 12.784746 12.664436 12.832047 12.839546 12.646793 12.824414 12.831735 12.655121 12.727903
1367611_at 5.0242314 5.1306643 5.390735 5.425148 5.5869718 5.0591583 5.2624664 5.473842 5.0189943 5.1530395 5.346751 5.2181015
1367612_at 14.23319 14.245461 14.253505 14.198174 14.282054 14.167194 14.195437 14.247351 14.190467 14.253433 14.164344 14.22971
1367613_at 13.054584 13.018993 13.118858 13.214039 12.994624 12.929394 12.997414 13.022368 13.1205 13.225334 13.13746 13.024449
1367614_at 7.7599554 7.9450035 7.226877 7.814373 7.5212727 8.069605 7.901278 7.486799 7.796465 8.119756 7.6572323 8.01003
1367615_at 4.0931606 4.0694947 4.3085365 3.9033637 3.9822042 3.9450636 3.9141102 4.1872697 4.1860266 4.305398 4.1778803 4.0967164
1367616_at 4.4712944 4.536036 4.569185 4.6800976 4.327832 4.669314 4.5830655 4.7016807 4.5150166 4.357277 4.460458 4.656741
1367617_at 9.644836 9.551172 9.430191 9.417958 9.636554 9.65816 9.651397 9.301596 9.682286 9.747338 9.792873 9.60973
1367618_a_at 11.074318 11.418388 11.429575 11.365496 11.376129 11.353134 11.344646 11.2104435 11.385654 11.413046 11.322329 11.478853
1367619_at 12.912414 12.782956 12.942971 12.896611 13.113034 12.779921 12.890647 13.230518 12.92477 13.002377 13.004356 13.117979
1367620_at 13.050029 13.044399 12.937754 13.111134 12.961017 13.094684 13.02072 12.882756 12.995906 12.962089 12.878713 13.083922
1367621_at 9.229368 9.099162 9.143059 8.998957 9.071201 9.237854 9.053994 8.591636 9.1831 9.167205 9.165646 9.092345
1367622_at 12.811019 12.717337 12.769671 12.833668 12.7624035 12.7918415 12.768753 12.571484 12.728789 12.764866 12.805197 12.706214
1367623_at 12.794866 12.696898 12.633892 12.721374 12.64376 12.638537 12.633907 12.403811 12.683793 12.707559 12.604239 12.563729
1367624_at 10.658705 10.845206 10.740985 10.907068 11.0069275 11.112637 11.067755 10.841442 10.926353 10.675261 10.829464 10.892279
1367625_at 13.5631 13.44106 13.478058 13.560337 13.499235 13.475278 13.542557 13.495591 13.459203 13.541539 13.53118 13.475898
1367626_at 4.8587265 4.710828 5.137152 4.9596953 4.7984104 4.8779383 5.0365 5.249324 4.787451 4.663074 4.8305807 5.0548935
1367627_at 8.30733 8.717791 8.324645 7.9183 8.183674 8.454259 8.205189 8.436112 8.091064 8.301138 8.040135 8.281865
1367628_at 6.2021294 7.014812 6.940461 7.040696 6.4244747 7.1214385 6.7701945 6.8114905 7.503562 6.8485575 6.7066836 7.1951427
1367629_at 12.692226 12.620673 12.533745 12.697218 12.576852 12.59775 12.531304 12.332733 12.586641 12.621773 12.669212 12.5358305
1367630_at 12.890597 12.852998 12.899666 12.848283 12.852173 12.884018 12.821612 12.776054 12.84124 12.890877 12.860868 12.765959
1367631_at 6.591754 6.4455595 6.811585 5.8050895 6.635766 6.2392616 6.05474 4.9859066 7.7367887 5.8234262 6.1043234 6.4536896
1367632_at 9.377573 9.657824 9.97192 9.468273 10.109375 9.92708 9.364498 10.173668 9.870178 9.871939 9.564762 9.563435
1367633_at 9.280783 9.497018 9.58772 9.112723 9.810294 9.644442 9.25458 10.018877 9.725879 9.896181 9.694759 9.304929
1367634_at 12.956536 12.907343 12.957766 12.87934 12.868105 12.918685 12.907598 12.853479 12.868391 12.980379 12.823721 12.790353
1367635_at 12.6536 12.661604 12.70638 12.823938 12.713875 12.721817 12.806548 13.029204 12.803021 12.71289 12.649838 12.853086
1367636_at 7.75752 7.9545374 7.9680066 7.7515073 7.8668633 7.9014654 7.847197 7.6431932 7.8120594 8.047561 8.010556 7.890648
1367637_a_at 11.277635 11.153415 11.197201 11.037602 11.164112 11.221805 11.192727 11.104174 11.222636 11.223888 11.125111 11.320572
1367638_at 10.314351 10.130165 9.878802 9.782429 9.847446 9.973039 9.829768 9.64618 9.97918 10.022419 10.055565 9.79172
1367639_a_at 12.824515 12.859585 12.841365 12.907982 13.040466 12.709902 12.533042 12.949202 12.7057905 12.728678 12.601323 12.983547
1367640_at 12.974519 12.977267 13.01367 12.974883 12.937005 12.895205 12.919466 12.993745 12.87482 12.948972 12.901502 12.888785
1367641_at 13.66678 13.697892 13.716564 13.78652 13.661155 13.696312 13.681599 13.517274 13.696338 13.728166 13.753989 13.729473
1367642_at 11.406504 11.3060665 11.369358 11.473087 11.224207 11.449892 11.292789 11.101662 11.262171 11.326733 11.320978 11.271835
1367643_at 12.008728 12.079699 11.889008 12.199086 12.048819 11.967357 12.102657 11.367376 12.041367 12.037699 11.998468 12.040205
1367644_at 7.6382236 7.8622866 7.375516 7.500581 7.9150014 7.5459743 7.675759 7.5762615 7.5424376 7.7057343 7.467887 7.609107
1367645_at 13.20646 13.117444 13.166835 13.116658 13.053182 13.164998 13.079585 13.167846 13.100233 13.208304 13.06702 13.043812
1367646_at 12.330864 12.373251 12.324663 12.318582 12.316805 12.439671 12.680371 12.189978 12.436327 12.337979 12.326907 12.3059845
1367647_at 14.362948 14.329721 14.343124 14.321307 14.323211 14.303867 14.311786 14.357094 14.331445 14.272744 14.326269 14.365585
1367648_at 6.102036 6.055964 5.897607 5.9910045 6.410646 5.750348 5.7845745 6.583149 5.7484283 6.0254846 6.4231486 6.1257586
1367649_at 6.1224394 6.620018 6.654834 6.414085 6.916883 6.683153 6.6038237 6.6842394 6.881378 6.7910066 6.6680527 6.564469
1367650_at 6.9677944 6.843414 6.697894 7.065815 6.837993 6.692223 6.82096 6.515935 7.0135036 7.023727 6.645768 6.7799325
1367651_at 10.560047 10.597593 10.283501 10.339743 10.329809 10.708466 10.490372 10.17433 10.362345 10.701502 10.85977 10.621004
1367652_at 9.83749 10.090674 10.436572 10.248724 10.245476 10.317441 10.21641 9.6223 10.260837 9.882144 9.815346 9.838414
1367653_a_at 12.557568 12.540138 12.524826 12.730765 12.64389 12.82381 12.783618 12.580837 12.678905 12.562011 12.701751 12.668308
1367654_at 8.615784 8.577137 8.54793 7.9754868 8.43523 8.61541 8.813278 8.605673 8.041689 8.697004 8.46056 8.400291
1367655_at 8.630274 8.704774 8.563167 8.818298 8.3238325 9.021539 8.647519 8.236233 8.713019 8.642334 8.515697 8.620136
1367656_at 11.061996 11.072189 11.087375 11.122262 10.9661045 11.094483 11.01167 11.067061 11.037078 11.19441 11.224072 11.032687
1367657_at 12.782771 12.747188 12.68257 12.485042 12.695853 12.603289 12.619565 12.818215 12.560753 12.606034 12.525959 12.902781
1367658_at 6.4985723 6.3931923 6.443617 6.7878876 6.5866904 6.2068915 6.3212404 6.2853165 7.045906 6.908219 6.4310427 6.4605503
1367659_s_at 11.719354 11.00317 11.284579 11.585222 11.148618 11.166515 10.859304 11.19455 11.477914 11.493213 11.564035 10.746568
1367660_at 6.4482574 6.5992165 6.480248 6.4674954 6.843106 5.983071 6.808737 6.5972056 6.440128 7.210344 6.4260964 6.6625805
1367661_at 7.3984685 7.4435744 7.0705743 7.3172193 7.030131 7.4005876 7.1289372 6.846475 7.384166 7.0591426 7.26698 7.158252
1367662_at 12.902959 12.842019 12.787317 12.68484 12.822334 12.837312 12.722247 12.578685 12.934211 12.8471985 12.759641 12.870324
1367663_at 12.060706 11.854022 12.010429 12.204342 11.974518 12.142605 12.038278 11.553896 11.969313 12.09675 12.072042 12.03009
1367664_at 4.3028984 4.2475047 4.183074 4.6532097 4.091784 4.0285435 3.9030142 4.385559 4.4568057 4.2135096 4.5968122 4.026946
1367665_at 4.2469015 4.3192606 4.388232 4.3793488 4.053052 4.0409813 3.9925153 4.174694 4.1875544 4.039304 4.28571 4.431776
1367666_at 9.313132 9.352898 9.485978 9.187487 9.480759 9.459081 9.554494 10.28405 9.430809 9.41566 9.273044 9.617369
1367667_at 12.203789 11.929472 12.068196 12.204508 11.758985 12.436071 12.399686 12.047066 12.119873 12.489885 12.658476 12.515633
1367668_a_at 6.6879387 7.0580144 6.1420355 6.4293966 6.5885878 6.5058513 6.3531394 7.1045322 6.7195044 6.414688 6.8324533 7.471636
1367669_a_at 10.78535 10.655938 10.7173605 10.56916 10.872732 10.79448 10.430481 10.287049 10.878939 10.794299 10.892287 10.796915
1367670_at 11.029793 11.002394 11.056927 10.896872 10.749733 10.952024 10.801123 10.499228 10.60561 10.76269 10.506886 10.667078
1367671_at 9.67214 9.736773 9.866161 9.818588 9.749912 9.648256 9.725206 9.589125 9.719929 9.959898 9.778858 9.764088
1367672_at 12.09324 11.968019 12.093417 12.040341 12.08557 11.907262 11.9628935 12.044817 12.013289 12.023412 11.980084 11.874626
1367673_at 11.345431 11.44133 11.504444 11.179417 11.465341 11.070311 11.316841 10.996692 11.11425 11.45397 11.184386 11.366384
1367674_at 9.459971 9.3808975 9.24548 9.170833 9.251069 9.50189 9.515102 9.107954 9.279101 9.458085 9.444746 9.374828
1367675_at 9.955745 9.908778 9.791842 9.906403 9.908929 9.823067 9.735258 9.453102 9.9225025 9.912771 9.799237 9.707716
1367676_at 7.430206 7.8703403 8.109791 8.17028 7.6332073 7.531827 8.005269 7.528577 7.2326746 7.9973836 7.072909 7.555416
1367677_at 12.129412 11.567139 11.984228 11.588641 11.949166 12.028894 11.717393 11.781527 11.825769 11.557192 11.939498 11.779125
1367678_at 11.646433 11.545668 11.567684 11.362663 11.3996525 11.670121 11.204897 11.667171 11.616796 11.441759 11.469732 11.340575
1367679_at 10.41592 10.658144 10.254437 10.598064 10.821356 10.999554 10.293821 10.302348 10.753409 10.361459 10.424047 10.265886
1367680_at 12.165118 12.101511 12.106909 12.1221695 12.203582 11.954756 12.167704 12.299361 12.095087 12.151784 12.2276 12.129859
1367681_at 10.082447 10.2730255 10.11216 10.413252 10.145332 10.078827 10.185459 9.872208 10.175447 10.248667 9.950543 10.397579
1367682_at 6.620324 6.8406925 6.7247143 7.1357403 6.9089365 6.8731475 7.017288 6.6544423 6.838434 6.3437934 6.9359555 6.6329255
1367683_at 10.382738 10.2918 10.079181 10.077438 10.445908 10.023594 10.1450615 9.754855 9.995944 10.190449 10.242775 10.0953045
1367684_at 4.03691 3.9433334 4.535948 4.547343 4.1080284 3.8687804 4.460149 4.2483835 4.776593 4.1468 4.1643877 4.1552353
1367685_at 12.443784 12.4727955 12.485108 12.518113 12.357549 12.530549 12.443181 12.547815 12.422327 12.349701 12.402256 12.443369
1367686_at 11.892409 11.973022 11.949353 11.701815 11.961455 12.009528 11.968157 12.235567 12.118381 11.915316 12.016973 12.090322
1367687_a_at 8.593628 8.686991 8.507641 8.450775 8.372722 8.555704 8.644424 8.372205 8.519918 8.53183 8.359184 8.410624
1367688_at 8.745728 8.786524 8.523088 8.566767 8.530912 8.7202015 8.671949 8.240874 8.824397 8.763004 8.634354 8.567117
1367689_a_at 7.6843877 7.5155354 8.372741 8.193952 7.3649416 8.446724 7.704113 8.097202 7.7268887 8.128266 8.395951 8.305614
1367690_at 11.970463 11.897003 11.82881 11.837692 11.88212 11.923588 11.810427 11.710897 11.9310665 11.920885 11.946207 11.854047
1367691_at 11.508386 10.860774 10.911723 11.902971 11.319137 11.533719 11.916154 10.807869 11.524495 11.868445 12.011649 11.7396145
1367692_at 4.011007 3.6936724 3.7936542 3.9827912 3.832758 4.088552 3.7964609 3.6148477 3.9020505 3.8356183 3.8164477 3.8297262
1367693_at 10.14952 10.131166 9.848115 10.024271 10.186632 10.139381 10.022944 9.810634 10.156328 10.215886 10.275615 10.124629
1367694_at 11.475856 11.474388 11.499487 11.758059 11.419063 11.53131 11.322492 11.413207 11.539386 11.502881 11.618274 11.446571
1367695_at 12.336666 12.498125 12.417226 12.35156 12.498762 12.389885 12.394366 12.372927 12.358297 12.351347 12.273663 12.469079
1367696_at 8.670859 8.702299 8.637375 8.595487 8.767821 8.7508545 8.710542 8.137547 8.74176 8.701695 8.677151 8.752606
1367697_at 9.922141 9.683601 10.089564 9.6445 10.024624 10.269194 10.145661 10.296414 10.275695 9.902322 9.791689 10.168141
1367698_a_at 9.285265 9.238939 9.233349 9.085424 9.04958 9.061077 9.184839 9.088963 9.029066 9.329157 9.107878 9.156232
1367699_at 6.691394 6.791532 6.817916 6.7430325 6.9078918 6.554175 6.5640073 6.412033 6.7885017 6.782714 6.8637958 6.761075
1367700_at 4.2650566 4.1168737 4.6718397 4.715168 4.007909 4.3692245 4.6139493 4.2375493 4.4244623 4.7141767 4.4824553 4.196471
1367701_at 7.266114 7.3021936 7.1669407 7.306751 7.2302537 7.1387224 7.518634 6.5529556 7.2723513 7.3570795 7.03605 7.2108417
1367702_at 12.805978 12.863956 12.862884 12.821906 12.744646 12.6407175 12.828152 12.647937 12.883922 12.662641 12.780502 12.65422
1367703_at 4.064729 4.1242275 4.1277432 4.28894 4.1433735 4.2741156 4.1188407 4.0127945 4.4530277 4.033879 4.3635535 4.230684
1367704_at 8.473074 8.480339 8.6082945 8.340642 8.527889 8.535039 8.442733 8.453563 8.715562 8.654772 8.439986 8.383762
1367705_at 9.38578 9.513046 9.461136 9.262915 9.392118 9.432781 9.159149 8.798893 9.402138 9.703127 9.7496395 9.145878
1367706_at 11.305168 11.152927 11.283134 11.168678 11.214687 11.136263 11.456442 11.136186 11.236376 11.391422 11.354385 11.288631
1367707_at 9.905132 10.34239 9.956017 9.97529 10.161942 10.449812 11.263556 9.389458 10.175583 10.271315 10.692038 9.796635
1367708_a_at 10.991289 11.355589 10.941212 11.053511 11.055788 11.48877 12.128736 11.013554 11.166454 11.46027 11.621576 11.051683
1367709_at 9.846132 9.567032 9.806676 9.379074 9.856269 9.578082 9.474921 9.906408 10.106229 9.869805 10.13749 10.512098
1367710_at 10.747881 10.656891 10.743359 10.911027 10.8466215 10.923084 10.72778 10.442962 10.671909 10.659249 10.709756 10.776312
1367711_at 11.518089 11.356714 11.526884 11.351477 11.400675 11.513584 11.456526 11.282421 11.438906 11.53343 11.677293 11.470833
1367712_at 6.991819 7.079899 6.9757314 6.994393 6.7517233 7.318368 6.8197565 6.9604187 7.2254124 6.942466 6.9815083 7.180809
1367713_at 9.614261 9.505504 9.4825945 9.331653 9.415732 9.607598 9.55691 9.248323 9.360893 9.614431 9.794328 9.686878
1367714_at 8.225424 7.812156 8.08968 7.8927336 7.792494 8.095459 8.044493 7.3056636 8.078571 8.028221 8.061985 7.8651376
1367715_at 10.604284 10.607018 10.465033 10.377726 10.579452 10.509563 10.495986 10.12607 10.514395 10.507363 10.522139 10.490848
1367716_at 8.333092 8.524033 8.357773 8.293663 8.338932 8.480995 8.449202 8.291918 8.358198 8.627502 8.701015 8.447428
1367717_at 12.869656 12.809153 12.758234 12.904796 12.683203 12.819418 12.7630205 12.747925 12.726014 12.688323 12.638745 12.694636
1367718_at 9.012533 9.062231 8.932417 9.060934 9.0697365 8.944229 9.1437 8.77029 8.892271 9.121202 9.096991 8.881055
1367719_at 9.857 9.874749 9.687328 9.829398 9.788922 9.825897 9.853636 9.732927 9.805199 10.010404 9.927359 9.771823
1367720_at 11.641165 11.5565405 11.575016 11.537553 11.45941 11.461291 11.336663 11.364213 11.339157 11.543574 11.359951 11.44429
1367721_at 10.862235 11.398424 11.4130945 10.838283 11.215446 11.140775 10.976442 11.328116 11.451564 11.065668 11.134506 11.466434
1367722_at 7.6481953 7.418273 7.525175 7.3432436 7.3379464 7.444254 7.3820906 7.2609353 7.5204678 7.841443 7.421064 7.5707273
1367723_a_at 8.35824 8.304287 8.099127 8.148247 8.329891 7.9766507 8.056282 8.031406 7.9718766 7.970026 7.804708 8.090206
1367724_a_at 10.94146 10.9635 10.966761 10.75256 10.910078 11.012226 10.819212 10.361144 11.034865 11.031708 10.962118 10.959177
1367725_at 7.3887825 7.968346 8.24482 6.869584 7.8650446 7.8950787 6.8680024 7.6496305 8.234999 7.0922847 7.8801146 8.246876
1367726_at 6.8981514 6.8981576 7.090348 7.1780005 7.099373 6.683021 6.786211 6.9070363 6.893101 6.899328 6.8123856 6.8448443
1367727_at 8.174487 8.149544 8.279749 8.201412 8.140401 8.48733 8.322221 8.060802 8.123445 8.338627 8.237014 8.365475
1367728_at 8.0162115 8.324833 7.868921 8.185991 8.133994 8.002766 7.851022 7.9665017 7.861843 8.135646 8.0360365 8.138484
1367729_at 11.9992285 12.304809 12.391342 11.813782 12.114963 12.201807 11.776631 11.701817 11.755676 11.276585 11.174843 11.921833
1367730_at 9.663588 9.83351 9.672662 9.582715 9.815872 9.842788 9.6736355 9.93161 9.844881 9.650712 9.74239 9.77223
1367731_at 8.57905 8.394615 8.255138 8.030182 8.445166 8.595242 8.730783 7.340328 8.549658 8.4335375 8.345192 8.422253
1367732_at 8.826366 8.807558 8.91925 8.674883 8.855177 8.980072 8.692351 8.786254 8.900783 8.83694 8.939672 9.149805
1367733_at 6.6029053 7.598717 7.6029553 7.782895 7.1142716 7.613751 7.34646 6.7606206 7.3970275 8.251732 8.445562 8.648462
1367734_at 8.131685 8.263861 7.9222183 8.098561 8.160419 8.315269 7.967182 7.7824125 8.469633 8.437927 8.093437 8.092152
1367735_at 12.366585 12.333179 12.3018265 12.444393 12.242411 12.308541 12.317641 12.020086 12.271057 12.249491 12.309228 12.110539
1367736_at 10.029083 9.884876 9.9507065 9.547337 9.899918 10.202608 9.959745 9.550358 9.8084755 9.767035 9.931772 9.873386
1367737_at 11.276061 11.275105 11.126073 11.152905 11.226758 11.172007 11.276122 10.867138 11.221691 11.215918 11.201115 11.181833
1367738_at 7.368568 7.5322814 7.268462 7.60145 7.3633094 7.306074 7.3170953 6.9210615 7.3343296 7.5621753 7.2631273 7.356718
1367739_at 4.457359 4.5679264 4.625517 4.5896106 4.367278 4.572104 4.1666675 4.550286 4.285014 4.6451077 4.3760495 4.462575
1367740_at 6.9598856 6.720865 6.602309 6.4925623 6.821459 6.849917 6.785034 6.281919 6.971676 6.4863963 6.7432737 6.591161
1367741_at 9.977485 10.547354 10.784711 9.953609 10.668116 10.561439 9.583664 9.825858 11.150127 10.126573 10.901068 11.358039
1367742_at 5.6070814 5.3077865 5.232047 5.363856 5.570181 5.735602 5.6583433 5.717042 5.611618 5.6230373 5.646891 5.6393285
1367743_at 6.925489 6.6964903 6.875727 6.406855 6.7114854 6.712013 6.9604735 5.909142 6.550507 6.9351482 6.3940706 6.329075
1367744_at 6.7135277 6.6578183 6.6403685 6.593956 6.5341153 6.571593 6.2825384 6.3185935 6.677224 6.8012686 6.767153 6.4342647
1367745_at 8.911448 9.103676 8.971411 8.625145 8.861967 8.89772 8.902971 8.816618 8.909298 9.090836 8.718685 8.7305355
1367746_a_at 8.441944 8.558739 8.355097 8.448103 8.430033 8.299242 8.742197 7.8747497 8.420057 8.501959 8.326588 8.306946
1367747_at 8.859558 8.834695 8.897106 8.828086 8.929676 8.890225 8.692263 8.488226 8.465578 8.639309 8.746441 8.842337
1367748_at 9.97728 9.938837 9.922457 9.951752 10.175497 9.852602 9.909515 9.453899 9.907337 9.7184105 9.491159 9.787462
1367749_at 3.7749171 5.223166 3.5165668 4.360641 3.1807659 3.4126792 4.4368834 3.2215848 3.971149 3.6226463 3.3510761 3.6837995
1367750_at 9.959757 9.668918 9.63124 9.486301 9.772307 9.674905 9.676535 9.141884 9.673205 9.600635 9.545097 9.45202
1367751_at 9.043913 8.613029 8.868118 8.951509 8.679875 8.643692 8.722916 8.188785 8.715849 8.707249 8.694003 8.507235
1367752_at 8.834594 8.627491 8.713729 8.701866 8.706059 8.803396 9.045057 8.541653 8.951107 8.74881 8.490487 8.656839
1367753_at 7.29435 7.26629 7.249122 6.753195 7.2900743 7.379651 7.327157 7.0790358 7.3545394 7.1167946 7.393545 7.2231894
1367754_s_at 10.981834 10.9186325 10.800873 10.660692 10.805855 10.682491 10.855162 10.490461 10.597277 10.324131 10.826174 10.849918
1367755_at 13.868187 13.922451 13.822708 13.654806 13.778085 13.88946 13.760681 13.625873 13.856859 13.683181 13.756082 13.744281
1367756_at 10.253017 10.19297 10.055855 9.907641 9.757901 9.984945 9.854103 9.813577 9.981374 9.932378 9.953781 9.821305
1367757_at 12.529568 12.57982 12.569338 12.614918 12.4317465 12.7221775 12.554451 12.480444 12.485242 12.529569 12.4519005 12.46144
1367758_at 9.377112 8.7831745 8.8324585 8.772616 9.062452 9.178646 9.098148 8.432485 8.857472 9.004769 9.215282 9.074632
1367759_at 9.204636 9.506815 8.81419 9.177942 8.847628 8.645068 9.093048 8.842106 8.825958 8.745174 8.611637 8.386902
1367760_at 8.640669 8.493631 8.659655 8.437494 8.509237 8.629276 8.643497 8.694298 8.434748 8.610996 8.486374 8.613653
1367761_at 7.976961 8.083883 7.684659 7.744944 7.6619325 7.752032 7.6074452 7.3464975 7.659965 7.9876366 7.538965 7.472407
1367762_at 5.2329187 5.2029896 5.1541414 5.3773518 4.992693 5.163641 5.347332 5.1020956 5.0836825 5.135663 5.226695 5.311785
1367763_at 11.593185 11.734045 11.633575 11.434721 11.668383 11.509774 11.717652 11.050659 11.613981 11.740271 11.560401 11.606369
1367764_at 8.653501 8.1221485 8.50761 8.2872505 8.782592 8.847799 8.074196 8.157436 8.509423 8.521248 8.29817 8.623341
1367765_at 10.656702 9.745432 10.334196 10.19227 10.126417 9.630936 10.41272 10.123634 9.79158 10.254902 10.6339245 9.905281
1367766_at 11.179358 11.147262 11.099974 11.214179 11.29008 11.212159 11.000671 11.067036 11.097227 11.313869 11.2856045 11.449335
1367767_at 11.184174 11.128176 11.254286 11.08912 11.185755 11.129298 11.130529 10.850305 11.201689 11.125475 11.167086 11.064565
1367768_at 5.1757903 5.500537 5.6689053 5.767376 5.484569 5.175974 5.1515236 5.4698095 5.3018994 5.1385083 5.7352347 5.645769
1367769_at 8.986967 9.023111 9.002636 8.996922 9.08966 9.096925 8.873943 8.552571 9.11003 9.0965395 9.176651 9.16881
1367770_at 10.586739 10.6289 10.597783 10.442658 10.656968 10.687733 10.6297035 10.357929 10.716574 10.89135 10.681537 10.662898
1367771_at 9.527088 10.338768 11.002691 9.561536 10.505207 10.252572 9.227861 9.462467 10.788264 9.760025 10.377288 10.952056
1367772_at 8.663078 8.719385 8.640234 8.671414 8.730648 8.850624 8.594059 8.142527 8.814918 8.615507 8.880293 8.756603
1367773_at 10.680145 10.755886 10.54055 10.6141615 10.6458235 10.80528 10.798821 10.283481 10.573054 10.751717 10.792604 10.714221
1367774_at 13.185673 13.013254 13.330688 13.415225 13.282721 13.215133 13.314564 13.502516 13.090028 13.35593 13.431088 13.596458
1367775_at 12.58204 12.161777 12.82299 12.311655 12.779036 12.691928 12.336742 12.760604 12.194445 12.445971 12.227431 11.88403
1367776_at 5.7262316 7.0922246 7.499677 7.138254 6.9790764 5.2828894 6.433322 6.882765 6.8072734 6.6396103 6.102112 6.736249
1367777_at 11.557478 11.58026 11.684102 11.770963 11.600765 11.647988 11.234892 11.52095 11.686144 11.616435 11.833613 11.35137
1367778_at 9.581114 9.4821005 9.460973 9.379571 9.51648 9.357215 9.272179 9.244895 9.647475 9.593716 9.407312 9.285839
1367779_at 6.728809 6.7135706 6.7636166 6.8709726 6.753357 6.6683893 6.7090874 6.6984754 6.708838 6.7412424 7.002162 6.900505
1367780_at 6.96806 7.237226 7.8198752 7.7094464 7.548143 6.760305 7.2400284 7.490829 7.6391544 7.2234187 7.2137337 7.3712034
1367781_at 3.5253627 3.6120186 3.598201 3.70066 3.6151562 3.782335 3.6131508 3.91468 3.6524577 3.557066 3.5114284 3.555313
1367782_at 4.217659 4.12675 4.3853407 4.4308677 4.4612637 4.1690044 4.3173666 4.53349 4.4669666 4.020528 4.5054116 4.620321
1367783_at 12.069416 12.127802 12.055776 12.133032 11.959833 12.118181 11.937909 11.882616 11.91378 12.07799 12.022855 11.978012
1367784_a_at 13.30745 13.299785 13.202273 13.179083 13.280386 13.13412 12.9791155 13.234669 13.302765 13.311079 13.289369 13.190368
1367785_at 4.748005 4.839033 4.751411 4.92354 4.7251415 4.72472 5.0699844 4.640203 4.6359797 4.576788 4.722064 4.776319
1367786_at 10.516167 10.658953 10.324725 10.707495 10.355001 10.821672 10.753673 10.220964 10.416212 9.9349 10.189318 10.182684
1367787_at 5.972813 6.285699 5.6393785 6.00095 5.7080812 5.7056704 5.4112396 5.8400574 6.0806837 5.8120117 6.0558505 5.694602
1367788_at 8.304066 8.338217 8.180815 8.033543 8.293859 8.303571 8.317503 7.716953 8.312042 8.344457 8.33837 8.10943
1367789_at 7.2620564 7.333641 7.2935495 7.494811 7.395732 7.351054 7.3862505 7.50512 7.2088633 7.1795015 7.208168 7.2378674
1367790_at 9.755375 9.6875 9.65896 9.5994835 9.6412945 9.564272 9.678298 9.909949 9.920487 9.870545 9.6165905 9.599809
1367791_at 7.422264 7.6861463 7.610985 7.2686 7.6120987 7.5730395 7.51632 7.1372027 7.3651514 7.555048 7.332477 7.369063
1367792_at 4.1743712 4.1706367 4.2837276 4.0709486 4.035868 3.9455101 4.5925198 4.477574 4.183099 4.1562333 4.359704 3.778196
1367793_at 13.323669 13.358418 13.297721 13.340416 13.253048 13.22357 13.175783 13.101283 13.128872 13.25963 13.3231 13.270391
1367794_at 5.9382086 6.6356554 6.652339 5.4400573 7.0457506 7.366063 5.7231 7.008441 6.3217278 6.769566 6.3052177 7.33169
1367795_at 7.2534404 8.19037 8.473164 7.310119 8.344255 8.44198 7.373192 7.4271655 8.500585 7.357103 7.7218037 7.7978573
1367796_at 8.560007 8.672173 8.442627 8.2734375 8.500904 8.424643 8.612261 8.30492 8.453131 8.344784 8.29661 8.353357
1367797_at 6.7561216 6.597024 6.419554 6.5874457 6.6671863 6.880188 7.1202497 6.2684097 6.5883617 6.6876426 6.4443555 6.368512
1367798_at 12.558828 12.551161 12.52468 12.331 12.601156 12.473863 12.366706 12.518553 12.61322 12.549366 12.430081 12.515025
1367799_at 5.6633267 5.6454744 5.986395 5.76736 5.7525644 5.2328568 5.883482 6.2493563 5.2246056 5.4432654 5.7246904 5.6963954
1367800_at 6.1973977 6.664757 6.3644266 6.774171 6.6883483 6.186357 6.4678793 6.8286443 6.6068554 6.145872 6.249425 7.004749
1367801_at 9.401993 9.40074 9.297916 9.408892 9.327503 9.392305 9.358322 9.241367 9.537924 9.181786 9.312971 9.287371
1367802_at 10.292821 10.353802 9.656249 9.416085 8.99277 9.407737 9.975316 9.550413 9.756332 9.321583 8.962681 9.068777
1367803_at 6.5626597 6.134882 6.3857975 6.3840113 6.6008906 6.737745 6.4650087 6.1824765 6.677644 6.7519107 6.6901445 6.1704884
1367804_at 13.128667 13.097244 13.245669 13.230305 13.24843 13.2402935 13.169041 13.187132 13.0259 13.086028 13.11359 13.101288
1367805_at 4.956232 4.914509 5.2176523 5.186243 4.7751527 5.114809 5.163864 4.887395 5.053522 4.990325 5.1320133 5.185977
1367806_at 5.4318004 5.6322336 5.6435356 5.6749086 5.6191697 5.749197 5.7588234 5.2294655 5.613436 5.5319686 5.44191 5.5924067
1367807_at 9.3038225 9.219868 9.075119 9.03795 9.130159 9.126917 9.292265 8.907528 9.127803 8.396392 8.369 9.0492
1367808_at 11.040177 10.731 10.813387 10.829679 10.800101 11.011031 10.824484 10.329609 10.829679 10.9159155 10.827528 10.68878
1367809_at 4.7506104 4.812336 4.9584417 5.0545006 4.701617 4.746252 4.793725 5.3235865 4.6762314 5.0640726 4.6132174 5.0795655
1367810_at 6.173985 6.07329 6.2637615 5.9233212 6.0013547 6.225344 6.2273674 6.725788 5.975292 6.383503 6.2058125 5.8775835
1367811_at 6.0462694 5.998253 5.95945 5.7860365 6.14036 5.725034 6.0115037 6.396428 5.950235 7.517272 7.0952497 6.8684826
1367812_at 8.187574 7.7483435 7.5659275 7.2461376 7.7724447 7.5538263 7.795224 7.249078 7.633562 7.6879864 8.086142 7.549586
1367813_at 9.249223 8.8147955 8.515833 8.662299 8.623043 8.675613 8.589307 7.9018316 8.67046 8.650568 8.518992 8.4294405
1367814_at 9.267033 9.428256 9.224047 8.823484 9.29946 9.135715 9.008812 9.115256 8.665984 8.748245 9.051308 9.162848
1367815_at 8.340104 8.3686695 8.320378 8.282234 8.414521 8.220438 8.357405 8.376354 8.334174 8.45531 8.119064 8.357803
1367816_at 5.1882257 5.320736 5.502138 5.364476 5.004714 6.021127 5.0825806 5.387518 5.7140207 5.0222874 5.601285 5.178829
1367817_at 8.234053 8.054261 7.81621 7.585041 8.171459 8.455079 8.115075 7.3245707 8.073548 8.36318 8.182252 8.179475
1367818_at 9.558118 9.587939 9.534178 9.737422 9.516605 9.636396 9.53272 9.193516 9.482414 9.671061 9.633395 9.674133
1367819_at 12.268769 12.345099 12.309233 12.118675 12.195917 12.250813 12.3298025 12.215857 12.332328 12.22859 12.081271 12.195326
1367820_at 9.543562 9.362331 9.523003 9.476454 9.615305 9.567863 9.436125 9.371845 9.434179 9.561184 9.474922 9.589039
1367821_a_at 3.9622483 4.058105 3.9773984 3.8367362 3.8210707 3.982215 3.6881938 4.0307717 3.767509 3.635384 3.940401 3.9790907
1367822_at 5.8908043 6.0195365 6.19842 6.2616525 6.1630273 6.1444426 5.8990808 5.954585 6.0227766 5.9655485 6.233259 5.9435444
1367823_at 5.0775948 5.26689 5.309115 5.467626 5.1882396 5.0550513 5.0134935 5.801259 5.410018 5.3603644 5.3123074 5.4790454
1367824_at 9.379233 9.324486 9.30503 9.125269 9.303849 9.3889065 9.1484 8.77773 9.173515 9.196938 9.344721 9.113693
1367825_at 6.9697495 6.8005476 6.661302 6.686001 6.7853265 6.466365 6.5866046 6.5542216 6.9576097 6.8641906 6.922358 6.6160674
1367826_at 10.553446 10.230388 9.949322 10.136217 9.863269 9.98758 10.443817 10.134563 9.454367 10.14203 9.949639 9.884662
1367827_at 10.136444 10.158433 10.182246 10.059931 10.092642 10.137882 10.145053 9.8245 10.143326 10.055411 10.209114 10.140095
1367828_at 10.078154 10.081234 9.935509 9.857103 9.953779 9.8378725 9.86694 9.421298 9.975521 10.008474 9.726059 9.75609
1367829_at 11.543492 11.680674 11.523245 11.495185 11.677133 11.466415 11.624809 11.292951 11.46938 11.445542 11.40802 11.585854
1367830_a_at 8.158702 8.275003 8.101071 8.190435 8.117897 8.172391 8.280563 7.5912943 8.108649 8.081272 8.124753 7.8470216
1367831_at 9.013067 9.255302 8.988982 8.990344 8.991967 9.072505 9.085697 8.693936 8.832038 9.06644 9.114818 9.04325
1367832_at 11.135639 11.044904 11.100494 11.182825 11.116191 11.050081 11.142404 11.252427 11.120894 10.980266 11.029951 11.245817
1367833_at 9.887836 9.838619 9.847926 9.892907 9.864819 9.999853 9.883393 9.401025 10.018652 9.985308 10.024777 9.891531
1367834_at 8.219928 7.7231374 7.9775333 7.7918377 8.2263365 8.258728 8.012457 7.415877 8.170498 8.392481 8.381245 8.304253
1367835_at 6.215109 5.9732904 6.1872773 6.3487463 5.938412 6.191223 6.0161877 6.024507 6.3182516 6.317057 5.994784 6.138295
1367836_at 8.387496 9.025839 8.555958 8.262125 8.157265 8.6996155 7.8846226 8.522762 9.099739 8.405385 8.349738 8.108774
1367837_at 10.015381 10.029541 10.128414 10.032747 10.09234 10.299065 10.135681 9.771015 10.090218 10.265219 10.305725 10.103535
1367838_at 12.347015 12.486703 12.722692 12.616704 12.320321 12.206697 12.508323 12.753039 12.454846 12.591945 12.4674835 12.823716
1367839_at 10.936096 10.814735 10.737047 10.940701 10.792013 11.257111 11.243719 10.933437 10.972004 11.188717 11.328939 11.199089
1367840_at 8.529441 8.401548 8.221923 8.103221 8.267965 8.417559 8.2974415 8.201126 8.373094 8.426077 8.526146 8.234992
1367841_a_at 3.3784082 3.4864564 3.5440114 3.3455915 3.5265403 3.453773 3.583767 3.5604959 3.5079803 3.5020273 3.688616 3.4638228
1367842_at 5.9690657 6.379244 6.4664016 6.2818165 6.002072 6.2341948 6.175708 6.379507 6.247226 6.3862643 6.531577 6.5397024
1367843_at 11.256219 10.997259 11.1006365 10.74376 10.975132 10.963671 10.966566 10.800581 11.148631 11.401681 11.352782 11.117328
1367844_at 8.940837 9.1014 8.7308235 8.979116 8.847593 9.122152 8.954182 8.881481 9.018864 9.018089 8.811792 9.065889
1367845_at 3.5873356 3.8795896 3.8321717 3.7902296 3.59698 3.5605717 3.8700385 3.6637115 4.000482 3.6989837 3.3601778 3.6146498
1367846_at 6.434605 6.51954 6.5940056 6.725505 6.3233776 6.9364924 6.0501776 6.390561 6.601527 6.410137 5.8897786 6.3537545
1367847_at 8.785159 9.120021 9.500853 8.607154 9.854172 9.638235 9.232326 8.864092 9.627528 9.063789 9.653571 9.166009
1367848_at 7.563009 7.616785 7.584199 7.531201 7.6372533 7.6674886 7.768064 7.5291767 7.8101096 8.113066 7.8339996 7.8157935
1367849_at 9.580403 9.459822 9.379059 9.652181 9.257248 9.418633 9.777127 9.354753 9.259778 9.280985 9.055292 9.383684
1367850_at 8.82225 8.78092 8.62998 8.347197 8.75243 9.006844 8.392498 8.14304 8.740875 8.755716 8.452595 8.585001
1367851_at 4.570239 4.423423 4.589619 4.602478 4.4363127 4.6989856 4.4135065 4.073987 4.400014 4.6491637 4.5428343 4.242617
1367852_s_at 4.950557 4.7134323 4.8451433 5.066288 4.931795 4.890337 4.7811313 4.774007 5.1706867 5.1927423 5.00539 4.884224
1367853_at 8.228073 8.034451 7.973427 7.9681387 8.276548 8.079076 8.114029 7.8369007 8.031263 8.372803 7.8609185 8.178659
1367854_at 11.820536 11.810234 11.41325 11.824421 11.660366 11.998278 12.152053 11.719097 12.026375 12.057709 12.244366 12.123409
1367855_at 9.250328 9.389302 9.002286 8.986623 9.163081 8.975103 9.249282 8.636386 8.667391 9.239684 9.430663 9.533563
1367856_at 9.541342 10.0569105 9.173521 10.217403 9.458174 10.446127 10.839687 8.985081 10.072491 10.54586 10.913603 10.599224
1367857_at 12.15214 12.126639 11.983811 12.33007 11.850773 12.229227 12.296287 12.327681 12.350829 12.2521515 12.655207 12.425722
1367858_at 3.9571714 3.6377254 3.9035711 4.122314 3.6674595 3.9023974 3.721521 4.039891 3.9927914 3.950911 3.8898695 4.0086455
1367859_at 5.074262 5.3180842 5.0167727 5.1975746 5.2782693 4.9984465 5.6432986 5.486433 5.128986 5.236184 5.31541 5.52555
1367860_a_at 10.291929 9.623022 10.361357 10.299301 9.490364 9.873487 10.653055 10.305872 9.909232 10.25505 10.221083 10.073184
1367861_at 6.2182617 6.197742 5.442148 5.732031 6.0291767 5.7759886 5.898814 5.604594 5.8081617 5.834244 5.4749184 5.6396236
1367862_at 4.784629 4.377823 4.906708 4.478253 4.665634 4.606123 4.609269 3.9868028 4.6461363 4.302712 4.677221 4.451733
1367863_at 8.3080015 8.176889 8.29543 8.422859 8.246338 8.566356 8.566404 8.062482 8.141843 8.425014 8.4670725 8.319066
1367864_at 5.7894473 6.0692697 5.809056 5.6405387 5.7960525 5.4382906 6.021521 5.8723836 5.809867 5.8933163 5.9027677 5.8905487
1367865_at 7.307551 7.369656 7.1459274 6.623954 7.509541 7.071446 7.411278 7.5283003 7.2398977 7.2598357 6.990836 7.3423815
1367866_at 6.1265626 5.896292 6.1830664 6.053577 5.9961014 6.0865498 6.3213663 6.0207286 6.263724 6.282875 6.4268656 6.37681
1367867_at 9.641385 9.596331 9.588592 9.479361 9.530284 9.430866 9.4072895 9.081313 9.413133 9.565269 9.431825 9.311812
1367868_at 7.2479153 7.2238827 6.9545465 7.193372 7.5587206 7.4987674 7.5129433 6.832289 7.079527 7.55046 7.5077395 7.386458
1367869_at 10.626919 10.444223 10.461855 10.243008 10.547352 10.526123 10.540712 10.161035 10.52416 10.605957 10.379699 10.4229555
1367870_at 10.079469 9.892227 9.952919 9.829983 10.1675 10.0771265 9.903484 9.622614 9.891069 10.065105 9.963905 10.054963
1367871_at 13.796184 13.546349 13.772921 13.407107 13.63792 13.3942995 13.346716 13.310362 13.475576 13.39054 13.600077 13.588733
1367872_at 8.422888 8.449429 8.3535595 8.140374 8.40083 8.447481 8.26724 8.501423 8.245345 8.402182 8.318299 8.41339
1367873_at 9.77601 9.581222 9.4505825 9.403604 9.641968 9.715315 9.553458 9.095661 9.686662 9.7585 9.574238 9.492589
1367874_at 6.7609663 6.7099195 6.2512712 5.963713 6.775722 6.2174826 6.2899876 6.192223 6.129401 6.1333284 6.258374 6.1849513
1367875_at 9.245999 9.146916 9.011465 8.934594 9.171134 9.129653 9.035361 9.018394 9.262708 9.275954 9.088353 9.027068
1367876_at 6.920643 6.7047324 6.7021136 6.679766 6.4153767 6.6500874 6.8288603 6.5448065 6.913199 6.6367264 7.0123653 6.646926
1367877_at 8.375777 8.451846 8.100748 8.351306 8.346767 8.15698 8.011703 7.9660196 8.161337 8.361509 8.252989 7.9113016
1367878_at 9.006608 8.857418 9.027241 8.90141 8.810406 8.990483 8.943682 8.522135 9.026264 9.130383 9.211886 9.129767
1367879_at 7.375652 7.541276 7.608887 7.618096 7.7255616 7.3822846 7.49386 7.4676056 7.396973 7.4256635 7.3532434 7.641916
1367880_at 5.677567 5.547244 5.6686525 5.7161574 5.5336204 5.430384 5.5661774 5.248213 5.6598344 5.1293406 5.702676 5.5746555
1367881_at 7.8901596 7.75201 7.6539674 7.653394 7.7468987 7.867735 7.891711 7.541032 7.715224 7.868059 7.708356 7.581665
1367882_at 6.853596 6.8206997 6.882427 7.029947 6.810334 6.61611 6.5858045 7.1376824 7.0564027 6.7977676 6.9595447 6.7922993
1367883_at 7.4047503 7.5399933 7.465144 7.363419 7.1817718 7.8046403 7.549728 6.98343 7.5620375 7.575791 7.5635433 7.7064004
1367884_at 10.768445 10.831444 10.635212 10.992407 10.400741 10.737129 10.690163 10.783034 10.595436 10.770179 10.887157 10.776579
1367885_at 12.100056 12.2323475 12.274447 12.172735 12.248248 12.161361 12.2296295 12.00538 12.106428 12.009064 12.099811 12.187391
1367886_at 7.871477 7.9526863 7.549591 7.8194427 7.763144 7.758058 7.782629 7.565488 7.815345 7.7725387 7.7568054 7.6794105
1367887_at 13.007329 13.009477 13.009422 13.061716 13.008417 13.039985 13.031755 12.68069 13.036741 12.889691 12.884473 12.832811
1367888_at 4.042056 3.7056851 3.9640222 3.923494 3.8995373 4.019611 3.9584074 4.09485 3.8553226 4.136403 3.8431818 4.155747
1367889_at 9.576931 9.550291 9.266482 9.273834 9.489911 9.367583 9.272978 9.022687 9.570626 9.435929 9.07008 9.290199
1367890_at 6.775411 6.6841736 6.6967287 6.4994535 6.741889 6.405379 6.416772 6.6362004 6.4498954 6.847665 6.470496 6.584719
1367891_a_at 5.106132 5.404195 4.9037595 5.3572974 4.9060903 5.156702 5.593227 5.921674 5.1280165 5.5591164 5.1186814 5.3254566
1367892_at 10.740434 10.98255 10.78047 10.922176 10.904899 10.935601 11.090389 10.59818 10.771751 10.758001 10.739589 10.485272
1367893_a_at 7.3998857 7.5924616 7.3838434 7.4075694 7.6120214 7.4336696 7.223647 7.0881124 7.2078886 7.4451275 7.3092213 7.4549685
1367894_at 11.555451 12.20411 12.021482 11.734183 12.3241005 12.536875 12.224447 11.7852955 12.795731 12.141946 12.410529 12.913076
1367895_at 10.947091 10.910328 10.791593 10.784908 10.831872 10.896843 10.785382 11.167744 10.8427925 10.78823 10.82888 10.880811
1367896_at 13.869425 13.86173 13.831684 13.410278 13.854052 13.786989 12.925484 13.975103 13.71784 13.541702 12.928867 13.3898
1367897_at 10.941455 10.985836 10.772921 10.733767 10.66485 10.808858 10.66124 10.565541 10.782301 10.880096 10.781479 10.600532
1367898_at 10.262807 10.291039 10.206831 10.125496 10.400157 10.350249 10.188262 9.4604225 10.390126 10.592565 10.357997 10.003736
1367899_at 7.5838675 7.4262953 7.0228467 7.421945 7.0297813 7.249132 7.83993 6.7869883 7.3513207 7.6231227 7.3924465 7.4465756
1367900_at 8.663235 9.108679 9.103556 9.465363 9.043741 8.849239 9.125359 8.658905 8.403641 9.088125 8.810289 9.1549
1367901_at 9.154236 9.198656 9.098839 9.206467 9.040865 9.033697 9.277716 8.674685 9.005184 9.068895 9.125303 8.958464
1367902_at 7.8274326 7.9474044 7.883787 7.79436 7.804426 7.709411 7.4564047 7.358872 7.7682123 7.639531 7.42178 7.5529127
1367903_at 9.959953 9.992943 10.007265 10.082396 9.974636 9.949629 9.887005 9.43062 10.0383835 9.864878 9.92113 9.793682
1367904_at 6.452011 6.4926534 5.5127444 7.328346 6.5038743 5.8475227 6.631906 5.483074 6.182632 5.966762 6.70256 6.4301133
1367905_at 10.881231 10.806799 10.820309 10.540306 10.769256 10.495468 10.428666 11.0668545 10.375506 10.833488 10.900059 10.738122
1367906_at 10.612204 10.5249 10.066285 10.112176 10.183116 10.28949 10.352095 9.9215 10.256902 10.042269 10.122651 10.124612
1367907_a_at 9.26242 9.039254 9.089657 9.189966 9.210628 9.292697 9.092542 8.811523 9.0247965 9.351858 9.5743065 9.217007
1367908_at 11.879101 11.851433 11.830568 11.918216 11.881241 11.852055 11.819183 11.656029 11.73578 11.686615 11.723585 11.823614
1367909_at 12.281269 12.057143 11.875375 11.831231 11.921873 11.895059 11.928323 11.66984 11.881241 11.837973 11.646004 11.757423
1367910_at 7.1792364 7.272902 7.122326 7.365803 7.493208 7.1131625 7.2003446 7.695055 7.139844 7.1070185 7.4028726 7.110567
1367911_at 7.9002495 7.737219 7.7161913 7.701228 7.865757 7.808505 7.8788466 7.177885 7.878716 8.041141 8.273796 7.5159726
1367912_at 6.220816 6.176911 6.1686 6.0157948 6.1242766 6.0875254 6.1329026 6.3355 6.3182826 6.1526537 6.2847433 6.177508
1367913_at 6.9453616 6.949166 6.960041 7.0268908 7.170372 7.0208416 7.323886 6.767357 7.124869 7.275342 7.07672 7.1597967
1367914_at 6.842804 6.8436656 7.044322 6.97217 6.7333097 6.7990546 6.5114365 6.8299365 6.753601 6.757716 6.6076317 6.7848186
1367915_at 9.204338 9.294865 8.996206 9.236592 9.196596 9.283581 9.4167 8.820261 9.297037 9.28768 9.279095 9.162445
1367916_at 5.8611054 6.148041 6.2807417 6.5026126 5.934844 6.1179533 6.451408 6.04389 5.4760313 5.812007 6.2982326 5.8780556
1367917_at 13.647982 13.566482 13.669699 13.608417 13.631515 13.554331 13.590984 13.618929 13.556468 13.612473 13.516165 13.553827
1367918_at 5.24858 5.2507243 4.9528832 5.4674864 5.2364674 5.3423867 4.7036343 5.1951075 4.6565037 5.0802507 5.4997587 5.012539
1367919_at 5.7014847 6.088368 6.0874057 5.4214463 5.572177 5.7237334 5.501596 5.9210825 5.795481 5.776379 5.5989485 5.8067293
1367920_at 4.187768 4.5415072 4.88312 4.875277 5.069711 4.814732 5.6323404 4.761696 4.6234446 4.9373665 4.8973956 4.4680367
1367921_at 7.79794 7.7099233 7.6580353 7.5221357 7.6875167 7.8330765 7.483927 7.041833 7.7967377 7.6619873 7.4973993 7.648303
1367922_at 7.8667154 7.8682976 7.6780624 7.7491703 7.7129774 7.8295736 7.797625 7.840186 7.7759557 7.823927 7.8143115 7.7991557
1367923_at 5.1986923 5.153097 5.4615874 5.218692 5.7618732 5.6357265 5.437922 5.5986347 5.3500433 5.5244393 5.189122 5.2396708
1367924_at 6.9329653 7.10793 7.0452447 7.3459005 7.1412506 7.02881 6.9000487 7.643386 7.018491 7.015835 7.1275215 7.2259345
1367925_at 8.160223 7.9968 7.8804364 7.969863 7.9060106 8.057501 8.122787 7.867541 7.9519596 7.9280643 7.754078 7.859604
1367926_at 9.22395 8.950022 8.873638 8.992194 9.09992 9.044705 9.08259 8.345898 8.990987 9.219203 8.95842 8.882847
1367927_at 11.161287 11.013139 11.053515 11.209855 11.111428 10.949627 11.058929 10.986723 11.106334 11.267338 11.187559 11.135482
1367928_at 3.9368193 3.9292371 3.8579774 4.197657 3.9095209 3.9244208 3.910557 3.8010151 3.9290168 3.7381485 3.9701524 3.9824467
1367929_at 10.615838 10.518512 10.5065 10.708251 10.590423 10.54401 10.504294 9.98152 10.574864 10.618106 10.738751 10.816061
1367930_at 3.9024885 3.8442652 3.8657885 3.9858565 3.474022 3.8585439 3.9316492 3.9518652 3.8484166 3.916199 3.9101806 3.9747577
1367931_a_at 9.346293 9.287197 9.377791 9.373017 9.315578 9.389642 9.457207 9.13434 9.408049 9.453272 9.47245 9.386808
1367932_at 11.616924 11.395872 11.554221 11.463997 11.25898 11.794046 11.618768 12.20882 11.486597 11.634805 12.043084 11.94215
1367933_at 7.6920404 7.852106 7.7720227 7.275135 7.144142 7.8461256 7.532177 7.5990133 7.358345 7.573904 7.690995 7.694086
1367934_at 5.5022697 5.69265 5.5968475 5.665703 5.551445 5.733612 5.489361 5.839653 5.586231 5.679245 5.477235 5.635626
1367935_at 9.201063 9.00489 9.204296 8.89697 8.945186 9.167953 9.141941 8.43626 8.976727 9.074821 9.133451 8.974125
1367936_at 7.380431 7.6270156 7.322731 7.157343 7.604704 7.6221657 7.1835318 7.4855375 7.7791896 7.620347 7.2244806 7.386516
1367937_at 8.585825 8.182938 8.497041 8.8225355 7.9246783 8.085215 8.717415 8.043033 9.029519 9.146126 8.388113 8.703112
1367938_at 11.033269 10.821797 11.185447 10.842736 11.096668 11.040081 10.942891 11.218349 11.115429 11.378919 11.327268 11.128847
1367939_at 11.583613 11.284078 11.863638 11.665413 11.497569 11.624492 11.522518 10.722361 11.459818 11.141852 11.125587 11.795079
1367940_at 6.167807 6.3925843 5.7267504 5.7917237 5.876367 6.0524893 6.504935 5.9741044 5.817442 6.052525 5.738406 6.359128
1367941_at 9.554159 9.396816 9.3317375 8.90738 9.678596 9.524339 9.257297 8.772198 9.472185 9.337642 9.498677 9.186128
1367942_at 8.215929 7.893016 7.6970043 8.392622 8.285641 8.066181 8.073213 7.3536577 8.048519 8.232681 8.096165 8.06759
1367943_at 8.08359 8.044523 7.9656186 7.89558 8.21415 8.082681 8.066533 7.6328974 7.9557166 8.171517 8.069364 8.097648
1367944_at 5.990908 5.6838384 5.74103 5.786792 6.0385284 5.868504 5.4083557 5.976999 5.5906854 5.90491 5.806947 5.7580185
1367945_at 11.858959 11.70757 11.553975 11.675829 11.844038 11.706333 11.57806 11.258155 11.832685 11.768512 11.262234 11.468844
1367946_at 10.475187 10.209612 10.267362 10.186525 10.338816 10.128005 10.218033 9.949772 10.004489 10.277438 10.315287 10.06484
1367947_at 8.991125 9.055145 8.85486 8.880493 8.963594 8.844069 8.953594 8.64451 8.760628 8.907944 8.933237 8.932911
1367948_a_at 9.946613 10.041066 9.985666 9.788624 9.909977 9.836933 9.884611 10.147791 9.781887 9.919989 9.858578 9.812918
1367949_at 5.961838 6.072233 6.123804 6.3097467 6.2779517 5.8150597 6.082079 6.261056 5.665024 5.6474705 6.2388277 6.0231156
1367950_at 7.3902106 7.1112914 7.274938 6.9342337 6.4618607 7.1481094 6.402648 6.8547654 7.0284014 7.021069 7.622384 6.7297473
1367951_at 4.840463 4.6522284 4.756751 5.2834053 4.994251 4.8649096 5.1882057 5.030552 4.861055 4.946549 5.0213504 4.575521
1367952_at 7.073712 7.0813932 6.8795156 6.8105383 7.0135393 6.5466504 6.892774 6.7504396 6.7293453 6.7597823 7.205551 7.170151
1367953_at 4.951721 5.0987377 4.887374 4.5972767 4.7340927 4.477456 4.8220644 4.8095474 5.144719 5.041459 4.860366 4.761484
1367954_at 6.8836985 6.9141593 6.1953826 6.063848 6.602586 6.099633 5.9203115 6.8165817 6.7556944 5.6866145 6.614632 6.3544073
1367955_at 6.996852 6.5636773 6.5989943 6.6543226 7.004574 6.9855094 6.9158106 6.087163 6.5752068 6.959983 6.90594 6.556542
1367956_at 5.1663885 5.150498 4.868414 5.083148 5.0839996 5.3012533 5.4320793 4.757208 5.166953 5.169343 5.270526 5.2960033
1367957_at 9.554523 7.857239 8.798309 9.874077 8.411113 8.977251 9.895157 9.274214 8.438171 9.718645 9.23382 7.9301715
1367958_at 8.856056 8.9906025 8.782419 8.950164 8.9683895 8.846919 8.841472 8.964642 8.843213 8.810942 8.885059 8.871485
1367959_a_at 6.157346 5.7819014 6.267576 5.832499 6.319466 6.1512513 5.6052547 5.9160895 6.138764 6.0428586 6.106319 5.965734
1367960_at 8.315135 8.396939 8.710737 8.062249 8.893105 8.4072075 7.952268 8.502919 8.480917 8.36424 8.624527 8.846128
1367961_at 5.180669 4.4509835 4.777893 4.7584286 4.5796146 4.850831 4.9159546 4.2320557 4.9976525 4.866823 4.729856 4.4790325
1367962_at 4.7332087 4.8685837 4.8981695 5.014353 4.5963993 4.7162733 4.555626 4.7883115 4.559325 4.893317 4.626705 4.586525
1367963_at 6.8594213 6.7074914 6.6343346 7.1301303 6.5579696 7.1250825 7.442447 7.1765957 7.0732517 7.046558 7.0727234 7.2528057
1367964_at 4.8395705 4.8334703 4.9031067 5.161134 5.0766916 5.364359 4.8496284 5.1514435 5.0471115 4.7863827 5.2705736 4.9600196
1367965_at 6.2357235 5.885685 6.0971193 5.99748 6.1733727 6.171487 5.849168 6.4818034 6.36722 6.443056 6.271304 6.1674747
1367966_at 9.823353 9.80724 9.67862 9.526836 9.68864 9.663851 9.769818 9.3217745 9.668486 9.546198 9.354737 9.330251
1367967_at 7.691334 7.58331 7.326468 7.1258216 7.4522457 7.6053433 7.5482407 7.021162 7.9000373 7.361234 7.485627 7.412027
1367968_at 3.5553126 3.6428292 3.697942 3.6441042 3.6303277 3.8824873 3.5007434 3.8618615 3.8513172 3.782087 3.7592046 3.8202314
1367969_at 10.94636 10.844293 10.914986 10.871371 10.989021 10.852491 10.824379 10.532295 10.859066 11.025741 10.987789 11.00375
1367970_at 4.3314786 3.999519 4.1434503 4.1982336 4.4181004 4.1401615 4.3245754 4.182128 4.407698 4.015142 4.3055415 4.687636
1367971_at 10.506361 10.514271 10.415128 10.384082 10.397506 10.608938 10.511396 10.157822 10.487633 10.616101 10.519986 10.460863
1367972_at 9.939834 10.020007 9.965384 9.713654 9.862762 9.947363 10.015712 9.918156 9.953514 10.080723 9.94981 9.977461
1367973_at 4.382699 4.208844 3.8972788 4.5238223 4.751152 4.9290333 4.477313 4.4006596 4.4276724 4.2465305 4.3665323 4.2509546
1367974_at 9.433962 9.900179 9.670179 9.351471 9.574884 9.646427 9.195034 9.566319 9.513813 9.498449 9.618126 9.449005
1367975_at 5.8115306 6.4594097 6.053307 5.9035797 6.2239113 5.9399996 5.156048 5.7609515 6.160701 5.977983 6.557954 5.6345963
1367976_at 7.170668 7.178688 7.174974 6.874558 6.940864 7.282432 7.5683575 7.2677703 7.566238 7.3352137 7.4573255 7.438388
1367977_at 3.8310845 4.2745724 4.0862103 4.4889574 3.8638444 4.0245795 3.925592 3.957594 4.2895546 4.517618 4.0621147 4.0147743
1367978_at 5.5556297 5.498462 5.5099926 5.7915626 5.4486713 5.6400776 5.6002393 5.651289 5.627782 5.7597055 5.760722 5.7332954
1367979_s_at 11.282498 11.216954 11.259793 11.391048 10.984642 11.763594 11.489071 11.64121 11.105723 11.598516 11.9078045 11.956788
1367980_at 8.308484 8.326487 8.137342 8.116251 7.866135 8.169725 8.362865 8.131914 8.1919155 8.307799 7.9690948 8.266992
1367981_at 7.7314677 7.8786306 7.5434093 7.6028523 7.5742283 7.833711 7.60509 7.397672 7.73725 7.8193674 7.415765 7.5139947
1367982_at 10.278706 11.370628 11.184242 10.800091 11.061623 10.994089 10.701324 10.943068 11.1313305 10.67658 11.051157 11.291542
1367983_at 5.1818905 5.4214897 5.667798 5.61069 5.833832 5.6197824 5.75204 5.3172073 5.660468 5.564086 5.8272195 5.7331944
1367984_at 6.6277647 6.2520103 6.384369 6.3773704 6.508893 6.4893603 6.6332464 5.8839383 6.5820627 6.379812 6.08675 6.363204
1367985_at 7.259706 8.554084 8.199892 8.080756 7.4836626 7.69313 7.6698546 7.770308 9.150457 9.731516 8.99363 8.671109
1367986_at 6.873951 6.9509478 7.0206738 7.164015 6.675853 7.124135 7.220508 6.959238 6.7192492 6.6221514 6.8567734 7.4550824
1367987_at 9.148199 9.068197 8.898664 9.085533 9.046581 8.913456 9.021479 8.742298 8.881994 9.285302 8.950195 8.96311
1367988_at 13.332235 13.2732935 13.434141 13.345712 13.364187 13.211521 13.468857 13.361891 13.282169 13.3807535 13.1767235 13.385024
1367989_at 4.253541 4.10764 4.061449 4.2113805 3.9786415 4.1606135 4.079726 4.422384 4.1634235 3.9255037 4.262321 4.0511813
1367990_at 5.2160606 5.3257623 5.490431 5.5709324 5.4780064 5.4936423 5.392419 5.5452194 5.3613806 5.1705046 5.354232 5.2830405
1367991_at 9.114218 9.130672 8.850911 8.627319 8.961756 9.018488 9.033203 8.810595 8.991167 8.833742 8.761141 8.96863
1367992_at 4.4726605 4.573047 4.484673 4.5591536 4.380693 4.346106 4.44736 4.9624705 4.2893763 4.2715797 4.767018 4.63812
1367993_at 6.9244514 6.9847546 6.612983 6.928286 6.7284737 6.796263 6.8234053 7.228939 7.0608487 6.883725 6.9961147 6.9270835
1367994_at 10.515795 10.576299 10.476237 10.529126 10.7996645 10.944581 10.779866 10.601721 10.708776 10.58822 10.551918 10.411029
1367995_at 13.173199 13.02741 13.102443 13.135755 13.138692 13.115542 13.235811 13.425137 13.208573 13.112999 13.137532 13.233081
1367996_a_at 6.748357 7.089496 6.6551695 6.7815595 6.826 6.684427 6.9843497 6.624748 6.698483 7.131696 6.5250397 6.904648
1367997_at 8.565041 8.671168 8.359976 8.385605 8.319523 8.23778 8.388496 8.213234 8.568203 8.345657 8.333702 8.394678
1367998_at 9.8328285 10.050297 9.252943 9.32474 9.057171 6.929627 9.178187 8.66766 9.636272 10.095612 9.176995 6.221867
1367999_at 12.647924 12.80994 12.86673 12.406549 12.837712 12.735122 12.720311 12.182174 12.681688 12.682744 12.505675 12.605211
1368000_at 14.339111 14.441393 14.429691 14.3572035 14.310823 14.386281 14.422554 14.466926 14.415281 14.346287 14.40744 14.386101
1368001_at 4.619025 4.031337 4.2665753 4.611616 4.388087 4.287117 4.3245983 4.1559925 4.3008356 4.355303 4.2611504 4.0590963
1368002_at 7.6914406 7.250037 7.459177 7.2606997 7.7750874 7.481165 7.695976 7.450238 7.501505 7.6899605 7.442708 7.0855064
1368003_at 5.4092073 5.351108 5.505022 5.9052796 5.2948747 5.3227615 5.751992 5.8188844 5.585517 5.7290635 5.3526063 5.3091083
1368004_at 10.016386 10.01935 10.146426 10.187576 9.951937 10.163964 10.095419 9.585775 10.123577 10.172543 9.955976 9.992099
1368005_at 5.89981 5.62307 5.799239 6.0286975 5.7605166 5.799486 6.017369 5.832682 5.588228 5.879749 6.0823464 5.539947
1368006_at 7.838425 8.062623 8.134682 7.8716784 7.995284 8.140821 7.8312287 7.6282463 8.078937 8.201292 7.701004 7.68359
1368007_at 7.171061 6.768508 6.590704 6.489608 6.5461974 6.520484 6.613802 7.689388 6.84426 7.682029 7.4717035 7.278038
1368008_at 5.4738326 5.053134 5.3139887 4.8950553 5.078854 5.217569 5.1997714 5.5009947 5.3093753 5.0442457 5.2476263 5.468049
1368009_at 9.086899 9.415225 9.358083 9.565851 9.57851 9.916686 9.954718 9.493259 9.685434 9.752316 9.758038 9.277287
1368010_at 8.096113 8.183054 8.117555 8.107346 8.12468 8.179233 8.169745 7.5832376 8.12641 8.094516 7.961927 8.127414
1368011_at 8.323259 8.153513 8.044642 8.045389 7.9335823 7.8694396 8.111192 7.509239 7.804391 8.108932 7.9323807 7.8469105
1368012_at 6.2437544 6.5340967 6.3471613 6.638922 6.6188636 6.1692367 6.8436966 6.575966 6.47534 6.774191 6.569352 6.285262
1368013_at 4.294134 4.0835643 4.2852354 4.613081 4.2859044 4.1564918 4.4570208 4.4545946 4.265796 4.607832 4.2908144 4.458663
1368014_at 4.198798 4.1611137 4.5884123 4.523594 4.4759684 4.429791 4.353854 4.283455 4.1941457 4.2084303 4.5502253 4.2303925
1368015_at 6.3782406 6.248744 6.4308453 6.3309155 6.1991754 6.425686 6.659517 6.242589 6.2561564 6.308432 5.8527203 6.2642484
1368016_at 13.204982 13.041064 13.224142 13.274179 13.05714 13.085399 13.103275 12.96496 13.052068 13.219206 13.181128 13.034422
1368017_at 4.8945875 4.9495664 5.039407 5.152867 4.9361506 4.983561 5.1173105 5.295898 4.8787036 5.0917554 5.0323653 4.8741283
1368018_at 9.529733 9.478134 9.275738 9.178917 9.320983 9.454276 9.477207 8.802656 9.188829 9.442061 9.387676 9.319546
1368019_at 8.029392 7.9091587 7.8674803 7.813817 7.962836 7.726828 7.9886904 7.6319385 7.9729466 8.010912 8.019857 7.797892
1368020_at 7.0251746 6.745724 7.250638 6.861679 6.903333 7.3240695 7.102513 6.797308 6.957993 7.299203 7.3009233 7.470702
1368021_at 14.203431 13.966639 14.108803 14.07435 13.9271 14.110089 13.912668 14.093005 13.860771 14.125983 13.9783125 14.0297365
1368022_at 6.699732 7.032664 6.7292237 6.861963 6.9175158 6.7637067 6.9560723 6.841078 6.848782 6.8946166 6.7081394 6.767225
1368023_at 6.797682 6.7444973 6.7758737 6.7715487 6.7561965 6.990407 7.051127 6.7464585 6.7770147 6.838943 6.9010954 6.61525
1368024_at 6.14951 6.2437916 5.8736005 6.280285 6.3034897 6.3548155 6.148699 6.4431844 6.4866357 6.1330595 6.1722364 6.408928
1368025_at 6.13886 7.0858645 7.257493 6.672358 7.0445447 7.251001 6.6252036 6.477782 7.3842854 6.7672615 7.1315665 7.4283137
1368026_at 7.85703 7.4514546 7.5665417 7.2402425 7.6718388 7.7758183 7.7089853 7.140731 7.6861715 7.4000473 7.4565673 7.3816686
1368027_at 6.7827597 6.87176 7.151267 7.134844 6.782663 6.702047 7.13611 7.033217 7.076441 7.2582088 7.0405045 7.092722
1368028_at 4.263517 4.692647 4.5062733 4.5272675 4.425257 4.5990005 4.2232304 4.197994 4.2034183 4.5225325 4.6510286 4.512958
1368029_at 10.530321 10.605828 10.407784 10.529069 10.405239 10.373311 10.551038 10.706721 10.3162565 10.490411 10.491841 10.418482
1368030_at 8.610164 8.720436 8.267809 8.309051 8.608476 8.573849 8.51326 9.107937 8.3901 8.418381 8.4568405 8.558208
1368031_at 7.6740456 7.0866394 7.5860066 7.447464 7.2249246 7.653814 7.6318703 7.2178063 7.4710054 7.528182 7.5069437 7.455657
1368032_at 6.4541073 6.1439495 6.063801 5.4531794 6.132094 6.3788123 6.3650312 5.742598 5.870042 6.181383 6.398451 6.4045835
1368033_at 6.4483156 6.1950903 6.3924017 6.385898 5.9348226 6.2346873 6.3988943 6.031727 6.025056 6.394812 6.5156364 6.040143
1368034_at 4.353296 4.1119566 4.025363 4.3650527 4.236311 4.344053 4.275397 4.0672197 4.6960015 4.294384 4.4849463 4.379946
1368035_a_at 10.544292 10.6392 10.314814 10.71697 10.804543 10.399725 11.075003 10.297155 10.607317 10.445486 10.190586 10.499363
1368036_at 10.62361 10.757061 10.478592 10.659145 10.632248 10.491151 11.033663 10.038111 10.6347 10.463976 10.189537 10.413475
1368037_at 7.4178925 6.9762635 7.2501054 7.531753 7.2075253 6.886351 7.320996 7.0093985 7.607218 7.289308 7.455909 7.4969096
1368038_at 8.603083 8.814661 8.579134 8.35372 8.607716 8.468025 8.413128 8.438778 8.665156 8.692684 8.39904 8.483659
1368039_at 5.8363185 5.7143793 5.4187775 5.21906 5.862749 5.469325 5.529744 5.1219816 5.9395366 5.7977104 5.579361 5.515682
1368040_at 8.258236 8.403374 8.115641 8.081629 8.349691 8.333723 8.071259 8.071538 8.220535 8.421642 8.363598 8.162752
1368041_at 10.385841 10.214949 10.277566 10.37814 10.4066 10.455951 10.318071 9.844172 10.274044 10.386601 10.222501 10.293131
1368042_a_at 10.542513 10.660625 10.604 10.550032 10.69976 10.493762 10.52548 10.761204 10.596691 10.513861 10.65321 10.766416
1368043_at 8.318994 8.294781 8.2349415 8.125961 8.406614 8.239726 7.9326763 7.8887367 8.122334 8.194871 8.285609 8.263616
1368044_at 3.3085732 3.4379277 3.2387116 3.325376 3.4365325 3.323614 3.3281236 3.539207 3.3319476 3.751515 3.17829 3.283948
1368045_at 10.200203 10.152678 10.142432 10.181159 10.229956 10.155199 10.094641 10.199019 10.076288 10.21391 10.215234 10.052818
1368046_at 9.815574 9.848373 9.778752 9.663921 9.797056 9.89101 9.83241 10.162129 9.869078 10.006959 9.869612 9.797456
1368047_at 7.0677733 6.541508 7.166011 6.521001 6.9993196 6.539053 6.1047697 7.1138296 6.7423716 7.05892 6.7702837 5.850666
1368048_at 14.249792 14.102621 14.15351 14.167532 14.165335 14.139711 14.165765 14.311114 14.2367 14.278317 14.192939 14.254651
1368049_at 11.303535 11.266983 11.269602 11.007841 11.130251 11.252901 11.093075 10.960318 11.2933235 11.313662 11.112436 11.113575
1368050_at 7.8289 7.7964063 7.878153 7.876246 8.151421 7.784411 8.209259 8.8914585 7.9704876 8.003826 7.5524287 7.8180285
1368051_at 11.480295 11.337108 11.469728 11.3862915 11.499905 11.567324 11.261846 11.566234 11.559437 11.582884 11.514281 11.740805
1368052_at 5.208755 5.5264387 5.105014 4.672901 5.4827604 4.9197693 4.586454 5.221424 5.1936045 5.1640053 4.7635727 5.1620893
1368053_at 6.515645 6.2281637 5.893885 5.515072 6.029606 6.1566567 6.149802 5.712633 6.055747 6.143728 6.179889 6.0554905
1368054_at 6.7160754 6.799858 6.6221557 6.680675 6.578527 6.5689425 6.65815 6.2948256 6.4645834 7.1250405 6.7168965 6.8479342
1368055_a_at 8.412295 8.29446 8.183062 8.09208 8.255494 8.3014145 8.426568 7.748302 8.223083 8.363147 8.099539 8.194991
1368056_at 7.796365 7.510178 7.5916567 7.4836187 7.5621963 7.6204014 7.6122885 7.412165 7.562953 7.8616257 7.5861287 7.47732
1368057_at 9.1998825 8.841116 8.713934 8.784996 8.458775 9.038391 9.652227 8.087794 8.754484 8.989863 9.225786 8.710682
1368058_at 7.1921816 7.1718106 6.9939904 6.7980742 7.2744856 7.079153 6.877598 7.10256 6.9086337 6.9204307 6.738393 6.884858
1368059_at 8.487161 9.156668 8.771397 8.548269 9.783068 8.78109 7.1570888 9.132563 9.506269 9.189993 7.3939714 8.732668
1368060_at 13.159178 13.219236 13.184417 13.342824 13.314353 13.20485 13.137704 13.349692 13.121245 13.013083 13.008158 13.094318
1368061_at 5.451721 5.558853 5.2852983 5.4529715 5.2716436 4.6883616 4.997736 5.526229 4.9371367 5.305026 5.2751923 5.5639534
1368062_at 9.479535 9.526629 9.393404 9.256622 9.603569 9.536417 9.598685 9.34302 9.490158 9.369762 9.480901 9.635474
1368063_a_at 8.798841 8.7127285 8.794773 8.512669 8.520441 8.82515 8.688288 8.85779 8.628872 8.74962 8.651739 8.798418
1368064_a_at 10.71154 11.046516 10.908693 10.9086895 10.790346 10.668341 10.9480095 10.830275 10.879799 10.976364 11.017675 11.136833
1368065_at 8.122824 7.8182344 7.800153 7.583866 7.6472416 7.8209243 7.701833 7.2670283 7.6511526 7.489564 7.7564497 7.749377
1368066_at 5.795354 5.825673 6.543773 6.066249 5.5393953 6.010727 6.1099524 5.634509 5.8407893 6.2056513 5.8242702 5.7120247
1368067_at 9.178741 9.153112 9.100395 8.870974 9.068336 8.970256 8.904536 8.941075 9.11406 9.091648 9.089139 8.986944
1368068_a_at 7.469119 7.6657915 7.066001 7.1351337 7.5947857 7.3694887 7.2225876 7.282213 7.4226575 7.64141 7.317378 7.663706
1368069_at 8.113581 8.054289 8.030432 7.773757 8.051116 8.067284 7.711074 8.086503 7.946359 8.014536 8.212335 8.175691
1368070_at 8.633952 8.482443 8.690468 8.531498 8.652987 8.580914 8.609551 8.012888 8.586492 8.652785 8.482041 8.311789
1368071_at 11.995311 12.058904 12.102426 11.93054 12.046728 11.940744 11.883865 11.820154 11.964214 12.102792 11.869135 11.849176
1368072_at 6.624574 6.4835877 5.92589 6.1668673 6.389098 6.3278284 6.4784236 6.182993 6.3210154 6.3887453 6.985576 6.782057
1368073_at 8.874873 8.513482 8.142433 8.294126 8.058075 8.595303 8.46389 8.207636 8.030371 8.500025 8.245782 8.257769
1368074_at 6.96742 6.959647 7.0768723 7.120034 6.7778816 7.2879534 7.346751 6.6048594 6.928432 7.368363 7.219573 7.3000164
1368075_at 10.808224 10.926456 10.567945 10.658405 10.547745 10.6543 10.6323 10.58683 10.564023 10.86448 10.820657 10.667164
1368076_at 7.0310974 7.153652 6.910024 7.123804 7.0304036 7.1641335 7.377465 7.1169744 7.2349544 7.0935388 7.110948 6.9699383
1368077_at 13.404076 13.460031 13.461354 13.35926 13.5842495 13.468022 13.717478 13.222218 13.680638 13.309958 13.328138 13.261241
1368078_at 4.6408777 4.9484572 3.9209871 4.941767 4.291282 4.330912 6.36055 4.359241 4.844584 5.140524 4.428308 5.015426
1368079_at 9.470222 9.268521 9.417602 9.709072 9.596129 9.94858 9.954344 9.149974 9.762872 9.868736 9.735378 9.419016
1368080_at 3.9611714 3.7514408 3.560995 3.4837914 3.7006297 3.5995421 3.4452748 3.4780169 3.8872957 3.685653 3.573668 3.8908865
1368081_at 7.54966 7.605917 7.694872 7.4936733 7.5861683 7.696482 7.4200974 7.511879 7.5723357 7.4845767 7.575082 7.707538
1368082_at 8.457495 8.346021 8.115689 8.071932 8.205483 8.474956 8.378674 7.274891 8.110982 8.404362 7.988247 8.170569
1368083_at 9.222905 9.210032 9.25661 9.207354 9.234001 9.26525 9.087997 8.917509 8.9303465 9.200388 9.314657 9.284468
1368084_at 5.942967 5.980195 5.875334 6.0535417 6.111741 6.103697 5.813447 6.169528 6.017664 5.952916 6.007869 5.88678
1368085_at 10.992149 11.092779 11.069306 11.003044 11.173546 10.935311 10.870816 10.055615 10.81074 10.702827 10.605588 10.75775
1368086_a_at 7.901884 7.72777 7.351351 7.5918646 7.742475 7.745824 7.7973547 7.422805 7.855097 8.089755 8.161182 7.167396
1368087_a_at 8.643238 8.398155 8.3575325 8.307809 8.037732 8.844004 8.448361 7.8341866 7.9259853 8.5696335 8.567426 8.121378
1368088_at 7.4540796 7.3803577 7.283664 7.4441333 7.598906 7.44656 7.4772334 6.973723 7.5128365 7.5231442 7.5352488 7.2928205
1368089_at 8.086033 8.214504 8.070551 8.077618 8.183872 8.03206 7.977245 8.323519 8.226782 7.979845 8.338167 8.074378
1368090_at 7.418652 7.2302694 7.4021344 7.2353873 7.5489817 7.6966696 7.259662 7.457334 7.351121 7.308615 7.081849 7.0544496
1368091_at 8.998655 8.628414 8.871817 8.686211 8.812788 8.821174 8.712019 8.65626 8.653057 9.032272 8.768671 8.466982
1368092_at 12.546721 12.538855 12.679333 12.645863 12.544715 12.507748 12.618004 12.417393 12.493048 12.61683 12.429531 12.635701
1368093_at 3.74456 3.649978 3.7424707 4.0748496 3.9513826 3.6633117 3.4602284 4.107522 3.5663915 3.7731628 3.9239655 3.7670546
1368094_at 6.748992 6.5939827 6.684296 6.5902815 6.535663 6.717187 6.7471757 6.8002653 6.9048414 6.7325745 6.8564634 6.7466316
1368095_at 10.675718 10.527889 10.315544 10.264935 10.522514 10.266912 9.980797 9.841398 10.343136 10.657404 10.5891 10.53681
1368096_at 9.884321 9.741644 9.865986 9.661525 9.806599 9.880457 9.662583 9.682587 9.7131195 9.74814 9.628117 9.592537
1368097_a_at 4.4216776 4.9200697 4.623141 4.447744 4.5048065 4.2460175 4.3421593 4.779373 4.397891 4.606537 4.522202 4.35713
1368098_a_at 7.558082 7.9399753 7.610261 7.850478 7.5548296 7.6631546 7.6614966 7.8086467 7.5428386 7.871591 7.935413 8.015968
1368099_at 6.973813 7.453548 7.0259695 7.0970917 6.921105 6.91293 6.722951 7.285652 6.8572006 6.8745003 7.08075 7.308205
1368100_at 10.873529 10.948523 10.845642 10.945322 10.715977 10.911322 10.989712 10.636795 10.879986 10.961298 10.953629 10.8908615
1368101_at 8.115102 8.019513 7.903696 7.7966003 7.9950447 7.989976 7.9902625 7.3951616 7.7692666 7.9330645 7.8225513 7.9687743
1368102_at 8.649448 8.745802 8.626769 9.174385 8.778278 7.9784126 8.972614 8.627006 8.309963 8.812885 8.274841 8.215924
1368103_at 7.1708264 7.0388927 6.676912 6.6382027 6.7481027 7.11501 6.7250986 7.1184306 6.618334 7.323013 6.4378924 6.9907556
1368104_at 6.5637717 6.3410025 6.2238884 6.1402826 6.1610928 6.2623663 6.2815843 6.3843718 5.9627085 6.3163223 6.3557854 6.251583
1368105_at 4.7630835 4.696845 4.783432 4.5412517 4.9700003 4.7366796 4.793572 4.880998 4.753877 4.886082 5.0019445 4.746
1368106_at 9.429324 7.943983 8.005308 8.45468 8.068221 8.48469 9.02228 9.33621 7.9168787 8.75104 8.289631 8.423677
1368107_at 3.6102164 3.7454398 3.6695364 3.5909784 3.6066513 3.7811964 3.9396732 3.5975049 3.6506727 3.7226033 3.7802496 3.865691
1368108_at 4.7732563 4.8845863 5.0724063 4.903829 4.7125883 4.693739 4.8441625 4.815991 4.8897643 4.8536415 5.093361 4.6561885
1368109_at 7.41765 7.249199 7.168428 7.0336823 7.389236 7.4049463 6.8348026 6.4934664 6.9457726 7.616187 7.2904463 7.1074085
1368110_a_at 4.105369 4.0524006 4.275874 4.424863 4.0269585 4.4981594 4.3010893 4.438282 4.2165613 4.309598 4.098853 4.217252
1368111_at 7.863399 7.952643 8.374406 7.7367835 7.951613 8.222598 8.107403 8.115184 7.930875 7.9993563 8.085085 8.021099
1368112_at 5.77847 5.389679 5.743271 6.0874043 5.4672832 5.6351156 5.6316595 5.657564 5.5760393 5.588785 5.761471 5.395443
1368113_at 4.4628677 4.244319 4.5270853 4.478853 4.3008738 4.999099 4.5887213 4.2548437 4.5302916 4.6077747 4.603056 4.4416566
1368114_at 4.120818 4.1048536 4.2439632 4.0827274 4.1440697 4.024133 4.396478 4.4079814 4.3037834 4.136115 4.211375 4.214278
1368115_at 10.794977 11.139756 11.219759 10.54815 11.14896 10.865522 10.785524 10.20702 11.235133 10.691479 10.778697 11.154355
1368116_a_at 7.708001 7.5438485 7.5152235 7.2918196 7.353371 7.5828614 7.6232862 7.2456746 7.620044 7.594272 7.395025 7.3044143
1368117_at 9.062136 9.19164 9.109571 8.958593 9.115409 9.090548 8.94404 9.14257 8.946711 9.002565 8.981835 9.069092
1368118_at 8.644362 8.840082 8.784442 8.610773 8.719362 9.125366 8.896688 8.436573 8.349074 8.773351 8.635117 8.714645
1368119_at 5.7271986 5.789845 5.9465923 5.762747 5.509895 5.638515 5.7159705 5.7088065 5.796515 5.8202786 5.8768706 5.738495
1368120_at 4.0783496 4.518916 4.6322775 4.3499165 4.300821 4.03207 4.2375875 4.238968 4.4441166 4.1031346 4.3115516 4.42716
1368121_at 10.932629 10.390554 10.526403 10.5401745 10.775701 9.926978 10.536704 10.697865 10.587127 12.151094 11.911456 11.493708
1368122_at 9.848042 9.894955 9.810457 9.830616 10.077915 9.737799 10.040775 9.985388 9.900335 10.091463 10.131477 9.679552
1368123_at 6.131804 6.0589194 5.9789195 6.438371 5.9329205 6.3229585 6.156758 6.142971 6.0367203 6.017092 6.2713685 5.888223
1368124_at 7.19071 7.0763245 6.6788464 7.1123157 7.2541194 7.0469356 7.5886383 7.8061485 6.8369617 7.235869 6.97279 7.1581016
1368125_at 6.2609024 6.249046 5.751319 5.7545586 5.754255 6.059821 6.1564417 6.047427 5.9415226 6.0922155 6.1092014 5.97227
1368126_at 6.0821753 5.9398637 5.919241 5.9328613 5.9366384 6.372043 6.3478365 6.242966 5.9530015 6.25146 7.135278 6.0390463
1368127_at 6.59995 6.8426676 7.1576104 6.757188 6.6857643 6.516638 6.186481 6.6456347 6.332537 7.043455 6.7516212 7.3488164
1368128_at 6.0829663 6.3029084 6.2653155 6.714791 6.6476088 6.5636497 5.794136 5.876201 6.287923 8.150855 6.631659 5.9557133
1368129_at 7.0595474 6.732478 6.957498 7.1924086 7.089659 6.8943753 6.882767 6.6618595 7.019045 7.157488 7.25863 6.9927077
1368130_at 5.052205 4.9155765 5.0643315 5.1515727 4.7815776 5.3445225 5.260623 4.57921 4.8280516 5.288008 4.8376846 4.9384403
1368131_at 3.9497404 3.8974152 4.2761846 4.252342 4.6308103 4.344446 4.309698 4.185779 3.9363637 3.9684763 4.2611456 4.3519917
1368132_at 10.024479 10.396991 10.507843 10.239184 10.2891035 10.313014 10.487438 11.031717 10.153996 10.043686 9.771194 10.556279
1368133_at 7.721046 7.868212 7.465431 7.330486 7.351986 7.289108 7.146394 7.6223707 7.1764116 7.5125675 7.061417 7.6820545
1368134_a_at 8.818531 8.983976 8.468996 8.452722 8.458432 8.581981 8.444906 8.444219 8.379556 8.832403 8.539141 8.199374
1368135_at 5.756256 5.8168163 6.184684 5.723086 5.4041424 5.647766 5.9979553 6.085051 5.9897194 5.704006 6.0866117 5.821052
1368136_at 7.818163 7.56547 7.774253 7.4886346 7.3091936 7.5458164 7.8154364 7.7952957 7.49059 7.8404856 7.643751 7.909051
1368137_at 5.9572363 5.810683 6.1101203 5.9776645 5.833173 5.981617 5.8909025 5.923266 6.0098906 6.079605 6.070894 6.201748
1368138_at 5.5992947 5.7301397 5.712927 5.8506594 5.6814203 5.1562457 5.5594454 5.554825 5.5322876 5.8189096 5.6571455 5.3231416
1368139_s_at 5.8054895 5.944305 5.6199102 5.651375 5.8674364 5.5880003 5.921227 5.7781167 5.8530684 5.8750677 5.708187 5.3844757
1368140_at 5.9048295 6.482298 5.9928756 6.0965815 6.108603 5.752011 6.084717 6.236665 5.8232126 6.179686 5.765184 6.0361295
1368141_at 11.752914 11.565416 11.681709 11.55953 11.63937 11.611 11.620964 11.56992 11.705859 11.915173 11.743317 11.5954075
1368142_at 5.147549 5.005495 5.050839 5.315016 5.2638927 5.069146 5.221453 5.1972513 5.0004773 5.433273 5.4392905 5.461203
1368143_at 7.1517243 7.1521363 6.9084153 7.1300693 7.7077446 7.497418 7.6460376 6.7670827 7.329744 8.028037 7.900445 7.873566
1368144_at 5.6115265 6.0218596 5.5320015 5.686581 5.9351807 5.7606654 5.501882 5.6515336 5.20258 5.3655543 5.5591083 5.5382824
1368145_at 5.395756 5.553073 5.5187635 5.3700733 5.168353 5.2674446 5.5576506 5.565591 5.3016596 8.170867 5.622772 5.675125
1368146_at 9.445106 10.016025 10.150236 9.936891 10.818255 9.645214 10.563145 11.210822 10.343388 10.452218 9.343489 10.114038
1368147_at 7.794079 8.336011 8.38326 8.44285 9.210405 7.925973 9.072822 9.001201 8.968436 8.856111 7.543212 8.392456
1368148_at 4.5174417 4.4409976 4.7674994 5.028334 4.8683968 5.3512306 5.285767 4.4747305 4.8203554 4.4616017 4.498266 4.748956
1368149_at 6.1111374 5.806083 6.294982 5.8074703 5.9569154 6.091664 5.9994 5.7460146 6.3184814 6.378 6.067854 5.9187975
1368150_at 12.900907 12.922785 12.9108515 12.907265 12.900426 12.869082 12.753696 12.595339 13.087809 12.909256 12.950138 12.865083
1368151_at 10.384041 10.351652 10.24897 10.1094475 10.190561 10.163441 10.241903 10.321697 10.2576685 10.257436 10.209531 10.31743
1368152_at 7.6852207 7.758171 7.600084 7.350297 7.5999403 7.692896 7.693295 7.6749687 7.6610045 7.6467433 7.8379426 7.826267
1368153_a_at 6.976053 7.2605543 7.261606 7.3432245 7.3274364 6.9992304 7.0492945 7.309902 6.9650464 7.066551 7.3623 7.123268
1368154_at 8.109718 8.320073 8.265737 8.177278 8.090555 8.015739 8.238603 8.044206 8.206036 8.248844 7.850093 8.078161
1368155_at 12.376229 12.4397745 10.848418 11.048623 11.853002 12.155667 12.176216 12.45444 12.720367 10.049766 11.118768 10.537461
1368156_at 5.2735653 5.198257 5.7119646 5.2286243 5.258877 5.390774 5.503542 5.6678076 5.4715557 5.3698525 5.448947 5.3324895
1368157_at 5.8134785 5.681534 5.9875917 5.673558 5.9801903 6.0803013 6.0344143 5.9688063 6.1428084 5.7852197 5.7244024 5.6573825
1368158_at 9.7110405 9.664377 9.7725525 9.428684 9.634769 9.787249 9.779476 9.257695 9.767702 9.816263 9.738573 10.037163
1368159_at 8.326403 8.354918 8.364828 8.060135 8.223414 8.107996 8.389179 8.326321 8.092738 8.4359 8.316282 8.491917
1368160_at 8.694084 10.381086 10.530022 8.573729 9.829454 8.298147 7.242059 7.8091073 10.383991 9.732356 10.775641 9.187781
1368161_a_at 14.059958 14.103937 14.091608 14.036867 14.054171 14.061226 14.0779505 14.120327 14.01922 13.992442 14.046651 14.084007
1368162_at 4.7148013 4.930962 4.8017106 4.916385 4.616604 4.8787026 4.509496 4.827429 4.912357 4.782731 4.8312793 4.872886
1368163_at 10.358416 10.309349 10.270468 10.321881 10.146206 10.119568 10.490264 10.414681 10.340896 10.23186 10.207849 10.298877
1368164_at 8.235176 8.313346 7.9163857 8.335822 7.973435 8.080122 7.802101 7.8044796 8.076198 8.290579 8.174873 7.974229
1368165_at 7.759467 7.952208 7.8812265 7.7289677 7.994305 7.706584 7.785054 7.7742767 7.676341 7.619231 7.880185 8.058567
1368166_at 6.8549256 6.1816473 6.345972 6.486067 6.767232 6.728623 7.088137 6.1519947 6.8437862 6.526315 6.8077793 6.366834
1368167_at 5.670353 5.907762 5.594985 6.044972 5.733762 5.856817 5.890603 5.4155903 6.25446 6.1055875 5.6375713 5.651103
1368168_at 8.941786 9.237061 8.637815 8.953034 8.275776 8.315294 9.018532 8.291548 7.5192237 8.148424 8.279274 7.38303
1368169_at 7.0590906 7.1883807 7.3554716 7.372629 7.2001 7.3841734 6.7965603 6.9714365 7.3904834 7.5007906 7.361694 7.253462
1368170_at 3.929373 4.0165925 3.9699907 3.8631332 3.872116 3.6254413 4.1227903 3.8527367 3.7774832 3.8523147 3.7078872 4.1088653
1368171_at 9.854614 9.339998 9.736969 8.714867 10.454908 5.0168595 8.100694 7.1450205 9.045869 7.1637535 5.6446066 9.23434
1368172_a_at 8.295939 7.7725935 8.022051 7.3633733 9.036631 3.8147826 6.6405973 5.8583803 7.4751344 5.608271 4.1448727 7.562841
1368173_at 8.431321 8.126696 8.20153 7.768117 8.191677 8.920776 8.372284 8.039478 8.465944 8.314158 8.529665 8.638909
1368174_at 3.6911862 4.086448 3.601883 3.5989058 4.0669975 3.9009156 3.8084104 3.9389036 3.688663 3.573292 3.5097287 3.6595604
1368175_at 6.7308707 6.7365894 6.302558 6.170987 6.1655498 6.502825 6.3046746 6.5478783 6.168824 6.7151766 6.419773 6.629224
1368176_at 7.6073713 7.85328 7.612318 7.584355 7.5160847 7.4418855 7.74755 7.5859222 7.4509645 7.5344114 7.638268 7.529469
1368177_at 7.689352 7.767695 7.0463543 7.521907 7.545345 7.642392 7.2865024 7.625987 7.4579353 7.669569 7.126418 7.554158
1368178_at 9.419249 9.379118 9.322762 9.163721 9.004525 9.420761 9.251371 8.570021 9.091122 9.07752 9.209029 9.07428
1368179_at 7.802785 7.858863 7.8714094 8.033253 7.878883 7.71839 7.895549 7.5816703 7.792858 7.9973383 8.235039 8.043015
1368180_s_at 13.145767 13.603032 13.182431 13.768813 13.637676 13.363264 13.434759 13.329198 13.593663 13.549775 13.598043 13.795621
1368181_at 11.125619 10.8449955 11.031458 10.824553 10.871653 10.706156 10.901384 11.218571 10.668032 10.6942625 10.9126625 10.85477
1368182_at 4.123003 4.475031 4.19991 4.5350122 4.135742 4.1471376 4.773733 4.532301 4.2339115 4.3076677 4.032564 4.3103213
1368183_at 8.124854 7.9280677 8.02562 7.9039497 8.226628 7.999837 8.224825 7.543345 7.7816744 7.9918203 7.9728627 7.8881006
1368184_at 9.320339 9.294206 9.319473 9.216991 9.276472 9.319788 9.338374 8.679255 9.169178 9.006141 8.983721 8.991077
1368185_at 5.114582 5.1666136 5.1302023 5.549654 5.0137653 4.8422694 4.9403324 5.310567 4.971796 4.564141 4.9243946 5.2874413
1368186_a_at 6.1078515 6.26509 5.800031 6.380843 5.898506 6.209488 6.5124607 6.4206476 6.5168333 6.330209 6.5748787 6.3908277
1368187_at 8.417213 8.433521 8.183518 8.942928 7.924513 9.152243 8.769186 9.129431 9.176687 9.592144 8.901325 8.511356
1368188_at 13.739518 13.740182 13.842686 13.747885 13.806028 13.718323 13.815449 13.744106 13.699677 13.716064 13.615741 13.916988
1368189_at 10.896563 10.762611 10.462254 10.374901 10.198252 10.823811 10.582228 10.729494 10.490761 10.973164 11.072245 10.980797
1368190_at 5.291525 5.2919025 5.319456 5.719075 5.8184776 5.4987707 5.2431927 5.5733213 5.565504 5.2134333 5.8767123 5.6392117
1368191_a_at 11.082842 11.095165 11.032753 11.029177 11.207342 11.008118 11.108751 10.60438 11.251627 11.168887 11.243439 10.898273
1368192_at 4.6019444 4.970111 4.6236625 4.73451 5.026947 4.973491 4.857337 4.8788486 5.024956 4.9186163 4.908489 4.7074165
1368193_at 5.0548167 5.2102757 5.2509217 5.1148405 5.135809 5.2123194 5.1852827 5.2281184 5.355307 5.4391055 4.973735 5.5654607
1368194_at 4.5375376 4.5407643 4.5497856 4.517563 4.6119933 4.532178 4.398883 4.6749697 4.6079545 4.6584406 4.4494123 4.616581
1368195_at 6.9715734 6.624743 7.0007553 6.425366 6.9552712 6.4645553 6.225815 6.507617 6.4167857 6.4188886 6.6477695 6.7363133
1368196_at 4.8713856 5.0322084 5.4119716 5.091291 5.023592 4.994064 5.1483517 5.0225496 5.3590446 5.1049457 5.1002994 5.1876903
1368197_at 4.1760254 4.031284 3.806278 3.9482841 3.8682756 3.8107915 4.1612477 4.051025 4.0050225 3.905629 3.8700526 4.183457
1368198_at 4.5815926 4.3642955 4.7742414 4.5219913 4.1784196 4.7369237 4.6468983 5.1335406 4.4602084 4.6149883 4.689116 4.708783
1368199_at 8.8766575 8.749214 9.136116 8.600285 8.907299 8.924316 8.78697 8.768975 8.948008 8.91856 8.8975525 8.992485
1368200_at 5.3832483 5.414093 5.982089 5.516515 5.2438726 5.1895866 5.040884 6.1272326 5.213915 5.2361336 5.3051143 5.300948
1368201_at 6.2665296 6.1257615 6.154834 6.1918283 6.27777 6.2235794 6.1185083 6.015896 6.1758847 6.2787676 5.814529 6.1818743
1368202_a_at 8.526077 8.627928 8.240464 8.39106 8.149124 8.309957 8.369933 8.522138 8.118459 8.521763 8.400003 8.326758
1368203_at 5.036683 5.1765914 5.1972885 4.9270945 4.9281044 4.9140306 5.1731853 5.4491405 5.13939 5.2079406 4.9424677 5.116574
1368204_at 6.424756 6.6143765 6.782029 6.8696 6.4993734 6.269417 6.362752 6.502902 6.7215595 6.531271 6.276307 6.2713375
1368205_at 13.765433 13.808868 13.588869 13.639064 13.747114 13.689449 13.680292 13.611021 13.669536 13.666359 13.67473 13.681156
1368206_at 9.155067 9.064161 9.169983 9.111439 9.143967 9.255346 9.114319 8.619204 9.003826 9.128936 9.414381 9.07659
1368207_at 6.75184 6.2361884 6.643776 6.5962853 6.26532 6.991466 6.598369 6.2435927 6.7543516 6.732468 6.6570783 6.471862
1368208_at 6.193507 6.3253775 6.2819066 6.034787 6.682863 6.5164995 6.0825095 5.6455803 6.4536524 5.775112 6.290308 6.4188876
1368209_at 5.8514433 5.9658675 6.146294 5.993623 6.019165 5.890657 5.9487143 5.6483526 5.998253 5.8672876 5.8446393 6.0930204
1368210_at 4.4908075 4.2698402 4.676428 4.845977 4.561945 4.3594313 4.887554 4.7767916 4.5073633 4.477665 4.5295343 4.497593
1368211_at 12.582325 12.546015 12.579052 12.622182 12.563453 12.550768 12.55733 12.677066 12.483814 12.536363 12.453192 12.495418
1368212_at 8.4731655 8.727355 8.408432 8.184975 8.316359 8.262025 8.297362 8.777004 8.332861 8.455765 8.457477 8.63189
1368213_at 9.37085 9.372855 9.333507 9.3456745 9.522786 9.445488 9.481371 8.964225 9.600713 9.699989 9.621634 9.498146
1368214_at 7.9784036 7.6408296 7.8130665 7.8562574 8.066673 8.046175 7.8657756 7.739524 7.860506 7.9667997 7.686555 7.9044924
1368215_at 10.190235 10.230295 10.011967 9.983102 10.142201 9.996232 10.18824 10.120417 9.996063 9.982865 10.11213 10.147358
1368216_at 9.721118 9.715735 9.535243 9.515161 9.511928 9.645316 9.672601 9.236607 9.567786 9.470539 9.436229 9.540745
1368217_at 8.2934475 8.390899 8.333862 8.069009 8.236733 8.415768 8.264681 8.215843 8.340409 8.417334 8.530278 8.362915
1368218_at 5.469739 5.7842045 5.5446997 5.679529 5.6068144 5.53619 5.997233 5.593304 5.3724947 5.596383 5.6422033 5.5197573
1368219_at 6.877483 6.645672 6.548228 6.467003 6.6602545 6.8000646 6.9780087 6.5050898 6.533081 6.307492 6.3658524 6.548923
1368220_at 9.390465 9.410092 9.372678 9.137756 9.336646 9.576734 9.354346 9.171123 9.375557 9.466583 9.598164 9.188093
1368221_at 9.960768 10.190451 10.242571 10.134012 10.065033 10.31493 10.342003 10.458521 10.104063 9.72023 9.792246 10.005476
1368222_at 5.3122964 5.6715198 5.518741 5.422832 5.791389 5.7311816 5.910632 6.9922686 5.382335 5.5731673 5.488361 5.6967154
1368223_at 7.325176 7.5432367 7.587489 7.192296 7.659414 7.789623 7.0470943 7.958021 7.7931542 7.7302117 7.836093 8.110276
1368224_at 13.30809 13.382751 13.546511 13.443243 13.6925335 13.381876 13.529318 13.384587 13.577255 13.322199 13.5332 13.526071
1368225_at 7.5767884 7.7003293 7.3686867 7.2671285 7.3698864 7.5819764 7.6573625 7.3461637 7.60919 7.592359 7.5234404 7.5241303
1368226_at 8.472661 8.347412 8.360905 8.455359 8.097057 8.411272 8.50814 7.996416 8.1055155 8.752062 8.178896 8.328818
1368227_at 9.155989 7.781461 8.613655 8.895445 8.807327 8.698765 8.758282 8.544771 8.352461 9.223227 9.078995 9.243462
1368228_at 8.3092165 8.351442 8.087965 7.9636593 8.364527 8.204522 8.335983 8.656106 8.20875 8.334285 8.325393 8.648221
1368229_at 7.0937243 7.315735 7.009793 6.8798714 6.9442964 6.96735 6.902483 7.018394 6.899129 6.8778296 6.8033257 6.9604893
1368230_a_at 9.469643 9.523565 9.441263 9.655186 9.411686 9.613806 9.502222 8.908312 9.456234 9.498691 9.5360565 9.549126
1368231_at 7.0132146 6.7590938 6.7479353 6.8474817 6.6423993 6.5547028 6.7885227 7.237164 6.7918777 6.6368036 6.6063356 6.671386
1368232_at 8.64163 8.715374 8.547546 8.544131 8.437336 8.629666 8.532705 8.281674 8.401459 8.762091 8.649158 8.693478
1368233_at 8.543577 8.386896 8.254804 8.317451 8.227251 8.386858 8.272457 7.898755 8.214526 8.306974 8.474001 8.459265
1368234_at 8.612835 8.4055605 8.527364 8.40364 8.862099 8.44185 8.655015 8.136002 8.350935 8.7802305 8.702316 8.710246
1368235_at 7.9138403 8.163143 8.151119 8.049044 8.213753 8.091767 7.8437123 7.7960634 8.2347555 8.041174 8.044578 8.1081915
1368236_at 4.0748715 4.2583647 3.9491873 4.538719 3.9996223 3.7531955 4.109563 4.0612526 3.9988425 4.0307865 3.8912592 4.0568953
1368237_at 4.702775 4.6981573 4.6751475 4.913233 4.3917556 4.772679 4.6934876 4.752036 4.745279 4.736917 4.803613 4.569883
1368238_at 4.9114914 4.7691674 4.866796 4.812223 4.804679 5.0760984 4.871147 4.9276357 4.7855096 5.118565 4.994513 4.88873
1368239_at 8.879243 8.903949 8.485787 8.625105 8.854266 8.596574 8.605725 8.22025 8.744415 8.422391 8.098907 8.476396
1368240_a_at 4.6185193 4.874431 4.7838974 4.9045544 4.593537 4.230329 4.471862 4.731324 4.828231 4.2881656 4.5213575 4.7189384
1368241_a_at 8.810999 8.961819 8.858078 8.875105 8.696714 9.151522 8.602219 8.6590805 8.669262 8.890587 8.934025 8.883093
1368242_at 4.7444925 4.864743 4.96762 5.1362906 4.59097 5.1918917 4.723633 4.675379 5.0823135 5.086898 5.0128903 4.8201685
1368243_at 4.6019974 5.2537947 5.1931515 5.1998253 5.201694 5.167164 5.6346645 5.053127 5.2503023 5.153242 5.2192674 4.994953
1368244_at 10.834131 10.737213 10.578375 10.445028 10.7245035 10.573668 10.500282 10.549059 11.078261 10.755519 10.61686 10.707729
1368245_at 12.512324 12.461909 12.972489 12.613227 12.868281 12.870724 12.882606 12.439435 12.61085 12.591749 12.493029 13.029341
1368246_at 5.264162 5.26432 4.9512157 5.4643044 5.449186 5.139847 5.304789 5.123331 4.3188543 5.098332 5.1923285 5.0050945
1368247_at 6.056865 6.2112713 6.431153 5.7012477 6.7569175 7.6663413 5.9249325 6.2035193 6.917509 6.021864 6.834516 6.7771187
1368248_at 6.6405516 6.559985 5.769066 5.6306925 6.3164473 6.209159 5.755698 6.386886 6.3402796 6.1763344 6.774864 6.0776143
1368249_at 9.850857 10.450406 10.181914 8.939054 9.988728 9.800176 9.429737 9.559912 10.203744 9.590801 10.076836 10.297046
1368250_at 4.4822493 4.4777517 3.996789 4.504861 4.368517 4.1213264 4.459668 4.0735874 4.302517 4.394248 4.071864 4.2653103
1368251_at 5.6754537 5.477676 5.621264 5.6877866 5.4348755 5.488547 5.397806 5.72093 5.633173 5.6904507 5.6621733 5.8990345
1368252_at 3.6466289 3.6738143 3.8408184 3.7046556 3.475528 3.7545161 3.5840833 3.5981798 3.57386 3.43258 3.6399164 3.5321817
1368253_at 12.370321 12.434281 12.440426 12.585259 12.53648 12.309902 12.490046 12.272399 12.405863 12.495107 12.42343 12.479447
1368254_a_at 4.684539 4.8842773 5.1553993 5.137088 4.809086 4.8605804 5.0542917 5.5412617 4.592762 4.4505053 5.124737 5.10353
1368255_at 4.2533784 4.184439 4.320274 4.4227705 4.4371305 4.612197 4.327437 4.1526227 4.3377767 4.1179185 4.345168 4.4585557
1368256_at 3.5594256 3.5272322 3.7190142 3.4047925 3.561518 3.422719 3.7435243 3.4921703 3.5493267 3.6182573 3.5231106 3.4570708
1368257_at 3.9733424 3.9139128 4.053564 4.112821 3.9693015 3.6436133 4.0731955 4.199251 4.0745764 4.0529766 4.007041 3.8471441
1368258_at 5.482519 5.307295 5.5606294 5.570606 5.3382525 5.3035154 5.165565 5.5131106 5.493882 5.192302 5.247225 5.3919845
1368259_at 7.644625 7.819705 7.7475066 7.5041966 7.6744766 8.015604 7.6256623 8.047353 7.638381 7.9582872 7.945734 7.827339
1368260_at 5.002818 5.6946235 5.5467505 5.427001 5.6792583 4.536816 5.2206697 5.153505 5.234377 4.9995 5.217209 5.4835577
1368261_at 4.7700534 4.583788 4.7325654 4.530878 4.448708 4.3587666 4.518553 4.7332554 4.370196 4.5381136 4.3614774 4.491327
1368262_at 6.772883 6.867642 6.7549777 6.468928 6.6616225 6.8836083 6.260972 6.7627835 6.6773267 6.8729405 6.5272155 6.6616225
1368263_a_at 3.7686424 4.0174665 4.1291313 3.994198 3.7267425 3.9348168 4.0008874 4.35223 3.8078802 3.9122496 4.218698 3.958047
1368264_at 7.560555 7.5014133 7.477395 7.339164 7.333292 7.1180716 7.187291 6.8768964 7.6612153 7.3806877 7.518296 7.3523703
1368265_at 9.286685 9.252108 9.326718 9.237748 9.461811 9.292858 9.544625 8.9093075 9.266443 9.398166 8.63396 9.375637
1368266_at 13.474663 13.38535 13.368424 13.28057 13.468523 13.399669 13.419207 13.399064 13.418493 13.371172 13.340675 13.574999
1368267_at 8.0990505 8.033849 8.051735 7.992011 7.8096566 7.8082476 8.098479 7.8591976 7.8622417 7.957446 7.9725046 7.7216473
1368268_at 7.1797967 7.248354 7.552411 7.275415 7.237032 7.505506 7.279639 7.0412607 7.3973227 7.4418154 7.3432927 7.323325
1368269_at 3.7106462 3.5503898 3.6859794 3.8213096 3.5280042 3.5693316 3.7460308 3.8269954 3.5735552 3.5458837 3.4478097 3.627567
1368270_at 8.235678 8.623957 8.1103325 8.551388 8.059147 8.28636 8.254274 7.694766 8.224262 8.423943 8.367699 8.113171
1368271_a_at 5.5163326 5.1724825 4.410593 5.3967724 4.9425735 5.9689655 5.38437 4.6352196 5.7312613 5.8760204 5.529286 6.184003
1368272_at 10.450642 10.71997 11.374551 10.418411 11.145296 10.777325 10.767741 10.538938 10.980059 10.093408 10.186222 11.272982
1368273_at 9.429557 9.400513 9.316175 9.412481 9.290434 9.511681 9.603054 9.25717 9.459375 9.432482 9.317865 9.351044
1368274_at 8.36877 8.555138 8.583636 8.457297 8.550876 8.449716 8.495821 8.273203 8.622974 8.600074 8.575551 8.567696
1368275_at 10.580725 10.286275 10.236433 10.389659 10.036274 10.928727 10.63575 10.687168 10.02563 10.807394 10.905437 10.835803
1368276_at 7.138098 7.434703 7.51929 7.132027 6.964622 7.3409643 7.063074 7.466985 7.2884893 7.2015553 7.2677703 7.430044
1368277_at 8.896081 8.891209 8.841833 8.732019 8.741158 8.927428 8.633759 8.672034 8.4058485 8.861981 8.730879 8.860187
1368278_at 7.1382914 7.047879 6.9258337 6.6930737 6.5644555 6.415549 6.500808 6.6553755 6.938532 7.037062 7.3072076 6.7874722
1368279_at 5.110102 5.0970135 4.8642297 4.8953424 4.998909 5.123168 4.51205 4.771831 4.8476496 5.2712903 5.010819 5.2172546
1368280_at 12.503564 12.734081 12.515639 12.643314 12.5405855 12.616767 12.532082 12.673834 12.552937 12.506359 12.580806 12.570765
1368281_at 5.413457 5.5368986 5.641824 5.78647 5.534877 5.542038 5.6680236 5.9889145 6.019311 5.8021617 5.8314834 5.586087
1368282_at 4.631376 4.7030168 4.7761807 4.605074 4.5300255 4.50416 4.4343967 4.4988585 4.806238 4.43749 4.3362036 4.7034883
1368283_at 11.372891 11.586854 11.680561 11.518103 11.427399 11.404395 11.558489 11.615512 11.322802 11.691753 11.326011 11.338661
1368284_at 8.186983 8.000153 7.776304 7.9378653 7.905042 8.173735 7.811402 8.072117 8.142338 7.565918 8.075886 7.5662947
1368285_at 5.3168116 5.1633415 5.0213733 5.2850084 5.329899 4.8015194 5.466944 4.782501 4.984479 5.1994996 4.9703765 5.0551615
1368286_at 7.0160995 7.178412 7.2426996 7.172651 6.9524274 7.0559034 7.0039015 7.0225034 7.020567 7.1453934 7.220156 6.8969874
1368287_at 4.7453485 4.58891 4.424699 4.5934086 4.442216 4.759926 4.5180726 4.778292 3.9845963 4.4879804 4.038368 4.9403014
1368288_at 14.43911 14.436409 14.414748 14.426149 14.4596615 14.376108 14.357082 14.454689 14.393989 14.359901 14.394727 14.43911
1368289_at 11.799563 12.241974 12.007864 11.983895 12.2334585 11.548914 12.114147 12.149964 11.664845 11.953238 11.873399 12.007303
1368290_at 4.3049455 3.7385952 3.9873052 3.8698683 3.844803 4.1178756 3.953665 3.745839 3.8629844 3.9018707 3.6482434 3.7222116
1368291_at 8.569065 8.211987 8.889868 8.646082 8.989888 8.773333 8.987267 9.406776 8.938005 8.604454 8.498381 8.464993
1368292_at 6.92787 7.036493 7.30694 7.32335 7.2833977 7.0033336 7.091653 7.2714276 7.0848327 6.8120403 6.9868174 7.1241975
1368293_at 5.9239006 6.2464733 5.9605775 6.2169113 6.0390654 5.8601875 6.2066755 6.5204654 5.9082375 6.054614 5.9724264 6.0202127
1368294_at 10.8518305 10.89593 11.022336 11.116143 10.881599 11.038048 10.738214 10.656389 11.050402 11.056813 11.043202 11.020735
1368295_at 9.739107 9.731277 9.455694 9.454983 9.528339 9.551521 9.814472 9.638929 9.574953 9.430187 9.552227 9.404591
1368296_at 8.9009495 8.924301 8.354807 8.485 8.58197 8.465705 8.907849 9.382096 8.627796 8.164902 8.705354 8.738421
1368297_at 5.300846 4.7992253 4.7022448 4.4788766 4.740625 4.433801 4.7738705 4.823196 4.6665535 4.4931855 4.5410504 4.4012136
1368298_at 5.491062 5.4717517 5.5260925 5.7063136 5.3302636 5.359801 5.373228 5.663441 5.6876683 5.845169 5.5990696 5.6712403
1368299_at 3.947137 4.154836 4.2881904 4.1407204 3.964165 3.899175 3.9730992 3.9965587 3.9872403 3.8873916 3.9960978 3.9898396
1368300_at 5.577412 5.774774 5.753221 5.784344 5.4878445 5.2004914 5.8271794 5.7287784 5.5806713 5.4784164 5.3902483 5.558405
1368301_at 6.1715474 6.054351 6.165483 6.0785003 6.0570335 6.257922 6.148072 5.955864 5.7573605 6.0852056 6.245241 5.9350185
1368302_at 5.104219 5.081856 5.0173097 5.2688417 4.903946 4.8886356 5.170698 5.1245127 4.8833776 4.8744307 4.9580708 4.916953
1368303_at 8.063409 8.320761 7.3293543 8.132691 7.909478 7.3046474 8.387461 7.8166857 7.120514 8.012684 7.337096 7.584802
1368304_at 11.489492 11.523743 12.258315 11.669057 12.026975 11.974272 11.415409 12.272031 12.109536 11.692356 11.693787 11.912194
1368305_at 8.933437 8.68145 8.850538 8.704302 8.884529 8.829487 8.4360485 8.466543 8.648531 8.559984 8.6555195 8.68605
1368306_at 5.7818966 5.492121 6.088936 5.5478873 5.823461 5.6548567 5.8200145 6.4764338 6.1135917 5.930219 6.2202477 6.10938
1368307_at 6.258879 6.367778 5.974814 6.505531 6.1491213 6.4774637 6.410473 6.423196 6.5841084 6.6982694 6.3035955 6.3057547
1368308_at 8.377341 7.240626 7.4268355 7.0564036 7.031595 5.858653 8.272088 8.865055 6.74849 9.18993 8.63138 6.8537083
1368309_at 7.963434 8.035253 8.067384 7.911484 7.9221516 7.9193616 7.803213 7.4583054 7.791988 8.022617 8.011095 7.9670215
1368310_at 5.6058803 5.7990494 5.826533 5.6979427 5.639583 5.5872636 5.8481174 5.702676 5.834237 5.784192 5.6947174 5.6059422
1368311_at 9.257447 8.994185 9.378184 8.91446 8.969871 8.6033745 8.706078 7.9015555 9.013687 8.564819 8.771246 8.46499
1368312_at 5.0697174 4.699438 5.254766 5.184864 4.955418 5.1599255 5.342824 4.95617 4.8025117 4.6482444 5.0600104 4.9206777
1368313_a_at 4.3284025 4.660661 4.9608574 4.6553593 4.2546153 4.4924226 4.5132256 4.59524 4.268335 4.4963884 4.324639 4.577511
1368314_at 10.212052 10.061249 9.88092 10.184517 10.059032 10.072258 10.04327 10.359209 10.077942 10.293354 10.220503 10.213837
1368315_at 6.57893 6.7366066 6.5755577 6.7451277 6.7206306 6.138184 6.941741 6.7928915 6.3750052 6.9122076 6.4497733 7.076473
1368316_at 11.313013 11.465263 11.279419 11.317013 11.614046 10.986431 11.393772 11.112568 10.932297 11.155039 11.301543 11.456795
1368317_at 5.0422044 4.946922 4.942256 5.2551985 4.874541 4.9692736 5.4304433 5.067445 4.8503284 5.1210985 4.81794 5.185282
1368318_at 7.883442 7.7456956 7.637594 7.022215 7.275564 7.2420745 7.1850843 7.2545295 7.231246 7.4781346 7.737844 7.122676
1368319_a_at 4.7257204 4.7772837 4.569435 4.6430445 4.6043606 4.517867 4.7954235 5.137491 4.78232 4.2385645 5.2040997 4.7681828
1368320_at 5.088998 4.5144 5.402633 5.155275 4.741293 4.7181764 4.9896917 4.8962865 5.286826 4.594182 4.8103237 4.8617325
1368321_at 8.076655 6.8512654 7.4499917 6.4641957 7.134208 6.5323353 6.986109 6.77128 6.2590075 6.8094845 7.5413785 8.512346
1368322_at 7.9226713 8.316137 8.224271 7.9336004 7.9413414 8.265141 8.235534 7.678213 8.021435 8.0464115 7.774789 7.9043417
1368323_at 8.126439 8.371098 7.9537997 7.9257817 7.9502006 8.04174 7.928094 7.889437 7.702351 8.333452 8.234333 8.059408
1368324_at 5.570188 5.636291 5.377382 5.5618753 5.8504963 5.2666836 5.316557 5.6267962 5.2484307 5.4440756 5.3589506 5.405232
1368325_at 7.777706 7.82646 8.073078 7.5764856 7.9553194 7.630313 7.9459257 8.4111 7.8757114 7.514522 7.274314 7.8516345
1368326_at 7.064396 7.056069 7.2135262 6.8897796 7.0461073 7.5603504 6.857235 7.3517556 7.2366743 7.2783117 7.5482173 7.4422817
1368327_at 5.535061 6.005394 6.102898 6.0585303 6.047635 6.0079846 5.9405365 6.034271 6.0187893 5.7243977 6.1254253 5.8825536
1368328_at 9.544494 9.301135 8.994076 9.293509 9.198063 8.955964 8.872509 9.034785 9.532291 9.293131 9.097477 8.9801855
1368329_at 5.5374727 5.36971 5.6616726 5.3423166 6.014001 5.132597 5.7076874 5.7194633 5.432435 5.462677 5.6361675 5.661335
1368330_at 7.588953 7.4989047 7.21923 7.3065586 7.4785147 7.3422236 7.433213 6.8433495 7.138494 7.4411883 7.306777 7.3276925
1368331_at 11.995512 11.966344 12.00364 11.976323 12.067286 11.846985 11.835385 11.94592 11.815352 11.874654 11.736859 11.972651
1368332_at 6.9368973 7.36098 6.5910025 7.0880737 6.884137 7.9315214 6.677576 6.9699497 7.6418495 7.157881 6.948185 7.212381
1368333_at 4.5399613 4.644343 4.8018265 4.6477757 4.580685 4.7206216 4.6838136 4.9020147 4.675131 4.4154987 4.7931557 4.64332
1368334_at 7.3412275 7.4388914 7.008752 6.950103 7.460736 7.1753488 7.2943835 6.618076 7.34608 7.45923 7.618019 7.228771
1368335_at 14.129898 14.002931 13.89437 14.094419 13.86807 14.083431 14.014339 13.556605 13.898964 13.977275 14.011278 14.007829
1368336_at 11.568646 11.550267 11.795127 11.86501 11.505029 11.761434 11.686067 11.488183 11.55021 11.782149 11.893393 11.541765
1368337_at 6.239389 5.833849 6.033203 6.092838 5.8878193 6.177451 5.772283 6.005084 6.1247377 5.840135 6.4489207 6.044957
1368338_at 4.603303 4.4202795 4.5430803 5.1392365 4.7615848 4.692742 4.5941443 4.491481 4.7418528 5.9262176 5.457003 4.72601
1368339_at 4.9221816 4.7014728 4.861543 4.636188 4.7494006 4.804694 5.0291095 4.645464 4.766731 4.5195646 4.666371 4.911252
1368340_at 7.9986033 8.217588 8.075116 7.9898353 8.220627 8.232006 8.009841 7.747224 7.953762 7.849036 7.800122 7.8066998
1368341_at 8.034226 8.184447 8.000951 8.124951 7.995089 8.11514 8.177678 7.6862574 7.539827 8.057895 8.337913 8.103773
1368342_at 4.197101 4.3339205 4.2655077 4.5609965 4.4549265 4.5505276 4.3548584 4.561494 4.6827073 4.185997 4.463089 4.179594
1368343_at 5.271736 5.161722 5.3696976 5.461141 5.489924 5.1645746 5.360277 5.4533153 5.4976053 5.4206047 5.558627 4.894739
1368344_at 3.7880287 3.7197099 3.6342988 3.470346 3.7176943 3.7937884 3.5744371 3.6120563 3.7298725 3.8626842 3.5434182 3.581235
1368345_at 4.406375 4.3998184 4.59418 4.475026 4.463706 4.428586 4.6491833 4.668988 4.181262 4.4053993 4.3743095 4.421006
1368346_at 7.172857 7.2266684 6.715019 6.876729 6.7944713 7.00936 6.8418036 6.523862 6.976947 6.913859 6.505887 7.0716877
1368347_at 5.2667 5.1429386 5.333069 5.368146 5.338337 5.0135 5.04685 5.0901537 4.6769347 4.969451 5.1933513 4.9807467
1368348_at 4.279593 4.5435734 4.247127 4.443968 4.3173623 4.0959334 4.1787486 4.5013785 4.106882 4.376399 4.6613154 4.5191994
1368349_at 5.8482013 5.6139765 5.8361826 5.916341 5.9132004 5.7401037 5.7157106 5.8456416 6.0148077 5.5091295 6.136397 5.8749003
1368350_at 3.4736524 3.6828334 3.8147726 3.4679077 3.4398212 3.7283647 3.6781063 3.6395588 3.7121205 3.532588 3.5839899 3.614499
1368351_at 6.13342 6.400661 6.2113733 6.56435 6.5304074 6.30524 5.9382987 6.6884484 6.200058 6.3541317 6.5396247 6.4715652
1368352_at 4.7860136 4.6533794 5.3616457 4.4739027 4.859016 5.0071545 4.8108997 4.4152303 4.849718 4.955574 4.445406 4.670293
1368353_at 4.8629827 4.8632383 4.749566 5.2366514 5.5711074 5.3863606 5.425123 5.574608 5.1880116 4.901313 4.945075 5.3855114
1368354_at 10.573558 10.553105 10.620621 10.810854 10.707389 10.477398 10.595239 10.061226 10.362206 10.834845 10.937023 10.802016
1368355_at 4.892279 5.0309296 4.6051464 5.1004324 4.703224 4.652896 4.8502183 4.859121 4.4850416 4.709421 4.649362 4.9318495
1368356_a_at 9.794005 9.737128 9.692516 9.507845 9.879317 9.836645 9.574746 9.7883005 9.556256 9.403726 9.585913 9.743922
1368357_at 5.7123804 5.9350643 5.837647 6.0351954 6.022981 5.823952 6.221534 6.461037 6.0567346 6.180718 6.075822 6.164701
1368358_a_at 3.666472 3.984602 3.6087265 3.823574 3.648581 3.838559 3.510552 4.0008974 3.758891 3.724733 3.8371882 3.7150288
1368359_a_at 4.2253475 4.2963986 4.32687 4.435885 4.39885 4.574395 4.5674024 4.4115543 4.311344 4.168525 4.445321 4.3194346
1368360_at 13.765717 13.771145 13.688369 13.645401 13.699219 13.715875 13.723109 13.849244 13.655812 13.699878 13.639834 13.663665
1368361_a_at 8.333539 7.847145 8.170377 8.024199 8.315663 8.403952 8.204779 7.6659703 8.244179 8.232239 7.9919066 7.924945
1368362_a_at 11.16431 11.1898155 10.962132 11.040423 11.121475 11.074246 11.033176 10.575563 11.067429 10.97853 10.938816 10.843805
1368363_at 3.9947343 4.3192844 4.6910887 4.226491 3.8925457 3.9972796 3.6850247 3.975662 3.9108677 4.15555 3.831239 4.041512
1368364_at 4.744713 4.5433908 4.710394 4.833041 4.640495 4.173756 4.8031707 4.9468513 4.7617908 4.8699007 4.82543 4.385409
1368365_at 12.307652 12.2249565 12.140247 12.235721 12.059856 12.218268 12.30922 12.268842 12.24265 12.304757 12.153152 12.06773
1368366_at 5.2553854 5.3668613 5.3235445 5.413493 5.467784 5.507184 5.2386537 5.097168 5.4194384 5.424526 5.372031 5.3159366
1368367_at 5.6853733 5.4842176 5.654788 5.836342 5.5933604 5.973093 5.80505 5.502185 5.6668596 5.3639145 5.794654 5.764413
1368368_a_at 10.39912 10.50037 10.480562 10.15086 10.380401 10.50768 10.492013 9.980462 10.227634 10.312829 10.406437 10.172164
1368369_at 4.599621 4.5428333 4.7044187 4.946268 4.59145 4.4039245 4.939169 4.7505226 4.7366953 5.0175333 5.413602 4.700203
1368370_at 5.7805777 5.7747865 5.6037664 5.4919186 5.112439 5.9387393 5.864154 5.309335 5.4755917 5.9440794 5.2399254 5.638283
1368371_at 5.655633 5.039198 5.241728 5.582876 5.1850843 5.107071 5.0986195 5.2207394 4.994042 5.2544575 5.651248 5.1929274
1368372_at 8.056222 7.9040117 7.187934 7.236037 8.462953 8.3508005 7.416856 7.1914406 8.85574 7.843121 8.537799 8.341093
1368373_at 4.6692696 4.3103724 4.503583 4.404788 4.2254148 4.6615524 4.4699607 4.301232 4.2749114 4.3901277 4.512791 4.334043
1368374_a_at 5.9409747 5.9713025 6.0507426 5.9826846 6.0439787 5.9839797 5.747618 6.41812 6.282718 6.463474 5.7404714 6.095477
1368375_a_at 4.8681917 5.227845 5.2767467 5.0996866 5.289937 5.1172247 5.222166 5.800495 4.878071 4.949435 4.791588 4.706566
1368376_at 7.900153 9.936026 9.336485 7.4665623 10.126752 9.785152 7.580499 5.030262 10.487397 8.223104 9.532034 10.25913
1368377_at 4.6798544 5.103396 5.2061915 5.3203154 5.5795135 5.3474097 5.59101 5.4935102 5.7988153 5.1538925 4.9432125 5.2164836
1368378_at 11.736948 11.619077 12.051692 11.809091 11.920975 11.81364 12.442087 11.881493 11.886975 12.352285 12.058657 12.258831
1368379_at 8.53705 8.7096 8.328077 8.47451 8.296541 8.6086445 8.45326 8.068363 8.170393 8.228763 8.371927 8.546513
1368380_at 14.194513 14.190227 14.16299 14.13827 14.177639 14.090499 14.09891 14.101633 14.187263 14.11608 14.098745 14.1203165
1368381_at 5.456374 5.0655017 5.3021092 5.4152155 4.9814024 5.106484 5.074847 5.3893504 5.1875753 5.344104 5.349398 5.2830763
1368382_at 5.310806 5.0461016 5.2318254 5.1146607 4.7934237 5.3691754 5.218917 5.5009885 4.7479405 4.9352007 5.145025 5.0471506
1368383_at 5.846795 5.752903 5.9848313 6.0290775 5.8136215 6.113532 5.9891343 6.0978155 5.8562474 6.08138 6.029116 6.1739225
1368384_at 4.2672477 4.2158027 4.1531243 4.6250625 4.2790585 4.2546744 4.250447 4.3858237 4.5124784 4.2492785 4.3882837 4.261685
1368385_a_at 9.1593275 9.299163 9.10178 9.167531 9.135265 9.286855 9.030934 8.8589945 9.205019 9.040335 8.848913 9.052107
1368386_at 9.435881 9.411721 9.581039 9.2663145 9.349577 9.593461 9.268438 9.699526 9.657205 9.515224 9.320093 9.433872
1368387_at 11.556617 11.537417 11.443945 11.708393 11.327108 11.284556 11.527385 11.385753 11.55682 11.513737 11.201436 11.299728
1368388_at 4.988312 5.3790846 4.9506283 5.3879194 5.014762 5.6304426 5.4433517 5.389125 5.5779705 5.269251 5.227084 5.209893
1368389_at 9.964674 9.691643 9.457972 9.469053 9.232243 9.580841 9.5325165 8.805492 9.558487 9.618784 9.353452 9.299091
1368390_at 9.113995 9.19501 9.042244 8.96195 9.077642 8.9470825 8.935811 8.793018 8.8854885 9.118348 8.857885 9.052832
1368391_at 4.5255194 4.4878235 4.9057713 4.811342 4.3446608 4.6706734 4.360462 4.780998 4.4963303 4.56553 4.7146516 5.0402718
1368392_at 6.7014837 6.2789354 6.796461 6.593187 6.5306854 6.5046177 6.3977413 7.041696 6.457123 6.3972626 6.7703676 6.627668
1368393_at 6.279567 6.4933977 5.9808564 5.9211693 6.5771594 5.938305 6.6681333 6.6137753 6.43916 6.4800615 6.209471 6.389452
1368394_at 5.504033 5.809766 5.814749 5.636013 5.7256985 5.7311373 5.81455 6.0795135 5.9021 5.786108 5.739643 5.672552
1368395_at 5.251157 5.081523 4.783989 5.021785 4.9781423 5.6353617 4.892235 5.212743 5.2060776 5.644575 5.136385 5.7047977
1368396_at 5.3048077 5.4945536 5.2505054 5.477691 5.2593517 5.0490675 5.6548543 5.4503837 5.55272 5.5305333 5.3892126 5.313538
1368397_at 12.956752 12.851731 12.786503 12.9281025 13.055756 12.76544 12.7176075 13.335634 12.960328 13.149378 13.191233 13.005636
1368398_at 4.723267 4.3986793 4.951039 4.8873143 4.854144 4.959125 5.0252404 4.4910474 5.177616 4.6788144 4.8653655 5.1974406
1368399_a_at 12.008543 11.976236 11.68069 11.760145 11.991873 11.988625 11.769926 11.600651 11.915809 11.79085 11.578398 11.733847
1368400_at 9.706404 9.491564 9.540863 9.388208 9.451763 9.367061 9.370253 9.105494 9.215475 9.451725 9.235296 9.6198845
1368401_at 4.3560843 4.4838552 4.3701487 4.4840574 4.6705894 4.431615 4.3014584 4.659906 4.202305 3.875799 4.4817657 4.473112
1368402_at 9.360261 9.356466 9.237193 9.038817 9.043525 9.258111 9.257545 8.932148 9.052799 9.436441 9.156277 9.255996
1368403_at 8.880251 9.027289 8.979817 8.413507 8.954961 8.78103 8.687101 8.841395 9.015115 9.017392 8.550486 8.626334
1368404_at 4.6616526 5.069861 5.0161576 5.2317543 5.4898386 5.4715514 4.4828377 4.5757833 4.4369793 5.338062 4.7727447 5.086186
1368405_at 7.9192624 7.7387214 8.050268 8.097885 8.0152645 8.071825 7.8496685 7.741441 8.03674 7.931666 7.951679 7.8365197
1368406_at 4.395228 4.67833 4.488416 4.3762565 4.3998218 4.3062224 4.334353 4.4001565 4.297347 4.4119716 4.39494 4.377155
1368407_at 5.7711687 5.6617813 5.4740477 5.538619 4.9986115 5.644306 5.851483 4.9024744 5.321183 5.389682 5.6794767 5.0348635
1368408_at 4.887307 4.8788576 4.533636 4.4062567 4.6230536 4.522707 4.2415333 4.6326942 4.8113127 4.4945393 4.5140276 4.6785603
1368409_at 10.269673 9.837758 10.228041 9.986347 10.545924 10.019207 10.149225 10.093439 10.039363 10.566183 10.20841 10.303712
1368410_at 7.322605 7.4803777 7.060186 7.2651854 7.187701 7.0023227 6.915033 6.674537 7.096833 7.0320196 6.956581 6.9260807
1368411_a_at 3.8154414 3.809846 3.9465 4.308646 3.9824839 3.923713 4.1094284 4.0121756 3.9061954 4.4354744 4.0548067 3.800161
1368412_a_at 5.46096 5.33168 5.0271335 5.546657 5.1909413 5.131389 4.958087 4.792472 5.415304 5.1308656 4.6832943 5.199189
1368413_at 5.5209556 5.0634003 5.461137 5.3776417 5.0485296 5.247652 4.9742374 5.528473 5.337235 5.511529 4.9574137 5.0833464
1368414_at 5.910085 5.5396366 6.0600214 6.3311114 6.1504297 6.373497 5.9012394 5.980996 6.095393 5.9383144 6.1514564 5.7910533
1368415_at 3.7071016 3.9286895 4.1604314 4.157626 3.9481854 3.923965 3.9668145 4.2324104 4.1869783 3.9329934 4.129654 3.9429932
1368416_at 3.9328372 3.80976 3.7640567 3.975678 3.9081848 4.1889114 3.8444874 3.9878879 3.918293 4.010413 3.7003803 3.7805433
1368417_at 4.674681 4.7227764 5.1148005 4.7646475 4.5538883 5.1819983 4.809716 4.754004 4.653829 5.0113764 5.2805214 4.594496
1368418_a_at 13.040056 13.086107 13.104652 12.990941 13.051985 13.166189 13.069564 13.435209 13.119819 13.111134 13.212921 13.091422
1368419_at 9.711501 9.447859 9.50497 9.172184 9.378311 9.041336 9.202091 9.508043 9.43508 9.1409645 9.211313 9.034916
1368420_at 13.3333845 13.346569 13.360346 13.285402 13.386298 13.462276 13.357769 13.643135 13.415449 13.384012 13.448995 13.399383
1368421_at 4.212351 4.0612564 4.3422585 4.0321 3.9420724 4.0562496 3.9111645 4.475811 4.104529 3.8512547 4.102309 3.9482443
1368422_at 7.008015 8.185224 7.0559244 6.6336875 6.948155 5.4742603 6.5668993 6.532949 7.0575895 7.315463 6.128665 5.7402086
1368423_at 5.185727 5.5368786 5.6000113 5.5444345 5.332569 5.2316093 5.7307496 5.7367754 5.4323473 5.6121254 5.4982777 5.6437373
1368424_at 7.9346094 7.624226 7.1431894 6.850578 7.6101475 7.4028606 7.4339294 7.3273406 7.509673 7.493563 7.6605277 7.0818267
1368425_at 5.0320706 4.823632 4.8976707 4.9472656 4.8840528 5.086818 5.019653 4.9056334 5.378265 5.1159744 4.9796042 4.8079867
1368426_at 11.50187 11.782082 11.783416 12.07499 11.353958 11.891214 11.228216 11.396077 11.128005 11.02013 11.551518 11.572344
1368427_at 8.149334 7.9407697 7.955614 7.74279 8.124729 8.180927 7.7334924 7.9097214 7.999894 8.085058 8.201372 8.148201
1368428_at 8.802141 9.101921 9.245911 8.96661 9.018961 8.747808 9.18185 9.010878 8.414488 8.674639 8.073509 8.785589
1368429_at 3.9109232 3.8005652 3.5249941 3.693272 3.6385207 3.4950552 3.6541777 3.6549144 3.6778436 3.6337547 3.643241 3.7403827
1368430_at 10.147428 10.091687 10.070202 9.933614 10.1221895 10.133101 9.876795 9.739446 10.003147 10.15709 10.199661 10.074436
1368431_at 11.735332 11.772587 11.610762 11.548687 11.734247 11.733875 11.732893 11.2619095 11.734435 11.708523 11.640913 11.665107
1368432_a_at 4.408623 4.4711113 4.444357 4.4712806 4.4933777 4.5569153 4.698718 4.6354237 4.34379 4.125189 4.5108147 4.5627384
1368433_at 9.803455 9.790369 9.809357 9.661605 9.726615 9.800369 9.8450775 9.954528 9.817001 9.868234 9.695493 9.872794
1368434_at 7.946171 7.5313935 7.5151067 7.519133 7.7330265 8.360166 8.015216 7.3380713 7.8435025 7.5862966 7.9923573 7.93359
1368435_at 11.619701 11.557239 11.547615 11.365479 11.273928 11.205463 11.099697 10.13212 11.538219 10.431483 10.868675 11.42404
1368436_at 9.823181 9.798887 9.605959 9.529453 9.551926 9.704519 9.557997 8.980873 9.560995 9.497404 9.490122 9.384949
1368437_at 5.2630625 4.933552 5.696952 5.029168 5.1457767 5.6826115 4.9932623 5.5032215 5.227953 5.0259748 5.5344305 5.317996
1368438_at 4.8342395 4.1467915 4.3257565 4.6708674 4.7683997 4.603896 4.534771 5.081622 4.4632688 4.520084 4.0176597 4.186534
1368439_at 6.09601 5.9623985 6.201776 5.947551 6.1746087 6.2926607 5.9108963 6.285106 6.3101444 6.2491274 6.2164826 6.206716
1368440_at 6.6120167 6.4539394 6.940943 6.590586 6.75832 6.954506 6.931714 7.1064296 7.3897533 6.000935 7.132501 7.1724615
1368441_at 5.7676764 6.4004226 6.0947165 6.360853 6.1805077 6.2461677 6.011172 6.349433 5.988379 6.775941 6.2886844 6.4249673
1368442_at 13.571711 13.551506 13.436923 13.435018 13.432112 13.443122 13.464393 13.463673 13.396583 13.331022 13.4149 13.480284
1368443_at 5.4689164 5.755981 5.7953477 5.746152 5.542552 5.5096893 5.6767564 5.8901563 5.478172 5.4866443 5.6760077 5.499537
1368444_at 8.926021 8.877893 8.844787 8.826308 8.890573 8.825696 9.008991 8.125624 8.769216 9.043285 8.799681 8.797464
1368445_at 5.4845786 5.733665 5.4571657 5.8314056 5.8386745 5.5199976 5.812986 5.9293027 5.4147224 5.798304 6.0468097 5.6143703
1368446_at 7.489257 7.8758163 7.2571893 7.0886135 7.5825024 8.072477 7.008139 6.909389 8.001224 7.549095 7.7343082 7.174832
1368447_x_at 7.376368 5.2917175 6.376453 6.979673 6.6019316 6.4600153 6.668668 6.436505 6.876698 6.1232057 6.1677365 6.476251
1368448_at 6.900365 6.8353453 6.750421 7.2860565 6.8260803 6.605765 6.87415 6.872135 7.0286927 6.9783235 7.1183896 6.830277
1368449_at 4.7802954 4.7249017 4.8095837 4.84157 5.062235 4.8368278 4.6423774 4.6996827 4.953252 4.738623 4.720576 4.6699467
1368450_at 5.084858 5.1869726 4.815033 4.9065933 4.5229416 4.5898447 4.395974 5.0087166 4.6550493 5.075472 5.0309744 5.1579704
1368451_at 6.032517 6.6457715 6.291494 6.6246643 6.454373 6.0812225 6.3029933 6.804941 6.389006 6.23402 6.3761754 6.5317492
1368452_at 9.327603 9.55791 9.56234 9.43369 9.488178 9.209502 9.614829 9.607181 9.509508 9.52204 9.176504 9.31218
1368453_at 11.128183 11.487067 11.1517 11.81707 11.315528 11.456573 11.738336 10.548255 11.2716255 11.556678 11.712942 11.416279
1368454_at 4.056669 4.3515835 3.9857044 4.049241 4.1999226 3.9424763 4.2903585 4.253628 4.0452623 4.196497 4.3705235 4.2203455
1368455_at 5.384175 5.5694695 5.4155474 5.4928856 5.349824 5.5681133 5.111862 5.4779043 5.3764844 5.3419256 5.268899 4.98014
1368456_at 3.9868176 3.8465412 4.08683 4.2755327 3.912315 3.9927297 3.8982165 4.2948265 3.8420897 3.960585 4.3339896 4.187601
1368457_at 3.7517002 3.985927 4.11052 3.9783213 4.082998 4.206399 4.038682 3.860208 3.8744483 3.9088578 3.990962 3.8514614
1368458_at 9.908502 10.632043 11.023446 9.246619 8.250283 9.031963 8.160042 9.970198 8.396772 10.2905 10.250495 9.601342
1368459_at 4.040257 4.438007 4.076605 4.127496 4.242789 4.09214 4.410211 4.1526933 4.274922 4.2095075 3.9249725 4.1138287
1368460_at 7.7843323 8.009367 7.5100164 8.46063 8.3676 7.8648396 8.629127 7.3514767 8.924163 7.673241 7.4760523 8.05845
1368461_at 11.640923 11.625167 11.420267 10.068516 11.496734 11.595918 10.711162 11.328358 11.53451 11.441794 10.832425 11.085945
1368462_at 5.631276 5.52124 5.5740623 5.721628 5.9701543 6.1058636 5.6746845 5.394861 5.7099857 5.7632074 5.7348785 5.352333
1368463_at 7.723732 7.8059444 7.547837 7.3920193 7.6460214 7.607464 7.712025 7.1623325 7.811101 7.7948847 7.7799177 7.50051
1368464_at 6.524207 6.1240873 5.7435875 6.240984 6.402418 6.4335165 6.5371346 6.1779103 6.6625967 6.7182727 6.409316 6.214237
1368465_at 3.5728996 3.7742562 3.6674485 3.7275467 3.5517268 3.688047 3.6765323 3.7709088 3.6414447 3.7463384 3.6728492 3.779201
1368466_a_at 5.655202 5.620141 5.7920384 5.561641 5.4500666 5.3616543 5.977268 5.64266 5.4961348 5.72359 5.5311613 5.5191984
1368467_at 12.975353 13.112319 12.977015 13.078533 13.116312 12.938635 13.02791 13.056059 13.089264 13.052051 13.026615 13.077718
1368468_at 4.896223 4.5595818 4.621464 4.3830676 4.09271 4.101668 4.1508884 4.7999735 4.242492 4.475966 4.3233104 4.274109
1368469_at 5.841161 5.6893888 5.680933 5.6216893 5.5135374 6.028798 6.4586344 5.578207 5.995174 6.140649 6.029936 5.433563
1368470_at 8.853429 8.916659 8.772526 8.745647 8.9252405 8.653523 8.818203 8.50884 8.768512 8.565684 8.668946 8.895775
1368471_at 5.192054 5.091564 5.6423945 5.6174455 5.6498957 5.2408266 5.322313 5.5512185 5.2382436 5.413738 5.5760746 5.3203154
1368472_at 4.640309 4.5899105 4.5279255 4.7689285 4.7563477 4.548688 4.719558 5.1609945 4.4152756 4.660741 4.5615835 4.761586
1368473_at 4.728524 4.529133 4.95497 4.819485 4.896542 4.796548 5.1928635 5.175667 5.186241 4.6695313 5.418621 5.023452
1368474_at 6.6632533 7.0427017 6.578931 6.735771 6.7979093 6.9614716 6.9272904 6.7411532 7.1926627 7.0168447 6.8838882 7.137675
1368475_at 4.9101963 4.2958455 4.4898634 4.7331495 4.573653 4.6077747 4.856078 4.9048424 5.100792 4.3699465 4.5583105 4.8228245
1368476_at 6.5603037 6.45005 6.672466 6.5395317 6.867077 6.666542 6.510358 6.3590856 6.7072945 6.4897738 6.577716 6.586082
1368477_at 6.7038674 6.8865876 7.1763325 7.112367 7.0639 6.8516374 6.6798115 7.0495048 6.785121 6.9461737 7.336574 7.0245447
1368478_at 3.7005217 3.8101535 3.6795554 3.5309062 3.6969986 3.4337595 3.749291 3.8699415 3.6957445 4.0086718 4.0523047 3.8593144
1368479_at 3.7733169 3.7737682 4.0038643 3.7342253 3.799767 3.8291764 3.8232694 3.6760752 3.8903427 3.9556673 3.941579 3.7624898
1368480_at 5.8908067 6.010958 6.129178 6.233919 6.3214073 5.9900856 6.2762117 6.3775177 5.789745 6.1039524 6.600584 6.2019563
1368481_at 5.3339424 5.3020105 5.6028233 5.544958 5.235321 5.3820057 5.1354666 5.441082 5.253372 5.7325544 5.3222113 5.1384373
1368482_at 6.64935 6.794183 6.1547794 6.713414 6.88118 7.5065217 6.693632 6.753165 6.6882915 6.706764 6.376837 6.762935
1368483_a_at 4.6002007 4.339142 4.509356 4.6145496 4.4891257 4.711569 4.6723385 4.623618 4.6726036 4.4733505 4.542485 4.2867174
1368484_at 5.809655 6.656854 5.3903985 5.8831263 5.337629 4.9235563 5.0503626 5.2716174 5.2789307 5.04204 5.1146994 4.6082206
1368485_at 4.788062 4.910327 5.088747 5.0463457 4.8345633 4.7881994 5.0419893 5.0097456 4.7461376 5.1343555 4.4349046 4.726425
1368486_at 7.217802 8.157934 6.2837224 8.186933 6.864544 8.178119 8.045952 6.2769566 7.136393 7.3242598 7.0916257 7.653088
1368487_at 3.2956135 3.4077685 3.1666203 3.1147554 3.299335 3.3722813 3.297081 3.2366066 3.3166156 3.2212076 3.4345782 3.296396
1368488_at 9.381407 9.103231 9.068631 9.298311 8.872303 8.658424 9.599686 9.057283 8.864314 9.136219 8.985172 8.532938
1368489_at 4.706908 5.083106 5.1590095 4.956942 4.9597716 4.9826994 4.4925933 5.1280684 4.6040154 4.7902546 4.8808618 4.945409
1368490_at 9.191553 9.799517 10.097032 10.139094 10.568699 10.43519 10.065659 10.417969 9.433871 9.8792095 10.241889 10.327576
1368491_at 6.996169 6.98428 7.5326276 6.658622 7.1667085 6.714098 6.429616 6.2928553 6.0336475 6.831969 6.8742127 6.9577637
1368492_at 7.7555866 7.9148145 7.557316 7.583724 7.70135 7.86267 7.339143 7.980726 7.87782 7.4120812 7.425992 7.764277
1368493_at 4.915372 4.9076796 4.9419804 4.3923073 4.8067274 4.737335 4.9793367 4.6790466 4.863636 4.71626 5.1105175 4.7658005
1368494_at 4.430807 4.370244 4.702696 4.3854637 4.2444334 4.679022 4.333966 4.8613462 5.423298 4.9984736 4.1342354 4.574669
1368495_at 5.6414466 5.287653 5.405978 5.389959 5.278909 5.1234555 5.5443983 5.7073984 5.2224803 5.6873035 5.2607884 5.4009256
1368496_at 4.5436463 4.625489 4.3226366 4.9455624 4.364797 4.43227 4.7095623 4.4587345 4.81596 4.570487 4.670553 4.7262845
1368497_at 10.833609 10.88974 10.483597 10.509274 10.89006 10.751493 10.892239 10.965666 10.753309 10.744837 11.320108 10.862541
1368498_a_at 3.3591807 3.6657236 3.6139295 3.3602726 3.7085223 3.7092805 3.5700357 3.29122 3.5214477 3.5582473 3.3592184 3.4877527
1368499_at 3.526036 3.2607124 3.3532624 3.3197749 3.4915905 3.2857337 3.452804 3.4173303 3.3996117 3.4868705 3.3957283 3.3112
1368500_a_at 6.9172225 6.936195 6.911405 6.9647007 6.795398 6.871466 7.0426893 7.2924504 7.040925 6.761652 6.8558483 6.802252
1368501_s_at 6.996996 6.8292074 7.1483927 6.880155 7.0705037 6.420715 6.881124 6.685333 6.8759813 6.977379 6.4447637 6.807258
1368502_at 4.278965 3.9508286 4.4183407 4.139765 4.428295 4.1872816 4.509309 4.434517 4.309531 4.658783 4.460943 4.170122
1368503_at 8.88134 8.281326 8.50511 8.614838 8.42638 8.880697 8.47451 8.189537 8.735179 8.631012 8.596633 8.48398
1368504_at 11.075027 11.066297 11.23554 10.885038 11.16818 11.114553 11.1241 10.8472595 10.916479 10.854439 11.151021 11.18122
1368505_at 4.696483 4.8919125 4.685265 4.910727 4.995155 4.8267694 4.6035805 5.172311 4.6107693 5.053574 4.9917393 4.6971154
1368506_at 5.0563393 4.82824 4.9902706 4.937188 4.851104 4.8757544 4.8766155 4.7087345 4.958955 4.913601 5.211543 5.1314864
1368507_at 11.638711 11.471092 11.443914 11.509897 11.586395 11.592928 11.51738 11.3188 11.56391 11.579939 11.691759 11.635536
1368508_at 8.4339485 8.314987 8.669399 8.603864 8.444595 8.7667675 8.718802 8.493187 8.525836 8.626144 8.603557 8.788079
1368509_at 6.9057136 7.0396566 5.911948 5.958529 6.019808 5.9438148 5.436443 5.3079767 6.7650976 5.977768 6.5256968 5.769146
1368510_at 4.2978225 4.7321663 4.7516975 4.9566035 4.5413866 4.5968857 4.447862 4.9874525 4.5378933 4.727785 4.792061 4.7046757
1368511_at 4.06221 4.004504 4.5369005 4.263257 4.186979 4.6841726 4.538027 4.197317 4.528511 4.5502415 4.15281 4.3929043
1368512_a_at 10.594365 10.54282 10.54554 10.528513 10.612634 10.584093 10.668594 10.464706 10.702309 10.384792 10.183484 10.129489
1368513_at 6.2472696 6.6334343 6.4084916 6.512979 6.348908 6.4252486 6.6175094 6.42345 6.1519494 6.497337 6.2269516 6.1195054
1368514_at 11.693187 11.579499 11.7459 11.641474 11.764159 11.527773 11.651094 11.775031 11.674957 11.666725 11.59123 11.568385
1368515_at 4.962451 4.8550177 4.8004417 4.135269 4.7423916 4.568287 4.961254 5.2606688 4.3875837 5.105567 5.0975084 4.7812443
1368516_at 6.718194 6.560197 6.6905594 6.298147 6.7187476 6.505015 6.7932034 6.5251403 6.5093527 6.7442985 6.6411614 6.4476156
1368517_at 7.4513435 7.4425063 6.662713 7.011712 6.780938 7.2026644 6.8695498 6.7375145 6.705117 7.093013 6.8957243 6.9465876
1368518_at 8.369983 8.662689 8.298989 8.405613 8.357111 8.397134 8.234692 8.297581 8.684906 8.390129 8.26243 8.093097
1368519_at 5.466672 5.429043 5.292083 5.274803 5.089776 5.3688955 5.3021126 5.193757 5.1185303 5.479099 5.2895193 5.383932
1368520_at 13.253876 13.511696 13.395761 13.331655 13.468553 13.516435 13.490174 12.913616 13.5277195 13.128088 13.364639 12.991193
1368521_at 7.2086763 6.940266 6.880951 7.167166 6.966708 7.9207616 6.591876 6.831098 7.1910615 6.876067 7.2408113 6.80614
1368522_at 4.1707077 5.089846 4.4388957 4.8727255 4.7317104 4.596714 4.4665728 4.1111517 4.3613544 4.6462994 4.217804 4.2453213
1368523_at 3.7885878 4.286467 4.060646 3.9399395 4.1745453 4.2868967 3.876411 4.0289645 4.0001745 4.0130424 3.974453 4.074459
1368524_at 3.7876732 3.5077271 3.5904822 3.7749734 4.027523 3.756175 4.034504 3.8317723 3.7427626 3.6685271 3.760067 3.569353
1368525_at 7.2742553 7.1136537 6.962304 6.8575845 6.870117 6.918836 6.6599317 6.779845 7.1684976 6.990587 7.036176 6.9961987
1368526_at 7.383705 7.613098 7.56658 7.7295375 7.446096 7.551137 7.350919 7.1782513 7.3693466 7.5743456 7.628002 7.5902348
1368527_at 3.3494098 3.240017 3.3646362 3.371014 3.438242 3.434787 3.5305982 3.1642776 3.5689187 3.3211522 3.424904 3.3081288
1368528_at 8.940335 8.8145895 8.782842 8.672019 8.991117 8.447068 8.866453 8.15942 8.675574 8.661448 8.532199 8.691791
1368529_at 4.726672 4.264949 4.6117086 5.0138474 4.9035473 4.534363 5.007739 4.945819 4.742879 4.494954 4.762532 4.1601734
1368530_at 4.9658995 4.5166893 4.649891 4.811104 4.464532 4.303652 4.5810175 4.891367 4.8014727 5.0381136 5.0478344 4.8441963
1368531_at 3.5772483 3.5348725 3.4733646 3.789084 3.771141 3.7288432 3.6607122 3.4495447 4.182379 3.538866 3.5947373 3.746448
1368532_at 4.0218782 3.8546891 4.155121 4.0061355 4.1212573 3.780807 3.8542488 3.9393864 4.3440495 3.7987716 4.337769 4.215092
1368533_at 5.330544 5.6148176 5.162332 5.2500896 5.003536 5.258794 5.699233 5.330579 5.2419834 5.4002075 5.4606028 5.240512
1368534_at 6.291624 6.1220484 6.391294 6.624036 6.347135 6.162256 6.1272845 6.322113 6.1913714 6.212537 6.4011593 6.1394715
1368535_at 5.417403 5.24708 5.2661057 5.2491493 5.4740477 5.3252544 5.242126 5.497657 5.4636173 5.272628 5.3954344 5.2909737
1368536_at 11.118586 11.362654 10.891226 11.122473 11.109193 10.773237 10.694646 10.625406 11.236533 11.324763 10.746929 11.171768
1368537_at 5.795143 5.622783 5.3945727 5.2075596 5.978605 5.6672583 5.646097 6.058644 6.012179 6.0138874 5.7474213 5.7906237
1368538_at 8.765942 8.856677 8.74152 8.514637 8.450363 8.572612 8.6027975 8.113116 8.705926 8.7757015 8.447229 8.57554
1368539_at 3.4689455 3.5316875 3.4579353 3.2164774 3.5652182 3.4311492 3.3598478 3.5198078 3.481235 3.4578342 3.627567 3.672582
1368540_at 4.3612514 4.3184085 4.0739856 4.18752 4.061505 3.839015 4.0033665 4.0114503 4.0771503 4.0074906 3.9098773 4.197704
1368541_at 6.8264503 7.0672145 6.612402 6.469015 6.261964 6.96427 6.3953815 6.77885 7.452748 7.579459 6.889139 6.7252235
1368542_at 4.206044 4.293646 4.049654 3.7929194 3.9993496 4.161733 4.0438185 4.142036 4.446981 4.1019735 4.0835147 4.4026275
1368543_at 7.844801 7.7275996 7.06446 5.437593 7.402622 6.7516837 5.8408437 7.897297 7.622504 7.0304437 5.7098823 6.3785653
1368544_a_at 4.696148 4.7611017 4.550747 4.7678614 4.507756 4.5038285 4.408346 4.770682 4.841589 4.849614 4.596679 4.812942
1368545_at 5.2187343 5.7660546 6.1826806 5.4717884 5.431796 5.6497736 4.985344 5.7609725 5.946986 5.3183823 5.879665 5.5479984
1368546_at 5.454937 4.961409 4.999893 5.0561337 4.766783 5.4480367 4.996064 5.06694 4.712978 5.2025256 5.002146 4.8147063
1368547_at 3.8878918 3.8817441 4.067642 3.9104462 4.192825 3.8387253 4.267705 4.360246 4.054429 4.3460946 4.099944 4.3492627
1368548_at 3.3406835 3.2698336 3.377468 3.309638 3.436855 3.435124 3.3019128 3.3798387 3.3362792 3.291569 3.3690434 3.4573658
1368549_at 9.342211 9.44102 9.338329 9.412054 9.361866 9.289033 9.290043 9.230944 9.446869 9.468875 9.463451 9.214405
1368550_at 4.8682494 4.877939 4.896506 5.0050335 4.9603724 5.2320123 4.881432 5.1110787 5.1168504 5.161316 5.42122 4.881625
1368551_at 4.735957 4.6008635 4.6932893 4.9359035 4.8829594 4.8625407 4.440485 4.9765754 4.905015 4.388615 4.58095 4.722593
1368552_at 11.107175 11.129152 11.118229 11.013292 11.118066 11.217248 11.090933 10.771217 11.0020895 11.142662 10.908533 11.020335
1368553_at 5.0779247 4.797503 4.967607 5.1732244 5.0905433 5.006793 4.776797 5.044715 5.2818413 4.849066 5.0789266 4.902862
1368554_at 5.78146 5.590816 5.634974 5.511966 5.745702 5.920069 5.5547037 5.829592 5.9589024 5.536482 5.580497 5.721282
1368555_at 6.647504 6.246077 6.040764 6.0461173 6.188325 6.55884 6.015913 5.638506 6.743267 6.004848 5.996107 5.844652
1368556_at 4.7377367 4.5332165 4.7275667 4.7814674 4.4853373 4.8300724 4.9087334 4.4943705 4.369916 4.89159 4.6457777 4.57934
1368557_s_at 4.319276 4.514257 4.3537207 4.3872614 4.3328314 4.2096863 4.530799 4.429655 4.3688498 4.538418 4.4153166 4.4518986
1368558_s_at 8.519936 8.583339 8.273001 8.562436 8.54225 8.72863 8.481121 8.198359 8.454769 8.3369055 8.2038355 8.226118
1368559_at 5.52848 5.5028706 5.8228936 5.884858 5.5252385 5.593611 5.6086826 5.5719204 5.4553566 5.8514214 5.893831 5.605454
1368560_at 5.2490764 4.988064 5.1828876 4.9094553 5.0706916 5.0574756 5.203149 5.2684846 5.4213777 5.1103296 5.3791165 5.058522
1368561_at 4.1704 4.4372015 4.141729 4.3488765 4.125138 4.2647285 3.9237332 4.461559 4.501445 4.29185 4.1503296 4.2483454
1368562_at 4.5496273 4.9634695 4.9082384 5.3420525 5.151125 4.8681755 5.895638 4.621895 4.990691 4.9251003 5.2409077 5.3890944
1368563_at 8.099501 6.8338985 6.7762775 6.5979986 6.6630955 6.471638 6.935589 6.6690354 8.852306 7.164129 7.934688 7.58407
1368564_at 4.29636 4.7771525 4.5417776 4.671089 4.597028 4.542574 4.5080442 5.037956 4.6858964 4.670498 4.758231 4.5955215
1368565_at 4.4747014 5.639514 4.87815 4.7201796 4.4445915 4.245614 4.553938 6.090685 5.447275 5.399922 5.072686 4.59071
1368566_a_at 11.894503 11.832201 11.914013 11.838981 11.971233 11.855472 11.939208 11.441721 12.057755 11.997895 11.789222 11.858
1368567_at 8.38811 8.214607 8.286877 7.8564053 8.097097 8.398453 8.220397 7.231124 7.7326026 8.052495 7.5407906 7.7992005
1368568_at 5.7959437 5.9208164 5.9768867 6.043393 5.819908 5.913607 6.012343 6.110182 6.0492196 6.0200725 6.06627 5.910481
1368569_at 4.0163527 3.9600315 4.306236 5.3504047 4.1016684 4.037466 5.0048585 4.1264257 4.0750737 6.6516747 4.0625753 4.027533
1368570_at 7.525008 7.5859656 8.109756 7.9146366 7.773097 8.058328 8.287081 7.987382 7.9624147 7.4238596 7.7798033 7.629356
1368571_at 4.6947217 4.725723 4.8301024 4.3120604 5.1180377 4.761576 4.3672476 4.6081543 5.0799556 4.8956428 4.4588275 4.8462224
1368572_a_at 5.6636677 5.4154205 5.5282326 5.716482 5.8422494 5.544739 5.6108007 5.708624 5.3469086 5.876872 5.5629153 5.2638702
1368573_at 8.123079 8.108091 7.743573 7.815961 8.029178 8.10264 8.003265 8.140157 7.8124194 8.079605 7.9018 8.061182
1368574_at 10.109697 10.311145 10.226043 10.310785 10.361978 10.290495 10.476119 10.235995 9.926956 10.342803 10.077898 10.203195
1368575_at 5.128378 5.131397 5.2503557 4.964484 5.2731915 5.179744 4.988526 5.4684525 5.3578787 5.2590075 5.3116584 5.2876825
1368576_at 4.413252 4.14716 4.200466 4.5074205 4.113001 4.2959065 4.885369 4.5325756 4.0235357 3.8550615 4.044957 4.0453444
1368577_at 3.8166518 3.3241556 3.5769656 3.768093 3.3694067 3.8098683 3.6975503 3.433436 3.7945962 4.001964 3.6419055 3.5714855
1368578_at 4.9572883 4.486269 4.8151197 4.722044 4.8517723 4.6390405 4.6812754 4.7526655 4.8645115 4.6990337 4.710379 4.677736
1368579_at 4.321439 4.6878734 4.636384 4.7314916 4.718196 4.7677174 4.7366905 4.7056947 4.766096 4.316442 4.8439665 4.766141
1368580_at 5.890207 5.529921 6.2063494 6.4011188 6.1187773 5.8273935 6.0289855 6.202982 6.05556 6.055985 6.3363314 5.9433126
1368581_at 5.5242615 5.3385086 5.3061314 5.5444365 5.028982 5.7055216 5.5368137 5.6195936 5.051929 5.0896845 5.3202696 5.2834015
1368582_at 3.9154027 4.095218 4.025386 4.2039785 4.0490613 4.139698 3.9928303 4.1513405 4.1674113 3.8269188 4.1796393 4.328648
1368583_a_at 13.964514 14.133853 14.2330475 14.188398 14.137025 14.019929 14.13154 13.901786 13.948156 14.156654 14.023972 14.037672
1368584_a_at 4.3164177 4.510129 4.535446 4.8547764 4.3324757 4.8943567 4.266631 4.764661 4.556796 4.614997 4.4402485 4.591318
1368585_at 5.98189 5.774398 6.077419 6.000602 5.9898095 5.9710994 6.030686 5.9791284 6.076789 6.066196 6.3714404 6.026908
1368586_at 5.1301174 4.8456736 5.3583226 5.204067 5.169999 5.0142317 4.998914 5.3785243 5.246217 5.0872116 5.1695547 5.2033644
1368587_at 14.038424 13.990144 13.974469 14.007983 14.077694 14.032147 13.997441 14.062215 14.066238 13.959385 13.9059515 14.0006
1368588_at 6.0041804 5.8429236 6.0037804 5.9057865 6.130889 5.9809856 5.60367 6.1517787 5.7491884 5.9774456 6.2688146 6.1722164
1368589_at 7.5625753 7.925614 8.579861 7.636735 8.653306 8.625994 7.730484 7.9982195 8.497446 8.468387 7.2117944 7.268701
1368590_at 3.9344032 4.059371 3.8410118 4.199711 3.814202 3.9889374 3.8258202 4.488944 3.849223 4.3248563 3.8453166 4.023329
1368591_at 8.921066 8.630983 8.468968 8.797428 8.987482 8.971782 8.992023 8.671187 8.973108 8.844387 8.466569 8.979063
1368592_at 8.202624 7.7656426 7.4745255 7.7223477 7.4999313 7.6171227 7.912495 7.732723 7.3728228 7.993069 7.673159 7.7487016
1368593_at 9.249739 9.267385 9.380518 9.292749 9.161818 9.312836 9.48847 8.45586 9.063 8.983658 8.8957405 9.024593
1368594_at 5.28261 5.119025 5.5036497 5.368843 5.474451 5.296859 5.135318 5.6503124 5.1179066 5.0544996 5.5111313 5.336706
1368595_at 4.5641947 4.3788986 4.6685467 4.465345 4.7153993 4.439653 4.650477 4.524188 4.333621 4.521344 4.4116244 4.594786
1368596_at 7.1393533 6.9599485 7.0047646 6.3784533 6.641279 6.568035 6.832711 6.726833 6.6287184 6.425041 7.073022 6.9476056
1368597_at 5.8084774 6.153482 5.96224 5.863556 5.982659 6.192279 5.935215 6.2138453 5.996743 6.2842035 6.0264683 6.1622334
1368598_at 6.354245 6.5534706 6.6022267 6.396518 6.403948 6.244343 6.4368925 6.6867833 6.4787717 6.375668 6.5853105 6.522195
1368599_at 5.699808 5.8048944 5.809233 5.935545 5.469342 5.9724393 5.4406633 6.34733 5.7501845 5.6849146 5.8690195 5.813742
1368600_at 10.874275 10.746122 10.715384 10.594311 10.766102 10.791922 10.83376 10.72163 10.7533 10.726248 10.885185 10.638064
1368601_at 4.5621223 4.161748 4.686431 4.4843807 4.055089 4.538146 4.836523 4.8024597 4.2241755 4.2761154 4.3903923 4.548085
1368602_at 3.8171835 3.7900095 4.0056653 3.8307774 3.82063 3.9942715 3.841054 4.02207 3.996987 3.694438 4.0808287 3.795411
1368603_at 4.1565084 4.655157 4.827819 4.8494234 4.4113436 4.4294887 4.4318423 4.8859057 4.869597 5.0443873 4.7681684 4.7366376
1368604_at 5.2070394 5.1653857 5.2808843 5.0047603 5.1392775 4.778018 5.104662 5.048903 5.179168 4.889108 5.1263394 5.0531483
1368605_at 4.789054 4.783746 4.4301033 4.702465 4.7777805 4.927478 4.905073 4.8970156 4.381916 4.8078356 4.395461 4.2895412
1368606_at 3.9871552 3.978218 4.048353 4.1569586 4.2435036 3.827897 4.2452435 4.4045258 4.3888397 4.1553164 4.0129766 4.0314198
1368607_at 7.9351325 6.9536486 8.860157 6.255372 8.323886 7.4157577 7.3089647 7.6416197 6.9725504 7.0366583 8.129248 8.663485
1368608_at 10.683781 10.7181225 10.503679 10.54122 10.661545 10.370226 10.511662 10.136169 10.56185 10.607214 10.5296135 10.253868
1368609_at 12.876116 12.844123 12.856301 12.850598 12.906552 12.841134 12.892928 13.036968 12.850013 12.898662 13.002258 12.847054
1368610_at 3.9192603 3.7154837 3.801299 4.2135897 4.4011493 4.010989 3.803561 4.307248 4.2032633 3.7647402 3.8911161 4.096161
1368611_at 4.013318 4.068823 4.2318487 4.0506024 4.069553 4.0066023 3.9752843 4.0949373 4.1355095 4.039814 4.033279 3.9694676
1368612_at 5.371733 5.4332013 5.528648 5.6835957 5.5397873 5.3963833 5.2972755 5.5088367 5.36121 5.743703 5.569525 5.4001446
1368613_at 4.19983 4.2140684 4.1590447 4.406165 4.0073338 4.0470023 4.0753202 4.51864 4.1471257 3.9750013 4.307414 4.104562
1368614_at 7.757845 7.8689837 7.7102675 7.8465466 8.027821 7.9160256 8.202316 8.260618 7.989606 7.938322 7.8777246 7.9450455
1368615_a_at 4.5971184 4.766612 4.466861 5.1384945 4.953431 4.6577787 5.3072996 5.1151342 4.799734 4.8919277 4.9175024 4.8074265
1368616_at 6.097082 6.185294 6.207474 6.214847 6.006379 5.9149704 5.857768 6.1541276 5.8248806 5.8107157 6.3059177 6.086252
1368617_at 4.972482 5.187865 4.9002366 4.659489 4.6996517 4.7569356 4.628177 5.2197022 4.7554426 4.908925 4.5687737 4.767329
1368618_at 9.780823 9.709356 9.4291115 9.51139 9.596367 9.674929 9.427317 9.038868 9.591529 9.712461 9.337536 9.41814
1368619_at 5.372958 5.0903206 5.165843 5.6710653 5.057522 5.071695 5.1120424 5.4111433 5.186514 5.0893345 5.367901 5.4017334
1368620_at 5.779144 5.6075306 5.9392343 6.115935 5.4681716 5.5642233 5.804371 5.8376837 5.951049 5.9255657 6.0361853 5.732329
1368621_at 10.973459 11.190149 11.044029 10.987482 10.764994 11.067688 11.078493 10.625977 10.892197 10.994619 10.919813 10.984247
1368622_at 4.1859846 4.2757635 4.3854694 4.3663187 4.2548723 4.26873 4.2477517 4.480836 4.4334717 4.257011 4.4929256 4.089619
1368623_at 4.403755 4.326812 4.5226336 4.7038927 4.5410967 4.6598434 4.6119804 4.680279 4.6631036 4.5116673 4.63939 4.183498
1368624_at 3.47413 3.515635 3.6625662 3.7164083 3.7347574 3.6166778 3.5211508 3.7335634 3.7988243 3.7322512 3.6848185 3.5614457
1368625_at 5.85594 5.3550854 5.135126 6.16719 5.462243 5.169758 5.288143 5.4771404 5.2564697 5.456996 5.598257 5.2746973
1368626_at 4.5144315 4.875972 4.6035824 5.092601 4.4857025 4.456479 4.8237495 4.6026325 4.5615387 4.627471 4.5423536 4.698017
1368627_at 12.967604 13.018107 13.063767 12.950456 12.910797 13.024188 13.058313 12.984413 12.96452 13.03147 12.9926815 13.153268
1368628_at 3.69889 4.075334 4.09699 4.1301584 3.8612304 4.1356993 4.1115627 3.9486628 4.2200065 3.744665 3.8930006 3.8806164
1368629_at 4.334455 4.444253 4.6201057 4.8897963 4.493404 4.469202 4.4851284 4.6375456 4.492433 4.4615483 4.6770716 4.1680255
1368630_at 3.5574784 3.7633884 4.0112104 3.7246258 3.6356804 3.8822823 3.765203 3.715719 4.309064 4.0399837 3.7222893 3.411301
1368631_at 4.627734 4.305396 4.4449053 4.3410172 4.5264893 4.4597726 4.893882 4.2730885 4.502183 4.5525017 4.6536655 4.70848
1368632_at 3.3303013 3.6228893 3.3435156 3.4185724 3.4249048 3.1869867 3.5288103 3.5085745 3.5869129 3.3329654 3.6406589 3.2895315
1368633_at 3.413693 3.3829527 3.655587 3.711464 3.4441245 3.3019001 3.3308887 3.4024968 3.3360293 3.5614314 3.5798106 3.4219148
1368634_at 7.9345007 7.644802 8.014945 8.144706 8.011824 8.072322 7.6615953 8.022886 7.7738805 7.872838 8.084916 7.7481003
1368635_at 4.0954547 4.1811237 3.9970496 4.2391257 4.2401724 4.0619197 3.9726784 4.224123 4.2247534 4.014656 4.1157556 4.142734
1368636_at 5.5142994 5.40985 5.6150713 5.3232775 5.669071 5.0524206 5.6258297 5.720955 5.307209 5.58654 5.8398476 5.598488
1368637_at 4.429327 3.9190762 3.89443 4.146681 4.154249 4.141095 4.132817 4.161352 4.311218 3.8447964 4.058738 4.3049736
1368638_at 5.585866 5.2474937 5.2115293 5.4743714 5.333633 5.341736 5.1956706 5.4789977 5.2479005 5.3277907 5.290891 5.3483706
1368639_at 3.9910655 3.9619746 3.9092722 4.1713877 3.733459 3.878939 4.032348 4.159823 4.3500338 4.11175 3.9387858 3.9707835
1368640_at 5.518654 5.1883726 5.2140894 5.1317225 5.1738567 5.3983183 5.2626467 5.6368837 5.533778 5.730254 5.2069454 5.20173
1368641_at 4.4819436 4.6541405 4.407295 4.454067 4.2123356 4.340268 4.7020802 4.4827185 4.4625077 4.4462624 4.7260456 4.2881436
1368642_at 9.0994215 9.48452 9.216165 9.108567 9.145196 9.069633 8.959155 9.352773 9.08138 9.054929 8.811039 9.232014
1368643_at 3.7682698 4.317647 4.0460587 3.914972 4.325486 4.136174 4.2004657 4.331378 3.995275 4.3517256 4.1998096 4.134289
1368644_at 4.5731125 4.388156 4.5922055 4.69979 4.4475794 4.629758 4.354927 4.4114885 4.337686 4.7165527 4.728153 4.5912437
1368645_at 6.347654 6.2281013 6.073305 6.225431 5.868272 6.4936013 6.2049623 5.8745503 5.960254 6.104121 5.9702654 5.8527765
1368646_at 7.584492 7.8713393 7.628512 7.8385158 8.066124 7.937396 8.225201 8.604722 7.785833 7.3125873 7.7774158 7.771036
1368647_at 7.637607 7.349857 7.380144 7.5328546 7.4888086 7.310274 7.4711146 7.1949167 7.3093987 7.548634 7.242964 7.2573333
1368648_at 4.722677 4.6340275 4.7343426 4.471319 4.4440446 4.6446257 4.49562 4.704976 4.4682007 4.6734715 4.7480164 4.3901377
1368649_at 8.564482 8.202108 8.455298 8.246647 8.235788 8.306056 8.427038 7.8522887 8.445919 8.2423 8.344359 8.078489
1368650_at 6.997995 6.6143174 6.9389133 6.8166075 7.498923 8.190381 7.549115 8.195812 7.4337616 6.705336 6.6116533 7.6715274
1368651_at 10.793423 11.091698 10.878889 11.108826 11.21196 11.127341 11.442657 10.745812 11.288774 10.805535 11.056178 10.571708
1368652_at 7.0688 6.832729 6.81827 6.830681 6.912006 6.857216 7.3093953 6.9558196 6.482562 6.621286 6.7763824 6.6374736
1368653_a_at 11.294756 11.198206 11.194919 11.163502 11.098022 11.22929 11.1919 10.7822 11.181677 11.272891 11.082008 10.9943695
1368654_at 5.8810587 5.8985057 6.1933374 6.033609 5.9620786 5.842399 6.1529846 6.329906 6.0429153 5.828684 6.2222424 5.64714
1368655_at 9.510786 9.448158 9.335665 9.645721 9.462421 9.532627 9.224543 9.399864 9.556297 9.520374 9.244476 9.275255
1368656_at 4.0384502 4.1140666 4.346309 3.881889 4.275788 3.9345627 3.9957933 4.069995 3.9285212 4.195058 4.0778933 4.103823
1368657_at 3.8451939 3.793603 3.698037 3.757733 3.8738291 3.5430577 3.5359328 4.2338395 3.747207 3.9340637 3.8728967 3.7495232
1368658_at 4.725607 5.13671 4.547286 4.377076 4.2977014 4.8271446 4.537936 4.3085227 4.5905814 4.5929136 4.6493707 4.443602
1368659_at 10.399164 10.968912 10.607684 10.937599 10.617338 10.9182415 11.014661 9.348556 10.719784 9.894949 10.811246 11.020116
1368660_at 5.04589 5.135869 4.8238564 4.8091054 5.1178765 5.262577 5.2036295 4.843343 4.5097313 4.9846606 5.3976 4.817479
1368661_at 6.9845176 6.7115045 7.085622 6.834057 6.940278 6.3151574 7.0836353 6.8757153 6.7669497 6.4495053 6.4173536 6.5863376
1368662_at 7.4095354 7.2160544 7.2869153 7.3752646 7.4010634 7.3291044 7.6258097 7.5870447 7.3053045 7.4569426 7.078456 7.3208494
1368663_at 3.701331 3.7688236 3.8376236 4.046536 3.6895826 3.9350522 4.094572 3.765334 3.7671652 3.6159883 3.584967 3.7404654
1368664_at 5.1867447 5.264273 5.7480783 5.203758 5.407906 5.456892 5.0436907 5.8744917 5.2694354 5.532485 5.4834046 5.3342586
1368665_at 8.703082 8.7774515 8.897201 8.83686 8.8150625 9.008834 8.8424425 8.4547615 8.865021 8.692579 8.768896 8.829563
1368666_a_at 4.1548586 3.953741 4.1388774 4.4264946 4.2754083 3.9425578 3.9663694 3.8582687 4.4939265 4.1058445 4.206746 3.8865423
1368667_at 5.0046177 5.830498 5.419708 5.628201 5.281931 5.1264462 5.6118875 5.591074 5.1176267 5.4924498 5.3196154 5.263224
1368668_at 8.788524 8.629306 8.623252 8.2706585 8.6513195 9.021649 8.908602 8.317093 9.052969 8.690254 8.806841 8.790548
1368669_at 7.6101413 7.6329837 7.709759 7.646252 7.8155017 8.085571 7.7968707 7.430592 8.258202 7.949355 7.8796973 7.640979
1368670_a_at 5.637061 5.54572 5.8760743 6.074705 6.0975394 5.94625 6.070817 5.811203 6.0838547 5.9405575 6.1910925 5.741561
1368671_at 6.1826525 6.446701 6.588312 6.4171886 6.5786343 6.39243 6.2501493 6.5288935 6.8064065 6.366456 6.2800326 6.5995846
1368672_at 4.765355 4.818017 4.6426935 4.868952 4.8088274 5.082175 4.996728 4.8028536 5.1545215 4.7527614 4.828062 4.7652893
1368673_at 4.358037 4.090152 4.1235056 4.2450094 4.2697163 4.138994 4.38416 4.035227 4.2105637 3.987949 3.9972599 3.909777
1368674_at 11.472504 11.491751 11.4760685 11.454874 11.470047 11.36375 11.491629 11.484785 11.361134 11.341703 11.258785 11.345877
1368675_at 7.5190525 7.535405 7.8006754 7.4437647 7.744359 7.4358444 7.356234 7.210686 7.6777277 7.5717936 7.3477063 7.6429343
1368676_at 5.3280096 4.921904 5.458441 5.3281527 5.1395082 4.992918 4.909952 5.0135546 5.308403 5.3660383 5.438573 5.388855
1368677_at 4.299962 4.0205164 4.2758207 4.4106407 3.9543781 3.6951656 4.237966 3.9782894 4.075295 3.896771 3.6477475 3.8621187
1368678_at 4.2960396 4.540926 4.4885907 4.7261486 4.3940315 4.516254 4.4271393 4.496119 4.430482 4.561172 4.4225483 4.2577806
1368679_a_at 7.1184244 7.395628 7.074495 7.1859922 6.8935184 7.3919277 7.220086 7.0658255 7.3529787 7.2194376 7.043055 7.2284155
1368680_a_at 4.345235 4.4928207 4.308874 4.5800304 4.408332 4.560379 4.396675 4.399619 4.702591 4.6961102 4.6237345 4.375159
1368681_at 6.343479 6.325698 6.0324316 6.278344 6.5819306 6.1728888 6.3480053 6.319563 6.303139 6.319418 6.7039957 6.423726
1368682_at 4.628349 4.7392735 4.3651133 4.494295 4.527919 5.0163484 4.5454555 4.745716 4.3628654 4.4687524 4.573197 4.570537
1368683_at 3.4436285 3.3219213 3.320896 3.3259807 3.4938192 3.4627235 3.28197 3.3717175 3.427175 3.573289 3.5602555 3.3786988
1368684_at 5.7163277 5.4959383 5.9949493 5.9303875 5.7903643 5.7187853 5.920499 5.650956 5.804686 5.713401 5.771335 5.4176617
1368685_at 5.2573376 5.7275953 5.0509434 5.747507 4.9861097 5.2786045 4.9587774 5.486023 5.3011923 5.2961245 5.262933 5.4253035
1368686_at 14.233444 14.291591 14.259961 14.219628 14.29211 14.208725 14.18063 14.032557 14.216826 14.175657 14.154989 14.159428
1368687_at 6.4924097 6.3742166 6.2374077 5.999531 6.077362 6.385191 6.2238755 6.284819 6.515558 6.484663 6.3785944 6.318674
1368688_at 4.853586 4.825033 5.149887 4.6031313 4.648097 4.997826 4.8873405 5.062128 4.8823175 4.8139257 5.03918 4.8614655
1368689_at 4.236336 4.1155424 4.4911437 4.0546975 3.9243262 4.178338 4.532025 4.582261 4.1160083 4.422828 4.3609543 4.336663
1368690_a_at 4.153347 4.012645 4.200905 4.126975 4.408697 4.0608845 4.0012703 4.308874 4.1849 3.9660578 4.183583 4.312404
1368691_at 4.7272058 4.8789034 4.9112425 4.7799873 4.6017156 4.8037605 4.5123863 4.5600443 4.6626806 4.688096 4.7290134 4.6930237
1368692_a_at 8.5599 8.556053 8.593183 8.892498 9.032328 8.900503 9.229214 8.93947 9.078766 8.654104 8.305143 8.962759
1368693_at 7.351512 7.8757873 7.5244846 7.359695 7.459396 7.457413 7.6483865 7.316551 7.6177583 7.2768316 6.880309 7.2365203
1368694_at 4.336793 4.162369 4.4300494 4.2927675 4.1523337 4.199862 4.400272 4.632064 4.4214053 4.2086115 4.1314125 4.355277
1368695_at 12.565447 12.5204735 12.510996 12.583306 12.465334 12.59541 12.420863 12.43319 12.427357 12.454466 12.419106 12.588942
1368696_at 5.64217 5.2029495 5.710189 6.068823 5.8839507 5.48741 5.44378 5.3406143 5.527736 5.1616793 5.3144073 5.6165743
1368697_at 4.0090456 3.9315763 3.8883598 4.107656 4.029255 4.059202 3.8736668 3.8779564 4.056845 4.012825 4.212803 3.9261537
1368698_at 6.5213537 6.476413 6.713151 6.4305353 6.1667604 6.3797445 6.780442 6.1096835 6.230713 6.247957 6.265372 6.409907
1368699_at 4.2969685 4.212597 4.4076185 4.372179 4.219902 4.291606 4.5514784 4.508922 4.4777756 4.826765 4.263165 4.170601
1368700_at 4.3852596 4.88798 4.450251 4.4043007 4.4275002 4.354086 4.368687 4.2844234 4.1470385 4.564767 4.5134363 4.764178
1368701_at 5.3651543 5.428665 5.5432825 5.647417 5.258295 5.274601 5.4098697 5.47928 5.41822 5.506513 5.460906 5.322428
1368702_at 8.742735 8.853458 9.035902 8.731115 9.010914 9.308848 9.020058 9.255419 9.398055 8.969608 8.948095 9.337383
1368703_at 6.5532064 6.631611 6.5101905 6.41092 6.3653517 6.5691586 6.6739397 7.2027464 6.685786 6.3123226 6.4965825 6.25859
1368704_a_at 4.8114557 4.419841 4.6526413 4.809498 4.5438995 4.7761407 4.4524508 4.8334475 4.678784 4.669055 4.6046567 4.963354
1368705_at 4.892425 5.396507 4.975335 5.0614567 5.2462616 5.6187162 5.155206 5.282505 5.4686775 5.176494 5.057502 5.314366
1368706_at 12.12617 12.319927 12.159285 12.153367 12.310239 12.154334 11.925717 11.867894 12.06868 12.203991 12.1497 12.138847
1368707_at 13.627901 13.689848 13.616977 13.559703 13.630924 13.613847 13.561181 13.729302 13.526944 13.624079 13.587259 13.629816
1368708_a_at 4.763959 4.6101456 5.083207 4.8449106 4.9859776 5.0192246 5.148142 5.2048764 4.671382 4.5697513 4.9473453 4.6361
1368709_at 4.291533 4.104102 3.9412143 4.1157093 3.7885752 4.165473 3.9908977 4.100482 4.104472 4.075284 4.0794067 4.036764
1368710_at 7.1506367 7.167359 7.2251334 7.0607314 7.1349473 7.2016883 7.4530826 6.658921 7.1964717 7.1273255 7.2096543 7.0957313
1368711_at 9.41626 8.332493 8.651463 9.76639 8.732239 8.842875 10.067954 9.927305 8.476173 9.533644 8.66523 8.573044
1368712_at 7.936698 8.027775 7.78753 7.9566193 7.96012 8.119441 8.305542 8.688249 8.211988 8.18631 7.8041253 8.174359
1368713_at 4.32569 4.111364 4.6495037 4.4723644 4.3609543 4.2082605 4.098664 4.716603 4.3431406 4.6391344 4.127616 4.283217
1368714_at 3.3232136 3.344597 3.6811566 3.6311822 3.5935142 3.7261722 3.555528 3.5333736 3.66102 3.6407669 3.5189722 3.6166828
1368715_s_at 4.37944 4.6952224 4.398589 4.556179 4.481503 4.3138695 4.6595182 4.1688113 4.863529 4.378271 4.496506 4.381342
1368716_at 4.469402 4.3934755 4.4954667 4.544561 4.3056793 4.35064 4.789242 4.3748813 4.616579 4.420615 4.412313 4.4818697
1368717_at 10.249229 10.754039 10.162975 10.359475 10.447417 10.142363 10.415236 10.125277 10.098381 10.239081 9.979499 10.029037
1368718_at 4.96692 6.0342226 9.016571 10.133007 7.0721493 7.8972836 9.536575 8.4095335 4.4691563 10.069715 4.539692 10.502767
1368719_at 4.8163953 4.768343 5.3069477 4.848771 5.289734 4.9276733 5.223815 5.3878307 5.07876 5.087638 5.1153507 5.0616674
1368720_at 13.251553 13.422539 13.193259 12.953416 13.423147 13.36217 13.010232 13.31218 13.401122 13.188083 13.1290245 13.548608
1368721_at 6.010193 5.920636 5.952475 6.2915816 6.003525 5.999392 6.0427365 6.085382 6.016607 5.841267 6.296869 6.034199
1368722_at 3.636489 3.7275991 3.8493328 3.8501081 3.820502 3.7626214 3.9402585 3.9341927 3.7504332 3.7033677 3.7697482 3.855669
1368723_at 4.69724 4.662135 4.748982 4.8779244 4.8629684 5.4943666 5.082053 5.2810616 5.068403 4.9227242 4.7670317 4.71434
1368724_a_at 5.857444 5.8736696 5.889139 6.356392 6.220886 5.840598 5.793442 5.8242984 5.9298973 6.0677853 6.3056517 6.1419826
1368725_at 4.5754824 4.937813 4.7222247 4.6065426 4.5078926 4.8782306 4.4707255 5.1945257 4.741511 5.4337406 4.4687605 4.789849
1368726_a_at 6.3760676 6.50647 6.25148 6.5249157 6.4459105 6.3503423 6.2810774 6.548167 6.4430065 6.296192 6.207527 6.6940613
1368727_at 3.8941534 3.8436966 3.8313842 3.8163466 3.968655 3.577517 3.7772865 3.929721 3.625671 3.7971654 3.8654432 3.7855606
1368728_at 5.6069145 5.253884 5.3230495 5.6850157 5.407384 5.3125134 5.363984 5.7624197 5.3477035 5.4773498 5.479717 5.30929
1368729_a_at 4.814631 4.3201733 4.878367 4.567603 4.631522 4.9332814 4.3661532 4.4055285 4.838478 4.674507 4.6292157 4.6471033
1368730_a_at 4.234741 4.403682 4.83685 4.8793125 4.6496696 4.6667323 4.9240446 5.023345 4.6604795 4.9398193 4.7326956 4.4811263
1368731_at 13.55178 13.358628 13.555369 13.59293 13.858003 13.745775 13.614705 13.532817 13.726799 13.52162 13.700358 13.729394
1368732_at 6.4597178 6.5163503 6.6562924 6.471479 6.4561625 6.8583593 6.567868 6.621782 6.530537 6.204433 6.452289 6.282313
1368733_at 13.503694 12.954623 13.325265 13.055347 13.144987 13.378767 13.136897 13.342184 13.2936325 13.242939 13.0827055 13.374142
1368734_at 4.543355 4.6479597 4.4354744 4.35367 4.249685 4.329567 4.484763 4.586563 4.489256 4.6348486 4.3366795 4.5497513
1368735_a_at 4.196398 4.2139244 4.2211666 4.2769647 4.097019 4.2298894 3.9537187 4.468931 4.4916687 3.9956179 4.002151 4.263768
1368736_at 3.6912062 3.579448 3.8137732 3.8364441 3.7379007 3.8530939 3.7768137 3.8104384 3.6825404 4.086549 3.757555 3.618362
1368737_at 5.2231426 5.2906885 5.1914744 5.375621 5.3881454 5.2944527 4.919773 5.540601 5.005679 5.1994677 5.3365455 5.3020325
1368738_at 3.592686 3.7535348 3.6533527 3.7615888 3.5137339 3.5843093 3.7865496 3.7207985 3.7197652 3.8126361 3.4200745 3.645752
1368739_s_at 4.6994815 4.844884 5.167403 4.7334156 5.065375 4.7114234 5.023876 4.5937414 4.7560225 5.417272 5.171765 4.8729744
1368740_at 3.9627972 3.8448248 3.9256802 4.3559036 3.9698305 4.1662607 4.130788 4.284336 4.14478 3.9407873 4.1860266 4.0829983
1368741_at 13.542826 13.616716 13.599936 13.577892 13.684624 13.737674 13.54525 13.620909 13.54525 13.534557 13.66983 13.551745
1368742_at 7.215264 7.3090954 6.8540816 7.153724 7.0102115 7.130775 6.9021907 7.276247 7.0725417 7.304944 7.0487256 6.9545264
1368743_a_at 4.0640163 4.101798 4.2103353 4.16247 3.8747292 4.1197057 4.322487 4.200259 4.1426325 4.0512223 4.0928125 4.1703796
1368744_a_at 4.3685412 4.298632 4.320509 4.3053756 4.331806 4.1750116 4.33778 3.8907986 4.4615326 4.539761 4.5088367 4.4895964
1368745_at 7.113901 7.068146 6.5159726 6.475279 6.6930885 7.0228667 6.1509233 7.207667 6.1613007 6.534619 6.1490874 6.723753
1368746_a_at 5.611779 5.8064165 5.681175 5.399675 5.258261 5.563894 5.501779 5.988495 5.5611334 5.6832275 5.596445 5.7784023
1368747_at 4.4886885 4.822297 4.7732334 4.5597754 4.588141 4.614067 4.4028625 5.254713 4.73066 4.2554574 4.3938622 4.6697626
1368748_at 5.687002 5.819551 5.478027 5.5207214 5.7112556 6.1237392 5.654914 5.804607 6.0572257 5.641603 5.418597 6.1097083
1368749_at 6.0100646 5.8510246 5.880865 5.8587766 5.7076283 5.555168 5.5318646 6.1026545 5.9442816 6.040695 5.7401943 5.846422
1368750_a_at 4.227846 4.3928804 4.4130855 4.2132034 4.512222 4.4540663 4.6942277 4.1814795 3.9528248 4.2488775 4.2052636 4.535778
1368751_at 3.8906455 3.7368128 3.9018254 3.747271 4.341449 3.753169 3.9494781 3.9475074 3.647324 3.798596 3.8756204 3.938662
1368752_at 4.008271 4.1643286 4.181879 4.3016033 3.8506045 4.528388 4.413935 4.292849 4.4266233 4.5856757 4.1890936 4.1236105
1368753_at 4.4682994 4.5236287 4.1769414 4.4130235 4.586855 4.45984 3.9248013 4.215772 4.6572046 4.3862925 4.203746 4.291923
1368754_at 6.529071 6.3605003 6.508603 6.292698 6.226535 6.40725 6.228908 6.574306 6.4258375 6.116553 6.333721 6.3885555
1368755_at 11.26408 11.120291 11.253937 11.014467 11.300764 11.5051365 10.722357 11.057011 11.392561 11.276192 11.105194 11.043318
1368756_at 5.0046864 4.8636723 5.2318454 5.2854824 4.9691253 4.836571 5.1229715 5.264287 5.400781 5.190494 5.27363 5.015757
1368757_at 3.8666728 4.095896 3.9612489 4.1655297 3.8899922 4.039688 3.9504564 4.05862 3.868224 3.9830182 4.286202 3.8553529
1368758_a_at 4.944601 5.2880535 5.137061 5.222579 5.0150566 4.9607716 5.0027194 5.116924 5.3133698 5.0137005 5.0804377 4.8942547
1368759_at 5.226979 5.285886 5.51213 5.2665334 5.2595716 5.157824 4.993606 5.54115 5.230164 5.3287864 5.144911 5.2227645
1368760_at 4.0827837 3.9900634 4.0756288 4.068904 3.980404 3.8588302 3.6427164 4.4174986 4.048724 3.6380026 4.025618 3.8840826
1368761_at 3.9371285 4.0361686 4.026902 3.97191 3.9434156 3.8918068 3.8470578 3.7993858 3.9908152 3.7311826 3.8648505 3.8041768
1368762_at 9.719593 10.205318 10.045607 10.610054 11.067337 10.063091 10.469578 9.787794 10.510403 8.943924 9.157051 10.602893
1368763_at 5.1686296 4.861647 5.1293597 4.975082 4.896192 5.096912 5.054866 5.115645 5.1700253 5.10008 5.307745 5.1467185
1368764_at 3.626797 3.8731244 3.6447482 3.658531 3.4206088 3.7245996 3.525639 3.5656323 3.5042298 3.3155806 3.5055723 3.4029932
1368765_at 5.349578 5.0784874 4.869848 4.6187167 4.4613123 4.7362194 4.7515345 4.663615 4.772702 4.9567976 4.653413 4.7616568
1368766_at 4.8635216 4.5325327 4.915284 4.8817525 4.6410146 4.8352013 4.6901217 4.8222322 4.3204303 4.895839 4.8965774 4.4071198
1368767_at 5.3001137 5.3227396 5.3422194 5.8644404 5.264284 5.4900837 5.2603016 5.4467525 5.622545 5.515393 5.516141 5.6671085
1368768_at 5.6891313 5.4053283 5.6690655 5.8559117 5.847912 6.067128 6.2772465 6.087713 6.07059 5.472725 5.75766 5.928712
1368769_at 10.721394 10.739573 10.781177 10.550731 10.649441 10.811765 10.74834 11.51993 10.893613 10.826242 10.970943 10.843018
1368770_at 4.1015162 4.3506126 3.984344 4.170128 4.0058374 4.413576 4.309683 4.352125 4.181461 4.14035 4.2881265 4.3805895
1368771_at 4.6844788 4.30196 4.8059735 4.9524527 5.065651 4.5991893 4.8644104 5.105665 5.0314903 4.7818832 4.8116083 4.8763027
1368772_at 5.2952485 5.352284 5.3821497 5.6379786 5.3905993 5.3884172 5.146577 5.3236623 5.321737 5.2326107 4.9262786 4.987869
1368773_at 3.6116378 3.5771184 3.5432076 3.913195 3.5780277 3.423757 3.7490103 3.7773106 3.655158 3.9894843 3.8564227 3.8572397
1368774_a_at 5.514203 5.6895323 5.299426 5.4939413 5.230652 5.3997173 5.2647047 5.8556123 5.4858694 6.2222967 5.4483595 5.4045305
1368775_at 4.4010773 4.29454 4.380906 4.0523386 4.2731113 4.650055 4.617652 4.3651905 4.3170853 4.273894 3.9757545 4.5495195
1368776_at 4.629184 5.0765 4.8343334 4.7481585 5.017044 4.504529 4.79471 4.8128996 4.9231005 4.6992073 4.6938953 4.9191766
1368777_at 4.5081525 4.2370887 4.661989 4.4324117 4.545734 4.234455 4.3520155 4.7272716 4.345869 4.319915 4.526019 4.4177566
1368778_at 8.038071 7.677813 7.4882946 6.446248 7.282463 7.843794 8.544183 8.003224 8.379532 6.3023615 6.488021 8.261815
1368779_a_at 8.586567 8.574427 8.144537 8.374495 8.302833 8.198147 8.30704 7.987254 8.2779255 8.039521 7.782561 7.8956456
1368780_at 5.144369 5.3817606 5.3904448 5.358472 5.021738 5.010092 5.105814 5.2820945 5.0823536 5.1293263 5.0847282 5.0688286
1368781_at 4.742156 4.874879 4.9368544 4.4950743 4.809352 4.6741047 4.6775026 4.817895 4.767683 4.9884033 4.9398193 4.883108
1368782_at 4.103059 4.094287 3.9245605 4.1056266 4.2867527 4.2627125 4.209886 3.9769464 4.0876427 4.1870446 4.342695 4.1340995
1368783_at 4.2019386 4.082197 4.203013 4.5458727 4.250993 3.981369 4.2303658 4.3581553 4.2844353 4.3325863 3.9812586 3.7976785
1368784_at 8.153303 8.392999 8.444679 8.364172 8.4193125 8.1357355 8.39051 9.425584 8.199589 8.269022 8.09153 8.3127575
1368785_a_at 3.4169612 3.5825083 3.3971 3.4675975 3.501602 3.446284 3.3912477 3.369894 3.4550073 3.5322828 3.318231 3.7880723
1368786_a_at 4.5323 4.273007 4.547516 4.6512413 4.6966524 4.292848 4.2469563 4.84217 4.2656355 4.7147355 4.4430585 4.239012
1368787_at 6.0308566 6.078379 6.161872 6.0676427 6.114016 6.065775 6.172274 6.270349 6.177201 6.382151 6.425858 6.0274696
1368788_at 4.6647067 4.60407 4.8242292 4.679526 4.420351 4.80471 5.1064215 4.9171734 5.193692 5.155974 4.787727 4.688546
1368789_at 5.557578 5.7956257 5.0275393 5.633791 5.2567215 5.930751 5.6168814 5.339422 5.7405577 5.5331497 4.5367956 5.078247
1368790_at 12.431734 12.333345 12.282276 12.300055 12.492174 12.292936 12.213807 12.276867 12.3168335 12.350754 12.417523 12.245615
1368791_at 5.301696 5.784094 5.7493954 5.336435 5.6375155 5.57781 5.4653025 5.3681073 5.3999696 5.958649 5.323941 5.3585124
1368792_at 5.9343643 6.0300393 5.6047354 5.6604004 5.7956634 5.3426986 5.610615 5.887963 5.762026 5.6754537 5.5899363 5.607059
1368793_at 4.4669876 4.591327 4.7758245 4.6777663 4.6738467 4.5302215 4.4374733 4.8674555 4.6708694 4.819651 4.305625 4.32628
1368794_at 11.571676 11.605878 11.660102 11.625822 11.688123 11.351281 11.706823 11.079103 11.6052885 11.612818 11.525244 11.2753725
1368795_at 6.44967 6.5090685 6.658501 6.7385497 6.6967106 6.4782486 6.8468513 7.05851 6.545226 6.7017083 6.8874407 6.8130255
1368796_at 5.9319983 6.271314 6.0385184 6.320112 6.4151835 6.235831 6.2410545 6.2339754 6.2769346 6.264085 6.5394573 6.270128
1368797_at 7.202288 7.4700384 7.548449 6.740806 7.7765417 7.3393383 6.9495587 7.4335938 8.100604 7.909291 7.7937026 7.947569
1368798_at 3.883032 3.971999 3.9164891 3.819207 3.8350046 3.775024 4.197627 3.844534 4.2364273 4.3057327 3.8535519 4.0925856
1368799_at 5.3598547 5.449653 5.463352 5.31523 5.0662107 5.206715 5.502347 5.512247 5.071129 5.248834 5.2412934 5.254271
1368800_at 3.980444 4.1788588 3.9726014 4.045352 3.6413217 3.8463624 3.9635715 3.9840665 3.839109 3.917954 4.030533 4.028681
1368801_at 4.2223005 3.7641056 3.8779778 4.2748957 3.9642031 4.112281 4.326107 4.2349644 3.8194249 4.2347116 4.350013 4.0951443
1368802_at 4.4346957 4.620419 4.652355 5.084263 4.9700127 4.5581307 4.5180445 4.631274 4.4531336 4.799849 4.8331127 4.727869
1368803_at 4.571044 4.77573 4.8421717 4.649645 4.733574 4.9347153 4.472366 4.911394 4.8709927 4.6140757 4.7799883 4.49897
1368804_at 4.1361504 3.7585013 4.156088 4.5428057 4.190277 4.199301 4.362035 4.383009 4.4953156 4.0586205 4.0563583 4.619234
1368805_at 4.8048606 4.8135467 5.215582 4.5775595 4.7231965 4.971059 5.107081 5.0717087 4.8040347 4.7483983 4.992211 4.8216186
1368806_at 13.661637 13.540296 13.690617 13.760339 13.672962 13.654807 13.71169 13.880873 13.683064 13.685061 13.669973 13.737126
1368807_at 5.4354715 5.5589314 5.775998 5.273094 5.6067123 5.440035 5.229512 5.4883423 5.5240564 5.8848143 5.4586077 5.626465
1368808_at 8.516466 8.543953 8.330032 8.483313 8.478569 8.583988 8.563433 8.639187 8.48543 8.531216 8.539305 8.3293915
1368809_at 9.096563 9.083286 8.664496 8.8741665 9.032404 9.180104 9.376366 8.827833 9.074843 9.184921 8.976009 8.785906
1368810_a_at 4.210002 4.006797 3.9548452 4.3938775 4.1488485 4.067459 3.9735653 4.117568 4.1091647 3.9341228 4.0084634 4.136334
1368811_at 5.588188 5.5754566 5.39723 5.8439455 5.7112665 5.478052 6.019873 5.5752316 5.614211 5.893725 5.6691976 5.1924663
1368812_at 4.8884583 4.9133854 4.789407 4.9943237 4.9537106 4.820923 4.9835806 4.8877687 4.8469725 4.704304 4.7446747 4.695057
1368813_at 5.8803854 5.6651344 5.9840264 5.723835 6.3525963 6.2534647 5.666829 5.1785784 5.976646 5.640365 5.521037 5.789814
1368814_at 10.76706 11.114786 10.96264 10.97632 10.86745 10.656334 11.107731 11.583005 10.769295 10.774571 10.596353 10.898431
1368815_at 5.7553577 5.44064 5.819101 5.7413697 5.634849 5.512843 5.8594904 5.7465806 5.7139225 5.538477 5.7729807 5.377262
1368816_at 4.116968 4.3266935 4.407258 4.2097764 4.069506 4.071561 3.9725926 4.0230293 4.3378224 4.241046 4.354357 4.120132
1368817_at 9.852306 9.618465 9.722849 9.496389 9.8731 9.758142 9.147919 9.519394 9.7725525 9.24781 9.704126 9.703886
1368818_at 8.69203 8.505259 8.3479 8.244374 8.523365 8.65254 7.9889493 8.083216 8.538141 7.8142204 8.521339 8.344057
1368819_at 9.76037 9.723287 9.5899315 9.653894 9.753669 9.630332 9.815375 9.671681 9.620592 9.746178 9.741476 9.734568
1368820_at 7.804112 7.523376 7.8295364 7.687742 7.8863077 7.5723715 7.816815 7.2380075 7.9689426 7.5428696 7.468796 7.594024
1368821_at 5.985141 5.939616 6.116519 5.9943175 6.225073 6.1903653 6.437069 6.1093645 6.122604 5.9978895 6.271388 5.8017664
1368822_at 7.1753283 7.1721606 7.2625732 7.354521 7.382498 7.5144205 7.39112 6.496643 7.54827 7.204098 7.2356467 7.08058
1368823_at 3.57641 4.1166472 3.911528 3.7951632 3.60171 3.6640987 3.8609428 3.9131987 3.66928 3.7149167 3.9830916 3.7953224
1368824_at 10.26853 10.246858 10.158403 10.392943 10.069818 10.295877 10.233838 10.314594 10.113769 10.158081 9.9678755 9.961405
1368825_at 3.8126242 3.7046916 3.8678265 3.7018042 3.7645328 3.7554176 3.9491272 3.509328 3.6285458 3.7687845 3.5721114 4.1328754
1368826_at 12.313577 13.370096 13.186518 11.8277445 13.203899 13.391093 12.412571 10.855933 12.1363 13.271462 13.768789 13.769566
1368827_at 6.4426904 6.664091 6.366663 6.3259406 6.0324426 6.5335894 6.6983075 6.1903677 6.3326607 6.825068 6.4824905 6.577693
1368828_at 5.768671 5.6072416 5.8054304 6.1026464 5.80082 6.0360146 5.9277186 6.130113 6.147084 5.9864655 5.8568697 5.659322
1368829_at 6.7158785 6.9055204 6.798153 6.394795 6.706671 6.824443 7.211391 6.7687817 7.152684 6.648929 6.6644926 7.062233
1368830_at 5.0629225 5.146635 5.60888 5.2681684 5.486492 5.356695 5.124814 5.5870223 5.1005235 5.207963 5.4962797 5.381427
1368831_at 9.28329 9.111858 8.951457 8.723279 8.935321 9.190235 9.11498 8.684806 9.2253685 9.18194 9.007097 9.00524
1368832_at 7.445636 7.284067 7.3151608 7.29298 7.3022146 7.3802714 7.5758095 6.8222656 7.2961745 7.305891 7.3121767 7.0164266
1368833_at 5.1049414 4.635724 4.8678045 4.9317646 4.9033937 4.548751 4.970772 4.967273 4.5355453 5.062254 4.6630273 4.9332495
1368834_at 6.137699 6.571607 6.130621 6.394684 6.2425513 6.020755 6.024374 6.115559 6.6470284 6.88467 6.3623934 6.050157
1368835_at 9.343912 9.44257 9.004967 9.041645 9.056263 9.209145 9.159361 9.350742 9.333717 8.978648 9.100672 9.120966
1368836_a_at 5.4532757 5.888144 5.5829926 5.6382847 5.4593496 5.6063004 5.589485 5.875035 5.919565 5.535696 5.741601 5.5257015
1368837_at 7.187302 7.230367 6.588705 6.389677 7.1028843 6.9453297 6.604278 7.367763 6.8954744 7.3092012 7.0934224 7.2290325
1368838_at 7.4828067 7.886513 7.2366014 7.3993244 7.3233104 7.600116 7.8616867 7.5950484 7.214146 7.5267253 7.3656583 7.822688
1368839_at 7.224345 7.243826 7.3684053 6.9599805 7.0923524 7.5635653 7.0349207 7.2048635 7.3994327 7.213925 7.5078387 7.369025
1368840_at 12.294869 12.431906 12.34682 12.071386 12.738196 12.6447 12.501442 12.464463 12.732238 12.430346 12.266155 12.39759
1368841_at 7.696875 7.7094483 7.6128855 7.8801994 7.725201 7.7721624 7.736285 7.383851 7.7945867 7.869448 7.6832404 7.3566217
1368842_at 8.149109 8.100824 7.771871 7.774306 8.024344 8.372305 8.037846 7.612762 8.118696 7.859564 7.721426 7.730003
1368843_at 9.291228 9.55722 9.279557 9.341071 9.294909 9.425301 9.18846 9.973869 9.181042 9.417829 9.244079 9.490325
1368844_at 9.40192 9.417822 9.411074 9.048492 9.301652 9.617672 9.453078 8.735591 9.551754 9.324201 9.515187 9.436676
1368845_at 4.112738 4.0047803 4.550475 4.018738 4.17604 3.9516344 3.8981116 4.090422 3.8786988 4.081567 3.781969 4.144059
1368846_at 5.091351 5.22739 5.2193093 5.216383 5.341682 5.14947 5.182771 5.211264 5.3444815 5.2001204 5.2778506 5.029092
1368847_at 9.202598 9.304052 9.218784 9.114754 9.335296 9.423037 9.240295 8.9286785 9.300217 9.270853 9.053673 9.20915
1368848_at 8.637174 8.613674 8.472421 8.330949 8.607347 8.51556 8.745463 8.986047 8.750941 8.410833 8.384112 8.617671
1368849_at 8.217662 8.161459 8.137106 8.182229 8.239412 8.239528 8.344195 7.61854 8.137508 8.251305 8.050992 8.119181
1368850_at 5.279971 5.387769 5.418807 5.3596005 5.26597 5.344989 5.6373816 5.521945 5.621584 5.100174 5.885469 5.063998
1368851_at 8.577415 8.706429 8.715863 8.606284 8.630316 8.7514105 8.69061 8.754068 8.487023 8.562537 8.410588 8.5653105
1368852_at 10.68276 10.772835 10.450848 10.65642 10.690117 10.827538 10.486317 10.515566 10.550055 10.48114 10.727171 10.607681
1368853_at 3.491399 3.809371 3.478838 3.4940271 3.3656075 3.2009645 3.371416 3.4758193 3.556363 3.3359756 3.4910336 3.211115
1368854_at 3.7407825 3.5625772 3.4421086 3.764133 3.5604193 3.4617257 3.3331132 3.8916247 3.5019734 3.5077076 3.6207662 3.449738
1368855_at 6.425255 5.9179087 5.751526 6.080127 6.1762333 6.260932 5.7004895 6.147852 6.0010595 5.9219923 6.4816985 6.1163406
1368856_at 5.735196 5.8396597 5.8060217 5.793131 6.017593 5.647703 5.7092133 6.0485907 6.297616 6.030252 5.9639096 5.6979523
1368857_at 3.2608402 3.4478064 3.4748287 3.2607632 3.2522783 3.2594624 3.4053092 3.1717227 3.3691916 3.2494488 3.1893375 3.358086
1368858_at 3.7755356 3.79207 3.6922982 3.7438989 3.673954 3.6042747 3.6395214 3.9055264 3.6194143 3.5740736 3.6951804 3.6608398
1368859_at 8.925409 8.570453 8.529659 8.380487 8.757681 8.796969 8.726305 8.350697 8.756621 8.887303 8.6375065 8.586953
1368860_at 4.753282 4.6011333 4.7245846 4.728959 4.384222 4.5311046 4.6816835 4.282117 4.499916 4.680855 4.408063 4.3866453
1368861_a_at 4.554492 4.1102695 4.573637 4.6569676 4.427169 4.488082 4.520361 4.8859916 4.5573053 4.6781445 4.753804 4.9508557
1368862_at 7.7854924 7.6374755 7.482006 7.475521 7.7847357 7.748141 8.062072 7.4991474 7.740947 7.76464 7.556517 7.582993
1368863_at 9.9205475 10.072306 9.748121 10.045048 9.915308 10.103808 9.969685 9.334133 9.825361 9.893156 9.886448 9.777882
1368864_at 3.6594489 3.2847848 3.3537357 3.5302384 3.4423316 3.5960264 3.6589005 3.668426 3.7871842 3.6112146 3.7035542 3.5548742
1368865_at 3.4365394 3.7177508 3.3543437 3.722013 3.7542145 3.7075276 3.8093128 3.623396 3.5018358 3.36001 3.543903 3.6333697
1368866_at 6.3201966 6.3446813 6.4513574 6.0965137 6.2292967 6.2026258 6.125018 6.353944 6.132808 6.373481 6.2533092 6.18367
1368867_at 5.95785 6.262117 6.407882 6.3970256 6.3805447 6.3395047 6.36215 6.5400567 6.056723 6.4160748 6.2617893 6.4122458
1368868_at 5.2866096 5.3616743 5.5159116 5.7712603 5.2885294 5.349559 5.383857 5.817514 5.6294565 5.1844134 5.2784514 5.3829947
1368869_at 5.872056 6.0271125 5.911169 5.9486055 5.704724 6.046289 5.965625 6.068928 6.333715 6.052718 6.0413427 5.765938
1368870_at 8.609406 7.964803 7.6291966 7.797626 7.652432 7.8973465 8.6192045 7.4038014 7.3509107 8.867259 7.9045057 8.586941
1368871_at 8.472063 8.385671 7.704443 8.252129 7.929306 7.7490807 8.403935 7.975668 7.736448 8.206693 7.8100286 7.713249
1368872_a_at 5.4189687 5.2131376 5.763499 5.367414 5.119431 5.380672 5.3775854 5.05745 5.0335054 5.7194653 5.265945 5.4083157
1368873_at 3.9306343 3.9959035 4.0360336 3.8324075 4.116416 3.8164747 3.8103378 4.1297374 3.866621 3.751936 3.8803518 3.9090793
1368874_a_at 5.8344965 5.639869 5.917112 5.886555 6.1634393 5.9453225 6.3395233 5.734931 5.680707 6.0186086 5.8170543 5.819023
1368875_a_at 7.3418 7.3305364 7.466438 7.447939 7.275585 7.3327355 7.454903 7.299627 7.485146 7.569432 7.455522 7.1660113
1368876_a_at 5.482922 5.383132 5.6335807 5.121784 5.1812224 5.462919 5.4673314 5.42683 5.3347654 5.5205245 5.1415186 5.306977
1368877_at 7.420214 10.221251 10.548297 6.73399 10.580505 10.163094 7.118765 8.4206085 11.138849 7.897755 9.776165 10.440976
1368878_at 10.108049 9.407011 10.298241 9.676468 9.590601 10.520727 10.033209 10.253857 9.465775 10.449369 10.601946 10.629976
1368879_a_at 4.293844 4.2263722 4.330221 4.5076857 4.43742 4.4540415 4.578418 4.5669746 4.3403597 4.296872 4.317785 4.3227854
1368880_at 4.294426 3.961051 4.370084 4.5747848 4.2683635 4.0837455 4.142128 4.5103855 4.033263 4.319411 3.9515579 4.0701165
1368881_at 8.724061 9.020702 9.075343 8.644847 8.962279 9.145946 8.802923 8.731462 8.91555 8.775881 8.877181 8.867517
1368882_at 5.07115 4.059067 5.590578 5.750847 4.619959 5.1326637 4.98913 5.3386736 4.06248 3.7416346 5.085309 4.0827527
1368883_at 4.275939 4.723114 4.8488903 4.597932 4.8715763 5.0541506 5.268697 5.0793858 4.89077 4.923546 5.064784 5.077444
1368884_at 4.6430445 4.527005 4.980665 4.6764803 4.5584726 4.6287146 4.6481047 4.9236794 4.9235334 4.6097784 4.724539 4.7484016
1368885_at 5.1491914 5.3690605 5.3500967 5.470722 5.390465 5.301524 5.529922 5.4555473 5.4580245 5.3433104 5.383349 5.350091
1368886_at 9.522315 9.527471 9.512874 9.509131 9.551161 9.563035 9.554472 9.17446 9.646333 9.549487 9.545886 9.356577
1368887_at 4.1073823 3.7810075 4.156085 3.8280644 4.0317545 4.0246396 3.578364 3.9604654 3.7315798 3.9059103 4.0820456 3.9457529
1368888_a_at 7.7330456 8.485916 7.75987 9.153738 7.999675 8.5696125 8.394815 8.271733 8.163965 8.096685 8.169537 8.82959
1368889_at 7.534447 7.3339295 6.8767705 7.172505 7.385771 7.304776 7.362138 6.8380203 7.295964 7.1941876 7.0339093 7.345705
1368890_at 7.8176165 8.1035185 7.838197 7.774614 8.027422 7.8213034 7.9991536 7.72615 7.826771 8.008551 7.877267 7.7688375
1368891_at 6.3730464 6.299316 6.480576 5.998578 6.0860558 6.162178 6.072789 6.017872 5.9467974 6.010113 6.2056127 5.88565
1368892_at 3.8941662 3.7783659 4.2673273 4.180647 3.949799 4.0649414 3.7997317 4.201331 3.9219031 3.763379 3.8091226 3.6850402
1368893_at 4.4061604 4.3267975 4.500739 4.697894 4.4090624 4.3832245 4.5965967 4.562802 4.4948406 4.4634113 4.559285 4.372319
1368894_at 4.4291396 4.699837 4.7664356 4.9145217 4.650982 4.587942 4.51519 4.60388 4.3117576 4.6602707 4.7124205 4.7682476
1368895_at 4.210956 3.9603333 4.3301263 4.1657457 4.197853 3.9739027 4.1250086 4.499859 3.9775257 3.881775 4.0660915 4.06121
1368896_at 6.2751675 6.7466464 6.517149 5.906498 6.4469037 6.6991076 6.3246336 6.3462515 6.3835325 6.082575 6.1721435 7.071998
1368897_at 4.482623 4.40656 4.5758867 4.5013256 4.501482 4.4416914 4.422761 4.240615 4.5753517 4.8141527 4.723257 4.3505516
1368898_at 5.151192 5.195426 5.5129633 5.321704 5.3679657 5.2681246 5.174017 5.249574 5.241414 5.2934275 5.3436003 5.272607
1368899_at 7.181841 7.3007874 7.2054944 6.9113436 7.146044 7.233546 7.2212563 7.76442 6.8351216 7.1698384 6.9780173 7.2518616
1368900_at 5.042219 5.2931237 5.4813075 5.319846 5.408358 5.2795467 4.946406 5.0991597 5.018637 5.5023785 5.317193 5.288209
1368901_at 4.509284 4.9022985 4.6353145 4.440364 4.448606 4.7046866 4.946725 4.8488975 4.4521055 4.953771 4.350547 4.788166
1368902_at 6.0992184 6.0893126 5.9533677 6.2946606 6.156945 6.300537 6.111324 6.085877 6.328222 5.9949045 6.317831 6.1249046
1368903_at 7.908946 7.8601685 7.583557 7.5467553 7.425432 7.5302863 7.6412477 7.7031317 7.85196 7.6006474 7.643636 7.744669
1368904_at 6.366693 6.466755 6.2042418 6.303485 6.298335 6.159485 6.2337084 6.0893273 6.0807023 6.318773 6.4145203 6.0859165
1368905_at 7.7333245 7.4895663 8.1050625 7.512123 7.9602203 7.518462 7.9918637 7.27845 7.8912497 8.463605 8.274126 8.217541
1368906_at 3.3666773 3.552226 3.3267884 3.485001 3.456661 3.5020273 3.721259 3.4554827 3.4916348 3.6611817 3.519765 3.4634697
1368907_at 5.3512096 4.8571324 5.2373276 5.3707685 5.240227 5.076185 4.824141 4.84733 5.266605 5.0065937 5.2890263 5.2567215
1368908_at 7.7212925 8.089439 7.438262 7.9595675 7.804704 7.6906667 8.425989 7.7059793 7.9372883 7.507491 7.69161 8.369771
1368909_a_at 6.515687 6.6759543 6.386917 6.6142693 6.327228 6.2893634 6.422202 6.403842 6.434839 6.3703365 6.079045 6.3497486
1368910_at 5.278829 5.032375 5.465301 5.755507 5.3784246 5.625659 5.3008738 5.467869 5.6924324 5.3241653 5.448248 6.0161567
1368911_at 6.883357 7.174614 6.7320914 6.7641854 6.8068457 6.7399864 6.67719 6.3369246 6.5798497 6.8023953 6.199884 6.593627
1368912_at 4.166092 4.29986 4.429104 4.548724 4.450989 4.4998064 4.5580797 4.250247 4.5855308 4.42959 4.3623433 4.419428
1368913_at 3.4045384 3.3227887 3.6705213 3.6038456 3.5062842 3.2579966 3.3767164 3.8470678 3.575893 3.64328 3.7281923 3.589652
1368914_at 4.6395955 4.755645 4.414402 4.316287 4.433114 4.295109 4.2489357 4.466734 4.5080514 4.321325 4.447699 4.339736
1368915_at 11.177856 11.228682 11.1672 11.1283245 11.144865 10.876314 10.903976 10.960025 10.652081 10.844082 10.585661 10.896921
1368916_at 11.032017 10.865049 10.665546 10.56295 10.752188 10.693457 10.954926 10.248415 10.580262 10.468292 10.702282 10.709528
1368917_at 5.399285 5.1222334 5.6269927 5.1599026 5.4912667 5.1912293 5.115048 5.1288996 5.3237147 5.2151947 5.36208 5.497395
1368918_at 5.274927 5.4085937 5.6114593 5.5199523 5.4697056 5.31773 5.353413 5.49615 5.286186 5.417085 5.571167 5.4769216
1368919_at 4.774205 4.720892 4.647845 4.954637 5.2646565 4.834152 5.11762 5.071015 5.0399947 4.77021 4.819981 4.9556766
1368920_at 4.8512154 5.036317 5.1959524 5.14783 5.3145113 5.0874405 4.9247646 5.3659687 5.1283092 4.8559093 5.0196 5.044776
1368921_a_at 5.115096 5.724717 5.645521 5.3175144 5.3658915 5.6243973 5.1692734 5.7680616 5.8516808 5.9632473 5.7743793 5.6704836
1368922_at 4.7012243 4.5941935 4.6828895 4.8672104 4.646042 4.7880673 4.5808053 4.8317347 4.6740623 4.8649035 4.474298 4.848122
1368923_at 4.779552 4.72156 5.1339664 5.11858 4.836893 4.9090824 4.7708263 4.744407 4.863744 5.025713 4.838355 4.9721694
1368924_at 10.169436 10.306639 10.086359 9.854644 10.332651 10.029652 9.953737 11.121197 10.294737 10.054085 9.875214 10.216133
1368925_a_at 4.043106 4.115059 4.4132586 4.3317404 3.8871157 4.051775 4.1272106 4.2400637 4.043689 4.256691 4.457043 4.249117
1368926_at 4.487628 4.5496025 4.6342072 4.5244217 4.642102 4.560709 4.5339694 4.598742 4.5929675 4.3736315 4.574997 4.5004272
1368927_at 6.8215857 6.633101 6.6859736 6.3503933 6.6486664 6.4924593 6.7184877 6.997671 6.5376234 6.339262 6.302892 6.3505487
1368928_at 6.3288665 5.9545937 6.0437093 5.95723 6.380766 6.077468 6.081717 5.7903953 5.226875 6.1888423 6.1077547 5.829694
1368929_at 6.0593505 6.041474 5.8659363 5.783683 6.0906553 5.878314 5.9343467 6.703361 6.1141043 6.4209943 6.334902 6.078557
1368930_at 4.0672536 4.0155125 4.538669 4.20169 4.2935896 4.182921 4.32689 4.3691688 4.0525007 4.3369713 4.170224 3.8706539
1368931_at 8.505617 7.9843855 8.008852 8.239145 8.060422 8.519969 8.099783 6.9765162 8.327251 8.500962 8.254031 7.887271
1368932_at 5.123644 5.63155 5.400003 5.475442 5.3681793 4.88835 5.3022366 5.742154 5.299095 5.5552015 5.2239165 5.357845
1368933_at 7.1359124 7.057517 7.0692573 6.815761 6.9858155 6.9495583 6.734306 7.05085 7.143342 6.730188 7.2376986 6.759048
1368934_at 10.962711 11.028324 11.282602 11.679475 10.911627 11.134407 11.268808 10.63755 11.032845 11.441841 11.5050335 11.205019
1368935_at 4.009374 4.182437 4.422989 4.386293 3.9859264 4.1290812 4.3132453 4.1661716 4.4091 4.066851 4.3887963 4.096612
1368936_at 10.937642 10.873773 10.876835 10.952239 11.007884 11.166678 10.891232 10.606209 11.088687 11.096117 11.220037 11.204016
1368937_at 5.6585994 5.661657 5.431767 5.4202385 6.0058475 5.231725 5.455754 5.644731 5.4655147 5.315805 5.4299846 5.2883782
1368938_at 6.0032988 5.349164 5.2996473 5.2072344 5.5391912 5.5828896 4.9111843 5.586379 5.445816 5.2563763 5.1301765 5.423877
1368939_a_at 4.545703 4.532786 4.675164 4.4550095 4.4814754 4.446162 4.55675 4.647935 4.344494 4.418792 4.6189785 4.507347
1368940_at 10.630303 10.584702 10.134204 10.663505 10.121838 10.442654 11.056739 8.907602 10.230304 10.187229 10.151635 9.864434
1368941_at 4.5959573 4.2566023 4.73674 4.636066 4.397663 4.270524 5.311308 4.1664457 4.434286 4.5468073 4.4963703 4.478575
1368942_at 5.2696476 4.733518 5.023051 5.463017 5.467009 5.1391973 5.382257 4.8806596 5.3380933 5.284348 5.1295123 5.1115932
1368943_at 13.58485 13.581661 13.533806 13.51532 13.649618 13.405211 13.496499 13.337364 13.563369 13.513187 13.556475 13.360371
1368944_at 6.521406 6.3871913 6.1534634 5.8340154 6.2186484 6.1227627 6.405517 7.0589623 6.1892557 6.194439 6.210791 6.1966863
1368945_at 6.036946 5.6900473 5.5625286 5.578763 5.5465345 5.3975677 5.880719 5.457493 5.682048 5.6515226 5.4798536 5.1269073
1368946_at 5.689763 5.680584 5.856931 5.597943 5.708584 5.3563147 5.6554966 5.5186625 5.484382 5.2617297 5.5242224 5.623478
1368947_at 9.274903 7.730298 8.002789 8.598133 7.906239 8.163771 9.131917 8.312887 7.7165728 8.940125 8.3985815 8.0128145
1368948_at 5.337769 5.717579 5.913137 5.7570205 5.4280853 5.355208 5.4979873 5.9332685 5.6789284 5.4223375 5.8464675 5.4181585
1368949_at 4.494046 4.210099 4.4157896 4.238224 4.379186 4.5316553 4.010973 4.647471 4.1271777 4.2298784 4.2443967 4.1651945
1368950_a_at 6.2422986 5.6764016 5.846978 5.8748274 5.707305 5.591128 6.4009905 5.627379 5.9099126 5.631368 5.978924 5.564095
1368951_at 4.3477163 4.3790064 4.590038 4.396985 4.2671957 4.3026056 4.211559 4.4878683 4.394018 4.2231445 4.605897 4.2448435
1368952_at 4.674131 4.871577 4.959167 5.1267257 4.858708 5.076573 4.697817 4.9759345 5.0987105 4.909194 4.995191 4.873839
1368953_at 7.362402 7.3265305 7.162369 7.3616934 7.053637 7.6388564 7.1120644 8.076355 7.99835 7.936842 7.700031 7.8717256
1368954_at 4.796227 4.5748405 4.818595 4.7565365 4.572521 4.459897 5.0005274 4.751711 4.740587 4.583498 4.6061954 4.7034283
1368955_at 7.3291883 7.3040247 7.2336507 6.7306614 7.318804 7.432965 6.7374573 6.8979774 7.224516 7.242794 6.969014 6.9657946
1368956_at 5.3580885 4.9336 5.2211714 5.2297163 5.2026896 5.16452 5.505053 5.5310817 5.2840295 5.5699887 5.3817916 5.3274055
1368957_at 4.7741904 4.1105103 4.8775253 5.049882 4.299747 4.94574 4.849085 4.7994804 4.7404747 4.612173 4.828144 4.5607014
1368958_at 4.274261 4.009613 4.2751646 4.124112 4.1027913 4.117804 3.9167304 3.9110825 4.1570916 3.9189343 4.113999 4.1690326
1368959_at 4.6344028 4.6025324 4.7915964 4.6048684 4.8969226 4.2927213 4.736189 4.718213 4.509345 4.3066607 4.3870716 4.593704
1368960_at 9.66132 9.552767 9.569112 9.465614 9.570715 9.376734 9.547213 9.570356 9.623865 9.716148 9.840611 9.520403
1368961_at 6.0491877 5.9052405 6.090626 6.2966385 5.949496 5.8908176 5.9282618 6.2042246 6.0627065 6.3717723 6.1497116 6.275833
1368962_at 4.8254833 4.961738 4.686933 5.1134496 4.461166 4.7920113 4.969817 4.9603763 5.1636763 4.7031913 4.7575755 4.651061
1368963_at 6.6381397 6.4450665 6.65253 6.6021986 6.485561 6.6872067 6.459097 6.6030145 6.51584 6.8063006 6.4458222 6.5422006
1368964_at 4.102727 4.266491 4.8662767 4.3752356 4.4275 4.420745 4.3824015 4.020008 4.0149946 4.4641066 4.4099903 4.264781
1368965_at 5.258539 5.409574 5.424568 5.3625135 5.401268 5.4594393 5.4827576 5.5359135 5.2230325 5.3871284 5.498993 5.2054076
1368966_at 4.0504956 4.100824 4.242979 4.4872885 4.195892 4.159794 4.322502 4.3942504 4.3171835 3.900813 4.2667823 3.880406
1368967_at 7.1060967 6.2953196 6.6856465 6.1698723 6.8565135 6.8478475 6.9055367 6.1629634 7.006674 6.982781 7.214774 7.172879
1368968_at 4.4863615 4.4219794 4.874398 4.65908 4.3392572 4.8021374 4.9199367 4.4820585 4.658181 4.5687113 4.5369534 4.401271
1368969_at 4.2989597 4.3940277 4.248624 4.546716 4.4749007 4.6420817 4.7438536 4.358432 4.620701 4.7777224 4.398566 4.270669
1368970_at 4.7306085 4.612781 4.895667 4.924386 4.626786 4.5476484 5.010914 4.9406247 4.731124 4.526071 4.668027 5.0522203
1368971_a_at 4.966181 5.1088576 4.788854 5.2507844 5.1172605 4.8590302 5.1442437 4.8967047 5.309064 5.022177 4.992575 4.996231
1368972_at 3.823519 3.7564394 3.7792103 3.7253323 3.9211311 3.6854596 4.0232167 3.8238537 4.2313623 3.7740808 3.8349524 3.7628284
1368973_at 7.320203 7.3365135 7.006123 6.937175 7.1715584 7.0626173 7.192742 7.168833 7.240449 7.1131077 7.1242237 6.8820734
1368974_at 4.733535 4.417076 4.4926357 4.4953394 4.50387 4.194005 4.4524364 4.475762 4.462434 4.615753 4.3543167 4.705529
1368975_at 6.444632 6.1963387 6.4854198 5.857477 6.178653 6.310395 6.381745 6.4799404 6.6746664 6.1738234 6.2021527 6.4385147
1368976_at 4.375861 4.405422 4.241643 4.5138154 5.154649 4.5703754 4.401948 4.782993 4.1950493 4.571925 4.3597364 4.5488043
1368977_a_at 8.800274 8.7931795 8.617755 8.636704 8.8252735 8.942021 8.819125 8.190722 8.798196 8.91649 8.837352 8.801382
1368978_at 5.214652 5.2505302 5.6051426 5.295084 4.922506 5.4273653 5.3131347 5.3915043 5.3537426 5.3752856 5.396269 5.19557
1368979_at 6.210179 5.6059055 5.8765163 6.069029 6.0463767 5.9746747 5.943815 6.2233176 6.310996 6.1865525 6.1633396 6.2878623
1368980_at 5.718083 5.698605 5.5661993 5.118941 5.0856075 5.2074285 5.369886 5.3131847 5.2971964 5.432658 5.8865037 5.4282355
1368981_at 3.6108768 3.634622 3.490624 3.3995078 3.5338764 3.3718295 3.6584759 3.5306168 3.7979448 3.5759747 3.5462153 3.4984553
1368982_at 4.5455804 4.7333426 4.4078436 4.588277 4.377263 4.5838017 4.1784463 4.9091134 4.617138 4.237262 4.6608763 4.5892024
1368983_at 4.415872 4.310367 4.461012 4.688359 4.324118 4.559899 4.601866 4.095976 4.3382726 4.712942 4.6048427 4.3762937
1368984_at 7.243335 7.0090227 6.860998 7.1726665 6.981238 7.27421 6.989971 7.582801 7.071089 7.166476 6.8155994 7.112615
1368985_at 4.70833 4.9077177 4.3072248 4.737888 4.358158 4.90792 4.218364 4.1728454 4.7113924 4.8165827 4.1882854 4.4505105
1368986_at 4.837268 5.043765 4.977957 5.190489 5.1179886 4.921279 4.9528885 4.827175 5.24699 5.1334124 4.776103 4.857777
1368987_at 5.480072 5.7007813 5.626964 5.7036448 5.4942756 5.4815035 5.8387575 5.93888 5.7806644 5.436493 5.8310537 5.603932
1368988_at 5.2077847 5.187772 5.3681974 5.2193766 5.422684 5.1888666 5.4283504 5.4014425 5.3223605 5.5302577 5.5590873 5.2920985
1368989_at 4.3576756 4.3406487 4.9033456 4.567955 4.6899343 4.3905263 4.9918213 4.993007 4.5865974 4.5557556 4.6363473 4.9598484
1368990_at 5.330742 5.4262333 5.45242 5.4653563 5.613781 5.4056406 5.755147 5.740878 5.410697 5.6218176 5.5777016 5.6043997
1368991_at 6.013468 5.864451 6.162202 5.7541285 5.68001 5.3716116 5.8620033 5.930883 5.8394465 5.627999 5.839209 5.4680443
1368992_a_at 10.202791 10.154335 10.097317 10.149745 9.927144 9.938576 10.339197 10.524125 9.863764 10.251516 10.010216 9.589766
1368993_at 5.121829 5.3327065 5.39328 4.97931 4.8104157 5.7759495 5.0230975 5.20434 4.739816 5.0879807 4.9715104 4.7493978
1368994_a_at 5.2160664 5.0483837 5.6816382 5.716221 5.248418 5.02671 5.515712 5.8465166 5.1369395 5.3509235 5.49213 5.583488
1368995_at 3.5996592 3.3917222 3.6157656 3.400366 3.3621304 3.3647993 3.5524087 3.5311258 3.4228394 3.4174001 3.4794683 3.5713072
1368996_at 4.0964246 4.148965 4.39493 4.357741 4.337532 4.223526 4.4891386 4.644272 4.051734 4.038158 4.2233067 4.4489083
1368997_at 4.298476 4.2206573 4.5740695 4.678522 4.63273 4.3247185 4.199557 4.2272344 4.22023 4.6313453 4.4931374 4.1943417
1368998_at 3.6173673 3.6213548 3.6717553 3.6237433 3.5526247 3.571783 3.886434 3.8114977 3.6084197 3.5420284 3.790627 3.805302
1368999_a_at 4.4779696 4.642686 4.8868103 5.1947675 4.9549065 5.0672746 5.236776 5.594323 4.9266987 5.053445 5.3896904 5.1298156
1369000_at 5.6674013 5.101972 5.3733487 5.4903355 5.273549 5.518372 5.1319 5.3630757 5.556156 5.399152 5.364542 5.588747
1369001_at 3.876168 4.0675735 3.9535053 4.2603884 4.0761957 3.9303167 4.05099 3.848728 4.4806614 4.278778 4.09409 4.021128
1369002_at 4.0727262 3.8348997 4.024752 4.031347 3.704369 3.8771687 4.0504546 4.4399033 4.041823 4.195367 4.0710144 4.193083
1369003_at 6.4497538 5.5123053 6.1416073 5.6864176 6.0974603 6.3424435 5.8720055 6.4523687 6.011757 5.7370615 5.6938014 5.7343106
1369004_at 5.0512323 4.9219346 5.402441 5.3515277 5.0212374 5.0786037 5.4956064 5.254996 5.337089 5.2950597 5.4117117 5.409384
1369005_at 4.188219 4.3628473 4.3258524 4.319003 4.297695 4.17704 4.1968317 4.4866886 4.239914 4.1571026 4.5686917 4.200368
1369006_at 3.7639427 4.0515823 4.076414 3.9572916 4.1100197 4.0059667 3.9480073 4.0208526 3.7495484 3.6186657 3.7203827 3.979972
1369007_at 5.561123 5.673545 5.3271146 5.1809072 5.6452665 5.2758656 5.441324 5.6896133 5.3769684 5.22083 5.363311 5.2485957
1369008_a_at 4.5438747 4.680476 5.03938 4.692746 4.441536 4.732665 4.1705675 4.4275265 4.427908 4.391227 4.306409 4.124568
1369009_at 4.1848135 3.8245122 4.0525513 4.0077333 4.1224995 4.343231 4.0616565 3.9056888 4.264306 4.011427 4.0045357 3.9319131
1369010_at 4.952871 4.9632125 4.9920874 5.004766 5.015763 4.7509756 4.91148 5.0195575 5.069464 5.155902 5.2419505 4.9923105
1369011_at 12.823741 12.81261 12.716058 12.82905 12.79747 12.880322 12.882974 12.53318 12.862957 12.537289 12.817124 12.792287
1369012_at 6.3086295 5.90293 6.032795 6.39667 6.0370197 6.1074615 6.437528 6.33154 6.0501413 6.168768 5.919949 5.8433323
1369013_a_at 10.89373 10.951778 10.9222355 10.93642 10.9408245 10.996994 10.985266 10.415312 10.910877 10.951663 10.8949795 10.889
1369014_at 4.732082 4.7883883 4.800913 4.5785418 4.425207 4.6353717 4.7664003 4.8545833 4.753295 4.3173704 5.0147376 4.568796
1369015_at 5.1908517 5.0848794 4.9730916 5.2841315 5.2461987 5.1927404 5.4596405 4.702893 5.1128407 5.105234 5.410987 4.8666263
1369016_at 4.93746 4.813754 5.1935277 4.9819884 5.2606573 5.284833 4.4248724 5.4061394 5.0054383 5.155168 5.2344446 5.031931
1369017_at 4.9661603 4.03461 4.5875177 4.884248 4.6160936 4.0374985 4.046897 4.6911535 4.576521 4.6258616 4.539518 4.541465
1369018_at 5.440233 5.454191 5.742484 5.221868 5.5818553 4.9040585 5.104784 5.501712 5.209135 5.4028106 5.1616015 5.0840673
1369019_at 3.7582216 3.839849 3.8330457 3.8617587 4.131388 3.6784186 4.090989 3.9482012 3.6647468 3.892132 3.6122985 3.7562118
1369020_at 4.2414274 4.360611 4.360973 4.4290586 4.604651 4.330941 4.2738457 4.724895 4.28154 4.4341674 4.608842 4.6134706
1369021_at 5.661563 5.6983056 6.1023097 5.958793 6.1852465 5.805529 5.5875115 6.0115566 5.82758 5.865771 5.891677 5.5743413
1369022_at 5.7738853 5.8026233 5.89568 6.3497515 5.991524 5.9988527 5.502503 6.498275 5.832888 5.635661 5.8516407 6.134628
1369023_at 10.340167 10.329292 10.353374 10.30286 10.156629 10.146978 10.0982065 9.95825 10.093589 10.323751 10.147898 10.249894
1369024_at 7.1446366 7.3458724 7.374335 7.1591306 7.3752313 7.444942 7.228298 6.7602654 7.277084 7.0493135 7.2919407 7.1440163
1369025_at 4.328781 4.1019835 4.388171 4.29828 4.2790804 4.6665344 4.326806 4.6388426 4.392179 4.8007607 4.344432 4.3223734
1369026_at 5.650668 5.7263274 5.524128 5.668568 5.630299 5.899261 5.971333 6.1072836 5.8054366 6.121706 6.0913825 5.8970876
1369027_at 4.3086643 4.4637237 4.6719184 4.8688784 4.4586005 4.7051177 4.9302416 4.5683107 4.548905 4.762398 4.5028057 4.253038
1369028_at 5.0628695 4.691743 5.2218494 5.2514234 5.066884 5.01891 5.194412 5.0649815 5.350339 4.9591093 4.6115327 5.2241096
1369029_at 6.066388 5.8256435 5.2811594 5.19129 5.9117494 5.9203424 5.299444 6.0650997 5.902528 5.4112644 5.4407935 6.2527456
1369030_at 4.2610445 4.197938 4.5683165 4.765005 4.3805656 4.534068 4.1503363 4.2233696 3.9932284 4.101494 4.2935762 4.3858614
1369031_at 8.594188 8.683317 8.328785 8.969134 8.653486 8.913303 8.5308275 8.151203 8.618128 8.310152 8.154954 8.299496
1369032_at 7.838348 8.0147 7.8763466 7.89491 7.9037104 7.903559 8.049828 7.890733 7.828904 7.596484 7.8178854 7.8981576
1369033_at 3.3314435 3.7032404 3.569107 3.457935 3.5000286 3.187643 3.526226 3.4421554 3.3266065 3.3292127 3.3168738 3.4091907
1369034_at 4.18686 4.4985976 4.6586967 4.776174 4.277481 4.764038 4.6629796 4.8912363 4.629676 4.737718 4.6615834 4.619686
1369035_a_at 3.436949 3.7915277 3.620863 3.674564 3.975222 3.6280928 3.6638036 3.540527 3.6451464 3.69166 3.5953116 4.0620747
1369036_at 3.6187065 3.6931753 3.522444 3.924052 3.5998209 3.5447445 3.9049785 3.7441854 3.725064 3.7268634 3.5967762 3.7739532
1369037_at 4.8872566 4.6099176 4.7045813 4.434951 4.502737 4.6991863 4.3959684 4.700597 4.777124 4.7358828 4.5377884 4.517892
1369038_at 5.406699 5.4133735 5.3388686 5.3868356 5.513572 5.4391413 5.4771075 5.5542684 5.2833166 5.581483 5.4468274 5.355572
1369039_at 7.7298055 7.7500916 7.4673643 7.5012646 7.528987 7.5319595 7.638777 7.7768607 7.730565 7.640374 7.8014784 7.5585947
1369040_at 5.5646434 5.1730723 5.2791777 5.2718024 5.312862 5.589327 5.214238 5.4779387 5.5626073 5.763898 5.3044186 5.5401683
1369041_at 3.3649018 3.5040302 3.4259174 3.460008 3.3902323 3.5040972 3.6406267 3.791691 3.6044626 3.5167525 3.5325487 3.5282524
1369042_at 6.581357 7.1175466 6.7532487 6.68882 6.780275 6.7315435 7.0200706 7.1354895 6.721236 6.812979 6.8350964 6.9824734
1369043_at 3.7146003 3.6796124 3.6826487 3.5576413 3.7911572 3.8589666 3.4860356 3.5522032 3.6693866 3.448128 3.6860158 3.6250286
1369044_a_at 7.1384783 7.2931333 6.17519 5.8331265 5.3717265 4.922402 6.074387 6.1212916 5.7733054 6.585706 6.3628283 6.1988683
1369045_at 6.637376 6.390734 6.5312986 6.85844 6.465894 6.644615 6.7003036 7.099537 6.5268574 6.6897054 6.7091417 6.2745075
1369046_at 4.004517 3.5813935 4.3181524 4.4378605 3.8949354 4.1191697 4.0770826 4.107857 4.2512274 4.1570053 4.120762 3.9101238
1369047_at 3.1875925 3.248479 3.2624297 3.212925 3.1657922 3.2345371 3.1472704 3.2528806 3.205377 3.3201845 3.3039126 3.1508746
1369048_at 4.7911577 4.4951963 4.6271663 4.6851664 4.260051 4.6812963 4.5426064 4.9512978 5.0201864 4.848241 4.6056056 5.0632896
1369049_at 3.9790986 3.539123 3.8904498 4.066893 3.7721965 3.7155352 3.968958 3.819144 4.3092747 3.8504567 3.993542 3.5256536
1369050_at 7.7122116 7.8384066 7.4516597 7.2679186 7.986575 7.6008067 7.457512 7.4705715 7.4853563 7.455459 7.431115 7.9033136
1369051_at 5.328945 5.855966 5.4752827 5.5277267 5.548238 5.7138834 5.6002283 6.2812004 5.627735 5.4175797 5.930017 5.7803526
1369052_at 5.5178213 5.234485 5.1383114 5.538971 5.528003 5.591976 5.577896 5.6261015 5.178748 5.503802 5.385868 5.5383296
1369053_at 4.368024 4.6297283 4.480434 4.4908257 4.5608892 4.218294 4.620998 4.7813187 4.337615 4.4456406 4.3922305 4.3861284
1369054_at 4.3810844 4.614373 4.6997366 4.4719944 4.5023594 4.758624 4.4225597 4.3785067 4.478793 4.1771 4.4928207 4.537608
1369055_at 3.6705241 3.943544 3.7214897 3.7466464 3.7320166 4.021942 3.9111903 4.020733 3.9950652 3.9321074 3.8411024 3.672202
1369056_at 3.5088372 3.7698345 3.557066 3.5505443 3.663271 3.637895 3.5638015 3.615471 3.5632744 3.7671158 3.746612 3.6499104
1369057_at 7.5592504 7.7361965 7.6510677 7.926055 7.4717765 7.647319 7.702006 7.4101276 7.645596 7.676175 7.766738 7.7388744
1369058_at 5.446005 5.700742 5.1347895 5.4406548 5.545952 5.361286 5.545147 5.193184 5.389373 5.597767 5.464904 5.1894236
1369059_at 7.4980364 7.5319653 7.509023 7.455245 7.2655764 7.5408077 7.4975705 7.7987657 7.635361 7.673828 7.533076 7.442417
1369060_a_at 8.526364 8.458442 8.167294 8.440264 8.259716 8.2787285 8.333648 8.128302 8.124982 8.4896 8.333031 8.336389
1369061_at 8.087802 7.696866 8.192873 7.551613 7.9484115 7.521385 7.512333 7.861168 8.139885 8.529639 8.1368885 8.07443
1369062_at 5.2023697 5.098352 5.2837324 5.1120143 5.968877 4.8713884 5.648604 5.328711 5.0735526 5.78055 5.2747664 5.398252
1369063_at 9.216377 9.306538 9.232096 9.49012 9.198935 9.434364 9.205084 8.694477 9.222239 9.125515 9.022314 8.986847
1369064_a_at 3.9513502 4.059643 4.255938 3.9131718 3.8289416 4.1363564 3.9612436 3.9034119 4.3495436 4.0367966 3.9987204 4.0282564
1369065_a_at 8.735266 8.857973 8.914532 8.527639 8.804461 9.111511 9.003256 8.544672 9.096935 8.975969 9.017145 8.944952
1369066_at 5.310451 6.0218678 5.0009127 5.5255136 5.8491607 5.3595524 5.3654184 5.7206383 5.672554 5.6359415 5.523593 5.6736355
1369067_at 3.4711971 3.801341 3.9400702 3.8244202 3.9962354 4.2683754 3.9289908 3.7147226 3.7629619 3.9897969 3.7421045 3.829288
1369068_at 3.9949884 3.6254406 3.8611534 3.8432622 3.8530397 3.953349 3.9217954 4.020088 3.834856 3.9095776 3.7699542 3.744698
1369069_at 7.482683 7.179689 6.8136477 6.6315527 6.972222 7.059697 7.190918 7.3870792 7.091855 6.8640966 6.5981236 6.7900314
1369070_at 8.027075 8.082808 7.860669 7.9009004 7.7983484 7.9165792 7.8360243 7.7481155 7.728647 8.159688 8.080517 8.007834
1369071_at 3.8843117 4.0216107 3.8232667 4.103368 4.026021 4.04121 3.870584 4.1181784 3.7613845 3.9793634 4.0062 3.8821867
1369072_at 7.2145596 5.516905 6.4445543 5.96131 5.678763 6.9233165 5.6246 6.371558 5.0000634 5.913333 5.6150036 6.3234057
1369073_at 10.3425255 10.23744 10.204292 9.9655 10.256815 10.070906 10.241613 9.826099 10.4737625 10.079229 10.205137 9.974941
1369074_at 12.723585 12.852867 12.611714 12.667262 12.816385 12.605886 12.609865 12.673695 12.5920315 12.49373 12.460796 12.748867
1369075_a_at 4.483255 4.3175826 4.544098 4.677642 4.6074896 4.3730607 4.3727417 4.825568 4.2620397 4.299798 4.1416855 4.4952874
1369076_at 8.468156 8.542159 8.383598 8.545891 8.441744 8.426668 8.54225 8.386318 8.455782 8.516098 8.508827 8.750227
1369077_at 7.064166 7.1924253 6.69109 6.6378508 6.9863563 6.9678826 7.0791354 6.669527 7.139537 7.2668324 7.1907964 6.987606
1369078_at 8.170497 8.052024 8.065097 8.10438 8.24807 8.163761 7.9549146 7.8486166 8.198691 8.091044 8.136669 7.917394
1369079_at 4.584549 5.072256 5.041812 5.0101366 4.6919527 4.685726 4.616 5.0961375 4.921981 4.623621 4.713422 4.8622894
1369080_at 4.5290003 4.535228 4.5128417 4.6016927 4.6305914 4.4085 4.2906833 4.6107388 4.6112785 4.347625 4.64405 4.5691752
1369081_at 7.4449296 7.395818 6.939601 7.1230555 7.3111935 7.427471 7.210703 7.2778387 6.8821216 7.0169725 7.4073663 7.8700194
1369082_at 5.354764 5.5276184 4.998835 5.230742 5.430381 5.5518894 5.554419 5.365249 5.1974144 5.2345657 5.2647305 5.3186965
1369083_at 5.6264324 5.6387043 5.223449 5.582307 5.870463 5.5075 5.64334 5.495904 5.6509237 5.162053 5.554359 5.2394657
1369084_a_at 7.217644 6.9432263 6.9682913 7.208078 6.94542 7.543513 7.1979094 7.259681 7.1621203 7.255762 7.0920267 7.1234393
1369085_s_at 5.7535286 5.8608303 5.413654 6.0105886 5.468607 5.857835 6.002555 5.6566005 5.847496 6.2265444 6.3147993 6.299423
1369086_a_at 5.82496 5.6012797 5.2152686 5.3379307 5.6569996 6.0968876 5.8517776 5.4173446 5.6659393 5.4532847 5.5717316 5.874347
1369087_at 4.5978146 4.9047394 4.709761 5.0390625 4.5637007 4.9663115 4.534307 4.934389 4.65547 4.5891943 5.0088644 4.4940567
1369088_at 6.683228 6.6471877 6.5805616 6.465491 6.5336823 6.1742115 6.2796807 7.0076995 6.3548536 6.5243587 6.4349875 6.334785
1369089_at 4.1958222 4.2670455 4.302466 4.2326813 4.290859 4.3976574 3.8517475 4.349093 4.267324 4.434738 4.5596824 4.1016994
1369090_at 3.8044164 3.780263 3.8760424 3.7808442 3.992115 4.2133727 3.956643 4.2296796 3.983611 3.7994256 4.0534725 3.7867067
1369091_at 4.1359596 3.9477723 3.8923697 3.939085 3.753725 3.7123966 3.8963656 4.0138245 4.039175 4.0349827 3.903833 4.091498
1369092_at 8.113356 8.40396 8.127745 8.372548 8.346928 8.147683 8.010772 7.777958 8.005839 7.9487195 8.182692 8.241214
1369093_at 6.764075 7.1931133 7.0429845 6.7902694 6.9037523 6.9649253 7.098039 6.9564476 6.9121675 6.7521453 6.902853 6.93692
1369094_a_at 5.740101 5.233508 5.7341623 5.865346 5.4749746 5.9859524 6.102976 6.10562 5.4668083 5.5954065 5.4542313 5.8304305
1369095_at 4.449299 4.4680004 4.4550686 4.4671226 4.5263457 4.5283175 4.4786196 4.5493183 4.794093 4.557799 4.4490137 4.900025
1369096_at 4.2429323 4.039818 4.275243 4.305188 4.1719284 4.2966747 4.273783 4.357876 4.2237167 4.064418 4.369906 4.738259
1369097_s_at 5.8189435 6.455849 6.121229 5.724455 5.985452 6.0619035 5.6353016 5.9808702 5.9724402 6.1127596 5.5199437 6.144935
1369098_at 4.109646 3.7725482 4.0791483 4.059068 4.175409 4.2152 4.1387753 4.116052 3.9184132 4.42871 4.08219 3.8127525
1369099_at 6.4344187 6.52959 6.018424 6.0039816 6.3970723 6.437269 6.4244094 7.368439 6.086636 6.459456 6.353178 6.1413407
1369100_at 3.9282744 4.4223747 4.3752813 4.495103 4.2264557 4.300355 4.124861 4.118328 4.4767265 3.976821 4.325589 4.2069073
1369101_at 6.8018093 6.9935513 7.0031347 6.519067 6.7785068 6.6691685 6.56993 7.6433787 6.624412 6.7817583 6.60076 6.452216
1369102_at 4.0124836 3.9977784 4.067878 4.145059 4.0575857 4.18996 4.5940533 3.8143272 4.247254 4.1749535 4.0588036 3.862041
1369103_at 4.868865 4.667824 4.816716 4.94825 4.9517684 5.083575 4.3785405 4.9409986 5.1348734 5.1029773 4.769761 4.7701683
1369104_at 5.0095577 5.2058873 5.1958747 5.5119314 5.3192806 5.574544 5.429041 5.4991426 5.445828 5.303008 4.815997 5.2693553
1369105_a_at 3.777321 4.414233 3.8498716 3.532745 4.02919 4.5575547 3.80236 4.283275 4.0933933 3.5891323 3.6766627 3.6939511
1369106_at 4.6453314 4.7081184 4.8246927 5.040659 4.536724 4.7579846 4.8038363 4.568298 4.8910375 4.454317 4.536827 4.51587
1369107_at 4.009012 3.8766613 3.8397453 3.646992 3.7218204 4.2475586 3.9101028 4.135607 3.7638144 3.8878222 3.8574612 3.8616087
1369108_at 4.176957 4.105398 4.15599 3.9221191 4.378409 3.9574776 4.1814322 4.1143064 4.142873 4.012929 3.9390023 4.049517
1369109_at 3.4624648 3.6604316 3.6460185 3.7600179 3.6157465 3.5679228 3.943753 3.8649943 3.5899186 3.8163426 3.4430037 3.5964665
1369110_x_at 9.663242 9.628023 7.787917 10.894596 10.273139 9.792653 10.771417 9.553029 10.32914 9.400071 9.330271 9.354687
1369111_at 14.199933 14.190541 14.165059 14.265481 14.189441 14.266126 14.220742 14.215493 14.253134 14.208197 14.189895 14.210677
1369112_at 4.1532516 4.0228953 4.3786025 4.2625484 4.3379345 4.1842556 4.4200306 4.2755694 4.1947174 4.3481016 4.3219023 4.2171845
1369113_at 3.6616898 3.329066 3.3030777 3.6445253 3.3956995 3.635343 3.6270516 3.5175269 3.3748927 3.7017963 3.4998634 3.4523728
1369114_at 3.17984 3.2770007 3.1274078 3.120262 3.0720387 3.2456555 3.0254755 3.2405164 3.195361 3.4191086 3.0881834 3.2759905
1369115_at 4.622951 4.701807 4.7107954 5.026752 5.141095 4.9381194 5.0629125 4.7843847 5.0975356 4.8963017 4.628418 4.686428
1369116_a_at 5.7483463 5.634063 5.925951 6.0467887 6.0960865 5.728651 6.0270033 6.0427732 6.100504 6.0845 6.0785756 6.162916
1369117_at 4.196839 4.2567387 4.3389177 4.312188 4.708393 4.6336427 4.64082 4.251418 4.442264 4.662754 4.4078126 4.258786
1369118_a_at 4.6062827 4.3242445 4.240359 4.4696555 4.6473713 4.05921 4.5508947 4.5715394 4.086218 4.610367 4.2683296 4.359331
1369119_a_at 4.5773273 4.5315485 4.7015276 4.7133856 4.539705 4.826189 4.877318 4.6981406 4.7333336 4.695103 4.7609277 4.5411873
1369120_a_at 7.1083565 7.174427 7.4149156 7.598436 7.185186 7.1893625 7.497891 7.4807725 7.240118 7.1555014 7.42139 7.2741237
1369121_at 5.0101976 4.914862 5.154073 5.4655733 5.0468388 4.9181027 4.96061 5.154502 5.1939225 5.3474607 5.077943 5.151784
1369122_at 7.976681 7.6046896 7.618568 7.683506 7.748461 8.121458 7.772853 7.3931503 7.670323 7.8376093 7.798177 7.635094
1369123_a_at 5.8660717 5.880883 6.0999928 5.5988836 5.760091 5.856139 5.9845314 5.575281 5.9330387 5.824231 5.765789 5.8068705
1369124_at 3.9773772 4.1665187 4.3880954 4.6665416 4.398647 4.3225226 4.0637875 4.546643 4.471332 4.4406247 4.107385 4.31922
1369125_at 3.4661467 3.3111594 3.440885 3.3465757 3.3363013 3.5309372 3.2387986 3.3533566 3.368096 3.3588717 3.3823836 3.5500782
1369126_at 3.7779942 3.9011254 3.7704139 3.7328076 3.8084505 3.7467613 3.799614 4.0831375 3.7745056 3.9036274 3.888636 3.984459
1369127_a_at 6.62235 6.714272 6.9404783 6.9990673 6.524553 6.7944436 6.7921667 6.906965 6.345832 6.9753404 6.8518863 6.805202
1369128_at 4.3464203 4.0940585 4.7268906 4.599217 4.0803657 4.129101 4.5889463 4.240583 4.4723883 4.1967063 4.4566526 4.2341065
1369129_at 4.201042 4.012265 3.7887383 3.8845265 4.2201834 3.8228095 3.5412955 4.0999155 3.9340808 3.838983 4.0507164 3.8784337
1369130_at 4.769188 4.3781147 4.7502346 4.3279715 4.624171 4.823123 4.6637936 4.789505 4.6128306 4.6673365 4.4766254 4.987194
1369131_at 4.012349 3.9795256 3.8181624 4.150069 4.3415327 3.9250212 4.0728464 4.1368847 3.9183595 4.092518 4.3176675 4.2095165
1369132_at 5.0338316 5.349025 5.4060497 5.175235 5.3068733 4.7054253 4.9449816 5.3233643 5.326395 5.1117773 5.6126423 5.2534676
1369133_a_at 3.8741753 4.056902 3.8991404 3.6686504 3.7961025 3.8517115 3.8814447 3.790979 3.7647817 3.8377542 4.020099 3.9039311
1369134_x_at 3.87506 3.731856 3.789745 4.024785 3.9361043 4.045817 3.8349934 3.5890002 4.0525703 3.831118 3.8634036 3.8438613
1369135_at 6.258943 6.1123486 6.2417526 6.5016165 6.268633 6.321968 5.995781 6.216544 6.7237854 6.110873 6.3974986 6.164647
1369136_at 4.27102 4.266831 4.1133966 4.1766853 4.1071596 4.040678 3.9161236 4.226062 4.113207 3.9897914 4.073661 3.8589463
1369137_at 5.192507 5.0461936 5.2477603 4.913051 4.9608502 5.1320252 5.1551313 5.1927724 4.6697855 5.152213 4.938937 4.8536353
1369138_a_at 3.7494612 3.7949753 3.8166518 4.2932167 3.9750051 3.6258616 3.7413602 4.1454034 3.7919097 3.6762986 4.020158 3.833912
1369139_at 3.8356743 3.9886632 3.9107935 3.7899108 3.8617024 3.753553 3.644719 3.463979 3.8838432 3.8192039 3.8306136 3.7165117
1369140_at 4.257122 4.3764668 4.1570816 4.235364 4.3033094 4.32324 4.455502 4.429785 4.2582836 3.880798 4.2442718 4.3732796
1369141_at 3.649784 3.5883737 3.4490762 3.532011 3.4655128 3.334456 3.68403 3.4637017 3.6544118 3.500063 3.4159431 3.4823518
1369142_at 3.7491994 3.7524679 3.9433923 3.6766114 3.7714248 3.7919745 3.841005 3.7656264 4.0692997 3.7106776 3.7540307 3.7905276
1369143_at 4.0637 3.8398924 4.08098 4.1360245 4.1815305 4.0562305 3.8416233 4.076665 4.3089633 4.33191 4.3115926 4.122673
1369144_a_at 4.059501 4.1373963 4.0955462 4.125579 3.8481274 4.249863 4.2306895 3.8840444 4.0133963 3.892132 4.11623 3.973764
1369145_a_at 4.381671 4.5381804 4.7691593 4.7858677 4.758009 4.648343 4.622058 4.7562685 4.5887585 4.5290704 4.912261 4.7728796
1369146_a_at 6.070083 6.1832047 6.3739014 5.884556 6.332753 5.798136 5.164096 7.279356 6.073213 6.01755 6.4335313 7.390394
1369147_at 4.9772058 4.583043 5.215724 4.8349175 4.523014 4.681901 4.9834337 4.7794485 4.61653 4.5384293 4.9000883 4.5781965
1369148_at 8.114189 8.181915 8.003201 7.80505 7.869735 7.795964 7.9547377 7.9616203 7.9628577 7.6983843 7.8634834 7.7889147
1369149_at 4.802536 4.9816046 4.9659863 4.9137 4.989189 4.8879776 4.654068 5.3030834 5.201482 5.0025377 4.989833 5.111124
1369150_at 8.331998 8.2374115 8.150873 8.780067 8.324543 8.382555 8.836348 8.432636 8.179263 8.190289 7.804437 7.772767
1369151_at 4.936733 5.1562033 5.3015275 5.4641 5.268273 4.9092517 5.411216 5.152153 5.0582857 5.239709 5.390925 5.18
1369152_at 5.9585247 5.9247603 5.536658 5.3353496 5.450178 5.6140165 5.8280554 6.2363462 5.647074 5.943866 5.3588824 5.964379
1369153_at 3.7858808 3.8833537 3.6698248 3.87529 3.659466 3.7610939 3.8710928 3.523374 3.7267025 3.6196773 3.781163 3.8010652
1369154_at 4.0208554 4.175049 4.2991614 4.396051 4.259883 4.3927326 4.1066136 4.026629 4.3106613 4.2120705 4.3143616 4.216009
1369155_at 4.923553 4.594044 4.6696577 4.9142666 4.5617585 4.5054007 4.9616833 4.746916 4.5688753 4.5063496 4.8384123 4.757876
1369156_at 6.397686 7.1157207 6.600639 6.3431196 6.6381288 6.6527967 6.01972 6.745008 6.155151 6.3726377 6.6739526 6.672341
1369157_at 8.53928 8.817539 8.519437 8.615803 8.795 8.346327 8.476722 8.717461 8.237713 8.284682 8.369958 8.748317
1369158_at 4.9783506 4.2589273 4.3252354 4.4096513 4.185135 4.5026317 4.5393004 4.416624 4.335319 4.451059 4.3987093 4.1074967
1369159_at 4.8513346 4.780778 4.9883804 4.8979316 5.0913773 4.7552404 4.8472023 5.584525 4.9485455 4.7796516 5.0621347 4.8678026
1369160_a_at 4.7818637 4.7735248 4.966796 4.6561813 4.384617 4.6570745 4.204097 4.890417 4.7804546 4.6350403 4.740452 4.5019355
1369161_at 8.848185 8.703675 8.71297 8.31769 8.382248 8.634711 8.497793 8.465898 8.85988 8.698033 9.325365 8.653753
1369162_at 4.033583 3.7767758 3.6194143 4.4567924 4.1392455 3.789084 3.7198482 4.199326 4.0845175 3.956064 4.0670986 3.8314552
1369163_at 5.1519294 5.2087297 5.3606253 5.23593 5.252287 5.208127 5.7073193 5.303564 5.2476287 5.13537 5.1741695 5.191911
1369164_a_at 4.6069827 4.6148157 4.8690896 5.0550313 4.79886 4.7730494 4.617964 4.5735874 4.37863 4.8971224 4.615919 4.5273433
1369165_at 4.5141053 4.5508547 4.4769177 4.792758 4.7294483 4.5206485 4.713622 4.344146 4.774755 4.4423046 4.5069795 4.2410674
1369166_at 4.079321 4.008567 3.8491144 4.424849 4.2120295 3.874068 4.3641224 4.1779194 4.171689 4.078799 4.181835 4.1112843
1369167_at 5.550107 5.644474 5.705718 5.7571297 5.533351 5.5795817 5.6709633 5.9599543 5.7547226 5.510659 6.00183 5.7139826
1369168_a_at 4.8329897 4.416712 4.584316 4.898732 4.8600917 4.381001 4.595995 5.1166167 4.912405 4.549776 4.9606824 4.712147
1369169_at 9.352286 9.993953 9.909747 9.694448 9.881426 9.423699 10.18792 9.387235 9.426246 9.687926 9.511539 9.828529
1369170_at 3.9765673 3.8487463 4.2339435 4.0176525 3.9961882 4.027762 4.1415296 3.9682376 4.016386 3.9331095 4.050746 4.138894
1369171_at 11.736843 11.704815 11.484255 11.445827 11.572861 11.426767 11.505154 11.460077 11.606397 11.442902 10.596226 11.403107
1369172_at 4.166054 3.9497602 3.9611084 4.227252 3.9924731 3.8292618 4.204755 4.5022154 4.070679 4.3237205 3.9564233 4.350902
1369173_at 5.226269 5.4127717 5.312829 5.163431 5.341878 5.35634 5.5438204 5.278696 5.424272 5.610284 5.2109966 5.5222864
1369174_at 7.160407 6.911527 6.594834 6.5993514 7.1743207 6.9044847 7.13712 6.947787 6.9714108 6.926357 6.7281423 6.6894035
1369175_a_at 3.6960163 3.6030607 3.8199697 3.8922584 3.7209854 3.5885353 3.786353 3.8749287 3.5214014 3.777708 3.5221872 3.7925324
1369176_at 6.556181 6.36135 6.803138 6.8703394 6.8932304 6.370112 6.59514 6.5432982 6.421458 6.410945 6.5889072 6.467186
1369177_at 7.0221133 6.835001 6.7105083 6.7779675 6.939638 6.535161 6.930107 7.000766 6.8397837 7.041029 6.9518414 6.795686
1369178_a_at 4.1363883 4.1120563 4.0797935 4.1058154 4.055524 4.376934 4.176099 4.403778 4.20505 3.979807 3.895761 4.2603054
1369179_a_at 6.371616 6.0637803 6.3737154 6.7116094 6.836208 6.196806 6.223436 6.2373576 7.07853 6.3715663 6.3981724 6.325928
1369180_at 4.7362623 4.9176264 5.3162656 5.5033865 5.4198403 5.138156 5.3340516 5.039173 5.5254154 5.3638606 5.285736 5.215549
1369181_at 6.553142 6.642577 6.2843328 6.170291 6.424956 6.486105 5.9336176 6.4129105 6.3557625 6.2551227 6.552211 6.284753
1369182_at 4.0853395 3.992215 4.3987126 3.6333451 4.1253853 4.2634945 3.788331 3.946713 4.318928 4.330024 3.895847 4.1911855
1369183_at 5.0077147 4.730614 5.169839 5.1608057 4.6390953 4.737936 5.0462914 5.384907 4.7561235 4.921363 5.059417 4.845207
1369184_at 3.923867 3.891974 3.9846392 4.3672843 3.8587847 3.7688901 4.222944 4.0575004 3.9669094 3.9214177 4.1151667 3.8368247
1369185_a_at 5.1566205 4.725528 5.086512 5.043623 4.917765 4.854641 5.215569 5.0907793 4.873733 5.031451 5.018556 5.1043296
1369186_at 7.2420874 7.443779 7.378279 7.510005 7.3011456 7.5019 7.195578 7.595251 7.7208743 7.586148 7.3150177 7.73795
1369187_a_at 7.42057 7.448808 7.4872456 7.3377533 7.3639994 7.1353855 7.106745 7.2492013 7.3441525 7.2769504 7.0757365 7.3387637
1369188_at 4.0395727 4.386281 4.0259776 4.201134 4.378642 4.2520885 4.102284 4.1011996 4.2106056 4.077303 4.095381 3.7960837
1369189_at 5.25299 5.231771 5.169875 5.4997973 4.820887 5.0777836 5.1447196 5.6866717 5.3222327 5.2633486 5.3355966 5.1490774
1369190_at 5.9095016 6.064289 6.1734858 6.1963015 5.9275637 6.25308 6.2087 5.836849 5.546397 5.790406 5.6954193 5.5567026
1369191_at 3.4804769 3.4121351 3.5507119 3.6185951 3.7552016 3.730673 3.7042341 4.1869426 3.6033897 3.813377 3.5258803 3.6385193
1369192_at 5.028651 4.525475 4.630603 4.654072 4.932312 4.5564795 4.823887 4.932105 4.7248125 4.4845304 4.5492907 4.433377
1369193_at 5.4210653 5.842947 5.763074 5.5803537 5.930944 5.471368 5.2020874 5.691867 5.238386 5.276607 5.661522 5.314706
1369194_a_at 4.208247 3.933765 3.7049146 3.7426336 3.8699777 3.9656715 3.7215235 3.9852443 3.8243988 3.920731 3.6832967 3.7405517
1369195_at 6.3372874 6.5425935 6.2634683 6.99392 5.8654785 6.5612936 6.6614695 5.356391 6.0971627 6.2021837 6.6086392 5.9200444
1369196_at 5.329276 5.208207 5.277006 5.4627237 5.3973103 5.286725 5.347912 5.339546 5.4196415 5.5056 5.2542496 5.2395105
1369197_at 5.853199 6.492761 6.241636 6.137505 6.1871867 6.1751266 5.8919673 5.783272 6.231211 5.8714995 6.064611 6.1021695
1369198_at 4.906082 4.69602 5.0028076 5.148708 4.762632 5.0688415 4.9366555 5.240387 5.250714 4.689855 4.7805953 4.925617
1369199_at 4.878869 4.643318 4.8347454 5.0925474 5.1547165 4.423808 4.798602 4.9076447 4.8207264 4.628047 4.778658 4.705553
1369200_at 10.466223 10.474013 10.088769 10.20199 10.239749 10.090503 10.165203 9.504121 10.398774 10.297961 10.149619 9.745435
1369201_at 5.34414 5.1179123 5.248196 5.6505585 5.0569983 5.426445 5.3259244 5.5484447 5.172229 4.992326 5.5284786 5.4969845
1369202_at 3.5518649 3.5293775 3.5941281 3.721163 3.81896 3.785618 3.564857 3.6986132 3.6694288 3.7837005 3.7140765 3.6397219
1369203_at 3.7757776 4.097342 4.027999 4.11553 3.8053553 3.6456296 3.813781 4.0505495 3.994235 3.798317 3.6449242 3.8036332
1369204_at 7.843436 7.824835 7.724125 7.832482 8.004093 8.162545 7.195413 7.4128065 8.094559 7.9678288 7.7712383 7.551572
1369205_at 5.1325884 5.167777 5.362646 5.1670656 4.9816465 5.2641325 5.288975 5.3170643 5.408671 5.277425 5.315935 5.2985353
1369206_at 13.010689 12.949121 12.776787 12.910713 12.964641 12.832824 12.812634 12.881036 12.871173 12.746246 12.772865 12.753504
1369207_at 4.317374 4.4758587 4.6162243 4.7885523 5.4469986 4.489991 4.401497 4.7186055 4.5769653 4.6079626 4.593232 4.4897394
1369208_at 5.793069 6.120275 5.654579 6.25108 6.9980216 5.9743457 6.107079 6.977694 6.508036 5.491392 5.9348598 6.4939203
1369209_at 7.0793486 7.297171 7.112255 7.0358596 7.089875 7.281119 7.208702 6.5816703 7.029762 7.1860104 7.1815877 6.8676615
1369210_at 3.5534983 3.2630916 3.287862 3.3780484 3.4833035 3.4246964 3.3556466 3.4187207 3.4650645 3.4645653 3.523564 3.2919178
1369211_at 6.0488133 6.351926 6.4981623 6.689761 6.2871566 6.6842394 6.0642343 6.535471 6.423092 6.5090623 6.6218557 6.2463636
1369212_s_at 7.716314 7.4500055 7.1799955 6.941678 7.5691376 7.311947 6.8737917 7.199627 7.3188925 6.664679 6.715748 7.028803
1369213_at 4.330043 4.9353857 4.4685326 4.8304405 4.607841 4.9170623 4.7988243 4.78666 4.6486444 4.9014473 4.854672 4.7710805
1369214_a_at 5.550064 5.8647327 5.9244547 5.9607906 5.9806356 5.212841 5.5679197 6.097127 5.553711 5.536788 5.699464 5.7922573
1369215_a_at 10.288809 10.446949 10.341415 10.1034775 10.427765 10.218571 10.2371235 10.145529 10.33518 10.272205 10.261501 10.252474
1369216_a_at 5.792897 5.5109663 6.1586084 5.933545 5.9319844 6.0187035 6.12051 5.39851 6.1465445 5.8280983 5.9516172 5.6740856
1369217_at 3.9585319 3.9451637 4.086496 3.9416218 4.156347 4.009575 4.0888195 4.2218013 4.2772775 4.2739058 3.9305768 4.208281
1369218_at 5.7542276 5.9559546 6.120413 5.2331533 6.1123214 6.2356787 6.0824285 7.2675333 5.693513 6.2231927 5.7775087 5.7681365
1369219_at 6.2138114 6.240514 6.5519004 6.507788 6.316863 6.404356 6.290573 6.3444576 6.415719 6.1819396 6.2878857 6.25514
1369220_at 7.125418 7.293263 7.1020145 6.764914 6.899931 7.09769 7.133724 7.275153 7.095177 7.2281466 7.262307 7.1931667
1369221_at 5.6765823 5.6274934 6.290064 6.143112 5.8556056 5.87454 5.9961925 6.790024 5.9693017 6.162224 6.2855406 6.2560287
1369222_at 5.402169 5.125732 5.3631916 5.6116266 5.398303 5.3738856 5.4717503 5.5512037 5.637583 5.363637 5.377001 5.4450407
1369223_at 6.76928 6.8283663 6.822761 6.9295855 7.0176907 6.7857227 6.827232 6.947089 6.8369737 6.629599 7.1214323 6.8394184
1369224_at 10.311346 10.226324 7.998549 9.484967 10.311878 8.030165 6.837045 10.150017 10.615328 10.330215 9.88843 10.503333
1369225_at 11.926452 12.230726 12.571304 12.525619 12.376437 12.022294 12.460646 12.087971 12.052742 12.530475 12.333911 12.297158
1369226_at 7.578824 8.01455 7.7206264 7.845295 8.21518 8.038267 8.413654 8.117289 7.621641 8.119576 7.8090553 8.239241
1369227_at 5.4442687 5.0389266 5.3769712 5.076498 5.042619 4.4426503 5.303778 5.661438 4.806151 5.344189 4.6697917 5.154934
1369228_at 5.2107654 5.4328423 5.5624866 5.710083 5.3897247 5.067583 5.335605 5.7238183 5.155693 5.2035184 5.503493 5.446838
1369229_at 5.313558 5.589205 5.445372 5.7899494 5.6104975 5.4196396 5.740262 5.780573 5.38749 5.646237 5.8250027 5.6798563
1369230_at 4.4141655 4.4133043 4.278056 4.544077 4.478909 4.815195 4.236643 4.7763357 4.350015 4.5779066 4.431447 4.6331596
1369231_at 4.629693 4.834325 4.5520725 4.548016 4.962326 4.810617 4.535362 4.487063 4.39196 4.8344464 4.9337597 4.5468984
1369232_at 4.381474 4.371023 4.540322 4.185875 4.3898373 4.6931252 4.3520746 4.6832857 4.4418654 4.5840855 4.52137 4.373475
1369233_at 3.889122 3.8925204 3.8274353 4.516062 3.7535443 4.166295 4.433013 3.7558174 4.033847 3.8935933 4.0183897 3.7081995
1369234_at 7.283996 7.5500197 7.326394 7.329228 7.2562313 6.7931814 7.52115 7.4046774 7.2698193 7.3845496 7.236312 7.0329113
1369235_at 4.7494044 4.5280504 5.0944176 4.9711967 4.729498 4.3560276 4.897117 4.864213 4.853436 4.7085876 4.890975 4.6626196
1369236_at 5.2843523 4.974873 5.2889395 4.977066 5.118696 5.285901 5.046537 5.157594 5.167329 5.2326465 5.163826 5.2654977
1369237_at 4.7709775 4.9305267 5.1169305 5.2571135 5.421361 4.923212 5.004875 5.4551225 5.1793966 5.28678 4.994038 5.5993814
1369238_at 10.111176 9.936865 9.869746 10.477098 10.293335 10.468034 10.719043 9.474453 10.203964 9.428799 9.431267 10.180265
1369239_at 4.0986724 4.395078 4.0654902 4.5001197 3.7360067 3.9612613 3.6413198 3.9433184 4.2265944 3.85197 3.9913795 3.9776945
1369240_a_at 5.709052 5.5712376 5.6988435 5.7643557 5.5439377 5.2900496 5.569009 6.005416 5.6208687 5.343253 5.9252114 5.6113234
1369241_at 5.3160057 5.1109037 5.2352047 5.2560034 5.3632936 5.1867585 5.4218693 5.27024 5.568486 4.9689407 5.243477 5.2635736
1369242_at 3.4636064 3.5196018 3.5549526 3.4171073 3.3838174 3.2816832 3.3664625 3.659327 3.373794 3.5141835 3.4830682 3.431727
1369243_at 4.2741404 3.8261104 4.14514 3.93143 4.061843 4.2729225 4.027483 4.217735 3.8487186 4.505639 4.178172 4.024413
1369244_at 6.27562 6.576623 5.924602 6.536157 6.2453375 6.0854635 6.2675962 6.54068 6.225674 6.351453 6.075466 6.1657877
1369245_at 4.1145487 4.1616244 4.380876 4.3551145 4.0735555 4.39938 4.3507767 4.4302697 4.2565184 4.255401 4.207751 4.1856365
1369246_a_at 4.0556984 3.9328518 3.9055967 3.9300158 3.7026675 3.9840286 3.9633918 4.2526054 4.285107 3.940883 3.791471 3.6323836
1369247_at 6.1313014 6.0351634 5.7816114 5.856077 5.590397 5.9427853 5.930016 6.2072496 5.6931043 5.679281 5.589899 5.8206253
1369248_a_at 6.4516597 6.5760407 5.8865857 5.7332544 5.694423 5.726743 6.121587 7.794198 5.754493 5.5452847 5.799934 5.5542326
1369249_at 8.205052 8.095162 7.982593 8.072132 8.092979 8.171457 8.239052 8.18701 8.561111 8.427182 8.250225 8.195269
1369250_at 5.012066 5.096938 5.114785 5.275879 4.9945498 5.1235523 5.7979164 5.3675585 5.2235966 5.5168915 5.2552605 5.247691
1369251_a_at 5.2784348 5.2443595 5.279131 5.545914 5.314225 5.18388 5.1244435 5.9879 5.31308 5.3768606 5.549273 5.492462
1369252_a_at 5.463763 5.446984 5.44839 5.633313 5.304731 5.2770433 5.7551374 5.310565 5.401121 5.3752356 5.521067 5.5678444
1369253_at 3.8129923 3.8184817 3.9660866 3.4453292 3.5476956 3.8313768 3.642954 3.937468 3.8165493 3.7495387 3.8530169 3.7610543
1369254_a_at 4.4236317 3.9054859 4.207103 4.182786 4.1897726 4.5229597 4.2437563 3.9661207 4.2342825 4.336422 4.2166634 4.2566767
1369255_at 5.9713197 5.577243 5.9353642 6.1433725 5.817615 5.76345 6.095026 6.211635 6.159042 5.5425515 5.320703 5.7944603
1369256_at 5.922501 5.5718064 5.5992646 5.7530484 5.5245137 5.4380407 5.6797314 6.0089045 5.3590198 5.7436914 5.2767205 5.4388285
1369257_at 4.980655 4.775389 5.059559 5.246884 4.8781385 5.277236 4.856695 5.2537465 5.105175 5.10232 5.046363 4.954885
1369258_at 3.2933636 3.2376752 3.2799175 3.2679548 3.1589127 3.1620135 3.0038104 3.1783552 3.1790638 3.2681797 3.445724 3.053827
1369259_at 7.473389 8.177046 7.592207 6.3638873 7.9579825 6.668686 6.484355 6.8744264 7.772576 6.7725844 8.506274 7.007299
1369260_a_at 4.079456 4.1397715 4.3341985 4.2355866 3.7833207 4.009386 4.1231546 4.1514363 4.128843 4.0501337 4.5566735 4.2561646
1369261_at 4.8689904 5.5024185 5.0798674 4.989397 5.0585303 4.9269648 5.1551538 5.0230255 5.1230593 5.1203394 5.476993 4.879175
1369262_at 7.1371 7.263852 6.832088 6.807018 6.9477663 6.9551296 7.1794777 6.5874376 7.0877056 7.0704937 7.0402937 6.9053097
1369263_at 3.3606627 3.703249 3.2799609 3.4520488 3.110388 3.4741194 3.4878495 3.5464368 3.4695697 3.4085114 3.391041 3.4869776
1369264_at 5.262579 5.432494 5.0638824 5.3895216 5.0632224 5.5713577 5.3271513 5.2118855 5.2997713 5.38859 5.3115315 5.5193243
1369265_at 6.842536 6.8134303 6.0751324 6.143861 6.5083766 6.3505397 6.3562646 6.461548 6.2555227 5.8711424 6.466386 6.4850235
1369266_at 5.479252 5.682664 5.9614353 5.510103 5.333851 6.3068166 5.629346 5.7696705 6.2031116 5.446398 6.1285696 5.6575174
1369267_at 3.8662908 3.784824 4.0818963 4.028808 4.2844934 4.074752 4.134007 4.0993676 4.149322 3.8987157 4.1040573 4.097082
1369268_at 4.615551 4.600113 4.112001 4.553423 4.6639566 4.944661 4.7035246 4.5254307 4.2841244 4.4224987 4.476848 4.209753
1369269_at 8.713149 8.697698 8.54078 8.182266 8.671756 8.493628 8.823128 8.988009 8.626044 8.722134 8.522373 8.354972
1369270_at 8.654568 8.969509 8.898395 8.764717 8.795861 8.712973 8.843441 8.894319 9.018267 9.021836 8.896439 9.10485
1369271_at 4.3372374 4.3522015 4.4234324 4.3318815 4.2714972 4.686264 4.3429856 4.425731 4.574447 4.3533044 4.3284864 4.4042997
1369272_at 5.7316074 5.8887663 5.2454624 5.5912457 5.5753794 5.43384 5.169531 5.098565 5.600177 5.244725 5.243273 5.2185297
1369273_a_at 4.3029137 4.2814283 4.218419 4.094961 4.1557856 4.145463 3.920368 4.595846 4.2012596 4.06028 4.093976 4.240711
1369274_a_at 4.6002407 4.3514547 4.4169955 4.687563 4.6760178 4.1987915 4.382638 4.6883764 4.5643272 4.5579615 4.4405413 4.643955
1369275_s_at 12.743265 12.785667 12.812099 13.04694 12.796922 12.811856 12.97 12.754245 12.751763 12.635622 12.863504 12.854956
1369276_at 4.8923235 4.6993213 4.6461496 4.4099874 4.068378 4.6621714 4.760792 4.9028344 4.4043818 4.856725 4.40698 4.455844
1369277_at 6.0262723 5.754475 5.6090794 6.4232216 5.4929285 6.191673 5.7154493 5.4651775 6.00057 5.916159 6.215757 5.876633
1369278_at 7.6875343 7.6585593 7.499988 7.1489863 7.8102803 7.717622 7.7579517 7.6440434 7.5660872 7.7400656 7.8329644 7.514202
1369279_at 5.269535 5.391103 5.718998 5.6145153 5.6351223 5.589061 5.7435503 5.8354216 5.872223 5.4690666 5.5521946 5.6377363
1369280_at 4.5528274 4.594004 4.3955193 4.8367095 4.8477254 4.29174 4.5532575 4.3274755 4.649411 4.6226797 4.82709 4.653101
1369281_at 3.4069707 3.6904066 3.7533362 3.5419896 3.4253402 3.6376247 3.9436626 3.601075 3.7781084 3.2869482 3.4972088 3.5777724
1369282_at 3.3655934 3.2753472 3.3742208 3.478818 3.575198 3.6493518 3.8661292 3.5099654 3.4689543 3.3658798 3.4939375 3.3662632
1369283_at 3.8718135 3.5248399 4.080486 3.9328637 3.8938417 4.362142 3.9079862 3.8204 3.9122112 4.058518 3.95572 3.82063
1369284_at 5.702847 5.3953047 5.403108 5.7679815 5.4659686 5.257512 5.6645017 5.4571304 5.6972094 5.4530087 5.783578 5.56467
1369285_at 5.4830103 5.815509 5.80714 5.6593585 5.910999 6.16242 5.7254357 5.990627 5.59171 5.815023 5.696993 6.123801
1369286_at 12.995686 12.997957 12.887294 12.85837 12.896478 12.872644 12.851197 12.464171 12.982752 12.8075 12.737181 12.693493
1369287_at 3.9451768 4.5768075 4.574154 4.823285 4.436198 4.5234604 4.789521 5.058816 4.7693043 4.2668724 4.266206 4.537984
1369288_at 4.342528 4.311386 4.613989 4.9508667 4.405168 4.36932 4.8099847 4.6791286 4.65079 4.392495 5.0670176 4.6722236
1369289_at 9.0767 9.234865 8.62862 8.569916 8.65803 8.6015835 8.533817 9.5285015 8.923935 8.694254 8.517378 8.586054
1369290_at 4.9066696 5.0191617 4.8595223 4.800419 4.9869213 5.243109 4.587111 5.018813 4.9897428 5.033504 5.2458053 4.7012753
1369291_at 10.543325 10.621365 10.601892 10.694114 10.529 10.642658 10.520628 10.491314 10.590946 10.558997 10.552566 10.618336
1369292_at 4.738864 4.47476 4.8588266 4.800099 4.798626 4.358759 4.7674217 4.62846 5.0609875 4.4463634 4.7053537 4.351218
1369293_at 6.4486403 6.063194 6.60252 6.7658644 6.491003 6.449085 6.7601256 5.8479586 6.6967645 6.427673 6.5319724 6.2229066
1369294_at 5.204032 4.601924 4.7528963 4.812602 4.7366366 5.091148 4.6156297 4.8127656 4.9816966 4.858499 4.3967423 4.755381
1369295_at 4.805907 4.490582 4.8755503 4.824736 5.0979743 5.0377083 5.0514216 4.9244146 5.0706296 4.8560376 5.0795403 4.7158394
1369296_at 13.073882 13.040731 13.129662 12.753233 12.951385 13.167086 12.5798645 13.12105 13.063195 13.053019 12.855862 13.121376
1369297_at 4.28442 3.822461 4.0049644 4.3018904 4.095723 3.9694414 4.201414 4.097806 3.8486712 3.9937048 4.2879524 3.873341
1369298_at 4.1768036 4.3172803 3.9976501 4.330634 3.829819 4.125233 4.1455736 4.178873 4.386961 4.194539 4.1463785 4.1213903
1369299_at 4.4503946 4.564891 4.3890553 4.2607336 4.261162 4.6644583 4.354933 4.727101 4.187849 3.8955402 4.180502 4.280335
1369300_at 4.07695 4.0428734 4.2588916 4.3692465 4.018451 4.2871513 4.2250648 4.1205373 4.1761394 4.2757955 4.0281487 4.2358813
1369301_at 4.73052 4.4801617 4.1600986 4.800152 4.483419 4.2396536 4.4570518 4.747346 4.335155 4.313613 4.4092402 4.442237
1369302_at 4.640906 4.384938 4.165094 4.280346 4.4598475 4.2009974 4.528521 4.2941113 4.6793237 4.6058073 4.8073826 4.4719367
1369303_at 3.9416163 3.8711913 3.7091336 3.7602773 3.7998245 3.778765 3.7993839 3.901064 3.6968758 3.7723458 3.6590867 3.7493134
1369304_at 6.7298894 7.009994 6.807592 6.6010647 6.9451976 6.6579456 6.776442 6.207256 6.7499557 6.6777267 6.176779 6.9070315
1369305_at 4.4802113 4.5502825 4.347888 4.796139 4.436367 4.5136404 4.405877 4.5564423 4.752247 4.556674 4.470026 4.480056
1369306_at 4.1578007 4.4169574 4.1655097 4.4015884 4.4263425 4.0836096 4.255331 4.4352818 4.2315826 3.93732 3.997637 4.087538
1369307_at 5.0250936 4.9862804 5.211683 5.2490344 5.0089064 4.776723 5.175006 5.3938417 4.8646693 5.2397876 5.1706867 4.9408693
1369308_at 5.257169 4.970064 5.1528482 4.9744244 4.976057 5.0468254 5.051819 5.439537 4.7581825 5.0917454 5.2702885 4.9435663
1369309_a_at 4.539016 4.4973335 4.546607 4.647109 4.474438 4.8003883 4.461563 4.7041464 4.5778923 4.9625425 4.4257784 4.4810667
1369310_at 5.2448807 5.310442 5.428289 5.5262814 5.6351748 5.411504 5.28372 5.273593 5.743454 5.418375 5.3593893 5.2278395
1369311_at 3.5311716 3.7975328 3.8229606 3.9962773 3.7406511 3.7424645 3.7878768 3.7752054 3.7334769 3.531407 3.9204917 3.5379577
1369312_a_at 8.602129 8.483001 8.162902 8.186338 8.259592 8.402525 8.285988 8.645058 8.342636 8.315762 8.095593 8.060493
1369313_at 4.883268 5.0927205 4.9537387 4.866467 4.9094825 5.061033 4.697442 5.0460477 4.938927 4.8655815 5.017068 4.8085027
1369314_at 4.3033395 4.3133335 4.509987 4.2290845 4.3525925 4.4636207 4.3788037 4.520507 4.218084 4.2685785 4.2304873 4.414034
1369315_at 4.1373525 3.9044695 4.085641 4.860038 4.2008586 4.168647 4.0621486 4.3851576 4.174164 4.3266673 4.503636 4.14321
1369316_s_at 6.201507 5.8989315 5.830458 6.0042605 6.0456085 5.900519 5.948909 6.114045 6.2486706 5.955138 5.815122 5.8976703
1369317_at 3.8167734 3.7208502 3.9838421 4.119642 3.9946728 3.9302497 4.2004633 4.284416 4.0074863 3.8034945 3.9147134 4.0783443
1369318_at 6.5707707 6.576594 6.358335 6.889086 6.598233 6.661103 6.280377 5.9486833 6.237913 6.540606 6.4443235 6.139615
1369319_at 9.252781 9.267541 8.974485 9.287245 9.260155 9.310473 9.209816 8.701895 9.142051 9.042591 9.091863 8.971038
1369320_at 4.119666 4.314104 4.117923 4.0817833 4.1589127 4.664238 4.032115 4.503306 4.020487 4.234683 4.2345934 3.9970453
1369321_s_at 3.4759965 3.2834601 3.499508 3.455645 3.4863265 3.7037554 3.2929556 3.4319546 3.6267178 3.413851 3.4534364 3.6131773
1369322_at 5.4640193 5.1578727 5.6377106 6.2276363 5.823309 5.6021724 5.358615 5.8373046 5.503211 5.2793994 5.6473722 5.903555
1369323_at 6.9860983 7.4863977 7.188222 7.29751 7.388095 7.243185 7.418149 6.6507206 7.314236 7.2884617 7.280983 7.1234074
1369324_at 3.7019277 3.701198 3.317609 3.552291 3.4627142 3.4505959 3.4396312 3.558241 3.7187443 3.5221205 3.3801827 3.3530138
1369325_at 6.256974 5.697794 5.411024 5.240637 6.1844397 5.6886654 6.5686917 6.417357 5.50683 6.079574 5.9317904 5.9881554
1369326_at 4.0279264 4.114161 3.9261334 3.8820713 3.7176366 3.906783 3.954489 3.9179926 4.0098915 3.781255 3.9099462 4.167998
1369327_at 4.759143 4.179218 4.3631487 4.5142484 4.2994156 4.2266192 4.5513225 4.436217 4.6672177 4.349436 4.491102 4.4867887
1369328_at 5.857621 6.4687176 6.0604424 6.538497 6.0604424 6.4095883 6.856526 6.299568 6.4112716 6.6338577 6.4522977 6.5341635
1369329_at 5.07967 4.940259 5.3589954 5.4377046 5.2694316 5.2641273 5.4378247 5.646741 5.381245 5.1101027 5.465843 4.971676
1369330_at 5.293149 4.824043 5.393071 5.4980135 4.915042 5.22848 5.2380157 5.255702 5.2961836 5.392277 5.4830656 5.1218166
1369331_a_at 5.3319426 5.322712 5.417816 5.6261234 5.3286676 5.2423034 5.36269 5.438772 4.983466 5.132785 5.5052757 5.0955114
1369332_a_at 3.530791 3.7334423 3.6753047 3.8835742 3.7010932 3.7079556 3.4843874 3.776289 3.5702271 3.536028 3.7328975 3.6331885
1369333_a_at 3.6074963 3.3797388 3.4376507 3.465954 3.4415998 3.338169 3.317224 3.2679486 3.2801287 3.44137 3.550949 3.286652
1369334_at 3.7536213 3.951263 4.0288506 3.8918185 3.9640188 4.044807 3.5538228 3.904971 3.7302597 3.623678 4.190423 3.6905837
1369335_at 3.8978589 3.86295 4.245705 3.7957706 3.9814954 4.440315 3.838175 3.8171546 3.9511406 4.0460224 3.7491179 3.7658122
1369336_at 5.6201553 5.307282 5.6451707 5.2543545 5.275014 5.469194 5.26974 5.724078 5.2739224 5.580163 5.457382 5.326141
1369337_at 4.722217 4.6176577 4.6810064 4.6544666 4.9260583 4.306862 4.529023 4.502403 4.4036484 4.504684 4.5738134 4.5162277
1369338_at 5.71026 5.897341 6.122462 6.1230006 5.7415485 6.1048555 6.0232425 6.1074047 6.0577655 5.5470557 6.016045 5.810373
1369339_at 5.774583 5.6457644 5.782738 5.9067316 5.5536036 5.792049 5.789703 6.2537255 5.6001406 5.4812536 5.718259 5.737461
1369340_at 4.4696903 4.6581264 4.5196915 4.6117325 4.2947493 4.5657244 4.4200907 4.7339478 4.6449757 4.735537 4.4521422 4.3563585
1369341_a_at 4.032283 3.9237132 4.225606 4.001113 4.092882 3.969024 4.029105 4.203228 3.9000742 4.005062 4.276824 4.1479073
1369342_at 5.486847 5.1125307 5.3090954 5.3843784 5.151427 5.4466515 5.262307 5.43567 5.4035873 5.7578077 5.1077585 4.898841
1369343_at 3.4640095 3.7440875 3.788499 3.8287125 3.790571 3.5182989 3.6203923 3.464325 3.3815892 3.542989 3.5537057 3.5478852
1369344_at 4.89987 4.9892025 5.1198835 5.3337812 4.976267 5.113017 5.30031 5.52425 4.9345446 5.438548 5.6616106 5.1315947
1369345_at 4.122806 3.7722259 3.8507159 3.8274708 4.009745 4.124649 3.9453466 3.8021452 4.0635514 4.2753825 4.062133 4.276613
1369346_at 3.8266873 3.9242508 3.8920486 3.9160001 3.7227314 3.903277 3.740077 3.7897196 3.9519362 4.0561857 4.1413245 3.9876769
1369347_s_at 5.8180566 5.8904276 5.851796 5.8563304 5.568741 5.7775135 5.5860176 5.9987664 5.807947 5.824421 5.552986 5.8712797
1369348_at 4.5525656 4.360405 4.5644283 4.6676197 4.3590403 4.706783 4.5860415 4.5544987 4.9135017 4.5584345 4.6175756 4.531969
1369349_a_at 3.7281559 3.4652615 3.7510486 4.0062456 3.5159297 3.8389816 3.4639604 3.5400696 3.76802 3.5380812 3.8087997 3.7024844
1369350_at 5.8504753 6.2303233 6.0505757 6.137204 5.896839 6.1600823 5.9105825 5.960846 6.0459056 5.6517634 6.352395 5.8859253
1369351_at 4.5599904 4.343524 4.476229 4.552516 4.1356726 4.414966 4.4488997 4.3907266 4.426843 4.0667896 4.5572524 4.68854
1369352_at 5.1184425 4.8409033 5.6570444 4.8021336 5.359592 5.2130527 4.921664 6.3655586 4.55931 5.44793 4.9390945 5.265367
1369353_at 4.7359743 4.7310295 4.7508826 4.836354 4.4683213 4.143752 4.2688375 4.837466 4.5892134 4.755831 4.9120293 4.455035
1369354_at 6.4443846 6.414413 6.4721775 6.6834397 6.3681345 6.6113424 6.4294724 6.837912 6.517212 6.3521304 6.6323466 6.4288945
1369355_at 4.9824305 4.7335777 4.8983693 5.1426253 4.7526007 5.1315656 4.8523273 4.9989247 4.907328 4.9370794 4.891817 4.9389496
1369356_at 4.295639 3.9561734 4.105076 4.209897 4.2612214 4.28164 4.4373846 3.7666278 4.433097 4.2150993 4.1887774 4.1132946
1369357_at 4.770278 4.8200655 4.889677 4.8535614 5.0728874 4.868286 4.8652287 5.064352 4.5963535 5.1488113 4.8829 4.7301273
1369358_a_at 5.642602 6.157658 5.9968762 6.1947303 6.180594 5.899721 6.0836763 6.5159287 6.0153284 6.15865 6.197514 6.1328573
1369359_at 4.1085825 3.907594 4.2152615 3.987475 3.8980227 4.26762 3.7833664 4.11574 4.103513 3.9495502 4.005947 4.06561
1369360_at 5.498369 5.6528196 6.0409884 6.091933 5.891151 5.7272563 5.8912354 6.15414 5.9840207 5.9139442 5.7799525 5.9549465
1369361_at 3.2658176 3.8849165 3.6091626 3.7762742 3.6603625 3.3648155 3.5055113 3.8680618 3.4069402 3.3477793 3.5527012 3.7384927
1369362_at 5.3321867 5.1166925 5.10972 5.3187 5.5128794 5.1086283 5.2502527 5.2908745 5.379033 5.234825 5.173791 5.2322454
1369363_at 3.6190784 3.5215423 3.26176 3.481619 3.4030144 3.6924772 3.5557451 3.521204 3.3813148 3.7857516 3.6205995 3.5381472
1369364_at 3.6021652 3.5959702 4.132909 3.7986476 3.8061786 3.5467415 3.578141 3.6312485 3.8095737 3.5358849 3.5599637 3.6883307
1369365_at 4.522502 4.2189198 4.645541 4.546192 4.7016273 4.772479 4.799638 4.581872 4.405529 4.8008413 4.2790136 4.353705
1369366_at 5.013176 4.775734 5.23724 4.8104687 5.261356 4.710607 5.0513835 4.7875433 5.034183 4.991171 5.0632396 5.077069
1369367_at 4.025136 4.2536154 4.482257 4.4726715 4.1468716 4.2032967 3.8718839 4.4415655 4.3853927 4.0927744 4.55198 4.090005
1369368_at 4.179251 4.3571386 4.419219 4.5073524 4.4459248 4.8927383 4.1589003 4.5399475 4.261248 4.3107367 4.3725605 4.258801
1369369_at 5.186289 4.5898914 5.4290667 5.7690544 5.099474 5.1649094 5.2212334 5.19489 5.3341613 5.1335316 5.017665 5.1276875
1369370_s_at 4.7484407 4.916562 5.2718782 5.5545726 5.146975 4.850406 4.9368033 5.5384674 5.2309365 4.510955 5.101637 5.071832
1369371_a_at 4.1549697 4.2024455 4.1369066 4.395781 4.3411927 4.475608 4.3233333 4.5077696 4.472915 4.0016365 4.5273747 3.9861884
1369372_at 4.8645515 4.930806 5.1240206 5.068631 4.8265715 4.8531275 5.0653696 5.204191 4.709035 4.9472456 5.0538034 4.6344595
1369373_at 5.937264 5.908085 5.8199816 5.941392 6.092142 5.916814 6.0095253 5.875157 5.9539123 6.1588383 5.464674 5.6615295
1369374_at 3.8453016 3.7498071 4.091638 3.9765391 4.2125816 3.929173 4.0134163 4.0142756 3.9817295 4.0866776 4.053381 4.0504594
1369375_a_at 3.9475894 4.1012225 3.7751021 3.9495676 4.1515336 4.092768 4.2023325 3.9404988 3.8842611 3.7739234 3.8933787 3.8902533
1369376_a_at 4.083476 4.3134074 4.3729177 4.289452 4.3780475 4.1199346 4.2104506 4.468409 4.2960463 4.220583 4.2937937 4.118125
1369377_at 3.8278463 3.6877835 3.5176654 3.621888 3.597441 3.5220282 3.434714 3.5598774 3.4054017 3.4424515 3.3886425 3.455758
1369378_at 4.1070223 4.535142 4.390832 4.595236 4.451828 4.205264 4.2806406 4.7529798 3.9947438 4.3423796 4.265421 4.156556
1369379_at 4.6806145 4.9124155 4.8301315 4.7597947 4.8086295 5.1217155 4.884878 5.207864 5.520476 5.0171227 5.234905 5.380072
1369380_at 4.39579 4.284684 4.5498066 4.6876893 4.4786596 4.6563587 4.645125 4.715061 4.3924346 4.504497 4.7000294 4.5873785
1369381_a_at 3.964673 4.153822 3.9557753 3.6844575 3.946687 3.900874 4.0959535 3.8491693 4.120041 3.7935698 3.6942966 3.9082272
1369382_at 5.8236904 6.107331 6.0166397 6.1231728 5.9045887 5.8760467 6.3036895 6.139243 6.1231036 6.005562 5.9111304 5.9932475
1369383_a_at 4.4323378 4.604286 4.596119 4.4048967 4.211181 4.454818 4.280881 4.501735 4.4050384 4.4645467 4.361042 4.5439315
1369384_at 4.068261 4.1428366 4.105565 4.0750656 3.9814854 4.0652103 4.669387 3.8034856 4.09837 3.8300147 3.9704354 4.0378885
1369385_at 4.4589148 4.400131 4.540393 4.5082717 4.2560287 4.3572335 4.6192083 4.6844435 4.6099916 4.553643 4.7198825 4.7675977
1369386_at 3.8950386 4.249155 3.9863257 3.8524702 3.8597577 3.8814297 3.8208418 3.921657 3.9241502 4.0986567 4.085619 3.8899336
1369387_at 5.692604 6.1280375 5.7589483 5.693014 5.8862457 5.9117103 5.898403 6.0853834 6.3943357 5.752058 5.804455 5.4670386
1369388_at 3.7849698 3.8770437 4.541193 4.201505 3.9624057 3.976777 4.1116776 4.2975564 4.03443 4.3068385 4.29328 3.9645474
1369389_at 4.3103886 4.7710953 4.419594 4.7125053 4.4467134 4.681978 4.242411 4.5454497 4.4050703 4.521265 4.6032395 4.6440363
1369390_a_at 4.7923355 5.621052 4.3076572 4.4428368 4.77822 4.2907753 3.98293 4.4358273 5.2335215 4.5666294 4.2696247 4.3077717
1369391_at 4.2431493 4.13094 4.178397 4.172559 4.0095053 4.243184 4.3865557 4.1875415 4.287759 4.511553 4.023004 4.302909
1369392_at 5.199774 5.3338575 5.0001907 5.2047653 5.4280615 5.260703 5.3129377 5.3417826 5.1305504 5.068163 5.0678988 5.06042
1369393_at 3.9696312 4.1732054 3.7110183 3.8645701 4.1690207 4.246752 3.8122456 4.3566957 4.0030603 4.1821866 4.0417194 4.2005186
1369394_at 4.5859632 4.285014 4.816325 4.5662346 4.7936487 4.505305 4.6642056 4.5725527 4.2054806 4.55091 4.778718 4.6078796
1369395_at 3.560696 3.744382 3.860814 3.7393248 3.5322478 3.6608052 3.9947057 3.6753778 3.7557476 3.8612337 3.7480729 3.6912787
1369396_at 5.3763447 5.6238203 5.4717207 5.619172 5.282607 5.276563 5.440937 5.634691 5.4096823 5.739502 5.657734 5.4208035
1369397_at 4.8617887 4.915228 5.032318 5.134906 5.1683273 4.8892956 5.0551205 5.0146456 5.0527563 5.059317 4.7262278 5.0231447
1369398_at 5.4366803 5.5074153 5.4902325 5.77885 5.7241573 5.3671374 5.742452 5.683135 5.530238 5.7172923 5.5303807 5.589975
1369399_at 3.6381423 3.630754 3.7838054 3.8473763 3.7524362 3.6490867 3.4321566 3.5756342 3.6485515 3.902319 3.5694315 3.4426184
1369400_a_at 4.6325088 4.9069433 4.7886086 5.054432 4.615102 4.9447565 4.556317 5.4774895 4.808405 5.038664 4.88002 5.141007
1369401_at 3.3916183 3.2838547 3.2089815 3.387021 3.4461894 3.5213065 3.2785838 3.3510046 3.4081616 3.7710767 3.2833595 3.2619133
1369402_at 6.5644307 6.7447157 6.526092 6.4902477 6.3885584 6.8857 6.545928 6.871413 6.796349 6.548992 6.4451923 6.5228367
1369403_at 5.1370344 4.6327157 4.6173625 4.7840366 4.798285 4.773385 4.606639 4.586066 4.67939 4.703663 5.155814 4.5867014
1369404_a_at 4.8570986 4.5626817 4.5047793 4.5456195 4.4376554 4.364435 4.6858106 4.7691603 4.6562004 4.527237 4.3202205 4.4723454
1369405_a_at 4.2275 3.9644525 4.2042756 4.2612677 4.2944665 4.174687 4.1148205 4.1622324 4.373138 4.0465035 4.458745 4.111741
1369406_at 4.1056395 4.1906 4.173754 4.099827 4.228302 4.0204363 4.1910086 3.89926 4.3157253 3.9791226 4.121247 4.1140018
1369407_at 6.052477 6.0935736 6.342278 5.7570086 6.2017975 6.4213753 6.4094124 6.6728573 6.052476 5.9630175 6.28979 6.521921
1369408_at 4.06643 4.331352 4.4747944 4.7128763 4.4229712 4.4820204 4.2355046 4.555743 4.3068566 4.617489 4.4325 4.422974
1369409_at 8.220415 8.0435295 7.831972 7.846233 7.985345 8.211268 8.362859 7.921644 7.730293 8.175636 8.001821 8.239871
1369410_at 7.7533736 7.384413 7.776458 8.245409 7.671858 7.5478973 7.615819 7.8529453 7.702555 7.797813 7.759141 7.8756127
1369411_at 3.7617033 4.238453 3.917497 4.1361313 4.183633 3.887296 4.145282 4.2914143 4.1612597 4.240201 3.9124835 3.8605645
1369412_a_at 6.5550356 6.563441 6.936076 7.0339804 6.660634 6.6598816 6.7129006 6.6404524 6.580347 6.6438823 6.8969774 6.6644516
1369413_at 4.4185905 4.420748 4.55326 4.6375527 4.510317 4.6292944 4.715618 4.812791 4.4577103 4.5338974 4.6145415 4.5657444
1369414_at 9.153328 9.181467 9.134501 9.026297 9.190031 9.025023 9.173718 8.732668 9.123184 9.203597 9.07059 8.845387
1369415_at 8.098337 6.695413 7.056074 7.941814 7.9373775 8.396582 8.579357 8.485325 7.2627845 8.057051 6.4177823 7.1322594
1369416_at 6.3312807 6.2903423 6.471998 6.63238 6.1419983 6.1999407 6.3788776 6.548259 6.2656336 6.2779846 6.242017 6.0532093
1369417_a_at 4.060208 3.8563948 4.238874 4.158717 4.014005 4.199196 4.283844 4.4520917 4.4426837 4.2276673 4.083502 3.9997544
1369418_at 4.0229445 4.2655096 4.818183 4.567791 4.2520294 4.478807 4.4649944 4.6380296 4.3909063 4.076605 4.3585224 4.3447914
1369419_at 5.3894453 5.2197623 5.3370895 5.424072 5.4535847 5.2087016 5.445363 5.464145 5.6188097 5.521037 5.3555613 5.3186784
1369420_at 4.3461647 4.7458115 4.6279736 4.267521 4.33992 4.27059 4.4276524 4.489638 4.2803087 4.5401278 4.5488234 4.4053144
1369421_at 6.194144 6.2392583 5.8800564 5.5789237 5.8406396 6.0022125 6.1097097 5.943851 5.9494076 5.8850965 6.1540375 6.0314474
1369422_at 5.1549883 5.0931606 5.079117 5.430793 4.982483 5.2255135 5.0377007 5.2481537 5.3102508 5.1973677 5.13815 5.0164237
1369423_at 4.5687613 4.8951173 4.7129693 5.0867515 4.60888 4.3192544 4.9365234 4.3821 4.40236 4.778922 4.6401296 4.3209314
1369424_at 13.030774 12.902885 12.788654 13.0241165 12.751763 12.884075 12.879147 12.919332 12.763204 12.722681 12.870341 12.932201
1369425_at 4.2284474 4.175558 4.4253197 4.4265256 4.2209415 4.5752697 4.1451316 4.235984 4.0972037 4.8897257 4.2703943 4.3556213
1369426_at 5.302558 4.984971 4.835346 5.2159452 5.3184853 5.473755 5.1450443 4.866554 5.389735 5.0041175 4.9380183 5.3302803
1369427_at 8.616861 8.664171 8.201556 7.60424 8.156174 8.726273 8.048055 9.313763 8.332776 8.156824 7.645598 8.020551
1369428_a_at 4.331182 4.5097766 4.591904 4.803558 4.6169863 4.3313227 4.475663 4.63656 4.5728416 4.3558846 4.5623546 4.4991636
1369429_at 3.8480594 3.7617676 3.6773152 3.8506386 3.622206 3.4624596 3.8893943 3.6852245 3.7114048 3.6946237 3.6732805 3.7145696
1369430_at 9.579363 9.808765 9.381985 8.976177 9.538932 8.521185 9.5644455 8.776803 8.677491 9.548301 9.420392 8.815803
1369431_at 4.7908463 4.633979 4.734047 4.774132 4.7915883 5.19817 5.1642303 4.8413897 4.8328924 4.686943 4.807728 4.5957327
1369432_at 5.316947 5.3791924 5.5548973 5.4621887 5.589749 5.7085667 5.3145666 5.191574 5.646392 5.2244806 5.2675457 5.3342485
1369433_at 4.8489876 5.048292 5.375147 5.129944 5.3291874 4.7813377 5.0260534 5.2784815 4.8158283 5.3352404 5.01196 4.713415
1369434_at 4.0000944 3.7797804 3.8305314 4.0114346 3.8819132 3.8248665 4.077811 4.077037 3.9029365 3.769408 4.153794 3.8298645
1369435_at 12.6423645 12.444472 12.538322 12.608784 12.627209 12.432076 12.505556 12.683995 12.350824 12.494319 12.257429 12.5845585
1369436_at 4.2863007 3.9539952 4.202017 4.1053734 3.9903889 4.122979 4.0627217 4.319895 4.123782 3.883285 4.3373456 4.0540733
1369437_at 4.6735206 4.447541 4.545863 4.644043 4.493149 4.5583596 4.6972055 4.73516 4.787899 4.5943413 4.5648475 4.728398
1369438_at 4.848301 4.79244 5.1144533 4.959843 5.103083 4.972349 5.2193003 5.147493 5.2011824 4.9774485 5.214464 4.897912
1369439_at 3.492733 3.5000317 3.6094332 3.7192242 3.715567 3.46984 3.577751 3.6014972 3.733033 3.8550472 3.525582 3.4472027
1369440_at 4.485769 5.2028427 5.8469024 4.4757614 4.3326855 4.9575043 4.4018326 6.179652 4.3973894 5.2447305 4.993038 4.689148
1369441_at 4.7325525 4.7272873 4.8389773 5.0202804 4.8817544 4.7091618 4.910887 5.0385447 4.6040497 4.469923 4.733037 4.6154213
1369442_at 3.9143012 3.942037 3.5392075 3.8109918 3.832639 3.73554 3.6821055 3.5714676 3.6266856 3.8823333 3.7894864 3.5908237
1369443_at 6.4933643 6.3204255 6.607112 6.549122 6.4861803 6.4275184 6.6463275 6.440585 6.5298443 6.378706 6.144391 6.2838173
1369444_at 3.9012246 3.8165574 3.819582 4.13617 4.11079 4.386194 4.0354066 4.417935 4.077994 3.8683562 3.978149 3.8835993
1369445_at 5.5944157 5.4965224 5.601483 5.3192472 5.065668 5.2505674 5.55182 6.1561813 5.350721 5.604531 5.3009477 5.302971
1369446_at 6.7862034 6.7397103 6.731989 7.2623415 6.6272144 6.8196087 6.766842 7.1070676 6.615211 6.845301 6.7656507 6.632784
1369447_at 5.5454435 5.5369015 5.770713 5.9052243 5.4846234 5.5110407 5.229659 5.957474 5.80454 5.4163938 5.495204 5.7124624
1369448_at 5.7261696 5.9340916 6.0338597 6.192568 5.786032 5.423025 5.8840346 6.183144 6.2124352 5.5655394 5.8230968 5.775759
1369449_at 5.118121 5.275694 5.045408 5.0883074 5.1580467 5.084693 5.4203205 5.1450634 5.153098 5.1441565 5.262329 5.059474
1369450_at 11.325982 11.301062 11.028737 10.539206 11.514605 11.304252 10.232245 11.365677 11.31107 11.085244 10.857931 11.073332
1369451_a_at 3.6520529 3.8197033 3.9609554 3.705666 3.8865452 3.5254304 3.7538016 3.6949918 3.9098873 3.55438 3.6659155 3.6601014
1369452_a_at 8.211242 8.247835 8.0042715 8.004114 7.879114 8.044409 8.188954 8.148818 8.260654 8.044212 8.242525 8.127127
1369453_at 7.5965137 7.393715 7.2707095 7.37889 7.3124833 7.533238 7.511502 7.3301353 7.426383 7.5005636 7.212283 7.268269
1369454_at 4.201891 3.9254236 3.869046 4.085416 3.9303415 4.49161 4.272698 4.1194773 3.8682683 4.256106 4.077266 4.0556536
1369455_at 7.3253756 7.3730516 8.605629 6.6468005 6.89685 6.715552 5.718045 7.885269 5.9171014 7.9819756 6.5657444 6.989421
1369456_at 3.2704637 3.3977923 3.569068 3.7148862 3.4611843 3.3272104 3.4281223 3.6715293 3.5309334 3.5368714 3.628057 3.7855232
1369457_a_at 4.5935173 4.3158154 4.329953 4.0192003 4.282767 4.782201 4.881854 4.799343 4.7554274 4.7621107 4.5856757 4.692457
1369458_at 4.3465796 4.337165 4.626841 4.397767 4.7341394 4.537328 4.450858 4.4799356 4.4098377 4.365554 4.352645 4.3331575
1369459_at 5.197655 5.634794 5.3218627 5.6623282 5.270476 5.202987 5.872114 5.811581 5.0620174 5.227432 5.443752 5.28701
1369460_at 5.465786 5.468991 5.234483 5.0416727 5.3565702 5.3156557 5.248596 5.313843 5.0118437 4.8701677 5.2616224 5.327443
1369461_at 4.0400205 4.245458 4.2327433 4.084678 4.069845 4.285761 4.188878 4.5236764 4.2537217 4.224663 4.3638115 4.157221
1369462_at 4.0024796 4.321001 4.215421 4.170559 4.0827928 3.8851357 4.357849 4.297384 4.223258 3.955577 4.0261455 3.9477913
1369463_at 5.441739 5.139105 5.137558 5.706826 5.256184 5.0513043 5.641772 5.6253843 5.1819983 5.1619143 5.469237 5.37938
1369464_at 4.369363 4.527071 4.3617134 4.6135454 4.4872417 4.496793 4.2803965 4.369092 4.235379 4.399122 4.722677 4.281043
1369465_at 13.068842 12.857908 12.872167 12.181201 12.808382 12.849865 12.792423 12.824464 13.048933 12.908155 12.698675 12.940507
1369466_at 4.0540085 3.816934 3.8274674 3.7824275 3.8048701 3.7727807 3.9781957 3.8966904 3.654039 4.2101917 3.947653 3.674652
1369467_a_at 9.629601 10.108431 9.956609 9.510759 10.353348 10.6273575 9.612891 9.933598 11.0687685 10.274767 10.297526 10.981944
1369468_at 6.190986 6.548223 5.950623 6.2072515 6.0852127 6.048442 6.4233265 6.0734096 5.6023602 6.175886 5.669375 5.731099
1369469_s_at 3.555841 3.50992 3.537389 3.5134256 3.686009 3.6493628 3.8548965 3.5190048 3.4016213 3.6505272 3.5755723 3.5428367
1369470_at 4.6086874 4.5326185 4.4338837 4.524822 4.391926 5.116082 4.9026136 4.7707834 4.1893463 4.0838804 4.6026983 4.6385164
1369471_at 5.2750535 5.0029917 5.1658697 4.839096 5.382609 5.0864983 5.343329 4.9685364 4.7527094 5.235916 4.982971 4.7078896
1369472_a_at 5.860157 5.7764473 5.809724 6.352895 6.2206426 5.977095 5.6941395 6.8907833 5.853782 6.025514 5.842946 5.964593
1369473_at 10.434132 10.111238 10.171596 9.960309 10.176481 10.220042 10.041009 9.995969 10.018545 9.995447 9.923897 9.87487
1369474_a_at 3.8686035 3.9556975 3.8522582 3.8907776 3.88455 3.8180633 3.9124608 3.8993592 3.7878282 3.705212 3.8859572 3.7068849
1369475_x_at 4.015235 3.9353905 4.10244 3.8583891 3.8520977 4.3537617 4.2977247 3.981898 3.9844394 3.9491534 4.1899967 3.888535
1369476_at 4.942114 4.8331614 4.7524166 5.0241137 4.935452 5.0244007 5.054189 5.180608 4.9381666 4.9930344 4.7313194 4.767416
1369477_at 4.0555353 4.511313 4.479063 4.999824 4.5639954 4.358077 4.6100745 4.52417 5.166295 4.633187 4.5309286 4.3809614
1369478_at 4.459046 4.6128173 4.566533 4.5725956 4.402266 4.4993987 4.2151866 4.771006 4.405388 4.27329 4.5918775 4.3482842
1369479_at 6.6700115 6.566612 6.390012 6.780125 6.6981525 6.495869 6.904712 6.822769 6.5126643 6.574462 6.399419 6.719323
1369480_at 3.57619 3.5541997 4.012647 3.8819904 3.799718 3.6978295 3.6372285 3.744378 3.5176306 3.8182774 3.6808026 3.6601014
1369481_at 3.7500625 3.7763174 3.6260822 3.8693976 3.6543317 3.7342606 3.8676708 4.058469 3.944072 3.778444 3.750559 3.763972
1369482_a_at 4.2287292 4.526724 4.491325 4.1592574 3.8462863 4.1780887 4.169467 4.134348 4.5365605 4.6180563 4.2372103 4.0434766
1369483_at 6.031122 5.8609886 5.8965764 5.4554377 5.9764156 6.0386405 5.891771 6.377384 5.997677 5.89131 6.0665455 5.5026293
1369484_at 4.278409 3.8266096 4.218744 4.1057477 4.178813 4.0769506 4.267141 4.2443957 4.0767455 4.0968676 4.307961 4.362582
1369485_at 9.98748 10.00046 9.848793 9.774294 10.009169 9.949732 9.660744 10.097977 9.95307 9.872179 9.932459 9.668043
1369486_at 3.5550818 3.672503 3.5229847 3.4084227 3.6188774 3.6357398 3.4927 3.597541 3.6736062 3.7655604 3.421386 3.614624
1369487_a_at 4.0465426 4.0343094 4.2400966 4.1018467 3.9798095 3.9886584 4.2145696 4.1971064 4.034907 4.2577147 4.1761274 3.9527807
1369488_at 4.2230234 4.257695 4.282812 4.305931 4.155015 4.317122 4.1061654 4.040808 4.275898 4.1438155 4.2646604 4.1198015
1369489_at 5.8233366 5.869442 5.9624395 6.098328 5.682911 5.5836906 5.6320963 6.4387627 6.111698 5.9646873 5.9951816 5.9617496
1369490_at 3.725053 3.7461653 3.968443 3.7740822 3.74766 3.7639341 3.6640384 3.927733 3.730854 3.7702696 3.7292237 3.9837651
1369491_at 9.059889 9.213331 8.841677 8.440303 8.527818 8.64347 8.861959 8.543965 9.045369 8.720771 8.307077 8.702231
1369492_at 11.482733 11.634857 11.455221 11.709906 11.33728 11.389956 11.387464 11.175804 11.467556 11.327737 11.3730955 11.400363
1369493_at 7.812804 6.805091 9.097534 10.426569 7.452893 7.67472 9.702444 7.5119176 6.4795556 8.868522 9.270504 9.313362
1369494_a_at 5.8922267 5.9035425 6.050334 5.957493 5.62504 5.9185524 5.8433642 6.3253827 5.6074266 5.838174 6.0389433 5.852663
1369495_at 5.93834 5.9768105 6.0822864 6.1823883 6.065269 5.926098 6.29774 6.22324 5.8427505 5.966885 6.0146713 6.116906
1369496_at 7.1330366 7.376274 7.2127914 7.2548485 7.36967 7.3649154 7.212005 7.250082 7.3243113 7.1451726 7.265768 7.033583
1369497_at 5.0483217 5.1176467 4.591836 4.6738706 5.007412 5.025463 5.1261616 4.748439 5.349065 4.783671 5.099175 4.4549947
1369498_at 4.453348 4.565351 4.4923716 4.6932034 4.4327016 4.324342 4.4456453 4.3703218 4.505326 4.5026793 4.7567067 4.370363
1369499_at 5.300228 5.4718633 5.37358 5.6650434 5.1077824 5.131609 4.6225996 5.7052507 4.654251 4.92255 4.872537 4.9661255
1369500_at 5.6455154 5.615513 5.763687 5.4847794 5.5833397 5.811214 5.8458414 5.8240595 6.174095 5.63201 5.7146807 5.954384
1369501_at 5.4477744 5.7121162 5.1398487 5.0153565 5.4096336 5.2339497 5.6431346 5.7795873 5.5326977 5.268052 5.248466 5.685942
1369502_a_at 13.029105 13.057986 13.047328 12.8856125 13.05903 13.002033 12.996957 12.848947 13.111914 13.006534 13.012284 12.725684
1369503_at 3.2063658 3.274437 3.4810734 3.3137813 3.2846093 3.4491305 3.2846088 3.4527652 3.338879 3.1460366 3.3292918 3.3971891
1369504_at 4.400669 4.134164 4.7299957 4.6421623 4.071319 4.068924 4.9106007 5.569057 4.5021524 4.477382 4.7001157 4.792185
1369505_at 5.036766 5.0951715 5.7060423 5.359436 5.223666 5.0131474 5.3007 5.8242116 5.3674207 4.7825537 5.088839 5.4643764
1369506_at 4.681477 4.8010235 4.27626 4.5339913 4.1231155 4.264784 4.230356 4.2353506 4.089182 4.4266386 4.36134 4.4231157
1369507_at 4.14333 3.9936795 4.247285 4.251013 4.008193 4.1308703 4.114911 4.440255 4.1145353 4.008891 4.3708324 4.05666
1369508_at 4.9568286 4.7398148 5.12494 4.992752 5.037423 5.0386763 4.7599964 4.8014803 4.805691 4.5998874 4.6382947 4.798374
1369509_a_at 4.8690515 4.664972 4.8421373 6.2971535 4.3999534 4.7717996 5.7844925 4.6278853 5.3074417 4.733806 5.1113257 4.9302983
1369510_at 6.6232195 6.36415 6.8018637 6.6568513 6.3934073 6.6599426 6.682938 6.918398 6.815445 6.49246 6.8109984 6.598984
1369511_at 5.6745634 5.7192183 6.100444 5.541625 5.559407 6.256284 5.9547234 6.682384 5.7047358 5.623468 6.1494517 6.0079675
1369512_at 5.5022683 5.3675447 5.6505365 5.786927 5.8695383 5.3378987 5.355205 5.657176 5.9260397 5.674207 5.811245 5.583124
1369513_at 4.626032 4.725404 4.672443 4.7915697 4.50939 4.6240873 4.6178064 4.913227 4.816367 4.8587008 4.700628 4.692197
1369514_at 5.4836726 5.7615395 6.061852 6.177327 5.9033604 5.757519 5.8132277 5.8446035 5.8276753 5.7829905 6.228886 5.745113
1369515_s_at 4.7587204 4.3302975 4.492141 4.5277033 4.103733 4.824312 4.313961 4.5800295 4.5589585 4.478075 4.2415133 4.315543
1369516_at 4.119639 4.3732896 4.348451 4.1334357 4.571415 4.337394 4.2288456 4.2917323 4.537716 4.257941 3.9583225 4.07695
1369517_at 4.9939713 4.7777348 4.8515067 4.95869 4.7835665 5.0280666 4.8148293 5.3077197 4.922897 5.1540327 4.6665926 4.6431174
1369518_at 4.9158983 5.0418677 5.0704446 4.781979 4.896282 4.616552 4.6842613 5.1348157 4.7257576 4.9400983 4.9538846 5.1760836
1369519_at 4.260193 4.471931 4.2615623 4.4369793 4.394774 4.129098 4.1420603 4.171554 4.3851433 4.2751446 4.3726206 4.314455
1369520_a_at 5.333815 5.769734 5.6064587 5.60236 5.472602 5.396652 5.90123 5.9909883 5.518924 5.45997 5.830766 5.635936
1369521_at 3.7422476 3.5930226 3.4431567 3.683567 3.6150699 3.4781613 3.7836447 3.542264 3.5170445 3.7298193 3.679459 3.5109005
1369522_a_at 3.3894806 3.3312864 3.3458982 3.3722217 3.6682627 3.4786181 3.5466392 3.4515512 3.400022 3.2470589 3.2687519 3.366082
1369523_at 5.4715395 5.919982 5.6621313 5.930981 5.6764727 5.358905 5.513257 5.8564997 5.4919906 5.711912 5.809659 5.764967
1369524_at 4.5547585 4.231378 4.582145 4.7087836 4.5922136 4.194196 4.5890884 4.699816 4.364692 4.295241 4.278323 4.5092487
1369525_at 5.398189 5.2298694 5.6965723 5.797772 5.6108146 5.3526483 5.4118643 5.1715736 5.4657774 5.7123456 5.65245 5.5449276
1369526_at 7.4277234 7.472823 7.3725157 7.1427937 7.487115 7.1293583 7.4511557 9.277887 7.248946 7.3805213 7.151816 7.4205284
1369527_at 5.464535 5.375907 5.525054 5.7366776 5.389499 5.2351227 5.3108487 6.001182 5.5596056 5.4075584 5.509474 5.503646
1369528_at 5.3442216 4.607959 5.4126415 5.2695384 4.837388 5.230086 5.045186 5.285301 5.328625 4.757691 5.0316763 5.072189
1369529_at 4.435493 4.34035 4.316616 4.3593373 4.2777257 4.5841312 4.553062 4.4667616 4.7246137 4.382284 4.4368043 4.5528116
1369530_at 4.520618 5.0717278 5.004601 4.8818555 4.6098824 4.857681 5.4145236 4.887331 4.863105 4.7164416 4.818135 4.936466
1369531_at 7.131962 7.639884 7.0721903 5.3840275 7.070294 7.331392 5.430826 7.329895 5.592971 7.5526547 5.6633244 7.6296473
1369532_at 4.5270333 4.3918705 4.483829 4.677464 4.5365577 4.6148767 4.5958133 4.801989 4.6166368 4.442702 4.796678 4.4681125
1369533_a_at 5.6423254 5.4425898 5.4333725 6.018052 6.1489406 5.605607 5.987219 6.076439 5.745532 5.880188 5.648509 5.8745475
1369534_at 5.267937 4.9296427 5.3128586 5.1139755 5.3840313 5.2564173 5.1583433 5.0945005 5.177731 5.225792 5.4578876 5.2588673
1369535_at 5.316796 5.2545667 5.444769 5.4872518 5.2065845 5.3897824 5.4086723 5.1540914 5.0511436 5.1497126 5.2519073 5.5209584
1369536_at 4.902567 4.808039 4.956773 5.052112 5.0885744 5.0519967 4.719206 4.8775687 5.565653 5.178894 5.0746837 4.98786
1369537_at 5.128827 4.7179003 4.8512716 4.926835 4.892765 4.9662485 4.995036 5.142617 5.0579634 4.8074074 4.820775 5.043022
1369538_at 4.4726562 4.2060595 4.5984206 4.6158423 4.224599 4.735763 4.460593 4.630059 4.137924 4.1918597 4.7804136 4.7134647
1369539_at 5.405057 5.757369 5.805792 5.257731 5.8721056 5.5845537 5.725529 5.0172715 5.9047046 5.977188 5.282278 5.593013
1369540_at 3.856511 3.9282115 3.9854481 4.1953535 3.9955387 4.0112777 4.2604694 4.05813 4.080409 3.8784337 4.065333 4.276508
1369541_at 3.626424 3.663566 4.2123322 4.190119 3.81076 3.810224 4.1895514 3.728942 3.7722514 3.82754 3.6286447 3.8384697
1369542_at 5.3607836 5.426515 5.8423257 5.7631493 5.459483 5.573058 5.382901 5.84648 5.593098 5.326726 5.466984 5.341927
1369543_s_at 6.6543546 6.300925 6.3042674 6.3581395 6.374902 6.8497972 6.705287 6.209424 6.331534 6.5838413 6.5779557 6.6250887
1369544_a_at 4.086587 4.0690126 4.198904 4.572377 4.1460733 4.172113 4.202215 4.318814 4.2252903 4.2348237 3.959403 4.12917
1369545_at 4.9080133 4.8612895 4.8391614 4.9951715 5.069262 4.860911 5.0799975 5.192749 5.547725 5.0527678 4.8628535 4.952335
1369546_at 11.203171 11.28363 11.235267 11.250712 11.2952175 11.162567 11.236706 11.299731 11.3406515 11.161751 11.181553 11.183378
1369547_at 4.280837 4.144809 4.3507013 4.329439 3.9131494 4.425794 4.11197 4.2206416 4.404592 4.4424787 4.318941 4.209639
1369548_at 5.2193766 4.9136457 5.0805607 5.3231306 5.3712797 5.058777 4.9073324 5.5245714 4.737846 5.2088976 5.0229506 5.1825333
1369549_at 6.7971897 7.086562 7.0225663 7.049772 6.9426913 6.9037557 6.8340287 7.1741705 7.006837 6.9376454 7.028141 6.715068
1369550_at 3.4887106 3.6959655 3.6865237 4.179822 3.7736516 4.1022496 4.1669273 4.1069016 4.058049 3.6585593 4.008723 3.7066455
1369551_at 4.8920135 5.010644 5.122793 5.26939 5.114732 4.8495455 5.025304 5.098751 5.1888247 4.854028 5.14317 5.031998
1369552_at 4.875491 5.032655 4.9341903 5.372781 4.9985585 4.5589905 4.4921846 4.923837 4.7922487 5.1091237 5.1715927 5.2671447
1369553_at 4.664898 5.074727 5.0354586 4.821637 4.68079 4.50875 4.7805195 5.060107 4.8207884 4.735711 4.831338 4.9408274
1369554_at 9.977703 10.029528 9.993247 9.858174 10.031937 10.082209 10.000505 9.241028 9.906492 10.216515 10.093151 9.86441
1369555_at 4.0569415 4.418478 4.217641 4.400277 4.1757383 3.9913447 4.022428 4.274289 4.1196537 4.167616 3.8891003 3.9058282
1369556_at 5.5321846 5.324874 5.5183144 5.370698 5.3039265 5.3931913 5.5257673 5.530257 5.614332 5.3883724 5.6024933 5.4526987
1369557_at 7.234906 7.1892214 7.3621583 7.056586 6.9154563 7.080548 7.288034 7.0834155 7.056522 7.008339 6.87771 6.981787
1369558_at 9.5667305 9.58779 9.370414 9.550446 9.414915 9.570566 9.117477 8.957242 9.656908 9.521578 9.256877 9.371792
1369559_a_at 10.055927 10.1112175 9.885904 10.013512 10.050996 10.112621 9.964388 9.536888 9.937347 9.707423 9.895746 9.8689575
1369560_at 9.813934 9.809219 9.503545 9.590513 9.558034 9.567116 9.910885 9.403756 9.581717 9.608452 9.468888 9.279295
1369561_at 3.7507045 3.894092 3.852415 3.9847205 3.9328582 3.5685008 3.887048 3.9537108 3.7353969 3.9649837 3.8727782 3.9299755
1369562_at 6.6902223 6.577713 6.5850945 6.5981255 6.6235266 6.3324027 6.4125366 6.010631 6.65798 6.832205 6.573455 6.6366777
1369563_at 4.617608 4.664021 4.5332985 4.518921 4.6279693 4.747674 5.115836 4.6130123 4.7140417 4.6836925 4.682232 4.1273317
1369564_at 4.7242117 4.673773 4.4840984 4.6795807 4.6385255 4.402224 4.5378814 4.585316 4.8523564 4.3545313 4.3076086 4.3398786
1369565_at 5.443642 5.2854705 5.1677294 5.138257 4.882019 5.0164175 4.8586593 5.5169773 5.131944 4.9801936 5.03287 5.1150494
1369566_at 4.5291734 4.7430487 4.6588087 4.4803615 4.5224137 4.653352 4.02473 4.8635216 4.606802 4.612183 4.5274496 4.755493
1369567_at 4.7761183 4.6439905 4.8766656 4.844924 4.7657113 4.770176 4.6282067 5.075592 4.862011 4.989402 4.8046007 4.574197
1369568_at 4.75054 5.07375 4.7939467 4.7084556 4.4242625 4.5352244 5.057626 4.712876 4.966001 4.9476504 4.623528 4.6284556
1369569_at 3.8113072 4.116573 4.18138 4.3593006 4.1747494 4.1301847 4.209972 4.016688 3.8771768 4.061496 4.1024704 4.0255175
1369570_at 3.3914168 3.4915466 3.272228 3.560729 3.3152623 3.371301 3.4045427 3.5433989 3.352849 3.4214172 3.1401906 3.4976199
1369571_at 8.455183 8.469697 8.10736 7.9733806 8.406324 8.362716 8.522662 8.380926 8.522381 8.3204775 8.195666 8.220055
1369572_at 3.8710446 4.0790586 4.0549817 3.8704636 3.960134 4.0482306 3.9462254 4.0813966 3.9259849 3.8664021 3.9826035 3.9599266
1369573_at 4.159875 3.9381063 4.008949 4.1570883 4.1347675 4.1336403 4.403185 4.2180657 4.310397 4.2235255 3.987597 4.229435
1369574_at 3.9008636 3.901629 3.662642 3.7682927 3.7529814 3.7571473 3.732796 3.9699714 3.7796288 3.8887103 4.027567 3.6825414
1369575_at 3.6089568 3.7347765 3.79742 3.6383579 3.5072665 3.4651394 3.475973 3.4838195 3.6618023 3.6162105 3.8180015 3.5053465
1369576_at 3.579576 3.809636 3.6541877 3.7436192 3.6022987 3.2857409 3.5974162 3.703053 3.8510017 3.8811696 3.5687027 3.6971197
1369577_at 6.7717204 5.467452 7.5574803 7.420346 7.0049677 7.3888226 8.103567 8.325342 7.307431 7.2615232 6.525981 7.2330384
1369578_at 3.9280834 4.005801 4.157782 3.9591393 4.007727 4.192466 4.2178326 4.4710283 4.0156417 4.06215 4.0768833 3.9155416
1369579_at 5.910551 5.9446154 6.162128 6.3464804 5.8512707 6.2412963 6.2545857 6.1976705 5.851991 6.329977 5.772868 6.022969
1369580_at 4.0960054 4.2126923 4.257976 4.185756 4.3251457 4.2210484 4.519985 4.6393237 4.0723424 4.296029 4.156913 4.468103
1369581_at 11.650408 11.689134 11.631642 11.714613 11.533522 11.677377 11.615008 11.424014 11.694299 11.861276 11.738777 11.680149
1369582_at 5.7921853 5.722537 5.976531 6.125656 5.682112 5.89887 5.9096355 6.512232 5.725945 5.9198346 5.9145637 5.742453
1369583_at 5.2273054 5.047104 5.4603095 5.322345 5.4812193 5.3639407 5.1920695 5.430149 5.4393682 4.922317 5.145812 5.4418354
1369584_at 6.0390873 5.7095737 5.9424944 6.055079 5.936195 6.231232 6.272167 6.4375315 5.8922234 6.2937074 6.1955175 5.825754
1369585_at 3.9988444 3.578092 3.8839974 3.8319206 3.4859579 3.7469459 3.5549214 3.6731305 3.722311 3.7936854 3.6616828 3.687268
1369586_at 3.5938947 3.6140757 3.6789958 3.9239743 3.4879823 3.3853798 3.5913765 3.3877468 3.5759318 3.6555862 3.4595885 3.6643572
1369587_at 4.5870266 4.373153 4.374773 4.2127094 4.266077 3.9590828 4.05025 4.456996 4.0131264 4.4275694 4.155588 4.4450946
1369588_a_at 8.566366 8.446093 8.531004 8.409006 8.360167 8.53834 8.392025 8.362543 8.611338 8.788628 8.641712 8.727526
1369589_x_at 3.9487424 3.7627978 3.6739633 3.9883163 3.8037858 3.8489957 4.0729055 3.8283148 3.571521 3.7767606 3.5536537 3.718726
1369590_a_at 7.272646 7.7465563 7.032922 7.493344 7.8489757 7.8192306 7.5013895 6.893459 7.739957 6.9598694 7.0978837 7.5340967
1369591_at 3.6006796 3.6493201 3.987506 3.946671 3.605654 3.7524805 3.5586433 3.968266 3.75334 3.7737627 3.968028 3.6245008
1369592_at 7.1124744 6.8695564 6.8611035 7.025482 6.9880295 6.750059 7.0733714 7.012808 7.096463 6.815104 7.1653137 6.8193283
1369593_at 3.6133962 3.3188736 3.6498547 3.688395 3.7689853 3.499557 3.5765357 3.5669222 3.6375442 3.6788533 3.6833854 3.5534515
1369594_at 6.055696 5.487811 5.5405064 5.375634 5.689804 5.9692297 5.1150875 5.738699 5.5091476 5.6745443 5.975115 5.524561
1369595_at 3.8941684 3.5051901 3.6042247 4.2832108 3.6466217 3.5860996 3.8097517 4.116028 4.0702047 3.785808 3.9137616 3.8137436
1369596_at 4.473974 4.513394 4.5098305 4.608302 4.509478 4.3118396 4.4807467 4.819515 4.8034763 4.433673 4.3623757 4.4640284
1369597_at 7.9394083 7.783683 7.5136538 7.4340463 7.6261415 7.509673 7.733409 7.24169 7.5450935 7.7101316 7.7494855 7.6921444
1369598_at 4.2882433 4.136217 4.1591473 4.268224 4.1948557 4.255184 4.3214436 4.108082 4.0724745 4.242445 4.2216263 3.9965038
1369599_at 5.1062284 5.055125 5.352336 5.2378435 5.0309944 4.441658 4.7658257 5.200334 4.6133256 4.7336507 4.879687 5.01434
1369600_at 4.327296 4.3287196 4.1212277 4.449395 4.2015886 4.4214196 4.2295613 4.368383 4.058324 4.20313 4.371897 4.1683393
1369601_at 4.8560205 4.5233836 4.442767 4.3744493 4.735777 4.7913094 4.2232094 4.5894885 4.349872 4.6230373 4.742253 4.6275845
1369602_at 5.134633 4.9389377 5.0468936 4.684927 4.690309 4.5665402 5.173329 4.6578007 5.5683093 4.83412 5.029853 4.692521
1369603_at 3.7255116 3.6963162 3.4901812 3.6857522 3.4434757 3.6627872 3.9207613 3.3925486 3.486514 3.5538142 3.7651606 3.7176452
1369604_at 4.5546756 4.5426235 4.651334 5.0914326 4.5710278 4.994733 4.5190854 4.6636343 4.402313 4.7676315 4.4261274 4.7480593
1369605_at 5.0990734 4.8890142 5.9128914 5.1514444 5.0705814 5.0632553 5.2002716 5.266958 5.3009815 5.152302 5.1161003 5.464777
1369606_at 4.0490994 3.8985457 4.6068525 4.2508307 4.0591664 4.224862 4.60633 4.0102534 4.5844235 4.2010164 4.258568 4.0370636
1369607_at 5.3881855 5.7421494 5.67789 5.5631037 5.3832674 5.2029753 5.688113 5.720415 5.2446327 5.4323597 5.5779257 5.8208904
1369608_at 4.0947676 4.4384365 4.116312 4.3131657 4.228138 4.291043 4.0379295 4.4933863 3.9860656 4.28585 4.613703 4.188278
1369609_at 3.6842136 3.7594805 3.8561988 3.9327142 3.7639844 3.7615325 3.8098614 3.6244948 4.0652046 3.902385 3.950547 4.0278616
1369610_at 5.777432 5.853134 5.8768334 5.7168255 5.667328 6.211513 5.792306 6.290035 5.942176 5.4387465 5.431639 6.089333
1369611_at 5.181903 4.8989296 5.215436 4.8580427 4.5476465 5.205369 4.421529 4.901395 4.749511 4.3590565 4.694772 4.7444935
1369612_at 4.7987776 4.800663 4.5473466 4.8638563 4.636898 4.884683 5.01443 4.938893 4.909743 4.844718 5.030917 4.838056
1369613_at 3.9416125 3.7986727 4.163867 4.006957 4.141795 3.9719834 4.0375977 4.041297 3.7936642 4.0518665 3.8794272 4.1267457
1369614_at 3.953444 4.119972 4.2782497 3.9529638 3.921019 3.9222832 4.4542575 4.2768836 4.1529574 3.8199644 4.0981965 3.985932
1369615_at 5.866278 5.9431634 5.7910542 6.079745 6.004148 6.0454035 5.773978 6.1211877 5.9667826 6.072276 5.7643194 6.0246215
1369616_at 5.416427 4.988188 5.0073934 5.180113 5.234108 5.1599402 5.364281 4.558394 4.8674755 5.111178 5.066316 5.0283017
1369617_at 7.449307 7.2182317 6.9480295 6.9818916 7.267106 7.134845 7.1153626 6.478927 7.686919 7.0633545 6.9311686 7.391451
1369618_at 4.5774736 4.2008553 4.5016384 4.7333136 4.2711964 4.135032 4.7680774 4.702285 4.5112185 4.327406 4.411434 4.2656345
1369619_at 5.1831684 4.6816006 5.2948813 5.1507707 5.014115 5.3667946 5.0776157 5.2188416 5.12553 4.9289093 5.0638037 4.8434334
1369620_at 4.230894 4.0640097 3.8624933 4.085328 3.9065526 4.115719 4.225318 3.8606663 3.9515438 3.9901423 4.100183 4.063686
1369621_s_at 10.164064 10.09222 9.981543 10.196922 10.044427 10.127079 10.000042 9.589666 9.95001 10.015654 10.047298 10.071169
1369622_at 4.236496 4.2515454 4.239754 4.547392 4.5351114 4.39815 4.3313518 4.3319874 4.838763 4.444375 4.1135535 4.253602
1369623_at 4.6192565 4.500196 4.3766465 4.65975 4.4641476 4.444744 4.391153 4.526946 4.3123455 4.22862 4.41933 4.3047895
1369624_at 6.052328 5.9395785 6.2578397 6.3346705 6.107885 6.0520916 6.088031 6.14119 6.096795 6.226401 6.179393 6.0266347
1369625_at 6.8242507 7.088831 6.82996 7.045347 7.0922365 7.134063 5.843499 6.9143724 6.766718 6.5797987 5.933087 6.360605
1369626_at 8.410231 8.530505 8.218755 8.255575 8.414958 8.492424 8.528352 8.507478 8.383161 8.782374 8.510591 8.462318
1369627_at 3.6479046 3.5897305 3.9772844 3.7808785 3.8178868 3.7303567 3.955595 3.7623084 3.5211315 3.7693114 3.713033 3.860958
1369628_at 9.163962 8.692863 9.129431 8.587447 9.637585 9.302324 9.376967 9.907885 9.459452 9.221942 9.691745 8.567162
1369629_at 12.068318 12.021393 11.952282 11.948507 12.1163225 11.847206 11.899396 11.94054 11.861036 12.000065 11.979485 12.002127
1369630_at 12.997893 13.065455 13.0453005 12.9238205 13.1635275 12.977165 13.023025 12.956301 12.9196005 12.989668 12.968699 12.993667
1369631_at 7.995424 7.9099607 8.021515 8.123173 7.8376355 8.045319 8.032135 7.953377 8.041006 8.204935 7.998496 8.028336
1369632_a_at 7.4536743 7.3252826 7.0833106 7.183667 7.354039 6.899192 7.3318033 6.8565416 7.431364 6.9237576 7.0164547 6.6972113
1369633_at 10.913576 11.118895 11.046946 11.342157 10.701564 10.758955 10.904879 10.846622 10.765957 10.665182 10.672031 10.447418
1369634_at 6.072479 6.1792707 6.5418034 6.558486 6.2365036 6.268852 6.400247 6.283441 6.9487166 7.161143 6.484878 6.531827
1369635_at 12.00009 11.908251 12.012537 11.962785 11.934435 11.751591 12.013998 11.802341 11.759342 12.067199 11.7991 11.812586
1369636_at 12.601587 12.567111 12.695011 12.648489 12.649269 12.425892 12.596695 12.347174 12.410923 12.701597 12.448654 12.475954
1369637_at 4.7602363 4.536831 4.7949185 4.4141245 4.6580105 4.683453 4.4790506 5.1460114 4.865782 4.5242453 4.917808 4.885974
1369638_at 5.31464 5.2059774 5.3291397 5.0044575 5.3410196 5.2367992 4.846092 5.1290007 5.275852 5.543063 5.6461296 5.2568827
1369639_at 3.926434 3.8936732 3.845216 3.9983938 3.7745998 3.7300916 3.6636686 3.6710296 3.999299 3.8429694 3.6145277 3.7221186
1369640_at 5.1038666 4.8974648 5.0768213 5.045331 5.0545826 5.2122154 4.922386 5.3832865 4.59581 4.9971576 4.876245 5.6088886
1369641_at 7.683801 7.619487 7.5933485 7.524884 7.797312 7.8298116 7.6290274 7.929785 7.6994395 7.611567 7.848403 7.9209185
1369642_at 7.360362 7.341161 7.3413634 7.2074633 7.3770456 7.579452 7.572537 7.603807 7.407351 7.6008873 7.32227 7.234469
1369643_a_at 7.113845 7.2877207 7.0867977 6.777864 7.297018 7.2482486 7.062988 7.5766845 7.0798225 6.8293347 6.805781 6.8816957
1369644_at 9.067802 9.007067 9.1824 8.799871 9.200529 8.943508 9.248875 9.258736 9.013765 8.858871 8.925325 8.963484
1369645_at 3.8254414 3.996594 3.9532022 4.0825086 4.116416 3.805191 3.8042448 4.0380297 4.245602 4.565827 3.9825664 3.9135065
1369646_at 3.7305286 3.6406076 3.5093596 3.6793272 3.6396856 3.7840195 3.8689942 3.6596284 3.6489005 3.5439012 3.5601451 3.591692
1369647_at 5.495188 5.593882 5.0752344 5.1798997 5.2899184 5.4061465 5.3478327 6.7479606 5.5634513 5.5387516 5.0595694 5.3696947
1369648_at 6.012337 5.997822 5.7089343 5.458301 6.2888002 5.6701117 5.673169 6.9906106 5.40746 5.3527226 5.545425 5.8283668
1369649_at 5.028199 4.919628 4.928295 5.2692537 5.0566034 4.9600353 4.8589716 5.0797825 4.984473 5.118326 5.2447143 5.277397
1369650_at 6.6402407 6.385424 6.4682755 6.338448 6.394185 6.4896574 6.989742 6.8690186 6.5233502 6.6066628 6.2753043 6.738466
1369651_at 4.9186196 4.6703253 4.800169 4.9854913 4.7253895 4.5564137 4.5955157 4.9166036 4.55459 4.9590435 4.481897 4.5771465
1369652_at 3.8471096 4.093919 3.763927 3.9424822 3.9828522 3.979883 3.7508848 4.065392 4.049688 3.771295 3.9523623 3.8089437
1369653_at 6.823709 6.7902637 6.697323 6.49048 6.6766577 6.322786 6.5418563 7.103356 6.597425 6.6300473 6.5769167 6.4537134
1369654_at 10.321543 10.364277 10.584375 10.568924 10.651983 10.640751 10.59963 10.785008 10.848177 10.386892 10.492506 10.427965
1369655_at 8.479876 8.2933855 7.8291306 7.582731 7.8436155 7.806732 8.149714 7.3773813 8.111838 7.8696465 7.7401595 7.5486183
1369656_at 6.7405434 6.333205 6.639411 6.4126616 6.66677 6.749983 6.4557953 7.0180397 6.722557 6.5754466 6.6481304 6.758933
1369657_at 4.436065 4.270849 4.290226 4.390547 4.67496 4.033366 4.409422 4.1910343 4.3048186 4.0990763 4.328885 4.128537
1369658_at 7.9611235 8.106092 8.227327 7.4992046 8.222256 8.2498455 8.28388 8.470676 8.245343 8.16099 7.847735 8.033113
1369659_at 5.679237 5.6227107 5.8026133 6.0368166 5.8719034 5.525496 5.8601665 5.8746448 6.0134997 6.0059576 5.830097 5.764881
1369660_at 4.2314143 4.524809 4.5427613 4.646024 4.215421 4.520541 4.210204 4.7665524 4.0463343 4.5521827 4.233068 4.6771493
1369661_at 7.8332973 7.860852 7.8562365 7.9038134 7.855061 7.6988173 8.059242 7.9422846 7.9076967 8.0982685 8.04077 7.7662435
1369662_at 3.700071 3.6472647 3.660659 4.027527 3.7673736 3.6353202 3.7267072 3.5922725 3.5328321 3.5239222 3.799335 3.5500863
1369663_at 9.523439 9.634262 10.359779 9.066942 9.322042 9.547201 9.207533 9.541532 9.724787 9.459946 9.497828 6.436215
1369664_at 10.6008 11.360576 11.207158 10.977 11.307516 11.155888 11.121911 10.597847 11.018472 11.215963 11.335474 11.531975
1369665_a_at 8.513533 8.585391 8.015194 8.150186 8.312413 8.56077 8.09113 7.5017347 8.50003 8.632415 7.933883 8.106425
1369666_at 6.2032146 6.4424386 6.466595 6.1308527 6.1334615 6.439313 6.297408 5.7946873 5.9796987 6.261069 6.4730973 5.922841
1369667_at 6.975534 6.5908885 6.8801627 6.6891966 6.673156 6.6556673 6.720113 6.707358 6.5511417 6.627475 6.749562 6.6857986
1369668_x_at 4.0685287 4.0449433 3.802024 3.9717846 3.9980593 3.8891282 4.2801986 3.9950366 4.0624113 4.0923877 3.9494824 3.7632854
1369669_at 8.179399 7.9228773 7.9733133 7.9499316 8.116885 8.03645 7.995147 7.7838063 8.052036 7.9987097 7.9842587 7.7639694
1369670_at 4.696509 5.0154853 4.9217544 4.9920783 4.5842752 4.8373337 4.6926374 4.638784 4.7733283 4.7350507 4.645401 4.9064965
1369671_at 12.668452 12.816862 12.793083 12.795021 12.881374 12.731903 12.744508 12.870554 12.609997 12.601817 12.631437 12.738625
1369672_at 6.786665 6.6207705 6.821467 6.8603125 7.1358585 6.824777 6.916098 6.658525 6.891282 6.9503245 6.788184 6.6994557
1369673_at 4.239876 4.0300364 3.9803658 4.2216725 4.3595057 4.3043933 4.081809 4.114882 4.377561 4.222509 4.1234436 4.533042
1369674_at 3.6158376 3.5413232 3.5604086 3.5934083 3.4824986 3.7761178 3.6125555 3.745062 3.3652334 3.8448403 3.4406428 5.007014
1369675_at 5.933464 6.1923075 5.6968975 6.072004 6.1661234 5.9398837 5.9605465 6.5992036 6.4120607 6.062586 6.173806 6.2694626
1369676_at 6.9742007 7.524832 7.29751 6.7391834 7.0442314 6.869441 7.0038214 7.363017 6.7059455 6.8775296 6.8626037 7.0916886
1369677_at 3.725953 3.922229 3.648983 3.5812736 3.4203029 3.3016434 3.4888425 3.7411838 3.528565 3.6313083 3.2795646 3.7761157
1369678_a_at 7.284771 7.4366364 7.281547 6.972913 7.3432264 7.391165 7.373613 7.2030315 7.448517 7.0354238 7.0084753 7.115175
1369679_a_at 10.246353 10.356136 10.284082 10.122821 10.329037 10.418069 10.259545 9.735817 10.406846 9.976235 9.795773 10.072573
1369680_at 4.9040675 4.855153 4.9253592 5.1008453 5.0976067 5.218849 5.2137613 4.936609 5.2059517 5.0534153 5.239843 5.031482
1369681_at 4.622424 4.602179 4.5142984 4.421906 4.4702473 4.5187693 4.8101006 4.4660654 4.4718213 4.7534184 4.629644 4.5653296
1369682_at 7.1265154 7.004133 6.676176 6.9242263 6.9792123 6.7300487 6.987099 6.5782447 6.711641 6.815884 6.588848 6.4803443
1369683_at 7.791898 7.59648 7.012217 7.306994 7.386606 7.1061807 6.9357452 6.929806 7.106766 6.7239876 6.9717097 7.285649
1369684_at 5.2205553 4.695075 5.312318 5.573695 5.22372 5.4028473 5.300656 4.849434 5.512733 5.177111 5.004248 4.995146
1369685_at 4.1677723 4.2060604 4.133439 4.2197084 4.189731 3.886953 3.9188738 3.9537218 4.401982 4.526636 3.8517194 3.937015
1369686_at 4.065835 4.4842405 4.110882 4.0257306 4.121605 4.2629824 4.145955 4.2466493 4.3448176 4.164836 4.1650605 4.2120757
1369687_at 4.2581806 4.4194727 4.221975 4.57839 4.2418833 3.891452 4.1702895 4.3663216 4.3849125 4.1900196 4.248111 4.3507566
1369688_s_at 4.8267155 4.7131605 4.592905 4.699545 4.641762 4.8753104 4.94959 4.9300556 5.044684 4.322751 4.9074 4.6588087
1369689_at 6.5640707 6.3129277 6.37151 6.0258327 6.630564 6.678139 6.745178 7.0572805 6.6232753 6.553747 6.625851 6.037887
1369690_at 6.981106 7.0721087 6.9269953 6.9213133 6.712848 6.7638955 6.857558 7.224429 6.9931736 7.0538793 6.8678927 6.7937045
1369691_at 4.3631964 4.5568213 4.300797 4.4414997 4.137235 4.2730775 4.2991114 4.821834 4.7250133 4.163339 4.3859987 4.4226723
1369692_at 4.2613153 3.9709597 4.0487833 4.300828 4.2326937 4.2965775 3.846569 4.0059423 3.9306097 3.971147 3.8856194 4.062922
1369693_a_at 5.948901 5.9360433 6.0374937 5.424098 6.25572 5.9611444 5.242996 5.748501 5.760906 5.9581695 5.287032 6.1851997
1369694_at 3.705263 3.3905723 3.3338675 3.4715457 3.4076164 3.5319154 3.4684842 3.6614923 3.20096 3.5424144 3.3336337 3.3531055
1369695_at 4.764468 4.4905357 4.3420877 4.684373 4.396224 4.531493 4.526625 4.78623 4.9058294 4.213379 4.605358 4.5991583
1369696_at 3.6630468 3.8818374 4.017539 3.9101012 4.0318427 3.6499681 3.5103865 4.06215 3.7510757 3.7126765 3.8758357 3.735058
1369697_at 3.6671958 3.831849 3.8134634 3.8007731 4.1261377 3.7161403 3.8596523 4.154608 3.6903806 3.9122427 4.070382 3.5936534
1369698_at 5.045811 4.565298 4.9265156 4.731292 4.4938025 4.821788 4.854699 5.293909 4.8038635 5.4052463 5.939057 5.7890215
1369699_at 4.7381377 4.644053 4.5509214 4.8381248 4.6203585 4.86247 4.735273 4.632982 4.545215 4.905897 4.990466 4.801163
1369700_at 5.2728605 5.3360753 5.643314 5.237481 5.3929358 5.4613814 5.418629 5.7386613 5.4176455 5.2831593 5.3433466 5.3896017
1369701_at 12.927485 13.121195 12.835325 13.048904 12.892747 12.981266 12.99638 12.468637 12.934052 12.726673 12.70134 12.618292
1369702_at 7.247446 7.1560016 6.9019294 6.940671 6.8896594 7.0094695 6.827618 6.8713474 7.1177573 6.872965 7.1687107 7.2361584
1369703_at 7.121642 6.6206937 6.616089 6.8464885 6.855718 6.8709626 7.082066 7.1770515 6.9645166 6.8005705 6.9159837 6.835134
1369704_at 6.662661 6.8130536 6.925756 7.240648 7.0562305 6.930712 6.8405356 6.6472445 7.113102 6.881162 6.6901684 6.8037505
1369705_at 5.3434496 5.4877887 5.0028872 5.081121 5.043782 5.168153 5.186142 5.1627846 5.2979164 5.0356393 5.0726137 5.188937
1369706_at 3.5815601 3.705906 3.738176 3.93466 3.6640618 3.6926312 3.6536098 3.7606328 3.7023184 3.743427 3.666851 3.6226182
1369707_at 4.5206738 4.2402773 4.0972285 4.032133 4.11166 4.932396 4.641064 4.3699865 4.221016 3.8585594 4.253981 4.3048153
1369708_a_at 5.967553 5.6242895 5.248432 5.3162613 5.197192 5.343751 5.4046507 5.814126 5.449497 5.396902 5.1702614 5.6103396
1369709_at 4.050686 4.3073187 4.2597575 4.2208357 4.5745025 4.1283927 3.9274216 4.5463 4.352771 4.140869 4.0799403 4.2576036
1369710_a_at 3.9494522 3.9540658 4.0909295 3.6828341 3.7831993 3.8867426 3.9696743 3.8860996 3.8397493 4.1348286 4.142556 3.888798
1369711_at 4.5380497 4.38155 4.342387 4.411395 4.4507847 4.6362324 4.184065 4.6437635 4.3389797 4.2290316 4.4516954 4.883461
1369712_at 7.1134386 7.228554 7.3416905 6.8363543 6.932221 7.2934504 7.105679 7.1323524 7.311069 7.514512 7.396136 7.2823253
1369713_at 5.756201 5.651409 5.8789444 5.8803563 5.587791 5.247574 5.5968604 5.795719 5.8738003 5.51493 5.735123 5.6136446
1369714_at 7.2567124 7.2617664 7.14581 7.0963764 7.090301 7.181035 7.190984 7.0719013 7.149775 7.140968 7.315193 6.8668494
1369715_at 4.589225 4.1977572 4.263123 4.603874 4.131052 4.701401 4.613488 4.255755 4.095303 4.787451 4.523985 4.4404497
1369716_s_at 10.507324 10.3805485 10.342049 10.591161 10.240051 10.575464 10.600532 9.978766 10.795502 10.232143 10.311341 10.18374
1369717_at 4.6167145 4.397684 4.470526 4.618457 4.495497 4.3923674 4.562662 4.559684 4.654662 4.3996058 4.7297573 4.442912
1369718_at 7.7338986 7.7900114 7.4172916 7.4424496 7.5905924 7.554085 7.4224453 8.190815 8.173728 7.6321344 7.795573 8.012249
1369719_at 3.3352575 3.4143918 3.2783818 3.2138007 3.2390792 3.262846 3.2799878 3.3002796 3.1077757 3.3865523 3.3073096 3.3082352
1369720_at 9.048569 8.99183 8.8208065 8.5678835 8.918885 8.811596 8.901985 9.28937 8.983365 8.926321 8.6730995 8.813472
1369721_at 4.318766 4.239061 4.737844 4.5243654 4.276528 4.5196323 4.236565 4.9661 4.780889 4.342169 4.4628587 4.603877
1369722_a_at 8.864297 9.045939 8.650834 8.538702 8.79592 8.56576 8.633263 8.252283 8.891182 8.7275305 8.632723 8.36188
1369723_at 7.3814635 7.490791 7.21292 7.170425 7.449249 7.0230713 7.267008 6.951098 7.2509184 7.2209153 7.076824 6.858562
1369724_at 5.4841022 5.1268907 5.588579 5.400425 5.4488225 5.261834 5.348276 5.388423 5.621711 5.4084244 5.3675466 5.3198404
1369725_at 9.0291395 8.585225 8.899761 8.769453 8.968052 9.020259 8.88845 8.599668 8.96245 8.53931 8.594753 8.740427
1369726_at 8.5551815 8.614485 8.44188 8.48199 8.469957 8.572381 8.675608 8.153347 8.556038 8.479944 8.1457615 8.629398
1369727_at 13.866112 14.027878 13.740002 14.036085 13.922492 13.933569 13.975573 13.936405 13.950733 13.973812 13.964777 13.97797
1369728_at 5.77627 5.7010384 5.7185087 5.6212835 5.705121 6.0742035 5.756941 5.790494 5.6923666 5.7593985 5.475418 6.0607843
1369729_at 8.101286 8.240081 7.6367006 7.5860004 7.685913 7.448632 8.179703 8.476904 8.011339 7.7776036 8.012468 8.118743
1369730_a_at 4.7068167 4.5863476 4.835627 4.8222075 4.345645 4.5400085 4.4445953 4.8730803 4.739965 4.492217 4.6156187 4.7247458
1369731_at 3.4626071 3.3610482 3.4410863 3.4183166 3.3810778 3.4245994 3.510097 3.4415464 3.3228028 3.384406 3.4384673 3.4096277
1369732_a_at 4.5219655 4.429948 4.2511444 5.0448174 4.59801 4.4370966 4.947917 4.7983003 4.6908197 4.83333 4.7034626 5.0530953
1369733_at 7.969443 7.924724 7.94858 7.6033373 7.793981 8.049221 7.933111 8.458778 8.045851 7.965609 7.781682 7.8946037
1369734_at 8.313107 8.336964 8.202494 8.101925 8.324497 8.2807865 7.972531 8.92862 8.245824 7.7748065 7.9989057 7.937669
1369735_at 5.819784 5.4896917 5.649741 6.244707 6.184892 6.140761 5.772656 6.225225 6.001887 6.0685215 5.969189 5.7780476
1369736_at 5.2764997 5.327466 5.2751465 4.741293 5.242154 5.1280193 5.413786 5.230878 4.780981 5.113083 4.9495955 5.129987
1369737_at 9.608728 9.072649 9.641699 9.529849 9.862673 9.733931 9.835405 9.5860405 9.778095 9.155146 9.266981 9.568432
1369738_s_at 10.279854 10.085531 10.377867 10.318875 10.494778 10.259045 10.490052 10.219106 10.54231 9.964015 10.107064 10.026453
1369739_at 4.140169 4.2610693 4.1611457 4.3535147 4.173624 4.351425 3.852617 4.3325696 4.3588934 4.1873817 4.329422 4.132328
1369740_at 4.992651 4.773188 5.3232126 5.370924 4.783555 4.7653804 5.174105 4.980479 5.225147 5.0860353 4.9973216 4.89896
1369741_at 5.6702256 5.318665 5.6233253 5.4182234 5.434461 5.66039 5.327013 5.688498 5.3900437 5.4947453 5.5324554 5.5922256
1369742_at 5.0327587 4.997596 5.4252467 5.3273497 5.0146303 5.1702204 4.834927 4.802007 4.9292297 4.797496 5.1328554 4.778219
1369743_a_at 8.7057 8.928022 9.127886 9.233393 8.913321 8.950153 9.081282 9.19467 8.702951 8.688993 8.515354 8.795392
1369744_at 4.099297 4.141304 4.313924 4.475235 4.1102257 3.84091 3.9337292 4.45628 4.1441298 4.0217175 4.312346 4.356163
1369745_at 6.176741 6.462167 6.3211045 6.5780716 6.563132 6.1473136 6.302754 6.468305 6.0240245 6.443168 6.5513425 6.554364
1369746_a_at 11.419533 11.636205 11.555856 11.707004 11.699533 11.633246 11.570153 11.7832575 11.518818 11.6009655 11.479745 11.761903
1369747_at 6.6321216 6.6489606 6.5812464 6.727227 7.1180243 6.376693 6.7108774 6.937473 6.631058 7.2361383 6.435538 6.667181
1369748_at 3.296219 3.7683945 3.6442666 3.3289044 3.6956422 3.508197 3.711132 3.5819278 3.3173747 3.5258355 3.5108156 3.43934
1369749_a_at 3.6002438 3.9092464 3.881087 3.9319644 3.8103936 3.8801363 3.7964263 3.9860811 3.924534 3.6557822 3.7904155 4.2608433
1369750_at 3.6094832 3.5388682 4.087338 3.947748 3.8550937 3.7453942 3.8142958 4.069782 3.8769948 3.816005 4.0306854 3.7242165
1369751_at 3.9736536 4.0639353 3.994414 3.8592594 3.9380317 4.0890503 4.1171026 4.1682763 4.3253613 4.225074 4.2430983 3.975505
1369752_a_at 5.1462746 4.851595 5.346478 5.0954714 4.8339496 4.760326 4.8714685 5.2217093 4.7128925 5.174404 5.1607285 4.815006
1369753_at 3.7128224 3.8676634 4.0099554 4.217584 4.0701113 3.8741565 4.1661415 4.2621593 4.630947 3.9914312 4.0991373 4.1055975
1369754_a_at 7.813279 7.764701 7.879249 7.734511 7.8212166 7.7652416 7.9714985 8.114806 7.756863 7.7266355 7.6972513 7.721505
1369755_at 3.9768872 4.164157 3.9056177 3.7852323 3.9212928 3.7572417 4.109054 3.7474813 3.9134173 4.1647277 3.7358112 3.914356
1369756_a_at 6.7513123 6.8059254 6.5035486 6.62863 7.1467323 6.93502 6.457218 7.0197115 7.0154686 6.8028364 6.8536057 6.976555
1369757_at 5.7524962 5.4420323 5.890053 5.862055 5.7350674 5.7480636 5.791914 5.877307 5.9676623 5.176482 5.8619137 5.737293
1369758_at 6.5994744 6.6988206 7.095273 6.9888306 6.7051435 7.1220555 7.962245 7.8015685 6.7076654 7.189025 7.1953115 7.012542
1369759_at 5.058495 5.017494 5.14948 5.264381 5.5688853 5.212772 5.490958 5.58621 5.3592753 5.1361504 5.207281 5.3177967
1369760_a_at 4.1579685 4.0140343 4.3138638 4.161748 4.2017374 3.9546223 4.0074973 3.8028014 3.9674137 4.272379 4.024356 3.842977
1369761_at 3.9446237 3.917003 4.0061865 3.8755617 3.737484 3.7286541 3.682456 4.0437255 3.7217772 3.6727197 3.7629552 3.6234984
1369762_at 4.3564777 4.061148 4.1561203 4.2231255 4.3886757 4.1925764 4.223957 4.2483187 4.2481112 4.1665587 4.2256994 4.2290807
1369763_at 4.0046997 3.9071243 4.1489596 4.3245106 4.131929 3.7095711 3.7703185 4.118478 3.90825 4.236367 4.1168265 4.0395966
1369764_at 13.27588 13.322601 13.27684 13.168364 13.289892 13.291337 13.147377 13.369742 13.249518 13.215484 13.257761 13.282969
1369765_at 4.190127 3.7486498 3.5748134 3.9106886 3.6616423 3.7576702 3.9685526 3.71789 3.7461333 3.746189 3.7479446 3.835904
1369766_at 4.807028 5.364872 5.3147564 5.393008 5.3769855 5.413308 5.6808863 5.7587094 5.287038 5.2862406 5.6637936 5.2804656
1369767_a_at 3.978483 4.249365 4.053319 4.236126 4.1627107 4.095978 4.2290573 4.401655 4.3745513 4.059682 4.073617 3.85845
1369768_at 7.455379 7.049432 6.6073084 6.816454 6.682771 6.715648 6.736029 6.8375096 6.8572474 6.478444 6.6443152 6.7763963
1369769_at 4.8246408 4.767378 4.7111893 4.7099667 4.6726594 4.6847777 4.740546 4.593073 4.8341594 4.8375525 4.603777 4.8986855
1369770_at 3.8059492 3.9558825 3.8564434 3.9488912 4.0573463 3.9218795 4.1185627 4.012218 4.0099664 4.115488 3.9265702 3.9758368
1369771_at 4.942998 5.160823 4.7179837 4.8676972 4.299086 4.5915747 4.897043 4.9927063 4.3091545 4.7976685 4.6089764 4.8563566
1369772_at 7.2397423 7.0500426 6.6911483 6.637843 7.1648006 7.078601 6.846369 6.5116715 6.867674 6.9949656 7.0762267 6.8029156
1369773_at 3.7234504 3.911864 3.9496453 3.5882547 3.8707623 3.7094717 3.7472322 3.718388 3.6511185 3.8571312 3.8112164 3.9080732
1369774_at 4.3155727 4.220508 4.6441946 4.4742823 4.3099236 4.507307 4.6815825 4.6863527 4.2157826 4.4514613 4.4478755 4.4751754
1369775_at 8.491153 8.370778 8.237696 8.408683 8.375948 8.453385 8.3685255 8.133595 8.228815 8.293822 8.125059 8.494791
1369776_a_at 6.7344813 6.416556 6.733121 6.593049 6.245408 6.549411 6.163713 6.6426663 6.591625 6.555085 6.550169 6.638142
1369777_a_at 7.424836 7.3566484 7.2362084 7.260817 7.5069823 7.192826 7.196402 7.367152 6.813952 7.086535 7.126158 7.621632
1369778_at 3.9862266 3.894339 3.8408737 3.8403864 3.7756152 3.8548818 3.9282842 4.050383 4.202547 3.6499891 3.8839216 3.844906
1369779_at 5.21867 5.4588804 5.2031317 5.4578695 5.154292 5.4916325 5.4108944 5.660145 5.7230244 5.5869284 5.3911295 4.939394
1369780_at 5.9152985 6.3704863 6.2315288 6.3216887 6.1711006 6.1908174 6.378113 6.4190583 6.134242 5.694044 6.0400577 6.185036
1369781_at 3.9253585 3.8940976 4.1357775 3.7480733 3.98935 3.9235427 3.8480241 3.8872478 3.925807 3.6913903 3.6468024 3.9264555
1369782_a_at 5.7625813 6.2203236 5.84287 6.519766 5.9807687 6.136177 6.0899825 6.1436105 5.9615965 5.9612875 5.9328055 5.943709
1369783_a_at 5.2737155 5.195779 5.28783 5.3054876 5.2688546 5.772146 5.3442216 4.96004 5.186449 5.3789043 6.4198704 5.8364305
1369784_at 3.9674366 4.094109 4.1027036 4.2413397 3.9507964 3.9836679 3.9359813 3.8925972 3.8402092 3.8164864 4.0922766 3.7467277
1369785_at 7.723751 7.4333534 7.2920856 7.316077 7.2742534 7.2123413 7.0652637 7.643845 6.86876 7.4742413 7.3045826 6.888218
1369786_at 5.0987597 5.694371 5.816777 6.1167927 5.716358 5.050316 5.8080335 5.9509363 5.785033 5.5044527 5.799898 5.2390165
1369787_at 3.7851093 3.8175626 3.9952466 3.6714911 3.562042 3.8396654 3.7671967 3.6633456 3.7583718 4.001053 4.079512 3.898048
1369788_s_at 7.560829 7.5812883 7.362997 8.286917 7.2314324 6.8779616 8.346534 8.228282 7.007761 7.5592265 7.2161975 7.374113
1369789_at 3.41615 3.2723217 3.3015742 3.451808 3.4358659 3.600069 3.3561904 3.5006938 3.4686038 3.5157456 3.187476 3.2917266
1369790_at 11.6391325 12.4019785 12.172797 11.120099 11.990048 11.765233 11.493423 11.396496 12.0723 11.142089 11.758742 12.123277
1369791_at 7.184829 7.31109 6.8093357 6.6130934 7.0306787 6.64652 7.003558 7.825902 6.923713 6.8969355 6.856688 6.7544713
1369792_at 6.172414 6.0449224 6.3321233 6.347807 6.0522866 6.0935254 6.305854 6.3391786 6.2334204 6.0738163 6.2434044 5.9635053
1369793_a_at 4.097393 4.1165323 4.019022 4.0953736 4.093809 3.965232 4.217367 4.159129 4.065635 4.326751 4.110708 4.0594807
1369794_a_at 5.114132 4.9785604 4.9571476 5.3888903 5.405411 4.7988396 5.3839474 5.0728188 4.9522457 4.861743 5.1994457 4.985873
1369795_at 4.452757 4.4821143 4.490377 4.7614193 4.759983 4.524713 4.532674 4.3678226 4.6451135 4.5341997 4.4944773 4.4754744
1369796_at 4.266405 4.1289363 4.3432198 4.465468 4.055098 4.594311 4.141936 4.4283247 4.58074 4.559936 4.357028 4.337967
1369797_at 4.0591693 4.358425 4.3562317 4.2114277 4.2624846 4.2120256 4.2686605 4.2031074 4.3399253 4.312108 4.3743744 4.2727747
1369798_at 4.6877403 4.853125 4.478627 4.5914164 4.588115 4.4943376 4.635111 4.6297274 4.700799 4.4614305 4.6244173 4.7670646
1369799_at 11.036454 11.20986 10.981375 10.855155 10.805297 10.855079 10.873542 10.663868 10.837063 10.687831 10.457341 10.779838
1369800_at 3.9343748 3.88653 4.3160257 4.006651 4.106617 4.049658 3.6908715 4.2299023 4.188005 4.0446157 4.2218056 3.9516509
1369801_at 4.6092825 4.4560084 4.6431007 4.515334 4.471838 4.417308 4.5845957 4.6622143 4.283985 4.469896 4.428789 4.3124027
1369802_at 4.357793 4.042391 3.9463644 4.37556 4.0255537 4.2456594 3.8302429 3.9110458 4.01476 3.9566128 3.9034128 3.778475
1369803_at 4.590973 4.5124645 4.540455 4.819531 4.5975776 4.5055113 4.536724 4.689472 4.637278 4.5214915 4.4195075 4.4406137
1369804_a_at 4.3527403 4.3542347 4.5447483 4.674636 4.538369 4.2405133 4.7912183 4.854775 4.5407734 4.653356 4.6647396 4.6238976
1369805_at 4.0012894 3.9842305 4.311074 4.073763 4.1431985 3.939836 4.134918 4.077897 4.173644 3.9137363 3.9869838 3.3731837
1369806_at 5.2552156 5.2300076 5.7770357 5.1801977 5.4392943 5.6832895 5.3221607 5.4093175 5.4001665 5.3384476 5.1084266 5.2497244
1369807_at 4.478651 4.7546043 4.3533573 4.544915 4.6979938 4.588408 4.5670586 4.363198 4.5537505 4.399027 4.8595276 4.6766806
1369808_at 4.5158243 4.756301 4.591583 4.8837347 4.526442 4.787753 4.8108053 4.733584 4.5362687 4.4797373 4.354249 4.7436233
1369809_at 5.3352804 4.7760687 5.162513 5.116212 4.986591 4.812992 5.3471823 5.3001432 4.865614 5.0868454 5.3683205 5.327746
1369810_at 6.3185697 6.1764307 6.621959 6.549536 6.2643585 6.158456 6.0854783 6.6231866 5.9119 6.1971354 6.4327936 6.128565
1369811_at 4.6905212 4.5362673 4.7667713 4.988834 4.8293576 4.836172 4.6835933 4.727363 4.756311 4.439534 4.834046 4.8471885
1369812_at 5.70973 5.6342826 5.729983 5.8969584 5.9883456 5.542032 5.4590063 5.9075623 5.53755 5.54885 5.8315167 5.85897
1369813_at 6.891656 6.565423 6.865635 6.572547 6.8949504 6.792873 7.0408363 6.7200108 6.9924383 6.7320642 6.9638395 6.778053
1369814_at 4.615436 4.410759 4.689613 4.4456296 4.5887756 4.3987617 4.5845094 4.5426736 4.558391 4.479782 4.6759152 4.586586
1369815_at 5.672373 6.2192173 5.6999793 5.7274303 5.7677126 6.114894 5.4584336 5.7589498 5.8066654 5.7655916 5.846566 5.725005
1369816_at 4.892023 4.9549437 4.9280624 4.9728003 5.0513268 5.1097584 4.310543 4.871065 5.0085087 4.8349895 4.903784 4.9929247
1369817_at 4.539438 4.193162 4.577074 4.2491693 4.259472 4.31349 4.319762 4.464787 5.1000614 4.271247 4.590007 4.3528013
1369818_at 4.5833216 4.650694 4.619546 4.3796387 4.6605864 4.7611594 4.793152 5.0247183 4.651434 4.7876744 4.682427 4.5133834
1369819_at 4.828841 4.7323747 5.2205153 5.380767 4.849968 5.0633054 5.0685244 4.9749146 4.8909297 4.973574 5.414996 4.8685646
1369820_at 3.9559097 4.260929 3.81388 3.971931 4.560127 3.9142928 4.204688 4.461427 4.1437654 4.2200513 4.192287 4.011711
1369821_a_at 5.036431 4.83977 5.4264064 5.2075195 5.0019116 4.9416976 5.1745863 5.071039 5.445317 5.5056005 5.0994 4.918563
1369822_at 4.444665 3.9902568 4.4120197 4.5221844 4.205948 4.4444847 4.284403 4.26572 4.172766 4.026236 4.6273155 4.2521744
1369823_at 4.354258 4.5905533 4.6190577 4.7262797 4.714084 4.49237 4.3897386 5.1137104 4.6347613 4.904895 4.717691 5.0471516
1369824_at 4.70313 4.550023 4.9569182 5.0305233 4.7486897 4.6352506 5.1328406 4.354166 4.7384043 4.6212163 4.5611553 4.7692895
1369825_at 4.580282 4.6212597 4.655895 4.73678 4.711249 4.5673933 4.900792 4.8363976 4.6404066 4.583892 4.757184 4.6588335
1369826_at 5.56028 5.885333 5.075408 5.2163982 5.1241865 5.5347233 5.368617 5.9559045 5.2591553 5.072359 5.329323 5.14744
1369827_at 5.0523243 5.314345 5.4872613 5.2636476 5.1829195 4.929899 4.8722363 5.4690895 4.8901963 5.1250496 5.0698304 5.26659
1369828_at 5.446512 5.5171814 5.3443475 5.8514605 5.1631804 5.6603456 5.5884957 5.5357895 5.3831596 5.462741 5.550923 5.3097386
1369829_at 4.8505173 4.8597274 5.2421412 5.3248005 4.986203 4.779608 4.8009086 5.1373005 4.7081065 4.889098 5.0539665 4.8353643
1369830_at 4.6968894 4.8102565 4.9474115 4.8101177 4.7744126 4.8883076 4.7449183 4.5490494 4.878453 5.2382584 4.8050942 4.575731
1369831_at 5.41199 5.02162 5.370656 5.420699 5.2095942 5.1346865 5.3810415 5.248458 5.5676003 5.379132 5.441102 5.42317
1369832_at 5.3669424 5.604104 5.546269 5.50385 5.4385495 5.2869897 5.0741205 5.6335535 5.283622 5.3324795 5.083877 5.132509
1369833_at 4.138809 4.520891 4.4176464 4.2907124 4.3199444 4.1834154 4.721121 4.267069 4.222333 4.0626583 4.069803 4.0635204
1369834_at 8.001442 7.9775343 8.182496 8.490068 8.276784 8.0402775 8.291843 7.8125997 8.016414 8.083488 7.5777955 8.028445
1369835_at 6.4753656 6.3485265 6.435705 6.6649246 6.320422 6.5533915 6.268136 6.3503637 6.5447598 6.42879 6.6187077 6.505028
1369836_at 6.5108433 6.5780015 7.03463 5.7538414 6.6285524 6.446544 6.2878437 7.0713077 5.230154 4.929533 5.9939556 6.4959326
1369837_at 12.189055 12.471602 12.472641 12.166972 12.325112 12.526535 12.495365 11.982596 12.656155 12.2941 12.143409 12.259204
1369838_at 4.050436 4.2371726 4.4502892 4.4433417 4.1022596 4.620172 4.4103384 4.57501 4.783824 4.1515694 4.537248 4.019814
1369839_at 4.2434874 4.0931315 4.4835215 4.5362606 4.4086885 4.1556954 4.3368335 4.6308093 4.620983 4.260218 4.538935 4.3175483
1369840_at 8.76419 8.646166 9.308309 9.615556 8.790788 8.741402 9.815436 9.436136 7.192547 9.066675 9.423189 9.366259
1369841_at 3.5961208 3.6868114 3.939235 3.8408947 3.8114433 3.750983 3.8049245 3.6734972 4.1701508 3.9812987 3.9736154 3.5586474
1369842_at 3.8607354 3.880157 4.145405 3.6279378 3.8279757 3.8125813 3.7019372 3.9870522 3.7703092 3.901896 3.7815878 3.9069724
1369843_at 3.9711375 3.9532602 4.4086967 4.4063725 4.054895 4.1996603 3.9363234 4.607619 4.042473 4.152444 4.575511 4.579292
1369844_at 4.1787753 4.0191555 4.2555118 4.1452312 3.8417897 4.320071 4.205856 4.527585 4.141968 3.806481 4.0691743 4.1982627
1369845_at 5.3230653 5.4134245 5.5528436 5.550087 5.4767447 5.7621074 5.489604 5.799522 5.490015 5.231955 5.9960732 5.331869
1369846_at 3.6099885 3.564244 4.007923 3.9472573 3.3682196 3.675297 3.8387108 3.7141707 3.7673068 3.7001765 3.6589396 3.4527948
1369847_at 5.153136 5.1339507 5.126696 5.2960906 5.2739677 5.844853 5.4596105 5.7757716 5.614351 5.260637 5.187001 5.0227876
1369848_at 3.697029 3.4751124 3.643783 3.6730366 3.4923453 4.1630034 3.6542482 3.6823354 3.6790621 3.5231347 3.618246 3.6795661
1369849_at 5.001998 5.1342726 5.169383 5.2551193 5.3364224 5.3656034 4.8944526 5.1257486 5.1111126 4.968172 5.24138 5.064619
1369850_at 5.264266 5.676215 5.9493284 5.523818 5.954373 5.4620147 5.4522595 5.9506664 5.497939 6.164373 5.85985 6.272773
1369851_at 7.2506557 6.891238 7.0866475 7.3918805 7.1846323 6.9253373 7.184522 7.270133 7.391736 7.1660247 7.231316 7.1838975
1369852_at 12.446045 12.491573 12.256359 12.321189 12.266708 12.381367 12.284412 12.09218 12.212488 12.185814 12.229242 12.249128
1369853_at 4.6287127 4.910454 5.118949 4.777859 5.096484 4.683655 4.7824483 5.014292 5.2058086 4.9109387 4.69578 5.0577765
1369854_a_at 8.142807 8.071351 7.150963 7.3125243 7.686656 7.735955 7.8939075 8.460327 7.5530005 7.6808586 7.4004893 7.2860613
1369855_at 3.943417 3.9920676 3.8660421 3.7934947 3.883069 4.052555 4.040656 3.781361 3.7801828 3.853539 4.0364366 3.7872171
1369856_at 4.359241 4.4286914 4.42047 4.5199413 4.420122 4.329778 4.5379305 4.605324 4.1480265 4.2029514 4.2560496 4.2071733
1369857_a_at 5.7427864 5.882884 6.1554766 6.033701 5.797851 5.76537 5.8616047 5.942901 5.6906404 6.0018864 5.754907 5.780795
1369858_at 4.399501 4.3045235 4.1771774 4.378234 4.4191723 4.357256 4.417736 4.3742056 4.6706896 4.518404 4.390058 4.289563
1369859_at 4.186924 4.863366 4.37502 4.567501 4.4186783 4.4699574 4.467165 4.6710806 4.9485064 4.929014 5.0811996 4.774541
1369860_a_at 5.0925865 5.058649 5.22171 5.224842 4.8281164 4.8574057 5.2294846 5.4558067 5.4158125 4.9100733 5.32952 4.930999
1369861_at 4.346629 4.3219843 4.1736007 4.498629 4.396949 4.436634 4.3408585 4.453626 4.4218006 4.1820583 4.1381116 4.2379274
1369862_at 4.7593465 4.5524673 4.757164 4.657243 4.6395817 4.329829 4.2534122 4.475483 4.5778575 4.31867 4.6954556 4.5380373
1369863_at 9.236319 8.64716 9.223966 9.4377165 8.77579 8.835099 8.722693 9.514975 8.98385 9.274526 9.525515 8.821664
1369864_a_at 9.597404 11.089598 11.365193 9.474963 11.5369215 10.531078 10.4200945 11.171007 10.954189 8.879853 8.658653 11.153899
1369865_at 4.0776973 3.8410568 4.099241 4.0803432 4.1193075 4.0834627 4.065755 4.3273244 4.3006015 3.9754984 4.1653943 4.073208
1369866_at 4.4076724 4.2371526 4.645162 4.6401973 4.660742 4.7354956 4.6617084 4.6065893 4.4822826 4.574699 4.3969593 4.355962
1369867_at 5.885113 5.884991 5.382399 5.3701167 5.4978795 5.350773 5.578574 5.183568 5.750827 6.1344333 4.867282 6.1999574
1369868_at 10.180919 10.556378 10.5500145 10.621541 10.37257 10.338592 10.411198 10.249137 10.558465 10.285664 10.522457 10.43553
1369869_at 3.8057508 3.7439485 3.6971717 3.7113924 3.7945778 3.8504825 3.9623349 3.9129803 3.739212 4.143959 4.183652 3.9780316
1369870_at 7.5351114 7.4826326 7.4476852 7.0571856 7.3443246 7.3879538 7.2000527 6.8697553 7.315667 7.2805266 7.142396 7.2944617
1369871_at 3.8536642 4.01398 3.7091513 3.824279 3.8125963 3.6613138 3.4940476 3.8834012 3.554414 3.8574977 3.630248 3.7765574
1369872_a_at 4.4567633 4.1338363 4.884587 4.130662 4.4612885 3.9032903 4.0351706 4.461294 4.3927965 4.0696764 4.2758894 4.5752783
1369873_at 4.1095076 4.4689927 4.546206 4.539251 4.511323 4.420731 4.6059713 4.76003 4.3158174 4.18247 4.6430664 4.2708745
1369874_at 4.4138856 4.6868463 4.6980467 4.927586 4.615264 4.6351304 4.560342 4.998969 4.3194532 4.70308 4.6349053 4.710219
1369875_at 5.0135207 5.2439985 5.5619707 5.3263693 5.236808 4.93303 5.33488 5.291086 5.029871 5.5842705 5.257489 5.469204
1369876_at 4.311704 3.7721243 4.1390424 4.0405426 4.3060107 4.118073 3.957551 3.8802037 4.0296183 3.9200552 4.2050223 3.8683243
1369877_at 4.652253 4.973856 5.148266 4.9166794 5.1835613 5.03843 5.113168 4.7645216 4.9779673 4.785516 4.7033005 4.66393
1369878_at 4.1342893 4.081153 4.092619 4.236369 3.8402421 4.1464906 4.1794853 4.134796 3.9204645 4.243326 4.032528 4.0974216
1369879_a_at 12.688898 12.844668 12.848994 12.9039955 12.798739 12.828976 12.794729 12.975644 12.750339 12.785878 12.775481 12.80145
1369880_at 4.0673122 4.2720017 4.2929444 4.489169 4.2230268 4.2049284 4.2115507 4.109721 4.439108 4.3047924 4.382198 4.6012397
1369881_at 3.8890917 4.0265694 4.0222397 4.2463455 3.9206166 3.949175 4.453877 4.4665403 4.200683 4.073571 4.255737 4.095174
1369882_at 4.453839 4.113636 4.885885 4.799648 4.335415 4.565933 4.4273424 4.6871023 4.5212264 4.572576 4.8844132 4.847508
1369883_at 3.899507 3.4755592 3.4974704 3.6334457 3.680417 3.5339386 3.5378695 3.8123941 3.3871884 3.6345522 3.826581 3.5092664
1369884_at 4.920581 4.615773 4.737201 5.0174356 4.946915 4.648753 4.8630157 4.869467 4.8958645 4.8875685 5.1261277 5.020361
1369885_at 4.8542643 4.805235 5.4073787 5.120287 4.9346437 5.0860906 4.9660225 5.3320827 5.21389 4.670354 4.9008956 4.9844017
1369886_a_at 6.4154835 5.7594233 6.166568 6.138009 6.4340773 6.282218 6.008438 5.8535376 5.946154 6.193254 6.2299147 6.1153307
1369887_at 4.9013863 4.9127603 5.1032057 5.030341 4.8914824 5.148692 4.8384094 4.8686504 4.955215 5.2251787 4.880435 4.86499
1369888_at 4.0315943 4.3797517 3.8557482 4.2571373 4.1797295 4.825904 3.8484643 4.4837546 4.4908643 4.0597677 4.06572 4.0117307
1369889_at 4.0161204 4.209422 4.144297 4.6187468 4.188325 4.3089066 4.049678 4.237515 4.1626034 4.3151207 4.1294336 4.308671
1369890_at 3.0170476 3.3492923 3.2139611 3.0838075 3.1295605 3.1257737 3.31554 3.2445002 3.263349 3.1770039 3.1465182 3.2149596
1369891_at 5.050932 5.256364 5.00671 5.2103214 5.0228214 5.0368605 5.1178007 5.034086 5.166024 4.891713 5.3243628 5.0730677
1369892_at 3.8009424 3.6691165 3.6338906 3.9832242 3.7399168 3.830598 3.8379998 3.873979 3.6745849 3.8152704 4.00836 3.8066304
1369893_at 4.6939 4.699051 5.051567 5.0926704 5.0411234 4.664626 4.8192577 4.909993 5.0352187 4.8497467 4.768167 4.790459
1369894_at 3.447525 3.5028865 3.3771005 3.4858894 3.5972788 3.2816248 3.7180588 3.49396 3.428194 3.4233701 3.5295978 3.25146
1369895_s_at 5.7264805 6.013352 6.0258636 6.1566668 5.7763977 5.8855705 5.9670944 6.4100246 5.8736634 5.9928064 5.8544774 6.2039785
1369896_s_at 7.518972 7.366544 7.3835983 7.194989 7.306745 7.4537334 7.45835 7.139642 7.2245097 7.2521505 7.3036723 7.316199
1369897_s_at 12.503908 12.542469 12.432642 12.39948 12.516274 12.490706 12.34477 12.170615 12.49732 12.57723 12.396217 12.362635
1369898_a_at 5.091958 5.309905 5.4369907 5.438665 5.013776 4.688518 5.1052575 5.247721 5.2175584 4.722273 5.045503 5.3839097
1369899_s_at 6.9282613 6.316873 6.409338 6.050745 6.5811667 6.2087545 6.4087567 5.880618 5.7030334 6.285776 6.6289 6.4827375
1369900_at 4.3234987 3.9322417 4.2227163 4.408101 4.0487194 4.0358887 4.481678 4.228768 4.5661254 4.2418156 4.344599 3.8239038
1369901_at 4.2786283 4.564584 4.420406 4.4907002 4.4484215 4.5041504 4.5344205 4.1381164 4.7240114 4.4067945 4.4983172 4.305625
1369902_at 7.8714857 7.721384 7.404575 7.8061805 7.5011425 7.118573 7.773672 6.759444 7.2112265 7.6058197 6.9671974 6.9533443
1369903_at 3.9373195 4.157158 4.1231027 3.9382985 4.130397 4.0967693 4.220544 4.308813 4.3188505 4.133335 4.313037 3.9666793
1369904_at 4.567446 4.58278 4.4795804 4.9422655 4.6159496 4.4000115 4.4282436 4.8750515 4.5046616 4.906442 4.921859 4.4556584
1369905_at 3.8037746 3.6724005 3.6914325 3.7863889 3.5858903 3.8473816 3.8697586 3.61605 3.5049982 3.6786714 3.564974 3.5588615
1369906_s_at 12.133315 12.246371 12.145064 12.17032 11.985203 12.16886 12.16421 12.23496 12.230417 12.181227 12.138883 12.290416
1369907_at 5.856262 5.403556 5.7468915 5.7211566 6.0236874 5.6692624 5.6209707 5.9125395 5.397708 5.7056375 5.8659115 5.84815
1369908_at 3.5214033 3.6108818 3.4988587 3.618135 3.7977712 3.9206471 3.94447 3.5713453 4.0709147 3.941275 3.788923 3.7472582
1369909_s_at 11.6258135 11.398578 11.204827 11.156228 11.346803 11.289659 11.367467 11.231935 11.431208 11.533207 11.286174 11.019265
1369910_at 4.0950418 4.0318747 4.24986 4.053447 3.9980228 4.126539 4.085955 4.1412683 3.9387522 4.057246 3.9028084 4.005434
1369911_at 5.0388403 4.6399584 5.1159678 5.0679502 4.867155 4.848579 4.952137 5.0405083 4.674882 4.83975 5.0047903 5.1297545
1369912_at 5.2631783 5.414779 5.318851 5.2513776 5.2716727 5.2957325 5.337475 6.080142 5.493896 5.1727386 5.406165 5.2671623
1369913_at 4.3619986 4.0990505 4.27386 4.655854 4.424123 4.562415 4.0011587 4.6118517 4.372224 4.4538465 4.5490284 4.304452
1369914_at 4.0607815 3.954514 3.8006177 4.149285 3.8995347 4.123843 4.330204 3.8174756 3.9521203 3.9639087 4.0906096 4.0335994
1369915_at 6.934578 6.918004 6.8956704 7.1345515 6.757159 6.741858 7.155562 6.9875903 7.0569615 6.937553 7.1442475 7.008999
1369916_at 5.2421966 5.556386 5.249836 5.5009627 5.2105765 5.309016 5.5722537 5.551009 5.342352 5.535024 5.244023 5.1445303
1369917_at 5.1123567 5.1153383 5.3067255 5.5461574 5.5451393 5.1298122 5.225878 5.6662135 5.328982 5.383427 5.3555107 5.499956
1369918_at 4.0631227 3.800491 3.8746607 3.9559803 3.8905997 4.0985684 3.8661273 4.0020003 4.019192 3.9340367 4.0591016 3.8867388
1369919_at 4.762843 4.724565 5.1769767 5.2918196 4.9317613 4.9646554 5.178035 5.0057755 5.010698 4.6461687 5.052514 4.853899
1369920_at 4.9144087 4.67747 4.8858967 4.9032516 4.8364944 4.738222 4.709755 4.9752254 4.729253 4.846759 4.740064 5.092128
1369921_at 5.987048 7.162725 6.3409204 6.5565996 7.2938356 6.3625836 6.9085093 6.5973973 5.9664574 6.62479 6.598772 6.941517
1369922_at 8.892927 8.848798 8.596453 8.656914 8.531766 8.763594 9.017135 8.303573 8.617721 8.77996 8.637242 8.491306
1369923_at 6.3986545 6.049705 6.1802807 6.186001 6.235529 6.085664 5.7857404 6.203755 6.3368506 6.191837 5.7712736 6.315748
1369924_at 6.479652 6.1774683 6.560391 6.675764 6.61755 6.592911 6.368304 5.578575 6.09399 6.29328 6.469542 6.2229605
1369925_at 3.943166 3.9221747 4.101433 3.938137 3.809755 4.0734334 3.9340384 3.9775362 3.736958 3.959373 3.9548814 3.8867292
1369926_at 7.5074425 7.991724 7.8563147 8.153692 7.903627 8.197077 7.780575 7.8250656 8.197223 8.219721 7.825699 7.949213
1369927_at 11.8689785 11.663885 11.92549 11.890098 11.7434435 11.783026 11.761298 11.674207 11.734788 11.842802 11.769202 11.828167
1369928_at 4.0050416 3.5480227 3.8172543 3.7937002 3.6741798 3.755136 3.7066145 3.6455789 3.9530392 3.9283538 4.038912 3.73219
1369929_at 11.3687315 11.345287 11.221069 11.2715845 11.365055 11.360825 11.293009 11.348318 11.289431 11.3023615 11.306014 11.117914
1369930_at 12.279862 12.190872 12.373315 12.200431 12.287431 12.319369 12.200288 11.965312 12.352076 12.468062 12.466626 12.299535
1369931_at 7.3938355 7.5487404 7.3468046 7.140459 7.3384957 7.4761677 6.958213 7.151934 7.575458 7.3393006 7.227077 6.9665947
1369932_a_at 10.186852 10.117061 9.857882 10.023039 9.9435215 9.997159 10.028449 10.178225 9.823125 10.148759 10.14951 9.84776
1369933_at 11.395932 11.454729 11.3557825 11.301436 11.290666 11.519116 11.327361 11.296741 11.215238 11.3618145 11.473612 11.4291935
1369934_at 12.284645 12.32814 12.310667 12.309757 12.299503 12.362032 12.296328 12.180344 12.479615 12.292442 12.3196335 12.355769
1369935_at 8.135938 8.191713 8.1722 7.9854274 7.9340076 7.966755 8.055094 7.6618857 7.9821463 8.132284 8.161666 7.8797607
1369936_at 10.6314125 10.722523 10.829188 10.56567 10.704597 10.695689 10.646572 10.401682 11.014386 10.771479 10.557716 10.676571
1369937_at 11.3613205 11.527064 11.441302 11.274646 11.452847 11.513989 11.198826 11.288645 11.549534 11.394574 11.331242 11.356816
1369938_at 7.385562 7.3202934 7.252229 7.348556 7.459967 7.3004827 7.388329 7.5806 7.210369 7.1771717 7.4237313 7.256293
1369939_at 12.386123 12.262044 12.375702 12.3693695 12.21531 12.416176 12.253315 12.149236 12.295351 12.26997 12.532245 12.302724
1369940_at 10.831863 10.839996 10.796507 10.800137 10.818033 10.806438 10.831303 10.278048 10.852091 10.843615 10.997864 10.687666
1369941_at 11.02363 10.921571 10.957126 11.04226 11.151731 10.766903 10.890392 10.68021 11.147141 11.505563 11.394278 11.557116
1369942_at 9.21463 9.308798 8.803495 8.942186 9.070833 9.10733 8.93762 8.800658 8.934294 8.98926 9.216152 8.98631
1369943_at 10.644861 10.991489 10.439678 10.824894 10.517569 10.313619 10.7067 10.749277 10.504654 10.5223675 10.61882 10.477787
1369944_at 8.533458 8.729989 8.716793 8.671246 8.50824 8.685054 8.750743 8.704516 8.792252 8.597637 8.428279 8.957939
1369945_at 5.019808 4.735366 5.377451 4.799267 5.44135 5.2111435 4.8559504 5.0692444 4.879237 5.1613665 5.34295 4.9825573
1369946_at 6.9355164 6.6971536 6.67203 6.7061114 6.748077 6.318933 6.680124 6.6906343 6.8853803 6.700023 6.8396807 6.645746
1369947_at 6.050292 5.5954566 5.74216 5.637918 5.801151 5.65136 5.46584 5.443343 5.5510297 5.744284 6.1150703 5.8109775
1369948_at 7.764376 8.127829 8.055265 8.532379 7.9753485 8.283287 8.06374 7.973838 7.718195 8.41045 8.36329 8.330193
1369949_at 7.1532364 7.0858264 7.069604 7.305662 7.239267 7.010314 7.4415226 7.227965 7.5789638 7.357448 7.222018 7.0134616
1369950_at 9.830034 9.8050995 9.696178 9.728124 9.733137 9.82473 9.763865 9.359897 9.653735 9.80704 9.575838 9.744425
1369951_at 3.979413 3.697939 3.827802 4.1117344 3.9225776 3.9437807 3.9235268 4.113401 3.9239466 3.9777246 3.8560343 3.8476818
1369952_at 12.063063 12.129812 12.095921 11.9355955 12.136518 12.048698 12.229205 12.019463 12.201046 12.226049 12.1558695 12.076156
1369953_a_at 4.656253 4.3791647 4.485848 4.405473 4.5225673 4.055393 4.4427023 4.34322 4.210041 4.5226107 4.262854 4.379678
1369954_at 13.080252 13.058601 12.994256 13.18351 12.984064 13.008822 13.196014 12.89061 12.913368 13.179152 13.09356 13.01863
1369955_at 6.5402994 6.4808145 6.3597946 6.714799 6.41939 6.593082 6.2842674 6.543783 6.710311 6.4623184 6.588256 6.681542
1369956_at 9.948314 9.9158 9.895477 9.787698 9.852162 9.912925 9.670137 9.465111 9.851962 9.988227 9.775535 9.694135
1369957_at 5.727481 6.276891 6.118778 5.137477 5.7851715 5.924777 4.946071 5.8517656 6.4101715 5.7777185 5.6718464 6.1494493
1369958_at 8.337858 8.633147 8.084164 7.7285714 8.334222 8.210551 8.168884 7.8138623 8.490569 8.134541 7.591277 8.561728
1369959_at 12.250939 12.31812 12.258516 12.578971 12.154535 11.97106 12.549692 12.401824 11.982807 12.188464 12.011296 12.221824
1369960_at 10.178577 10.245743 10.40496 10.25928 10.41547 10.3187 10.168664 9.619983 10.330276 10.265202 10.138903 10.090324
1369961_at 9.189433 9.343321 9.238577 9.160988 9.324319 9.452492 9.110482 9.054736 9.509099 9.23435 9.2100115 9.471695
1369962_at 8.481136 8.421931 8.1998825 8.189366 8.226247 8.503109 8.339017 7.948523 8.361479 8.479762 8.469917 8.425679
1369963_at 5.6846895 5.947823 5.3542843 5.727193 5.722225 5.996964 6.132442 4.8310366 5.7084494 5.2780313 5.270749 5.4361887
1369964_at 7.401854 7.559925 7.456756 7.293669 7.4276137 7.917409 7.272081 7.0244007 7.9116826 7.7600017 7.1840243 6.94066
1369965_at 8.250858 7.7839627 8.645307 8.219071 8.309331 7.619277 8.311398 8.261439 8.07709 8.7890415 7.502515 7.877063
1369966_a_at 12.625278 12.503444 12.5023155 12.5627985 12.483805 12.556532 12.504587 12.63282 12.5373745 12.607727 12.457737 12.390802
1369967_at 8.806093 8.883959 8.705403 9.040067 8.69224 8.755681 8.876262 8.482954 8.764778 8.869178 8.822347 8.785084
1369968_at 6.2060432 6.229396 6.185519 6.306498 5.612091 6.267794 6.125634 6.0926466 6.1887546 6.0502477 5.9911513 6.309679
1369969_at 9.334362 9.323725 9.319899 9.209616 9.251732 9.340399 9.479572 9.526718 9.321209 9.545462 9.497435 9.48394
1369970_at 11.070324 10.863314 10.738075 11.085865 10.819084 10.984873 10.862075 10.466679 10.770933 11.06572 10.82339 10.665714
1369971_a_at 9.123868 8.855622 8.628438 8.540687 8.544123 8.869558 8.8922205 7.8418317 8.584745 8.791496 8.418633 8.387502
1369972_at 6.716969 6.803059 6.464121 6.4564385 6.682089 6.681343 6.5193396 6.39338 6.7752132 6.6749725 6.7236876 6.520477
1369973_at 11.128901 11.238056 11.465412 11.147558 11.472527 11.259321 11.334148 11.590249 11.35729 11.271879 11.155415 11.232499
1369974_at 6.9443073 6.621869 7.1846695 7.029742 7.2082233 7.0699263 7.071064 6.6327033 6.9764547 6.801797 6.9296355 7.178555
1369975_at 9.136111 9.064272 9.091869 9.005124 9.116285 9.031395 9.029829 8.663542 8.993628 8.852594 8.9435835 8.91294
1369976_at 10.606797 10.259289 10.590686 10.205454 10.4887905 10.904115 10.539618 10.399963 10.613709 10.63535 10.771555 10.625341
1369977_at 4.024761 4.37968 4.3785 4.306904 4.368675 4.191549 4.1322155 4.502251 4.527001 4.138393 4.234998 4.2879605
1369978_at 8.079039 8.083253 8.111376 8.160989 8.157198 8.199826 8.256807 7.621762 7.84896 7.9073105 8.0753975 8.004128
1369979_at 9.366072 9.343509 9.1349125 9.185169 9.377234 9.413638 9.269773 8.86305 9.507368 9.230072 9.219466 9.2238
1369980_s_at 9.351134 9.604486 9.196099 9.301231 9.321626 9.299197 9.376444 9.325054 9.292979 9.47367 9.287143 9.342416
1369981_at 9.008078 9.248866 8.985092 8.944942 8.954964 8.825148 8.859637 8.729744 8.918756 8.970702 8.981183 8.995795
1369982_at 9.24431 9.436691 9.151571 9.088472 9.394045 9.622901 9.610717 9.177818 9.338646 9.335279 9.617465 9.109641
1369983_at 8.267609 8.7585335 8.572782 8.432542 8.410282 8.654796 7.981926 8.072835 8.752307 8.25842 7.7274027 8.038326
1369984_at 9.960829 9.702652 9.647989 9.646559 9.748882 9.925961 9.7180805 9.462478 9.725705 9.762833 9.80826 9.66577
1369985_at 6.7228727 6.3086853 6.622052 6.271304 6.3891907 6.8352666 6.2197204 6.427599 6.4430175 6.292945 6.4598646 6.3012495
1369986_at 12.112759 12.104038 12.04734 12.003755 12.118422 12.006765 11.943999 12.090413 11.921071 11.944338 12.047955 11.946736
1369987_at 4.6205864 4.9474072 4.9565144 4.840969 4.726777 4.564246 4.994932 5.23667 4.5995855 4.713773 4.8927116 4.5381265
1369988_at 5.59101 5.4569592 5.682285 5.6212664 5.6537137 5.7565484 5.3787413 6.0322866 5.7275624 5.535273 5.635413 5.705956
1369989_at 9.7309675 9.806097 9.589395 9.664598 9.5962715 9.8174305 9.812195 9.332078 9.860275 9.374997 9.683453 9.757404
1369990_at 10.986073 10.852065 10.876572 10.862686 10.831985 11.035181 11.012826 10.628389 10.909429 11.100559 10.868219 10.950619
1369991_at 10.33761 10.41717 10.321159 10.405478 10.452599 10.546507 10.498522 9.993866 10.5039215 10.43425 10.397978 10.359154
1369992_at 9.280769 8.972526 9.102294 9.031996 9.115736 9.244855 9.377398 8.573871 9.29522 9.4056425 9.356548 9.299849
1369993_at 6.640744 6.4910364 6.601544 6.879333 6.4397736 5.8985157 6.430587 6.7654324 6.499277 6.822236 5.9747033 6.1965637
1369994_at 8.1378565 7.787606 7.7778883 7.5722027 7.8023763 7.763514 7.780202 7.4528456 7.8979735 7.6392546 7.4622912 7.54887
1369995_at 8.955107 8.692846 8.475906 8.456705 8.697345 8.8040285 8.651814 8.410709 8.821573 8.638849 8.715785 8.548303
1369996_at 9.119028 9.055389 8.957081 9.14818 8.907785 9.182576 8.889669 8.592845 9.054842 9.163939 8.8231325 9.001196
1369997_at 8.782057 8.837379 8.839371 8.74551 8.729485 8.682959 8.969088 8.715361 8.867172 8.883484 8.737303 8.75202
1369998_at 8.709732 8.805965 8.664804 8.640993 8.755489 8.742782 8.59824 8.866632 8.670222 8.811649 8.959915 8.859045
1369999_a_at 4.4823294 4.2888927 4.5562963 4.421548 4.0917377 4.145316 4.0180616 4.253435 4.0710106 4.3028812 4.5981197 4.2210245
1370000_at 10.00839 10.260817 10.16897 10.072736 10.539283 10.09676 10.155579 10.280725 10.754313 10.290315 10.302199 10.261993
1370001_at 9.597282 9.679387 9.402735 9.523682 9.665347 9.591305 9.533594 9.1811695 9.617177 9.487003 9.470812 9.486201
1370002_at 8.191044 8.260199 8.019634 7.9959316 8.01581 8.309858 8.40634 7.9097347 8.056683 8.233393 7.997842 8.202503
1370003_at 11.808076 11.983238 11.866811 11.915187 11.874024 11.840586 11.943269 11.946195 11.903562 11.982421 11.781153 11.847609
1370004_at 10.011965 10.079554 9.902945 9.822353 9.935126 9.901844 9.840907 9.584414 9.852783 9.804312 9.830543 9.692266
1370005_at 9.75445 10.094694 9.755893 10.206916 10.020951 10.275819 10.243605 10.067108 9.929189 9.51438 10.004675 10.292002
1370006_at 11.61403 11.544611 11.508913 11.486025 11.591431 11.562157 11.539553 11.128663 11.547654 11.694537 11.55044 11.398861
1370007_at 11.245674 11.165745 11.3451605 11.184371 10.869619 11.642742 11.513868 11.680934 11.744298 11.464823 11.140897 11.398714
1370008_at 6.175414 5.8388944 5.9995894 6.086442 6.0679092 6.246125 6.3902254 5.920585 5.7754993 6.0123277 6.3217616 6.1954274
1370009_at 14.390762 14.351417 14.414057 14.388735 14.392987 14.3997345 14.395166 14.352812 14.388049 14.35097 14.344104 14.337044
1370010_at 12.350807 12.310529 12.167261 12.358274 12.290016 12.317239 12.263489 12.359949 12.268412 12.12835 12.24874 12.324709
1370011_at 6.183611 6.0255795 6.364056 6.1874647 6.2617574 6.214983 6.1943245 5.9637294 6.0482306 6.1750603 6.707307 5.9299345
1370012_at 6.5460224 6.914113 6.51518 6.819251 6.8365617 6.670636 7.1101885 6.975266 7.3400936 6.8797765 6.794033 6.927993
1370013_at 3.4766402 3.456051 3.7572727 3.711786 3.5745685 3.5285478 3.6405792 3.6816602 3.7592897 3.6492448 3.5397837 3.4722557
1370014_at 8.779826 8.889484 8.653058 8.532064 8.706126 8.875092 8.73403 8.313646 8.623115 8.683064 8.362014 8.391526
1370015_at 8.116034 8.205764 8.393066 8.344589 8.254009 8.046035 8.173958 7.9716578 8.270051 8.143354 8.267224 8.25393
1370016_at 4.2075253 4.07181 3.6974735 3.9379163 3.7490175 3.8767624 3.6159596 3.633305 4.211907 4.2975745 4.122998 4.107209
1370017_at 8.296479 7.9246798 8.353617 8.159161 8.279834 8.288449 8.062881 7.8016148 8.269989 8.141672 8.177105 8.345101
1370018_at 4.932621 4.6080213 5.094219 5.149787 4.798821 5.655023 5.3036814 4.893658 4.9420457 5.035226 5.0564404 4.8812943
1370019_at 13.252005 13.244931 13.429641 13.078114 13.500306 13.378566 13.324329 13.362408 13.469668 13.371234 13.386397 13.543831
1370020_at 10.406464 10.54231 10.139493 10.439257 9.979199 10.411596 10.471854 9.955267 9.9713 10.07223 9.72385 10.203006
1370021_at 3.7977173 3.8233528 3.781031 3.8288383 3.5795186 3.8801868 3.997487 3.7869258 3.8728185 3.834176 3.9915512 4.102189
1370022_at 4.2838697 4.681393 4.287402 4.3069363 4.3686028 4.3535395 4.384426 4.316418 4.271928 4.2034187 4.2787595 4.1778016
1370023_at 6.576113 7.207878 7.2726793 6.6414294 7.4948187 6.8989215 6.918725 6.90636 7.4797454 7.050633 7.1027994 7.153202
1370024_at 10.722668 10.958767 10.402752 10.0074835 11.232527 11.459549 10.704042 11.238813 11.308449 10.7397 11.443737 10.749412
1370025_at 7.7830963 7.970899 7.677518 7.684537 7.6978297 7.905512 7.96378 7.5484357 7.785327 7.6633363 7.7976055 7.6943254
1370026_at 6.910329 6.926154 7.5492945 6.7783327 7.1213794 6.76361 6.919737 7.2464676 7.3936653 7.738784 7.852271 7.3869486
1370027_a_at 14.245783 14.286979 14.323322 14.289799 14.226987 14.325339 14.267212 14.449619 14.257144 14.283708 14.235547 14.327612
1370028_at 4.1267486 4.3559 4.7756424 4.438855 4.576399 4.496256 4.2926445 4.7411785 4.5862646 4.0679035 4.316183 4.474251
1370029_at 9.561176 9.5428095 9.191116 9.05206 9.234406 9.380291 9.546231 9.066877 9.457981 9.525524 9.455794 9.079774
1370030_at 10.378157 10.044932 10.140216 9.95744 10.510919 10.296917 10.190395 10.454542 10.30786 10.8332815 11.095438 10.605997
1370031_at 8.369471 8.485949 8.28381 8.475557 8.284594 8.382889 8.284808 7.7815814 8.303751 8.359824 8.273173 8.32116
1370032_at 8.128832 7.771329 7.784364 7.5043592 7.8086643 7.918541 7.6526895 7.3518505 7.939928 7.809143 7.4670243 7.426099
1370033_at 3.8946717 3.9614782 3.9496558 4.2136297 4.1521873 4.114039 3.8477244 4.35738 3.9332147 4.034487 3.9939988 4.0326076
1370034_at 4.95082 5.8413396 5.2443876 5.273164 4.887615 5.220221 4.992915 4.957249 6.1361475 5.909295 5.533448 5.2105517
1370035_at 9.16316 9.158146 9.100672 9.052718 9.37257 9.6260395 9.247555 8.971788 9.454395 9.067354 9.10697 9.175995
1370036_at 10.317588 10.368275 10.257356 10.31712 10.313662 10.307202 10.656147 9.990088 10.352828 10.254971 9.986787 10.374136
1370037_at 4.1330733 3.9480388 4.2143707 4.113977 4.167037 4.078927 4.386178 4.3291454 4.1405816 4.4290047 4.24178 4.2361984
1370038_at 6.576392 6.2355986 6.5923276 6.96957 6.837552 6.2952886 6.6135917 6.816199 6.6435857 6.5655327 6.660938 6.5630407
1370039_at 6.9982243 6.761644 7.142424 6.9304786 6.7550774 6.740465 6.74922 6.807536 6.696118 6.760616 6.921411 6.585519
1370040_at 7.759276 7.5343513 7.552191 7.5613275 7.698869 7.6577387 7.6978803 7.0580482 7.2800922 7.590435 7.5880694 7.533356
1370041_at 3.74202 3.760795 4.072939 3.9842484 3.820906 3.877465 4.0962024 3.816653 4.182466 3.7113132 3.6237087 3.559997
1370042_at 3.8986568 4.051914 3.8049047 4.04796 4.1039805 3.8618531 4.1384826 4.013675 4.4786973 4.0908194 3.849676 3.8614025
1370043_at 10.351476 10.425127 10.219643 10.407953 10.37758 10.2213335 10.433459 10.15068 10.094323 10.427121 10.218353 10.2704735
1370044_at 7.3329935 7.4253407 7.502692 7.2110143 7.4565134 7.4015803 7.2384005 6.928392 7.4308047 7.2260327 7.337814 7.3050675
1370045_at 8.920092 8.857486 8.776995 8.950629 8.741189 8.859719 8.815152 8.334263 9.183209 8.663053 8.501759 8.785503
1370046_at 6.1339293 5.8741117 5.991211 6.170553 5.9625382 5.9218097 6.0541153 6.2865114 6.116993 5.8464518 5.9431176 5.881466
1370047_at 10.17803 9.771121 9.822275 9.88728 9.986387 9.823246 9.921969 10.149858 9.862801 9.918187 9.216026 9.783808
1370048_at 4.6384144 4.0903044 4.7970786 4.71098 4.75304 4.5497384 4.4238377 4.7006364 4.394923 4.470106 4.3571243 4.733806
1370049_at 6.3749766 5.9161096 5.7726045 5.974902 5.754891 6.029078 6.32025 5.878177 5.859841 6.171856 5.899126 6.20387
1370050_at 8.984143 9.108597 8.950072 8.938775 8.955795 9.062817 8.966698 8.771174 8.989879 8.800919 8.6455555 8.74074
1370051_at 4.602012 4.5781703 4.5854635 4.8561954 4.6219635 4.7491846 4.6924305 4.973006 4.6201506 4.957944 4.9466043 4.9086337
1370052_at 6.4990797 6.4741817 6.2722845 5.915497 6.4740686 6.406508 6.2983227 5.9582963 5.986288 6.348814 6.3486714 6.5746837
1370053_at 4.031952 4.024082 3.9745214 3.9353466 3.7676792 3.5817275 3.7574992 3.980946 3.6327088 3.5123456 3.9549952 3.762947
1370054_at 7.508555 7.90252 7.6470213 7.7744226 7.8256207 7.407828 7.7674136 7.5808334 7.616702 7.7650676 7.6167874 7.561866
1370055_at 6.5175276 6.6816373 6.6244593 6.630849 6.6631727 6.269626 6.549098 6.355587 6.5872016 6.455763 6.685133 6.2873464
1370056_at 7.4261785 7.2734103 6.7662225 7.6965027 7.325558 7.865408 7.344869 6.9143586 8.068622 6.9196973 6.7525473 6.9162536
1370057_at 10.2289 10.055848 9.934515 10.409954 10.114436 10.2427845 10.773971 9.931538 10.6723 10.264135 10.302792 10.132446
1370058_at 3.6531537 3.6813645 3.6185315 3.5521314 3.388535 3.4782841 3.604858 3.5765676 3.53542 3.5156963 3.550165 3.295763
1370059_at 3.21811 3.354168 3.670749 3.8656826 3.6092293 3.6923933 3.7190309 3.6478782 3.2439694 3.4184332 3.4916651 3.728315
1370060_at 10.19189 10.21093 10.068684 10.3417 10.048972 9.929067 10.101404 9.803422 9.9858 10.174317 9.758692 9.987871
1370061_at 5.479987 5.427252 5.771845 5.915727 5.880565 5.7146792 5.977841 5.9319572 5.929031 5.691597 5.9080977 5.9862175
1370062_at 11.112296 10.977366 10.9232435 10.984907 10.905216 11.183688 10.831594 10.496677 10.820688 10.813364 10.993864 10.837188
1370063_at 7.8152757 7.6214595 7.0289 7.4789786 7.4144783 7.5496035 7.175897 7.7373424 7.336801 7.3514814 7.3508296 7.4538484
1370064_at 8.464083 8.439081 8.338293 8.172068 8.312544 8.184849 8.271046 7.7691936 8.154724 8.184849 8.021515 8.002367
1370065_at 13.890135 13.894167 13.847888 13.922845 13.891684 13.907899 13.882315 13.966161 13.818715 13.786741 13.813761 13.866904
1370066_at 8.236146 8.293882 8.22057 8.187754 8.429432 8.235666 8.584215 8.058243 8.383107 8.302899 8.358131 8.255822
1370067_at 9.817622 10.023225 9.221579 10.190606 9.708177 10.338024 10.435561 9.023922 9.926946 11.068907 11.5580435 10.446604
1370068_at 4.5959673 4.4520693 4.511876 4.673791 4.614768 4.691552 4.379158 4.6618776 4.390669 3.9854248 4.6396093 4.42861
1370069_at 4.663351 4.6954536 4.798338 5.0468874 4.653478 4.523961 4.73608 5.176588 4.613409 4.8411865 5.191961 4.9294267
1370070_at 7.2300406 7.1829963 7.0472565 7.163498 7.436159 6.9794245 7.061761 7.1846194 7.2627535 6.997197 7.411301 7.2217784
1370071_at 6.3190312 6.7979746 6.7635856 6.7594085 6.730605 6.7053447 6.8096695 6.5354066 6.545597 6.997449 6.9066033 6.714593
1370072_at 4.7983217 4.883905 5.0379596 4.617951 4.7972846 4.5992827 4.5022287 4.863365 4.5378747 5.6692185 4.901236 4.4563046
1370073_at 11.476524 11.425252 11.515787 11.440706 11.434228 11.493246 11.5141 11.342978 11.578399 11.483471 11.415334 11.490886
1370074_at 6.2969975 6.2112885 6.3048735 6.4199247 6.1249776 6.0854692 6.091761 6.174269 6.078801 6.521357 6.2108145 6.114072
1370075_at 9.797165 10.093403 9.853684 10.137468 10.066074 9.912355 10.208612 9.8544655 9.747356 9.856483 9.807314 9.754486
1370076_at 4.1358843 3.6568165 3.8566458 4.1980314 3.8703127 4.2651176 3.9335675 3.9711668 3.9811852 3.8617442 3.7020407 4.059123
1370077_at 5.2409325 5.4499216 5.8792996 5.6622324 5.7175403 5.7303767 5.862801 5.575451 5.516399 5.4214325 5.9488716 5.6698503
1370078_at 6.1832123 6.383092 6.540895 6.8122797 6.296161 6.505741 6.480054 6.3317127 6.5139976 6.417534 6.262818 6.3913126
1370079_at 4.9818697 4.8972006 4.8521485 4.724743 4.3543725 4.7512546 4.590868 4.8975034 5.1153855 5.422674 5.307756 5.00991
1370080_at 8.549078 8.386587 8.3756275 8.583246 8.438026 8.72547 8.463406 8.339966 8.655806 9.546965 8.98181 8.99365
1370081_a_at 7.378275 7.4193163 7.35721 7.461256 7.531725 7.5259724 7.4986362 8.068789 7.407052 7.4372616 7.1721287 7.31314
1370082_at 6.8850656 6.6176367 6.714339 6.6523576 6.799569 6.5686164 6.733841 6.6813602 6.756362 6.910487 6.568117 6.7536755
1370083_at 4.217177 4.658475 4.6114264 4.7770634 4.2528305 4.531679 4.470726 4.7949057 4.7777166 4.6027255 4.511986 4.655732
1370084_at 6.696501 5.9453726 5.4943476 6.1302285 6.3351984 6.072453 6.0287952 6.250293 6.548565 6.008951 6.843362 6.3691263
1370085_at 7.535129 7.486714 7.5678096 7.1983533 7.4729757 7.362602 7.550909 7.187677 7.279825 7.5446544 7.480234 7.4747057
1370086_at 14.146839 14.150656 14.197617 14.224388 14.170611 14.191519 14.191551 14.253348 14.171235 14.154902 14.1900215 14.237396
1370087_at 10.772169 10.54125 10.542728 10.608755 10.726275 10.686762 10.59532 10.303944 10.780329 10.672731 10.594809 10.521536
1370088_at 7.891574 7.921505 7.9143043 8.030496 8.0437765 7.68672 7.4857225 7.2100306 7.624695 7.800357 7.6423492 7.735754
1370089_at 3.9426377 4.556154 4.198152 4.100078 4.224285 4.0979123 4.0119953 3.9017067 3.8244672 3.8311453 4.0820837 4.2880635
1370090_at 5.622222 5.4498854 5.721613 5.5116625 5.5164337 5.883447 4.938184 5.4965 5.5727797 5.712989 5.4808483 5.3598022
1370091_at 4.846428 5.3211355 5.20603 5.2240386 4.987974 4.852311 5.219875 5.076543 4.9686565 4.6123343 4.959084 5.108979
1370092_at 4.4602814 4.164729 4.8214464 4.4980326 4.2887907 4.3880997 4.71486 4.5193686 4.7876587 4.218561 4.676366 4.365699
1370093_at 3.8876705 3.87774 3.6735632 3.9088578 3.85997 3.7787294 3.8266845 4.0890784 4.0573463 3.9680283 4.0675178 4.0068073
1370094_at 4.0077634 3.9909225 3.7890632 4.060468 4.0787826 3.9151359 3.9562407 3.9881094 3.8605523 4.135124 3.7252805 3.9599457
1370095_at 6.158264 5.723088 6.3187656 6.2851653 6.1390095 6.2077875 6.1783667 6.237524 6.03576 6.246003 6.2651076 6.03344
1370096_at 5.084719 5.3305764 5.5154696 5.1690683 5.1854773 5.71247 5.1102786 4.599276 5.142504 5.2372 4.876202 4.931469
1370097_a_at 4.385253 4.23466 3.86579 4.08451 4.621291 4.214186 3.6983893 4.4429684 3.8826635 4.129347 4.0298624 3.8730452
1370098_at 11.184219 11.320075 10.988069 10.851812 11.053515 10.875359 10.8801155 10.485691 11.067259 10.852935 10.72005 10.576661
1370099_at 7.260256 7.4901958 7.2533426 7.1722164 7.3566966 7.129443 7.4345074 7.391618 7.678958 7.36158 7.3389688 7.128672
1370100_at 6.945667 7.0283303 6.9799495 7.2542915 7.0084414 7.211558 6.8791122 6.443567 6.812979 6.980939 6.9518867 6.700072
1370101_at 3.9421284 3.6650786 3.7498083 3.9959984 3.7628472 3.606494 3.6437843 3.824123 3.7423878 3.689228 4.048826 3.4100242
1370102_at 6.9346437 6.7933593 6.4866114 7.346566 6.7622614 6.8266125 6.94423 7.240678 6.770898 7.1492615 6.828196 6.8696146
1370103_at 4.669992 4.880748 5.072565 4.9062862 4.7703505 4.975169 4.849964 4.623163 4.9829545 5.0314584 5.074256 4.7599993
1370104_at 4.5565186 4.4950676 4.635184 4.62667 4.5323544 4.807061 4.329961 4.6158304 4.563755 4.584919 4.5307016 4.799781
1370105_at 5.111921 5.3688097 5.379462 5.2292047 5.0648184 4.903949 5.1978726 5.088419 5.408441 5.1370587 5.044311 4.867699
1370106_at 4.284417 4.1141763 4.2277803 4.329377 4.2948155 4.181043 4.1192436 4.288251 4.258382 4.288682 4.141507 4.155745
1370107_at 5.3366995 5.1654816 5.240899 5.588212 5.306793 5.553944 5.312667 5.51542 5.12551 5.043583 5.24601 5.21002
1370108_a_at 8.00107 7.905721 8.141747 7.827816 8.04305 8.757752 7.9362593 7.9893336 7.9075747 7.598685 7.4280863 7.8454156
1370109_s_at 13.126543 13.104959 13.198726 13.212788 13.151591 13.152504 13.164624 13.3428955 13.085999 13.213068 13.202461 13.177992
1370110_at 4.816792 4.7738004 4.9999304 4.891888 5.063527 4.9605303 5.246915 4.7367463 4.888481 4.6814847 4.805464 4.589964
1370111_at 7.1779156 7.6286893 8.24294 8.161715 7.7926273 7.813121 8.205444 6.5265746 7.3622875 7.2891035 8.128532 7.985926
1370112_at 9.30059 9.123245 8.999039 8.939159 9.224274 9.168066 9.271077 9.000925 9.194553 9.2083645 8.992807 8.965321
1370113_at 6.719456 6.2447176 6.5252943 6.7314262 6.903555 6.9659076 7.240088 6.429181 6.541358 6.497933 6.501709 6.375097
1370114_a_at 7.8528414 7.6885533 6.018739 7.55611 8.822302 8.196676 8.746109 8.538002 8.884451 5.7839875 7.321444 7.644556
1370115_at 4.1668077 4.644051 4.5705447 4.774526 4.3343654 4.2983375 4.919259 4.8984976 4.424991 4.2885766 4.5767164 4.3572726
1370116_at 4.0637593 4.0926185 3.9972866 4.3526917 3.8645694 4.3139505 4.0087833 4.1283436 4.1029816 4.343147 4.090373 4.229673
1370117_at 4.133048 3.6374416 4.1489916 3.8974051 3.8184762 3.7577896 3.8391516 3.8605528 3.9267628 3.6951091 3.588043 3.7523203
1370118_at 6.341175 6.091777 6.7650146 6.864813 6.7081556 6.641139 6.5618963 6.8349853 6.630994 6.5500135 6.3000717 6.4084573
1370119_at 8.128729 7.9821696 7.8901277 8.041637 7.9585094 8.100632 8.000164 8.119055 8.115166 8.434672 7.848487 7.8828206
1370120_at 4.3495674 4.218448 4.4348564 4.1794076 4.4809823 4.144159 4.205644 4.017827 4.4676304 4.162071 4.2823553 4.2078357
1370121_at 7.343764 7.1647463 7.464062 7.5060377 7.2870502 7.3448863 7.35465 7.3944902 7.2216973 6.9702716 7.547148 7.115969
1370122_at 4.2349863 3.9771125 4.2036543 4.767064 4.572746 4.484501 4.331938 4.1974783 4.453808 4.095889 4.1603146 4.379586
1370123_a_at 6.867714 6.9039903 7.203684 6.607196 6.9930162 7.0835195 7.3051066 7.1027303 6.9957113 6.934899 6.645501 6.7962103
1370124_at 6.5796957 6.437465 7.0032396 6.6958466 6.485481 6.6214128 6.7597966 6.7807274 6.446533 6.5425625 6.8967133 6.524653
1370125_at 4.6226635 4.4538326 4.8892508 4.64351 4.570299 4.663929 4.6692643 4.8810163 4.5325155 4.6315904 4.6755376 4.8632154
1370126_at 3.696732 3.651582 3.6102178 3.6259165 4.1730185 3.73162 3.9384282 4.011489 3.7221217 3.7509527 3.8007755 3.747967
1370127_at 6.5507903 6.262848 6.4190874 5.9314017 5.9944663 5.7642546 6.0359416 6.1747055 6.3903146 6.3283906 6.019662 6.089284
1370128_at 6.6474633 6.722483 6.8291426 7.0525746 6.987582 6.606923 7.072168 6.894001 7.030184 6.9253488 7.173274 6.9276705
1370129_at 5.8659077 6.2269716 6.3653035 6.279586 5.9472404 6.363012 6.5175514 7.1472445 6.4765596 6.1465697 6.12212 6.500316
1370130_at 9.74238 9.65992 9.4715 9.702546 9.759964 9.757656 9.3433075 9.176544 9.601649 9.59055 9.481079 9.454632
1370131_at 5.3667383 5.2867866 5.4238377 5.246804 5.378821 5.4907165 5.570959 5.0277843 5.5234113 5.8918834 5.5196075 5.355794
1370132_at 4.0018005 3.9898262 4.127226 4.1518373 4.642169 4.293466 4.134928 4.1613083 4.333954 4.4010363 4.108323 4.228415
1370133_at 6.351961 5.9542494 5.9936366 6.183078 5.96652 6.488034 6.115231 6.278207 6.386442 6.2529445 6.135603 6.0721803
1370134_at 9.524872 9.73974 9.578159 9.545289 9.806154 9.793154 9.7971325 9.8100605 9.777221 9.665756 9.713319 9.666033
1370135_at 6.3769145 7.1319075 6.116771 5.7224855 5.9791427 5.80121 5.591107 6.8560333 5.7825165 6.107564 6.071604 5.9674153
1370136_at 6.253572 6.2149158 6.0730844 6.166479 6.194139 6.313219 6.318044 6.6045656 6.1137986 6.191376 6.4862003 6.327062
1370137_at 5.07094 4.9213476 5.135683 5.0606794 4.85946 4.6334534 4.9381714 5.4765234 4.6813736 5.1160707 5.1518507 5.0015917
1370138_at 5.1017895 4.987254 5.1721935 4.9789333 4.957155 4.9398317 5.227186 4.696409 4.7719784 5.3098936 5.495364 5.0582676
1370139_a_at 3.8943138 3.8561652 3.6183162 3.6749902 4.062691 3.9736345 3.910461 3.7751577 3.5536313 3.7708158 3.7099154 3.6668994
1370140_a_at 5.00691 4.837197 4.9080405 4.748966 4.8174305 4.790553 4.7109942 5.2274184 4.7211537 4.9404926 5.155943 4.7699933
1370141_at 8.458422 8.609142 8.523151 8.304274 8.595139 8.673655 8.588806 8.58707 8.676695 8.09944 8.346937 8.609926
1370142_at 5.726984 6.475056 5.8253126 6.015623 5.596366 6.251302 6.103475 5.703982 5.9596515 5.9050655 6.0198054 5.8715262
1370143_at 5.258152 5.0245857 5.7680883 5.7299433 5.4381075 5.4853144 5.4191113 5.442672 5.2208014 5.232376 5.656101 5.622819
1370144_at 7.900679 7.8134475 7.6197743 7.165638 7.9141884 8.2633095 7.9909463 7.9394526 7.951052 7.554231 7.9307885 7.9952292
1370145_at 4.3140707 4.102727 4.3479886 4.248804 4.0970345 4.4937725 4.682561 4.4343224 4.344164 4.387328 4.367962 4.3033295
1370146_at 3.5351849 3.2891169 3.3753562 3.465114 3.4284096 3.3944027 3.4458213 3.6452255 3.895958 3.2577097 3.4949331 3.4867923
1370147_at 8.276767 8.047204 8.122335 6.876525 8.736857 7.5047092 7.7122636 8.777666 7.4637547 7.1719036 7.7948923 8.885887
1370148_at 14.366035 14.3218355 14.367955 14.272988 14.345179 14.3986025 14.299858 14.3006315 14.350459 14.359144 14.382707 14.360553
1370149_at 11.57214 11.597192 11.465343 11.416401 11.615932 11.573634 11.3524 11.134373 11.572925 11.4185295 11.295227 11.217782
1370150_a_at 13.515368 13.59467 13.365816 13.430675 13.628799 13.839334 13.49052 13.017009 13.520178 13.575943 13.415993 13.443282
1370151_at 13.0626955 13.015421 13.096679 12.846826 13.070954 12.948806 13.024603 13.390089 13.073177 12.913052 12.926607 13.191273
1370152_at 4.9119873 4.627404 4.905583 4.7487288 4.748129 4.722143 4.938755 4.9297214 4.8787756 4.8582697 4.9758844 4.788441
1370153_at 6.208886 6.0654216 5.98361 5.9995193 6.0450916 5.707914 6.1137033 5.90331 6.088792 6.1562386 5.9565916 6.238651
1370154_at 11.460045 11.626295 11.187184 10.9840355 11.304025 11.245264 10.485082 11.121269 11.410225 10.964969 11.419472 10.5443535
1370155_at 7.9321575 7.98692 7.658988 7.834321 7.91781 8.023507 8.100689 7.521232 8.090005 7.9823394 7.412915 7.757357
1370156_at 6.813692 6.95618 7.1775155 6.5982933 6.791973 7.4462833 7.186003 8.046349 7.5571823 8.279465 7.916657 8.3638
1370157_at 4.334453 3.897211 3.8312376 3.8873568 3.7139704 3.6332858 3.7857816 3.7720902 3.6633759 3.7204642 3.84854 3.7937996
1370158_at 6.235607 6.3325973 6.2544165 6.2913914 6.2696896 5.938382 6.437194 6.7932253 6.5664835 6.151716 6.30864 6.7322903
1370159_at 6.754882 7.2958956 6.7795277 6.8752666 7.1753783 6.795207 6.6830235 7.015549 6.963288 6.90464 6.8414836 7.036924
1370160_at 9.244137 9.189236 9.077008 8.828253 8.986835 9.232301 8.99961 8.87743 9.17996 9.083645 9.32094 8.909618
1370161_at 8.866835 9.386818 9.592159 9.200644 9.244787 9.414966 9.416029 9.101107 9.452822 9.609219 9.110111 9.228012
1370162_at 7.1862206 7.1906705 7.1038046 7.152207 7.2509346 7.2395287 7.1522737 6.998744 7.30838 7.1170464 6.86013 7.1879096
1370163_at 9.596518 9.498394 9.4262295 9.289129 9.345833 9.612664 9.618434 8.776888 9.56666 9.630489 9.568403 9.399738
1370164_at 11.166601 11.153461 11.120621 11.180187 11.070389 11.1648655 11.057186 10.918917 11.110779 11.052029 11.055204 10.865042
1370165_at 4.0257444 3.8316796 3.9270866 4.0138054 4.048636 4.0015097 3.7761652 3.8811905 4.0001106 3.9522865 4.2451 3.8872252
1370166_at 12.09576 12.021798 11.936603 11.907664 11.985825 11.936966 11.88014 12.123487 11.913256 11.785988 11.790968 11.944434
1370167_at 12.732144 12.573017 12.547581 12.541654 12.694532 12.648941 12.619968 12.544964 12.674934 12.497541 12.411413 12.526299
1370168_at 10.46236 10.422163 10.229479 10.294649 10.3924465 10.303914 9.967943 9.998926 10.472099 10.29814 10.323257 10.100788
1370169_at 9.55329 9.33617 9.150316 8.909977 9.271317 9.397831 9.318207 9.350825 9.1702 9.239044 9.130573 9.212473
1370170_at 10.593832 10.413406 10.370062 10.21933 10.343773 10.604776 10.517275 10.215429 10.354649 10.397224 10.284485 10.168186
1370171_at 8.335878 8.332684 8.298596 8.091526 8.385087 8.117105 8.464747 8.519146 8.437375 8.376052 8.173168 8.681686
1370172_at 11.2039585 11.11763 11.085015 11.0368395 11.156201 11.239768 11.127176 10.732978 11.041027 11.157472 11.120852 11.004753
1370173_at 8.015178 7.833011 7.8274307 7.628346 8.005364 7.804328 8.022466 7.747725 8.069445 8.14079 7.836201 8.06614
1370174_at 5.9478226 5.955775 6.4111643 6.190898 6.420435 5.979711 6.103951 6.2092195 6.0731654 5.5750895 6.029188 6.134343
1370175_a_at 8.284174 8.331664 8.417419 8.27353 8.355592 8.313383 8.388711 8.1506 8.387633 8.413867 8.437787 8.469032
1370176_at 6.1933846 6.2173586 6.2203918 6.4842796 6.207915 5.95947 5.9710927 6.587492 5.9846215 6.11952 6.1262174 6.1548495
1370177_at 5.4419074 5.267307 5.3886766 5.3120365 5.5762157 5.886699 5.970447 5.469718 5.710442 5.469977 5.7288523 5.6628613
1370178_at 4.3249183 4.84067 4.4053116 4.3437014 4.975526 4.2634206 4.6368284 4.5725327 4.347408 4.591157 4.3341417 4.748931
1370179_at 10.655693 10.674896 10.688845 10.7403965 10.616102 10.65848 10.68199 10.207102 10.673447 10.702422 10.615929 10.670183
1370180_at 11.06226 11.182331 11.463734 11.048759 11.3116455 11.245199 11.116364 11.631773 11.591083 11.264624 11.412039 11.39587
1370181_at 7.9067883 7.696721 7.3495398 7.385322 7.9023356 7.8197613 7.6423326 6.2217226 7.530639 7.7405 7.420562 7.563711
1370182_at 4.3848023 5.3124733 5.0435643 4.9419937 4.9872427 4.8667746 5.3733907 5.1816735 4.8096843 4.74896 4.929372 4.755258
1370183_at 7.369843 7.560814 7.3583174 7.4301233 7.280597 7.3854337 7.0509562 7.2499604 7.242702 7.2409368 7.292684 7.2925506
1370184_at 10.2784 10.153144 10.143868 10.229738 10.18397 10.272918 10.336166 10.05626 10.244662 10.41834 10.381445 10.392139
1370185_at 4.7826853 4.4030013 4.533173 4.7531157 4.33899 4.31941 4.8346386 4.845169 4.562018 4.8789115 4.7513943 4.589188
1370186_at 10.180459 10.219458 9.968115 10.734591 10.471029 10.237506 10.281569 10.0592785 10.303763 10.004411 10.193334 10.553957
1370187_at 11.081373 11.1135845 10.966738 11.005895 11.050628 10.9486475 11.009801 10.826312 11.00901 10.92002 10.897482 10.965336
1370188_at 10.375383 10.454021 10.490712 10.386816 10.149887 10.366815 10.2169485 10.580776 10.362423 10.398356 10.451773 10.30617
1370189_at 10.418634 10.409975 10.502016 10.322304 10.158207 10.24535 10.287054 10.507712 10.286633 10.218756 10.534946 10.350641
1370190_at 11.691818 11.727542 11.690217 11.7584095 11.627653 11.765085 11.853086 11.730389 11.621925 11.425304 11.439983 11.69622
1370191_at 8.099498 8.0927925 8.164069 7.9303613 7.7433696 8.16812 8.190214 8.371298 7.892673 8.116877 7.9859643 8.17395
1370192_at 8.191973 8.362555 8.386426 8.273117 8.438841 8.5943165 8.5017 8.043368 8.425724 8.464429 8.258157 8.342923
1370193_at 10.916206 11.10206 11.1362915 10.567894 11.216377 11.087851 10.702028 11.566383 11.438232 10.824474 11.133984 11.052248
1370194_at 7.9853854 7.9526544 7.486966 7.7739744 7.8253098 8.153397 7.825218 8.122684 7.95549 7.9687815 8.028682 8.076503
1370195_at 8.297061 8.132381 8.294078 8.2244 8.259774 8.309731 7.798799 7.634353 8.020227 8.229778 8.533557 8.430102
1370196_at 6.883481 6.9629245 6.680715 6.791093 6.820337 6.54571 6.8041487 6.722599 6.691463 6.733626 6.4255447 6.6524787
1370197_a_at 5.935503 6.0894914 6.291322 6.385623 6.2188206 6.2506695 7.2315187 6.470637 6.0505033 5.9884996 6.1390405 6.443836
1370198_at 3.309686 3.2454054 3.3163943 3.273222 3.3461874 3.5527346 3.4866686 3.3221595 3.5349114 3.2293084 3.1604462 3.413863
1370199_at 10.309971 10.547071 10.383549 10.469305 10.5047 10.348944 10.604086 10.159672 10.352686 10.362471 10.4038105 10.433155
1370200_at 11.933993 11.962128 11.941435 11.540698 11.9654875 11.974096 11.762747 11.983224 12.2302685 11.922354 12.040116 11.974794
1370201_at 3.5212684 3.8324986 3.7461295 3.8665895 3.830162 3.592556 3.7116594 3.767096 3.6741858 4.1925282 4.002324 3.9146938
1370202_at 10.22662 9.878604 10.189808 10.464132 10.2896385 10.147041 10.628695 9.472982 9.832329 9.808901 9.679731 10.030953
1370203_at 8.006976 8.009738 7.93449 8.03227 7.814557 8.024507 7.8401213 7.724816 7.99216 7.9415956 7.7373414 8.022138
1370204_at 9.226376 9.310799 9.182247 9.32106 9.244675 9.28224 9.199995 8.989483 9.089652 9.201592 8.988735 9.21106
1370205_at 3.780242 3.547434 4.254218 4.050584 4.095551 4.0731354 3.9504528 4.159168 4.0250587 4.067856 3.9718137 3.7398796
1370206_at 4.53175 4.430483 4.736269 4.916952 4.6112337 4.796095 4.805626 4.285101 4.7548265 4.900937 4.9197283 4.5122347
1370207_at 11.669069 11.718224 11.726711 11.804993 11.77397 11.713776 11.789145 11.29715 11.70895 11.683639 11.651502 11.6758
1370208_at 8.62606 8.693678 8.429483 8.28946 8.486456 8.601415 8.614315 7.982186 8.515729 8.849926 8.31965 8.323396
1370209_at 9.768522 9.854915 10.538353 9.8059435 10.558052 10.535989 9.854076 10.269635 10.574159 9.809933 10.016355 10.56508
1370210_at 5.658966 5.3360634 5.733504 5.96673 5.4715586 5.512931 5.4790406 5.595834 5.4491715 5.5694456 5.7928023 5.3955493
1370211_at 6.703608 6.756725 6.567639 6.6178813 6.4296393 6.8188224 6.6598034 6.5502906 6.903201 6.5659146 6.5574393 6.757551
1370212_at 5.708815 5.266502 5.452908 5.8821497 5.8031106 5.9214272 5.7298665 5.164797 5.6568265 5.416685 5.703226 5.424072
1370213_at 12.109246 12.149398 12.07726 12.018712 12.173855 12.199218 12.179485 11.918234 12.061723 12.17976 12.04674 12.013326
1370214_at 4.750146 4.8928432 4.991767 4.992326 5.1726894 4.920904 4.757373 4.8147144 4.717984 4.8930135 4.971094 4.940138
1370215_at 10.665445 10.420561 10.527449 10.522989 10.524094 10.617458 10.502018 10.310923 10.624405 10.641949 10.376307 10.358076
1370216_at 4.649014 4.134288 4.412133 4.5493965 4.3707666 4.6990585 4.334221 4.529219 4.4331684 4.749116 4.56854 4.2424574
1370217_at 5.552746 5.4483523 5.5203238 5.803317 5.5977736 5.3993235 5.5116067 5.8412805 5.7489734 5.401195 5.764913 5.4219975
1370218_at 6.165355 6.6911974 7.076998 6.2465353 6.8496275 6.899334 5.594838 6.0384855 5.793563 6.9571733 6.7702365 6.27987
1370219_at 8.83865 8.869703 8.629456 8.731871 8.850377 8.831329 8.705734 8.509699 8.897879 9.158148 8.843586 8.575132
1370220_at 9.994559 10.632263 9.764406 10.481039 10.803724 10.053577 10.054174 10.4472885 10.103323 11.014011 11.38648 10.773139
1370221_at 4.382411 4.1258183 4.5958943 5.133063 4.7859015 4.6730866 4.5273995 4.8515334 4.202506 4.612942 4.463607 4.22866
1370222_at 4.838573 5.0079823 5.221467 5.0118127 5.0574465 4.7242446 5.4277015 4.993829 5.0859485 5.005263 4.9139366 4.9609833
1370223_at 8.120605 8.216892 7.808631 7.9672203 8.042527 7.8109293 8.003223 7.4854126 7.96782 7.947212 8.021305 7.873534
1370224_at 9.515432 9.603799 9.968359 9.128054 9.949175 10.274045 9.152802 9.93266 9.90291 9.612324 9.577375 9.769456
1370225_at 5.098605 5.222784 5.08911 5.163533 5.129997 5.2119083 4.863306 5.005744 5.1903543 5.127454 5.362524 5.394149
1370226_at 10.538752 10.46284 10.526977 10.583245 10.52412 10.54206 10.427225 10.12381 10.455798 10.494969 10.362605 10.434908
1370227_at 3.1806233 3.4300585 3.407747 3.3047178 3.365083 3.364393 3.2484062 3.2851667 3.3161182 3.413626 3.443129 3.31383
1370228_at 14.56367 14.553645 14.524627 14.503073 14.501526 14.551548 14.570298 14.545856 14.560132 14.538656 14.553095 14.549685
1370229_at 5.005713 5.2750144 4.8885684 5.0513268 4.865014 4.845336 5.119427 5.2373695 5.2585435 5.118508 5.213213 5.2951403
1370230_at 11.627579 11.536001 11.608623 11.63927 11.617745 11.64736 11.599239 11.325456 11.560825 11.552962 11.5289955 11.35644
1370231_at 7.455691 7.5825424 7.350692 7.166373 7.0704618 7.265747 7.2078457 7.627615 7.390128 7.5363545 7.249299 7.1078234
1370232_at 11.19421 11.298047 11.193311 11.00411 11.051731 10.995346 11.052287 10.402982 10.7921915 10.804774 10.686351 11.13546
1370233_at 4.994128 4.9316607 5.0894947 5.157321 5.192747 5.160122 5.1660223 5.143111 5.091831 4.903637 5.220517 4.824526
1370234_at 12.927091 12.96858 12.796172 12.801329 12.844746 12.94727 12.922303 13.157924 13.0508995 12.824162 12.85878 12.896945
1370235_at 12.984605 12.930179 12.798075 13.185078 12.886687 13.113816 13.233978 12.935459 13.011616 13.232269 13.180933 13.099994
1370236_at 9.26535 9.268622 9.078918 9.379513 9.180901 9.438631 9.49573 8.838173 9.5193615 9.486948 9.454179 9.223059
1370237_at 12.345484 12.355474 12.308314 12.386852 12.362731 12.247212 12.312072 12.201922 12.203179 12.193492 12.320443 12.125287
1370238_at 12.125743 12.085725 12.01533 12.02637 12.070041 12.149599 12.058445 11.812229 12.040235 11.992803 11.998107 11.969181
1370239_at 13.346756 13.9839325 13.939716 13.86009 13.549284 13.576943 13.727907 13.861169 14.077494 14.412203 14.125159 13.988781
1370240_x_at 13.31577 14.008583 13.875339 13.899952 13.473646 13.566931 13.678455 13.77236 14.144941 14.422535 14.108404 13.990336
1370241_at 13.970499 13.88801 13.982043 14.189726 13.972185 14.010879 14.103966 14.068139 13.875286 13.995501 14.108067 14.063291
1370242_at 12.924646 12.878061 12.852598 12.8793955 12.771926 12.95184 12.860323 12.897493 12.771654 12.8119135 12.765724 12.683686
1370243_a_at 10.708727 10.777903 10.940931 10.969566 11.090723 11.045834 10.911215 10.537443 11.187931 10.891729 10.8110485 10.551283
1370244_at 12.446828 12.437152 12.418945 12.385464 12.337032 12.462255 12.403644 12.469666 12.485065 12.323103 12.365784 12.577536
1370245_at 10.49742 10.662264 10.586598 10.447474 10.526824 10.527002 10.4760475 10.414529 10.604215 10.274728 10.544881 10.486361
1370246_at 12.098157 12.24927 12.14542 12.43304 12.09789 12.270068 12.216071 11.880088 12.041013 12.232506 12.196847 12.230904
1370247_a_at 6.7062254 6.8593545 6.839041 6.7166443 6.7091217 6.824937 6.798119 6.6417246 6.842606 6.8577003 6.7173395 6.961927
1370248_at 6.5602264 6.96675 6.5705013 7.0365567 7.01969 6.480937 6.438017 6.297155 6.7344913 6.6837363 6.8114767 6.53896
1370249_at 7.4389453 7.0417943 7.3760214 7.5237427 7.5126014 7.6276793 7.55489 7.7816496 8.571145 7.7917666 7.4363976 7.6132336
1370250_at 9.471199 9.39825 9.27375 9.373149 9.27732 9.328424 9.457674 9.264864 9.407367 9.42855 9.379183 9.416288
1370251_at 6.586994 6.784473 6.600952 6.8477736 6.504047 6.4940557 6.4572916 6.3983784 6.7877245 6.6437144 6.5349264 6.4872756
1370252_at 8.909297 8.463322 8.431537 8.576266 8.646953 8.417076 8.627865 8.261147 8.473182 8.726821 8.530807 8.964986
1370253_at 11.986265 11.938681 11.991637 12.061188 11.919916 12.000613 12.041884 11.962642 11.944136 12.014294 11.941546 11.856037
1370254_at 3.6205766 3.9193528 3.6045063 4.1540146 3.6685047 3.7526197 3.698352 3.9438071 3.6878033 3.7570722 3.6037037 3.632125
1370255_at 4.4508133 4.441886 4.8194942 4.842828 4.612612 4.527789 4.90092 4.751458 4.8304377 4.9621325 4.663679 4.457636
1370256_at 8.599942 8.323141 8.680857 8.483566 7.9623938 8.104999 8.57288 7.5493255 9.2614565 8.57559 8.454517 8.321921
1370257_at 4.2611084 4.2946105 4.249228 4.7871423 4.4366426 4.612223 4.6253166 4.429274 4.4597373 4.1085835 4.614114 4.507633
1370258_at 5.704489 5.3250284 5.3684797 5.943715 5.567153 5.5213246 5.1904254 5.46061 5.4801116 5.5365825 5.4315553 5.697517
1370259_a_at 7.870669 8.182323 7.659049 7.6181903 7.8151407 8.154457 8.284949 7.384273 7.520322 7.877271 7.765126 7.786532
1370260_at 6.6207533 6.640796 6.7995605 6.603462 6.4237695 6.462299 6.567275 7.032008 6.716691 6.408235 6.3329763 6.614745
1370261_at 8.777384 8.569969 8.203388 8.39138 8.445687 8.3508415 8.609671 8.138979 8.452017 8.412542 8.571894 8.110754
1370262_at 10.047598 9.87307 9.775558 10.008041 9.872034 10.03031 9.880043 9.224998 9.797556 9.898294 9.785679 9.743631
1370263_at 5.598532 6.0419664 5.923682 6.0462303 5.969374 5.6110287 5.882702 6.245476 5.811944 5.9214764 5.939838 5.949304
1370264_at 7.651944 7.8324213 7.517746 7.572961 7.808094 7.5897813 7.785342 7.7080827 7.7712355 8.021023 7.5780783 7.5569067
1370265_at 6.205477 6.602223 6.177966 6.6047907 6.4007387 6.213935 6.254484 6.2250667 6.359503 6.3466716 6.188672 6.1398926
1370266_at 6.076083 6.809574 6.7994237 6.698962 6.4400864 6.5647197 6.706112 6.7716017 6.6406565 6.389677 6.232828 6.7180357
1370267_at 7.2788377 7.202077 6.8401175 6.9890676 6.8285823 7.4024644 7.145117 6.752858 7.4890714 7.055979 6.819812 6.9658318
1370268_at 4.4070916 4.393691 4.616888 4.5746207 4.618888 4.50593 4.1795564 4.339913 4.695212 4.7377653 4.33167 4.3613153
1370269_at 4.700477 4.5838127 4.5988827 4.8564167 5.0866733 5.1060314 5.050905 5.8539934 5.1122093 7.4789104 6.648544 5.9881926
1370270_at 3.95555 3.951972 4.0092344 4.155665 4.0290203 3.9367032 4.1588435 4.081469 4.1038218 4.0653877 3.9950266 3.8797302
1370271_a_at 7.5797687 7.2612176 7.5561852 7.568235 7.547784 7.64187 7.7032385 7.232673 7.8251514 7.543383 7.7275786 7.38029
1370272_x_at 6.2076283 5.807241 6.2316036 6.130219 6.2099524 6.3205156 6.473497 5.840102 6.3065376 6.275481 6.1742125 6.017398
1370273_at 3.6915047 3.9185445 3.726671 3.879437 3.7690272 3.6065254 3.786576 3.7290297 4.0470486 3.433889 3.8336074 3.8337052
1370274_at 13.029968 13.120544 13.166083 13.205186 13.011747 13.096639 13.140047 13.029775 13.1334095 13.176187 13.200808 13.121884
1370275_at 13.037257 13.009262 12.951073 12.962056 12.8996105 12.9884615 13.044438 12.77968 12.948582 12.963129 12.976597 12.943384
1370276_at 12.42584 12.3415985 12.423231 12.418899 12.30443 12.518635 12.346499 12.014429 12.262345 12.584874 12.493618 12.415594
1370277_at 12.316616 12.224623 12.217732 12.28407 12.245466 12.346913 12.168465 12.042946 12.272969 12.286922 12.250743 12.278195
1370278_at 11.920682 11.766085 11.866226 11.903228 11.806007 11.853517 11.834818 11.361858 11.860899 11.97317 11.821118 11.928009
1370279_at 5.745827 6.1148973 5.966386 6.055658 5.8916473 5.576179 5.7417545 5.673614 5.956065 6.195076 6.292384 5.5273933
1370280_at 10.776653 10.46784 10.655322 10.574436 10.580388 10.751319 10.462015 10.43906 10.528669 10.818165 10.670874 10.624851
1370281_at 11.288755 11.745504 10.844807 11.786092 11.29545 11.791458 12.595028 10.856586 11.7607155 11.850435 11.691875 12.032811
1370282_at 7.246051 7.094045 7.1762733 6.911537 7.4366236 7.1852694 6.926621 6.9190073 7.2629347 7.6413355 7.20108 7.391968
1370283_at 12.33494 12.356529 12.595201 12.222166 12.316185 12.745603 12.512425 12.63882 12.682552 12.321555 12.480145 12.720628
1370284_at 12.515173 12.5039 12.452358 12.423542 12.436112 12.563388 12.401654 12.131872 12.462663 12.487219 12.389728 12.348605
1370285_at 6.509165 6.880828 6.6978817 6.51547 6.7462153 6.3645077 6.0975 6.7089663 6.7785144 6.396786 6.288869 6.3486114
1370286_at 8.904068 9.100703 9.834764 8.761605 9.43288 9.1821 9.04698 9.759868 9.419721 9.067521 9.092805 9.137697
1370287_a_at 9.549543 9.4470215 9.245373 9.208916 9.723227 9.655592 9.553642 9.310362 9.322453 9.389673 9.353172 9.634823
1370288_a_at 8.738582 8.833208 8.549818 8.562434 8.935278 8.95329 8.874176 8.01554 8.682655 8.755682 8.709191 8.643304
1370289_x_at 3.5918753 3.6429913 3.9586957 3.9241629 3.8207731 3.7823622 3.912036 3.8628302 3.8898578 3.6646097 4.052871 3.6424568
1370290_at 8.215209 8.471467 8.418074 8.382552 8.402929 8.145079 8.697866 8.319542 8.671005 8.595758 7.980565 8.449469
1370291_at 5.597007 5.4773493 5.6181784 5.7155 5.7845683 5.6544304 5.575531 5.686797 5.561164 5.763178 5.5852594 5.6193647
1370292_a_at 3.8979375 4.037496 3.9146867 4.1687765 4.080661 4.1421695 3.9529996 4.0944214 4.0220666 4.0877986 4.176031 3.9076138
1370293_at 5.182868 5.3003635 5.2765665 5.1751003 4.869542 5.2827682 5.3468637 5.3919954 5.136757 5.0157146 5.6031494 5.1804276
1370294_a_at 6.6636753 7.552557 7.0078773 7.1628695 6.9377084 6.582164 7.1505632 6.980069 6.8536406 6.858488 6.9970055 6.984234
1370295_at 9.009504 8.987417 8.974573 9.014105 8.859869 8.967388 8.783659 8.401661 8.800167 8.870853 8.820368 9.047504
1370296_at 13.754337 13.834487 13.810196 13.796777 13.805081 13.75839 13.719062 13.582978 13.719062 13.671321 13.672049 13.662561
1370297_at 6.002836 6.319603 6.8855233 6.827613 6.548358 6.09598 6.1892643 6.8419743 6.561973 6.395406 6.55867 6.383943
1370298_at 10.392975 10.368112 10.516146 10.084845 10.545945 10.207994 10.189893 9.635063 10.326673 10.564902 10.18774 10.322098
1370299_at 13.977473 13.987795 13.989139 13.950883 13.989139 13.992009 14.034946 13.875703 13.943466 13.9003315 13.987092 13.884562
1370300_at 8.670601 8.518488 8.32402 7.9547033 8.203098 8.657513 8.379122 7.99865 8.565269 8.397559 8.663334 8.498457
1370301_at 6.684764 7.3032155 7.37454 7.0955014 6.7560916 7.0897775 6.8062572 6.963669 7.2951207 6.8941865 6.784115 6.7588677
1370302_at 8.374324 8.520675 8.278135 8.159662 8.2923155 8.233826 8.230298 8.156685 8.287452 8.344532 8.662328 7.883133
1370303_at 6.606954 6.673213 6.5924177 6.3501396 6.719338 7.0537934 6.9447827 6.541025 6.9573264 6.1976705 6.65423 6.7810545
1370304_at 9.208043 9.006986 9.099228 9.030874 8.964736 9.157072 9.080408 8.444454 8.98717 9.175485 9.145535 8.97036
1370305_at 10.138428 9.892741 10.026377 10.19858 10.035759 10.129103 9.992402 9.414321 10.173593 10.167424 10.03244 9.934812
1370306_at 9.192519 9.178368 8.991107 9.037144 9.266905 9.190187 9.057504 8.666857 8.991692 9.172644 9.052658 8.976442
1370307_at 7.3303523 7.4198875 7.388083 7.2242074 7.553142 7.2465596 7.404195 7.321382 7.714244 7.493766 7.1601353 7.3781605
1370308_at 8.072957 8.36816 8.474007 8.453598 8.213708 7.7656116 8.205845 7.782257 8.254418 8.105154 7.7604394 7.9354324
1370309_a_at 11.083326 10.807107 10.882791 10.904447 11.016806 11.07637 11.152836 10.666984 10.876895 10.9802065 11.02778 11.1150055
1370310_at 13.109533 13.139215 12.988937 13.125948 13.117292 12.883942 13.014647 12.910365 13.205144 13.093739 13.04331 12.987956
1370311_at 8.804697 8.794993 8.841843 8.589806 8.508362 8.934348 8.476527 8.373982 8.474676 8.875029 9.195413 8.9049015
1370312_at 3.9887624 4.3742094 4.1580143 4.098946 4.070706 3.7488217 4.2213516 4.1522646 4.3410463 4.0342727 4.072533 4.0949397
1370313_at 9.130972 9.163588 9.199041 9.43012 9.209461 9.218956 9.254452 8.672573 9.144606 9.449535 9.468792 9.13238
1370314_at 7.608411 7.498727 7.449559 7.57738 7.5236344 8.041473 8.043552 7.5076413 7.9929633 7.698048 7.811784 7.9020433
1370315_a_at 5.9542627 5.577573 5.5032825 5.526367 5.500753 5.3896246 5.9100366 6.1301928 5.5938206 5.256139 5.6658125 5.602004
1370316_at 8.426847 8.259382 8.12505 8.081297 8.205365 8.185991 8.286865 7.7387 8.218659 8.406984 8.2727995 7.98572
1370317_at 6.5796876 6.806631 6.7210054 6.5575676 6.8254395 6.673705 6.7842393 6.790107 6.7155805 6.562556 6.6257625 6.758737
1370318_at 7.5860586 7.5581217 7.587846 7.217907 7.4503474 7.521349 7.5346355 7.378665 7.5658236 7.782012 7.576708 7.5281506
1370319_at 9.7464905 9.42323 9.527905 9.157137 9.527303 9.615767 9.780346 9.181294 9.361615 9.222747 9.436995 9.747851
1370320_at 11.024038 10.9394 10.946358 10.720928 10.983978 10.937663 10.720365 10.866475 10.841302 11.146363 11.302465 11.000608
1370321_at 10.530106 10.535209 10.579148 10.41823 10.445999 10.5067215 10.582249 10.144255 10.412285 10.386381 10.150616 10.3360405
1370322_at 10.271824 10.377487 10.130457 10.067837 10.236572 10.24794 10.01417 9.587824 10.269585 10.092289 9.829678 10.0641575
1370323_at 6.142818 6.034983 6.212044 6.2084565 6.079288 6.123308 6.1361794 5.5367823 6.0547385 6.576567 6.0530767 6.3435326
1370324_at 7.255101 7.054594 7.160454 7.3115134 7.1579924 7.496311 7.423003 7.543735 6.9728985 7.272492 7.06765 7.3576927
1370325_at 10.076507 9.92117 10.00472 9.872023 10.040458 10.123459 10.075891 9.66256 10.10303 10.022487 10.094665 9.935034
1370326_at 7.620109 7.547022 7.415883 7.560482 7.531307 7.4508634 7.534981 7.63214 7.589405 7.658189 7.4063997 7.4296603
1370327_at 8.322448 8.172575 8.136269 7.996026 8.036653 8.016296 8.000287 7.8982277 8.100913 8.057751 7.8996463 7.955254
1370328_at 5.353834 5.5725036 5.687987 5.465332 5.5663695 5.5181146 5.348191 5.878842 5.2478104 5.3224344 5.6873364 5.6952634
1370329_at 9.339481 9.4541 9.418631 9.159634 9.588659 9.31126 9.119337 9.17411 9.497318 9.284452 9.009964 9.200359
1370330_at 7.4250937 7.45884 7.2636123 7.1075196 7.379838 7.2886996 7.4351597 7.054684 7.478122 7.456432 7.2396755 7.222268
1370331_at 7.907622 7.6983466 7.963916 7.538895 7.912563 7.8495765 8.294224 7.4683967 7.9565477 7.815529 7.381455 7.5594773
1370332_at 5.4163175 5.528552 5.28045 5.3732376 5.274648 5.302625 5.375227 5.816358 5.38608 5.3365316 5.426582 5.397478
1370333_a_at 13.5223465 13.552958 13.533586 13.590992 13.635005 13.561663 13.61025 13.512514 13.524697 13.457547 13.319251 13.549681
1370334_at 9.846155 9.488464 8.5477295 8.716429 9.15963 9.297855 8.648041 8.240356 9.136011 8.777224 9.803417 8.589548
1370335_at 8.262817 7.7630563 7.771414 8.043684 8.162446 7.6518116 7.6358833 7.9991527 7.9862914 8.060779 7.999438 7.5093822
1370336_at 11.425812 10.528468 10.506671 11.859552 10.130954 10.400674 11.106043 11.053903 10.672161 11.603119 11.50491 10.554108
1370337_at 7.9280252 8.036459 8.025002 7.659202 7.8023677 7.8939595 7.9202647 7.6892657 7.977076 7.8592443 7.8882985 7.927063
1370338_at 3.6909652 3.5986383 3.5262163 3.5958924 3.8274732 3.6572757 3.4665866 3.6745372 3.6990213 4.105877 3.847925 3.4525266
1370339_at 10.422105 10.290469 10.370377 10.423813 10.235733 10.466574 10.379312 10.124996 10.326275 10.372283 10.474303 10.374589
1370340_x_at 9.576523 9.6087055 9.600023 9.553768 9.4955635 9.662793 9.663192 9.097015 9.613597 9.77816 9.697203 9.553688
1370341_at 3.7788374 3.362366 3.5658941 3.6001985 3.3829432 3.4881177 3.3878136 3.952885 3.5293949 3.4398103 3.5347848 3.718799
1370342_at 3.6670408 3.829659 3.7898636 3.7774768 4.03283 3.6010432 3.8504121 3.6203637 3.8606346 3.7653894 3.8936615 3.7757027
1370343_at 7.028697 7.0512094 6.951214 6.7524195 6.931497 7.308017 7.0106153 6.5663157 7.4379635 7.082388 6.883809 6.654636
1370344_at 8.030691 8.041476 7.6421046 7.7190156 7.837248 7.6811924 7.66787 7.405749 7.606611 7.949795 7.7217855 7.831903
1370345_at 5.8191924 6.3684187 6.412232 6.185719 6.412807 5.2433667 6.3506756 6.0547247 6.281505 6.2246494 5.8007526 6.183018
1370346_at 5.3226843 5.898955 5.9761 5.844344 5.5789757 5.418846 5.7626734 5.5441275 5.25775 5.4716396 5.0893564 5.60166
1370347_at 5.5947456 5.3444934 5.147318 5.284525 5.4485884 5.666007 5.460972 5.424967 5.71882 5.410674 5.4690638 5.288455
1370348_at 10.95822 10.763538 10.817699 11.032154 10.975641 10.763029 10.949242 10.618489 10.809589 10.973566 10.89522 10.904799
1370349_a_at 14.152105 13.963565 14.109042 14.149565 14.090662 14.122405 14.156776 14.231895 14.078378 14.124521 13.999848 14.169053
1370350_x_at 10.821314 10.047392 9.328409 10.037651 9.514807 10.771708 11.637554 12.987771 10.83481 11.187466 10.734274 10.819229
1370351_at 8.954294 8.866095 8.736159 8.599195 8.720757 8.9222355 8.837543 8.719918 9.080145 8.694267 8.7856045 8.741809
1370352_at 11.974951 11.767371 11.803279 11.767391 11.955887 11.681967 11.827084 11.763327 12.082502 12.091472 11.932953 11.846863
1370353_at 8.2633295 8.173972 8.219814 8.025005 8.121301 8.057302 7.9178953 7.160877 7.8656707 7.7531986 7.9952126 7.9663525
1370354_at 7.478943 7.6525483 6.9565387 7.179036 7.6307173 7.3459525 7.2517343 7.4738255 7.5308433 7.5406823 7.379404 7.1124964
1370355_at 12.215259 12.999355 12.41822 12.702943 12.990997 12.93877 13.516812 12.293499 13.0118 12.797287 12.907895 12.634894
1370356_at 7.538874 7.214782 7.422119 7.152335 7.442862 7.4880457 7.4406896 7.2031803 7.212039 7.427709 7.6859927 7.4431443
1370357_at 8.335684 8.263352 8.246506 8.249245 8.254606 8.308997 8.429358 7.9662623 8.409189 8.16515 8.371417 8.471605
1370358_at 8.90676 9.107279 9.034525 8.901201 8.776909 8.903157 9.162327 8.6756935 8.969865 8.973217 8.712147 9.021
1370359_at 12.691509 12.759654 12.696946 12.595947 12.793975 12.65791 12.646292 12.706567 12.801768 12.624567 12.575836 12.495241
1370360_at 9.361685 9.235301 8.924101 8.70611 9.298105 9.209413 9.257319 8.644099 9.351258 9.399009 9.131123 9.058057
1370361_at 4.8564215 4.572755 5.0656357 4.801974 4.4070435 5.0768213 4.7604523 4.600971 4.795985 4.9730625 5.1287956 4.625121
1370362_at 6.566917 7.1268125 7.289276 7.3624644 6.63676 6.7143183 7.422992 7.4408736 7.03809 6.6828027 7.009456 6.9746833
1370363_at 12.607105 11.874548 12.673431 11.64611 12.253889 12.294164 11.244873 12.761326 12.073577 12.596504 12.314605 12.189012
1370364_at 7.3380947 7.448413 7.3924227 7.3541355 7.479965 7.49024 7.621149 7.366278 7.264493 7.5105834 7.534491 7.4538937
1370365_at 8.948066 8.884914 8.838433 9.097448 8.998547 8.744411 9.029531 8.3505335 8.862662 9.192692 9.147617 9.108042
1370366_at 10.441627 10.499277 10.439824 10.2589 10.468935 10.493791 10.522785 9.920552 10.058879 10.217277 10.15613 10.105163
1370367_at 4.459503 4.399669 4.246364 4.560161 4.739408 4.5585184 4.3269544 4.745593 4.364607 4.5326295 4.5292406 4.6941085
1370368_at 7.173669 7.0911427 6.9807634 7.137968 7.004542 7.1646156 7.196814 7.078157 6.977517 7.111508 7.0006485 7.080472
1370369_at 6.3696604 6.49835 6.803012 6.401477 6.468608 6.727886 6.7742844 6.6350083 6.555312 6.802952 6.7159986 6.3114886
1370370_at 8.357298 8.351925 8.269188 8.480154 8.303765 8.303734 8.334417 8.2861 8.398323 8.206125 8.468773 8.62559
1370371_a_at 7.8651695 7.862355 7.1561437 7.071572 7.7375016 7.405622 7.3681073 8.413918 7.3834486 7.435347 7.4077954 7.268217
1370372_at 4.41045 4.5189295 4.67315 4.496895 4.5345507 4.4498386 4.437415 4.809283 4.531192 4.231619 4.3860703 4.321583
1370373_at 6.237424 6.2129326 6.0091867 6.3336697 6.035839 6.158733 6.2894845 6.363036 6.018582 6.329562 6.461724 6.06807
1370374_at 8.480553 8.819498 8.659822 8.803797 8.747061 8.512327 8.94088 8.702078 8.821377 8.577654 8.162821 8.429285
1370375_at 12.305051 12.245985 11.94394 11.795853 12.046591 11.997781 12.181826 11.850558 11.752793 11.616437 11.49656 11.866638
1370376_a_at 8.822104 9.077089 9.08607 8.986603 8.756881 8.9359665 8.930287 8.714969 9.329714 9.747202 9.32291 9.313661
1370377_at 13.1653185 13.220752 13.241749 13.234905 13.241646 13.055839 13.119818 12.941623 12.962396 13.02356 12.92597 13.108442
1370378_at 12.510946 12.498465 12.507229 12.451529 12.4358835 12.444679 12.415603 12.350562 12.513986 12.544258 12.506648 12.459532
1370379_at 5.836286 5.6825466 5.888364 5.809243 5.831988 5.967626 6.0447073 5.9595656 6.3032837 5.433358 6.3057337 5.792016
1370380_s_at 7.068613 7.225857 7.326384 6.712618 7.269472 7.3606358 7.290911 6.8403893 7.2118115 7.1362095 7.099875 6.9060993
1370381_at 11.05386 11.051201 11.162002 11.072109 11.020039 10.985349 11.112537 10.89126 10.846598 10.954964 10.955531 11.081047
1370382_at 4.0364866 4.2036552 3.3745883 3.5505695 3.5089934 3.5844615 3.4296334 3.3921223 3.4927778 3.3167665 3.4143023 3.5074098
1370383_s_at 8.598128 8.90288 8.324144 8.411706 8.686107 9.205709 7.9343424 7.910543 8.82246 8.213686 8.353695 8.139561
1370384_a_at 5.6570115 5.2407284 8.124478 8.950478 5.273366 6.4191713 8.518526 5.3023167 4.5303855 7.235038 8.466485 7.8078103
1370385_at 5.8673215 5.440791 5.400461 5.4035926 5.709769 5.527573 5.3057494 5.692703 5.7426767 5.823594 5.831504 5.847372
1370386_at 8.248734 7.9308095 8.071855 7.9140863 8.023592 8.067255 8.145516 7.5197535 8.066301 7.9454727 7.9943357 7.876387
1370387_at 10.982982 10.720318 11.8739605 10.998782 11.293567 9.959983 10.854244 10.462859 10.821253 10.010057 9.395103 11.068903
1370388_at 3.9420397 4.3390894 4.38752 4.2559214 4.048613 4.109186 4.208354 4.4920025 4.099712 4.202298 3.938541 4.253199
1370389_at 3.4944642 3.836473 3.7810192 3.7051284 3.6328983 3.8990712 3.7494721 3.863712 3.8119469 3.7561643 3.9375463 3.7932115
1370390_at 4.9188046 4.877063 5.1518126 5.2400103 4.9187984 4.9730573 5.0804563 5.2189174 4.951799 5.1395473 5.3871737 5.0093794
1370391_at 5.3824253 5.0509615 5.2516847 5.2354803 5.0945883 5.1353664 5.4221334 5.1936564 5.569268 4.8034344 5.365995 4.9747972
1370392_at 5.148945 5.450883 5.642082 5.487564 5.418886 5.375848 5.2262497 5.3800964 5.596856 5.362748 5.3073196 5.4152803
1370393_at 5.4205384 5.576763 5.2409697 5.354615 5.742648 5.2037077 5.421896 5.07222 5.2907205 5.5824795 5.241357 5.365961
1370394_at 6.238019 7.098313 7.503078 5.7229357 6.2752013 8.215681 5.198983 6.290447 7.5762525 5.8370357 5.7762065 6.85912
1370395_at 6.6517377 6.740922 6.772324 6.8507557 6.6160054 6.5997972 6.62578 7.0923615 6.7661085 6.723219 6.577517 6.81929
1370396_x_at 14.188149 14.126092 14.225094 14.192325 14.170733 14.161271 14.149416 14.285124 14.182575 14.180383 14.169213 14.160963
1370397_at 12.141504 11.780649 12.223295 12.429749 11.764781 12.348982 11.900126 12.063892 12.39443 12.622019 12.800255 11.53425
1370398_at 6.129624 6.490592 6.335912 6.520664 6.1079936 6.1229334 6.12051 6.242706 6.363892 6.550969 6.5961723 6.124207
1370399_at 7.720273 8.088199 7.723231 7.5977397 7.8349 7.456689 7.884363 7.314349 7.9299927 7.6056542 7.6216745 7.8567424
1370400_at 5.48656 5.300935 5.092556 5.130903 5.291586 5.5764093 5.3540125 5.241044 5.502369 5.168399 5.4880905 5.369484
1370401_at 3.9546165 4.0377326 3.955894 4.108783 3.9025683 3.8421795 3.991145 4.1453753 3.740027 3.8998835 4.030926 4.075233
1370402_at 7.799516 7.53625 7.4058266 7.5214195 7.607443 7.5863028 7.744622 7.579306 7.4352794 7.4930496 7.335744 7.633764
1370403_at 4.948856 4.869084 5.0633645 4.9587274 5.1603947 5.0378833 5.099343 5.0061283 5.2192903 4.968218 5.481248 5.129724
1370404_at 4.08091 3.7356906 4.0471034 4.076268 4.034605 4.1720915 4.0510087 4.023492 4.045061 3.8106189 3.9909785 3.753211
1370405_at 4.1093745 3.8084044 3.7696123 3.8650384 3.8544846 3.585191 3.7001235 3.7498064 3.6706133 3.9319892 3.8673487 3.687649
1370406_a_at 3.7743733 3.943349 3.9560666 4.0073624 3.6297674 4.0710506 3.6704156 3.9723349 3.9422002 3.8765488 3.8724866 3.6746535
1370407_at 8.767645 8.704611 8.3991165 8.469982 8.86141 8.659996 8.677378 8.924517 8.459728 8.688179 8.806286 9.172493
1370408_at 4.7664757 4.5834064 4.8748326 4.7819595 4.7296195 4.6935763 5.1651587 4.683008 4.71205 4.5938883 4.5314765 4.985736
1370409_at 4.5717273 4.7175198 4.814628 4.973063 4.7136607 4.654448 4.693494 4.855868 4.612206 4.727074 4.6821585 4.7685103
1370410_at 4.2532444 4.2705793 3.915861 3.9271147 4.249445 4.242049 4.277273 4.066501 3.9526083 4.076541 4.118389 4.2656555
1370411_at 5.386319 5.2871857 5.6831093 5.448142 5.5726233 5.443982 5.3759966 5.7173815 5.912604 5.402923 5.689006 5.5332747
1370412_at 4.0273447 4.0215206 4.024164 4.0208044 4.0281677 4.3133564 4.236885 3.9044523 4.4291334 3.9087043 4.0604315 4.2860904
1370413_at 7.138012 7.147441 6.650666 6.653939 6.8958282 6.8799467 7.2192845 6.4843016 6.821202 6.918746 6.7258554 7.0308824
1370414_at 9.208963 9.212089 9.543458 9.513879 9.387954 9.65608 9.609307 8.859749 8.740437 9.2370205 9.024972 9.203005
1370415_at 5.6714025 5.5812125 5.9383554 5.6667447 5.8201404 5.7794266 5.7275567 6.1731753 5.845583 5.9374013 5.6589317 5.6285176
1370416_at 4.876667 4.928363 5.0179033 4.9896536 4.92184 4.89721 4.7395105 4.9618506 5.272965 5.0576134 4.9188156 4.8431134
1370417_at 3.9000375 3.984295 4.100035 4.121625 3.9458766 4.5995526 4.2968426 4.2115326 4.341199 4.244542 4.103842 3.8066304
1370418_s_at 5.4018335 5.7102056 5.5627174 5.559327 5.7572336 5.643098 5.513977 5.8954744 5.5731525 5.771198 5.5024056 5.4817133
1370419_a_at 5.6969233 5.8994365 5.505661 5.5900774 5.6053605 5.4642105 5.9254484 5.6546392 5.7543287 5.7923384 5.957756 5.8253384
1370420_at 11.64565 12.041717 12.38337 12.761663 11.920651 12.709696 13.091025 12.132593 11.420842 12.107395 11.820148 12.262875
1370421_a_at 6.310448 6.3575635 6.1367736 6.356169 5.842779 6.0248785 5.9785914 6.604576 6.2141347 6.184861 6.4330854 6.1727815
1370422_at 7.120867 6.8761444 6.4882913 6.6693635 6.6531835 7.4079413 6.824727 6.9479456 6.8931417 6.9935484 7.0346746 6.709621
1370423_at 6.1818037 6.226487 6.3810625 6.365352 6.6542816 6.303063 5.75223 6.060566 6.2847447 6.1247244 6.305975 6.1532655
1370424_at 3.812873 3.728348 3.8879266 4.0098996 3.7983038 3.824482 3.9981072 3.9632964 4.07765 3.8340702 4.0109854 3.8707292
1370425_at 12.865198 12.832056 12.883292 12.512646 12.9288 12.909271 12.533326 12.829419 12.994675 12.79459 12.532807 12.5576725
1370426_a_at 10.611095 10.650993 10.737031 10.349937 10.553168 10.835402 10.776724 11.134397 10.73525 10.732324 10.79551 11.011702
1370427_at 5.755477 5.646305 5.4950647 5.180662 6.157373 5.9297314 5.7589207 5.221077 4.977699 5.379159 5.0826864 5.3784733
1370428_x_at 11.365901 11.405976 11.721264 12.231506 12.00619 11.870978 11.306669 12.032742 11.965856 11.640479 11.716677 11.848201
1370429_at 9.362202 9.559801 9.774509 10.078123 9.806362 9.903978 9.951174 9.426645 10.027695 9.677355 9.753887 9.834221
1370430_at 5.2449765 5.593292 5.042319 5.422894 5.7611976 5.390492 4.9127145 5.1410055 5.722749 4.989814 5.097693 5.149384
1370431_at 4.087245 4.17992 4.363681 4.524281 4.383027 4.1478214 4.2227926 4.5072193 4.130044 4.251426 4.1802254 4.384511
1370432_at 3.6825957 3.6699443 3.468961 3.4894867 3.4814987 3.5482697 3.6642995 3.5247366 3.4485078 3.5536313 3.6130598 3.7592535
1370433_at 10.0456085 10.299176 9.984538 9.456678 9.293936 10.0952835 9.893667 10.0848675 10.178051 10.553898 9.967371 8.984402
1370434_a_at 3.501102 3.6710267 3.7107682 3.953628 3.7406888 3.8282914 3.5512602 3.647589 3.941278 3.4992554 3.8352633 3.794005
1370435_a_at 7.7597656 7.732458 7.630114 7.561002 7.662132 7.4859962 7.611772 6.854131 7.5132856 7.5130887 7.4296875 7.5529337
1370436_at 7.0042014 6.477332 7.954885 7.0226073 6.3518715 7.5759506 7.372988 5.306266 5.755254 8.715938 9.704876 8.414978
1370437_at 5.503483 5.789756 5.909984 5.8940125 5.8290553 6.032296 5.6223283 6.1740913 5.619753 5.792035 5.769772 6.115371
1370438_at 5.2174673 5.592184 5.408634 5.6051445 5.5432897 5.784442 5.681178 5.484532 5.678695 5.540523 5.3892765 5.3034396
1370439_a_at 3.6892264 3.3574858 3.2779477 3.3167462 3.4745646 3.271502 3.3278303 3.3625748 3.421363 3.167938 3.2786028 3.3617685
1370440_at 7.6385865 7.710915 7.2884183 7.115928 7.494686 7.5951347 7.3398585 7.3091235 7.4963665 7.4815946 7.2571335 7.5945983
1370441_at 3.9026213 3.628144 3.8471189 4.0481834 3.93752 3.9409065 3.6460204 4.001068 3.8629327 4.143344 3.8247771 3.9429445
1370442_at 3.235192 3.3035524 3.3649676 3.4108016 3.3198705 3.3894122 3.3391385 3.267201 3.1650662 3.5061398 3.1882343 3.2813911
1370443_at 7.965911 7.663041 8.009199 7.732547 7.8953543 8.041727 7.8276663 7.454258 7.95997 7.9051948 7.8725452 7.7147427
1370444_at 4.3239517 4.7772226 4.585435 4.6324816 4.517275 4.4547415 4.6657147 4.8267374 4.41337 4.58765 4.6213684 4.7260866
1370445_at 6.4309883 5.825243 6.7118993 6.1990175 6.7400017 6.5393887 6.6447315 6.466378 6.3953815 6.32603 6.891624 6.409158
1370446_at 7.370375 7.4409304 7.334583 6.988484 7.6338243 7.1233125 6.999977 6.8908105 7.2683654 7.317869 7.3508286 7.14219
1370447_at 4.714113 4.4040017 4.695866 4.5732493 4.9205623 4.3714433 4.82443 4.9800844 4.6282353 4.548207 4.9355235 4.4847383
1370448_at 4.118449 4.2595315 4.316326 4.239729 4.3161755 4.305401 4.3480954 4.4149575 4.3799577 4.2361813 4.253931 4.1645813
1370449_at 8.113677 8.401291 7.9954443 8.079672 8.199201 8.488753 8.091079 7.7922497 8.313876 8.229642 7.92708 8.2317915
1370450_at 4.221162 4.360477 4.2334557 4.514493 4.3688765 4.589385 4.5885234 4.6347947 4.2943416 4.639822 4.292973 4.4679017
1370451_a_at 5.2727375 5.161087 5.244398 5.0631914 5.265564 5.154748 4.8913255 4.96046 5.3238583 5.5040445 5.116681 5.3694572
1370452_at 3.8107162 3.8227415 3.8313487 3.6902974 3.8291762 3.8793793 4.080637 3.8720913 3.9626415 3.7662516 3.9137745 3.7201397
1370453_at 5.0615683 5.0352645 5.066083 5.3181434 5.136753 5.137783 4.9741564 5.217717 5.1269236 5.279458 5.189097 4.8324866
1370454_at 4.3974123 4.7202196 3.9521713 4.175541 4.397602 4.471631 4.3079853 4.607518 4.25935 4.2540865 4.2560406 4.3639956
1370455_a_at 3.42244 3.4641626 3.467517 3.2268596 3.3006144 3.3384237 3.475881 3.5158327 3.262633 3.4739993 3.4352634 3.565874
1370456_at 3.9311986 3.890501 4.057846 3.8432155 4.008703 4.0991917 3.909706 3.9286323 4.349684 4.1604447 4.2269273 3.8897367
1370457_at 4.1476445 4.1798954 4.178592 4.067299 4.162047 4.1680503 4.4900036 4.1907387 4.3043537 4.236258 4.2005854 4.329826
1370458_at 4.212942 4.192772 4.5651226 4.1326227 4.2075787 4.5685635 4.078203 4.613961 4.3616047 4.189986 4.114993 4.460141
1370459_at 4.0596366 4.27855 4.010396 3.977213 3.8915377 4.096057 4.0967727 4.1980124 4.0708675 4.026151 4.1224675 4.284399
1370460_at 7.6511765 7.629541 7.3784294 7.403264 7.6305504 7.3727703 7.5983443 7.190868 7.5495253 7.821786 7.728987 7.583696
1370461_at 5.038807 5.4621315 5.24546 5.2723417 4.9562764 5.020814 5.147318 5.4495807 5.0875406 4.8058004 5.2568913 5.137205
1370462_at 4.047282 4.8649907 5.2156076 4.8976274 4.6575365 4.1804175 4.6540027 5.245013 4.594563 4.562655 4.4250727 4.782118
1370463_x_at 7.493342 7.104021 6.3244343 6.071585 6.076503 6.704471 6.2336726 5.6791143 6.2949257 5.650156 6.646939 6.217618
1370464_at 5.031038 5.017666 4.4480553 4.534473 4.53319 4.714846 4.4712043 4.9148126 4.501699 4.950742 4.3649254 4.737337
1370465_at 5.719524 5.4798007 5.2877855 5.419677 5.168701 5.287574 4.935125 5.017492 4.9693546 5.0925045 5.251039 5.073687
1370466_at 4.0671854 3.9879236 4.402447 4.080812 4.366845 4.533201 4.33168 4.2346277 4.1559186 4.2246237 3.9775233 4.1561437
1370467_at 4.4326973 4.3001976 4.6808324 4.3410664 4.528303 4.9751086 4.5539956 4.6973915 4.523708 4.91461 4.8890314 4.553891
1370468_at 3.8199008 3.3754702 3.5703814 3.311462 3.647093 3.246995 3.3100586 3.4891698 3.477979 3.4107523 3.3331647 3.2225723
1370469_at 5.7058325 5.8311234 5.477478 5.519967 5.459505 5.5733433 5.9079175 5.772219 5.7990828 5.7354164 5.5505524 5.7768526
1370470_at 4.5434117 4.104268 4.5046034 4.426707 4.3483353 4.5967717 4.483831 4.120137 4.6452384 4.6081433 4.2421474 4.50966
1370471_at 3.8216608 3.67839 3.8403602 4.0697894 3.9450932 3.7221184 3.9039068 3.9319172 4.0617456 3.8397114 3.81815 3.8935833
1370472_a_at 5.0068693 4.998045 4.972082 4.999146 4.889327 5.344117 5.2784576 5.333582 5.051343 5.0945992 5.241681 4.7518616
1370473_a_at 6.40106 6.3919587 6.3389907 6.409088 6.3878775 6.214937 6.291835 6.6002684 6.141418 6.4403095 6.449229 6.410446
1370474_at 5.7256174 5.678382 5.946053 5.224906 5.891587 5.469231 5.933988 5.782859 5.9075613 5.93038 5.3091354 5.4456563
1370475_at 13.355448 13.498025 13.313413 13.3173275 13.37826 13.258884 13.331318 13.480598 13.378092 13.529981 13.505698 13.4416485
1370476_at 7.5235023 7.501371 7.6444077 7.5563354 7.401517 7.4397883 7.332321 7.1074505 7.519801 7.462451 7.3552465 7.4749093
1370477_at 4.046647 3.6903868 3.6657712 3.7615323 3.5457401 3.6460106 3.9811487 3.8776553 4.0514402 3.6257346 3.6699557 3.5707722
1370478_at 5.910931 5.971977 5.9734707 5.9141183 5.8723116 5.991933 6.2049303 5.778045 5.928673 5.869935 5.7527494 5.5515757
1370479_x_at 13.103863 12.940563 13.165508 12.659034 13.183988 13.206721 12.895063 13.484506 13.196094 13.206788 13.19327 13.240477
1370480_at 3.9249637 4.089782 4.250623 4.063955 4.260045 3.9988484 4.222067 4.238187 3.9878428 3.9352705 3.9870844 4.1269555
1370481_at 5.565671 5.3986254 5.472516 5.640749 5.72073 5.2927313 5.4550686 5.865888 5.469043 5.4956656 5.6479893 5.2963266
1370482_at 5.5310183 5.114137 5.3500614 5.7902913 5.314515 5.263912 5.346394 5.7441387 4.849243 5.6296253 5.6725435 5.339384
1370483_at 3.8508766 3.7463346 3.8818884 4.2153845 4.1070185 4.1799674 3.7014089 3.9905226 4.041408 4.1128416 3.7981908 3.9857264
1370484_at 4.968441 4.8438363 5.0902996 5.1138287 5.082099 4.953706 5.02524 5.145233 5.1282773 5.0404005 5.13822 4.8626623
1370485_a_at 5.065989 5.1275 5.306382 4.581096 5.216002 5.127178 4.873872 4.79583 4.7757454 4.9292493 4.6757593 4.7155833
1370486_a_at 5.421076 5.6818304 5.375719 5.763715 5.5333185 5.275921 5.454132 5.7093725 5.35931 5.6500826 5.562195 5.5851154
1370487_a_at 6.7288365 6.254464 6.313882 6.701929 6.392805 6.3758473 6.5593104 6.02355 6.833658 6.40464 6.462083 6.28935
1370488_a_at 5.693048 5.1252623 5.020234 5.124356 5.4720845 5.5148892 5.7749605 5.5553102 5.5670805 5.574435 5.361943 5.3868437
1370489_a_at 4.655114 3.817156 4.040551 4.139183 4.1596103 4.2725573 4.415822 4.2405586 4.472193 4.2915964 4.2085857 4.0681667
1370490_at 4.0889835 3.84851 4.1183605 3.9267802 4.1776543 4.2653856 4.41163 4.0843954 4.1321507 4.144595 4.135437 4.2508907
1370491_a_at 6.090597 5.9127603 6.178172 5.748522 6.398599 6.1057706 5.5427456 5.428958 5.7548184 5.508373 5.3019633 5.330816
1370492_a_at 4.5318556 4.248828 4.4692965 4.4368935 4.2540216 4.4811964 4.541828 4.548347 4.317094 4.284889 4.6188116 4.494108
1370493_a_at 3.8571527 3.8458889 3.5322025 4.0351105 3.744285 4.07418 3.7909534 3.8821354 4.079634 3.7612665 3.6930938 3.6800077
1370494_at 3.7766197 4.0112276 4.284125 4.329318 4.108132 4.0805945 4.4384065 4.346521 4.1298733 4.1128325 4.3006487 4.3182645
1370495_s_at 13.39406 13.390512 13.299326 13.45281 13.4094305 13.341634 13.340349 13.478588 13.338001 13.419019 13.307149 13.510216
1370496_at 12.904724 12.892455 12.910006 12.875452 12.874764 12.837408 12.846278 12.941847 12.948757 12.876741 12.950563 12.840543
1370497_at 4.1189137 3.97318 4.3838606 4.202855 4.193574 4.5434895 4.3009596 4.6446466 4.1871004 4.3129416 4.2088423 4.2789288
1370498_at 3.3368137 3.4620934 3.519279 3.5947893 3.5133348 3.3589034 3.5390635 3.2411368 3.49469 3.4797916 3.2339451 3.3731384
1370499_at 4.4566936 4.412749 4.6337805 4.4912252 4.3820453 4.772963 4.379781 3.984057 4.701246 4.5854216 4.304571 4.277622
1370500_a_at 3.440679 3.9920645 3.598406 4.0625772 4.0231647 3.5582945 3.5636742 3.9847624 3.6404033 3.5494084 3.748552 3.8487368
1370501_at 9.730217 9.60812 9.532431 9.483318 9.57012 9.55765 9.504932 9.346941 9.485012 9.597223 9.418528 9.455919
1370502_at 4.2476377 3.8228612 4.2622137 4.01536 4.167731 3.9799612 4.0165634 4.23066 4.2155495 4.3303704 3.953233 4.2184772
1370503_s_at 4.5573826 4.512858 4.5354943 4.609794 4.8814588 4.566537 4.410334 4.8006425 4.6107726 4.5414605 4.69698 4.273085
1370504_a_at 6.0012326 5.94567 5.7577505 6.038391 5.9715967 5.665064 5.8968515 6.2976165 5.6595345 5.7780232 5.944158 5.837116
1370505_at 6.8693285 6.840475 6.716474 6.7211313 6.6203275 6.6866045 6.6608353 6.3954306 6.7885303 6.7419415 6.7468176 6.7035666
1370506_at 7.41257 7.484056 7.3775816 7.37432 7.4205127 7.405843 7.3918686 6.277626 7.362214 7.4073257 7.0365696 7.18033
1370507_at 6.319805 6.45795 6.2634106 6.2643743 6.3536315 6.21056 6.1756053 5.855497 5.8671484 6.292454 6.232257 6.266079
1370508_a_at 5.572132 5.2341657 5.392101 5.4754176 5.136073 5.3809953 5.2249866 5.1458545 5.4955907 5.3908253 5.525397 4.9879913
1370509_at 7.828115 7.268617 7.39777 7.6763444 7.365256 7.9250226 7.855547 7.163431 7.225494 7.639115 7.5991344 7.342269
1370510_a_at 7.974645 7.749262 7.6473193 7.473649 7.817122 7.8905535 7.924597 7.818326 7.6582046 7.8175406 7.862372 7.9556932
1370511_at 14.055026 14.011297 14.007475 14.017814 14.081287 14.065525 13.933989 14.073794 14.043672 14.028715 13.98796 14.046069
1370512_at 7.9543896 8.008583 7.8887415 7.8712735 7.802258 7.5242143 7.824983 7.606099 7.989599 7.9189997 7.6808176 7.793465
1370513_at 3.687755 3.9455616 4.032449 3.8177276 3.610715 4.07507 3.913195 3.6230419 3.6773553 3.7846298 3.6279368 3.7671952
1370514_a_at 3.8437781 3.5478754 3.7839966 3.9530206 3.6432276 3.6500878 3.6234026 3.6455803 4.1707444 3.8607626 4.084757 3.7198591
1370515_x_at 4.539773 4.3331947 4.7595253 4.796426 4.655501 4.3188925 4.516176 4.354088 4.685714 4.653755 4.7250023 4.471448
1370516_at 6.7360163 6.6393237 6.4364347 6.2209682 6.4868026 6.474746 6.2322674 6.088298 6.575158 6.2663536 6.3011093 6.43372
1370517_at 3.960084 3.676421 4.157928 3.837762 3.7313232 3.661302 3.94344 3.694601 3.64416 4.113477 3.9372241 3.5757027
1370518_a_at 4.159187 4.038343 4.33567 4.203746 3.9559903 4.1086383 4.401703 4.070208 4.0373397 4.0657053 4.648119 4.0199533
1370519_at 4.574896 4.216356 4.800855 4.628096 4.4358845 4.586245 4.693969 4.5988374 4.4876823 4.177107 4.1469326 4.2688274
1370520_at 4.2161636 4.9577694 4.3185344 4.3543534 4.721503 3.808713 4.4411893 4.328632 4.098604 4.216625 4.874195 4.6058555
1370521_at 6.700849 6.689216 6.704149 6.638777 6.536912 6.596993 6.802939 6.5345473 6.6293926 6.8292155 6.7918544 6.6593947
1370522_at 9.35832 9.484184 9.372648 9.526796 9.27947 9.426411 9.805733 9.195198 9.386175 9.569468 9.119402 9.244421
1370523_a_at 7.9861174 7.8428755 7.9437094 8.014959 7.99393 8.139536 7.8839006 7.963765 7.814892 7.875806 7.885372 8.345822
1370524_at 9.52994 9.247129 9.229592 9.160925 9.242754 9.407188 9.30323 9.074695 9.247477 9.265495 9.324252 9.426099
1370525_at 8.559973 8.480365 8.301217 8.45528 8.279431 8.577638 8.430159 8.112951 8.516936 8.386777 8.387216 8.628754
1370526_at 6.6358204 6.584793 6.5141997 6.567819 6.8823657 6.734058 6.868846 6.444626 6.4127474 7.269553 6.4958534 8.52258
1370527_a_at 8.671703 8.959066 8.896203 8.558563 9.02014 8.761131 8.8715105 8.708519 8.927575 8.776556 8.982573 8.677993
1370528_at 6.6574235 6.48253 6.611641 6.843026 6.449097 6.9968195 6.9656606 6.7581916 6.9378815 6.73652 6.771304 6.57881
1370529_a_at 7.2770195 7.7025704 6.902847 6.992547 7.3325486 7.333788 6.781387 7.8920116 7.144689 7.113591 7.3574524 7.0724964
1370530_a_at 8.356624 8.884303 8.154121 7.9797034 8.46764 8.522705 7.931718 8.305879 8.4700775 8.120927 8.306271 8.122794
1370531_a_at 5.745408 5.823262 5.436069 5.297611 5.7275667 5.6537724 5.240447 5.6505365 5.573854 5.376835 5.649922 5.513068
1370532_at 5.7998905 5.9729877 5.831961 5.6413255 5.9851894 5.8174076 5.8966365 5.796812 6.1068816 6.1265154 5.8182707 5.7816544
1370533_at 4.5516944 4.6647525 4.814658 4.601804 4.671587 4.642997 4.5460525 4.423146 4.59177 4.340848 4.5639744 4.613226
1370534_at 7.338508 7.5071144 7.467784 7.8064866 7.8208675 7.6200166 7.927684 7.6611896 7.5996623 7.57816 7.1091833 7.393752
1370535_at 3.6305118 3.8752575 3.8117828 3.9989567 3.8262005 3.745606 3.6987283 3.9586585 4.021128 3.7610073 3.9384253 3.9541037
1370536_at 5.476711 5.1506257 5.1990666 4.737887 5.0652027 5.5467257 5.2014394 4.9136753 5.3132224 5.457678 5.592534 5.4938025
1370537_at 7.629966 7.643955 7.5557227 7.6399198 7.5335336 7.3846626 7.395349 6.8272862 7.616574 7.6736517 7.573923 7.6494184
1370538_at 8.610704 8.518116 7.9877954 8.250382 8.052696 7.990533 7.9995914 7.706915 7.994081 8.531926 8.178937 8.0515175
1370539_at 8.144954 8.091284 7.655579 7.560489 8.014281 8.109658 7.8318105 7.003016 7.944094 7.8577194 7.9129095 7.909951
1370540_at 3.8212912 4.0433116 3.791352 3.6930532 3.9356496 3.8993354 3.7283325 4.00158 3.9750051 3.6652396 3.8306177 3.7004106
1370541_at 5.2158566 5.5168557 5.142654 5.194136 5.5218186 5.291804 5.203528 5.437613 5.1141744 5.1883507 5.434679 5.071791
1370542_a_at 5.97787 6.244644 6.228794 6.225981 6.2123594 5.8550243 6.590556 6.638477 6.1439404 5.9933314 6.062667 5.507529
1370543_at 6.371653 6.562215 6.155217 6.2350035 6.389191 6.6365266 6.8228154 6.839003 6.34309 6.5501537 6.514965 6.4308743
1370544_at 5.3505507 6.062504 5.7282925 6.011488 6.026214 6.0028124 5.9959235 5.8727202 5.9570327 5.683893 5.779651 5.7406073
1370545_at 4.7272906 4.694281 4.678844 5.066295 5.010096 4.599774 5.451705 4.9565043 4.9595366 5.0341907 4.907362 4.818481
1370546_at 3.805881 4.175617 3.9016304 4.070929 3.992495 4.070515 4.2663236 4.3544173 3.772194 3.7517447 4.068532 3.6702619
1370547_at 14.054302 14.1024 14.037052 14.004383 14.034977 13.991578 14.012691 14.193577 14.075851 13.99123 13.968645 14.051722
1370548_at 7.71776 7.7757497 7.817096 7.420326 7.895084 7.610647 7.6237454 7.451247 7.272683 7.133049 7.0291076 7.603154
1370549_at 6.20177 6.129725 6.0644183 6.4262795 6.111494 6.5798187 6.2984424 5.880701 5.7865562 6.1615477 6.2762346 6.3078384
1370550_at 6.0569687 5.77512 5.6710477 5.784342 5.9878454 5.5924034 5.848447 6.1583767 5.9084015 5.74337 5.6073184 5.9531717
1370551_a_at 6.74438 6.8241725 7.4355197 7.1080637 6.827942 6.8714566 6.7735705 7.300743 6.7173777 6.771498 6.890788 6.9226995
1370552_at 4.881259 4.1541777 4.7220817 4.7222953 4.835644 4.6121182 4.5459423 5.2842293 4.860264 4.946047 4.959876 4.972845
1370553_at 7.90665 7.9692926 7.788219 7.8556304 8.222893 7.655831 8.109138 7.295839 7.7142825 7.808584 7.295765 7.537268
1370554_at 9.814325 9.673563 9.772436 9.665073 9.776304 9.959162 9.691223 9.097792 9.913858 10.051725 9.99505 9.834812
1370555_at 3.831068 3.982062 3.7149322 3.8994098 3.9678743 4.0328712 4.1042824 4.0155773 3.8103127 3.7539716 4.151415 3.7816072
1370556_at 4.4558463 4.316399 4.7006445 5.059805 4.689867 4.4088125 4.0583863 5.0718164 4.323965 4.369774 4.534414 4.6007767
1370557_a_at 4.1234 4.0460944 4.301296 4.1588097 4.3160973 3.8648298 4.5938816 4.0666924 4.43471 4.1409965 4.2395935 4.138115
1370558_a_at 3.2483315 3.3283594 3.4083366 3.2263951 3.3032942 3.4616923 3.243274 3.5346317 3.5046089 3.1283627 3.3387852 3.2531052
1370559_at 3.639735 3.9875565 4.0748925 3.764295 3.6028519 3.9023156 3.8747098 3.965843 3.6865716 3.9646926 3.7718563 3.8705635
1370560_at 4.563037 4.10845 4.7241373 4.3566275 4.474984 4.4159594 4.349745 4.5587206 4.5129623 4.5120583 4.30179 4.51132
1370561_at 4.0443006 3.8495812 3.891076 4.1434097 4.030833 4.249569 4.167915 4.2269163 3.9210355 4.0911283 4.37761 3.753199
1370562_at 4.8042994 4.8150783 4.8073378 4.938899 4.908908 4.9069033 4.922879 5.169712 4.9499946 4.50724 5.198982 5.0397987
1370563_at 11.863507 11.7773 11.943731 11.827814 11.6154175 11.850162 11.802122 11.645618 11.602059 11.797979 11.61128 11.8979025
1370564_at 4.466945 4.5443015 4.454796 4.7912908 4.4385824 4.6415324 4.7671514 4.3695107 4.6959457 4.8396745 4.8424087 4.369558
1370565_at 4.29066 4.172001 4.59295 4.643486 4.224866 4.133749 4.5776734 4.453387 4.210335 4.312571 4.820774 4.514585
1370566_at 10.534921 10.1229515 9.6661215 8.355107 10.830836 10.1031 8.73649 10.259778 10.365534 9.033867 10.063666 10.206266
1370567_at 7.0303197 6.7356434 6.6279745 6.9865007 6.859021 6.643747 6.5522804 6.971834 6.9235125 7.1781144 6.6381683 6.7261066
1370568_at 6.003283 5.664284 6.0271893 5.6419373 5.743684 6.4278703 5.962005 5.86069 5.7168217 5.75863 5.866915 5.9398317
1370569_at 4.1905847 4.485409 4.7555647 4.53325 4.4897604 4.5514374 4.4647264 5.0332108 4.045345 4.7024717 4.771049 4.550235
1370570_at 7.308345 7.2718472 7.1965547 7.1048317 7.1960335 7.257309 7.173762 7.2094283 7.008913 7.0146036 6.95618 7.0968785
1370571_at 5.2790537 5.107162 4.834795 5.4156346 5.0401874 4.977415 5.11371 5.149057 4.985418 4.94462 5.2957892 5.2650595
1370572_at 3.99999 3.8639965 3.7956944 3.8824291 3.962125 3.9662547 3.8927479 3.7275295 3.8378892 3.9923446 3.8551598 3.8217602
1370573_at 8.74416 9.186781 9.020489 8.8123 9.223922 8.896699 9.176351 9.513256 9.050395 9.111701 8.671976 8.943496
1370574_a_at 6.3760076 6.213088 6.292308 6.3554835 6.010645 6.379721 6.0153313 6.567915 6.4710827 6.399323 6.399703 5.9205036
1370575_a_at 8.194988 8.134853 8.341695 8.006083 8.204472 8.48299 8.330507 8.751917 8.06292 8.20401 8.268253 8.626528
1370576_at 5.565834 5.7343025 5.5975504 5.9692645 5.8622103 5.9003897 5.7270756 5.808773 6.1946783 5.867979 5.6410255 5.626197
1370577_at 6.6818137 6.806304 6.6734195 6.991456 6.6603622 6.68024 6.4021063 6.814205 6.5403676 6.7855773 6.3968577 6.8225513
1370578_at 7.3363304 7.260491 7.008306 6.8725033 6.892808 6.4386406 6.7611504 6.873319 7.2720566 6.964739 6.982197 7.0648932
1370579_at 8.732671 9.007184 8.96796 9.341182 8.804544 8.661896 8.700402 8.844572 8.850718 8.634871 8.908096 8.924583
1370580_a_at 13.340702 13.01098 13.461845 13.690411 13.392598 13.329554 13.507276 13.428625 13.232728 13.625539 13.647025 13.74393
1370581_at 3.9014938 3.8999567 4.020843 3.8919687 3.778414 3.776165 3.8707137 4.0756655 3.8903306 3.9130964 3.797154 3.9824505
1370582_a_at 3.3238866 3.5498629 3.401402 3.3759868 3.404089 3.4776096 3.1163614 3.3959124 3.480235 3.5261552 3.314178 3.5354383
1370583_s_at 6.0818086 6.1611795 6.318521 5.59131 5.5002155 5.828112 5.772831 5.978175 5.1103244 6.159174 5.528758 5.549238
1370584_a_at 5.077345 5.8019505 5.747997 5.321886 5.351707 5.827833 6.155987 5.6122103 5.76612 5.4734626 5.890586 5.4265857
1370585_a_at 6.4092226 6.521127 6.4886427 6.4763856 6.973866 6.8607764 6.4057117 6.77174 6.6146398 7.051635 6.5973444 6.5536494
1370586_a_at 5.749423 5.654376 6.164858 6.156569 5.7202063 5.768276 5.9142747 5.859659 6.171338 5.9771547 6.062053 5.8056493
1370587_at 5.069954 4.7883453 4.9525223 4.651705 5.131691 5.100849 4.9725733 4.959814 4.891117 4.990033 4.946846 5.2360506
1370588_a_at 4.007015 3.9967008 4.0086575 4.261407 3.7785645 4.0852156 3.8291247 4.0404024 3.9868722 4.072982 4.1719728 3.8706357
1370589_at 4.8545637 4.5332804 4.5552163 4.591845 4.771557 5.016926 4.6378136 4.909807 4.1613503 4.618079 4.9618506 4.992548
1370590_at 7.3325286 7.217502 7.3312435 7.4580674 7.4522758 7.3269486 7.174322 7.6644487 7.61857 7.486906 7.442921 7.351779
1370591_at 7.305226 7.2611084 7.1045413 7.3659325 6.989354 6.7609043 7.3391514 7.547459 6.7645454 7.056079 6.868253 6.7820435
1370592_at 7.2095203 6.2774897 6.2952156 5.761815 6.779625 6.53534 6.3753653 7.0647717 6.8771467 7.472452 7.410673 7.24411
1370593_at 13.257043 13.462697 13.208266 13.285836 13.325171 13.163462 13.178346 13.729031 12.944397 13.171103 13.524097 13.4375305
1370594_at 4.70951 4.353025 4.293158 4.833252 4.722276 4.134486 4.5621686 5.1420817 4.4209695 3.9880114 4.5193663 4.368263
1370595_a_at 3.873354 3.7630298 3.861093 3.7011974 3.7613184 4.2539287 3.8250313 3.7375355 3.9296112 3.9372575 3.9103708 3.621637
1370596_a_at 4.342458 3.911579 4.0325375 4.4253044 3.9759655 4.1067305 4.1436024 4.558344 4.1374493 3.8341024 3.8182836 4.1974964
1370597_at 6.080274 5.96815 5.7198277 4.8736076 5.548792 6.157528 5.9437733 6.2030296 5.729356 6.174488 6.169678 5.202614
1370598_a_at 4.365492 4.68337 4.3846374 4.381241 4.478208 4.600728 4.8860483 4.3794622 4.743479 4.8384595 4.5892315 4.379167
1370599_a_at 7.364961 7.4288774 6.7533355 7.0243697 7.497723 7.3282895 7.5923653 7.124075 7.469835 7.099143 6.8035984 6.8477383
1370600_at 5.305107 4.9070783 4.928542 4.8367558 5.188137 5.386444 5.247525 5.6590586 5.141026 5.284419 5.381791 5.2079406
1370601_a_at 4.3323116 4.3280168 4.3228016 4.4458556 4.515346 4.294051 4.48008 4.694007 4.629526 4.5431156 4.443103 4.3565855
1370602_at 4.370899 4.2007475 4.2675295 4.2244806 4.1563463 3.8398898 4.048458 4.461022 4.4574385 4.2594266 4.5511293 4.668676
1370603_a_at 5.465662 5.903264 5.537634 5.8000026 5.532095 5.3771615 5.5314875 6.0801015 5.4597335 5.6402197 5.1971006 5.3267813
1370604_at 3.651981 3.8724072 3.8775067 3.5896153 3.7122076 3.9546795 3.7193172 4.2069683 3.9038396 3.6675968 3.9211173 3.74642
1370605_s_at 6.0814233 6.386652 6.0573254 5.8565354 6.554038 6.305931 5.8227153 6.757744 6.0911245 5.79135 5.995349 5.8016763
1370606_at 6.243363 6.478348 5.848336 5.6326494 5.711254 5.8013234 5.3776817 6.1741505 5.2525783 6.0711756 5.723134 5.8624134
1370607_a_at 4.6657457 4.1264 4.231 4.1671624 4.3894362 4.090255 4.335227 4.277322 4.141666 4.2517157 4.502823 4.368801
1370608_at 3.6396065 3.5817347 3.5229864 3.9859123 3.5927558 3.5460305 3.3974385 4.184062 3.8350751 3.6963248 3.6625643 3.6217961
1370609_a_at 10.4576435 10.348299 10.267561 10.26443 10.340162 10.256554 10.164824 10.150165 10.225554 10.372856 10.112284 10.4409
1370610_at 4.683948 5.0734043 4.594079 5.0351377 4.763577 4.8968186 4.983041 4.6211834 4.487841 4.654 4.679342 5.2134495
1370611_at 5.905754 5.8616095 6.055981 6.3499656 5.7997007 5.894132 5.9653487 6.5764027 6.129352 5.9739265 6.2819366 6.078581
1370612_at 5.724717 5.54241 5.7642074 6.128578 5.782076 5.4623117 5.8105936 5.941983 5.8893895 5.8664837 5.7017727 5.820631
1370613_s_at 12.612885 12.500045 12.533766 12.424295 12.397383 12.232136 12.1385765 12.847093 12.393282 12.975055 13.068186 13.094684
1370614_s_at 5.3351784 5.3662205 5.757627 5.355216 5.383965 5.012181 5.3357587 5.7229667 5.314807 5.5541887 5.4042053 5.426903
1370615_at 4.989827 4.869406 4.8521795 5.2186213 4.8751435 4.578597 4.8731523 5.264926 4.755897 5.261702 5.5822473 5.371459
1370616_at 4.808502 5.194496 4.943901 5.016747 4.7641187 4.408501 4.5222626 5.3250394 4.780843 4.484913 4.858595 4.586037
1370617_at 4.567865 4.5676417 4.5829706 4.9000273 4.749241 4.5955987 4.7380843 4.900232 4.6111927 4.4761333 4.7023053 4.720788
1370618_at 7.3827295 7.1812434 7.382918 7.0698013 7.4317527 7.243069 7.405727 7.6886573 7.6541805 7.2522664 7.4104223 7.041991
1370619_at 5.201696 5.133655 5.25727 5.3749123 4.9578047 4.8481727 5.0945396 5.0448084 5.23199 4.996952 5.402732 5.3612356
1370620_at 4.786573 4.619051 5.2794313 4.608146 4.8928504 4.620618 4.654489 4.4319983 4.6700354 4.447582 4.8537254 4.3139143
1370621_at 4.9306364 4.896619 5.129604 5.062563 5.0166683 5.2074823 4.955512 5.576889 4.802109 4.837649 5.4151783 4.9305267
1370622_at 4.3411617 4.514462 4.4805264 4.3835473 4.088675 4.451824 4.6220083 4.455525 4.416109 4.6757407 4.2099833 4.608427
1370623_at 6.592494 6.923527 6.528652 6.1125503 6.7116094 6.711619 6.355664 6.8084106 6.5961447 6.5574393 6.1908665 6.6510415
1370624_at 4.281782 4.220258 4.2867723 4.3037577 4.175342 4.262345 4.300923 4.2706914 4.4209266 4.258847 4.272185 4.016222
1370625_at 4.0446463 4.2325363 3.9871058 4.006721 3.831329 3.8549554 3.8129954 4.589213 4.0523386 4.2377644 3.93343 4.131516
1370626_at 3.617564 3.3885632 3.445335 3.4679804 3.5377653 3.6744423 3.547989 3.3359082 3.3957975 3.640299 3.4830866 3.469556
1370627_at 4.737603 4.412244 5.170092 4.4153247 4.6416283 4.3352017 4.486036 4.8438497 4.4985127 4.623051 4.507829 4.5322857
1370628_at 4.5680556 5.1003823 4.9069934 5.134446 4.676401 4.6299396 4.7416863 5.121385 4.9240355 4.93742 4.608617 4.509347
1370629_at 3.6410522 3.921947 3.8224134 3.8196347 3.9854178 3.9929614 3.833421 3.7623484 4.0733128 3.935812 3.7069364 3.8717937
1370630_a_at 6.123425 5.778508 5.8418784 6.198021 5.88855 5.9559917 5.9966173 6.8773537 5.9182 5.340274 5.867604 5.581322
1370631_at 3.728935 4.012966 3.9330478 4.25674 3.7806103 4.0404387 4.3419743 4.105679 4.084052 4.047964 4.1134768 4.0766296
1370632_at 4.3542724 4.3592405 4.7909784 4.113695 4.3809347 4.5576267 3.9690197 4.3153524 4.134204 4.2786093 4.3575635 4.287052
1370633_at 5.4542236 5.0534854 5.4374228 5.3971405 5.41387 5.6218314 5.5026026 4.9985256 6.0909443 5.3327937 5.5817547 5.246479
1370634_x_at 6.613886 6.567025 6.77055 6.8115516 6.645493 6.5945325 6.467936 6.7955546 6.691335 6.777791 6.9660378 6.6245565
1370635_at 5.160432 4.8694034 4.9819007 4.9757032 5.1255107 4.910488 5.157026 5.0692124 5.1852603 5.0795155 4.807453 5.0288606
1370636_at 4.5864096 4.789296 4.570545 4.6111264 4.624666 4.413019 4.492242 4.8034086 4.5297155 4.518182 4.635479 4.6631546
1370637_at 4.0009403 4.0430613 3.925271 4.1529417 4.030277 3.7896507 4.062644 4.631231 4.049679 4.2326384 4.2175894 4.04786
1370638_at 4.9144316 5.099822 4.7324686 5.1230526 5.0875206 4.7723937 4.932893 5.2847395 5.0357304 4.8600264 5.0442514 4.991581
1370639_at 7.5219755 7.617648 7.589739 7.8480105 7.748214 7.573787 7.7285686 7.711096 7.7039833 7.7315373 7.7582617 7.60796
1370640_a_at 5.624994 4.9902344 5.670857 5.6773877 5.5448093 5.6744895 5.59094 5.6986456 5.5221186 5.663668 5.2804627 5.5125637
1370641_s_at 6.9281197 6.711335 6.9511647 6.854677 6.6678057 6.818967 7.0630646 6.7273765 6.7345986 6.924235 6.8274016 6.871814
1370642_s_at 7.148672 7.037527 6.8508606 6.3758187 6.978179 7.009941 7.039676 6.557323 6.889055 6.678938 6.657296 6.458856
1370643_a_at 5.728007 5.207515 5.4040833 5.640748 5.2872114 5.7460623 5.4274197 5.10618 5.4058743 5.9288874 5.685089 5.2023745
1370644_at 3.5229847 3.6372168 3.7245107 3.7075431 3.7271574 3.638092 3.484602 3.834217 3.830789 3.7720883 3.5371888 3.558611
1370645_at 4.163886 4.2375803 4.382775 4.6218224 4.338768 4.198799 4.2963676 4.3975983 4.171604 4.3093176 4.005803 4.3689747
[truncated: 3,479,778 more chars]
