# Supplementary material for: Transcriptomic point of departure determination: a comparison of distribution-based and gene set-based approaches
Source: Front Genet. 2024 May 9;15:1374791. doi: 10.3389/fgene.2024.1374791 (PMC11112360; doi:10.3389/fgene.2024.1374791)
Supplement: Supplementary file 6 [file DataSheet1.zip › Data Sheet 1/caffeine_29day_Rat_Liver_rma.txt]

ProbesetID V2 V3 V4 V5 V6 V7 V8 V9 V10 V11 V12 V13
Dose 0 0 0 10 10 10 30 30 30 100 100 100
1367452_at 10.216024 10.221632 10.281971 10.2518015 10.210715 10.2698965 10.410344 10.3123 10.267019 10.274586 10.310447 10.196805
1367453_at 10.008422 10.013963 9.977654 10.037233 10.137993 10.05851 10.072262 10.125866 9.954768 9.963563 10.023882 10.112841
1367454_at 10.014026 9.92551 9.96092 10.013875 10.125996 10.031904 10.006661 9.922593 10.064513 10.070609 9.941773 10.084935
1367455_at 11.5034 11.453103 11.564339 11.608616 11.55257 11.470802 11.510522 11.579128 11.588071 11.584517 11.451774 11.613759
1367456_at 11.830212 11.844731 11.7817 11.849929 11.795723 11.875193 11.860666 11.9816065 11.854833 11.953254 11.91149 11.941018
1367457_at 9.299726 9.232967 9.233184 9.141463 9.193898 9.198873 9.232659 9.120919 9.207916 9.211052 9.188456 9.126109
1367458_at 8.307517 8.264499 8.271579 8.351518 8.266891 8.272048 8.416326 8.353607 8.315472 8.257876 8.340921 8.210775
1367459_at 11.896414 11.993188 12.018092 12.015887 12.002039 12.126943 12.0152445 12.037813 11.971919 12.01076 12.011278 11.965856
1367460_at 11.565016 11.523321 11.436724 11.533144 11.542954 11.541175 11.592601 11.495589 11.645391 11.522877 11.576229 11.446464
1367461_at 10.152683 10.3851185 10.31718 10.322436 10.196332 10.219775 10.404151 10.351008 10.491125 10.462878 10.458735 10.399113
1367462_at 10.453192 10.282251 10.642369 10.411657 10.702548 10.562984 10.373806 10.802906 10.464229 10.232455 10.348841 10.352437
1367463_at 11.280063 11.14335 11.035307 11.326767 11.039824 11.050187 11.111022 11.214537 10.893336 11.226317 11.379928 11.484696
1367464_at 9.57791 9.507482 9.425853 9.515193 9.406139 9.614503 9.706706 9.434832 9.712991 9.766977 9.679948 9.625013
1367465_at 10.34664 10.1175375 10.156183 10.257265 10.250708 10.272951 10.179992 10.09897 10.231796 10.097096 10.284262 10.066145
1367466_at 10.152658 10.158492 10.162875 10.108274 10.308578 10.109963 9.999005 10.312449 10.30154 10.228393 10.027002 10.260574
1367467_at 11.5553 11.606344 11.480705 11.582047 11.480132 11.511171 11.333295 11.447529 11.362066 11.394435 11.522961 11.468007
1367468_at 9.88346 10.014766 10.055489 9.952193 9.79633 10.0255575 9.923139 9.563063 10.068753 9.876814 10.113337 9.840169
1367469_at 11.930914 11.893794 11.935564 11.981832 11.756256 11.929967 11.981946 11.823297 11.95468 11.958618 11.776897 11.878654
1367470_at 10.018325 10.226634 10.167706 10.202495 10.139553 10.194006 10.199632 10.092028 10.165058 10.011739 10.197071 10.183613
1367471_at 9.128118 9.148987 9.071284 9.119961 9.015523 9.184511 9.206598 9.056287 9.101286 9.108699 9.2859 9.097186
1367472_at 10.224916 10.224969 10.248348 10.142169 10.31122 10.117861 10.156196 10.415927 10.118067 10.178111 10.06343 10.184651
1367473_at 9.884209 9.8084345 9.890922 9.89188 9.795412 9.95613 10.032988 9.995339 10.018622 10.076574 10.038419 9.970406
1367474_at 9.536692 9.6450405 9.6951475 9.533737 9.479284 9.734694 9.590995 9.434129 9.658907 9.656832 9.587221 9.569339
1367475_at 10.685304 10.637764 10.661018 10.703254 10.665868 10.665143 10.737786 10.742286 10.662781 10.6716385 10.696528 10.62388
1367476_at 11.217128 11.130057 11.029323 11.0513 10.996242 11.188638 10.99524 10.912714 11.047654 11.079795 10.893227 10.915031
1367477_at 9.941916 10.014139 9.793921 9.7735615 9.840478 9.959032 9.8125725 9.922831 9.790107 9.962458 9.81326 9.7922325
1367478_at 7.859716 7.914618 7.863794 7.8670583 7.904428 7.7952824 7.940275 7.9890323 8.005323 7.8432517 8.018192 7.8822055
1367479_at 11.140941 11.239733 11.1451645 11.280706 11.185709 11.135593 11.128644 11.17149 11.068333 11.017406 11.16422 11.161572
1367480_at 9.473364 9.512455 9.439944 9.555285 9.338724 9.438065 9.535662 9.460631 9.648351 9.647567 9.533409 9.426663
1367481_at 9.37731 9.324407 9.322378 9.35808 9.312118 9.3663225 9.490256 9.233864 9.311958 9.41694 9.382051 9.293554
1367482_at 9.596061 9.507455 9.538259 9.507855 9.722029 9.680067 9.665437 9.341626 9.583529 9.691489 9.824386 9.828771
1367483_at 8.877363 8.910103 8.799216 8.939367 8.752356 8.736231 8.747034 8.621706 8.929777 8.971853 8.867897 8.905727
1367484_at 9.416508 9.388456 9.490778 9.148117 9.251292 9.524561 9.658333 9.07322 9.432448 9.522462 9.548547 9.399536
1367485_at 10.096232 10.134134 10.181585 10.347961 10.209609 10.181119 10.322802 10.156574 10.190265 10.30693 10.21765 10.213282
1367486_at 9.759281 9.674744 9.788474 9.756726 9.890093 9.69577 9.806937 9.740867 9.647958 9.856262 9.780564 9.590168
1367487_at 7.283206 7.6317253 7.578109 7.4000297 7.5140533 7.3239126 7.4012346 7.6249037 7.447839 7.449937 7.570621 7.59503
1367488_at 8.184424 8.167147 8.187744 7.999096 8.264435 8.022945 8.385266 8.366387 8.544165 8.180118 8.087402 8.076118
1367489_at 6.3365602 6.579299 6.6633115 6.524727 6.794996 6.7161307 6.386 6.647725 6.706365 6.555636 6.6704965 6.8146033
1367490_at 7.3072596 7.3448534 7.0595684 7.2161813 7.149455 7.2283835 7.326187 7.1578264 7.3368616 7.237487 7.417636 7.645541
1367491_at 9.366849 9.43268 9.313253 9.202893 9.134915 9.320464 9.579918 9.264516 9.493434 9.522437 9.371445 9.381345
1367492_at 9.099313 9.191368 9.054304 9.185334 9.025492 9.076541 9.0554085 9.046425 9.073312 9.12105 9.130993 9.048316
1367493_at 9.475376 9.564429 9.47598 9.51285 9.347012 9.46237 9.63478 9.644146 9.474347 9.510631 9.607965 9.496688
1367494_at 9.908289 9.985835 9.837398 9.9223585 9.846122 9.756301 9.855715 9.735922 9.904158 9.989037 10.078877 9.883123
1367495_at 7.5064325 7.5688925 7.3903904 7.6946535 7.279628 7.5642343 7.723372 7.300704 7.622768 7.786105 7.689682 7.487687
1367496_at 11.45624 11.348865 11.350295 11.302397 11.442255 11.514652 11.353388 11.29662 11.389157 11.457615 11.202373 11.318241
1367497_at 8.8669815 8.841698 8.818655 8.863272 8.925975 8.829882 8.826137 8.912295 8.76349 8.7504425 8.716603 8.67431
1367498_at 8.84749 8.851635 8.877594 9.09388 8.835509 8.87998 8.96832 8.721962 8.945705 8.688916 8.939422 8.864637
1367499_at 8.320971 8.159704 8.400101 8.223938 8.202972 8.2434635 8.244875 8.196436 8.400995 8.210957 8.475599 8.284317
1367500_at 10.302591 10.137454 10.153303 10.21482 10.208123 10.328258 10.224237 9.955031 10.201188 10.34856 10.269247 10.133507
1367501_at 8.662471 8.750287 8.531683 8.611306 8.463178 8.701172 8.711812 8.708639 8.824528 8.666733 8.705453 8.792926
1367502_at 8.6234865 8.554095 8.318 8.452851 8.367178 8.484095 8.350115 8.371045 8.488255 8.450935 8.539516 8.346783
1367503_at 11.013527 11.180564 10.986679 11.02757 11.128522 10.892521 11.10648 11.097178 11.056278 10.956649 11.062837 10.986375
1367504_at 8.0213375 8.065092 7.85436 8.004034 7.9050946 8.267872 8.317692 7.864012 8.276667 8.219891 8.245441 8.099873
1367505_at 8.239937 8.382854 8.365592 8.367447 7.915062 8.271442 8.475629 8.24775 8.273597 8.272261 8.185376 8.30386
1367506_at 9.867662 10.017865 9.890532 10.017692 9.823265 9.7490015 9.74038 9.940208 9.804922 9.839381 9.833304 9.791054
1367507_at 7.3609986 7.308878 7.328478 7.4328637 7.191681 7.1732497 7.535503 6.994916 7.392972 7.1935563 7.5427575 7.5084305
1367508_at 8.814471 9.080586 8.82576 8.705975 8.81522 8.852421 8.833474 8.816138 8.829 8.736961 8.801058 8.710529
1367509_at 9.76769 9.718378 9.544808 9.632037 9.556054 9.557158 9.67378 9.378193 9.549814 9.62248 9.635376 9.559945
1367510_at 10.018556 9.922879 9.805236 9.882866 9.84589 9.885948 9.97437 9.758103 9.910497 9.916345 9.84444 9.761075
1367511_at 8.516019 8.61751 8.598506 8.59642 8.599173 8.642316 8.613083 8.57289 8.521236 8.665667 8.560091 8.411093
1367512_at 11.026833 11.082218 10.979706 11.082613 10.971462 10.984648 11.0416565 10.925508 11.13939 11.020249 11.109993 10.97528
1367513_at 8.321947 7.7358313 8.191347 8.154531 8.177055 8.3708725 8.329045 8.27681 7.918026 8.138105 7.953174 7.767958
1367514_at 8.045895 8.111771 7.738224 7.9736314 7.9944544 7.9593563 8.002076 7.8822765 7.8779707 7.9653277 8.12994 7.8938828
1367515_at 7.970886 7.8320017 7.617992 7.445036 7.5113416 7.8010616 8.178961 7.557142 8.077822 8.165525 8.122388 7.862168
1367516_at 9.092558 9.131246 9.033814 9.258521 9.069181 9.033041 9.241814 9.000683 9.046963 9.256489 9.230291 9.140807
1367517_at 7.9282475 7.896065 7.9028826 7.5010843 7.96655 7.989828 7.795298 7.914925 8.067441 7.945301 7.570446 8.026634
1367518_at 8.7821045 8.772601 8.83509 8.721434 8.877588 8.785343 8.752194 8.8075285 8.859688 8.7835655 8.847276 8.814131
1367519_at 8.591492 8.567748 8.718409 8.63085 8.683375 8.558074 8.593866 8.614303 8.535437 8.536337 8.604671 8.606627
1367520_at 10.060037 10.048212 9.919584 9.977854 9.945119 9.886665 9.904703 9.950631 9.930775 9.952296 9.85426 9.794319
1367521_at 6.8569255 6.994569 6.7785296 6.778983 6.768155 6.7545204 7.11372 6.846418 7.0365434 7.2395177 7.3193936 7.371706
1367522_at 9.321389 9.240001 9.119628 9.334872 9.147054 9.46835 9.418028 9.233807 9.397429 9.225814 9.458024 9.314677
1367523_at 8.457388 8.467085 8.523148 8.709436 8.398241 8.53974 8.594937 8.422277 8.568124 8.584003 8.74754 8.584161
1367524_at 7.299007 7.4984064 7.465051 7.6792455 7.434702 7.7132134 7.605939 7.5569468 7.3342853 7.422623 7.5136604 7.773969
1367525_at 9.187378 9.103927 9.1664505 9.15191 9.271753 9.215677 9.230295 9.254865 9.138928 9.331322 9.131063 9.286467
1367526_at 9.004255 9.088774 8.86627 8.991427 9.055775 8.84615 9.010392 9.00922 9.031618 9.096304 9.077232 9.099025
1367527_at 8.610299 8.385143 8.449434 8.356294 8.495697 8.493988 8.50218 8.480632 8.386389 8.610541 8.324392 8.4559965
1367528_at 8.922017 8.96178 8.925483 9.063918 9.256582 9.109779 8.930171 9.002479 8.916803 8.9554 8.781479 9.160843
1367529_at 9.262912 9.1415825 9.181635 9.13167 9.113436 9.413009 9.246852 9.256403 9.327501 9.217348 9.3515215 9.112632
1367530_at 7.573576 7.5748787 7.5746317 7.2753325 7.55459 7.5959406 7.2819943 7.5418863 7.471949 7.5122247 7.4011927 7.441547
1367531_at 10.583402 10.561456 10.616216 10.62471 10.603656 10.652332 10.809035 10.665366 10.624697 10.755543 10.724032 10.680278
1367532_at 11.271378 11.241432 11.368548 11.211371 11.321899 11.274378 11.2899275 11.319426 11.348774 11.443026 11.4192705 11.352545
1367533_at 8.684181 8.719506 8.698344 8.584305 8.743585 8.628691 8.736615 8.647932 8.604943 8.760172 8.603486 8.575119
1367534_at 7.6509466 7.512765 7.515477 7.608368 7.7233806 7.2457685 7.380806 7.6125684 7.5046515 7.65383 7.3362284 7.6704903
1367535_at 8.79932 8.7673235 8.741862 8.879522 8.923891 8.752546 8.814063 8.85493 8.731765 8.801469 8.94965 8.916357
1367536_at 7.684911 7.748962 7.6831536 7.772948 7.563784 7.5511527 7.7774267 7.671756 7.834872 7.82761 7.8606234 7.8044763
1367537_at 7.9790072 8.008508 8.117185 7.803039 7.9443665 7.9699025 8.141581 7.727897 8.162858 8.264627 8.103855 7.9982715
1367538_at 7.310116 7.1081295 7.4948287 6.9065323 7.2548537 7.241439 6.927268 7.1512375 7.3147497 7.323617 7.0213017 7.2144547
1367539_at 8.752807 8.683235 8.578871 8.519079 8.650674 8.628531 8.615134 8.22211 8.816202 8.560693 8.639069 8.362439
1367540_at 7.8660593 7.741242 8.042777 7.740535 7.8158245 7.6224284 7.914375 7.6679525 8.242565 8.019196 8.062176 8.159674
1367541_at 8.072708 7.7333636 7.861327 7.725978 7.739057 7.6493816 7.84797 7.5773044 8.103329 7.9250126 7.677664 7.9789314
1367542_at 8.329722 8.27334 8.250141 8.30859 8.229921 8.215879 8.52693 8.266225 8.444927 8.24073 8.430206 8.504646
1367543_at 8.581674 8.540194 8.459667 8.754217 8.581368 8.657031 8.606129 8.717967 8.845867 8.457119 8.605754 8.560624
1367544_at 7.2486534 7.1855245 7.1957464 6.9399924 7.236455 7.2014256 7.2276335 6.946495 7.357298 7.592951 7.245019 7.2782674
1367545_at 7.5372715 7.577962 7.4557424 7.366965 7.465317 7.261121 7.302921 7.181829 7.3731527 7.48058 7.4380364 7.410441
1367546_at 10.218468 10.497993 10.592014 10.219193 10.174208 10.43556 10.503955 10.516923 10.466454 10.418079 10.638679 10.183107
1367547_at 8.099014 8.203489 8.29911 8.133167 8.055243 8.158218 8.1392765 7.9249682 8.106804 8.01147 7.9096904 8.07205
1367548_at 8.592944 8.549391 8.452269 8.42272 8.6341095 8.535988 8.896448 8.597249 8.593388 8.554196 8.695574 8.380287
1367549_a_at 10.712607 10.820253 10.920892 10.74085 10.887048 10.758698 10.675671 10.938648 10.890473 10.8167095 10.767993 10.785141
1367550_a_at 8.756001 8.693178 8.3699045 8.486438 8.576467 8.875871 8.724585 8.296162 8.744904 8.901539 8.928989 8.634004
1367551_a_at 9.357665 9.158252 9.189804 9.165709 9.239894 9.28594 9.279788 8.796356 9.418148 9.42629 9.367593 9.271021
1367552_at 4.180346 4.3320055 4.327443 4.3191543 4.5572915 4.3757586 4.3723 4.283946 4.3248672 4.355192 4.4782677 4.310462
1367553_x_at 11.719402 12.042388 11.901052 11.846773 12.3218155 12.035008 12.157379 12.21779 12.132053 11.786601 12.146847 12.208787
1367554_at 4.033167 4.120077 3.9943492 4.079223 4.1404347 3.8824947 4.023733 4.0485525 4.080559 3.8692508 4.0117903 3.873681
1367555_at 14.733719 14.73272 14.73272 14.718243 14.68323 14.72809 14.747564 14.707607 14.747418 14.743664 14.728721 14.717045
1367556_s_at 14.570192 14.588124 14.56383 14.543697 14.591468 14.570192 14.567668 14.559159 14.582297 14.573405 14.54803 14.582297
1367557_s_at 13.124618 13.034968 13.06438 13.112108 13.077027 12.97207 12.990334 13.181489 13.024586 13.07578 13.064016 13.012756
1367558_x_at 3.2183945 3.3299687 3.2759886 3.1047041 3.2395222 3.0526445 3.253246 3.0915234 3.0580912 3.1110327 3.1516256 3.2717752
1367559_at 13.063083 13.0078745 12.959775 12.915369 12.845999 12.9540205 13.145334 12.792771 13.066142 13.116997 12.965048 12.966386
1367560_at 12.17444 12.34405 12.16491 12.136279 12.173084 12.1832285 12.189997 12.087627 12.169991 12.202677 12.406024 12.307571
1367561_at 12.560228 12.55302 12.57852 12.530821 12.538948 12.590567 12.581749 12.622954 12.561848 12.577603 12.658911 12.610175
1367562_at 9.088639 8.809101 8.847382 8.819199 8.870084 9.058356 9.069095 8.708763 8.896673 9.00031 8.662553 8.529387
1367563_at 8.823832 8.823594 8.821874 8.888401 8.7453575 8.920064 9.02655 8.6208315 8.816192 8.864319 8.776326 8.645108
1367564_at 5.6239243 5.976697 5.7396727 6.1506343 6.029225 5.8830037 5.7359242 6.182579 5.6332617 5.802264 5.9525623 5.813286
1367565_a_at 13.874143 13.861263 13.871131 13.825031 13.860071 13.867998 13.804862 13.874568 13.836347 13.8599415 13.8960905 13.868035
1367566_at 4.0683527 3.9936266 4.0701447 4.3372602 4.2378845 4.123888 4.013467 4.431779 3.9695632 4.102316 3.9434507 3.8702037
1367567_at 11.976679 12.129474 11.993446 11.9478035 12.029913 12.030327 12.0185175 12.1193495 12.009163 12.044729 12.137853 12.104332
1367568_a_at 9.246578 8.957174 8.968192 8.769826 9.24686 9.019486 9.00278 9.095495 9.12278 9.451872 8.925803 8.950052
1367569_at 11.687745 11.925644 11.626394 11.553733 11.572609 11.692304 11.751311 11.703316 11.56592 11.6204195 11.779393 11.582422
1367570_at 6.813074 6.7912626 6.774095 6.8829837 6.980464 6.9449553 7.1587405 6.63121 7.0248785 6.7539616 6.879526 6.9891844
1367571_a_at 5.200239 5.0656567 5.1731043 5.312505 5.296237 5.3720713 4.705434 5.4930687 5.152377 5.322381 5.252043 5.368581
1367572_at 4.995783 5.1176763 5.148288 5.0718 5.0753565 4.996133 4.848551 5.3116946 4.8793635 4.910577 4.9536004 4.9331937
1367573_at 12.371739 12.398997 12.324772 12.314342 12.383139 12.264402 12.367516 12.307016 12.352366 12.351089 12.344716 12.397474
1367574_at 8.600016 8.6151 8.945873 8.351022 8.578432 8.907553 8.738804 8.5903015 8.493577 8.801845 8.554785 8.156998
1367575_at 11.692079 11.530554 11.39284 11.67001 11.573301 11.432742 11.596302 11.881979 11.405421 11.383453 11.438228 11.498432
1367576_at 13.710849 13.716966 13.700188 13.813665 13.696697 13.60727 13.756479 13.716501 13.656485 13.755953 13.60727 13.750717
1367577_at 7.4635653 7.6173277 7.522918 6.9302945 7.1476173 7.7133756 7.6318216 6.8434825 7.2474265 7.3495636 6.7792883 6.9391775
1367578_at 10.353211 10.367825 10.359698 10.438731 10.470326 10.305503 10.422447 10.374233 10.412499 10.38207 10.455486 10.399784
1367579_a_at 11.236433 11.315176 11.158535 11.074827 11.097065 11.460475 11.4413185 11.529283 11.295471 11.151133 11.253909 11.217062
1367580_at 11.415927 11.607649 11.310454 11.363303 11.402008 11.3509445 11.374328 11.337975 11.378114 11.446077 11.523956 11.4707
1367581_a_at 5.6226034 6.0572205 5.7370605 6.056673 6.3227277 5.7524056 6.2474523 5.9623976 6.165794 5.7110186 5.687248 5.9080877
1367582_at 11.696424 11.8128605 11.637109 11.658514 11.754817 11.677774 11.774227 11.576875 11.72298 11.731535 11.777676 11.736376
1367583_at 13.417952 13.35665 13.37569 13.336508 13.342759 13.4029255 13.488066 13.301725 13.419752 13.363677 13.465076 13.394899
1367584_at 8.163057 8.281181 8.118137 8.115871 8.402017 8.142079 8.249538 8.233899 7.8592324 8.089472 7.972579 7.7745037
1367585_a_at 11.094767 11.080219 11.262798 11.0516205 11.540623 11.08826 10.986696 11.084706 11.181708 11.226668 11.107638 11.155221
1367586_at 13.006392 12.768688 12.844367 13.037328 12.980717 12.851686 12.855984 13.06789 12.997083 12.647638 12.57785 12.447299
1367587_at 3.5771937 3.4846988 3.4497225 3.4441059 3.5410976 3.4445958 3.51711 3.5804367 3.3305633 3.2972376 3.615724 3.6749465
1367588_a_at 11.608757 11.699188 11.541566 11.470527 11.410718 11.642496 11.66484 11.362339 11.6188 11.693941 11.619827 11.518217
1367589_at 9.499547 9.614242 9.60267 9.483821 9.55141 9.478471 9.516224 9.67297 9.632549 9.650057 9.751675 9.591226
1367590_at 10.982441 10.982043 10.900967 11.010106 10.876241 10.905715 11.1766615 11.03356 10.899476 10.954594 10.878974 10.808198
1367591_at 10.209507 10.244987 9.979363 10.236675 10.165827 10.052197 10.06083 10.069414 10.038906 10.01135 10.0048485 10.119227
1367592_at 3.3526673 3.4254742 3.3767455 3.5876362 3.2510285 3.257704 3.22982 3.342619 3.6133974 3.522042 3.3463979 3.3530374
1367593_at 8.36823 8.851305 8.632375 8.511511 8.653553 8.862504 9.370502 8.340376 8.349 9.196888 8.660368 8.769011
1367594_at 9.347628 9.259958 9.255066 9.192907 9.409733 9.28648 9.467701 9.291996 9.21089 9.3057995 9.228268 9.271282
1367595_s_at 13.752292 13.664746 13.7453375 13.6877165 13.7280855 13.718053 13.681094 13.686743 13.672432 13.55952 13.72514 13.5293455
1367596_at 12.413708 12.473019 12.35316 12.338579 12.336987 12.377908 12.338717 12.212217 12.320203 12.388081 12.448175 12.402654
1367597_at 12.05432 12.121559 12.017394 11.906791 11.99102 11.937862 12.042733 12.067283 12.019784 12.002816 12.070988 12.078049
1367598_at 14.159914 14.168176 14.141448 14.188114 14.178823 14.159067 14.199784 14.200357 14.192454 14.1685 14.171716 14.129457
1367599_at 12.226133 12.416184 12.331804 12.391912 12.349993 12.201941 12.174371 12.31179 12.03749 12.100275 12.26774 12.114887
1367600_at 5.353001 5.5863953 5.44336 5.3794074 5.262518 5.443281 5.6532726 5.8273115 5.50802 5.5177784 5.656123 5.7307963
1367601_at 8.981335 8.350172 8.897615 8.750145 8.842609 8.278339 8.345737 8.103006 8.273954 8.236315 8.370161 7.929881
1367602_at 10.025972 9.395114 9.937858 9.942979 10.077513 9.360179 9.37233 9.424155 9.397181 9.335039 9.4367895 9.141623
1367603_at 11.539084 11.578598 11.5672865 11.487272 11.672348 11.425477 11.491139 11.510523 11.374216 11.382579 11.471571 11.431393
1367604_at 11.090874 11.240667 11.191887 11.205531 11.206643 11.381936 11.243495 11.155486 11.023879 10.975805 11.09861 11.056416
1367605_at 11.087399 11.022312 11.084577 11.131195 11.101757 11.156911 11.235378 11.189582 10.987146 11.097454 11.019596 10.863894
1367606_at 12.274539 12.401005 12.27434 12.275986 12.333467 12.240586 12.318662 12.359211 12.28527 12.35171 12.344417 12.359115
1367607_at 12.729198 12.718454 12.703546 12.66899 12.665665 12.615304 12.705731 12.562317 12.732898 12.6300125 12.732916 12.623876
1367608_at 5.0883904 4.984479 5.1616077 5.462347 5.15265 4.8844376 4.9032726 5.0840273 5.160448 5.0903635 5.0620785 4.9979343
1367609_at 11.753571 11.792022 11.724526 11.87026 11.779704 11.4415455 12.041992 11.6568575 11.711144 11.113821 11.16697 12.109165
1367610_at 12.467649 12.574484 12.4639635 12.517192 12.558814 12.468053 12.500335 12.503633 12.483241 12.4941025 12.52181 12.486151
1367611_at 5.033865 5.481322 5.0515485 5.6774526 5.44993 5.3900785 5.075054 5.42932 5.07362 5.1953497 5.107018 5.2007194
1367612_at 14.154793 14.0534 14.0572 14.127832 14.043887 14.074897 14.128221 14.053146 14.074897 14.107985 14.063866 14.047162
1367613_at 12.95761 12.985031 12.985276 12.956988 13.003455 12.982756 13.066213 13.015046 12.91841 12.978877 12.926713 12.93055
1367614_at 7.733567 7.7367153 7.355321 6.820717 7.4702845 7.3380365 7.673894 7.436511 7.499283 7.5133724 7.070205 7.103057
1367615_at 4.0710845 4.0969543 4.2918854 4.555664 4.3784313 4.3057666 4.2152834 4.3820457 4.293917 4.0996675 4.220595 4.537575
1367616_at 4.4068527 4.3998394 4.3908186 4.436822 4.5898495 4.46297 4.367073 4.3249245 4.371293 4.3974056 4.4771595 4.344055
1367617_at 9.605556 9.69141 9.72011 9.748797 9.663826 9.6358 9.92286 9.939887 9.727114 9.836768 9.993379 9.816233
1367618_a_at 11.206252 11.286387 10.739372 11.1167755 11.149604 11.167239 11.270311 11.217362 11.172932 10.826131 11.226205 11.195027
1367619_at 13.0837755 12.977158 12.876209 12.932777 12.795563 12.972299 13.007519 12.903716 12.991448 12.892649 13.029528 13.045177
1367620_at 12.838772 12.803225 12.791526 12.779376 12.798576 12.752946 12.784055 12.900648 12.680564 12.698122 12.696307 12.645388
1367621_at 8.604718 8.864855 8.608835 8.471466 8.485714 8.660664 8.527128 8.415439 8.630203 8.646469 8.672704 8.606266
1367622_at 12.478197 12.477657 12.37509 12.503694 12.397366 12.340811 12.382931 12.50118 12.433627 12.3777275 12.432443 12.372574
1367623_at 12.212747 12.245078 12.213022 12.125435 12.254533 12.225477 12.230358 12.143265 12.1153 12.136547 12.143119 12.185226
1367624_at 10.524645 10.902131 11.15405 11.084894 10.631025 10.805418 11.072956 10.956009 10.757208 10.701175 11.020672 10.825955
1367625_at 13.197116 13.287982 13.248221 13.210615 13.318762 13.215191 13.317525 13.244944 13.334348 13.289332 13.365604 13.295104
1367626_at 4.644717 4.904601 4.84659 5.2032595 5.22058 4.912497 4.7697344 4.9519615 4.740902 4.9329724 5.281469 4.993612
1367627_at 8.592839 8.126152 8.290088 8.224907 7.920923 8.558794 8.753465 7.822619 8.500125 8.091406 8.131932 7.9159536
1367628_at 6.6245146 6.67675 6.7080126 5.847818 6.4851484 6.053641 6.812696 6.2250605 6.321381 6.626493 6.4914317 6.030005
1367629_at 12.347 12.372238 12.256887 12.335182 12.272729 12.191218 12.18605 12.370434 12.294643 12.27521 12.428585 12.3194065
1367630_at 12.383206 12.4491825 12.328998 12.309848 12.374653 12.308139 12.300279 12.206117 12.212898 12.33513 12.329002 12.325018
1367631_at 6.1400695 6.128641 6.0408835 5.984609 5.192562 6.5863376 6.5477343 5.765126 7.6522317 5.876522 6.312935 6.1052003
1367632_at 10.883511 10.622656 10.294404 10.54207 10.454551 10.105682 10.707934 10.157271 10.511792 11.60674 10.77895 10.539001
1367633_at 10.295588 10.114535 9.756569 9.930944 9.96875 9.488363 10.177754 9.98393 9.902464 10.994783 10.315936 10.0736475
1367634_at 12.404829 12.444604 12.3918 12.360739 12.424019 12.333276 12.386932 12.346944 12.3149605 12.36334 12.425536 12.410487
1367635_at 12.956274 12.915399 12.769099 12.942683 12.867263 12.906037 12.952854 12.830821 12.830189 12.795855 12.942962 12.836313
1367636_at 7.8648567 7.8745894 7.8916473 7.647893 8.080242 7.9285707 7.7096686 7.992936 8.050169 7.91344 7.852668 8.040619
1367637_a_at 11.174729 11.038275 11.054031 11.08531 10.94101 11.170731 11.273038 11.000387 11.208178 11.25463 11.233279 11.179294
1367638_at 9.613163 9.695799 9.741736 9.627692 9.675862 9.499171 9.689584 9.698811 9.6541195 9.555619 9.721969 9.713472
1367639_a_at 12.568231 12.611065 12.547502 12.417441 12.427124 12.495195 12.719541 12.445914 12.577841 12.609321 12.594902 12.587202
1367640_at 12.457342 12.649006 12.398825 12.346607 12.497214 12.430968 12.448405 12.425298 12.452205 12.488999 12.576283 12.501985
1367641_at 13.51325 13.623615 13.536391 13.621162 13.567058 13.516677 13.55853 13.608218 13.541856 13.44605 13.548696 13.50203
1367642_at 11.003002 11.107987 10.930628 11.018388 11.029881 10.868651 10.921941 10.955879 10.947196 10.765134 10.964597 10.830057
1367643_at 11.675685 11.763396 11.651946 11.7396345 11.708456 11.764805 11.897596 11.877953 11.708759 11.701994 11.797263 11.540683
1367644_at 7.5530224 7.3323474 7.5313134 7.345232 7.5379086 7.483303 7.5887876 7.5609436 7.852431 7.6720443 7.2529106 7.6622634
1367645_at 12.766762 12.942933 12.727888 12.717825 12.81151 12.731761 12.797555 12.760651 12.781558 12.771792 12.870337 12.805626
1367646_at 12.430198 12.350172 12.455335 12.496379 12.367275 12.391322 12.463516 12.478894 12.33788 12.291174 12.310731 12.495492
1367647_at 14.21689 14.16329 14.201769 14.138504 14.160399 14.226446 14.155857 14.139778 14.213456 14.211892 14.242554 14.204475
1367648_at 6.2724104 6.5026374 6.2411394 6.3621936 5.787549 6.114314 6.316994 6.473392 6.457502 6.398176 7.51576 6.528162
1367649_at 6.1548085 6.1487703 6.560616 6.283993 6.279182 6.123037 5.9054418 6.1792607 6.1384387 6.3239865 6.142117 5.791514
1367650_at 6.487633 6.4050007 6.527605 6.703618 6.495126 6.4614644 6.9621053 6.4575944 6.750548 6.6116204 6.8349257 6.6586123
1367651_at 10.346517 10.320263 10.278294 10.340554 10.304984 10.226232 10.502902 10.594756 10.444143 10.261198 10.519147 10.273955
1367652_at 9.380842 9.357953 9.442401 9.327023 9.505608 9.769153 9.82766 9.35526 9.460938 9.6239395 9.220353 9.610131
1367653_a_at 12.379842 12.369992 12.315452 12.461827 12.333224 12.318251 12.201856 12.326359 12.139043 12.175348 12.231476 12.25449
1367654_at 8.456219 8.736938 8.809918 8.431333 8.671674 8.911726 8.914802 8.565391 8.858466 8.741604 8.218538 8.653726
1367655_at 8.200503 8.017057 8.05535 7.816659 7.981952 8.143678 8.189228 7.9963264 8.01767 7.9970226 8.187887 7.5663843
1367656_at 10.906551 10.949168 10.791266 10.787324 10.905705 10.934335 10.886009 10.876209 10.862711 10.888534 10.84576 10.834457
1367657_at 12.543643 12.246048 12.43991 12.299952 12.4765 12.457342 12.4365015 12.366627 12.376578 12.52831 11.9870825 12.019218
1367658_at 6.5047965 6.17908 6.494406 6.521803 6.6676564 6.595016 6.4846835 6.2510653 6.485672 6.831641 6.1000466 6.5248933
1367659_s_at 10.831464 10.950324 11.088033 10.997111 10.831514 10.937727 10.893718 11.401958 11.294608 10.8793335 10.980113 10.930084
1367660_at 6.3918576 6.48692 6.217001 6.0166416 6.1415243 6.2025104 6.361801 6.3131185 6.0758686 6.4449334 6.14803 6.1056185
1367661_at 7.2525263 7.168586 6.9636455 6.6816173 7.270112 7.087341 7.3698244 6.9572988 6.881865 7.297784 7.211977 7.1679025
1367662_at 12.512326 12.643116 12.671824 12.5962305 12.622202 12.583954 12.516062 12.554114 12.589932 12.615677 12.627571 12.605057
1367663_at 11.655477 11.744284 11.808 11.827588 11.73244 11.828428 11.873039 11.726839 11.617119 11.785737 11.886195 11.571958
1367664_at 4.050207 4.0540013 4.345241 4.260714 4.389425 4.0401664 4.3244295 4.5412774 4.62191 4.1393204 4.494023 4.182005
1367665_at 4.49859 4.4342685 4.5112486 4.3191543 4.541648 4.3991356 4.270297 4.777619 4.4902325 4.2199044 4.521969 4.358937
1367666_at 9.507654 9.496019 9.478483 9.3096485 9.28828 9.590492 9.565719 9.4609375 9.80338 9.581459 9.495256 9.325688
1367667_at 11.698596 12.047979 12.244882 12.060402 11.881238 11.762147 12.141758 12.181937 12.318959 12.390214 12.50336 12.349294
1367668_a_at 7.06161 6.65057 7.069742 6.891566 6.729331 7.309369 7.1303716 6.8344345 6.774819 7.1160355 6.5033584 6.356643
1367669_a_at 10.08057 10.079278 9.914833 9.859361 9.931892 10.044789 10.178658 9.96693 10.250729 10.173667 10.221675 10.109766
1367670_at 10.883269 10.724032 10.806201 10.874963 10.77349 10.666124 10.672932 10.736494 10.5233135 10.743838 10.7641735 10.669006
1367671_at 9.409712 9.418727 9.118116 9.431237 9.043748 9.374094 9.864952 9.378859 9.383995 9.446904 9.37278 9.304185
1367672_at 11.889545 11.850013 11.940235 11.931056 11.923265 11.892205 11.871914 12.015623 11.933286 11.928502 11.908012 11.831899
1367673_at 11.016708 11.0946045 11.002028 10.9371 10.931433 10.860114 10.7771 10.767402 10.6662655 10.840604 10.914003 10.99879
1367674_at 9.344962 9.473204 9.417375 9.333122 9.408985 9.306414 9.623085 9.425049 9.625022 9.648391 9.654035 9.282487
1367675_at 9.094307 9.167126 9.062176 9.193517 9.048945 9.087728 9.134498 9.044192 9.064733 9.037914 9.106474 8.792753
1367676_at 8.425394 7.7018085 7.203603 6.780028 7.592956 7.6814766 8.143541 7.330001 7.709068 7.7156253 6.9685154 6.849505
1367677_at 11.563869 11.563124 11.7210865 11.728663 11.592163 11.842123 11.661029 11.547869 11.760973 11.687422 11.731522 11.565265
1367678_at 11.224086 11.411578 11.142773 11.323624 11.443549 11.007203 11.123859 11.268975 11.304548 10.956926 11.193604 11.090615
1367679_at 10.309537 10.465911 9.987712 9.901094 10.428199 10.32026 9.826641 10.470406 9.731565 10.431498 10.166383 10.138154
1367680_at 12.233869 12.242067 12.173485 12.266569 12.287016 12.20017 12.15783 12.326191 12.171628 12.083935 11.907766 12.192005
1367681_at 10.077208 10.070056 9.950309 10.058751 10.047214 10.04193 10.283401 10.016201 10.165076 9.811249 9.961462 9.897108
1367682_at 6.4839745 6.5636754 6.6444893 6.827584 6.7048903 6.6888847 6.5483418 6.8423834 6.367668 6.518875 6.4436088 6.729791
1367683_at 10.231047 9.90654 9.941843 10.129036 9.740444 10.316179 10.320658 9.993188 10.076982 10.109288 9.989206 10.029051
1367684_at 4.098183 4.027875 3.8333402 4.622991 3.9827936 4.1668506 3.8357193 4.5420384 4.2547016 3.808608 4.3133883 3.9895573
1367685_at 12.161324 12.204943 12.146071 12.024138 12.223724 12.143333 12.134232 12.096155 12.137766 12.184007 12.145152 12.101224
1367686_at 11.924889 11.941962 11.965357 11.965024 11.801243 12.198381 11.983026 11.916455 12.140854 11.932295 11.911664 11.897994
1367687_a_at 8.634214 8.719506 8.532633 8.471001 8.447571 8.526999 8.757747 8.464713 8.492457 8.573354 8.463447 8.556575
1367688_at 8.33478 8.407569 8.351732 8.236013 8.353799 8.358974 8.402333 8.274054 8.383335 8.3188 8.341546 8.356174
1367689_a_at 7.9352183 8.136499 7.5142465 7.691912 7.7700686 7.299678 8.296084 7.4941688 7.4124036 8.78668 8.473602 7.7139807
1367690_at 11.511721 11.627901 11.362881 11.460734 11.521346 11.63536 11.622752 11.471554 11.584422 11.447515 11.668842 11.618763
1367691_at 10.889529 11.355909 11.302843 11.392914 11.648966 11.13213 11.69989 11.712535 11.634391 11.357169 11.718919 11.698114
1367692_at 3.584095 3.676506 3.8537586 3.8779008 3.678979 3.8248832 3.632511 3.9509995 3.530199 3.65146 3.8242834 3.9663506
1367693_at 10.010185 9.916316 9.980664 9.8976 9.982322 10.085403 10.2583275 10.220107 10.157368 10.022177 9.975454 9.853717
1367694_at 11.202092 11.208698 11.067745 11.025955 11.170733 10.995321 11.009137 11.1856 11.1515 10.987992 11.029515 10.829427
1367695_at 12.317333 12.240357 12.355699 12.300922 12.313838 12.318878 12.173823 12.133986 12.088151 12.145506 12.277898 12.28325
1367696_at 8.306845 8.176503 8.288036 8.061215 8.271283 8.143356 8.442074 8.187599 7.9996476 8.337451 8.309753 7.7965736
1367697_at 9.963911 10.324257 10.3021345 10.202876 9.992048 10.206825 10.613634 10.229801 10.485845 10.042955 10.5036 10.509473
1367698_a_at 9.298766 9.093371 9.230529 9.13471 9.211366 9.286613 9.19445 8.90891 8.986237 9.197808 9.045823 9.072947
1367699_at 6.6823177 6.711671 6.9506464 6.873905 6.774325 6.651507 6.929242 6.713743 6.834659 6.8615665 6.6911693 6.67305
1367700_at 4.1523676 4.103982 4.076622 4.0888853 4.0791197 4.1806726 4.1892996 4.3067474 4.0593104 4.04212 3.842187 4.434538
1367701_at 6.6533856 6.8613133 7.042133 7.0447707 6.753803 6.915073 6.983381 6.694638 6.9657245 7.020119 7.160208 6.938743
1367702_at 12.593592 12.532219 12.580249 12.434014 12.56745 12.4027 12.467316 12.545127 12.650047 12.169305 12.347233 12.310613
1367703_at 3.8405674 3.8783977 3.8545127 3.877015 4.1107984 3.7874258 3.7196805 4.1227503 3.9668372 3.7718792 3.9429586 4.001915
1367704_at 8.712328 8.787865 8.760459 8.673654 8.5615225 8.802278 8.649558 8.903887 8.796944 8.931395 8.397724 8.824775
1367705_at 8.949554 8.737026 8.670869 8.440571 8.674255 8.593746 8.718069 8.573726 8.579365 8.899511 8.376825 8.610548
1367706_at 11.025233 10.930421 10.837995 10.895634 10.9412775 10.846745 10.919943 10.896933 10.823561 10.970683 10.838489 10.859681
1367707_at 9.966698 9.542104 9.592395 10.06938 10.118205 9.255591 9.261285 10.052376 9.4770355 9.201445 9.13989 8.904376
1367708_a_at 11.329065 10.860544 11.056585 11.317856 11.37252 10.691544 10.551277 11.363995 11.035439 10.796513 10.591507 10.3829
1367709_at 9.144971 9.786812 9.46814 9.792805 10.409073 9.96424 10.122801 9.864605 10.023436 10.895205 10.440874 9.643727
1367710_at 10.385329 10.372406 10.387933 10.54773 10.284399 10.434534 10.511892 10.4959345 10.233356 10.442398 10.442615 10.094955
1367711_at 11.067412 11.312252 11.234807 11.180399 11.02884 11.181023 11.269779 11.180981 11.284447 11.323776 11.332963 11.21975
1367712_at 6.5417957 6.512041 6.446231 6.397638 6.145797 6.459292 7.017623 6.6863117 6.5213614 6.6969104 6.8716106 6.565401
1367713_at 9.226919 9.488011 9.252022 9.085094 8.863132 9.186318 9.535768 8.875171 9.414276 9.498579 9.53117 9.0892935
1367714_at 7.2834916 7.3501534 7.2613993 7.311898 7.2726364 7.4382195 7.4913235 7.412611 7.4985943 7.487653 7.527014 7.529225
1367715_at 10.40309 10.573267 10.367969 10.358332 10.349242 10.33317 10.57825 10.446567 10.551982 10.5171 10.520836 10.484527
1367716_at 8.397083 8.377068 8.482262 8.296827 8.460163 8.638277 8.355312 8.16128 8.427912 8.3896675 8.327041 8.522053
1367717_at 12.682919 12.816245 12.71187 12.694209 12.725374 12.681077 12.67225 12.658146 12.638424 12.743088 12.849181 12.69715
1367718_at 8.562198 8.342178 8.3031 8.253431 8.324094 8.506073 8.570913 8.396034 8.458957 8.339165 8.263095 8.308048
1367719_at 9.822363 9.780916 9.916877 9.748202 10.036964 9.920671 9.926259 9.723268 9.9104595 10.015435 9.639771 9.912704
1367720_at 11.379326 11.346916 11.293791 11.192122 11.287316 11.313754 11.375756 11.181277 11.296815 11.349665 11.465848 11.284682
1367721_at 10.856113 10.871217 11.204363 11.117907 11.136917 11.345646 11.222195 11.28445 11.826084 11.382112 11.336631 11.595023
1367722_at 7.0895624 7.066175 6.993166 6.9005237 7.021027 6.8512645 7.021996 7.2819614 6.816315 7.0213923 7.2659616 6.903651
1367723_a_at 7.958198 7.9134355 7.9495225 7.9065714 8.057806 8.024212 8.199057 7.706341 8.091532 8.025381 7.9704328 7.9402614
1367724_a_at 10.22412 10.270631 10.172155 10.218589 10.181178 10.223523 10.256959 10.317081 10.324411 10.318502 10.311057 10.340663
1367725_at 7.0767426 7.48733 7.378736 7.272389 7.2611837 7.377585 7.7461267 7.8056374 8.818397 8.19936 8.225088 9.192284
1367726_at 6.575811 6.4701557 6.707574 6.858383 6.862544 6.6756682 6.6160645 6.52219 6.3302307 6.6519217 6.7190156 6.5022697
1367727_at 8.032541 8.055289 8.113794 8.090246 7.995542 7.965759 7.9269657 8.098492 8.2428055 8.016349 8.134535 8.121809
1367728_at 7.9059734 7.9694138 7.688861 7.837697 7.7813983 7.6968694 7.9098067 7.7584443 7.939196 7.9127326 7.7040386 7.6904244
1367729_at 12.625593 12.12764 12.590076 12.639839 12.172021 12.327718 12.008588 12.246445 11.956241 12.224665 11.500736 11.611719
1367730_at 9.833143 9.871484 9.644747 9.815997 9.629374 9.871466 9.9157715 9.674729 10.001763 9.860644 9.73404 9.804836
1367731_at 8.609746 8.37461 8.502654 8.467311 8.370089 8.563659 8.605714 8.436003 8.463418 8.253132 8.490489 8.504177
1367732_at 9.069578 8.962024 8.987528 8.894166 8.661131 9.13748 9.145029 8.862267 8.991165 8.99544 9.017697 9.084331
1367733_at 7.4500685 7.4905324 6.8290906 7.6352854 6.972055 7.8570204 7.1269155 6.453767 6.7771883 7.7521687 7.548326 8.517995
1367734_at 7.9609656 8.166405 7.9678636 8.179353 8.052166 7.8773875 8.098639 7.9461617 7.9403377 8.009157 8.082264 8.036432
1367735_at 11.994644 11.971803 11.942955 11.902373 11.916435 11.911313 11.907371 11.966314 12.112439 11.862866 11.810768 11.652835
1367736_at 9.566736 9.830986 9.882135 9.721729 9.509574 9.68965 9.986455 9.648811 9.709068 9.467821 9.663531 9.685834
1367737_at 10.800439 10.794406 10.813852 10.768815 10.751115 10.643468 10.880396 10.873297 10.860579 10.794776 10.87966 10.8645315
1367738_at 7.0025454 6.961695 7.0698237 7.1060505 7.0069723 6.964855 6.9365087 7.4403996 7.0514646 6.926621 7.1729703 7.13032
1367739_at 4.246888 4.1953564 4.3447423 4.680194 4.502985 4.45532 4.214997 4.2512355 4.3070593 4.1706443 4.4773173 4.272749
1367740_at 6.3487067 6.561057 6.782716 6.174664 6.635592 6.554929 6.650521 6.3638067 6.2734857 6.4402475 6.535408 6.245387
1367741_at 9.682349 9.732871 9.703419 10.309476 9.837013 9.6135845 10.596694 10.706833 11.256601 10.751785 11.105583 10.88492
1367742_at 5.6757765 5.4905605 5.7369137 5.365919 5.594491 5.6082277 5.272848 5.218216 5.2588186 5.1517496 5.336298 5.1870365
1367743_at 7.2329183 7.0147333 7.0849066 7.1781907 6.8261714 7.513684 7.2199597 7.1411576 7.502218 7.482385 7.0890017 7.1175475
1367744_at 6.002194 6.2365828 6.200478 6.7419233 6.038328 6.1145887 6.5813413 6.5417604 6.3979707 6.238031 6.6257987 6.250094
1367745_at 8.671661 8.460802 8.559692 8.7213335 8.608206 8.468208 8.411238 8.431169 8.667195 8.573354 8.7366495 8.177956
1367746_a_at 8.672194 8.623613 8.522834 8.487555 8.548311 8.374244 8.581091 8.6523075 8.443338 8.541441 8.493437 8.50336
1367747_at 8.372084 8.35375 8.375114 8.45302 8.570999 8.38903 8.402828 8.208298 8.316971 8.408581 8.2373085 8.512766
1367748_at 9.651237 9.694656 9.6049 9.749622 9.76647 9.823225 9.577536 9.5173645 9.39883 9.412827 9.616339 9.476965
1367749_at 3.617748 3.5674427 3.3452063 3.532811 3.4459274 3.287541 4.0526342 3.7317593 3.2300694 3.7478933 3.626846 3.3162117
1367750_at 9.24681 9.251851 9.065703 9.289498 9.095421 9.249674 9.258257 9.321045 9.205286 9.2339115 8.9201355 9.247773
1367751_at 8.086493 7.7481275 7.816883 7.9308443 8.011684 7.945511 7.887296 7.9714108 7.6994443 8.137651 8.1280985 8.039605
1367752_at 8.934429 8.933772 8.893343 8.889081 8.821565 8.653514 8.722743 8.577408 8.857947 8.665682 8.711095 8.6775055
1367753_at 7.951652 7.8288984 7.7853565 7.397948 7.618554 7.9374595 7.990839 7.5432744 8.1055 7.9981565 7.9425435 8.059091
1367754_s_at 10.756137 10.663497 10.975279 10.8714 10.743306 10.682297 10.943913 10.909942 10.831644 11.0381565 11.164241 10.954547
1367755_at 13.627036 13.431655 13.52805 13.643207 13.58981 13.626665 13.534602 13.578366 13.49982 13.582584 13.506004 13.533934
1367756_at 9.769711 9.913897 9.690996 9.570079 9.68988 9.4740095 9.612707 9.524605 9.5797205 9.412546 9.445562 9.210311
1367757_at 12.318848 12.375077 12.378593 12.348175 12.308457 12.303853 12.298538 12.357211 12.331716 12.356052 12.368826 12.283987
1367758_at 8.314505 8.252914 8.554722 8.387317 8.40245 8.406454 7.8851914 7.962648 8.445772 8.506624 7.954944 8.395316
1367759_at 9.245809 9.241636 9.451093 8.930638 9.433407 8.792662 8.970117 8.392046 8.849386 8.455197 8.62969 8.64926
1367760_at 8.596598 8.59158 8.633259 8.546765 8.477146 8.584769 8.612053 8.520994 8.697712 8.738072 8.588497 8.647995
1367761_at 7.9167604 7.908582 7.767379 7.877117 7.6874485 7.6807685 7.8526754 7.7126856 7.7874365 8.075275 7.796773 7.8275075
1367762_at 5.192773 5.048234 5.267361 5.3246164 4.947056 5.155816 4.9180927 5.1584797 4.930412 5.030121 5.15168 5.530463
1367763_at 11.354632 11.526919 11.189363 11.556547 11.576438 11.47324 11.482785 11.47421 11.57316 11.269056 11.140246 11.357667
1367764_at 8.419006 8.17756 8.074317 8.306361 8.094347 8.415163 8.424897 7.986866 8.295125 8.477076 8.151587 8.258764
1367765_at 9.198677 9.905496 10.402831 10.445147 9.77722 9.1620245 10.566461 9.753014 9.853188 10.187316 10.382966 10.533293
1367766_at 10.933246 10.84897 10.751435 10.768325 10.665704 10.793085 10.875566 10.791108 10.883155 10.837581 11.05964 10.878988
1367767_at 10.404315 10.546887 10.303169 10.405399 10.4297695 10.241261 10.394369 10.492826 10.487425 10.318835 10.471811 10.419424
1367768_at 5.140235 5.130942 5.2477164 5.265957 4.969158 5.2590795 5.1539483 5.1150017 5.230346 5.133338 5.1276984 5.1017694
1367769_at 8.650179 8.729616 8.614578 8.70262 8.466455 8.355658 8.83473 8.66259 8.65502 8.553666 8.686037 8.494488
1367770_at 10.130529 10.173733 9.80694 10.180273 10.07268 10.200211 10.245581 10.207627 10.201129 10.24896 10.168632 10.225291
1367771_at 9.268343 9.49328 9.452042 9.391156 9.398329 10.286476 9.928236 9.710202 10.762302 10.273323 9.516476 9.862721
1367772_at 8.130114 8.029191 7.8295135 8.055278 7.9470887 7.9515667 8.172408 7.776949 7.940429 8.173674 8.064212 7.912422
1367773_at 10.673059 10.500934 10.62257 10.654799 10.833385 10.585864 10.638042 10.657848 10.875791 10.603066 10.689993 10.68135
1367774_at 13.31282 13.198173 13.140442 13.221401 13.107306 13.2285385 13.313943 13.044641 13.299691 13.284562 13.244381 13.320021
1367775_at 12.631033 12.076041 12.603655 12.299266 12.431568 12.304846 12.341805 11.797231 12.080915 12.621767 12.371963 12.510731
1367776_at 7.1845675 6.4933114 5.165741 5.62514 6.4467196 6.524703 7.176316 6.761149 6.635976 6.484531 5.6340446 5.5841036
1367777_at 11.410811 11.478097 11.4623785 11.166677 11.269843 11.194302 11.125547 11.462255 11.628292 11.439546 11.477833 11.397018
1367778_at 9.385036 9.402279 9.358307 9.400962 9.416834 9.594055 9.406363 9.401817 9.63553 9.66815 9.563454 9.64892
1367779_at 6.6522 6.7425184 6.7270637 6.805798 6.6950603 6.844274 6.9789624 6.761149 6.8155546 6.8095207 6.6822977 6.8704247
1367780_at 7.530311 7.0571423 6.904991 6.86367 7.1629124 7.0689263 7.5330143 7.4230843 7.3990884 7.1583004 6.593472 6.457693
1367781_at 3.7992642 3.6796117 3.9001215 3.929673 3.8612757 3.6831174 3.6690361 3.9125247 3.4986672 3.6924636 3.8231637 3.862537
1367782_at 4.175701 4.53187 4.5611563 4.380168 4.3965387 4.412363 4.3345175 4.672986 4.2682104 4.4679813 4.4835024 4.3235965
1367783_at 11.893473 11.938324 11.871889 11.9798565 11.905444 11.981273 12.044208 11.906119 11.865398 12.029221 12.092675 12.036314
1367784_a_at 12.713551 12.818533 12.737587 12.719595 12.633624 12.893135 12.761129 12.803186 12.6385975 12.544947 12.806632 12.664919
1367785_at 4.5848913 4.525743 4.374138 4.556769 4.805549 4.1840587 4.132146 4.3706155 4.4354124 4.0638614 4.521231 4.4760175
1367786_at 10.287149 10.170528 10.704921 10.390903 10.534177 10.530214 10.576073 10.253642 9.71903 10.369948 10.178817 9.599182
1367787_at 5.463851 5.713711 5.359689 5.7697225 5.3183136 5.6770124 5.7569366 5.9155984 5.347858 5.631608 5.4034734 5.2513185
1367788_at 8.034187 7.900697 7.789947 7.8670583 7.8092594 7.9175224 8.0198965 7.8589077 7.8717833 7.781477 8.064442 7.8174853
1367789_at 7.299863 7.463518 7.5554037 7.6326194 7.4892974 7.672764 7.664003 7.448722 7.6390543 7.5213847 7.5919876 7.2495136
1367790_at 9.924564 10.041696 9.798675 9.84986 9.967933 9.986041 9.92699 9.892621 9.885812 9.891535 9.916998 10.029624
1367791_at 7.2026253 7.370183 7.385548 7.2247167 7.113979 7.417499 7.40932 7.104547 7.38235 7.458662 7.334995 7.4022236
1367792_at 4.2581162 4.3794985 4.445555 4.073389 4.4238124 4.5365887 4.238866 4.563515 4.1537275 4.4549804 4.43551 4.323986
1367793_at 13.216755 13.24461 13.135296 13.1723175 13.053628 13.062136 13.154749 13.108055 12.985811 13.123284 13.111414 13.127725
1367794_at 5.956374 5.9953804 6.0342927 5.957554 5.888169 6.5873556 5.1737247 6.229672 5.2662525 6.0448146 6.1952143 5.1284227
1367795_at 7.058243 6.873941 7.3164086 6.998828 6.863129 7.609968 7.4426785 7.3143635 7.9287667 7.318005 7.480113 7.4311194
1367796_at 8.561286 8.652925 8.528031 8.531439 8.365045 8.686993 9.042736 8.388352 8.594032 8.951769 8.765289 8.794098
1367797_at 6.3829536 6.42354 6.6385036 6.305834 6.6323395 6.643456 6.693422 6.5533643 6.474998 6.550798 6.469103 6.38983
1367798_at 12.499568 12.419042 12.429947 12.429037 12.447954 12.585042 12.366837 12.275739 12.303873 12.481264 12.4424925 12.618856
1367799_at 5.5344305 5.592979 5.3273015 5.78595 5.6291585 5.807216 5.6863728 5.5717306 5.6460347 5.7875514 5.529011 5.3750186
1367800_at 6.611842 6.545015 6.781718 6.3264728 6.285756 6.7404656 7.033375 6.5787697 6.5670834 6.4389687 6.496388 6.4927387
1367801_at 9.491478 9.322195 9.585189 9.438022 9.6248 9.506619 9.397319 9.528076 9.2956085 9.46126 9.343315 9.228693
1367802_at 10.018992 9.597974 9.790205 9.605523 9.893353 9.541891 9.120589 8.831542 9.949398 8.785591 8.820587 8.100925
1367803_at 6.1611958 6.46964 6.248335 5.9973164 6.099629 6.2545476 6.492714 6.3615775 6.439145 6.3381324 6.5747013 6.3426137
1367804_at 12.796115 12.891228 12.720378 12.901496 12.697139 12.82357 12.955116 12.824697 12.713297 13.088865 12.915705 12.967866
1367805_at 4.712017 4.8285947 4.8026433 4.98826 5.062924 4.517805 4.6249175 5.203734 4.8264546 4.8557334 4.9871645 5.1383586
1367806_at 5.1531334 5.1227345 5.4053917 5.218315 5.5464 5.18268 5.106968 5.9355707 5.3206806 5.355485 5.079377 5.3791666
1367807_at 9.100524 9.00902 9.088056 8.816124 9.155177 8.996847 9.071828 9.183359 9.06323 8.989444 8.848839 8.880899
1367808_at 10.519719 10.494454 10.566566 10.52498 10.391322 10.599026 10.449503 10.470861 10.45448 10.517871 10.601566 10.275523
1367809_at 4.710415 4.9411755 4.97056 5.090213 4.930587 4.7671394 4.8672814 5.494296 4.7087946 4.8112326 5.054135 4.870882
1367810_at 6.0780396 6.381144 6.206307 6.164202 6.3888874 6.095634 6.327336 6.362525 6.1497307 6.252916 6.4170313 6.4621367
1367811_at 5.3918724 5.477151 5.496457 5.465994 5.791135 5.2231326 5.7120557 5.720945 5.132942 5.6261926 5.7315817 5.5079823
1367812_at 7.628335 7.533018 7.5331388 7.538437 7.873003 7.62399 7.438923 8.117162 7.9727144 7.7783117 7.7280726 7.634557
1367813_at 8.6857395 8.458664 8.632536 8.358625 8.80475 8.3147335 8.864474 8.340719 8.536438 8.226827 8.501312 8.135722
1367814_at 9.022381 9.159203 9.044369 8.918184 8.982565 8.83828 9.3956785 8.80592 8.860569 9.29325 8.742667 8.844196
1367815_at 8.787824 8.744552 8.569113 8.636758 8.448429 8.814007 8.752823 8.669357 8.789682 8.853421 8.910227 8.879804
1367816_at 5.0068154 5.0940766 5.4119377 5.226578 5.13501 5.095219 5.1386375 5.0357237 5.0182943 5.4580626 5.760558 4.735165
1367817_at 7.341658 7.0956473 7.1608377 7.324927 7.1483674 7.30592 7.6594663 7.2453704 7.2939477 7.478494 7.2776504 7.171927
1367818_at 9.222354 9.184935 9.0288515 9.05614 8.739128 9.035661 8.994329 8.913657 9.29628 9.020705 8.957148 8.906321
1367819_at 12.070354 12.013651 11.860895 11.985028 11.9950905 11.939259 11.859032 11.950004 11.836471 11.847302 11.776917 11.740116
1367820_at 9.57879 9.545915 9.421025 9.418622 9.406181 9.409177 9.236625 9.323898 9.319986 9.432573 9.299644 9.274523
1367821_a_at 3.790632 3.7461681 3.9379416 4.014604 4.0711327 3.8699126 3.6422853 4.293881 3.9349947 3.573621 3.7652347 3.705011
1367822_at 5.435199 5.6545525 5.5798273 5.5831075 5.872061 5.6032004 5.315176 5.5904202 5.4846106 5.41646 5.7348623 5.5266285
1367823_at 5.0312037 5.2944016 5.2371473 5.44759 5.4674287 5.0279436 4.9595633 5.428803 5.1220965 4.9837503 4.994709 5.496964
1367824_at 8.916372 8.90286 8.829278 8.974163 8.801608 8.77315 9.137287 8.90845 9.003089 8.871989 8.95586 8.595216
1367825_at 6.1321936 6.4016895 6.205024 6.474322 6.378915 6.2545905 6.1258774 6.5310097 6.110661 6.1780005 6.218096 6.2126336
1367826_at 10.243761 10.486454 10.441293 10.29179 10.085505 10.0882635 10.461639 9.956253 10.09342 9.883771 9.913955 9.864273
1367827_at 9.917132 9.968845 9.958158 10.061735 9.960182 10.032336 10.251065 10.025084 10.197871 10.070723 10.037242 10.012908
1367828_at 9.831642 9.893562 9.610013 9.987573 9.966906 9.651379 9.698498 10.011463 9.865809 9.532904 9.760325 9.785136
1367829_at 11.623174 11.60318 11.43677 11.563771 11.4621315 11.393238 11.519322 11.4823 11.459228 11.26739 11.544821 11.51484
1367830_a_at 7.804128 7.939784 7.6565905 7.8055534 7.9337068 7.8196893 7.782155 7.8418803 7.711792 7.6859584 7.8988156 7.8869815
1367831_at 9.01633 8.876763 8.953944 8.806787 8.935371 8.945509 9.16685 8.820503 8.713137 8.950521 8.911683 8.764986
1367832_at 11.43323 11.167868 11.157796 11.258132 11.046955 11.290392 11.402649 11.124031 11.163882 11.239034 11.09949 11.160347
1367833_at 9.649237 9.774113 9.804054 9.782496 9.588509 9.708207 9.886527 9.703468 9.946724 9.823465 9.768201 9.796232
1367834_at 7.6924233 7.8545756 7.585378 7.877893 7.3558044 7.8970237 8.0534115 7.801147 7.8796353 8.04583 8.032796 7.9591103
1367835_at 5.4584446 5.6697316 5.322169 5.298953 5.58119 5.29274 5.3459754 5.8123713 5.2322154 5.373753 5.6056857 5.4772916
1367836_at 9.911046 9.199045 9.928615 9.687714 9.653432 9.023415 9.835542 10.197707 10.386531 10.22178 10.4472885 9.976323
1367837_at 10.003118 9.982343 9.94776 9.956205 9.726801 10.055749 10.093048 9.974695 10.062309 10.055906 9.982415 9.957225
1367838_at 12.796552 12.812004 12.852628 12.596403 12.593899 12.522307 12.778895 12.1285095 12.575395 12.599264 12.571473 12.69175
1367839_at 10.533078 10.6340275 10.693551 10.577278 10.367287 10.297517 10.61313 10.471378 10.57184 10.687292 10.99012 10.964225
1367840_at 8.201592 8.282897 8.224255 8.260612 8.1254 8.123326 8.35957 8.253872 8.410327 8.321861 8.42232 8.352883
1367841_a_at 3.5219574 3.688984 3.4248607 3.5186598 3.679641 3.574632 3.7167315 3.5526872 3.5819783 3.512128 3.4595618 3.5604506
1367842_at 6.188475 6.2643027 6.1957107 6.1292806 6.274512 6.0376816 6.042609 6.2258296 6.164134 6.2004924 6.284134 6.5651603
1367843_at 10.9102335 10.720794 10.533234 10.608399 10.630562 10.757578 10.5872135 10.543459 10.851184 10.885461 10.874925 10.992328
1367844_at 8.934939 8.887504 8.806759 8.940802 9.036609 9.0501585 9.058958 8.954209 8.931496 9.100203 9.0549 8.668063
1367845_at 3.6522744 3.653731 3.6150205 3.436925 3.717676 3.6622117 3.5966227 3.5931702 3.6770358 3.4696448 3.5610008 3.860275
1367846_at 6.138188 6.0733232 6.065834 5.702085 6.196209 5.9812183 6.1304784 6.238932 6.0112867 5.969568 6.3294973 6.0837693
1367847_at 8.682461 8.33949 7.9597898 9.033889 8.441192 8.242682 9.099746 8.5771055 9.1321535 8.845766 8.936894 8.42081
1367848_at 7.9545484 7.822678 7.757413 7.6311727 7.6901636 7.7763505 7.7323446 7.3943877 7.9596486 7.783121 7.907287 7.836516
1367849_at 9.575343 9.411197 9.566218 9.54738 9.7759905 9.751559 9.836341 9.349331 9.344438 9.629042 9.21461 9.442388
1367850_at 7.910085 8.292442 8.53395 8.085915 8.029689 8.16456 8.083448 8.059851 7.6265144 8.206563 7.8733444 7.1907296
1367851_at 3.998292 4.0537252 3.9035976 4.193929 4.060154 4.1568108 4.267602 4.0310955 4.5187216 3.8846436 3.889944 4.1468782
1367852_s_at 4.5331326 4.6081066 4.8182817 4.9585547 4.7027807 4.4593244 4.5917907 4.832569 4.5191183 4.65402 4.6644106 5.026901
1367853_at 7.9474463 7.946106 8.0012245 8.07329 8.087719 8.093452 8.169352 8.14524 8.206846 8.088127 7.8816648 7.9746566
1367854_at 11.994708 12.009517 12.025203 12.28574 11.929305 11.669435 11.694718 12.232748 12.312088 11.792648 11.821894 11.442931
1367855_at 9.367557 9.238826 9.6328945 9.164118 9.064885 9.267624 9.360616 8.962877 9.384075 9.22828 9.590223 9.407602
1367856_at 9.290353 9.590965 9.62041 10.098919 10.120731 8.615091 9.377654 9.577267 9.200318 9.236611 9.0403185 9.029268
1367857_at 12.244605 11.878492 12.350202 12.284869 12.361509 12.216528 12.348161 12.316561 12.570273 12.399711 12.44762 12.588094
1367858_at 3.8244834 3.9774382 3.8906014 3.8017077 3.8957884 3.811333 3.912341 3.9200625 3.8355434 4.090134 4.0986624 3.9918473
1367859_at 5.17377 5.207406 5.1316524 5.3886366 5.322118 5.416131 5.374542 5.50011 5.104155 5.533516 5.5213223 5.4935565
1367860_a_at 10.202894 10.364449 10.392983 10.175502 10.137051 10.516937 10.716614 10.277437 10.393874 10.36583 9.782671 10.663246
1367861_at 5.7524114 5.7021174 5.8267736 4.983802 5.6342463 5.5777903 5.48313 6.2195697 5.3324437 5.49995 5.832856 5.6290827
1367862_at 4.1699963 3.785266 4.0118256 3.9847395 3.8749506 4.1360283 3.948505 4.4205976 3.9225562 3.9966168 4.378289 4.2930865
1367863_at 7.8888683 8.019618 7.9763756 7.9924994 7.9832773 7.956917 7.990112 7.9162602 8.057285 8.059896 8.09812 8.049616
1367864_at 5.6787767 6.261481 5.996207 6.3967295 6.084279 5.847755 6.0877666 6.1468306 5.71531 6.286164 6.4734545 6.1345673
1367865_at 7.485931 7.6157503 7.497371 6.927314 7.4321485 7.243685 7.207988 7.257196 7.6407776 7.624706 7.159388 7.396353
1367866_at 5.9860406 6.202023 6.0223308 6.2405534 6.240653 6.1457024 6.161986 6.24271 6.457502 5.7541127 6.032113 5.8159423
1367867_at 9.139641 8.948092 9.019267 9.145017 9.073158 8.875727 9.129979 8.919304 8.79064 8.9269495 8.794875 8.727277
1367868_at 7.879964 7.9168773 7.5737343 8.041512 7.596942 7.9201136 8.049343 7.867046 7.869058 8.025864 8.101194 7.9311595
1367869_at 10.126115 10.171572 10.087529 10.163124 10.134888 10.111636 10.270538 10.140016 10.178658 10.237446 10.036806 10.167099
1367870_at 9.738809 9.582996 9.605169 9.662277 9.655025 9.721887 9.724236 9.531467 9.600374 9.7456665 9.573778 9.569215
1367871_at 13.559942 13.478609 13.528784 13.504799 13.329441 13.518926 13.613325 13.169853 13.345566 13.708849 13.427803 13.633343
1367872_at 8.53754 8.555972 8.535969 8.676072 8.6342535 8.6490345 8.614749 8.686858 8.6685705 8.665326 8.741253 8.672617
1367873_at 9.279999 9.403548 9.427831 9.410152 9.320627 9.434815 9.432345 9.3583145 9.477914 9.461596 9.328532 9.284651
1367874_at 6.596889 6.4065304 6.38529 6.266926 6.51688 6.6015363 6.5599217 6.3365364 6.5075035 6.750215 6.0403514 5.94113
1367875_at 9.100934 9.148767 9.098192 9.108576 9.214233 9.222298 9.211675 9.320697 9.146993 9.114263 9.178329 9.215292
1367876_at 6.6133175 6.2872577 6.527824 6.624127 6.601181 6.8838696 6.951223 6.746896 6.741999 6.780903 6.9038596 6.8803296
1367877_at 8.072096 7.8445773 7.9153438 7.996699 7.809094 7.8919744 7.845592 8.045389 8.06918 8.125259 7.9964886 7.977893
1367878_at 8.582909 8.674007 8.456798 8.636463 8.617977 8.458988 8.684207 8.690451 8.758776 8.565403 9.000427 8.60478
1367879_at 7.4967 7.35181 7.2120304 7.5667605 7.299053 7.2822733 7.576044 6.875442 7.217025 7.3436317 7.242876 7.2846823
1367880_at 5.4998627 5.330371 5.515814 5.6774526 5.4710073 5.468536 5.3110175 5.167184 5.3984184 5.4287558 5.3643484 4.9983788
1367881_at 7.8456492 7.662794 7.7147975 7.4363284 7.700028 7.6878 7.5941534 7.62559 7.818432 7.760844 7.658152 7.556046
1367882_at 6.710541 6.9929523 7.022896 7.060155 7.045142 6.9751415 6.5722113 6.8252325 6.6845713 6.770377 6.8890553 6.935278
1367883_at 6.9498043 7.159906 7.057086 7.145841 6.695635 6.745177 7.29764 6.9767466 7.2223964 7.0345054 6.982851 7.201232
1367884_at 11.092292 11.051065 11.086295 11.319851 11.25638 10.998693 10.982758 11.311111 10.980328 11.121726 11.066429 11.073665
1367885_at 12.01569 11.910563 11.916342 12.011763 11.789134 11.893977 11.929204 11.814765 11.732966 11.79528 11.859556 11.835688
1367886_at 7.6672764 7.654769 7.487392 7.6661725 7.7079644 7.6689525 7.7516336 7.8556743 7.6342936 7.7314606 7.4422903 7.749099
1367887_at 12.827848 12.943171 12.894712 12.936781 12.85559 12.857101 12.804432 12.892501 12.845575 12.831895 12.8928 12.808097
1367888_at 3.9071884 4.169611 3.9138777 3.9266422 4.0980587 3.9277885 3.9579756 4.367086 3.9413793 3.8707802 4.502722 4.2279406
1367889_at 9.0693035 8.943594 8.951429 9.005499 9.304056 9.254395 9.541211 8.857537 9.097492 9.267993 9.06834 8.904318
1367890_at 6.92214 6.7568064 6.9561405 6.714203 6.7911754 6.8584948 6.861788 6.8484325 6.63278 6.9821467 6.4677052 6.5788608
1367891_a_at 5.449518 5.066742 5.1136274 5.1638703 5.097133 5.047373 5.5240464 4.9418592 5.2826834 5.3301015 5.34708 4.9071827
1367892_at 10.605791 10.674453 10.223265 10.525406 10.725101 10.380588 10.507182 10.247117 10.504177 10.534744 10.548117 10.741488
1367893_a_at 7.1421704 7.141733 7.0787272 6.901123 6.8072796 6.982798 7.251757 6.8690815 7.2427583 7.295778 6.9123406 6.881093
1367894_at 11.121049 11.240475 12.347155 12.303286 12.0745735 12.087445 12.204327 12.142576 12.599813 12.435059 11.882549 12.111761
1367895_at 11.25061 11.130495 11.258421 11.187727 11.166258 11.201077 11.248832 11.2565565 11.257315 11.235066 11.350421 11.289794
1367896_at 13.723237 13.656962 13.667695 13.539115 13.560019 13.836132 13.448506 13.502973 13.303071 13.39877 13.129099 13.381765
1367897_at 10.8154745 10.890615 10.6334 10.67169 10.809031 10.586873 10.689257 10.912699 10.923949 10.707451 10.63346 10.739346
1367898_at 9.787395 9.838839 9.686826 9.830001 9.979216 9.721406 9.949775 9.93462 9.978008 9.805209 9.8103285 9.845803
1367899_at 7.1922617 7.554402 7.602607 6.942053 7.529329 7.4224944 7.655942 7.119012 7.376641 7.3912406 7.6558456 7.3526454
1367900_at 8.717373 8.711689 8.3991785 9.044747 8.503088 8.312929 8.421625 8.42865 8.298665 8.499948 8.434244 8.496732
1367901_at 8.966276 8.87438 9.017282 8.827019 8.949958 8.855456 9.023897 8.8867035 9.042495 8.964973 8.887493 8.966728
1367902_at 7.6062045 7.468179 7.439904 7.6447177 7.5467567 7.6481 7.943618 7.2074275 7.486079 7.487146 7.644892 7.410988
1367903_at 9.288038 9.673433 9.372834 9.421934 9.460273 9.385927 9.6587 9.202129 9.412799 9.457712 9.463409 9.640007
1367904_at 6.6742554 6.8051167 6.3938746 6.252057 5.5274644 5.589864 6.4822655 6.5737553 6.34627 5.99133 7.1338105 6.916851
1367905_at 10.856831 10.871405 10.868086 10.387674 10.756895 10.650977 10.4266205 10.538948 10.451716 10.696496 10.353173 10.743269
1367906_at 10.100742 9.797529 9.761212 9.574264 9.729162 9.8642435 9.642048 9.798538 9.913252 9.735775 9.743636 9.711586
1367907_a_at 8.786469 8.972845 8.888449 8.804369 8.98163 8.96806 9.118738 9.046123 9.002589 8.993455 9.039866 8.938913
1367908_at 11.819183 11.756588 11.775229 11.838043 11.769081 11.815139 11.701413 11.570054 11.601094 11.707774 11.746724 11.674076
1367909_at 11.844836 11.81194 11.865073 11.895189 11.978925 11.962148 11.909672 11.831174 11.763767 11.917972 11.883292 11.909545
1367910_at 7.4193187 7.6702003 7.380966 7.5330396 7.531846 7.4740796 7.8098392 7.340801 7.5506954 7.6171184 7.705285 7.766219
1367911_at 8.009249 7.644595 7.5456743 7.7568035 7.6259575 7.923042 7.735507 7.6037903 7.8516483 8.013527 7.740546 7.8686557
1367912_at 6.683942 6.154243 5.9235234 5.947729 6.2849126 6.569625 6.3653 5.849737 6.2223735 6.6832085 6.297399 6.5022697
1367913_at 6.8265615 6.829097 6.495742 6.689046 6.5214424 6.675434 7.1632204 6.8066115 6.501075 6.5974793 6.5998526 6.542374
1367914_at 6.6685853 6.7660756 6.970138 6.8790145 6.633996 6.223484 6.751982 6.888428 6.7301784 6.611855 6.9065204 6.698407
1367915_at 8.826807 8.613354 8.561715 8.790832 8.774085 8.709705 8.959257 8.807302 8.815618 8.889364 8.9504 8.821321
1367916_at 5.7018332 5.978541 5.794142 5.7250824 5.4897285 5.8043904 5.5962167 5.831336 5.3315115 5.6595726 5.692047 5.4994893
1367917_at 13.541912 13.469365 13.467726 13.495667 13.412935 13.49402 13.539656 13.439532 13.382034 13.560381 13.426937 13.522019
1367918_at 5.029253 5.0524673 5.1372323 4.6361113 5.5513506 4.9234295 5.1406455 5.3865023 4.664502 4.9623523 4.711488 4.9866457
1367919_at 5.7128778 6.124758 5.6414685 5.379561 5.7230034 5.5632825 5.804594 5.674621 5.6757236 5.5673075 5.6063023 5.647305
1367920_at 5.0711665 5.4047112 6.2346654 5.6345425 5.0876956 5.823357 6.0344954 5.3849955 5.601638 5.142259 4.517344 4.633592
1367921_at 7.5601068 7.548317 7.6594353 7.5827155 7.4000254 7.4720564 7.7791324 7.5332885 7.6250443 7.6439924 7.86397 7.5922513
1367922_at 7.8597236 7.783532 7.9533978 7.671814 7.796622 7.6490912 7.885889 7.516995 7.859036 7.9148054 7.84843 7.333699
1367923_at 5.315457 5.277315 5.4698577 4.99057 5.6494455 5.3879743 5.335643 5.518399 5.1151967 5.554607 5.488878 5.0229416
1367924_at 7.3277583 7.310915 7.264821 7.4718947 7.2486806 7.364003 7.2204537 7.4314637 7.2456923 7.328917 7.2822065 7.267797
1367925_at 8.0466 7.9687653 8.12697 7.817431 8.001032 7.9297123 8.028614 8.054468 7.9340053 8.072081 8.060526 7.7738843
1367926_at 8.488986 8.527244 8.449342 8.333737 8.386727 8.424679 8.573914 8.354305 8.416674 8.381233 8.376476 8.352099
1367927_at 10.550204 10.685014 10.478164 10.609971 10.608858 10.536967 10.621691 10.690241 10.581377 10.559804 10.655426 10.650154
1367928_at 3.9726222 3.7465436 3.758827 3.5062134 3.678979 3.853537 3.9470108 3.8910463 3.7424674 3.8710191 3.7240453 3.7482204
1367929_at 10.094391 10.046553 9.9322815 10.250841 10.062948 10.090216 10.160416 10.051348 10.234053 10.1720295 10.104025 10.089371
1367930_at 3.7472878 3.4718754 3.8653355 3.7488942 3.7905147 3.9728901 3.9995391 3.668691 3.6147974 3.479876 3.8590062 3.6931999
1367931_a_at 9.372212 9.447212 9.324795 9.258844 9.284551 9.459645 9.631316 9.523524 9.419836 9.6013365 9.698662 9.45554
1367932_at 11.848405 12.090011 12.390998 11.847022 11.890002 11.923902 11.600747 12.141333 12.456121 12.552486 12.680718 12.550105
1367933_at 7.6309886 8.027756 7.899288 7.4200864 7.674696 7.8809805 8.538315 7.8017797 8.462263 8.60847 8.684992 8.621431
1367934_at 5.8288527 5.773162 5.7429934 5.484704 5.5811167 5.689116 5.791114 5.6699085 5.756073 5.8073792 5.818605 5.7082443
1367935_at 8.817115 8.884079 8.672164 8.733449 8.6591835 8.636781 8.962833 8.69421 8.847948 8.885111 8.845987 8.862636
1367936_at 7.4391756 7.369832 7.491959 7.316552 7.416966 7.391624 7.5330143 7.1884203 7.249132 7.464435 7.070039 7.1960244
1367937_at 7.6916394 8.152267 8.779385 8.333582 8.267352 8.241219 8.235249 8.557372 8.5609665 8.098648 8.930567 7.8100405
1367938_at 10.880661 11.174182 10.701297 10.715706 10.70085 10.934514 10.798434 10.780093 10.913324 10.925201 11.019935 11.156642
1367939_at 10.887839 11.018308 11.058713 11.064106 10.865412 11.233172 11.437185 10.984961 11.001889 11.235214 10.605928 11.104408
1367940_at 6.407518 6.5697803 6.3290577 5.649006 6.2178135 6.0229874 6.535231 5.716218 6.052623 6.058727 5.9141717 5.954105
1367941_at 8.960329 9.06485 8.9925995 8.919742 8.929467 8.931328 9.153378 8.874777 9.064593 9.027359 9.139953 9.098675
1367942_at 7.9510193 7.90918 7.5068135 7.858115 7.4789987 7.881218 7.710176 7.598653 7.300409 7.3798575 7.498871 7.3583126
1367943_at 7.9453454 7.7587357 7.792184 7.7732973 7.6896667 7.8675027 8.038008 7.568846 7.747983 7.8727736 8.010515 8.078081
1367944_at 5.402763 5.5353575 5.5460815 5.548786 5.6790223 5.280344 5.701538 5.471969 5.3688035 5.5403466 5.485997 5.5045624
1367945_at 11.529728 11.345971 11.404906 11.4273405 11.37426 11.474757 11.387907 11.19445 11.207179 11.164322 11.611117 11.1749
1367946_at 9.6933975 9.74503 9.684732 9.627052 9.751073 9.824619 9.973483 9.524239 9.410894 9.353973 8.988273 9.699532
1367947_at 8.619307 8.689425 8.487727 8.561217 8.572244 8.487128 8.773905 8.4778 8.539139 8.638171 8.757374 8.584702
1367948_a_at 10.482579 10.499543 10.508758 10.283724 10.5355 10.46765 10.603243 10.365755 10.501167 10.547699 10.524152 10.589093
1367949_at 5.916691 5.959282 6.219034 6.4443865 6.1076283 5.9417634 5.9127464 6.450977 5.87219 5.957561 6.2403507 6.2040057
1367950_at 7.3628244 7.499395 7.7424927 7.6248736 7.5293927 7.6846294 7.829612 7.774047 7.998512 8.415205 8.005953 8.182138
1367951_at 4.4851046 4.633523 4.555177 4.657406 4.949563 4.5485206 4.369045 4.7641654 4.1308975 4.327311 4.608115 4.662372
1367952_at 6.9729443 6.531312 6.943523 6.7132087 6.7458563 6.793379 6.276722 6.8768406 6.869446 6.816906 6.3027616 6.8228097
1367953_at 4.8007574 5.2735863 4.951583 4.8480515 4.730068 5.027153 5.737594 5.6410694 5.507124 5.256505 4.9638953 4.883614
1367954_at 5.8684173 6.774479 6.650676 6.774193 6.8751364 7.2842894 6.481561 7.412581 7.2035766 6.6017094 7.00221 6.546948
1367955_at 6.27067 6.31008 6.284859 6.749574 6.1347957 6.441236 6.526286 6.2458143 6.2480464 6.3780394 6.6950016 6.458397
1367956_at 5.4043875 5.273979 5.388695 5.20044 5.1835327 5.4661465 5.7002726 5.7041855 5.725352 5.446388 5.036799 5.1122007
1367957_at 9.496628 9.30727 9.621164 8.990141 9.063932 8.395457 8.77167 8.099867 8.104461 9.100366 8.037725 8.447593
1367958_at 9.314539 9.125476 9.30114 9.138585 9.034912 9.033305 9.227327 9.183667 9.398415 9.199681 9.236052 9.043809
1367959_a_at 5.809503 5.985673 5.7665544 6.0501957 6.3094 5.921106 5.863728 5.9533844 5.804321 6.075023 5.9656734 5.9873223
1367960_at 8.084377 8.027142 8.014597 7.9308443 7.9143953 8.313493 8.354744 8.080484 8.724339 8.265635 8.172916 8.324067
1367961_at 4.2677135 4.2281427 4.294448 4.07483 4.237794 4.217552 4.487047 4.188121 4.383128 4.289131 4.2390575 4.271721
1367962_at 4.4546695 4.625926 4.5860925 4.717776 4.538185 4.5975266 4.4925785 4.875449 4.727591 4.3917046 4.789441 4.9868565
1367963_at 7.078229 7.2333913 7.185312 6.749574 7.0268545 6.9296145 7.0479207 7.034565 7.070168 6.9003754 7.229461 6.8282776
1367964_at 4.948346 4.8918056 5.0054846 5.083549 4.690034 4.9953194 4.9216204 5.175022 4.8023024 4.7341833 4.9265275 4.8415074
1367965_at 6.3223596 6.472991 6.2923403 6.308096 6.626803 6.4390035 6.148816 6.336579 6.414758 6.201937 6.5093794 6.5958447
1367966_at 9.881891 9.735868 9.7099 9.708174 9.818348 9.796511 9.798748 9.788734 9.751089 9.80724 9.63132 9.684956
1367967_at 7.0420537 7.0513725 6.7917447 6.973175 7.0052524 7.0523076 6.930017 7.085308 7.216627 7.0481915 7.2958746 7.0769043
1367968_at 3.6128922 3.7072673 3.7147992 3.5216842 3.6623561 3.764324 3.447563 3.850082 3.5040133 3.515077 3.6030073 3.6831615
1367969_at 10.876061 10.91427 10.710727 10.753594 10.971573 10.874497 10.683713 10.683334 10.714854 10.899254 10.751518 10.825545
1367970_at 4.197528 4.1059923 4.0827 4.3101435 4.545925 4.139883 4.2402167 4.669459 4.2678947 4.2786093 4.278414 4.258094
1367971_at 10.392848 10.303413 10.261899 10.313538 10.290533 10.35567 10.458328 10.270122 10.343656 10.329356 10.390125 10.219866
1367972_at 9.914404 10.031086 9.936846 9.940075 9.873562 10.04059 10.092115 9.993208 10.124617 10.151556 10.041891 10.063889
1367973_at 4.265195 4.332467 4.6641026 4.4903684 4.25708 4.3895626 4.376045 4.197193 4.1206355 4.479165 4.730732 4.3510666
1367974_at 8.910924 9.167001 9.285045 9.000875 8.941354 9.20578 9.411545 8.981443 8.809468 9.212259 9.225404 8.56937
1367975_at 5.2855577 5.5725794 5.697073 5.681091 5.4185243 5.9982047 6.393161 6.103446 5.3206806 5.8719726 6.3306646 5.15781
1367976_at 7.346512 7.519757 7.30219 7.030706 7.0409837 7.2395587 7.5281334 7.1995134 7.6428537 7.4925117 7.408131 7.5047555
1367977_at 3.8636363 3.9002297 3.9460697 3.7480574 3.8328912 4.1868625 3.5356636 4.0282803 3.5381966 3.7862892 3.7915206 3.8460047
1367978_at 5.6629777 5.47942 5.6692777 5.925773 5.878502 5.6150193 5.6838756 5.9069057 5.5676465 5.5886817 5.824755 5.5897546
1367979_s_at 11.379307 11.503396 12.018554 11.597242 11.512551 11.54529 11.677265 11.7911825 11.979014 12.079946 12.095437 12.220691
1367980_at 8.327488 8.285864 8.355795 8.508736 8.382708 8.21394 8.492474 8.196957 8.2551365 8.346014 8.144783 8.156473
1367981_at 7.528336 7.4091535 7.557143 7.4486017 7.631612 7.3806477 7.587689 7.399808 7.612752 7.5463963 7.324767 7.4258614
1367982_at 9.963849 11.066944 10.572832 10.597043 10.099973 10.465241 10.208407 10.631116 11.276524 10.8102255 10.3530035 10.604294
1367983_at 5.636672 5.5350275 5.5814676 5.6045737 5.1759424 5.31598 6.030831 5.684908 5.7837462 5.24135 5.6799026 5.521615
1367984_at 6.086829 6.419896 6.044177 6.185307 6.480022 6.359152 6.553317 6.264473 6.4563255 6.2509456 6.1596117 6.152594
1367985_at 6.5659714 7.10947 6.928411 6.357695 7.3108687 6.9409127 7.1798987 6.6710067 7.0366373 6.5662804 6.8159113 6.820002
1367986_at 7.1840124 6.934908 7.4725204 6.9336395 7.098033 7.4489594 7.354738 6.8352532 7.185106 7.6980114 7.184603 6.213993
1367987_at 8.751871 8.699171 8.6988 8.636463 8.749117 8.690901 8.718983 8.760945 8.673921 8.944099 8.858259 8.622833
1367988_at 13.091938 13.12444 12.964602 13.075589 13.056442 13.002276 13.208608 12.886768 12.979708 13.06435 13.0341425 12.989715
1367989_at 4.113949 4.325445 4.2556076 4.1067543 4.456163 4.272316 4.200046 4.6077876 4.2196674 4.110816 3.716577 4.346797
1367990_at 5.143966 5.3886747 5.0274215 5.3800654 4.96753 4.9429755 4.951949 5.239769 5.1110005 4.824086 5.205434 4.9391756
1367991_at 9.042178 9.279217 9.1492405 8.95321 9.019121 9.218946 9.185686 9.143173 9.167872 9.233835 9.2000675 9.141764
1367992_at 4.504484 4.4634275 4.8954973 4.708889 5.0874557 4.6730967 4.330451 4.7546854 4.394232 4.440731 4.573805 4.8896327
1367993_at 7.247287 7.17606 7.1144676 7.0100718 6.970105 7.2822733 7.5160007 6.8636045 7.337015 7.3473163 7.2289453 7.060168
1367994_at 10.748987 10.416491 10.7972145 10.390067 10.507799 10.60618 10.460394 10.415473 10.549635 10.424351 10.626827 10.604214
1367995_at 13.301811 13.0990505 13.152772 13.213105 13.155227 13.303484 13.215572 13.097446 13.26764 13.342693 13.201372 13.214301
1367996_a_at 6.9058957 6.6116004 6.770381 6.625491 6.780293 6.866267 7.053114 6.7123055 6.9195175 6.753216 6.449346 6.842768
1367997_at 8.264455 8.302401 7.980911 7.9589324 8.147101 8.016513 8.246088 8.114032 8.064035 8.025441 8.031019 8.15941
1367998_at 8.581023 8.587902 9.04299 8.114335 5.1325984 8.778874 8.267432 6.3101063 8.102674 8.118313 8.555042 7.88538
1367999_at 12.399563 12.273934 12.315822 12.360649 12.330741 12.31729 12.407345 12.081412 12.3106985 12.272309 12.115811 12.2434845
1368000_at 14.256431 14.321616 14.293645 14.311927 14.323023 14.305636 14.321251 14.351162 14.326943 14.304375 14.284571 14.336385
1368001_at 4.014949 3.997931 3.957393 3.9449189 3.9862084 4.2529798 4.1533985 4.124021 3.9549766 4.030987 4.3119445 4.0298567
1368002_at 7.3267913 7.5639696 7.5564094 7.6029196 7.429563 7.075936 7.7955456 7.1232915 7.4447017 7.576613 7.5737643 7.2121477
1368003_at 5.503192 5.5678 5.3699484 5.3972774 5.3704586 5.437177 5.275628 5.551608 5.3656993 5.2170453 5.6112084 5.6260753
1368004_at 9.81434 9.903664 9.568357 9.874589 9.686635 9.679029 9.821123 9.6010275 9.610619 9.722338 9.8756075 9.696538
1368005_at 5.537175 5.4038496 5.5746274 5.728912 5.8079953 5.555445 5.3707633 5.6601815 5.647009 5.42191 5.7671647 5.6387568
1368006_at 7.6866646 7.694087 7.7357936 7.6508965 7.9621234 7.6775513 7.694117 7.9493513 7.3915267 7.6275597 7.6360965 7.301128
1368007_at 6.1668205 6.5213914 6.7688637 5.9101653 6.7199435 7.283486 6.638232 6.2419133 6.5571465 6.429782 6.9130135 6.589806
1368008_at 5.1680365 5.435471 5.513027 5.339881 5.2060623 5.2599125 5.5000944 5.1002226 5.582477 5.198171 5.4693303 5.281491
1368009_at 8.519325 9.700305 9.421336 9.786581 9.292634 9.298985 9.706667 9.0695 9.338231 9.46773 9.338721 9.559265
1368010_at 7.701549 7.7059116 7.820386 7.530059 7.5130754 7.5872 7.565328 7.653061 7.6051326 7.794779 7.627693 7.456162
1368011_at 7.7912397 7.779003 7.665777 7.61954 7.808689 7.369336 7.73882 7.7219977 7.8254137 7.774969 7.735259 7.712409
1368012_at 6.570597 6.946576 6.5106344 6.2382092 6.56502 6.5050087 6.4100747 6.1290584 6.4992347 6.46324 6.0694885 6.0527015
1368013_at 4.3814526 4.4927025 4.325839 4.2496967 4.454316 4.39219 4.477684 4.2712975 4.0661955 4.181779 4.5154734 4.194261
1368014_at 4.0091677 4.0726967 4.1852474 4.0585413 4.10833 4.2412777 3.852891 4.251236 3.7810733 4.1459894 4.3984213 4.132969
1368015_at 5.974382 5.9902205 5.8422036 6.327435 6.185711 5.905684 5.7855625 6.227874 5.7760863 5.8633466 6.140469 6.1829357
1368016_at 12.857493 12.789311 12.845063 12.902065 12.839816 12.832709 12.828765 12.892824 12.794397 12.784687 12.816604 12.8306675
1368017_at 4.916432 4.9619102 4.932683 5.3605576 5.0516167 5.131794 5.125171 4.8486853 5.067793 4.9756308 5.223261 5.303476
1368018_at 8.959938 8.797307 8.708477 8.860626 8.626927 8.668175 9.029824 8.856554 8.8456745 8.983288 8.943356 8.862636
1368019_at 7.9671535 7.614031 7.620346 7.817737 7.7073226 7.8349433 7.5314493 7.662334 7.96024 7.803643 7.672941 7.6321464
1368020_at 6.808453 7.0989995 7.2756615 6.9887304 6.4830856 6.6894803 6.8206325 7.0717716 7.2238507 7.4572077 7.574951 7.2460155
1368021_at 13.866199 14.018443 13.952707 13.81355 13.761678 13.763455 13.971708 13.852455 13.700211 14.018383 13.674617 13.688782
1368022_at 6.716492 7.0098796 6.9824734 6.542102 6.7125707 6.7484045 6.9691777 6.637455 6.9070463 7.0060544 6.6913147 6.8781633
1368023_at 6.62696 6.536651 6.8083644 6.631046 6.562866 6.8304734 6.98009 6.811775 6.5678167 6.4132786 6.7170515 6.7372885
1368024_at 6.432665 6.488674 6.511143 6.4294972 6.4197683 6.388043 6.4782996 6.4743137 6.4715824 6.3758783 6.5760636 6.579922
1368025_at 5.7962217 6.3729143 6.484273 6.638103 6.766473 6.90539 7.303829 6.9145308 7.5630407 6.7506075 6.761828 6.681215
1368026_at 7.4490886 7.4650884 7.438585 7.4240823 7.3606668 7.616375 7.518617 7.447207 7.532896 7.545448 7.54432 7.493562
1368027_at 6.6467533 6.628412 6.834941 7.0079374 6.722598 6.430934 6.655657 6.8850656 6.678661 6.51522 6.680195 6.2755513
1368028_at 4.2312803 4.1607876 4.0994306 4.3913674 4.056756 4.1641703 4.6390815 4.2373424 4.354469 4.0635824 3.9979672 4.182587
1368029_at 10.803438 10.6765585 10.550879 10.619027 10.649996 10.587105 10.59978 10.688502 10.776856 10.672857 10.685941 10.778683
1368030_at 8.999626 8.984655 8.769611 8.711352 8.738792 8.720685 8.892029 8.794261 9.044749 8.900169 8.868999 8.974155
1368031_at 7.048173 7.3582745 7.203401 7.3571653 7.19465 7.3798256 7.342383 7.3775616 7.1695304 7.484466 7.3914547 7.159741
1368032_at 5.948357 6.499702 6.3219056 6.1903615 6.0790577 6.261944 6.697638 6.2613564 6.685813 6.5664835 6.548537 6.1594663
1368033_at 5.9576235 6.2287946 6.124047 6.0683823 6.2467394 6.1891665 6.102285 6.3733106 6.103905 6.2413707 6.187935 6.194262
1368034_at 4.083527 4.2841406 4.3058558 4.2880783 4.2488966 4.3335724 4.5586042 4.109531 4.250599 4.351694 4.158866 4.2768497
1368035_a_at 10.729973 10.422395 10.604557 10.689085 10.968467 10.870745 10.177741 10.321072 10.600695 10.257529 10.183394 10.054021
1368036_at 10.491471 10.14408 10.328929 10.50232 10.74648 10.444186 10.083079 10.15814 10.321049 9.869484 9.915813 9.82122
1368037_at 6.9498134 7.0125556 6.9212513 6.849082 6.947419 6.800799 7.189231 7.019911 6.782696 6.999088 7.105616 7.1815386
1368038_at 8.643469 8.542593 8.529827 8.139126 8.55173 8.657154 8.355523 8.448842 8.599296 8.403649 7.9335246 8.137609
1368039_at 6.004711 5.49682 5.5335994 5.13565 5.3054748 5.608575 5.60511 5.324868 5.607708 5.6082263 5.008282 5.571964
1368040_at 8.2595215 8.3955 8.247728 8.162304 8.109332 8.080292 8.095629 8.269688 8.256006 8.127907 8.094311 8.121933
1368041_at 9.873721 9.771037 9.630249 9.812348 9.600934 9.648282 9.667184 9.54679 9.6374035 9.508709 9.598655 9.448823
1368042_a_at 11.03705 10.870626 10.883135 10.767138 10.838489 11.013725 11.093219 10.8869295 11.088398 11.197497 11.177664 10.750946
1368043_at 8.121148 8.078697 7.9125037 7.943614 7.8362675 7.939815 8.062097 7.7492075 8.050082 8.141939 8.114834 7.917938
1368044_at 3.3754067 3.4547431 3.2113886 3.3805997 3.4173245 3.456419 3.4942117 3.553101 3.3135846 3.275796 3.5015705 3.4312708
1368045_at 10.188337 10.005511 9.943056 9.947796 10.1316 10.091893 10.041282 10.089667 9.962038 10.079217 10.072583 10.074712
1368046_at 9.825627 9.810369 9.690651 9.807891 9.810499 9.87678 9.859074 9.794157 9.694103 9.871399 9.782337 9.865374
1368047_at 7.371779 7.3822017 7.688218 7.188504 7.28945 7.241936 7.338238 7.002262 7.3486238 7.799224 7.104004 6.8209186
1368048_at 14.019256 14.069953 14.068663 14.027471 14.05828 14.007021 14.110952 13.936233 14.022322 14.041282 14.021756 14.084628
1368049_at 10.953331 11.16407 11.114728 10.912601 11.020014 11.084627 11.001097 11.069417 11.075503 11.012534 10.992479 11.341354
1368050_at 7.9361134 7.5995812 7.9732847 7.469548 7.8280764 7.784531 7.3861322 7.6576996 7.5052023 8.003252 7.206647 7.670888
1368051_at 11.525102 11.398612 11.276284 11.397692 11.340062 11.49727 11.257325 11.310076 11.335043 11.306363 11.279325 11.3341055
1368052_at 4.6889696 4.8302445 4.547102 4.59585 5.066136 4.937296 5.0226254 4.7062435 4.9957237 5.134815 4.965825 4.445437
1368053_at 5.871291 5.5773606 5.8615284 6.0443735 5.895602 5.8928967 6.8127933 6.067029 6.4359965 5.930479 6.249975 6.156262
1368054_at 7.096042 7.0153084 7.147058 6.7361813 7.0260067 6.881419 7.0415215 6.9325957 7.0925245 7.00522 6.8539295 6.5703955
1368055_a_at 8.40878 8.456244 8.547621 8.310781 8.224508 8.387666 8.44585 8.33763 8.483476 8.417602 8.552632 8.3103285
1368056_at 7.2938457 7.1943245 7.152566 7.2321568 7.332893 7.155662 7.2448316 7.3544908 7.199804 7.280334 7.0648875 7.3530245
1368057_at 8.984191 8.827637 8.753797 8.786386 8.8168 8.687665 8.868879 8.961561 8.814362 8.766736 8.612143 8.502435
1368058_at 7.5021715 7.4513016 7.4282293 7.431587 7.5013266 7.4270926 7.505479 7.6572714 7.680578 7.448886 7.5622153 7.4952345
1368059_at 8.006576 9.06035 8.512533 8.935491 9.498128 9.439895 8.000755 9.500294 9.176971 9.041553 7.402146 7.6620374
1368060_at 13.003823 12.985743 12.945072 12.9072895 12.850981 12.931039 12.927841 12.906774 12.933376 12.781568 13.021711 12.936768
1368061_at 5.551889 5.4369707 5.449103 5.4426804 5.578178 5.5185046 5.2151675 5.7229986 5.7489777 6.209174 6.0525646 6.246649
1368062_at 8.915092 9.055347 8.994873 8.993529 9.039563 8.949297 8.825095 8.961181 9.000222 9.016485 9.197053 9.004491
1368063_a_at 8.420651 8.606014 8.716638 8.64743 8.713741 8.517875 8.675595 8.514906 8.723627 8.350433 8.519586 8.380649
1368064_a_at 11.079413 10.967608 10.811372 10.862138 10.836225 10.976677 10.905713 11.08475 10.725163 11.000043 10.808193 11.184714
1368065_at 7.9196 7.50601 7.145864 7.2761264 7.2915287 7.336765 7.682162 7.1281757 7.739727 7.6837053 7.433996 7.2107253
1368066_at 5.4555945 5.555925 5.8557267 5.733092 5.6408534 5.487914 5.9090214 5.7147713 5.578288 5.702905 5.792518 5.7314057
1368067_at 9.044892 8.889634 8.927885 8.827014 8.955992 8.993701 9.055921 8.8145275 8.970395 9.070021 8.937951 9.016656
1368068_a_at 7.540003 7.5900903 7.3205805 7.2438083 7.452015 7.2811394 7.505037 7.082539 7.274081 7.4009495 7.3225784 7.4359174
1368069_at 7.8648524 7.9741745 7.923791 7.7719893 7.9862394 7.977951 7.958439 7.9893107 8.028705 8.060595 7.931603 7.9875593
1368070_at 8.292555 8.16279 8.029033 8.147193 8.223595 8.16847 7.9900317 8.09613 8.096357 8.061955 8.205151 8.065695
1368071_at 12.074045 11.798573 11.915441 12.009199 11.946947 12.074119 11.822607 11.909877 11.879648 11.930038 12.125828 12.04002
1368072_at 5.6582713 6.1849504 6.173515 6.2922273 6.148496 6.059122 6.8534403 6.2846437 6.1829042 6.1047606 6.2109733 6.061441
1368073_at 8.434847 8.545416 8.830973 8.350767 8.556747 8.077436 8.6092 8.270345 7.6455975 8.871613 8.650978 8.006231
1368074_at 6.8834767 6.742877 6.837864 6.884112 6.8056498 6.8060336 6.548101 6.687513 6.8452377 6.6400223 6.690944 6.487686
1368075_at 10.814377 10.800707 10.801796 10.707106 10.755257 10.919534 11.07708 10.929905 10.7148285 11.085386 10.970095 11.18029
1368076_at 7.2700243 7.424031 7.505255 7.4088535 7.167033 7.20263 7.417829 7.215447 7.3810067 7.323617 7.442464 7.26902
1368077_at 13.169321 13.128852 13.060435 13.300174 13.120354 13.183214 13.087819 13.2371 13.021508 12.969644 13.161871 13.140035
1368078_at 3.954859 4.4593062 3.902828 4.493753 4.4778104 4.1335354 4.197163 4.3168654 6.114238 3.6208298 7.03047 5.704684
1368079_at 9.255206 9.045605 8.687611 9.204277 9.034171 8.966491 9.01387 9.170855 9.124806 9.028115 9.032566 8.889853
1368080_at 3.7209444 3.602988 3.6269743 3.5204308 3.815667 3.6420398 3.5676534 3.6360886 3.6564028 3.6360707 4.0217752 3.6010892
1368081_at 7.271733 7.2648697 7.138299 7.314477 7.4914775 7.0212674 7.1694007 7.1859746 7.128603 6.968663 7.032779 7.130958
1368082_at 8.214601 8.414994 8.359178 8.209683 8.370349 8.379156 8.579813 8.145258 8.296153 8.405647 8.323165 8.27548
1368083_at 9.057857 8.937434 8.951028 8.958898 8.819563 8.923303 9.077831 8.800334 9.032374 9.261605 9.184749 9.222904
1368084_at 5.9146147 5.983267 5.9167175 5.931939 6.294312 6.2004776 5.829439 6.0712137 5.8269467 5.770727 5.96279 6.070204
1368085_at 10.509979 10.528145 10.519461 10.750137 10.406289 10.441506 10.532453 10.370844 10.350511 10.202708 10.4446945 10.36109
1368086_a_at 7.140913 8.4586525 8.063171 8.0391445 8.312928 8.209378 8.241281 8.137594 8.054979 8.037867 7.6772575 8.716244
1368087_a_at 7.9412217 8.41216 8.132109 7.839425 8.050731 7.868647 8.275934 8.316026 8.323996 8.562592 8.544036 8.457457
1368088_at 6.985687 6.893458 6.7465243 7.1540337 6.7085433 6.9009066 6.947363 6.9778867 7.4233923 7.1294746 7.160282 7.1195908
1368089_at 8.254615 8.398202 8.176524 8.31164 8.495858 8.143356 8.4190855 8.251891 8.236633 8.200933 8.551358 8.392799
1368090_at 7.116213 7.257487 6.9938793 7.171548 7.147162 7.2138886 7.0741415 6.9274383 7.0656614 7.033889 7.247836 7.2674365
1368091_at 8.853713 8.835166 8.904017 8.348577 8.828114 8.811728 8.6057825 8.614679 8.6805725 8.820875 8.379549 8.787264
1368092_at 12.495835 12.403259 12.502558 12.437601 12.406653 12.501824 12.408584 12.3828 12.409766 12.462341 12.415311 12.457922
1368093_at 3.4985209 3.4636374 3.812464 3.3920674 3.4761562 3.5672102 3.5662253 3.8004262 3.5943558 3.5645616 3.6627662 4.1613865
1368094_at 6.898098 6.82284 7.003256 6.39697 6.663706 6.8809137 6.6901975 6.938614 6.7467556 6.9978356 6.706137 6.5201697
1368095_at 9.941294 9.958922 9.7235 9.672056 10.015334 9.96991 9.680881 9.681296 9.974184 10.1620245 10.078585 10.2622595
1368096_at 9.361874 9.412296 9.435391 9.532935 9.457813 9.376608 9.388176 9.496871 9.3983135 9.286098 9.404473 9.385867
1368097_a_at 4.5077 4.4918613 4.5336514 5.14967 4.417794 4.703663 4.5552297 4.188381 4.2105846 4.2977486 4.7806416 4.678613
1368098_a_at 7.307212 7.635355 7.3526196 7.2926507 7.2784204 7.3376474 7.378947 7.8372107 7.2374954 7.371333 6.976613 7.0768757
1368099_at 7.1953845 7.326347 7.2427287 7.0540695 7.146621 7.3393664 7.227105 6.9781065 7.3476787 7.395922 7.073743 7.054557
1368100_at 10.734681 10.757137 10.751728 10.814397 10.905623 10.709324 10.746821 10.69786 10.8164835 10.813665 10.741219 10.844838
1368101_at 7.9173055 7.7958636 7.752086 7.890513 7.7621326 7.7299805 7.9439297 7.7335677 7.79015 7.8984785 7.972427 7.8377886
1368102_at 8.387657 8.5154085 8.32391 8.254847 8.533667 8.228851 8.405947 8.190834 7.8093505 7.4641867 7.1808324 7.5572658
1368103_at 7.0838413 7.107601 7.290162 7.113393 7.079709 7.0104165 7.2754674 7.2249494 6.938086 7.1860437 7.1557407 6.689604
1368104_at 5.9237647 6.018032 6.0806026 6.4183235 6.345696 5.935167 5.9462824 6.3479214 6.185515 5.7839704 5.9713545 6.154956
1368105_at 5.025621 4.74578 4.716666 4.973061 4.915827 4.9477444 4.870807 5.4870424 4.483942 4.549118 5.2765055 4.8989983
1368106_at 9.412346 8.952185 9.450586 8.887081 9.1858 8.47535 9.051646 8.788509 8.988261 8.894518 8.814535 8.9727
1368107_at 3.5725234 3.7817082 3.762056 3.5510867 3.6552782 3.606772 3.4135501 3.9555705 4.009547 3.808424 4.1005034 3.6398046
1368108_at 4.660207 4.618395 4.8454213 4.755829 4.9121795 4.635605 4.662225 4.887542 4.8267045 4.6213083 5.0159607 4.707719
1368109_at 6.706519 6.7624884 6.7825127 6.812528 6.748025 6.675427 6.646773 6.786363 6.55581 6.8121243 6.291595 6.4677377
1368110_a_at 4.0787163 4.321038 4.094882 4.144417 4.158502 4.1467795 3.8803778 4.2187176 3.9576657 4.009637 4.3716216 4.46811
1368111_at 7.473841 8.162659 7.8469286 8.033546 7.842108 7.613773 8.407616 7.9733586 8.023127 7.4373593 7.762603 8.098703
1368112_at 5.319336 5.227589 5.371254 5.293904 5.207598 5.180188 5.0289373 5.3248863 4.9006186 5.144683 5.0287375 5.6330757
1368113_at 4.3087063 4.4345636 4.318766 4.659189 4.6302204 4.344801 4.328998 4.4570265 4.2131624 4.501569 4.459823 4.6690845
1368114_at 4.316414 4.4168243 4.306422 4.317281 4.6053243 4.5903864 4.153944 4.2885456 4.2187767 4.32615 4.6106973 4.976616
1368115_at 10.275492 10.3853655 10.349066 10.041382 10.36416 10.540567 10.285137 10.109344 10.823464 10.291161 10.425207 10.199167
1368116_a_at 7.426588 7.378281 7.6224866 7.4993367 7.5285544 7.421975 7.748477 7.287458 7.663454 7.7920175 7.3752255 7.375493
1368117_at 9.180879 9.239283 9.057802 9.180587 9.034638 9.16352 9.250579 8.976788 9.160236 9.247172 9.293655 9.251343
1368118_at 8.262411 8.598373 8.611563 8.350197 8.311104 8.402517 8.35585 8.42765 8.491777 8.700661 8.348114 8.394599
1368119_at 5.6750584 5.6447678 5.507359 5.5692353 5.8862534 5.8071566 5.5726147 5.860675 5.439171 5.7669563 5.72433 5.7211723
1368120_at 4.178643 4.2234306 4.216813 4.1549435 4.3478355 4.308508 4.1858997 4.607526 4.3570557 4.2588835 4.4598236 4.4454374
1368121_at 10.607103 10.955532 10.002063 10.137118 10.676799 10.472491 11.103243 10.851421 10.748473 10.651367 10.863194 11.180266
1368122_at 10.133594 10.257683 10.126586 10.197254 10.008182 10.007242 10.138359 9.949022 10.1635065 10.286074 10.281965 10.072084
1368123_at 5.8174 6.005648 6.0121274 5.794902 5.830071 5.6032004 6.0408874 6.409288 5.6877947 5.7113223 5.7554145 5.6884985
1368124_at 7.551937 7.6890836 7.5374713 7.2182803 7.451057 7.241863 7.2292004 7.2089243 7.308129 7.6034055 7.8114347 7.5013733
1368125_at 6.2638683 6.142388 6.3628306 6.0854816 6.172372 6.3685827 6.226981 6.102586 6.3934054 6.1815963 6.190311 6.17044
1368126_at 6.0428333 5.82497 6.7543106 6.1435847 6.1133113 5.6812983 6.057629 7.146492 6.6667924 6.769813 7.3395934 6.399674
1368127_at 6.076315 6.1993246 6.1689005 6.1683826 5.751608 6.069973 6.3873463 5.899114 5.9507437 6.3997817 6.1030965 6.080121
1368128_at 7.4923553 7.6620917 6.0118423 6.92136 6.8881135 5.6502314 6.688913 6.638531 6.1898136 6.81295 6.519009 7.142022
1368129_at 7.122225 7.2932696 7.2603245 7.0923443 7.28972 7.1997886 7.525386 7.2351785 7.825095 7.7592864 7.7126575 7.896227
1368130_at 4.6666183 4.404791 4.5921216 4.6214647 4.7798243 4.456257 4.6498985 4.420598 4.32327 4.4048357 4.6749372 4.5367064
1368131_at 4.3360577 4.098371 4.252681 4.608878 4.257498 4.1283875 4.3870068 4.9393177 4.0800147 4.018071 4.5369 4.5014
1368132_at 10.354815 10.491668 10.5631895 10.419907 10.33951 10.547755 10.174426 9.910357 10.447225 10.562496 10.372196 10.511164
1368133_at 7.812396 7.5724187 7.9157276 7.396619 7.775963 7.55277 7.7028785 7.4637365 7.9072146 8.286577 7.9301515 8.171471
1368134_a_at 8.816659 8.811628 8.858873 8.371377 8.882587 8.657249 8.623592 8.444286 8.548823 8.701057 8.679568 8.662805
1368135_at 6.1169934 5.65593 6.1608353 6.073038 5.7658744 6.0076504 5.4130893 6.0525303 5.9998684 5.3461404 6.1805534 6.015149
1368136_at 7.899846 7.565112 7.885541 7.4266977 7.2210975 7.836934 7.93387 7.250874 8.200285 8.192873 7.582382 7.9399514
1368137_at 6.2004356 6.06159 6.2564683 6.448777 6.301558 6.1611214 6.0911713 6.081159 6.1882186 6.2488275 6.4202485 6.331141
1368138_at 5.5524406 5.3666935 5.383065 5.4776206 5.6178794 5.4484286 5.112301 5.7281694 5.2403827 5.057452 5.4498053 5.110387
1368139_s_at 6.002551 5.708496 5.560407 5.7928195 5.4720383 5.9594955 5.273878 5.665186 5.524861 5.333153 5.4790993 5.5857353
1368140_at 5.902826 6.698575 6.386874 5.603886 6.3662095 6.042956 6.260103 6.619096 5.804321 6.869349 6.017156 6.479151
1368141_at 11.687281 11.727093 11.588392 11.597687 11.612633 11.699849 11.758614 11.642126 11.643258 11.691483 11.695181 11.66229
1368142_at 5.199318 5.2839365 5.2936454 5.3063774 5.076275 5.5357437 5.539354 5.337223 5.4286747 5.2483735 4.955758 5.0943723
1368143_at 7.112372 7.1369114 7.0705657 6.9400797 6.9904556 6.7505913 7.613469 7.2344775 7.527936 7.4326057 7.3169193 6.814387
1368144_at 5.9233856 5.314431 5.8452487 5.550704 5.641516 5.628764 5.6309175 5.630874 5.5359397 5.566891 5.6385684 5.474082
1368145_at 5.2136154 5.8666434 5.619747 5.3801813 5.6611233 5.4465055 5.4788046 5.525544 5.404887 5.4416027 5.3190527 6.0664983
1368146_at 10.2904625 10.237935 10.936475 9.3991 11.014182 10.482678 9.0363 9.273867 10.205934 9.235725 8.86835 9.560727
1368147_at 7.850124 7.846405 8.747196 7.0398083 8.923996 8.393304 6.8741584 6.9515276 7.821203 7.0024986 6.793631 7.256062
1368148_at 4.297319 4.8869605 4.682733 4.776099 4.5951247 4.805783 4.602784 4.6544805 4.262372 4.451689 4.3827024 4.7733474
1368149_at 5.7952547 6.0223227 6.2169137 5.8799677 6.2807064 5.9410396 5.57028 6.056016 5.949534 6.010771 6.1330686 6.0920844
1368150_at 12.7701235 12.830502 12.733544 12.829203 12.739585 12.617112 12.836938 12.932985 12.939979 12.687985 12.714947 12.834665
1368151_at 10.463028 10.437784 10.568491 10.430785 10.509735 10.526177 10.565816 10.294889 10.557947 10.542326 10.462588 10.49017
1368152_at 7.349458 7.3101225 7.3932533 7.316688 7.2889013 7.1431646 7.545655 7.4640374 7.4543185 7.504553 7.439608 7.197209
1368153_a_at 6.967437 6.969844 6.8972673 7.0146847 6.9558825 6.9833975 7.0037074 7.051442 7.0220447 6.997358 7.032304 7.1191607
1368154_at 8.008021 8.130708 8.042264 8.100265 8.129167 8.269607 8.315992 7.873028 7.9663877 8.232191 8.125195 7.9683743
1368155_at 10.690453 12.505967 12.273864 12.051485 12.061409 12.113336 12.34461 12.344724 12.660881 10.867831 12.545135 11.57966
1368156_at 5.6239514 5.2979393 5.4796314 5.5855064 5.7595577 5.7673965 5.4809823 5.499868 5.3132334 5.4657483 5.684638 5.5071464
1368157_at 5.9719987 6.1033907 5.8386693 6.095019 6.0843697 5.7285795 5.8489017 6.088153 5.927526 5.8107896 6.0519896 6.210032
1368158_at 9.0602045 9.21492 9.066199 9.205641 8.652973 9.327711 9.309474 8.9234295 9.455625 9.295408 9.368473 9.05136
1368159_at 8.483727 8.620636 8.205424 8.496045 8.476209 8.341808 8.545148 8.383424 8.567791 8.549951 8.409841 8.683782
1368160_at 9.450354 9.044865 7.9165015 8.22887 8.910495 8.427601 9.900025 9.120619 10.074339 10.213554 9.946342 8.459224
1368161_a_at 14.024689 14.01903 14.014959 13.993632 14.019105 14.019105 14.044066 13.940908 14.051332 14.042563 13.944296 13.969428
1368162_at 5.116766 5.0301065 4.653037 4.701503 5.006487 4.8000126 4.5855317 4.63515 4.8800287 4.991397 4.8297215 4.712512
1368163_at 10.236586 10.415857 10.41844 10.259009 10.297719 10.124444 10.375872 10.304399 10.321186 10.28368 10.046131 10.182487
1368164_at 7.943626 7.6730285 7.980919 7.735496 7.47864 7.618323 7.7545276 7.6239543 7.62467 7.619148 7.706267 7.4412413
1368165_at 7.7599874 7.7261553 7.677075 7.5788374 7.7173963 7.7743306 8.107307 7.624464 7.7092943 7.902901 7.7089367 7.984538
1368166_at 6.2855654 6.55252 6.1037054 6.376431 5.9691753 6.05797 6.3399215 6.137356 6.3240066 6.208995 6.3033257 6.1412234
1368167_at 5.595263 5.7246666 5.56468 5.3601985 5.6774273 5.606553 5.4538026 5.7042203 5.459468 5.6394835 5.549722 5.1204505
1368168_at 8.762518 9.151403 8.894405 8.801807 9.241463 9.20563 9.847336 9.120196 9.458832 8.598635 7.665752 6.7297115
1368169_at 6.8650694 6.8106627 6.7548313 6.983856 7.053547 6.8793044 6.664031 6.941018 7.190947 6.779825 7.0605016 6.821018
1368170_at 4.06349 3.7959282 3.87343 3.8872871 3.739741 3.9081354 4.076252 3.8431122 3.9739277 3.9900346 3.9858308 4.0436316
1368171_at 9.816996 8.800967 9.601233 9.818298 9.926882 6.054521 9.669804 8.595409 8.760523 10.129455 6.9679217 9.652312
1368172_a_at 7.2412186 6.153641 7.2045007 6.8662176 7.1213984 3.3517125 7.1592455 5.720293 6.2059526 7.706685 4.7123976 6.788983
1368173_at 7.88016 8.251562 8.480834 8.174435 7.69993 7.7681756 8.442107 8.02371 8.410328 7.903706 8.114162 7.7763333
1368174_at 3.9914467 4.0500674 3.6673908 3.8840294 3.934423 4.1512537 3.827399 3.7805824 3.8560715 3.9763308 4.017489 3.949648
1368175_at 7.4347544 7.4637623 7.0065427 7.006307 6.991839 7.480391 7.2485003 6.7474804 7.4971557 7.503172 7.1307516 7.069951
1368176_at 7.838399 7.644528 7.5856867 7.89175 7.6954007 7.659384 7.6950006 7.604099 7.4863334 7.799224 7.7068877 7.920353
1368177_at 7.6870537 7.5248785 7.7314677 7.526461 7.568557 8.158743 7.928599 7.3491917 7.604456 7.4386554 7.136716 7.3156533
1368178_at 9.042763 9.0349655 9.153511 8.979701 8.81522 8.980461 9.243074 9.011486 9.122857 9.329381 9.313506 9.298586
1368179_at 7.168402 7.366051 7.314192 7.5318995 7.375098 7.1377883 7.514568 7.659881 7.269761 7.185809 7.5367103 7.237063
1368180_s_at 13.243874 13.413272 13.303273 13.177566 12.862735 13.174835 13.729453 13.537861 13.608681 13.42413 13.478647 13.353009
1368181_at 10.820303 10.809223 10.869807 10.676128 10.919862 10.516933 11.086973 10.839201 10.8700695 10.867401 10.739587 10.806726
1368182_at 4.37571 4.6903696 4.617112 4.7681684 4.349704 4.3639145 4.3728123 4.8231707 4.3374453 4.2615037 4.4212027 4.5121527
1368183_at 7.858263 7.837908 8.091427 7.7553377 7.934695 7.8645315 7.8836412 8.043478 7.9842587 7.808457 7.9653263 8.066632
1368184_at 9.117295 8.912592 9.060312 9.157881 8.968696 8.871066 9.127199 9.034803 8.846112 9.041666 9.004654 9.151175
1368185_at 4.779485 4.9682207 5.0297627 5.3212566 5.2313313 4.9671106 4.8857684 5.3365455 5.036272 4.856262 5.1549354 5.156261
1368186_a_at 6.0853734 6.5048184 6.2750025 6.3291564 6.3587813 6.2342124 5.8981166 6.469342 6.1388 6.158919 6.272013 6.029533
1368187_at 8.033049 8.103039 8.223307 8.421687 8.196173 8.0352545 7.692111 8.962881 8.087442 7.1648297 8.751681 8.105075
1368188_at 13.657298 13.632541 13.720483 13.704534 13.516265 13.673698 13.736572 13.403592 13.449211 13.753381 13.709904 13.808817
1368189_at 10.551442 10.670618 10.754184 10.608467 10.746758 10.4504385 10.587138 10.890614 10.741946 10.757313 11.154606 11.058566
1368190_at 4.9776125 5.1381555 5.404949 5.262459 5.4158835 5.0845633 5.207763 5.1224165 5.2515006 5.4709506 5.444941 5.7528687
1368191_a_at 10.916839 10.837952 10.718554 10.922869 11.035102 10.71382 10.754177 10.89077 10.7783575 10.839429 10.788736 10.959042
1368192_at 4.795603 4.9448795 4.6127076 4.6407804 4.86904 4.9066854 4.7985134 4.8765745 4.6973033 4.4464865 4.75327 4.7125793
1368193_at 4.9067106 5.0879197 5.0067782 5.150409 4.9992166 5.094727 5.083822 5.2379146 4.838351 4.8362927 5.1257763 5.026643
1368194_at 4.6221166 4.90038 4.391245 4.6734776 4.7011557 4.643941 4.358754 4.744985 4.223038 4.5798273 4.408104 4.589863
1368195_at 6.243726 6.413329 6.31129 6.454439 6.067335 6.4331965 5.8790293 6.2009163 6.146889 6.283677 6.464897 6.6845493
1368196_at 4.8791227 4.937605 4.851458 4.923808 4.7985816 4.8178577 4.789974 5.111438 4.6800604 4.8150764 4.6710224 4.868129
1368197_at 4.0258465 4.0921965 4.392766 4.3416843 3.9861715 4.0770044 3.9228399 4.2781687 3.9499285 4.2660294 4.140972 4.167339
1368198_at 5.025621 4.9485874 5.1262197 5.140312 4.8641105 4.7763705 4.742064 5.355971 4.99614 4.832304 5.060811 5.2371726
1368199_at 8.389606 8.425125 8.188448 8.38232 8.23017 8.304224 8.559002 8.456329 8.524421 8.579811 8.41063 8.437574
1368200_at 5.5875077 5.714819 5.753662 5.782231 6.0713644 6.0220947 6.1067247 6.0669107 5.7054462 5.9639277 6.037874 5.9098496
1368201_at 5.928344 6.0636225 6.0876727 5.9500856 6.289873 5.854428 6.1684012 6.1915007 6.176339 5.873985 6.0721087 6.0034876
1368202_a_at 8.48022 8.498144 8.14759 8.1872835 8.391281 8.376749 8.59219 8.311416 8.381001 8.518368 8.449435 8.49974
1368203_at 5.3583307 5.0504 5.3959703 5.2385244 5.4119053 5.2105193 4.9372087 5.248864 5.000072 4.997468 5.169756 5.205847
1368204_at 6.697557 6.6556087 6.4635296 6.756269 6.7602553 6.461051 6.8490696 6.684191 6.6034403 6.583251 6.666511 6.344448
1368205_at 13.366822 13.324841 13.48063 13.341191 13.4319315 13.4054165 13.365074 13.507234 13.460386 13.34046 13.483867 13.312272
1368206_at 8.829831 8.982225 8.646568 8.75976 8.664331 8.596259 8.649879 8.779602 8.676535 8.626644 8.610677 8.557717
1368207_at 6.335457 5.712284 5.9245806 5.9965506 5.9531417 5.650445 5.777111 6.1521235 5.7491574 5.9092703 5.9640727 5.700419
1368208_at 5.584789 6.07114 5.9129972 5.8955975 5.9938188 5.7399254 5.5391574 5.5615206 5.7638755 5.7535725 5.822477 6.151135
1368209_at 5.946544 5.6711817 5.86691 6.170515 6.071063 5.675153 5.433728 6.088888 5.8404474 5.7618685 5.935046 5.8676176
1368210_at 4.5672994 4.4890738 4.6087413 4.7156386 4.8263006 4.486359 4.446771 4.7415323 4.65291 4.331049 4.581943 4.475899
1368211_at 12.312594 12.474439 12.3275385 12.338142 12.295003 12.2921505 12.405935 12.247378 12.330546 12.3533745 12.446951 12.371557
1368212_at 8.649838 8.6543665 8.664889 8.528182 7.8717527 8.54597 8.574812 8.244351 8.630623 8.451469 8.01139 8.146879
1368213_at 8.981467 8.968108 8.97826 8.576609 8.721643 9.26873 9.24898 9.414812 9.470777 9.342651 9.056287 9.29198
1368214_at 7.729929 7.677295 7.7467265 7.8123155 7.599572 7.717173 7.834789 7.7551656 7.8390045 7.792852 8.084671 7.9414096
1368215_at 9.910695 9.944626 9.931256 9.742439 9.933494 9.765441 9.846424 9.938661 9.936051 9.820887 9.890964 9.85817
1368216_at 9.525679 9.476583 9.406351 9.437909 9.377232 9.452225 9.467242 9.428674 9.467572 9.395355 9.373238 9.420413
1368217_at 8.527197 8.543446 8.555765 8.322048 8.634534 8.57786 8.514065 8.5193405 8.679054 8.679632 8.568184 8.542463
1368218_at 5.4270077 5.4159904 5.361641 5.5497603 5.6026564 5.667279 5.562837 5.235067 5.528781 5.800287 5.557589 5.6090417
1368219_at 6.3778257 6.5421195 6.574616 6.657038 6.566965 6.4341683 6.3920827 6.5627484 6.5567565 6.2067347 6.444074 6.6525393
1368220_at 8.938029 9.051653 8.698293 8.729971 8.713254 8.744169 9.189368 8.6570835 9.000105 9.142362 9.1822 9.080683
1368221_at 10.052577 10.180788 10.512088 10.333665 9.972516 10.250009 10.011906 9.474739 9.983897 9.726346 9.570548 9.533983
1368222_at 6.272977 6.605209 6.7075167 6.066517 6.0712743 6.2089596 6.2863173 5.849578 6.423888 6.055853 5.846919 6.0307035
1368223_at 7.6816745 6.961654 7.2835546 7.5407343 7.5981727 7.450688 7.853976 6.6073194 8.148331 7.7954535 7.370292 7.9321804
1368224_at 13.081948 13.271942 13.084227 13.266609 13.161639 13.411888 13.237053 13.388081 13.147795 13.308187 13.232517 13.044858
1368225_at 7.5192385 7.5421724 7.5735655 7.416372 7.526413 7.6291904 7.5087485 7.3154793 7.5402603 7.586544 7.552986 7.636936
1368226_at 8.283443 7.9917526 7.705019 7.9946384 8.026831 7.9317737 7.9713607 7.8412127 7.821574 7.9874873 8.023578 7.8735733
1368227_at 8.410115 8.17206 8.756633 8.373018 8.517956 8.712079 9.062012 8.32861 7.9202414 8.969269 8.534437 7.6106315
1368228_at 8.459448 8.345619 8.375571 8.209731 8.331886 8.453516 8.567846 8.43207 8.68351 8.618301 8.77615 8.640354
1368229_at 6.7574086 6.5868287 6.7281003 6.6921206 6.4231787 6.478053 6.777781 6.6046352 6.682142 6.607027 6.680914 6.707242
1368230_a_at 8.965273 9.146562 8.845234 9.013572 8.948752 8.883284 8.938051 8.802757 9.015025 9.077014 9.068641 8.897086
1368231_at 7.1571584 6.8715825 6.9423203 6.973175 6.9161315 6.9053526 6.729123 6.86338 6.634724 6.631457 6.753276 6.653413
1368232_at 8.111878 8.002447 8.386215 8.234275 8.2045965 8.196805 8.176595 8.124175 8.262142 8.535451 8.685522 8.661295
1368233_at 8.07558 8.218346 7.996887 8.172434 7.971558 8.099095 8.244381 8.23591 8.276335 8.211318 8.154968 8.077654
1368234_at 8.504742 8.467086 8.467125 8.395887 8.578316 8.721427 8.489379 8.351673 8.618107 8.555143 8.559786 8.47967
1368235_at 7.6136036 7.644566 7.6094832 7.4686775 7.804664 7.6580825 7.670567 7.5876255 7.862338 7.6261153 7.848908 7.7949724
1368236_at 3.846809 4.233574 4.1007833 3.9200318 4.2133813 4.222474 3.9663825 4.2884464 4.2419863 4.1100054 4.2044992 3.9814782
1368237_at 4.58904 4.6857395 4.2377987 4.722376 4.384243 4.307996 4.463389 4.6303673 4.183186 4.276542 4.4331293 4.6164055
1368238_at 4.842759 4.6828747 4.87972 4.7615294 4.898929 4.68674 4.54491 5.1566195 4.5278316 4.5577826 4.5943317 4.9333353
1368239_at 8.761738 8.530548 8.7413845 8.438067 8.704567 8.719364 8.687752 8.488098 8.586105 8.583944 8.556648 8.690605
1368240_a_at 4.6450486 4.3508763 5.1163797 4.156847 4.765855 4.5350795 4.7890806 5.1385098 4.4513555 4.791036 4.4546733 4.4639597
1368241_a_at 8.401015 8.903393 8.724481 8.51393 8.856606 8.42951 8.878483 8.616306 8.819685 8.298045 8.87434 8.487819
1368242_at 4.516344 4.7186747 4.7299547 4.7589855 4.830126 4.7329445 4.493263 4.922288 4.505357 4.625705 4.6511765 4.5893764
1368243_at 5.122507 5.863258 5.032267 5.2902684 5.3916135 5.4499087 5.292685 5.4462566 5.5789886 4.9334264 5.754986 5.5581274
1368244_at 10.468889 10.252774 10.168669 10.08724 10.068131 10.222885 10.162847 10.273283 10.275778 10.352445 10.354205 10.293123
1368245_at 12.179914 12.136266 11.729437 12.213286 12.483515 12.201685 12.049044 11.014944 12.20212 12.574068 12.616645 12.565377
1368246_at 5.296276 5.094744 5.1680546 5.14437 5.2442017 5.404398 4.6159644 4.780493 5.2383466 4.6728387 5.166267 4.993348
1368247_at 8.482517 7.4561944 7.542794 6.3207846 6.7367945 6.7111936 6.47197 7.9269996 7.5160823 6.843539 6.4890256 6.7793236
1368248_at 6.5415196 6.7810955 6.4648094 6.0338955 5.729235 6.2863245 6.466152 6.416666 6.6584134 6.0378265 5.9556546 5.6231666
1368249_at 9.415211 9.370649 9.530137 9.5722275 9.441138 9.640922 10.07448 9.692842 10.291349 10.4284 10.317389 10.601831
1368250_at 3.9328291 3.8905585 4.00048 4.07483 4.072153 4.1707454 4.1215124 4.43117 3.9465337 4.1393204 4.0630326 4.0990467
1368251_at 5.8003435 5.485442 5.4002995 5.7790256 5.700312 5.564632 5.600631 5.5127716 5.5886636 5.7955112 5.615273 5.509967
1368252_at 3.4820647 3.542343 3.797334 3.960919 3.5182095 3.4122689 3.868239 3.7289405 3.5128546 3.81149 3.583859 3.4987738
1368253_at 12.353526 12.195905 12.234799 12.390756 12.22864 12.323503 12.214975 12.274324 12.279784 12.290584 12.219177 12.159616
1368254_a_at 4.7485747 4.9166327 4.9957933 5.320199 5.4325285 4.7390246 4.7383695 4.9541044 4.9083962 4.8013215 5.1798882 5.0153394
1368255_at 4.3919625 4.2070723 4.3235154 4.2675314 4.4512396 4.2225156 4.2576294 4.3398223 4.198693 4.605133 4.221862 4.3064857
1368256_at 3.7472878 3.5409904 3.535578 3.8894286 3.677539 3.3157663 3.8265152 3.483944 3.4492617 3.5614133 3.6831932 3.5781472
1368257_at 4.0321 4.101256 4.0736704 4.2852483 4.1404552 4.185713 4.0174456 4.144493 3.9202538 4.060786 4.049838 3.7902837
1368258_at 5.1914845 5.3393645 5.378378 5.7275047 5.4991627 5.447922 5.2091875 5.6385617 5.4722123 5.280512 5.563757 5.276242
1368259_at 7.479995 7.479816 7.898745 7.34995 7.4703445 7.6123786 7.591443 7.7051005 7.4069943 7.776449 7.5813317 7.159934
1368260_at 5.6578712 5.181156 4.5611563 5.0938215 4.5029173 5.061865 5.4269934 5.336175 4.9213324 5.3126383 4.4598236 5.094124
1368261_at 4.1162214 4.130094 4.2342467 4.5133295 4.2431073 4.1716776 4.23316 4.2347527 4.1339116 4.2208223 4.592179 4.4407177
1368262_at 6.8309255 6.67719 6.687608 6.609565 6.5256205 6.719722 6.7321186 6.499675 6.993089 6.909855 6.5607653 6.7867794
1368263_a_at 4.058514 4.3386755 4.403442 4.269429 4.326434 4.005202 4.1227775 4.4205976 4.035331 4.154452 4.255418 4.1716943
1368264_at 7.7180157 7.696218 7.5504537 7.906267 7.65313 7.5285015 7.7143397 7.4181976 7.7860885 7.3597803 7.888292 7.813414
1368265_at 8.762536 8.82019 8.831062 8.873561 8.62768 9.028986 9.097177 8.692266 8.591488 9.032328 8.696947 8.911809
1368266_at 13.270232 13.270527 13.1619835 13.108094 13.102223 13.27568 13.30113 13.1846485 13.279497 13.411924 13.263833 13.402105
1368267_at 8.045265 7.801743 7.8550158 7.848697 8.026439 7.6597233 7.9631615 7.9290667 7.7752137 7.8679876 7.6787953 7.7846074
1368268_at 7.3627563 7.322229 7.454271 7.689032 7.4231057 7.2530193 7.7070675 7.285792 7.523382 7.6052322 7.6360908 7.436543
1368269_at 3.658347 3.7404864 3.9992464 3.8256207 3.9611616 3.8423898 3.7575052 3.735335 3.6810553 3.696162 3.7789438 3.825442
1368270_at 7.641769 7.3620806 7.725002 7.500629 7.711479 7.2607455 7.468031 7.103199 7.225121 7.3572054 7.708779 7.366226
1368271_a_at 4.533282 4.531064 4.136512 4.494153 4.658604 4.5485206 4.5509424 4.563449 4.688112 4.334464 4.925534 4.319103
1368272_at 10.195301 10.40845 10.365559 10.391534 10.2976675 10.676587 10.336093 10.66701 10.823406 10.387667 10.410008 10.220466
1368273_at 9.546246 9.498301 9.79388 9.736393 9.645139 9.688428 9.808596 9.70233 9.745077 9.55704 9.618159 9.519003
1368274_at 8.227767 8.252948 8.29113 8.490626 8.21846 8.30666 8.431679 8.22716 8.220486 8.334925 8.394674 8.202565
1368275_at 10.439253 10.503284 11.121327 10.209031 10.376598 10.222872 10.401113 10.748236 10.888671 11.201429 11.222259 11.075164
1368276_at 6.881552 7.0072274 7.4102345 7.314819 7.2760673 7.241439 6.828475 7.3226414 6.9767246 7.296687 7.1474166 7.1484
1368277_at 8.431447 8.572128 8.616462 8.66391 8.486627 8.45346 8.723663 8.34399 8.660786 8.868141 8.625861 8.653797
1368278_at 6.585219 6.677192 6.246665 6.410605 6.50484 6.611199 7.3040204 6.5515428 6.9836526 6.4429026 6.8316083 6.0841017
1368279_at 5.0198145 4.852578 4.9064875 4.756129 4.9736776 4.7100625 5.2568545 4.662849 5.5712266 4.9089417 4.907986 4.7911315
1368280_at 12.4079 12.43694 12.340584 12.227844 12.452059 12.479083 12.464223 12.335416 12.458428 12.393063 12.301592 12.289268
1368281_at 5.777549 5.923127 5.5020733 5.6821404 5.6904964 5.6100845 5.770255 5.768058 5.6127043 5.7470503 5.440461 5.710662
1368282_at 4.154945 4.39689 3.907541 4.6042337 4.4281774 3.936705 4.1528 4.317898 4.0758467 4.1338396 4.512155 4.186892
1368283_at 11.495564 11.753184 11.587094 11.652721 11.503937 11.665603 11.535096 11.364724 11.459617 11.18563 11.104836 11.4092655
1368284_at 7.6954813 7.7383623 8.464573 8.049702 7.9148884 8.022676 7.9530644 8.324855 7.4407277 8.135462 8.159611 7.4699802
1368285_at 4.5711975 4.7743707 4.7737923 4.6765122 4.89931 4.630411 4.3870068 4.6550236 4.6920805 4.6142836 4.5192685 4.6072707
1368286_at 7.02001 7.0029235 6.6605406 6.842968 6.863129 6.8123775 7.0890284 7.169023 6.8896065 6.7942257 7.1273203 7.073251
1368287_at 4.8761635 5.0355105 5.323293 4.639681 4.9011064 4.730768 4.863131 4.648767 4.788891 4.7076607 5.079808 4.763374
1368288_at 14.2219 14.215197 14.252275 14.223967 14.124203 14.180496 14.202564 14.174169 14.221807 14.214395 14.252291 14.14008
1368289_at 10.887718 12.15108 12.0086 11.527458 11.506906 12.01727 11.421305 11.599635 11.944869 11.754576 11.995878 11.478968
1368290_at 3.8795416 4.0057287 3.8354397 3.7130053 3.4864728 3.628319 3.946642 3.903242 4.0760174 3.7450714 3.8133478 3.9167378
1368291_at 8.7321415 9.436428 9.188382 9.412843 9.034387 9.194147 9.175179 8.961204 9.0232 8.598014 8.785177 8.932385
1368292_at 7.198595 7.049376 7.06046 7.4639673 7.372118 7.197968 6.983539 7.395199 7.035876 6.9699583 7.555717 7.457856
1368293_at 5.9322257 5.747363 5.9483438 5.7662444 6.077588 5.8389945 6.105107 5.8990145 5.8918104 5.8897977 5.881006 6.0029154
1368294_at 10.476811 10.531325 10.552289 10.534519 10.501107 10.4068 10.708132 10.371894 10.500295 10.534943 10.86177 10.434013
1368295_at 9.670468 9.552013 9.712256 9.538133 9.63897 9.550099 9.261785 9.635241 9.521186 9.46138 9.559024 9.479067
1368296_at 9.382998 9.16926 9.185301 9.184931 9.150342 9.302248 8.911506 9.140413 9.163896 9.221431 9.227839 9.141375
1368297_at 4.5627174 4.7792654 4.7155857 5.026457 4.862133 4.623828 5.0219555 4.743107 4.611062 4.607258 4.5211363 4.4998107
1368298_at 5.697758 5.5968614 5.686136 6.0432825 5.639332 5.5909095 5.5226493 5.6995144 5.678525 5.2624927 5.7106614 5.800237
1368299_at 4.012316 4.1097307 4.3573275 4.325389 4.2611303 4.190938 4.094757 4.251236 3.9925878 4.022235 4.0795774 4.2055283
1368300_at 5.737011 5.581974 5.416684 5.626334 5.6360655 5.7453494 5.8568225 5.6811657 5.678525 5.8742223 5.900801 5.7137704
1368301_at 5.800759 6.029438 5.6947274 6.22788 6.0373607 6.076793 5.894737 6.178388 5.8914447 5.910205 5.946805 6.3464007
1368302_at 5.2855577 5.1772594 5.1846457 5.204435 5.1893697 5.2854395 5.024589 5.307367 5.2334104 5.151585 5.3449564 5.173597
1368303_at 7.645335 7.6283374 8.218676 7.020647 8.267495 7.9131007 6.815111 6.8096743 6.832341 6.8029428 6.2397265 6.3197045
1368304_at 11.917277 11.410474 11.933559 11.513095 11.48437 12.21478 11.354175 11.291521 11.429281 11.828648 11.286449 11.849291
1368305_at 8.131666 8.282651 8.358951 8.091932 8.380906 8.13652 8.48287 8.140732 8.542791 8.652213 8.786488 8.745749
1368306_at 5.7259383 5.750104 5.9314237 6.1579714 6.017598 6.1239257 5.702233 5.971379 5.7531056 5.9943457 6.2921543 6.059316
1368307_at 6.1887007 6.43627 6.20374 6.609645 6.462137 6.5091457 5.9921293 6.456234 6.086266 6.3645844 6.17632 6.4480553
1368308_at 7.884858 7.3979893 8.002006 7.734562 8.757814 6.9984455 8.042046 6.5995555 7.798583 7.3636794 6.1765776 6.687651
1368309_at 7.5595527 7.560869 7.3407993 7.5468817 7.8959765 7.15366 7.5712247 7.6252847 7.450604 7.580333 7.3731856 7.5639887
1368310_at 5.5311604 5.6590385 5.4971733 5.5185547 5.643652 5.6618633 5.4537716 5.7375984 5.438985 5.4605074 5.689739 5.6813097
1368311_at 8.574317 8.4362955 8.3463 8.534673 8.6207 8.413975 8.126216 8.539229 8.669565 8.160326 8.517932 8.115111
1368312_at 4.946723 4.9727335 5.033188 5.2742267 4.820299 4.9870257 4.8998523 5.2547216 4.8427954 4.8569717 4.811898 5.245999
1368313_a_at 4.44446 4.3478284 4.392937 4.450996 4.4242043 4.2396135 4.7383695 4.283276 4.224144 4.0873337 4.6106973 4.4297504
1368314_at 9.926258 10.161329 10.0487585 9.97272 10.2794695 9.950854 10.114268 10.260946 10.25248 10.145174 10.027045 9.886333
1368315_at 6.816282 6.7894416 6.8317275 6.965406 6.913095 6.8684387 6.7493496 6.974632 6.935267 6.8432245 6.8568645 6.8317046
1368316_at 11.376822 11.062335 11.437093 10.81858 11.009915 11.151074 10.945222 10.774373 10.910291 10.866716 11.168946 11.1579685
1368317_at 5.175279 5.0086565 4.6895432 5.1431713 4.9665866 5.0011744 5.255801 5.2537823 5.004002 4.9226627 5.429631 5.1663446
1368318_at 7.875051 7.4490495 7.3122516 7.3271008 7.5404053 8.041349 7.851319 7.5876446 7.913254 7.889892 7.9660378 7.421734
1368319_a_at 5.725937 5.0797524 5.0246267 4.742831 4.9024153 5.388465 5.497505 4.8597116 5.187114 5.3070993 5.241214 5.1772842
1368320_at 4.6389756 4.6446075 4.4378605 4.248603 4.3516617 4.6424127 4.332245 4.551204 4.624191 4.482492 4.5166645 4.3355913
1368321_at 8.321427 5.941929 8.330013 5.9422345 7.515003 6.9689174 6.28501 9.047476 8.867231 10.71787 9.26454 6.802936
1368322_at 8.2319 8.214233 8.162951 8.259085 7.9897 8.395726 8.710243 8.023709 8.226666 8.503399 8.47231 8.28275
1368323_at 7.385483 7.4260745 7.329127 7.063586 6.9983683 7.6001034 7.3295255 7.375694 7.304798 7.3480186 7.267021 7.169345
1368324_at 5.3694305 5.1557217 5.4441185 5.2751937 5.749757 5.1923437 5.214657 5.407894 5.0972757 5.2793217 5.3042083 5.483953
1368325_at 8.713257 8.346348 8.049273 8.049643 7.8157363 8.302986 8.082404 7.7019196 8.070585 8.367884 8.120668 8.045616
1368326_at 6.823953 6.9468155 6.844965 6.9727416 7.0024953 6.8563213 7.139425 7.15656 7.2971597 6.9098163 7.468042 7.0917044
1368327_at 6.0545917 6.2325063 6.0715756 6.103786 6.18602 6.080337 6.036461 6.3113184 5.9547873 6.09112 6.053475 6.151514
1368328_at 9.128292 8.60791 8.707771 8.398502 8.663358 8.55544 8.57152 8.699488 8.715794 8.548373 8.4556675 8.421389
1368329_at 5.291872 5.4189134 5.3274274 5.5175524 5.5383496 5.32837 5.2652903 5.5531116 5.178993 5.2969847 5.369281 5.373983
1368330_at 6.923602 7.079177 6.734769 6.548307 6.674952 6.9620957 6.9395847 6.764875 7.0645566 7.111183 7.0159245 7.0693474
1368331_at 11.765633 11.89541 11.81059 11.912605 11.827446 11.972268 12.066296 11.835777 12.040195 12.000238 11.892081 11.784998
1368332_at 6.644328 6.7733593 7.351469 6.7283053 7.2214212 6.8504977 6.439939 7.1788144 6.595549 7.399789 7.4324346 6.393143
1368333_at 4.500623 4.5053563 4.7152567 4.71299 4.530848 4.5107007 4.256747 4.8827586 4.5323324 4.4424033 4.6464324 4.7666497
1368334_at 6.8675313 7.26296 6.9976997 7.1754084 6.9784446 7.164372 7.441797 7.5477777 7.291717 7.329939 7.229461 7.41348
1368335_at 13.615139 13.558982 13.851203 13.640243 13.829433 13.685434 13.640273 13.878083 13.961264 13.778505 13.727181 13.558396
1368336_at 11.2651415 11.630961 11.419274 11.455994 11.287464 11.27195 11.646647 11.369327 11.113608 11.583531 11.585356 11.654389
1368337_at 5.644967 5.8051105 5.8833127 5.9893208 5.921729 5.927175 5.682231 6.1464815 5.8606553 5.7575064 6.150099 6.0252833
1368338_at 4.476661 4.342779 4.648202 4.4467716 4.276927 4.1753025 4.1558785 4.614924 4.326523 4.388398 4.5363483 4.276416
1368339_at 4.3556814 4.608507 4.2891254 4.4467716 4.2742233 4.2329254 4.3289976 4.765788 4.185998 4.2639036 4.533988 4.3609457
1368340_at 8.122534 8.057705 7.9311934 7.982201 7.923919 8.045694 8.02189 7.4853296 7.571336 7.716662 7.5312915 7.7062793
1368341_at 7.6768913 7.7142177 7.725157 7.765342 7.5257487 7.585229 7.8064833 7.538957 7.7753134 7.5702786 7.6343846 7.6298914
1368342_at 4.353753 4.3432217 4.045065 4.4595046 4.260312 4.2851562 4.1539917 4.4635754 4.2619295 4.5945406 4.0884576 4.0449677
1368343_at 5.455338 5.351037 5.449103 5.383305 5.356387 5.241531 5.144443 5.257433 5.2239714 5.18237 5.364891 5.470478
1368344_at 3.5271292 3.4597216 3.6183472 3.7225814 3.5410976 3.355565 3.7021227 3.741152 3.5225298 3.6843772 3.5847437 3.7264328
1368345_at 4.529043 4.548512 4.1089926 4.2116184 4.6431475 4.3260913 4.3630195 4.915517 4.263465 4.5474696 4.647989 4.6688547
1368346_at 6.479391 6.7199264 6.5065975 6.3616667 6.6816754 6.563561 6.512574 6.1920457 6.533804 6.2756147 6.444289 6.2478385
1368347_at 4.999833 4.9292917 5.121201 4.7380395 4.981064 4.8640285 4.7000065 5.313813 4.885075 4.845923 4.981504 4.928589
1368348_at 4.5611553 4.440359 4.718798 4.290621 4.392503 4.5379834 4.278683 4.473176 4.256334 4.2931123 4.3331404 4.49397
1368349_at 5.3784313 5.8389587 5.6322308 5.7228594 5.3723664 5.5605392 5.3502493 5.442997 5.4615183 5.4064336 5.8693495 5.643891
1368350_at 3.6291304 3.585878 3.6538856 3.8860207 3.707927 3.4867923 3.7622342 3.739878 3.545612 3.6076229 3.5421202 3.625592
1368351_at 6.066917 6.279623 6.2383127 6.4904466 6.223867 6.2904387 5.822263 6.529186 6.113386 6.2310214 6.4046373 6.3115444
1368352_at 4.5334835 4.7268 4.9616394 4.9622335 4.8429847 4.6224403 4.6025805 5.054666 4.643922 4.3700457 4.534431 4.9815693
1368353_at 5.242669 5.4173717 4.8620143 5.303888 5.0675516 5.426021 5.270874 5.777006 5.4810014 5.496481 5.378451 5.2758193
1368354_at 10.237575 10.19513 10.461607 10.328392 9.915464 9.917394 10.03443 10.121352 10.395185 9.872402 10.093215 10.022826
1368355_at 4.9346576 4.8379326 4.8679857 5.1682315 5.1096735 4.9275575 5.3120923 4.6210237 5.4350734 5.2300925 5.015796 4.620243
1368356_a_at 10.024754 10.037644 9.865358 10.117415 9.63875 10.149115 10.10057 10.101024 9.886856 10.198875 10.179413 9.741934
1368357_at 5.8231845 5.940354 5.874684 6.2616267 6.347504 5.9319043 5.534639 6.296213 5.710077 5.5889235 5.807573 5.833278
1368358_a_at 4.021244 3.758569 3.9659634 4.0004005 4.00478 3.6562998 3.6212678 3.997506 3.6442547 3.837594 3.6689572 3.9934785
1368359_a_at 4.2387 4.1727943 4.1873827 4.4848003 4.3051825 4.328307 4.2076817 4.4081717 4.078702 4.3627324 4.370427 4.5334992
1368360_at 13.639836 13.595536 13.6919775 13.661562 13.6455765 13.657888 13.614077 13.683987 13.707045 13.62981 13.677075 13.645641
1368361_a_at 7.654348 7.681696 7.5538645 7.6587653 7.665294 7.766484 7.679371 7.4228687 7.633502 7.7785897 7.598664 7.4228525
1368362_a_at 10.858114 10.745187 10.733016 10.629794 10.755455 10.822699 10.683279 10.798939 10.881904 10.637877 10.733862 10.626296
1368363_at 3.78635 3.8894768 3.7798526 3.7169378 3.9102283 3.7490566 4.298872 3.8112755 3.8855493 3.823717 3.8050373 3.7939167
1368364_at 4.6722198 4.8604198 4.671079 4.7516274 4.8551393 4.769642 4.4077425 4.8451347 4.9223046 4.515637 4.9534774 4.6708775
1368365_at 12.171122 12.14358 12.251658 12.1872015 12.344912 12.166988 12.2287655 12.2662 12.208677 12.216698 12.037887 12.055156
1368366_at 5.142252 5.255955 5.068478 4.7304115 4.8170934 4.7712326 4.9261727 4.977479 4.910374 4.930606 5.2339053 4.879057
1368367_at 5.146238 5.5082784 5.4321504 5.7206874 5.8307757 5.6447043 5.3230844 6.164833 5.695324 5.559805 5.4939814 6.1089487
1368368_a_at 10.052506 10.081617 10.140033 9.933003 10.070851 9.817103 9.907293 9.889096 9.833425 9.790449 9.705448 9.555924
1368369_at 4.4327054 4.684358 4.5223217 4.8841667 4.755971 4.675085 4.677161 5.056987 4.6321473 4.4966474 4.722311 4.5221148
1368370_at 5.117164 5.542624 5.43323 5.477284 5.5032115 5.44672 5.5902395 5.7354345 5.633846 5.7635994 5.446414 5.5489964
1368371_at 4.781719 5.132803 4.7472863 4.9698286 4.904229 4.9266148 4.8928437 5.186161 4.895574 4.9135365 4.842413 5.297771
1368372_at 7.6142235 7.3719363 7.649702 7.393185 8.618399 7.6428638 7.9733043 8.445352 8.227299 8.268932 7.12999 7.440254
1368373_at 4.5929375 4.2972665 4.5777035 4.715602 4.403755 4.5431795 4.168135 4.851362 4.575206 4.507534 4.539055 4.545288
1368374_a_at 6.180783 6.004011 5.990404 6.1872225 5.9668856 6.2037563 6.4729686 6.609372 5.834054 5.902531 6.0721087 6.095377
1368375_a_at 5.2483397 5.094529 5.402643 5.3025436 4.8580112 5.2336764 5.096533 5.161641 4.988327 5.593994 5.4996557 5.4328895
1368376_at 7.23429 7.338023 7.2248554 6.6375904 5.977348 8.709356 7.6658397 8.957698 10.1398735 9.565508 9.291381 9.789299
1368377_at 5.005139 4.8869605 4.9532137 5.2220554 5.2234173 5.140009 4.931055 4.94761 4.8049884 4.734994 4.993609 5.451939
1368378_at 12.185761 12.132 11.951206 12.268667 12.212262 12.141933 12.243786 11.985717 11.783441 12.087562 12.1931505 12.601805
1368379_at 8.14809 8.294291 8.185342 8.052921 8.1142 8.052596 8.382486 8.150969 8.461844 8.121566 8.22128 8.33474
1368380_at 14.050815 14.047162 14.008891 14.059334 13.990506 14.0573015 13.972595 14.021956 14.026216 14.004164 13.980609 13.984922
1368381_at 5.167447 4.890396 5.147031 5.044939 5.1403484 4.955573 4.8497124 4.7361894 4.924264 5.1469045 4.8963766 4.9264765
1368382_at 5.2903585 5.2539396 5.2819586 5.498081 5.4701233 5.312976 5.1343346 5.8756213 5.2226224 5.3491993 5.507167 5.324274
1368383_at 6.2250776 6.232129 6.2355566 6.233475 6.7184772 6.328759 6.512207 6.5047765 6.4036226 6.0440574 6.0054913 6.133654
1368384_at 4.151822 4.0674596 4.184542 4.088656 4.028638 4.647636 3.966167 4.3692245 4.3054485 4.1887336 4.0894613 4.2061586
1368385_a_at 9.097764 9.100901 9.19333 9.103361 8.99785 9.121624 9.12804 8.978866 9.057153 9.179876 9.163764 9.056078
1368386_at 9.825312 9.655397 9.871338 9.722074 9.764268 9.853308 9.809757 9.692504 9.846489 9.893795 9.761452 9.688711
1368387_at 11.227139 11.320486 11.031539 11.1979885 11.326281 11.179213 11.334718 11.21378 11.452062 11.20234 11.091289 11.078584
1368388_at 5.2336698 5.397557 5.235061 5.2262516 5.3864717 5.369469 5.998426 5.546209 5.3099775 5.3963366 5.434764 5.4923844
1368389_at 9.073122 9.223707 8.807982 8.898779 9.050441 9.027983 9.212221 9.020376 9.159867 9.051035 9.075878 8.944397
1368390_at 9.362283 9.127418 9.173424 9.072926 9.249148 9.217478 9.094755 9.054379 8.977468 9.02703 9.038042 9.174387
1368391_at 4.779896 4.957609 5.147176 4.9051723 5.1262813 5.190116 5.226104 5.2199125 4.993881 4.655568 5.131912 5.0819087
1368392_at 6.430051 6.6556053 6.5633235 6.590771 6.3360243 6.830022 6.6720276 6.9383564 6.50736 6.641926 6.490681 6.4829082
1368393_at 5.7821507 5.9720416 5.66275 5.7026963 4.929931 5.875745 5.7796006 5.393062 5.225512 5.486093 5.579616 5.4139414
1368394_at 5.6381016 5.801348 5.8316154 5.818116 5.9471602 5.8550787 5.768718 6.057555 5.804321 5.823475 5.586028 5.9101915
1368395_at 5.784616 5.351037 5.037854 5.50861 5.5770082 5.6255293 5.5450664 5.2082725 5.471226 5.2521815 4.929138 5.381786
1368396_at 5.4665213 5.4132943 5.1915126 5.5545774 5.5591683 5.6032004 5.6537366 5.849737 5.4400406 5.325557 5.8915854 5.8705316
1368397_at 13.041776 12.980306 12.949924 12.962288 12.99279 12.758942 12.81709 12.93687 12.877438 13.053731 12.926879 13.148841
1368398_at 4.3411636 4.4704227 4.314131 4.414443 4.477177 4.6183414 4.4538255 4.7664366 4.4342957 4.5783753 4.6761575 4.4543715
1368399_a_at 11.626739 11.455635 11.606215 11.512507 11.557112 11.550939 11.531028 11.492441 11.61842 11.383747 11.59961 11.63707
1368400_at 8.951735 8.879021 8.734276 8.747196 8.497183 8.740729 9.012182 8.445675 8.676079 9.026479 8.856133 8.703285
1368401_at 4.5746613 4.6914463 4.7659097 4.6571536 4.7819953 4.683313 4.6650953 4.9253163 4.705542 4.659875 4.4023485 4.7429886
1368402_at 8.980888 8.931203 9.1911335 9.039201 9.070381 9.136733 9.047523 9.031634 9.289301 9.231159 9.11968 9.003964
1368403_at 9.103404 8.785389 8.932538 8.803248 8.958896 8.989875 8.908547 8.684983 8.773895 8.968633 8.944244 8.930988
1368404_at 4.869076 4.553321 4.9383993 4.6795716 5.010286 4.96795 5.0031734 5.235655 4.574599 4.5307393 4.59228 4.619653
1368405_at 7.5543075 7.691342 7.7017527 7.617307 7.572425 7.701248 7.809957 7.366411 7.8076954 7.6215963 7.7982574 7.7593007
1368406_at 4.5283446 4.2375755 4.5078597 4.383934 4.3887353 4.621846 4.555263 4.4043837 4.156739 4.0695553 4.4925303 4.630368
1368407_at 5.44392 5.962825 5.0918493 5.1525426 4.7731314 5.4398327 5.3618927 5.4795055 5.7272635 5.9034925 4.5286913 5.344571
1368408_at 4.7215023 4.839688 4.641761 5.0738673 4.764439 4.684115 5.02884 4.9872527 4.6407304 4.963373 4.5588813 4.667795
1368409_at 10.423628 10.24725 9.868465 10.23193 9.952053 9.896555 9.810562 10.101278 10.2659 10.399063 10.424644 10.335857
1368410_at 6.7775526 6.6387753 6.6497493 6.728326 6.7700725 6.6318297 6.757986 6.21755 6.7555046 6.9852867 6.8485584 6.8470373
1368411_a_at 3.892665 3.8164523 3.810451 4.014604 3.8368807 4.0265675 3.7180495 3.8671646 3.9301581 3.852834 4.2175345 3.9928634
1368412_a_at 4.7316637 4.886827 4.95206 4.908201 5.1333885 4.901099 4.7392426 5.4331946 4.9505463 4.761809 4.849405 4.8113556
1368413_at 5.2520113 5.233012 4.89067 5.165184 4.9395504 5.279358 4.9413433 5.0182395 4.933761 5.0745707 5.2039204 5.4200993
1368414_at 5.8450875 5.752906 6.087541 6.124706 6.258805 5.839909 5.657876 6.188366 5.6585226 5.840523 6.0442867 6.015149
1368415_at 4.0536537 4.0534534 3.9734015 3.9550982 4.158777 3.9691153 3.8690867 4.4494476 3.9676824 3.8556886 4.0610895 3.8613348
1368416_at 3.6938517 3.933792 3.7537332 3.9281948 3.8538065 3.5886037 3.4574392 4.6544805 3.7771204 3.6512449 3.8116493 3.9759278
1368417_at 4.82415 4.710106 4.7438364 5.260895 5.281113 5.0817356 5.0442896 5.080223 4.609375 4.649521 4.996501 5.1284795
1368418_a_at 12.922468 12.98003 13.103692 12.975651 13.094957 12.991959 13.102022 13.097128 13.111853 13.17287 13.053163 13.112455
1368419_at 9.354411 9.12264 9.14042 9.023298 9.456195 9.279252 9.485401 9.155687 9.371759 9.129986 8.722655 8.954231
1368420_at 13.348385 13.272845 13.403873 13.354289 13.395451 13.3783045 13.450486 13.2327385 13.437545 13.498754 13.451875 13.395624
1368421_at 3.9905522 3.9287276 4.0298295 4.253648 4.140027 4.233766 4.447749 4.2233205 3.6213443 3.7786617 3.9865355 4.069737
1368422_at 6.847556 7.092628 6.2451143 6.5265903 6.819106 6.385062 6.0177927 5.8614726 6.2991276 6.207982 6.5659075 6.350605
1368423_at 5.726392 5.8991547 5.78103 5.983661 5.7673717 5.783825 5.819708 5.9856944 5.5750246 5.439032 5.8812933 5.7218504
1368424_at 7.4509573 7.4679813 7.190315 6.90914 7.161566 7.486025 7.715336 7.286616 7.6928873 7.509113 7.431102 7.4294567
1368425_at 4.795442 5.030068 5.098017 4.8697014 5.098792 4.816986 4.942994 5.181126 4.9063954 4.8749557 5.018556 5.3570576
1368426_at 11.705152 11.4406 11.455448 11.14418 11.730206 11.386563 11.153837 11.659387 12.086095 11.354482 11.610382 11.650933
1368427_at 8.397735 8.42391 8.191298 8.116308 8.2860365 8.307723 8.285633 8.274048 8.559362 8.339715 8.328439 8.394599
1368428_at 9.391047 9.091387 9.052319 9.230462 8.960385 9.169494 9.477196 8.468467 8.413835 9.631701 8.770565 9.441414
1368429_at 3.872284 3.740182 3.7536795 3.6694794 3.678979 3.7570157 3.9836762 3.8223429 3.9619923 4.090134 3.8519294 3.8323627
1368430_at 9.477178 9.627672 9.6784115 9.443485 9.468359 9.498256 9.74088 9.714491 9.376128 9.553154 9.732883 9.250506
1368431_at 11.199073 11.185923 11.190208 11.243475 11.232525 11.285187 11.238462 11.204671 11.271412 11.312669 11.323693 11.3721
1368432_a_at 4.6356373 4.34466 4.5865345 4.6291885 4.3321314 4.598331 4.5547605 4.4220896 4.1427474 4.531728 4.5192747 4.8262815
1368433_at 9.994414 10.05305 10.0291 10.022745 10.0125065 9.859503 9.958189 9.912396 10.051428 10.022573 10.1603155 10.120601
1368434_at 7.3879085 7.405954 7.4706063 7.2221513 7.0261006 7.3983684 7.3921103 7.1281757 7.3142314 7.171177 7.15497 7.0931973
1368435_at 12.015377 11.1960535 12.050087 11.743456 11.581276 11.468879 11.354759 11.713199 11.90329 12.381995 12.632412 12.327768
1368436_at 9.428872 9.445841 9.49825 9.300249 9.397607 9.428473 9.5097065 9.462091 9.462279 9.526238 9.498785 9.570878
1368437_at 4.9112387 4.644995 4.9792643 5.3297424 5.1273704 5.0557632 4.918597 4.8717036 5.1690865 4.763556 5.091362 5.2435107
1368438_at 4.381941 4.5646734 4.767543 4.8373213 4.6619782 4.5527973 4.4157057 5.093526 4.5980635 4.4131026 4.461973 4.7675815
1368439_at 5.705974 5.9308934 5.808698 5.6635275 5.900654 6.04687 5.618282 6.040552 5.8141437 5.6600876 5.8480263 5.8395844
1368440_at 6.559698 7.0261497 6.9925127 6.8240213 6.856468 7.4087844 7.054782 7.010003 6.991981 6.84044 6.8685303 7.141584
1368441_at 6.389581 6.519537 5.741966 6.1882315 6.374209 5.954441 6.581222 6.552336 6.3002872 6.4774904 5.9389577 6.4557242
1368442_at 13.371893 13.408428 13.39781 13.389189 13.395783 13.381827 13.409572 13.375835 13.460866 13.398344 13.423247 13.434682
1368443_at 5.743088 5.669611 5.819402 5.5201893 5.619563 5.440084 5.5546374 5.7184687 5.5967784 5.6148405 5.9141717 5.8781047
1368444_at 8.2517605 8.26298 8.292264 8.125338 8.360771 8.383559 8.63933 8.225522 8.402291 8.482658 8.46567 8.15295
1368445_at 5.9024982 5.83512 5.9568543 5.927109 5.837603 5.967935 5.8674316 5.883825 5.8741493 5.9003525 5.8897295 5.9147415
1368446_at 8.213357 7.5536733 7.563856 8.147932 7.473134 7.538413 7.144398 7.6377497 7.717134 7.7599173 7.9478207 7.810032
1368447_x_at 6.5731583 6.6047263 6.6476316 5.9400544 6.5332255 6.6384897 6.226982 6.334296 6.691332 6.1675825 6.4270597 5.75334
1368448_at 6.6882324 6.5039344 6.697214 6.9383664 6.9022093 6.4310884 6.2769923 6.9261436 6.5355167 6.5809927 6.545777 6.744129
1368449_at 4.8861666 4.6078215 4.50729 4.822178 4.749181 4.7620277 4.703145 5.0410376 4.5941973 4.749526 4.784297 4.8820076
1368450_at 5.5530996 5.3138075 5.3915753 5.2130494 5.43013 5.2745614 5.3744707 5.354722 5.1940947 5.29484 5.171033 5.080529
1368451_at 6.4869227 6.493821 6.3518505 6.3889036 6.5890117 6.347281 6.5365205 6.6047425 6.2429504 6.297779 6.444289 6.6077957
1368452_at 9.54241 9.384853 9.569078 9.133422 9.662222 9.478027 9.009445 9.390032 9.415206 9.42618 8.931766 9.406994
1368453_at 11.148972 11.191729 11.14287 11.661507 11.5225525 10.553293 11.486189 11.76504 11.598847 11.255537 11.4670515 11.20509
1368454_at 4.120062 4.2694335 4.0994306 4.431961 4.299425 4.096576 4.0556393 4.281757 4.42047 4.4310775 4.2420554 4.294318
1368455_at 5.0447407 5.273664 5.127212 5.0823703 4.7723293 5.3841667 5.19518 5.4513607 5.070454 5.2640095 5.3398247 5.272683
1368456_at 3.7983472 3.8737268 3.8065267 4.1783338 3.902559 4.075512 3.6600924 4.27485 3.945424 3.928299 3.7583609 4.056808
1368457_at 3.810644 3.8006165 3.9140308 3.9255955 3.8460493 3.6320586 3.6011393 3.9656365 3.489109 3.6276836 4.011246 3.745317
1368458_at 10.622036 9.522578 9.85604 9.603443 10.42162 9.568825 9.916836 10.377452 10.573513 10.520562 11.139548 9.852483
1368459_at 4.0328507 4.176908 4.304465 4.225331 4.4396634 4.2516737 4.3138514 4.5940275 4.374673 4.052134 4.474624 4.0990467
1368460_at 8.425428 7.5336614 7.492292 8.478711 7.744334 7.870049 8.544145 8.144024 7.6397843 7.3782244 7.8752975 7.4920254
1368461_at 11.4292145 10.978747 11.292195 11.233929 11.484305 11.489332 11.122069 11.334534 11.230681 10.7794485 10.777426 11.039007
1368462_at 5.357291 5.4140887 5.4482408 5.876751 5.299399 5.270089 5.6114078 5.260451 4.988888 5.3142166 5.0080657 5.1073213
1368463_at 7.3641615 7.326619 7.1520367 7.2444463 7.2072735 7.214463 7.5701947 7.3371167 7.5702667 7.4553356 7.5234566 7.659294
1368464_at 6.160375 5.8743644 6.0426545 5.742061 6.0279756 6.0474606 5.71912 5.7683954 5.8467565 5.960812 5.9329834 6.015149
1368465_at 3.6489966 3.7588975 3.7519574 3.7359464 3.8501787 3.9630446 3.8230958 3.8671646 3.6201282 3.765672 3.8153582 3.7214766
1368466_a_at 5.5936775 5.517335 5.3347774 5.64168 5.48225 5.485017 5.6128407 5.7467895 5.6521206 5.6797094 5.762951 5.5443244
1368467_at 12.799692 12.874892 12.821663 12.812239 12.861886 12.83862 12.78039 12.766709 12.7713995 12.834785 12.680576 12.801729
1368468_at 4.6449056 4.8093333 4.682521 4.5900993 4.667001 4.561508 4.9755936 5.345641 4.9380183 4.779041 4.884369 5.000566
1368469_at 5.4273515 5.8242145 5.303749 5.86584 5.6907353 5.4203267 5.796052 5.606115 5.719081 5.695143 5.7410192 5.5605865
1368470_at 8.649906 8.476034 8.555766 8.520699 8.444316 8.504257 8.879368 8.70417 8.526397 8.408787 8.482699 8.411352
1368471_at 5.333511 5.449411 5.5410056 5.4668627 5.8507113 5.5811276 5.5226593 5.9080024 5.235685 5.1164713 5.519423 5.5880923
1368472_at 4.6988654 4.870458 4.806738 4.784376 4.7822075 4.919128 4.4759355 4.8146706 4.692698 4.7333474 4.8591633 4.9960785
1368473_at 5.17594 5.0188923 4.9786243 5.3832555 5.2814946 5.1312323 4.722671 5.3870296 5.216788 4.9489727 5.4800897 4.8491545
1368474_at 7.2149453 7.1534324 7.013731 6.8534403 6.7558355 6.877115 7.484446 6.5391407 7.284769 7.128704 7.4798555 7.1314507
1368475_at 4.7974315 4.887652 4.680742 5.1696243 4.755201 4.818177 4.913867 4.7669144 4.998804 4.655248 4.7991323 4.6515293
1368476_at 6.5000906 6.3658805 6.8520308 6.542449 6.2525463 6.489491 6.692271 6.273937 6.5560026 6.605515 5.9302945 6.052563
1368477_at 6.8021417 7.0381293 7.0867634 7.234395 7.0720677 7.014537 6.741942 6.9763484 6.8043575 7.0072837 7.0287642 6.9894376
1368478_at 3.76464 3.701662 3.846077 3.924294 4.3721657 3.5665746 3.5828826 3.7713788 3.8901627 3.696809 3.8253162 4.198924
1368479_at 3.5649462 3.8072305 3.7963738 3.8375607 3.879324 3.4518318 3.4130044 4.0223083 3.5721161 3.6102219 3.6770806 3.755343
1368480_at 5.994394 6.00611 6.282961 6.465458 6.4652376 6.340613 6.179082 6.3360023 6.017503 6.083413 6.292281 6.449103
1368481_at 5.0207577 5.25641 5.1684685 5.199218 5.1679187 5.3012934 4.8465524 5.220723 4.9763064 5.1645756 4.9549236 5.0819244
1368482_at 6.700218 6.6759195 6.809499 6.740915 6.8992333 6.459543 6.5092697 6.539394 6.060236 6.4856815 6.6608315 6.273126
1368483_a_at 4.1624684 4.412014 4.495867 4.291313 4.4939423 4.3713284 4.3801327 4.07539 4.1560965 4.3803368 4.6536884 4.4600573
1368484_at 4.976216 4.8507557 4.7152567 4.639681 5.16602 4.5570097 4.897615 5.139847 4.920418 4.6822586 4.892758 4.5463266
1368485_at 4.9683065 4.990806 4.9872303 4.784151 4.764504 5.0032053 4.636698 4.6856813 4.8203154 4.6238146 4.4743633 4.9291277
1368486_at 7.1236935 6.8003964 7.7066965 8.231583 7.654172 6.5779977 8.007267 7.098853 7.413085 6.58924 6.4365444 6.056886
1368487_at 3.2589545 3.5151238 3.389313 3.3735633 3.5173864 3.343566 3.322102 3.4754763 3.2802582 3.3874254 3.5418725 3.3177948
1368488_at 9.486362 9.682429 9.464655 9.438942 9.652085 9.227335 9.42732 8.952036 8.534865 8.962865 8.286681 8.339055
1368489_at 4.82099 5.0386524 5.055623 5.113001 5.111102 5.08534 4.7566185 5.0447183 4.8784003 5.245784 5.0616016 5.246092
1368490_at 10.197215 10.3929825 10.014103 10.605185 10.181519 10.1409 10.724573 10.111235 10.234522 10.873097 10.566561 10.560379
1368491_at 5.803851 6.406187 6.4919558 7.4649134 6.549664 6.053794 6.705489 6.7675714 6.2778196 6.342672 6.535795 6.238841
1368492_at 6.8633933 7.48151 7.413943 7.206793 7.3606668 7.3032365 7.464555 7.489369 7.2059965 7.460315 7.574302 6.695956
1368493_at 4.755404 4.5978866 4.953905 5.4120245 4.9760222 4.952328 4.267196 5.0547366 4.4347706 4.902183 4.8088894 4.724992
1368494_at 4.095869 4.050476 3.9568825 4.0500364 3.990642 3.883992 4.095394 3.9737813 4.0873284 4.363946 4.37791 4.128173
1368495_at 5.503834 5.5997233 5.659065 5.809635 5.651949 5.785864 5.3438087 5.665227 5.456935 5.6409802 5.578506 5.698301
1368496_at 4.279868 4.308407 4.262335 4.381789 4.3686075 4.5145965 4.163603 4.4245453 4.193594 4.1548433 4.306549 4.4825926
1368497_at 10.667456 10.944355 10.99073 10.714737 10.599052 11.087778 10.914834 10.956137 10.746053 11.001115 10.759399 11.419351
1368498_a_at 3.2638485 3.218799 3.2409492 3.147812 3.2198021 3.3118396 3.1790552 3.4185321 3.1171541 3.2274024 3.6129024 3.4567585
1368499_at 3.2620094 3.5842474 3.3233297 3.5841343 3.2759373 3.282389 3.187033 3.4011536 3.6187177 3.3467999 3.4509366 3.3534322
1368500_a_at 6.5591946 6.755251 6.705854 6.7011724 6.8170347 6.5395565 6.5421944 6.8810697 6.6660047 6.5078897 6.7623425 7.042071
1368501_s_at 6.5361557 6.224247 6.3757915 6.821268 5.9957705 6.8784323 6.5245576 6.4223833 6.3525577 6.607532 6.401915 6.6219525
1368502_at 3.899439 4.177637 4.2921863 4.3446274 4.2553077 4.2903943 4.1740346 4.8421154 4.033704 3.8907542 4.223418 4.4931183
1368503_at 8.088722 8.076979 7.741915 7.7633276 7.436975 7.9105444 8.498741 8.28006 8.178032 8.312695 8.489622 8.133484
1368504_at 11.07851 11.114506 11.011168 10.921136 10.800756 10.916269 11.02155 11.195971 10.851522 10.4659195 10.96426 10.849679
1368505_at 5.064279 5.1107006 5.16404 4.720601 5.5471363 4.952328 4.7927475 5.429267 4.5116405 5.1384335 4.8812804 4.3966866
1368506_at 4.2471175 4.86297 5.110627 4.8072267 5.562358 4.827804 4.5624576 5.545807 4.3054485 4.445856 4.8549404 4.5972457
1368507_at 11.362971 11.299487 11.231024 11.282203 11.225772 11.343731 11.405281 11.329064 11.40232 11.335971 11.352798 11.322742
1368508_at 8.189389 8.427016 8.408634 8.356644 8.411095 8.339182 8.702421 8.182343 8.454229 8.471085 8.403699 8.287163
1368509_at 6.361793 6.0087647 5.6543097 5.779218 5.6456213 5.8042564 5.69869 5.5371227 6.4768295 5.570362 5.8922796 5.3637276
1368510_at 4.488699 4.546607 4.4318743 4.6557937 4.8173165 4.686559 4.556294 4.9814863 4.5060606 4.5746555 4.6065097 4.5958405
1368511_at 4.029867 4.354714 4.2415433 4.2722654 4.342572 4.262945 4.1818314 4.6093802 4.2064953 4.312378 4.51073 4.6697206
1368512_a_at 10.4099455 10.448246 10.30217 10.353651 10.571817 10.560219 10.615492 10.286474 10.230511 10.557728 10.0257845 10.567368
1368513_at 6.5321527 6.331498 6.375774 5.8842683 6.4310355 6.46192 6.041275 6.178388 6.210313 6.2677956 6.0776267 6.3693185
1368514_at 11.703162 11.605107 11.534215 11.389167 11.467266 11.524103 11.389656 11.550612 11.295617 11.338158 11.421359 11.458328
1368515_at 5.060151 5.3789444 5.330146 4.9010715 5.187064 5.033868 5.1469116 5.5145674 5.117596 5.0968437 5.334692 5.214282
1368516_at 6.428814 6.6786084 6.396795 6.694513 6.361855 6.8303165 6.6954203 6.3236246 6.4129133 6.815239 6.556538 6.542935
1368517_at 6.4873023 6.7686663 6.733037 6.6179123 6.723304 6.558433 6.9062357 6.713778 6.8432508 6.638103 6.600646 6.4502244
1368518_at 8.036056 8.085354 8.184155 7.5886726 7.7463427 7.760212 7.987812 7.937379 7.5744653 8.005765 7.927004 7.588328
1368519_at 5.2122283 5.1717157 5.514313 5.2884293 5.245448 5.046022 5.292555 5.6428256 5.0793967 5.0874677 5.3874416 5.120348
1368520_at 13.21 12.852895 12.547075 13.071652 12.998024 12.784423 12.568613 12.973388 12.943767 12.595895 12.619787 12.7632065
1368521_at 6.6844406 6.6508665 6.8868885 6.951209 6.7778106 6.516191 6.5666957 6.5183005 5.8731747 6.756146 6.799929 5.9179153
1368522_at 4.348053 4.671741 4.320464 3.9989488 4.5565953 4.4437613 5.17079 4.063467 4.260485 4.299377 4.3217087 4.5325475
1368523_at 4.195706 4.0317793 4.023379 4.4467716 4.429961 4.089463 4.4139695 4.406535 3.9882848 3.88775 4.2392464 4.3332567
1368524_at 3.5769546 3.6862442 3.6427228 3.616029 3.8188517 3.8130276 3.8217373 3.8672178 3.5721161 3.7049005 3.5389767 3.736772
1368525_at 6.794711 6.5839787 6.5940027 6.464375 6.7409887 6.805578 7.014111 6.664411 6.83459 6.79821 6.773597 6.6471095
1368526_at 7.4840126 7.4535875 7.3003664 7.4296713 7.2244716 7.385311 7.4478183 7.392367 7.3933964 7.479739 7.4491644 7.2688913
1368527_at 3.3553464 3.1550984 3.1864755 3.5289 3.3388038 3.3437946 3.3786955 3.3933709 3.220138 3.2758138 3.3832853 3.1401618
1368528_at 8.876448 8.941711 8.728539 9.039001 8.641811 8.957075 8.879368 9.055344 8.930761 8.592279 8.595665 8.602118
1368529_at 4.4690886 4.5439954 4.764193 5.0263557 4.541908 4.6929636 4.684552 4.655415 4.743266 4.3967366 4.510937 4.7309337
1368530_at 4.4869213 4.3716087 4.3664145 4.2457905 4.396315 4.2726693 4.277178 4.7014837 4.176051 4.284313 4.7548513 4.596811
1368531_at 3.4531188 3.589317 3.58114 3.7247555 3.6598942 3.5942852 3.709792 3.6751828 3.6897256 3.5293155 3.7406678 3.762836
1368532_at 3.9103067 4.106618 3.6783164 3.981646 4.1395392 3.9407268 3.8974395 4.3020277 3.933784 3.9661043 4.0224104 3.9655385
1368533_at 5.4248533 5.371249 5.3055444 5.475628 6.1153655 5.313237 5.1969857 6.3243227 5.2077646 5.204549 5.2586665 4.9546127
1368534_at 5.615305 5.5395255 5.8273864 6.030666 5.6088343 5.6183405 5.825538 6.058514 5.709992 5.8050995 5.544013 5.8426986
1368535_at 5.348254 5.357052 5.3233414 5.4371696 5.6151743 5.3601694 5.329132 5.3707924 5.6322727 5.170349 5.6400433 5.670104
1368536_at 10.9221525 10.625493 10.55895 10.513905 10.69387 10.754047 10.2172575 10.341381 11.003929 10.887884 11.006974 11.201986
1368537_at 6.665109 6.3850045 6.507244 6.2841787 6.380422 6.4392257 6.761598 6.061688 6.9912558 6.909743 6.599549 6.5932317
1368538_at 8.2546425 8.1519375 8.1447115 8.282254 8.157385 7.923665 8.341471 7.8834596 8.201952 8.240765 8.222813 8.166854
1368539_at 3.4527612 3.5396836 3.4179828 3.6818175 3.1815202 3.3150678 3.4907727 3.2897995 3.4102929 3.3274636 3.669927 3.3028305
1368540_at 4.409011 4.2419457 4.3579483 4.1955223 4.053964 4.7095203 4.2958508 4.2596684 4.2554297 4.583897 4.3165617 4.329922
1368541_at 6.0085654 6.193964 6.2827787 5.9263473 6.0328245 6.086029 5.9257374 6.3289847 6.006869 5.665845 6.03188 6.0813503
1368542_at 5.101612 4.8710923 4.788661 4.9160748 4.816292 4.881603 5.045035 4.992383 5.291781 5.018308 4.705402 4.6854243
1368543_at 8.059046 7.662083 6.8025885 6.837827 7.139714 7.8252172 7.30883 7.359936 7.8527594 7.26896 7.5652313 7.612748
1368544_a_at 4.6135545 4.2940884 4.608717 4.7214794 4.7643137 4.852134 4.453144 4.635369 4.3386974 4.5783753 4.6659408 4.6245747
1368545_at 5.449243 5.764495 5.3743916 5.354417 5.332509 5.38634 5.163412 5.513525 5.3226743 5.371961 5.408187 5.25415
1368546_at 4.832625 5.0210533 5.1176805 4.7016325 4.8403506 5.077282 4.901185 4.965805 4.6828394 4.6926737 4.7630672 5.143634
1368547_at 3.9745047 4.035313 4.0248737 4.1170506 4.1422014 4.0209723 3.768918 4.209898 4.129692 3.9765902 4.083522 4.228303
1368548_at 3.2997005 3.2003038 3.2796082 3.383898 3.2467766 3.2149887 3.589582 3.2168653 3.2540631 3.3669055 3.3832853 3.4827738
1368549_at 9.093206 9.144417 8.860738 9.117767 9.064325 9.06216 9.197287 9.152259 9.245826 9.150745 9.280479 9.252476
1368550_at 5.0410757 4.8665075 4.8209553 4.889638 4.6200476 4.811209 4.7142305 5.014618 4.6778564 4.800699 4.855233 5.0005655
1368551_at 4.932163 4.79421 5.1046047 5.1590075 4.7217345 4.6213837 4.7383695 4.9169044 4.8938546 4.754506 4.8078284 4.8408685
1368552_at 10.831458 10.953135 10.718198 10.91886 10.804939 10.670711 10.915315 10.615959 10.642375 10.78522 10.817036 10.872642
1368553_at 5.295436 5.3345184 4.942171 5.337845 5.358124 4.883438 5.390732 5.1301794 5.036272 5.305135 5.0547867 5.005272
1368554_at 5.362485 5.495498 5.348757 5.8334107 5.95866 5.3329773 5.431101 5.725065 5.448722 5.403822 5.7685795 5.6349387
1368555_at 5.630159 5.0868154 5.571192 5.737632 5.7860947 5.5677466 5.607498 5.5995736 5.4368334 5.5471926 5.637665 5.3660307
1368556_at 4.4228845 4.5642624 4.466297 4.5907664 4.7012954 4.555848 4.484405 4.447925 4.453047 4.4998136 4.6493177 4.534506
1368557_s_at 4.532167 4.755634 4.590775 5.0622087 4.6739087 4.722007 4.732448 5.197765 4.722477 4.463806 4.6571927 4.585968
1368558_s_at 8.097942 8.10181 8.566778 7.9685645 8.084789 8.173193 8.19228 8.181744 7.8742695 8.306519 8.156778 7.24868
1368559_at 5.4352984 5.480725 5.345206 5.4563494 5.2563353 5.4060836 5.1874547 5.9165707 5.3389587 5.3399377 5.46088 5.4344893
1368560_at 4.82355 4.9930897 4.982235 5.1309986 5.177762 4.9446077 4.792751 5.485175 4.7977023 4.9840117 5.0167904 5.325038
1368561_at 3.993161 4.2037477 4.0820923 3.8966672 3.9362762 3.9970863 4.057844 4.09297 4.193141 4.1339817 3.87057 3.9945278
1368562_at 4.851872 4.681774 5.0208273 5.1998606 5.032559 4.909251 4.4968 4.9517074 5.001 4.7664123 4.869389 4.839383
1368563_at 6.684939 8.083427 7.4164176 6.611086 7.517043 7.769966 7.861219 6.9599967 6.7220397 7.6714015 6.1596117 8.169424
1368564_at 4.786763 4.893778 4.8920503 4.7891045 4.8007793 4.9246974 4.848815 5.000786 4.684292 4.7691193 4.942297 5.0075164
1368565_at 4.94535 5.4350605 4.267749 4.6989183 5.3348 5.5384855 4.566262 4.867962 4.9402533 4.40474 4.380023 5.2088766
1368566_a_at 11.379007 11.498231 11.457972 11.667655 11.433107 11.526908 11.434535 11.458426 11.292312 11.35096 11.547669 11.503964
1368567_at 8.057921 7.67771 7.5279484 7.6484737 7.5711555 7.495731 7.886301 7.558253 7.7905464 7.7488446 7.8468847 7.689565
1368568_at 5.638267 5.786749 5.9250727 5.882892 5.9613447 5.537564 5.7324076 6.1102033 5.8487625 5.863265 6.047514 5.7087507
1368569_at 3.87505 4.1141853 3.77394 4.2335567 4.1012864 4.0962615 4.905182 4.4078646 3.666054 4.9290032 4.551927 4.744515
1368570_at 7.8837824 7.6467967 7.4955397 7.5988393 7.25541 7.8858 7.8668222 7.406765 7.9099197 8.1915045 7.7402215 8.096114
1368571_at 4.614602 4.3716087 4.499135 4.655793 4.319103 4.167379 4.730894 4.3067474 4.3132973 4.795999 4.5886393 4.359223
1368572_a_at 5.533848 5.3988423 5.40076 5.2822886 5.4067283 5.489237 5.4827456 5.6395493 5.147018 5.277874 5.4165998 5.2446384
1368573_at 8.605217 8.192044 8.370514 8.043757 8.202067 8.472839 8.522736 8.212064 8.405196 8.390894 8.212705 8.123093
1368574_at 10.233608 10.38603 10.403066 10.23603 10.499091 10.392213 10.259214 10.00546 10.096309 10.377447 10.075939 10.326693
1368575_at 5.214072 5.493692 5.207051 5.352738 5.3833456 5.3599873 5.0577292 5.3180966 5.208803 5.1805143 5.0459332 5.313581
1368576_at 3.9622707 4.063272 4.3302617 4.1858363 4.049323 4.1558037 3.9244535 4.4452586 4.0797873 4.274846 4.2281747 4.1118855
1368577_at 3.303613 3.413048 3.4720483 3.6009018 3.3775432 3.4019232 3.5082755 3.3754506 3.4216633 3.3314536 3.2750707 3.3280318
1368578_at 4.8394527 4.736562 4.666004 5.0395226 4.942732 4.805783 4.8297434 5.2827754 4.770785 4.6612463 5.2092886 4.875954
1368579_at 4.601671 4.5154676 4.5585794 4.729824 4.484482 4.204656 4.4738083 4.5660315 4.548205 4.4626527 4.6079593 4.7078195
1368580_at 6.19177 6.2896967 6.34399 6.4763403 6.137533 6.4424424 6.1832123 6.5567174 6.1787724 6.385969 6.4921703 6.4406934
1368581_at 5.693494 5.8301573 5.9051895 5.771802 5.832813 6.0726366 5.841079 6.1663985 5.678525 5.9258485 6.1925545 5.9764743
1368582_at 4.111253 4.1512117 4.189353 4.2227955 4.2411823 4.2338047 3.987145 4.5249243 4.02536 4.0336533 4.1539145 4.4122505
1368583_a_at 13.704391 13.794906 13.839808 13.662287 13.621132 13.865325 13.681597 13.654501 13.867944 13.69213 13.892328 13.701729
1368584_a_at 4.566194 4.40384 4.789341 4.5921006 4.3799376 4.5008416 4.243094 4.3626337 4.723633 4.5572195 4.8380823 4.342593
1368585_at 5.7979155 5.854718 6.0501976 6.2897534 6.2492285 5.971423 5.84666 6.4057364 5.7089376 5.7953663 5.993407 6.182935
1368586_at 5.2652044 5.166436 5.011177 5.397766 5.400013 5.043398 4.898618 5.340083 4.9509897 4.874718 5.2183566 5.37098
1368587_at 13.887803 13.98128 13.902054 13.840751 13.826612 13.893668 13.953628 13.878572 13.8436365 13.906965 13.907667 13.865833
1368588_at 6.068412 5.9463825 6.4191704 5.771577 5.917909 6.1994977 6.7527266 5.79426 6.4359965 6.274224 6.0101438 5.703924
1368589_at 8.399891 8.434227 8.619624 9.019947 8.5341215 8.908307 8.563721 8.729995 8.951793 9.345582 8.450981 8.3140135
1368590_at 4.2617598 4.123037 4.29957 4.3455653 4.1016517 4.364695 4.8048024 3.9838014 4.3343043 4.6272283 4.222712 4.316108
1368591_at 9.119083 9.121697 8.965804 9.12738 9.081034 9.237598 9.192523 8.992589 9.160334 9.1882 9.249381 9.382131
1368592_at 7.589781 7.432308 8.132919 7.468284 7.6134443 7.056253 7.6689773 7.1935563 6.985283 6.8839126 7.571551 6.7136097
1368593_at 8.7346 8.543936 8.687769 8.989277 8.713577 8.5636635 8.773987 8.551615 8.479687 8.639254 8.616205 8.715145
1368594_at 5.1250896 5.0520077 5.283189 5.382463 5.5242634 5.180892 5.1766434 5.2475567 5.1562724 5.212458 5.3490725 5.1773043
1368595_at 4.5656877 4.6310425 4.664134 4.5475726 4.5080853 4.456794 4.272223 4.24239 4.757729 4.4096036 4.7180657 4.7303667
1368596_at 7.2222548 7.577999 6.9729795 6.9471083 7.1578174 7.128884 7.327872 6.8242283 7.2729335 7.269685 7.0210156 7.4290133
1368597_at 6.889596 6.509272 6.1080375 6.222593 6.4277825 6.2004776 6.3132057 6.17141 6.328978 6.285929 6.2150707 6.8723435
1368598_at 6.274498 6.346423 6.5122385 6.786723 6.588744 6.3278246 6.4719296 6.45879 6.488774 6.562504 6.3158226 6.463242
1368599_at 5.6875005 5.817622 5.9283853 5.8093147 6.088382 5.646447 5.7231226 6.19862 5.4902787 5.6148405 5.929449 5.995984
1368600_at 11.012005 10.761185 10.929655 11.074335 10.848751 11.065015 10.867463 11.174806 11.03818 11.099918 10.871826 11.09307
1368601_at 4.5209084 4.552914 4.5112486 4.6566 4.925134 4.686085 4.5523605 4.819402 4.469329 4.539293 4.745364 4.6338167
1368602_at 3.8087237 3.9168234 3.9663188 4.014365 3.8457794 3.7713792 3.8624809 3.9714699 3.8711019 3.999757 3.9913745 3.7798488
1368603_at 4.5739603 4.6559553 4.648857 4.4581833 4.3568525 4.520936 4.4517508 4.8371267 4.594146 4.422757 4.5858903 4.5236053
1368604_at 4.9845057 4.746802 4.9239306 4.744385 5.1257176 4.7579317 4.9402375 5.1293097 4.823897 4.724782 4.6108356 5.1028852
1368605_at 5.019997 4.7734137 4.914095 5.0362797 4.787461 4.9331646 5.08315 4.7794642 5.2776327 5.3091116 5.172396 4.964317
1368606_at 4.49063 4.0767803 3.9943204 4.1042595 4.014257 4.3141866 4.008048 4.1346903 4.022499 4.161704 4.2108674 4.0829563
1368607_at 7.967634 7.762538 6.7968993 7.2595024 8.113047 8.606603 7.075965 8.20644 7.514084 9.950039 7.9099407 10.202389
1368608_at 10.198593 9.929985 9.699385 9.919961 10.047373 9.886327 9.828425 9.963331 9.824329 9.711758 9.897609 9.924097
1368609_at 12.7519 12.641519 12.512605 12.581218 12.501577 12.621506 12.714125 12.680539 12.884213 12.811813 12.817351 12.818455
1368610_at 3.8394828 3.9834094 3.9112356 3.8873334 4.1027884 4.102272 3.7695863 4.1829567 4.009214 3.7453585 3.9299421 3.731358
1368611_at 3.7566173 3.8762708 3.869584 3.8289678 4.118847 3.8325336 3.8690872 4.105591 3.7869592 3.7842293 3.669927 4.0030203
1368612_at 5.5204086 5.118339 5.2036586 5.3952518 5.50024 5.358762 5.116469 5.4878035 5.122098 5.4734864 5.364688 5.353794
1368613_at 4.113949 4.128577 4.4271564 4.149542 4.480009 4.2224374 4.030404 4.5543475 3.8325458 4.07362 4.2769895 4.002549
1368614_at 7.90263 7.815592 7.8924084 7.5482492 7.8846307 7.5804977 7.3531394 7.7625284 7.523407 7.5065565 7.1610622 7.4114265
1368615_a_at 4.8842874 4.943778 4.7309422 4.7020116 4.825338 4.9330897 4.465914 4.867517 4.5381436 4.795774 4.8877378 4.5231338
1368616_at 6.231319 6.027857 6.0048394 6.02503 6.0445437 6.17414 5.9944177 6.063838 6.035562 6.186418 5.988064 6.0359836
1368617_at 4.909831 3.425323 4.3746495 4.6307273 4.4836464 4.557714 3.8493419 3.9224653 4.37959 3.8418326 4.6768837 4.607844
1368618_at 9.411143 9.301805 9.257914 8.957046 9.402456 9.268801 9.373903 9.204265 9.479916 9.563846 9.414074 9.508718
1368619_at 5.2019143 5.3670454 5.136691 5.165302 5.350459 5.299979 5.1992273 5.5188627 5.113922 5.2053213 5.209085 5.2900553
1368620_at 5.3988338 5.430295 5.564312 5.6579084 5.3458405 5.3627768 5.1463375 5.994221 5.6221247 5.374667 5.6716294 5.5173483
1368621_at 10.794361 10.595578 10.871222 10.955884 10.869085 10.851983 11.029452 10.817001 10.78353 11.319808 11.194429 11.254045
1368622_at 4.27791 4.275488 4.4181957 4.2074814 4.4200525 4.065178 4.312677 4.596154 4.2897844 4.152807 4.408104 4.1700497
1368623_at 4.364382 4.5758533 4.627429 4.740179 4.420088 4.760051 4.25473 4.51492 4.246269 4.398677 4.48003 4.381674
1368624_at 3.7472878 3.8741112 3.7409315 3.7749405 3.6646986 3.9657867 3.8125207 3.7636533 3.7795255 3.7598372 3.8050373 3.8162432
1368625_at 5.2844005 4.988186 4.911331 5.382463 5.22883 4.909253 5.0042853 5.189726 4.9519367 4.8507605 5.20786 5.076377
1368626_at 4.450608 4.537616 4.1606417 4.220315 4.4130735 4.18087 4.213603 4.5688663 4.3258085 4.2582154 4.343254 4.070897
1368627_at 12.971825 12.953652 12.802076 12.889563 12.933188 13.133918 13.108632 12.423357 12.885862 12.953912 12.6402855 12.8688345
1368628_at 3.8718295 3.810652 3.7564092 3.9540563 3.662968 3.7778363 3.8022642 3.8634913 3.7996023 3.5993736 3.8701687 3.879423
1368629_at 4.561908 4.409628 4.6755524 4.6735406 4.794833 4.6489 4.2514777 4.596154 4.5064983 4.4821186 4.5152493 4.660314
1368630_at 3.4639654 3.2723043 3.476344 3.3941638 3.3775432 3.6199348 3.3668008 3.5152996 3.3358903 3.4113083 3.4428375 3.625592
1368631_at 4.208157 4.2030487 4.1947155 4.3191543 4.4616923 4.430836 4.4469604 4.3181725 4.4185886 4.4614563 4.66895 4.661848
1368632_at 3.2582347 3.2425344 3.4329894 3.4374468 3.3865561 3.2904856 3.4345093 3.3440163 3.1159408 3.3515842 3.471189 3.4260228
1368633_at 3.5158937 3.4439678 3.6390662 3.7897124 3.628418 3.5033145 3.6802568 3.7109485 3.5369992 3.4232242 3.8205075 3.6683784
1368634_at 7.755852 7.883767 7.9630184 8.0037365 7.972169 7.9337635 7.7982335 7.9592566 7.820432 7.875534 7.899118 7.776306
1368635_at 3.9903462 4.5152073 4.228231 4.189378 4.403943 4.2696104 4.422949 4.212926 4.385847 4.38218 4.4863224 4.4192753
1368636_at 5.488586 5.6454353 5.76921 6.0492563 6.006918 5.6598673 5.6900635 6.482979 5.5941443 5.682784 6.106332 6.1669135
1368637_at 4.311435 4.15835 4.311822 4.053158 4.6812162 4.404174 4.2391663 4.3223715 4.355749 4.2705584 3.9346771 4.174187
1368638_at 5.218103 5.158814 5.392557 5.425952 5.476639 5.3621473 5.1689463 5.334655 5.3617334 5.4084187 5.456256 5.341565
1368639_at 3.9485621 4.1742544 4.1607037 4.329027 4.019267 4.031982 3.9220743 4.550886 4.067196 4.3364615 4.228151 4.2906227
1368640_at 5.2906623 5.1487484 5.255561 5.002392 4.9851356 5.09193 5.058013 5.321474 5.410325 5.1490912 4.9546185 5.051728
1368641_at 4.2965336 4.113689 4.3513417 4.1404448 4.1879826 4.3114552 4.827118 4.5386634 4.464763 4.5307393 4.8599353 4.7226067
1368642_at 9.884862 9.6417675 9.802593 9.695709 9.767306 10.080415 9.931023 9.462307 9.940873 10.149517 9.903979 9.784734
1368643_at 4.225136 4.7433023 4.0984974 4.461956 4.601802 4.2414026 4.187723 4.05832 4.2626953 4.37436 4.660697 4.2888103
1368644_at 4.3270206 4.341161 4.350535 4.2658377 4.349897 4.120347 4.5051727 4.2512355 4.2954865 4.4674463 4.549375 4.156563
1368645_at 6.1611204 5.934456 6.267637 5.851334 5.9617915 6.053949 6.256977 5.902627 6.121604 6.3641486 5.955332 5.829314
1368646_at 8.418989 8.548341 8.3436985 8.252511 8.651667 8.4627695 8.662581 8.523303 8.58452 8.381485 8.458119 8.351589
1368647_at 7.353506 7.2103877 7.2772946 7.34979 7.496837 7.2577076 7.669889 7.2089543 7.4559693 7.501039 7.4037952 7.171777
1368648_at 4.508772 4.5821085 4.6118813 4.4248123 4.5624256 4.388409 4.3226867 4.73664 4.397188 4.4343815 4.4407067 4.587271
1368649_at 7.9487066 7.9018545 7.9074426 7.856484 7.5686054 8.042219 8.161018 7.7957025 7.948505 8.136734 7.6652455 7.838554
1368650_at 7.2699604 7.70379 7.9172764 7.6563344 7.1424904 7.378454 7.658474 7.6823845 7.3890405 8.43405 8.50239 8.3961525
1368651_at 11.376305 11.129474 10.756144 11.42007 11.109303 11.050806 11.182971 11.376547 10.991322 10.630443 10.701274 10.268044
1368652_at 7.073889 7.0633287 6.8684464 7.071249 7.0779977 6.893296 7.0080557 6.9766855 6.9720144 6.9392686 7.036666 6.931394
1368653_a_at 10.860769 11.041001 10.859678 10.992993 10.830979 10.841099 10.829807 10.703858 10.8828745 10.892237 10.8880825 10.957488
1368654_at 6.243726 6.3881154 6.3839498 6.518703 6.4310355 6.4673743 6.596384 6.3969502 6.578871 6.604819 6.3403635 6.5614424
1368655_at 9.483967 9.567127 9.590218 9.237379 9.413264 9.329061 9.642042 9.298121 9.303857 9.295773 9.408154 9.2414465
1368656_at 4.023891 4.1291676 4.074368 3.9916856 4.0804625 4.0179596 3.752605 4.160282 3.9243727 3.8105044 4.104188 4.075362
1368657_at 3.8544197 3.7549636 3.8813334 4.126112 3.8297327 3.8610084 3.6264668 3.783273 3.6597261 3.7044842 3.9430697 3.9122057
1368658_at 4.791925 4.2148438 4.7982726 4.6651883 4.456617 4.9545326 5.0369716 4.951856 4.9915185 4.8822913 4.2922482 4.7428126
1368659_at 10.306618 10.5885935 10.630887 10.785786 10.206596 10.872898 11.020557 10.299484 10.976999 10.238194 9.38385 10.881929
1368660_at 4.83359 4.6944437 4.7734613 4.8915567 4.7352715 4.9510565 4.9677873 5.0370703 4.732932 4.7866654 4.6992955 4.8219576
1368661_at 6.7211423 6.77652 6.602021 7.0657043 6.77043 7.075439 6.751657 6.701394 6.3935432 6.501472 6.612747 6.605542
1368662_at 7.438874 7.6615553 7.832118 7.43248 7.452474 7.2424927 7.5529923 7.4712195 7.4879875 7.3946505 7.155278 7.408107
1368663_at 3.6857245 3.8849363 3.8723383 4.163541 4.372523 3.7211225 3.5034568 4.03966 3.6990073 3.5420153 3.6672025 3.7894008
1368664_at 5.6152263 5.5402737 5.689026 5.8353333 5.5464664 5.5131207 5.6094975 5.6823125 5.5713367 5.584693 5.576666 5.4243193
1368665_at 8.204954 8.237183 8.221678 8.30076 8.074879 8.261714 8.421217 8.207485 8.399211 8.32766 8.312523 8.155247
1368666_a_at 3.8386133 3.9590242 4.1537404 4.014604 4.1224384 4.1652775 3.6963964 3.797246 3.9188654 3.6914995 4.1151514 4.057722
1368667_at 5.318101 5.619986 5.61067 5.5484886 5.3734703 5.1777525 5.208351 5.7387047 5.1453667 5.221202 5.4832354 5.3567843
1368668_at 8.988404 9.119635 8.998032 8.906867 8.877112 9.148345 9.147874 8.865919 9.201496 9.208241 9.101159 9.063679
1368669_at 7.7638016 7.755054 8.012861 7.7565856 7.8742175 7.9226456 7.787512 7.982437 7.375154 7.6612115 7.977934 7.3823304
1368670_a_at 5.5833335 5.761671 5.3874316 5.7318645 6.161956 5.8430886 5.2368116 5.707058 5.6210604 5.582063 5.834272 6.183259
1368671_at 6.231783 6.4772854 6.1419663 6.400202 6.322591 6.2814064 6.073308 6.2017193 6.5725517 7.124423 6.6235394 6.546317
1368672_at 4.508286 4.426076 4.7202597 4.5995502 4.908949 4.7949176 4.2903385 4.875131 4.6407304 4.4770346 4.6363196 4.581325
1368673_at 4.1010723 4.1078587 3.9926934 4.117549 4.1320615 3.5973244 3.8875453 4.3789015 3.9903572 3.9965277 3.8743637 4.0142756
1368674_at 11.611479 11.546219 11.366063 11.626752 11.400898 11.344698 11.465808 11.515198 11.637751 11.291151 11.618736 11.526447
1368675_at 7.223283 7.518598 7.515143 7.407824 7.268264 7.58852 7.707364 7.0010443 7.472128 7.6552076 7.377591 7.657233
1368676_at 5.083959 5.4210095 5.122492 5.2442594 5.44993 5.244782 5.167578 5.342135 5.0287147 5.3096814 5.283116 5.3082643
1368677_at 3.8993545 3.9373581 4.00048 4.062851 3.8091428 3.8091564 4.1693783 3.6812017 3.6945348 3.9218545 3.7740936 3.9542649
1368678_at 4.2387 4.400917 4.501965 4.3197994 4.352971 4.38704 4.2422533 4.457823 4.173385 4.284009 4.0876284 4.2717214
1368679_a_at 7.23074 7.119561 7.1286926 7.0526237 7.22421 7.2490034 7.377861 6.9538283 7.301474 7.676887 7.335079 7.2177787
1368680_a_at 4.248272 4.36089 4.3732285 4.4137664 4.410831 4.4989204 4.405907 4.450519 4.2941847 4.335937 4.432099 4.430717
1368681_at 6.265906 6.304723 6.094172 6.102602 6.293248 5.971632 6.1815667 6.3570127 6.119315 6.214574 6.2953987 6.162739
1368682_at 4.440794 4.7296476 4.5978527 4.7804146 4.41555 4.5635343 4.8600187 4.5840874 4.8758082 4.5783753 5.0107765 4.3875003
1368683_at 3.149781 3.329563 3.3386652 3.2585752 3.4577687 3.2280598 3.3599515 3.2876103 3.349165 3.3900664 3.3890676 3.4855194
1368684_at 5.481043 5.4302893 5.7963657 5.256097 5.37815 5.3615103 5.3642073 5.58949 5.2331 5.521675 5.0984664 5.831519
1368685_at 5.064279 5.318238 5.112799 5.285224 5.0874557 4.998531 4.9527726 5.251289 5.036272 4.850255 4.732285 5.210649
1368686_at 13.97 14.0049515 13.970534 14.010864 13.984865 13.957155 13.993751 14.002608 13.97 13.927008 13.977026 13.938114
1368687_at 6.1170044 5.958293 6.039359 6.3062215 6.204619 6.327069 6.508131 6.3480186 6.514951 6.448155 6.2409396 6.5079427
1368688_at 4.6675324 4.6494184 4.8524303 4.7503514 4.96141 4.769572 4.871133 4.834873 4.6325336 4.7196116 4.874797 4.743973
1368689_at 4.1489162 4.4313183 4.327237 4.445608 4.0411267 4.143778 3.9624343 4.5492716 3.9779406 3.718513 4.192957 4.2663116
1368690_a_at 4.2892036 4.294102 4.3356543 4.367754 4.344101 4.377378 4.1637588 4.352357 4.2063875 4.124935 4.389121 4.4613214
1368691_at 4.5993686 4.8869605 4.646539 4.7059135 5.0672326 4.8324633 4.846589 4.660535 5.103687 5.047822 4.764515 4.925866
1368692_a_at 8.630373 9.085781 9.475737 9.287605 8.860016 8.827603 9.474371 8.803335 8.830922 8.390856 8.226616 8.76587
1368693_at 7.1943865 7.5224457 6.896503 6.2879143 7.0919166 7.317205 6.938127 6.781018 6.6239524 7.4545765 6.970801 7.0187793
1368694_at 4.1555476 4.052333 4.2701254 4.3768044 4.2553544 4.4198976 4.0463324 4.7026844 3.9065096 4.1393204 4.2852764 4.289446
1368695_at 12.158317 12.075402 12.338214 12.252941 12.401777 12.404962 12.189397 12.269959 12.223865 12.336517 12.24245 12.340139
1368696_at 5.1276455 5.102175 5.2879567 4.589206 4.9479837 4.997621 5.082891 5.521421 4.5896816 4.8779855 5.003222 5.3725843
1368697_at 3.6231775 3.7836788 3.7065709 3.853036 3.8961284 3.783841 3.7416937 4.1305137 3.7660716 3.6892443 4.061533 3.9610777
1368698_at 6.2505445 6.432471 6.5300555 6.311623 6.1117682 6.848841 7.1147337 6.0368915 6.266773 6.031027 5.366738 6.273146
1368699_at 4.325976 4.304538 3.9412045 4.5838737 4.1980047 4.033743 4.0390205 4.1931515 4.2188225 4.0339813 4.180812 4.0531864
1368700_at 4.4674516 4.787387 4.75208 4.273052 4.67229 4.682174 4.3621454 4.1258726 4.577273 4.818697 4.604254 4.9484982
1368701_at 5.179246 5.0527325 4.9846883 5.3452907 5.148339 5.27224 4.8998938 5.3380456 5.057706 5.0988793 5.2169785 5.199532
1368702_at 8.857635 9.156098 9.114059 9.108296 8.91519 8.897188 9.402842 8.92201 9.353841 9.144915 8.996038 9.496499
1368703_at 7.341304 7.332771 7.3496413 7.4102087 7.242412 7.525365 7.3146424 7.086382 7.6684995 7.5328155 7.2805276 7.432124
1368704_a_at 4.32372 4.297353 4.270503 4.2508345 4.325878 4.424735 4.2452517 4.5781484 4.217017 4.322604 4.45916 4.507374
1368705_at 5.036846 4.7838717 5.1308045 5.393587 5.259018 5.2731905 4.9527726 5.3028812 4.9728923 5.355483 5.233721 5.2991333
1368706_at 12.089872 12.079641 12.333568 12.139363 12.138263 12.339683 12.264127 11.873326 12.276388 12.270153 12.129349 12.020312
1368707_at 13.431502 13.444676 13.565114 13.504651 13.560039 13.495747 13.4462185 13.595827 13.517247 13.528322 13.5160055 13.500805
1368708_a_at 4.8709908 4.5947876 4.8864346 5.042115 4.9658666 4.710743 4.4570704 5.211275 4.622945 4.722193 4.89562 4.915069
1368709_at 3.8297148 4.02386 3.7901866 3.9419415 3.9801593 4.0267544 3.6200316 4.4017124 3.7199233 3.9145052 3.883631 3.8768237
1368710_at 6.59436 6.641464 6.6474905 6.537152 6.674952 6.735791 6.6280694 6.7829485 6.708996 6.6607795 6.566638 6.528162
1368711_at 9.888333 10.002875 9.979057 9.952976 9.756474 8.767092 9.030711 8.680601 8.48909 9.255055 8.702116 8.9757595
1368712_at 7.5404034 7.277454 7.642693 7.1574445 7.3193884 7.4834723 7.380375 6.866609 7.41843 7.473074 7.39543 7.175527
1368713_at 4.4820757 4.274259 4.79045 4.577764 4.456163 4.4556446 4.431311 4.6365967 4.595989 4.4352403 4.712346 4.5110173
1368714_at 3.5136375 3.4484246 3.3450043 3.3976202 3.5798516 3.5676103 3.3356304 3.576791 3.4978447 3.4155903 3.5247924 3.4199953
1368715_s_at 4.261778 4.112516 4.199476 4.277912 4.251824 4.357989 4.001006 4.321419 4.25571 3.8722517 4.1983624 4.150884
1368716_at 4.1445475 4.23674 4.2485905 4.370467 4.426141 4.1653605 4.0793915 4.5316367 4.1657434 4.02715 4.348715 4.2318916
1368717_at 10.445733 10.341505 10.238722 10.278974 10.552261 10.487647 10.511704 10.575383 10.165092 10.3425455 10.219882 10.332604
1368718_at 7.1580243 7.140955 8.908459 8.496419 7.8687725 7.4479403 10.436983 7.9251323 8.229897 9.740832 10.27244 10.231594
1368719_at 5.0909 5.2498193 5.0966654 5.108061 5.11497 5.225312 5.5764184 5.3675227 5.0210776 4.8507543 5.323885 4.9240627
1368720_at 12.946913 12.84829 12.9710865 12.901867 12.828469 13.124554 12.758938 12.936147 13.058822 13.135278 13.034124 13.053135
1368721_at 5.587018 5.7715883 6.2594357 6.06658 5.875779 5.888923 5.8909135 6.2887917 5.658805 5.7571926 6.305896 6.172561
1368722_at 3.5773203 3.750947 3.5372832 3.5678527 3.7092736 3.5511594 3.5554001 3.787356 3.6696181 3.739861 3.8993592 3.88764
1368723_at 4.837102 4.775713 4.881669 4.984565 5.2452607 4.785758 4.9123726 5.1156125 4.9879513 4.7480345 5.199272 4.845785
1368724_a_at 6.0103326 5.907507 5.963021 6.252641 5.8587546 5.8953576 5.9749684 6.1260514 6.1038585 5.8261247 6.0840364 6.116755
1368725_at 4.6977015 4.8723984 5.3232937 4.9258842 5.0168743 5.3177986 4.899443 4.711171 4.9233 4.997987 4.910263 4.6440773
1368726_a_at 6.369848 6.0711803 6.1730914 6.013158 5.9298964 6.1245565 6.3106728 5.743083 6.384173 6.003847 6.0082736 5.951955
1368727_at 3.633281 3.4535127 3.929628 3.905955 3.5509331 3.6719394 3.7723644 3.554865 3.6846874 3.5244653 3.6134346 3.951
1368728_at 5.6706376 5.407015 5.668427 5.38139 5.8072906 5.5622654 5.186946 5.711005 5.5450807 5.431093 5.569889 5.601292
1368729_a_at 4.4354086 4.227854 4.381726 4.498048 4.495551 4.208082 4.2935486 4.366576 4.276601 4.536836 4.707487 4.685577
1368730_a_at 4.443596 4.5339265 4.513706 4.626192 4.80849 4.46719 4.4730196 4.596154 4.217461 4.457883 4.368555 4.4418473
1368731_at 13.255015 13.215431 13.180764 13.329656 13.109442 13.402145 13.1653595 13.123455 12.805025 13.03133 13.209198 13.19676
1368732_at 7.311547 7.3641896 7.3837585 7.155438 7.295419 7.3064537 7.26374 7.070744 6.9693017 7.2819324 7.255139 6.9213505
1368733_at 13.218293 13.286775 13.283948 13.088146 12.949606 13.264135 13.008859 13.048715 13.114367 13.251357 13.181474 13.261313
1368734_at 4.6916194 4.940382 4.527796 4.701503 5.037751 4.666709 4.4204397 5.0796604 4.89839 4.46163 4.941967 5.2822924
1368735_a_at 4.140666 4.1940274 3.9617608 4.234037 4.204894 4.076988 4.0818844 4.351021 4.0096965 4.04212 4.320532 4.329922
1368736_at 3.575349 3.8788464 4.393718 4.47802 4.4725847 3.533105 3.8772905 4.471653 5.214732 3.6274202 4.053049 3.8597806
1368737_at 4.909255 5.100915 5.366005 5.3064127 5.273738 5.0862103 5.022053 5.4057326 5.150157 5.03531 5.459585 5.1657352
1368738_at 3.672562 3.727461 3.873504 3.739437 3.5596638 3.6416557 3.5830452 3.7410707 3.8689187 3.57618 3.706575 3.7743454
1368739_s_at 4.59824 5.01843 4.481109 4.814533 4.8833995 4.8881197 4.5058856 4.8231707 4.4357843 4.7202797 4.7025394 5.0029674
1368740_at 3.9617028 4.3716087 4.160539 4.3802557 4.4778247 4.1806726 4.1066346 4.4278 4.358342 4.4220815 4.264496 4.5847583
1368741_at 13.407949 13.315729 13.469365 13.431363 13.492153 13.465544 13.308356 13.485972 13.440967 13.316695 13.398996 13.153284
1368742_at 7.215572 7.2328377 7.360284 7.115333 7.3203588 6.6497393 6.949596 7.2783113 6.6001043 6.555766 6.9171414 6.7178783
1368743_a_at 3.9803874 3.8747098 3.8774817 4.2884283 4.414542 4.1552 3.8557546 4.370858 4.0267963 3.8910074 4.06598 4.0456934
1368744_a_at 3.8092356 3.7853842 4.4401865 4.1506786 4.108289 3.616213 3.5884218 4.2616715 4.2927895 3.858935 3.8999622 4.0015354
1368745_at 7.3551574 6.9251413 6.852294 6.97781 6.808535 6.104431 6.0799546 6.886401 7.0122433 5.4220943 6.0539064 6.034387
1368746_a_at 5.331817 5.4238234 5.487455 5.6005797 5.585715 5.280615 5.352132 5.7257524 5.406628 5.3413887 5.5612445 5.5223536
1368747_at 4.777112 4.861752 4.8468575 4.6032724 4.863884 4.9704447 4.8281245 4.566662 5.2443376 4.9428606 4.658967 4.726855
1368748_at 5.7952547 5.3367257 5.637163 5.316633 5.466679 5.5151734 5.5426974 5.780536 5.636643 5.5531554 5.395451 5.4047003
1368749_at 5.814661 6.055343 6.025845 5.8084188 5.828059 5.719293 5.6120596 6.1190987 5.815971 5.888807 5.965772 5.997379
1368750_a_at 4.1991034 4.097198 4.60849 4.241071 3.9883447 3.9674044 4.2059464 3.981614 3.9741423 3.9219408 3.970914 4.161416
1368751_at 3.8774645 3.7705376 3.5961204 3.90806 3.514964 3.8198538 3.7849793 3.5915284 3.9647684 4.0147557 3.7790391 3.7319853
1368752_at 3.9903467 3.9774642 3.931706 4.1699753 4.101287 3.9162922 3.8537853 4.1329894 4.047407 3.9749517 4.164071 3.7968142
1368753_at 4.2645817 4.1356726 4.012203 4.6808367 4.3292413 4.014105 4.169568 4.054538 4.2003164 3.979564 4.291607 4.142886
1368754_at 6.34598 6.1673923 6.4104238 6.33648 6.050589 6.397562 6.1313667 6.017149 6.2553577 5.9208603 6.3462663 6.1630692
1368755_at 10.794205 11.012119 11.444693 11.073376 11.041395 10.672581 11.06071 10.778327 10.6792145 10.974441 11.042274 10.456736
1368756_at 5.115367 5.3168383 5.2498183 5.5080137 5.0963516 5.432374 5.060194 5.162101 5.409928 5.205568 5.0762467 5.523363
1368757_at 3.952075 3.7001052 3.7382414 4.0776634 4.0716352 3.8004317 3.8015547 4.073888 3.6565125 4.067164 3.8113568 3.9922237
1368758_a_at 4.688693 4.676216 4.671277 4.8494325 5.180932 4.832919 4.957043 5.2399917 4.863456 4.843053 5.2667646 4.917027
1368759_at 4.835766 5.219389 5.3969383 5.2187777 5.3247294 5.2279468 4.834588 5.647297 5.0009737 4.843269 5.24488 5.1196613
1368760_at 4.205366 4.1868734 4.2052326 4.158591 4.3859205 4.209499 3.9665601 4.244009 3.93082 4.1664534 4.172779 3.9917052
1368761_at 3.7642303 3.8221633 4.0027323 4.040773 3.8333151 3.798599 3.6695411 3.8501127 3.727342 3.4820511 3.9251082 3.7338076
1368762_at 10.475423 11.06076 10.771339 11.498579 10.300005 5.561355 9.8125725 9.859642 10.519247 9.885037 6.029188 10.017315
1368763_at 4.9150853 5.0387373 4.910285 5.1348867 4.9548683 4.9758844 4.9545965 5.0385485 4.778733 4.862529 4.521229 5.1140394
1368764_at 3.3360229 3.2897704 3.1722424 3.454637 3.5276802 3.502922 3.1599913 3.253459 3.249726 3.354426 3.2419631 3.3812954
1368765_at 4.3981423 4.8482985 4.8487034 5.360767 5.039944 4.6324043 4.879231 4.9845357 5.0706043 4.5783753 5.0268407 5.259563
1368766_at 4.7483053 4.5480986 4.5297747 4.7604284 4.6965594 4.697371 4.4394813 4.797873 4.6870537 4.785571 4.649328 4.6178393
1368767_at 5.4524755 5.5262537 5.372548 5.6742954 5.3694735 5.9045515 5.3392506 5.549439 5.2271624 5.285905 5.190999 5.288926
1368768_at 5.6880207 5.8125343 5.91596 5.9322643 5.9186544 5.7524056 5.7177486 5.868213 5.7934566 5.614638 5.6354666 5.898149
1368769_at 11.036833 11.353296 10.903577 10.923265 10.935846 11.030502 11.004075 10.917446 11.13755 11.126327 11.265564 11.431926
1368770_at 4.22198 4.352179 4.3998537 4.285778 4.199213 4.101158 4.5899315 4.1042213 4.244769 4.27844 4.2000074 3.8023765
1368771_at 4.507204 4.6173964 4.5713186 4.7615294 4.491619 4.6340837 4.5327597 4.8804307 4.603999 4.7202797 4.703575 4.6985984
1368772_at 5.2688565 5.198253 5.1273603 5.3644276 5.316502 4.9488554 5.03964 5.5275187 5.100668 5.130622 5.3877716 5.429621
1368773_at 3.8086238 3.9543798 3.7255502 3.8439565 3.807288 3.922668 3.7952952 4.1396866 3.5054693 3.782629 3.9316733 3.7384038
1368774_a_at 5.3508353 5.5019393 5.547995 5.480486 5.6814733 5.520302 5.3784294 5.8129773 5.3901634 5.382733 5.5502586 5.663724
1368775_at 4.6055875 4.640644 4.7734594 4.099967 4.275918 4.3804274 4.246809 3.6610978 4.7647934 4.1114798 4.3391333 4.386174
1368776_at 4.4578857 4.6415367 4.3579483 4.715744 4.9285703 4.4548483 4.666384 4.958848 4.5292006 4.419265 4.313508 4.2453485
1368777_at 4.2989664 4.410896 4.442969 4.290599 4.3447113 4.3169317 4.303332 4.438549 4.6868825 4.1597958 4.53943 4.392755
1368778_at 9.006489 9.409981 9.172397 8.691055 8.9685955 9.913244 9.01675 8.054495 9.115854 8.331163 7.876774 8.678324
1368779_a_at 8.075987 7.773935 7.805157 7.898202 7.5531473 8.084704 7.553154 7.465675 7.5794334 7.4104114 7.5987473 7.1764464
1368780_at 4.9884214 5.398121 5.3429894 5.4278846 5.519813 5.1057806 5.2862973 5.3662033 5.20064 5.0932045 5.2905536 5.452867
1368781_at 4.6114426 4.676277 4.743355 4.8833885 4.654897 4.976808 4.5424314 4.9147544 4.731509 4.924915 4.8327627 4.8544383
1368782_at 3.972047 3.8342307 3.9226165 3.895494 3.8053143 3.9606276 3.8700259 3.9697359 3.680342 3.8603578 3.8862681 3.8779256
1368783_at 4.2437963 4.3617067 4.3579483 4.2947087 3.9395196 4.0007277 4.101901 4.605951 3.856269 4.12425 4.3487453 4.132845
1368784_at 9.32618 9.643163 9.520001 9.50026 9.4698105 9.666614 9.477731 9.551266 9.396275 9.783779 9.442244 9.594629
1368785_a_at 3.710582 3.5116313 3.567031 3.6251981 3.5846095 3.3811865 3.5895612 3.631511 3.4384673 3.5646915 3.4688191 3.487556
1368786_a_at 4.230908 4.337307 4.2663755 4.546031 4.404905 4.245075 4.3178205 4.367551 4.1630487 4.267062 4.377427 4.184618
1368787_at 5.958397 5.9862146 6.0548377 6.2145324 5.9768076 6.196689 5.8987365 6.374292 5.8635316 6.285369 6.190957 6.222709
1368788_at 4.7458725 4.690982 4.690443 4.7850738 4.9838367 4.7160482 4.436445 5.022703 4.423828 4.635639 4.515272 4.808633
1368789_at 5.3994074 5.784563 5.3725433 5.0080843 5.4397073 5.609479 5.031646 4.9613037 5.0241766 5.2308455 5.501063 5.3216634
1368790_at 11.828759 12.005114 11.975802 11.880784 11.949291 11.840745 12.000714 12.033078 11.978186 12.023124 12.081612 12.013918
1368791_at 5.126252 5.3935323 5.130909 5.518659 5.2837353 5.136922 5.2720423 5.227785 5.1686544 5.0401945 5.167096 5.3064866
1368792_at 6.528552 6.5713677 6.507388 6.231757 6.419284 6.45743 6.341912 6.313361 6.686024 6.342672 6.4197435 6.684546
1368793_at 4.5838785 4.7661934 4.9282856 4.87579 5.1804686 4.788953 4.6938124 4.8574257 4.813218 4.8555975 4.524205 4.754242
1368794_at 11.335358 11.118327 11.045111 11.348329 11.2238 10.967185 11.150228 11.206793 11.084119 11.209724 11.198582 11.217638
1368795_at 6.562639 6.5070524 6.4840755 6.6629677 6.6869764 6.591227 6.1982746 6.52051 6.3100495 6.391637 6.4493785 6.653413
1368796_at 5.9777694 5.994447 6.126561 6.2176104 6.285556 5.7943974 5.7920976 6.1175804 5.8868666 5.9221625 5.776537 5.984125
1368797_at 8.204731 7.637385 6.7814 7.311246 6.96765 8.052191 7.7513456 7.2118564 7.43601 8.361387 7.9615393 8.615604
1368798_at 3.9903467 3.6504538 4.00048 3.9625595 4.047676 3.7199516 3.5534654 3.6627057 3.7509956 3.6958845 3.5905695 3.8319802
1368799_at 5.7416196 5.5350275 5.494203 5.5633826 5.6060896 5.304701 5.79212 5.383882 5.7111835 5.4640822 5.381535 5.5045733
1368800_at 3.7850971 3.9907832 4.0254574 4.24742 3.864986 3.57443 3.7523067 4.182304 3.94919 3.764836 3.9491065 4.2423944
1368801_at 4.120203 4.164304 4.447589 4.0385222 4.196704 4.108076 4.024181 4.2682896 4.0050373 4.3217525 4.134203 4.0769653
1368802_at 4.6909475 4.6178813 4.7489996 4.727167 4.7028246 4.701885 4.6255865 4.7867184 4.6172833 4.6131654 4.6555815 4.831104
1368803_at 4.696146 4.414576 4.9928226 4.836663 4.6822696 4.5838556 4.495184 4.511777 4.7622757 4.743554 4.43462 4.51854
1368804_at 4.160432 3.931434 3.9119773 4.129175 4.4649506 4.1627865 3.9348114 4.2953067 4.40009 3.9018042 4.624467 4.6495047
1368805_at 4.7807093 4.956211 4.914174 4.8199105 5.037548 4.963538 4.6636114 5.2661247 4.534793 4.48431 5.0499563 4.752016
1368806_at 13.673224 13.495587 13.54174 13.498252 13.532734 13.661308 13.598997 13.41991 13.606782 13.618894 13.61855 13.574372
1368807_at 5.6696115 5.4933376 5.481827 5.7583847 5.6808577 5.9646616 5.584194 5.7932286 5.8118243 5.3963995 6.0053663 5.7538257
1368808_at 8.208733 8.430017 8.4283495 8.393209 8.253275 8.334196 8.578577 8.451208 8.358023 8.525694 8.34062 8.255486
1368809_at 8.924667 8.975943 9.0715685 9.088015 9.033705 9.004693 9.039016 9.097033 8.880822 9.135466 8.910681 8.790681
1368810_a_at 4.152185 4.2933426 4.313284 4.4436617 3.942745 4.1681595 3.9032316 4.2795553 4.1387367 3.7862024 4.3499613 4.364995
1368811_at 5.4198856 5.5351725 5.5058265 5.297365 5.5331697 6.033866 5.5241423 5.3818994 5.406972 5.458711 5.4916353 5.239849
1368812_at 4.5549297 4.662385 4.7486196 4.639681 4.7510366 4.8006897 4.477024 5.185535 4.71307 4.283533 4.7351065 4.7232122
1368813_at 5.107223 5.4905605 5.420695 5.2938366 5.3440156 5.5979285 5.359306 5.3463182 5.6230793 5.4015594 5.3269753 5.237971
1368814_at 11.369224 11.167715 11.231426 11.181861 11.184522 11.090769 11.174789 11.232892 10.966042 11.008226 11.064828 11.215616
1368815_at 5.200239 5.2963047 5.400633 5.408573 5.4594173 5.087157 4.9472895 5.445839 5.3530555 5.184931 5.120025 5.19345
1368816_at 4.0004187 4.3716087 4.252117 4.022213 4.021345 4.2155294 3.6581638 4.251235 3.8917186 4.085274 4.1184063 3.932742
1368817_at 9.584173 9.713911 9.708019 9.748288 9.869233 9.720878 9.600201 9.807293 9.483669 9.805209 9.625484 9.813325
1368818_at 8.577681 8.504474 8.590799 8.5396185 8.51886 8.59371 8.544862 8.342543 8.455521 8.685249 8.148542 8.515133
1368819_at 10.163418 10.227932 10.220863 10.16786 10.171558 10.257624 10.492255 10.287778 10.336058 10.22125 10.084202 10.169424
1368820_at 7.286723 7.172036 7.0878916 7.1694593 7.139714 7.1154776 7.1559854 7.006276 7.3452806 7.3277736 7.335079 7.262183
1368821_at 5.8824105 6.0318656 5.9807806 5.845086 5.904972 5.7620316 6.156347 5.6618395 5.9978557 5.8431582 6.0007024 5.729208
1368822_at 6.730135 6.8740325 6.602571 6.3243556 6.571208 6.7856636 7.017875 6.718251 6.7421994 6.7050304 6.8806663 6.5120296
1368823_at 3.4883654 3.5147383 3.6069157 3.7268999 3.878832 3.6932604 3.4225442 3.7023418 3.489109 3.5045998 3.745059 3.5863526
1368824_at 10.236241 10.275167 10.371907 10.31454 10.277223 10.177105 10.26896 10.288244 10.24447 10.216274 10.004811 10.106151
1368825_at 3.541464 3.6862586 3.4337494 3.7844958 3.4728673 3.4742322 3.382443 3.668691 3.4265215 3.6567829 3.758762 3.7517354
1368826_at 12.835924 12.783934 12.9029 12.878955 13.353458 11.509172 12.7406435 12.898838 12.735487 13.19177 12.794639 13.01571
1368827_at 6.6099873 6.8545146 6.7138286 6.746527 6.394751 6.40496 6.716648 6.6005945 6.5224895 6.405675 6.3676643 6.5708923
1368828_at 5.68181 5.697105 5.716121 6.1313457 5.9860435 5.641269 5.7073627 6.0833526 5.7111835 5.5828147 5.7297697 6.2453156
1368829_at 7.0403047 6.928855 6.608711 6.7494316 6.9214363 6.982451 6.8903203 6.6713223 7.1680408 7.237514 7.021765 6.8838325
1368830_at 5.0064316 4.916148 4.9701695 5.60268 5.442206 5.1968927 5.045738 5.372533 4.698536 5.03961 5.007759 5.36491
1368831_at 9.300293 9.156243 9.085875 9.112043 9.071256 9.205115 9.3752575 9.0248995 9.493228 9.37804 9.360508 9.411652
1368832_at 7.692585 7.871595 7.906092 7.732492 7.8388267 7.9196644 7.898791 8.077323 8.004477 8.073551 7.7958565 7.930177
1368833_at 4.9050746 4.534396 4.6971498 5.099978 5.0710998 4.8556886 4.5704947 4.712556 4.7199326 4.5239396 4.8299036 4.8203526
1368834_at 6.0227795 6.120993 6.2100687 5.631652 6.1289067 5.995048 6.1617723 5.9977517 5.950436 6.10747 5.908518 5.975966
1368835_at 9.640173 9.459894 9.702166 9.463169 9.50005 9.5996895 9.155209 9.04582 9.132757 9.497196 9.2979965 8.765272
1368836_a_at 5.5600104 5.4864635 5.5405345 5.7221417 5.554665 5.1533594 5.2797675 5.829827 5.3888783 5.3823123 5.2132597 5.888607
1368837_at 7.4230227 7.6057806 7.660212 7.430829 7.2618833 7.554287 7.8196144 7.3606524 7.812954 7.7218585 7.540769 7.2606244
1368838_at 6.8474317 7.11311 7.080888 6.9887123 7.177077 7.162697 7.1714425 6.9937887 7.2644377 7.1355033 6.95661 7.0388646
1368839_at 7.348872 7.210395 7.183708 7.2526474 7.0982466 7.4283 7.186119 7.480391 7.471005 7.379859 7.62543 7.577484
1368840_at 12.25036 12.132436 12.007116 12.264559 11.862031 12.16264 11.997384 12.109685 12.03331 11.732618 12.329514 12.2179
1368841_at 7.128346 7.030694 7.2739544 7.3296404 7.083823 7.1564 7.047463 7.046647 6.9810567 7.0636673 7.362551 7.011314
1368842_at 7.557614 7.5914946 7.7083726 7.3776774 7.3824883 7.479663 7.7340426 7.467007 7.2434063 7.5766954 7.298797 7.4052677
1368843_at 9.783388 9.761569 9.749985 9.71403 9.521951 9.835056 9.844959 9.330545 9.984039 9.874055 9.910747 9.776595
1368844_at 7.8848643 8.157675 7.918397 7.8080583 7.7436986 8.202988 8.20924 8.015614 8.225733 8.024255 8.074287 8.011579
1368845_at 3.8661766 3.997353 3.914557 3.9964871 3.9591045 4.0552883 3.9721847 3.7484105 3.7572606 3.9990363 3.9681537 3.877053
1368846_at 4.7253656 4.907721 4.6794815 4.8650384 4.674183 4.805783 4.743883 5.255525 4.857946 4.8112326 4.9035068 4.9214177
1368847_at 9.043575 9.154868 9.144634 9.038389 9.086672 9.306758 9.238651 9.01952 9.142954 9.21287 9.09153 9.104232
1368848_at 8.634481 8.517603 8.414727 8.589372 8.546718 8.817994 8.637718 8.847296 8.685698 8.624016 8.481648 8.537419
1368849_at 7.7917566 7.849999 7.7275786 7.637853 7.782941 7.819465 7.9812407 7.749088 7.895877 7.967389 7.886506 7.8971243
1368850_at 4.9972177 5.0594807 5.0937657 5.2867336 5.140391 4.9110065 4.975961 5.2547846 5.274551 5.066271 5.223482 5.421395
1368851_at 8.903297 8.947447 8.843935 8.717466 8.92881 8.8803425 9.048285 8.686359 9.031517 8.961064 9.014463 8.813988
1368852_at 10.693379 10.6242485 10.601731 10.402341 10.612591 10.53393 10.326875 10.631611 10.626131 10.645406 10.453221 10.358324
1368853_at 3.392543 3.3615167 3.4371686 3.4750226 3.5740368 3.4954967 3.5075572 3.6190398 3.46613 3.2788954 3.5427961 3.5325332
1368854_at 3.5986664 3.7941685 3.4530287 3.672 3.7073455 3.7077978 3.6316078 3.7789342 3.6494932 3.5561805 3.7339761 3.4565833
1368855_at 5.758652 5.990003 5.7957153 5.809395 5.898403 5.718851 6.131251 5.955928 6.069763 5.925727 5.6064744 5.690237
1368856_at 5.9406605 5.8316016 5.90392 5.8501987 5.6485133 5.836433 6.0119734 5.9947443 5.9632273 6.223066 5.8567405 6.068241
1368857_at 3.5849385 3.3244267 3.2189136 3.3056788 3.3224237 3.2015746 3.348312 3.1806104 3.1964242 3.306018 3.3301911 3.2172475
1368858_at 3.4416459 3.6016967 3.7400932 3.652319 3.7280817 3.4096541 3.3401551 3.5779204 3.6731176 3.7854161 3.6856713 3.8019228
1368859_at 8.8162 8.991483 8.821874 9.043254 9.10264 8.9703665 9.232452 9.080076 9.170569 9.175515 9.213173 9.2648325
1368860_at 4.561631 4.423258 4.4733677 4.437126 4.4129896 4.3767385 4.3711615 4.577121 4.3818684 4.385871 4.148677 4.534483
1368861_a_at 4.67404 4.801933 5.0086946 5.188966 5.2175303 4.820047 4.419512 5.154783 4.6407304 4.486301 4.706084 4.610741
1368862_at 7.970311 8.012726 8.035971 8.011898 8.008272 8.191739 8.442362 7.9239893 8.047813 8.159328 8.270951 8.208618
1368863_at 9.380448 9.331612 9.565714 9.104025 9.407331 9.467968 9.713599 9.437606 9.597085 9.468062 9.581989 9.660066
1368864_at 3.5514889 3.5391295 3.583946 3.6004481 3.5069146 3.4235892 3.3371396 3.6193256 3.6001365 3.4077373 3.5186703 3.617466
1368865_at 3.635424 3.5028832 3.3407867 3.306829 3.4910238 3.4425075 3.4152322 3.5525327 3.3008373 3.1599622 3.3059218 3.4392827
1368866_at 6.360058 6.600948 6.881015 6.7056894 6.5787916 6.7343936 6.5586877 6.660994 6.7362075 6.797054 6.5928392 6.5875196
1368867_at 7.031617 7.0425754 7.12106 6.7819223 6.817425 7.0214014 6.997256 7.0320935 7.2776046 7.402625 6.7293777 7.0835094
1368868_at 5.407487 5.4444113 5.3371506 5.62866 5.225355 5.406723 5.193613 5.4950237 5.2902517 5.2176723 5.828121 5.721961
1368869_at 6.077698 5.894869 6.253126 5.935539 6.3067613 6.0676894 6.223943 6.141222 5.789291 5.927089 6.2994156 5.930937
1368870_at 8.716084 8.650175 9.143551 9.069044 8.084392 8.440405 8.863604 8.913495 8.868156 8.903504 9.03597 8.612991
1368871_at 9.018714 8.860043 9.072895 8.768048 9.096753 8.644087 8.80794 8.742325 8.513188 8.648069 8.70524 8.750297
1368872_a_at 4.9535656 5.448702 5.1499047 5.1460304 5.1979175 5.141051 4.9527726 4.6870584 5.2872205 4.985259 5.036142 5.3426886
1368873_at 3.997007 3.8660936 4.0635796 3.7450247 4.00955 3.916849 3.7125707 3.9748046 4.0147166 3.967487 3.9687896 4.275303
1368874_a_at 5.7380905 5.4724846 5.478898 5.3583684 5.113595 5.359807 5.435565 5.7207394 5.899288 5.8713384 5.8497486 5.8357763
1368875_a_at 7.3543468 7.263079 7.4499464 7.3840547 7.4861646 7.2501826 7.316792 7.461724 7.1170073 7.373825 7.433982 7.3102
1368876_a_at 5.0874615 4.927965 5.122222 5.15114 5.6993546 5.1747475 4.8546233 5.289737 5.2584324 5.107581 5.1376867 5.128757
1368877_at 6.8650694 6.769481 7.087353 7.2624636 7.1462655 8.280278 8.290175 9.220104 10.566555 9.452544 9.121222 10.371245
1368878_at 9.32682 9.896623 10.16441 9.22167 8.728367 9.785718 9.616752 9.871775 10.122825 10.511344 10.674726 10.654374
1368879_a_at 4.227977 4.1688027 4.2027745 4.3359838 4.333995 4.240947 4.0920286 4.755172 4.158066 4.146824 4.319996 4.387501
1368880_at 4.188855 4.626402 4.1384397 4.4467716 4.51987 4.2605796 4.155816 4.1046476 4.070511 4.393457 4.432076 4.531824
1368881_at 8.51812 8.74412 8.124914 8.280398 7.9319057 8.430145 8.631368 8.32867 8.474212 8.776389 8.797089 8.608591
1368882_at 5.9296913 4.506116 5.541363 4.5578027 4.502283 5.4828725 4.9646673 5.054308 5.834054 4.645164 5.310897 5.233149
1368883_at 4.702689 4.593546 4.7680554 5.151974 4.884642 4.563336 4.503884 5.4341674 4.7834883 5.022858 5.039147 4.3761935
1368884_at 4.670754 5.0461807 4.783843 5.0430484 5.0416265 5.0127025 4.8959317 4.8059435 4.965939 4.7389045 5.1184793 4.8765554
1368885_at 5.698573 5.769922 5.685968 5.6288586 5.5306234 5.788919 5.7431755 5.4240265 5.1178813 5.762454 5.4989924 5.4139376
1368886_at 9.270254 9.252117 9.284784 9.39977 9.314303 9.332164 9.665578 9.395255 9.412278 9.487744 9.594618 9.503328
1368887_at 3.8926525 3.6504538 3.5616853 3.8009923 3.882065 3.6939344 3.500707 3.8369098 3.6876915 3.7078407 3.7799902 3.6252518
1368888_a_at 7.777422 7.875163 7.6229753 7.4635506 7.6255217 7.7277317 8.095419 7.6829395 7.5535507 8.373238 7.8752112 7.696083
1368889_at 7.1292787 6.9432683 6.948582 6.959118 6.9182286 7.10047 7.172462 6.9806304 6.9792843 7.110457 6.993722 6.8008604
1368890_at 7.7473364 7.8496695 7.6091747 7.763466 7.643476 7.703397 7.6495714 7.6233172 7.7886524 7.6872044 7.4880834 7.5984716
1368891_at 5.570906 5.678469 5.704145 5.6393867 5.4040403 5.587957 5.732954 5.6653314 5.7835717 5.594843 5.532685 5.470199
1368892_at 4.0132933 3.8775377 4.155791 4.2207413 3.8980367 3.8760536 3.9560041 4.308293 3.896387 4.265625 3.937857 3.9940012
1368893_at 4.5816293 4.3850794 4.359565 4.353609 4.4206805 4.279789 4.164283 4.531825 4.2474203 4.365608 4.4423614 4.3156176
1368894_at 4.7068005 4.5781164 4.4914017 4.9722233 4.77912 4.7834325 4.7672677 5.0455933 4.779975 4.7632613 4.8818254 4.9873877
1368895_at 4.0148196 4.266191 4.348635 4.28574 4.3063774 4.3506446 4.0844946 4.2760115 4.2124805 4.130759 4.1449356 4.1851406
1368896_at 6.334423 6.4874544 6.284859 6.3960543 5.7642856 6.5716667 7.3344183 6.514589 7.073097 6.8657303 7.2407904 7.6770525
1368897_at 4.2962112 4.6468697 4.7443266 4.7596416 4.2868614 4.773842 5.554776 4.4789143 5.50801 5.4641333 5.4180565 5.5336275
1368898_at 4.978253 4.919374 5.01606 4.9447308 4.947712 4.9848547 4.9025707 5.1559725 4.987393 4.875164 5.1566906 5.19385
1368899_at 7.565609 7.5575233 7.7243457 7.497048 7.279615 7.6492047 7.4447217 7.5111113 7.5173864 7.564437 7.5248895 7.430284
1368900_at 4.6322975 5.038513 4.8756676 4.642768 4.6237 4.8731394 4.943416 5.306777 4.8363914 4.530739 4.74574 4.8254128
1368901_at 4.8169365 4.925085 4.6474495 4.630236 4.769869 5.010857 5.106968 4.8804307 4.9546547 5.316502 4.816033 5.1971
1368902_at 5.858406 5.7594647 5.6639495 5.65294 5.9900393 5.5223465 5.5339713 6.156088 5.5903797 5.74944 5.708156 5.7064795
1368903_at 7.81338 7.6296635 7.5830727 7.6219854 7.579563 7.8173847 7.950404 7.2491693 7.771036 7.717498 7.6983027 7.5899
1368904_at 5.8553543 6.205383 6.1135807 5.8605914 6.278724 6.0815725 5.970489 6.041529 5.930592 5.863844 6.0333242 5.949541
1368905_at 7.6974163 7.4988327 7.358015 7.4769244 7.406838 7.6875277 7.5446587 7.3345165 7.404898 7.8083954 7.907287 7.7886896
1368906_at 3.515389 3.5487106 3.4941425 3.4237564 3.583244 3.34738 3.4930346 3.3567886 3.5450554 3.3264897 3.527456 3.4374275
1368907_at 4.61203 4.99743 4.8367867 5.0880213 4.7255177 4.709416 4.8758774 4.438248 4.885766 4.8582797 5.0505366 5.000566
1368908_at 8.196703 8.253901 8.351379 8.063204 8.045044 8.193712 8.210091 8.197121 8.249113 8.161886 8.160148 7.8321447
1368909_a_at 6.9295573 6.88572 6.8804584 6.661137 6.494905 6.6611795 6.7309656 6.6572037 6.8557415 6.865931 6.5772166 6.78457
1368910_at 5.417846 5.3273807 5.453395 5.236575 5.102788 5.249558 5.50145 5.4808683 5.393887 5.5502973 5.422445 5.2116203
1368911_at 6.6289363 6.5947027 6.2445254 6.4102483 6.1429796 6.5832376 6.7397423 6.0452337 6.1748652 6.598716 6.9682236 6.1829357
1368912_at 4.6220484 4.4005914 4.237769 4.228053 4.161274 4.193287 4.258411 4.717046 4.0585165 4.1286545 4.482556 4.069004
1368913_at 3.6918662 3.7944477 3.7161775 4.008804 3.6573324 3.8076475 3.619408 3.8932128 3.9529572 3.7501318 3.9112694 4.0065756
1368914_at 4.391812 3.973008 4.487294 4.3556767 4.1059847 4.3062673 4.3273196 4.280591 4.3054485 4.385577 4.1288214 4.2126884
1368915_at 11.153988 10.889581 10.993996 10.954424 10.915248 10.8847275 10.803399 10.771955 10.658027 10.748762 10.860837 11.116533
1368916_at 10.663106 10.6137 10.930361 10.736939 10.754001 10.665778 10.889874 10.889655 10.806481 10.945708 11.111902 10.887593
1368917_at 5.10246 5.0616965 4.9618754 5.0326858 5.2442017 5.0160913 4.971507 5.162827 5.015076 5.0092907 5.0237927 5.4583077
1368918_at 5.236376 5.5103374 5.297551 5.4948177 5.4614344 5.3520203 5.082308 5.657874 5.200863 5.347892 5.7122087 5.579039
1368919_at 4.735443 4.531524 4.970169 4.9660916 4.898155 4.551457 4.639773 4.9072466 4.793575 4.435854 4.760952 5.039428
1368920_at 5.3521943 5.1327453 5.08325 5.1437755 5.2142477 4.994624 5.21949 5.2023005 5.095455 5.2246685 5.0094523 5.2231145
1368921_a_at 5.627093 5.6043105 5.7762084 5.6774526 5.839508 5.5699725 5.407452 6.0361285 5.6867127 5.756109 5.803649 5.555027
1368922_at 4.1799097 4.3219023 4.466208 4.56639 4.5198784 4.449865 3.9718618 4.223339 4.3729343 4.0886736 4.573576 4.6320505
1368923_at 4.5496864 4.651082 4.555186 4.4961104 4.4633617 4.996535 4.600232 5.049478 4.623352 4.455125 4.8599353 4.6951914
1368924_at 10.652857 10.209271 10.281454 10.254391 10.180125 10.701236 10.648641 10.087347 10.840977 10.783348 10.39055 10.517699
1368925_a_at 4.8679214 4.462495 4.773982 4.7430215 4.5770826 4.592668 4.6987495 4.343242 4.7713847 4.604541 4.779197 4.745121
1368926_at 4.531286 4.644924 4.5789266 4.7267437 4.533521 4.591238 4.087571 4.6544805 4.494202 4.377091 4.4483886 4.571776
1368927_at 6.9766927 7.0969687 7.1077046 7.1895337 7.172651 6.9076166 6.7977524 7.26453 6.926415 6.8378143 6.9302464 6.889713
1368928_at 6.2378335 6.3591533 6.21194 6.2441206 6.3139095 6.0903425 6.7162237 6.099881 6.27135 6.3415065 6.2420774 6.1710815
1368929_at 7.132752 7.397542 7.3011374 7.3669677 7.2447414 7.384036 7.586546 7.7296653 7.50735 7.590607 7.5948534 7.411901
1368930_at 4.0723486 4.013038 4.3179216 4.199917 3.9362147 4.1416273 4.1562753 4.1958857 4.2252584 4.278755 3.931305 4.1174784
1368931_at 7.7257357 7.6273866 7.5774755 7.519854 7.599586 7.6365957 8.121817 7.798245 8.046265 7.5978565 7.7081184 7.8084965
1368932_at 5.3652973 5.5775576 5.4555297 5.792156 5.584429 5.5556235 5.597095 5.682003 5.7875724 5.496602 5.836296 5.8324175
1368933_at 7.1952176 7.0285482 7.130329 7.106387 6.9931817 7.038289 7.113809 6.915751 7.153134 6.830103 6.984546 7.0288496
1368934_at 11.093782 11.013082 10.871498 11.254778 11.21727 10.957974 11.335766 10.946295 11.106989 11.228263 10.954946 11.158981
1368935_at 4.169698 4.1171412 4.0994306 4.391055 4.2833147 4.2874527 4.0968046 3.7994974 3.8550444 4.105226 4.1005034 3.9035273
1368936_at 10.57468 10.718006 10.575733 10.654616 10.48844 10.678679 10.905686 10.785877 10.831497 10.777656 10.739482 10.7137165
1368937_at 5.6801805 5.5828013 5.7093325 5.6127386 5.4593925 5.6396904 5.7162566 5.706524 5.7388663 5.665243 5.699033 5.911863
1368938_at 5.8242755 5.6743774 5.21049 5.337349 5.326588 5.4320326 5.1859865 5.3602395 5.3813553 5.479814 5.5663524 5.103593
1368939_a_at 4.4751525 4.617094 4.1984224 4.5720577 4.611112 4.45255 4.299171 4.6467566 4.429727 4.4707727 4.51073 4.3891444
1368940_at 10.565202 10.058404 10.69788 10.64098 10.510565 10.134972 10.695076 9.963393 10.28175 10.388762 10.201409 10.337117
1368941_at 4.212324 4.331994 4.2569094 4.325979 4.440318 4.1081176 3.8415635 4.6047673 3.9225562 4.1225414 3.9258852 4.459578
1368942_at 4.811445 4.689375 4.621417 4.7615294 4.7830186 4.7685447 4.4481297 4.9851723 4.6443424 4.6887136 4.7879176 4.751203
1368943_at 13.056193 13.114037 13.0530405 13.025217 12.9116535 13.034559 13.101048 13.164276 13.214389 13.238627 13.185488 13.21244
1368944_at 6.8441563 7.0092244 7.038868 6.5694175 6.906434 6.827576 6.8873615 6.932603 6.9720664 6.773162 6.758342 7.030437
1368945_at 5.9048557 5.549207 5.670164 5.505823 5.8396525 5.6108336 6.129078 5.408668 5.5472507 5.741736 5.673804 5.4509497
1368946_at 5.6357713 5.504234 5.633459 5.6067 5.2993717 5.5120144 5.5999794 5.457162 5.500268 5.685113 5.533082 5.34348
1368947_at 8.589296 7.436282 9.136302 7.8451295 8.73958 6.9141574 7.8019075 7.5052238 8.244143 7.845596 7.5598845 7.3833914
1368948_at 5.8505588 5.8741865 5.656577 5.825485 5.4513817 5.7434173 5.784874 5.889815 5.5777745 5.853852 5.886539 5.561352
1368949_at 4.172539 4.3998737 4.2235975 4.5760164 4.2853975 4.1540737 4.0030937 4.280561 4.5695553 3.9684463 4.422581 4.3787203
1368950_a_at 5.497126 5.6474037 5.748369 5.9487934 5.63988 5.874592 5.5546255 5.8414917 5.6812286 5.7161913 5.8171372 5.786445
1368951_at 4.074429 4.107759 4.1714973 4.239965 4.3792377 4.1813793 4.1558123 4.344125 4.1859236 4.28131 4.385624 4.346119
1368952_at 4.58971 4.569133 4.2568545 4.52017 4.864613 4.6835546 4.357003 4.936905 4.3102155 4.140037 4.669761 4.760206
1368953_at 7.911727 7.771893 7.6033573 7.801858 7.7633038 7.8800354 7.976838 7.7960896 8.003334 8.075028 7.7266893 7.911236
1368954_at 4.5652237 4.8230047 4.5976634 4.6683807 4.805549 4.4815316 4.6255865 5.0456004 4.6684613 4.5309362 4.5308332 4.680499
1368955_at 7.2487445 7.607633 7.29705 7.1668024 7.3852963 7.44794 7.7311926 6.5590997 7.472274 7.29986 7.053127 7.423784
1368956_at 5.1911674 5.374354 5.0372415 5.459744 5.585546 5.298735 5.288915 5.3179274 5.0282784 5.280949 5.4404883 5.4705358
1368957_at 4.4258175 4.7461824 4.629795 4.9137173 4.919051 4.7727394 4.618595 4.9889007 4.3822074 4.552629 4.669533 4.6615367
1368958_at 4.0185795 4.017537 4.0437145 3.7174385 3.841903 3.9979808 3.8161092 4.0703163 4.0268135 3.8400733 3.8845265 3.7008865
1368959_at 4.580562 4.6822286 4.534289 4.570202 4.551813 4.4473495 4.633199 4.911579 4.4611673 4.3538437 4.7450895 4.42607
1368960_at 9.4345255 9.510282 9.34154 9.06938 9.168557 9.3809 9.403124 9.523239 9.534289 9.561589 9.751244 9.865194
1368961_at 5.656695 5.5084763 5.6083426 5.430689 5.684272 5.7184024 5.9095297 5.641468 5.57258 5.5516157 5.6809645 5.979177
1368962_at 4.7720733 4.935213 4.865567 4.7015023 5.018673 4.704993 4.7218485 4.663482 5.0091734 4.869643 4.9348183 5.0176125
1368963_at 6.381421 6.53573 6.546913 6.260273 6.3164086 6.387074 6.4996467 6.418858 6.5077095 6.3722014 6.4107566 6.519379
1368964_at 4.180118 4.1859527 4.3559227 4.1636667 4.2176323 4.076386 4.567669 4.29528 4.226701 4.4557333 4.142741 4.0983524
1368965_at 5.277243 5.124189 5.390849 5.489119 5.561788 5.2782845 5.1709814 5.603331 5.2360945 5.0511227 5.1953006 5.439173
1368966_at 4.058189 4.210029 4.2360396 4.3191543 4.1222696 3.7995005 3.8746872 4.2356277 3.8694534 3.974509 4.3223615 4.1538897
1368967_at 6.234691 6.690304 6.324789 6.5227304 6.3197 6.4887185 6.718759 6.7812285 6.6945314 6.8351464 6.766724 6.4502244
1368968_at 4.1684985 4.2290416 4.184505 4.108929 4.2762938 4.1916313 4.2221813 4.4098425 3.9854116 4.0476236 4.233606 4.218765
1368969_at 4.3159437 4.0130773 4.2560616 4.237242 4.124157 4.024973 4.0649166 4.1396866 3.7984772 4.138381 3.9754965 4.0094914
1368970_at 4.843622 4.976822 4.9725847 5.1682315 4.805549 4.756805 4.915454 5.134931 4.8816624 4.690823 4.8420753 4.872276
1368971_a_at 4.804317 5.072206 5.198386 4.802985 4.876921 4.9865446 4.96576 4.7615232 4.654525 5.1126895 4.5101357 4.688957
1368972_at 3.5895584 3.7597039 3.7563846 3.8225074 4.123416 3.517464 3.6235104 3.8133295 3.6652768 3.6349957 3.6588914 3.8442636
1368973_at 7.145734 7.1665583 7.2449927 7.1843257 7.0683885 7.3659043 7.4159436 7.3815145 7.4691687 7.064494 7.626951 7.166285
1368974_at 4.4887424 4.6537 4.847672 4.7855697 4.9151235 4.358528 4.6303425 4.527936 4.8203154 4.8096285 4.786803 4.67037
1368975_at 6.288912 6.4900317 6.3116183 6.276454 6.3621764 6.4865236 6.7502112 6.353402 6.5202813 6.911099 6.781847 6.0768905
1368976_at 5.115422 5.3807244 5.015755 4.9496293 5.511926 5.530092 5.4301877 5.5198884 5.3254538 5.964758 5.3055944 5.322244
1368977_a_at 7.914166 7.854211 8.016418 7.8943925 7.893088 7.9960823 8.113892 7.8284535 7.9820895 7.904637 7.8509226 7.7978077
1368978_at 5.3549585 5.1678114 5.3219647 5.1757045 5.671003 5.3592362 5.1889396 5.849737 5.10811 5.2964473 5.36141 5.266396
1368979_at 5.8518434 5.8924084 5.9507456 6.220776 6.1048493 5.9054894 5.9184747 5.9130306 5.8183155 5.9958887 6.1377015 6.0177956
1368980_at 5.8163223 5.351037 5.524356 5.441265 5.4665256 5.5894237 5.594519 5.10641 5.722975 5.2672396 5.3271065 5.3060164
1368981_at 3.7020314 3.615531 3.5957425 3.7180982 3.6647608 3.641847 3.5504732 3.453639 3.5296464 3.6026464 3.8193552 3.7597475
1368982_at 4.781719 5.059932 4.895355 4.929757 4.650729 4.8573074 4.4499426 5.0854926 4.8698115 4.8141255 4.907986 4.6031
1368983_at 4.198603 4.4313183 4.461052 4.25872 4.413003 4.2192345 4.197698 4.362058 4.2452083 4.1790485 4.082507 4.4005117
1368984_at 7.110479 7.272091 7.1306753 6.9459248 7.0004845 7.1133833 7.5541115 7.3138943 7.399508 7.226362 7.1459966 7.0186462
1368985_at 4.1082373 4.307774 4.667372 4.4970655 4.5125766 4.0728545 4.4545765 4.17851 4.1461315 4.2900915 4.51073 4.1273947
1368986_at 4.8091373 4.7173886 4.9259043 5.0006704 5.053543 4.8920374 4.5697584 4.921031 5.0279818 5.0126877 4.868516 4.977001
1368987_at 5.4445515 5.6768093 5.4306965 5.838163 5.6289506 5.6906714 5.453878 6.1446724 5.2629023 5.192322 5.729067 5.529063
1368988_at 4.7978044 5.1538286 4.920063 5.044114 5.118985 5.242153 5.168681 5.357434 4.7925096 4.693956 5.1932607 5.1968503
1368989_at 4.6164126 4.532493 4.066181 4.9583373 4.2914696 4.9995284 4.7252245 4.4966097 4.6595974 4.967505 4.8492503 4.571
1368990_at 5.5145197 5.536008 5.4605846 5.8267426 5.6103244 5.5200815 5.702262 5.9843893 5.4833593 5.378664 5.7621546 5.629928
1368991_at 6.541327 6.1810594 6.225864 5.9729233 6.134691 6.5334387 5.9445877 6.0041013 6.165794 6.6108847 5.8893957 5.980649
1368992_a_at 9.768395 9.59519 9.905711 9.675348 9.713107 10.179245 9.850668 9.472889 9.777358 9.690804 9.344522 9.331126
1368993_at 5.4155684 5.059421 4.9155674 5.1737623 4.558196 4.984041 4.9213924 5.073143 4.8008227 5.5805907 4.810174 5.308448
1368994_a_at 5.4661236 5.9127154 5.275465 5.5855064 5.913611 5.4533987 5.4972067 5.678614 5.734947 5.640939 5.892337 5.507283
1368995_at 3.5541523 3.4101176 3.4552436 3.4846222 3.5544167 3.595861 3.620175 3.4585054 3.5103946 3.6586215 3.5267217 3.6229947
1368996_at 4.378395 4.723448 4.298562 4.559704 4.34509 4.5021844 4.7270527 4.5693727 4.4539275 4.501247 4.3864202 4.420425
1368997_at 4.6605864 4.67162 4.7294703 4.912394 4.545152 4.60664 4.917611 4.4998007 4.5933585 4.8112326 4.5499644 4.9127445
1368998_at 3.590585 3.84844 3.5372832 3.7274222 3.6890159 3.5149667 3.3877802 3.624565 3.5435336 3.4946055 3.619809 3.5634437
1368999_a_at 5.01966 5.2074604 5.055623 5.3659754 5.1015997 5.077863 4.9601803 5.4052114 5.040723 5.279767 5.145165 5.2950706
1369000_at 5.2153473 5.085561 5.5000844 5.3056335 5.14629 5.141407 5.3669972 5.408668 5.208603 5.0020013 5.265827 5.4628906
1369001_at 3.6550946 3.7143345 4.111342 3.7770216 3.9063663 3.6880238 3.8300922 3.8431947 4.0921516 3.7611454 3.669927 3.8587685
1369002_at 4.386577 4.4246597 4.404783 4.3518343 4.3450627 4.013954 4.277189 4.0770717 4.33571 4.435854 4.5375767 4.290002
1369003_at 5.8518434 6.2747045 6.4136767 5.9542217 5.76738 5.8196445 6.26557 5.693178 6.4520683 5.841519 5.895474 5.9130716
1369004_at 4.9978933 5.1335483 5.0560584 5.3135443 5.5092916 4.8320446 4.8172555 5.3466606 4.8898907 4.7536454 5.058301 5.245399
1369005_at 4.6548786 4.4890738 4.442543 4.5188017 4.5085506 4.650173 4.4435415 4.858799 4.5150337 4.5106955 4.8348827 4.479473
1369006_at 3.995648 4.035615 4.248449 4.4467716 4.1564817 4.096162 3.9819438 4.5118165 4.05812 4.1768665 4.301174 4.058182
1369007_at 5.442794 5.1786327 5.4520288 5.3457394 5.611903 5.258171 5.3199043 5.551608 5.563099 5.1967225 5.4149313 5.3089714
1369008_a_at 4.409006 4.478558 4.6747007 4.352518 4.3539915 3.9237897 4.4469857 4.5742064 4.2216682 4.335937 4.656836 4.874118
1369009_at 3.6394937 3.6743064 3.7455978 3.912725 3.7749631 3.7514627 3.9253082 4.1630373 3.6580913 3.600567 3.8560164 3.785586
1369010_at 5.2855577 5.255868 5.11887 4.992836 4.932354 4.8729296 5.310625 5.137789 5.2608395 5.0340986 5.07018 4.9964476
1369011_at 12.121094 12.524887 12.531451 12.672266 12.177755 12.205266 12.712769 12.643999 12.747233 12.289766 12.651022 12.433817
1369012_at 6.5574884 6.1966195 6.4571567 6.288529 6.2139397 6.1617846 5.8459806 6.088242 6.1207347 5.870389 6.133488 5.853076
1369013_a_at 10.22873 10.28213 10.169251 10.17895 10.216089 10.132889 10.148801 10.102368 10.09616 10.154955 10.141334 10.043831
1369014_at 4.766737 4.744467 4.5722427 5.1777678 4.7960587 4.639949 4.7177334 4.9276075 4.505493 4.3723335 5.0929956 4.8866854
1369015_at 4.6244287 4.580417 4.3395095 4.7759295 4.825613 4.7188005 4.3224506 4.908304 4.452752 4.4064198 4.620021 4.4891806
1369016_at 5.1629024 5.11871 5.2863517 5.006859 5.146633 5.0948024 4.9096227 5.1030006 5.236225 5.023917 4.96412 5.2629075
1369017_at 4.32537 4.4462237 4.2949066 4.3817897 4.4606833 4.3732004 4.2386274 4.636685 4.4500313 4.5458193 4.428528 4.7161
1369018_at 5.567029 5.317158 5.3397226 5.2436347 5.934378 5.3790884 5.640088 5.5920715 5.8359246 5.176994 4.8403645 5.4279227
1369019_at 3.6383016 3.5613432 3.820073 3.4659636 3.6306925 3.7187152 3.6682727 3.4415867 3.4785545 3.3574607 3.5753202 4.0552435
1369020_at 4.5305862 4.5306797 4.495267 4.5882964 4.485655 4.6861906 4.3244715 4.7846127 4.3552 4.448926 4.4085894 4.6558666
1369021_at 5.616768 5.9005547 6.0054307 6.033361 5.978064 5.734044 5.6917286 5.9624963 5.705859 5.5881963 5.8370004 6.0837693
1369022_at 5.8398223 5.9103665 5.746133 5.764921 5.6924953 5.836659 5.624687 5.7062883 5.632527 5.699944 6.0927525 6.0305963
1369023_at 9.984468 10.024744 9.553333 9.813254 9.946548 9.753411 9.5293255 9.615673 9.597709 9.689537 9.645608 9.700425
1369024_at 6.8513975 6.7241793 6.820188 6.651117 6.543046 6.8839316 6.797696 6.4811883 6.767842 6.609456 6.764929 6.697529
1369025_at 4.338258 4.395161 4.510203 4.213386 4.456163 4.5112624 4.1098804 4.512095 4.2973294 4.3256855 4.2046676 4.352356
1369026_at 6.0364885 6.0344834 5.811425 5.955241 5.8330593 5.9787683 5.9549847 5.795807 6.0361075 6.2374153 6.084059 5.9989796
1369027_at 4.4903464 4.0901318 4.660872 4.6671276 4.6859527 4.470532 4.263578 4.7886 4.3139515 4.372796 4.5770755 4.7832556
1369028_at 4.926799 4.7851405 4.5704327 4.789067 5.041203 4.805783 4.848863 5.1149106 4.760497 4.989962 4.9336653 4.6315722
1369029_at 5.435091 5.5611024 5.482653 5.1138873 5.5292487 5.4692097 6.2935 5.2082725 5.83104 5.3873954 5.7342753 5.0943356
1369030_at 4.237238 4.2027526 3.9808197 4.3631463 4.246974 4.298978 4.1554933 4.18215 4.086464 4.114088 4.2703533 4.2408247
1369031_at 8.246233 8.173416 8.386818 8.335933 8.368906 8.435415 8.198362 8.332954 7.7919765 8.268392 8.156412 7.726249
1369032_at 7.7081833 7.6391544 7.8553305 7.6330137 7.7653313 7.8010616 7.407066 8.0561905 7.783145 7.6446276 7.7901764 7.757036
1369033_at 3.4753046 3.7681785 3.8362973 3.3920674 3.4896278 3.3846674 3.7286208 3.6219044 3.582871 3.585231 3.5785606 3.6809833
1369034_at 4.6882153 4.5693436 4.8650246 4.9028835 4.879793 4.673769 4.6106205 4.91555 4.4307528 4.634655 4.475959 4.5601234
1369035_a_at 3.5925028 3.6504538 3.7383835 3.7739894 3.5410976 3.4938092 3.5021524 3.9698129 3.7218828 3.5919714 3.7013707 3.627898
1369036_at 3.6459742 3.606659 3.6171308 4.03496 3.5354156 3.7709112 3.7649963 3.7880156 3.6990073 3.69443 3.8559804 3.7038012
1369037_at 4.77766 4.4313183 4.303196 4.62044 4.9374685 4.4365273 4.528635 4.8122444 4.702137 4.4591203 4.48728 4.683396
1369038_at 5.666661 5.2620125 5.5813627 5.5453033 5.677923 5.6396904 5.1806126 5.540207 5.4551954 5.454917 5.6634903 5.706704
1369039_at 7.4975 7.5937448 7.57762 7.3553786 7.7854877 7.6878 7.857822 7.609505 7.7589197 7.8100224 7.76749 7.682433
1369040_at 5.604404 5.6619177 5.476631 5.3767676 5.4032984 5.6953316 5.56915 5.315831 5.575189 5.574422 5.5075235 5.6205344
1369041_at 3.4794538 3.6037526 3.8205092 3.7159622 3.6946929 3.4689338 3.5793092 3.7088623 3.8968332 3.5924203 3.92842 3.6426876
1369042_at 6.8218822 7.2757626 6.8706665 7.0851684 7.1213984 6.7234263 6.9358754 6.9039383 7.1302824 7.0592685 6.979196 6.8761644
1369043_at 3.5041213 3.4408102 3.7108634 3.6874156 3.5607224 3.7318027 3.465759 4.083437 3.7603784 3.5411754 3.5672374 3.984928
1369044_a_at 7.207322 6.8557596 6.761792 6.356792 7.1898146 7.0217023 6.330091 6.16637 6.86606 6.442144 6.0629854 6.293132
1369045_at 6.6373196 6.6915464 6.592511 6.7018943 6.85281 6.649586 6.5823283 6.818984 6.668682 6.895934 6.594359 6.829554
1369046_at 3.8160875 3.9043257 4.052885 3.9746158 4.1282496 3.9405565 3.9695997 4.1396866 3.6350665 3.9339864 4.2861776 3.818552
1369047_at 3.222482 3.0893257 3.3071039 3.347419 3.2978148 3.1558049 3.312011 3.1225896 3.1925988 3.2904463 3.1427374 3.5476
1369048_at 4.5179577 4.5855 4.5255046 4.7623625 4.567775 4.674666 4.2747827 4.669048 4.4795046 4.6295953 4.7583046 4.6108074
1369049_at 4.052509 4.311333 3.933705 4.1765575 3.9401872 3.9665346 3.8690872 3.7514958 3.8372142 4.0882525 4.3289514 4.0854874
1369050_at 8.421258 8.184796 8.210907 8.145902 7.928968 8.236436 7.82551 7.9094787 7.8952804 7.945301 7.7211056 8.021014
1369051_at 6.927558 7.154772 6.949445 6.7993755 7.2421756 7.0879226 6.8536215 7.044268 7.1046634 7.139653 6.9614553 7.5002
1369052_at 5.0403357 5.124735 5.389664 5.360667 5.203805 5.2519765 5.363883 5.1306515 5.314723 5.211562 5.150867 5.050114
1369053_at 4.481984 4.4279366 4.3858113 4.381818 4.3720474 4.403484 3.9027328 4.963213 4.2076693 4.1960926 4.680624 4.5994234
1369054_at 4.3612475 4.3413005 4.3151326 4.1295624 4.0527687 4.0487404 3.9815483 4.5546317 4.043013 4.294904 4.501766 4.1775455
1369055_at 3.8663747 3.8292596 3.7039552 3.632189 3.848722 3.8664231 4.0631924 3.8888652 3.8226871 3.9478214 3.9424615 3.9889987
1369056_at 3.3477602 3.2299051 3.4092524 3.591466 3.3350532 3.4326262 3.6581643 3.5790153 3.4102929 3.3187943 3.49452 3.566482
1369057_at 7.3529654 7.735935 7.574906 7.7414975 7.7267814 7.5478506 7.35605 7.5373197 7.588531 7.552984 7.5022163 7.691258
1369058_at 5.189402 4.968166 5.114092 5.3682427 5.1528597 5.1263833 5.236115 5.3244286 5.28141 5.391649 5.20834 5.099473
1369059_at 7.6092577 7.323361 7.4516926 7.36959 7.4471083 7.582215 7.6278324 7.613811 7.412349 7.6556034 7.7330637 7.5191593
1369060_a_at 7.7714353 7.8483615 7.751598 7.7750287 7.728155 7.748603 7.949349 7.691954 7.8675685 7.8515162 7.7920656 7.744746
1369061_at 8.674641 8.722008 8.483679 8.378719 8.549151 8.516653 8.906551 8.342739 8.543932 8.711439 8.358377 8.817171
1369062_at 4.986274 5.0181656 5.4535265 5.1612377 5.0325584 4.9980087 4.8326206 5.087488 4.9572268 5.1886425 4.9488125 5.1287475
1369063_at 10.199071 10.203864 10.406014 10.077057 10.448319 9.964309 10.132867 9.838149 10.025771 10.053906 9.994709 9.937498
1369064_a_at 3.7951097 3.8885336 4.0311956 3.9277003 3.986525 4.0831404 4.045909 3.786116 3.9130328 3.9169962 3.790279 4.0141325
1369065_a_at 8.451702 8.645429 8.6500845 8.5330925 8.646453 8.882237 8.271657 8.827263 8.698391 8.795549 8.370182 8.709715
1369066_at 5.615305 5.7581377 6.032193 6.1294756 6.1203656 5.7556887 5.9333115 6.236382 5.9674463 5.599911 5.7381153 5.6814485
1369067_at 3.754321 3.8996446 3.7935822 3.857832 4.0697775 3.549605 3.676498 3.9970691 3.8949976 3.6521904 3.7770958 3.9042497
1369068_at 4.2195053 4.62181 4.3618126 4.0934305 3.943532 4.076591 4.167842 4.0834365 4.703006 4.1242666 4.4444637 4.4553175
1369069_at 7.355016 7.418763 7.432302 7.2274766 7.4033628 7.444542 7.5832577 7.513732 7.484427 7.635645 7.6323814 7.495445
1369070_at 8.007998 7.99302 7.863676 7.9271297 7.6620803 7.676123 7.8639007 7.537584 7.9365053 8.022729 7.8451934 7.587804
1369071_at 4.2903843 4.1035767 4.1755047 4.125001 4.418193 4.03205 3.7507904 4.124223 4.150056 4.2311983 4.0403447 4.1513586
1369072_at 6.947681 7.0049877 6.355966 5.9505153 5.377121 6.0955496 6.8766356 5.612503 6.002354 7.619371 5.9622593 6.129732
1369073_at 10.0190115 9.934209 10.101986 10.198902 9.915374 9.89486 10.439158 10.091075 9.986853 9.659507 9.947725 9.68083
1369074_at 12.702459 12.521811 12.777347 12.596065 12.546546 12.670192 12.311426 12.564337 12.507897 12.573032 12.564827 12.419365
1369075_a_at 4.522356 4.8961368 4.5112486 4.5449595 4.456163 4.7537374 4.6361723 4.443772 4.5775757 4.331905 4.702734 4.3527727
1369076_at 8.825594 8.603052 8.602602 8.449013 8.704974 8.795271 8.872335 8.121401 8.82378 8.672915 8.659252 8.606541
1369077_at 7.210922 7.333182 7.242124 7.1300397 7.2840233 7.2895155 7.3028836 7.2514086 7.370506 7.454659 7.520436 7.1863194
1369078_at 7.8357134 7.871105 7.7730055 7.8250074 7.7739806 7.7026186 7.952227 7.909219 7.9680004 7.9090004 7.8028526 7.9807835
1369079_at 4.5244446 4.7462463 4.7050247 5.017228 4.7841682 4.8634214 4.90693 4.8374114 4.707199 4.805804 4.6685724 4.7665663
1369080_at 4.2773933 4.5413446 4.729004 4.625492 4.7359014 4.6563253 4.5136247 4.985956 4.451545 4.562303 4.505232 4.786662
1369081_at 6.7898746 7.6333256 7.0803633 7.160808 7.0763216 6.793379 7.658474 6.9391093 7.4551353 7.044406 7.047035 6.895857
1369082_at 4.8862877 4.8470993 4.96286 4.7675395 5.149808 5.0010266 4.9162602 5.1528454 4.9137535 4.835205 5.0239296 5.051728
1369083_at 6.209185 6.004873 6.185934 6.332196 6.4918227 6.1231313 6.5390677 6.070077 6.175239 6.13083 6.6326494 6.290466
1369084_a_at 6.8472958 6.8955603 6.8264976 7.1855474 7.2102304 6.9841895 6.8888526 7.1386085 6.857235 6.83197 7.002656 7.0216484
1369085_s_at 5.6780186 6.125297 4.983221 5.1517277 5.0723104 5.4515376 6.003969 5.304895 5.136738 5.4473047 4.931734 5.3812675
1369086_a_at 5.413313 5.707802 5.6811447 5.296237 5.363635 5.6467466 5.3273325 5.343034 5.646441 5.3963995 5.4626627 5.5125885
1369087_at 5.1913614 5.189248 5.1981373 5.1053114 5.1085553 5.186802 5.2637444 5.123678 5.327841 5.4327106 5.364891 5.1484795
1369088_at 7.4947643 7.492565 7.2467833 7.4437647 7.391415 7.184638 7.5544777 7.321922 7.4047294 7.6583085 7.6283083 7.713868
1369089_at 4.1950545 4.134936 4.376506 4.451209 4.2305 4.165785 3.9879403 4.6138005 4.263239 4.04212 4.377164 4.519896
1369090_at 3.8436866 4.1687365 3.916624 3.9550984 4.101287 4.079905 3.879444 4.1116323 3.961609 4.0154734 4.3527694 4.1865597
1369091_at 3.8881216 3.8405964 3.7263498 3.8394983 4.06846 4.0760355 3.7128124 3.8178372 3.985041 4.1844206 4.025141 4.2968855
1369092_at 7.9788175 8.017057 7.8853874 8.115122 8.07435 7.99767 8.398078 7.8978662 8.048883 8.059897 8.361222 7.9772334
1369093_at 7.2385406 6.9318895 7.0318656 6.977047 7.09228 7.333968 7.326256 7.2340107 7.387722 7.2244587 6.8439627 7.270406
1369094_a_at 5.786557 5.668811 5.6839385 5.826357 5.9570503 5.7040143 6.0658712 5.4296036 5.875079 5.761844 5.5994573 5.5693502
1369095_at 4.3712387 4.5970955 4.546776 4.606574 4.4005156 4.509987 4.239539 4.775675 4.365938 4.282855 4.560809 4.3883104
1369096_at 3.9521863 4.0294113 4.1843204 4.213369 4.0608845 3.8657937 4.031107 4.489263 3.8985693 4.090134 3.908418 4.156563
1369097_s_at 6.2204413 6.505721 6.164857 6.077835 5.7909274 6.386037 6.9297543 6.0452275 6.4329586 6.342672 6.3334646 6.343278
1369098_at 3.966996 4.350959 4.3038464 4.2104235 4.4814005 4.2439523 4.9449544 4.65659 3.8709111 4.04212 4.3902626 4.2674007
1369099_at 7.559803 7.483898 7.839872 7.3109617 7.567452 7.5106316 7.9309015 7.5389447 7.7444367 7.747792 7.6766686 7.880044
1369100_at 4.212679 4.0007753 3.8934145 4.22558 4.263336 3.9300354 3.7097917 3.8817508 3.8519597 3.734254 3.987357 3.8175983
1369101_at 8.095222 8.216938 7.969028 8.084723 8.188311 8.209129 8.095678 8.208726 8.401721 8.23602 8.181166 8.350744
1369102_at 3.9923024 3.7561207 3.8215628 4.0127583 4.144106 3.802441 3.8034573 4.1352444 4.0012684 3.7212927 3.9002519 3.747911
1369103_at 5.3749585 5.0716515 5.1722198 5.132244 4.9867396 4.7658334 5.397551 4.537422 4.8386917 5.014672 5.2774515 4.771658
1369104_at 5.368003 5.3445396 5.35283 5.651283 5.3959017 5.4140673 5.5704565 5.586809 5.2437816 5.625851 5.444941 5.592967
1369105_a_at 5.0946503 4.4848776 3.4565363 3.8488772 3.7280817 4.779932 4.573188 3.4707344 3.94077 3.7010217 3.5801609 3.791738
1369106_at 4.43207 4.5948505 4.7777257 4.8314686 5.0640173 4.438899 4.607758 4.418003 4.517823 4.75486 4.6153917 4.482982
1369107_at 3.7644491 3.723246 3.9132223 3.8568873 3.73274 4.023305 3.6366794 3.96134 3.7424674 4.0190363 3.9436796 3.7909386
1369108_at 3.9259062 4.2145143 3.9528337 3.8966672 3.934423 4.31946 4.2967567 3.9609396 3.9394023 3.971692 4.162773 4.2970943
1369109_at 3.3866131 3.7190893 3.6223 3.6578543 3.685162 3.471084 3.6771479 3.687675 3.632692 3.5151699 3.6540167 3.7276962
1369110_x_at 10.194096 9.306623 10.335175 9.924204 9.568405 10.288542 9.249942 9.989001 9.126716 9.807165 9.160379 9.146892
1369111_at 13.990662 13.94735 14.028648 13.9193735 13.993949 13.975487 14.054491 13.943424 14.0463085 14.038509 13.947824 13.856788
1369112_at 4.4068527 4.3911786 4.09943 4.266268 4.143198 4.5329685 4.6092024 4.2946815 4.3762655 4.353937 4.2876186 4.176386
1369113_at 3.2299342 3.3040679 3.5986075 3.6788235 3.1940017 3.471084 3.3398652 3.4952326 3.2751608 3.1662738 3.407544 3.3446736
1369114_at 3.1074662 3.3186917 3.184777 3.501588 3.713207 3.1831644 3.2996714 3.32539 3.088825 3.3638172 3.2598884 3.3800232
1369115_at 4.427038 4.7144027 4.7184634 4.775165 4.6415534 4.952328 4.9912987 5.1559725 4.681787 4.9871416 4.517468 4.7874618
1369116_a_at 5.5459757 5.465121 5.6551685 5.7315974 5.7395425 5.680295 5.5645123 5.6886215 5.572089 5.557342 5.6193323 5.6154723
1369117_at 4.108897 3.8704267 4.0680304 3.9466538 4.179443 4.0760355 3.9920304 4.089477 4.122797 3.8988152 3.8852305 4.2092304
1369118_a_at 4.459613 4.662385 4.306422 4.5373015 4.4951735 4.4457335 4.4161005 4.6400356 4.4501114 4.3468 4.383803 4.442943
1369119_a_at 4.4247446 4.312168 4.5013475 4.58753 4.807662 4.6603403 4.2585926 4.9427204 4.451355 4.433878 4.9961367 4.767638
1369120_a_at 6.9077487 6.928289 6.9345126 7.2037067 7.2835097 7.0441027 7.024639 7.3001113 6.9115176 6.994535 6.9925785 7.2602267
1369121_at 5.08008 4.8977585 4.9293013 5.13084 5.0549564 4.899944 4.7518024 5.29512 4.5831842 4.933839 5.4503427 5.0978637
1369122_at 7.429193 7.61626 7.4156265 7.6598945 7.5316477 7.396218 7.908169 7.338959 7.5797596 7.360059 7.40373 7.3456416
1369123_a_at 6.1052704 6.003967 6.040819 6.211197 6.0952578 6.19303 6.034382 6.360454 5.9739466 6.1191096 6.1270227 6.1763897
1369124_at 4.1737595 4.241581 4.109789 4.4620447 4.021598 4.2408056 4.2121034 4.499711 4.085164 4.061045 4.338497 4.3744135
1369125_at 3.319046 3.449696 3.3957043 3.4233375 3.2553885 3.6764143 3.419232 3.1825871 3.5223632 3.5808132 3.25249 3.3508244
1369126_at 3.8556101 3.7835553 3.9188356 3.5777216 4.098695 3.8692615 4.6725855 4.1164994 3.903122 4.3609476 3.992617 3.966552
1369127_a_at 6.1017942 6.5615993 6.4036674 6.3448467 6.5007095 6.449954 6.5465026 6.5180454 6.6054635 6.555786 6.4599347 6.833894
1369128_at 3.9177785 4.2378798 3.7840307 4.1342487 4.2824793 4.032709 3.87592 4.3695774 4.0222855 4.057252 3.9166741 4.254165
1369129_at 3.6709952 4.077247 3.8156824 3.8670127 4.075735 3.8269644 3.741659 4.092263 3.876664 3.5510547 4.0858293 3.6555684
1369130_at 4.816181 4.718674 4.737792 4.8373485 4.8096323 4.394902 4.500107 4.596154 4.7829437 4.5767775 4.6823316 4.416806
1369131_at 4.113949 4.077247 4.3001657 4.2895503 4.0426207 3.974159 4.003913 4.4245496 4.2426023 3.9018042 4.2086196 4.1195765
1369132_at 5.389625 5.20677 5.228434 5.269957 5.180083 5.139043 4.893212 5.2906437 5.2114162 5.3032656 5.356398 5.1872687
1369133_a_at 3.7062237 3.7001052 3.6592126 3.6445966 3.879403 3.4898493 3.6325102 4.0014167 3.551838 3.7477365 3.6578577 3.9522445
1369134_x_at 3.5034423 3.5015926 3.6129115 3.3775175 3.5099576 3.365391 3.5153747 3.6302128 3.2583997 3.3373835 3.467702 3.7889817
1369135_at 5.97651 6.0359726 6.185787 6.201825 6.401174 5.992239 6.132037 6.4651732 6.0145574 6.006074 6.3222494 6.4008484
1369136_at 3.9903467 4.226691 3.9852037 4.3678713 4.058778 4.128394 4.106716 4.411225 4.076419 4.188734 4.312132 4.0194607
1369137_at 5.033159 4.871361 4.880108 5.229764 4.9117103 4.817496 4.7927475 5.067568 4.6407304 4.703109 5.257908 5.178361
1369138_a_at 3.9626606 4.0097704 3.8519082 4.0558653 3.824184 3.8373992 3.5623147 4.28284 3.9225562 3.8987193 3.7848644 4.0599003
1369139_at 3.7913506 4.097916 3.6374846 3.7302508 3.5410976 3.5133145 3.7129755 3.6187677 4.0333776 3.616934 3.9461513 3.83116
1369140_at 3.7242513 4.0529532 3.996473 3.947111 3.9883447 3.9265177 4.0945115 4.0573673 3.9475515 3.8312871 4.199049 4.0419116
1369141_at 3.8786588 3.6680331 3.721584 3.5420096 3.5856175 3.5792022 3.7709813 3.5260842 3.8481486 3.5856657 3.598316 3.5701437
1369142_at 3.7720513 3.8343167 3.791601 3.666322 4.0651593 3.840315 3.712588 3.7174199 3.7869592 3.6996956 3.6529305 3.7647734
1369143_at 4.108247 4.020029 3.9951253 4.174456 3.9651375 3.9755974 4.2308507 4.263736 4.1715674 4.0838237 4.0488305 4.063114
1369144_a_at 3.9050338 4.047988 3.8158655 4.1680365 4.366703 4.1183176 3.9821498 4.083437 4.018146 3.8136775 3.8578444 3.6876214
1369145_a_at 4.681424 4.5450377 4.885356 4.665096 4.576876 4.4736185 4.6252775 4.604139 4.430932 4.62969 4.718496 4.89437
1369146_a_at 7.1045194 6.9437203 6.702715 6.143803 7.116332 6.4476295 6.9824324 7.055733 6.909721 8.222855 7.249347 7.732849
1369147_at 4.498021 4.7743707 4.818584 4.81452 4.7441916 4.9805484 4.8395233 4.9973516 4.638813 4.446467 4.908252 5.015984
1369148_at 8.14493 8.093545 8.134535 8.033964 8.122389 8.087803 8.087805 7.864228 8.088531 7.885974 7.878644 7.8697233
1369149_at 4.949817 5.205296 4.9818254 4.9245486 5.230652 5.0089207 4.501562 5.0303826 5.124254 4.861781 4.820607 4.739405
1369150_at 8.519096 8.491215 8.674051 8.985615 8.551735 8.153891 8.512685 8.394047 7.935232 8.38521 8.005009 7.7963457
1369151_at 5.0750847 5.424325 5.3463025 5.4064617 5.186005 5.1578197 5.0864816 5.2405257 5.064948 5.211748 5.2562437 5.4203215
1369152_at 7.1659236 6.881403 7.0843253 6.8728795 6.669451 7.0980515 7.2648506 6.849674 7.2250643 7.278861 7.013754 7.0547543
1369153_at 3.5559933 3.5644329 3.817195 3.7384763 3.7379966 3.7124693 3.8166215 3.5646496 3.512569 3.5488544 3.626846 3.575318
1369154_at 4.0652933 3.8619626 3.931545 4.3034286 4.2516174 3.7557685 3.9388578 4.0384493 4.0147166 4.046258 4.303444 4.1530056
1369155_at 4.836606 4.681907 4.9258337 4.9469476 5.0587816 4.591278 4.497957 5.012628 4.6407304 4.6573186 5.0505366 4.956782
1369156_at 6.8062897 6.7366624 6.4595494 6.535641 6.5133467 6.7471128 6.9889774 6.3461075 7.200539 7.017999 7.116093 6.8773646
1369157_at 8.4816 8.2903 8.457165 8.441393 8.450764 8.680798 8.878698 8.179766 8.71316 8.601692 8.483637 8.715054
1369158_at 4.291979 4.2632437 4.2215657 4.5243177 4.6540327 3.9810605 3.9276996 4.3807096 4.488557 4.1884413 4.5216656 4.3713493
1369159_at 5.339536 5.2358813 5.1482882 5.5314956 5.269525 5.253045 5.1502676 5.262373 5.303294 4.9499993 5.229042 5.544858
1369160_a_at 4.844952 4.9548593 4.7329564 5.038398 5.0906725 4.966445 4.8441324 5.408668 4.8678813 4.7693996 4.880343 5.000566
1369161_at 8.533433 8.839254 8.653908 8.240449 8.309944 8.530944 8.893651 8.666132 9.169609 9.331819 8.945866 9.47808
1369162_at 3.8364055 3.8652089 3.7848902 4.0163755 3.9303463 3.913962 3.6565998 4.2782173 3.6081548 3.756223 3.949141 4.0887585
1369163_at 4.8659883 5.101181 5.140644 5.1321096 5.202412 5.245947 4.7876406 5.558524 5.059985 5.022002 5.1809483 5.183677
1369164_a_at 4.534528 4.604374 4.12443 4.3605294 4.347558 4.378714 4.323012 4.306181 4.154858 4.35896 4.224904 4.2670326
1369165_at 4.044752 4.104122 4.0034986 4.4465075 4.3919 4.1806726 4.2504206 3.8811622 4.1802177 4.2402287 4.1538877 4.156563
1369166_at 3.9396589 3.7869084 4.0640574 4.130945 4.139897 4.1229086 3.631595 4.052052 4.093087 4.335937 4.147182 3.928107
1369167_at 5.6031237 5.743257 5.7781935 5.8602166 5.8659363 5.7053223 5.6502886 6.1102033 5.5989766 5.4687147 6.0051155 5.935043
1369168_a_at 4.7440205 4.819709 5.039061 4.9325404 4.949514 5.110641 4.778081 5.1082172 4.9085603 4.9102535 5.0224214 4.81724
1369169_at 9.829505 9.687545 9.876138 9.7958355 9.820489 9.664129 9.380118 9.657024 9.565458 9.806284 9.496149 9.640886
1369170_at 4.221259 4.375763 4.0048275 4.2354813 3.9618883 4.302718 3.890846 3.6587012 3.8357792 3.8154192 4.161394 4.061674
1369171_at 10.5103 11.360991 11.213279 11.403611 11.336001 10.375062 11.05035 11.325267 10.52497 10.320845 11.288007 10.46089
1369172_at 4.1838493 3.8394525 4.101814 4.2718186 4.50742 4.130906 4.1400766 4.280465 4.165181 4.1663976 3.9762073 4.156563
1369173_at 5.0295463 5.2456927 5.448151 5.3732944 5.249804 5.4648056 5.1350684 5.1628857 5.482476 5.396399 5.1483164 5.160952
1369174_at 7.265083 7.411697 7.4709997 7.3231835 7.1349845 7.4469514 7.688193 7.053727 7.4216 7.167765 7.1217904 7.266984
1369175_a_at 3.9604316 3.602988 3.8075476 4.025507 3.8297327 3.8259728 3.9848645 4.027049 3.5941982 3.5914364 3.870374 3.7988062
1369176_at 6.515749 6.4064193 6.3337426 6.4513803 6.6267867 6.50747 6.2082047 6.7019033 6.1731496 6.3527102 6.6532955 6.668932
1369177_at 7.118635 7.091007 7.2055855 7.2781324 6.9826903 6.910835 7.1190524 6.8863273 7.172048 7.086109 7.1287374 6.921259
1369178_a_at 4.209491 4.2143893 4.090907 4.3948894 4.224295 3.989746 4.022955 4.224811 4.2064953 4.2866454 4.591541 4.1133866
1369179_a_at 6.842226 6.5789795 6.165553 6.11966 6.056542 6.3956323 6.5483394 6.0960455 6.615691 5.905566 5.980917 5.2871203
1369180_at 4.983634 4.9056153 4.7659097 4.8302917 4.993863 4.904376 4.8180614 5.02402 4.7409253 4.8407536 5.2308016 5.1675267
1369181_at 5.523072 5.7115707 5.8782034 5.9719157 6.1463237 6.0413256 6.030534 6.0877833 5.5614123 6.1961083 5.785032 5.4197664
1369182_at 3.883508 4.0368185 4.022327 3.9981618 3.9834812 3.921152 3.8408113 3.9937205 3.9631784 3.829341 4.1763916 4.0310025
1369183_at 4.848237 5.001958 4.756708 4.8654957 4.8415794 4.904376 4.800053 5.0989904 4.727295 4.758608 4.8631496 4.9656754
1369184_at 3.9237504 3.8672094 3.882731 4.0449266 4.3046894 4.0875883 3.867601 4.1732693 4.04739 4.069116 3.8515406 3.8544097
1369185_a_at 4.974864 5.0446863 5.123227 5.207762 5.568582 5.000886 4.83934 5.409761 5.0123453 5.0289774 4.9421372 5.248103
1369186_at 7.2750826 7.2787647 7.5234427 7.3298364 7.35567 7.118245 7.2218637 7.051647 7.178674 7.2375317 7.4877 6.998378
1369187_a_at 7.0323787 7.3550453 7.4172025 7.0270157 7.27914 7.0011325 7.2495246 7.444546 7.2416687 7.20403 7.5360026 7.5077624
1369188_at 3.9574392 3.9243224 3.9667828 4.0810285 4.242889 4.0056715 4.2857 4.1550117 4.0216675 4.13945 4.151502 4.026358
1369189_at 5.3469553 5.6619177 5.669932 5.5436254 5.4047813 5.4113703 5.387158 5.889815 5.28876 5.252541 5.4579263 5.246307
1369190_at 5.2600846 5.5014496 5.428 5.39487 5.552622 5.4504123 5.389498 5.2098513 5.436458 5.4116306 5.4295516 5.6663423
1369191_at 3.5655477 3.5393944 3.6079235 3.7188375 3.5649812 3.701101 3.8207226 3.6416185 3.7406201 3.5086231 3.669927 3.480559
1369192_at 5.1675644 5.097586 4.92964 4.8550253 4.942284 4.902642 4.8226724 4.8492026 5.0186715 4.53487 4.7546654 4.7092094
1369193_at 5.2835474 5.6122284 5.6536136 5.170794 5.296445 5.19246 5.4711447 5.301563 5.5359793 5.161928 5.3379664 5.349533
1369194_a_at 3.7434514 4.0267615 3.6379879 3.5275667 3.8183157 3.703439 3.8149295 3.7607343 3.7018285 3.716299 3.5959604 3.9338527
1369195_at 5.929188 5.9857926 6.232343 6.2787266 5.89794 5.856015 5.873113 5.859935 6.0461183 5.8714986 5.592304 5.2920785
1369196_at 5.5509634 5.418008 5.4363956 5.2762537 5.893379 5.5834227 5.3272924 5.2611914 5.1914616 5.237608 5.5994577 5.4985037
1369197_at 5.7952547 5.7440534 5.7144637 5.7663474 5.671717 5.923313 5.927985 5.7914495 5.7758956 5.8966074 5.5331225 5.8920074
1369198_at 5.160663 4.9397593 5.342366 5.182583 5.2277756 5.118405 5.1574945 5.25036 5.1512675 5.0576625 5.2179956 5.3142037
1369199_at 4.769911 4.9208217 4.4095764 4.969156 5.026354 4.7595377 4.8344245 5.139425 4.786292 4.731224 4.8599353 5.053963
1369200_at 9.342427 9.071285 9.242326 8.81705 9.026601 8.980261 8.8805275 9.313737 9.127405 9.265725 8.86835 8.5584955
1369201_at 4.9802327 5.3503475 5.091614 5.148248 5.2535396 5.2496796 4.881508 5.310022 5.107632 5.1628203 5.281084 5.080565
1369202_at 3.4951758 3.425584 3.5234935 4.1039414 3.6263757 3.5368297 3.3627307 3.649408 3.3787506 3.3474104 3.6683204 3.4915607
1369203_at 3.816251 3.9042053 3.8540134 3.803321 4.289378 4.000509 4.167651 3.9584954 4.213255 3.7916522 3.916504 4.1482534
1369204_at 7.0436845 7.3033376 7.440371 7.07505 7.2946553 7.1932116 7.1459584 7.5799026 7.0412965 7.233192 7.3276505 6.6898065
1369205_at 5.1059966 5.2000146 5.163635 5.174257 4.993245 4.8895674 5.149274 5.380981 5.14974 4.9960456 5.3772564 5.343194
1369206_at 12.435397 12.481694 12.493939 12.547697 12.478102 12.519793 12.563097 12.570008 12.662295 12.475129 12.547253 12.569372
1369207_at 4.574916 4.168453 4.8381686 4.451701 4.55451 4.7830467 3.7873218 4.394375 4.3253045 4.5230513 4.0216966 4.0968714
1369208_at 6.0634975 6.4492893 6.1458855 6.1954336 6.1357045 6.5303097 5.4999847 6.0041013 5.7329006 5.9139204 5.596487 5.48796
1369209_at 6.459149 6.1113925 6.8317275 6.516108 6.527891 6.556392 6.360284 6.664456 6.2899375 6.274224 6.433714 6.266521
1369210_at 3.2336123 3.1283305 3.282441 3.4190109 3.585874 3.3185232 3.5579255 3.3572292 3.410562 3.0439994 3.2022736 3.4136846
1369211_at 5.979284 6.026197 6.309279 6.104319 6.1117682 6.248315 6.0018163 6.178388 5.9081745 6.1528583 6.021195 6.193241
1369212_s_at 7.430776 7.015717 6.735574 6.9547505 7.0252643 6.819016 7.0760527 6.8727603 7.1755342 7.101886 7.0707498 7.5718884
1369213_at 5.0197773 5.2086782 4.7299633 5.055336 4.9470944 4.749891 4.772221 5.362421 4.6868825 4.620326 4.937985 4.666395
1369214_a_at 5.805696 5.9812193 5.796333 5.9373827 5.807174 5.802607 5.426518 5.742048 5.5909767 5.6699514 5.6622663 5.704666
1369215_a_at 10.352024 10.5160055 10.615397 10.39717 10.531221 10.667459 10.381576 10.458269 10.241495 10.525176 9.975191 10.317134
1369216_a_at 5.321541 5.3629894 5.6494503 5.5864677 5.348787 5.6049128 5.088565 5.506819 5.281617 5.311253 5.6445684 5.5441055
1369217_at 4.086946 4.1312294 4.49273 4.576133 4.342036 4.3190584 4.5489798 4.4514055 4.4182596 4.0942874 4.2957497 4.329922
1369218_at 7.112609 7.27312 7.6564274 6.979569 7.6778364 7.482198 7.5139284 7.5434895 7.5043187 7.8542747 7.6479025 7.878438
1369219_at 5.8714256 5.97622 6.027794 6.180011 5.9455886 5.813965 5.6385527 6.2968545 6.127422 6.068014 5.9757867 5.8454504
1369220_at 7.131878 6.9968185 7.148709 7.1232123 6.947419 6.945642 6.9747047 6.8080754 6.99743 7.2958603 6.9534397 6.8586264
1369221_at 6.2051945 5.9197454 5.9498634 5.91555 6.1671143 5.770687 5.920648 6.012247 5.9200406 6.3183136 5.9015384 5.927006
1369222_at 5.2855577 4.873889 5.473854 5.3057647 4.980489 4.968613 5.2342215 5.186216 5.113022 5.161928 5.4333467 5.290965
1369223_at 6.649319 6.5453734 6.598321 6.9353027 6.5691338 6.536937 6.4291997 6.9854374 6.5392494 6.5055356 6.5320797 6.88212
1369224_at 11.095499 10.351069 10.149143 10.119658 10.395235 10.722033 10.251692 11.203367 10.400387 10.982636 6.519672 10.492125
1369225_at 12.150881 11.984655 12.107968 11.764613 12.2325535 12.155396 12.117115 11.801686 12.393708 12.204384 12.351726 12.120998
1369226_at 8.124908 7.7095737 7.919269 7.346964 8.006601 7.916036 7.773478 7.5905113 8.234396 7.835226 7.883638 7.7636213
1369227_at 5.9573154 5.8706613 6.136551 5.9508967 6.0835257 6.0166388 5.929164 5.930691 6.3416705 6.1429677 6.081353 5.8849373
1369228_at 5.555596 5.503111 5.796333 5.6242137 5.76536 5.5395675 5.346085 5.719822 5.28628 5.276887 5.5425797 5.685133
1369229_at 5.2537527 5.6048164 5.6346955 5.713031 5.8635283 5.56503 5.299857 6.001433 5.3586025 5.545476 5.72812 5.376068
1369230_at 4.469781 4.601738 4.438487 4.9965553 4.7100325 4.5684953 4.5662394 4.7841587 4.5836086 4.635504 4.4498653 4.2662377
1369231_at 4.514904 4.5181007 4.8887653 4.51162 4.8098807 4.57206 4.312872 5.0490713 4.3551993 4.6169834 4.5611916 4.467321
1369232_at 4.4903464 4.738986 4.6341467 4.196136 4.756969 4.520215 4.4605618 4.595178 4.4007463 4.254286 4.5149803 4.513424
1369233_at 3.639651 3.555255 3.7654486 3.720254 3.7116745 3.6507328 3.6368458 4.285286 3.6619737 3.8091567 3.6639066 3.6845796
1369234_at 7.7250533 8.022991 7.6408615 7.7112923 7.613763 7.835595 7.6589885 7.7766695 7.874925 7.7118692 7.8342934 7.7548537
1369235_at 4.7471213 4.919116 4.7697163 5.120159 5.021653 4.776885 4.60204 4.872654 4.694078 4.684493 4.723334 4.3486733
1369236_at 5.13167 5.1642547 4.852186 5.0308337 4.7775626 4.8181353 5.230135 5.1330357 5.024711 4.907964 4.7747974 4.871693
1369237_at 4.9365864 5.089369 5.0621557 5.7221417 5.0873866 5.0473337 4.825162 5.189608 5.153681 4.829708 5.073566 5.2481737
1369238_at 9.734918 9.584585 9.9712305 10.479897 9.808426 10.06358 10.453924 9.869226 9.857613 9.487201 9.63408 9.288228
1369239_at 3.6689363 4.1465693 3.918624 4.1422205 4.138878 4.0647216 4.0720506 4.093773 3.8511336 3.855689 3.764626 4.197339
1369240_a_at 5.511961 5.742338 5.604146 5.6714253 5.7143383 5.4745665 5.3993006 5.804019 5.6127048 5.6656475 5.4919033 5.6584764
1369241_at 5.1463213 5.143033 5.2649612 5.211503 5.208987 4.900797 5.1304 5.3740897 5.2773027 4.983098 5.215251 5.1492805
1369242_at 3.6341186 3.5568902 3.5301032 3.789818 3.6295037 3.4877205 3.481134 3.63399 3.5593238 3.603727 3.5847437 3.487556
1369243_at 3.9189167 3.965909 3.9934165 4.1059203 4.1580753 3.9864898 4.1859555 4.0386047 3.9281628 3.744096 3.8467855 4.051052
1369244_at 6.7290034 6.944037 6.9687643 6.6996007 6.481087 6.714687 6.692822 6.336579 6.6922913 6.820911 6.455682 6.621515
1369245_at 4.1744437 4.1293864 4.3165946 4.197076 4.351033 4.181055 4.037237 4.2953024 4.173855 4.294381 4.2981453 4.24992
1369246_a_at 3.4507463 3.6410854 3.6223 4.331934 4.359048 3.7144063 3.52582 4.267725 3.6053696 3.664092 3.8784063 3.9749835
1369247_at 5.9076896 5.8991547 5.845833 5.8228793 5.87184 5.935169 6.050016 5.868591 6.3091593 6.4103174 5.9663625 6.0491624
1369248_a_at 8.946667 8.124717 8.469008 8.245343 8.59648 8.6861725 8.885267 8.096846 8.693983 9.062025 8.617893 8.130816
1369249_at 7.8462834 8.178597 7.764912 7.9827194 7.9411697 8.307723 8.537644 8.099396 8.442328 8.246613 8.302963 8.446759
1369250_at 4.9670806 5.043792 5.128861 4.9670486 5.1038275 4.8150496 4.9553885 4.9213696 4.8503866 4.7454314 5.1262445 5.1331778
1369251_a_at 5.300907 5.38463 5.5311193 5.6031466 5.5645676 5.430476 5.4977245 5.647003 5.4400043 5.4606066 5.7102823 5.556178
1369252_a_at 5.2934227 5.2635903 5.010485 5.2503557 5.19882 5.051732 5.0423756 5.2622776 5.1236677 5.019894 5.3403974 5.540151
1369253_at 3.909911 4.0473323 3.8967314 3.8966672 4.2527018 3.9539354 3.8776681 4.1698713 3.834141 3.7902384 3.862745 4.0595655
1369254_a_at 3.8618155 4.1519623 3.8802238 3.9020863 4.070007 3.866492 3.7591562 3.9347723 3.601866 3.994533 3.8857725 4.06145
1369255_at 6.420788 6.2302027 6.7164507 6.650085 6.6053534 6.4936705 6.1118774 6.1636977 6.1427155 6.617761 6.527225 6.669005
1369256_at 5.447263 5.792899 5.7055335 5.8873034 5.5378323 5.6026783 5.7700424 5.5673647 5.707262 5.630852 5.735931 5.9080877
1369257_at 4.7780128 4.679847 4.8631115 4.8437753 5.0483522 4.682232 4.5494285 5.1755395 4.7611704 4.6172557 4.745456 5.0702696
1369258_at 3.320726 3.261322 3.285384 3.314925 3.24181 3.2454169 3.1362405 3.1519666 3.4224536 3.0916035 3.1749218 3.2129915
1369259_at 6.6909814 6.84645 6.576107 5.9272714 7.0538583 7.1083527 5.938027 7.586555 8.021533 5.888026 7.0789723 6.449007
1369260_a_at 4.219066 4.1772676 4.2175884 4.4869165 4.1248074 4.301094 4.037763 4.5819726 3.96799 4.093225 4.2651353 4.192534
1369261_at 4.9003143 5.0595293 4.7012124 5.228907 4.865259 4.9060936 5.0354195 4.9453316 5.0743527 4.7712646 5.2426414 5.344946
1369262_at 6.7929397 6.734053 6.8643193 6.797238 6.8278394 6.872109 6.8879232 6.668791 6.926415 6.802607 6.8557787 6.6765213
1369263_at 3.4940834 3.5514786 3.3947935 3.5214603 3.585088 3.5197825 3.4629714 3.4159324 3.5908024 3.4206245 3.5345342 3.5339231
1369264_at 4.9165173 4.8924084 5.058425 5.227758 5.020006 4.985372 4.9865017 5.394064 4.86711 4.834228 4.9353294 5.0373197
1369265_at 6.4295306 6.37731 6.531296 6.421264 6.177607 6.145873 6.583159 6.3970094 6.7859836 6.818389 6.3593736 6.4880805
1369266_at 6.2527194 5.9322677 5.273698 5.545367 5.662609 5.7924557 5.660937 5.5179205 5.5850964 5.5467153 4.9257207 5.5176
1369267_at 3.7897003 4.028441 3.854614 4.220229 4.029991 4.233804 3.8741977 3.9769938 4.232209 3.9434586 4.093762 4.0076246
1369268_at 4.1883855 4.883471 4.716629 4.143976 4.6901402 4.296371 4.1875305 4.450205 4.156883 4.2644253 4.4113092 4.265605
1369269_at 9.155361 9.198241 9.2309065 9.14974 9.200926 9.360772 9.208251 9.202971 9.262677 9.27256 8.881714 8.968162
1369270_at 8.733662 8.690863 8.668085 8.651803 8.596333 8.667033 8.840802 8.617905 8.967094 8.871075 8.891556 8.707773
1369271_at 4.2179356 4.339359 4.241772 4.3662105 4.174503 4.109874 4.3710785 4.336222 4.2176304 4.1887336 4.4094787 4.364598
1369272_at 5.3007317 5.4506097 5.6910443 5.30171 5.2685285 5.7833095 5.580045 5.437536 4.9083962 5.280512 5.2238736 4.46737
1369273_a_at 4.1778755 4.4670043 4.417328 4.418586 4.4166102 4.512274 4.4085035 4.2418957 4.541719 4.2444696 4.2018895 4.5472775
1369274_a_at 4.26595 4.3050632 4.132002 4.506872 4.4496455 4.3816996 4.5058856 4.4376683 4.370467 4.2822285 4.131734 4.6578393
1369275_s_at 12.706501 12.710619 12.794278 12.858713 12.696262 12.532862 12.738323 12.782142 12.753757 12.798736 12.84658 12.681136
1369276_at 4.7479095 4.7944493 5.0191097 5.1125727 4.766474 4.917352 4.9697657 4.676963 4.687452 4.946669 4.7977576 4.8082776
1369277_at 5.8629656 5.7079144 5.6923265 5.846565 5.3590655 5.4937882 5.916119 5.8355594 5.9227805 5.837617 5.637098 5.687954
1369278_at 8.318729 7.9461308 8.205424 8.132428 8.245502 8.421499 8.250186 8.524324 8.483276 8.33089 8.551767 8.421036
1369279_at 5.5345387 5.7862353 6.057038 6.0475864 5.983376 5.714648 5.662613 6.031253 5.4699187 5.9102373 5.8073683 6.0666027
1369280_at 4.0364003 4.1779127 4.4095764 4.7247124 4.339981 4.3921895 3.9610116 4.437876 4.211614 4.236899 4.483167 4.329922
1369281_at 3.4992325 3.5904467 3.5490098 3.7727964 3.3775432 3.51515 3.5455813 3.6864576 3.7353373 3.2517142 3.7228618 3.5301974
1369282_at 3.278346 3.2299051 3.3812633 3.644976 3.4709225 3.4540718 3.3622808 3.5117695 3.593598 3.3314195 3.3610656 3.33355
1369283_at 3.780656 4.05303 3.4972208 4.084142 3.904819 3.5734053 3.8025694 3.7601883 3.7864711 3.5033257 4.0257072 3.788805
1369284_at 5.011548 5.243591 5.029849 5.2451 5.2870064 4.8788767 4.933259 5.7088413 4.7412233 5.18948 5.087678 5.103593
1369285_at 6.305966 5.8898892 5.974534 6.0875926 5.796523 6.1160607 6.497266 6.1691113 6.0421805 6.2035785 5.951762 6.152892
1369286_at 12.519302 12.571922 12.427404 12.501664 12.553701 12.394473 12.496795 12.474023 12.525562 12.476924 12.478504 12.486446
1369287_at 4.6164126 4.534716 4.5795393 4.716026 4.7378397 4.4448643 4.502836 4.5959806 4.3022556 4.473002 4.4969964 4.7220907
1369288_at 4.3445144 4.6062384 4.599265 4.504159 4.6597457 4.481701 4.5029693 4.717501 4.414524 4.301701 4.7488985 4.5996113
1369289_at 9.8783865 9.930005 9.754425 9.734581 9.711228 9.892421 10.232321 9.891131 10.230546 10.095229 10.044883 10.03581
1369290_at 4.563756 4.4745884 4.7158365 4.469611 4.809476 4.5978403 4.2839813 4.537422 4.368906 4.528884 4.6453037 4.2050543
1369291_at 9.791965 9.914885 10.153178 9.707366 9.889514 10.206301 10.133909 9.790101 10.208493 10.139625 9.9686775 10.211503
1369292_at 4.2744684 4.2993946 4.5112486 4.085328 4.5907574 4.5703955 4.187935 4.3842554 4.500739 4.363411 3.9937437 4.4454365
1369293_at 5.862744 6.232129 6.1371326 6.295971 6.001593 5.582408 5.472107 6.1885943 5.866488 5.601852 5.9748797 5.9217772
1369294_at 4.8285346 4.789604 4.7659097 4.898612 4.84665 4.6525254 4.6259646 5.124952 4.403679 4.7360992 4.577345 4.656634
1369295_at 4.4998946 4.45848 4.6056147 4.4882336 4.804348 4.434681 4.4533734 5.306964 4.362432 4.5474234 4.4908133 4.6399665
1369296_at 12.675842 12.7377405 12.815308 12.745404 12.771916 12.82344 12.691953 12.733156 12.881201 12.68045 12.866401 12.799359
1369297_at 4.0447273 4.013182 4.2027745 4.45724 3.7996 3.7711031 3.978828 4.188166 4.0849304 4.0553703 4.3468018 3.9105146
1369298_at 4.0450287 4.289182 3.9593735 4.3817897 4.1765194 3.873109 3.990716 4.263806 3.9522948 3.8485458 4.3032956 4.118377
1369299_at 4.508637 4.65609 4.9295473 4.8706927 4.766287 4.6241646 4.5802026 4.733961 4.6176023 4.5308 4.330912 4.47509
1369300_at 4.2383432 4.5251255 4.150233 4.2001305 4.620497 4.2367864 4.1858606 4.3721485 4.035183 4.0858846 4.1658573 4.3221035
1369301_at 4.5888634 4.7820344 4.669785 4.6633506 4.6330414 4.593454 4.5474515 4.8068137 4.2700596 4.357244 4.6411095 4.8101606
1369302_at 4.572629 4.6343765 4.5844827 4.4068565 4.4253473 4.4878488 4.3727937 4.6854553 4.40903 4.8278594 4.4338007 4.5542345
1369303_at 4.0832624 3.8402302 3.6680338 3.9372916 3.8216066 3.656285 3.630416 3.7248065 3.8316662 3.4739683 3.6806505 3.7222776
1369304_at 6.9354186 7.1738086 6.50918 6.5563006 6.4539495 6.7270393 6.5993195 6.344187 6.7223606 6.4647403 6.67241 6.1916676
1369305_at 4.4731326 4.4967294 4.6336527 4.7093625 4.8259335 4.4929013 4.485647 4.8292603 4.3485003 4.6392474 4.574438 4.5263333
1369306_at 4.146697 4.4588456 4.054635 4.21087 4.5926647 4.202341 4.238013 4.242309 4.33918 4.016695 4.2996564 3.727468
1369307_at 4.864846 5.0815973 4.8483543 4.8216734 5.0893445 4.971465 4.7627783 5.225937 4.905704 5.062365 4.7669272 5.018189
1369308_at 5.2597237 5.3797836 5.358905 5.3788657 5.3661222 5.2402854 5.174531 5.387496 5.0237875 5.0136585 5.031371 5.26837
1369309_a_at 4.655655 4.7516384 4.8650246 4.630025 5.1320467 4.6631727 4.6255865 4.900854 4.7696414 4.667133 4.749715 5.206019
1369310_at 5.279047 4.927722 4.9127293 5.157489 5.105548 5.0922785 5.1150484 5.0808277 5.036272 4.8508244 5.2148657 4.8765144
1369311_at 3.6069674 3.7894843 3.6939783 3.7115083 3.7280817 3.8133328 3.474456 3.7508743 3.5425823 3.5133464 3.7621782 3.8936431
1369312_a_at 8.744018 8.735899 8.902786 8.678144 8.833126 8.621085 8.872715 8.65367 8.711065 8.76318 8.761069 8.677981
1369313_at 4.6486063 4.604374 4.559123 4.4699974 4.680323 4.827453 5.04982 4.573804 4.453325 4.5798864 4.5557613 4.338235
1369314_at 4.1137857 4.3346853 4.134836 4.492937 4.2504835 4.295499 4.257881 4.305521 4.3200636 4.3335805 4.3063827 4.3165665
1369315_at 3.9492805 4.223238 4.314513 4.406432 3.8991528 3.9779832 4.108328 4.1921043 4.152505 4.023015 4.2220507 4.0990467
1369316_s_at 5.8727355 6.030717 6.087463 5.901958 6.2111835 6.1546264 5.8346853 5.893116 5.912888 6.0331206 5.9036064 6.015149
1369317_at 3.704207 3.7433197 3.5953476 4.0986633 3.9794607 3.8156846 3.7622342 3.72898 3.8833156 3.6520202 4.0379868 3.898138
1369318_at 5.896934 5.9122105 5.9555955 5.9523416 5.705474 5.740828 5.9476466 6.0647626 5.892966 5.8314004 5.9423385 5.957516
1369319_at 8.923394 9.053798 9.046128 9.018946 8.894677 8.93754 8.978572 8.963609 8.721724 8.925727 8.972192 8.819232
1369320_at 4.236887 4.454255 4.202775 4.2134614 4.322774 4.1422977 4.1554937 4.2164516 4.0906997 4.0792465 4.167838 4.348898
1369321_s_at 3.1074662 3.4701343 3.108627 3.1932256 3.6253104 3.3587985 3.6689947 3.3430998 3.2421947 3.2091749 3.3194094 3.5320542
1369322_at 5.50835 5.0686717 5.352597 5.685058 5.3267183 5.1784015 5.022491 5.574556 5.1897163 5.2391872 5.460346 5.438146
1369323_at 6.850393 6.94616 6.649522 6.68159 6.9410305 6.7681704 6.750641 6.9100504 6.7368307 6.9312153 6.881991 6.887611
1369324_at 3.3752124 3.531438 3.6212926 3.5746505 3.772912 3.5699563 3.6581643 3.9130588 3.6962056 3.5317032 3.9713047 3.5805047
1369325_at 6.269623 6.5276375 6.5615606 6.482996 6.5330935 6.7592354 6.1244907 6.616274 6.3069053 6.5056515 5.977299 6.869066
1369326_at 3.6902413 3.8295166 3.8366368 3.8331 4.1388073 3.7223577 3.9350753 3.9298294 3.7522345 3.9478211 4.032939 4.3028393
1369327_at 4.1171927 4.1080265 4.362819 4.5080185 4.2245283 4.2811303 4.041587 4.4328732 3.9946017 4.1835284 4.255372 4.167611
1369328_at 6.167739 6.352158 6.508047 6.291643 7.019544 6.398239 6.3829503 6.4290614 7.164289 6.8613367 6.5113397 6.7074566
1369329_at 5.266222 5.2313976 5.4085374 6.011972 5.5962677 5.279335 5.513511 5.4455214 5.398385 5.157 5.8037896 5.3234525
1369330_at 4.879805 5.0978227 4.994113 5.1344624 4.9674673 4.9995284 4.844562 4.8836565 4.9931393 5.057336 5.0343184 4.984494
1369331_a_at 4.9885545 4.8541045 4.6444135 4.999729 4.8328176 5.278428 4.90379 5.2716036 4.6416645 5.197665 4.997953 4.6667495
1369332_a_at 3.819023 3.9593883 3.8477051 3.7643828 4.1012535 3.7707233 3.9098167 3.843578 3.8865163 3.740291 3.9179919 3.9354632
1369333_a_at 3.2568643 3.3347003 3.321841 3.4667952 3.2898338 3.3415823 3.3451931 3.3995385 3.3318017 3.1255827 3.4699042 3.3465319
1369334_at 3.9249158 3.8186324 3.9421709 3.9160163 3.7145085 4.0481167 4.3124485 4.095621 3.7918105 3.8196185 4.037691 4.5455666
1369335_at 3.2817593 3.5111055 3.937939 3.8401446 3.934423 3.5246775 3.7144728 3.429263 3.3338678 3.6738603 4.2441983 3.4992416
1369336_at 5.4139757 5.6194797 5.279889 5.700656 5.8537226 5.2779875 5.0516787 5.8021407 5.5777993 5.429488 5.473915 5.4985037
1369337_at 4.170935 4.5764747 4.577159 3.9317367 4.205652 4.2767777 4.330561 4.4433475 4.4243565 4.260648 4.398825 4.298481
1369338_at 5.8242755 5.8991547 5.716843 6.183117 5.7953763 5.744769 5.6298394 5.966223 5.7266545 5.7930074 5.761053 5.8696046
1369339_at 5.592579 5.862301 5.661677 5.6483393 5.7073812 5.575163 5.4469833 5.943551 5.8716383 5.4649706 5.6370974 5.647341
1369340_at 4.2575445 4.364473 4.37691 4.7731576 4.5763025 4.5678797 4.2384577 4.732671 4.483594 4.3311415 4.538768 4.754824
1369341_a_at 3.9483829 3.9918928 4.2222576 4.1474657 4.148637 4.4437613 4.323037 4.216253 4.024097 4.182802 4.1240454 4.212109
1369342_at 5.331219 5.2517624 5.465298 5.5689845 5.2445793 5.334434 4.8727193 5.815091 5.659046 5.287718 5.0363297 4.77064
1369343_at 3.4300976 3.4909327 3.4354312 3.2829163 3.6182907 3.2644653 3.3095107 3.3157864 3.4680033 3.3341565 3.2719843 3.7221143
1369344_at 5.3241086 5.100329 5.3174925 5.61991 5.283064 5.5280347 5.3800325 5.617974 5.15558 5.2564025 5.4980407 5.279756
1369345_at 3.9485624 4.241146 4.0796833 3.9370544 4.098294 4.0865383 4.1302843 4.1396866 4.073329 3.7442343 3.9999435 3.9995167
1369346_at 3.444333 3.750947 3.7755196 3.7454786 3.8814762 3.5083554 3.7696586 3.9313242 3.4592993 3.450726 3.6151004 3.7238517
1369347_s_at 5.776472 5.770445 6.025429 5.9348903 5.807174 5.7950125 5.711924 5.9824104 5.8292146 5.607147 5.829813 5.740055
1369348_at 4.2386994 4.148146 4.2543755 4.446771 4.332576 4.2338037 4.096804 4.521851 3.9922783 4.062754 4.417212 4.6147304
1369349_a_at 3.3812182 3.728656 3.4594908 3.6292732 3.5333912 3.4736454 3.5610723 3.7632391 3.5713794 3.4262786 3.421653 3.8414423
1369350_at 5.385444 5.515468 5.522949 5.587244 5.3715806 5.4596324 5.6120596 5.577139 5.4350734 5.3941174 5.7001276 5.6491
1369351_at 4.3610897 4.403304 4.313162 4.2935896 4.513424 4.4573555 4.624999 4.758745 4.5021 4.554201 4.4242144 4.5851784
1369352_at 6.3793726 6.039505 6.0722604 6.002176 5.970421 6.059318 6.0875077 6.0673647 6.153836 6.292061 5.954296 6.524482
1369353_at 4.6346636 4.2774773 4.6635833 4.6147075 4.7691154 4.2576413 4.301588 4.864508 4.1933317 4.1200705 4.6412654 4.2829
1369354_at 6.4005904 6.44288 6.460251 6.5718822 6.635761 6.2898126 6.159028 6.8070803 6.30845 6.3829203 6.5999527 6.406544
1369355_at 4.8643055 5.0662694 4.6879597 5.019579 4.9422436 5.003205 4.671067 4.705912 4.9953933 4.9136496 5.048298 4.842934
1369356_at 3.9825077 4.114356 4.0000744 4.3959584 4.0794177 4.0800533 3.7740197 4.418841 3.9440598 3.850405 3.9144936 4.079053
1369357_at 5.1560884 5.020601 5.365326 5.1666293 5.0861874 4.9371247 5.145561 5.1025276 4.94009 5.2233405 5.21423 5.231668
1369358_a_at 6.176169 6.213705 6.2556944 6.241004 6.2305264 6.190065 6.117428 6.6027126 6.15383 6.111803 6.370628 6.5023017
1369359_at 4.2141266 4.151025 4.2292705 4.327971 4.286946 4.274115 3.972261 4.374217 3.973285 4.066262 4.2590504 4.6755695
1369360_at 6.113952 6.0023856 6.0898485 6.009675 6.1451955 6.1220264 5.7962418 5.7037587 5.870822 5.815337 5.8484917 5.7404547
1369361_at 3.4639328 3.3708909 3.6339073 3.8394983 3.5452876 3.5585027 3.295208 3.9200625 3.4650054 3.635155 3.5810509 3.7846305
1369362_at 5.0041366 4.7978716 5.1033134 4.8984623 4.8994417 5.085109 5.244097 5.344146 4.9791183 5.0933642 5.020212 5.0986915
1369363_at 3.6765776 3.6211593 3.5329628 3.7042785 3.7782257 3.542877 3.6176844 3.645356 3.456174 3.524346 3.5841067 3.7861648
1369364_at 3.4549007 3.59503 3.5769799 3.58653 3.7804718 3.3972187 3.3861563 3.446892 3.6131716 3.7018833 3.4447885 3.548802
1369365_at 4.196896 4.7743707 4.416062 4.7482405 4.53911 4.8372116 3.993392 4.3311224 4.2894425 4.3464212 4.314307 4.3546686
1369366_at 4.9201026 4.8009567 4.6441817 4.958146 4.463641 4.7352905 4.1779585 4.6544805 5.032957 4.431167 4.7657733 5.0430603
1369367_at 4.388414 3.8941154 4.4095764 4.5858245 4.289479 4.146986 4.6020203 4.472894 4.445605 4.335937 4.2538342 4.253202
1369368_at 4.281947 4.1907825 4.438698 4.597438 4.5691214 4.28194 4.196909 4.662934 4.225934 4.3383636 4.3860893 4.503244
1369369_at 5.0769696 5.1134467 5.006654 5.5612783 5.1773663 4.8820496 4.561198 4.95121 5.160448 4.8874993 5.299344 4.9171352
1369370_s_at 4.8743086 4.9547925 4.817654 4.9114614 4.8783913 4.7954054 4.6718946 5.054322 4.836543 4.6375036 4.8596644 4.8614225
1369371_a_at 4.157742 4.2068896 4.157681 4.2933273 4.0096893 4.2466664 4.3884234 4.3654437 4.138198 4.507451 4.152631 4.186742
1369372_at 4.7399073 4.889003 5.0736322 5.316105 5.0778255 5.09193 4.611319 5.1158285 4.73123 4.7680287 5.199058 5.1068053
1369373_at 5.777548 5.5917726 5.458529 5.000071 5.6337276 5.61849 5.6387 5.741656 5.282496 5.784131 5.4560986 5.3666363
1369374_at 3.917756 4.271384 3.9622626 4.014604 4.01706 3.8316603 3.8637922 3.8565733 3.8073432 3.7678626 3.664046 3.9061534
1369375_a_at 3.772911 3.6504538 3.766823 3.9026387 3.7825406 3.82736 3.6931221 3.6570952 3.6870015 3.4005227 3.9914923 3.8220947
1369376_a_at 4.287451 4.265943 4.537655 4.5767164 4.695336 4.341938 4.2680116 4.7072716 4.1066823 4.2632084 4.193182 4.429742
1369377_at 3.5471978 3.7001052 3.5075135 3.4030323 3.5685484 3.6241295 3.580559 3.8048398 3.4535668 3.398059 3.4515314 3.6710975
1369378_at 4.5013504 4.9040976 4.685817 4.8058963 4.6354203 4.900067 4.537473 5.241757 4.5305634 4.557943 4.8399544 4.649862
1369379_at 4.657796 4.573901 4.6505413 4.8292284 4.919051 4.6218805 4.41541 4.847911 4.8458166 4.989962 4.843989 5.6251035
1369380_at 4.6126328 4.5498743 4.1956296 4.59877 4.750883 4.488717 4.3569307 4.8883786 4.719153 4.249899 4.4822392 4.4089084
1369381_a_at 3.8210216 3.7787097 3.7812285 3.9159014 3.8188376 3.8836586 3.8041425 3.8212 3.6629148 3.5904787 3.914145 3.940585
1369382_at 5.7659454 5.9331956 5.9237266 5.2111225 5.77152 5.746063 5.9631963 5.9361725 5.762886 6.233568 5.9741573 6.1431103
1369383_a_at 4.471836 4.58519 4.635519 4.855069 4.6484027 4.570443 4.47694 4.582519 4.7046356 4.828808 4.6051064 4.8576546
1369384_at 3.8450422 4.0180054 4.159959 4.1951723 4.108946 3.853088 3.6473374 3.7758768 3.745787 3.6266067 3.865472 4.06612
1369385_at 4.424395 4.808692 4.4936194 4.3853927 4.475922 4.5793624 4.445883 4.5490556 4.4727297 4.3541226 4.515883 4.760209
1369386_at 4.3556633 4.0593443 4.0221505 4.1614113 4.4670506 4.2990837 3.9621215 3.9486666 4.0712414 4.094984 4.065014 4.3279476
1369387_at 5.5730767 5.714048 5.6482444 5.2762537 5.360083 5.429481 5.731268 5.856484 5.5111103 5.95489 5.6420517 5.2684426
1369388_at 4.081129 4.0828705 3.976497 4.1457024 3.8494499 4.00623 3.794147 4.40694 3.8664463 3.8018856 4.4222965 3.8651862
1369389_at 4.3785763 4.56868 4.481945 4.5771065 4.5754642 4.4448853 4.266477 4.576506 4.206492 4.3697557 4.3987536 4.532482
1369390_a_at 4.5233774 4.571779 4.254376 4.6212783 4.383898 4.288338 4.119828 4.4507017 4.915891 4.090061 4.600542 4.5265584
1369391_at 4.2358847 3.8052804 4.2027745 4.230639 4.4290185 4.131852 3.9844139 4.4145594 3.997574 4.2179117 4.0416946 4.2575307
1369392_at 5.0046873 5.0543003 5.155758 4.94635 5.0937743 4.9797707 5.1482897 5.535184 5.039598 5.1467967 5.1867895 5.3195705
1369393_at 4.1315794 4.040886 4.185206 3.6146386 3.8050745 4.057455 4.2924395 3.9660387 4.102104 4.3201556 4.073476 3.7704444
1369394_at 4.2858133 4.7743707 4.4943447 4.8591247 4.581092 4.672207 4.3814287 4.425932 4.4344316 4.4207067 4.368455 4.5209694
1369395_at 3.5061903 3.6743157 3.6325116 3.8480563 3.814335 3.6637998 3.4487312 3.612998 3.6253593 3.5591996 3.713963 3.667874
1369396_at 5.3133 5.566866 5.4210215 5.574627 5.4662924 5.556176 5.4454775 5.730814 5.487891 5.43659 5.4058285 5.5253954
1369397_at 4.9170914 5.3016796 4.854623 5.100772 5.1332426 4.9777465 5.3100386 4.992383 4.9319644 5.0554233 4.810174 5.1494226
1369398_at 5.5600147 5.617566 5.4569016 5.519081 5.801042 5.5534334 5.2148952 5.6484847 5.471694 5.5220337 5.5134077 5.485349
1369399_at 3.4955711 3.7051413 3.5791945 4.3817897 3.4287992 3.5213888 3.564131 3.8648305 3.653219 3.4545522 3.5648112 3.3482955
1369400_a_at 5.276701 5.3504853 5.264947 5.373835 5.595102 5.178313 5.1865363 5.806473 5.3374763 5.243423 5.3928137 5.398217
1369401_at 3.3987074 3.4049308 3.4565363 3.4389083 3.4736757 3.5813997 3.42486 3.5228379 3.4514713 3.420633 3.5115716 3.5973768
1369402_at 7.023985 7.1815743 7.0434957 6.733519 7.1793375 7.030438 7.2267737 6.7098637 7.029134 7.077878 6.961179 7.1999383
1369403_at 4.657796 4.5459776 4.7799034 4.781885 4.608554 4.6985207 4.3760843 4.5419216 4.626834 4.4913144 4.73683 4.7141743
1369404_a_at 4.787696 4.762704 4.606685 4.6492815 4.4698257 4.7503157 4.576516 4.8021665 4.679826 4.510566 4.653711 4.5574293
1369405_a_at 4.1743107 4.151396 4.1487083 4.212925 4.032257 4.18227 3.9871233 4.295724 4.162321 3.9306576 4.2065134 3.9359365
1369406_at 4.2167287 4.326074 3.972692 4.3031034 4.300935 3.9286637 3.998911 4.5621943 4.2507567 4.039572 4.1427684 4.3289037
1369407_at 6.447269 6.6900444 6.2582593 6.303858 6.0560827 6.424438 6.9762917 5.751828 6.3291516 6.3594337 6.037471 6.6414247
1369408_at 4.0905437 4.615202 4.369969 4.464491 4.1358566 4.523888 4.2430825 4.6223087 4.1986003 4.3065147 4.6106973 4.195512
1369409_at 8.383643 8.326803 8.50266 8.357571 8.454803 8.362047 8.649931 8.489201 8.6122 8.6653595 8.509282 8.47848
1369410_at 7.7793984 7.4358406 7.5862284 7.6956153 7.550893 7.577603 7.7035866 7.388707 7.7092943 7.5384555 7.575326 7.6388764
1369411_at 3.7840168 3.7528975 3.9209316 3.936017 4.3703966 4.024465 3.7980094 4.2476234 3.8768473 3.9406362 3.870788 4.154005
1369412_a_at 6.427 6.581391 6.4893937 6.614616 6.8686347 6.5260534 6.3873463 6.7660966 6.400799 6.570195 6.8609505 6.545838
1369413_at 4.4160395 4.428841 4.3766313 4.492762 4.6161485 4.4266133 4.3914633 4.7102046 4.509527 4.3293233 4.499381 4.694131
1369414_at 8.964043 8.727244 8.650343 8.668652 8.700428 8.807291 8.839417 8.473459 8.719469 8.701208 8.773609 8.820528
1369415_at 8.100892 8.133445 8.819876 8.62677 8.635813 8.377411 8.096289 7.800568 7.6343846 7.781802 8.041693 8.494255
1369416_at 6.2762527 6.0733232 6.1792846 6.2256875 6.3295984 6.0562987 5.7700424 6.244056 6.149382 5.932953 6.1253057 5.938286
1369417_a_at 4.373494 4.482845 4.1692843 4.196136 4.3161774 4.339642 4.259706 4.5649586 4.25571 4.356688 4.409225 4.445437
1369418_at 4.201976 4.261009 4.15698 4.179483 4.363617 4.2522497 4.4904623 4.5061436 4.3132973 4.568458 4.3595552 4.518421
1369419_at 5.191486 5.296891 5.267054 5.1727815 5.2829795 5.3716607 5.023968 5.4711943 5.271839 5.1843386 5.657775 5.2419863
1369420_at 4.5811043 4.5459776 4.44546 4.6360254 4.204385 4.5834036 4.440285 4.1396866 4.2993345 4.611478 4.526663 4.515665
1369421_at 6.1591287 6.1930847 6.116911 5.769254 6.0493455 6.089468 6.0537686 5.972666 6.421332 6.384108 5.736211 5.862633
1369422_at 5.113869 5.27794 5.297154 5.1680055 5.0874557 4.9968348 5.0875363 5.408668 4.744157 5.0328517 5.0630746 5.0417366
1369423_at 4.465792 4.164176 4.276943 4.233831 4.45557 4.345417 4.1021314 4.6356134 4.0329385 4.045148 4.719776 4.4421005
1369424_at 12.891116 12.767654 12.895265 12.895125 12.81923 12.666339 12.77591 12.773427 12.8734045 12.867384 12.975377 12.721449
1369425_at 4.113949 4.1348457 4.0660877 3.9973364 4.5046873 3.972844 3.8642535 4.3111076 4.2557106 4.116494 4.321699 4.229788
1369426_at 4.739999 4.93318 5.0918856 4.79966 4.9300914 4.84906 4.610564 5.0224066 5.117686 4.9826784 5.155908 5.000566
1369427_at 9.1592655 8.740547 9.479011 8.951867 9.243716 9.181387 8.943707 9.271776 8.593644 9.203507 9.050006 8.616509
1369428_a_at 4.466699 4.886178 4.2843475 4.538204 4.6088963 4.594221 4.4262266 4.727742 4.273712 4.4562573 4.717966 4.7993374
1369429_at 3.6460793 3.7758348 3.6552222 3.7941365 3.935481 3.6273077 3.8102536 3.6036563 3.5471642 3.8768523 3.549708 3.6880138
1369430_at 9.575108 9.438756 8.744466 8.7751665 8.607906 9.309402 9.51844 9.464767 9.678324 9.3920145 9.468426 9.355238
1369431_at 4.467182 4.4682307 4.6816216 4.9516206 4.5033 4.4528327 4.6081533 4.7493105 4.555392 4.511275 4.5536795 4.425613
1369432_at 5.177438 4.786357 4.9711676 5.174032 5.512353 5.062249 5.1755905 5.3789215 5.0430474 4.700905 5.020063 4.923994
1369433_at 4.9959702 4.8153443 4.8650246 4.9324784 4.711537 4.7484455 4.743263 5.0060253 4.7523065 4.7575536 4.866986 4.9484982
1369434_at 4.043849 3.8942294 3.900937 3.9428213 3.8918521 3.9982464 3.747065 4.112061 3.8443763 3.7683594 3.6840086 4.0675764
1369435_at 12.505753 12.304335 12.353641 12.242314 12.266244 12.419393 12.327594 11.951077 12.464857 12.517261 12.24886 12.457398
1369436_at 4.3546457 4.0291405 4.4966717 4.059273 4.324049 4.0192595 4.0019855 4.0140214 4.21688 3.9194224 4.294997 4.2320614
1369437_at 4.4689703 4.9281077 4.5611563 4.484045 4.3669105 4.488846 4.294267 4.7077847 4.325534 4.4320564 4.602585 4.6006765
1369438_at 4.848754 4.688112 4.723867 4.9903684 5.1825733 4.8564 4.5997295 4.7438135 4.71291 4.886208 4.8188634 4.707234
1369439_at 3.6638331 3.644397 4.0343714 3.834872 4.0023136 3.599306 3.588022 3.9416137 3.5952399 3.5907328 3.6463428 3.759519
1369440_at 5.2846074 6.9483576 6.5217557 5.6140585 5.6793633 5.927175 5.71726 6.5105004 6.7198367 7.391071 6.599491 7.1684604
1369441_at 4.428121 4.3974147 4.6528106 4.6628566 4.5222845 4.356273 4.492019 4.5275383 4.286707 4.4420714 4.4529686 4.642663
1369442_at 3.553012 3.5937533 3.7217736 3.5989175 3.4845643 3.2935538 3.5699794 3.38939 3.4740543 3.5914364 3.5662172 3.4287488
1369443_at 6.2021923 6.388439 6.50937 6.1173687 6.4052653 6.700956 6.293273 6.4538555 6.251523 6.346338 6.8353825 6.8083863
1369444_at 4.0340667 3.6451142 3.8780804 4.010984 3.9971914 3.7743554 3.9694505 4.08794 4.1275935 3.928307 4.1951838 4.059014
1369445_at 5.776719 5.8766656 5.515833 5.5113697 5.859945 5.874114 5.6120596 5.909045 6.001231 6.0694513 5.718605 5.5939755
1369446_at 7.089658 6.8807993 7.0279665 6.985288 7.171762 6.9036098 6.7543464 6.8877997 6.6566725 6.913118 7.067764 7.0000014
1369447_at 5.656 5.6397023 5.670935 5.9785914 5.728145 5.6076183 5.7522745 5.8174577 5.4996734 5.482117 6.1195016 5.8186026
1369448_at 5.9739695 5.9138346 6.003131 5.856478 6.088837 5.8830256 5.7365675 6.1052322 6.029272 5.868782 6.0407257 5.9908624
1369449_at 5.0830574 5.0339212 5.073846 5.177449 5.394186 5.021904 4.980504 5.2511187 4.963827 4.9076433 5.2242956 5.04778
1369450_at 11.330326 10.895601 10.83117 10.881612 10.767446 11.140936 10.828212 11.006228 11.268852 10.937155 11.021753 11.001701
1369451_a_at 3.653344 3.9645252 3.8328772 3.6505196 3.5971162 3.5250318 3.6961782 3.5337398 3.657628 3.746641 3.5395849 3.597456
1369452_a_at 8.1092 8.108442 8.17082 7.9079537 7.914063 7.835916 8.22271 8.173302 8.220057 8.03516 8.028103 7.9696283
1369453_at 7.639825 7.5242763 7.568708 7.5413256 7.5257487 7.568197 7.7642756 7.6806693 7.6016946 7.5003414 7.77207 7.5801706
1369454_at 4.0646257 4.1986933 4.426977 4.216758 4.291252 4.2167444 4.083171 4.585004 4.0011134 4.3966017 4.2380667 4.371827
1369455_at 6.218433 7.948569 7.738204 5.876552 6.649595 7.129987 6.9660697 7.677516 7.463532 8.093405 7.584595 8.177765
1369456_at 3.5446932 3.384905 3.4411707 3.444578 3.3994823 3.3127203 3.185366 3.4750154 3.4249613 3.330149 3.3991039 3.6252544
1369457_a_at 4.374607 4.471532 4.510795 4.302507 4.5754642 4.181618 4.044031 4.593011 4.3364596 4.263859 4.5805373 4.7298155
1369458_at 4.5746174 4.6910286 4.6243653 4.7855344 4.7660413 4.631271 4.5058856 4.6040688 4.5333447 4.6095614 4.508457 4.928942
1369459_at 6.045909 5.86762 5.7359505 6.2649965 6.2988653 6.1485777 6.2429295 6.119838 6.113386 6.157931 6.161169 6.0605583
1369460_at 5.662208 5.58488 5.3660045 5.5400815 5.76536 5.4096403 5.399765 5.60324 5.735754 5.580332 5.382022 5.593856
1369461_at 3.9815779 4.0802565 3.9139166 4.150259 3.981135 3.850209 3.908694 3.995254 3.8769126 3.9177012 3.9796557 3.935662
1369462_at 4.0783043 4.2602553 4.1626234 4.181513 4.007157 3.9429142 4.068595 4.0928483 3.9253654 4.1452265 4.0923896 3.9726782
1369463_at 5.5749397 5.66848 5.323293 5.625486 5.8999 5.307592 5.408201 5.6910744 4.962756 5.187342 5.382196 5.589623
1369464_at 4.5259285 4.2342644 4.239911 4.767814 4.724991 4.1767225 4.4311523 4.904728 4.391977 4.473091 4.420849 4.50642
1369465_at 12.764554 12.940371 12.942955 12.970063 12.880307 13.057721 12.580147 12.911662 13.075626 13.087796 13.061326 13.09962
1369466_at 3.6737304 3.8704927 3.6236782 3.7894025 4.026235 3.7232258 3.7622342 3.9737809 3.625669 3.59487 3.7385983 3.7660918
1369467_a_at 9.692009 9.567053 9.413398 9.490718 9.498385 9.471619 8.974951 9.556158 9.685982 9.448487 9.259137 9.762269
1369468_at 6.965139 6.8083224 6.678602 6.6192765 6.8950777 6.4339385 7.0118484 6.366388 6.740704 7.211351 6.9617085 6.9772534
1369469_s_at 3.6451416 3.853516 3.5440657 3.7844958 3.5723772 3.4962091 3.5579255 3.668691 3.399469 3.4683673 3.494712 3.3909817
1369470_at 4.3933597 4.4376535 4.645603 4.8216734 4.4676456 4.6523533 4.300028 4.5918097 4.5325303 4.135718 4.447607 4.754996
1369471_at 4.827578 4.7144394 5.046244 4.5880857 4.7497787 4.44166 4.7557054 4.9375362 5.13618 4.567334 5.0037103 4.6180387
1369472_a_at 6.2217965 6.435886 6.4480166 6.247131 6.247393 6.3722 6.6913676 6.7993135 6.803254 6.4708924 6.4774218 6.5997925
1369473_at 10.120126 9.977962 10.133244 9.981684 9.9642725 10.147882 10.1419735 10.245651 9.990027 9.916185 9.756113 9.806972
1369474_a_at 3.662507 3.7917633 3.8282206 3.7353327 3.7482982 3.7449665 3.8075962 3.8589814 3.5965521 3.6280596 3.7712781 3.7037117
1369475_x_at 4.119489 4.085762 4.023895 3.9697177 3.8137999 3.8980005 4.0169644 4.065986 3.6548803 3.8778362 3.9222734 4.0138392
1369476_at 4.99866 4.7430277 5.238127 5.199668 5.0155683 5.0412335 4.938596 5.046022 5.278494 4.989569 5.2797904 5.22894
1369477_at 3.99219 4.18042 4.1174636 4.2330985 4.190621 4.16535 4.068492 4.3052735 4.061574 3.9478214 4.3063827 4.0731335
1369478_at 4.334171 4.135673 4.3004794 4.3132453 4.375045 4.324934 3.8953495 4.3583927 4.2178645 4.289932 4.3372355 4.156563
1369479_at 6.374424 6.508356 6.4214206 6.3826256 6.8536305 6.4401174 6.226981 6.416045 6.224028 6.354739 6.4496646 6.2624965
1369480_at 3.7750504 3.8620496 3.681614 3.6226966 4.0955544 3.7627187 3.4604185 4.1050563 3.69195 3.4954274 3.7474947 4.026933
1369481_at 4.029894 4.0078793 3.7486567 3.7110653 3.7105594 4.0344057 3.6581643 4.0174923 3.6187234 3.6446304 4.2787933 3.7235215
1369482_a_at 3.7617152 3.9673383 3.4752433 3.9290173 3.940432 4.2044497 4.0158634 4.0329046 3.6116178 3.7212927 3.713963 3.8722777
1369483_at 6.4295073 6.541854 6.465954 6.1608615 6.543046 6.503636 6.4743977 6.4523983 6.3607655 6.397396 6.3601227 6.259806
1369484_at 4.2804575 4.194207 4.355049 4.3822145 4.451225 4.3393493 4.2133245 4.314619 4.111765 4.364048 4.3187256 4.249815
1369485_at 10.082977 9.766116 9.576037 9.649574 9.674647 9.705365 9.741464 9.775855 9.86799 10.035798 10.039046 10.126389
1369486_at 3.5521984 3.756189 3.6421432 3.673283 3.6961858 3.5514765 3.6123748 3.832676 3.7179887 3.310274 3.7038755 4.017242
1369487_a_at 4.0758295 3.9792712 3.6352234 4.0682344 4.04088 3.9066234 3.828839 4.1214333 3.9299226 3.8389537 3.9131012 4.156563
1369488_at 4.023917 4.0264053 4.0396833 4.3804784 3.9162478 3.9771569 3.942753 4.053277 4.0094204 4.183055 4.2557054 4.039956
1369489_at 5.865716 6.023101 5.941977 5.933408 6.2184453 6.0554085 5.740609 6.2498617 5.9507437 5.9796133 5.9325786 5.886567
1369490_at 3.8671906 3.9645877 4.211253 4.362894 3.9469204 3.722556 3.8270898 4.1291466 4.024453 4.0693917 4.201457 4.059702
1369491_at 9.888067 9.594614 9.1331835 9.508687 9.049862 9.512654 9.386937 9.500229 9.478156 9.572414 9.571307 9.622115
1369492_at 11.106803 11.185306 11.06543 11.013086 10.934255 11.120371 11.097045 10.984424 10.94177 10.887071 10.761084 10.862041
1369493_at 6.586736 8.654016 9.097706 8.893487 8.156161 7.8178387 9.319787 8.479021 7.5844088 9.272963 9.080418 8.647571
1369494_a_at 5.97366 5.9793553 5.8338723 5.9850264 5.8415074 5.757418 5.724159 5.7411923 5.846817 5.707208 5.8234696 5.9051337
1369495_at 5.5903873 5.8335323 5.676304 5.698186 5.6036215 5.6770124 5.3933735 5.9903293 5.487911 5.5853853 5.636384 5.9345927
1369496_at 7.1953845 7.0434747 7.327495 7.012819 7.2466326 7.1115055 7.453593 7.141491 7.2856145 7.3544455 7.5360026 7.18021
1369497_at 4.3960953 4.564618 4.508801 4.4587593 4.4464107 4.6019754 4.454687 4.691431 4.324272 4.2102804 4.408104 4.2538757
1369498_at 4.4921427 4.473033 4.6377387 4.6350594 4.349035 4.541486 4.7323346 4.4205976 4.3502088 4.2255077 4.3626804 4.485648
1369499_at 5.5667105 5.264091 4.8896875 5.2221084 5.1038218 5.027766 5.48178 4.8274484 5.4789762 5.081175 4.911506 4.425675
1369500_at 5.32882 5.340256 5.300405 5.3785615 5.1829567 5.347808 5.369416 5.5930276 5.005267 5.0584145 5.43178 5.2788
1369501_at 5.4240475 5.9970393 5.6038094 5.5353327 5.5283513 5.681945 5.825705 5.6908884 5.3821225 5.6503096 5.7919183 5.8231425
1369502_a_at 12.756949 12.758293 12.771396 12.847152 12.768415 12.370371 12.726625 12.481072 12.786131 12.569864 12.450468 12.589814
1369503_at 3.3931758 3.267267 3.417903 3.36537 3.2989771 3.429565 3.2934513 3.3331227 3.3950393 3.2996137 3.5222642 3.4651577
1369504_at 5.248359 5.2361746 5.449103 5.484704 5.3870354 5.694312 5.6762958 5.7964797 5.6279745 5.6148405 5.465699 5.5440607
1369505_at 5.439729 5.5075097 5.3440037 5.5662217 5.7678246 5.6720643 6.512207 6.1446724 5.9373493 5.68264 6.152088 5.874992
1369506_at 4.4539833 4.148712 4.240373 4.771592 4.5149326 4.4960127 4.9762154 4.511859 4.2688785 4.2701674 4.6321893 4.6902647
1369507_at 4.0137157 3.9428055 4.1827383 4.313445 4.1238785 4.324375 4.3099337 4.420944 3.8240166 4.128721 4.2231097 4.057599
1369508_at 5.2840333 5.1126313 4.950901 4.985891 4.859047 4.8556886 4.9693785 5.128454 5.0425205 4.869017 4.911085 5.167527
1369509_a_at 4.554903 4.5954294 4.489643 4.490301 4.513779 4.969719 4.8583145 4.404256 4.541436 4.6016474 4.713285 4.6150465
1369510_at 6.4186883 6.454644 6.544398 6.5554028 6.6382375 6.642622 6.40575 6.730494 6.5240417 6.2538133 6.4193954 6.775632
1369511_at 5.5140157 6.1105113 6.77631 6.676187 6.0407615 6.4323883 6.334599 6.798957 6.484083 5.9042454 5.909932 5.7247734
1369512_at 5.0510826 5.382002 5.4329844 5.3388367 5.26143 5.5824337 5.195157 5.5669346 5.355171 5.341975 5.583734 5.407689
1369513_at 4.843744 4.7417803 4.914095 4.996758 4.720444 4.83501 4.6045504 5.161428 4.51593 4.4919987 4.789138 5.0274496
1369514_at 5.702421 5.874198 5.874009 5.93949 5.8723783 6.0876374 5.7216854 6.367478 5.7542715 5.691476 6.0141935 6.2911158
1369515_s_at 4.201043 4.3512955 4.2664127 4.513941 4.377125 4.4994154 4.2261767 4.625525 4.1412888 4.2941575 4.2158127 4.49926
1369516_at 3.8923912 3.9546087 3.8380005 4.332822 3.828338 3.9832773 3.7418447 4.1774426 4.0073442 3.8375185 4.288646 4.02758
1369517_at 5.3068423 5.2481146 5.3717113 5.2220554 5.545975 5.4427834 5.3502493 5.449579 5.2741237 5.432005 5.4146304 4.9802804
1369518_at 5.161328 5.2153373 5.147176 5.491287 4.995599 5.3356466 5.1656866 5.3155184 5.3984184 5.2429724 5.037583 5.4343066
1369519_at 4.1920214 4.5321236 4.388253 4.596143 4.201324 4.0927424 4.271237 4.297451 4.4280963 4.441781 4.4762583 4.5639668
1369520_a_at 5.480724 5.601466 5.570691 5.203664 5.340205 5.5871353 5.3502493 5.598491 5.468286 5.358094 5.46957 5.7529664
1369521_at 3.6498008 3.5439644 3.6048052 4.2267847 3.75228 3.7318027 3.688813 3.7781277 3.714169 3.5169747 3.7127533 3.261102
1369522_a_at 3.3801925 3.400658 3.5604644 3.6096303 3.6058466 3.6174421 3.466917 3.677327 3.4175632 3.4870021 3.3098326 3.471326
1369523_at 5.6335993 5.4770565 5.5069065 5.5855064 5.9668856 5.6650734 5.706568 5.641128 5.1392684 5.3808794 5.581495 5.7612634
1369524_at 4.574916 4.721224 4.5247517 4.620013 4.5578384 4.594557 4.4351482 4.649007 4.36281 4.4846554 4.586882 4.6140385
1369525_at 5.1709757 4.928664 5.059285 5.1163206 5.2790794 5.1287184 4.8744926 5.3469534 4.9711714 5.031891 5.1628866 5.159876
1369526_at 8.555012 8.86209 8.706165 8.432291 8.422701 8.18924 8.809887 8.151014 8.6690855 8.414754 8.758065 8.846036
1369527_at 5.10246 5.289258 5.122951 5.1499534 5.1271443 5.14711 5.3047895 5.444959 5.088698 5.579461 5.324925 5.3339505
1369528_at 5.483178 5.4428926 5.1234074 5.32005 5.966857 5.5723724 5.306077 5.505024 5.389597 5.4367495 5.6423864 5.9493937
1369529_at 4.2019925 4.3437047 4.1574388 4.196386 4.57899 4.241461 4.364254 4.3347754 4.1160045 4.338578 4.1813064 4.1132927
1369530_at 4.7251363 4.821218 4.898413 4.737447 4.870287 4.683393 4.5058856 4.653293 4.723809 4.558206 4.928003 4.9011836
1369531_at 6.5981236 7.0017233 7.1849885 7.6344757 6.1526227 7.044825 8.167006 6.242711 8.104961 8.2747555 7.519895 6.3240314
1369532_at 4.5480404 4.524157 4.606753 4.821828 4.476211 4.6251564 4.5894547 4.7423105 4.6756654 4.7813444 4.7119102 4.986527
1369533_a_at 5.806635 5.8993845 5.75069 5.832772 5.9974794 5.6222157 5.660144 5.9591904 5.9161363 5.8172407 5.701682 5.788449
1369534_at 4.8408523 4.752059 5.1327367 4.873169 5.252821 5.222558 5.0068884 5.3341846 5.050934 4.908164 5.362174 5.1096325
1369535_at 5.0096374 5.0433207 5.0598564 5.095488 5.2518687 5.0033903 4.8546147 5.1762304 5.007555 4.867924 5.277518 5.0424256
1369536_at 4.8974175 4.6446037 4.6701965 4.5249987 4.5094395 4.511062 4.618685 5.0984826 4.7189083 4.7440486 4.589569 4.8129625
1369537_at 5.2275763 5.0121074 5.0522184 5.1567802 5.2682734 5.068773 4.8998523 5.223712 4.9296446 4.9142885 5.282892 5.212361
1369538_at 4.424985 4.686319 4.603315 4.644049 4.5215855 4.5523477 4.4070973 4.572663 4.521307 4.448855 4.801504 4.532706
1369539_at 5.776014 5.6583767 5.5193033 5.78904 5.7038393 6.1874166 5.666711 5.572551 6.0391254 5.7662325 5.9710684 5.86683
1369540_at 4.1540766 3.896247 4.1893053 4.4624996 4.459206 4.302314 3.907709 4.537422 4.0584955 4.0205307 4.0786467 4.3938766
1369541_at 3.7887049 3.3826063 3.481689 3.608026 3.5459077 3.7574942 3.2939107 3.78238 3.702384 3.5913393 3.6247303 3.4867175
1369542_at 5.3236294 5.234438 5.127145 5.281944 5.1925616 5.2887306 5.1300583 5.588999 5.1544323 5.305929 5.3971515 5.490568
1369543_s_at 6.4215035 6.417961 6.5965877 6.6363916 6.2853518 6.7580266 6.4045095 6.0969324 6.6747155 6.705733 6.599439 6.475254
1369544_a_at 4.1071987 4.028887 3.9345036 4.1688986 4.331794 3.9785326 4.057873 4.2654314 3.8378925 3.8105047 4.0663147 4.2123604
1369545_at 4.879279 5.1114635 4.958869 5.099127 5.2615356 4.958548 4.671758 5.4182873 5.10772 5.100974 5.259309 5.2067657
1369546_at 10.9007015 10.792793 10.828944 10.857057 10.70998 10.787967 10.642357 10.708121 10.6667385 10.618194 10.508616 10.8056
1369547_at 4.3658085 3.8746855 4.1973524 4.0804577 3.9997787 4.20242 4.0022078 4.4834824 4.0586567 3.9945326 4.1483583 4.15112
1369548_at 5.349202 5.439774 5.4177933 5.108821 5.2901535 5.317579 5.1993446 5.369761 5.7070384 5.2583227 5.415787 5.3163185
1369549_at 6.92888 6.8402066 6.9935756 6.9625664 6.8962235 6.783111 6.7367096 7.110657 6.5051165 6.6154394 7.066623 6.9002447
1369550_at 3.674799 4.1591997 3.649067 3.744598 3.7782257 4.0699635 3.687608 3.9507735 3.7077484 3.5065315 3.7370481 3.5824394
1369551_at 4.790594 5.038907 5.071553 5.379464 5.02853 4.9435854 4.807975 5.055916 4.8661337 4.7868032 5.050536 5.1534767
1369552_at 4.581356 4.36036 4.8549438 4.35119 4.6253757 4.3029346 4.6978908 4.9517674 4.4486423 4.331105 4.737807 4.6598473
1369553_at 4.6599846 4.437046 4.7241 4.780765 4.715545 4.7429214 4.633866 4.7327256 4.6386347 4.5988913 4.7517815 4.3753104
1369554_at 9.48645 9.469304 9.511165 9.467022 9.358159 9.585345 9.758118 9.558857 9.659888 9.666378 9.489085 9.460541
1369555_at 4.20567 4.3716087 4.187395 4.340624 4.213866 4.044906 4.0651865 4.1155577 4.2681475 4.266128 4.0218964 4.321668
1369556_at 5.1593075 5.214443 5.187903 5.1568756 5.1086445 5.178914 5.0864263 5.307645 5.1144605 5.01581 5.4354744 5.3109403
1369557_at 6.98911 7.0222087 6.947085 6.933887 6.9147806 7.140201 7.335212 7.0144844 6.9330053 6.9937596 6.8998957 6.893811
1369558_at 8.581945 8.371949 8.348644 8.402278 8.367695 8.723482 8.766701 8.323706 8.620019 8.381647 8.014799 7.7933135
1369559_a_at 9.861163 9.577804 9.892171 9.699307 9.867504 9.741114 9.685131 9.801107 9.715355 9.824697 9.547905 9.5450115
1369560_at 9.895701 9.833466 9.834993 9.8118515 9.991682 9.651386 9.88966 10.038702 9.852369 9.5385685 9.676575 9.3413925
1369561_at 3.6045957 3.8094463 3.6890604 3.8018649 3.4988647 3.6715932 3.60588 3.9069843 3.5566413 3.6201284 4.0109224 3.7678344
1369562_at 6.0897446 6.0897055 6.2701907 6.0856576 5.790747 5.8549514 6.1512218 6.2155805 5.6956706 6.110474 6.174295 6.103877
1369563_at 4.3946347 4.304765 4.3421407 4.2646227 4.4821186 4.172582 4.294206 4.805194 4.2839165 4.384915 4.582913 4.3789
1369564_at 4.240729 4.151582 4.4064364 4.3191543 4.4830165 4.3003745 4.0144725 4.5937433 4.4513555 4.2226896 4.336293 4.472668
1369565_at 4.9491005 5.1157603 5.274756 5.1616855 5.107115 4.958285 4.9979367 5.036966 4.701245 4.675769 5.289175 4.916503
1369566_at 4.402424 4.718674 4.704281 4.8326874 4.7067175 4.937305 4.608595 5.23081 4.568248 4.725396 4.78232 4.992756
1369567_at 4.7445645 4.919055 4.993734 5.048819 5.1803246 4.9637766 4.71258 4.902418 4.674728 4.512855 4.92708 4.8789062
1369568_at 4.9009867 5.1064305 4.9525 5.2488556 4.9074006 4.9450793 4.8018293 4.654481 5.1222444 5.0464783 5.00879 4.699186
1369569_at 4.148841 3.854595 4.17058 4.345772 4.419981 4.2250786 4.228554 4.420597 4.1660705 3.9813178 4.371931 4.512467
1369570_at 3.2347581 3.2461584 3.476918 3.284878 3.4107707 3.0727003 3.4035404 3.4265537 3.2696712 3.3675506 3.5318289 3.4626567
1369571_at 8.687471 8.702909 8.60789 8.713956 8.63043 8.711467 8.929878 8.745928 8.844742 8.859517 8.758325 8.729944
1369572_at 3.9246633 3.9002504 3.8640804 3.925037 4.067417 3.9389431 3.6547766 3.9043179 3.8316662 3.9167364 3.9044197 3.743726
1369573_at 4.142067 4.554286 4.403685 4.48128 4.2306166 4.406435 4.2658367 4.0465155 4.266668 4.227096 4.3154364 4.204134
1369574_at 3.7539632 3.924647 4.004567 4.0405626 3.9450479 3.7758577 3.9673357 3.8293407 3.7711916 3.7005439 3.869328 3.9910376
1369575_at 3.6968007 3.7753375 3.4904382 3.902957 3.6464672 3.6159656 3.5579255 3.798602 3.345241 3.5288997 3.7167213 3.7235215
1369576_at 3.7673333 3.7001052 3.772166 3.8676295 4.295225 3.828718 3.6071703 3.835318 3.7937853 3.506406 4.0152216 3.9174154
1369577_at 6.449586 8.680359 7.649184 7.690527 7.262656 7.231926 8.124314 6.2090206 6.639678 5.547747 6.2500286 7.015429
1369578_at 4.080469 4.0271726 4.256753 4.55161 4.4344687 4.1905413 4.0898294 4.1293964 4.2492476 4.1826863 4.2960486 4.323764
1369579_at 5.8209896 6.053894 5.8649783 5.902602 5.9696913 5.87245 5.8052516 5.9810987 5.777698 6.039345 5.8867197 6.1167083
1369580_at 3.9485621 4.2039022 3.9902382 4.4675593 4.335768 4.0775614 3.8741827 4.309149 3.8400347 3.9415705 4.195022 4.015239
1369581_at 11.484539 11.561374 11.620592 11.694433 11.707392 11.504096 11.733445 11.786766 11.8482485 11.676743 11.700894 11.674712
1369582_at 5.7856345 5.795646 6.07608 6.052313 6.075939 5.825221 5.895801 6.149781 5.8868814 5.853853 5.909581 6.015149
1369583_at 5.1515174 4.9715767 5.0414686 5.255285 5.206131 5.018972 5.2782073 5.0323067 4.9042325 5.161928 4.829709 5.1093636
1369584_at 5.818858 5.7703166 6.1492605 5.6790986 6.11157 5.914301 5.693488 6.0607004 5.5585327 6.1308045 6.12419 6.1829357
1369585_at 3.670119 3.7168236 3.6620817 3.5380712 3.6385918 3.528804 3.3657455 3.7907197 3.4723296 3.7936683 3.786751 3.892337
1369586_at 3.3594031 3.347192 3.3592067 3.6251981 3.5296128 3.358755 3.3642802 3.5676112 3.521444 3.3968844 3.5457394 3.4045813
1369587_at 4.20936 4.6186666 4.824633 4.62686 4.0800176 4.3875847 4.4008555 4.7190795 4.210668 3.8801506 4.729546 4.724601
1369588_a_at 8.262754 8.261166 8.048188 7.966963 7.913746 8.1669035 8.616755 7.93224 8.144926 8.298287 8.3821335 8.193719
1369589_x_at 3.7394855 3.7278888 3.7394476 3.6201944 3.7782257 3.8779192 3.7205749 3.731934 3.7269342 3.8773527 3.694019 3.813364
1369590_a_at 7.0260563 6.8453097 6.699117 6.7558002 7.083823 6.760595 6.557376 7.0011497 6.7276626 6.9527717 6.990059 6.692637
1369591_at 3.667771 3.6525297 3.517548 3.6406631 3.65416 3.6225991 3.4110909 3.6078696 3.5681973 3.557893 3.3463979 3.7449865
1369592_at 6.935014 6.875294 7.1003003 6.8080907 6.97258 7.0419145 6.8325095 7.066172 6.9008384 7.037071 6.9401383 6.8101697
1369593_at 3.5005033 3.6504538 3.6610184 3.6375403 3.462254 3.3804727 3.5499158 3.5233655 3.5027192 3.5036714 3.6881952 3.6963525
1369594_at 5.999224 6.1934414 5.977915 6.022349 6.0954413 5.857608 5.9926047 6.212098 6.3430815 5.873079 6.004688 6.015149
1369595_at 3.8818796 3.7001052 3.7418156 3.7858021 3.787385 3.6208353 3.4560926 3.8671646 3.8933463 3.5914364 3.752917 3.5714874
1369596_at 4.4305334 4.6107197 4.5253067 4.571006 4.7173147 4.749036 4.9038773 4.8790493 4.4614267 4.340409 4.63569 4.4469056
1369597_at 7.8695884 7.7607813 7.7306137 7.9220815 7.651243 7.854717 8.039234 7.543286 7.9754415 7.862022 7.740748 7.858919
1369598_at 4.190331 4.005094 4.238882 4.3142495 4.2903867 4.376221 4.349098 4.2361884 4.5048814 4.2879734 4.563983 4.0876923
1369599_at 4.965173 4.655799 4.768782 4.850817 4.8966556 4.965536 4.7927475 4.8362103 5.1155014 4.7085485 5.2417617 4.7320204
1369600_at 3.998295 4.1764717 4.270776 4.284293 4.050585 4.1589613 4.1951714 4.2285304 4.010051 4.292719 4.3316374 4.118932
1369601_at 5.3291802 5.358327 5.3232927 5.3061414 5.0249033 5.2710037 5.0950437 5.705046 5.058634 5.3754044 5.2101564 5.247043
1369602_at 4.4176407 4.604374 4.1295853 4.5064955 4.583149 4.367864 4.275877 4.596154 4.268094 4.347316 4.4584575 4.352408
1369603_at 3.5596745 3.6872447 3.464166 3.6684542 3.8125825 3.4932613 3.7394419 3.6576514 3.4929848 3.3416574 3.74456 3.7235215
1369604_at 4.332224 4.640129 4.532217 4.6794367 4.372346 4.504447 4.369735 4.9294605 4.4396715 4.354347 4.6106977 4.840869
1369605_at 5.1445875 5.1997924 5.098794 5.2132463 5.122121 5.256485 5.146064 5.3806148 5.1768675 4.945446 5.323493 5.2722263
1369606_at 3.7794485 3.7047763 3.902475 3.6609128 3.9389956 3.6700606 3.6761327 3.7244363 3.5248237 3.7029324 3.7424736 3.9084883
1369607_at 5.6967883 5.526181 5.9244547 5.7663474 5.7231383 5.908293 5.3980274 5.7240434 5.5882945 5.6503863 5.6604776 5.974139
1369608_at 4.10886 4.2337666 4.186128 4.310064 4.126081 4.2925897 4.1885853 4.582317 3.9807599 4.2469335 4.3274555 4.191523
1369609_at 3.804646 3.7924812 3.8903322 3.5546176 3.9248083 3.784022 3.709792 3.948145 3.550798 3.665234 4.0602083 4.0036273
1369610_at 6.3235598 6.29237 6.1515365 5.918492 6.2135634 6.1101785 6.079431 6.074672 6.2555327 6.269923 5.9472528 6.118757
1369611_at 5.090866 5.4303217 5.2636604 5.000671 5.054801 5.100069 5.1438727 5.0162926 5.0645676 5.277152 5.0960455 5.250367
1369612_at 4.950223 4.85239 4.8582077 4.8251767 4.804372 4.662918 4.47112 4.892088 4.6383286 4.8984585 4.8767557 4.8988514
1369613_at 3.846784 3.5619326 4.0532827 3.9077706 3.8732102 3.6085649 3.6770313 3.914097 3.7558901 3.6693583 3.9218793 3.7860637
1369614_at 3.9572713 3.8053107 4.00048 3.9025426 4.0368953 4.140024 3.9320133 4.1448274 4.2112203 3.895615 4.3567414 3.881654
1369615_at 5.6120853 5.703232 5.7952023 5.6643333 5.8858986 5.576521 5.4211473 5.868807 5.543436 5.5920024 5.6278877 5.7234573
1369616_at 4.31894 4.3906183 4.498616 4.81032 4.6651945 4.472617 4.2144623 4.761836 4.313766 4.438077 4.719385 4.445437
1369617_at 7.984808 7.7490964 7.9158063 7.5764637 7.2587543 8.240956 8.197584 7.5838513 7.7110577 8.132649 8.013988 7.5730915
1369618_at 4.3807573 4.4793344 4.6056676 4.535266 4.519888 4.394725 4.324023 4.921565 4.4402666 4.2106495 4.5734673 4.4526343
1369619_at 4.6933312 4.958019 4.9622426 4.8300023 4.9481854 4.7668405 4.7016535 5.0137587 4.775347 4.7664123 4.8718643 5.0620856
1369620_at 3.7758236 3.9282787 3.9365373 3.9822056 3.8992412 4.181085 3.771448 4.112441 3.68073 3.8478997 3.8694046 3.8531578
1369621_s_at 9.655627 9.605884 9.41703 9.440755 9.567354 9.611961 9.754505 9.4293165 9.592237 9.548443 9.655072 9.497734
1369622_at 4.2441416 4.7165174 4.282354 4.476106 4.579698 4.307081 4.329836 4.540106 4.1912074 4.385577 4.3944902 4.397816
1369623_at 4.5211687 4.4175925 4.6343193 4.8780956 4.7792187 4.6210465 4.656004 5.179145 4.6649446 4.341069 4.6644783 4.8512793
1369624_at 5.7952547 5.7203484 5.7332954 5.8860617 5.79249 5.8913345 5.692229 6.1389136 5.6568046 5.693509 5.590091 5.8032923
1369625_at 6.9446197 6.6718545 6.4894805 6.8476276 7.0135813 6.6130996 7.2464633 6.6511636 6.634476 6.973465 6.1634545 5.9098506
1369626_at 8.660042 8.594677 8.612147 8.612358 8.635066 8.734127 8.591083 8.665174 8.676775 8.60589 8.484527 8.71801
1369627_at 3.7611988 3.8655477 3.8007545 3.8515904 3.8393252 4.076632 3.9302945 4.0564966 4.1213655 3.8162513 3.7645423 3.7878628
1369628_at 8.817385 8.371191 9.072853 8.050565 8.857189 8.691342 7.15266 8.709717 8.517274 8.470232 7.241064 8.039183
1369629_at 11.672381 11.546687 11.547376 11.518898 11.541734 11.591533 11.454172 11.606883 11.337845 11.354815 11.451658 11.404181
1369630_at 12.778745 12.743524 12.783657 12.761544 12.783186 12.797402 12.608056 12.728414 12.558154 12.571269 12.587176 12.629109
1369631_at 7.7506514 7.9200706 7.7623515 7.816557 7.8438377 7.96506 8.058147 7.933647 7.8598137 8.02881 8.105196 7.905912
1369632_a_at 6.783794 6.6728754 6.07971 6.4231896 6.600754 6.4564075 6.076603 6.2018056 6.2499385 6.1046453 6.1182675 6.0207777
1369633_at 10.88243 10.831311 11.038652 11.036006 10.8794155 10.7847395 10.999917 10.585999 10.934617 10.812035 11.023605 10.673608
1369634_at 6.4177995 6.5170217 6.499314 6.51229 6.7823124 6.5350647 6.434304 6.5970964 6.2325654 6.4228606 6.5564246 6.5409613
1369635_at 11.875603 11.926447 11.844488 11.823612 11.773156 11.888055 11.943928 11.815608 11.490527 12.036104 11.601216 11.745381
1369636_at 12.581343 12.487935 12.482 12.557576 12.469269 12.563422 12.49816 12.475702 12.139425 12.632517 12.235202 12.438149
1369637_at 4.7687054 4.8872013 5.024043 4.8827925 4.951584 4.819467 4.4994254 5.303933 4.7321134 4.7202797 4.955758 5.182102
1369638_at 5.4971066 5.5101037 5.6333876 5.333383 5.6139483 5.2625027 5.440438 5.252312 5.5256767 5.8085303 5.747089 5.888545
1369639_at 3.9011462 3.971067 3.831718 3.8966672 4.1408625 3.8197165 3.9431894 4.0282803 3.8316662 3.689929 4.065887 3.8262553
1369640_at 5.597939 5.812951 5.339622 5.427356 5.5821 5.6501884 5.70613 5.7302775 5.646515 5.8162494 5.4770074 5.776634
1369641_at 7.4757977 7.6278095 7.8412433 7.733764 7.694466 7.6254845 8.073639 7.6721234 7.7261963 7.792506 7.8205256 7.622784
1369642_at 7.32712 7.574096 7.404078 7.4314933 7.3752856 7.3364277 7.8255963 7.4022474 7.4021373 7.4919477 7.5293126 7.5984297
1369643_a_at 7.213011 7.439218 7.436679 7.6494884 7.14969 7.830725 7.6778107 7.513732 7.7053037 7.552841 7.3309216 7.513295
1369644_at 8.968631 9.195864 9.244555 9.219524 9.021043 9.321211 9.346834 8.972758 9.262263 9.164559 8.873248 9.076321
1369645_at 4.08503 3.9010665 4.0532007 3.988732 4.172805 3.989008 3.7698023 4.00518 3.9338977 4.0191793 4.0955424 4.027466
1369646_at 3.6144824 3.5320249 3.5211682 3.8856997 3.484138 3.810893 3.4587927 3.7137241 3.4591217 3.3472905 3.4659517 3.7329264
1369647_at 6.407613 6.394606 6.3716283 6.1841207 6.186624 6.053898 6.243406 6.1446724 6.5588417 6.30885 6.3365145 6.214941
1369648_at 6.1631804 5.8463116 6.4271717 6.3156157 6.4975643 6.1736765 6.5768332 6.2251053 6.6706586 6.428742 6.619959 6.6972976
1369649_at 5.026743 5.205296 4.7415447 5.3224425 5.2304926 5.2404275 4.966311 5.2534404 4.962136 4.6953497 5.1071897 4.9077663
1369650_at 6.9183874 6.9362097 6.952606 6.814934 6.9833617 6.9741297 7.251912 7.118403 7.0912046 7.014891 7.0887804 7.1697483
1369651_at 4.9015036 5.0035634 4.8977156 4.6869445 4.9599004 4.8202333 5.08118 5.1483717 4.9044414 4.544853 5.0978074 4.6442432
1369652_at 3.9783208 3.9090033 4.245796 4.1639266 3.7719026 3.987949 4.018418 3.8821347 3.9124515 3.8136663 4.0653734 4.0349154
1369653_at 7.4282517 7.2930913 7.1643205 6.957979 7.1885533 7.3882527 7.2402062 6.930918 7.501177 7.3981385 7.2964582 7.338077
1369654_at 10.646718 10.948565 10.745564 10.952506 10.805955 10.727992 10.698 10.793468 10.800803 10.671782 10.702329 10.886809
1369655_at 8.3891735 7.9774284 8.190359 8.049461 8.201858 7.8469396 7.9149685 7.794503 8.434111 7.7541757 7.811068 7.869675
1369656_at 6.7749987 6.8930964 6.9327836 7.0596766 6.8224797 6.806934 7.205489 6.920296 6.952861 6.9504843 6.7783556 7.225848
1369657_at 4.2750273 4.2987304 4.20934 4.4897895 4.3027496 4.1806726 4.2474575 4.1623445 4.3146906 4.174424 4.0592127 4.282679
1369658_at 8.645706 8.794007 9.113911 9.208345 8.760836 8.559688 9.696176 8.7584 9.009899 8.624685 9.040469 9.056168
1369659_at 5.388619 5.5773606 5.305706 5.866042 5.432524 5.5866785 5.3456707 5.628833 5.6685343 5.545124 5.5589514 5.91574
1369660_at 4.4987693 4.659032 4.501342 4.3798203 4.661641 4.3177605 4.078432 4.6296353 4.412986 4.237005 4.674246 4.4067616
1369661_at 7.8254914 7.9804974 7.859885 8.035528 7.9177938 7.948786 7.867846 8.076916 7.788898 7.895644 7.9401507 8.040823
1369662_at 3.3494642 3.358729 3.6847396 3.7118528 3.4027886 3.3841133 3.4013793 3.5527673 3.4073591 3.6267705 3.487945 3.5996523
1369663_at 9.365894 9.969185 9.233493 9.096955 9.703821 8.391275 6.023169 9.275391 10.2439375 9.214808 8.811054 10.061283
1369664_at 10.694421 10.246308 10.350247 10.663065 10.31924 10.872157 11.08904 10.701365 10.449409 11.327698 10.468178 10.853118
1369665_a_at 7.4967346 7.5937886 7.9553576 7.321792 7.4247484 7.4004498 7.9897876 7.3893313 7.113341 7.706866 7.119876 7.2575073
1369666_at 6.2177343 6.071425 6.3691463 5.9729233 6.2493114 5.965006 5.862133 6.5970592 6.425277 6.5459137 6.4060464 6.2050657
1369667_at 6.769912 6.7301 6.4815273 6.632549 6.7195115 6.8083673 6.66125 6.804139 6.8462963 6.637912 6.89294 6.571694
1369668_x_at 3.7338798 4.02442 3.7321703 3.8707128 4.0158987 3.9661615 3.9277825 4.256421 4.0575037 3.917658 3.995214 4.0249386
1369669_at 8.391029 8.083151 8.191347 7.988979 8.158268 8.380659 8.21324 8.019979 7.9545264 7.9568496 7.9270663 7.965488
1369670_at 5.456479 5.36905 5.0310717 4.522747 5.1476 4.643822 5.0781984 4.7659826 5.124002 4.7157354 4.8705854 5.1693435
1369671_at 12.4831085 12.375598 12.292632 12.350465 12.204421 12.319259 12.360342 12.193402 12.223201 12.110956 12.153389 12.256301
1369672_at 6.3946886 6.7234755 6.554678 6.4197464 6.3729477 6.4758153 6.463523 6.639442 6.464259 6.446718 6.584964 6.477778
1369673_at 3.9474554 3.7346432 3.8132055 3.7730193 4.172581 3.802884 3.6581643 3.9112387 4.3374147 4.385848 3.6181307 3.8519356
1369674_at 3.6458876 3.6189237 3.667655 3.8309255 3.9397652 3.6757529 3.8688323 3.9328392 4.6650686 4.565194 3.5010953 3.8924363
1369675_at 6.6773233 6.683869 6.450935 6.184719 6.0735407 6.6259713 6.1977754 6.48176 6.58276 6.779728 6.100872 6.8365626
1369676_at 7.2918444 7.207914 7.3847075 7.106195 7.315075 7.2877846 7.220987 7.299988 7.2603197 7.3942556 7.4853363 7.4295516
1369677_at 3.4590569 3.6452968 3.6582935 3.4618604 3.7609518 3.5544455 3.544061 3.1497371 3.613708 3.299647 3.3497896 3.4871356
1369678_a_at 7.4558063 7.568292 7.4871135 7.3504643 7.4938593 7.70596 7.5874906 7.149681 7.676666 7.924756 7.5645404 7.6861095
1369679_a_at 9.728832 9.764712 9.954329 9.642708 9.654842 9.759246 9.703484 9.574195 9.900696 9.979765 9.547315 9.890907
1369680_at 4.8500915 5.0854573 4.7545743 4.9934354 5.0589204 5.0779815 5.2233796 5.0313077 4.9482026 4.9012113 5.037524 4.880382
1369681_at 4.2422585 4.3533754 4.2084475 4.27807 4.328455 4.3183537 4.153241 4.5307345 4.273294 4.1138105 4.272761 4.4373155
1369682_at 7.225943 6.640568 6.855719 7.126304 6.933894 6.764634 6.9778423 6.9073944 6.9782333 6.7015243 7.018326 6.8776345
1369683_at 6.7349367 6.854461 7.0089865 6.4826803 6.8411837 7.052695 7.134753 6.6891565 6.496683 7.0418983 6.828724 6.3372455
1369684_at 5.1401763 4.827631 5.0224214 5.332837 5.2974477 5.1307487 5.3980274 5.0834284 5.199267 5.05006 4.935804 5.101039
1369685_at 3.9440908 3.7001052 3.8794265 4.014604 3.858152 4.178934 3.8077557 4.4361935 3.9346886 3.7380507 4.017396 3.948142
1369686_at 4.3237195 4.129934 3.971811 4.196136 4.276675 4.2903767 4.292408 4.232484 4.1784906 4.2921057 4.0658865 4.1868725
1369687_at 4.4027185 4.279591 4.456104 4.214548 4.214192 4.152968 4.1364574 4.6510386 4.1805673 4.291267 4.255535 3.982162
1369688_s_at 5.1188097 4.790055 5.323293 5.482261 5.229411 5.047815 4.699079 5.1242094 5.100661 4.931086 5.1759806 4.9729385
1369689_at 6.435856 6.6428685 6.5442915 6.826171 6.6543474 6.5862694 6.6318026 6.9338727 6.8775754 6.72569 6.860801 6.6456957
1369690_at 6.6913986 6.814019 6.7420096 6.6951094 6.600416 6.8522897 6.82867 6.884101 7.195224 6.84842 6.9597607 6.6730843
1369691_at 4.445113 4.6186733 4.5226283 4.663558 4.3648176 4.612478 4.0937815 4.1810913 4.380348 4.097555 4.204667 4.505145
1369692_at 4.149251 4.077247 3.8520236 4.1217146 4.188204 4.024465 3.7266095 4.0770464 3.9564586 3.7765853 4.041422 4.106861
1369693_a_at 6.131063 5.8204513 5.609428 5.226775 5.254909 5.6013722 4.9374633 4.6890764 4.726353 5.902531 5.314999 5.6708965
1369694_at 3.5753834 3.5362687 3.4954321 3.5836172 3.7280817 3.646147 3.5962903 3.5617821 3.5251243 3.7417595 3.5819297 3.476554
1369695_at 4.1227384 4.538904 4.3648396 4.2308664 4.3470507 4.2293515 3.8695807 4.5472083 4.1833696 3.9478967 4.31704 4.248057
1369696_at 3.8050673 3.909871 3.7084668 4.089776 3.7590024 3.974704 3.8225274 3.7983463 3.702782 3.6148553 3.669927 3.7087336
1369697_at 4.113949 3.935284 3.9914343 3.9019547 4.2494335 4.286793 3.7403698 4.325075 3.7505505 4.0147667 3.9192712 4.333928
1369698_at 4.9050746 4.8654075 5.034151 5.0200715 5.18133 4.927509 4.9665904 5.15289 4.955217 4.763895 5.2205086 5.348758
1369699_at 4.4426055 4.8364873 4.862812 4.72299 4.919051 4.8208404 4.647265 4.751173 4.483459 4.5755806 4.5301948 4.766302
1369700_at 5.9404473 5.873786 5.7838693 6.0875926 5.6861024 5.944556 5.9321623 6.278905 6.007204 5.960812 6.043775 6.0252924
1369701_at 12.409946 12.288399 12.41181 12.560818 12.486601 12.325639 12.587764 12.508233 12.594389 12.451802 12.392984 12.370862
1369702_at 7.03367 7.14642 7.2112193 7.273726 7.0160995 7.1108522 6.9032283 6.9332647 7.2650285 7.2219644 7.2048993 7.1279106
1369703_at 7.5516562 7.3594437 7.310786 7.5290065 7.48018 7.425519 7.4202857 7.5372953 7.503123 7.751909 7.6026893 7.5321875
1369704_at 6.3852177 6.4305377 6.1458855 6.394889 6.54541 6.3596053 6.2811446 6.604578 6.328652 6.2284193 6.311597 6.240786
1369705_at 5.1401763 4.9683332 5.070575 5.321638 5.1716146 5.18268 5.042626 5.1120963 5.1442385 5.1954813 5.2683554 5.066444
1369706_at 3.6015663 3.6504538 3.7552752 3.8295765 3.7369454 3.9064586 3.4437227 3.7651958 3.7876608 3.4982834 3.943903 3.7567074
1369707_at 4.1974983 4.5146475 4.179839 4.6950693 4.514231 4.6796756 4.438691 4.833986 4.605479 4.5936027 4.564573 4.6755695
1369708_a_at 5.5989547 5.680455 5.249937 5.3825393 5.4818726 5.2549176 5.5704503 5.691808 5.6938376 5.305267 5.520436 5.1233964
1369709_at 4.3939114 3.9574604 4.441293 4.70394 4.4633794 4.6583905 4.2343073 4.4286427 4.1588936 4.1783977 4.3964605 4.2429647
1369710_a_at 3.648666 3.503603 3.6791196 3.7266514 3.6306925 3.7408473 3.7567866 3.7602317 3.764212 3.7544057 3.7714114 3.7998602
1369711_at 4.556259 4.923777 4.7013807 4.858179 4.692577 4.546006 4.7775807 4.7286863 4.600762 4.605464 4.6008058 4.680971
1369712_at 7.4045906 7.3504214 7.468219 7.225937 7.2387943 7.524232 7.6106806 6.9617915 7.7540045 7.6192374 7.5476265 7.5467844
1369713_at 5.3746266 5.389024 5.842509 5.743578 5.795146 5.0983615 5.2052693 5.665138 5.22412 5.2251225 5.4894376 5.291451
1369714_at 6.9477983 6.9891243 7.0071726 6.6567273 6.9329805 7.0174584 6.923218 6.7625217 6.8372617 6.9600425 6.8772855 6.614336
1369715_at 4.2085686 4.3196545 4.052003 4.1464148 4.524549 3.9361436 3.9816508 4.451101 3.9172192 4.0279226 4.196481 4.4068694
1369716_s_at 10.20155 9.779225 10.074753 9.867475 10.049543 9.754752 9.733453 9.814796 9.423003 9.451012 9.581095 9.166551
1369717_at 4.0700703 4.4565406 4.2923317 4.6138363 4.6347656 4.212208 4.328998 4.7516546 4.3548794 4.224074 4.4613323 4.4897165
1369718_at 8.810835 9.02962 8.724437 8.690256 8.966129 8.963891 9.015893 8.483425 9.137955 8.465536 9.08205 8.84404
1369719_at 3.2856972 3.4063816 3.0890133 3.284213 3.2662687 3.3520188 3.3695335 3.3497598 3.1390343 3.3899329 3.2795317 3.299503
1369720_at 9.567751 9.368403 9.284244 9.581229 9.390788 9.547618 9.491735 9.146983 9.339345 9.707364 9.305134 9.734292
1369721_at 4.8240705 4.8457947 5.033389 5.1682315 4.816054 4.8159094 4.7067475 4.872332 4.8205347 5.098062 5.2575245 4.8408685
1369722_a_at 8.5043955 8.381868 8.221558 8.441391 8.572884 8.349017 8.398893 8.316529 8.356383 8.353978 8.259396 8.372068
1369723_at 7.4982343 7.3790135 7.3011374 7.598026 7.587301 7.3264384 7.573937 7.194829 7.435569 7.5015607 7.435036 7.2744946
1369724_at 5.16166 5.3981643 5.2178354 5.412728 5.548031 5.4784365 5.1505117 5.768058 5.543436 5.4753003 5.4165606 5.6804867
1369725_at 7.7809315 8.185948 8.464645 8.180191 8.03968 8.025043 7.936201 8.106789 8.277372 7.6987524 8.035653 7.9374566
1369726_at 8.90361 8.551818 8.747761 8.901146 8.486782 8.888834 8.804381 8.77592 8.909376 8.8333 8.821417 8.644365
1369727_at 13.927387 13.650408 13.814718 13.914216 13.832105 13.870167 13.768778 13.849237 13.877476 13.940338 13.947382 13.792269
1369728_at 5.303891 5.329978 5.2578125 5.459593 5.1360216 5.3883 5.855618 4.4839306 5.381896 5.187667 5.2738333 5.089037
1369729_at 8.732168 8.621817 8.44071 8.720085 8.512412 8.715349 8.910143 8.623167 8.549469 8.884611 8.903849 8.690556
1369730_a_at 4.811655 4.5541143 4.4645085 4.7964916 4.648747 4.62967 4.3250494 4.990387 4.594197 4.5833764 4.7721815 4.529787
1369731_at 3.4891782 3.1994226 3.4787037 3.6544032 3.5301645 3.431931 3.5660925 3.3900404 3.4268575 3.6338568 3.5398343 3.8028085
1369732_a_at 4.8220186 4.651366 4.7439623 4.596177 4.603586 4.7127066 5.3204384 4.62975 4.6329775 4.922694 4.9833994 4.9710407
1369733_at 8.871855 8.870737 8.984329 8.903075 8.795999 8.987992 8.908862 8.8875885 8.955789 9.017627 8.961081 9.006853
1369734_at 9.138531 8.842787 9.061126 8.954161 8.595888 9.118622 9.153095 9.098707 9.096848 9.218946 9.134799 9.092714
1369735_at 6.0844655 5.755465 6.2832828 6.1271477 6.043197 6.380859 6.2883153 5.9939494 6.052173 5.960812 5.9129987 5.9194865
1369736_at 5.0893373 4.783745 5.042705 5.218999 5.1626935 5.1713943 5.013199 5.0270457 4.9083962 4.856262 4.4576035 4.945274
1369737_at 9.209507 9.253438 8.954281 9.089227 8.88738 9.637261 9.083718 8.667244 9.371759 8.599524 8.536506 8.20486
1369738_s_at 9.674767 9.965322 9.698758 9.978504 9.619207 9.94048 9.615275 9.915293 9.71031 8.992918 9.294152 9.155051
1369739_at 4.019355 4.2364717 4.566453 4.2121816 4.1090117 3.9855025 3.9636924 4.320621 4.2056 4.2487855 4.2862787 4.266621
1369740_at 4.698709 4.6858845 4.9902124 4.8210692 4.919051 4.7459803 4.4812245 5.2759504 4.9716177 4.6875257 5.0592666 4.736446
1369741_at 5.504978 5.512906 5.662504 5.5583916 5.562044 5.564632 5.324519 5.7987857 5.397635 5.3971577 5.7993507 5.7127323
1369742_at 4.624672 5.041399 5.0592747 5.1682315 4.6740856 4.952328 4.7301702 5.114806 4.343305 4.9093366 4.829419 4.7691402
1369743_a_at 8.423324 8.612013 8.217893 8.487201 8.392473 8.26133 8.247774 9.068644 8.369842 8.445008 8.680817 8.211227
1369744_at 3.7833207 3.8800259 4.062667 4.3117485 4.009435 4.0878024 4.2098846 4.572585 4.193272 4.224439 4.229561 3.9780023
1369745_at 6.243726 6.2771935 6.222069 6.2755446 6.391718 6.2071247 5.8504 6.194054 6.0969024 6.078739 6.0763693 6.089005
1369746_a_at 12.031577 11.8506365 12.150579 11.872 11.734637 12.089739 12.078683 11.592601 12.055281 12.412984 12.207504 12.341076
1369747_at 6.338558 6.508044 6.832129 6.7866526 6.674952 6.936886 6.4384246 6.0887794 6.253261 6.2789083 6.3148065 6.440532
1369748_at 3.5539844 3.357205 3.6169307 3.538439 3.4577687 3.753984 3.533682 3.6023433 3.4695122 3.4781468 3.5566723 3.9927
1369749_a_at 3.9351006 4.201048 4.0799904 4.3751 3.863561 3.8701222 3.6492028 4.3623886 3.9687698 4.252203 3.8406372 3.9677963
1369750_at 3.8043425 4.0018587 3.7650328 4.22435 3.685743 3.9826207 3.8431954 3.777097 3.7262886 3.8300939 4.150303 4.026643
1369751_at 4.0400224 3.9949372 3.872266 4.228403 4.20253 3.8471596 3.7022946 3.9428701 4.049698 3.9778085 3.7569814 3.9102736
1369752_a_at 4.883539 4.9340286 4.8642178 4.7767973 4.589857 4.996821 4.8305182 4.912411 4.8745446 4.8168144 4.713195 5.0134892
1369753_at 4.1994658 4.131161 4.0470343 4.015751 4.1845117 3.8723178 3.904854 3.9889135 3.7819827 3.7440658 4.196315 3.7698562
1369754_a_at 8.075987 8.249491 8.022342 8.163774 8.052866 8.110876 8.305167 8.048272 8.112268 8.14751 8.137518 8.100588
1369755_at 3.5254912 3.7101474 3.602838 4.014604 4.276675 3.7329006 3.7325337 3.5809817 3.599208 3.5495431 4.2204494 3.8262553
1369756_a_at 7.541989 7.7105713 7.73087 7.7144556 7.336283 7.577578 7.6272736 7.5262103 7.5939536 8.024233 7.7153177 7.8871737
1369757_at 5.7815223 5.897007 5.994184 6.036474 6.0420628 5.8012204 5.7202826 6.0231256 5.944468 5.9628863 6.1619225 6.1976595
1369758_at 8.6931 8.223957 8.050203 8.466742 8.158805 7.941515 8.091877 7.8252773 7.7564497 8.461018 7.770353 8.308214
1369759_at 5.0609117 5.4355054 5.445831 5.4068546 5.485569 5.086239 5.094158 5.2777405 5.30471 5.2606463 5.270782 5.124925
1369760_a_at 3.6021965 3.877788 3.5583148 3.4560628 3.6822083 3.4330344 3.5563784 3.7619083 3.666792 3.6744392 3.7234356 3.6257524
1369761_at 3.9124088 4.2399006 4.060444 4.2451563 4.011077 3.9572003 4.046627 4.2157774 4.0567856 3.7290967 3.952117 3.8166277
1369762_at 4.3467455 4.1233225 4.128249 4.289001 4.031555 4.0067816 4.300453 4.302677 4.4469776 3.8964458 4.372763 4.2546697
1369763_at 4.104033 3.9017859 4.0057487 4.2797036 3.9883447 4.2868075 3.82796 3.9886343 4.062754 4.04212 4.270663 4.068175
1369764_at 13.098432 13.128076 13.236984 13.152478 13.295738 13.338859 13.086418 13.211987 13.155821 13.1484585 13.203964 13.108651
1369765_at 3.9255457 3.639223 3.8515294 4.0180187 3.6987393 3.7361042 3.707073 3.7436185 3.6559966 3.6780853 3.6048727 3.6180227
1369766_at 5.3652554 5.4632764 5.256018 5.4797373 5.481888 5.417965 5.2073774 5.5840464 5.2189283 5.4384503 5.5092 5.408179
1369767_a_at 3.7949457 3.5884273 4.0269604 3.8991852 4.1857214 3.879474 3.6952996 3.9465423 3.858146 3.928284 4.000441 4.0596704
1369768_at 6.247571 6.602505 6.4763336 6.3866005 6.329567 6.292822 6.4685645 6.3857346 6.0844717 6.0389495 6.051361 5.859679
1369769_at 4.3354816 4.7155313 4.478445 4.775818 4.4217587 4.8376455 4.307539 4.711691 4.2143493 4.7399874 4.4954624 4.5187225
1369770_at 3.7437754 4.0334573 4.2503095 3.9967778 4.3881617 4.2682242 3.96164 4.2223406 4.3038554 3.7628195 4.2641945 4.052381
1369771_at 5.6762733 5.357446 5.4407444 5.315319 4.9760227 5.857608 5.6560154 5.2604513 5.7813582 5.519788 5.524125 5.3118315
1369772_at 7.2069163 6.9899254 7.208941 7.2086425 7.7924075 7.4600916 7.5330143 7.520368 7.458459 7.318794 7.5906725 7.525087
1369773_at 3.7794447 4.147994 3.7198668 3.7912962 3.7563221 3.77264 3.4786768 3.9833977 3.952337 3.5495431 3.9675136 3.7780533
1369774_at 4.3660154 4.218404 4.4571958 4.4640512 4.418899 4.1911416 4.125758 4.307928 4.2974653 4.36311 4.3382144 4.3624
1369775_at 8.362659 8.184307 8.447729 8.355524 8.254216 8.35871 8.44573 8.242302 8.376783 8.437855 8.49264 8.521352
1369776_a_at 6.5560384 6.5021358 6.559312 6.6463647 6.550635 6.604182 6.3670893 6.9315276 6.435263 6.628109 6.5300827 6.531949
1369777_a_at 7.3742895 7.5047975 8.092177 7.490537 7.4314427 8.013714 7.86387 7.375694 7.835442 7.7578015 7.2690883 7.5027533
1369778_at 3.7690728 3.6504538 3.8714845 3.809684 3.7046962 3.8205624 3.8418968 4.0116453 3.9418852 3.880841 3.8050373 3.8641725
1369779_at 5.854054 6.044386 5.7562766 5.650669 5.752036 5.804972 5.9282923 5.8340645 5.8095765 5.932459 5.692152 5.8474026
1369780_at 6.0678835 5.900091 5.9010487 6.1534657 6.299088 6.2767773 5.7003074 6.413922 5.8757706 5.8126316 6.02841 5.862555
1369781_at 3.9644818 3.8199031 3.7838466 4.2389 3.7620537 3.5873709 3.8686624 4.0282803 3.925233 3.7832162 3.8728333 3.9432209
1369782_a_at 5.8974295 5.847709 5.96583 6.093739 6.1070385 5.8303385 5.8421497 5.903205 6.0879307 5.8311834 5.967654 6.041871
1369783_a_at 4.8266716 5.1596947 5.0114 5.063832 4.986577 4.9897804 5.028326 4.7730207 4.9772625 5.3246946 5.3226295 5.1410885
1369784_at 3.845313 3.731205 3.765233 4.0479403 4.080784 3.6993206 3.503446 4.041012 3.740173 3.603712 3.9771154 3.9948282
1369785_at 8.337731 8.16236 7.7757215 7.6386857 7.903693 8.12719 8.291896 7.9509892 8.052162 8.337114 8.115563 8.017071
1369786_at 5.7157164 5.7872787 5.725723 6.268395 6.0802016 5.823357 5.7419405 6.301521 5.7932286 5.8594937 6.220087 6.344748
1369787_at 3.6552184 4.08385 4.3693123 3.9550984 3.974494 3.9838312 3.8987563 3.8554792 3.6698167 3.7124207 4.052167 3.7860096
1369788_s_at 7.954419 8.195498 8.768223 8.089295 8.394769 7.793369 7.360952 7.493898 7.729713 7.2016654 7.4030414 7.321123
1369789_at 3.206881 3.4099782 3.3836548 3.5685227 3.648153 3.342227 3.5025413 3.3454003 3.2543352 3.5344534 3.3576372 3.5182078
1369790_at 11.24565 11.456144 11.711839 11.152065 11.793593 11.734015 11.34641 11.457543 11.915863 11.535106 10.570566 11.176741
1369791_at 7.891081 7.818863 7.685429 7.6150684 7.6481714 7.9574184 8.024681 8.06048 7.829733 7.8131943 7.6397643 7.7090197
1369792_at 5.7257442 5.9109707 6.0259137 6.0384283 6.0291986 5.820797 5.824677 5.772256 5.932165 5.6888814 6.257188 6.3149858
1369793_a_at 3.849251 3.9523041 3.9748142 3.8617156 4.481861 4.0423193 3.990817 4.137026 3.846443 3.910148 4.0805125 3.9566429
1369794_a_at 4.5124393 4.3852506 4.7095957 4.782792 4.63991 4.703075 4.6628466 5.038736 4.7691164 4.5783753 4.461853 4.8408685
1369795_at 4.1683273 4.2273865 4.328323 4.552452 4.336527 4.363476 4.1216235 4.7832336 4.288818 4.136236 4.3741684 4.44085
1369796_at 4.3374743 4.757973 4.6321764 4.9313335 4.6591415 4.574417 4.4944873 4.476734 4.4678407 4.4789047 4.6495094 4.587823
1369797_at 4.075654 4.2696495 4.4393525 4.386904 4.14627 4.1087766 4.4350977 4.477166 4.196994 4.1703687 4.4225774 4.1922565
1369798_at 4.6401734 4.4356194 4.7323847 4.7595425 4.770771 4.44119 4.609312 4.727231 4.574397 4.484023 4.8311844 4.7186947
1369799_at 10.728761 10.543569 10.574463 10.549801 10.715172 10.497617 10.211451 10.357129 10.418166 10.460231 10.524285 10.396582
1369800_at 3.910081 3.871917 3.6903708 3.6853893 3.785718 3.6874435 4.056989 3.8093195 4.051775 3.82525 4.030738 3.9412458
1369801_at 4.4903464 4.5897098 4.526821 4.700714 4.276675 4.326831 4.281313 5.1047974 4.476546 4.4267397 4.400488 4.5039544
1369802_at 4.0450234 4.0072436 3.8336368 3.8873932 3.8697088 3.7719145 4.0142946 3.7556467 3.7100215 3.8234298 3.7685883 3.8262553
1369803_at 4.727646 4.4098887 4.446966 4.400366 4.666549 4.695329 4.5540333 4.533203 4.499317 4.6334515 4.7582245 4.539375
1369804_a_at 4.782661 4.7744207 4.6876163 4.5830245 4.8290668 4.739333 4.9262023 4.6223645 4.7539425 4.856262 4.690583 4.866548
1369805_at 3.9935777 4.00611 3.974793 4.004425 4.0441175 3.9766324 4.0438175 4.1139994 4.0407104 3.7543461 3.9387958 4.1026683
1369806_at 5.20839 5.148874 5.165227 5.2762537 5.328511 5.1118855 4.986391 5.1363974 4.999916 5.128142 5.3985186 5.221115
1369807_at 4.511717 4.68977 4.606755 4.3266263 4.549949 4.2910013 4.3828692 4.545445 4.254218 4.5073524 4.711488 4.599914
1369808_at 4.4903464 4.371496 4.577481 4.6797056 4.7567945 4.556833 4.407222 4.448017 4.288657 4.361527 4.8294067 4.3320932
1369809_at 4.9139166 5.0838656 4.991059 5.207511 5.0306377 4.748038 5.061678 5.1419387 4.9082103 4.8998327 5.160148 5.067216
1369810_at 6.3315706 6.290229 6.5631876 6.4792013 6.351969 6.3404913 6.3818917 6.471363 6.6131644 6.4654155 6.804218 6.410852
1369811_at 4.7527885 4.7334137 4.6394625 4.8801975 4.9725037 4.7363825 4.5622363 4.8009596 4.8438234 4.6723795 4.716449 4.786503
1369812_at 5.6204205 5.747054 5.6916294 5.675948 5.9773173 5.6396904 5.5630264 5.7842903 5.5534883 5.6451797 5.898453 5.8341813
1369813_at 6.841694 7.04734 6.9780693 7.025213 6.924899 6.873346 6.9738426 6.988428 6.8371787 6.6874437 7.018623 6.931394
1369814_at 4.262763 4.369076 4.5990276 4.641574 4.391941 4.539712 4.3228 4.98507 4.1756825 4.470362 4.5702763 4.5280175
1369815_at 5.5893316 5.338575 5.663825 5.5457616 5.641975 5.5973773 5.527874 5.560482 5.1945815 5.6911807 5.653594 5.3567843
1369816_at 4.778534 4.7300253 4.939793 4.506573 5.006424 4.3961234 4.8428454 4.631299 4.523218 4.8089285 4.468984 4.5622234
1369817_at 4.554029 4.2407813 4.0844135 4.329326 4.3839035 4.339244 4.519894 4.5463395 4.3427987 4.5187674 4.1736197 4.7960567
1369818_at 4.60985 4.2089453 4.8478127 5.2220554 4.7201643 4.7534475 4.496693 4.673357 4.685451 4.6992536 4.839701 4.7405677
1369819_at 4.904345 4.7529325 4.538441 4.6203594 4.5816126 4.8008842 4.4386473 4.988081 4.5429087 4.692066 4.7714715 4.6233597
1369820_at 4.3233027 4.2817764 4.1004047 4.303113 4.2667685 3.9478905 4.095372 4.3086147 3.9704714 3.9193559 3.8479662 4.0729656
1369821_a_at 5.0111866 4.8434544 4.7665367 5.0383444 4.9818916 4.6758356 4.6255865 4.9633026 4.8777723 4.86084 4.664274 4.7918315
1369822_at 4.0928664 4.253042 4.309673 4.2748947 4.250284 4.675751 4.4236846 4.3838334 4.2820377 4.2533183 4.3349113 4.4489527
1369823_at 4.34729 4.9728384 5.015192 4.9603653 5.033494 4.6781073 4.846307 4.824463 4.5941973 4.2376623 4.8155293 4.820367
1369824_at 4.5981016 4.4609194 4.56719 4.556036 4.5011334 4.5102215 4.715619 4.601803 4.3711195 4.6867485 4.649866 4.776182
1369825_at 4.6122456 4.880806 4.8688517 4.891412 5.1905856 4.834939 4.4240575 4.891546 4.7173104 4.7505627 4.8065405 4.693163
1369826_at 6.0093966 6.1381516 6.093518 5.906934 6.1185513 6.073673 6.2789655 6.344142 6.448992 6.0813966 6.078779 5.87706
1369827_at 5.3969574 5.4365273 5.4263887 5.5112686 5.2971354 5.404398 5.401266 5.5643873 5.2003946 5.2765007 5.5753765 5.2856965
1369828_at 5.421258 5.4451056 5.625407 5.761483 5.5927715 5.595686 5.420253 5.6382465 5.4724445 5.7304554 5.605839 5.3993006
1369829_at 4.7637606 4.9774275 4.8241653 4.885297 4.7704077 4.5571485 4.680267 4.9480247 4.4033904 4.8355236 4.5978837 4.921981
1369830_at 4.604218 4.766548 4.4598403 4.4901876 4.2581787 4.6918025 4.742925 4.4445353 4.5894938 4.5213985 4.8599353 4.6802588
1369831_at 5.2684164 5.4844856 5.4063406 5.3988333 5.392563 5.1077604 5.3740396 5.7266808 5.172159 5.2611046 5.2814436 5.231505
1369832_at 5.3200135 5.4307537 5.8112698 5.615198 5.7231383 5.631765 5.255762 5.8050365 5.172088 5.0530167 5.4876366 5.6081166
1369833_at 4.1649656 4.2764626 4.254376 4.3298254 4.159241 4.099633 4.2371454 4.711171 4.4614906 4.197459 4.262206 3.9253082
1369834_at 7.803673 7.8512797 7.6921306 7.673795 7.414903 7.415102 7.261774 6.578637 7.356367 6.8064218 7.1210227 7.1452756
1369835_at 6.100136 6.310937 6.181597 6.5571504 6.539728 6.1999183 6.249289 6.4789352 6.232599 5.9566145 6.5063825 6.5382047
1369836_at 6.853111 6.0825934 6.0860734 6.1954336 7.1526165 7.1238976 5.7700424 6.967451 6.915166 7.00522 6.4554467 6.604419
1369837_at 12.43983 12.060287 12.393084 12.546269 12.214084 12.476793 12.429433 12.252591 12.342339 12.393056 12.006086 12.257996
1369838_at 4.005434 4.1540685 3.96222 4.056046 4.0848436 3.9944599 4.0412483 4.216972 4.055477 3.952445 4.4782186 4.370294
1369839_at 4.573994 4.4100075 4.6804667 4.8769283 4.4422817 4.3874683 4.549165 4.653225 4.417019 4.256384 4.730563 4.534894
1369840_at 9.224442 9.907892 9.4255085 9.214364 9.283907 8.634165 10.284557 9.4405575 9.291122 10.609504 9.790874 10.203545
1369841_at 3.5085652 4.151904 3.3812633 3.6585243 3.7361956 3.6223168 3.4636412 3.9146392 3.9929907 3.214466 3.7630072 3.6448429
1369842_at 3.8258374 3.9090033 3.9097655 3.8447464 4.040941 4.024465 4.242689 4.0841846 3.901671 3.8605244 3.8845518 3.8946803
1369843_at 4.0926394 4.315466 4.7208166 4.455035 4.768752 4.0427084 4.176631 4.5801163 4.580038 4.3000355 4.231779 4.3002768
1369844_at 4.041736 4.302627 4.0141993 4.1588984 4.211039 4.0579414 4.0072894 4.372699 3.816656 3.919183 4.5068665 4.281457
1369845_at 5.3989596 5.3256717 5.3146367 5.634491 5.4762454 5.487511 5.1655536 5.60902 5.2699995 5.2746286 5.5495996 5.6009245
1369846_at 3.5190997 3.7540874 3.463819 3.7188272 3.466791 3.7212663 3.4812012 3.4999092 3.4352524 3.3139489 3.4222693 3.479343
1369847_at 5.259695 5.4577856 5.3574805 5.2823014 5.7231383 5.10071 5.055514 5.8667054 4.9882116 5.270608 5.315583 5.108054
1369848_at 3.53562 3.60329 3.665447 3.585415 3.7190602 3.6730177 3.397788 3.669805 3.6504593 3.544702 3.564672 3.4393172
1369849_at 5.145338 5.1829643 5.115409 5.4151754 5.3268776 5.0095787 5.1574955 5.1174054 5.1280766 5.214547 5.4438868 5.2765903
1369850_at 5.676273 5.63616 5.610129 5.780584 5.635437 5.857608 6.2388783 5.557377 5.961362 6.3574758 5.85742 6.152382
1369851_at 7.1707106 7.0808744 7.358305 7.560099 7.358815 7.2795577 6.913502 7.2575984 7.232319 6.9414206 7.3455725 7.13326
1369852_at 12.329521 12.219111 12.236389 12.332222 12.2467575 12.279402 12.219295 12.307811 12.346324 12.353591 12.251303 12.3294
1369853_at 4.641387 4.797022 4.703088 5.0034857 4.890327 4.6774163 4.773685 4.844611 4.6631474 4.6801414 4.718962 4.73008
1369854_a_at 8.562544 8.805825 8.584651 8.325297 8.888053 8.914668 8.783187 8.837254 8.679784 8.847816 8.432983 8.826815
1369855_at 3.5936806 3.6845357 3.591664 3.7565074 3.63768 3.6229277 3.8634868 3.7319365 3.5596862 3.596498 3.6611366 3.5781472
1369856_at 4.250512 4.092696 4.644488 4.3466635 4.692577 4.5572424 4.216498 5.094282 4.229127 4.344185 4.328316 4.4454203
1369857_a_at 5.604323 5.7329535 5.693267 5.9182596 5.739505 5.6038666 5.3158903 5.806697 5.579678 5.475124 5.445766 5.8392906
1369858_at 4.3678293 4.1227345 4.3579483 4.2526736 4.426794 4.4261875 4.3099937 4.2176924 3.9236546 4.1970305 4.1818733 4.245918
1369859_at 4.3658085 4.5449185 4.2997723 4.2459173 3.9624977 4.416212 4.228135 4.728581 4.1375227 4.0817885 4.51073 4.337473
1369860_a_at 4.826375 5.05202 4.7626476 4.760684 4.919051 4.685993 4.66446 4.796633 4.679511 4.6495676 4.7262726 4.713127
1369861_at 4.748822 4.691387 4.5359955 4.9021645 4.364391 4.201623 4.3870068 4.8036847 4.431334 4.2186995 4.5370684 4.182706
1369862_at 4.4728107 4.662922 4.3419394 4.37052 4.466912 4.49785 4.2666306 5.1120605 4.317564 4.735131 4.280342 4.585006
1369863_at 9.319452 9.474232 8.053858 8.974831 8.699758 9.001373 9.075945 9.014193 9.309281 9.432202 9.569342 9.860556
1369864_a_at 10.308839 9.785251 10.141162 10.400793 10.380406 10.968946 9.719689 10.239689 10.413397 10.370477 10.257104 10.414175
1369865_at 3.87777 4.337311 4.2859583 4.631253 4.359074 4.4437613 4.049699 4.4529314 4.0771513 4.218182 4.422269 4.359655
1369866_at 4.4932528 4.228392 4.6477876 4.572206 4.456163 4.3445654 4.5662394 4.5216265 4.477484 4.4134264 4.441481 4.488764
1369867_at 5.7391872 5.7478743 5.7956786 6.0156364 5.771238 6.2586503 5.3428354 5.6692505 5.2907486 5.1813135 5.7794795 5.076736
1369868_at 9.859081 9.805495 9.71808 9.579008 9.7468195 9.723021 9.941791 9.576908 9.750024 9.720841 9.773367 9.804784
1369869_at 3.774472 3.930539 3.5651505 3.682288 3.7782257 3.8030727 3.4002886 3.8639338 3.5836942 3.5495431 3.9683106 3.7439702
1369870_at 7.0705266 7.3069153 7.187165 7.3417673 7.383693 7.1768427 7.296971 7.15936 7.13677 7.253913 7.4376 7.2023244
1369871_at 3.5334249 3.6431658 3.6810992 3.6319602 3.5676472 3.8480077 3.8031654 3.9183488 3.6180515 3.3038216 3.7437234 3.518523
1369872_a_at 4.4299736 4.397346 4.3108234 4.9377284 4.56872 4.5106773 4.373787 4.421 4.6868825 4.181948 4.248124 4.4607587
1369873_at 4.633098 4.506705 4.8430185 4.654124 4.748354 4.1765394 4.476798 4.612349 4.631793 4.4447927 4.6102314 4.8529305
1369874_at 4.409313 4.7743707 4.633262 4.940326 4.897523 4.595827 4.506917 4.902342 4.5497622 4.5632772 4.59027 4.6030617
1369875_at 4.4840946 5.298028 4.8155375 5.1719933 4.948553 4.807808 4.737035 5.3750267 4.791054 4.831481 4.8121376 5.172473
1369876_at 3.7731762 3.7037723 3.9512234 3.6885226 3.7318413 3.9173815 3.6566343 3.9745393 3.74686 3.7870817 4.2484446 3.7921188
1369877_at 4.481164 5.1993947 4.9008055 4.862219 5.0701375 4.391533 4.680649 4.717197 4.775347 4.4876747 4.711488 4.562792
1369878_at 3.8258374 4.0619826 3.825598 4.174906 4.4354963 4.3022385 4.1594276 4.40655 3.9584997 4.0772853 3.9213476 4.0990467
1369879_a_at 12.873872 12.932203 12.828562 12.844674 12.7942705 12.819497 12.842725 12.854225 12.921713 12.701539 12.782418 12.75475
1369880_at 4.033449 4.2443423 4.049526 4.500133 4.0912747 4.2498283 4.271657 4.216633 4.026215 4.2979307 4.3505297 4.3875003
1369881_at 4.332356 4.4592247 4.2426167 4.5785646 4.404874 4.424617 4.418893 4.6195407 4.4426417 4.581584 4.353368 4.7311773
1369882_at 4.403251 4.8045626 4.4183607 4.524982 4.32405 4.6431613 4.5305033 4.709619 4.499317 4.4888506 4.7659907 4.4833164
1369883_at 3.6710312 3.3389063 3.4428067 3.4232342 3.5345376 3.6785693 3.3405254 3.8280354 3.5075614 3.347437 3.6631286 3.5412571
1369884_at 4.665697 4.6149235 4.8037267 5.086016 4.871909 4.715992 4.543064 5.1917486 4.738113 4.8130455 4.82486 5.131345
1369885_at 5.2537 5.4256544 5.279889 5.5773225 5.4748244 5.3615475 5.200733 5.551608 5.193546 5.33772 5.441634 5.5919333
1369886_a_at 6.0411105 6.260385 5.965479 5.8492002 6.052426 5.92245 6.083793 5.820281 5.864501 5.6086597 6.0179954 6.006239
1369887_at 4.476234 4.523702 4.600769 4.639681 4.5135913 4.5353956 4.176621 4.5329213 4.6504803 4.466899 4.648535 4.844303
1369888_at 4.2014313 4.293385 4.150063 4.257747 3.9656863 4.202442 4.0551906 4.2187815 3.917049 3.9573593 4.0584207 4.3606763
1369889_at 4.212698 3.8846726 3.8041644 4.2809896 4.105239 4.3878593 4.1133327 4.0146832 4.1769576 4.154004 3.9918237 4.411978
1369890_at 3.0463374 3.1619024 3.1868458 3.1222072 3.3846674 3.153271 3.2385235 3.3497574 3.1105824 3.0497446 3.2755477 3.3560405
1369891_at 5.026584 5.25412 5.249909 5.28077 4.987604 5.180731 5.0512557 5.2902093 5.1669025 5.3421073 5.237166 5.189098
1369892_at 3.657235 3.6559887 3.895405 3.9129107 3.6272957 3.6658823 3.5630536 3.890101 3.702972 3.8619187 3.728433 3.6300802
1369893_at 4.4903464 4.565588 4.6036143 4.5792623 4.609993 4.575892 4.4487658 4.5559673 4.2793975 4.435854 4.522877 4.541775
1369894_at 3.2892923 3.4123619 3.3072054 3.4209685 3.1655972 3.1423554 3.1606424 3.3989515 3.2300282 3.2948856 3.3268967 3.4606574
1369895_s_at 6.2238336 5.9096174 6.1662083 6.0059133 5.826538 6.2861195 6.236937 6.251623 6.2152886 6.2478843 5.8346243 6.185175
1369896_s_at 7.774909 7.8780203 7.921191 7.6728125 7.5656543 7.5847692 7.7297745 7.67064 7.842241 7.636125 7.7626834 7.780704
1369897_s_at 12.231508 12.19524 12.117841 12.152723 12.277388 12.151567 12.222979 12.226724 12.154514 12.0549755 12.131776 12.068939
1369898_a_at 5.06768 4.457383 5.0086946 5.2304416 4.937896 4.8944097 4.819209 4.96297 4.74394 4.9573474 4.9588575 4.965885
1369899_s_at 6.067683 6.064892 6.1874156 6.1867895 5.9651303 5.9396095 6.4006643 6.2377944 6.2420917 6.2266307 6.0542593 5.924551
1369900_at 4.1380444 4.1429005 4.191585 4.196136 4.0808015 4.0301685 4.110004 4.195966 3.8561785 4.1662583 4.2046676 4.0955343
1369901_at 4.224542 4.7828193 4.357826 4.302932 4.559242 4.4999166 4.417845 4.5729365 4.4365773 4.2920556 4.371318 4.4757366
1369902_at 7.7299066 7.1936746 7.197436 7.67113 7.5618362 7.374728 7.4509716 6.954112 7.1874886 7.5015607 7.248909 7.2223434
1369903_at 3.871232 4.20152 4.0966806 4.1032295 4.0418005 4.1886883 4.052676 4.4421444 4.25571 3.9565518 4.1925325 4.1289907
1369904_at 4.5247316 4.54148 4.8414097 4.689745 4.9435425 4.6521034 4.3029675 5.096073 4.5563498 4.3856206 4.8654804 4.522157
1369905_at 3.7092717 3.8545957 3.5032518 3.7680354 3.7948918 3.6233191 3.5395532 4.1396866 3.82245 3.414846 3.5427961 3.6019318
1369906_s_at 12.026849 11.946506 11.953741 11.832277 12.034238 11.967304 11.784603 11.872531 11.942845 11.796522 11.804755 11.963125
1369907_at 5.676273 5.515646 5.784029 5.7305098 5.7867517 5.8432274 5.255801 5.710185 5.471226 5.573418 5.71106 5.744504
1369908_at 3.597069 3.585286 3.7799275 3.9668696 3.8816848 3.7778363 3.699939 3.705188 3.5589983 3.4552274 3.8388722 3.518932
1369909_s_at 10.822381 11.046634 11.032837 10.746105 11.017561 10.976217 10.649467 10.902323 10.888547 10.663578 10.822592 10.772731
1369910_at 3.893407 4.0293565 3.9392145 4.1003494 4.001123 3.9579263 3.8364358 4.1657615 4.0439315 3.9101448 3.7766213 3.9861937
1369911_at 4.768319 5.049388 5.1038384 5.143044 5.2428403 5.025291 4.974146 5.1170545 5.083066 4.8924828 5.187482 5.467376
1369912_at 5.905479 6.033872 6.0238132 6.005018 6.0270705 6.019934 6.4561806 6.194128 6.2270427 6.4120975 6.248105 6.428669
1369913_at 4.210146 4.0772467 4.378781 4.6396804 4.28096 4.481143 4.182666 4.3687167 4.485617 4.5720096 4.4193087 4.410975
1369914_at 3.6642992 3.6815171 3.662084 3.7574356 3.8762426 4.138538 3.5579255 3.764285 3.851324 3.929758 3.696315 3.7176347
1369915_at 6.855022 6.421078 6.6913695 6.745531 6.92067 6.7343936 6.654441 6.8424673 6.661218 6.9317994 6.965908 6.729246
1369916_at 4.9378767 5.1131325 5.199627 5.257677 5.2736435 5.1343756 4.9016566 5.381024 5.0734653 5.24135 5.317614 5.2141953
1369917_at 5.4028573 5.0463495 5.111759 5.1627254 5.184484 5.183654 5.123844 5.174557 5.2139916 5.0808954 5.248221 5.4219356
1369918_at 3.9488552 3.9090033 4.172125 3.9471521 4.129558 3.8380787 3.892888 4.111129 4.0449266 3.8922005 3.889278 4.0727186
1369919_at 4.8454485 4.692392 4.9233665 5.0908875 4.93906 4.983987 5.2083197 4.885703 5.4277396 5.3504877 5.685046 5.469786
1369920_at 4.587522 4.5809455 4.458559 4.7546835 4.62726 4.66509 4.545168 4.7557254 4.4427056 4.641884 4.6982985 4.777964
1369921_at 6.4100456 6.3036366 6.197749 6.4585834 5.9892416 6.8465514 6.7913046 6.849674 6.685693 6.352027 7.034098 6.34545
1369922_at 8.640994 8.696129 8.360268 8.595098 8.6382065 8.452214 8.80871 8.50398 8.660092 8.57557 8.654192 8.381372
1369923_at 6.006217 6.032176 6.364161 5.766565 6.3816075 6.0919056 5.775535 5.617211 5.6046166 5.639714 6.116374 5.30878
1369924_at 6.0463862 5.558033 5.8032265 5.9161167 5.671184 5.4352407 5.2143126 5.7113175 5.5188622 5.533829 5.650214 5.766616
1369925_at 4.0858283 3.9035106 4.1033535 4.412071 4.159241 4.0479517 3.748769 3.8663735 4.238619 4.0977163 3.959618 4.407961
1369926_at 7.6447635 7.668229 7.511867 7.391018 7.933141 7.8322735 8.045646 7.6700363 7.720971 7.4089527 7.690368 7.4447136
1369927_at 11.285625 11.433951 11.152261 11.144684 11.238592 11.037087 11.258776 11.312745 11.297299 11.18264 11.09856 11.033493
1369928_at 3.5362308 3.7072496 3.6223 3.4966574 3.7996526 3.5350177 3.7578175 3.6178236 3.5158286 3.5402925 3.626846 3.7759516
1369929_at 11.378509 11.475815 11.469717 11.465926 11.49559 11.364309 11.566017 11.647085 11.42551 11.289141 11.545985 11.383856
1369930_at 11.683726 11.718078 11.680242 11.656244 11.658142 11.597382 11.701514 11.729002 11.763637 11.7218075 11.784705 11.802186
1369931_at 7.254098 7.2531033 7.3383965 7.3681607 7.2608023 7.2599683 7.293456 7.461335 7.0788226 7.3812537 7.389109 7.2782674
1369932_a_at 9.984136 10.109232 10.057906 9.935368 10.083724 10.099989 10.076558 10.007166 10.174856 10.130344 10.08389 10.185496
1369933_at 11.25101 11.293608 11.211098 11.211076 11.092931 11.103548 11.2709675 11.275413 11.282993 11.27813 11.345226 11.276711
1369934_at 12.104597 12.2013445 11.891272 11.994491 12.185845 12.110368 12.009028 12.089571 12.098328 11.996489 12.134002 12.05892
1369935_at 7.750255 7.8462076 7.7861967 7.782882 7.7841096 7.7455626 8.027878 7.8625164 7.9975157 8.027568 8.063587 7.9402614
1369936_at 10.867644 10.853198 10.807594 10.818215 10.809216 10.945797 10.689863 10.815881 10.701315 10.672664 10.619976 10.720815
1369937_at 10.83651 10.823885 10.762376 10.689591 10.691489 10.854233 10.5872135 10.6703005 10.690503 10.666909 10.4821005 10.586362
1369938_at 7.1676617 7.1580887 7.2613635 7.237293 7.1832185 7.1283603 7.4864554 7.239889 7.4246335 7.3281484 7.331224 7.408229
1369939_at 12.048363 12.082294 12.068063 11.966112 11.980815 12.027913 11.929199 11.989362 11.955116 12.06733 11.839511 11.830226
1369940_at 10.414044 10.350201 10.230694 10.44373 10.499528 10.219933 10.362971 10.5194025 10.289252 10.123602 10.307841 10.205685
1369941_at 10.380405 10.53032 10.659533 10.745406 10.65837 10.666015 10.960633 10.626788 10.70826 10.958625 10.855915 10.838016
1369942_at 8.877078 8.704115 8.823887 8.739556 8.867429 8.906582 8.94618 8.871173 8.811183 8.984117 8.923034 9.044169
1369943_at 10.3579645 10.261582 10.077648 9.998372 10.473282 10.151888 10.291442 9.890669 10.04512 10.058973 9.687671 10.010656
1369944_at 8.600899 8.766899 8.564437 8.533311 8.800598 8.653057 8.967506 8.454039 8.492421 8.789147 8.743539 8.416138
1369945_at 4.628059 4.4670544 4.6349688 4.6566753 4.948286 4.620261 4.166121 4.767702 4.4601135 4.678409 4.5170517 4.9590316
1369946_at 6.656155 6.292267 6.080281 6.1608615 6.330934 6.3075323 6.5665812 5.9126663 6.3601913 6.281871 6.3602266 6.427092
1369947_at 5.3348045 5.758971 5.554865 5.8172774 5.888169 5.5640974 5.541095 5.8110332 5.8496113 5.408823 5.523428 5.4985037
1369948_at 7.5865335 7.6397223 7.85886 7.6912174 7.715793 7.5510674 8.23307 7.688715 7.7092943 8.112106 7.889819 7.6416836
1369949_at 6.90923 7.098855 7.091207 6.930701 7.362122 7.0359607 7.054653 7.165533 6.819845 7.053451 7.185102 7.0881877
1369950_at 9.47784 9.648845 9.500109 9.581575 9.364399 9.449358 9.636375 9.313158 9.457195 9.612377 9.60369 9.460401
1369951_at 3.9346123 4.112749 3.97518 3.889894 4.1701984 4.118605 3.9362338 4.1433954 3.9269042 4.0315127 3.9480567 4.1976466
1369952_at 12.025152 12.260494 12.108973 12.15367 12.104805 12.140299 12.181695 12.335501 12.161387 12.273364 12.259598 12.304748
1369953_a_at 4.406156 4.299893 4.614845 4.7615294 4.64775 4.54852 4.916041 4.565247 4.456454 4.3337564 4.4678 4.368211
1369954_at 12.813285 12.892272 12.905852 12.967983 12.971936 12.809104 12.913117 12.9752655 12.913275 12.955521 12.921311 13.033075
1369955_at 6.2877717 6.339741 6.336069 6.2250085 6.0014167 6.2991405 6.2314906 6.1251073 6.3588743 6.4964924 6.187662 6.2223706
1369956_at 9.271644 9.139126 9.34512 9.320924 9.237782 9.1694 9.384576 9.255695 9.219087 9.308967 9.236193 9.067925
1369957_at 5.6725216 5.862301 5.4126673 5.5362597 5.8199344 5.532137 5.344243 5.603499 5.5982847 5.866145 5.6872005 5.7537446
1369958_at 8.015266 8.169067 8.40786 8.085186 8.031599 8.164206 8.546261 7.9933906 8.597994 8.030796 7.8178163 7.647206
1369959_at 12.450345 12.687501 12.453249 12.336301 12.550205 12.335886 12.201136 12.419935 11.821822 12.241697 12.078817 12.139627
1369960_at 10.191134 9.962805 9.88956 10.184737 10.018504 10.023951 9.730691 9.974941 9.937046 9.895882 9.983054 9.895724
1369961_at 8.793748 9.087963 8.799216 8.947795 8.87514 8.860585 9.044638 8.770401 8.82509 9.037212 9.160177 8.868639
1369962_at 8.107723 8.5016 8.102144 7.944342 8.107539 8.383233 8.447946 8.271655 8.389707 8.389907 8.41728 8.365633
1369963_at 5.0624857 5.320387 5.3556347 5.121918 5.2204914 5.08836 5.712594 5.457162 5.4934855 5.48708 5.532346 5.5625515
1369964_at 6.9602175 6.865186 7.0347652 6.936237 6.901093 6.6750126 6.9880023 6.87194 6.558079 6.67965 7.117838 6.763809
1369965_at 7.8437433 7.724348 7.702249 7.9873304 7.69442 7.699001 8.112927 7.6524754 7.6764007 7.731777 7.289919 7.7395544
1369966_a_at 12.177222 12.228988 12.149118 12.105169 12.192349 12.146641 12.116945 12.051641 12.152046 12.122194 12.271209 12.076473
1369967_at 8.658594 8.68745 8.48516 8.425789 8.586422 8.558794 8.69083 8.522983 8.517128 8.680664 8.636427 8.537569
1369968_at 6.596761 6.2105737 5.929487 5.6938076 6.2269654 6.1786776 6.664984 5.5398636 6.0485396 6.033118 6.1317334 6.156201
1369969_at 9.09783 8.870234 8.902891 8.836612 8.712393 9.022349 9.08789 8.944016 8.834566 9.155923 9.005236 8.992322
1369970_at 10.485662 10.494215 10.409878 10.442671 10.553769 10.373128 10.526514 10.587176 10.552622 10.531058 10.562165 10.353403
1369971_a_at 8.82566 8.542139 9.020589 8.713861 8.798216 8.862526 9.266158 8.575886 9.185336 9.0324135 8.986855 8.887108
1369972_at 6.888249 6.8657923 6.371987 6.4536853 6.8908696 7.1046157 7.363071 6.223921 6.829966 7.115421 7.145287 6.7867794
1369973_at 11.235294 11.168772 11.334813 11.200953 11.294145 11.457633 10.921592 11.053092 10.803716 11.001626 10.854203 10.820823
1369974_at 6.889123 6.726239 6.7522936 6.8116503 6.906244 6.821587 6.7835813 6.761149 6.96027 6.6955047 6.7577486 6.886005
1369975_at 8.585096 8.496215 8.562611 8.703089 8.525396 8.462166 8.529965 8.439259 8.557346 8.683819 8.680115 8.564439
1369976_at 10.037583 10.294416 9.64919 9.632627 9.738167 10.176428 10.052944 9.966032 10.089118 10.116216 9.980177 9.973643
1369977_at 4.4043236 4.0917816 4.786323 4.32567 4.4674406 4.275476 4.1358514 4.3707247 4.191365 4.1943855 4.429577 4.253695
1369978_at 7.63559 7.649378 7.600691 7.430289 7.466093 7.5120535 7.4485116 6.9707794 7.6273637 7.612315 7.335695 7.244102
1369979_at 8.69253 8.7059765 8.741343 8.6400585 8.72397 8.617836 8.774559 8.75411 8.750067 8.544216 8.646616 8.513683
1369980_s_at 9.302511 9.171819 9.250659 9.18356 9.409544 9.349074 9.230428 9.195444 9.236874 9.33039 9.269491 9.286696
1369981_at 8.472008 8.722143 8.383778 8.488123 8.302456 8.48225 8.862131 8.112422 8.676775 8.506708 8.753568 8.464649
1369982_at 9.703554 9.524386 9.472826 9.8654995 9.835665 9.730701 9.725776 9.672814 9.73962 9.428101 9.790957 9.433199
1369983_at 7.830292 8.249688 7.847582 8.146728 8.026439 7.8498745 8.138673 7.6114693 7.6926455 8.3023 8.04684 7.5968714
1369984_at 9.787379 9.600909 9.498445 9.528921 9.412568 9.622294 9.609109 9.437368 9.610506 9.6294155 9.541433 9.363615
1369985_at 6.0672507 5.9642243 6.2305827 6.302104 6.244987 6.271745 6.037636 6.1621017 5.9375553 5.946583 6.042076 6.329256
1369986_at 11.689296 11.796917 11.852692 11.74999 11.769452 11.775211 11.75034 11.724933 11.863122 11.709412 11.71962 11.766702
1369987_at 4.5891914 4.9974604 4.6883 4.8896065 5.0170565 4.8177185 4.828848 5.178446 5.0162106 4.7826223 4.932081 5.1238794
1369988_at 5.8456516 5.973848 5.7854443 5.948592 5.846469 6.0159264 5.562422 5.8136816 5.569824 6.0456324 5.8898134 5.7528687
1369989_at 9.210813 9.386571 9.618368 9.537428 9.623788 9.678558 9.629021 9.662133 9.720085 9.491942 9.692055 9.505353
1369990_at 10.6029 10.66679 10.542095 10.624291 10.585359 10.678009 10.614702 10.443503 10.571452 10.60555 10.74098 10.585018
1369991_at 9.939865 9.941714 9.721031 9.79046 9.8582735 9.942846 10.026886 9.799258 10.001909 9.861766 9.993888 9.8503475
1369992_at 8.797133 8.708556 8.7769575 8.840085 8.762495 8.905752 8.757012 8.790349 8.911256 8.866501 8.802582 8.810382
1369993_at 6.432766 6.100406 6.2252307 6.4293737 6.3822365 6.105943 6.047137 6.037088 6.0578194 6.281475 6.296494 6.281341
1369994_at 7.787844 7.6382313 7.6131496 7.897187 7.685559 7.7455626 7.8010015 7.5450854 7.682883 7.6004906 7.7354317 7.698053
1369995_at 8.613119 8.561037 8.528664 8.517361 8.729533 8.714354 8.766864 8.524034 8.658773 8.68767 8.768561 8.725133
1369996_at 8.615218 8.678781 8.460948 8.274283 8.34517 8.401605 8.451628 8.154924 8.542206 8.608904 8.434096 8.20243
1369997_at 8.54103 8.539102 8.513987 8.611306 8.509209 8.474045 8.546038 8.514332 8.539275 8.650595 8.587225 8.409851
1369998_at 8.935473 8.940739 8.967227 8.95119 8.936027 8.994144 9.123428 9.121744 9.094304 9.121743 9.306371 8.919534
1369999_a_at 4.2387 4.1996536 4.2343473 3.9726877 4.2720566 4.24788 4.0720506 4.138005 4.110413 4.054055 4.330321 4.178601
1370000_at 9.714877 10.091017 9.779709 9.679918 9.793131 10.196965 9.4356 9.8969145 10.266993 9.753372 10.044202 9.77975
1370001_at 9.416008 9.2755165 9.428293 9.238766 9.498363 9.428768 9.250205 9.220293 9.42277 9.522045 9.390647 9.363537
1370002_at 8.151405 8.0921955 8.311404 8.062472 8.143431 8.229167 8.444498 8.104867 8.226714 8.285868 8.403699 8.358082
1370003_at 11.774604 11.859808 11.880413 11.724689 11.877666 11.838249 12.002822 11.850349 11.942948 11.830376 11.992905 11.936509
1370004_at 9.563192 9.543399 9.468237 9.386006 9.433817 9.390459 9.491754 9.485761 9.556273 9.507991 9.620554 9.34953
1370005_at 9.952896 9.777149 9.579343 9.821141 9.753906 9.488124 9.837596 9.738777 9.715533 9.957464 9.885074 10.079959
1370006_at 11.225007 11.317797 11.183587 11.27612 11.282272 11.102027 11.188794 11.194686 11.195532 11.121222 11.258492 11.20621
1370007_at 11.581386 11.849134 11.791787 11.982584 11.750511 12.002952 11.66819 11.910528 12.019654 11.830574 11.867648 11.916472
1370008_at 5.497361 5.7022643 5.571024 5.7818832 5.670753 5.5584054 5.479201 5.495039 5.5398016 5.984039 5.642118 5.860822
1370009_at 14.232131 14.190851 14.191951 14.285236 14.169465 14.2096815 14.262724 14.2820215 14.226259 14.142472 14.217607 14.195514
1370010_at 12.35139 12.227692 12.40261 12.286498 12.292576 12.280798 12.349662 12.089531 12.397684 12.485624 12.311653 12.387649
1370011_at 5.739917 6.081076 6.128517 6.143258 6.230999 5.881891 5.713913 6.0540466 5.929349 5.846775 5.794131 6.100964
1370012_at 6.4545984 6.4544973 6.21908 6.399819 6.568173 6.5911736 6.434099 6.8078375 6.2992535 7.113758 6.420552 6.8367724
1370013_at 3.3089685 3.5327806 3.408513 3.772843 3.6438603 3.4698079 3.4518414 3.4514365 3.4966931 3.3495011 3.465224 3.7014468
1370014_at 8.572528 8.424134 8.454879 8.217791 8.485912 8.209713 8.409678 8.2177515 8.369514 8.258387 8.3732195 8.0159235
1370015_at 8.237472 8.225758 8.236992 8.41419 8.321171 8.153807 8.103159 8.471093 8.127208 8.323726 8.298665 8.532494
1370016_at 3.492873 3.565849 3.9012964 3.707811 3.8653662 3.8375862 3.694238 3.7555816 3.6709619 3.7891028 3.866431 3.9365768
1370017_at 7.816471 8.148087 8.065674 8.08933 7.793012 7.984431 8.081122 8.083236 8.099858 7.9577465 8.206592 7.9105697
1370018_at 4.6656456 4.6018744 4.50603 4.486557 4.963772 4.654172 4.5151834 5.046009 4.4441633 4.503948 4.9774003 4.786662
1370019_at 13.1668005 13.034459 13.063596 13.17285 12.982768 13.197822 12.768106 12.817532 12.826521 13.105139 13.056588 13.168115
1370020_at 10.426917 10.32713 10.308761 10.134007 10.741686 10.106102 10.452749 10.318589 10.537621 10.144028 10.584432 10.148169
1370021_at 3.5875752 3.6954517 3.6825533 3.6034508 3.8660192 3.7722266 3.4965985 3.8113487 3.550762 3.418076 3.730123 3.9237022
1370022_at 4.0560126 4.3579416 4.0636506 4.4808693 3.9864085 3.965283 3.9340086 4.3252497 3.859382 3.994533 3.9956894 4.2251673
1370023_at 6.3086677 6.8496623 5.8188653 6.80299 6.5388455 6.637281 6.729029 6.7394943 6.9777894 6.753216 6.8689237 6.5866103
1370024_at 10.610383 10.774586 10.325574 10.711461 10.924709 11.240863 10.94248 10.440224 11.910262 11.133345 11.486631 11.468194
1370025_at 7.837 7.6526155 7.720443 7.886227 7.7863774 7.72076 7.7796144 7.690958 7.8200607 7.8542747 7.8700657 7.781765
1370026_at 6.9781065 6.9916706 6.8212943 6.753824 6.822121 7.101895 6.939518 6.828523 6.7803154 6.7653193 6.4529657 6.3236384
1370027_a_at 14.223208 14.153557 14.298099 14.267419 14.284957 14.275361 14.22331 14.243054 14.186425 14.2418375 14.174021 14.22331
1370028_at 4.4988103 4.4631104 4.4271173 4.4050045 4.345333 4.4710793 4.2834024 4.485568 4.4244337 4.3381605 4.4787145 4.5622234
1370029_at 9.544478 9.521266 9.432442 9.44694 9.427558 9.50163 9.548252 9.478476 9.577666 9.580417 9.622077 9.627665
1370030_at 10.504501 10.384612 9.902871 10.148783 9.847683 10.483816 10.790828 10.1116 10.459463 10.453627 10.519672 10.622487
1370031_at 8.033249 8.240198 7.9179215 8.101475 8.069265 7.978895 8.136293 8.043478 8.011403 8.014812 8.100872 7.8935876
1370032_at 8.245889 8.335913 8.5247555 8.128532 8.3035555 8.497023 8.3023615 8.167009 8.317739 7.74839 8.110843 7.9995255
1370033_at 4.1365504 4.196085 3.9289181 4.3742943 4.273713 4.051277 4.1185637 4.038574 4.0168185 4.090134 3.8588445 3.9548569
1370034_at 4.9456882 4.7550783 4.854906 4.63971 4.901334 4.824644 5.100135 4.75237 5.2594175 5.120568 5.0334725 4.5823493
1370035_at 8.427967 8.456934 8.655798 8.381536 8.401655 8.513149 8.457971 8.479284 8.614935 8.269565 8.145583 8.296946
1370036_at 10.110611 9.995346 10.07945 10.116665 10.035968 10.024125 9.977132 9.885972 9.918457 9.664601 9.684089 9.9842
1370037_at 3.9467294 3.9090068 3.755426 4.1171446 3.7643914 3.8958178 3.9633648 3.920634 3.8719332 3.8028343 3.8009996 3.8364532
1370038_at 6.2968035 6.362267 6.4514446 6.4290223 6.498923 6.4609714 6.2420554 6.7934566 6.3801775 6.4120984 6.487122 6.5415597
1370039_at 6.38254 6.5449324 6.534676 6.5116367 6.7548833 6.4312997 6.2097306 6.5395308 6.4992347 6.3795986 6.4915175 6.254382
1370040_at 7.0978403 7.1738553 7.0791903 7.2123857 7.061116 7.111321 6.967948 7.1309705 7.0816517 6.922164 7.1736197 7.08802
1370041_at 3.6151788 3.525303 3.7826693 3.845178 3.7816827 3.6743748 3.7766144 3.6337912 3.6651952 3.7189872 3.733875 3.7701783
1370042_at 3.8375218 4.077247 3.7791781 3.843718 3.8291936 4.122429 3.7882278 4.083437 3.879534 4.0687313 3.97701 4.037673
1370043_at 9.658697 9.901383 9.929319 9.59998 9.549691 9.675375 9.7556095 9.49877 9.4005165 9.994075 9.376213 9.780344
1370044_at 7.1920156 7.240163 7.013417 6.967014 6.935615 6.82157 6.9793153 6.5737643 7.1459327 6.896944 7.149759 6.8184776
1370045_at 8.681162 8.949313 8.8989725 8.735197 8.560179 8.667029 8.848975 8.421973 9.009746 8.643076 8.938935 8.779784
1370046_at 6.410045 6.3779454 6.243192 6.2647176 6.076176 6.3271346 6.350583 6.3025503 6.3988795 6.175807 6.3326273 6.1829357
1370047_at 10.057263 10.0272455 9.918317 9.903687 9.981002 9.9666395 9.954945 9.973122 10.0293865 10.029476 9.776976 10.069317
1370048_at 4.533282 4.5459776 4.716545 4.847313 4.564766 4.4358187 4.1446533 4.9539833 4.3481717 4.2583613 4.605406 4.621482
1370049_at 6.069117 6.410103 6.0966086 6.019035 5.86871 6.1426764 6.038299 6.0757756 6.1068025 6.1576223 6.0721087 6.009492
1370050_at 8.610423 8.4426565 8.655953 8.3596115 8.474373 8.58149 8.424507 8.227268 8.441933 8.635098 8.294853 8.531812
1370051_at 4.8225846 4.693145 4.946248 4.5969014 4.96106 4.482253 5.141411 4.8207154 4.7503366 4.541878 4.921325 4.826713
1370052_at 5.2492394 5.2543936 4.701174 4.7402163 5.1288037 4.824049 5.522596 4.6961975 5.3271236 5.3328633 4.651423 5.053572
1370053_at 3.6329033 3.6065483 3.8519082 3.916382 3.8386564 3.6744065 3.6093714 4.09287 3.6733165 3.5261245 3.6007626 3.8844173
1370054_at 7.9215345 7.7267637 7.3779655 7.39508 7.8068166 7.7357464 7.9210525 7.967685 7.73965 7.894696 7.222011 7.535287
1370055_at 6.3731575 6.4892244 6.2325816 6.2252417 6.6052494 6.2252088 6.6256557 6.6387715 6.2585697 6.3403254 6.3228006 6.420296
1370056_at 6.943426 6.8068213 7.7071795 6.585186 7.090886 6.620935 6.5813413 7.0845475 6.0659456 6.5135946 6.8219314 6.1506057
1370057_at 10.256855 10.146351 10.253684 10.211794 9.899744 10.348637 9.953977 9.702 9.668305 9.367055 9.502124 9.483188
1370058_at 3.4742923 3.4615533 3.5740602 3.626609 3.7623441 3.5453787 3.7658746 3.866969 3.5304835 3.3739667 3.536578 3.5385888
1370059_at 3.4880164 3.488046 3.4966145 3.677154 3.263767 3.5923378 3.3651607 3.6398752 3.5598805 3.53631 3.6406279 3.5205567
1370060_at 9.791171 9.790207 9.781883 9.876211 9.699845 9.754096 10.010242 9.861693 9.837511 9.741924 9.956099 9.802039
1370061_at 5.6256566 5.6791353 5.8560567 5.7220974 5.580082 5.5138593 5.734592 5.4966736 5.365951 5.6920266 5.981617 5.866541
1370062_at 10.4939 10.325094 10.699909 10.514579 10.431115 10.512685 10.504583 10.533668 10.474844 10.419333 10.537194 10.364565
1370063_at 8.512991 8.412611 8.197933 8.100622 8.209309 8.168953 8.184593 7.840224 8.295679 8.45747 8.6507 8.440627
1370064_at 8.09877 7.9335437 7.772715 8.126095 7.7229023 7.923812 7.8959284 7.375694 7.742175 7.8998437 8.019112 7.736854
1370065_at 13.811602 13.790955 13.8456335 13.8005 13.783275 13.905751 13.810121 13.818236 13.830308 13.845455 13.831719 13.744048
1370066_at 8.513697 8.455804 8.362974 8.289079 8.200735 8.438445 8.5235195 8.269403 8.538044 8.479065 8.627263 8.462106
1370067_at 9.370972 9.348103 8.899003 9.512733 9.545428 8.681016 9.756353 10.600232 10.335517 9.480804 9.254268 9.477265
1370068_at 4.196142 4.5260444 4.7086315 4.391601 4.276675 4.245799 4.172888 4.681058 4.433608 4.1489687 4.7314816 4.4944935
1370069_at 4.792224 5.1009455 5.1886387 4.8547897 5.040755 4.899459 5.140499 5.337373 5.099429 4.94102 4.8586864 5.037277
1370070_at 6.8965983 6.8521824 6.7652025 7.015947 7.0350046 6.805024 6.660292 6.9924045 6.880343 6.823647 6.804199 6.7357183
1370071_at 6.486509 6.7536635 6.375132 6.3023496 6.674952 6.6250944 6.661269 6.2883573 6.406961 6.439567 6.455701 6.3078456
1370072_at 4.230816 5.099142 4.3223906 4.134915 4.311421 4.569275 4.624816 5.0367465 4.8342943 4.245922 4.19759 4.148614
1370073_at 11.29314 11.365544 11.229699 11.478458 11.237801 11.386932 11.312995 11.251619 11.40377 11.260537 11.411351 11.370841
1370074_at 6.0897236 6.0351486 5.8305125 5.839552 5.921407 5.706326 5.685217 5.948673 5.6460347 5.8159237 5.9709134 5.9717975
1370075_at 9.55395 9.347721 9.37484 9.535791 9.723227 8.96245 9.327239 9.623805 9.368851 9.476283 9.158145 9.5105095
1370076_at 3.8258374 3.3888905 3.6679883 4.1360636 3.8988082 3.839894 3.61567 4.083437 3.5474184 3.8190303 3.9686437 3.8915944
1370077_at 5.8008027 6.0733232 5.7945323 5.762229 5.5697336 5.564632 5.5704503 5.798677 5.8760633 5.8910117 5.791804 5.767556
1370078_at 5.758131 5.9425297 5.9020777 6.49031 6.194194 6.2303467 5.8097653 6.327091 5.9196 5.8357716 5.7600746 6.137693
1370079_at 4.491938 4.5390186 4.7127714 4.686509 4.5754642 4.86507 4.506202 4.796498 4.5499263 4.598296 4.6648355 4.8565373
1370080_at 8.390076 8.514975 8.805977 8.531132 8.278594 8.307651 8.680089 8.692137 8.385845 8.40966 8.42752 8.071
1370081_a_at 7.8214355 7.9310417 7.962714 7.9527645 7.9898562 7.8704586 7.8158717 7.6592097 7.8591194 8.100084 7.9748254 8.14517
1370082_at 6.633959 6.7852974 6.501572 6.4478264 6.437012 6.3906064 6.8329334 6.473439 6.4785233 6.683516 6.6887712 6.3611016
1370083_at 4.4784446 4.8286996 4.315153 4.499424 4.276675 4.373231 4.6284847 4.952703 4.3859363 4.343814 4.6685324 4.64707
1370084_at 5.974973 6.260915 6.0566 6.2989388 5.7336335 6.104624 5.302741 6.040552 5.7164087 6.991145 5.8724413 6.0079947
1370085_at 6.8421254 6.965006 6.912874 6.9372993 6.855193 6.9644427 7.0509067 6.8463526 7.1354227 7.0733595 6.9957013 6.797867
1370086_at 13.938956 13.940657 13.996621 13.969277 13.925018 13.98093 13.9202175 13.922628 13.94149 13.932568 13.980103 13.920452
1370087_at 10.297434 10.111173 10.140522 10.291188 10.272659 10.277102 10.316416 10.202956 10.308206 10.170052 10.264088 10.334697
1370088_at 7.7645936 7.690317 7.486484 7.376121 7.30634 7.109034 7.0848103 6.738725 7.2032647 7.257573 7.2559347 7.161385
1370089_at 3.9596772 3.9219546 3.900099 3.9691556 3.9979537 3.973345 3.638415 3.8671646 4.0693264 3.8712728 3.936362 4.36444
1370090_at 5.10246 5.4295516 5.7468324 5.0955033 5.3346944 5.559904 5.732954 5.2365074 5.228069 5.5122156 5.43139 5.5538754
1370091_at 5.0567985 4.895875 4.9947863 5.1706595 5.18437 4.904772 4.9036074 5.5008993 5.16343 5.05332 5.087536 5.2342534
1370092_at 4.4284973 4.6031485 4.260924 4.5443125 4.6335063 4.250602 4.216357 4.970461 4.4283457 4.25033 4.5990233 4.734931
1370093_at 3.7616289 3.9971828 3.9723363 4.0688276 3.9935713 3.9839647 4.0934033 3.9895117 3.7869592 3.8105044 4.0399313 3.7821054
1370094_at 4.4102507 4.1356735 4.3996735 4.516878 4.3046236 4.6447945 4.2752676 4.2659883 4.076949 4.179631 4.382348 4.097892
1370095_at 5.9724674 5.9356704 5.971016 5.809635 6.3338046 5.927175 5.8532453 5.9368024 5.922577 6.0114765 6.060551 6.047565
1370096_at 4.369153 4.7955546 4.6854334 4.942704 5.15339 5.13079 4.7325773 4.897869 4.7662616 4.9621015 4.9180274 5.1363826
1370097_a_at 4.155227 4.0687213 4.2568407 4.087537 4.3365264 3.9586515 4.0875053 4.314405 4.062698 4.103728 4.043748 4.022384
1370098_at 10.395254 10.077656 10.256663 10.311217 10.083992 10.16818 9.809562 10.1962805 10.418789 10.172564 10.154316 10.334445
1370099_at 7.284561 7.317026 7.1415815 7.4022965 7.348915 7.226895 7.3341093 7.5252776 7.352005 7.1953187 7.08505 7.308303
1370100_at 6.7588673 6.801152 6.5733957 6.669919 6.619707 6.6218753 6.7177715 6.590938 6.788829 6.835306 6.624089 6.7197413
1370101_at 3.416528 3.597293 3.9116068 3.7333605 3.5410976 3.605263 3.4603539 4.042719 3.362971 3.5772972 3.623067 3.6095028
1370102_at 7.1010685 7.006752 6.811786 6.896265 7.094681 6.546439 6.6199203 7.023191 6.875404 6.6806383 6.92093 6.832387
1370103_at 4.9154744 4.8517365 5.0729866 4.973665 4.749229 4.8556886 4.695644 5.046044 4.782988 4.7501884 4.9355717 5.0280085
1370104_at 4.306558 4.682747 4.5475984 4.7479925 4.6804714 4.5244455 4.4961915 4.7291927 4.3830643 4.4755125 4.7128572 4.7311773
1370105_at 5.177998 5.186118 5.116457 5.2762537 5.395773 5.0507274 5.002694 5.408668 5.03873 5.1337748 5.0182266 5.330793
1370106_at 3.9507897 3.9090033 4.1985617 3.829277 3.7301872 3.9067583 3.87559 4.0282803 3.6706522 3.8103182 3.7152112 3.9680996
1370107_at 5.2053823 5.2160563 5.491292 5.17171 5.4466 5.2257853 5.0842943 5.527633 4.9858136 5.1526194 5.0763392 5.1880426
1370108_a_at 7.4199505 7.567503 7.7827263 7.6023784 7.3606668 7.956917 7.570473 7.174659 7.6258144 8.003791 7.83822 7.840523
1370109_s_at 13.087598 13.073317 13.044879 12.943814 13.020713 13.056761 13.00643 12.878733 13.028679 13.101384 13.055028 13.001569
1370110_at 4.50793 4.1723185 4.6118813 4.6891136 4.5557065 4.5195093 4.4181843 4.5121126 4.3999996 4.5783753 4.410785 4.631412
1370111_at 6.6417813 6.9198747 6.999099 7.2198586 7.2812204 7.8172913 6.966645 5.919168 6.5796423 7.7953463 6.67448 6.91704
1370112_at 9.5596285 9.638788 9.608833 9.518941 9.539399 9.597354 9.653422 9.515267 9.729777 9.692346 9.587529 9.689004
1370113_at 6.2417154 6.55726 6.548121 6.1041236 6.2139397 6.461323 6.161893 6.6330876 6.1982203 6.0273013 6.3191724 6.502878
1370114_a_at 9.054849 7.0974784 9.424534 7.0459867 7.1702566 7.0640025 6.8127933 7.436936 7.337015 8.348907 8.762118 8.564544
1370115_at 4.4068527 4.625926 4.6654973 4.6780524 4.4546576 4.5572786 4.599336 4.5532575 4.4486413 4.484807 4.3711114 4.5826793
1370116_at 3.7900941 3.9716923 3.6671143 3.925309 3.7618115 3.8847659 4.181942 4.1396866 3.5992832 4.134322 4.06409 4.0015383
1370117_at 3.6347635 3.8979003 3.7181568 3.7588882 3.792144 3.3366468 3.5334744 3.668691 3.6017892 3.487405 3.6900775 3.5934713
1370118_at 6.070775 6.2903867 6.201925 6.585702 6.374142 6.0417833 6.1344414 6.333 5.810037 6.344585 6.242098 6.1802435
1370119_at 7.8308187 8.008977 8.1440935 7.8898253 8.040118 7.9135017 7.857772 8.050159 7.4429955 7.9568305 7.9406004 7.54314
1370120_at 3.921384 3.886631 3.9022214 3.9144337 4.096922 3.973345 3.842687 4.1682377 3.930389 3.7780802 3.8979928 4.3312063
1370121_at 7.4329324 7.327091 7.580797 7.3602962 7.3928895 7.5375323 7.3503914 7.5719767 7.6526537 7.521149 7.475521 7.6945143
1370122_at 4.157904 4.118463 4.1124134 4.182316 3.9350116 4.132134 3.758566 4.3703127 4.079357 3.765672 4.073769 3.87978
1370123_a_at 6.8407006 7.091243 6.694676 6.9224887 7.0123496 7.0044656 7.069709 7.0271907 7.011204 6.926591 6.9782386 7.097287
1370124_at 6.4151006 6.616142 6.5473533 6.637637 6.8397646 6.519073 6.4978123 6.6253853 6.420831 6.6761065 6.738789 6.7511983
1370125_at 4.736637 4.605986 4.5112486 4.5851336 4.317145 4.5866857 4.4019938 4.198943 4.624908 4.3563437 4.500888 4.7302384
1370126_at 3.655892 3.692637 3.481179 3.4835165 3.7674158 3.816726 3.6747732 3.7936635 3.5932927 3.6019626 3.820284 3.7884836
1370127_at 6.006455 5.865871 6.1891108 6.0264807 6.128185 6.098906 6.0292377 6.125012 6.0209475 6.3015604 5.9141717 6.1447425
1370128_at 6.5299473 6.3988304 6.6361136 6.916256 6.855687 6.706862 6.46977 6.806815 6.5009694 6.4751697 6.535789 6.71804
1370129_at 6.8351183 7.1757097 7.0650864 6.741329 6.7903137 6.875456 6.891241 7.092555 6.960456 7.1118913 6.933087 6.6919084
1370130_at 10.120163 10.224508 10.157324 10.168637 10.19095 10.201577 10.372871 10.164859 10.277948 10.202768 10.228837 10.183703
1370131_at 5.209498 5.1040807 5.056606 4.926435 4.7505794 5.0692935 5.7028856 4.6232204 4.4060135 5.3849177 5.02713 5.0624814
1370132_at 4.119304 4.0098867 3.7494133 4.3699512 4.058241 3.9537532 3.9210074 4.3026257 4.2736225 3.9138043 3.9118469 4.274996
1370133_at 5.8419313 5.8525543 5.8649783 5.961884 6.164059 6.01693 5.7496066 5.583224 6.008949 5.8264956 6.0225306 5.868675
1370134_at 9.907791 10.054782 9.804659 9.946275 9.745753 10.0833435 10.182859 10.077562 10.02183 9.944233 10.150739 10.074769
1370135_at 5.995657 6.1185374 6.226354 6.125291 6.6571403 6.03042 6.5826216 6.6303496 7.218327 6.376453 5.839435 5.7886634
1370136_at 6.2925053 6.352158 6.5990767 6.481123 6.394896 6.516791 6.4618716 6.6641192 6.4792924 6.495058 6.74185 6.550598
1370137_at 4.939475 5.1251435 5.268962 4.953844 4.900258 4.94097 5.237072 4.6858454 4.8446136 4.989962 4.6755877 4.829696
1370138_at 4.5412846 4.551326 4.740717 4.766383 4.6192913 4.406257 4.492283 4.660514 4.6201324 4.4594154 4.6765146 4.536124
1370139_a_at 3.8231664 3.6829157 3.5755548 3.7555597 3.302065 3.8583493 3.8051393 3.6963544 3.8298297 3.4858615 3.655301 3.6557968
1370140_a_at 4.343914 4.458294 4.8996897 5.227814 4.950876 4.459364 4.796323 4.7212424 4.776556 4.4663167 4.9322624 4.77552
1370141_at 8.561276 8.749081 8.627653 8.611128 8.495697 8.71655 8.956656 8.486843 8.877252 8.72117 8.670646 8.873757
1370142_at 5.4631433 5.681718 5.705012 5.785204 5.7037764 5.287977 5.5516458 5.8966885 5.537265 5.3893676 5.8977046 5.761513
1370143_at 5.018506 4.9291773 5.2385993 5.194729 4.967202 5.211873 5.238588 5.3211765 5.202663 5.3215556 5.1208744 5.103593
1370144_at 7.5481396 8.086964 7.949667 7.7161717 7.5167136 7.867168 8.280929 7.9171524 8.063647 8.120941 7.9550786 7.780962
1370145_at 4.225321 4.2777767 4.145626 4.054435 4.2176323 4.200938 4.5662394 4.313879 4.3946495 4.0879583 4.5243483 4.1429515
1370146_at 3.3802478 3.443147 3.193012 3.4573143 3.5403507 3.332061 3.3632593 3.668691 3.4492617 3.3628109 3.585777 3.1907318
1370147_at 7.4288516 7.1962185 7.3411117 7.408923 7.3895626 7.8547945 6.802165 6.388436 7.014388 7.1692276 7.523885 7.5900545
1370148_at 14.201769 14.179526 14.226673 14.241091 14.190162 14.312986 14.1685915 14.268518 14.176775 14.173373 14.264431 14.222149
1370149_at 11.151984 11.134296 11.016449 11.108905 11.023287 11.187872 11.116768 10.944767 11.087875 11.068799 11.041982 11.203994
1370150_a_at 13.157971 13.032044 12.94925 13.384101 13.113765 12.906223 12.989341 13.354453 13.02063 12.847752 13.185957 12.980421
1370151_at 13.107042 13.100528 13.287535 13.120874 13.08399 13.2080555 13.03919 13.146773 13.131634 13.295227 13.024715 13.135147
1370152_at 4.5332823 4.4413795 4.6259127 4.964529 4.944317 4.547225 4.330986 4.707384 4.5009336 4.3637877 4.5738688 4.4648695
1370153_at 5.984064 5.780778 5.998023 5.981781 5.9907675 5.793516 5.865523 5.7266808 5.9699655 5.841283 6.6002793 6.1689897
1370154_at 10.850246 10.654983 10.257699 10.167321 11.0258875 10.508264 10.105018 10.909901 10.658492 10.037263 10.161532 10.498496
1370155_at 7.9491963 7.6608934 7.5443363 7.4493732 7.8957047 7.82354 7.9484487 7.723015 7.717171 7.9211507 7.20236 7.270559
1370156_at 8.039367 7.1768084 6.938286 7.414029 7.26147 7.6034493 8.3246975 7.297688 7.246698 7.3983054 7.3491907 7.2002826
1370157_at 3.7862248 3.4589858 3.7815685 4.0111527 4.0588136 3.8707285 3.8045998 3.8127503 3.8857348 3.7567353 3.9642317 3.8870327
1370158_at 6.447201 6.302942 6.117134 6.273319 6.487443 6.323503 6.109143 6.4984403 6.2518826 6.0968432 5.926656 6.099764
1370159_at 7.1314297 7.069125 7.1239038 6.9780445 7.1708684 7.1237216 7.4583063 6.781836 7.3947506 7.2764297 6.895016 6.925949
1370160_at 8.747455 8.968537 8.731593 8.787518 8.916039 8.835254 8.819498 8.807628 8.916803 8.93338 9.058624 8.727019
1370161_at 9.547258 9.413403 9.43676 9.428608 9.522076 9.6703415 9.730832 9.361364 9.361258 9.5811405 9.120388 9.11115
1370162_at 7.203462 7.380082 7.1795373 7.1496453 7.0684266 7.2854643 7.4230566 7.0287433 7.2579594 7.54136 7.3108726 7.164178
1370163_at 9.178466 9.174678 9.338264 9.236891 9.085512 9.488154 9.299632 9.202953 9.413764 9.286355 8.918107 9.203866
1370164_at 11.091232 11.074621 11.084133 11.017301 11.196127 10.914126 10.962069 11.18113 11.189931 10.945935 10.938363 11.010184
1370165_at 3.7851028 3.8768392 3.799941 3.9251971 3.8516114 3.6780694 3.7089186 4.0032578 3.8873637 4.114298 3.8099205 3.9008832
1370166_at 12.154201 11.983112 12.077586 12.029431 12.078267 12.11824 12.020916 11.948437 12.078767 12.160534 12.099012 12.218718
1370167_at 12.333607 12.370666 12.394461 12.421633 12.373051 12.446397 12.418389 12.492794 12.406463 12.396432 12.437745 12.519653
1370168_at 9.793055 9.538449 9.443977 9.461266 9.820504 9.924713 10.106571 9.438669 9.562508 9.19455 9.713932 9.686137
1370169_at 9.450338 9.160327 9.321761 9.221119 9.057173 9.427813 9.220121 8.967534 9.306876 9.382228 9.273579 9.234271
1370170_at 10.472564 10.609242 10.64693 10.419078 10.417433 10.524316 10.420385 10.601311 10.558757 10.585207 10.429716 10.547651
1370171_at 8.649838 8.7255 8.736281 8.222128 8.323189 8.673571 8.484539 8.275867 8.761447 8.75563 8.430067 8.501043
1370172_at 10.929991 10.890783 10.796239 10.66422 10.806615 10.809144 10.791754 10.636156 10.711594 10.713417 10.634781 10.637832
1370173_at 8.222645 8.089863 8.184141 8.014877 7.6679206 8.254727 8.087825 7.921802 8.013383 8.224918 7.551463 7.7649903
1370174_at 5.781011 6.2058473 6.338987 5.9392786 5.7106586 5.975879 6.099787 5.7934136 6.008966 6.0039444 6.0141716 5.876825
1370175_a_at 8.20834 8.132895 8.325464 8.229681 8.35697 8.249416 8.169172 8.257227 8.23766 8.287919 8.3185005 8.384102
1370176_at 6.7947917 7.74206 6.888261 6.6144466 6.615368 6.5878787 6.9395847 6.865715 7.226232 7.0746627 7.8510346 6.9100676
1370177_at 5.4861355 5.577361 5.619775 5.2416716 5.329894 5.473044 5.274637 5.6480904 5.544487 5.292017 5.3976755 5.4156513
1370178_at 4.42182 4.4518995 4.7177157 4.4497185 5.004716 4.522394 4.274689 4.4134884 4.4950852 4.6160107 4.490442 4.618512
1370179_at 10.22441 10.121549 10.135009 10.206121 10.160068 10.144213 10.110494 10.037316 10.0729065 10.197105 10.196661 10.205867
1370180_at 11.00229 11.188693 11.000524 10.951451 11.127177 11.252689 11.371728 10.940574 11.148834 11.376564 11.061654 11.510289
1370181_at 7.3035603 7.0797257 7.071811 6.9183373 6.9432893 7.269177 7.326844 7.0389967 7.316714 7.351814 7.0738897 7.0448112
1370182_at 4.5935764 5.1125565 5.011425 4.8621693 4.899432 5.125943 4.7354565 5.1123924 4.8464365 4.747162 4.8078012 4.8651123
1370183_at 7.4841943 7.6114554 7.5206685 7.4266133 7.376649 7.5070763 7.477541 7.5626554 7.6594725 7.4105 7.363148 7.5219307
1370184_at 10.377416 10.218563 10.309534 10.241032 10.542127 10.438889 10.485087 10.326707 10.086223 10.269003 10.192918 10.222029
1370185_at 4.6030107 4.8589983 4.730418 5.000671 4.9287124 4.5689983 4.325888 4.8304696 4.553529 4.566346 4.8438253 4.891176
1370186_at 10.419363 10.330717 10.59437 10.441073 10.262577 10.537966 10.101558 10.173495 9.465996 10.179178 9.865739 9.573823
1370187_at 10.712619 10.711342 10.788358 10.76629 10.76828 10.653562 10.822741 10.807144 10.751608 10.586928 10.632124 10.8303385
1370188_at 10.1271305 10.166689 10.227624 10.072129 10.1788225 9.6519985 10.012399 10.138484 9.924325 9.909368 9.864484 9.698737
1370189_at 10.205742 10.186617 10.170391 10.062668 10.30922 9.817769 10.058702 10.017935 10.136498 9.966135 9.980177 9.822239
1370190_at 11.808646 11.736054 11.862253 11.780992 11.646026 11.735336 11.706942 11.559617 11.753237 11.645965 11.675308 11.516705
1370191_at 8.293869 8.192687 8.310176 8.278056 8.065451 8.326644 8.337858 8.1784935 8.463627 8.305553 7.801583 8.07836
1370192_at 8.062283 8.100069 8.159601 8.282519 8.140031 8.222362 8.349432 8.2435055 8.270891 8.207456 8.267024 8.1788225
1370193_at 11.083594 10.416234 10.8883 10.693488 10.756325 11.220342 10.785842 10.887478 11.296966 11.195144 10.573013 10.7585745
1370194_at 8.107883 8.079538 8.115219 8.010103 7.849604 7.915443 8.040327 7.7931743 8.066617 7.9088697 8.088207 7.6045065
1370195_at 7.797357 8.021677 7.7745347 7.825741 7.775105 8.046195 8.242868 7.7710595 8.147593 7.946969 7.873194 8.049616
1370196_at 6.9479704 6.494483 6.60352 6.914364 6.3910336 6.978921 6.7084713 6.236388 6.5755157 7.115278 6.693851 6.814062
1370197_a_at 6.460827 6.29237 5.8735375 6.2639213 6.3797946 6.7119327 6.2304354 5.894929 6.1881647 6.4153085 6.504417 6.4338064
1370198_at 3.4165788 3.3040679 3.3185785 3.1720483 3.5410976 3.4227462 3.46536 3.4463007 3.421692 3.406113 3.3463979 3.4547992
1370199_at 10.212707 10.25322 10.124098 10.088801 10.282333 10.149411 10.381391 10.147996 10.25479 10.049351 10.2178955 10.269629
1370200_at 11.832604 11.617247 11.732625 11.733058 11.697532 11.752731 11.982503 11.854625 11.926007 12.043321 11.7687435 11.974848
1370201_at 3.7614717 3.6873922 3.6822212 3.8498223 4.0389776 3.7318027 3.737983 3.8780048 3.6065564 3.7576895 3.7288725 3.7169335
1370202_at 9.309273 9.592944 10.25609 10.219027 9.710291 9.592014 10.260604 9.637758 9.306546 10.528647 9.877022 9.829822
1370203_at 7.926163 8.012607 7.8332443 7.871846 7.996657 7.8470216 7.9558616 7.507872 8.068877 8.01062 8.199507 8.169424
1370204_at 8.895964 9.03189 8.837579 8.82588 8.8921385 8.779033 8.899381 8.592553 8.880435 8.904783 8.941168 8.800346
1370205_at 4.0280204 4.2128334 3.8814516 3.8313966 4.266902 3.9908671 3.9149022 4.150033 4.0997405 3.6987863 4.0488305 4.0990024
1370206_at 4.4296722 4.230255 4.3746963 4.439543 4.7255807 4.3358116 4.3804417 4.5670457 4.212374 4.240905 4.370881 4.3964744
1370207_at 11.469646 11.535171 11.382735 11.452487 11.480562 11.401983 11.29391 11.427926 11.453725 11.404263 11.574066 11.520227
1370208_at 8.119189 8.1727495 8.1283 8.1529045 8.170957 8.254877 8.432352 8.197236 8.289137 8.350933 8.402899 8.34222
1370209_at 9.10639 9.320075 9.503883 9.308999 9.076435 9.362891 9.331855 9.559286 9.968551 9.5932865 9.867246 10.365565
1370210_at 5.255016 5.2096148 5.307637 5.5834665 5.496292 5.2245517 5.126715 5.4584756 5.215429 5.0719843 5.4820995 5.4556746
1370211_at 6.2662897 6.417763 6.1947474 6.367693 6.192205 6.2788196 6.1656294 6.4825687 6.1684847 6.180535 6.2154846 6.420784
1370212_at 5.4235225 5.3427606 5.2668614 5.1358004 5.0229135 4.955563 4.9031754 5.110734 4.9835744 5.4085174 5.066512 4.856799
1370213_at 11.9069605 11.912227 11.898073 11.934357 11.843513 11.841441 12.02184 12.020808 11.936623 11.876619 11.932586 11.837396
1370214_at 4.7403417 4.662672 4.6641526 4.8803234 4.778658 4.5885863 4.8998523 4.8321266 4.7101035 4.7132325 4.909063 4.8556814
1370215_at 9.951773 10.00292 10.210004 10.146719 10.112891 9.900877 10.150361 10.118986 9.744619 10.025973 10.10753 9.637846
1370216_at 4.4737883 4.4214935 4.701506 4.7238207 4.3718824 4.624898 4.7402687 4.312166 4.2118955 4.337875 4.440138 4.2209244
1370217_at 5.333791 5.349262 5.3168116 5.4575033 5.6240144 5.405644 5.333435 5.261864 5.383096 5.3028173 5.4126835 5.511104
1370218_at 5.7867146 6.620772 6.753 6.487811 5.877113 6.5931234 6.477955 6.082896 6.069272 6.7713118 6.221542 6.2824993
1370219_at 7.9727073 8.222342 8.434194 8.179691 8.330122 8.246014 8.326505 8.360752 8.086515 8.365507 8.420891 7.9878926
1370220_at 9.382882 10.267171 9.511064 9.407509 10.296886 10.471283 10.656863 9.768925 9.675886 10.457001 10.448426 10.491948
1370221_at 4.5378456 4.7540913 4.6635833 4.5760164 4.9836006 4.9067783 4.693734 4.69741 4.5943384 4.3705683 4.7342434 4.395237
1370222_at 4.7254343 4.8129034 4.687275 4.7710276 4.8600354 4.669668 4.8101683 5.1711025 4.837401 4.4693193 5.044962 4.792911
1370223_at 7.6775846 7.8799167 7.8121805 7.5957575 7.6602416 7.55955 7.786607 7.576518 7.887764 7.603741 7.7857847 7.654155
1370224_at 9.606069 9.7767 10.099657 9.561577 9.767862 10.059702 9.492972 9.974645 10.010516 10.042778 9.735964 9.925962
1370225_at 4.802762 4.943622 4.8606796 4.755623 5.0408516 4.9876714 4.6310096 4.6646004 5.092348 4.8658037 5.004955 4.97518
1370226_at 10.140987 9.983793 10.002367 10.104731 9.957715 9.947372 10.154781 9.8737545 9.9987335 10.025423 10.11449 9.936533
1370227_at 3.3118823 3.492872 3.3652453 3.4660282 3.2544665 3.2945266 3.3939707 3.4988983 3.3674679 3.2091699 3.2480812 3.329912
1370228_at 14.426473 14.406128 14.461833 14.450311 14.422187 14.444988 14.445981 14.4322 14.440991 14.417257 14.468167 14.43846
1370229_at 5.26899 5.162228 5.262489 5.6312733 5.1764164 5.1263328 5.005904 5.553585 4.9822707 5.009222 5.5724382 5.478244
1370230_at 11.263492 11.251967 11.245405 11.180225 11.340483 11.193405 11.219129 11.124283 11.210861 11.161726 11.292445 11.115216
1370231_at 7.381497 7.5082192 7.180597 7.338279 7.473702 7.346229 7.3422055 7.3945007 7.523295 7.5036826 7.453574 7.3430104
1370232_at 10.778759 10.219413 10.311052 10.427197 10.836907 10.547137 10.26536 10.099017 9.716784 10.5207205 10.367722 10.34185
1370233_at 4.9862742 5.0258517 4.9861617 5.284685 5.322878 4.723146 4.7904577 5.261038 4.928271 4.7985764 5.0531435 5.120119
1370234_at 12.809718 12.707077 12.811397 12.543265 12.836729 12.915285 12.679995 12.874771 12.888191 12.962676 12.603183 12.826865
1370235_at 12.993425 12.843977 12.994041 13.18413 13.1322155 12.744773 13.075562 13.092875 13.272814 13.032227 13.050927 12.787975
1370236_at 8.9367075 8.810469 8.5674095 8.788103 8.724148 8.782588 9.003476 8.906379 8.625786 8.904793 8.672108 8.493006
1370237_at 12.1039 12.002492 12.045404 12.0734005 12.102569 12.091598 11.967391 12.169957 12.025469 11.790461 11.858432 11.8072195
1370238_at 11.739346 11.769318 11.620953 11.693602 11.695585 11.616188 11.536454 11.695617 11.562376 11.601336 11.752415 11.577114
1370239_at 12.77854 13.088157 12.842524 12.881951 13.2885065 13.099588 13.146012 13.240127 13.119741 12.874734 13.235407 13.280731
1370240_x_at 12.716587 13.058428 12.810546 12.717744 13.25403 13.066192 13.128974 13.115731 13.039986 12.81233 13.117774 13.161215
1370241_at 13.91416 13.94196 13.963612 14.019298 13.944781 13.879074 14.022825 13.98365 14.026595 14.078886 13.988978 14.001443
1370242_at 12.60515 12.763159 12.648235 12.642097 12.671523 12.405557 12.493621 12.569906 12.564259 12.583566 12.646996 12.534783
1370243_a_at 10.48197 10.392677 10.404836 10.214471 10.680051 10.593452 10.553993 10.34866 10.117559 10.535773 10.354046 10.382287
1370244_at 12.113958 12.111161 12.173598 12.122773 12.006349 12.341036 12.354157 12.005025 12.216868 12.537536 12.529235 12.451397
1370245_at 10.449642 10.4656315 10.478025 10.438497 10.497505 10.545031 10.631725 10.322873 10.522377 10.7180195 10.806334 10.801349
1370246_at 11.811364 11.766645 11.73605 11.7666645 11.86516 11.721465 11.916751 11.8614645 11.8395195 11.801781 11.717555 11.597719
1370247_a_at 6.3709874 6.381144 6.2449145 6.191291 5.991626 6.355941 6.375326 6.2258506 6.15938 6.386616 6.3614044 6.1418653
1370248_at 6.65573 6.4661293 6.136511 6.133283 6.1463237 6.254397 6.5813413 6.3119993 6.3069053 6.528304 6.240601 6.012413
1370249_at 7.1686096 7.101745 7.189631 6.987578 6.96765 7.2062044 7.4208035 7.228493 6.990581 7.000589 6.9322624 6.4763746
1370250_at 8.941508 9.089086 9.30588 9.318087 9.177339 8.932306 9.28106 9.165344 9.331155 8.783738 9.222485 8.947927
1370251_at 6.258062 6.381144 6.1506085 6.3097477 6.517399 6.140216 5.973331 6.0281816 6.0725937 6.002249 6.5081315 6.1703234
1370252_at 8.468591 8.46718 8.336553 8.389992 8.484443 8.400373 8.01556 8.142803 8.347743 8.138895 8.584464 8.2203
1370253_at 11.615276 11.638343 11.650788 11.573723 11.672509 11.663981 11.581469 11.531411 11.573891 11.702038 11.664226 11.58624
1370254_at 3.7172227 3.8116748 3.804164 3.705031 3.592905 3.5152678 3.8150375 3.9200625 3.6822448 3.677409 3.738629 3.574798
1370255_at 4.4153013 4.663063 4.7120476 4.6130886 4.5081396 4.5981016 4.651351 4.7751083 4.288142 4.5724955 4.5210667 4.86839
1370256_at 7.9419594 7.62212 9.365414 9.530642 9.7000885 8.721427 7.8034906 7.8459454 8.420876 8.6697 8.10243 8.967495
1370257_at 4.0722523 4.156519 4.482383 4.192645 4.305328 4.2502565 4.253308 4.2540855 4.233282 4.295575 4.5647507 4.503954
1370258_at 5.1865587 5.375327 5.2023892 4.93563 5.136818 5.2610583 5.300279 5.167775 5.1190925 4.9191976 5.2298093 5.3081536
1370259_a_at 7.7447124 7.7005973 7.7540216 7.6868086 7.733508 7.885015 7.82945 7.4515295 7.7400236 7.973386 8.004314 7.5258093
1370260_at 6.867121 6.908256 7.085344 6.8662176 6.903253 7.0132565 7.0035615 6.9148526 6.5765686 7.1030645 7.1032705 6.7411113
1370261_at 7.9897304 8.053008 8.174666 8.001501 8.183077 7.9081264 8.261924 7.9539876 8.21229 8.050528 8.055672 7.958355
1370262_at 9.006588 8.851305 8.936001 8.7412815 8.743586 8.940321 9.124716 8.804283 9.038181 8.993597 9.06352 8.7805
1370263_at 5.7096334 5.5691395 5.8509555 5.7136593 5.8428545 5.769395 5.6364245 6.0663524 5.7386184 5.736236 5.7102942 5.888514
1370264_at 7.742563 7.577235 7.5302315 7.510838 7.590398 7.683106 7.402751 7.4279084 7.2730746 7.8125725 6.984631 7.7888694
1370265_at 5.878845 6.095556 6.2867994 5.9154205 6.1690526 5.9847865 6.367008 5.9876757 6.0337334 6.4817934 6.1926775 5.9253488
1370266_at 7.044388 6.805324 6.584134 6.8840075 6.7086277 6.82216 6.887207 6.8423285 6.853298 6.8550773 6.8642397 6.8872995
1370267_at 6.6084895 6.623231 6.4755692 6.329691 6.388085 6.4619594 6.576583 6.256442 6.852469 6.51522 6.519741 6.604609
1370268_at 4.253374 4.169615 4.0870233 4.3772273 4.2752237 4.552228 4.1952643 4.195966 4.406021 4.3480787 4.4376106 4.2243376
1370269_at 5.084799 5.189476 5.100475 5.326719 5.355352 4.9995284 4.7014704 5.212373 5.18003 5.665196 5.1436872 5.15887
1370270_at 4.145177 3.9957533 4.0317087 4.0249085 4.0057106 3.800919 3.6689546 4.1396866 3.7972121 3.9471211 4.1005034 3.829187
1370271_a_at 7.098075 7.040698 7.222067 7.194419 7.242705 7.2898374 6.7321806 7.5181108 7.10808 6.9357114 7.0808616 7.099427
1370272_x_at 6.1767106 6.166321 5.988927 6.2508926 6.1671 6.197979 6.0514464 6.130164 6.006449 6.061978 6.2768345 6.276674
1370273_at 3.5075002 3.60726 3.5788734 3.375573 3.6511934 3.3952749 3.435372 3.6351998 3.17096 3.8138146 3.5085905 3.4994652
1370274_at 12.823384 12.808914 12.81294 12.73071 12.799378 12.794798 12.778702 12.832816 12.80703 12.7202635 12.833613 12.809492
1370275_at 12.861596 12.971551 12.886294 12.959916 12.949258 12.868903 12.895007 12.952642 12.954014 12.881126 12.996012 13.00012
1370276_at 11.924449 11.881365 11.74249 11.903126 11.779782 11.760868 11.710838 11.856171 11.836448 11.814746 11.889067 11.775509
1370277_at 11.829893 12.002489 11.861422 11.941269 11.887966 11.838444 11.829051 12.099016 11.805658 11.775158 11.844488 11.94154
1370278_at 11.443456 11.420571 11.310371 11.399199 11.4896 11.34256 11.355974 11.365963 11.319779 11.201548 11.383255 11.35439
1370279_at 5.442339 5.8223524 5.4308195 5.562704 5.5378866 5.4721813 5.383705 5.7276106 5.4029994 5.440996 5.5425363 5.57321
1370280_at 10.605172 10.458361 10.405741 10.538634 10.397573 10.738238 10.481193 10.348581 10.181658 10.470201 10.489668 10.36995
1370281_at 10.653072 10.727208 10.821441 11.144699 11.666457 10.650889 11.008917 11.075188 10.347151 10.133045 10.111653 10.03346
1370282_at 6.7749987 6.8453097 6.723701 6.6135 6.801009 6.523643 7.437005 6.930306 7.052977 7.4457593 6.754232 6.988841
1370283_at 12.190623 12.33951 12.230816 12.303616 12.102102 12.49648 12.160059 12.384113 12.5166 12.390249 12.280274 12.136658
1370284_at 12.114661 12.060647 11.975827 12.070062 11.993614 12.030886 12.0304165 12.003075 12.016241 11.899801 12.073601 11.969156
1370285_at 6.7631426 6.582365 6.515859 6.4771404 6.1463237 6.548022 6.6562977 6.2609167 6.552135 6.601689 6.779033 6.7874317
1370286_at 8.313789 8.936853 9.033155 8.70846 8.884582 9.11345 9.258493 8.918107 9.6624975 9.535706 8.873749 9.52223
1370287_a_at 9.285108 9.263735 9.192125 9.018034 9.175945 9.571676 9.591774 8.901329 9.468758 9.37896 9.400993 9.274269
1370288_a_at 8.422398 8.551975 8.55452 8.313946 8.434605 8.686745 8.778803 8.403542 8.691896 8.511627 8.599487 8.584175
1370289_x_at 3.7254205 3.5786636 3.3024068 3.6764722 3.882065 3.7319374 3.574149 3.839046 3.695641 3.7386913 3.7320437 4.033336
1370290_at 8.730318 8.9124565 8.528031 8.387005 8.684977 8.949368 9.22026 8.824549 8.832671 8.691272 8.727807 8.615978
1370291_at 5.5975366 5.6399155 5.2558727 5.6252375 5.204607 5.564632 5.2319417 5.5136747 5.077758 5.261877 5.350156 5.248368
1370292_a_at 3.7413893 3.8452177 3.7529716 3.9154496 3.8565595 3.950986 3.9848173 3.9295201 3.9551742 3.7981753 3.8552577 3.966538
1370293_at 5.3684196 5.6309414 5.6074996 5.5349145 5.956088 5.627645 5.790621 5.6984863 5.2583404 5.66382 5.8507047 5.6728506
1370294_a_at 7.694185 6.950931 6.328786 6.7009873 7.1987004 6.901348 7.5330143 7.098101 7.1245675 6.980008 5.922896 6.1506057
1370295_at 8.604997 8.74975 8.265239 8.47084 8.304233 8.390865 8.421007 8.248343 8.238705 8.266687 8.421307 8.251215
1370296_at 13.463933 13.4370365 13.498768 13.549536 13.511956 13.433617 13.421868 13.528267 13.500903 13.4252405 13.494601 13.459275
1370297_at 6.5051 6.018577 6.152245 6.1604376 6.225679 6.3572288 6.3701725 6.7028565 5.953459 6.174475 6.06369 6.0039563
1370298_at 9.850627 9.89736 9.881726 9.785231 9.78904 9.963506 9.902685 9.993383 9.956017 10.042621 9.807054 9.881535
1370299_at 13.747973 13.773533 13.64758 13.741353 13.692183 13.704489 13.674558 13.701754 13.61407 13.632655 13.686738 13.667695
1370300_at 8.13961 8.241715 8.16966 8.199953 8.0375805 7.9471946 8.452139 8.373769 8.375689 8.181768 8.293571 8.029955
1370301_at 7.377142 6.9304924 6.926041 6.7665124 7.047368 7.246819 7.4419956 6.952203 7.0871553 7.352603 7.1013155 7.0707703
1370302_at 8.112672 8.21092 7.960947 8.022961 8.105325 8.118458 8.097337 8.197459 8.237835 8.253941 8.273126 8.308349
1370303_at 6.0961733 6.369048 6.32464 6.7538834 6.234949 6.4081163 6.793561 6.4729667 6.650812 6.6173153 6.3837276 6.416524
1370304_at 8.69806 8.686658 8.944815 8.774023 8.673414 8.862115 8.786665 8.715662 8.926823 8.814664 8.866824 8.779168
1370305_at 9.5923605 9.656063 9.589798 9.659633 9.590398 9.621544 9.636804 9.684332 9.782118 9.679205 9.817926 9.800991
1370306_at 8.932802 8.860499 8.773359 8.831071 9.015523 8.789629 8.867662 8.856851 8.718442 8.7364435 8.700614 8.732504
1370307_at 7.0495095 6.962194 7.239725 6.783532 7.2605467 7.354075 6.9956384 6.9355373 6.888356 7.353826 6.8489857 6.9364476
1370308_at 7.7421126 7.721076 7.3550525 7.5592113 7.5192857 7.604257 7.814069 7.3524494 7.710133 7.600407 7.5403156 7.6811743
1370309_a_at 10.833184 10.996496 10.909502 10.970175 10.745199 11.114408 11.178831 11.042437 11.081316 11.244398 11.144999 11.019242
1370310_at 12.875678 12.818969 12.852139 12.813171 12.909498 12.968167 12.750103 12.946942 13.05688 12.838384 12.914374 12.74579
1370311_at 7.911802 8.156327 7.9226503 8.148951 8.013073 7.7910037 8.199762 7.950373 8.250242 8.132589 8.306484 8.112827
1370312_at 3.9375906 4.085552 4.2284465 3.7810779 4.0117097 4.168185 4.1460123 4.198574 4.0796967 4.331299 3.9682214 3.7968287
1370313_at 8.964868 8.782013 8.986306 9.180455 9.063183 9.044153 9.087389 9.190299 9.239495 9.104964 8.913726 9.05734
1370314_at 7.652918 7.9405017 7.8166766 7.8528776 8.002333 7.9318438 7.765646 7.8459697 8.054323 8.037989 8.301278 8.050149
1370315_a_at 5.8149657 5.9098086 6.108488 5.782219 5.955735 5.9107313 5.717738 5.978089 5.525053 5.6515875 6.013395 5.735141
1370316_at 7.9369445 7.9509583 7.9812207 7.8417892 7.8725457 8.003052 7.7021933 7.915704 7.940256 7.9918137 7.8652115 7.7526317
1370317_at 6.9424076 6.4965324 6.7455997 6.5702457 6.5185847 6.675434 6.905589 6.4309673 6.7400312 6.7908134 6.7883697 6.8306665
1370318_at 7.6827292 7.3261433 7.2810955 7.238177 7.5148897 7.4716053 7.497196 7.466976 7.552978 7.337756 7.5035977 7.3490376
1370319_at 9.780178 9.439513 9.441122 9.778108 9.533144 9.861029 9.496051 9.561483 9.393241 9.39822 9.492621 9.554319
1370320_at 10.629761 10.648427 10.412262 10.692054 10.661401 10.739342 11.022723 10.655247 10.995354 10.72538 11.058589 10.753456
1370321_at 10.481716 10.472218 10.249768 10.283879 10.405725 10.29195 10.314455 10.2061405 10.235635 10.242474 10.0979 10.106002
1370322_at 9.732979 9.717601 9.74058 9.817028 9.924937 9.806808 9.766674 9.60736 9.676411 9.544093 9.576364 9.5105095
1370323_at 6.10378 6.4108844 5.897529 6.386341 5.910156 6.054521 6.0773044 6.0606694 6.2770095 6.274224 6.0334635 6.0815144
1370324_at 7.6375775 7.4995403 7.4832416 7.658587 7.796002 7.71692 7.3906407 7.777008 7.4447203 7.3763103 7.667852 7.774073
1370325_at 9.723787 9.863141 9.720318 9.834069 9.712857 9.898096 9.958024 9.779318 9.7839155 9.829496 9.8036 9.902893
1370326_at 7.2295423 7.0727034 7.156252 7.213998 7.3448815 7.1855135 7.148009 7.336264 7.2470655 7.312081 7.240214 7.1063933
1370327_at 7.961687 7.957271 7.9608016 7.8678727 7.801182 7.694603 8.057318 7.5647626 8.042888 8.015686 8.257232 7.870577
1370328_at 5.713901 5.783261 5.629065 5.5103517 5.7419133 5.400346 5.792141 5.8130183 5.5305753 5.693232 5.6769896 5.636166
1370329_at 9.458718 9.17875 9.255012 9.0541315 9.295339 9.141897 9.028991 9.163911 9.188522 9.257502 9.377808 9.267172
1370330_at 7.276436 7.2367454 7.1341624 7.289577 7.302836 7.2713294 7.300032 7.391416 7.269506 7.005932 7.0066986 7.0383954
1370331_at 7.760482 7.88744 8.044458 7.7056036 7.9723887 7.808858 7.947944 7.53217 7.726181 8.019222 7.7929997 7.6783237
1370332_at 5.043681 5.2182755 5.0376706 5.0696874 5.6315694 5.1695976 4.9305243 4.9157867 4.98627 5.024787 4.998279 4.989339
1370333_a_at 13.048138 13.138397 13.161165 13.20408 13.138302 13.182922 13.180764 13.21538 13.1781845 12.952752 12.94636 13.102831
1370334_at 8.592369 8.960985 9.394485 8.34329 8.460163 9.02067 8.806068 9.468328 9.750624 9.114901 9.855551 8.798187
1370335_at 7.8500085 7.720092 7.9161363 7.673816 7.831288 7.8986926 7.8118258 7.918409 7.8123155 7.6831365 7.6922617 7.6502748
1370336_at 10.721831 11.579132 11.071817 11.146544 10.857361 10.780203 11.100495 11.4349165 10.122501 11.460402 10.500394 10.735184
1370337_at 7.969447 7.9049897 7.907409 7.9067793 7.74118 7.9308906 8.179415 7.800241 8.205553 8.089976 8.041811 8.029474
1370338_at 3.262926 3.472609 3.4534137 3.568407 3.6779788 3.6928582 3.5487556 3.4252126 3.387368 3.3015811 3.6676047 3.7175539
1370339_at 10.315213 10.430863 10.453152 10.346554 10.382271 10.434432 10.430824 10.548071 10.33501 10.502732 10.401147 10.279603
1370340_x_at 9.366289 9.480468 9.53179 9.445627 9.181636 9.433819 9.569355 9.451178 9.377758 9.517697 9.513098 9.307012
1370341_at 3.4914646 3.6505005 3.7097254 3.7142272 3.6255438 3.6030185 3.7962222 3.7001197 3.4921215 3.4708676 3.4442167 3.6289976
1370342_at 3.5279438 3.7748435 3.4565363 3.5797954 3.5746796 3.6157563 3.366783 3.358421 3.6377976 3.6803699 3.3963282 3.5990267
1370343_at 7.152487 7.0305963 7.012673 7.0892024 7.0031457 7.1133833 7.257811 6.9383717 7.2326546 7.101979 7.347941 7.3096747
1370344_at 8.171547 8.236725 8.212099 7.9488907 7.955711 8.128332 7.8438554 7.982292 8.344351 8.18886 7.881226 8.33803
1370345_at 7.1258106 6.0008054 5.5301337 5.77526 6.1545854 6.0848675 6.667659 6.3965597 6.2696447 6.027466 5.017622 5.305768
1370346_at 6.359668 5.688324 5.108451 5.6182246 5.9683914 5.7268767 5.979552 6.2363157 6.3151636 5.873079 5.255331 5.0962043
1370347_at 5.606362 5.100945 5.367133 5.353196 5.401253 5.4664264 5.730459 5.563199 5.0987654 5.587066 5.5845556 5.3567843
1370348_at 10.462637 10.480208 10.437019 10.536058 10.447594 10.594339 10.742365 10.457475 10.513756 10.4953985 10.628201 10.438843
1370349_a_at 14.1901245 14.043998 14.04785 14.066311 14.091596 14.157006 14.0930605 13.968561 14.094155 14.110909 14.118847 14.084496
1370350_x_at 10.853247 10.322047 11.034278 10.203107 11.161822 10.42053 10.06207 8.778519 8.899627 10.456877 8.0913725 10.175619
1370351_at 8.746671 8.839677 8.719664 8.727945 8.584774 8.809342 8.67015 8.580873 8.747701 8.7974825 8.765982 8.642256
1370352_at 11.484852 11.753373 11.5106735 11.51011 11.602984 11.640762 11.834143 11.597164 11.555531 11.45898 11.648206 11.620734
1370353_at 7.9374433 7.5280704 7.7444696 7.5099535 7.571273 7.355027 7.7241516 7.498242 7.701017 7.659324 7.6922526 7.439933
1370354_at 8.115591 8.103674 8.289 7.995215 8.239132 8.368839 8.356091 7.953722 8.266819 8.306988 8.214132 8.337676
1370355_at 13.379744 13.024303 12.1869755 13.335078 13.231853 12.704815 13.147992 13.281484 12.871304 11.175717 11.38758 11.87342
1370356_at 7.4419093 7.549212 7.1473913 7.2270474 7.1144834 7.396317 7.697204 6.9029255 7.521816 7.52818 7.6081786 7.2194004
1370357_at 8.237629 8.100977 8.117614 8.303001 8.146079 8.109659 8.300938 8.276131 8.192266 8.307111 8.218039 8.298494
1370358_at 8.877543 8.960979 9.0223675 8.817876 8.930192 8.804705 8.938034 8.831091 8.818397 8.760199 8.946037 9.061112
1370359_at 12.678917 12.522624 12.497536 12.568227 12.372538 12.619828 12.5673485 12.411505 12.655839 12.464828 12.265049 12.409269
1370360_at 8.731081 8.949204 8.478312 8.661034 8.746947 8.632509 8.960945 8.573745 9.010063 8.8693495 8.650035 8.681265
1370361_at 4.330154 4.6683283 4.725277 4.755023 4.6033773 4.4437613 4.586107 4.4852514 4.8725567 4.5366707 4.812868 4.923726
1370362_at 7.4357357 7.438755 7.3118305 7.6909604 7.412358 7.305292 6.9556527 7.220056 7.2057743 7.725249 7.696299 7.559536
1370363_at 12.420319 12.224632 11.556161 11.504114 11.583255 12.06769 11.818354 11.382369 11.57658 11.566262 11.644944 11.997873
1370364_at 7.4760528 7.353837 7.35447 7.540514 7.3917785 7.437936 7.6565146 7.4678464 7.63966 7.5043135 7.502362 7.6078954
1370365_at 8.843273 8.730377 8.528602 8.695187 8.698032 8.567913 8.790812 8.789872 8.737518 8.911684 8.803711 8.912804
1370366_at 10.181646 10.123713 10.207227 10.267733 10.138708 9.975285 10.069375 9.955907 9.96833 9.884265 10.06136 9.915504
1370367_at 4.533282 4.7089186 4.860994 4.7015023 4.9023476 4.7548256 4.44519 5.036434 4.8022814 4.584182 4.920108 4.758007
1370368_at 6.926237 6.8539495 7.208433 6.979435 6.8510437 6.987638 6.708124 6.797294 7.101608 6.958672 6.793701 6.8541203
1370369_at 6.199881 6.3806176 6.08586 6.4842052 6.101694 6.1531796 6.1995053 6.588898 6.011952 6.3077292 6.452088 6.1981225
1370370_at 7.804229 7.928114 7.74819 7.8299007 7.8425198 7.830698 7.705608 7.706376 7.7902336 8.037989 8.025236 7.9333153
1370371_a_at 8.448658 8.321528 8.383116 8.104391 8.388851 8.558763 8.611682 8.496906 8.418337 8.56246 8.310212 8.495936
1370372_at 4.6840544 4.4093995 4.755398 4.565306 4.5581517 4.7036304 4.667508 4.8177795 4.3609715 4.2959127 4.6106973 4.9633164
1370373_at 6.0205965 6.1843762 6.126707 6.190307 6.1754794 6.015038 5.841079 6.449348 5.8717346 5.988164 6.1203203 6.214952
1370374_at 9.049165 8.670503 8.727386 8.521684 8.656508 8.595326 9.198816 8.280646 8.64694 8.102533 8.370719 8.3296
1370375_at 11.896675 11.66418 11.795848 11.742441 11.709189 11.685921 11.408305 11.746297 11.548833 11.303726 11.595482 11.792718
1370376_a_at 8.491249 8.5004635 8.395752 8.131424 8.328896 8.443743 8.734213 8.16514 8.382948 8.498625 8.42202 8.509773
1370377_at 13.124936 12.97415 13.040279 13.127862 13.095151 13.032017 13.084527 13.112226 12.970659 13.169937 13.000993 13.133184
1370378_at 12.02013 12.204152 12.101971 12.135465 12.128701 12.010555 12.1028185 12.213122 12.067405 11.944262 12.048568 12.104753
1370379_at 5.7763505 5.8238244 6.068282 6.029601 6.0633583 5.9094744 5.6854267 6.1123967 6.0442114 5.9898686 6.001356 5.8705316
1370380_s_at 7.428438 7.544367 7.1119375 7.2835307 7.1940823 7.372034 7.4372244 7.2334137 7.5535007 7.429201 7.380344 7.4132466
1370381_at 11.225933 11.189092 10.752549 11.008032 10.831 11.186747 11.1264925 10.870918 10.79478 11.09416 10.584954 10.594799
1370382_at 3.4777133 3.477079 3.328208 3.394367 4.4922447 3.4531782 3.9821498 3.611641 3.3278546 3.5147161 3.6289055 3.3608546
1370383_s_at 8.532024 8.693413 8.036745 7.9248676 9.000007 8.323833 8.287107 8.423874 7.923494 8.509833 8.237034 7.960236
1370384_a_at 4.7282543 7.16235 7.7870407 7.168339 5.509059 6.6220036 7.9988146 6.864139 5.5346494 8.656942 7.286154 7.650113
1370385_at 5.429014 5.6914754 5.560087 5.2307262 5.44993 5.3031054 5.569067 5.434392 5.5263395 5.2454042 5.7920585 5.692916
1370386_at 7.4344163 7.6085725 7.3772564 7.4744773 7.4309106 7.413269 7.487805 7.391426 7.4446406 7.5839705 7.539147 7.2729006
1370387_at 11.181732 10.621045 11.145286 11.219594 10.478174 11.239256 11.064726 9.399775 10.834389 10.4043045 10.5094385 11.371516
1370388_at 4.0083876 4.275941 4.254376 4.269229 4.466265 4.285787 4.082708 4.7669144 4.25571 3.9676495 4.357388 4.209734
1370389_at 4.021655 3.865877 3.8000023 3.8362074 3.8686128 3.9706497 4.028222 3.5972273 3.8839085 3.8059173 4.048701 3.9577115
1370390_at 4.7724414 4.888342 4.962264 5.056816 5.074974 4.6455 4.927081 5.1594706 4.7915587 4.781288 5.064015 5.062852
1370391_at 5.2953386 5.256689 5.2299824 5.2577333 5.173312 5.0706816 5.1118855 5.518033 5.2008634 5.098682 5.190999 5.5302105
1370392_at 5.0346375 5.0546665 5.3660045 5.056816 5.5114083 5.0602126 5.2635927 5.163083 5.2225704 5.024389 5.1934195 5.051714
1370393_at 5.213778 4.99743 5.4700427 5.496717 4.3748026 4.9559655 5.6968026 5.129523 5.4399433 5.6347346 5.275742 5.195463
1370394_at 5.126837 7.6157923 5.685968 5.9729233 5.8468437 6.2489495 6.757237 5.3884454 6.1890144 4.897977 5.71339 5.4923835
1370395_at 6.812191 6.7767687 6.900195 6.6081114 6.7985187 6.9729996 6.827057 7.0144844 6.839877 6.771861 6.7150435 7.0260057
1370396_x_at 14.13848 14.072689 14.111786 14.156509 14.141001 14.155896 14.106136 14.114701 14.135935 14.090508 14.181177 14.178904
1370397_at 11.746693 11.879039 11.857995 11.950636 11.8239155 11.380609 12.058271 11.767109 12.186083 11.990845 12.154161 11.763507
1370398_at 5.99524 6.187987 5.8791623 6.2021365 6.105216 5.771561 6.4165688 5.358681 6.231758 5.7822757 6.0978403 5.8100047
1370399_at 7.513118 7.0617533 7.3021507 7.1681156 7.4599705 7.1947637 7.3970046 7.475669 7.366283 7.4388576 7.642403 7.6926455
1370400_at 5.087349 5.332156 5.5277314 5.3603516 5.2259207 5.278512 5.2073774 5.408668 5.0707364 5.255413 5.664407 5.027641
1370401_at 3.8661766 3.7518518 3.9103265 4.140669 3.8743343 3.969146 3.7541285 4.0260487 3.8151093 3.8495836 4.0061913 3.7824593
1370402_at 7.5662956 7.605903 7.7363033 7.8312163 7.751606 7.6976223 7.5495367 7.732803 7.447886 7.1562834 7.6530747 7.592325
1370403_at 4.8629375 4.870893 5.055623 4.978465 4.8891187 4.9528704 4.725033 5.1559725 4.64089 4.7686996 5.084892 5.018033
1370404_at 4.033601 4.139207 3.8519082 3.9451182 4.0818343 3.9372509 3.9302852 4.053513 3.8491068 3.7826312 4.0488305 3.8734515
1370405_at 3.7695763 3.5789876 3.6095133 3.5991526 3.659723 3.586154 3.7608352 3.629289 3.870281 3.8197186 3.611036 3.7953055
1370406_a_at 3.7691185 3.7001052 3.9072773 4.2121563 3.8519619 3.7833982 3.7833555 4.1068087 3.715852 3.6624136 3.758762 3.868206
1370407_at 8.990113 8.664549 8.525185 8.420069 8.594116 8.986515 9.059265 8.196314 8.793202 9.17835 8.589854 8.623817
1370408_at 4.5442452 4.6479793 4.3783703 4.362489 4.469264 4.415268 4.7809725 4.711171 4.645134 4.420297 4.629367 4.2778144
1370409_at 4.4653397 4.6399884 4.9544353 4.7015023 4.796269 4.5726857 4.526667 5.058943 4.6213346 4.612173 4.5734587 4.5371237
1370410_at 4.0227675 3.8585184 4.1791267 4.4361095 4.1882224 4.003633 4.044606 4.660686 4.1296463 3.9018042 4.509645 4.2395754
1370411_at 5.7614923 6.0553837 5.820239 6.2676296 6.0407615 5.679622 5.740103 6.089074 5.8197083 5.875115 5.7681694 5.9272223
1370412_at 4.029171 3.9549773 3.9771848 3.90045 3.9530642 3.8038037 3.9869888 3.8597991 4.024741 4.0145693 4.107456 3.7898338
1370413_at 6.5521545 6.791774 6.5751057 6.458534 6.0702577 6.4401746 6.9289775 6.480875 6.8581667 6.5739403 6.729498 6.7824078
1370414_at 8.994108 9.107494 9.174294 9.234447 9.087891 9.245315 9.315906 8.4461565 8.656145 9.135601 8.811068 8.743081
1370415_at 6.2195835 5.8804154 5.97811 6.3035216 5.9172564 6.0058627 6.241416 5.778101 5.844211 5.7900534 5.6989927 5.9937634
1370416_at 4.7573795 4.9553056 4.71025 4.4922795 4.631217 4.6742525 4.8760977 4.9522142 4.5516148 4.5335083 4.8962364 4.7435293
1370417_at 4.154945 4.18521 4.419737 4.6422243 4.2730956 4.269174 4.2179656 4.261185 4.1233664 4.236417 4.0205026 5.042186
1370418_s_at 5.580251 5.4090986 5.565984 5.8496275 5.4585123 5.46908 5.27285 5.7983613 5.5059237 5.296727 5.9461865 5.895403
1370419_a_at 5.5557146 5.70265 5.487938 5.524932 5.7715864 5.7049847 5.2073774 5.736142 5.4833994 5.5874243 5.7790475 5.6654997
1370420_at 12.195232 12.265323 12.263708 12.381547 12.163741 12.2367735 12.761891 12.007832 11.694764 12.654204 11.931379 12.83252
1370421_a_at 6.133706 6.309165 6.148904 6.375544 6.5451965 6.581317 6.2110515 6.607353 6.190715 6.238451 6.2019477 6.442962
1370422_at 6.4061604 6.6841197 6.530447 6.2046447 6.349424 6.2212625 6.603418 6.692975 6.2925816 6.5794396 6.5360665 6.0819097
1370423_at 5.678542 5.9479146 5.797545 6.0501957 6.0093513 5.6192045 5.523295 6.1391606 5.801091 5.688494 6.0672464 5.932366
1370424_at 3.9222004 4.0812445 3.8683665 3.8671887 3.7845829 4.0351367 3.788355 3.7776568 3.7792559 4.006056 3.8640113 4.0887637
1370425_at 12.444238 12.487385 12.320287 12.34206 12.525562 12.409357 12.353468 12.411746 12.3443575 12.168456 12.398433 12.606849
1370426_a_at 10.857987 10.92802 10.883251 10.807771 10.7992115 11.017245 10.675042 11.194441 11.027784 11.051834 10.809047 10.890891
1370427_at 5.2782545 4.9899216 5.262458 4.8941355 5.29782 5.459449 5.6258097 5.400385 5.169676 5.1797085 5.050536 5.0094004
1370428_x_at 12.142008 11.975716 12.152536 11.940097 11.26735 12.164582 11.206636 12.065965 11.5983515 11.83878 11.867246 11.533346
1370429_at 9.660419 9.270633 9.772193 9.61874 9.332379 9.875753 9.445596 9.765617 9.271551 9.637686 9.496977 9.549076
1370430_at 4.6967883 4.694982 4.7922893 5.239599 4.692577 4.910185 5.363652 5.2607894 4.9370313 4.9160566 5.1484857 5.254895
1370431_at 4.1713243 4.626844 4.4881268 4.2309737 4.0803185 4.365558 4.2175846 4.356114 4.3518014 4.2591243 4.530995 4.226166
1370432_at 3.4277096 3.6245718 3.5674736 3.674879 3.6214857 3.5343952 3.8757482 3.748841 3.4128857 3.7183728 3.6901405 3.789339
1370433_at 10.364219 10.617608 10.036577 10.056055 10.562428 10.342154 10.848797 10.011941 10.308219 10.388478 10.658058 9.370689
1370434_a_at 3.4726348 3.4270802 3.8170128 3.4668689 3.4136596 3.319509 3.5818603 3.9207773 3.3365495 3.4442308 3.4762864 3.7302456
1370435_a_at 7.2587023 7.1066976 6.892438 6.9722996 7.129261 7.065027 7.222766 6.5622864 7.0490093 6.979671 7.213492 7.310335
1370436_at 7.6174393 7.4118705 6.842334 5.5855064 6.541787 4.988116 8.3405695 5.2367754 7.249132 7.4758215 8.562994 9.030127
1370437_at 6.0403748 6.291357 6.0158477 6.507655 6.0247993 6.393605 6.413259 6.0758333 6.3988333 6.429782 6.444289 6.196539
1370438_at 5.4579754 5.206175 5.822507 5.055391 5.8328223 5.5299854 5.2556605 5.536154 5.3137455 5.6379895 5.4415436 5.4047003
1370439_a_at 3.416752 3.4883673 3.3692482 3.6902442 3.5933921 3.512601 3.4365656 3.3692575 3.4447498 3.5089028 3.3742044 3.4909022
1370440_at 7.586794 7.2969203 7.4752927 7.385838 6.8838115 7.3154545 7.7737484 7.5155935 7.709359 7.357188 7.4335546 7.4397664
1370441_at 3.8266668 3.847904 3.7170546 3.9148583 3.8417327 3.9352736 3.5682874 4.124401 3.8877938 3.608339 3.8579853 3.7271185
1370442_at 3.3003619 3.288481 3.3054614 3.3621156 3.3894234 3.2948277 3.3647485 3.515051 3.4763556 3.3488705 3.295968 3.282832
1370443_at 7.3185916 7.4406524 7.496102 7.373797 7.282383 7.3564982 7.3411765 7.423874 7.3389463 7.3612447 7.7162642 7.388591
1370444_at 4.7808867 4.959831 5.0086946 5.0713077 5.1058774 4.688299 4.8032637 5.0621567 4.700259 4.572357 4.9855595 5.133203
1370445_at 5.7510176 6.2998433 6.1722827 6.1954336 6.2002764 6.402979 6.1135373 6.572663 5.985637 6.6583614 6.6233816 6.4768906
1370446_at 6.697262 6.9084687 6.641737 6.48569 6.745683 6.794127 6.925814 6.28382 6.707223 6.789799 6.8367724 6.6794796
1370447_at 4.8646555 4.6851635 4.70765 4.94149 5.0599775 5.0681677 4.7621922 5.2202454 4.9852695 4.9742413 5.0306683 4.9919996
1370448_at 4.2086053 4.550964 4.417218 4.4080653 4.212038 4.3286333 4.215792 4.74181 4.2991385 4.3510675 4.3982162 4.448353
1370449_at 7.7965293 8.061214 7.8084793 7.435779 7.492015 7.971907 8.026085 7.4586487 7.721507 7.8392386 7.8982625 7.426542
1370450_at 4.510689 4.3336744 4.326663 4.7454147 4.3661203 4.181885 4.4994435 4.479002 4.3186445 4.311917 4.459823 4.4439263
1370451_a_at 4.7399073 4.4514694 5.014883 4.5016427 4.708516 5.0700884 4.5662394 5.124023 4.9867344 5.280512 5.2563357 4.8207154
1370452_at 3.7317913 4.1069827 4.0323563 3.8478432 3.8485322 3.7093139 3.714797 3.9752014 3.7601297 3.7689261 3.7673123 3.7804465
1370453_at 4.899341 4.952782 4.6153092 4.7704363 5.0698676 5.03845 4.940554 4.893751 4.7346516 4.8443265 4.7678037 4.9696026
1370454_at 5.088535 4.9808855 4.52559 4.810114 4.7099295 4.6529 4.1863604 4.9013796 4.7987943 4.905998 4.893862 5.2152114
1370455_a_at 3.2384794 3.368381 3.2833788 3.3315847 3.2141635 3.4367747 3.3680072 3.0522716 3.4102929 3.2175205 3.4031527 3.3665247
1370456_at 3.831434 3.7500782 3.8430789 3.9812012 3.5508509 3.832814 3.7389884 3.915111 3.7175257 3.586919 3.8298695 3.8559275
1370457_at 3.963068 3.9435632 4.0737925 4.0729523 3.8170485 4.0057926 4.1677303 4.151255 4.010149 3.8323247 3.9641178 4.153769
1370458_at 3.934611 4.1584926 4.1410847 4.345364 4.383651 4.0207458 4.0342693 4.4852858 4.187996 4.0700636 4.3432384 4.619653
1370459_at 3.9628658 4.300676 4.2220554 4.270073 4.055665 3.869803 4.146884 4.163192 4.152134 4.062837 4.152631 4.2054377
1370460_at 7.3355937 7.448456 7.219641 7.2139363 7.1636043 7.4559035 7.6347513 7.510353 7.6087203 7.62943 7.4567623 7.4573073
1370461_at 5.5064325 5.150961 4.729334 5.1373363 5.140391 5.219548 5.4649844 5.1599464 5.1366043 5.076255 4.796092 5.0226526
1370462_at 6.038091 5.195059 4.562557 4.673114 4.811936 4.920739 5.6634216 5.457162 5.363408 4.9972944 4.376337 4.156563
1370463_x_at 5.323265 5.5185823 5.7830925 5.1759963 7.2905707 5.26129 5.718878 5.408668 5.8155065 5.3394322 5.4421306 5.4438033
1370464_at 4.875142 5.2057514 4.92545 4.5799346 4.7329617 4.725177 5.0011673 4.9489594 5.6458864 6.012869 5.8052044 6.226769
1370465_at 5.113382 5.452501 5.1875257 4.4622955 4.9853325 5.2072654 5.122916 5.2618265 5.2312813 5.6554823 5.9219675 6.5400696
1370466_at 3.8979325 4.11887 4.218958 3.8303168 4.283223 4.023841 3.9670296 4.30416 4.3054485 3.6748219 4.1134024 3.9031665
1370467_at 4.5036206 4.5573864 4.5112486 4.8615713 4.582231 4.3921895 4.295618 4.596154 4.688327 4.425189 4.451549 4.792467
1370468_at 3.3615916 3.5549092 3.3889503 3.6492176 3.4376092 3.345487 3.393949 3.4897654 3.3745265 3.261174 3.3372943 3.2469623
1370469_at 5.4885054 5.645171 5.565404 5.6768026 5.5100703 5.377934 5.501931 6.0179343 5.1065784 5.27517 5.6954265 5.6734533
1370470_at 3.972257 3.8368137 3.8388677 3.8966672 3.713752 3.9500668 4.01179 3.8150966 3.7276855 3.9375193 4.1609416 4.062995
1370471_at 3.7696884 3.9514992 3.7564092 4.205085 4.040436 3.7471716 3.7351272 4.2683277 3.943975 3.8247988 4.1631393 4.004571
1370472_a_at 4.6029315 4.6512127 4.6114 4.540758 4.513459 4.8020144 4.445883 4.678385 4.5216985 4.530958 4.6224823 4.6104727
1370473_a_at 6.2532253 6.3825116 6.107859 6.449509 6.241958 6.246985 6.7137175 6.372254 6.167329 6.446548 6.41564 6.683701
1370474_at 5.7637587 5.594612 5.9349546 5.0837255 5.5172734 5.5923495 5.323847 5.2397757 5.7889614 5.794153 5.781003 5.714924
1370475_at 13.248249 13.209796 13.209411 13.2396755 13.301063 13.405787 13.285426 13.2814 13.2844095 13.37307 13.2881155 13.35741
1370476_at 7.462769 7.3369207 7.1520576 7.4134083 7.3447294 7.356651 7.2525673 7.037567 7.373149 7.141589 7.436725 7.2173586
1370477_at 3.5959756 3.820868 3.6223 3.6170087 3.8978937 3.8802752 3.4395492 3.8252523 3.7760339 3.4769251 3.5296464 3.9117904
1370478_at 5.736202 5.5850883 5.6015205 5.6476164 5.942566 5.5245175 5.56639 6.1707287 5.578288 5.5350876 5.784168 6.065439
1370479_x_at 13.327618 13.182056 12.819965 13.0967455 13.071841 13.197696 13.194178 13.200633 13.187688 13.262272 12.883339 13.301246
1370480_at 3.797316 4.1587543 4.0750656 4.1508408 3.8434942 3.815252 3.8896368 4.3070755 3.876664 4.035184 4.362958 4.081296
1370481_at 5.3894134 5.6421056 5.4083753 5.3650804 5.351705 5.4442334 5.1790724 5.6300397 5.4755387 5.347898 5.329393 5.1689463
1370482_at 5.463189 5.3414364 5.6201105 5.45063 5.5927715 5.676175 5.2306194 5.9860916 5.4543824 5.272955 5.6376524 5.270091
1370483_at 3.85476 3.93026 4.162549 3.6126823 4.086467 4.0507345 3.9797661 4.04463 3.859139 3.943556 3.833727 3.8019779
1370484_at 5.1364417 4.913399 5.094382 5.2981644 5.225487 5.0108833 5.0575204 5.2817593 5.169584 4.9635353 5.1697965 5.1568017
1370485_a_at 5.324539 5.12381 5.265832 5.4257655 4.925149 5.5989394 5.078707 4.8835106 4.597819 5.3549337 4.5637984 4.8872995
1370486_a_at 5.2553067 4.9987316 5.398464 5.765192 5.7986693 5.564583 4.9842257 5.5857973 5.160448 5.1271324 5.607025 5.7701244
1370487_a_at 6.2026134 6.2224836 6.2999997 6.3621936 6.497749 6.3083434 6.0930834 6.2543535 5.9988704 6.1727595 6.063938 6.1447067
1370488_a_at 6.5185018 6.3224764 6.11856 6.171664 6.1381826 6.431345 6.788264 6.437232 6.940144 6.4276533 6.079525 6.204495
1370489_a_at 3.7123897 3.980334 3.8796287 3.5275667 3.9941983 3.8550768 4.2931395 3.9603088 3.8941207 4.090134 4.172575 4.2216067
1370490_at 4.104302 4.2757163 4.1758747 4.2377386 4.3074617 4.0648856 4.0968046 4.3635044 4.165687 3.918087 4.1953506 4.0883884
1370491_a_at 5.590192 5.304303 5.5528135 5.4287186 5.4321938 5.339023 5.4866343 5.8424935 5.879306 5.6297407 5.2787914 5.565525
1370492_a_at 4.485868 4.5937676 4.6552696 4.4377112 4.5374184 4.2642555 4.5695524 4.572866 4.434596 4.6389804 4.4288054 4.6287894
1370493_a_at 3.5891466 3.5692024 3.7308512 3.5348248 3.7109962 3.5029671 3.6372619 3.7772422 3.5976603 3.9190557 3.5240948 3.3651123
1370494_at 4.4449615 4.33344 4.5001545 4.863693 4.4894733 4.1991763 4.2712374 4.8294544 4.36858 4.441 4.3760853 4.657304
1370495_s_at 13.375376 13.402041 13.20291 13.066007 13.311645 13.301295 13.296094 13.303101 13.368669 13.322409 13.269157 13.272472
1370496_at 12.764043 12.951067 12.728801 12.732709 12.697979 12.626071 12.710932 12.769163 12.908971 12.835645 12.769598 12.791178
1370497_at 4.1383085 4.0169935 3.9449065 4.1203423 4.2971106 4.1200476 4.2108955 4.3724036 4.2064953 3.9975896 4.0935965 4.1379766
1370498_at 3.2568643 3.344213 3.4109201 3.5124977 3.4263277 3.38731 3.3463004 3.365094 3.4395897 3.1586335 3.2622042 3.3224685
1370499_at 4.123736 4.2431316 4.4348707 4.368508 4.159241 3.8839986 4.2178245 4.188897 3.9602356 4.227772 4.3509145 4.1326933
1370500_a_at 3.6710312 3.7563233 3.804164 3.78674 3.8919964 3.9390848 3.7507892 3.6746016 4.1061153 3.9224365 3.896308 3.8846776
1370501_at 9.459964 9.302063 9.120076 9.189365 9.202285 9.412455 9.49419 9.335122 9.42884 9.33084 9.19863 9.158658
1370502_at 4.141047 3.9365225 3.786429 4.1086006 3.9497693 3.8248832 4.0558095 4.478914 3.835325 3.8032198 3.9209812 4.235364
1370503_s_at 4.3735833 4.3803773 4.594738 4.48042 4.5236382 4.7177734 4.3518624 4.361515 4.3354244 4.2935934 4.3067026 4.0781555
1370504_a_at 5.8269124 6.023382 5.9597893 5.7624564 5.9337797 5.67503 6.0165462 6.210088 5.9498262 6.1445684 5.930739 6.1855817
1370505_at 6.4879203 6.331836 6.3294787 6.3501215 6.3643055 6.175319 6.1659384 6.080873 6.2044597 6.3530307 6.068026 6.3068376
1370506_at 6.8216624 7.0275397 6.622863 6.7292414 6.6234875 6.9433928 6.8418283 6.3833995 6.7268996 6.3985167 6.5334044 6.601782
1370507_at 5.70194 5.951686 5.7498884 5.7221417 5.460903 5.6770124 5.777074 5.732323 5.722049 5.6524806 5.466912 5.769813
1370508_a_at 5.1445103 4.9257345 5.309612 4.979107 5.0102887 4.745715 4.878251 5.1025276 4.9342623 4.789523 4.7925496 5.106302
1370509_at 7.1508603 7.037245 7.52929 6.912852 7.017981 6.622748 6.9944854 7.297688 7.4237514 7.36618 7.7448626 7.563215
1370510_a_at 7.727367 7.611971 7.735785 7.7111316 7.598752 7.6543117 7.9561896 7.708896 7.350947 7.4037375 6.8534102 6.863771
1370511_at 13.862136 13.923038 13.938405 13.847781 13.870107 13.921733 13.714249 13.85633 13.829421 13.849126 13.89121 13.857984
1370512_at 8.226313 8.021799 8.154161 7.647512 7.9038177 8.052596 7.7664194 7.8189826 7.9395328 8.128752 7.5495834 7.908893
1370513_at 3.3596969 3.709902 3.6418447 3.6743546 3.667423 3.7127786 3.3172293 3.8377504 3.4850347 3.685042 3.643415 3.625592
1370514_a_at 3.6566541 3.561253 3.6974134 3.611272 3.8153672 3.4453948 3.5830803 3.7112732 3.5713518 3.5621965 3.560784 3.4874783
1370515_x_at 4.0780473 4.4717264 4.0595527 4.275181 4.3131647 3.9427876 3.9580865 4.8179765 3.887302 4.093706 4.0911965 4.156563
1370516_at 6.2947626 6.4491463 6.468763 6.2075863 6.4770956 6.205841 6.4200387 6.5026894 6.1175046 6.409557 6.465862 5.8262763
1370517_at 3.5387645 3.6219914 3.6939423 3.8892024 3.8207831 3.7325923 3.5895255 3.7821715 4.100672 3.4359813 3.5512745 3.5918183
1370518_a_at 3.9593818 4.0201416 3.9512234 3.920149 4.182723 4.041471 3.8815727 4.297344 4.004901 3.917285 4.28116 3.9838305
1370519_at 4.1986065 4.4033194 4.34466 4.8174944 4.494126 4.613178 4.1914306 4.577931 4.3176427 4.190181 4.6098194 4.4859676
1370520_at 4.574916 4.0707397 4.348881 4.190808 4.151995 4.458959 4.1621585 4.063459 4.416879 4.4156537 4.0788927 4.045779
1370521_at 6.3189087 6.5788274 6.595785 6.398238 6.429923 6.651538 6.4610357 6.1874866 6.472503 6.4715304 6.5957932 6.5153465
1370522_at 9.199764 9.118262 8.934648 9.110037 9.064324 9.02103 8.856506 8.969035 9.073371 8.9191265 9.1033945 8.906321
1370523_a_at 8.120657 7.875826 7.9930744 7.663644 7.6253 8.059849 8.398724 7.382181 8.323799 8.292274 8.277401 7.8891044
1370524_at 9.352269 9.220258 9.249958 9.17582 9.025829 9.220791 9.579678 9.239059 9.465684 9.492825 9.467946 9.261399
1370525_at 8.152912 8.191037 8.127762 8.23151 8.034168 8.135168 8.392107 8.337984 8.359774 8.295245 8.426575 8.2931
1370526_at 6.3069263 6.2194057 6.1411777 5.8926024 6.278724 6.51746 6.0892 5.493883 7.214931 7.0928993 5.405661 5.847224
1370527_a_at 8.772225 8.930027 8.811541 8.819164 8.748489 8.722219 8.925017 8.834311 8.882598 8.827309 8.773455 8.939676
1370528_at 6.2891707 6.353423 6.4961653 6.4241033 6.3403845 6.3609877 6.3018956 6.4871387 6.077602 6.2668724 6.4737306 6.282463
1370529_a_at 7.4760528 7.2879477 7.312394 7.3296404 7.1618013 6.9999413 7.0499578 7.2996097 7.2603197 6.9168725 7.058104 7.121631
1370530_a_at 8.154123 8.218346 7.9583364 7.8891573 8.091679 7.8505063 7.570647 7.900136 8.041354 7.534476 7.778886 7.854685
1370531_a_at 5.582013 5.5036793 5.3701973 5.219428 5.5832253 5.1833553 5.175312 4.9501944 5.605132 5.3390684 5.245617 5.180399
1370532_at 5.77469 5.8309917 5.7843876 6.108765 5.7855268 5.57116 5.6910033 5.75062 5.7434554 5.5841885 5.7463484 5.6615715
1370533_at 4.422689 4.2362556 4.238676 4.472726 4.4175563 4.4549904 4.2465496 4.434211 4.1746526 4.1823006 4.5245733 4.657548
1370534_at 7.5000944 7.686508 7.8212266 7.8021455 7.7909083 7.801048 7.4534545 7.3191924 7.373913 7.682078 7.271118 7.5594525
1370535_at 3.9023159 3.767473 3.6957324 4.0435925 3.7048414 3.7180564 3.7298644 4.00733 3.8712432 4.023225 3.8270292 3.9516103
1370536_at 5.0269003 5.3499527 5.1898355 5.2762537 5.130781 5.487935 5.4435797 4.9277563 4.838073 5.6199512 4.896451 5.212426
1370537_at 7.0792756 6.9596763 7.0214715 6.930701 6.9231462 7.003044 7.103436 6.8176174 7.0361204 7.1100187 7.152608 7.0266085
1370538_at 7.541539 7.749665 7.649385 7.524402 7.659865 7.579132 7.207988 7.4319263 7.1456733 7.72579 7.085409 7.3763194
1370539_at 6.8377075 6.712844 6.3907757 6.4861054 6.440581 6.5493503 6.688836 6.7663617 6.828459 6.753256 6.590448 6.3398204
1370540_at 4.260943 3.9193704 4.371197 4.2250113 4.0531707 4.062468 4.3888955 4.1342454 5.536001 5.3088827 6.036283 5.6955085
1370541_at 6.3072042 6.120363 6.19834 6.5694175 6.012241 6.1459103 7.7164564 6.8027787 8.553257 8.24752 8.563098 8.630772
1370542_a_at 6.4190874 6.6706505 6.492993 6.6312766 6.430497 6.8692355 6.665201 6.5456533 6.5371046 6.499723 6.6886225 6.6155396
1370543_at 6.4197187 6.915356 6.6892176 6.510252 6.6173477 6.7995124 6.8325095 6.6515255 6.821144 6.974807 6.664873 6.8928175
1370544_at 5.8262544 6.132298 5.928178 6.1323752 5.9877815 5.6396303 6.1991878 5.829571 5.9014077 5.7682767 5.666652 5.9816275
1370545_at 4.943167 4.944002 4.881594 5.011441 4.779934 5.046022 4.9116507 5.2193813 5.0001698 4.85199 4.6809506 5.1419826
1370546_at 4.14853 3.845266 4.076661 4.333928 4.097705 4.203094 3.8071256 4.2858906 4.1776133 3.7925546 3.9691992 4.011139
1370547_at 13.940027 13.935182 13.917789 13.854514 13.968647 14.002766 13.951606 13.961557 13.962772 13.953445 13.851565 13.877076
1370548_at 7.8160596 7.1764493 7.7243814 7.793737 7.2102304 7.6426525 7.66677 6.8521376 7.14096 8.303174 7.937394 8.077242
1370549_at 5.442371 5.440795 5.9818096 5.3565626 5.6973286 5.5358777 5.851799 5.7616777 5.578536 5.5059166 5.3044653 5.6307335
1370550_at 5.615305 5.5773606 5.6002197 5.6635885 5.521523 5.4568405 5.6206384 5.966231 5.485803 5.4584336 5.539117 5.886715
1370551_a_at 6.735213 6.872623 7.0316577 6.879534 6.9327908 7.068534 6.84316 7.2937727 6.652445 6.6856623 6.7557673 6.890766
1370552_at 5.0849447 5.0967712 5.4487524 5.113001 5.1849737 5.1616926 5.3621826 5.0431767 5.2416306 5.6344795 5.4556875 5.2746935
1370553_at 7.482138 7.0718827 7.303244 7.383046 7.347237 7.511411 7.510946 7.007523 7.319101 7.1793065 6.976366 7.0136065
1370554_at 9.168058 9.121003 8.925321 9.134804 9.077671 8.939544 9.311122 9.014938 9.213434 9.183714 9.12795 9.228693
1370555_at 4.167884 4.011585 4.293492 4.1416492 4.2778826 4.033128 3.9329357 4.183393 3.9372594 4.077235 4.1516485 4.179142
1370556_at 4.6373506 4.623474 4.5229177 4.777053 4.804637 4.711533 4.349936 4.9625235 4.4541683 4.682684 4.7453938 4.6263065
1370557_a_at 3.7522364 3.6504538 3.7004805 3.7342699 3.8684955 3.6689363 3.8238254 4.094022 3.6922643 3.4598556 3.711275 3.776654
1370558_a_at 3.166053 3.3009436 3.2357934 3.4756641 3.4215996 3.358687 3.229167 3.4176867 3.3379614 3.3139489 3.4164464 3.1181607
1370559_at 3.7494714 3.7319794 3.6366143 4.023099 4.2176323 3.639951 3.8708916 4.0966005 3.7793708 3.600454 3.7731738 4.2416024
1370560_at 4.0843015 4.4801273 4.1273303 4.3626175 4.3388944 4.385298 4.3759713 4.3768916 4.1406026 4.3951683 4.6172523 4.390682
1370561_at 3.8258374 4.0495124 3.861483 4.312064 3.848365 4.1840234 3.8283532 4.162795 4.1972685 3.7591507 4.114232 4.0990467
1370562_at 4.3237195 4.57115 4.5240664 4.6292057 4.8407617 4.5500793 4.332921 4.5943356 4.4024386 4.3916683 4.647398 4.722176
1370563_at 11.719968 11.538708 11.617269 11.652136 11.560144 11.568826 11.925429 11.6121 11.709925 12.168456 11.987398 12.117848
1370564_at 4.0313916 4.565151 4.069109 4.199692 4.3408203 4.336787 4.204823 4.50614 4.23049 4.083117 4.243599 4.384757
1370565_at 4.2428284 4.5241704 4.0949607 4.1671 4.333096 3.95899 3.9526196 4.3067474 3.8880868 3.9421134 4.459823 4.0990467
1370566_at 10.758334 9.298648 9.257307 9.541895 10.273682 10.318882 9.691371 10.535698 10.205807 9.541357 9.8665905 10.105618
1370567_at 7.135686 6.6470656 6.6964784 6.780385 6.907214 6.7814918 6.9893394 7.1241274 6.8277307 6.8921556 6.838913 6.731672
1370568_at 5.5514874 5.39921 5.5421147 6.011972 5.6615076 5.9677334 5.572957 5.9863796 5.7363067 5.6449666 5.7210608 5.7809362
1370569_at 4.899597 5.3737464 4.997238 4.891697 4.9877234 5.1544037 4.9626613 4.924322 5.114655 4.88429 4.9359646 5.0030413
1370570_at 7.3106847 7.2595453 7.2739544 7.415125 7.2964277 7.282335 7.439385 7.4256296 7.4604435 7.3303204 7.159388 7.2499504
1370571_at 4.9319816 4.9628053 4.7908792 5.0106244 5.437415 4.94761 4.878379 5.047608 5.0392165 5.0684915 5.1057005 5.1047378
1370572_at 3.5745099 3.64691 3.7217877 3.6477165 3.6214862 3.6420398 3.4976456 3.7214324 3.7981327 3.5486574 4.0350456 3.8418295
1370573_at 9.734074 9.554194 9.417907 9.657817 9.634452 9.699953 9.493384 9.291996 9.21412 9.66758 9.272528 9.6652975
1370574_a_at 6.5549717 6.495763 6.5717344 6.4849215 6.6832795 6.5342436 6.3787127 6.7841754 6.519525 6.391208 6.644421 6.449799
1370575_a_at 8.47298 8.558698 8.617126 8.557739 8.21348 8.717623 8.773363 8.331137 8.877761 8.749381 8.323103 8.380924
1370576_at 5.599585 5.3773623 5.81611 5.927931 5.5422783 5.522626 5.439629 5.5068207 5.563193 5.5898886 5.695225 5.7001734
1370577_at 6.358763 6.3386574 6.1318703 6.002269 5.991066 6.0692425 6.631509 6.0859904 6.3717446 6.136986 6.2689533 6.094113
1370578_at 6.8896046 6.7880106 6.8429666 6.90914 6.8081074 6.783031 7.0316405 7.095293 7.1352687 7.033889 7.187704 7.1053123
1370579_at 8.825249 9.006657 8.814545 8.669634 8.9056015 8.897331 9.075348 9.069279 8.994957 8.959539 9.123602 9.0510025
1370580_a_at 13.431402 13.507618 13.371348 13.421048 13.365335 13.438903 13.547654 13.231293 13.405047 13.633496 13.44979 13.497987
1370581_at 3.948443 4.0100613 4.121065 4.1747255 3.9619164 3.873029 3.7378159 4.1887817 3.771159 3.7501433 4.172017 3.998966
1370582_a_at 3.2857518 3.5558014 3.3318863 3.1450865 3.3839202 3.2921848 3.2849638 3.4457057 3.2334428 3.210596 3.4612257 3.4814217
1370583_s_at 6.053926 6.1360526 6.069187 5.3447905 6.1391654 5.8975472 5.9107666 5.9410176 6.218798 6.6457214 6.3476353 6.878668
1370584_a_at 5.8785577 5.299029 5.555202 5.484704 6.2139397 6.14008 6.3502345 5.2767987 5.417203 6.1514797 5.2868676 5.268679
1370585_a_at 6.3737245 6.4656277 6.6045184 6.1608615 6.4119544 6.513933 6.475248 6.4811883 6.4359965 6.644278 6.411464 6.0776763
1370586_a_at 5.6462317 5.65598 5.500904 5.777383 5.6378393 5.8707933 5.6440563 5.7621202 5.8036685 5.7443223 5.994994 5.937043
1370587_at 5.0318823 4.9327683 4.913946 5.2378483 5.3082533 4.943242 5.0920086 5.2609434 5.1399403 5.0105896 4.955758 5.080034
1370588_a_at 4.196168 4.2617 4.152915 4.0208864 4.2206573 4.1411467 4.0990257 4.4829617 3.8791754 3.9478214 4.103522 4.07181
1370589_at 4.8662806 5.3093796 4.9646473 5.1846533 4.6464067 5.087282 5.268282 4.874999 5.0615845 5.311868 4.9134507 5.144957
1370590_at 7.094762 7.2369976 7.110883 7.215252 7.26998 7.195737 7.058429 7.5725975 7.066732 7.1958275 7.339644 7.2252684
1370591_at 7.4611115 7.2635427 7.5881963 7.5874424 7.4446273 7.4346457 7.3598456 7.504042 7.8284764 7.6038647 7.396428 7.709352
1370592_at 6.131092 6.5434904 5.6119547 5.7164936 4.616602 6.2252517 6.2941713 5.868411 6.856922 7.4336963 6.467876 7.3093038
1370593_at 13.565345 13.583407 13.232276 13.301697 11.904533 13.571166 13.549687 13.27721 13.484565 13.690054 13.55462 13.443291
1370594_at 4.6140747 4.430249 4.8573203 4.8827925 5.027113 4.680647 4.682948 5.241439 4.6404743 4.4573402 4.6320534 4.8672123
1370595_a_at 3.4883654 3.6419432 4.00048 3.802765 3.8981318 3.8778038 3.4174118 3.8991714 3.581317 3.8586228 3.7696052 3.6508508
1370596_a_at 4.01742 3.984994 4.11067 4.4340506 3.8352888 3.9864216 4.149211 4.39553 4.0703387 4.278734 4.3521953 3.901666
1370597_at 6.1562524 5.8978934 6.1228514 5.7924886 6.025897 5.574235 6.2533045 5.332747 6.2425504 5.9728775 6.012611 6.195737
1370598_a_at 4.3694954 4.6956253 4.3319335 4.472224 4.659198 4.572827 4.492586 4.4171925 4.594197 4.3913383 4.2557054 4.5469356
1370599_a_at 7.6099415 7.3897924 7.302127 7.361901 7.2845383 7.574627 7.773478 7.483976 7.6731 7.520664 7.277087 7.4774027
1370600_at 5.320534 5.299675 5.6191435 5.436295 5.270639 5.185004 5.053402 5.638644 5.4125905 5.7681355 5.492088 5.340888
1370601_a_at 4.66955 4.659538 4.306422 4.5135245 4.7473 4.6108937 4.3730226 4.7330575 4.184162 4.6102743 4.6036263 4.733869
1370602_at 4.461833 4.3566647 4.703081 4.6834583 4.5091295 4.4977226 4.2188363 4.735672 4.4537706 4.2844033 4.441354 4.3723145
1370603_a_at 5.693345 5.813915 5.867645 5.6469016 5.849191 5.6770124 5.9006424 5.865823 5.537375 5.6105146 6.0424647 5.5231977
1370604_at 3.8810737 3.8781788 3.803253 3.7766502 3.964258 3.8130562 3.8444269 3.7162867 3.8246598 3.7009606 3.8430095 3.6909893
1370605_s_at 6.0598526 6.060051 6.0420876 5.5353327 5.930191 5.791149 5.6449113 5.659792 6.0313454 6.09436 5.9209847 6.24609
1370606_at 6.745979 6.547942 6.1537786 5.9100695 6.166344 6.0218034 6.498913 6.305981 6.3069053 6.3275843 6.149738 6.407561
1370607_a_at 4.9215293 4.4890738 4.549826 4.534239 4.8567224 4.5880322 4.6255865 4.5514145 4.982106 5.013391 4.580765 4.664841
1370608_at 3.6617959 3.6162431 3.484713 3.9174716 3.67105 3.4927506 3.9902468 4.120468 3.755986 3.6386054 3.9202607 3.8926778
1370609_a_at 10.2086525 10.1268015 10.287303 9.996453 10.0121765 10.122786 10.123647 9.860276 10.124058 10.379718 10.175585 10.246542
1370610_at 4.639264 4.4301963 4.711987 4.588065 5.062606 4.999123 4.831724 4.361671 4.6579223 4.4642262 4.891297 4.8408685
1370611_at 6.1203337 5.998819 6.258086 6.366273 6.12707 6.2030354 6.010368 6.0581985 5.892966 6.175806 5.881713 6.484989
1370612_at 5.705123 5.8991547 5.7129664 5.8335767 5.673932 5.6463885 5.696344 6.0442348 5.543436 5.541431 5.6628428 5.6492352
1370613_s_at 12.63358 12.819971 12.547349 12.44676 12.709903 12.60061 12.860871 12.798702 12.818207 12.921122 12.841368 12.919286
1370614_s_at 5.3549585 4.7376556 5.41894 5.601044 5.3054476 5.6396904 5.369646 5.886121 5.1783266 5.660628 5.3273344 5.703252
1370615_at 4.952643 4.8343267 4.7152567 5.00638 4.862133 4.806361 4.9532843 4.936905 4.955037 5.0123973 4.8864107 5.336421
1370616_at 4.9548464 4.850196 4.996524 5.2220554 5.432928 4.9243097 4.748571 5.2336507 4.7204385 4.7443027 4.995075 4.999014
1370617_at 4.6073246 4.781435 4.588994 4.744217 4.746959 4.902416 4.7888002 4.7758846 4.737115 4.8124275 4.822644 4.5848694
1370618_at 8.313878 7.8250136 7.9149933 8.131263 8.093319 8.114629 8.124918 7.8748817 8.215992 8.052399 7.98821 7.976355
1370619_at 4.933812 5.1608725 5.017557 5.2877593 4.9490337 4.9488945 4.6882763 5.2515116 4.8014355 5.131218 5.0678625 5.018228
1370620_at 4.595466 4.73679 4.846369 4.9547043 4.765753 4.5658417 4.445883 5.0702915 4.499317 4.563998 4.671559 4.786662
1370621_at 4.999915 5.358618 5.1250257 4.925156 5.092772 5.09193 4.9563866 5.2511373 4.9042253 4.7534537 5.1314297 4.7104173
1370622_at 4.4068527 4.4890738 4.151157 4.1300488 4.412294 4.287203 4.4669266 4.5353336 4.126528 4.498011 4.4562254 4.442451
1370623_at 6.4529085 6.895894 7.130315 6.580614 6.826544 6.591268 6.942002 6.7092667 6.4027357 6.6408663 6.39649 6.2415557
1370624_at 4.524616 4.485156 4.42488 4.382305 4.487304 4.4827113 4.3871737 4.6884913 4.1285996 4.308991 4.69169 4.362983
1370625_at 3.9156501 3.703387 3.8634307 4.014604 4.1978226 3.9633949 3.5438216 3.8705394 3.6820762 3.7296576 3.971543 4.0192227
1370626_at 3.3501282 3.4140942 3.3994453 3.8542686 3.6091986 3.6314979 3.3651707 3.518471 3.4848995 3.4215467 3.3596463 3.460259
1370627_at 4.751053 4.595619 4.7341695 4.8294597 4.621652 4.5509653 4.682948 4.7323365 4.435006 4.6225705 4.7536764 4.8653097
1370628_at 4.876238 4.737201 4.9911423 5.000671 4.867507 4.7406845 4.920907 5.235552 4.8783956 4.829187 4.867692 4.7255006
1370629_at 3.5674427 3.416228 3.792567 3.709948 3.817464 3.68642 3.6484344 3.9737809 3.6160908 3.735007 3.8275273 3.9579206
1370630_a_at 6.4846754 6.766909 6.712973 6.3939524 6.6461434 6.7348976 7.2227187 6.8921375 6.91267 6.9385715 6.871511 7.055921
1370631_at 4.3308187 4.090952 4.1813397 4.083375 3.8615887 4.0874453 3.9821498 4.077544 3.8920183 4.019212 4.2450037 4.258391
1370632_at 4.3195114 4.234641 4.340372 4.150831 4.1333504 4.2361364 4.1205616 4.4789133 4.0277443 4.019663 4.2251062 4.2718782
1370633_at 4.9755054 4.902848 5.1443543 4.8923073 5.173991 5.2279468 4.7040644 5.2710395 4.8170214 4.8991923 4.983018 5.2102046
1370634_x_at 6.5084896 6.587902 6.6801114 6.76717 6.823528 6.5629287 6.450346 6.680391 6.640773 6.594057 6.698964 6.458409
1370635_at 4.5973973 4.5751777 4.945336 4.7573385 5.0984774 4.797063 4.703448 5.1869802 4.5059614 4.4527044 5.0684657 4.8277445
1370636_at 4.3446674 4.3772964 4.49391 4.639681 4.6383705 4.4904366 4.371234 4.5427313 4.3280487 4.228937 4.51073 4.6584997
1370637_at 4.2612767 4.0968328 3.7808537 4.132892 4.421226 4.2341566 3.9351254 4.2276773 4.293419 4.087059 3.8993592 3.8197803
1370638_at 5.095856 5.150388 5.231063 5.036904 5.1925616 5.234005 5.175209 5.1112804 5.090897 4.991986 4.6956596 5.0607977
1370639_at 7.7910337 7.459277 7.569516 7.5886 7.575696 7.5070243 7.331124 7.863959 7.334973 7.477731 7.6593795 7.63283
1370640_a_at 4.9969635 5.299156 5.4256573 5.3357716 5.226409 5.258154 5.2261844 5.2452183 5.0548334 5.1753426 5.1736975 5.3951283
1370641_s_at 6.496644 6.6560507 6.594312 6.5529423 6.8288107 6.558975 6.3062887 6.6682606 6.3318453 6.6234474 6.404517 6.6047487
1370642_s_at 7.443925 6.9674153 7.3886533 6.949304 7.2509956 7.2403293 7.193101 6.9356537 7.094446 7.0535226 6.4824533 6.8958864
1370643_a_at 5.3252654 5.1426544 5.1973724 5.4356966 5.5121975 5.108186 5.2290535 5.1069574 5.044916 5.156469 5.0816913 5.032908
1370644_at 3.4728787 3.6702218 3.630487 3.9550984 3.5846095 3.7177439 3.7121077 3.6641827 3.5506065 3.6420543 3.6828563 3.9224105
1370645_at 4.367003 4.313027 4.371191 4.250259 4.826505 4.393297 4.046288 4.43327 4.208437 4.435565 4.6041203 4.5634403
1370646_at 6.3769 6.3472013 6.3628206 6.0000005 6.456996 6.201359 6.345059 6.336579 6.379654 6.358131 6.557928 6.3716745
1370647_at 4.533282 4.288402 4.6999435 4.646069 4.4962454 4.457454 4.637311 4.256222 4.493623 4.0628977 4.3954587 4.551425
1370648_a_at 4.987776 4.852778 4.983375 5.3036056 5.008106 5.237375 4.766739 4.940566 4.989949 5.16417 4.855994 5.050938
[truncated: 3,480,066 more chars]
