# Supplementary material for: Transcriptomic point of departure determination: a comparison of distribution-based and gene set-based approaches
Source: Front Genet. 2024 May 9;15:1374791. doi: 10.3389/fgene.2024.1374791 (PMC11112360; doi:10.3389/fgene.2024.1374791)
Supplement: Supplementary file 6 [file DataSheet1.zip › Data Sheet 1/carboplatin_29day_Rat_Liver_rma.txt]

ProbesetID V2 V3 V4 V5 V6 V7 V8 V9 V10 V11 V12 V13
Dose 0 0 0 1 1 1 3 3 3 10 10 10
1367452_at 10.355342 10.389997 10.418431 10.444362 10.241519 10.449242 10.319482 10.306914 10.334225 10.440092 10.390283 10.31324
1367453_at 10.24223 10.317363 10.10322 10.217027 10.177386 10.180679 10.061009 10.084198 10.331003 10.27882 10.307148 10.221164
1367454_at 10.235807 10.318761 10.342702 10.327915 10.234558 10.187373 10.26073 10.409297 10.417515 10.330086 10.388773 10.347118
1367455_at 11.7298975 11.653082 11.720805 11.609119 11.683689 11.662782 11.578228 11.744212 11.753011 11.681344 11.786869 11.67511
1367456_at 12.066196 11.959807 12.069856 12.063355 11.994212 12.00247 12.051309 12.127511 12.0918865 12.1337805 11.978842 11.992229
1367457_at 9.238325 9.232113 9.341883 9.283455 9.244583 9.333921 9.3534355 9.254915 9.387744 9.377623 9.215708 9.286941
1367458_at 8.339733 8.321948 8.262969 8.326214 8.203773 8.219129 8.185408 8.229759 8.138936 8.343633 8.156072 8.170759
1367459_at 12.340337 12.363573 12.327201 12.291181 12.282595 12.291183 12.1881075 12.255928 12.273162 12.22887 12.385451 12.207737
1367460_at 11.649589 11.594941 11.689402 11.636602 11.697838 11.586175 11.560173 11.752015 11.616992 11.557506 11.369347 11.47397
1367461_at 10.76289 10.61082 10.84444 10.742014 10.785634 10.728492 10.653207 10.869848 10.820335 10.801906 10.874401 10.669795
1367462_at 10.639043 10.595069 10.11838 10.280565 10.327057 10.429835 10.291214 10.301365 10.13373 10.225176 10.279683 10.399601
1367463_at 11.270648 11.325627 10.948467 11.307502 11.389315 10.826724 11.433036 11.488775 11.382112 11.052559 11.358474 11.354223
1367464_at 9.621809 9.539846 9.642775 9.599885 9.618277 9.498005 9.525012 9.567878 9.601304 9.678304 9.764888 9.618811
1367465_at 10.16584 10.184585 10.088375 10.137567 10.197192 10.245545 10.025939 10.151457 10.151563 10.134251 10.154223 10.043021
1367466_at 10.385176 10.431491 10.395583 10.453108 10.448995 10.35594 10.433217 10.411787 10.490807 10.515238 10.375134 10.469262
1367467_at 11.619346 11.804727 11.584131 11.582272 11.550203 11.674968 11.593555 11.635873 11.523284 11.603879 11.633872 11.693979
1367468_at 10.22195 9.976824 10.039734 10.158207 10.010458 10.190646 9.915487 9.926749 10.15569 10.220799 10.038585 9.861853
1367469_at 12.001796 11.928345 12.037033 11.99929 12.110501 12.006148 11.971551 12.038031 12.041333 11.969233 11.902721 11.939289
1367470_at 10.3742075 10.289352 10.508625 10.338237 10.387358 10.294305 10.357652 10.383253 10.498888 10.433471 10.650422 10.310949
1367471_at 9.27886 9.320653 9.304459 9.327913 9.418811 9.228346 9.374989 9.283188 9.321868 9.531479 9.689717 9.325986
1367472_at 10.2581835 10.205594 10.226362 10.231237 10.186504 10.180039 10.13646 10.248311 10.2663145 10.232591 10.133435 10.140364
1367473_at 9.879401 9.95625 9.837072 9.92929 9.965016 10.026933 9.92695 9.996804 9.913528 10.027669 10.086874 9.916351
1367474_at 9.794332 9.531633 9.6713085 9.902165 9.875462 9.7416935 9.7143755 9.82586 9.8161335 9.764202 9.888505 9.856023
1367475_at 10.580384 10.515199 10.511211 10.449027 10.530839 10.502521 10.535693 10.513649 10.496288 10.622813 10.573634 10.48965
1367476_at 11.247654 11.211853 11.223548 11.350023 11.23848 11.272844 11.198932 11.23367 11.173109 11.208705 11.125548 11.146475
1367477_at 10.392826 10.349663 10.187955 10.4053545 10.216227 10.226448 10.255844 10.231725 10.468783 10.19837 10.326678 10.358508
1367478_at 7.6626215 7.900944 7.498974 7.889729 7.8161235 7.5474916 7.6387053 7.7192144 7.8468676 7.83409 7.6583104 7.7412014
1367479_at 11.357208 11.273716 11.025143 11.156458 11.209283 11.229111 11.113684 11.194699 11.23943 11.172859 11.198036 11.02602
1367480_at 9.981609 9.929108 9.961007 9.928326 10.027051 9.828727 9.778028 9.917383 9.936071 9.972661 10.12455 9.788958
1367481_at 9.695581 9.743114 9.657788 9.772921 9.633267 9.690247 9.616727 9.759465 9.700014 9.815219 10.035683 9.669977
1367482_at 9.681984 9.796093 9.518997 9.6605015 9.589479 9.59111 9.528249 9.6207285 9.507468 9.731872 9.703314 9.592895
1367483_at 9.180521 9.11576 8.849575 9.039887 8.95314 9.040911 9.097366 9.092369 9.024078 9.038709 9.070023 8.93277
1367484_at 9.527517 9.39237 9.445973 9.649147 9.691759 9.4889 9.487312 9.596045 9.426223 9.478212 9.161609 9.487053
1367485_at 10.088042 10.056057 10.091266 10.130581 10.1536045 10.084509 10.198904 10.2432575 10.150887 10.114253 10.24648 10.17878
1367486_at 9.808237 9.7288265 9.732395 9.766682 9.549584 9.702095 9.718055 9.608567 9.773817 9.748148 9.833543 9.677601
1367487_at 7.3428383 7.2513094 7.606309 7.034911 7.585957 7.32214 7.366035 7.426175 7.338291 7.332735 7.3383293 7.483631
1367488_at 8.268961 7.912194 8.116375 8.363562 8.305087 7.974195 8.043665 8.256494 7.991379 8.224142 7.989901 8.073938
1367489_at 6.3522224 6.297402 6.531807 6.432619 6.3118057 6.3605146 6.451742 6.725314 6.5737233 6.6801624 6.616616 6.5578356
1367490_at 7.548481 7.5019126 7.4601164 7.6808915 7.597568 7.401501 7.711013 7.5321527 7.465487 7.6972756 7.8298798 7.8003488
1367491_at 9.623582 9.800934 9.520916 9.743134 9.699479 9.609888 9.646699 9.65372 9.740432 9.735755 9.789133 9.643431
1367492_at 9.152874 9.147516 9.030483 9.0969305 9.086856 9.146285 9.112702 9.066773 8.980973 9.187138 9.163406 9.080667
1367493_at 9.705432 9.727067 9.76175 9.727975 9.711587 9.716241 9.625176 9.6684475 9.713273 9.740367 9.783967 9.49739
1367494_at 10.25605 10.144479 10.184837 10.438156 10.261388 10.293347 10.030399 10.160644 10.171569 10.349983 10.284142 10.113311
1367495_at 8.022417 7.613468 7.8025727 8.156879 8.149319 7.868594 7.7360787 8.111993 7.821903 7.9154477 8.08771 7.9257374
1367496_at 11.339383 11.408601 11.344985 11.353469 11.30854 11.395213 11.412006 11.436805 11.436061 11.353809 11.351459 11.377894
1367497_at 8.795677 9.080011 8.874332 8.849049 8.854288 8.920667 8.855063 8.852545 8.905434 8.810804 8.624538 8.582168
1367498_at 9.177977 9.016348 8.948719 9.005352 9.1524515 9.250703 8.98679 9.375276 9.112791 9.062372 8.96579 9.141787
1367499_at 8.052273 8.052118 8.033527 8.051762 8.173771 7.932154 8.0239315 8.262422 8.17061 8.087906 8.053247 8.050211
1367500_at 10.287448 10.141839 10.114861 10.263813 10.260773 10.2996235 10.149003 10.228448 10.182766 10.24946 10.16014 9.9664955
1367501_at 8.660804 8.778075 8.70946 8.796833 8.741171 8.633594 8.596482 8.843744 8.699062 8.703224 8.627825 8.712093
1367502_at 8.783847 8.724612 8.498775 8.910699 8.755197 8.598972 8.529086 8.8321085 8.628353 8.744504 8.780128 8.797833
1367503_at 11.418245 11.445251 11.310171 11.358458 11.260615 11.364206 11.243996 11.386793 11.405149 11.412867 11.404177 11.294833
1367504_at 8.030872 7.995622 8.006584 7.923076 8.276594 8.072694 8.188116 8.222424 8.007639 7.818125 7.894321 8.145353
1367505_at 8.245449 8.355283 8.363706 8.474441 8.362198 8.226676 8.535759 8.413048 8.227736 8.46586 8.272039 8.308954
1367506_at 10.217529 10.2261 10.024214 10.247109 10.011974 10.03931 10.100504 10.145154 10.110175 10.115568 10.139493 10.175339
1367507_at 7.6884794 7.628869 7.349921 7.625116 7.5394373 7.448645 7.3719425 7.455833 7.41831 7.5441203 7.508742 7.3162246
1367508_at 9.123824 9.272937 9.08737 9.238819 9.130796 9.035007 9.063348 9.084726 9.106199 9.301514 9.32528 8.907614
1367509_at 9.752132 9.823677 9.593535 9.738386 9.664905 9.735895 9.708465 9.586412 9.719952 9.79234 9.660479 9.676057
1367510_at 9.965002 9.949124 9.848426 9.880856 10.02184 9.90146 10.027291 10.13497 9.970681 10.006269 9.936307 9.82268
1367511_at 8.829221 8.555312 8.548876 8.677128 8.594414 8.739928 8.601572 8.738456 8.713176 8.63063 8.67856 8.5186405
1367512_at 11.044628 10.967918 11.045561 11.059369 11.026212 11.09119 11.057259 11.0435505 11.13155 11.059693 11.134794 11.160494
1367513_at 8.12468 8.27915 8.15278 8.31578 8.0658245 8.082949 8.415161 8.326088 8.544083 8.163658 8.198145 8.288949
1367514_at 8.141369 8.01914 8.134114 8.228611 8.082247 7.965834 8.025096 8.044462 8.140959 8.218563 7.884676 8.094196
1367515_at 7.5635467 7.249826 7.4586067 7.9618764 8.149509 7.7297525 8.016386 8.084379 7.3523655 7.590943 7.3778296 7.8309073
1367516_at 9.113269 8.989033 9.071465 9.093691 9.022282 9.022154 8.947343 9.152811 8.968075 9.030472 8.865966 8.977354
1367517_at 8.132377 8.179127 7.7970033 7.8874207 8.106072 8.014328 8.125427 7.9605236 7.84438 7.7961187 7.810417 7.7598343
1367518_at 8.633737 8.93174 8.787348 8.631249 8.713541 8.548989 8.692624 8.723159 8.759614 8.640952 8.601077 8.88038
1367519_at 8.695779 8.825976 8.849973 8.946946 8.785514 8.834754 8.795049 8.932382 8.879269 8.802199 8.800071 8.731817
1367520_at 10.142955 10.18168 10.038629 10.271949 10.091132 10.074439 10.0865555 10.09161 10.150905 10.268338 10.119182 10.155406
1367521_at 6.92414 6.5543003 6.682594 6.9186006 6.773526 6.9138737 7.090831 7.3535132 7.054131 7.512178 7.745533 7.481708
1367522_at 9.4313 9.252216 9.4136715 9.278843 9.263067 9.295515 9.02372 9.321971 9.453011 9.475236 9.468694 9.073498
1367523_at 9.149614 8.806287 8.857618 9.161697 9.079513 8.963652 8.787505 8.953825 8.926284 9.191521 9.350109 9.034754
1367524_at 7.6062555 7.480726 7.4837046 7.1571507 7.1700153 7.523355 7.400841 7.5087123 7.4350095 7.5174236 7.6795077 7.6432605
1367525_at 9.680236 9.49426 9.491849 9.569819 9.5813055 9.477298 9.509471 9.556008 9.596357 9.63711 9.5765705 9.563157
1367526_at 9.06719 9.100576 9.083328 9.155152 8.976607 8.93648 8.9075165 9.031164 9.045172 9.083033 9.310437 9.093319
1367527_at 8.570072 8.654477 8.444077 8.5602865 8.580226 8.199277 8.621539 8.608909 8.598495 8.343924 8.418213 8.480597
1367528_at 8.973496 9.016668 8.82501 8.833645 8.889398 8.981993 8.813536 9.04399 9.133272 8.999024 9.017748 8.974977
1367529_at 9.563065 9.4516325 9.426684 9.357517 9.514898 9.518902 9.415231 9.579794 9.447133 9.346312 9.318766 9.365384
1367530_at 7.674703 7.801622 7.7754903 7.682468 7.7787194 7.684816 7.7332964 7.8865886 7.7656136 7.8707633 7.688989 7.804634
1367531_at 10.760117 10.842759 10.724476 10.689549 10.781489 10.678654 10.702541 10.770999 10.722321 10.830612 10.82594 10.925633
1367532_at 11.349192 11.437407 11.35596 11.365969 11.295144 11.3903885 11.341257 11.341113 11.3940735 11.428083 11.45172 11.364716
1367533_at 8.945483 9.072663 8.9323845 8.979692 8.886901 8.837135 8.954351 8.946076 8.991115 9.0149145 9.117266 9.066924
1367534_at 7.6781588 7.7362204 7.5900483 7.493443 7.457253 7.569813 7.5210834 7.7522426 7.537405 7.810462 7.7386684 7.7288575
1367535_at 8.519246 8.586673 8.467672 8.40395 8.415635 8.661485 8.506504 8.446436 8.531457 8.452309 8.543093 8.481111
1367536_at 8.113179 8.102201 7.8829412 8.009464 7.9194803 7.892914 7.806286 7.9564047 7.9293356 8.029039 8.169014 7.8149734
1367537_at 8.04681 7.8722444 7.8651204 8.0528965 7.9404025 7.707043 7.786486 8.017574 7.831111 7.881091 7.8544083 7.744324
1367538_at 7.5308237 7.833453 7.881189 7.9063635 7.871051 7.739715 7.598275 7.848172 7.841367 7.7158346 7.679712 7.775335
1367539_at 9.173976 8.8492565 9.171733 9.152887 9.217951 9.181873 8.900124 8.99654 8.985351 8.97836 8.812557 8.782904
1367540_at 8.259917 7.8385487 7.7676535 8.026626 8.122313 7.722337 8.056598 8.280702 8.133427 8.089615 8.05397 8.277249
1367541_at 8.072515 7.6724343 7.7460227 8.101137 8.024315 7.720878 7.925716 8.148596 7.76581 7.835198 7.7831964 7.980279
1367542_at 8.197323 8.229158 8.306709 8.45656 8.209138 8.589348 8.541369 8.58808 8.25093 8.4314165 8.3195 8.204277
1367543_at 8.631956 8.522147 8.390358 8.467211 8.305223 8.513134 8.458799 8.447834 8.393858 8.484934 8.486171 8.211677
1367544_at 7.164552 6.538348 6.927499 7.1654434 7.396993 7.1214867 7.1670985 7.182727 7.0524855 7.23074 6.871904 6.9723415
1367545_at 6.881063 6.976973 6.9640007 6.5338926 6.6049037 6.9585543 7.012789 6.834088 7.2210684 6.6850386 6.852347 7.035273
1367546_at 10.23038 10.456948 10.35432 10.315421 10.23784 10.156649 10.253197 10.301752 10.298012 10.406346 10.4452 10.195467
1367547_at 8.120598 7.9716887 8.177021 8.125107 8.219177 8.176798 8.255352 8.144089 8.16334 8.180532 8.0835 8.162315
1367548_at 8.245399 8.092134 8.22043 8.326214 8.269522 8.253112 8.378191 8.42164 8.190064 8.043562 8.087412 8.134266
1367549_a_at 10.682093 10.770473 10.755824 10.864159 10.768563 10.73168 10.872971 10.827318 10.765473 10.677228 10.670811 10.862284
1367550_a_at 8.443617 8.277032 8.459266 8.479586 8.476934 8.383918 8.564674 8.523954 8.111132 8.475704 8.297883 8.372095
1367551_a_at 9.527609 9.489959 9.418614 9.554426 9.43195 9.264837 9.284416 9.486344 9.3189 9.609207 9.381851 9.408792
1367552_at 4.094972 4.0114985 4.352764 4.015883 4.425584 4.105948 4.2455173 4.1734023 4.3861938 4.3572664 4.2801957 4.1520195
1367553_x_at 11.86001 12.205315 12.043829 11.911271 12.088598 11.480284 11.536925 11.900665 11.714008 12.258687 12.73438 11.48927
1367554_at 3.907736 3.9527192 3.8754444 4.0533214 4.218035 3.8711271 4.04349 3.8325105 3.9314227 4.1109157 4.03117 4.0223846
1367555_at 14.752971 14.728453 14.765191 14.750169 14.764277 14.743664 14.7318 14.732339 14.747564 14.739185 14.718914 14.717045
1367556_s_at 14.522793 14.516786 14.608703 14.550811 14.547202 14.549312 14.571802 14.565282 14.549312 14.54803 14.538004 14.538753
1367557_s_at 13.168142 12.924945 12.890363 13.123227 13.084819 13.004087 12.940434 13.07591 12.928923 12.958543 13.095238 13.129269
1367558_x_at 3.151728 3.2729778 3.1496089 3.1712823 3.1463015 3.1762714 3.1447577 3.401147 3.2655308 3.3380096 3.0227406 3.158542
1367559_at 12.994217 12.889158 12.946498 12.904822 13.03761 12.926018 12.901587 12.928976 12.889208 13.028203 12.954403 12.812856
1367560_at 12.257845 12.374324 12.28294 12.272107 12.229965 12.250503 12.269099 12.219313 12.347419 12.285028 12.52025 12.278116
1367561_at 12.555819 12.553382 12.401223 12.577797 12.471342 12.417968 12.492196 12.470824 12.512497 12.529099 12.642394 12.521525
1367562_at 7.8797855 8.533601 8.019716 8.548807 8.02635 8.366154 8.340564 8.164848 8.110825 8.408766 7.8893366 8.600801
1367563_at 9.235769 9.354121 9.215109 9.3698435 9.123181 9.179636 9.431444 9.029489 9.170378 9.153134 8.962514 9.119459
1367564_at 5.9896817 6.0105247 6.071315 5.831819 5.715824 5.963011 5.8150806 5.4957438 5.7562623 5.970294 5.8889008 6.0117126
1367565_a_at 13.880212 13.840778 13.771219 13.791876 13.811778 13.82591 13.81247 13.78167 13.777165 13.794851 13.823184 13.797613
1367566_at 3.9829338 4.0429363 3.6898499 3.8790007 3.8110888 4.1860533 3.977785 3.8118916 4.0858126 3.927262 4.3109255 3.9461653
1367567_at 12.243381 12.3069935 12.218307 12.330248 12.32012 12.212247 12.2581415 12.406683 12.45283 12.381857 12.525879 12.410507
1367568_a_at 9.063465 9.060438 9.216297 9.084182 8.889833 9.256857 8.941057 8.772699 8.960059 8.900054 9.505111 9.248954
1367569_at 12.021252 12.136524 12.051414 12.092064 12.065202 12.134656 12.073966 12.24381 12.182123 12.241359 12.281481 12.149849
1367570_at 7.0575414 6.4803815 6.9492116 6.660671 6.8433776 7.2212043 6.8820853 6.810802 6.869842 6.7129116 6.7217917 6.9639826
1367571_a_at 5.131774 5.2153063 4.8799157 4.9326553 5.278125 5.2434626 5.30425 4.7557573 5.013257 5.082343 5.2943354 5.259719
1367572_at 5.017529 5.256063 4.959916 4.8929844 5.1902113 5.0872264 5.0899024 5.086028 5.132402 5.063491 4.8375607 5.1746106
1367573_at 12.458466 12.479613 12.493389 12.506871 12.506405 12.479645 12.563768 12.559684 12.602533 12.686896 12.719139 12.623271
1367574_at 8.391572 8.401399 8.362837 8.456428 8.203509 8.303365 8.184206 8.010554 8.470835 8.559199 8.560139 8.572133
1367575_at 11.853931 11.83187 11.698344 11.8446665 11.927807 11.773335 11.674071 11.642055 11.710776 11.61826 11.783759 11.83141
1367576_at 13.701985 13.7709875 13.806159 13.724111 13.692104 13.675343 13.780292 13.866379 13.770862 13.838748 13.716347 13.762068
1367577_at 6.588699 7.103592 6.902933 6.8193345 6.4646673 7.623185 6.968194 6.232361 7.0311823 7.731188 8.108461 7.608864
1367578_at 10.647299 10.693597 10.468267 10.579819 10.581791 10.610741 10.454979 10.575589 10.596077 10.597653 10.757747 10.617244
1367579_a_at 11.319957 11.217809 11.172578 11.095224 11.120224 11.175849 11.020201 11.108314 11.333375 10.93711 11.177065 11.140519
1367580_at 11.717179 11.827039 11.66885 11.75678 11.6276865 11.612107 11.686035 11.7661915 11.75284 11.834307 12.032977 11.797692
1367581_a_at 6.2433906 6.4907084 5.783094 6.3699923 6.232934 5.957126 6.589737 5.870376 6.454147 6.050082 6.559151 6.038337
1367582_at 11.926989 11.854208 11.76012 11.929732 11.845234 11.810573 11.871198 11.865423 11.875145 11.990568 12.040228 11.9765625
1367583_at 13.108366 12.92836 13.258979 13.027689 13.100761 13.017257 13.185433 13.093958 13.292748 13.093208 13.179873 13.085924
1367584_at 8.299335 8.128069 8.022213 8.387629 7.921785 8.299094 8.091092 8.01629 8.125122 8.597541 8.470467 8.628309
1367585_a_at 11.457969 11.018667 10.91052 11.225763 11.239786 11.224387 11.131083 11.285191 11.238023 10.943647 10.869788 11.18476
1367586_at 13.22365 13.202771 13.043232 13.225457 13.2593565 13.138516 13.079792 13.196614 13.05366 12.894268 12.808747 12.792818
1367587_at 3.2649777 3.2270277 3.2230244 3.3274336 3.1630154 3.3535304 3.3707814 3.2232637 3.109973 3.3039374 3.4287562 3.4353876
1367588_a_at 11.530003 11.339318 11.445346 11.41377 11.511904 11.460687 11.522255 11.508821 11.510315 11.544579 11.498749 11.45241
1367589_at 9.733239 9.805287 9.61624 9.83814 9.830473 9.730571 9.716768 9.784061 9.755365 9.681103 9.995826 9.947502
1367590_at 11.092133 11.160047 11.061601 11.106098 11.049411 11.012794 10.957466 11.054735 11.167625 11.018768 11.008548 11.089231
1367591_at 10.303374 10.615311 10.305914 10.416201 10.341003 10.32563 10.350084 10.350876 10.320831 10.389721 10.597666 10.43301
1367592_at 3.3036234 3.403352 3.5385127 3.4751062 3.45775 3.5854015 3.3275206 3.3817084 3.6335225 3.2754898 3.390421 3.271117
1367593_at 8.603443 8.618615 8.605758 8.555722 8.427952 8.587654 8.550084 8.896851 8.36486 8.621878 8.821998 8.446079
1367594_at 8.95921 9.390916 9.066204 9.105909 9.1216955 9.080259 9.283764 9.038525 9.098976 9.109316 8.941174 9.216984
1367595_s_at 13.664028 13.681154 13.662418 13.733734 13.705227 13.744464 13.63919 13.664603 13.640495 13.682771 13.500261 13.540043
1367596_at 12.464887 12.365873 12.305287 12.412141 12.378813 12.399257 12.386973 12.327798 12.368933 12.481031 12.603192 12.452466
1367597_at 12.114816 12.177131 12.169139 12.059687 12.0522785 12.069567 12.094788 12.137414 12.132277 12.269398 12.4377 12.233864
1367598_at 14.102745 14.009684 14.080061 14.086166 14.120083 14.098938 14.05884 14.104 14.044776 14.051181 13.925156 13.927827
1367599_at 12.310381 12.364317 12.223524 12.162896 12.252748 12.290048 12.089416 12.255223 12.268701 12.069929 12.134816 12.203893
1367600_at 5.4547634 5.7160287 5.3187146 5.6606674 5.712735 5.457626 5.132436 5.3993483 5.335499 5.544919 5.4755473 5.5274777
1367601_at 8.539157 8.247036 8.87801 8.750584 8.175188 8.326069 8.21945 8.317127 8.035711 8.32898 8.479162 8.209103
1367602_at 9.648771 9.490721 10.048729 9.803202 9.200781 9.68608 9.430995 9.520318 9.27666 9.558843 9.848425 9.5707035
1367603_at 11.5519085 11.641488 11.459434 11.504078 11.479814 11.45539 11.575333 11.525799 11.530424 11.416638 11.575588 11.505309
1367604_at 11.141073 11.387109 11.285093 11.101751 11.0711775 11.293075 11.142946 11.145767 11.1444435 11.383717 11.389996 11.200192
1367605_at 10.7850485 10.931873 10.618941 10.884162 10.695707 10.712556 10.67603 10.658784 10.629145 10.576899 10.821901 10.399298
1367606_at 12.529188 12.610643 12.596842 12.610816 12.48832 12.570876 12.591272 12.581414 12.679234 12.72711 12.86719 12.634228
1367607_at 12.699612 12.6289835 12.688075 12.679776 12.7457 12.710641 12.683745 12.737748 12.725189 12.783053 12.748974 12.737655
1367608_at 5.1635175 5.084852 5.437967 4.8746862 4.9637613 5.139203 5.0644035 5.1755486 4.9639583 4.9989786 5.135751 5.179082
1367609_at 11.593665 12.01631 11.545433 12.1567955 11.874461 11.697929 11.823123 11.681251 12.130634 11.715013 12.171216 11.9215555
1367610_at 12.493189 12.490577 12.436996 12.536735 12.470747 12.4450035 12.535401 12.50816 12.551694 12.815843 12.849342 12.787793
1367611_at 5.3605447 5.096405 4.9812493 5.2523584 4.943464 5.1909943 4.906579 5.36855 4.796577 4.9167953 4.9806786 5.1526794
1367612_at 14.060972 14.048965 14.084661 14.117443 14.094654 14.023133 14.037959 14.112918 14.091619 14.108018 13.9571905 14.0153055
1367613_at 12.949122 12.94183 13.052009 12.961881 13.002335 13.089227 12.921232 13.044753 13.089082 13.027822 13.057218 12.878268
1367614_at 7.3753633 7.443482 7.5522933 7.4746475 7.229616 7.9473085 7.9563785 7.61568 7.629652 7.5439067 7.318262 7.348613
1367615_at 3.6990547 4.169209 4.2470884 4.066343 3.9639366 4.169567 3.9761434 4.182323 4.2028513 4.369177 4.2495084 3.807797
1367616_at 4.1823864 4.261731 4.431263 4.1943674 4.3262844 4.407769 4.380458 4.281807 4.4010277 4.3210907 4.559905 4.304457
1367617_at 9.232936 9.1092415 9.161318 9.190182 9.154068 9.224828 9.095134 9.152324 9.088056 9.61935 9.643066 9.428678
1367618_a_at 11.22255 11.218429 11.125838 11.232325 11.258559 11.174111 11.251891 11.2573595 11.318193 11.373771 11.479707 11.374978
1367619_at 12.903808 12.81413 12.884667 12.925539 12.999951 12.894407 12.906249 12.823032 12.727957 12.901783 12.715134 12.897554
1367620_at 12.838395 12.744642 12.790012 12.764712 12.846334 12.769773 12.713992 12.855676 12.793441 12.695561 12.72716 12.781478
1367621_at 8.921208 8.668981 8.563921 8.810877 8.728961 8.607499 8.527705 8.625613 8.75855 8.7318125 8.899799 8.741246
1367622_at 12.5609865 12.507893 12.419822 12.518615 12.514513 12.511043 12.385782 12.480796 12.447152 12.456085 12.468874 12.442003
1367623_at 12.39821 12.514979 12.37607 12.360131 12.382576 12.362216 12.311948 12.363711 12.361463 12.437493 12.56452 12.269348
1367624_at 11.0900545 10.763633 10.941977 10.786385 11.100538 11.215566 10.726742 11.13213 11.28024 10.827858 10.959688 10.938103
1367625_at 13.296024 13.193378 13.208882 13.28837 13.147531 13.27071 13.219945 13.254038 13.336228 13.369898 13.43806 13.31603
1367626_at 4.8077927 4.8396664 4.747341 4.973588 4.5441933 4.7111053 4.450142 4.9598 4.986353 4.5700326 5.1462193 5.18683
1367627_at 8.310194 8.009935 8.191977 8.252312 8.426992 8.359381 8.914566 8.649054 8.284152 8.587937 8.164614 8.643575
1367628_at 7.246326 6.948776 6.3319087 7.244999 6.568035 6.8315053 6.7664037 6.597973 6.666285 7.2912164 6.5119605 7.1928096
1367629_at 12.408154 12.381632 12.226615 12.375295 12.339746 12.319896 12.298195 12.37334 12.329509 12.36139 12.414078 12.316796
1367630_at 12.7556095 12.629016 12.6308 12.707337 12.63383 12.640098 12.616114 12.603898 12.667469 12.686279 12.790714 12.671375
1367631_at 6.167096 5.3537054 6.359287 6.7022834 6.5814443 6.6934566 6.338787 6.6406913 5.910183 6.1734567 6.218623 6.3581433
1367632_at 9.235553 9.751216 9.91136 10.077436 10.218506 9.999976 10.124288 9.821403 9.948501 9.433092 10.106973 9.510838
1367633_at 9.160688 9.929002 9.931252 9.995803 9.835654 9.9420595 9.92514 9.429747 9.965707 9.611457 10.517271 9.682401
1367634_at 12.429778 12.467999 12.402653 12.508089 12.340289 12.374818 12.408809 12.411104 12.445844 12.559243 12.641058 12.568064
1367635_at 12.586899 12.621896 12.741786 12.672936 12.75668 12.550373 12.710222 12.776485 12.615844 12.528023 12.604208 12.680271
1367636_at 7.892351 7.8892145 7.8926964 8.089209 8.12946 7.8434134 8.115276 8.042741 7.965654 8.155001 8.420625 8.252716
1367637_a_at 11.256471 11.243067 11.320811 11.245681 11.268376 11.264961 11.309059 11.333485 11.366507 11.352446 11.299514 11.289855
1367638_at 9.885969 9.86676 9.675006 9.747808 9.908836 9.719151 9.680542 9.858703 9.686453 9.679822 9.724863 9.60921
1367639_a_at 12.861318 12.942155 12.759069 12.766492 12.929418 12.911818 12.859903 12.91489 12.879787 12.835586 12.824442 12.7214985
1367640_at 12.72554 12.766756 12.681197 12.69589 12.654718 12.678737 12.658189 12.669459 12.691794 12.825943 13.04189 12.85042
1367641_at 13.507174 13.517891 13.517054 13.530388 13.50478 13.480146 13.461947 13.515407 13.556801 13.578497 13.514866 13.497691
1367642_at 11.018333 11.204558 11.007458 11.096616 11.16197 10.9882765 11.145952 11.21148 11.201022 11.062073 11.1250725 11.200271
1367643_at 11.586007 11.748357 11.808138 11.777046 11.6367035 11.706016 11.897004 11.6935215 11.819196 11.872852 11.719773 11.746475
1367644_at 7.427888 7.428348 7.4533987 7.154857 7.415724 7.327632 7.478883 7.4910994 7.44867 7.481027 7.4567747 7.9555225
1367645_at 12.884927 12.900336 12.869104 12.93771 12.802561 12.841849 12.843352 12.850211 12.935959 13.0185175 13.1154585 12.942757
1367646_at 12.395739 12.206129 12.2126465 12.311361 12.328495 12.408412 12.308835 12.500729 12.130123 12.2551985 12.104107 12.251397
1367647_at 14.191337 14.104184 14.134191 14.110975 14.188971 14.189459 14.169394 14.178475 14.122973 14.028597 14.082367 14.069865
1367648_at 5.8249016 6.278229 6.0633755 5.56184 5.7844644 5.8333983 5.8805423 6.024044 6.149537 6.8901043 9.077831 8.55171
1367649_at 5.546769 6.364956 6.655089 6.587674 6.3662653 6.1870985 6.1556063 6.0968003 6.107562 6.32097 5.980558 6.475123
1367650_at 6.4094334 6.3532014 6.6062446 6.4932265 6.461375 6.1970806 6.4958606 6.6641145 6.5952597 6.36977 6.4728775 6.611877
1367651_at 10.339931 10.181083 10.16403 10.119709 10.400468 10.2732935 10.331436 10.519625 10.191553 10.554787 10.617184 10.402803
1367652_at 9.589907 9.712734 9.620512 9.598373 9.932319 9.673157 9.642485 9.4955015 9.697952 9.309137 9.347303 9.557638
1367653_a_at 12.452293 12.317797 12.397459 12.509436 12.517226 12.45696 12.301819 12.535516 12.514938 12.231247 12.26684 12.48715
1367654_at 8.855635 8.532875 8.724569 9.078944 8.916167 8.945015 8.565516 8.926059 8.99359 8.972603 8.828129 8.711018
1367655_at 8.011964 8.223244 8.066122 8.254903 8.123312 8.395008 8.126933 8.1659355 7.970218 8.257583 7.8932114 7.9810553
1367656_at 10.826081 10.850518 10.706069 10.775497 10.834326 10.826771 10.74992 10.793792 10.840417 10.842324 10.877564 10.852269
1367657_at 12.479548 12.453356 12.416153 12.468111 12.512387 12.449476 12.415641 12.537197 12.323784 12.595144 12.5455065 12.590495
1367658_at 6.3660216 6.4398513 6.447614 5.912144 6.0480404 6.1783295 6.5560184 6.5771337 6.4463754 6.3750095 6.0194483 6.576292
1367659_s_at 10.968853 11.5412445 11.076031 11.1960945 11.329316 11.000911 11.398451 10.944349 11.127375 11.533207 11.325105 11.30965
1367660_at 6.3440948 6.5596375 6.5154057 6.0167475 6.3050113 6.377021 6.2996693 6.347571 6.1811867 6.394496 6.0241113 6.044683
1367661_at 7.463809 7.067807 6.91118 7.026047 6.8203974 7.5622087 7.115037 7.0435596 7.0869584 7.950008 7.2974067 7.8476057
1367662_at 12.655859 12.644129 12.52954 12.697893 12.658411 12.665738 12.525519 12.573983 12.605101 12.464354 12.574142 12.500422
1367663_at 11.689496 11.623933 11.696004 11.672483 11.658108 11.63032 11.631687 11.709895 11.634696 11.867863 11.7565565 11.700262
1367664_at 4.29408 4.4638767 4.268052 4.459269 4.223838 4.172355 4.063576 4.1657734 4.44826 4.3503046 4.0758314 4.131656
1367665_at 4.2564254 4.48824 4.4612136 4.37651 4.3092394 4.2365513 4.0415 4.135009 4.7236247 4.220205 4.5437284 4.1679235
1367666_at 9.692752 9.437946 9.651536 9.705941 9.777345 9.590375 9.880837 9.874495 9.805803 9.750999 9.691719 9.993901
1367667_at 12.121731 11.6498995 11.562236 11.91727 11.835181 11.843108 12.049064 12.114812 12.062942 11.790264 12.293387 11.941343
1367668_a_at 6.7110343 6.648628 7.1152635 6.9009213 7.238525 6.8685236 7.320876 6.9215765 6.705102 7.0065393 6.695476 7.1049376
1367669_a_at 10.418311 10.309902 10.287596 10.487096 10.501476 10.489193 10.425212 10.492202 10.3852215 10.552944 10.78425 10.728052
1367670_at 10.886654 11.08277 10.913174 11.05571 10.88628 10.859681 10.875645 10.737807 10.975179 10.878503 11.034351 10.994128
1367671_at 9.4997425 9.629496 9.560992 9.6159525 9.708521 9.470923 9.54996 9.499425 9.535202 9.59331 9.565164 9.546469
1367672_at 11.915452 12.144696 12.024292 12.050181 11.950338 11.965643 11.939376 11.973607 11.92618 12.047777 12.09276 12.175222
1367673_at 10.852798 11.118243 11.141217 11.158356 10.882161 10.958919 11.127102 10.846151 10.965555 11.118616 10.86334 10.961264
1367674_at 9.631467 9.503438 9.646678 9.686329 9.683914 9.4977255 9.569974 9.737419 9.6034 9.62149 9.752474 9.632391
1367675_at 9.543953 9.292288 9.307175 9.450558 9.381031 9.335757 9.168059 9.35466 9.182417 9.405231 9.171015 9.175928
1367676_at 7.742268 7.5002646 7.449522 7.9074135 7.73502 7.414555 7.908065 7.528115 7.808038 7.7386937 6.9863925 7.4304786
1367677_at 11.666238 11.748408 11.634912 11.481105 11.882646 12.011296 11.422829 11.667764 11.422768 11.4741 11.650002 11.372661
1367678_at 11.466146 11.600035 11.279261 11.603796 11.5771675 11.621899 11.436101 11.422255 11.479635 11.530076 11.331687 11.781386
1367679_at 9.406599 10.051623 9.857359 10.557733 9.945372 10.211398 9.90121 9.832493 10.021042 9.584508 9.66344 10.078088
1367680_at 12.192788 12.404475 12.377697 12.332516 12.313124 12.205478 12.202412 12.206459 12.292475 12.237533 12.19681 12.323001
1367681_at 9.987433 10.037525 9.923067 10.125439 9.906159 10.133288 10.013278 9.973261 10.094994 9.928216 9.845657 9.990517
1367682_at 6.7714143 7.029448 6.4932547 6.5980263 6.682606 6.756825 6.494157 6.9175153 6.9402995 6.865846 6.9059587 6.609109
1367683_at 10.155297 10.269315 10.152098 10.1772785 10.247432 10.025084 10.119788 10.103837 10.153946 10.114814 9.8216915 10.028953
1367684_at 4.257454 3.9784684 4.396554 4.016142 4.2165294 4.048333 4.1166396 4.0452914 4.2175546 4.2158046 4.4091835 3.9851751
1367685_at 12.233687 12.275534 12.251589 12.224319 12.301655 12.268725 12.294575 12.316173 12.308253 12.341947 12.355419 12.3798
1367686_at 11.981849 12.087615 12.040931 12.046702 12.152446 12.0987625 12.071616 12.202367 12.10546 11.995871 11.963615 12.037283
1367687_a_at 8.708266 8.962169 8.778944 8.852633 8.76667 8.724295 8.877328 8.697876 8.905574 8.877673 8.724181 8.628675
1367688_at 8.271402 8.145155 7.993972 8.065774 8.1626 7.9942055 8.036409 8.117212 7.9797664 8.002457 8.192027 7.820925
1367689_a_at 7.684153 7.950367 8.076624 8.201074 7.9221044 7.542788 8.17049 8.74096 8.102318 9.356823 10.134937 9.3605385
1367690_at 11.640483 11.453532 11.509519 11.641476 11.554244 11.732991 11.562593 11.472586 11.501399 11.580993 11.617739 11.579569
1367691_at 11.570864 10.971004 11.026104 11.294747 11.790628 11.406233 11.343121 11.787974 11.438551 10.726495 10.380155 10.065756
1367692_at 3.787015 3.5910428 3.6720877 3.913098 3.8607361 3.7378018 3.5675015 3.7960296 3.7597754 3.977795 4.028805 3.7699425
1367693_at 10.134535 9.9938755 10.036863 10.044197 10.154882 10.039048 9.952186 10.172075 10.08507 10.225404 10.072672 9.954954
1367694_at 11.301621 11.611957 11.37616 11.438454 11.411179 11.397455 11.4281 11.3773365 11.456099 11.561043 11.598174 11.627509
1367695_at 12.353824 12.358238 12.288446 12.35172 12.334147 12.288682 12.3159485 12.288368 12.260935 12.186025 12.18327 12.14956
1367696_at 8.205061 8.471485 8.169681 8.411728 8.092083 8.397409 8.281803 8.186999 8.096599 8.353232 8.286717 8.196558
1367697_at 10.434737 10.035503 10.275431 10.207949 10.330263 10.461877 10.111132 10.355233 10.362567 10.066216 10.38126 10.235423
1367698_a_at 9.0276985 9.069274 8.690035 9.043216 8.9099045 8.939356 9.043948 8.88681 8.728507 8.803389 8.565219 8.906328
1367699_at 6.5502124 6.197208 6.6799493 6.495867 6.4284964 6.378271 6.438921 6.380604 6.5279016 6.553915 6.6393 6.4947453
1367700_at 4.018649 4.3870354 3.918177 3.8816674 3.7649148 3.8076987 3.9203875 4.052665 3.703868 3.6754656 4.105954 3.891368
1367701_at 6.8791428 6.9156914 6.5950274 7.111177 6.812306 6.644134 6.968907 6.9530644 6.718991 6.893568 7.1685796 6.907516
1367702_at 12.761971 13.013836 12.78816 12.784319 12.85007 12.818195 12.828836 12.771521 12.94233 12.764272 12.314003 12.640525
1367703_at 3.6950204 3.6456082 4.0177717 3.754826 3.7294595 3.629786 3.6795661 3.663165 3.667871 3.6646066 3.8232934 3.7198496
1367704_at 8.73425 8.971637 8.883813 8.746528 8.855581 8.77729 8.695992 8.896323 8.848454 8.9028425 8.921822 8.755957
1367705_at 9.24636 9.151996 9.1677475 9.091003 8.982278 9.094843 9.314182 9.129225 9.178925 9.625495 9.641084 9.650656
1367706_at 10.937814 11.115514 11.1043005 11.0887 10.923519 11.041914 10.973462 11.0371895 11.091878 10.967662 11.141945 10.996051
1367707_at 10.476442 8.501233 9.284466 10.063369 9.817206 9.365405 9.209212 10.424602 9.484538 8.130774 8.133741 9.430468
1367708_a_at 11.634596 9.705669 10.706432 11.239811 11.110455 10.661928 10.680382 11.678299 10.942266 9.891085 9.802366 10.8321495
1367709_at 9.415819 9.581857 10.328427 10.010365 9.998316 10.50639 10.218532 9.542101 9.649012 9.781231 10.111353 9.904417
1367710_at 10.625488 10.678987 10.576319 10.663746 10.63939 10.560802 10.408606 10.716069 10.635504 10.783555 10.8943815 10.669583
1367711_at 11.44977 11.382715 11.528193 11.397953 11.500253 11.458453 11.404805 11.443696 11.398724 11.435984 11.50423 11.365401
1367712_at 6.54846 6.6781497 6.301978 6.8348937 6.41074 6.665889 6.146403 6.663215 6.525723 6.970467 6.926773 7.032182
1367713_at 9.5933895 9.183447 9.486377 9.690165 9.6764145 9.490925 9.458437 9.562705 9.36891 9.800006 9.676441 9.64162
1367714_at 7.745871 7.835976 7.6758885 7.9156437 7.853476 7.85761 7.4122815 7.844839 7.4355483 7.692481 7.9052773 7.675263
1367715_at 10.276601 10.210773 10.365831 10.365192 10.176012 10.2002125 10.225074 10.234209 10.252653 10.3290615 10.343471 10.079083
1367716_at 8.512775 8.730141 8.605785 8.7779665 8.661268 8.544918 8.624292 8.688499 8.55677 8.493319 8.341312 8.407434
1367717_at 12.466599 12.387377 12.423155 12.537536 12.428165 12.430885 12.472507 12.506348 12.478933 12.513298 12.626342 12.544831
1367718_at 8.59739 8.616572 8.532687 8.673397 8.585779 8.458392 8.639535 8.587812 8.495769 8.658808 8.485174 8.635888
1367719_at 10.078158 10.283863 10.192819 10.183262 10.218791 9.9981575 10.161176 10.230445 10.184226 10.228775 10.091965 10.17403
1367720_at 11.412016 11.466618 11.410299 11.327053 11.292387 11.275234 11.412641 11.350009 11.24407 11.38414 11.543057 11.481514
1367721_at 10.792939 10.916062 10.960216 10.870647 10.855995 11.301625 11.057767 11.1797085 11.110559 11.459903 11.3012495 11.711719
1367722_at 7.1371946 7.446125 7.1949563 7.2812095 7.016508 7.305018 7.2988153 7.418004 7.3185883 7.7019477 7.908837 7.3620963
1367723_a_at 7.8949537 7.87915 7.7597423 8.02076 7.6782465 7.7229166 7.915534 8.01322 7.692971 7.936827 7.8053117 8.153658
1367724_a_at 10.658362 10.731465 10.599551 10.694946 10.637109 10.795 10.637907 10.662968 10.677252 10.798705 10.912405 10.616825
1367725_at 7.623896 7.620235 7.127993 8.138485 7.789055 8.029655 8.000292 8.219678 7.617001 8.23255 9.119236 9.201233
1367726_at 6.4950814 6.6991334 6.342771 6.4552884 6.5318627 6.6361794 6.712371 6.38861 6.4067397 6.5033383 6.552941 6.493067
1367727_at 7.8562856 8.022251 8.029198 7.911675 8.140272 8.104524 7.893573 8.090112 8.093021 8.033639 8.07006 7.9862537
1367728_at 7.7747927 7.738717 7.656399 8.01133 7.9983478 7.8590794 8.050148 8.112137 7.7794585 7.8990483 7.699459 7.5819407
1367729_at 12.669355 12.761959 12.369694 12.582017 12.827606 12.6307745 12.403254 12.551239 12.437066 11.6782 11.965542 12.271463
1367730_at 9.986973 10.223335 10.01691 10.180918 10.1259165 10.063007 10.055846 10.306032 10.176847 10.056701 9.877231 10.073901
1367731_at 8.107751 8.435582 8.150248 8.441236 8.336853 8.211187 8.390328 8.201989 8.278458 8.167446 7.90546 8.22564
1367732_at 8.757532 8.832263 8.705342 8.841748 8.6828165 8.694767 8.824035 8.740456 8.733728 8.706513 8.592693 8.605159
1367733_at 7.5903215 7.63915 7.0323763 7.601219 7.8828807 9.15901 7.3294864 7.971148 7.9811516 7.402123 6.676029 6.7285833
1367734_at 8.165585 8.120605 8.089001 8.227415 8.301121 8.160988 8.171223 8.203592 8.250357 8.418552 8.240698 7.8961086
1367735_at 11.962323 11.927434 11.97013 12.026965 12.167678 11.917677 12.076437 12.231695 12.060012 11.920899 11.717919 11.816343
1367736_at 9.963069 9.764327 10.015245 9.873432 10.037905 9.75456 9.826376 9.807158 9.742404 9.942453 9.895936 9.603079
1367737_at 11.06131 10.892152 10.967024 10.961902 11.000215 10.941864 10.945201 10.928486 10.893833 11.051153 11.045883 11.063081
1367738_at 6.715374 7.2564163 6.858071 6.9535446 7.1320786 7.057169 6.8417077 6.8825164 7.3019924 7.1048965 7.00905 6.9927487
1367739_at 4.219952 4.461172 4.218372 4.0665026 4.0776954 4.392301 4.0447016 4.1110377 4.344867 4.2804384 4.5005293 4.319716
1367740_at 6.5091524 6.339034 6.5469847 6.6192017 6.405566 6.6058207 6.681869 6.439865 6.7939777 6.322799 6.1946564 6.2564344
1367741_at 10.272844 9.67422 9.694358 10.491314 10.869889 10.944748 10.349199 11.330662 11.205841 10.967244 10.867921 11.256571
1367742_at 5.386468 4.9765825 5.3970933 5.2747912 5.177942 5.3638406 5.104533 5.3536043 5.2792883 5.288551 5.218121 5.2139363
1367743_at 6.2967114 6.6273575 6.151754 6.5931168 6.3864384 6.421454 6.2209587 6.3943844 6.4773536 6.6203895 6.7589216 6.4504213
1367744_at 6.757823 6.0339413 6.4001474 6.5359907 6.512015 6.2811866 6.465498 6.652716 6.427767 6.8549175 6.738377 6.591295
1367745_at 8.673347 8.569485 8.672003 8.698165 8.657732 8.48677 8.677496 8.788103 8.647512 8.370443 8.55043 8.451523
1367746_a_at 8.098417 8.459974 8.247025 8.146183 8.208168 8.066908 8.19058 8.291693 8.040609 8.350548 8.276749 8.291609
1367747_at 8.353348 8.513536 8.332693 8.317047 8.093325 8.299252 8.391969 8.600767 8.355749 8.227379 8.50383 8.225639
1367748_at 9.228673 9.399586 9.420499 9.423446 9.242154 9.444988 9.107141 9.259181 9.411273 9.071193 9.052033 9.053196
1367749_at 4.8683977 3.3216078 4.0753956 4.1368 4.0399313 3.874771 3.7347772 3.8899317 3.184903 3.3777578 4.5683336 3.5155444
1367750_at 9.601663 9.624558 9.451973 9.639968 9.576542 9.619879 9.530198 9.539864 9.507455 9.198011 9.259554 9.202335
1367751_at 8.475102 8.403093 8.04094 8.408579 8.543986 8.285334 8.352115 8.454067 8.443663 8.103298 8.151764 7.9950304
1367752_at 8.9964485 8.592679 8.805829 9.096746 8.818768 8.798474 8.563445 8.912458 8.86616 8.5541 8.290185 8.504651
1367753_at 6.885795 6.7075367 6.968246 6.9045467 7.196603 6.9509845 6.7447524 7.079313 7.1216927 6.947614 6.90493 6.9639072
1367754_s_at 10.979286 10.949178 10.764657 10.971069 11.086121 10.716705 10.871252 10.919771 10.764484 11.218543 11.390452 11.146117
1367755_at 13.678166 13.6932335 13.57345 13.625661 13.659352 13.605051 13.542511 13.635335 13.702991 13.697951 13.67672 13.611981
1367756_at 10.125432 10.214164 10.105932 10.197358 10.19501 10.072027 10.141589 10.3455 10.391723 10.086703 9.951213 10.129894
1367757_at 12.3876915 12.316302 12.295886 12.339673 12.387032 12.432555 12.339341 12.370188 12.31516 12.344876 12.290257 12.209203
1367758_at 9.048676 8.787783 8.736107 8.8908615 8.936273 8.960154 8.615888 8.763554 8.641071 8.141836 8.555532 8.507273
1367759_at 9.287205 9.060848 8.856921 9.236468 8.777123 9.184879 9.002596 8.619491 8.996852 9.208749 8.82766 8.591784
1367760_at 8.587218 8.528384 8.816953 8.645961 8.780386 8.589982 8.605578 8.690068 8.849049 8.614159 8.606332 8.687142
1367761_at 7.951968 7.9526196 8.135293 7.7544603 7.981564 7.870229 7.9214954 7.895728 8.104511 7.917757 8.157021 7.9020114
1367762_at 5.0983706 5.064456 5.0337934 4.646698 5.1069136 4.957905 4.7829924 4.9380064 5.2473574 4.7668085 4.9547625 4.953662
1367763_at 11.145091 11.442223 11.483253 11.3687725 11.512679 11.171078 11.401233 11.442328 11.560077 11.361567 11.245149 11.431934
1367764_at 8.111114 8.079093 7.793589 8.201267 8.187337 8.665391 8.714653 8.679335 8.349343 9.822832 9.876157 9.801843
1367765_at 10.051097 9.425844 10.479635 10.407921 10.204903 9.304594 9.524138 10.51503 10.1914215 10.641111 10.38584 10.204248
1367766_at 11.022195 10.82723 10.793 10.9804535 11.058144 10.944586 10.892392 10.885113 10.857173 10.861354 11.059891 10.975257
1367767_at 10.931062 10.959142 10.876783 11.027223 10.983483 10.846725 10.866138 10.8694935 10.933422 11.014938 11.227388 11.018617
1367768_at 5.0392504 4.987336 5.042973 5.0099626 4.810648 5.289219 5.0766354 5.3872952 5.1446505 5.100513 5.150267 5.481898
1367769_at 9.113269 8.9450655 8.851305 8.970966 8.982618 8.964088 8.900975 9.008177 9.06735 8.903264 8.993616 8.789254
1367770_at 10.169381 10.191357 10.121376 10.132505 10.087691 10.188303 10.20138 10.138623 10.061023 10.536867 10.597922 10.426907
1367771_at 9.122405 9.096444 9.179283 10.23086 10.10235 10.279748 9.655836 10.388942 9.577582 10.076807 10.032386 10.613258
1367772_at 8.552555 8.570477 8.456209 8.626051 8.539463 8.53381 8.515171 8.53355 8.562185 8.817506 8.509578 8.400548
1367773_at 10.560192 10.157411 10.200148 10.171024 10.307931 10.173581 10.166753 10.455174 10.373293 10.243989 10.193671 10.089814
1367774_at 13.090398 13.065264 13.164377 13.160671 13.169899 13.101747 13.164615 13.135034 13.18851 13.31089 13.218348 13.341942
1367775_at 12.078789 12.384084 12.181871 12.750945 12.710707 12.505317 12.714551 12.172386 12.5398245 12.457918 12.111706 12.31128
1367776_at 6.400161 6.4868217 5.898893 6.737402 6.521305 6.091384 6.3798537 6.1880026 6.90678 5.744254 5.8138866 6.084739
1367777_at 11.30151 11.37546 11.4652815 11.586482 11.532568 11.555136 11.607464 11.571022 11.601033 11.97455 11.821329 11.893508
1367778_at 9.020517 9.258921 9.053707 9.006714 8.942476 8.878727 9.036484 8.926798 8.858555 9.110043 9.062483 8.959602
1367779_at 6.5790596 6.5642705 6.6105905 6.443826 6.6627374 6.717069 6.9446344 6.5762897 6.8029566 6.4463377 6.713799 6.566111
1367780_at 7.2831364 7.10598 6.855223 7.013899 7.0371275 6.970399 6.8384457 7.045153 7.0981073 6.517904 6.870069 6.677662
1367781_at 3.7012222 3.676037 3.7833834 3.5973337 3.4345944 3.5468082 3.534378 3.531466 3.5791469 3.4866688 3.4532776 3.7398777
1367782_at 4.4392533 4.3373528 4.323551 3.917816 4.4172487 4.7951097 4.4043326 4.2707834 4.6604733 4.6855793 4.473035 4.575826
1367783_at 11.98585 12.047038 12.046172 12.026168 12.025982 12.092671 12.043575 12.056207 11.890187 11.978124 12.148234 12.028303
1367784_a_at 12.768698 13.019249 12.837149 12.913537 12.870296 13.01768 12.884635 12.759182 12.7715845 13.058018 13.185861 12.953825
1367785_at 4.286278 4.2645273 4.368785 4.445423 4.499116 4.5295362 4.416113 4.2495847 4.091795 4.5806694 4.7247586 4.552208
1367786_at 10.22195 10.7089205 10.57742 10.693895 10.49646 10.280745 10.395227 10.707588 10.619932 10.488772 10.2624655 10.515622
1367787_at 5.625456 5.673938 5.461953 5.5982614 5.6215987 5.7729545 5.8568745 5.7514124 5.5277786 5.90341 5.807762 5.9426975
1367788_at 7.926562 7.9656672 7.9335546 7.9622865 8.002463 7.922407 7.9312067 8.0382805 7.795307 7.963047 7.890516 8.014336
1367789_at 7.2559075 7.6208076 7.4099197 7.417251 7.601923 7.4172077 7.5943894 7.5056887 7.4404936 7.4345326 7.1572556 7.411284
1367790_at 10.044209 10.144668 9.973735 10.014912 9.909481 9.867343 9.891192 9.918787 10.004571 9.813177 9.8886795 9.925609
1367791_at 7.1825433 7.2834373 7.109618 7.468783 7.1773458 7.3160973 7.382181 7.074828 7.1685996 7.498778 7.292775 7.193239
1367792_at 4.2889495 4.1878443 4.2647667 3.988653 3.9875002 4.0921655 4.229534 3.9528449 3.8124905 3.734844 4.068134 3.9845
1367793_at 13.181311 13.046382 13.075241 13.110346 12.98835 13.036993 12.91476 12.953452 12.903941 13.120544 13.063469 12.992714
1367794_at 6.0831985 6.859378 6.9344954 5.863482 5.743862 6.0709014 5.732834 5.0819902 6.0645456 5.433231 6.005131 6.158158
1367795_at 7.7855377 7.4556637 7.57777 8.268725 8.206948 8.3314705 7.871113 8.428833 7.9931808 8.255608 8.052269 8.547152
1367796_at 8.5904875 8.490674 8.5605 8.710386 8.423427 8.441907 8.604562 8.65238 8.611419 8.803956 8.742321 8.612685
1367797_at 6.852027 6.5463367 6.794879 6.811629 6.691105 6.6214523 6.694213 6.8421855 6.6512947 6.935578 7.1226015 6.772059
1367798_at 12.28334 12.367558 12.272552 12.263066 12.3382225 12.32112 12.358354 12.328457 12.299265 12.357779 12.456564 12.503945
1367799_at 5.565459 5.146427 5.6009555 5.3671203 5.344841 5.3573775 5.343375 5.2142386 5.265896 5.425631 5.5706553 5.1673083
1367800_at 6.0055323 6.3902917 6.327135 6.6930194 6.473549 6.323498 6.475857 6.159085 6.392225 6.296569 5.961036 6.3368673
1367801_at 9.329353 9.519991 9.226767 9.3955 9.392632 9.237761 9.281452 9.139848 9.302869 9.1124115 9.476752 9.132499
1367802_at 10.638695 10.445916 9.439078 11.093366 9.938763 9.927726 8.76969 9.903309 9.360774 8.2262945 8.21384 9.039037
1367803_at 6.8066187 6.4518533 6.6961665 7.2118435 7.045483 6.698446 6.4810762 6.933003 6.624101 6.7523375 6.7144346 6.774467
1367804_at 12.932219 12.999887 12.999396 12.80755 12.860152 12.918614 12.874948 12.902727 13.029192 13.142875 13.245133 13.040666
1367805_at 4.694707 4.963878 5.0614133 4.558339 4.897328 4.895765 4.879192 4.657071 4.871977 4.500464 4.6331687 4.629327
1367806_at 5.2197742 5.3500395 5.321154 5.212722 5.1138897 5.1144624 5.1537294 5.131813 5.2042418 5.194115 5.261033 5.326581
1367807_at 9.265516 9.295488 9.058598 9.097847 9.250721 9.09848 9.370924 9.306557 9.276533 8.922189 9.118261 8.228913
1367808_at 10.66804 10.42675 10.386212 10.660603 10.651986 10.52684 10.496739 10.538638 10.4468565 10.482518 10.528955 10.222646
1367809_at 4.3450933 4.633398 4.881612 4.641699 4.5034814 4.929076 4.703827 5.009804 4.960575 4.793998 4.7149143 4.640386
1367810_at 6.0291715 6.4509797 6.086193 6.4776235 5.9899955 6.2377687 6.168741 5.8916907 6.5846586 6.299946 6.1026845 6.8076324
1367811_at 5.478119 5.4992604 5.403281 4.880066 5.194836 5.3446493 5.3540425 5.2662163 5.087794 5.720579 5.4776793 5.1882114
1367812_at 7.5520678 7.608907 7.6789393 7.633195 7.997371 7.7308245 7.6804757 8.029331 7.8424854 7.9489317 8.058251 7.9071784
1367813_at 8.260375 8.190492 7.665738 8.31637 8.11858 7.999012 8.274453 8.272045 8.007714 7.5749254 7.6042213 7.946458
1367814_at 8.686845 8.821245 8.941708 9.13599 8.931507 8.37913 8.723484 8.906826 8.834707 9.078132 9.244342 9.428964
1367815_at 8.573536 8.713982 8.527458 8.7015505 8.6222105 8.53121 8.47081 8.474217 8.330841 8.795302 8.566364 8.782923
1367816_at 5.1005616 5.0900707 5.166496 5.607017 5.140002 5.5096765 4.8991547 5.285813 4.7218614 5.8336086 5.7127104 5.337101
1367817_at 7.3830914 7.50732 7.29408 7.4785495 7.501844 7.2777705 7.4327807 7.85398 7.5660753 7.8040767 7.465385 7.4956546
1367818_at 9.569815 9.485768 9.331853 9.5948 9.5894785 9.396118 9.526359 9.510381 9.515636 9.292415 9.191448 9.288451
1367819_at 12.073767 12.089139 12.043464 12.145882 12.039306 12.007873 12.068939 12.029625 11.96783 11.732415 11.714031 12.009125
1367820_at 9.142698 9.14547 8.817196 9.17531 9.128041 9.080218 8.945946 8.95894 8.9169445 8.971963 8.887194 9.087482
1367821_a_at 3.672501 3.9081588 3.8170733 3.7690356 3.810235 3.5698328 3.69775 3.469791 3.597983 3.6309528 3.5348694 3.8610497
1367822_at 5.4912677 5.4993687 5.6716876 5.4693074 5.409689 5.625044 5.415886 5.4484215 5.4253407 5.28527 5.4943123 5.57014
1367823_at 5.2457 5.0532913 5.1331525 5.1780005 5.2805986 5.01597 5.2065477 5.084038 5.1237364 4.8469267 5.101893 5.0299206
1367824_at 9.19905 9.189817 9.230785 9.188762 9.22464 9.153306 9.011061 9.049182 9.162765 9.1546755 9.128538 9.135119
1367825_at 6.1765957 6.38234 6.290457 6.167767 6.256032 6.4143367 6.2653933 6.153743 6.163966 6.1545844 6.541739 6.215539
1367826_at 10.638177 10.1546955 10.781147 10.652779 10.205264 10.560031 10.378024 10.241891 10.216279 10.7337265 10.613513 10.321379
1367827_at 10.0045805 10.103757 10.126362 10.030422 9.984273 10.0349 9.831573 9.987303 9.980665 10.1035795 10.027635 10.003344
1367828_at 9.79913 9.855596 9.626142 9.848172 9.791085 9.779629 9.730633 9.771789 9.767522 9.6381035 9.762327 9.849353
1367829_at 11.658249 11.81134 11.623333 11.681845 11.576017 11.67475 11.607541 11.613994 11.571987 11.670113 11.675386 11.647851
1367830_a_at 7.526161 7.7932677 7.690342 7.4712343 7.2067266 7.3945975 7.3533583 7.4212737 7.5348406 7.4974403 7.8586235 7.5069857
1367831_at 8.382426 8.268866 8.338508 8.338407 8.179176 8.260635 8.35503 8.44695 8.090376 8.322676 8.372371 8.387991
1367832_at 11.162895 11.0881815 11.208215 11.218219 11.322843 11.345105 11.360439 11.308827 11.340644 11.10844 10.658618 11.106726
1367833_at 9.903194 9.887353 9.916502 9.878565 9.915511 9.850328 9.8095875 10.027084 9.912344 9.948908 9.967233 10.004512
1367834_at 7.7795796 7.858656 7.900003 8.0159855 7.93469 7.753138 7.6264453 7.995737 7.7151875 7.8792562 8.311647 7.9259105
1367835_at 5.3236337 5.58018 5.246016 5.3260317 5.6372075 5.0808797 5.415186 5.2990985 5.461354 5.385021 5.6146975 5.469769
1367836_at 10.185091 9.665555 9.076089 10.027562 9.958298 9.441497 9.98925 10.42452 10.045453 10.387097 10.082539 10.31311
1367837_at 10.073359 10.165767 10.046283 10.0629225 10.015194 9.990045 9.919612 10.025902 10.026015 10.096205 10.26848 10.175797
1367838_at 12.281229 12.432666 12.448973 12.234175 12.300517 12.112212 12.689202 12.281521 12.4331875 12.595591 12.378449 12.467457
1367839_at 10.717574 10.781595 10.410849 10.835037 10.649923 10.680561 11.012901 10.735721 10.59571 10.854117 11.144797 11.032675
1367840_at 8.194686 8.173667 8.387796 8.479802 8.086315 8.195917 8.314307 8.451857 8.136587 8.428382 8.005117 8.1006
1367841_a_at 3.4113169 3.5660944 3.3409233 3.490806 3.6307209 3.4645946 3.3966904 3.4642556 3.5665188 3.492073 3.5643435 3.3266954
1367842_at 5.874351 6.28716 6.005049 5.829443 5.6493526 5.919858 5.988462 5.7551384 6.164825 6.234629 6.2361846 5.9767165
1367843_at 10.594205 10.366788 10.25272 10.609374 10.490761 10.452004 10.507789 10.263518 10.24495 10.379028 10.403078 10.675194
1367844_at 8.399448 8.461937 8.352892 8.347214 8.337388 8.394714 8.201648 8.379716 8.052019 8.379307 8.231791 8.369751
1367845_at 3.4635737 3.6998827 3.6506271 3.5196128 3.4150007 3.4020824 3.5742428 3.4609807 3.4219759 3.3297722 3.6922643 3.5863488
1367846_at 6.1992607 6.115265 5.776726 6.34001 6.006589 6.2222953 5.762742 5.952 5.914286 7.2587395 7.170421 6.7953377
1367847_at 7.8005705 8.124674 8.833116 9.332921 8.043761 8.640667 7.5479617 8.685829 9.382752 9.991232 9.397063 9.85248
1367848_at 7.89062 7.853496 7.6476207 7.7527833 7.607114 7.7337565 7.8328605 8.009632 7.833841 7.87523 7.835205 8.065842
1367849_at 9.419131 9.947735 9.605675 9.490881 9.417425 9.3252125 9.604439 9.43805 9.477898 9.775386 9.542675 9.093869
1367850_at 8.348507 8.617028 8.49006 8.654308 8.474489 8.558679 8.054976 8.157091 8.11011 8.300442 8.535177 7.9382453
1367851_at 4.1822996 3.8050916 4.1160946 3.8743694 3.9119015 4.2403927 3.9446664 3.879317 3.767532 4.010973 3.930215 3.8661754
1367852_s_at 4.5891848 4.7228746 4.67939 4.767692 4.6638837 4.6269865 4.779969 4.5510254 4.744791 4.6649013 4.7800183 4.721439
1367853_at 7.9089313 8.223248 8.041404 7.864328 8.013849 7.9069195 7.8948565 7.900118 7.9125466 7.803087 7.8113465 7.766058
1367854_at 12.473789 11.021361 11.633723 12.145664 11.991738 11.690489 11.669562 12.285619 12.027866 11.060131 10.820733 11.683371
1367855_at 8.876628 9.224554 9.195687 8.705009 8.9984255 9.134987 9.208356 9.416172 9.080249 9.399459 9.587153 9.342204
1367856_at 10.448946 8.309604 8.512741 9.2905445 9.657308 9.069512 9.101063 10.00881 9.242076 8.758825 8.969805 9.618528
1367857_at 12.417555 11.993422 12.176607 12.180697 12.526102 12.222342 12.432399 12.575997 12.349284 12.014019 11.928842 12.111698
1367858_at 3.9374743 3.735471 4.0540595 3.88279 3.7855895 3.78306 4.171223 3.8066297 3.9942913 3.9317331 3.8325093 3.6070611
1367859_at 5.3785577 5.4644437 5.3941474 5.3308973 4.8407245 5.157754 5.2737446 5.0014896 5.2446184 4.889128 4.8252687 5.249704
1367860_a_at 9.946151 9.750281 10.364108 10.351052 10.290655 10.061831 10.209722 10.31319 10.108685 10.6410055 10.537104 10.162646
1367861_at 5.5077095 5.5195527 5.8634973 5.8673716 5.8993764 5.777691 5.7921658 5.5468497 5.5503287 5.812919 5.9737906 5.470265
1367862_at 4.2952156 4.515201 4.2509184 4.505608 4.4556093 4.2629304 4.1658297 4.286301 4.168199 4.3633385 3.9579833 4.3962035
1367863_at 8.255432 8.147966 8.202218 8.120493 8.041653 8.276899 8.096303 8.205295 8.038678 8.164555 8.17494 8.307809
1367864_at 5.5247765 6.2331176 5.9118457 5.76091 5.9524546 6.1838293 5.953681 5.7754602 5.4475813 5.732262 5.8583646 6.145588
1367865_at 7.192732 7.049675 7.489623 7.5955844 7.5363374 7.3400936 7.6909986 7.750264 7.3867297 7.592096 7.36427 7.693497
1367866_at 6.3732624 6.1515107 6.2842426 6.307498 6.1402593 6.3770084 6.33403 6.312728 6.3550935 6.0391703 5.350629 5.8172274
1367867_at 9.225743 9.143812 9.144353 9.292264 9.294906 9.095275 9.10526 9.157521 9.06637 9.333427 9.01412 9.276952
1367868_at 6.842983 6.5733542 6.5583453 6.8455305 6.8714614 7.090447 6.7108436 6.5434527 6.5082526 6.80217 7.224751 6.9859495
1367869_at 10.4451065 10.505858 10.457352 10.5198765 10.508568 10.4247465 10.434071 10.518518 10.404039 10.565761 10.387597 10.548568
1367870_at 9.74052 9.788944 9.697374 9.843599 9.674516 9.673081 9.678798 9.708587 9.80246 9.941516 9.891837 10.050839
1367871_at 13.040595 13.616846 13.516845 13.309545 13.478547 13.5103 13.380528 13.482448 13.697611 13.823651 13.879676 13.804699
1367872_at 8.666762 8.7508745 8.457971 8.542407 8.607015 8.715244 8.679331 8.537564 8.580764 8.475785 8.648277 8.657623
1367873_at 9.679836 9.64976 9.622337 9.56335 9.582172 9.568359 9.549475 9.62054 9.655207 9.697845 9.485772 9.5729685
1367874_at 6.9756527 6.7607813 6.7892876 7.118159 7.0674157 6.9521027 6.9126887 6.967735 6.6384187 6.7599516 6.2535267 6.5507812
1367875_at 9.395941 9.371264 9.093221 9.322708 9.304164 9.2594 9.047424 9.367312 9.383829 9.364462 9.14911 9.270142
1367876_at 6.7639117 6.798604 6.4909625 6.488849 6.7471814 6.5241976 6.598948 6.436385 6.431707 6.5445805 6.7116413 6.5522966
1367877_at 8.015662 8.339943 8.004591 8.372278 8.026308 7.937313 8.184206 8.374829 7.9937997 8.0034 8.011831 8.231412
1367878_at 8.923325 8.79361 8.691949 8.972327 8.800203 8.805947 8.701933 9.112157 8.916463 9.156649 9.089753 8.925121
1367879_at 7.4723406 7.4981933 7.6986113 7.6215434 7.646629 7.713146 7.584864 7.504701 7.817721 7.7535243 7.723345 7.3291674
1367880_at 5.6699243 6.0545163 5.55036 5.621523 5.499122 5.1690626 5.8998675 5.625667 5.521544 5.6141133 5.4001684 5.940587
1367881_at 7.4835625 7.6048546 7.5992727 7.5222473 7.6816792 7.671953 7.650601 7.8641624 7.7521996 7.849583 7.83658 7.6657395
1367882_at 6.5848083 6.561802 6.8666363 6.3976216 6.3428493 6.736385 6.381592 6.3292656 6.793759 6.389509 6.857778 6.4862127
1367883_at 7.1713743 7.045636 7.1755056 7.426357 7.2471776 7.2435246 6.9916058 7.244772 7.0652776 7.2596283 6.9686437 7.166016
1367884_at 10.494142 10.205264 10.178513 10.361395 10.292746 10.272744 10.192623 10.121936 10.336912 10.32815 10.499502 10.333416
1367885_at 12.135135 12.312359 12.191124 12.089625 12.078715 12.027157 12.113168 12.094129 12.129185 12.0946 12.144733 12.074332
1367886_at 7.7072816 7.8941336 7.848551 7.7461777 7.756297 7.736754 7.7450314 7.8981104 7.7831645 8.19482 8.068901 8.048695
1367887_at 12.728645 12.6982155 12.652961 12.745401 12.73325 12.741528 12.811829 12.87719 12.705422 12.735549 12.75942 12.561307
1367888_at 3.864296 3.986638 4.001047 3.4958036 3.7099671 3.9502406 4.0086846 3.9742491 4.1499968 3.927414 4.0915155 4.0671215
1367889_at 9.388187 9.054649 9.334336 9.273167 9.184158 9.068825 8.979166 9.231775 9.105011 9.149294 9.111522 9.10104
1367890_at 6.6989355 7.0607114 7.000151 7.3266053 7.032332 7.0199375 7.15272 7.2822175 7.1706796 7.0226564 6.5248046 6.7147546
1367891_a_at 5.2825203 5.2973824 5.82685 5.349475 5.5310125 5.6120715 5.4021373 5.2181253 5.932311 5.729643 5.825452 5.6603985
1367892_at 10.134322 10.255696 10.148481 10.234921 10.153227 10.077123 10.307973 10.265155 10.408999 10.346401 10.383761 10.453022
1367893_a_at 7.537905 7.4858894 7.1696386 7.7355466 7.51699 7.2542157 7.5688796 7.570589 7.3702126 7.4902167 7.4329624 7.2155013
1367894_at 12.104861 10.763366 11.028857 12.074765 12.31666 11.791667 11.701176 11.767124 11.859689 11.043452 11.415588 12.15525
1367895_at 11.104209 10.986691 11.124512 11.105669 11.095115 11.124094 11.202986 11.123773 11.200781 11.121144 11.073463 11.137814
1367896_at 13.646944 13.635053 13.614773 13.610074 13.53251 13.717176 13.365076 13.021859 13.237634 12.54769 12.775197 13.124759
1367897_at 10.958769 10.91589 10.774919 10.912748 10.99644 10.900048 10.902113 10.94202 10.974165 10.980181 10.845609 10.99592
1367898_at 9.734018 9.976324 9.766496 9.740207 9.641626 9.696296 9.678507 9.618403 9.670902 9.932375 9.953872 9.758834
1367899_at 7.234625 7.5160947 7.6144013 7.4234214 7.542392 7.4416313 7.5110054 7.8812437 7.474623 7.08119 7.796618 7.4482727
1367900_at 8.408194 8.932013 8.391826 8.683204 8.620475 8.556007 8.528828 8.669849 8.609859 8.585499 7.909145 8.749859
1367901_at 8.941852 8.94523 8.892311 9.026007 8.954253 8.917049 9.047875 9.041748 9.068837 8.999255 8.889147 9.0569515
1367902_at 7.57198 7.5967546 7.359468 7.658265 7.649972 7.573935 7.735746 7.546101 7.4384904 7.6765738 7.4275036 7.6135497
1367903_at 9.549192 9.552932 9.476927 9.469898 9.615559 9.594037 9.607754 9.58166 9.643055 9.45268 9.650521 9.42029
1367904_at 6.519051 6.360021 5.8538685 7.3688617 6.7710876 5.8288846 6.0215816 6.111596 6.925211 5.9213476 6.768347 6.2613606
1367905_at 10.911186 11.005759 10.958651 10.787781 10.862215 10.8234825 11.018579 10.722776 10.845763 10.841137 11.063693 11.318598
1367906_at 10.26797 9.878104 9.752558 10.070795 10.059167 10.006003 10.119719 10.035586 9.827886 9.650368 9.623566 9.811657
1367907_a_at 8.678293 8.683775 8.725647 8.5308075 8.822784 8.7757635 8.758554 8.834266 8.753063 8.86672 8.815845 8.7977915
1367908_at 11.77045 11.712903 11.792975 11.685521 11.707973 11.723867 11.780382 11.706557 11.784428 11.662097 11.683324 11.740432
1367909_at 11.491519 11.753564 11.545769 11.629822 11.516566 11.57369 11.509331 11.421365 11.34642 11.507085 11.433953 11.593388
1367910_at 7.9168196 7.610524 7.9232903 8.143113 8.120102 7.9815636 7.867132 7.90199 8.060369 8.024523 8.21768 8.176816
1367911_at 7.832433 7.92876 7.4849877 7.6053605 7.864324 7.8538904 7.8892074 7.674953 7.513707 7.3803353 7.73864 7.6737924
1367912_at 6.1671314 6.240553 6.2341614 6.15006 5.976035 6.205071 6.089237 6.0367665 6.203504 6.0484757 5.85133 6.4881444
1367913_at 6.8061266 7.0903864 6.24577 6.9787035 6.438975 6.867845 6.593392 6.757964 6.6537404 7.0342736 7.126774 6.8939466
1367914_at 6.4608817 6.6661654 6.587972 6.466639 6.4045863 6.8651633 6.4602027 6.461006 6.87014 6.8347816 6.880501 6.8081903
1367915_at 9.211269 8.959241 9.024272 9.122225 9.0668955 8.987986 9.00742 9.102601 9.152842 9.113088 9.071331 9.067703
1367916_at 5.5964675 5.402219 5.3888106 5.423947 5.328768 5.6728296 5.51929 5.359702 5.404133 5.4726076 5.8030086 5.526249
1367917_at 13.348676 13.395008 13.474913 13.40884 13.40838 13.467806 13.468807 13.412991 13.493152 13.50965 13.430778 13.523372
1367918_at 4.946228 5.223321 4.952967 5.0014095 5.1988835 4.3837 5.144692 4.816432 5.433039 5.1481676 5.338557 5.065983
1367919_at 5.9392557 5.6443453 5.907553 5.6689534 5.8189616 5.5210905 5.737344 5.8454604 5.5365777 5.535717 5.8383074 5.6307993
1367920_at 5.8464723 5.9937363 5.5633183 5.450162 5.464501 5.767535 5.3773217 5.493122 5.6233554 4.789363 4.724349 4.7680755
1367921_at 7.7140594 7.5497866 7.5967607 7.701271 7.7040424 7.2825384 7.5202103 7.595889 7.4796147 7.7058277 7.6876426 7.5007715
1367922_at 8.053686 7.974341 8.092626 8.14618 8.2582855 8.333078 8.092903 8.252098 8.356103 8.2194 8.180151 8.067617
1367923_at 5.3879414 5.810384 5.138704 5.1769457 5.033341 5.3099904 4.9846 4.780816 5.3105645 4.851738 5.0576363 5.416965
1367924_at 6.745015 6.6279573 7.362038 6.310112 6.7990375 7.0828605 6.918683 6.9707747 7.0325985 7.0488243 6.8838854 6.9927487
1367925_at 8.127066 8.253357 8.239712 8.202482 8.075249 8.134378 8.20252 8.112817 8.0979805 8.357418 8.327805 8.353281
1367926_at 8.7249975 8.930244 8.72372 8.853016 8.943484 8.788151 8.649111 8.852802 8.918807 8.82617 8.930072 8.904782
1367927_at 10.936118 11.026073 10.994688 10.985176 10.95282 10.953315 10.792852 10.892532 11.054775 10.959147 11.172644 10.944343
1367928_at 3.7885547 3.6230137 3.8115418 4.010149 3.7534559 4.1184425 3.6629002 3.7392385 3.7204788 3.9339945 3.8221242 3.7845526
1367929_at 10.359339 10.575499 10.292105 10.431042 10.422852 10.50639 10.443668 10.353704 10.284637 10.54406 10.183745 10.27298
1367930_at 3.9316955 3.6410353 3.6364698 3.6914005 3.816185 3.5498333 3.682136 3.718061 4.1335354 3.6506228 3.7933464 3.8031428
1367931_a_at 9.509395 9.643441 9.39381 9.659951 9.599098 9.439501 9.562802 9.627002 9.696836 9.601966 9.568996 9.503669
1367932_at 11.716754 11.859249 11.628021 11.723474 11.79575 11.877945 12.506138 11.69957 11.865801 11.849759 12.160614 11.859397
1367933_at 8.13844 7.865998 8.119225 8.214233 8.35824 8.03981 7.9661574 8.645992 8.006649 8.768261 8.746857 8.648342
1367934_at 5.50829 5.6565933 5.5806584 5.6850815 5.729431 5.629551 5.524301 5.5106773 5.7522583 5.8302946 5.972021 5.942678
1367935_at 9.267953 9.137992 9.2320175 9.407759 9.2905445 9.102901 9.22833 9.448269 9.263312 9.456774 9.342719 9.09655
1367936_at 7.1280065 7.4040985 7.315688 7.6477017 7.409179 7.399436 7.401253 7.4113593 7.4330573 7.4534345 7.2973423 7.5539446
1367937_at 7.9602027 8.884633 8.28578 8.25837 7.816255 7.8304214 8.73233 8.5385475 8.32042 8.691578 8.2369585 7.8777256
1367938_at 11.030509 11.119061 11.175195 11.047547 10.99192 11.193646 11.011655 11.075233 11.294058 11.465915 11.524843 11.423459
1367939_at 10.358976 11.290249 11.074231 10.781581 10.737495 11.070648 10.7979 10.77862 11.071395 11.011959 11.345665 10.37428
1367940_at 6.5008216 6.0990934 6.1613073 6.2418213 6.0419197 6.2700524 6.6115236 6.612363 6.3148074 6.090901 6.0320287 6.830746
1367941_at 9.305899 9.463964 9.3911085 9.510205 9.405563 9.152106 9.205576 9.454382 9.246263 9.586898 9.276317 9.355508
1367942_at 7.7130747 7.9036546 7.718171 7.8861566 7.470621 8.129471 8.061894 7.6812267 7.6320815 7.6658754 7.690543 7.9019036
1367943_at 7.6340094 7.623405 7.629553 7.6445994 7.7031965 7.7076716 7.509553 7.51056 7.6027894 7.640933 8.091902 7.874796
1367944_at 5.2382445 5.5092564 5.3729296 5.211407 5.3610845 5.360937 5.294651 5.3332305 5.2032924 5.241271 5.3799777 5.432298
1367945_at 11.263156 11.36537 10.9761505 11.0578985 11.112195 11.195657 11.131446 10.963249 11.067621 10.841915 11.102849 10.969603
1367946_at 9.852352 9.738366 9.964009 9.625166 9.589013 9.829196 9.556805 9.169813 9.502642 9.513134 9.509063 9.559072
1367947_at 8.770511 8.646916 8.714703 8.927474 8.836776 8.726818 8.745518 8.7209015 8.826122 8.797158 8.689797 8.671954
1367948_a_at 10.476439 10.5423 10.508975 10.491314 10.424858 10.379937 10.547332 10.378238 10.330196 10.755608 10.453788 10.524484
1367949_at 5.8011274 5.992619 5.663875 5.4190216 5.3494663 6.071922 5.684205 5.631688 5.836029 5.6291084 5.991101 5.986505
1367950_at 7.5035124 7.8989644 7.40579 7.97811 8.179526 7.030694 7.80782 8.046663 7.7997117 8.707328 8.310808 8.369751
1367951_at 4.90628 4.563561 4.9217954 4.241007 4.3328915 4.7736654 4.349886 4.2496476 4.6295395 4.5675125 4.6626 4.4467974
1367952_at 7.0722 7.157722 6.8273654 6.884817 7.0224857 6.833448 7.063441 6.912094 6.9758043 7.1472936 6.718339 6.8610744
1367953_at 5.0983233 5.0512924 5.10824 4.990098 4.5861917 4.718586 4.6736083 4.749262 4.885064 5.059348 4.8831058 4.668289
1367954_at 6.2524257 6.2713957 6.826315 6.1405344 7.080736 7.7387586 6.9105406 6.232361 5.904037 6.55864 6.2947197 6.493401
1367955_at 6.464817 6.1787896 6.1927233 6.424419 6.4907537 6.1595716 6.154329 6.2446623 6.041343 6.3114996 6.538286 6.1296115
1367956_at 5.2976155 5.4217725 5.3870316 5.085737 5.32915 5.044673 5.2150826 5.7272344 5.1719484 5.3977423 4.9125614 4.732024
1367957_at 9.622816 8.891544 9.450324 7.706597 9.485818 9.480818 10.0098295 8.947599 9.846884 9.0048485 8.668022 7.915298
1367958_at 9.00524 8.742243 8.702664 9.012711 9.062408 8.881245 8.839403 8.954643 8.918059 8.982092 8.766379 8.7385
1367959_a_at 5.477166 5.459901 5.918647 5.365606 5.80978 5.737844 5.4512854 5.2757134 5.378019 5.880536 6.081142 5.765581
1367960_at 8.240147 8.187951 8.056054 8.303286 8.392438 8.034529 8.125684 8.288137 8.220879 8.636191 8.894347 8.954186
1367961_at 4.476941 4.6083345 4.761325 4.457754 4.5704327 4.5912294 4.4318447 4.577114 4.690277 4.601321 4.5447254 4.5976105
1367962_at 4.7853146 4.8000345 4.573181 4.381798 4.365496 4.292212 4.305289 4.182323 4.6779733 4.3630238 4.5308647 4.5294833
1367963_at 7.257056 7.2437983 7.2597737 7.262301 7.2408285 7.191396 7.0076423 7.122561 7.2085876 7.037452 6.999841 7.1100125
1367964_at 4.5696483 4.6977935 4.848766 4.7010913 4.6863995 4.9571247 4.769869 4.728274 4.788656 4.60227 4.6881433 4.5828915
1367965_at 5.940406 6.233366 6.0236187 6.0061045 5.8582373 6.083145 5.8188095 5.943041 6.036375 5.973834 6.069698 6.015269
1367966_at 9.760639 9.705206 9.835284 9.807869 9.803577 9.826681 9.825718 9.939281 9.808191 9.675653 9.618969 9.553939
1367967_at 7.2406683 7.217154 7.164069 7.153693 7.439121 7.3281913 7.3987226 7.291104 7.3959775 7.3767495 7.193342 7.2792883
1367968_at 3.5770867 3.6561475 3.6046972 3.8579118 3.4868312 3.7429304 3.5991907 3.555405 3.8508022 3.6274898 3.790726 3.4335206
1367969_at 10.565821 10.539872 10.55137 10.574181 10.701066 10.625645 10.5263605 10.605524 10.654747 10.515679 10.662512 10.661547
1367970_at 4.3163877 4.134205 4.4920506 4.2649546 4.173812 4.262422 4.348282 4.230472 4.4074774 4.7980514 4.5069585 4.557657
1367971_at 10.065317 10.214553 9.971151 10.183786 10.021885 9.925353 10.004274 10.105021 10.002632 10.017957 9.971601 9.969426
1367972_at 10.333912 10.404573 10.407932 10.395084 10.384941 10.251116 10.324846 10.306049 10.291706 10.398579 10.387001 10.13497
1367973_at 4.0772753 4.504714 4.0508356 4.397716 4.119196 4.453031 4.3679442 4.318481 3.8827584 4.480564 4.3916044 4.398304
1367974_at 9.054204 9.56545 9.345201 9.498404 9.44159 9.238056 8.990867 9.294106 8.935761 8.909371 9.387044 8.875292
1367975_at 5.30165 6.586387 5.487015 6.081132 6.2068124 5.843824 5.258932 5.8779182 5.446919 5.3330684 6.0631976 5.278595
1367976_at 7.847288 7.6032634 7.56286 8.102394 8.267371 7.9286294 7.977451 7.783996 7.765206 7.7703447 7.341804 7.636586
1367977_at 3.7370389 3.9445596 3.7933686 3.6730428 3.6794643 3.7731118 3.693616 3.7131212 3.9702177 3.7129748 3.854373 3.8170793
1367978_at 5.6881785 5.9397078 5.390428 5.230418 5.424374 5.6200933 5.489509 5.3111687 5.9136057 5.6172013 5.6610494 5.6100874
1367979_s_at 11.643602 11.482836 11.456539 11.446573 11.635463 11.520906 11.926494 11.671984 11.614541 11.669773 12.0777855 11.702327
1367980_at 8.448515 8.337618 8.418915 8.436462 8.591856 8.253851 8.377756 8.452526 8.375685 8.450403 8.113049 8.24037
1367981_at 7.917996 7.962584 7.833594 8.0173025 7.8997016 7.7489285 7.9581704 7.921185 7.9658995 7.7765455 7.6529183 7.612683
1367982_at 10.780392 10.625913 10.933126 10.69001 10.979328 11.258583 10.671329 11.118858 10.638332 9.884017 9.846681 11.318299
1367983_at 5.8214703 5.4598465 5.458798 5.3602934 6.1234174 5.9249573 5.1714187 5.78351 5.7228045 5.750038 5.7654796 5.6505556
1367984_at 5.9792395 5.9260693 6.198508 6.0582094 5.933128 5.6522007 6.03194 5.750669 5.760672 5.8781133 5.780693 5.841243
1367985_at 6.732752 6.8582788 7.1087317 6.793936 7.1662226 6.211581 6.6258626 6.9641304 6.52257 7.177538 7.7811117 6.634143
1367986_at 7.292564 6.7848988 7.348852 7.173386 7.142166 6.812807 6.753903 6.859526 7.311506 7.4426627 7.037509 7.0369115
1367987_at 8.524232 8.750866 8.676918 8.735758 8.666672 8.674162 8.758743 8.922643 8.68442 8.693296 8.745229 9.0128145
1367988_at 12.961026 13.24535 13.194579 13.062011 12.989864 13.03563 13.080049 12.989428 13.173381 13.181415 13.251898 13.0598755
1367989_at 4.3217063 4.1098375 4.1322355 3.9663422 4.1766415 4.1142697 4.093529 3.9909492 4.332363 3.982503 4.2622766 4.1006975
1367990_at 5.1402345 5.126444 4.954946 4.6452255 4.925614 5.0733953 5.524301 5.071744 5.1725726 5.28527 5.3801785 5.108411
1367991_at 9.2395735 9.372761 9.147533 9.315641 9.158967 9.01119 9.093455 9.18154 9.105762 9.170743 9.330011 9.197717
1367992_at 4.7908125 4.959079 4.9039893 4.6014977 4.534754 4.696701 4.7076173 4.4299088 4.670038 4.77972 4.2921057 4.5534883
1367993_at 7.088981 7.418906 7.5039682 7.3037663 7.4765472 7.0808077 7.323883 7.2300673 7.366941 7.4129863 7.425467 7.3309155
1367994_at 10.58955 11.213288 10.97254 10.8996105 11.127041 10.908341 11.083482 10.893201 10.983294 10.960936 10.713397 10.871481
1367995_at 12.983691 12.922438 13.086909 13.076961 13.154596 12.995706 13.16507 13.056287 12.983381 12.974856 12.915737 13.091801
1367996_a_at 6.4501166 6.8336086 6.2753816 6.442221 6.692481 6.2760506 6.477304 6.6381855 6.7398205 6.520178 6.293754 6.188277
1367997_at 8.340532 8.37133 8.274822 8.483926 8.495216 8.10284 8.151123 8.274171 8.3635235 8.266102 8.307004 8.3485985
1367998_at 5.65964 8.95567 8.716479 5.7660155 8.082257 9.840429 8.836096 8.14551 8.005108 7.727613 6.3648896 7.5957527
1367999_at 12.471542 12.511611 12.476025 12.393532 12.432095 12.405177 12.427598 12.535656 12.343095 12.487042 12.4813385 12.497429
1368000_at 14.265434 14.269792 14.251795 14.232526 14.2361965 14.25154 14.2744665 14.280605 14.265933 14.261994 14.286142 14.321616
1368001_at 4.161017 4.13835 4.1205564 4.2125607 4.113716 3.9211667 4.0602913 3.86961 4.231682 4.096711 3.9990838 4.045293
1368002_at 7.6877956 8.059742 8.069418 8.020885 8.029909 7.6477013 7.932307 8.012911 7.7450857 7.686066 7.952304 7.7284303
1368003_at 5.39272 4.889514 4.9770737 5.001401 4.95678 5.23212 4.92771 5.159491 5.171586 5.0564175 5.3495398 5.1873617
1368004_at 9.647542 9.729897 9.501606 9.669887 9.540392 9.4977255 9.526629 9.527248 9.495687 9.667874 9.692823 9.526559
1368005_at 5.6692114 5.506665 5.280345 5.369961 5.380234 5.5436234 5.1999083 5.292958 5.4813223 5.481326 5.385527 5.500045
1368006_at 7.496137 7.7262216 7.537148 7.7944655 7.4936275 7.9012456 7.5368385 7.609788 7.5662913 7.998501 7.8606234 7.6814084
1368007_at 6.8731203 7.030476 6.8133216 6.382846 6.563594 6.70002 6.510095 6.5434527 6.225617 6.9805083 7.5457172 6.8938727
1368008_at 5.51039 5.440642 5.388346 5.2832155 5.412792 5.4344954 5.4885583 5.333749 5.4491973 5.351896 5.385131 5.4661503
1368009_at 9.878566 9.260526 9.817309 9.579703 9.820332 9.750684 9.386351 9.900777 9.561377 10.276339 9.926534 9.281655
1368010_at 7.8712735 7.6350884 7.7515216 8.012112 8.00727 7.737457 7.68961 7.8409147 7.716682 7.7630305 8.029139 7.8117046
1368011_at 7.9285707 8.039269 7.7118745 7.884566 7.9701643 7.786414 7.8892074 7.826269 7.9482055 7.9088607 7.93176 7.9020114
1368012_at 6.476903 6.9191394 6.5277314 6.7115884 6.3825793 6.439966 6.45302 6.552307 6.3983483 7.0059085 6.100156 6.28587
1368013_at 4.25652 4.4846106 4.130391 4.259301 4.173774 4.0160036 4.397511 3.7887793 4.376626 4.040355 4.1432405 4.0313463
1368014_at 4.1200104 4.091237 4.272129 3.9935029 3.9174683 4.163389 3.6507573 3.9483023 4.1499968 4.0435963 4.2792826 4.1146293
1368015_at 5.733411 5.7888975 5.741884 5.8939605 5.8878636 6.0438685 5.7101355 5.6703534 5.87849 5.7394805 5.7918687 5.9516997
1368016_at 13.095652 13.141445 13.046248 13.089736 13.117481 12.988469 13.043131 13.073697 13.068409 12.970986 13.009481 12.929622
1368017_at 4.858557 4.9562926 4.9937115 4.957141 5.221961 4.9641733 4.967614 4.9075117 4.972823 4.9167953 5.0846047 5.066887
1368018_at 9.249811 9.115122 9.216903 9.3720255 9.304257 9.098902 9.199445 9.469206 9.282458 9.360379 9.354677 9.3476
1368019_at 7.916661 7.875077 7.858963 7.9302144 8.195008 8.036276 7.8758583 7.9551544 7.8127356 7.705957 7.8660054 7.8376846
1368020_at 6.7646832 6.486847 6.5166264 6.821762 6.859394 6.6585994 6.933508 6.9015517 6.9293323 6.5340495 6.607779 6.5752664
1368021_at 13.394568 14.023635 13.793072 13.672619 13.862614 13.405793 13.884131 13.904482 13.98501 14.133421 13.876831 14.211237
1368022_at 6.349715 6.816352 6.969572 6.617133 6.51238 6.7619195 6.8326244 6.9884872 7.005826 6.404083 6.05283 6.887943
1368023_at 6.650932 7.0446706 6.802865 6.5867176 6.7295256 6.607224 6.8342113 6.6019783 6.601551 6.6224732 6.497323 6.7315226
1368024_at 6.3883824 6.4655366 6.6261997 6.502105 6.4754715 6.4258704 6.6700463 6.588193 6.6780944 6.5549755 6.4975295 6.5425687
1368025_at 6.59985 6.6404257 5.756077 7.1850796 6.95579 7.2190323 6.9105406 6.8261867 6.861227 7.6868224 7.3940554 7.063391
1368026_at 7.6634855 7.4653955 7.2963166 7.4244094 7.4357634 7.2140694 7.60064 7.494121 7.2660193 7.372234 7.2141905 7.195362
1368027_at 6.590651 6.4994535 6.4752836 6.4933314 6.5554442 6.6507416 6.398013 6.358242 6.3292627 6.7752037 6.8775606 6.607083
1368028_at 4.015752 4.16226 4.238931 3.8248777 4.0876856 3.987099 4.336406 3.8776412 4.1039977 3.9219117 4.1342125 3.9077377
1368029_at 10.855591 10.898499 11.045029 10.942571 10.894583 10.908985 10.960621 10.945646 11.01322 10.910545 10.826693 10.8918705
1368030_at 9.34611 9.374285 9.525349 9.434959 9.454758 9.381602 9.471379 9.49737 9.606176 9.469235 9.485401 9.652166
1368031_at 7.6355143 7.520855 7.637048 7.6612253 7.6402755 7.4909034 7.429233 7.7267838 7.594019 7.7844677 7.923632 7.3787403
1368032_at 7.0148935 6.0843277 6.682907 6.9722333 6.8229017 6.74267 6.610059 7.0029 6.716879 6.9228215 6.5525494 6.433809
1368033_at 6.438464 6.0047975 6.470291 6.421015 6.376015 6.2786007 6.077081 6.5305195 6.231397 6.3835373 6.2921457 6.2388005
1368034_at 4.4904814 4.370341 4.303528 4.6501245 4.4186482 4.3779693 4.3610115 4.2354913 4.571969 4.382841 4.185998 4.289674
1368035_a_at 10.450536 10.654977 10.499566 10.443255 10.518336 10.16183 10.491836 10.157942 10.315047 9.706608 9.421766 10.008973
1368036_at 9.852556 10.134171 10.031069 10.047344 9.824081 9.775193 10.0391445 10.048313 9.895571 9.464542 9.163654 9.33056
1368037_at 7.0322156 7.142508 7.0042005 7.0140605 7.2668705 6.928762 6.973244 6.942802 7.0520115 7.011063 7.262318 6.9776897
1368038_at 8.513976 8.701863 8.462433 8.636398 8.661079 8.47426 8.675102 8.53279 8.455019 8.2172985 8.308327 8.41971
1368039_at 6.111135 6.0730886 5.806586 5.9891443 6.1981077 6.18089 6.0945487 5.9061747 5.848542 5.7616906 5.5460186 5.742779
1368040_at 8.655344 8.613934 8.648344 8.738953 8.658972 8.64539 8.519402 8.638258 8.637833 8.554941 8.456751 8.283373
1368041_at 9.963064 9.959794 9.925765 9.9388685 9.898732 10.021808 9.825351 9.931202 9.92005 9.816672 9.730611 9.725242
1368042_a_at 10.601155 10.488614 10.551557 10.645553 10.623684 10.616671 10.621196 10.663749 10.47711 10.603423 10.658961 10.570351
1368043_at 8.259646 7.9831753 8.102247 8.272739 8.272853 8.194498 8.285009 8.231777 8.240628 8.135595 7.9613495 8.245386
1368044_at 3.417094 3.4132557 3.1579525 2.9901946 3.3167562 3.369347 3.1479104 3.2514143 3.2152207 3.3259633 3.1321669 3.4471605
1368045_at 10.562607 10.462442 10.424021 10.452992 10.433475 10.617826 10.530819 10.494659 10.390508 10.364122 10.171861 10.340422
1368046_at 10.42634 10.373121 10.397824 10.459659 10.366517 10.508719 10.515861 10.571949 10.560343 10.319478 10.234106 10.429684
1368047_at 6.16978 7.3463936 7.2229285 6.533231 7.012611 7.307894 7.6620555 7.124009 6.5156894 7.3132143 8.538139 7.1826468
1368048_at 14.079152 13.775074 13.983821 13.869175 14.061306 14.040116 14.119909 14.055988 14.04892 14.076146 14.045962 14.025136
1368049_at 11.312014 11.421046 11.123471 11.331905 11.099964 11.231288 11.201026 11.07455 11.194348 11.115715 11.099737 11.167379
1368050_at 8.095953 8.214816 8.525894 7.970886 8.423248 8.193092 8.593645 8.179293 8.597843 8.272204 8.494345 8.486765
1368051_at 11.485128 11.490883 11.295729 11.374465 11.501501 11.355379 11.325786 11.353227 11.441986 11.159597 11.084787 11.282184
1368052_at 5.011858 4.613885 4.7332373 5.2485247 4.6575174 5.268221 4.790593 4.520192 4.543382 5.295469 4.582764 4.8427844
1368053_at 6.000449 5.754572 5.9283686 6.092023 5.8992004 5.523539 5.7516274 6.0769463 5.8321805 6.1967716 5.8423176 5.8940606
1368054_at 6.61943 6.499397 6.413161 6.471894 6.5050235 6.6420712 6.4732327 6.791219 6.3972626 6.6348352 6.39364 6.5350685
1368055_a_at 7.970515 8.147311 8.036844 8.115107 7.8054333 7.8819084 7.9079576 7.900571 8.001511 7.857503 8.126841 7.744892
1368056_at 7.5230403 7.5743937 7.3842793 7.461372 7.4598 7.508566 7.297666 7.369178 7.4985538 7.3924327 7.3672976 7.4378715
1368057_at 8.535664 8.96703 8.533105 8.674766 8.701795 8.3922825 8.812256 8.520036 8.710805 8.520033 8.130951 8.771127
1368058_at 7.4100337 7.18124 7.220757 7.2343726 7.5287843 7.3077054 7.3055735 7.6010537 7.445735 7.501583 7.546447 7.6164
1368059_at 9.596803 9.6874695 9.010835 9.524454 9.1535425 8.391041 9.372323 9.02253 8.28628 8.400954 8.860456 8.456042
1368060_at 13.055541 12.999511 13.169713 13.078387 13.051171 13.2596655 13.15209 13.018771 13.108123 13.106907 12.916152 12.941191
1368061_at 5.1970415 5.747678 5.444602 4.9551773 5.391853 5.551258 5.8090773 5.7630053 5.18417 4.891393 5.2760696 5.100951
1368062_at 9.670149 9.498848 9.526319 9.578379 9.486151 9.497159 9.470943 9.6411915 9.531506 9.425566 9.490204 9.252567
1368063_a_at 8.603896 8.323183 8.730956 8.729041 8.566308 8.452632 8.613659 8.917364 8.868242 8.787393 8.556179 8.747802
1368064_a_at 11.008826 10.975099 10.775844 10.793727 10.741961 10.82076 10.898101 10.811994 11.106218 10.678895 10.422704 10.870848
1368065_at 7.7975655 7.4506173 7.886783 7.527517 7.5390987 7.3351893 7.4826837 7.211287 7.336175 7.5685973 7.5007606 7.007293
1368066_at 5.5773387 5.5516 6.123226 5.608626 5.596859 5.7977905 5.2456264 5.7703853 5.4588256 5.746451 5.5907454 5.6074123
1368067_at 9.032365 9.051233 9.070491 9.047808 8.922814 9.044315 9.069191 9.169496 9.0904665 9.179317 9.136106 9.108599
1368068_a_at 7.2690945 7.365366 7.5024204 7.30795 7.2305923 7.4083824 7.5624285 7.313034 7.6551905 7.3234105 7.2418537 7.7099333
1368069_at 7.886997 7.7097034 7.837641 7.902936 7.9712024 7.8402033 7.940598 8.083402 7.862428 8.021753 7.9788647 8.011576
1368070_at 8.283191 8.311161 8.172919 8.338017 8.126396 8.113916 8.02224 8.159837 8.205955 8.2217655 8.339451 7.9326906
1368071_at 11.564584 11.841567 11.799222 11.858769 11.562492 11.767642 11.856588 11.606728 11.7293215 11.815643 12.044618 11.835359
1368072_at 6.1391816 5.887276 6.0831246 5.9336834 6.290242 6.247245 6.1080856 6.196391 6.1609387 6.694454 6.369227 6.086919
1368073_at 8.339947 8.183961 8.391925 8.581619 8.239374 8.137448 8.384384 8.1712475 8.312754 8.794403 8.478069 8.61294
1368074_at 6.887128 6.772733 6.5472975 6.983334 6.8207088 6.9804025 6.679185 7.1220107 6.836446 6.4582634 6.9461417 6.8195295
1368075_at 10.935862 10.797407 10.80758 11.023674 11.236411 10.800183 10.933865 11.203559 11.031584 11.460402 11.714268 11.155133
1368076_at 7.207563 7.379723 7.4527225 7.4353456 7.437693 7.6283426 7.4248204 7.4584413 7.486727 7.3981 7.1548443 7.373329
1368077_at 13.292236 13.433158 13.263855 13.233145 13.376732 13.284301 13.172811 13.249785 13.153108 13.163201 12.989712 13.128032
1368078_at 4.145252 3.8838296 5.183254 5.3595037 5.2837243 4.7685986 4.743743 4.861429 4.20335 4.8696737 4.2980585 4.6023836
1368079_at 9.702803 9.248387 9.217766 9.766792 9.538582 9.347466 9.174771 9.477118 9.1945915 9.435193 9.075095 9.5916195
1368080_at 3.5398371 3.7641852 3.6603491 3.6624045 3.4042563 3.599224 3.7654455 3.7163246 3.602417 3.8468494 3.7028344 3.6592548
1368081_at 6.9509106 7.1105165 7.035707 6.929292 6.990591 7.2182207 7.468062 7.025897 6.9419093 7.3052945 7.2854047 7.406466
1368082_at 7.9914594 8.004505 7.9835997 8.107037 8.079859 7.998249 8.18965 8.301781 8.108628 8.083989 7.968621 8.034897
1368083_at 9.109804 8.921577 8.959242 9.15809 9.170304 9.0751295 9.132014 9.015282 9.155035 9.278642 9.2641325 9.294732
1368084_at 5.79327 6.129627 5.954153 5.4624224 5.710867 5.959344 5.86 5.824573 5.715397 5.668829 6.102931 5.5911226
1368085_at 10.588338 10.666984 10.32257 10.522596 10.546341 10.471562 10.557397 10.457978 10.398345 10.610936 10.588012 10.436808
1368086_a_at 7.523161 8.050549 7.067863 8.460949 8.379941 8.39152 8.327889 8.684932 8.66453 7.201502 8.307649 8.049562
1368087_a_at 8.735538 8.514007 8.706995 8.758707 8.825054 8.832582 8.697294 9.217676 8.583351 8.516907 9.050441 8.720404
1368088_at 7.207965 7.3324556 7.2035394 7.205214 7.3553767 7.194696 7.3637934 7.187404 7.2283435 7.249099 7.367561 7.1925683
1368089_at 8.106675 8.250412 8.21101 8.205553 8.156415 8.248119 8.371408 8.249001 8.154647 8.005154 7.984967 8.364618
1368090_at 7.139783 7.1072555 7.471203 6.7867403 7.3311553 7.2333317 6.987664 6.7795362 7.331326 7.3254423 7.1925325 7.1770577
1368091_at 8.894822 8.744984 8.686414 8.759953 8.90192 8.628874 9.088769 8.67001 8.738414 8.588276 8.432383 8.549627
1368092_at 12.3834715 12.453393 12.370852 12.513126 12.371437 12.414237 12.474596 12.42214 12.427917 12.430299 12.438142 12.444853
1368093_at 3.6421556 3.4095364 3.5857599 3.654707 3.698045 3.6248512 3.7564716 3.7186782 3.5019617 3.599442 3.8805282 3.2745652
1368094_at 7.0251737 6.991253 6.8255215 6.8503165 6.845143 6.890112 6.8935113 6.9931655 7.0164514 6.9970517 7.115869 6.916827
1368095_at 9.885945 10.052239 9.80633 9.829773 9.671262 9.742223 9.771892 9.586026 9.728524 10.003253 9.854542 9.9969225
1368096_at 9.613144 9.628156 9.552113 9.670308 9.432665 9.473238 9.478122 9.512561 9.62239 9.724185 9.809602 9.6424465
1368097_a_at 4.3485265 4.1231413 4.432612 4.074118 4.4663734 4.078147 4.8333077 4.4606323 4.494112 4.2186813 4.3117905 4.484962
1368098_a_at 7.3961153 7.597591 7.59167 7.2268715 7.2846513 7.227677 7.207148 7.7763042 7.381287 6.8941865 7.1228075 7.239033
1368099_at 7.517403 7.03353 7.2476053 7.3105235 7.4655447 7.407001 7.5978665 7.412062 7.066311 7.245192 7.250371 7.45845
1368100_at 10.8450165 10.590004 10.679227 10.698622 10.69854 10.631806 10.714029 10.826766 10.772018 10.638757 10.689051 10.777949
1368101_at 7.8679705 7.839695 7.7880354 7.914112 7.833187 7.774781 7.7994413 7.893746 7.7280846 7.8139024 7.781908 7.566233
1368102_at 7.846851 8.440342 8.492025 8.256402 7.928662 8.156294 8.139994 8.163952 8.578822 8.269957 7.3542657 7.7427206
1368103_at 6.771088 6.7706366 6.959891 6.897328 6.878378 6.9839506 6.9346175 7.2603893 6.640637 6.950741 7.0493193 7.082691
1368104_at 6.160365 5.981907 6.0246444 5.8739176 5.7997828 6.014133 5.9308367 5.8038697 6.219844 6.087737 6.1161566 5.743927
1368105_at 4.5578346 4.8558316 4.82693 4.379321 4.338546 4.718395 4.457286 4.6672735 4.4312735 4.5956078 4.6489353 4.5974216
1368106_at 9.224939 8.457308 9.670551 8.979697 8.962693 9.150223 9.073551 9.143385 9.178259 9.920692 9.742505 9.58856
1368107_at 3.5218859 3.8623605 3.910025 3.6095061 3.4760273 3.5912585 3.5428326 3.596766 3.5500925 3.5315902 3.835441 3.67722
1368108_at 4.6688576 4.788992 4.586847 4.56554 4.6953993 4.600927 4.6624937 4.49203 4.3160467 4.5373473 5.020603 4.5715594
1368109_at 7.3094063 7.2551126 7.085323 7.1151505 7.043061 7.1647468 7.15243 7.354856 6.9424696 7.201164 7.376815 7.206378
1368110_a_at 4.0562744 3.9669588 4.125385 3.725427 4.0149817 4.372259 4.0408363 3.929839 3.835919 3.9222987 4.0224 4.2028737
1368111_at 8.107275 7.429853 7.791901 8.158272 8.115858 8.284065 7.8596334 8.298679 8.142595 7.6667624 7.6133966 8.15503
1368112_at 5.311413 5.576973 5.2961373 5.0881534 5.0863037 4.9755177 4.9750123 5.106725 5.2235184 5.251237 5.5533676 5.1875343
1368113_at 4.307596 4.302291 4.331539 4.5416403 4.221017 4.3759823 4.158367 4.3176193 4.398833 4.3197336 4.5451117 4.2425237
1368114_at 4.047199 4.2376776 4.0030417 4.279341 4.1994996 4.126975 4.365492 4.1259937 4.126879 4.2974453 4.407754 4.1442614
1368115_at 10.208138 10.636215 10.085699 10.362507 10.370879 10.825891 10.485443 10.61731 10.217675 10.528228 10.705234 10.958001
1368116_a_at 8.172292 7.9563804 8.090848 8.208101 8.415532 8.018686 8.1008005 8.195071 8.391035 8.189883 8.108252 8.111357
1368117_at 9.136856 9.180998 9.223914 9.198751 9.206248 8.983551 9.4134865 9.314124 9.191061 9.22479 9.159178 9.253417
1368118_at 8.525324 8.359896 8.691839 8.531824 8.737436 8.721798 8.664095 8.823858 8.714351 8.605162 8.849951 8.583555
1368119_at 5.356736 5.283392 5.7380433 5.357579 5.362745 5.554868 5.48569 5.4115086 5.2572284 5.4025917 5.5295444 5.6478076
1368120_at 4.2544675 4.3319817 4.238042 4.1478252 4.0619335 4.1827154 4.005866 3.9942925 4.161847 4.161195 3.9709334 3.9953046
1368121_at 10.280097 10.439946 10.407659 10.49832 10.356911 10.258287 10.039946 9.731507 10.079256 10.681586 9.778684 10.56421
1368122_at 10.282269 10.131955 10.383984 10.232313 10.22036 10.087894 10.179038 10.179733 10.209397 10.259209 9.960607 10.161849
1368123_at 5.8742647 5.972458 5.5255494 5.3075843 5.487111 5.729635 5.5528555 5.3943286 5.3972216 5.4317713 6.051219 5.48837
1368124_at 6.9687037 7.2163553 6.983997 6.621245 6.8483877 6.6745615 7.1347594 6.9310403 6.872459 7.0970497 7.2624955 7.1569147
1368125_at 6.515254 6.2652955 6.2023926 6.1424084 6.289109 6.186412 6.262391 6.5389285 6.282152 6.352648 6.329825 6.363113
1368126_at 6.3043623 5.8468795 5.711376 5.7605677 5.981945 6.008046 6.169577 6.050582 5.88662 5.893505 5.9360313 6.537776
1368127_at 6.181736 6.419237 6.2737436 6.360059 6.079694 6.36715 6.436526 6.5624843 6.3447633 6.861048 7.612204 7.1128273
1368128_at 5.3385334 5.8255777 5.904274 5.9453473 5.786549 5.609075 5.788134 5.398949 5.8091383 5.768734 5.820769 5.805315
1368129_at 7.571269 7.4663267 7.6254473 7.5921216 7.4898243 7.2617664 7.611325 7.914296 7.5164165 7.869532 7.6399097 7.8265257
1368130_at 4.6213703 4.4904404 4.4654737 4.5464497 4.577918 4.56909 4.7267284 4.5485163 4.5307245 4.7245016 4.6951866 4.805581
1368131_at 4.2673483 4.2767906 4.4142804 4.178914 4.0575533 4.1478496 3.999241 4.0924153 4.3341894 3.9550548 4.4104595 3.79159
1368132_at 10.150708 10.1768055 10.068246 10.209581 10.1483555 9.944582 10.1292305 9.724745 9.887896 10.183879 9.846232 10.432902
1368133_at 8.316931 8.222368 8.147802 8.0129595 8.342228 7.910804 8.212586 8.604655 8.41111 8.32465 8.519946 8.724279
1368134_a_at 8.372648 8.906346 8.731001 8.552723 8.230711 8.38092 8.832313 8.58707 8.400778 8.496192 8.514534 8.431279
1368135_at 6.0040803 5.6717505 5.8795357 5.8625507 5.9635315 5.8056417 5.7017846 5.7104278 5.2038465 5.082636 5.744138 5.437364
1368136_at 7.9952497 7.6600404 7.609709 7.752703 7.919483 7.6344166 7.867817 7.950482 7.9467583 7.9016037 7.619538 7.681179
1368137_at 5.905356 6.5104656 5.959372 6.0163364 5.9515214 6.0973835 5.859709 5.85829 5.988819 5.8302574 6.037485 6.386821
1368138_at 5.1529584 5.244373 5.1426535 4.842902 4.9951982 5.2461653 5.199217 5.1995206 5.187364 4.6187024 5.363823 5.2668242
1368139_s_at 5.2399654 5.3184514 5.410023 5.2087054 5.051913 5.368354 5.4347 4.9310293 5.0635734 5.161867 5.273503 5.02145
1368140_at 6.4816356 5.849209 6.277174 6.563764 5.8794303 5.8378553 5.5095415 5.5674863 6.6405454 6.672683 5.9374332 6.4495378
1368141_at 11.690553 11.719411 11.853536 11.784264 11.721577 11.717186 11.760967 11.796468 11.723721 11.805714 11.734539 11.71446
1368142_at 5.400602 5.226345 4.969796 4.9285297 4.9516582 5.157081 5.0988555 5.4434586 4.932416 5.3713403 5.2173886 5.262547
1368143_at 7.4576993 6.9791193 6.397951 6.725469 7.084623 7.20295 6.989809 7.301052 6.5482035 7.6693873 7.5846715 7.389733
1368144_at 5.8786354 5.827221 5.870168 5.7949815 6.245209 5.74346 5.77867 6.007744 5.7382665 5.76474 5.7454333 6.054136
1368145_at 5.1129103 5.1873016 5.300809 4.940673 5.1137314 5.400257 5.1874123 5.5363083 5.2998962 5.04634 5.3770304 5.6635056
1368146_at 10.542468 10.434673 10.04838 9.412232 10.309144 11.144293 10.860711 9.757782 10.388324 8.774471 9.557349 10.385882
1368147_at 8.488127 8.275395 8.151304 7.337676 8.47934 9.3876095 9.050585 7.7501826 8.514648 6.832125 7.3979597 8.47629
1368148_at 4.206856 4.409538 4.6676855 4.2846804 4.7186146 4.692589 4.423653 4.3770065 4.4938374 4.8347096 4.4040027 4.373604
1368149_at 6.030616 5.979531 5.884873 6.402279 5.990944 6.0838394 6.0311713 6.288104 5.9358573 5.974739 5.89381 5.7803473
1368150_at 12.502772 12.297067 12.633087 12.652723 12.609234 12.34207 12.725145 12.74198 12.667299 12.860713 12.722274 12.809916
1368151_at 10.428301 10.3265295 10.379256 10.469866 10.418233 10.4198265 10.5096655 10.423301 10.485518 10.440109 10.277702 10.466692
1368152_at 7.778775 7.4641366 7.338414 7.774814 7.563826 7.5703263 7.4383492 7.716684 7.50714 7.773148 7.660729 7.629006
1368153_a_at 6.7685847 6.6633887 6.9200196 6.682632 6.679772 7.0452623 6.9684825 6.7029414 6.976342 7.047366 6.9707665 7.035359
1368154_at 8.497976 8.455221 8.340446 8.532337 8.395528 8.522632 8.756036 8.290468 8.540709 8.102209 7.8883586 8.113856
1368155_at 12.605965 11.912115 11.532718 12.668639 11.343118 12.3838215 12.207314 10.4319515 11.587575 11.3383045 12.156609 8.718602
1368156_at 5.5505414 5.1763263 5.155505 5.46977 5.466728 5.2131248 5.584077 5.2350736 5.15655 5.1143923 5.1363854 5.329807
1368157_at 5.8150215 5.661131 5.6683183 5.4772735 5.5589395 5.765007 5.8126316 5.802639 5.616414 5.611304 5.93589 5.6289577
1368158_at 9.7232485 9.665612 9.975593 10.034168 9.876649 9.756149 9.5616665 9.867301 9.736572 9.722496 9.813377 9.743654
1368159_at 8.301381 8.494139 8.472123 8.50436 8.406243 8.362265 8.449174 8.380786 8.49442 8.707459 8.708648 8.649488
1368160_at 9.259615 9.866892 6.958846 9.702607 9.3322735 7.5997996 8.926004 8.891646 8.219951 10.334784 11.884255 11.83964
1368161_a_at 13.9476385 13.898285 13.974453 13.9157295 13.983089 13.956386 13.938109 13.992545 13.952002 13.860858 13.856242 13.887348
1368162_at 4.607152 4.792983 4.973401 4.745982 4.9334555 4.6761646 4.599992 4.7346125 4.541853 4.673642 4.992957 4.73213
1368163_at 10.572738 10.618682 10.646368 10.501209 10.475166 10.543187 10.6251135 10.60879 10.698399 10.65138 10.439968 10.552791
1368164_at 7.975522 8.256989 8.19704 8.141579 8.108688 8.088969 8.02942 8.163983 7.768789 8.235182 8.1821785 7.818542
1368165_at 7.709613 7.9907417 7.626501 7.8533998 8.090051 7.7336087 8.040647 8.267102 7.850674 8.283283 8.351443 7.8549614
1368166_at 6.003309 5.9193063 6.0969763 6.299772 6.301269 6.251202 5.7786884 6.3729477 5.7408814 5.9572725 6.025913 5.668099
1368167_at 5.2365623 5.613345 5.4456177 5.3684072 5.599555 6.1565595 5.075206 5.2818165 5.3036804 5.226645 5.0774055 5.0739355
1368168_at 8.646549 8.956969 9.319728 9.465358 8.825073 8.720274 8.911407 9.08713 8.637834 8.908182 7.35831 7.369589
1368169_at 7.1559963 6.9392557 7.0077033 7.0183153 6.942729 7.002048 6.8764367 6.945326 6.8133984 7.033408 7.149026 7.067248
1368170_at 3.9200454 3.9927702 3.8950026 4.039569 3.8021498 3.9361415 4.2614765 3.7358222 3.9271727 4.3534994 4.1629515 4.0820384
1368171_at 9.807976 10.628621 9.626654 10.196174 9.527384 10.605476 10.002118 7.7164407 9.634774 5.6305976 5.4813604 5.0239744
1368172_a_at 7.792506 8.241526 7.6135087 8.021792 7.712963 8.383432 8.021565 5.919988 7.720488 4.2093153 4.226557 3.929892
1368173_at 8.454296 7.492233 8.219772 8.592604 8.23908 8.097471 7.8453093 8.310934 8.237442 8.322375 8.006269 8.028629
1368174_at 3.8045552 3.7219765 3.761174 3.934176 3.7550719 3.795777 4.141804 3.8218892 3.9525912 4.230596 4.2003427 3.6397042
1368175_at 6.986878 6.8983154 7.022421 7.5880733 7.4957333 7.056907 7.304196 7.5279255 7.1720686 7.301385 6.8673596 6.946115
1368176_at 7.377423 7.660806 7.454241 7.224679 7.320886 7.367362 7.333952 7.2803535 7.5757637 7.5295506 7.474878 7.4500275
1368177_at 7.771499 7.656067 7.7333508 7.7832766 7.8005104 7.787609 7.9372964 7.762428 7.909458 7.557759 7.2730527 7.145901
1368178_at 9.391597 9.512698 9.269746 9.461426 9.385653 9.229027 9.46792 9.654762 9.638347 9.308982 9.882775 9.363284
1368179_at 7.2479815 7.1253843 7.1736717 7.0454397 7.3791575 7.3958626 7.112052 7.2747912 7.2598295 7.134365 7.0977798 7.1843624
1368180_s_at 13.250999 13.169601 13.200101 13.325492 13.14005 13.354882 13.446985 13.256819 12.735888 12.901615 12.921687 13.305258
1368181_at 10.754805 10.9374895 10.939665 11.025548 11.037868 10.630325 10.840125 11.01159 10.8374605 11.136257 10.922715 11.152927
1368182_at 4.3430805 4.5375433 4.1789412 4.1364117 4.2174826 4.295128 4.1132517 3.9381416 4.3559504 4.229944 4.4096546 4.4090767
1368183_at 7.964306 7.9217896 7.984704 7.601824 7.9119387 7.91869 7.837492 7.9801245 7.8097296 7.88398 8.095913 8.030778
1368184_at 9.37662 9.32314 9.176365 9.35533 9.214644 9.144595 9.136732 9.041757 9.207844 9.119062 8.979189 9.159683
1368185_at 4.6781235 4.879388 4.898486 4.9551773 4.8992753 4.800447 4.824957 4.663821 4.8802824 4.9906807 5.3224273 4.758009
1368186_a_at 5.962083 6.2362847 6.0857797 5.7936974 6.031327 6.1101685 5.6739697 5.7009115 5.809962 5.794111 5.8972974 5.938853
1368187_at 8.684794 7.589397 8.370197 8.58224 8.16831 8.567444 7.2259407 8.373564 8.343748 9.544757 9.899257 9.088238
1368188_at 13.597756 13.678309 13.61618 13.681433 13.633291 13.604096 13.66077 13.573743 13.660816 13.651277 13.642725 13.676693
1368189_at 10.5520115 10.076835 9.867229 10.255072 10.571498 10.407006 10.650278 10.414678 9.993874 10.000086 10.34616 10.389563
1368190_at 5.040679 5.31787 5.1269484 5.3533955 4.9897842 5.323623 5.0431128 5.463628 5.3270335 5.4095693 5.718563 5.294818
1368191_a_at 10.992496 10.912325 10.67387 10.916123 11.023921 10.8699465 10.79561 10.933721 10.758471 10.732184 10.831446 10.921683
1368192_at 4.637386 4.6836867 4.610108 4.7647343 4.8120203 5.042389 4.4510307 4.7154064 4.6776824 4.666656 4.4632025 4.764932
1368193_at 5.0964494 4.879388 5.044478 5.1532917 5.044471 5.2952433 5.0787916 4.90154 5.175857 5.3060365 4.974282 4.960181
1368194_at 4.4301476 4.6018133 4.2811246 4.5127845 4.4755893 4.4315476 4.6865 4.563666 4.524247 4.917259 4.9652653 4.716587
1368195_at 6.5367193 6.37295 6.33005 6.6027365 6.596526 6.669919 6.3531184 6.376462 6.5940247 6.2559066 6.7671876 6.451158
1368196_at 4.825008 4.8228474 4.943201 4.8945284 4.9763775 4.7549686 4.795169 4.550717 5.0912056 4.716444 4.8608365 4.9286795
1368197_at 3.8539894 3.8668568 3.9064338 3.827654 4.0394173 3.9721458 3.9648812 3.936933 3.8309312 3.8605688 3.7353382 3.975846
1368198_at 4.7379494 4.897362 4.6399765 4.767692 4.6003914 4.87167 4.509895 4.5951915 4.0974727 4.592558 4.9530706 4.581658
1368199_at 9.080661 8.967352 9.108581 9.122321 9.185338 9.162829 9.092917 9.103466 9.208227 9.323079 9.124895 9.142448
1368200_at 5.7718973 5.609843 5.89287 5.1808524 5.47635 5.325286 5.670695 5.3993483 5.365256 5.1916127 5.6260614 5.5218663
1368201_at 6.233727 6.11311 6.084945 6.299352 6.035929 6.076419 6.3113766 6.277831 6.199808 6.4890566 6.438043 6.5598345
1368202_a_at 8.059853 8.241216 8.171343 8.310611 8.220802 8.185855 8.626761 8.509769 8.073946 8.531259 8.660076 8.804586
1368203_at 5.149464 5.1639094 4.8408375 4.531755 4.7872896 4.678724 4.7579775 4.841173 5.1059055 4.899576 5.1353865 4.993792
1368204_at 6.7348156 6.550512 6.8104935 6.678924 6.7850113 6.83602 6.9661427 6.7716413 6.8404894 6.9401155 6.6348042 6.5942326
1368205_at 13.55316 13.565719 13.6457815 13.554598 13.450255 13.556485 13.584223 13.59474 13.653455 13.741822 13.827675 13.636202
1368206_at 8.943192 9.082757 8.9667845 8.996374 8.912873 8.817961 8.839877 8.908228 8.940333 8.937941 8.926968 8.995502
1368207_at 6.0700808 6.255599 5.662838 5.9851966 6.1679316 6.099241 5.693622 5.925324 5.6315103 6.470996 6.0753317 6.240068
1368208_at 5.85961 5.879425 6.0632367 6.1525154 5.915323 6.0368223 6.340861 6.0502205 6.0601215 6.0884748 6.456366 6.128699
1368209_at 5.8599896 5.8076544 5.568492 5.65022 5.4923806 5.885 5.7487555 5.577569 5.730446 5.7887216 5.9555454 5.452299
1368210_at 4.3263993 4.4501543 4.526731 4.56483 4.634458 4.6560254 4.2614765 4.4379773 4.5039887 4.3517 4.596314 4.1333437
1368211_at 12.380353 12.380774 12.355844 12.418523 12.387414 12.439469 12.363716 12.410531 12.433237 12.500175 12.667136 12.441854
1368212_at 8.484543 8.125633 8.441492 8.546719 8.411202 8.387522 8.6521435 8.749371 8.524987 8.547796 8.135157 8.746514
1368213_at 9.189742 9.05044 8.743675 9.005823 9.338909 9.083517 9.113321 9.472658 9.132141 9.066101 9.81119 9.532608
1368214_at 7.8855696 7.8356767 7.7660975 7.9989195 7.9914193 8.017628 7.702961 7.8917775 7.757953 7.792444 7.531145 7.7245913
1368215_at 9.874922 9.869651 9.922479 9.85427 9.788451 9.863501 9.9376545 9.8860855 9.829791 10.02446 10.064184 9.95878
1368216_at 9.430185 9.262052 9.219197 9.394424 9.359741 9.237522 9.388942 9.309561 9.219292 9.414746 9.166355 9.200222
1368217_at 8.499053 8.46958 8.536671 8.520315 8.499441 8.446016 8.532248 8.654942 8.424376 8.590404 8.3265705 8.318176
1368218_at 5.7751803 5.5109944 5.853723 5.764527 6.090086 5.8017817 6.04773 5.923003 5.8732905 5.9520135 5.943741 5.832461
1368219_at 6.6303287 6.660452 6.700838 6.4559035 6.45692 6.422385 6.420241 6.375894 6.50939 6.482617 6.438696 6.3748183
1368220_at 9.110912 9.375961 9.301886 9.249768 9.132011 9.217139 9.11696 9.3528 9.039976 9.672851 9.640379 9.430914
1368221_at 10.305622 9.711735 10.163866 10.438389 10.496082 10.633867 10.266032 10.081125 10.341191 9.641242 9.540161 9.790648
1368222_at 7.4455442 6.1251254 7.243865 7.5295715 7.653941 7.7496605 7.0147095 6.9350615 7.324424 6.466282 6.521222 6.175023
1368223_at 8.245729 7.618118 7.9285593 7.7451363 8.215166 8.5123205 8.140295 8.452505 7.9751883 8.658302 8.140825 8.70661
1368224_at 13.1891165 13.216533 13.214231 13.152182 12.918653 13.052425 13.106886 12.897061 13.076531 13.293092 13.306826 13.271097
1368225_at 7.618729 7.5072236 7.485641 7.722389 7.520134 7.6036625 7.6092443 7.5694213 7.7346034 7.6114807 7.666836 7.787606
1368226_at 7.96377 8.163386 7.708748 7.9720116 7.882499 7.880608 7.6437187 7.89503 7.7830844 7.700452 7.8972864 7.962048
1368227_at 9.121907 8.91316 8.916987 8.960202 9.059714 8.580423 9.491528 8.430782 8.823338 9.054337 8.469704 8.655172
1368228_at 8.668619 8.500576 8.698526 8.68679 8.790189 8.690406 8.863737 8.946674 8.67367 8.871382 8.884625 8.81581
1368229_at 6.7589974 6.846901 6.3690286 7.0185575 6.9910626 6.8664927 6.935736 6.7107725 6.8178124 6.8759303 6.8519764 7.058312
1368230_a_at 9.253101 9.137646 9.06395 9.278973 9.194814 9.141344 9.107053 9.222173 9.041949 9.112172 9.116398 9.087818
1368231_at 6.777366 6.822381 6.7194242 6.7135663 6.5782647 6.66678 6.55263 6.3313932 6.46587 6.5412865 6.887568 6.55443
1368232_at 8.1534395 8.355587 7.9909577 8.180513 8.0067 8.024232 8.4518385 8.137519 8.152502 8.254261 8.569983 8.215051
1368233_at 8.204911 8.2811985 8.420554 8.221818 8.318602 8.142806 8.100955 8.494822 8.240588 8.645261 8.575687 8.475261
1368234_at 8.59429 8.609248 8.74037 8.445249 8.58001 8.543382 8.616032 8.814936 8.963523 8.795312 8.673543 8.608573
1368235_at 7.7498136 7.7473683 7.6792994 7.797053 7.813803 7.740268 7.997638 7.884652 7.970126 8.066697 7.741775 8.200153
1368236_at 3.986082 4.0775414 4.096199 3.7634606 3.751292 3.8283494 3.4847 3.837689 4.120985 4.0652275 3.809769 3.954985
1368237_at 4.288773 4.3137465 4.3699694 4.153848 4.243281 4.4180546 4.1579294 4.2870293 4.2490306 4.2770185 4.3924003 4.437632
1368238_at 4.618644 4.943845 4.680976 4.443143 4.5332823 4.714267 4.558601 4.4593263 4.5329943 4.6862383 4.558138 4.2896733
1368239_at 8.18339 8.185663 8.028866 8.12837 8.045488 8.118401 8.346849 8.230253 7.9687424 7.8532243 7.5965853 7.840687
1368240_a_at 4.400271 4.519712 4.4366307 4.87263 5.0472455 4.5411696 4.637878 4.793458 4.870571 4.144187 4.1480637 4.3962035
1368241_a_at 8.686196 8.402463 8.425114 8.383686 8.245173 8.423973 8.390783 8.368063 8.402428 8.502981 8.778289 8.802034
1368242_at 4.6521807 4.9118543 4.7570276 4.571596 4.6149063 4.710041 4.4730663 4.7315254 4.965417 4.7538056 4.4278173 4.3823204
1368243_at 5.401787 5.2014275 4.9244123 5.321757 5.402448 5.254424 5.2489977 5.1476784 5.336947 5.178963 5.893494 5.1968865
1368244_at 10.664038 10.538724 10.53334 10.713148 10.544235 10.433871 10.646726 10.51688 10.473702 10.892767 10.886664 10.727225
1368245_at 12.855498 12.72919 12.484367 12.832868 12.755123 12.478747 12.368512 12.724049 12.579181 12.820815 12.815742 12.803524
1368246_at 5.3768764 5.0393953 5.2730837 5.3191724 4.844937 5.3600883 5.51214 5.0491076 5.2231517 5.3391504 5.0267973 5.353287
1368247_at 6.6630034 6.312456 6.5088863 6.6397085 6.9515066 6.9286966 6.642866 7.059513 7.497151 6.500888 6.7250457 7.2370973
1368248_at 6.500361 6.063553 5.9748263 6.23092 6.61996 6.444252 6.060187 6.0466876 6.2782087 6.8679237 6.0737014 6.3676777
1368249_at 9.565222 9.481889 9.509243 10.08345 9.661016 9.551189 9.723356 9.934409 9.71902 10.119979 10.504021 10.620448
1368250_at 4.021666 4.0923796 4.0952044 4.011381 4.1765246 4.2230253 4.1256227 3.9519598 4.147768 4.200616 3.98572 4.0149765
1368251_at 5.5711484 5.53238 5.5499043 5.2197084 5.2322946 5.3052645 5.494926 5.442426 5.7084546 5.586319 5.430433 5.8586607
1368252_at 3.4253244 3.562846 3.4222517 3.4482214 3.5099025 3.635522 3.4761631 3.444124 3.515709 3.4514098 3.5301707 3.4096832
1368253_at 12.000436 12.143647 12.078195 12.162109 11.915579 12.068226 12.046746 11.933885 11.960148 11.973455 11.734972 12.026769
1368254_a_at 4.572604 4.7086577 5.0488844 4.420813 4.6560235 4.711206 4.442067 4.4680142 4.4652443 4.5780087 4.8685274 4.967489
1368255_at 4.295402 4.6012926 4.701447 4.2407384 4.7580585 4.580326 4.2994747 4.2732162 4.2558765 4.113532 4.4887285 4.3614645
1368256_at 3.4962835 3.639402 3.6424532 3.6036055 3.6378293 3.5250838 3.4880693 3.4905653 3.7782474 3.4758577 3.5651965 3.4391215
1368257_at 4.092629 3.8417857 4.08408 3.944074 3.7424805 4.1392 4.0772996 4.1352444 4.0974727 3.9430227 4.0537834 4.008614
1368258_at 4.9890203 5.0757375 5.092092 5.109227 4.6361437 4.966914 4.9277987 5.071744 5.022469 5.0893116 4.948971 5.270012
1368259_at 7.6355143 7.724048 7.745456 7.9150453 7.856565 7.949745 7.6370535 7.9328084 7.6213655 7.668629 7.9303613 7.744008
1368260_at 4.9022465 4.922531 4.6397543 5.2824316 4.8349047 4.91739 5.023965 4.644923 4.994155 4.928323 5.032054 4.980645
1368261_at 4.2152243 4.417675 4.354093 4.2783 4.102314 4.044302 4.177946 4.1895885 4.3844 4.257782 4.485911 4.343809
1368262_at 6.4785247 6.5863137 6.5493946 6.6590476 6.474749 6.3799257 6.4521947 6.653124 6.3924265 6.8773775 6.614761 6.6603994
1368263_a_at 4.0985346 4.069957 4.067799 3.6187832 3.9904199 3.966658 3.9907818 3.800809 3.8298972 3.9149547 4.031244 4.0125284
1368264_at 7.19066 7.245334 6.867553 7.2285686 7.4056144 7.01177 7.3706355 7.4522834 7.2184134 7.116185 7.2225437 7.096484
1368265_at 8.963891 8.938296 9.041853 8.898478 8.915477 9.092353 9.374067 8.764179 8.805801 8.940739 8.569422 8.397358
1368266_at 13.311539 13.1371355 13.219765 13.363129 13.374996 13.164373 13.31913 13.37371 13.168547 13.353046 13.2650585 13.410273
1368267_at 8.189 8.12178 7.8532877 8.058666 8.086461 7.94365 7.9815736 8.075619 8.197954 8.137509 7.880637 7.9530435
1368268_at 8.145094 7.9524336 7.9954977 7.951847 7.9705358 8.004795 7.8075233 8.169201 7.8984933 7.9852448 7.7140474 7.4835477
1368269_at 3.5743754 3.4474428 3.562407 3.4725494 3.4527066 3.530999 3.482726 3.6135023 3.4510913 3.4620428 3.6440816 3.6789546
1368270_at 7.98503 7.403637 7.213444 7.966897 7.8525352 7.9539456 7.9494586 8.107086 7.8177915 8.053143 7.863785 7.619723
1368271_a_at 4.8637547 4.733053 5.9245567 5.0304313 4.9433312 4.9609604 6.017313 6.207747 4.970725 7.08297 7.0989795 7.799468
1368272_at 11.144477 10.704266 11.046718 11.197372 11.2785225 10.868821 10.869311 11.0002575 10.825602 10.419411 10.90867 11.101816
1368273_at 9.934885 9.700585 9.781475 9.70095 9.852101 9.72717 9.641821 9.738223 9.694781 9.54875 9.443756 9.478803
1368274_at 8.392528 8.351847 8.511685 8.468262 8.352912 8.41455 8.272324 8.434177 8.363045 8.378457 8.585807 8.342172
1368275_at 10.792417 10.605155 10.444564 10.72595 10.658711 10.628738 11.499564 10.575043 10.71634 10.91014 11.276789 11.018853
1368276_at 7.0370326 6.913533 7.1085415 6.722335 6.583745 6.962172 6.8071957 6.7453203 6.9432178 6.6109366 7.0694065 6.7150197
1368277_at 8.615212 9.071352 8.594193 9.164849 8.869143 8.495883 8.717787 8.590114 8.500553 9.36269 9.097624 8.965408
1368278_at 6.6471295 6.4858074 6.158564 6.3771605 6.6058607 6.7587276 6.566659 6.6440935 6.366525 6.8089814 6.4413204 6.76843
1368279_at 4.8244886 4.316165 4.417566 5.5470753 5.336642 5.3759184 4.706231 5.4822545 4.946352 4.757015 4.0507736 4.3593717
1368280_at 12.617413 12.480342 12.541163 12.452377 12.594083 12.687186 12.525945 12.68324 12.645433 12.607767 12.300767 12.460643
1368281_at 5.4832973 5.4412374 5.5145025 5.4070196 5.472 5.6493645 5.692802 5.5106773 5.4906063 5.476061 5.4369545 5.428931
1368282_at 4.421477 4.4370666 4.5633087 4.692616 4.0493493 4.504503 4.397764 4.1863203 4.23449 4.3038516 4.2330394 4.4548354
1368283_at 11.225293 11.770375 11.642678 11.741328 11.578895 11.135539 11.782228 11.557071 11.549852 12.017019 11.737282 11.667931
1368284_at 7.6900673 7.856736 7.470674 7.672673 7.8206687 7.871948 7.973354 7.796871 7.5375853 7.554309 7.4544024 7.826718
1368285_at 5.2415156 5.04321 4.7280045 4.694337 4.861764 5.0773716 4.7046957 4.4513865 4.844886 4.8332615 5.170827 4.795883
1368286_at 7.177671 6.6368437 6.9869556 6.762227 6.6399 6.8849406 6.7534823 6.7541933 6.5956926 6.8570313 6.9395576 6.94589
1368287_at 5.154376 4.53296 4.6606007 4.5466385 4.9041977 4.786788 4.785014 5.0741515 4.723748 4.577002 4.7930503 4.710243
1368288_at 14.298124 14.216946 14.261818 14.269834 14.299997 14.295208 14.285644 14.2866535 14.241383 14.295679 14.240413 14.23828
1368289_at 12.244212 11.986976 12.164621 12.201138 12.16735 11.698684 11.792631 12.087333 11.825059 11.77987 12.001779 11.922618
1368290_at 3.9636536 3.744604 3.7469897 3.736533 3.6780965 3.6803365 3.6638868 4.0845957 3.6234472 3.607858 3.9382837 3.6686025
1368291_at 9.209312 9.183613 9.517109 9.132826 9.344049 9.570895 9.422877 9.20543 9.511982 8.808652 9.032692 9.129247
1368292_at 6.976803 7.093788 7.0691156 6.838167 6.6848106 6.784631 6.8677 6.544656 6.914472 6.7343626 6.95383 6.881074
1368293_at 5.6015224 5.931981 5.6814003 5.7798514 5.540836 5.9175906 5.5934377 5.6446795 5.673608 5.7395506 5.913034 5.718203
1368294_at 10.704351 10.746462 10.643171 10.805764 10.7325115 10.778642 10.7894745 10.687153 10.510406 10.657539 10.897958 10.519955
1368295_at 9.979105 9.766332 9.916502 9.576154 9.854643 9.803813 9.8457985 9.789545 9.845746 9.793528 9.849896 9.672188
1368296_at 9.738195 9.349983 9.733203 9.238747 9.614714 9.645443 9.676645 9.687408 9.772692 9.601115 9.541094 9.555289
1368297_at 4.528694 4.5801845 4.960541 4.506055 4.329954 4.656661 4.788144 4.6582327 4.5516033 4.2189064 4.3994904 4.439275
1368298_at 5.5410085 5.7093215 5.499395 5.3470645 5.4354997 5.439689 5.388115 5.22163 5.349321 5.5839653 5.7030835 5.3459415
1368299_at 4.048519 4.1918616 4.0458155 3.7955835 4.136593 4.0479603 4.015768 4.081749 4.171783 4.07027 4.2272806 4.008773
1368300_at 5.571218 5.3514695 5.8250804 5.563833 5.55444 5.6629515 5.6044364 5.9409 5.2213163 6.2836475 6.525208 5.5332327
1368301_at 5.643189 5.6651883 5.7736263 5.6295 5.8278775 6.071242 6.0016484 5.922808 5.832499 6.4028983 6.4163904 5.58512
1368302_at 4.8803105 5.0321097 5.02097 4.9345064 4.919177 5.115238 4.8631916 4.8767276 5.072595 4.7658668 5.101238 4.991948
1368303_at 6.726669 8.025492 7.920055 7.1723766 6.731162 6.8255863 7.887349 7.353747 7.449439 5.9958878 5.9420633 5.876999
1368304_at 11.727634 11.596826 11.800514 11.810004 12.170737 12.029222 12.137691 12.094562 11.891201 12.089724 12.034271 12.176648
1368305_at 8.768627 8.843555 8.772974 8.907093 8.738533 8.586631 8.875662 8.691097 8.7872 9.353138 9.337117 9.124788
1368306_at 5.5534883 5.924003 5.8166175 5.305611 5.5731964 5.773267 5.6768284 5.404499 5.4475813 5.7077603 6.013841 6.1251297
1368307_at 6.0412045 6.3671017 6.199579 6.048648 5.724386 6.073266 5.963379 6.0913873 6.09091 6.0590425 6.305907 6.1206584
1368308_at 7.710536 6.7196746 8.453217 6.8767743 7.8793073 7.9845905 8.575451 7.758695 7.0492654 6.6499786 7.0468307 6.9270186
1368309_at 7.5104275 7.4045415 7.662745 7.636984 7.7426815 7.654008 7.5815964 7.7373576 7.759247 7.7765455 7.451125 7.630773
1368310_at 5.4904003 5.767991 5.4205875 5.299071 5.437108 5.4773207 5.2972374 5.5294967 5.502021 5.5569077 5.726121 5.491605
1368311_at 8.89651 8.288852 8.670965 8.620796 8.463852 8.297392 8.824706 8.346947 8.786337 10.429176 9.704155 9.5731735
1368312_at 4.812663 4.8311043 4.9594893 4.89108 4.6164303 4.605422 4.613594 4.833219 4.9008427 4.8803835 5.0504465 5.0117106
1368313_a_at 4.381242 4.3814497 4.5159397 4.6739745 4.4679627 4.650063 4.493474 4.5183735 4.031481 4.191532 4.3405066 4.432909
1368314_at 10.489313 10.128393 9.912951 10.068242 10.334224 10.0673485 10.196505 10.4299135 10.099751 10.076255 10.138375 10.1154375
1368315_at 6.629192 6.6607146 6.4734664 6.8029265 6.602672 6.5687156 6.5527735 6.6800323 6.3395176 6.7755866 6.8759828 6.481127
1368316_at 10.856817 11.187791 11.232238 11.045573 10.929968 11.177113 11.095253 10.673326 10.808511 10.404829 10.706854 10.551491
1368317_at 4.553988 5.14159 4.656201 4.736619 4.6700354 4.6890106 4.804194 4.978168 4.88676 4.5969114 5.275888 5.147912
1368318_at 7.8434715 8.039972 7.814467 8.023081 8.233202 7.7699485 7.9943285 7.7795863 7.692865 7.7023525 8.2837925 7.8429112
1368319_a_at 5.491845 5.7573214 5.3910074 5.853542 6.001576 5.386114 5.607722 5.166295 5.2245655 5.279463 5.939649 5.5445156
1368320_at 4.581923 4.6008544 4.9702454 4.501128 4.4864454 4.6248665 4.3855925 4.452435 4.2094927 4.4181733 4.515033 4.3705053
1368321_at 7.643647 6.986315 7.1978517 6.8508234 6.935668 6.083039 7.063432 6.2835755 5.9840984 7.03326 10.21749 8.588945
1368322_at 7.6991377 7.872918 7.5205126 8.057741 7.8937235 7.9072337 7.9833384 7.863645 7.89951 7.722672 7.774909 7.4291306
1368323_at 7.6392937 7.45193 7.4236503 7.9856644 7.551287 7.59853 8.082766 7.7533674 7.5923963 7.537908 7.8107553 7.882723
1368324_at 5.104933 5.455364 5.394556 5.3650637 5.4892883 5.5401907 5.383533 5.441138 5.4717846 5.2515173 5.5307693 5.5135145
1368325_at 7.8373427 8.214816 8.137367 8.322544 8.300034 8.19455 8.562115 8.079887 7.8522577 8.176947 7.8744073 8.255942
1368326_at 7.317468 6.9680614 6.872512 7.212044 7.111567 7.15516 6.940769 7.6396365 7.710247 7.903958 7.3729396 7.470605
1368327_at 5.713577 5.454258 5.864503 5.7432375 5.818702 5.6893215 5.4059944 5.6095595 5.9460864 5.6495337 6.008244 5.524956
1368328_at 9.133557 9.155597 8.957302 9.006714 8.881294 9.0511265 9.383414 8.866869 9.097142 8.690664 8.883238 9.0418
1368329_at 5.4481015 5.3892374 5.6390934 5.389329 5.442261 5.5913277 5.210748 5.3217664 5.2838316 5.148323 5.367223 5.352867
1368330_at 7.1287594 7.575738 7.471703 7.57834 7.477768 7.24061 7.149573 7.347952 7.284215 7.660902 7.093366 7.1849537
1368331_at 11.682067 11.694122 11.807241 11.866987 11.915646 11.669985 11.914202 11.907723 11.621647 11.5729 11.504749 11.629259
1368332_at 6.967208 7.0300035 7.1212587 7.832667 7.2109056 6.8697753 6.4544606 7.5447693 7.3900876 7.400564 7.375372 7.478833
1368333_at 4.675194 4.3584414 4.436621 4.41572 4.3708825 4.44105 4.32939 4.198005 4.7016983 4.3157396 4.49986 4.5285745
1368334_at 7.0209627 6.8968625 6.7772455 7.1779833 6.821075 6.732131 6.7383537 6.7746644 7.0516624 7.1318846 7.423966 7.1970706
1368335_at 13.872153 13.512964 13.633956 13.688987 13.898558 13.766468 13.7281065 13.940667 13.78064 13.571938 13.882344 13.394648
1368336_at 11.246728 11.682475 11.2086525 11.47646 11.429034 11.113954 11.405381 11.345006 11.525346 11.940349 12.051354 11.812596
1368337_at 5.6627073 6.0351834 6.4177766 5.5981236 5.7007422 5.9509573 5.50461 5.581802 5.870474 5.372863 5.7886972 5.6659656
1368338_at 4.1446657 4.581006 4.3139873 4.2033663 4.160712 4.414142 3.9324868 4.2933426 4.2568126 4.4661226 4.9490466 4.0450597
1368339_at 4.9100533 4.4832983 4.6008816 4.5952 4.6687756 4.5378904 4.3367395 4.6219997 4.4857492 4.3326597 4.6160984 4.3541374
1368340_at 8.072081 8.356762 8.260469 8.297143 8.022573 7.976153 8.059423 7.9395666 8.241474 7.88746 7.7368846 8.000402
1368341_at 8.1928835 7.891134 8.310854 8.149231 7.9822154 7.9758034 8.090489 8.252121 8.114819 8.099726 7.8211017 7.7980447
1368342_at 3.928036 4.1514 4.043144 3.9959342 4.2671137 4.4123154 4.351452 3.9972835 4.006259 4.678092 4.1825943 4.2814603
1368343_at 5.1312246 5.2821527 5.369834 4.9451756 4.7630687 5.0621014 5.046808 5.0316525 4.9892607 4.975052 5.1559696 5.2731743
1368344_at 3.732838 3.4001105 3.5240307 3.582152 3.494255 3.5768063 3.5893373 3.5131588 3.8210025 3.4730723 3.7387378 3.608572
1368345_at 4.334792 4.776107 4.2775884 3.9945765 4.5917263 4.3086996 4.2614765 4.1373625 4.4181414 4.2501426 4.4518647 4.6492863
1368346_at 6.721488 6.636296 6.2292624 6.9497004 6.4208236 6.3062534 6.5945873 6.6482954 6.45741 6.717979 6.3419657 6.3698177
1368347_at 4.8178396 4.5137396 4.9770737 4.37651 4.566033 5.1286373 4.266821 4.7062945 4.9113207 4.6697984 5.0915823 5.1176414
1368348_at 4.0369024 4.5721865 4.381853 4.2075176 4.174904 4.260137 4.116564 4.000504 4.1847086 4.041636 4.237763 4.3033943
1368349_at 5.4316463 5.790846 5.5434384 5.4483395 5.5236835 5.482621 5.6145296 5.362917 5.430578 5.3217716 5.453585 5.777227
1368350_at 3.5895593 3.4915276 3.4836583 3.4981291 3.4361165 3.4750705 3.4599948 3.5118732 3.6578977 3.597612 3.6668284 3.3716404
1368351_at 5.9867864 6.1661854 6.05639 5.726214 6.1610203 6.2313523 5.8081403 6.084369 6.2760577 5.8349752 6.204131 6.130938
1368352_at 4.5337915 4.508558 4.8658066 4.48421 4.1863723 4.4887686 4.6778116 4.73674 4.7230067 4.543317 4.564469 4.556094
1368353_at 5.019562 5.188904 5.1447654 5.104953 5.0837727 4.9514318 5.2941957 5.3011665 4.883467 5.1115828 4.8959756 5.2289534
1368354_at 10.360904 10.83194 10.30409 10.4219475 10.033071 10.054554 10.016765 9.905523 10.665024 10.298075 10.147533 10.592069
1368355_at 5.2107306 5.0034127 4.7854505 5.2718606 5.03658 4.808687 4.953441 4.8099837 4.7910585 4.928536 4.8856153 4.958934
1368356_a_at 9.945701 9.9590435 10.16793 10.063453 10.1649685 9.909941 10.193689 10.182607 10.265826 10.150311 9.938723 10.1676235
1368357_at 5.9495387 5.9439206 5.664083 5.467165 5.6370544 5.783873 5.772293 5.3207316 5.9194083 5.616064 5.800399 5.715412
1368358_a_at 3.7795124 3.7446642 3.4829323 3.7016513 3.6665606 3.334006 3.9217534 3.568695 3.6106606 3.4580166 3.6049943 3.5834866
1368359_a_at 4.179658 4.4460726 4.062874 4.022882 4.236803 4.237835 4.2599688 4.182323 4.0549545 4.4144964 4.2640724 4.352318
1368360_at 13.649993 13.623518 13.660179 13.612756 13.617561 13.627363 13.619992 13.622449 13.656486 13.657486 13.695196 13.623256
1368361_a_at 7.9017653 7.849073 7.872062 7.733141 8.024706 7.7664075 7.947502 7.9484725 7.8895984 8.137014 7.97751 8.023323
1368362_a_at 10.86881 10.775226 10.807855 10.730061 10.766004 10.799509 10.783933 10.775515 10.813442 10.883069 10.940796 10.7837925
1368363_at 3.991362 3.874308 3.8055286 3.989242 3.8809698 3.9406152 4.0613523 3.779741 3.6078858 3.617714 4.0368195 3.7718513
1368364_at 4.526534 4.4402213 4.5707793 4.4421453 4.416541 4.604104 4.5364285 4.3431997 4.3405504 4.5043902 4.7660236 4.86974
1368365_at 12.093015 12.260242 12.184063 12.055529 12.109356 12.03923 12.264929 12.200759 12.221406 11.941297 11.880439 11.916477
1368366_at 4.593689 5.0518465 4.8458867 4.9899654 4.738969 4.9128833 4.7491384 4.889565 5.039254 5.009016 4.883803 4.6874413
1368367_at 5.3728056 5.70148 5.4290957 5.149413 5.1956286 5.4415865 5.357148 5.3567104 5.4202256 5.3243885 5.3096976 5.393736
1368368_a_at 9.959612 9.915688 9.576548 9.772991 9.970152 9.631586 9.661453 9.681553 9.754639 9.687058 9.980649 9.86901
1368369_at 4.880329 4.679 4.763892 4.423525 4.696581 4.472864 4.403374 4.3430033 4.646284 4.5577965 4.486576 4.696623
1368370_at 5.9492807 5.537494 5.58074 5.7189155 5.5624437 5.400351 5.515568 5.758965 5.3723917 5.4988966 5.2384434 5.5845656
1368371_at 5.0322146 5.023565 5.417669 4.8140955 4.5615587 4.7863855 4.80741 5.091752 5.173399 4.6827064 4.803602 4.948543
1368372_at 7.7951713 7.7539167 7.280768 8.266032 7.6875944 7.4418697 8.338741 7.587748 7.2849727 7.659775 7.0137157 6.9587455
1368373_at 4.539567 4.5276155 4.373725 4.246957 4.3414345 4.2319717 4.64005 4.347662 4.56899 4.4413147 4.373391 4.6588917
1368374_a_at 5.5350075 5.8753176 5.707749 5.662765 5.923293 5.655495 6.1208878 5.691764 5.65909 5.905612 5.7389927 6.015949
1368375_a_at 4.846754 5.075325 4.9328094 4.63195 5.1400814 4.915581 5.5367713 5.360616 5.0140305 5.2889733 5.4493666 5.4260974
1368376_at 8.158426 7.5630555 7.6601415 8.167287 8.106598 7.13534 7.145457 8.377781 7.1857095 8.724603 9.02696 9.939627
1368377_at 5.0891905 5.023959 5.105521 5.0056963 4.9435697 5.34066 4.945272 5.078052 5.248878 5.065828 4.6877265 4.952403
1368378_at 11.813816 12.361908 12.165861 12.03993 11.887931 11.976163 12.153066 11.855031 11.938495 12.279748 12.102316 12.3425
1368379_at 8.483776 8.211286 8.033527 8.094206 8.225868 8.387178 8.356799 8.2788105 8.34664 8.476673 8.28502 8.212718
1368380_at 13.982285 13.975093 13.950692 13.968104 13.939025 14.025546 13.974506 13.970529 13.946448 13.970287 13.914603 13.875763
1368381_at 5.062849 4.951116 5.11178 5.037882 4.8594303 4.833999 4.961325 4.768671 4.8070555 4.9239264 4.9595566 4.978855
1368382_at 5.076666 5.42791 5.459179 4.980713 4.7193985 5.3198543 5.215947 4.604937 5.1600885 4.7605257 5.091954 5.51323
1368383_at 5.9994173 5.929941 6.3334274 5.9711323 5.912105 6.2040057 5.9889503 5.819419 6.4048843 6.071397 6.313619 6.1315193
1368384_at 4.0789576 4.14697 4.1343813 3.92875 3.9822967 4.1262927 3.9620018 3.7956004 4.183583 4.0938406 4.403754 4.093397
1368385_a_at 9.255959 9.239056 9.238231 9.250135 9.114908 9.159396 9.279598 9.187534 9.206953 9.139332 9.123213 9.070185
1368386_at 9.683537 9.751137 9.488792 9.594358 9.683912 9.467834 9.728321 9.656882 9.449969 9.4614315 9.597113 9.477954
1368387_at 11.557851 11.71466 11.62651 11.666886 11.772019 11.705294 11.654894 11.712833 11.752975 11.901172 11.554592 11.724328
1368388_at 5.4013443 5.155767 5.405469 5.5806375 5.4422503 5.3913593 5.0793924 5.1800976 5.65909 5.664153 5.750098 5.605416
1368389_at 9.144725 8.621419 8.57718 8.920636 8.900816 8.58521 8.741775 8.87277 8.737868 8.453913 8.734114 8.544249
1368390_at 8.983975 9.00795 9.07447 9.17865 9.032658 9.12719 9.144178 9.086662 9.050926 9.124941 8.977263 9.083079
1368391_at 4.7852964 5.0091844 4.7206764 4.652257 4.7038474 4.569152 4.6537137 4.6612587 4.7127485 4.8785915 4.8312826 4.5577955
1368392_at 6.3335595 6.0774555 6.400213 6.3049994 6.134903 6.525264 6.1592097 6.1833234 6.133863 5.928395 6.3151336 6.2897954
1368393_at 6.4604354 6.3001165 6.1860266 6.1145267 6.032148 6.520652 7.301332 6.130962 5.9090967 6.8847136 6.8182755 6.8516197
1368394_at 5.60707 5.827828 5.884508 5.846111 6.0442634 5.7762775 5.5554514 5.7177935 5.7673116 5.629715 5.646266 5.667577
1368395_at 4.7688503 5.1214314 4.7664404 4.6916447 4.669656 4.964278 5.163878 5.1457767 4.856156 4.9534535 4.9965577 4.879017
1368396_at 5.3891144 5.600133 5.281062 5.079232 5.1570563 4.98962 5.2235894 5.0941525 5.0786686 5.085377 5.273265 5.597513
1368397_at 12.803767 12.701827 13.111901 12.702807 12.857101 12.9690695 12.9494705 12.826539 12.974957 12.957595 12.784272 13.019505
1368398_at 4.163378 4.6962175 4.9319973 4.5822535 4.6951947 5.217286 4.6975265 4.464599 4.5881677 4.9649644 4.402497 4.506862
1368399_a_at 11.678883 11.720175 11.667793 11.622079 11.670608 11.687874 11.75401 11.605493 11.562465 11.375441 11.376084 11.438324
1368400_at 9.250281 9.007927 8.800352 9.102104 8.953095 8.935286 9.00712 8.990947 8.825848 9.078074 9.306837 9.082047
1368401_at 4.3769393 4.102066 4.5504785 4.0986567 4.372869 4.447602 4.2223854 3.9068418 4.291474 4.0112367 4.3624916 4.37725
1368402_at 9.3224 9.284373 9.400118 9.355086 9.473864 9.322699 9.266864 9.398742 9.385452 9.529616 9.401833 9.258917
1368403_at 9.100734 9.361241 9.071832 9.059825 9.046999 9.034623 9.061957 8.934335 8.9458065 9.344873 9.333389 9.323281
1368404_at 4.7076607 4.9767675 4.609658 4.457159 4.968524 4.9824486 4.825586 4.519722 4.791194 4.743782 5.0929885 4.920826
1368405_at 7.7804227 7.5571413 7.527837 7.615658 7.6864634 7.566527 7.540949 7.6812267 7.753655 7.7582483 7.312332 7.6945276
1368406_at 4.1948357 4.322093 4.2719793 4.2571697 4.181334 4.077018 4.3340044 4.102785 4.3091354 4.3435316 4.320121 4.181471
1368407_at 5.6468105 5.3423796 5.1639705 5.7274113 5.7024784 5.557261 5.0613823 4.7356334 5.4884615 5.3187237 5.2747817 5.140023
1368408_at 4.753654 5.093559 4.733417 4.700996 4.8564067 5.070694 4.7669005 4.899775 4.9345374 5.013397 5.382222 5.4497247
1368409_at 10.338781 10.090258 10.395815 10.097851 9.899403 9.867815 9.97529 9.804697 9.702671 10.556871 10.127398 10.53693
1368410_at 6.8106 6.6634045 6.566545 6.7512813 6.783435 6.691653 6.6669846 6.8069034 6.613625 7.080464 7.00905 6.8119035
1368411_a_at 4.026066 4.1479683 3.7785215 3.6772757 4.055059 4.0364842 3.6384192 3.959248 3.9252706 3.7866406 4.152527 3.9870627
1368412_a_at 5.1302133 5.172736 4.863787 4.578215 4.707925 5.386184 4.6258483 4.938007 4.645487 4.9472384 5.3138747 4.837015
1368413_at 5.1017933 5.2103567 5.279437 5.3517456 5.105918 5.066573 5.1116734 4.9311137 4.954219 4.682966 5.2860107 5.2336006
1368414_at 5.7411385 5.906849 5.9754615 5.691306 5.7901783 5.876784 5.833706 5.6170006 5.8977613 5.7410307 6.0894866 5.8841705
1368415_at 3.6410446 3.8448658 3.7671082 3.7366362 3.7576373 3.782037 3.5983548 3.607573 3.868215 3.8890584 3.551871 3.794266
1368416_at 3.7594616 3.8837373 3.7404814 3.5678551 3.7626324 3.866584 3.7208202 3.4785423 3.8602648 3.6001651 4.007149 3.8869705
1368417_at 4.640391 4.668144 4.5342073 4.6394596 4.783657 4.783552 4.5946307 4.542594 4.328142 4.81133 5.014194 4.5860643
1368418_a_at 13.240492 13.225531 13.225227 13.124499 13.177507 13.054438 13.407359 13.377101 13.415788 13.436454 13.621395 13.413687
1368419_at 9.425824 9.555875 9.637708 9.4510975 9.587208 9.534776 9.655486 9.564823 9.6206665 10.081452 9.900889 9.633235
1368420_at 13.341268 13.132957 13.269226 13.249278 13.344983 13.22164 13.484827 13.395451 13.46222 13.51234 13.454379 13.515484
1368421_at 3.9404507 3.7042096 3.8318107 3.7135975 3.8476448 4.005623 3.9266148 4.0044527 3.7547097 3.891696 4.102895 4.0444927
1368422_at 6.2301154 7.1333613 6.3619933 6.960631 6.922038 6.1135416 6.7043343 6.160499 6.399709 6.3783975 6.8565664 6.2407274
1368423_at 5.6401033 5.4596243 5.274204 5.316988 5.3763056 5.5351887 5.3050356 5.4421587 5.592284 5.683922 5.515213 5.481389
1368424_at 7.5712113 7.4125147 7.5102262 7.5612807 7.6056623 7.4213567 7.6026683 7.5874557 7.4206743 7.901293 7.5732074 7.5775995
1368425_at 4.971476 5.42824 5.320326 4.7353506 4.8824005 4.8844347 4.9263268 4.577831 5.089697 5.1036563 4.9116793 5.0813046
1368426_at 11.31296 11.591695 11.738755 11.926621 11.945093 11.771132 12.036953 11.977135 11.843289 11.573372 10.774665 11.32613
1368427_at 8.436113 8.480323 8.278385 8.579462 8.433201 8.52748 8.553424 8.522261 8.535392 8.553108 8.502462 8.473009
1368428_at 8.978662 9.207891 9.260749 9.038749 9.057812 8.741802 9.056035 9.245071 9.39611 9.696903 9.44792 9.560567
1368429_at 3.7965453 3.3610182 3.7730525 3.7267277 3.8798392 3.7109694 3.870367 3.9986012 3.5975459 3.238068 3.5957592 3.6206462
1368430_at 9.851092 9.86603 10.025742 10.04005 10.025018 9.871351 9.937752 9.953187 9.770836 10.072099 10.204689 9.680509
1368431_at 11.044442 10.987961 10.89926 10.986802 11.0399 10.895781 11.036796 10.9679365 11.002885 10.959713 10.923899 11.067276
1368432_a_at 4.3605304 4.410943 4.350705 4.3586993 4.5040483 4.476921 4.5581894 4.5858006 4.4250326 4.336619 4.3498583 4.430826
1368433_at 9.917639 9.830319 10.118274 9.9944935 9.862482 9.9177065 10.041393 9.80714 10.008266 9.7041855 9.982218 10.084827
1368434_at 8.170198 7.9500556 7.7751517 8.278972 8.222366 8.273495 8.261844 7.923123 8.023905 8.008741 7.6388845 7.785432
1368435_at 11.630206 11.931993 11.25128 11.5804405 11.210932 11.325682 11.961052 11.449062 11.486616 12.001455 12.157485 11.357971
1368436_at 9.397579 9.436629 9.443988 9.37881 9.344273 9.377781 9.364414 9.456154 9.454269 9.47243 9.484488 9.436853
1368437_at 4.982904 5.007935 4.8966537 4.926017 4.9414463 5.0588202 5.0977263 4.7158093 4.818877 4.965224 4.9713545 5.1830263
1368438_at 4.366192 4.7086577 4.627011 4.720084 4.1731634 4.366953 4.3034267 4.120195 4.636886 4.2064486 4.619145 4.244277
1368439_at 5.9759245 5.9462113 5.8827567 5.6887946 5.864111 6.0068746 5.6555705 5.682047 5.707021 5.820347 6.0762362 5.730471
1368440_at 6.79645 7.068423 6.030184 6.9606285 6.6785154 6.9544787 6.6827374 6.943524 6.563965 7.0696235 6.8395042 6.961831
1368441_at 5.8120146 6.184477 5.950819 5.8068695 5.7178164 5.9690976 6.0179596 5.4622316 5.801483 5.893505 5.639685 5.5037813
1368442_at 13.305574 13.256492 13.3336315 13.357347 13.312237 13.2823925 13.321223 13.3069935 13.335523 13.337143 13.352648 13.302806
1368443_at 5.330714 5.4967856 5.5989275 5.3991427 5.4084544 5.5715604 5.2966223 5.071744 5.3104253 5.532648 5.680102 5.6293955
1368444_at 8.535541 8.542221 8.506812 8.628226 8.371168 8.463683 8.369352 8.516121 8.533182 8.616493 8.623338 8.466957
1368445_at 5.903539 5.5713663 5.5181284 5.5605474 5.5217237 5.8326635 5.6394243 5.4690466 5.7125034 5.3715305 5.326288 5.9511003
1368446_at 7.40579 8.023101 7.450293 7.7929535 7.934284 8.207203 8.291165 7.7425604 7.8365197 8.0077 8.42742 8.306927
1368447_x_at 7.115611 6.7204924 6.1297965 7.067008 6.855012 7.830676 7.8484893 6.4309797 7.38914 7.316167 6.0986514 5.899314
1368448_at 6.453401 6.7403054 6.507037 6.3309855 6.4851203 6.4589734 6.603409 6.4374022 6.723759 6.492023 6.9050307 6.553723
1368449_at 4.7980537 4.745719 4.73363 4.7508497 4.5702744 4.8944826 4.604081 4.673299 4.7548733 4.4164524 4.806753 4.554081
1368450_at 5.1761894 5.2158613 4.897768 4.809964 4.913701 5.0157957 4.779215 4.956899 5.0594435 5.0465584 5.075589 5.091581
1368451_at 5.9358306 6.4184136 6.301978 5.932578 5.830939 6.414904 6.032287 5.865773 6.0456805 6.356965 6.33318 6.110149
1368452_at 9.571735 9.614827 9.477405 9.513637 9.508765 9.440469 9.646781 9.490196 9.620323 9.398651 9.365592 9.452793
1368453_at 11.284443 10.488438 10.945538 11.010795 11.2119665 10.595464 11.115271 11.335333 11.166508 11.093018 10.707727 11.234621
1368454_at 4.142728 4.4091053 4.0750294 4.1036735 3.9926639 4.109846 3.8623562 4.3450418 3.9513035 4.0500827 4.230696 4.399996
1368455_at 4.991634 5.119555 5.2199917 5.1019897 5.2046585 5.5073543 4.915355 4.9837484 4.9907904 5.371531 5.1717615 4.928277
1368456_at 3.8934808 3.922653 3.735311 3.9905918 3.6532705 3.8707588 3.8323543 4.0278397 4.0369177 3.8946795 3.9135928 4.114355
1368457_at 4.021617 4.2043114 3.8707623 3.811574 4.0493493 3.831033 3.5751684 3.894839 3.7358773 3.7189572 3.965921 3.6084642
1368458_at 9.562363 9.782218 9.239841 10.197061 9.170856 8.891762 10.666083 9.93925 8.8294735 9.108971 11.05002 10.387688
1368459_at 4.013848 4.364484 4.2296696 4.1554894 3.9880943 4.295038 4.102934 4.3358765 4.3550706 4.4032874 4.2749248 4.5889444
1368460_at 8.510775 7.584277 7.4966207 7.71639 8.379031 7.6301594 7.626097 8.547825 7.784181 7.095941 6.6374006 7.385422
1368461_at 11.132315 11.13655 11.032717 11.199545 11.237936 11.221013 11.246346 10.819168 10.338025 8.799823 8.176312 10.220914
1368462_at 5.2754617 5.4847164 5.1943717 5.679946 5.2361016 5.2988076 5.3041353 5.519624 5.579769 5.183663 5.4812665 5.287338
1368463_at 7.259218 7.5976915 7.1295943 7.5791116 7.5043654 7.41465 7.5800385 7.464692 7.4099817 7.639402 7.571906 7.406138
1368464_at 5.813023 6.045516 5.97001 6.4950175 5.668278 6.4071255 6.3539834 6.4331045 6.2617507 5.9353557 5.6633615 6.1843557
1368465_at 3.5020735 3.584377 3.4219482 3.419944 3.7408032 3.571198 3.5125887 3.6093786 3.5607123 3.481097 3.461804 3.5775938
1368466_a_at 5.5543303 5.7032056 5.5498743 5.4772267 5.587606 5.6925054 5.5432453 5.520232 6.036677 5.6141133 5.7272115 5.7472014
1368467_at 12.731219 12.841728 12.81618 12.79881 12.80461 12.875202 12.833682 12.839195 12.910811 12.7763 12.734187 12.890259
1368468_at 4.614784 4.6048384 4.6244307 4.6903086 4.7810984 4.5553617 4.6805587 4.924308 4.720356 4.7986107 4.9017534 4.7973423
1368469_at 5.579079 5.353806 5.451382 5.8706107 5.585441 5.6166573 5.2923903 5.535656 5.566567 5.4451284 5.2383046 5.639827
1368470_at 8.550887 8.785933 8.783336 8.706276 8.878151 8.617401 8.633687 8.686669 8.860343 8.676792 8.471817 8.394495
1368471_at 5.476925 5.494011 5.2726197 5.1504087 5.0422373 5.524597 5.326062 5.373473 5.3670645 5.500437 5.260396 5.403813
1368472_at 4.5880203 4.8078256 4.7062645 4.241255 4.7243114 4.8405247 4.4988174 4.497779 4.9049277 4.5913854 4.6806006 4.735378
1368473_at 4.9716496 5.2530265 4.8648367 5.552036 5.12243 5.064351 4.9805365 5.22047 4.9180245 5.100488 5.685161 5.3390756
1368474_at 7.053691 7.0411377 7.1431746 7.443262 7.2330494 7.377193 7.0093336 7.3312488 7.135131 6.8592515 6.441696 6.418715
1368475_at 4.4834423 4.7357717 4.437443 4.60515 4.5974636 4.689547 4.601798 4.3658085 4.860677 4.5305943 5.089896 4.764932
1368476_at 6.0836296 6.5275483 6.601144 6.371135 6.6943965 6.870892 6.745022 6.696131 6.5692744 6.2151113 6.167964 6.5378194
1368477_at 6.5891047 6.7578187 6.3863707 6.4561143 6.5137024 6.6614227 6.3009214 6.4819303 6.5482035 6.333328 6.6740847 6.6239753
1368478_at 3.6932256 4.1139355 3.820851 3.944361 3.7751398 3.5468082 4.001875 3.7048688 3.9798717 3.7807074 3.808511 3.9586341
1368479_at 3.7373533 3.643838 3.5728626 3.725427 3.6018565 3.6651394 3.7926004 3.597446 3.7350426 4.030853 3.7072825 3.860383
1368480_at 5.7530766 6.6018033 6.407066 6.2476892 5.9298353 6.1451364 6.023269 6.3335314 6.2961354 6.475387 6.4888787 6.2553215
1368481_at 5.065766 5.1844177 4.857039 4.8939657 4.904536 4.87051 5.0930634 5.051944 4.9168468 5.192915 5.1055307 5.1436706
1368482_at 6.8365035 6.7609873 6.340219 7.19933 6.6070466 7.0592732 7.012477 6.852165 6.762721 6.9258246 6.945708 6.6605783
1368483_a_at 4.4886684 4.163012 4.2767324 4.313486 4.1834745 4.3727884 4.484701 4.4971533 4.344359 4.3779426 4.2725706 4.386258
1368484_at 4.6102777 4.803751 4.787858 4.9383707 4.5928826 4.623828 5.638117 4.7084537 4.604958 4.775093 4.2808657 4.704534
1368485_at 5.0587006 4.789012 4.6994677 4.788539 4.971126 4.923337 4.9967575 4.60802 4.8493986 4.640518 4.9100695 4.814849
1368486_at 7.553667 6.1199956 5.882608 7.6291847 6.872107 6.217579 6.238004 6.775189 6.7077837 5.98987 5.9680734 6.146349
1368487_at 3.2208722 3.3853288 3.3222332 3.4059923 3.3139124 3.3046565 3.3161361 3.2130215 3.419099 3.2990444 3.2550359 3.421978
1368488_at 9.1943035 9.089671 9.1377735 8.811748 8.963746 8.403218 9.063462 8.548349 9.010581 8.846134 8.555663 8.694231
1368489_at 5.111633 4.907856 4.881693 4.5815682 4.731959 5.01746 4.848714 4.813364 4.916967 4.9508924 4.743516 4.8791003
1368490_at 10.154159 10.545669 10.0579195 10.465456 10.437708 9.843738 10.280736 10.493401 10.212084 10.931939 10.719781 11.12521
1368491_at 6.7574377 6.5485353 6.631669 7.0306063 7.179451 5.90027 6.626229 6.5795274 6.2239323 5.993155 6.3356037 5.912775
1368492_at 7.276725 7.461553 7.495674 7.6853538 7.4640684 7.607511 7.4122815 7.9330015 7.334731 7.2522173 7.4126043 6.769997
1368493_at 4.877427 4.8444285 4.8962293 4.475228 4.809408 4.643318 4.5689893 4.4767566 4.8575315 4.908216 5.000224 4.540547
1368494_at 4.2049704 4.153166 3.9605782 4.2283726 4.1105204 3.5030036 3.9271007 4.2529707 3.870744 3.9138818 4.4094524 4.086836
1368495_at 5.2630258 5.107573 5.041238 4.922371 5.0587387 5.238792 5.419813 5.1898246 5.119139 5.3108454 5.1770344 5.3345675
1368496_at 4.453993 4.590845 4.293786 4.4688797 4.514294 4.6082582 4.112882 4.3235855 4.3793526 4.283636 4.3671274 4.3679543
1368497_at 11.25478 10.866629 10.760136 10.905645 11.297768 11.191419 11.040304 11.097775 11.120066 10.831818 10.537806 10.490072
1368498_a_at 3.3718767 3.462343 3.3727348 3.4316173 3.2229257 3.3939328 3.3454616 3.3401773 3.466482 3.5009542 3.4696288 3.5259466
1368499_at 3.197553 3.2454467 3.3007607 3.4305184 3.2391856 3.1836548 3.546061 3.3577373 3.3810227 3.3783383 3.4742188 3.2662652
1368500_a_at 6.515861 6.5495086 6.5108485 6.335727 6.3188653 6.5315256 6.43326 6.3532934 6.5445967 6.6000085 6.708227 6.632989
1368501_s_at 6.806742 7.044676 6.9539924 6.662245 6.5989456 6.885989 6.5054603 6.489484 6.56342 6.6273017 5.905702 6.0343237
1368502_at 4.1550407 4.3513126 4.2094383 4.20581 4.1802936 4.0989375 3.926393 3.913788 3.9658563 4.1337357 4.348561 3.9305327
1368503_at 8.804504 8.771389 8.997463 8.790817 9.156151 8.73393 8.788836 8.785984 8.532129 9.067717 8.810503 8.596617
1368504_at 10.85072 11.133374 10.995852 11.067827 11.096895 11.272918 11.028116 11.034737 11.025632 11.118794 10.99128 11.031826
1368505_at 4.784041 4.890031 4.5271554 4.979764 5.118823 4.7637424 4.7374926 4.815 4.8377476 6.72701 7.549835 5.2137094
1368506_at 4.513857 4.693072 4.761664 4.862694 4.9968896 4.7766523 4.481705 4.7681923 4.7550116 6.286636 7.2690296 4.8535776
1368507_at 11.5726385 11.393128 11.432364 11.420777 11.495582 11.444957 11.417565 11.590054 11.513446 11.397962 11.493018 11.543347
1368508_at 8.721673 8.489378 8.92854 8.774645 9.034006 8.768459 8.770971 9.096778 8.763059 8.840844 8.5282955 8.712726
1368509_at 6.17947 6.2374735 5.6716876 6.7724624 5.965038 5.481825 6.3760962 5.899443 5.4355593 6.3621163 5.6764364 6.045551
1368510_at 4.5889196 4.2196536 4.8410606 4.490822 4.706192 4.4102097 4.5392675 4.376196 4.4559145 4.4246397 4.599231 4.2718124
1368511_at 4.1209183 4.298331 4.290339 4.694639 4.1238794 4.4173284 4.366615 4.2491946 4.5088334 4.2334 4.2979903 4.4159956
1368512_a_at 10.452412 10.380561 10.4907055 10.500467 10.637625 10.326787 10.735444 10.482069 10.254481 10.182864 9.839345 9.955183
1368513_at 6.2589407 6.9848304 6.9121876 6.6214595 6.41943 6.421454 6.7828016 6.707904 6.3250656 6.7817016 6.804513 6.547232
1368514_at 11.679534 11.689076 11.790973 11.527808 11.515417 11.608547 11.5074215 11.515696 11.658213 11.464762 11.317518 11.424838
1368515_at 4.784636 5.113818 5.0245476 4.6613846 4.702073 4.9405 4.6851 4.3272977 4.6874924 4.748641 4.4592943 4.769397
1368516_at 6.758266 6.91511 6.7092514 6.876118 6.81581 6.6285253 6.7985153 6.906155 6.899267 6.865293 6.6595707 6.743615
1368517_at 6.002145 6.481186 6.2912855 6.5475297 6.330033 6.0010567 6.390897 6.6056356 6.5107155 6.456846 6.6881247 6.245681
1368518_at 7.8614144 8.322981 8.09908 8.33276 8.055847 8.371357 7.979638 8.134454 7.8973846 8.284959 8.353624 8.092704
1368519_at 5.345929 5.5304966 5.0949793 5.0921116 5.0541654 5.202728 5.0617895 5.2793236 5.2079086 5.2821703 5.444762 5.047105
1368520_at 13.245551 12.7297125 12.890047 13.098927 13.101157 12.915052 13.238473 13.081787 12.624133 12.352392 11.698798 12.841128
1368521_at 6.423549 6.7624736 6.181167 6.7398214 6.518987 6.4918566 6.630421 6.727448 6.5245585 7.1632276 7.289536 6.951562
1368522_at 3.9659584 4.250235 3.9559877 3.7399974 4.5729 4.3188977 4.404805 4.387985 4.0740542 3.734844 3.9621844 3.9285176
1368523_at 4.308326 3.8824856 4.2275467 4.1073694 3.8495913 4.0622535 4.0301576 3.9393048 4.406955 4.119185 4.0815234 4.217331
1368524_at 3.525012 3.8389225 3.4590764 3.4539244 3.5372102 3.7048624 3.416339 3.655939 3.7117558 3.6715696 3.8066673 3.763357
1368525_at 7.2201695 6.689248 7.064444 7.2976503 7.36959 6.880754 6.882959 7.2302504 6.787556 7.029416 6.8077083 7.2495494
1368526_at 7.6754317 7.683311 7.754249 7.8897004 7.8133206 7.6713014 7.690258 7.981612 7.790349 7.7467012 7.5980134 7.5019298
1368527_at 3.1776905 3.1531174 3.269944 3.241878 3.2850509 3.3034637 3.2340682 3.408875 3.2940142 3.3782215 3.227359 3.1548488
1368528_at 8.711294 8.788849 9.007097 8.925507 8.717292 8.867598 8.800245 8.727266 8.778751 8.292295 7.7771354 8.723034
1368529_at 4.820987 4.6832623 5.064427 5.0421543 4.8994503 4.8459835 4.6224623 4.715803 4.9417014 4.667742 4.5385113 4.6506114
1368530_at 4.5037847 4.8811817 4.2981668 4.4436083 4.0493493 4.1588445 4.526096 4.0312967 4.3981886 4.382073 4.7945323 4.6105313
1368531_at 3.485266 3.360247 3.5686796 3.7404854 3.31984 3.6842024 3.424416 3.4878736 3.60853 3.5659432 3.9554255 3.5527902
1368532_at 3.8813636 4.1272635 3.7741892 3.9598622 4.1471453 3.9698665 3.7671545 3.744981 3.865027 4.232196 3.8740664 4.2091904
1368533_at 5.598318 5.217142 5.5279446 5.715521 5.5769663 5.816225 5.7951756 5.7113023 5.720689 5.6635256 6.0247345 6.0579348
1368534_at 5.4529886 5.684344 5.5351057 5.257805 5.47635 5.8326635 5.524301 5.425415 5.5308566 5.3094883 5.621751 5.365367
1368535_at 5.163661 5.6053724 5.1623898 5.036503 5.0717583 5.3729715 5.209182 5.2009745 5.2566977 5.25491 5.5158253 5.2162695
1368536_at 11.222239 11.037434 10.887346 10.99516 10.808378 10.94077 10.873056 10.645736 10.878201 10.571234 10.4908285 10.674141
1368537_at 6.7495465 6.403828 6.282847 6.7309375 6.61706 6.328711 6.763762 6.8600225 6.3219337 6.8262753 6.3804393 6.631078
1368538_at 8.579814 8.694332 8.505432 8.735378 8.559709 8.473204 8.358032 8.535446 8.604024 8.726338 8.601351 8.622654
1368539_at 3.5581393 3.3335834 3.4047432 3.4721763 3.282506 3.3356793 3.3556664 3.4180186 3.4373693 3.3647442 3.3965166 3.411269
1368540_at 4.2807937 4.243883 4.099997 4.382758 4.2983074 4.0093336 4.477568 4.2323017 4.1049833 3.9260345 4.3354344 4.36981
1368541_at 5.905329 6.211328 6.0343738 6.0924883 6.192286 6.0133286 6.3121786 6.34811 5.9460883 6.6030846 6.6629415 5.920167
1368542_at 4.6649466 4.988199 4.409937 4.6226244 4.3903236 4.377002 5.218236 4.669294 4.8431606 4.8459363 4.8067794 4.46554
1368543_at 8.132464 7.8236017 7.5627112 8.315796 7.9668202 8.707592 8.13769 7.132713 7.015143 7.323135 7.126774 7.1240044
1368544_a_at 4.3881645 4.5524764 4.727159 4.4920087 4.65884 4.800372 4.6308413 4.374049 4.4722595 4.7941713 4.89587 4.984307
1368545_at 5.51075 5.5925 5.313282 5.6635075 5.206364 5.505649 5.660684 5.581684 5.606918 5.486968 5.262364 5.8780565
1368546_at 4.592069 4.7491145 4.951501 4.8562183 4.7590218 4.932706 5.0123196 5.002241 4.828661 5.0460486 5.026882 5.1307383
1368547_at 3.8365748 4.211499 4.254801 3.9228826 3.6835709 3.9378812 3.8671558 3.8451655 4.273776 3.8689413 3.8446093 3.8059695
1368548_at 3.5113204 3.3684356 3.2059171 3.3065279 3.428791 3.3133702 3.2559266 3.0857167 3.2068055 3.1757088 3.3222408 3.2815864
1368549_at 9.5048485 9.519794 9.427177 9.595541 9.563747 9.406245 9.447937 9.532429 9.564654 9.806405 9.781317 9.611556
1368550_at 4.972511 4.8038864 4.955576 4.8324947 5.043842 4.743911 4.8031263 4.991296 5.1096096 4.931367 5.2550545 4.915741
1368551_at 4.763115 5.1290917 4.475409 4.8726974 4.749216 4.8296556 5.1842403 4.9122267 5.0149956 4.8478312 5.2736354 4.959912
1368552_at 10.942271 10.978904 10.89304 10.909236 10.935235 10.842452 10.659144 10.910918 10.910194 10.80965 10.849469 10.836494
1368553_at 4.794954 4.959046 4.994586 4.753622 4.8240623 5.170657 5.032448 5.1775646 5.1826706 5.16177 4.780961 5.049945
1368554_at 5.3104506 5.43812 5.6315365 5.249592 5.5181947 5.2921915 5.2200465 5.3915257 5.391218 5.8420806 5.9964256 5.1718864
1368555_at 5.4992156 5.643947 5.503915 5.5054626 5.208788 5.744517 5.138051 5.1151 5.51028 5.497155 5.249522 5.096813
1368556_at 4.3251915 4.4492807 4.711431 4.4943924 4.267113 4.4062924 4.528409 4.3854933 4.447608 4.5649548 4.556036 4.245126
1368557_s_at 4.2616825 4.379147 4.888105 4.4581 4.5649095 4.660795 3.9837182 4.5510406 4.293932 4.383128 4.6707077 4.5645885
1368558_s_at 7.9179964 8.117535 7.958452 8.293545 8.29146 8.309763 8.0238285 8.238167 8.0519905 8.161066 7.811332 7.662677
1368559_at 5.630378 5.497488 5.4489536 5.2946796 5.331583 5.473847 5.111566 5.190468 5.2149186 5.638549 5.499841 5.352988
1368560_at 5.1798368 5.1188574 5.011711 4.827896 4.812319 5.0973253 5.0750575 5.097853 4.701444 5.1335564 5.125476 5.0299506
1368561_at 3.9980948 3.9573896 3.8410594 3.645951 3.8532002 3.8887343 4.088975 3.9035206 3.9844735 3.9968286 4.2799335 3.870023
1368562_at 5.0816054 4.5115476 4.6141844 4.948022 4.7047453 4.7484336 4.658238 4.6478815 4.9364047 4.971588 4.7877693 4.7306814
1368563_at 6.987677 7.368014 7.4358087 6.6446757 6.6112943 7.8536305 8.426289 6.516069 7.5307765 7.7855096 6.711277 7.481475
1368564_at 4.672394 4.785321 4.5159397 4.4850006 4.357524 4.569152 4.363135 3.9728005 4.552651 4.6638603 4.5542336 4.4910736
1368565_at 4.0935917 4.9581585 4.2318487 4.20545 4.4243836 5.6369457 4.348888 5.1888885 4.0983567 4.449337 5.962383 5.767236
1368566_a_at 11.315176 11.145425 11.242172 11.263529 11.21496 11.399368 11.041639 11.176951 11.140282 11.373528 11.009242 11.157899
1368567_at 7.8017073 7.8002834 7.5944314 8.089103 7.9823484 7.632367 7.97123 7.973959 7.568083 7.765677 7.7143774 7.7284675
1368568_at 5.711399 5.8897667 5.6046004 5.7845683 5.4112372 5.8741536 5.4768558 5.4775724 5.641363 5.91506 5.8119755 5.6720314
1368569_at 3.729554 3.840586 4.6530704 3.6487226 3.695266 3.654223 3.8223863 5.292008 4.5440555 5.474014 8.108868 3.893895
1368570_at 7.597035 8.435131 8.086827 7.756272 8.081536 8.202964 7.995742 7.784062 8.05531 8.127908 7.643565 8.440981
1368571_at 4.094972 4.4137 4.469931 4.864601 4.548128 4.8555455 4.929124 4.552315 4.2534127 4.5797677 4.353963 4.718607
1368572_a_at 5.3722906 5.429778 5.469182 5.134324 5.0645137 5.329782 5.0644035 5.1537724 5.328641 5.1152472 5.785511 5.1503773
1368573_at 8.553338 8.6643505 8.526001 8.86124 8.566247 8.349995 8.634446 8.837364 8.563108 8.369055 8.474439 8.3582325
1368574_at 10.067667 10.040382 9.987987 9.994486 9.88191 10.046463 10.339701 10.238943 10.239534 10.057842 9.97184 10.146573
1368575_at 5.3305173 5.2327175 5.196191 5.226568 5.0922527 5.3547316 4.8946066 5.19903 5.552433 5.207503 5.1569395 5.453757
1368576_at 3.8860202 4.000698 4.0641 3.6618397 3.7430396 4.001889 4.074731 3.7657142 3.6659927 3.9293997 4.072913 3.7666004
1368577_at 3.5433097 3.576049 3.3168836 3.5312836 3.4458935 3.459708 3.4193454 3.4694948 3.4008129 3.1883686 3.5636215 3.4648862
1368578_at 4.741214 4.612343 4.6811113 4.4936776 4.659676 4.6055098 4.649997 4.5041203 4.66337 4.5622454 4.6133084 4.6788297
1368579_at 4.275785 4.389422 4.6690526 4.475228 4.3492446 4.6805143 4.473535 4.3117466 4.557674 4.4331226 4.4785876 4.491087
1368580_at 6.2616096 6.178618 5.891245 5.887375 6.0989614 6.178161 6.155852 5.954843 6.1601944 5.9073834 5.9668093 5.8111253
1368581_at 5.2800727 5.5289493 5.6213684 5.349475 5.313519 5.6897798 5.411969 5.4448414 5.9971924 5.3738513 5.575806 5.708897
1368582_at 3.9760475 3.8122637 3.8250506 4.0034666 4.0241547 4.0479603 3.8251264 4.0349483 3.9143076 4.116212 4.0639114 3.866574
1368583_a_at 13.78432 13.894818 13.681647 13.865031 13.731778 13.756518 13.746906 13.708119 13.704456 13.979575 13.740741 13.886409
1368584_a_at 4.6152487 4.139454 4.755785 4.1540556 4.5064464 4.44292 4.680414 4.3875437 4.5539246 4.4661226 4.221095 4.3512917
1368585_at 5.717936 5.9404216 5.9547195 5.7697372 6.0426116 5.8752694 5.9514003 5.736102 5.7920275 5.6853447 5.7355185 5.5789185
1368586_at 5.041239 5.000944 5.1521606 4.802766 4.9390917 5.292371 4.8832593 5.031252 5.3592815 4.933196 5.0528283 5.1186147
1368587_at 13.830308 13.830308 13.768265 13.808943 13.794343 13.870677 13.816548 13.741718 13.762507 13.803104 13.761932 13.79963
1368588_at 7.009883 5.83906 6.2374525 6.7896533 7.0318084 7.1451387 6.4235587 7.138494 6.452226 6.4155293 5.988325 6.0916324
1368589_at 8.595685 9.151761 7.960289 8.023736 7.990286 7.848596 8.57252 9.048001 8.665018 8.94836 7.7180095 7.829532
1368590_at 4.135846 4.0899024 3.9826868 4.4362254 4.154979 3.9958735 4.504577 4.32933 4.1232786 4.531565 3.9821696 4.30787
1368591_at 8.526899 8.762136 8.629084 8.560505 8.762506 8.596641 8.682441 8.5919485 8.511314 8.69406 8.765912 8.702554
1368592_at 8.484423 8.365284 8.1782255 8.162918 8.07099 7.969588 8.0839615 8.130948 7.7542725 7.522782 7.027173 7.6418047
1368593_at 8.874468 9.096716 9.272997 9.272747 9.02655 8.987156 9.215038 9.100542 8.977118 9.0186 9.178509 8.848341
1368594_at 4.8116536 5.3027964 4.923943 5.444339 4.7641964 5.093806 4.96226 5.0006485 4.85621 4.945064 5.3283744 4.8713026
1368595_at 4.758913 4.707118 4.9386644 4.7433558 4.929024 4.838493 4.536988 4.408444 5.049968 4.900486 4.4107475 4.7662625
1368596_at 7.1719036 6.9891257 6.4442897 7.2411966 6.6308413 6.543746 6.495877 6.302543 6.9239426 6.3590903 6.749053 7.106933
1368597_at 6.1929555 6.103108 5.7914386 5.7020073 5.776248 6.045585 5.853819 6.000115 5.9146132 5.8016806 6.0985417 6.166125
1368598_at 6.378937 6.3426323 6.5327024 6.1871843 6.0889406 6.3005686 6.266774 6.283662 6.140832 6.086962 6.2269516 6.364354
1368599_at 5.3860474 5.411526 5.580969 5.3210936 5.163339 5.6467614 5.447646 5.1914935 5.6611733 5.535717 5.35406 5.12217
1368600_at 10.971934 10.958022 10.814228 10.899251 10.758294 10.870384 10.732876 10.92974 10.949324 10.777609 10.799627 10.695994
1368601_at 4.6855397 4.7364607 4.305266 4.2853146 4.3635836 4.328181 4.4156275 4.283608 4.65368 4.3599396 4.445692 4.4186063
1368602_at 3.771836 3.903162 3.8452961 3.725427 3.589138 3.7906373 3.637821 3.545347 3.8067513 3.6813765 3.9640548 3.8465683
1368603_at 4.51393 4.833821 4.697018 4.2607474 4.43212 4.589304 4.587389 4.5123568 4.4927235 4.395359 4.608878 4.348175
1368604_at 4.88636 5.0174255 4.830814 4.683238 4.6769094 4.8679705 4.629096 4.523656 4.69777 4.5182347 4.8673277 4.8641124
1368605_at 4.406866 4.5019016 4.8677826 4.591381 4.951683 4.521415 4.804194 4.6517305 4.683081 4.5116944 4.5237885 4.716191
1368606_at 3.8928018 3.9570992 4.0912256 4.180099 3.9009802 4.6156054 3.993237 3.6955662 4.1098623 4.1782975 3.8345008 4.4232793
1368607_at 9.168577 5.848085 8.271736 8.360387 7.6233397 8.116648 8.304741 7.5754514 7.70165 8.812104 9.417127 8.830841
1368608_at 10.242372 10.326024 10.119009 10.261851 10.129416 10.275902 10.221531 10.18193 10.18938 10.092749 10.128732 10.19835
1368609_at 12.562614 12.418289 12.668198 12.674475 12.698343 12.679394 12.734017 12.702747 12.591472 12.768687 12.661668 12.732782
1368610_at 3.7792454 3.8997946 3.956193 4.1593485 3.7769673 3.9807293 3.874283 4.0789785 4.0302134 3.897489 3.8106267 4.0125847
1368611_at 3.864296 4.1501236 3.9126847 3.8325279 3.8286803 3.7906716 4.0007715 3.7071621 3.8714833 3.8189287 3.8072793 3.8259072
1368612_at 5.0747952 5.3402195 5.3649383 5.1353345 5.0692234 5.2786307 5.291327 5.41952 5.282398 5.0532527 5.124466 5.304067
1368613_at 4.142466 4.1225243 4.2115197 3.9903793 3.7808459 4.2787457 3.947526 3.8867612 4.2994905 4.115965 4.126135 3.7912986
1368614_at 7.7736626 7.6694317 7.5980334 7.82673 7.7990065 7.6530457 7.960378 7.8508606 8.068288 7.5522637 7.7541666 8.046015
1368615_a_at 4.637386 4.5378933 4.6534376 4.543779 4.5296755 4.923211 4.721225 4.6508827 4.7178597 4.6013556 4.6216936 4.519139
1368616_at 6.181456 6.4255795 6.1464534 6.1387343 5.8903103 6.1217756 6.023107 5.872378 5.935024 6.2559514 6.2836943 6.310461
1368617_at 4.775848 4.169593 4.0994725 4.2962675 4.641076 4.1531067 4.5421824 4.4800205 4.2914433 4.4509754 4.295741 3.893592
1368618_at 9.194855 9.405526 9.256156 9.241287 9.265297 9.21102 9.224338 9.311873 9.120569 9.254994 9.130296 9.213288
1368619_at 4.9536743 4.994055 5.064427 4.941489 4.9635563 5.1654387 5.1700573 5.1838517 5.363601 5.265031 5.053048 5.031062
1368620_at 5.43963 5.70636 5.716941 5.4818006 5.4787273 5.7325 5.51833 5.581684 5.4912524 5.3211746 5.5762157 5.4830947
1368621_at 11.005472 11.258609 11.058221 11.057942 11.022808 11.093094 11.249303 11.218065 11.0913315 11.468497 11.544001 11.39419
1368622_at 4.1968656 4.3007207 4.1434274 4.0278397 4.1018553 4.2517014 4.2207203 4.143648 4.1298437 4.2786665 4.319233 4.1990542
1368623_at 4.5526342 4.4032497 4.55085 4.6696415 4.403432 4.6748533 4.502878 4.5199547 4.867774 4.3726425 4.4388847 4.729043
1368624_at 3.6994946 3.6715357 3.8246326 3.4185057 3.6139386 3.5383394 3.8661005 3.7213266 3.7476158 3.555338 3.7917283 3.4862196
1368625_at 4.8847175 5.131372 5.3646393 4.829129 5.260203 5.219166 4.98958 4.8596687 5.405657 5.1958895 5.4579463 4.9835005
1368626_at 4.1980605 4.319963 4.182665 4.2545576 4.3238525 4.398576 4.32378 4.1938705 4.191655 4.319336 4.493954 4.2341223
1368627_at 12.797231 12.86458 12.987527 12.908091 12.886823 12.904491 13.06865 12.818692 12.938761 12.922379 12.490767 12.729041
1368628_at 3.8860261 3.7329164 3.9664094 3.811574 4.1494904 3.9499292 3.6638622 3.8403723 3.9543648 3.850577 3.8181612 3.5698972
1368629_at 4.3743176 4.5372887 4.3958073 4.256753 4.332234 4.6086097 4.4659452 4.0440817 4.431875 4.3242826 4.37212 4.5246925
1368630_at 3.8575494 3.602343 3.7407653 3.4185002 3.820136 3.4135733 3.5536504 3.6405334 3.5146315 3.6845124 3.3823564 3.3758314
1368631_at 4.163081 4.3889823 4.490222 4.4158287 4.251422 4.313992 4.327118 4.5183735 4.1269197 4.3460417 4.432878 4.390522
1368632_at 3.4199378 3.2941337 3.3886454 3.5395522 3.4596584 3.5652657 3.3895538 3.4239695 3.3926423 3.238068 3.4296372 3.3235488
1368633_at 3.513771 3.5111012 3.6476774 3.3153353 3.1787057 3.3668132 3.4957173 3.378289 3.4724126 3.2978854 3.3895745 3.371714
1368634_at 7.692191 7.811287 7.7855086 7.6445413 7.4541445 7.5486846 7.602745 7.552444 7.6105623 7.4490633 7.5838194 7.662008
1368635_at 4.1470666 4.161307 4.015044 4.162382 3.962795 4.070016 4.159002 3.8961747 4.0882154 4.053669 4.048707 3.7869296
1368636_at 5.485842 4.893562 5.596145 5.389329 5.139118 5.6734605 5.3192024 5.1431293 5.6007733 5.175973 5.5066338 5.3654013
1368637_at 4.2032537 4.414611 4.6707783 4.280287 4.1091557 4.425121 4.238551 4.350842 4.413303 4.2820706 4.226197 3.9814801
1368638_at 5.35733 5.4636745 5.3449945 5.231489 5.3996105 5.445551 5.195112 5.312039 5.2626853 5.3884144 5.8023396 5.3152933
1368639_at 4.0002947 3.8844604 3.9419718 4.0379553 3.8116968 3.9136937 3.812357 3.745369 3.5256448 3.5939748 4.182594 3.8595579
1368640_at 5.1766653 5.2315073 5.2988205 4.921043 4.649337 5.1737933 4.600176 5.2515187 5.4214826 5.357488 4.867804 5.0937014
1368641_at 3.9265049 4.448191 4.284723 3.9569116 4.143956 4.1459904 4.102801 4.0960197 4.0771046 4.194509 4.2442164 4.183012
1368642_at 9.114026 9.273756 9.247188 9.262101 9.172834 9.30296 9.49789 9.294411 9.16213 9.298129 9.104732 9.331259
1368643_at 4.336852 4.597928 4.224183 4.45065 4.4478827 4.4360476 4.5887012 4.2304726 4.4042253 4.700904 4.4984446 4.4643335
1368644_at 4.3788557 4.414117 4.0492377 4.3281064 4.223838 4.421382 4.1048527 4.135009 4.50774 4.060356 4.319316 4.3096066
1368645_at 6.203218 6.088504 6.025064 6.0084724 5.900778 6.2585235 6.17508 6.4452567 6.244181 6.1680565 5.875014 6.2436748
1368646_at 8.811489 8.788866 9.068608 9.196902 9.074985 8.836558 9.14325 9.084858 8.4692135 8.78288 8.510937 8.743349
1368647_at 7.3942103 7.360959 7.2253137 7.393773 7.519466 7.3529134 7.423049 7.4620075 7.2611504 7.270541 7.495159 7.6093264
1368648_at 4.52332 4.405135 4.2800617 4.342254 4.29867 4.378704 4.2938166 4.209686 4.3351336 4.3542852 4.35853 4.3625994
1368649_at 7.9340534 7.7043095 7.5375643 7.9622793 8.014563 7.767779 7.992329 8.091467 7.711817 8.122343 8.138252 8.117613
1368650_at 7.5467005 7.7037563 7.6888785 7.644309 7.2619514 7.4757247 7.9013095 7.4927454 9.210462 8.644168 8.08439 8.6646805
1368651_at 11.442792 10.902945 11.001259 11.4539175 11.387762 11.513056 10.894994 11.362976 10.941616 10.57538 9.693718 11.018248
1368652_at 7.0269904 6.717603 6.7179995 7.046456 6.768003 6.7910633 6.918168 6.8463397 6.799605 6.769809 6.3325424 6.6411953
1368653_a_at 10.978593 11.059203 11.035276 10.997061 11.005684 10.94626 10.948472 10.990914 10.968755 10.871916 10.714814 10.782479
1368654_at 7.247735 6.5316315 6.9126115 6.9408994 7.2225857 6.9694214 6.5928526 7.237041 7.1752515 7.2652035 7.0474257 7.0543904
1368655_at 9.071219 9.234327 9.231859 9.521374 9.293706 9.451738 9.288573 9.383871 9.018715 9.105035 9.095302 9.183121
1368656_at 4.062242 3.8541305 4.084009 4.00084 4.115547 3.9594193 4.1091795 4.004198 3.9724684 3.9759786 3.7983785 4.0941067
1368657_at 3.6710134 3.734275 3.6698852 3.6828516 3.6649857 3.8268428 3.5375454 3.541521 3.626017 3.6016111 3.6764605 3.580012
1368658_at 4.787089 4.800828 4.6711006 4.819974 5.3281603 4.48237 4.979451 5.2264752 5.156124 4.868238 5.2073092 4.8724723
1368659_at 10.814048 11.248722 11.095851 10.999325 10.875642 11.081236 10.5039835 11.358134 10.689791 10.734628 11.061253 10.656678
1368660_at 4.730964 4.8827305 4.726245 4.7657204 4.7236986 5.0470223 4.5503993 4.8942823 4.6987004 4.5498962 5.0532465 4.887903
1368661_at 6.464182 6.6708865 6.43388 6.5048304 6.261934 6.190256 6.2884216 5.954202 6.3634934 6.2003927 5.901121 6.1940928
1368662_at 7.000673 6.757721 6.6964583 7.04045 6.5702744 6.585105 7.1606402 6.4831886 6.9638677 6.7783513 6.540079 6.9330945
1368663_at 3.7292728 4.129571 3.594615 3.5977867 3.6835709 3.5499876 3.3745742 3.6673489 3.6042407 3.6488307 3.9250088 3.621752
1368664_at 5.2612543 5.4706106 5.611273 5.4330907 5.4530907 5.397729 4.9341173 5.2415724 5.0597386 4.9832096 5.6763234 5.1631355
1368665_at 8.478285 8.535187 8.585143 8.706137 8.736893 8.612204 8.517242 8.752068 8.631834 8.69726 8.551304 8.663635
1368666_a_at 3.9031765 3.9954493 3.7919257 3.5123563 4.0084105 3.8735077 3.78161 3.9195373 3.953754 4.1354246 3.9521596 4.095598
1368667_at 5.2750936 5.3377547 5.2814913 5.121472 4.941351 5.111836 5.240018 5.1416836 5.214753 5.059348 5.065054 5.246263
1368668_at 9.107129 9.156014 9.012837 9.104078 9.078228 8.9669 8.944439 9.1203165 9.004087 9.150182 9.098564 9.033796
1368669_at 7.031113 7.360959 7.2080054 7.0635705 6.9458814 7.2253666 7.0440392 7.3086743 6.978002 7.157516 7.394383 7.1549535
1368670_a_at 5.383344 5.7945027 5.5255494 5.478306 5.5235443 5.5171514 5.5100007 5.6151037 5.921116 5.8686824 5.7224836 5.750971
1368671_at 6.2754273 6.3593225 6.570225 5.927929 5.96317 6.3402376 6.0375557 6.1937075 6.07811 6.605025 7.049963 6.242879
1368672_at 4.442807 4.727562 4.3059206 4.3097177 4.6199903 4.701881 4.1807604 4.359902 4.3306465 4.433598 4.739754 4.5014257
1368673_at 4.075848 4.171674 4.2023892 4.3101897 4.2759132 4.1604295 4.0853295 4.135009 4.0974727 4.0112367 4.1350956 4.1141906
1368674_at 11.554193 11.371233 11.6078415 11.495118 11.583474 11.628023 11.46431 11.740847 11.564347 11.251566 11.167181 11.50631
1368675_at 7.556637 7.8860025 7.638952 7.7789183 7.6000266 7.91774 7.680367 7.720028 7.909917 7.7355194 7.570187 8.011281
1368676_at 5.4512672 5.072109 5.4860277 5.349475 5.6301656 5.2655077 5.703047 5.788208 5.774132 5.631633 5.985234 5.491796
1368677_at 3.6253636 3.797449 4.19783 4.180099 3.742636 3.6435764 3.8327696 4.060567 4.0562277 3.6159112 3.7456796 3.8826358
1368678_at 4.5597973 4.496933 4.226881 4.2780323 4.224436 4.544013 4.1974277 4.3377094 4.3079395 4.374632 4.258806 4.2776694
1368679_a_at 7.309426 7.817787 7.5413294 7.6424465 7.4100075 7.296698 7.4615817 7.3698025 7.5495377 7.492534 7.7094574 7.628243
1368680_a_at 4.4993167 4.5096793 4.5659194 4.4130754 4.310779 4.3567147 4.3403015 4.35765 4.5221515 4.3791423 4.524464 4.4523153
1368681_at 5.930271 6.2022743 6.1880484 6.074981 6.2553573 6.2965517 6.163358 6.181004 6.457082 5.9450545 6.3534813 6.3132796
1368682_at 4.2172146 4.309635 4.520646 4.1516 4.289902 4.4458632 4.4157014 4.0776577 4.524004 4.4661226 4.27561 4.4482927
1368683_at 3.282392 3.374879 3.1541014 3.2015388 3.3360205 3.3674068 3.2701132 3.266045 3.231397 3.3578944 3.3179219 3.3638747
1368684_at 5.3896465 5.7568016 5.5926332 5.6744757 5.662813 5.5137997 5.640486 5.47721 5.493048 5.746911 5.6421223 5.404476
1368685_at 4.9644547 5.074869 5.521045 4.901163 5.348144 5.0457664 4.771367 5.0344863 4.944077 4.922531 5.0475183 4.8042297
1368686_at 13.958025 13.928337 13.996796 13.973973 13.964563 13.988427 13.968996 14.009561 14.00097 13.958889 13.955556 13.985675
1368687_at 6.2112503 6.0601015 6.2733884 6.1969066 6.2271156 6.099241 5.9196815 6.2754445 6.0138555 5.9615607 5.926837 6.2259603
1368688_at 4.610736 4.6695027 4.59334 4.6977677 4.6366653 4.7755313 4.6271853 4.6700754 4.6840672 4.5989227 4.6692486 4.582099
1368689_at 4.1637154 4.2116594 4.1420283 4.157612 3.7782485 4.1114373 3.9587772 3.996561 4.391582 4.1310005 4.4081454 4.0884542
1368690_a_at 4.3053656 4.0542192 3.9311898 3.875082 3.9527245 4.0119414 3.9924848 4.01369 4.275239 3.9704156 3.9486861 4.14921
1368691_at 4.8511124 4.7559385 4.942171 4.668973 4.5788717 4.569877 5.2235894 4.6943026 4.9150295 5.012345 5.1326895 5.049886
1368692_a_at 9.255657 8.718594 9.33471 8.974005 8.937252 9.015098 8.93401 9.037372 9.457939 8.567602 8.3505745 8.256338
1368693_at 6.903583 7.0738673 6.6218157 7.073006 6.267653 6.9000044 6.8556104 6.5366244 6.5337095 7.3584347 7.504196 7.0043864
1368694_at 4.114403 3.9982352 4.147646 4.1334877 3.8740582 4.0119143 4.012315 4.095503 4.2055264 4.034768 3.9110172 4.1616945
1368695_at 12.623226 12.717618 12.514536 12.463441 12.380098 12.600512 12.62568 12.495601 12.605676 12.675416 12.811676 12.456877
1368696_at 4.8916464 5.564867 5.1141424 4.831147 4.854042 5.3084793 5.0390253 4.9784107 5.020093 4.9730844 4.8299613 5.0946074
1368697_at 3.740853 3.9107306 4.2472878 3.6557715 3.8423553 3.999967 3.8145177 3.7587812 3.9313288 3.9036415 3.864198 3.9380677
1368698_at 6.52 7.097153 6.257297 6.587926 6.634395 6.4176035 6.5944314 6.352053 6.069381 6.4469886 6.258324 6.3602886
1368699_at 3.953907 4.5175095 4.175353 4.002246 4.231089 4.251464 4.0374246 4.217196 4.182005 3.870974 4.18126 4.091256
1368700_at 4.665334 4.4784675 4.435059 5.0658607 4.823046 5.0198708 4.9201107 4.829481 4.7808104 5.024626 4.731512 4.990572
1368701_at 5.010709 4.8750515 5.0491138 4.464748 4.966841 5.2003293 4.915376 4.95827 4.959198 5.1958895 5.32245 5.0484796
1368702_at 9.372672 8.721688 9.08172 9.083652 9.408937 9.407576 9.442826 9.558191 9.541924 9.042221 8.79758 9.387801
1368703_at 7.2754493 7.244764 7.22097 7.2283416 7.305118 7.2530794 7.1417446 7.3077526 7.423175 7.388759 7.2085524 7.2078605
1368704_a_at 4.3186913 4.452881 4.2789593 4.2024727 4.083016 4.393937 4.2007027 4.315632 4.3083143 4.1561804 4.3997097 4.148013
1368705_at 5.131338 5.058472 5.190507 5.1353345 5.2214 5.2119102 5.4459934 5.360616 4.9121614 5.3716226 5.4867315 5.342378
1368706_at 11.83838 11.878632 11.999276 11.883067 11.941039 11.816077 12.147841 12.144475 11.925667 12.066179 11.8514385 11.832296
1368707_at 13.620072 13.567309 13.627066 13.597996 13.573479 13.564178 13.58508 13.561798 13.677834 13.752367 13.803458 13.751159
1368708_a_at 4.866784 4.6140137 4.8977146 4.720084 4.4892564 4.908764 4.717932 4.470827 4.9182315 4.7368455 4.974884 4.4983106
1368709_at 3.644698 4.113988 3.72288 3.7726107 3.7980778 3.8097765 3.7926776 3.8256433 3.8776484 4.0450377 3.8697317 3.7542813
1368710_at 7.143701 6.862288 6.800835 6.8276362 7.166642 7.1925945 6.8645325 7.097464 6.9818063 7.0446978 7.023757 6.8103843
1368711_at 9.363055 8.999731 9.7611065 8.214733 9.041389 8.817329 9.391522 8.54569 9.384844 8.545934 8.602558 8.317341
1368712_at 8.046667 7.8309336 8.0132 8.115309 8.12638 8.047434 8.427835 8.3479805 8.190821 7.9243455 7.9705415 8.246152
1368713_at 4.2889495 4.5479407 4.6802635 4.2769003 4.152587 4.2816577 4.3835206 4.2276187 4.292029 4.808349 4.2311716 4.354144
1368714_at 3.4138765 3.5189583 3.4178536 3.458349 3.1920316 3.42725 3.4157553 3.3624434 3.5613682 3.4545326 3.5612822 3.608388
1368715_s_at 4.2099657 4.300869 4.1625614 4.4653177 4.393923 4.255228 4.2901144 4.1598816 4.3083315 4.313426 4.5251245 4.3659678
1368716_at 4.3898926 4.250961 4.421852 4.3550615 4.6077247 4.2009344 4.372533 4.180581 4.330411 4.2529316 4.2794905 4.3054004
1368717_at 10.266262 10.19921 10.287059 10.305217 10.159656 10.606827 10.32103 10.322332 10.281476 10.177145 9.915139 9.786207
1368718_at 7.088889 7.7379203 9.880875 8.5576725 8.3947525 5.438431 4.343128 9.960918 9.506519 10.202123 10.440559 11.027278
1368719_at 4.9264507 4.83502 4.920291 5.0906477 5.3675566 4.8848767 5.4955125 4.9638615 5.0402136 5.102192 4.778179 4.86974
1368720_at 12.880163 12.9372425 12.969408 13.059106 12.8694 12.899323 12.985067 13.010277 12.894441 12.866428 13.128462 13.1146755
1368721_at 6.056285 5.998623 6.030123 5.856481 5.71053 5.8692718 5.78425 5.7498345 5.916729 6.177797 6.3121457 5.76275
1368722_at 3.9050758 3.6726077 3.6202285 3.6431875 3.6491303 3.7234275 3.5338755 3.6145282 3.4450622 3.6504095 3.8315675 3.4984794
1368723_at 4.730771 4.7708673 4.6667204 4.5557246 4.635148 4.856619 4.4987545 4.633564 4.8453274 4.744905 4.683835 4.728219
1368724_a_at 6.05572 5.9828033 5.88748 6.0642886 5.6776223 5.713286 5.7814584 5.5914493 5.8189716 5.7278695 6.0730987 5.688643
1368725_at 4.582633 4.9516087 4.743897 4.601307 5.2409887 4.7758617 5.294656 4.7359557 5.338933 4.4994507 4.533551 4.70809
1368726_a_at 6.4838266 6.1012716 6.180744 6.187978 6.437515 6.4033036 6.653587 6.546004 6.631606 6.339261 6.251892 6.4281607
1368727_at 3.5837734 3.7285268 3.592706 3.6869059 3.8021498 3.7351406 3.2005901 3.7416306 3.5710347 3.373329 3.5312092 3.8165264
1368728_at 5.3236337 5.513117 5.802941 5.6912894 5.5450296 5.3650312 5.212955 4.918248 5.334478 5.44396 5.166016 5.231138
1368729_a_at 4.161011 4.583521 4.410672 4.530525 4.054469 4.4670353 4.339748 4.315106 4.3426695 4.5413303 4.4134355 4.252161
1368730_a_at 4.335817 4.4104614 4.4055204 4.4502087 4.4366703 4.447745 4.5087953 4.188444 4.5299664 4.314119 4.6492066 4.4617004
1368731_at 13.1342535 13.378773 13.159512 13.275075 13.336823 13.45535 13.266912 13.31374 13.164088 13.118929 13.070023 13.1192255
1368732_at 6.887612 6.8268085 6.7979465 6.952036 6.8800898 6.995082 6.94614 6.824076 7.000275 6.750151 6.659401 6.9155226
1368733_at 13.069315 13.205641 13.172574 13.086561 13.391016 13.217782 13.41729 13.222082 12.933853 13.165718 12.952838 13.13728
1368734_at 4.549741 4.911915 4.7014475 4.530136 4.5258036 4.6754675 4.4303403 4.285181 4.548573 4.4856906 4.6016207 4.499119
1368735_a_at 3.9190855 4.4861445 4.312436 4.042436 4.074353 4.1992636 4.031699 4.2452617 4.0943384 3.9427156 4.4492054 3.745762
1368736_at 3.5757713 3.690854 3.6079173 3.9903793 3.6471684 3.8396437 4.082061 4.5014315 4.1499968 3.8113315 3.912537 3.7867413
1368737_at 4.8968916 5.389656 5.339943 5.1156435 5.015031 5.3179746 5.14561 5.08784 5.128956 5.2602715 5.9007497 5.3377676
1368738_at 3.460337 3.6791878 3.4493577 3.4441469 3.5816 3.5397618 3.3163521 3.237108 3.5584958 3.5793393 3.6389518 3.4862876
1368739_s_at 4.8231373 4.465898 4.4214315 4.479599 4.433744 4.838223 4.5637817 4.315083 4.69777 4.725063 4.812833 4.716326
1368740_at 3.9980433 4.084875 4.217951 4.14051 3.8234687 4.1550446 4.156233 4.009507 3.872757 4.3042927 4.2398415 4.157625
1368741_at 13.4324045 13.402294 13.408143 13.34893 13.485272 13.4770355 13.403746 13.453046 13.4373255 13.4909 13.50768 13.487152
1368742_at 6.7434826 6.9161425 6.702755 6.98488 6.7772713 6.8548474 6.6303253 6.68031 6.6085873 7.064953 7.0713286 7.0110435
1368743_a_at 3.8451748 3.9737668 3.9235258 3.7497256 3.6497147 3.8853183 3.9108996 3.5210903 4.0140734 3.7786152 4.2037187 3.939782
1368744_a_at 3.9780116 4.149389 4.514817 4.2640643 3.8693812 4.2319717 3.9883199 4.4048486 4.1541977 3.964426 4.3095856 4.263833
1368745_at 7.2666163 6.488635 5.364482 6.4352016 6.0742717 6.9610825 6.7259083 5.7514124 6.4543257 4.9167953 5.176876 5.6567297
1368746_a_at 5.2042284 5.5181675 5.388564 5.353574 5.4730186 5.386344 5.1943808 5.159493 4.984106 5.1056147 5.327645 5.490408
1368747_at 4.692118 4.664112 4.886253 5.087256 5.153195 4.976597 4.9053164 4.9287944 4.3604975 4.9167953 4.976893 4.9222054
1368748_at 6.05572 5.5519204 5.6824784 5.825475 5.825189 5.5168533 6.056575 6.1718326 6.166059 6.1111846 6.275878 6.349581
1368749_at 5.6381364 5.567363 5.924708 5.537928 5.6810484 5.6398787 5.7649126 5.3993483 5.5546775 5.8706207 6.043771 5.8622985
1368750_a_at 4.440461 4.2771444 4.655898 4.600733 4.4638553 4.225961 4.3542585 4.230472 4.1013436 4.3606844 4.429181 4.2376633
1368751_at 3.752809 3.87747 3.8181417 4.2303786 3.7850313 3.8640819 4.0988836 4.042345 3.8938344 4.0415688 3.7629485 4.1333437
1368752_at 3.967031 4.323781 4.1558037 3.9668112 4.08 4.312872 4.0197334 3.8519843 4.013188 3.8552177 4.335427 4.0934167
1368753_at 4.18126 4.207408 4.2130423 3.9990597 4.059356 4.168228 4.0927896 4.018298 4.1031456 4.252138 4.2438583 4.0495796
1368754_at 6.079941 6.413095 6.1063976 6.057019 6.0738115 6.2177444 6.2764573 6.2129936 6.163966 6.389497 6.3182936 6.042628
1368755_at 10.971097 11.247985 11.237518 11.112879 11.179995 11.047188 10.730213 10.94051 10.252708 10.55186 10.900442 10.092039
1368756_at 4.735668 5.2409263 5.4319515 5.242235 5.0865936 5.1643643 5.324827 5.3081393 5.253928 5.2323523 5.2762113 5.423737
1368757_at 3.9067342 3.9819553 3.7267969 3.8748317 3.7036324 3.924281 3.7352161 3.6189775 3.9942913 4.039632 4.007149 3.9836311
1368758_a_at 5.1513605 4.778352 5.260032 4.9112024 5.077544 4.6349187 4.6884594 5.28099 4.7305217 5.012345 5.119789 4.814714
1368759_at 5.036473 5.0762444 4.6124253 4.9202843 4.7082024 5.068793 4.6743255 4.6715536 5.157862 4.9265337 4.8423247 4.8075447
1368760_at 3.9149022 4.1024466 3.7239566 3.9084735 4.0337563 3.9699738 4.0436583 3.9473295 3.8941886 4.0312023 3.8622856 3.8089368
1368761_at 4.0376616 3.923291 3.9394312 3.7317 3.8697596 3.686657 3.644854 3.9689023 3.8759658 3.624801 3.9691026 4.1571636
1368762_at 9.727429 5.7985783 5.632172 11.529379 10.915603 9.888383 9.616573 11.179089 5.7822514 10.587582 9.783639 9.902619
1368763_at 5.039265 5.1497808 5.215304 4.7039146 4.651307 4.8937025 4.805632 4.6221833 4.8418956 4.988159 4.7058067 4.8855925
1368764_at 3.3395994 3.2759027 3.4313545 3.337369 3.3146389 3.427943 3.6422167 3.3948927 3.3462272 3.2305403 3.4659905 3.3275433
1368765_at 4.4520364 4.8635836 4.60639 4.9810133 4.5729623 4.3481174 4.689792 4.748676 4.5264025 4.485407 4.4941683 4.581245
1368766_at 4.7569904 4.2096705 4.125741 4.6051693 4.3643703 4.4279833 4.3985834 4.426524 4.5241737 4.476289 4.3554134 4.216526
1368767_at 5.343771 5.3905153 5.1771116 5.3418007 5.3664856 5.196475 5.1383257 5.2341843 5.2765703 5.4225426 5.2723227 5.498002
1368768_at 5.7410007 5.8136945 5.7523565 5.4619246 5.6257124 5.8363514 5.579681 5.6996326 5.4968085 5.5759225 5.578186 5.495484
1368769_at 11.220219 11.277271 11.416482 11.332844 11.3604555 11.365943 11.4972925 11.360527 11.122578 11.5243435 11.477227 11.590606
1368770_at 4.142701 3.9873903 4.082855 4.3365498 4.0001936 4.362324 4.178998 3.982549 3.8621457 4.186631 4.150114 3.910667
1368771_at 4.2356358 4.8868027 4.803333 4.475228 4.627183 4.535927 4.5343733 4.689682 4.631821 4.7234116 4.6009436 4.500748
1368772_at 5.1898565 5.716005 5.4272275 4.8778653 5.445225 5.54089 5.080423 5.049787 5.3094583 5.1879444 5.5598483 5.194898
1368773_at 3.42133 3.9857671 3.5721045 3.7644198 3.7129998 3.8041518 3.7195659 3.6082225 3.5137644 3.5434132 3.780492 3.627804
1368774_a_at 5.3718 5.248443 5.6099043 5.3738194 5.243486 5.285991 5.255091 5.0806026 5.302155 5.292003 5.210841 5.3091383
1368775_at 4.615205 5.041022 4.298953 4.3342953 5.47635 4.778074 4.270299 5.2341666 4.7527137 4.2055516 4.6246076 4.266498
1368776_at 4.6097355 4.4431467 4.578972 4.514384 4.439644 4.4970145 4.417208 4.235965 4.5971346 4.694329 4.469669 4.6928663
1368777_at 4.3025427 4.04686 4.132893 4.2098575 4.1386905 4.1762404 4.447618 4.0716395 4.1230264 4.1650133 4.213176 4.247269
1368778_at 8.126074 8.996199 7.7441573 7.9640603 8.771189 7.532252 7.645898 8.118761 7.828472 7.70579 7.151589 7.6067
1368779_a_at 8.186364 8.445491 8.204122 8.132988 7.959549 8.156366 8.341301 8.011528 7.9478865 7.802108 7.5005856 7.7503815
1368780_at 5.233868 4.821294 4.958313 4.9566135 4.7975187 5.056068 5.025393 4.966707 4.8062754 4.8261614 5.1723423 4.944475
1368781_at 4.7344513 4.8170896 4.710798 5.0451956 4.6935267 4.881607 4.605603 4.5517883 4.729371 4.7476087 5.1794577 4.724916
1368782_at 3.979982 4.0685616 3.9594045 3.8964672 4.0286617 3.8707588 4.089333 3.8558571 4.178876 3.903446 4.250046 3.8857155
1368783_at 3.9910188 3.8294654 4.2583027 3.9727352 4.1003613 4.188586 4.289777 4.345399 4.153631 4.248334 4.4966145 4.212803
1368784_at 8.56671 8.640364 8.780523 8.749815 8.708234 8.4828825 8.996051 8.539346 8.81509 8.88995 9.029638 8.898663
1368785_a_at 3.4709306 3.3722117 3.5446222 3.624597 3.5779161 3.7048624 3.6462457 3.7593484 3.963043 3.8420808 3.6201746 3.5223255
1368786_a_at 4.1573067 4.1428995 4.081309 4.31636 4.1786833 4.2554374 4.08074 4.0544634 4.2550497 4.3875313 4.2157154 4.2417135
1368787_at 6.4020224 5.9937363 5.9371204 6.0138702 5.5207233 5.8326635 6.130647 5.4527864 5.5771966 5.794111 6.1386833 5.868921
1368788_at 4.714203 4.851089 4.4923735 4.6062098 4.4963293 4.1386585 4.6692305 4.4350834 4.581624 4.197893 4.8496923 4.7720346
1368789_at 5.3423796 5.147212 5.1840477 5.8900733 5.699988 5.2116804 5.722679 5.7738075 5.1947236 4.7462664 5.1637464 5.1673083
1368790_at 12.240795 12.212118 12.321741 12.199508 12.0778885 12.144895 12.122621 12.222583 12.292504 12.423107 12.556468 12.358305
1368791_at 5.192729 5.3400226 5.5965157 4.968466 4.9553223 5.2531557 5.3661222 4.9241443 5.3733397 5.178767 5.379977 5.1211224
1368792_at 6.621365 6.4253893 6.1302395 6.700759 6.6040187 6.570052 6.4759336 6.742942 6.480643 6.7147584 6.5408406 6.639831
1368793_at 4.0826283 4.4520807 4.6816006 4.617908 4.456857 4.505419 4.4345713 4.573553 4.0577087 4.289544 4.288263 4.6841497
1368794_at 11.172779 11.269005 11.073295 11.292197 11.166132 11.215461 11.217283 11.0342 11.039187 11.192156 11.4083 11.242713
1368795_at 6.3251247 6.169309 6.4066887 6.271517 6.2035894 6.446865 6.219823 6.227685 6.3693604 6.379482 6.1996074 6.4517374
1368796_at 6.0149517 6.1678057 5.82155 6.0217333 5.803276 6.145372 6.0111065 5.767208 6.1096597 5.6709013 6.3520727 6.012658
1368797_at 7.2742724 8.5723295 7.8519516 7.743301 7.8050895 7.823417 8.112286 7.2361526 7.9693623 8.037098 9.077454 9.492102
1368798_at 3.8380651 4.0106506 3.9962008 3.9257298 3.740678 4.0479813 4.0795994 3.762739 3.851313 3.8989236 3.8980584 3.9187381
1368799_at 5.2399654 5.1974425 4.963999 5.147348 5.058989 4.88109 4.980638 5.0025306 5.1976023 5.2427964 4.862519 4.984819
1368800_at 3.91665 4.034315 3.960692 3.811574 3.9293432 3.998993 3.796074 3.9894214 4.0381174 4.0576696 4.081642 3.9242764
1368801_at 4.121932 4.069597 4.1550584 4.1546926 4.2167587 4.373458 4.1228976 4.024252 4.6341386 4.07981 4.2682 4.1123967
1368802_at 4.673497 4.4550457 4.4195375 4.4725194 4.547394 4.5525923 4.524268 4.75013 4.5253224 4.5674114 4.53213 4.7061844
1368803_at 4.643849 4.5775657 4.6511254 4.66692 4.6164303 4.64867 4.804194 4.4805794 4.5156965 4.3672056 4.3877673 4.6297364
1368804_at 3.9083624 4.2983418 3.9950156 4.13387 4.209341 3.9990072 3.9006684 3.5701249 4.002886 4.024521 4.1188316 4.082039
1368805_at 4.695648 4.9338694 4.8853474 4.959261 4.443905 4.7583 4.7491655 4.3326483 4.8198214 4.500184 4.9465218 4.5499477
1368806_at 13.469811 13.39092 13.5242605 13.477139 13.531011 13.431696 13.51595 13.480761 13.45773 13.4904375 13.339017 13.425121
1368807_at 5.220025 5.497514 5.352811 5.135335 5.034931 5.607589 5.4180794 5.1294184 5.145934 5.0192432 5.1727395 5.061821
1368808_at 8.812345 8.724777 8.888886 8.583929 8.586618 8.76428 8.596832 8.792585 8.874577 8.831646 8.740824 8.750738
1368809_at 9.343751 9.135999 9.215074 9.073686 9.043858 9.156899 8.938869 9.274006 9.222778 9.317873 9.03301 9.066248
1368810_a_at 4.0846562 4.0079193 4.0537376 3.8091059 3.924667 3.9757247 3.995175 4.005648 4.2103333 4.014044 4.4231806 4.1936345
1368811_at 5.5770116 5.612539 5.516785 5.520171 5.77414 5.526224 5.481524 5.373197 5.416079 5.270154 5.474393 5.8190737
1368812_at 4.7535453 4.7086577 4.781007 4.9424696 4.575331 4.562194 4.3732567 4.5704126 4.6833887 4.6404 4.5998945 4.4239626
1368813_at 5.153708 5.3237114 5.8319635 5.2560644 5.208047 5.489877 5.5317526 5.2415724 5.3582697 5.241271 5.817127 5.5786223
1368814_at 11.876833 11.87199 12.009715 11.940887 11.821632 11.837347 11.928123 11.861046 11.914083 11.938669 11.971961 11.931607
1368815_at 5.435731 5.51659 5.4241104 5.1596975 5.4084544 5.5541754 5.1954455 5.4200916 5.447542 5.3545156 5.3794084 5.249884
1368816_at 3.9989777 4.423234 3.9916737 4.1179256 4.0929775 4.149102 4.0225787 4.1567144 4.313894 4.2564945 4.25712 3.9976199
1368817_at 9.9772 10.137235 9.987463 9.832512 10.04046 9.985641 9.978544 9.918019 9.992865 10.086132 10.074063 9.98128
1368818_at 8.50054 8.366155 8.415073 8.449207 8.468432 8.322689 8.558899 8.238429 8.404333 8.267891 8.290942 8.358743
1368819_at 9.964154 10.005698 10.167825 9.996951 10.010864 10.100969 10.280652 10.172904 10.226452 10.346237 10.033466 10.2459545
1368820_at 7.788925 7.531458 7.525641 7.7427664 7.5127134 7.4776373 7.358941 7.59664 7.392743 7.6138287 7.6217704 7.3698826
1368821_at 6.025617 6.046372 6.198508 6.2922754 5.912288 6.182346 6.448827 6.15045 6.396892 6.480785 5.8437185 6.1181755
1368822_at 7.006589 7.3021555 7.2623734 7.3161545 7.074828 7.280274 7.503418 7.296101 7.431887 7.46755 7.1510944 7.2791524
1368823_at 3.6264482 3.6263113 3.7349648 3.5648243 3.4033754 3.6216006 3.6721382 3.5001252 3.4877446 3.5637565 3.632525 3.7408764
1368824_at 10.294696 10.1473465 10.224659 10.251216 10.255413 10.14196 10.151993 10.272893 10.346412 10.121 10.086499 10.005737
1368825_at 3.538884 3.419166 3.8338895 3.8718855 3.4887185 3.4289973 3.6001394 3.566518 3.4481158 3.5310285 3.5836523 3.9307628
1368826_at 11.529708 11.158399 12.63693 13.013231 12.96058 12.895471 13.316999 13.056889 13.407839 13.045864 10.843871 12.798823
1368827_at 6.784745 6.6071277 6.6627016 6.85307 6.3118057 6.3988953 6.733855 6.533933 6.681231 6.8996706 6.6445303 6.6721907
1368828_at 5.672302 5.8785925 5.8164296 5.429558 5.420498 5.890496 5.5054126 5.375905 5.7518163 5.694273 5.7559795 5.5019093
1368829_at 7.1022944 7.4328713 7.3729796 7.2800536 7.0191903 7.029836 7.122239 6.9286513 7.3553023 7.485005 7.4833827 7.366772
1368830_at 5.1339493 5.4384336 5.0502596 5.0197678 4.9833817 4.5924997 4.7176313 5.152176 5.2432184 4.7537904 5.2882733 5.2045135
1368831_at 9.0642185 9.216901 9.099518 9.220309 9.260106 9.120506 9.405719 9.460395 9.097925 9.25032 9.040812 9.283033
1368832_at 8.116772 7.6989126 7.7646756 8.046268 7.7726464 7.8158264 7.6673937 7.9466453 8.0381565 7.76735 7.8195825 7.7348895
1368833_at 4.3939924 5.0170965 4.880894 4.8731275 4.4349875 4.4479384 4.451637 4.1493773 4.4409127 4.391535 4.5546427 4.53528
1368834_at 5.92761 6.4490166 6.119309 6.6085887 6.0572977 6.3135686 6.2450886 6.0226254 6.43783 6.709134 6.527214 6.3556056
1368835_at 9.84831 9.554491 9.727144 9.802835 9.733559 9.75532 9.358377 9.775803 9.754456 9.411474 9.428862 9.393858
1368836_a_at 5.633754 5.411934 5.4899654 5.1287484 5.424235 5.7360005 5.3238645 5.3654814 5.2602158 5.599229 5.6781135 5.301121
1368837_at 7.538369 6.9813323 7.4507413 7.6126013 7.8444777 7.5471654 7.441297 7.9471517 7.474623 7.387395 7.0933685 7.6462817
1368838_at 7.5485063 7.292758 7.3236957 7.2213955 7.1671786 7.254947 7.358035 7.4240274 7.5707917 7.305333 7.4542775 7.529214
1368839_at 7.3344097 7.170712 7.3269672 7.2101994 7.2102304 7.170098 7.135154 7.233461 7.0593834 7.145193 7.6094418 7.4633985
1368840_at 12.171845 12.507555 12.240109 12.037254 12.2348 12.418625 11.812125 11.907167 12.0720625 12.658684 12.852322 12.530274
1368841_at 7.371855 7.1208286 7.564498 7.005913 7.1883945 7.5471654 7.453063 7.4076624 7.252057 7.169934 7.2602997 7.2663765
1368842_at 7.6914725 7.8095717 7.7466164 7.801611 7.6975327 7.732458 8.107412 7.8859754 7.504126 7.740884 7.5846715 7.656958
1368843_at 9.769 9.719914 9.851017 9.818663 9.931073 9.711321 9.969214 9.961258 9.733068 9.792513 9.400641 9.815588
1368844_at 9.356615 9.141012 9.291509 9.344681 9.612622 9.549816 9.388863 9.688503 9.42026 8.990534 9.146795 9.314848
1368845_at 3.7141442 4.300356 3.8931015 3.7308643 3.6862967 3.8283494 3.9317088 3.766492 4.1494923 3.7234554 4.0405145 3.8939595
1368846_at 4.6707506 4.7779274 4.763918 5.0118346 4.748975 4.713831 4.6340036 4.6861525 4.671363 4.896523 4.7376347 4.7235727
1368847_at 9.4945345 9.50692 9.429438 9.488081 9.16568 9.492369 9.219559 9.342482 9.345165 9.1795025 9.262236 9.416682
1368848_at 9.270322 9.252216 9.101873 9.214844 9.209841 9.250476 9.249926 9.505544 9.343089 9.085216 9.220754 8.958159
1368849_at 8.353707 8.214816 8.178302 8.407793 8.3888855 8.141326 8.205921 8.300212 8.461096 8.254261 8.275086 8.1231985
1368850_at 5.775163 5.3780246 5.407043 5.2139087 5.358419 5.405823 5.3868055 5.5504613 5.3832517 4.9026976 5.096336 5.2946434
1368851_at 8.841433 8.743531 8.732368 8.82869 8.936615 8.930483 9.160025 9.0176935 8.920595 8.888035 8.500986 8.789185
1368852_at 10.66532 10.696912 10.679552 10.598735 10.812389 10.671086 10.800803 10.733685 10.741928 10.525359 10.646916 10.580755
1368853_at 3.541984 3.5708702 3.3857484 3.374265 3.3712425 3.4381506 3.359706 3.3404365 3.5647464 3.4611797 3.139931 3.5259466
1368854_at 3.474675 3.33819 3.422416 3.4052975 3.6151843 3.518289 3.2836633 3.3620236 3.3493896 3.3140633 3.4722204 3.2164567
1368855_at 6.120915 5.934184 6.028585 6.0061836 6.3104405 5.8990808 6.008018 6.362025 6.0644813 6.228541 6.145767 6.037774
1368856_at 6.0870185 6.420197 6.373166 6.4224367 6.295756 6.4477515 6.1240764 6.313207 6.399752 6.326986 6.525812 6.1277833
1368857_at 3.2575886 3.4457023 3.2985556 3.2916973 3.2410486 3.173031 3.1835709 3.15818 3.23616 3.3305225 3.3263316 3.1684477
1368858_at 3.5344934 3.851224 3.6084235 3.6416557 3.3855681 3.6023896 3.6997151 3.570887 3.5765607 3.4894364 3.6397552 3.560741
1368859_at 8.99431 8.967332 8.995816 9.005019 8.909443 8.954049 8.813797 8.991836 8.857815 9.054305 8.843025 8.9219885
1368860_at 4.6992416 4.3397217 4.673476 4.303315 4.6842856 4.4091697 4.4869576 4.440243 4.6339626 4.6298037 4.7183723 4.6611576
1368861_a_at 4.557848 4.714794 4.6926804 4.29408 4.7166653 4.704294 4.162172 4.28888 4.565044 4.5487127 4.546299 4.651426
1368862_at 7.6652164 7.9461107 7.957375 7.834671 7.8800077 7.857562 7.7174034 7.9978275 7.715562 7.8889203 7.812023 7.8552303
1368863_at 9.543524 9.584761 9.620599 9.618545 9.585055 9.619509 9.659685 9.782161 9.516617 9.637623 9.639315 9.429798
1368864_at 3.4344308 3.5189583 3.3007367 3.4892418 3.5426514 3.4335434 3.4145012 3.5118701 3.3668294 3.4341228 3.6440816 3.3123777
1368865_at 3.4081392 3.5088274 3.492502 3.4486663 3.2998197 3.362717 3.337016 3.5612946 3.3814352 3.6864133 3.603719 3.5572555
1368866_at 6.2731194 6.234948 6.5469112 6.367352 6.586084 6.2969956 6.0931525 6.16224 6.451214 6.423551 6.6540523 6.4382024
1368867_at 6.1721582 6.454417 6.4473763 6.331488 6.4587865 5.759256 6.2145524 6.2989755 6.2412543 6.344381 5.9475093 6.615111
1368868_at 5.26775 5.344494 5.44345 5.267761 5.4598646 5.324291 5.2414865 5.1516066 5.272478 5.491229 5.04387 5.218397
1368869_at 6.2162676 6.0999756 6.238292 6.235965 6.4110975 6.174395 6.857445 6.572121 6.558724 6.3509107 6.0551457 6.282877
1368870_at 7.8142815 8.722178 8.340321 9.080174 7.4987836 8.270181 7.9425 8.519907 7.9445953 8.336806 8.157597 7.6539755
1368871_at 8.218779 8.446711 8.293522 8.250168 7.8639164 7.976773 8.036707 7.725376 7.926957 8.071806 8.121604 7.7368364
1368872_a_at 4.909462 4.748951 4.878487 5.2959824 4.8453717 4.6628327 4.825235 5.1052375 5.2081347 5.0273366 4.6406527 4.6400876
1368873_at 4.1374826 4.1775293 4.1499615 3.8547702 4.132433 3.8672934 3.949737 3.7328398 4.059968 4.1663795 3.7964034 3.9408588
1368874_a_at 5.498221 5.3509107 5.364482 5.3169394 5.407912 5.389117 5.3789387 5.5743194 5.4600334 6.1111846 5.825106 5.989466
1368875_a_at 7.1898065 7.403083 7.479302 7.2179875 7.1744814 7.269893 7.241649 6.950042 7.1570334 7.3601165 7.4039593 7.408009
1368876_a_at 5.1968756 5.1274643 5.181862 4.9091067 5.258749 5.3198543 4.9783173 5.0224514 5.211501 5.0012946 5.1105456 5.188183
1368877_at 7.353747 6.793069 6.8832774 9.299828 9.468593 9.502149 8.428555 10.383425 8.210741 8.947359 9.650828 10.358203
1368878_at 10.057996 10.073584 10.131923 9.981661 10.012215 9.947823 10.623321 9.916507 9.848921 10.371164 11.242967 10.270478
1368879_a_at 4.096432 4.208643 4.400399 4.218463 3.9525573 4.0965147 4.204554 4.09698 4.0545206 4.2496243 4.251744 4.198518
1368880_at 4.4685116 4.570151 4.259504 4.0819893 4.380713 4.2319717 4.4771957 4.2185655 4.2379627 4.3175764 4.471352 4.339959
1368881_at 8.922928 9.095331 9.360691 9.296106 9.168643 8.849463 9.106338 9.363362 9.101567 9.517123 9.461357 9.343165
1368882_at 5.9979353 4.9156218 5.525549 5.440835 5.6942544 4.1292787 4.4920225 6.0435033 4.148592 4.768806 4.2808704 4.935566
1368883_at 4.365968 4.5451217 4.6428075 4.6721153 4.42998 5.111836 4.6947427 4.605641 4.975965 4.701434 5.047745 4.778943
1368884_at 5.199675 5.353705 5.1858406 4.6121216 4.6993484 4.940947 5.216676 5.071744 5.092917 4.772825 4.956359 5.1561456
1368885_at 5.110898 5.625115 5.4380136 5.7187004 5.2102814 5.6652775 5.386652 5.360616 5.4912524 4.965224 5.5539865 5.7460127
1368886_at 8.992419 9.000687 9.05092 9.070562 9.159388 9.023449 9.018195 9.162752 9.220532 9.187699 9.279955 9.1779585
1368887_at 3.5812588 3.7833524 3.9326255 3.648387 3.571609 3.4487777 3.452406 3.729454 3.9226315 3.7216284 3.840818 3.58537
1368888_a_at 7.9197874 7.441727 7.914953 7.9302144 8.221206 7.431897 8.125341 8.584874 8.190148 7.958328 8.369736 8.643253
1368889_at 7.26185 7.0238233 7.2603226 7.386161 7.06517 7.059301 7.3315315 7.615563 7.183127 7.202814 7.130378 7.281097
1368890_at 7.9299974 7.99767 7.9470053 8.122324 7.979979 7.9259114 7.987875 8.02202 8.001013 7.978759 7.9905148 8.0183
1368891_at 6.015192 6.2608094 6.088756 5.840399 6.0100718 5.8947625 6.0062795 6.0702906 5.69033 6.0388765 5.6306424 6.1789947
1368892_at 3.7792454 4.0221214 3.8028746 3.9441833 3.7838137 3.8320403 3.675377 3.8661747 3.8794692 3.9790192 3.8747957 3.8826358
1368893_at 4.1510696 4.370363 4.3150826 4.3011837 4.1645527 4.160492 4.0300307 4.335249 4.4205422 4.3246965 4.450961 4.402217
1368894_at 4.866556 4.6328645 4.8155704 4.6718884 4.379093 4.784712 4.5685377 4.822889 4.7481956 4.5497 4.791716 4.661727
1368895_at 3.853401 4.2864757 3.9795809 4.279341 3.9716263 3.9988751 3.7378187 3.8416233 3.9000478 3.728479 3.7305143 4.063128
1368896_at 6.5118766 6.389429 5.878692 6.5328293 6.377758 6.41049 6.3896155 6.396986 6.6018453 6.5639195 6.2781787 6.452321
1368897_at 4.806018 4.1655054 4.85756 5.2650576 4.557605 4.872302 4.5743465 4.591695 4.9744854 4.658683 4.7163553 4.7931986
1368898_at 4.9154024 5.1151147 4.819533 4.9196067 4.652725 4.8101773 4.7609987 4.5668125 4.821135 4.943654 5.0138516 4.906866
1368899_at 7.625665 7.590921 7.5343757 7.62978 7.8197155 7.7861147 7.444554 7.6282897 7.4388084 7.7839313 7.6685605 7.671723
1368900_at 4.7626753 4.672386 4.866269 4.6036816 4.607252 5.0839806 4.7716417 4.699972 4.6914177 4.621372 5.083497 4.8181496
1368901_at 4.2932787 4.3064885 4.2448673 4.407043 4.4363737 4.6778007 4.583726 4.508997 4.659324 4.3813033 4.3832164 4.7579427
1368902_at 5.8623533 5.972798 5.810843 5.7711077 5.716323 5.880128 5.61193 5.295996 5.8996253 5.6651993 5.6646185 5.4834356
1368903_at 7.4803925 7.3584223 7.4874816 7.5721884 7.3419013 7.3712244 7.448959 7.6798077 7.632187 7.536764 7.337907 7.5389247
1368904_at 6.4134083 5.9530234 5.8755336 5.7628245 5.9048357 5.951816 5.8750386 6.065117 5.910716 5.845661 6.178298 6.3892655
1368905_at 7.570214 8.093096 8.055881 7.8764014 7.6795287 7.9263597 8.183693 7.921949 8.240595 8.983812 9.303256 9.149973
1368906_at 3.436324 3.2632823 3.6053689 3.454726 3.4661508 3.4413595 3.3392963 3.603213 3.486287 3.4734724 3.1828306 3.5870018
1368907_at 4.761652 5.025619 4.9057612 4.779969 4.8148518 4.9513597 5.0922446 4.7701697 5.2342615 5.0047536 5.065724 4.764932
1368908_at 8.229721 8.276351 8.045468 8.218298 8.002759 8.3447 8.134285 8.087261 8.037022 8.283931 7.6443686 8.131248
1368909_a_at 7.1022944 6.8378053 6.8160253 6.789421 6.857928 6.7791696 6.6669846 7.0844517 6.769209 6.978589 6.7999372 6.8609986
1368910_at 5.670857 5.5168495 5.5853434 5.671116 5.7343416 5.771431 5.6902766 6.1393013 5.701528 5.787412 5.6194754 5.418646
1368911_at 6.7637777 6.8388476 6.4530478 7.0823355 6.6667123 6.9039183 6.9024067 6.360932 6.7786207 7.305976 7.1622043 7.142017
1368912_at 4.065328 4.260682 4.236376 3.8650198 4.3579006 4.258551 4.031728 4.1972547 4.2568126 4.2410684 4.5074224 4.035715
1368913_at 3.6511545 3.6613429 3.7518256 3.419944 3.3777003 3.5511792 3.415151 3.4544046 3.6127996 3.598931 3.5360754 3.4088728
1368914_at 4.319758 4.062801 4.2832747 4.372902 4.415018 4.4880896 4.2943516 4.339903 4.4154854 4.641089 4.491518 4.6626577
1368915_at 11.017307 11.465841 11.376082 11.254531 11.132794 11.170826 11.210438 11.2755165 11.487948 11.260373 11.258338 11.210295
1368916_at 10.904938 10.93021 10.660389 10.98844 11.067617 10.742113 10.8849945 10.972712 10.807827 11.331701 11.424184 11.07398
1368917_at 5.179848 5.151644 4.701753 4.9820056 4.762308 5.1361074 4.9386144 4.9791913 4.864222 4.991481 4.8374386 4.794834
1368918_at 5.284465 5.179941 4.9046087 5.1890936 5.035814 5.274534 5.092004 5.054448 5.263587 5.10744 5.409978 5.0836353
1368919_at 4.7259307 5.059356 5.0309663 4.825955 4.5630503 4.7100406 4.348827 4.6968923 4.8149376 4.987243 4.881037 5.0176983
1368920_at 5.0938463 4.8228474 4.7934136 5.093489 4.898697 5.2164645 4.7773595 4.8477807 4.7523966 4.908244 4.9126678 5.1182814
1368921_a_at 5.6107492 5.4967856 5.612944 5.486226 5.553318 5.87996 5.3674264 5.4820924 5.4839168 5.5905175 5.90941 5.7264566
1368922_at 4.1995173 4.300853 4.3199177 4.3212986 4.326999 4.339505 4.484871 4.2237406 4.1786766 4.43692 4.5062146 4.237755
1368923_at 4.5642877 4.3694572 4.5577383 4.668284 4.536606 4.3454747 4.5300384 4.6209497 4.4904532 4.6038995 4.676008 4.366624
1368924_at 10.846456 10.627164 10.97764 11.050381 10.739329 10.586647 11.038382 10.899899 10.723145 10.96424 9.921355 10.736054
1368925_a_at 4.37082 4.3308887 4.5110354 4.3180046 4.2227836 4.3359795 4.4527726 4.242573 4.6257925 4.3430142 4.5108747 4.557834
1368926_at 4.267411 4.36668 4.7055793 4.336381 4.687608 4.464937 4.1899986 4.126513 4.4210453 4.436726 4.531327 4.3267183
1368927_at 6.369258 6.810443 6.213522 5.998396 6.426741 6.6222386 6.1179833 6.2359366 6.396892 6.505374 6.9074736 6.3321743
1368928_at 5.9997067 6.117928 5.9693556 6.0050306 6.0626197 5.98231 5.9613743 5.8805194 6.132526 6.068993 6.157926 6.0382442
1368929_at 7.4528446 7.146146 7.4511385 7.4353456 7.477072 7.495695 7.318438 7.509318 7.523386 7.5648417 7.5987535 7.65228
1368930_at 4.081893 4.1690836 4.075732 4.279341 3.9983678 4.1593266 4.147942 4.3630466 3.8966062 3.771027 4.1207247 3.956772
1368931_at 8.179609 8.133616 7.9624596 7.9470444 8.241029 8.025416 8.18565 8.3226385 7.9533544 7.94944 7.4663844 7.7672815
1368932_at 5.617508 5.5124674 5.71059 5.6898327 5.8478236 6.084992 5.6364274 5.893325 6.2999606 5.4512806 5.8583646 5.813749
1368933_at 7.1090026 7.0850377 7.062381 7.086362 6.9688697 6.7081356 6.94809 6.741968 6.9811106 7.0338483 6.983307 6.7087617
1368934_at 10.6827965 10.839981 10.7420635 11.056342 11.2661495 10.918149 11.131637 11.172168 11.136451 11.124236 10.876462 11.161392
1368935_at 4.211811 4.251439 4.0030417 4.1475573 4.199622 4.0567703 3.9168606 3.900781 3.8655853 4.301821 4.4454556 3.9814801
1368936_at 10.88376 10.766014 10.727232 10.912875 10.907094 10.890994 10.776371 10.953628 10.818267 10.850209 10.7623 10.933503
1368937_at 5.559659 5.720541 5.8706923 5.6282578 5.454048 5.8134193 5.681549 6.020257 5.639458 5.804286 5.615689 6.005714
1368938_at 5.6174397 5.6815424 5.363981 5.114857 5.0389204 5.3193707 5.251672 5.1152234 5.4116817 5.4119563 5.4589005 5.518426
1368939_a_at 4.5870457 4.494147 4.630126 4.5742106 4.535776 4.870431 4.3062544 4.4732347 4.154125 4.4914293 4.551553 4.4579625
1368940_at 10.249778 9.999407 9.453109 10.340435 9.967512 9.51034 10.215874 9.777459 9.427637 9.573716 9.315946 9.2821045
1368941_at 4.273015 4.4945436 4.6160274 4.0766697 3.9567788 4.0558743 3.9674416 4.585229 4.1759615 4.1133094 4.531341 4.0820384
1368942_at 4.8803287 5.327859 5.084576 4.7494764 5.0365467 5.2521687 4.827391 4.846355 4.912952 4.7594986 5.0022883 5.016207
1368943_at 13.423811 13.243879 13.448985 13.337557 13.467583 13.327618 13.252476 13.384281 13.111277 13.532198 13.426055 13.498252
1368944_at 7.1828346 7.190595 7.1642065 7.28618 7.312156 6.9575486 7.2306657 7.268573 7.3961034 7.368964 7.154694 7.236445
1368945_at 5.4055943 5.430873 5.398784 5.615073 5.8880033 5.4067616 5.5067644 5.2000756 5.42725 5.302476 4.9571185 5.480139
1368946_at 5.7481976 5.5315 5.3275347 5.575983 5.968005 5.667155 5.5726213 5.6195536 5.5771966 5.309022 5.280259 5.416982
1368947_at 8.332238 7.955473 8.613554 7.41349 8.154736 8.123802 8.508368 8.236925 8.16881 7.8765187 8.344397 8.182044
1368948_at 5.7374024 5.632451 6.08886 6.10375 5.758027 6.147671 5.7592688 6.0622034 6.002072 6.2988825 6.372691 6.4165783
1368949_at 4.18992 4.641272 4.243208 4.1652904 3.98695 4.1770315 4.251141 3.956498 4.3807163 4.148615 4.1305027 4.170312
1368950_a_at 5.971017 6.1139393 6.3104553 6.07656 5.729331 5.840449 5.8272057 5.98523 5.8629017 6.0568023 6.07596 5.6505556
1368951_at 4.094972 4.2371106 4.1898346 4.3195276 4.1586666 4.3867636 4.1816025 4.238636 4.3296247 4.1167817 4.248065 4.287444
1368952_at 4.794074 4.8376703 4.931196 4.773449 4.7208285 4.8170943 4.839 4.620426 4.4111314 4.6729693 4.8085647 4.596808
1368953_at 8.346869 8.254593 8.154322 8.353689 8.288614 8.303279 8.073692 8.579493 8.453413 8.379088 8.355551 8.373697
1368954_at 4.456481 4.5188 4.4789524 4.344714 4.4441767 4.623713 4.7196345 4.557959 4.6447306 4.7343535 4.8836074 4.7477803
1368955_at 7.238292 7.5936007 7.497348 7.4147563 7.3707843 7.3169103 7.7896585 7.193117 7.2607565 7.1943974 6.9422755 7.0830936
1368956_at 5.1380663 5.1604204 5.1787214 4.952039 5.253259 4.997149 5.1163964 4.7914577 4.9812284 5.2310505 5.183904 5.1593056
1368957_at 4.927888 4.4404764 4.789976 4.391712 4.223838 4.4537606 4.138296 4.3555837 4.4395533 4.4081507 4.6654825 4.2896733
1368958_at 3.6950204 3.7860272 4.092803 3.9316227 4.1182537 3.967068 3.9602692 3.9931154 3.9070077 4.1456394 3.9521596 4.003935
1368959_at 4.3938456 4.3887377 4.63976 4.5008426 4.547026 4.5949306 4.2805877 4.4616385 4.3393183 4.516608 4.295064 4.418175
1368960_at 9.988891 9.874391 10.009085 9.878357 9.9217415 10.049969 9.8786955 9.856495 9.862173 10.284398 10.185673 10.079608
1368961_at 5.6419477 5.8871193 5.8714676 5.968635 5.669743 5.697028 5.629684 5.6068563 5.70696 5.7082715 5.922501 5.944621
1368962_at 5.2399654 4.6612844 4.957735 4.7338743 5.029405 4.756167 4.718108 4.7893043 5.0765934 4.8093576 5.045238 4.971829
1368963_at 6.2431736 6.82589 6.3328915 6.081459 6.1583505 6.1958704 6.2194242 6.126561 6.2185464 6.4225483 6.3891153 6.271856
1368964_at 4.5382156 4.6535716 4.40317 4.889624 4.5578485 5.0667896 4.578747 4.0095744 4.641694 5.0007663 4.7621627 4.6632032
1368965_at 5.2275844 5.1710973 5.0899057 5.2747564 5.0461864 5.1767626 5.2767076 5.268605 5.065397 5.2584467 5.3536854 5.364649
1368966_at 3.7499275 4.2301846 4.0296 3.8731222 3.8274853 4.0497494 3.8888388 3.717483 4.021425 3.774369 3.9563398 3.9587479
1368967_at 7.134206 6.9191394 7.0247774 7.23151 7.221293 6.766912 6.7302094 7.096548 6.8069153 7.4118404 7.411293 6.838418
1368968_at 4.3014956 4.2313833 4.3642836 4.464693 4.5720077 4.606634 4.360266 4.457648 4.4752817 4.3302226 4.367128 4.2896733
1368969_at 4.1883326 4.676796 4.304115 4.389801 4.487871 4.739611 4.0747757 4.163924 4.122627 4.6729693 4.4796414 4.3973947
1368970_at 4.4799404 4.641135 4.6937594 4.7081327 4.506905 4.860904 4.7170167 4.5735993 4.637706 4.7249894 4.9025383 4.50688
1368971_a_at 4.900746 5.1493306 5.09544 5.1823816 5.343472 4.629249 4.9923487 5.210339 5.3319654 4.869501 5.244734 5.3587165
1368972_at 3.8237257 3.4152267 3.8227742 3.8597622 3.6463068 3.519479 3.6850073 3.568695 3.7092097 3.4918065 3.7072597 3.6902428
1368973_at 7.884693 7.369791 7.783261 7.5070305 7.624332 7.6896176 7.3885956 7.642106 7.668697 7.522939 7.4694123 7.3952203
1368974_at 4.635782 4.359961 4.747341 4.5709133 4.875741 4.813779 4.404317 4.3695197 4.6120577 4.627131 4.565917 4.6588917
1368975_at 6.366704 6.2089887 6.1340475 6.6269946 6.5217676 6.3508077 6.6936307 6.737493 5.9958615 6.33936 6.237327 5.9972057
1368976_at 5.4159255 5.6674156 5.668956 5.507627 5.729716 5.6948733 5.3780184 5.631473 5.665685 5.551728 5.874229 5.1802354
1368977_a_at 8.421009 8.532281 8.280033 8.418863 8.386124 8.357218 8.357771 8.37969 8.41666 8.633209 8.741109 8.503497
1368978_at 4.961491 4.981699 5.421351 5.299736 5.0624065 5.2795706 5.043259 5.2121177 5.3503113 5.2242055 5.3233757 5.6641192
1368979_at 5.6911163 5.7943788 5.7326355 5.6961527 5.4717646 5.589007 5.731579 5.4011407 5.7547045 5.743186 5.675099 5.639024
1368980_at 5.9682865 5.709711 5.8755336 6.3167734 5.9539084 6.036091 6.1598306 5.963828 5.621634 6.6174426 5.5155716 5.5021963
1368981_at 3.5539331 3.278821 3.5710578 3.460598 3.5587904 3.5172775 3.6648364 3.476355 3.7933626 3.4108405 3.5531409 3.5847204
1368982_at 4.4173207 4.7452517 4.6551 4.5016418 4.564722 4.6001883 4.1663036 4.4025106 4.602889 4.554117 4.362496 4.533981
1368983_at 4.459875 4.298726 4.2093863 4.2505336 4.3536625 4.20223 4.2934847 4.1027203 4.1263084 4.3128424 4.444373 4.199347
1368984_at 8.130011 7.893014 8.056622 8.049873 8.030136 8.074288 7.9450655 8.112122 8.220034 8.079528 8.083803 8.0038595
1368985_at 4.3696632 4.4225626 4.4272947 4.221341 4.501299 4.3827276 3.9497373 4.478443 4.2612753 4.2361917 4.744317 4.7300844
1368986_at 4.7742004 4.9419956 5.1660957 4.581032 4.7406993 4.7561445 4.6615114 4.664172 5.0137925 4.8858833 4.7177525 4.871051
1368987_at 5.467442 5.675202 5.3098106 5.325799 5.442261 5.4885178 5.423186 5.338724 5.543864 5.675357 5.5892353 5.5177283
1368988_at 4.829717 4.722145 4.8995743 4.9216805 4.698451 5.0077734 4.8181705 4.552123 5.1616664 4.6767893 5.2273293 4.9276786
1368989_at 4.67602 4.6919856 4.803441 4.615782 4.51515 4.6303873 4.59393 4.7222004 5.0680785 4.8100805 4.7168565 4.196937
1368990_at 5.3613 5.575426 5.5672626 5.6287503 5.61953 5.569628 5.6805844 5.4532604 5.4522157 5.6926427 5.2816534 5.547317
1368991_at 5.7538557 5.8646946 6.1787705 6.170979 5.6158323 6.152865 5.965535 5.7382345 5.8785133 6.0791273 5.9851475 6.3071733
1368992_a_at 10.385661 10.243688 10.424027 10.250493 10.207905 10.18475 10.046964 10.015431 10.002778 10.155294 9.771496 10.016012
1368993_at 5.011594 4.7193546 4.9657226 4.7628098 5.1707067 5.1053476 4.9407682 4.736527 5.090848 4.9332843 5.1823363 5.0250726
1368994_a_at 6.175966 5.917595 5.707749 5.724896 6.270067 5.477317 5.8805885 6.093535 6.175597 6.242153 6.1154194 6.0264325
1368995_at 3.3945096 3.5033984 3.5636184 3.5335486 3.3414674 3.4048657 3.6603663 3.5599034 3.4685915 3.5470307 3.460192 3.4159627
1368996_at 4.421514 4.243727 4.5694647 4.164425 4.293395 4.4267254 4.287777 4.5092645 4.097726 4.470419 4.5892253 4.362215
1368997_at 4.517598 4.51256 4.701447 4.815745 4.6333885 4.8520455 4.9018083 4.7018833 4.4762745 4.580075 4.6343718 4.5068045
1368998_at 3.5067053 3.5138474 3.486013 3.553429 3.4469936 3.5584133 3.507992 3.6818497 3.6767375 3.6387684 3.3626943 3.7165241
1368999_a_at 5.1240726 4.6813145 4.937888 4.8583064 4.5873394 4.787094 4.554478 4.5183735 4.7560596 4.9706883 4.9006567 5.1345096
1369000_at 5.06879 5.1886196 5.2255526 5.4392414 5.3332043 5.118994 5.3190627 5.132385 5.4113283 5.0822935 5.0475183 5.108162
1369001_at 3.9878786 4.0783176 4.1645813 4.1213126 4.0031075 4.0030813 3.8530395 3.9793682 4.1091456 3.7929792 4.1638126 4.3782406
1369002_at 4.137213 3.9775498 4.173819 4.045416 4.512661 4.2349806 4.1581435 4.122367 4.2128186 4.4144964 4.715921 4.2631965
1369003_at 4.9989147 5.052895 5.287167 5.145051 5.0498238 5.3169246 5.416317 5.2007937 5.494671 5.828132 5.468981 5.246137
1369004_at 4.969774 5.555607 5.002267 4.8642406 4.745171 5.1693645 5.046896 4.8751726 5.085888 5.020707 5.283069 5.291966
1369005_at 4.1548605 4.270025 4.1672397 3.9881775 4.2729993 4.40915 4.1630545 4.355855 4.4279757 4.269935 4.2289214 4.421811
1369006_at 3.818707 3.9819553 4.1265764 3.725427 3.7071726 3.998902 3.7332215 3.9589589 3.9311578 3.6800747 4.025629 3.6996698
1369007_at 5.486874 5.113782 5.5633183 5.736289 5.7375336 5.5990515 5.3580046 5.3830013 5.0435443 5.7763166 5.315028 5.1977644
1369008_a_at 4.231189 4.775418 3.9876182 4.0157814 4.259983 4.630579 4.3203926 4.1489725 4.3117833 4.707181 4.219754 4.00372
1369009_at 3.864296 3.8945916 4.209561 3.9272234 3.7547405 3.5952938 3.8544102 3.6005368 4.194194 3.9639394 3.9628687 3.6789434
1369010_at 5.2229567 4.7789593 4.6762323 5.1914883 4.954323 4.9777884 4.954068 4.8297005 4.946024 4.820096 4.969314 5.0873327
1369011_at 12.810584 12.536235 12.653969 12.714502 12.920514 12.786238 12.880848 12.9321375 12.940348 13.037845 12.998552 12.706241
1369012_at 6.079097 5.886974 5.9388676 5.377494 5.770813 6.0701494 5.9615 5.6031075 5.8587704 5.655501 5.460519 5.6597943
1369013_a_at 10.6487465 10.649516 10.450475 10.644602 10.544774 10.545287 10.395601 10.571291 10.506889 10.628911 10.7037115 10.554479
1369014_at 4.492379 4.6521425 4.5225773 4.7668157 4.3529205 4.21469 4.1742706 4.22015 4.783268 4.347253 4.3484554 4.5656424
1369015_at 4.8517013 4.5742702 4.45866 4.6030383 4.7400823 4.6674385 4.759459 4.9336314 4.508964 4.445135 4.598354 4.307069
1369016_at 4.97918 5.180002 4.7531176 4.9793663 5.229057 4.9505124 5.087511 4.940399 5.126075 5.0102844 5.140687 5.0309696
1369017_at 4.527035 4.682476 4.2251616 4.19019 4.118697 4.3383217 4.257229 4.4620004 4.1416616 4.3633385 4.7891645 4.2716975
1369018_at 5.3302536 5.1987486 5.250684 5.645454 5.256126 5.254095 5.1151924 5.032058 5.381303 5.5147476 5.2916336 5.229528
1369019_at 3.8291128 3.560196 3.466418 3.6009548 3.7799435 3.9921496 3.6648364 3.6818318 3.872999 3.6707406 3.7563002 3.636294
1369020_at 4.440361 4.3284035 4.230891 3.9647048 4.3198347 4.4883976 4.3430037 4.1160173 4.38624 4.05766 4.4640474 4.43589
1369021_at 5.4754524 5.743894 5.573612 5.4121943 5.268026 5.6433578 5.30148 5.2396464 5.842953 5.6874576 5.7888412 5.713167
1369022_at 5.494293 5.799634 5.754727 5.58788 5.668278 5.912357 5.5054693 5.279764 5.617673 5.528267 5.7743926 5.912775
1369023_at 10.189461 10.370279 10.0667095 10.203288 10.187808 10.042217 10.24724 10.2001705 10.216232 10.187994 10.412206 10.206835
1369024_at 7.01158 6.8785357 6.9520593 6.9649596 7.0122952 6.6396303 6.9228444 6.889972 6.9204154 6.8596168 6.936336 6.9672117
1369025_at 4.215211 4.2542534 4.245085 4.3405 4.159438 4.6628327 4.061779 4.3634543 4.572715 4.7633677 4.429181 4.33618
1369026_at 6.1547356 5.9061737 6.2185946 6.168086 6.395916 6.2043796 6.3305798 6.708971 6.2967796 6.3488693 6.037047 6.188956
1369027_at 4.277975 4.4120345 4.3967695 4.282566 4.270642 4.46926 4.4126253 4.0887694 4.5314884 4.111922 4.401913 4.3962035
1369028_at 4.685666 4.742155 4.8585725 4.601211 4.6552052 4.8459835 4.633366 4.9188004 4.6389556 4.9650593 4.8544207 4.778008
1369029_at 5.1152387 5.4315944 5.1660666 6.068208 5.9226127 6.1299267 5.909672 6.1109867 5.2542005 5.5972424 5.508528 5.003042
1369030_at 4.1915693 4.179104 4.0005198 3.8525693 4.046051 4.128355 3.8689811 3.9186268 3.882101 4.288541 3.9981802 3.9467294
1369031_at 8.380109 8.460857 8.443089 8.466734 8.54902 8.277577 8.298086 8.65115 8.33653 8.64539 8.410841 8.1854725
1369032_at 7.8683567 7.351458 7.848837 7.640333 7.921093 7.7863564 7.5235157 7.6795807 7.7697797 7.7473326 7.715216 7.6236095
1369033_at 3.7554674 3.6673298 3.4347043 3.4041905 3.673496 3.460391 3.5831697 3.3879719 3.4901438 3.5132983 3.5110705 3.52067
1369034_at 4.6324825 4.624645 4.8108654 4.4752274 4.546714 4.680749 4.549488 4.4720907 4.744561 4.354883 4.3877945 4.618881
1369035_a_at 3.748579 3.837743 3.8996255 3.5857742 3.6173658 3.9341717 3.8642595 3.9344258 3.9509788 3.7344625 3.8446093 3.8055694
1369036_at 3.6707754 3.5357304 3.691197 3.5812068 3.4417615 3.7328033 3.7317715 3.452248 3.5513866 3.4537563 3.834749 3.655158
1369037_at 4.766604 4.8326106 4.276949 4.4567866 4.618644 4.5222607 4.364724 4.7264524 4.7773623 4.2438 4.669831 4.63463
1369038_at 5.345379 5.548088 5.658828 5.3151045 5.3004694 5.491384 5.366681 5.430669 5.425417 5.3136806 5.704685 5.4010286
1369039_at 7.8949537 7.7238255 7.7419543 7.8778834 7.8157716 8.076403 7.7928886 7.6812267 7.788256 7.7855096 7.664105 7.7059937
1369040_at 5.5382347 5.4634094 5.6005893 5.5402 5.706799 5.7727704 6.0682364 6.0164647 5.610538 5.678243 5.6896133 5.652827
1369041_at 3.5755496 3.2848897 3.6886034 3.5570257 3.515761 3.257649 3.429818 3.5374582 3.6180584 3.5719194 3.5835085 3.3719776
1369042_at 7.2850037 7.1405754 7.4636517 7.1871734 7.467577 7.4862494 7.1417446 7.597979 7.616846 7.465946 7.210145 7.185375
1369043_at 3.274906 3.691257 3.6219146 3.3361619 3.8317482 3.5234623 3.501178 3.7111256 3.54242 3.6660428 3.7080305 3.6585803
1369044_a_at 7.5807447 6.938232 6.811888 7.9312387 6.2439947 5.9555597 5.9212403 6.6405344 6.155715 5.599349 5.764971 5.9467406
1369045_at 5.9954433 6.5543003 6.4007115 6.2409306 6.3802166 6.4508495 6.2142124 6.2153063 6.4608974 6.065659 6.4379435 6.325404
1369046_at 3.905516 4.0759764 3.8956027 3.9639404 3.880652 3.8645127 3.7506595 3.8173862 3.924695 3.9933667 4.070472 3.8979616
1369047_at 3.2461379 3.3358498 3.359487 3.2875183 3.3948193 3.1813962 3.3426452 3.2353704 3.1064703 3.4323833 3.2914689 3.263449
1369048_at 4.580055 4.7583656 4.495509 4.428244 4.375304 4.259995 4.5426545 4.1342335 4.555537 4.4599905 4.504722 4.266494
1369049_at 3.9539073 3.9032032 4.2268615 3.8878112 4.437213 3.9660707 3.9107003 4.3092456 4.2664165 4.1421537 4.273433 4.178219
1369050_at 8.2822075 8.693115 8.522364 8.432811 8.217669 8.409037 8.362112 8.27256 8.289397 7.877093 8.257151 8.187566
1369051_at 7.259369 7.007771 6.644345 6.8752484 6.9758887 6.986872 7.0889144 6.9914403 7.074195 7.3929157 7.300805 7.315951
1369052_at 5.107051 5.0473185 5.071721 5.1353345 5.1046257 5.135568 5.077409 5.064775 5.4505324 5.3359184 5.2856245 5.4409146
1369053_at 4.4949164 4.005371 4.3825865 4.2596855 4.309091 4.2316217 4.277676 4.3230824 4.1643524 4.110097 4.211985 4.293014
1369054_at 4.4327087 4.2254424 4.372189 4.466497 4.3941026 4.196608 4.011122 4.427451 4.509258 4.4390745 4.6021023 4.470366
1369055_at 3.8731782 3.6901133 3.7169406 3.7668564 3.6608794 3.9597642 3.7098691 3.614031 3.9520068 3.6631358 3.6265733 3.5054562
1369056_at 3.589515 3.5272493 3.4562826 3.7660763 3.405001 3.5009944 3.311769 3.3945878 3.4465482 3.5393488 3.3059726 3.429089
1369057_at 7.502994 7.58049 7.2273946 7.420254 7.3492174 7.3387136 7.2332716 7.381354 7.4443088 7.480485 7.681651 7.4094644
1369058_at 5.1042633 5.1407433 5.6339383 5.1573505 5.337334 5.178743 5.0363293 5.0380344 5.349559 5.1853914 5.071368 5.188978
1369059_at 8.003779 8.236574 8.019384 8.132303 8.013755 7.9162846 8.233414 8.149011 8.092037 8.376338 8.014345 8.106792
1369060_a_at 8.236403 7.947664 8.06294 8.240488 8.191843 8.064222 8.232365 8.183407 8.137978 8.292414 8.012829 8.17206
1369061_at 8.308363 8.508398 8.270693 8.260441 8.1979885 8.1376 8.047256 8.11253 8.37042 8.339119 8.373772 8.080177
1369062_at 4.9656305 5.096877 5.0393286 5.0484133 4.7960777 5.253701 5.293256 4.79716 4.9550476 5.034909 5.4123755 5.014508
1369063_at 9.419107 8.855221 8.943952 9.124571 9.003477 9.181088 9.237079 9.114236 9.283579 9.034411 8.768111 9.270666
1369064_a_at 4.2163997 3.7795472 3.8872414 3.8475046 3.9852858 3.8283494 3.8202586 4.1392345 4.2182603 4.13663 4.015304 3.7619855
1369065_a_at 8.634627 8.603771 8.765675 8.73274 8.758724 8.588794 8.74878 8.860049 8.728147 8.6265545 8.678121 8.63368
1369066_at 5.8169866 5.866412 6.1718397 5.751593 6.176974 6.022868 6.125217 5.9361076 6.160102 5.8596606 5.915086 6.3189874
1369067_at 3.9837875 3.7320213 3.8973274 3.8620672 3.8076813 3.931683 3.3967562 3.787575 3.750008 3.8267379 3.862961 3.6115174
1369068_at 5.3456955 4.3648133 4.3445697 4.33671 4.512499 4.8702526 4.1649857 4.096961 3.9253175 4.5297804 4.8645315 4.029227
1369069_at 7.7810845 7.7522883 7.8010807 7.792726 7.868838 7.7337666 7.8946524 7.6622143 7.8500805 7.880796 7.8345995 7.704562
1369070_at 7.9678016 7.928359 7.9723663 8.315818 7.9819093 7.8075495 8.155058 8.19431 7.968326 8.046279 7.85555 8.116276
1369071_at 4.2272882 3.8220103 3.8629844 3.9027686 3.788339 4.254815 3.9883792 3.9187467 3.7191985 3.9512 3.9274147 4.2886057
1369072_at 5.2617126 6.3312697 5.799269 6.1184773 6.602672 5.118891 6.3973265 6.398091 6.848282 6.4286785 5.7921886 7.6527767
1369073_at 10.524977 10.095186 10.453516 10.301391 10.123144 10.463944 10.013353 10.145666 10.265641 10.120459 10.114288 10.044277
1369074_at 12.565014 12.537101 12.6326275 12.542609 12.717635 12.607846 12.531936 12.724098 12.589676 12.333697 12.267163 12.426411
1369075_a_at 4.4986 4.436225 4.636115 4.7165313 4.673211 4.4730544 4.6164427 4.345352 4.4547334 4.5840497 4.458824 4.3228693
1369076_at 8.289866 8.099224 8.423806 8.438182 8.445293 8.373768 8.725768 8.666082 8.431629 8.359388 7.690543 8.331821
1369077_at 7.4282384 7.30152 7.341778 7.27531 7.3730044 7.3615384 7.2622266 7.209305 7.204419 7.434503 7.516647 7.3632536
1369078_at 8.097221 8.258362 8.26676 8.319001 8.139969 8.19827 8.097095 8.139781 8.194736 8.282529 8.214056 8.21692
1369079_at 4.5067544 4.5142574 4.6790075 4.4784374 4.6604047 4.4132233 4.401129 4.367031 4.680032 4.3686285 4.609644 4.7127876
1369080_at 4.388283 4.6480875 4.274378 4.337977 4.349371 4.4720855 4.480958 4.3142114 4.451112 4.454342 4.204381 4.3584366
1369081_at 7.365356 7.1623063 6.8254876 6.919184 7.1179266 6.8899436 7.0290656 6.990681 6.877761 7.024371 7.835583 7.42487
1369082_at 5.008231 5.133216 5.041505 5.1002445 5.1212296 5.100516 4.9685507 5.0529323 5.2512465 5.288571 5.053865 5.109451
1369083_at 6.042111 6.248682 6.1441207 6.073961 6.257033 5.9599032 6.0941176 5.814599 5.5422063 6.264218 6.057371 5.7660365
1369084_a_at 6.7679667 6.8857493 6.813612 6.571195 6.6908765 6.8435555 6.8401437 6.327011 6.8238645 6.8971796 6.974819 6.619017
1369085_s_at 5.6140738 5.355318 5.7542534 5.4924183 5.9862366 5.560379 5.489728 6.1993184 5.744569 4.916795 5.0646105 5.2696323
1369086_a_at 5.506024 5.381525 5.8097734 5.727676 6.059099 5.6315413 5.5721893 5.891366 5.4751062 5.7112207 5.0503798 5.2086067
1369087_at 5.224909 5.1350346 5.011239 5.309251 4.902195 5.0177717 5.423663 5.189443 5.1250725 5.1044908 5.3358755 5.1333246
1369088_at 7.388817 7.578564 7.146466 7.4459753 7.3082547 7.1510563 7.5776987 7.367487 7.4467044 7.7937303 7.539286 7.822204
1369089_at 4.0133796 4.3780622 4.1349635 3.9854894 3.8021498 3.9947991 3.7270617 3.568695 4.0306187 4.503645 3.8123708 3.9009018
1369090_at 3.8576736 4.0706453 4.005502 4.0134406 3.7462206 3.8524854 3.67338 3.8703284 3.7838726 3.9381018 4.050564 3.9615448
1369091_at 3.8516822 4.0188894 3.9422665 3.763768 4.1216125 3.8707588 3.8172727 3.8052893 3.8920665 3.7649932 3.994166 3.6847048
1369092_at 8.575299 8.592318 8.740956 8.589507 8.447854 8.630345 8.511447 8.560814 8.523237 8.575866 8.199253 8.347742
1369093_at 7.17102 7.360959 7.3976912 7.3926053 7.3586226 7.3566217 7.515885 7.235069 7.518557 8.198235 7.8279862 7.797673
1369094_a_at 5.750106 5.57385 6.08227 5.746075 5.8110495 5.80986 5.603427 5.905891 5.7423153 5.959898 5.8193693 5.7389007
1369095_at 4.5655413 4.335223 4.417136 4.271554 4.3587008 4.434884 4.4694653 4.3590164 4.5127497 4.5651565 4.363137 4.2146177
1369096_at 4.0474615 4.0033097 4.017548 4.205208 4.136593 3.9022605 3.979712 3.9091296 4.0802984 4.223911 3.918803 4.083706
1369097_s_at 6.6629004 6.5543003 6.729225 6.8464046 6.754508 6.801862 6.78354 6.901597 6.8831267 6.606601 6.326052 6.8540945
1369098_at 4.202663 3.7759383 4.1591473 4.010973 3.913314 4.1179066 3.8714776 3.946366 4.187971 3.839051 4.1512566 4.076916
1369099_at 8.038911 7.920027 8.10456 7.9696126 7.950868 8.069343 8.080223 7.9777555 8.527104 8.20082 7.813865 7.681143
1369100_at 4.2384048 3.8521392 3.730791 3.8110766 3.9533958 4.3382406 3.671271 4.2043266 3.6186767 3.7033713 3.9648197 4.116807
1369101_at 8.005932 7.9801173 7.988986 8.289421 8.102639 7.800992 7.9718676 8.156468 8.27059 8.1239605 8.274675 8.268385
1369102_at 4.047199 3.9738886 4.256993 3.9903793 3.8747482 3.8858228 3.834402 3.9075139 3.763573 4.112233 4.0376153 3.9499118
1369103_at 4.778734 4.9627123 4.881465 5.081302 5.0557413 4.8475914 4.835749 5.2488303 4.8607836 5.7728887 5.178817 5.692607
1369104_at 6.6079283 5.6072974 5.523101 6.4229746 6.6108685 6.1125255 5.6860075 6.352679 6.305387 6.0788636 5.6492224 5.7451773
1369105_a_at 3.7107995 3.786913 3.4501786 3.9068184 3.4968565 3.6599102 3.7873552 3.8610053 3.741127 3.0172064 3.4085813 3.3057065
1369106_at 4.3172917 4.654474 4.4737473 4.4290714 4.351566 4.7283163 4.0399466 4.2788815 4.622151 4.266577 4.855065 4.664271
1369107_at 3.8443475 3.8051274 3.6543558 3.7951562 3.8161974 3.7472334 3.7462287 3.8151631 3.9963865 3.8446615 3.9360266 3.5488706
1369108_at 4.0662937 3.941504 3.8063898 3.9364483 3.7641873 4.020871 3.857617 3.6343005 4.1673746 4.062032 4.0499754 3.9816833
1369109_at 3.493842 3.464766 3.5932992 3.2446387 3.6638918 3.6834886 3.4800425 3.421636 3.6201038 3.5451925 3.552251 3.668234
1369110_x_at 9.249895 9.644309 10.110971 9.701617 10.095735 10.029957 10.091548 10.347111 10.081073 9.819239 8.785215 9.158632
1369111_at 14.060299 13.868952 14.019527 14.0232935 14.110652 13.959279 14.012208 14.087623 14.046577 13.923617 13.753381 13.915838
1369112_at 4.298236 4.1194286 4.3718863 4.12535 4.3531394 4.2915154 3.9770463 4.1809406 4.1191616 4.4076996 4.4018817 4.3481264
1369113_at 3.5319393 3.4706101 3.3263726 3.1844308 3.3095453 3.4106886 3.5474548 3.513167 3.2567625 3.1935172 3.5022595 3.335229
1369114_at 3.179036 3.4072058 3.308396 3.1370366 3.2731407 3.0635095 3.1945183 3.1049266 3.108165 2.98776 3.1386364 3.1313882
1369115_at 4.662316 4.812029 4.8605967 4.5519447 4.6608143 5.117206 5.055491 4.7201114 4.4178348 4.9517207 4.8152475 4.7949405
1369116_a_at 5.5606275 5.588332 5.489037 5.42393 5.6241293 5.80891 5.79241 5.669451 5.67848 5.7066617 5.647585 5.9792137
1369117_at 3.7876623 4.045811 3.950831 4.0186334 4.102858 3.6894467 3.755089 3.784236 3.9942913 3.9248354 4.0935326 3.941618
1369118_a_at 4.3223248 4.3863792 4.5216417 4.095164 4.211278 4.114957 4.3639917 4.37996 4.304936 4.2093153 4.619145 4.0230565
1369119_a_at 4.54508 4.788822 4.5964026 4.726427 4.473757 4.534745 4.6483145 4.374675 4.6996994 4.7175794 4.7244444 4.73456
1369120_a_at 6.827758 7.0266423 7.0028114 6.9025855 6.7895036 7.0409884 6.7307267 6.736745 6.939523 6.8459806 6.937601 6.88738
1369121_at 4.9674535 5.0023575 4.8781724 4.6174307 4.609008 5.1075706 4.81231 4.817131 4.882101 4.8072395 4.7251425 4.9127693
1369122_at 7.4812455 7.709057 7.341497 7.3804107 7.441653 7.413391 7.469414 7.7056384 7.5118275 8.302763 8.14115 8.032993
1369123_a_at 6.032365 6.12814 5.996701 6.3160276 5.8885326 6.005475 5.9635863 5.810711 5.98274 5.8647575 6.1780324 6.012658
1369124_at 4.2018147 3.8685887 4.056551 4.084528 4.051257 4.0370026 4.1088347 4.03559 4.098423 4.029113 4.044231 4.349846
1369125_at 3.358953 3.5523865 3.486013 3.262843 3.3621273 3.1631129 3.263599 3.237604 3.2711558 3.244761 3.2415555 3.2281744
1369126_at 3.7125661 3.8275409 3.9045699 4.262686 3.8266373 3.849913 4.11362 3.710332 3.6636357 3.69409 3.530084 4.018448
1369127_a_at 6.331031 6.489539 6.431215 6.6435695 6.0076036 6.374693 6.304873 6.283931 6.24262 6.711795 6.363314 6.838212
1369128_at 4.101828 3.8404682 4.179735 4.28832 4.359256 4.1384563 4.016105 3.982165 4.1499968 3.9660265 4.3459044 4.036374
1369129_at 3.7792454 3.766206 3.9609582 4.1439114 3.9231455 4.093256 3.7688098 3.9585786 3.947171 3.9393308 3.8189597 3.8348958
1369130_at 4.4650764 4.653576 4.628254 4.6515684 4.5347385 4.7893305 4.8307676 4.976726 4.8245144 4.616239 4.634484 4.4765196
1369131_at 3.525299 4.4225626 4.2845726 4.2450304 3.8825939 4.0614715 4.069017 3.890528 3.8547542 3.9084253 4.481694 4.0020165
1369132_at 5.041609 5.335358 5.0273285 4.6787224 5.1047187 5.3125553 4.9206114 5.01003 4.9034853 5.2442436 5.4623923 4.8169518
1369133_a_at 3.7022595 4.148926 3.7554076 3.5346305 3.856128 3.6152842 3.7920187 3.797417 3.7048187 3.6010416 3.6881495 3.7470093
1369134_x_at 3.7370389 3.6526663 3.5034356 3.811574 3.6258469 3.723925 3.5417764 3.5100758 3.6564646 3.6062176 3.3152316 3.5556839
1369135_at 6.2845902 6.4223614 6.2199354 5.878092 5.961985 5.948606 5.735839 5.7485075 6.1889834 6.019701 6.264699 6.0913343
1369136_at 4.1915693 4.2115927 4.3642406 3.8115745 3.7625284 3.9982386 3.9321737 4.0979676 3.864602 3.7507823 3.8970835 3.757382
1369137_at 4.87068 4.933869 5.014078 4.8121037 5.032577 4.800447 4.8353844 5.12908 5.0052347 5.2124863 5.115362 5.2593484
1369138_a_at 4.006898 4.2722387 4.1628714 4.1998396 3.9966667 3.5805516 4.397764 3.8204143 4.2208986 4.012126 3.978475 4.0586615
1369139_at 3.6762478 3.605907 3.8411024 3.708523 3.7719631 3.6200614 3.5507793 3.7933118 3.7017334 3.7781172 4.0097218 3.7227967
1369140_at 3.9680364 4.0299377 4.034566 3.7360747 3.978901 4.0285835 3.598091 3.9641523 4.2394347 3.9868817 4.041151 3.7998726
1369141_at 3.4811273 3.531666 3.537324 3.4573596 3.5085888 3.5686843 3.589387 3.3742626 3.50527 3.5478587 3.6302562 3.4677532
1369142_at 3.614251 3.611312 3.9105418 3.6860542 3.7651694 3.9835775 3.949737 3.5876615 4.1367207 3.6034057 3.8007805 3.8819454
1369143_at 3.9977446 4.3273134 4.038622 3.6350796 4.0508366 3.934342 3.8606565 4.192375 4.2704515 3.6878784 4.061057 4.032797
1369144_a_at 3.7407737 3.8128548 3.951912 4.186013 3.7740319 3.8256068 4.089013 3.6977017 3.8567169 3.8409078 3.8112981 3.8345637
1369145_a_at 4.478716 4.5656834 4.74733 4.307166 4.3340135 4.7559547 4.4861236 4.690339 4.2220473 4.4993324 4.4172974 4.3962035
1369146_a_at 6.3844705 7.051804 6.5034456 7.29132 6.8199506 6.730377 7.274195 7.3881984 6.91711 8.411728 8.754423 8.572849
1369147_at 4.8685074 5.0009813 4.5208836 4.2237835 4.657949 4.7417936 4.5925965 4.7210174 4.6973934 4.6098104 4.879418 4.553831
1369148_at 7.7903547 7.674506 7.658655 7.88679 7.628339 7.4941845 7.710416 7.730362 7.538917 7.6753793 7.548445 7.682172
1369149_at 5.0860066 4.933869 4.9465823 4.6065674 4.8138967 4.5869117 4.9618115 4.844947 4.679021 5.030103 5.0475183 4.8018684
1369150_at 9.340111 8.617626 8.725607 8.644392 9.485029 8.639519 8.600967 8.354283 9.067289 8.2722225 7.9635196 8.184188
1369151_at 5.149553 5.347931 5.2089415 5.2314596 4.9500327 5.220048 5.0815134 5.1869183 5.0634212 5.170486 5.338765 5.336065
1369152_at 7.5500956 6.9811406 7.6534357 7.5318394 7.4707346 7.3502007 7.6205583 7.500018 7.404816 7.7311053 7.5565434 7.448579
1369153_at 3.9920027 3.6666822 3.7243516 3.7891564 3.769609 3.588604 3.6520028 3.6972668 3.7393396 3.8099637 3.839727 3.650781
1369154_at 3.9211986 3.881261 4.300152 3.7152178 3.7508354 4.0493193 3.876841 4.0519676 3.9280617 4.111574 4.0133934 4.076124
1369155_at 4.793065 4.8628063 4.6564145 4.437649 4.5995474 4.731986 4.537563 4.507602 4.8056884 4.44395 4.7870398 4.7617106
1369156_at 7.0296345 6.790526 6.7401495 6.8712626 7.205524 7.09431 7.2601304 7.602182 6.9498215 6.958884 6.8291545 7.3023257
1369157_at 8.754082 8.650436 9.030239 8.769489 8.885904 8.768225 8.9319515 8.897127 8.920654 8.687992 8.465391 8.606979
1369158_at 4.256028 4.203241 4.1695404 4.181137 4.2836075 4.230901 4.0614095 4.024186 4.324402 3.9918935 4.5427427 4.3570576
1369159_at 5.5181694 5.577279 4.6944532 5.0309496 5.122069 5.015131 4.804194 4.8101964 4.8821607 4.7667317 5.0349007 4.577474
1369160_a_at 4.7014346 4.5126176 4.712026 4.859983 4.8172483 4.5776324 4.4452376 4.4467506 4.586106 4.7892575 4.6194873 4.7240825
1369161_at 8.925258 9.159239 9.15706 8.896402 8.983271 8.791181 9.184162 8.912878 8.974023 9.942065 10.120578 9.738328
1369162_at 3.6950204 4.1299996 3.8212135 4.0896177 3.7048876 3.786399 3.6762338 3.830941 3.8508022 3.7564697 3.9863424 3.8847356
1369163_at 5.0716667 5.1369767 4.900695 4.68159 4.562326 5.1485333 4.718108 4.8022957 4.787826 5.092359 5.278741 5.188637
1369164_a_at 4.584774 4.307204 4.334991 4.285201 4.2268686 4.55896 4.494772 4.3921833 4.2877717 4.256686 4.449929 4.281767
1369165_at 4.4088745 4.5882397 4.3243027 4.3728113 4.2412643 4.2482014 3.8686268 4.1281023 4.3543057 4.3032722 3.989637 4.047678
1369166_at 4.102438 4.2696066 4.2381253 4.1201115 4.113184 4.229603 4.128256 4.2845726 4.352415 4.2488856 4.269397 4.0614734
1369167_at 5.7438946 5.978617 5.6979804 5.2953405 5.156947 5.763857 5.2633705 5.2730412 5.535074 5.5377545 5.931657 5.8272924
1369168_a_at 5.607549 5.1497808 5.4965043 5.734371 5.632017 5.7201314 5.592911 5.6188717 5.8151274 5.6141133 5.2487893 5.311211
1369169_at 9.775821 9.6631975 9.746259 9.747111 9.692257 9.778953 9.710206 9.789745 9.791099 9.42172 9.529125 9.608177
1369170_at 4.118888 3.926235 3.9284298 3.7882588 4.0635967 4.233423 3.8801425 3.753546 3.8044505 3.843329 3.982097 3.8909576
1369171_at 11.455315 11.292526 11.299836 11.39569 11.44185 11.374143 10.532065 11.469327 10.680599 11.308885 11.406672 10.665514
1369172_at 4.0992503 4.1272097 4.358582 4.114657 4.4461274 4.409978 4.2399673 4.0736265 4.061321 4.282878 4.029799 4.0719175
1369173_at 5.0842075 5.1259727 5.301386 5.3130045 5.1480293 5.3485103 5.1994047 5.46478 5.1063075 5.2836885 5.2705746 5.270569
1369174_at 7.5220556 7.184005 7.424024 7.324815 7.3987427 7.386613 7.141832 7.387296 7.339224 6.9885616 6.8598533 6.8265233
1369175_a_at 3.7600193 3.8122141 3.8128295 3.740076 3.5372102 3.9662488 3.6511202 3.382821 3.548163 3.7002985 3.5999894 3.8348958
1369176_at 6.1886816 6.6311245 6.4009657 6.25878 6.192997 6.3981805 6.1629524 6.3061547 6.4437804 6.26415 6.3973994 6.3895526
1369177_at 7.1804414 7.0636096 7.2313557 7.602704 7.2908387 7.2909856 7.320211 7.0000067 7.095339 6.6801634 7.0303316 6.931503
1369178_a_at 4.0455046 4.5367393 4.1933184 3.960869 4.075576 4.389719 3.9385993 4.191699 4.184893 4.260015 4.240081 4.270486
1369179_a_at 6.241148 6.2975783 6.5657144 6.2875433 6.3217397 6.3091526 5.330818 6.2595267 6.311654 6.0311885 5.6469593 5.9563184
1369180_at 5.110063 5.2209363 4.981524 4.7550154 4.6462703 4.7858853 4.74477 4.7628603 4.7466483 4.6817584 4.9461718 4.688777
1369181_at 6.450719 7.1610265 6.458034 7.1908355 6.3589287 6.605358 6.533107 6.50144 6.2609005 6.5297003 6.8765025 6.7560797
1369182_at 3.9990418 4.4225626 4.1221313 3.9850936 4.0460086 3.8613915 4.0188584 4.0547285 3.9017258 4.1755896 4.116892 3.7467527
1369183_at 4.940225 4.6826224 4.657069 4.7883368 4.7265615 5.186925 4.7398434 4.544753 4.817442 4.911312 5.0658016 4.643793
1369184_at 3.6711743 3.9951146 3.8756514 4.026053 3.6072218 3.5719717 3.6781287 3.7831738 3.9278953 3.8069334 4.1584888 3.9088888
1369185_a_at 4.655401 5.041505 4.965666 4.771474 4.6355476 5.0757823 4.8878107 4.29066 4.9523683 4.738921 4.800771 4.940556
1369186_at 7.4504733 7.2847323 7.2597737 7.6727686 7.3659596 7.654288 7.3994856 7.20661 7.423175 7.55056 7.391861 7.470925
1369187_a_at 6.724017 7.3495116 6.9618444 6.669661 7.0749044 6.8408966 7.1417446 6.889398 7.3319077 6.6567063 6.64997 6.490114
1369188_at 4.18341 3.8256917 4.08963 4.2031155 4.0298643 3.8422406 3.993237 4.233487 4.1367235 4.26171 3.9604354 4.1333437
1369189_at 5.281346 5.583302 5.314261 5.2693396 5.1597714 5.1719623 4.9627 5.2202754 5.165786 5.635096 5.2282085 5.090018
1369190_at 5.381949 5.402219 5.8081656 5.244977 5.3554206 5.503 5.234339 5.3509974 5.3526006 5.4703584 5.497174 5.6504974
1369191_at 3.7981608 3.4052558 3.6604738 3.6036518 3.6835709 3.5854015 3.4115844 3.6509392 3.6589708 3.576493 3.8524408 3.5407145
1369192_at 4.6639237 4.585367 4.759038 4.824234 4.587004 4.803501 4.413411 4.230472 4.4148254 4.734696 4.782642 4.675357
1369193_at 5.3165436 5.3949676 5.508384 5.32496 5.401203 5.1955566 5.18106 5.194769 5.4871736 5.321107 5.382532 5.4751263
1369194_a_at 3.7538133 3.4909868 3.8179398 3.6581247 3.565321 3.4758825 3.5540679 3.6812363 3.7092097 3.6248841 3.8577235 3.6369057
1369195_at 6.3853865 5.5556893 6.0025454 6.008289 6.690159 5.4692736 6.141424 7.2475977 6.6310263 5.8894625 5.539618 5.4989886
1369196_at 5.6764507 5.4634275 5.6050825 5.335433 5.5402756 5.2738667 5.339116 5.1561985 5.438445 5.427784 5.4911194 5.4720135
1369197_at 6.0702224 5.806729 5.7917585 6.244412 6.5392404 6.1252813 6.14485 6.1709113 6.1126328 6.1994524 5.970054 6.045551
1369198_at 4.9967694 5.1663537 5.0521855 4.670947 4.7451706 5.1462913 4.897654 5.075705 4.6576357 5.214275 4.806935 5.1860332
1369199_at 4.5544987 4.52118 4.5553527 4.657089 4.9554653 4.769827 4.471848 4.612869 4.685068 4.6729693 4.905569 4.743819
1369200_at 9.781806 10.290151 9.871603 10.066715 9.997761 9.915865 9.980703 9.875539 9.906701 9.921734 9.821336 9.6628475
1369201_at 5.321687 5.6927714 5.3643966 5.0308037 4.9084015 5.1712766 5.049459 5.159493 5.059249 4.913375 4.858609 5.2408824
1369202_at 3.2718675 3.6324317 3.487754 6.3789053 3.3711386 3.5893602 3.6566107 3.3221009 3.3898232 3.6326354 3.7914245 3.5259466
1369203_at 4.0369215 3.9821992 3.797783 4.27554 3.936663 3.9718578 3.678969 3.9342396 3.952245 3.8451097 3.630003 3.6879818
1369204_at 7.2211833 7.276095 7.287134 7.4296904 7.2061806 7.6544676 6.9248314 7.279293 7.0568147 7.605438 7.844362 7.299231
1369205_at 5.047209 5.4851313 4.816528 5.1681037 4.884336 4.792868 4.609341 4.568752 4.9138627 5.039153 5.1967125 5.1013613
1369206_at 12.76844 12.6803 12.832877 12.701501 12.695818 12.694404 12.776488 12.738005 12.900334 12.658109 12.7114725 12.420249
1369207_at 4.3610506 4.658008 4.4685683 4.758436 4.534792 4.85631 5.1270933 4.376196 4.5160913 5.06251 4.5482745 4.4845076
1369208_at 6.1670957 6.1658344 5.6055 6.5917873 6.3339148 6.874752 6.4636407 5.5365033 6.132526 6.1687055 6.13215 5.674149
1369209_at 7.0522203 7.090849 6.885549 7.016987 7.0118246 7.091676 6.749747 6.9350524 6.8133984 7.089626 6.926687 6.9446235
1369210_at 3.358932 3.3921285 3.3067236 3.3627024 3.3095453 3.1983314 3.2098105 3.3606246 3.2384613 3.3444068 3.245368 3.2999315
1369211_at 5.8596325 5.7810063 5.9638457 6.1691008 6.0572977 6.0916443 5.8581176 6.000426 5.9092736 5.960198 5.890583 6.0077624
1369212_s_at 7.1163797 7.2736435 7.0315046 7.16481 7.300202 7.2061486 7.371227 7.291104 6.588468 6.684316 6.645301 6.7480683
1369213_at 4.7840767 4.984069 4.764547 4.7195444 4.5229635 4.6991568 4.8277926 4.6563296 4.8372555 4.8411283 4.6971445 4.4473157
1369214_a_at 5.4871655 5.26368 5.236455 5.485195 5.4349065 5.548039 5.4409075 5.09028 5.6129208 5.4396396 5.283648 5.279693
1369215_a_at 10.204172 10.23175 10.02911 10.15982 10.25761 10.038089 10.178479 10.209045 10.121091 9.867472 9.924455 9.870269
1369216_a_at 5.5673037 5.791241 5.5111938 5.373148 5.3872347 5.451936 5.424179 5.7190566 5.4151664 5.5201683 5.5147 5.5039177
1369217_at 3.9751563 4.0702367 4.027523 3.9390287 3.9130647 4.3353677 4.061227 3.7493708 4.1247673 3.783646 4.201584 4.0908003
1369218_at 8.060213 7.9190235 8.04188 8.266942 7.981407 7.9346533 7.9513626 8.067342 8.280405 8.393797 8.303412 8.264984
1369219_at 6.1124434 6.0988317 6.3510704 6.0559177 5.875745 5.9795074 5.9678583 5.725772 6.258842 5.964027 6.163823 5.8197317
1369220_at 7.867034 7.8046284 7.7642365 7.9920235 7.9641094 7.8379316 7.797945 8.021282 8.045926 7.7241554 7.9434485 7.874796
1369221_at 5.604552 5.283597 5.552848 5.8699694 5.8464108 5.65126 5.6965055 5.9350076 5.683648 5.487164 5.831467 6.166125
1369222_at 5.1604033 5.7263355 5.3449845 5.551388 5.091601 5.1360736 5.1734347 5.216689 5.2679386 5.1128035 5.2613344 5.290655
1369223_at 6.7800403 6.767327 6.3823442 6.265978 6.340656 6.4148993 6.5135636 6.4574304 6.5716767 6.175616 6.6889687 6.5683393
1369224_at 10.820851 10.211911 9.898938 10.866146 11.5992155 11.746078 11.202498 10.877735 10.4537115 8.864828 9.75054 8.724241
1369225_at 12.278553 12.267515 12.015611 12.25658 12.154673 11.98005 12.033019 12.12737 12.403646 12.718148 12.625512 12.358181
1369226_at 8.294933 8.327446 7.7679887 8.373217 8.43527 7.8588076 8.300867 8.201235 8.536524 8.408056 8.655695 8.126045
1369227_at 6.2562976 6.3141055 6.283447 6.370369 6.2495337 6.1034284 6.4434648 6.222642 6.4491982 6.721719 6.3670893 6.1555777
1369228_at 5.160695 5.2994156 5.233985 5.1384063 5.5092316 5.439689 5.3280582 5.100884 5.5803776 4.980862 4.9695606 5.166754
1369229_at 5.473364 5.6592684 5.494556 5.275585 5.4380198 5.3724833 5.5126266 5.4485836 5.4975033 5.331229 5.6124525 5.6337385
1369230_at 4.4386463 4.2127013 4.2676315 4.3871284 4.1693754 4.2854147 4.053976 4.3339095 4.121331 4.1581664 4.447346 4.1809077
1369231_at 4.6568007 4.523271 4.9175143 4.406502 4.474493 4.808356 4.4676695 4.0940914 4.667072 4.5386705 4.5938854 4.3479714
1369232_at 4.5531254 4.6951723 4.539526 4.739861 4.6239743 4.793767 4.5718617 4.38387 4.6261506 4.615633 4.6296754 4.492938
1369233_at 3.6913602 3.829232 3.8106182 3.5424373 3.8685372 3.7523685 3.596646 3.769269 4.0246377 4.070321 3.9614992 3.6101515
1369234_at 8.430807 8.141277 8.360086 8.179159 7.932065 7.97351 8.008377 8.1551895 7.995206 8.013533 8.247639 7.9395995
1369235_at 4.451935 4.6193953 4.738064 4.3964915 4.2595687 4.751194 4.3509417 4.759264 4.779237 4.6613717 4.938382 4.9444504
1369236_at 5.092551 5.0581784 5.491538 5.082542 5.346939 5.1574574 5.2867317 5.495557 4.9050236 5.2746572 5.5066986 5.3472934
1369237_at 5.0157194 5.0177517 5.1328564 4.9416904 4.8681374 4.9868712 4.729785 4.699461 5.070918 4.987723 5.2306147 5.1413827
1369238_at 10.268679 10.356286 10.490121 10.170445 10.413908 10.071105 9.775514 10.359403 10.106854 9.722339 8.106411 9.054973
1369239_at 3.7443337 3.8294654 3.878392 4.084528 3.8508263 4.1088305 3.7939262 3.800198 3.9976926 4.0748806 3.8874013 3.9541855
1369240_a_at 5.588451 5.3740606 5.509245 5.056736 5.471013 5.53813 5.166399 5.3657513 5.4869184 5.317217 5.4516444 5.3516254
1369241_at 4.8632145 5.2413464 5.23849 5.1961713 5.0228653 5.228604 5.2312007 5.191308 5.1548557 4.814889 5.286241 5.1754484
1369242_at 3.5252 3.198986 3.418045 3.4027262 3.3229601 3.5195925 3.4348893 3.4074886 3.8848362 3.4278646 3.3890526 3.3165677
1369243_at 3.9508748 4.001095 4.0168867 3.6878173 4.0513434 4.2525716 3.764339 3.873125 3.9451928 4.1069584 3.8958464 3.9636068
1369244_at 6.973381 6.7938466 7.33501 7.22803 7.0469575 7.0262895 6.9298763 6.9538703 7.0605226 7.05599 6.8666487 6.9240117
1369245_at 4.1934013 3.9819553 3.9868188 3.847354 3.995429 4.145681 3.8639936 4.1253653 4.146502 4.137968 3.9640007 3.8098645
1369246_a_at 3.7612355 3.8223364 3.6015313 3.3096237 3.464475 3.5469115 3.6901128 3.350853 3.4555185 3.6697576 3.748247 3.4852562
1369247_at 6.2084203 5.41767 6.060709 5.958599 5.7230983 5.579992 5.7637544 5.9345675 6.0287495 6.244511 5.8331203 5.6954713
1369248_a_at 8.514499 8.4567 8.458478 8.86969 8.230198 8.017922 8.7108345 8.415253 8.185926 8.490003 7.816288 8.060778
1369249_at 8.344985 8.695371 8.445895 8.48669 8.35597 8.398819 8.445421 8.555773 8.393152 8.139574 7.962302 8.230356
1369250_at 4.7392225 5.194408 5.149091 4.8773956 4.777187 5.0842595 5.122364 5.014328 5.0215216 4.6402016 4.883088 4.9222054
1369251_a_at 5.3027544 5.577589 5.5147133 5.186657 5.4938154 5.4286156 5.1698465 5.372134 5.491452 5.505659 5.0855246 5.463559
1369252_a_at 5.022353 5.784548 5.5615635 5.2927837 5.1217985 5.6055994 4.99549 5.1542153 5.3989162 5.396035 5.3305883 5.3849006
1369253_at 3.9049714 4.071971 3.5987241 3.6762764 3.7856312 3.8058348 3.518307 3.8088987 3.737163 3.6948898 4.0832663 3.6675932
1369254_a_at 4.2190585 4.051196 4.0963964 4.074663 3.9846 3.7411218 4.3007526 3.8487186 4.2044353 3.7687366 4.379432 3.9312549
1369255_at 6.6443353 6.9729156 6.7787437 6.456045 6.355409 6.5938487 6.8455057 6.5646715 6.9001083 6.247088 6.75156 6.378038
1369256_at 5.7203813 5.717809 5.704487 5.59232 5.6040397 5.661331 5.837731 5.6159387 5.5437784 5.8611383 5.1028066 5.474344
1369257_at 4.6844635 4.788038 4.597809 5.030218 4.5539365 4.7548895 4.5813026 4.6570463 4.6482143 4.8591886 4.8121433 4.833701
1369258_at 3.1521025 3.4043605 3.0970123 3.2115455 3.4252834 3.1540847 3.083751 3.3355973 3.0127199 3.1542919 3.1238 3.2309544
1369259_at 6.873506 7.709057 7.6705976 7.553603 7.000419 6.977266 7.888091 7.8109374 6.944952 6.459292 7.367561 8.040894
1369260_a_at 4.1045256 4.2461224 4.076852 3.9087963 4.169828 4.0651035 3.8056269 4.26978 4.080713 4.1871433 4.007149 4.270375
1369261_at 4.9939156 4.9809427 4.925804 4.7343173 5.1498623 4.974462 4.705842 4.900444 5.093385 4.954662 5.4035525 5.0929976
1369262_at 7.2683816 6.8637958 7.0353794 7.252007 7.0356946 7.385316 7.341146 7.145766 7.130562 7.22261 7.338217 7.042858
1369263_at 3.1845002 3.6394713 3.3038692 3.0881903 3.5065546 3.2930057 3.4419699 3.4864666 3.4724205 3.3512766 3.3033352 3.3878412
1369264_at 4.9201484 5.1926355 4.9319973 5.353405 5.3723207 4.890332 5.2111216 4.9082313 5.0646067 5.197182 5.182331 5.0595236
1369265_at 7.0908456 6.6814322 6.69348 6.874962 6.960943 7.0690956 7.1286325 6.9603186 7.2166934 6.919997 7.310927 7.1534004
1369266_at 5.6889734 5.636421 5.7294354 5.439182 5.708301 5.8227377 5.6651845 5.5505514 5.6395326 7.144336 6.546321 6.643424
1369267_at 3.9860246 4.0156045 3.976675 3.8810716 3.9081905 3.9328432 3.963252 3.8577776 3.843622 3.8383517 4.1659307 3.8151867
1369268_at 4.7538505 4.231827 4.747341 4.529277 4.487159 4.31295 4.410441 4.2442875 4.0974727 4.060356 4.167245 4.228484
1369269_at 9.4631195 9.356453 9.608904 9.41658 9.296522 9.281378 9.324275 9.494072 9.583876 9.43562 9.124551 9.179331
1369270_at 8.714133 8.734728 8.633299 8.735751 8.848671 8.665449 9.017704 8.868477 8.755228 9.098425 9.044547 9.373068
1369271_at 4.364004 4.425706 4.371176 4.027342 4.430749 4.4570804 4.3905306 4.3552103 4.2568126 4.172256 4.303486 4.1333437
1369272_at 5.4227676 5.3408947 5.5240254 5.5463967 5.3981924 5.6267843 4.963806 5.24145 5.2007637 5.0217576 4.868961 4.795682
1369273_a_at 4.0002947 4.264551 4.3255544 4.223955 3.9769096 4.023679 4.053671 3.9546459 4.328119 4.2165456 3.856486 4.3584557
1369274_a_at 4.052561 4.225616 4.429581 4.276305 4.301506 4.3643003 3.9103699 4.301987 4.4208307 4.5950966 4.549079 4.0820384
1369275_s_at 12.671716 12.7636385 12.805985 12.795827 12.856645 12.707132 12.914422 12.84196 12.809086 12.861913 12.73347 12.823729
1369276_at 5.2033906 5.0201592 4.894495 4.959178 5.109456 4.889881 4.730858 5.149425 4.801937 4.8775134 4.8423023 4.8350677
1369277_at 5.9864974 5.7807364 5.8315554 5.7366395 5.763084 6.0091386 5.618548 6.0913653 5.8103285 5.7328253 6.3422494 5.9582734
1369278_at 8.320472 8.158267 7.937641 8.027898 8.010007 8.191045 8.012693 8.03911 7.929755 7.69517 7.933215 8.099444
1369279_at 5.337436 5.573154 5.8150554 5.5470753 5.439652 5.6946216 5.408604 5.2832966 5.8636317 5.507575 5.6874523 5.6022773
1369280_at 4.159224 4.1115932 4.302518 4.063032 4.0493493 4.083065 4.1770763 3.9972835 4.3117833 4.22762 4.1981583 4.436438
1369281_at 3.656348 3.536784 3.6038141 3.3996248 3.3823428 3.3828049 3.335549 3.341411 3.4967601 3.4436936 3.5974874 3.3918116
1369282_at 3.3064013 3.6510332 3.3063874 3.2543478 3.4361165 3.3609562 3.2350476 3.378923 3.3394036 3.1685665 3.4565418 3.2220457
1369283_at 3.836991 3.846987 3.7300365 3.650631 3.8664234 3.7182703 3.7172015 4.004201 3.9040976 3.8631523 4.1170063 3.8348958
1369284_at 5.402336 5.2919874 5.1450176 5.173958 4.7883043 5.117834 5.0326395 4.8094664 5.353406 5.164977 5.263921 5.23985
1369285_at 5.7373123 6.9403915 6.7591553 6.8855815 6.1423135 6.5848794 5.909672 6.9890947 5.825978 5.8009615 6.7349415 6.583392
1369286_at 12.638839 12.615033 12.670863 12.625917 12.523433 12.604584 12.603813 12.573241 12.635561 12.751941 12.736104 12.652198
1369287_at 4.395037 4.56713 4.5832705 4.374269 4.8255706 4.569152 4.5075808 4.568058 4.5056906 4.5182347 4.742962 4.4482927
1369288_at 4.4889383 4.50381 4.3149886 4.2914042 3.9978743 4.3491364 4.366957 4.3730617 4.214575 4.260015 4.5229025 4.169283
1369289_at 9.848714 9.808414 9.925899 9.818684 9.653112 9.90889 9.730653 9.945132 9.902576 10.101964 9.59596 9.832608
1369290_at 4.4893255 4.5952234 4.746956 5.30744 4.896287 4.9756846 4.9702816 4.8675337 5.0631933 4.283459 4.6455107 4.7133904
1369291_at 10.488637 10.515513 10.533472 10.637434 10.593262 10.456114 10.619316 10.5809765 10.590249 10.709147 10.78525 10.5953
1369292_at 4.523066 4.617838 4.659438 4.6239643 4.4115143 4.3555574 4.575405 4.455531 4.4330225 4.1653466 4.34393 4.4517946
1369293_at 6.011619 6.2843237 6.3787837 6.0272117 6.1865005 6.17578 6.034088 6.1822076 6.132526 5.9872384 6.0631976 6.095273
1369294_at 4.6728787 4.988556 4.8502064 4.697455 4.7047057 4.8018417 4.6305842 4.80195 5.0079412 4.921583 5.063338 4.8855596
1369295_at 4.927888 4.765566 4.701447 4.720084 4.4261713 4.822926 4.5562162 4.4190187 4.55822 4.59768 4.5311084 4.703826
1369296_at 12.900453 12.909454 13.06688 13.021969 13.0492935 13.101806 13.009214 12.960997 12.983048 12.915385 12.954692 13.03381
1369297_at 3.707878 3.9354925 4.2639756 3.9787714 3.865724 3.986381 4.1513205 3.9953685 4.066945 3.9987772 4.0638604 4.2399826
1369298_at 4.315548 4.1769 3.994712 4.0154524 3.8235977 4.1847677 3.9930012 4.0304375 4.119069 3.9857914 4.122406 4.0308213
1369299_at 4.3168807 4.652767 4.2694173 4.361223 4.48166 4.6222825 4.302748 4.4606767 4.525467 4.300092 4.4944305 4.522448
1369300_at 4.05709 4.254401 4.0030417 4.1651354 4.116193 4.203054 4.0571856 4.149047 4.3428345 4.1813917 4.5033298 3.9620256
1369301_at 4.21924 4.652142 4.4384985 4.010266 4.18423 4.589291 4.420696 4.298551 4.451094 4.3303638 4.376296 4.440145
1369302_at 4.8961177 4.466595 4.798307 4.402855 4.6080704 4.527403 4.4804797 4.5474496 4.4996037 4.6073484 4.367128 4.8677387
1369303_at 3.884401 4.01499 3.9424853 3.7150478 3.863822 3.6995935 3.5653348 3.8388708 3.8412204 3.8010342 3.665999 3.8219512
1369304_at 6.899303 6.930528 6.782157 6.971921 7.031656 7.095677 7.008158 7.0203867 6.6418095 7.0111113 6.8557663 6.9014754
1369305_at 4.6577225 4.7381363 4.2775884 4.8950443 4.212126 4.4137707 4.3937836 4.5591784 4.45422 4.604708 4.29399 4.287593
1369306_at 3.908537 3.992531 3.918348 4.1741753 4.581915 4.280915 4.2614765 4.1374645 4.2028513 4.1586003 4.2442164 4.0864663
1369307_at 4.8644037 5.0042744 4.701447 4.7108107 4.87229 4.866743 4.893918 5.132841 4.7540255 5.0655255 4.8028364 4.9921284
1369308_at 5.3494053 5.054354 5.255286 5.10805 5.238588 5.403732 4.9737244 5.386776 4.9051886 5.059348 5.498399 5.3516254
1369309_a_at 4.637386 4.662073 5.0335436 4.5063405 4.588825 4.5074997 4.626906 4.4157457 4.9073787 4.5182347 4.5600414 4.726792
1369310_at 5.111952 5.240453 5.3310986 5.0166163 5.311631 5.014741 5.3143663 5.290617 5.0223026 5.0017805 5.1998153 5.2226405
1369311_at 3.486111 3.7613394 3.6244025 3.6640968 3.5372102 3.6141362 3.68771 3.447935 3.4301014 3.5825598 3.4510567 3.5506287
1369312_a_at 9.144312 8.864496 9.059895 9.17933 8.953733 8.810924 8.964013 9.012782 8.965092 8.9795 9.070039 8.8621
1369313_at 4.7503657 4.9723835 4.6269293 4.6570387 4.9260225 4.6818585 4.79401 4.6603737 4.4221325 4.902155 4.920057 4.9956565
1369314_at 4.4165616 4.4229746 4.231403 4.3278184 4.0482726 4.28428 4.291824 4.163256 4.2531395 4.1272244 4.1416006 4.445952
1369315_at 4.1234503 4.3562565 4.0478535 4.1359987 3.8231614 4.390708 4.1621675 3.9519594 4.4108496 4.196271 4.2863083 3.9961438
1369316_s_at 6.32396 5.823356 6.4717774 6.342525 6.177366 6.1078963 6.1984158 6.7945256 6.0737634 6.2507906 6.12655 6.133581
1369317_at 3.9045174 4.0391912 3.7507558 3.6668766 3.8318653 3.974596 3.8477118 3.7113676 3.7134938 3.9155226 3.7294674 4.031346
1369318_at 5.920774 6.202308 6.1280546 6.0304575 6.3118057 6.2850075 5.8665314 6.359479 6.424519 5.7173486 5.3307147 5.298395
1369319_at 9.468924 9.3112755 9.171637 9.32949 9.31532 9.274496 9.300802 9.404759 9.39869 9.178559 9.361849 9.086506
1369320_at 4.104618 4.465569 4.1045837 3.8734782 4.06032 4.327792 4.2399693 4.036915 4.0760565 3.963073 4.429181 4.0290318
1369321_s_at 3.5596879 3.3964798 3.3179145 3.2781315 3.3403454 3.3164687 3.3407495 3.5087206 3.4477825 3.607518 3.3858712 3.2726223
1369322_at 5.318531 5.345913 5.259916 5.1451473 5.050874 4.958612 5.26478 5.271772 5.4847994 5.102796 5.3562284 5.4453454
1369323_at 7.572822 7.499457 7.431856 7.4341116 7.4023495 7.722351 7.503921 7.352295 7.579282 7.5935497 7.3803477 6.9587455
1369324_at 3.2509856 3.4500206 3.3947222 3.518673 3.5105586 3.580228 3.3281329 3.4173107 3.4914448 3.433215 3.3761344 3.5664678
1369325_at 7.320919 7.0509067 7.1643777 6.9737253 7.2330494 7.052767 6.8304896 6.792267 7.360085 6.1111846 6.235976 6.546135
1369326_at 3.874063 4.066559 4.2503166 3.7943316 4.1677103 4.1055536 3.5776825 3.8213482 4.0386243 4.060356 4.4167953 4.3785152
1369327_at 4.355676 5.0381465 4.243703 4.3947697 4.341102 4.4071083 4.1044436 4.2716827 4.460087 4.2653894 4.185679 4.0222864
1369328_at 7.340362 5.9700236 6.1606483 6.771161 6.8423243 6.3751693 6.8720427 7.1217113 6.857988 6.514526 6.4121084 7.3580585
1369329_at 5.055547 4.8228474 4.974122 4.734905 5.077544 5.0908847 4.9262247 4.944778 4.845606 5.0318556 5.0213842 4.9029083
1369330_at 5.0687037 5.182968 5.0564785 4.921771 5.2254844 4.8946595 4.915187 4.8406453 4.989193 4.9834065 5.0765157 5.023052
1369331_a_at 5.002282 4.933869 5.062657 4.7773843 5.1400776 5.0251575 4.9212003 4.7974586 5.0046396 5.154703 5.2610583 5.3104396
1369332_a_at 3.8216188 3.61433 3.672145 3.6946146 3.7297964 4.0876083 3.6135674 3.6373475 3.6773665 3.7017834 3.8370938 3.615927
1369333_a_at 3.5023365 3.4191484 3.3338428 3.7193196 3.2614765 3.401333 3.385396 3.3683407 3.4494293 3.4273126 3.4040148 3.3434765
1369334_at 3.600044 4.452158 3.889185 3.5648243 3.6072218 4.1281424 3.9519236 3.4644928 3.4953458 3.7786152 3.9253445 3.7729099
1369335_at 3.669217 3.8591855 3.7518256 3.558247 3.2765613 3.6077514 4.006858 3.4548495 3.4679155 3.836081 3.9344075 3.7563174
1369336_at 5.282634 5.251225 5.335943 4.9119744 4.9482613 5.30628 4.955186 5.0950108 5.3483305 5.2621436 5.1874633 5.1304646
1369337_at 4.578121 4.404425 4.3255544 4.3865337 4.3771095 4.2729 4.4129443 4.3854976 4.612757 4.52643 4.36756 4.32942
1369338_at 5.8610325 5.938043 5.7340784 5.5836744 5.387274 5.65387 5.5273113 5.648719 5.9012804 5.913948 5.681798 5.6630697
1369339_at 5.237309 5.2359886 5.2723045 5.4668245 5.222332 5.5345306 5.4175816 5.2133207 5.240919 5.258231 5.3124447 5.2370615
1369340_at 4.293547 4.6428075 4.4999404 4.525274 4.3888884 4.1689167 4.1729774 4.2487874 4.2421703 4.165617 4.4547215 4.4156265
1369341_a_at 4.073701 4.5378933 4.5885425 4.0836415 4.201274 4.284772 4.1670713 4.2056108 4.36277 4.1556587 4.3022056 4.0025682
1369342_at 5.327762 5.303739 5.364482 5.2004075 5.568582 5.405114 5.0158057 5.216587 5.00305 5.2865014 5.287237 5.201582
1369343_at 3.3729606 3.7314894 3.3347566 3.3100874 3.4409835 3.451448 3.5359929 3.5621903 3.6101973 3.3513427 3.4074335 3.4712331
1369344_at 5.7402887 5.2415323 5.499771 5.557976 5.425871 5.6981936 5.608654 5.222698 5.7505865 5.760231 5.714489 5.668192
1369345_at 4.205031 4.061409 3.99776 4.0506763 4.1345673 3.9748397 3.8694804 3.7414503 4.1922073 4.1937256 4.2277308 4.0676813
1369346_at 3.8239648 3.6374254 3.8290024 3.5777378 3.4068701 3.6385634 3.597845 3.3865852 3.4548235 3.5446687 3.6826978 3.7747943
1369347_s_at 5.5676827 5.6717362 5.7969375 5.4923263 5.6313667 5.623875 5.698407 5.616295 5.5279145 5.299773 5.5322275 5.3459716
1369348_at 4.1424656 4.379615 4.1488266 4.1596007 4.148796 4.105403 4.047881 3.961848 4.408094 4.0166016 4.0640316 4.144921
1369349_a_at 3.4139757 3.479435 3.6209717 3.5331695 3.3688471 3.5189357 3.4704773 3.5575671 3.4310887 3.6088874 3.6922643 3.4428358
1369350_at 5.4894724 5.2960596 5.6245966 5.571067 5.3977304 5.585464 5.3166027 5.385524 5.4507823 5.4875565 5.562934 5.5523853
1369351_at 4.2390423 4.2782965 4.243495 4.2691584 4.3386254 4.166545 4.511654 4.2662506 4.3387775 4.331995 4.3671284 4.0042996
1369352_at 6.4715567 6.1681294 6.4714146 6.541369 6.470858 6.465534 6.856318 6.6063643 6.733535 6.8344646 6.4556403 6.7819805
1369353_at 4.5477324 4.7616353 4.440558 4.1114345 4.3530917 4.327792 4.3061895 4.355914 4.46432 4.227907 4.570312 4.446296
1369354_at 6.381553 6.1392407 6.4107237 6.296191 5.9806776 6.345163 6.323803 5.971225 6.195463 6.177108 6.4834776 6.326818
1369355_at 4.8501754 4.8201885 5.0331545 4.5888677 4.9960775 5.0483127 4.6748505 4.8159184 4.908197 5.043156 4.8067794 4.59221
1369356_at 4.1919613 4.011871 4.3706503 4.081065 3.8865743 4.2208815 3.9202647 4.0134916 3.8979647 4.131877 4.0483284 4.08869
1369357_at 5.0993395 5.303739 5.0343714 4.9615927 4.8832073 5.2595377 4.76429 5.24218 5.2174563 5.0372405 4.908919 4.817606
1369358_a_at 6.2005043 5.9874516 6.105993 5.6335526 5.823001 6.0374646 6.056131 5.7847 5.8761244 5.8393116 6.13291 6.000048
1369359_at 4.080327 4.082326 4.3247843 3.9052796 3.4792795 3.9436738 4.4200234 3.9163916 3.9349637 4.5054555 4.257535 3.9217532
1369360_at 5.9456644 5.632451 6.166215 5.425071 5.386361 6.119877 5.469587 5.7662587 5.9577427 5.977225 5.9873705 5.9038234
1369361_at 3.802552 3.6119785 3.587811 3.2910707 3.4530706 3.4470327 3.4656093 3.3451364 3.6413312 3.4814525 3.6858678 3.3167808
1369362_at 4.8803287 5.4495816 5.316508 5.1734014 5.097108 4.93555 4.878952 5.0542374 4.980871 5.307056 5.2559295 5.1788845
1369363_at 3.5874174 3.7028942 3.3813274 3.435199 3.6213024 3.376632 3.5010793 3.3885055 3.6691191 3.874864 3.603991 3.3527515
1369364_at 3.9083624 3.6155558 3.5702963 3.5272596 3.5372102 3.9580934 3.8338163 3.568695 3.7176003 3.5709832 3.5084264 3.5847745
1369365_at 4.1680293 4.1956186 4.456672 4.2303786 4.0370283 4.3355684 4.3252068 4.0887694 4.1543617 4.233018 4.4149 4.537729
1369366_at 4.78726 4.999091 4.819917 4.9233155 4.605897 4.927095 4.5873804 4.7138753 5.1149626 4.5150604 4.681229 4.853799
1369367_at 4.404183 4.4633555 4.302376 4.1311884 4.1001596 4.2974834 4.171223 3.9954195 4.337011 4.253021 4.505239 4.40838
1369368_at 4.352228 4.10246 4.1628036 4.154701 4.234626 4.440801 4.3505106 4.187359 4.397793 4.190477 4.587182 4.464423
1369369_at 5.054791 5.4967856 5.405331 5.221843 5.0286946 5.0251575 5.200761 4.8168573 5.3039603 5.232375 5.27392 5.2029705
1369370_s_at 4.6327252 4.772049 4.693829 4.8961253 4.1764083 4.3926487 4.6802936 4.6684885 4.638519 4.7425427 4.5058846 4.83415
1369371_a_at 4.1796503 4.0494413 4.38363 4.206103 4.257862 4.2640333 4.233328 4.4565706 4.4640665 4.575671 4.4553385 4.461155
1369372_at 4.8393755 4.813322 4.741629 4.600062 4.726539 4.857588 4.582649 4.467454 4.7178617 4.5613093 4.678627 4.675227
1369373_at 5.538949 6.052365 5.4722104 5.557257 5.7958775 5.577291 5.779836 5.7769775 5.8950443 5.595808 5.741017 5.743188
1369374_at 3.852062 3.8598104 3.949986 4.0690613 4.1065116 3.934321 3.8733888 3.8286567 4.1001363 3.8672185 3.9567285 4.145012
1369375_a_at 3.8049502 3.8615334 3.7221239 3.83473 3.7327392 3.8199792 3.8613682 3.8735545 3.7612228 3.748334 3.820029 3.8826358
1369376_a_at 4.2624903 4.2880735 4.2281113 4.1081476 4.0163 4.028042 3.976603 4.239104 4.2872944 4.0546355 4.5063534 4.3207884
1369377_at 3.6284938 3.4740443 3.557501 3.5890062 3.4205644 3.3110063 3.6266708 3.4533107 3.5647378 3.4098659 3.552251 3.3696156
1369378_at 4.687088 4.7681026 4.937549 4.955847 5.0596085 5.072043 4.7703447 5.118484 4.8537955 4.4974976 5.0617833 4.6008205
1369379_at 5.2652206 4.3991685 4.851103 4.8208685 4.5949607 4.578992 4.9606237 5.399692 5.028526 4.420549 5.631934 5.8780565
1369380_at 4.598016 4.3050704 4.334144 4.7300763 4.3248243 4.574848 4.3462086 4.5293436 4.472336 4.3747663 4.472306 4.1466846
1369381_a_at 3.7759194 3.795488 3.6884463 3.633766 3.571609 4.02199 3.6635067 3.6491797 3.609209 3.739372 4.1453857 3.6944103
1369382_at 6.022681 5.9354014 5.9698796 6.1283746 6.1603794 6.140789 5.909672 6.008188 6.1754813 6.6409235 6.837102 6.278282
1369383_a_at 4.5453386 4.8616123 4.613737 4.610903 4.841177 4.9824486 4.4440665 4.5243196 4.7968616 4.772296 4.7508287 4.8169518
1369384_at 4.0526743 3.8713584 3.8000023 3.846649 4.310727 4.087364 3.826049 4.0178337 4.1207657 4.100297 3.984926 4.056307
1369385_at 4.4311786 4.460909 4.5159397 4.324547 4.537045 4.4638257 4.5053234 4.3768864 4.5820837 4.364358 4.537593 4.370698
1369386_at 4.145086 4.345562 4.234068 4.2303786 4.362213 4.2012577 4.1993713 4.114688 3.9820333 4.2312393 4.565674 4.261326
1369387_at 5.6984844 5.6400113 5.695464 5.601272 5.875745 5.9810762 5.604777 5.7687073 5.4980693 5.412142 5.926368 5.83234
1369388_at 3.9909794 3.957135 3.9291954 3.7377088 3.8223689 4.0050282 3.7998366 3.7894173 3.9143598 4.1139593 3.884654 4.206227
1369389_at 4.373137 4.7240524 4.182665 4.2211747 4.267113 4.2154384 4.125901 4.222834 4.257 4.078306 4.474646 4.1163244
1369390_a_at 4.8803287 5.2014275 4.497346 4.9195504 4.5760326 4.829673 4.804194 4.529208 4.6426783 4.6235156 4.711553 4.2896733
1369391_at 4.094972 4.157197 4.059385 3.943532 3.92046 4.0438833 3.864528 3.9188762 4.3378053 4.0434265 4.2130485 4.1845937
1369392_at 5.273201 5.5134277 4.8678126 4.899057 5.35419 5.1105204 5.2518787 4.955283 5.217447 4.927382 5.095952 4.979108
1369393_at 4.1764784 4.090863 4.0621357 4.065597 4.247324 4.1806645 4.178606 4.271533 4.296785 4.0452843 3.9269054 3.9772987
1369394_at 4.483409 4.539797 4.6768675 4.480918 4.4875984 4.542452 4.1771092 4.358287 4.5617304 4.593028 4.648637 4.3939314
1369395_at 3.7414763 3.6927722 3.8054106 3.5648243 3.6718407 3.8180275 3.7129545 3.656209 3.542104 3.6365898 3.7422276 3.7240145
1369396_at 5.5516367 5.468041 5.580242 5.2684393 5.429661 5.6047316 5.3235545 5.6594806 5.279766 5.423381 5.1909285 5.3515215
1369397_at 4.9741297 5.0954933 5.032783 4.699853 4.811014 4.9468226 4.9603744 4.893224 5.114996 4.832813 5.058482 4.997155
1369398_at 5.3644443 5.4815516 5.5100045 5.293411 5.1179132 5.376541 5.456006 5.339476 5.5589747 5.365082 5.4273496 5.4750834
1369399_at 3.3804295 3.5062087 3.628792 3.4282627 3.5588825 3.4118586 3.296962 3.4533107 3.5189166 3.497465 3.642247 3.458537
1369400_a_at 4.880328 5.1368794 5.33009 4.9368973 4.9469166 5.2456617 5.081074 4.7749186 5.561364 4.94058 5.086078 4.9712973
1369401_at 3.4626865 3.4251769 3.4149415 3.3714294 3.4485857 3.2338848 3.4195607 3.3044968 3.3394423 3.428104 3.3576713 3.381009
1369402_at 7.0458064 7.238855 7.1033883 7.131414 6.849489 6.980339 7.23824 7.273946 7.256035 7.3578477 7.1856923 7.1765046
1369403_at 4.963241 4.677393 4.580995 4.5742106 4.648321 4.827778 4.6246996 4.5465236 4.875172 4.6093764 4.857409 4.6573315
1369404_a_at 4.400691 4.5627337 4.590918 4.693904 4.4549713 4.7695527 4.692266 4.3681498 4.434926 4.589012 4.506078 4.579011
1369405_a_at 4.18377 4.206297 3.9633224 4.091838 3.7897482 4.084426 4.065852 3.7752411 3.927834 3.9304326 4.0086527 3.8887784
1369406_at 4.1864214 4.251439 4.081564 4.363326 3.9924607 4.014476 3.993237 3.9924612 4.104684 3.9216821 3.8980584 4.168084
1369407_at 6.7865934 6.701032 6.863631 6.307962 6.7900214 7.2284527 6.702625 6.9641304 6.963197 6.930453 6.7581816 7.125817
1369408_at 4.3096604 4.3640304 4.1160603 4.3458257 4.040564 4.068123 3.951975 4.005232 4.4915123 4.1091156 4.12212 4.249233
1369409_at 8.512633 8.296009 8.30522 8.388074 8.336071 8.153264 8.255032 8.543803 8.387822 8.445188 8.419487 8.255053
1369410_at 7.716757 8.023549 8.331932 8.028874 7.698992 8.0892315 8.085821 7.600256 7.796748 7.9285383 7.7235866 7.756241
1369411_at 3.7131853 4.0158253 3.7408593 3.8229947 4.021493 4.1813745 3.9836073 3.8984058 4.116213 3.7143598 3.9945192 3.8687658
1369412_a_at 6.685001 6.756939 6.742638 6.4680905 6.535669 6.4816046 6.5014153 6.5981593 6.4146886 6.744841 6.9540544 6.6733003
1369413_at 4.5825863 4.287592 4.2333713 3.9329467 4.1136775 4.3974442 4.1835794 4.233865 4.3190317 3.9877813 4.037816 4.1617117
1369414_at 9.200802 9.443041 9.306692 9.366861 9.222727 9.222153 9.248043 9.239077 9.259327 9.39624 9.195818 9.396894
1369415_at 7.3877563 8.085199 8.5100155 7.2750444 8.434196 8.888601 7.4542694 8.298088 8.2699375 7.3760657 8.006338 8.033974
1369416_at 6.0319247 6.1394286 6.2454014 5.9033794 6.1112933 6.016728 6.114894 5.7378736 6.0027323 5.8315253 6.025313 6.161508
1369417_a_at 4.203373 4.28467 4.2733035 4.1459723 4.1822987 4.0875945 4.1412244 4.0134783 4.178767 4.2038164 4.07011 4.0663567
1369418_at 4.1993046 4.2831206 4.287762 4.243207 4.155375 4.226655 4.3315353 4.372585 4.131879 4.1341963 4.187044 4.1859446
1369419_at 5.133652 5.1627765 4.992067 5.111641 5.0683875 5.1081533 5.071693 5.0031075 5.01054 5.1934605 4.924892 5.3461385
1369420_at 4.190276 4.1598673 4.0301313 4.331933 3.9334111 4.3686705 4.0577745 4.0887694 4.2376957 4.293378 4.491518 3.9416816
1369421_at 6.5343804 6.418553 6.669497 6.684265 6.550348 6.5375037 6.726244 6.913302 6.7719054 6.9570003 6.6032734 6.4990306
1369422_at 5.470479 5.0126595 4.97438 4.8446636 4.7963924 5.2759523 5.2235894 5.1725793 5.4455347 5.1675377 5.025241 4.6909842
1369423_at 4.4734516 4.394253 4.413679 4.26637 4.148937 4.4826965 4.1791253 4.248015 4.4769645 3.667618 4.5276833 4.3681283
1369424_at 12.727155 12.663718 12.822476 12.813296 12.868028 12.778039 12.994867 12.974469 12.826723 12.887464 12.627303 12.957001
1369425_at 4.114217 4.547784 4.102914 4.1459885 4.214305 4.2706985 4.282224 4.1377406 4.254504 4.049815 4.3671284 4.094992
1369426_at 4.9630156 4.8536425 5.079411 5.1398067 5.002768 5.171646 4.958009 4.92562 4.6487355 4.8691626 5.372369 5.2655454
1369427_at 9.727748 9.923929 9.78429 9.651835 9.718792 9.869117 9.4778805 9.893419 10.185064 9.857301 9.778239 9.817787
1369428_a_at 4.1561036 4.564889 4.0947185 4.3372774 4.413709 4.526744 4.213478 4.278825 4.206725 4.280783 4.3065605 4.3431945
1369429_at 3.6978936 4.023632 4.2091703 3.8713813 3.5723662 3.7248695 3.922906 3.8987317 4.3117833 3.781788 4.203816 4.004444
1369430_at 8.653326 9.493006 9.266606 8.616773 8.696685 9.421091 9.319399 9.573662 8.694453 8.801657 9.491598 9.3629875
1369431_at 4.360301 4.75699 4.36347 4.368065 4.4929953 4.591789 4.8471756 4.2595415 4.7070246 4.84053 4.8124924 4.435744
1369432_at 5.2329636 5.228905 5.1899805 5.0060606 5.011618 5.079421 5.265651 4.9315605 5.226905 5.0053697 5.0535235 5.041913
1369433_at 5.2263875 5.0637617 4.8696833 4.8868184 5.1264825 4.946207 4.682735 5.158801 5.257209 5.2693105 4.8418508 5.0587564
1369434_at 3.892142 3.8535602 3.9409113 3.8813426 3.6898024 3.9143882 3.741972 3.9630997 3.8476725 3.9150288 3.704126 4.0418243
1369435_at 12.61412 12.567434 12.65468 12.5791025 12.58858 12.549906 12.664016 12.4671135 12.699154 12.548517 12.314416 12.462763
1369436_at 3.8752575 4.0239487 3.874566 3.9657202 4.1483974 4.2342286 4.0294924 3.9029436 3.8808937 3.885544 4.35676 4.1677923
1369437_at 4.5558834 4.2170415 4.3687763 4.3495846 4.5122337 4.8016067 4.179103 4.665518 4.5053773 4.3668284 4.8737264 4.60641
1369438_at 4.6071863 4.6042485 4.771813 4.449634 4.4909544 4.630138 4.667057 4.420972 4.4216394 4.4741106 4.7073193 4.402436
1369439_at 3.5458598 3.779963 3.6358442 3.7326877 3.452548 3.5714102 3.454836 3.6373825 3.6741972 3.5598495 3.6700928 3.5259466
1369440_at 5.4164376 6.151777 7.3422766 5.74345 6.225821 6.201017 7.103651 5.994115 5.929117 6.003332 7.7634883 6.15285
1369441_at 4.6974144 4.483053 4.470589 4.3280525 4.505813 4.5019493 4.482129 4.4614224 4.6044407 4.2735696 4.3915606 4.6343293
1369442_at 3.6205802 3.7908485 3.5803337 3.9379094 3.7456424 3.436414 3.4995508 3.6088698 3.8060064 3.7391105 3.7121 3.6868842
1369443_at 6.3734612 6.171208 6.629936 6.2121253 6.2751226 6.5694876 6.657625 6.3540173 6.242379 6.5397453 6.56134 6.6015353
1369444_at 3.6216345 3.8078046 3.798083 3.8378701 3.7057655 3.9513378 3.9024825 3.571569 3.8150723 3.8563292 4.009548 3.5796995
1369445_at 6.206201 6.019308 6.553131 6.5793962 6.1056247 6.5443954 6.6669846 6.3921213 6.572327 6.4719825 6.035392 6.3497276
1369446_at 6.47768 7.2007904 6.6933994 6.851731 6.4982233 7.07347 6.81658 6.5151453 6.512139 6.7016797 6.435326 6.7757382
1369447_at 5.600558 5.588332 5.600792 5.5055466 5.396171 5.4725046 5.1472692 5.4562006 5.636791 5.4585176 5.5320168 5.5402555
1369448_at 5.7115564 5.8404365 5.8654757 5.5747385 5.622635 5.7055016 5.627378 5.815034 5.8400474 5.3991103 5.943824 5.4132013
1369449_at 4.9562883 5.005924 5.0328884 5.090719 4.887636 5.2897015 4.8168955 4.9379263 5.1395063 4.98742 5.168995 4.974736
1369450_at 11.457313 11.371027 11.14068 11.242345 11.252688 11.520893 11.173071 10.879013 10.950618 11.061153 11.058996 11.478216
1369451_a_at 3.5485063 3.792252 3.4669824 3.4795303 3.6694798 3.543136 3.564633 3.3941393 3.6798165 3.4439518 3.657299 3.7392006
1369452_a_at 8.698015 8.461742 8.459444 8.760498 8.624643 8.693093 8.621582 8.742554 8.579927 8.483366 8.304434 8.565395
1369453_at 7.031443 7.2718472 7.1009674 6.8312745 6.9454746 6.9027877 7.1136103 7.137553 6.9861903 6.8098865 6.948157 7.064255
1369454_at 4.0660086 4.0833883 4.2365203 4.342494 4.006274 4.1038465 4.0822806 4.1112595 4.0909986 4.0993605 4.1343193 4.1010156
1369455_at 6.728442 7.508394 8.54803 6.5890865 7.341198 7.10028 8.169769 6.99948 7.209659 7.146447 8.732292 7.2501235
1369456_at 3.4002452 3.4239917 3.427124 3.3345714 3.3864188 3.4542058 3.3087869 3.257629 3.3709161 3.4952044 3.3373215 3.3957446
1369457_a_at 4.4179296 4.3070498 4.807284 4.1137686 4.5271573 4.4517345 4.3084855 4.642912 4.396717 4.2807856 4.5551815 4.2318034
1369458_at 4.3466845 4.7056265 4.345699 4.4253054 4.37131 4.5438166 4.613713 4.038835 4.2568126 4.2691402 4.2627354 4.396994
1369459_at 6.036319 5.7062535 5.719759 6.074981 6.1191683 5.799665 5.85133 5.937759 5.9329314 5.60109 6.0837755 5.7316256
1369460_at 5.743783 5.457714 5.737488 5.7352467 6.0131702 5.7706823 5.7819033 5.6900864 5.8569922 5.439898 5.335251 5.379218
1369461_at 3.9868324 3.9519346 4.0093794 4.180099 3.9189432 4.172586 3.9203718 3.9402168 4.303996 4.1177087 3.9107041 4.0592747
1369462_at 4.0848117 4.170122 3.98157 3.9111917 3.9409368 3.8752055 3.908878 3.939167 4.0069065 3.7346604 3.9707384 3.86917
1369463_at 4.9737687 5.2429347 4.9676137 4.953887 4.9744124 4.922349 5.004301 5.1775703 4.961405 4.8568583 5.4913483 5.171686
1369464_at 4.6511316 4.3406754 4.5235763 4.2450285 4.434664 4.290752 4.2462053 4.533451 4.4216394 4.044538 4.4949408 4.5640316
1369465_at 12.920722 13.025198 12.892204 12.895379 13.048658 12.854642 12.890232 12.961197 12.994239 13.0854435 13.033029 13.167212
1369466_at 3.7762065 3.6598926 3.6331441 3.5616858 3.8731387 3.5495074 3.778303 3.4954267 3.7961178 3.6462371 3.9837952 3.716733
1369467_a_at 9.970208 9.190246 9.345107 9.945377 9.97997 9.96913 9.540447 9.909048 9.996384 9.284181 10.15221 10.363089
1369468_at 6.40756 6.8745623 6.270245 6.9025855 6.4135146 6.3988953 7.101001 6.949387 6.487547 7.396801 6.7163987 6.7887635
1369469_s_at 3.61517 3.5422444 3.499641 3.4403682 3.4277174 3.5829918 3.3867958 3.3104665 3.327681 3.568451 3.4643645 3.3972273
1369470_at 4.530865 4.062036 4.6043873 4.37651 4.177459 4.410638 4.162409 4.5733333 4.2996516 4.223941 4.0355325 4.7123847
1369471_at 5.172207 4.897907 5.177989 5.0442657 4.523371 5.1199436 4.925921 4.9795704 4.9542637 5.4858212 5.14308 4.867289
1369472_a_at 6.6973014 6.485866 6.692299 7.2770777 6.939696 6.768693 6.731242 7.054751 6.8585334 6.892674 6.750558 7.0412574
1369473_at 10.25211 10.18762 10.294779 10.422477 10.168954 10.279592 10.12646 10.23766 10.229245 9.965371 9.872887 10.063169
1369474_a_at 3.7373652 3.925588 3.5647964 3.5697925 3.494622 3.8261452 3.7374039 3.6747477 3.9099696 3.5540574 3.7665615 3.5651445
1369475_x_at 4.233987 4.0706644 4.228862 4.2186303 3.9604325 3.7571657 4.1475086 3.908004 4.0173273 4.071655 3.993342 4.093088
1369476_at 4.913206 4.9286165 5.017063 4.898243 4.6648397 4.8408346 5.109999 4.643822 4.9762173 4.890291 4.6473017 4.6360626
1369477_at 3.9772017 4.288402 4.2990904 4.145015 3.9734242 4.2219567 4.3730154 4.182323 4.226593 4.0973186 4.2195563 4.1892
1369478_at 4.265788 4.064591 4.3055506 4.212219 4.031501 4.392705 4.3174043 4.042922 4.3665657 4.258204 4.251609 4.0952177
1369479_at 6.398473 6.4049563 6.2621303 6.2409306 6.1420107 6.53631 6.1345243 5.855371 5.9790864 5.9901094 6.436921 6.0535913
1369480_at 3.7339687 4.246012 3.7332773 3.7375314 3.5027514 3.883937 3.5153072 3.7403271 3.7072945 3.7335014 3.8752675 3.9867768
1369481_at 3.4765038 3.79669 3.5999012 3.6967213 3.5189314 3.7138195 3.6497476 3.55847 3.569816 3.503826 3.6771493 3.5284061
1369482_a_at 3.9614313 3.9819553 3.9655635 4.0379553 3.9069526 3.9837427 3.8072994 3.8965924 3.8833294 3.8148565 4.009589 3.668064
1369483_at 5.759218 6.0327454 6.0939355 6.075181 6.0031886 6.1411448 5.5049114 5.964539 5.7512493 5.797496 5.9606347 5.878768
1369484_at 4.2676234 4.1947937 4.225869 3.9363887 4.093556 4.1939735 4.056304 4.13995 4.0285006 3.990576 4.531248 4.13204
1369485_at 10.026411 10.2415 10.111504 10.119489 10.344228 10.116659 10.265984 10.150746 10.04504 10.238915 10.322228 10.467195
1369486_at 3.6504636 3.6901133 3.724775 3.7226691 3.7193253 3.6802025 3.265611 3.6896968 3.55354 3.7170045 3.4238954 3.647106
1369487_a_at 3.8006682 3.94448 3.96408 4.01639 3.997336 3.9136932 3.7419717 3.9610343 3.7778645 3.932655 4.1779804 3.906812
1369488_at 4.1197467 4.1959934 3.9793665 3.950048 4.116274 3.9803696 4.0574 3.627762 4.396082 3.9435918 4.484555 4.319221
1369489_at 5.8593826 5.8914175 5.7418447 5.5449743 5.4726877 5.690715 5.8419213 5.8115416 5.7615476 5.3579197 5.6908264 5.8802996
1369490_at 3.6941893 3.8547344 3.8197303 3.8625948 3.4311159 3.6248512 3.8146434 3.4502375 3.8385177 3.4255078 3.5318656 3.6923995
1369491_at 8.837315 9.04269 8.324228 8.882994 8.206145 8.395766 8.943177 8.108759 8.976788 8.458795 8.856147 9.036732
1369492_at 11.331664 11.345995 11.458258 11.503145 11.302181 11.235214 11.518505 11.61674 11.439179 11.079464 10.818729 11.095389
1369493_at 7.309631 7.0631824 8.900055 6.6882863 7.6169205 6.5653615 8.0009165 10.008428 9.919352 8.998825 8.9405155 8.179499
1369494_a_at 5.497148 5.623885 5.716245 5.4411306 5.616256 5.5483017 5.6490307 5.437257 5.6236467 5.502673 5.5598445 5.662644
1369495_at 5.429783 5.6628876 5.382068 5.3491 5.398614 5.594507 5.598233 5.510502 5.384654 5.249673 5.5091677 5.3724546
1369496_at 7.319813 7.558674 7.594654 7.7988725 7.522584 7.8660126 7.718149 7.7179 7.491266 8.055321 7.54831 7.7432194
1369497_at 4.1335945 4.7941074 4.629227 4.3636785 4.5920224 4.3326936 4.3965487 4.438647 4.290951 4.4018416 4.4768047 4.5657187
1369498_at 4.2390814 4.422132 4.3797755 4.4502153 4.682826 4.5517344 4.367837 4.474175 4.3319693 4.4229083 4.891033 4.4190683
1369499_at 5.3455224 5.1642985 5.619759 5.775879 5.751072 5.577237 5.666623 5.6064672 5.998187 6.296186 5.9368405 6.286258
1369500_at 5.584179 5.251111 5.532025 4.942755 5.2067404 5.1801457 5.250395 5.1993628 5.3276596 5.036798 5.1489477 5.506797
1369501_at 6.6868834 6.1458497 6.1264925 6.394709 6.568035 6.5439606 6.392681 6.914078 6.73328 6.654462 6.3217807 6.216537
1369502_a_at 12.719228 12.320961 12.886687 12.323218 12.281326 12.768349 12.854773 12.763174 12.853625 12.888669 12.792175 12.674266
1369503_at 3.2750845 3.1559346 3.265679 3.2330778 3.2453876 3.2687118 3.2850463 3.2752633 3.2670512 3.3778286 3.4780862 3.1618521
1369504_at 5.878073 5.572054 5.895341 5.7821026 5.6532817 6.538878 5.470143 5.791059 6.2305255 5.9521866 5.6793513 5.5361786
1369505_at 5.4946337 5.6464987 5.332967 5.5566435 4.999353 5.1076913 4.848714 5.257572 5.8569922 5.8930755 5.91895 5.1154017
1369506_at 4.419362 4.307204 4.4496026 4.2000427 4.294249 4.4421167 4.272153 4.135009 4.374359 4.254136 4.496483 4.5420146
1369507_at 4.171416 4.1747065 4.3280077 4.2570906 3.9652936 4.3065805 4.1213245 4.043883 4.21836 4.220088 4.066742 4.0711155
1369508_at 4.54667 5.1555247 4.501627 4.654392 4.674246 4.7534447 4.708517 4.671141 4.5780425 4.693448 4.8278174 4.8178444
1369509_a_at 4.705556 5.112486 4.5719337 4.5154285 4.895285 4.5297475 4.669948 5.2763424 5.530595 4.776786 4.589895 4.5203714
1369510_at 6.4308825 6.147772 6.166964 6.2190676 6.051967 6.3613596 6.356392 6.271233 6.291012 6.0485163 6.3533616 6.462179
1369511_at 7.731931 5.4967856 6.3305116 6.4259434 7.2005496 7.4096494 6.584264 6.9469676 6.620723 6.1060596 5.861327 6.836301
1369512_at 5.3577595 5.560443 5.4581165 5.5103836 4.990176 5.2786503 5.240467 5.268261 5.214753 5.27711 5.096965 5.165821
1369513_at 4.7497153 4.7740617 4.634966 4.512162 4.518111 4.8560057 4.7869244 4.749294 4.534988 4.311651 4.491518 4.610626
1369514_at 5.53807 5.8404365 5.8588457 5.5306168 5.5954437 5.8795757 5.6373944 5.5106773 5.583915 5.3967495 5.8664913 5.8638964
1369515_s_at 4.381235 4.589545 4.247544 4.260047 4.4439044 4.658187 4.160219 4.2922754 4.2665005 4.3349943 4.5730786 4.500748
1369516_at 4.132805 4.1572475 3.926887 3.5715103 3.7955732 4.126197 3.939325 3.8546007 3.7374613 3.8550029 4.3581038 3.7974784
1369517_at 5.2719913 5.303739 5.281062 5.221 5.063227 5.7371135 5.0838532 5.437257 5.535074 5.255743 5.4511595 5.005738
1369518_at 5.2035136 4.752361 5.0781107 5.1557717 5.3444242 4.8927855 4.845472 4.5936832 5.013287 4.902556 4.987848 5.0690613
1369519_at 4.6005154 4.5817523 4.3065805 4.0379553 4.487319 4.6519346 4.4200735 4.444159 4.2753816 4.359311 4.499323 4.1465425
1369520_a_at 5.2609043 5.488275 5.444378 5.2536807 5.3775334 5.3900785 5.04083 5.48932 5.389218 5.273239 5.443189 5.227749
1369521_at 3.540783 3.4579148 3.7298927 3.621518 3.3664408 3.5468082 3.4296935 3.307247 3.5057232 3.2988672 3.5084264 3.3346548
1369522_a_at 3.3736491 3.479435 3.2916481 3.2248576 3.0108433 3.3964734 3.1866152 3.3130727 3.4822621 3.1357553 3.4447708 3.409116
1369523_at 5.3644443 5.615978 5.360013 5.555611 5.159972 5.5611444 5.380924 5.6849403 5.714014 5.5345507 5.415197 5.498905
1369524_at 4.409213 4.652861 4.665826 4.5179634 4.3886337 4.65692 4.655589 4.376196 4.6310396 4.5345125 4.173011 4.5416913
1369525_at 4.9628954 5.015855 5.1018066 5.165368 5.077544 5.265147 5.210905 5.3532047 5.241066 5.5203304 5.2431335 5.213998
1369526_at 9.310275 9.589865 9.754101 9.471915 9.337156 9.579181 9.455345 9.535792 9.722341 9.848241 9.866423 9.849942
1369527_at 5.1858354 5.145852 5.1582503 4.9934835 5.449621 5.3789973 5.111309 5.1667714 5.2829413 5.1056147 5.168211 5.2411737
1369528_at 5.2515054 5.3858156 5.4029145 5.0157638 5.050245 5.3778973 5.4461412 4.8618836 5.5871286 5.0661917 5.3680234 5.4296455
1369529_at 4.35703 4.496516 4.019896 4.1508045 4.2026525 4.2929916 4.0845127 4.074884 4.2551565 4.207327 4.214159 4.4867973
1369530_at 4.509239 4.6051655 4.6038995 4.559113 4.6448884 4.7393126 4.535707 4.27866 4.7452664 4.7874923 4.898668 4.756829
1369531_at 6.986878 6.8232527 8.164073 8.2232685 7.483366 8.281658 7.7558894 6.629188 7.02596 7.5009623 7.2721777 7.990885
1369532_at 4.567264 4.774435 4.4715405 4.714548 4.523465 4.6201315 4.6121416 4.4122987 4.5452614 4.629888 4.5344663 4.5734806
1369533_a_at 6.111431 5.554722 5.462988 5.52833 5.527297 5.4761505 5.647936 5.5464835 5.3215165 5.752407 6.1013136 5.3476305
1369534_at 4.772374 4.9326935 4.9782295 4.7866073 5.104763 4.8010044 5.14452 4.870594 4.9988966 5.238143 5.0267324 5.0634456
1369535_at 4.8032565 5.003784 5.1969256 4.588831 4.9960775 5.075245 4.887479 4.96323 4.9299097 5.161625 5.143852 5.015142
1369536_at 4.6949177 4.879388 4.7646875 4.8627677 4.7133083 4.800338 4.5240226 4.721587 4.648906 4.7174125 4.9663806 4.7501993
1369537_at 4.615037 5.010929 4.886253 4.595459 4.7134333 4.991953 4.8954735 4.904907 4.9503508 4.9503508 5.2811823 4.9735208
1369538_at 4.393057 4.298888 4.422981 4.3456798 4.4494658 4.541046 4.8621883 4.3756633 4.251643 4.4510493 4.70992 4.4667754
1369539_at 5.747383 5.6281443 5.685705 5.566989 5.696063 5.4795017 5.741167 5.5864267 5.450795 5.687195 5.412483 5.440915
1369540_at 4.0460467 4.307204 3.9884167 3.8685794 4.0744658 4.0599465 3.975038 4.0088987 3.999809 4.070258 4.2442164 4.220037
1369541_at 3.7304606 3.6497195 3.918177 3.7805626 3.9645648 3.6931486 3.6683776 3.5320847 3.624425 3.9755712 3.7696722 3.4306388
1369542_at 5.153708 4.985873 5.252444 5.1800003 5.1259346 5.4315515 5.239764 5.040457 5.132028 4.783779 5.466865 5.176163
1369543_s_at 6.2345686 6.2047043 6.7024665 6.432365 6.6668158 6.603952 6.5506268 6.770429 6.296258 6.3725386 6.426424 6.2925677
1369544_a_at 4.004998 3.9628775 4.325555 4.2615066 3.988723 4.1034374 4.0168505 4.3823442 4.0736504 4.1755133 4.022703 4.185568
1369545_at 4.4247365 5.130524 4.8027587 4.917324 4.413334 4.8273106 4.4237766 4.6988044 4.8155017 4.759533 4.626355 4.8500266
1369546_at 11.465623 11.392863 11.317705 11.256795 11.370677 11.366295 11.41974 11.426677 11.356525 11.116696 11.113245 11.1332445
1369547_at 3.983358 3.6337268 4.147349 3.7682192 3.8729658 4.037047 4.157298 3.8503382 3.7747595 3.6821826 3.9074347 3.774324
1369548_at 5.4744782 5.0332556 5.457728 5.1692147 5.161401 5.266414 5.1531324 5.1250267 5.0989156 5.318886 4.925459 4.9365344
1369549_at 6.8100247 6.9580216 6.857328 6.7685256 6.636934 6.917762 6.4953175 6.627974 6.975853 6.5207014 6.800666 6.6820035
1369550_at 3.8099563 3.4553545 3.663855 3.6748664 3.6373212 3.7193406 3.5460181 3.5236576 3.4511428 3.7862024 3.690062 3.6799328
1369551_at 4.715267 5.0382614 5.0595407 4.7481527 4.696672 4.7667685 4.5436444 4.7094107 5.03413 4.8456345 4.9016304 4.5453434
1369552_at 4.943083 5.008226 5.2722464 4.9398775 4.769294 5.1410375 4.7795844 5.060445 5.1158504 5.2893324 5.192788 4.9579916
1369553_at 4.3447294 4.2975283 4.353934 4.3866596 4.3169084 4.4333334 4.449451 4.5710793 4.32979 4.5719557 4.5767255 4.5612106
1369554_at 9.643211 9.6659155 9.5002775 9.654547 9.632773 9.581576 9.520224 9.713556 9.645885 9.612258 9.534812 9.50758
1369555_at 4.135762 4.002472 4.1722107 4.1890283 3.9231455 4.185696 4.2065945 4.088888 4.4048033 4.48082 4.0204 4.277172
1369556_at 5.082402 5.052784 5.06791 5.143811 4.906872 5.170811 4.8994102 4.994006 5.2459717 5.3661985 5.197731 5.2764635
1369557_at 7.3154635 7.147825 7.398024 7.309979 7.301992 7.249614 7.2961287 7.403011 7.3305807 7.3897166 7.764931 7.3182297
1369558_at 9.379 9.12833 9.141415 9.084605 9.216387 9.021082 8.995156 9.333508 9.338189 9.068893 8.8314495 8.513738
1369559_a_at 10.144047 9.942746 9.92496 9.962404 10.018064 10.144911 9.999901 9.973457 9.953161 9.935206 9.742603 9.733296
1369560_at 10.292874 10.055639 10.379046 10.261389 10.233723 10.262626 10.124734 10.461953 10.33471 9.860008 9.511352 9.721715
1369561_at 3.614872 3.605117 3.8234074 3.6834698 3.8316064 3.6697724 3.5361543 3.7482061 3.4636497 3.5395174 3.6904078 3.632949
1369562_at 5.9956307 6.261786 5.8536153 5.900678 6.0938535 5.954944 5.988623 6.124195 6.050931 6.179549 6.4796405 6.2503185
1369563_at 4.388581 4.407377 4.2980075 4.229077 4.21385 4.319779 3.9469495 4.135009 4.2568126 4.1648417 4.442235 4.199467
1369564_at 4.7340536 4.478775 4.46677 4.283482 4.4527874 4.253455 4.330203 4.3443503 4.1520605 4.2093153 4.6421394 4.07827
1369565_at 5.042207 5.178944 5.2206783 4.879314 4.800049 5.1594763 5.14452 5.1311116 4.817938 4.9167953 5.0317817 5.0732574
1369566_at 4.505417 4.9137206 4.404343 4.118782 4.5973253 4.4276066 4.567833 4.619385 4.6812325 4.5752892 4.429181 4.457456
1369567_at 4.579209 4.7169967 5.024494 4.4304657 4.621701 4.8904467 4.7028646 4.9665337 4.8070555 4.805574 4.9278116 4.505803
1369568_at 5.1100636 4.8378243 4.8384094 5.194415 5.056102 4.9074907 4.858083 5.097788 4.944018 4.8608904 5.0275784 5.1193633
1369569_at 4.1911163 4.537893 4.1292696 3.7896023 4.048749 4.364039 4.12088 4.1235113 4.3054914 4.2412615 4.4389496 4.1427255
1369570_at 3.3853505 3.3088768 3.2945175 3.384753 3.4466193 3.360288 3.2481916 3.4108973 3.029178 3.4197037 3.3834748 3.3135276
1369571_at 8.84017 8.513126 8.7740555 8.690328 8.662914 8.662094 8.719646 8.78018 8.865741 8.740464 8.72247 8.70415
1369572_at 3.90174 4.0674024 3.7780237 3.3367596 3.5772953 3.8363276 3.589387 3.552238 3.6556828 3.7786152 3.9161391 3.897061
1369573_at 4.0445156 4.178042 4.09174 4.1324587 4.1343784 4.356756 4.0784283 4.130236 4.325288 4.325901 4.5528584 4.150223
1369574_at 3.6184275 3.6860027 3.9194126 3.8179188 3.7394304 3.9173455 3.889052 3.9641309 3.9061968 3.7923157 4.043232 3.7870135
1369575_at 3.6414027 3.6456082 3.6850622 3.4818022 3.7626324 3.5813725 3.31279 3.5802016 3.5956573 3.6697156 3.8797944 3.4998724
1369576_at 3.647039 3.6872866 4.058881 3.8689299 3.5468178 3.8288395 3.9390116 3.5646007 3.809179 3.6498444 3.6083963 3.8853645
1369577_at 7.933202 6.6603622 7.8124847 7.3130546 7.767288 7.9047675 7.982255 7.1493807 7.799761 7.1149716 5.708113 5.873604
1369578_at 4.0706406 4.19166 3.9605775 3.725427 3.9231455 4.0872087 4.17781 4.1775427 4.2886724 3.8036356 3.8708785 4.2271748
1369579_at 5.908994 5.8249917 5.8826537 5.8094997 6.0000424 5.923059 5.909672 5.815888 6.178413 5.8006516 6.1053925 5.989776
1369580_at 3.8458772 3.8237467 4.1361704 4.0745792 4.0332937 4.057189 3.8723447 3.6138332 4.1621647 3.6934407 3.8446093 3.811284
1369581_at 11.4793625 11.331279 11.220391 11.262754 11.437725 11.320564 11.469929 11.518746 11.231447 11.297837 11.382322 11.36211
1369582_at 5.389058 5.503129 5.6869764 5.5464926 5.5552387 5.714319 5.59564 5.3549986 5.2921743 5.626131 5.596705 5.563801
1369583_at 5.207662 4.6657114 5.544376 5.226986 5.1159353 5.366601 5.0737414 5.325534 5.137882 5.1120434 5.376399 4.9929147
1369584_at 5.9086447 5.832457 5.9877653 5.8160267 5.6292644 5.550098 5.789397 5.8816395 5.9363775 6.1161256 6.3096423 5.936076
1369585_at 3.5299091 3.5885837 3.599755 3.5509558 3.5091116 3.491601 3.4729962 3.7375107 3.4614663 3.5660913 3.606133 3.5839312
1369586_at 3.391136 3.5445285 3.688677 3.3016367 3.3350368 3.6570122 3.3784223 3.3198626 3.4201818 3.5227995 3.552251 3.3610427
1369587_at 4.142466 4.5378933 4.3626304 4.0388174 4.2178006 4.3670855 4.2196274 4.135009 4.5765295 4.277672 4.370545 4.5485477
1369588_a_at 8.375386 8.443649 8.099835 8.458707 8.1481495 8.222 8.29582 8.269263 8.133383 8.517286 8.639249 8.268786
1369589_x_at 3.7330272 3.7695782 3.852099 3.7885065 3.644422 3.7532942 3.8739915 3.6891506 3.781652 3.8458462 3.8396811 3.8816333
1369590_a_at 7.0174975 7.3456726 6.781461 7.332102 7.118292 7.151366 6.939997 7.5096273 7.7715254 7.3710427 7.0164766 7.5458007
1369591_at 3.5386074 3.656748 3.4926 3.3338947 3.4072208 3.797539 3.6230044 3.6179543 3.5035927 3.4685535 3.692102 3.5337777
1369592_at 6.5531745 6.66478 6.736001 6.481864 6.490923 6.6167526 6.553931 6.565213 6.8090286 6.79656 6.7595506 6.5530467
1369593_at 3.5033689 3.557784 3.2946684 3.5648243 3.4575171 3.4315472 3.493524 3.3092484 3.4572911 3.484267 3.4102411 3.6084642
1369594_at 6.0482817 5.7832065 5.84054 5.9757876 5.5600767 5.8168173 5.539762 5.5729423 5.5490103 5.5545588 5.5245924 5.323697
1369595_at 3.6352458 4.0500183 3.6858497 3.7231672 3.6911247 3.5806832 3.718679 3.7288942 4.064708 3.623561 3.8603122 3.6858926
1369596_at 4.624691 4.4756126 4.5548716 4.247004 4.7057295 4.258647 4.400008 4.4541054 4.41418 4.176381 4.6457443 4.082038
1369597_at 7.811318 7.7319646 7.7495527 7.8688145 7.834947 7.667866 7.8994336 7.9996905 7.8678 7.8305526 7.6981893 7.6597276
1369598_at 4.0002947 4.0337534 4.5159397 4.0595865 4.395605 4.486148 4.3280177 4.3073254 4.284684 4.2253 4.0446033 4.4216375
1369599_at 4.598209 4.9294434 4.4999385 4.570489 4.822141 4.856654 4.526544 4.630428 4.7550187 4.557238 4.780711 4.7701225
1369600_at 4.1941967 4.34122 4.0242424 4.191919 4.07652 4.1156144 4.1261454 3.921435 4.3181734 4.1586003 4.3942075 4.0304794
1369601_at 4.9073195 5.339304 4.966136 4.978259 4.757783 5.0853963 5.1001987 4.8115377 5.1158504 5.092994 4.8763266 4.922205
1369602_at 4.677779 4.55612 4.9889517 4.6226244 4.7936544 4.8459835 4.6903477 4.989736 4.5631065 4.5242558 4.545342 4.8040338
1369603_at 3.5262885 3.9141753 3.711791 3.4827492 3.695412 3.6387436 3.6648364 3.6135023 3.5307927 3.629384 3.660894 3.5317776
1369604_at 4.5749536 4.893852 4.570138 4.4605875 4.09906 4.569152 4.165058 4.386071 4.6772184 4.5753965 4.7100744 4.541541
1369605_at 4.839723 4.933869 5.100383 4.6904464 4.7864037 4.989771 4.8392477 4.8993115 5.3356895 5.126226 5.023682 4.962962
1369606_at 3.6686485 3.8969436 3.8182855 3.6487155 3.878833 3.8884308 3.6266708 3.8319495 3.6949694 3.8345115 3.8017464 3.9312549
1369607_at 5.4250236 5.6132894 5.364482 5.3082557 5.3394446 5.1896577 5.4394836 5.2895813 5.600591 5.775944 5.631934 5.415164
1369608_at 4.3859506 4.154229 4.1425867 4.1571636 3.9246716 4.143282 4.0374255 4.018135 4.052473 3.9797575 4.0610642 4.343635
1369609_at 3.8191788 3.8923173 3.9366715 3.8996694 3.879979 3.665307 3.8961847 3.6250796 3.76233 3.9149547 3.7306373 3.769986
1369610_at 7.0851994 6.420133 7.1480317 6.9222426 6.61996 6.593559 6.843136 7.140105 6.9068694 6.44777 6.6189413 6.8858676
1369611_at 4.9080644 4.615796 5.0548663 4.7981863 4.588768 4.9684567 4.7061944 4.935132 4.9700456 4.4957824 5.0475183 4.984076
1369612_at 4.6802864 4.6264143 5.012174 4.760974 4.449524 4.823149 4.674325 4.677659 4.4671535 4.6302776 4.491604 4.651264
1369613_at 3.6574852 3.8514237 3.926858 3.685337 3.6789012 3.9241374 3.9344385 3.6940026 3.7220304 3.7677581 3.8216436 3.7256353
1369614_at 3.994069 4.0611014 3.9933007 4.025069 3.98544 4.2190065 4.0774307 3.7159111 3.9964576 4.151969 4.110451 4.102233
1369615_at 5.659178 5.646028 5.742761 5.574918 5.572544 5.686415 5.5976796 5.437257 5.6047754 5.328358 5.5194273 5.545569
1369616_at 4.8308697 5.1924696 5.0192385 4.870649 4.6660614 4.6867685 4.3827767 4.4399533 4.9923973 5.0892415 5.120492 4.6885695
1369617_at 7.18614 7.099624 7.4736094 7.869396 7.0150294 7.0006213 7.236535 6.9474072 7.2929573 6.976747 6.9686437 6.9502807
1369618_at 4.2001095 4.5854797 4.5105543 4.399601 4.4909225 4.456876 4.2418623 4.219044 4.4216394 4.311651 4.6600475 4.216346
1369619_at 4.6435094 5.177721 4.99672 4.726976 4.8102884 4.8627744 4.621551 4.745284 4.7238245 4.589017 4.7083325 4.5029273
1369620_at 3.852543 3.9299889 4.114626 3.9120076 3.828342 3.8947248 3.7029762 3.8899138 3.853619 3.869191 3.808675 3.8192143
1369621_s_at 9.844673 9.760381 9.699015 9.806242 9.641735 9.707945 9.718915 9.774073 9.814253 9.939306 9.826445 9.661094
1369622_at 4.4595466 4.047213 4.444717 4.191331 4.3631053 4.383771 4.2333894 4.361165 4.4529333 4.351598 4.457544 4.2885723
1369623_at 4.34072 4.334896 4.6585445 4.438181 4.1036844 4.593837 4.4920235 4.42375 4.5659113 4.643433 4.9427767 4.6431713
1369624_at 5.616856 5.650391 5.732755 5.8824425 5.61239 5.745487 5.7656317 5.55767 5.6980305 5.661339 6.2444415 5.5496316
1369625_at 6.056131 6.3968005 6.5975876 6.699944 6.783435 6.7369876 7.126769 6.2995114 6.5848885 6.55864 5.8273535 5.837565
1369626_at 9.019003 9.268861 9.249497 9.105924 9.167464 9.091893 9.107163 9.107789 9.176664 9.155572 9.145655 9.105618
1369627_at 3.7792454 3.5300148 3.2377083 3.6936855 4.079921 3.5854015 3.650447 3.4685123 3.6706834 3.6584377 4.1935463 3.75083
1369628_at 8.088178 8.339513 8.660308 8.432102 9.098631 8.375258 8.188093 8.630442 7.957412 8.716682 8.825202 8.805702
1369629_at 11.985359 12.034777 11.929785 11.953438 11.941382 11.879747 11.827504 11.892098 11.91015 11.781584 11.895875 11.773986
1369630_at 12.949927 13.006917 12.924188 12.909226 12.882886 12.899034 12.902539 12.895952 12.918867 12.859735 12.903929 12.856497
1369631_at 7.713935 7.7988462 7.854828 7.7476444 7.685076 7.7434587 7.996415 7.7810626 7.7388525 8.004425 8.023933 7.935205
1369632_a_at 6.5998874 6.650948 6.800484 6.738369 6.6478534 6.948085 6.8969164 6.6053286 6.5798793 6.8190417 5.641495 6.3699284
1369633_at 10.716594 11.044451 10.705347 10.778381 10.745918 10.7399235 11.128804 10.677366 10.67802 10.616022 10.313932 10.33004
1369634_at 6.1161723 6.632053 6.2684627 6.300284 6.280218 6.2889657 6.367599 6.0097966 6.1834903 6.7486033 6.3012433 6.4344473
1369635_at 11.69156 12.106757 12.170719 11.925521 11.919229 11.920519 12.001039 11.949999 12.006975 12.036537 12.021995 11.963215
1369636_at 12.38928 12.83187 12.754653 12.605961 12.52187 12.579297 12.590776 12.493737 12.542556 12.562433 12.607488 12.570823
1369637_at 4.684439 4.7194376 4.3416595 4.521355 4.282556 4.897014 4.519214 4.159972 4.5314884 4.281984 4.703458 4.564426
1369638_at 5.0384564 5.2061477 4.9387116 4.7785425 4.745171 4.891535 5.0644035 4.828889 5.214753 4.9734173 5.0111213 5.0817122
1369639_at 3.740551 3.8294654 3.7969337 3.738402 3.6310415 3.6207232 3.741972 3.8318946 3.7887936 3.8782673 4.1550083 4.0531816
1369640_at 5.6006894 5.586924 5.79767 5.6104555 5.3751726 5.5696926 5.881914 5.815034 5.4710264 5.8054953 6.673441 6.0204926
1369641_at 8.115557 7.727265 7.981864 7.9348164 7.907326 8.290035 8.087627 7.996585 8.074699 7.9394193 7.879595 7.9192286
1369642_at 8.115597 7.650067 8.124128 8.057209 8.01008 8.191173 7.932759 8.335915 8.286233 8.065411 8.070938 7.97466
1369643_a_at 7.9488487 7.8739195 7.9709406 8.039591 7.951387 8.089061 7.788651 7.9291687 7.8595705 8.073695 8.027989 7.806221
1369644_at 9.327589 9.21605 9.260179 9.513969 9.357401 9.377217 9.296986 9.211086 9.123358 9.435296 9.2839 9.326871
1369645_at 3.630724 3.8477898 3.835326 3.5718226 3.7885306 3.8685522 3.7141259 3.947316 4.100167 3.8041427 3.7251618 3.8193815
1369646_at 3.6614385 3.7953906 3.4784675 3.5731218 3.466294 3.4770658 3.8278112 3.4286916 3.1606467 3.3094301 3.7849143 3.652316
1369647_at 7.079873 6.83406 7.065474 6.9397774 7.20185 7.12087 7.0789595 6.753855 7.226575 7.3167815 7.0388346 6.6433787
1369648_at 6.8440223 6.299684 6.7589345 6.878737 6.9484053 6.9318466 6.6832223 6.7739162 6.3700404 7.0597363 6.8151226 6.7377143
1369649_at 5.18394 4.726848 4.5773745 4.836032 4.87229 5.000652 4.538497 4.6720448 4.8029594 4.659649 4.9460645 5.0668974
1369650_at 7.5038247 7.293163 7.388575 7.529579 7.5172586 7.6261945 7.491233 7.5275383 7.69395 7.619732 7.2706842 7.486345
1369651_at 4.642629 4.4315624 4.9178076 4.4516277 4.848136 5.036487 4.723891 4.849317 4.5088005 4.420886 4.483731 4.565553
1369652_at 3.8673697 3.6928792 3.7698338 3.979636 3.9326534 3.6501093 3.6266708 3.5542746 3.9273934 3.9377155 3.8575253 3.9054708
1369653_at 7.383312 7.327316 7.3046103 7.496484 7.197006 7.500549 7.550738 7.193174 7.3450055 7.543358 7.4275036 7.6747813
1369654_at 10.5390005 10.441644 10.615006 10.623347 10.677238 10.702412 10.777799 10.492278 10.7136965 10.776142 10.627277 10.575669
1369655_at 8.601244 8.3441725 7.97021 8.904707 8.538996 9.198405 8.581858 9.251984 8.605579 8.022361 7.921143 7.8248796
1369656_at 7.039668 6.677009 6.9658537 7.1860266 6.815967 7.06744 6.980948 7.24802 6.988785 7.395935 7.3395267 7.300612
1369657_at 4.1277046 4.251439 4.350138 4.1925335 3.8929696 4.1102076 4.372603 4.236783 4.292118 4.2959175 4.193013 4.116883
1369658_at 9.098194 8.697072 8.900049 8.817786 9.164743 9.235952 8.757464 8.860582 8.951537 8.512045 8.869225 8.667741
1369659_at 5.64429 5.802061 5.560951 5.1815763 5.7187285 5.5009227 5.5359173 5.385502 5.946213 5.241271 5.580603 5.3194733
1369660_at 4.4294734 4.1693587 4.447167 4.2519817 4.3743668 4.5303965 4.102278 4.2685704 4.3159056 4.066891 4.3086658 4.246398
1369661_at 7.871368 7.8974977 7.957123 7.7639103 7.5935745 7.742242 7.804034 7.7036624 7.7281256 7.7255936 7.6539335 7.753155
1369662_at 3.5521352 3.6616957 3.7168357 3.328239 3.4703171 3.5218222 3.5833912 3.5189927 3.7217858 3.804021 3.7529957 3.315896
1369663_at 10.122381 9.375865 9.180477 9.996861 9.112455 9.989747 9.614263 9.438511 6.2616963 9.427539 6.459054 10.642163
1369664_at 10.43846 11.059562 10.828277 10.740107 10.510124 10.271485 10.570034 11.151467 10.965202 11.447347 11.05332 11.403781
1369665_a_at 7.95484 7.77071 8.085023 8.483694 8.226061 7.861684 7.7491236 7.6209784 7.855357 7.6147375 7.5712633 7.429822
1369666_at 5.9425 6.0991135 6.204515 6.2136865 6.725432 6.324254 6.5203624 6.68024 6.049595 6.628953 6.474421 6.0926886
1369667_at 6.924582 7.089374 7.060427 7.267499 6.7766633 6.9072375 6.9191756 6.845727 7.2774067 7.055216 7.182724 7.2333555
1369668_x_at 4.105974 4.0523114 3.918177 3.9951072 3.7932718 3.7767594 3.837867 3.7533035 4.045461 3.7432501 4.090205 3.999201
1369669_at 8.367144 8.568856 8.209681 8.428769 8.319412 8.387934 8.320251 8.353982 8.053808 8.284765 7.761849 8.283466
1369670_at 4.589032 4.674938 4.697092 4.901681 4.8151693 4.996665 4.711682 4.56235 4.8642216 4.542996 4.6719704 4.254182
1369671_at 12.68265 12.652527 12.679012 12.6624565 12.575109 12.603083 12.474884 12.445775 12.640157 12.665332 12.356226 12.553669
1369672_at 6.691468 6.5748057 6.434736 6.321449 6.703767 6.566702 6.3600492 6.1988726 6.1124163 6.511662 6.346681 6.2904963
1369673_at 4.017487 4.4197426 4.019733 4.0242653 3.8997896 4.1428947 4.085592 4.0921617 3.995248 3.8979664 4.0865726 4.385001
1369674_at 3.6197865 4.517233 3.6520188 3.6477523 3.6759744 3.5732322 3.5084512 3.550381 3.6032143 3.5949118 3.5974874 4.246165
1369675_at 7.0053787 6.7885027 7.0058 6.836355 6.9652553 6.570245 6.692967 6.791173 6.6188636 7.1187143 6.8890405 6.91569
1369676_at 7.6392756 7.709057 7.6368785 7.688563 7.759907 7.647462 7.4634047 7.5833645 7.6720366 7.6976867 7.5566354 7.806039
1369677_at 3.703686 3.5357203 3.6070588 3.5841682 3.6471794 3.4012504 3.4284859 3.7101338 3.3043468 3.6303394 3.569013 3.5292947
1369678_a_at 7.769938 7.9461107 7.86822 7.739656 7.8163733 7.6152678 7.7721863 7.727391 7.6750073 7.94498 7.772508 7.626036
1369679_a_at 9.902535 10.2348175 9.812012 9.896099 9.893254 9.634291 9.812089 9.6485195 9.810087 9.869848 9.753465 9.907696
1369680_at 4.805331 4.733753 4.886253 4.7593474 5.112311 4.833809 5.0108423 5.010538 4.7202964 4.811554 5.1422443 5.0795145
1369681_at 4.2038484 4.3232894 4.303017 4.102374 4.219476 4.09398 4.4108105 4.0429616 4.255811 4.088527 4.594131 4.4559484
1369682_at 6.8621144 6.551183 6.7147503 6.6747437 6.737934 6.56042 6.5913024 6.8603024 6.6259775 6.427342 6.6273327 6.4273505
1369683_at 7.4058475 7.2991843 7.3221917 7.1794577 7.276858 7.272004 7.3088913 7.086956 7.3529606 7.191796 7.1176686 7.015564
1369684_at 5.2371964 5.0152426 5.1118984 5.232879 5.062872 5.1046314 4.83354 5.327196 5.1207886 4.9304476 5.27403 4.941191
1369685_at 3.7059216 4.1504335 4.1496563 3.8886018 4.0112944 3.9502478 4.046226 3.8876317 4.0927477 4.0112367 4.1003747 3.7702506
1369686_at 4.1669855 4.159643 4.1696186 4.0841813 3.9717593 4.138659 4.076663 4.156163 4.0572624 4.198479 4.6057153 4.0868397
1369687_at 4.3244734 4.1671805 3.9560153 4.1310186 4.2674294 4.1044297 4.159139 3.9952714 4.2904983 4.1570044 4.2442164 3.8712173
1369688_s_at 4.6978145 4.9028826 4.7544127 4.48061 4.6164303 4.913784 4.827389 4.627591 4.652666 5.202846 5.2046475 4.967022
1369689_at 7.2061224 6.948659 7.2802057 7.2957764 7.0595756 7.0339055 7.2374697 7.176062 7.534098 7.2568946 7.62337 7.437833
1369690_at 7.1183167 7.2015066 7.264882 7.186481 7.3265333 7.351416 7.38452 7.4031224 7.251769 7.195993 7.3457355 7.2413135
1369691_at 3.7855692 4.2829075 4.156177 3.9680507 4.236066 4.2979016 4.161812 3.821348 4.1499968 4.2792807 4.0578957 4.1405516
1369692_at 3.731003 3.957996 3.8778434 3.9574993 3.9928217 3.7328813 3.8419776 3.8095887 3.7494998 3.869845 4.197113 3.9272418
1369693_a_at 5.7404847 6.480915 5.668397 5.784539 5.3560014 5.8604913 5.3205085 4.839572 5.6841106 5.234989 6.700326 5.058589
1369694_at 3.7886312 3.7352588 3.6953602 3.640931 3.6515808 3.507894 3.6109743 3.6438477 3.8604007 3.9364324 3.8226674 3.6613503
1369695_at 4.1379514 4.554699 4.503766 4.190791 4.0667386 4.2082295 4.547976 4.2205076 4.5718274 4.3650074 4.435113 4.1387305
1369696_at 3.5004404 3.3636696 3.6583798 3.3116384 3.4888318 3.7118733 3.5281997 3.6662722 3.7420597 3.6496246 3.830526 3.8451092
1369697_at 3.9598665 3.8581655 4.0570717 3.4906077 3.55804 3.9371796 3.5170631 3.7939293 4.04774 3.8853343 4.0769014 4.0717134
1369698_at 4.6902328 4.7951894 4.990496 4.8523784 4.8135796 4.590264 4.796871 4.710125 5.1093545 5.0556483 5.235371 4.9367595
1369699_at 4.6369762 4.7071056 4.5880756 4.3903856 4.515073 4.8959007 4.6006184 4.6140513 4.5914097 4.5798407 4.846237 4.552484
1369700_at 6.194189 6.2177777 5.9000487 6.4082103 6.363913 6.0362077 6.052934 5.992729 6.1036077 6.1021743 6.282574 5.990176
1369701_at 12.731196 12.448825 12.533284 12.508056 12.646205 12.586015 12.755721 12.713982 12.71088 12.429887 12.352559 12.462816
1369702_at 7.1350884 6.7248683 6.86306 7.139441 7.093866 7.0299478 7.15384 7.037304 6.9654007 6.8424025 7.0678573 6.8865085
1369703_at 7.474708 7.4285636 7.5691147 7.626501 7.337928 7.4995046 7.470432 7.353728 7.414307 7.3646417 7.2251863 7.5837626
1369704_at 6.4804664 6.3964624 6.221578 6.1941442 6.325448 6.398614 6.275387 6.4579797 6.2352304 6.081333 6.4826727 6.35103
1369705_at 5.078991 5.0086083 5.088481 5.0615835 4.9919605 5.1756506 5.1035156 4.9115973 5.2581367 4.705563 4.9580536 5.015897
1369706_at 3.5503633 3.73792 3.5997758 3.5738623 3.6291351 3.7401605 3.6372926 3.6509392 3.5895958 3.5954714 3.7658882 3.7425485
1369707_at 4.685666 4.3133574 4.680043 4.446792 4.312469 4.2466526 4.397764 4.1878777 4.2814546 4.3850684 4.2442164 4.5920954
1369708_a_at 5.637586 5.1529045 5.5671453 5.6834583 5.667035 5.8061686 5.503646 5.8209734 5.81694 5.6060195 5.1759768 5.575566
1369709_at 4.3240905 4.452563 4.14788 3.9903793 3.9644353 4.160289 4.058507 4.1083026 4.5061555 4.16001 4.002315 3.829292
1369710_a_at 3.9862545 3.773128 3.7472591 3.792551 3.9812524 3.8827002 3.6247907 3.6596866 3.7035916 3.8941429 3.8450532 3.6556473
1369711_at 4.5601788 4.858064 4.416203 4.168992 4.2178473 4.73228 4.2209353 4.5378084 4.1149507 4.3481903 4.0032735 4.1797085
1369712_at 7.5027075 7.158468 7.3739853 7.4459753 7.596062 7.492314 7.4673586 7.2547574 7.288207 7.4397364 7.0804625 7.233696
1369713_at 5.558088 5.6510897 5.595475 5.0312557 5.2679186 5.4735594 5.3081746 5.4201202 5.108726 5.219635 5.38786 4.9595594
1369714_at 7.145377 7.082444 7.095457 7.1089306 7.095761 7.0429873 7.1077366 7.3891487 7.293217 7.1397758 7.13747 7.1197944
1369715_at 3.9083624 4.0538826 4.1931496 3.8850036 3.890944 4.2658806 4.0885267 4.1945915 3.827808 4.1388016 4.2451544 3.9499848
1369716_s_at 10.422941 10.154962 10.1068325 9.990124 10.021611 10.046526 9.883837 10.242711 9.721563 9.541982 9.598846 9.609249
1369717_at 4.15894 4.2058434 4.4214315 4.1270432 4.1602526 4.255312 4.1857758 4.1801505 4.2819185 4.5487995 4.3118258 4.235401
1369718_at 8.488096 8.14988 8.231632 8.022616 8.078143 8.520532 8.508885 8.337357 8.370484 8.383147 8.126841 8.228206
1369719_at 3.3831038 3.228293 3.288441 3.3463933 3.3268197 3.5282474 3.453494 3.3186638 3.302479 3.2225106 3.5409477 3.220807
1369720_at 9.606976 9.821058 9.739466 9.687692 9.736451 9.605018 9.696844 9.759587 9.857052 9.963733 10.171667 9.957898
1369721_at 4.5211606 4.7719464 4.935382 4.430723 4.610009 4.7974176 4.5325084 4.841526 4.4216394 4.2276387 5.0034704 4.820822
1369722_a_at 8.299637 8.57864 8.248215 8.447214 8.378815 8.410245 8.421514 8.327938 8.296935 8.231517 8.338494 8.266948
1369723_at 7.7714996 7.7157483 7.218517 7.401941 7.4276023 7.3265963 7.4604306 7.3580728 7.2202673 7.277935 7.528167 7.1871104
1369724_at 5.090233 5.30398 5.2664137 5.221843 4.9424605 5.4149866 5.1083074 5.107934 5.2137384 5.020437 5.3078394 5.1447434
1369725_at 8.701891 8.067493 8.33205 8.552599 8.789081 8.766448 8.336861 8.718363 8.258639 8.342554 8.220488 8.088589
1369726_at 8.830516 8.608851 8.479888 8.567643 8.628128 8.512252 8.526862 8.50799 8.53667 8.54775 8.633349 8.612483
1369727_at 13.788832 13.706099 13.661105 13.808649 13.735683 13.741732 13.637564 13.710712 13.718272 13.741732 13.756932 13.742714
1369728_at 5.4052477 5.273183 4.966101 5.3375187 5.4503384 5.306317 5.642153 5.598078 4.9337444 5.255477 5.360387 5.193532
1369729_at 9.055721 9.253313 8.843201 9.3036995 9.036009 8.822339 9.1867485 8.8665695 9.139986 8.616161 8.871047 8.703842
1369730_a_at 4.8525844 4.5760484 4.811472 4.2303786 4.297118 4.3044953 4.3528776 4.5179763 4.3729997 4.4931717 4.662136 4.5074573
1369731_at 3.3576193 3.2632823 3.4189708 3.5900621 3.261482 3.3435342 3.2935216 3.3378382 3.5414946 3.4173598 3.4712455 3.4387228
1369732_a_at 4.73501 4.8502054 4.712056 4.88025 4.9096136 4.6607914 5.0076528 4.414508 4.8070555 4.8011885 5.2100525 4.5582695
1369733_at 8.697511 8.559047 8.483794 8.422627 8.560253 8.711537 8.652527 8.536311 8.807796 8.615767 8.699388 8.57264
1369734_at 9.224516 9.196871 9.383632 9.28595 9.3706455 9.420398 9.310016 9.3163395 9.282816 9.14348 9.029257 9.220179
1369735_at 6.240413 5.718467 5.8233724 5.906514 6.058018 6.000157 5.973496 5.776424 6.0665 5.8750696 5.9337163 6.2587013
1369736_at 5.091171 5.215186 4.958142 5.199094 5.195276 5.3963776 5.1952276 5.0235357 5.5059757 5.195472 5.1783423 5.3114347
1369737_at 9.904811 9.099119 9.780401 9.699776 9.960413 9.78582 9.622993 9.5346155 9.194632 8.65046 8.033671 8.578614
1369738_s_at 10.677756 10.284202 10.523691 10.382381 10.60581 10.449091 10.052643 10.2349 10.156126 9.771528 9.4897175 9.561092
1369739_at 4.1449404 4.38031 4.0030417 4.2398887 3.990458 4.2954125 4.165469 4.152722 4.1626434 4.39013 4.3805394 4.2896733
1369740_at 4.6117783 4.947402 4.7004185 4.66951 4.755678 4.7462263 4.615446 4.5876746 4.7156844 4.678259 5.1371393 4.7637873
1369741_at 5.3637753 5.483868 5.352707 5.343301 5.4077635 5.3767176 5.553336 5.396571 5.4401417 5.3729506 5.474769 5.4820547
1369742_at 5.0233793 4.7247906 4.634573 4.636445 4.7533836 4.831471 4.6774216 4.3144794 4.6462784 4.498833 4.8317127 4.8645124
1369743_a_at 8.774662 8.713603 8.82494 9.153646 8.551619 8.625482 8.513379 8.764626 9.056172 8.798436 8.629885 8.633037
1369744_at 4.035568 4.175022 3.9021256 3.6989884 3.7100968 4.1438017 4.0242023 3.8449779 4.1528125 3.906652 4.037039 3.9744282
1369745_at 6.145182 6.215433 6.301978 5.8511233 6.1382103 6.136164 6.1186233 6.0467815 6.1411786 6.070474 6.054399 6.3098984
1369746_a_at 11.854394 11.795137 11.945027 11.834332 11.907651 11.902487 12.017695 11.86433 11.791622 11.921872 11.717589 11.833207
1369747_at 7.2255197 6.7030478 6.92799 6.630895 7.444823 6.817716 6.7540946 6.748156 6.7141657 6.714294 6.796178 6.735365
1369748_at 3.7258737 3.4082112 3.5168126 3.418824 3.4247897 3.742805 3.685627 3.5874493 3.237341 3.525088 3.7422276 3.4079957
1369749_a_at 3.990071 4.2609067 3.8846738 3.831734 3.8858624 3.694975 3.77301 3.6747653 4.126067 4.178277 3.7873783 3.876425
1369750_at 3.6541383 3.7169464 3.6549196 3.8554242 3.8169744 3.840123 3.529537 3.6509392 3.8219168 3.946108 3.8430593 3.5339782
1369751_at 3.9519684 3.9958725 3.9253216 3.7430112 3.897196 3.9771318 3.78161 3.8427455 3.9289799 3.6563563 4.250477 3.6684608
1369752_a_at 4.827242 4.707917 5.0952234 4.767692 4.8037543 4.8907123 4.7006454 4.6265655 4.7798615 4.868238 4.831014 4.845894
1369753_at 3.875057 4.174121 4.144864 4.084528 3.7834744 3.8283494 3.8642595 3.955824 3.6201038 3.987011 3.7378001 4.0820384
1369754_a_at 8.393784 8.422607 8.635549 8.511641 8.397671 8.325354 8.786577 8.5308895 8.663522 8.643642 8.502545 8.664717
1369755_at 3.7528203 3.6777499 3.9502296 3.7179186 3.7721472 3.7594686 3.743888 3.6805227 4.3347535 3.8107395 3.8027697 3.6816385
1369756_a_at 7.2450895 7.4376936 7.508209 7.1844935 7.4479094 7.11366 7.2550263 7.367487 7.1281896 8.024523 7.986348 7.8650055
1369757_at 5.5352592 5.632451 6.099719 5.876511 5.5677834 5.8532543 5.7654605 5.8368654 5.78124 5.8278923 5.9156513 5.801196
1369758_at 9.256956 8.441439 8.525077 8.87568 8.553424 8.279495 8.622757 9.0543 8.940699 8.339642 8.5872965 8.787985
1369759_at 5.0765214 5.307313 5.4284296 4.9934454 5.1540003 5.1741457 5.260393 5.2415724 5.2108946 5.192234 5.1419992 5.1205316
1369760_a_at 3.7620096 3.7189608 3.906639 3.6506705 3.6449082 3.7889621 3.708929 3.7909431 3.8041208 3.7801206 3.6865606 3.7606308
1369761_at 3.7520735 3.8779047 4.0155077 3.9981642 3.7195356 3.7158313 3.5798368 3.5788198 3.897985 3.9024477 4.1288853 3.7624836
1369762_at 4.173232 4.277758 4.4123387 4.180099 4.5834055 4.3782263 4.171223 4.376196 4.2390738 4.066535 4.481835 4.1640406
1369763_at 3.7061203 3.9302573 3.7174346 3.718665 3.826693 3.848098 3.7575264 3.9687703 3.9625092 3.8358068 4.107963 3.78693
1369764_at 13.255671 13.320976 13.239383 13.213736 13.187362 13.282021 13.3352165 13.218468 13.223225 13.283864 13.392949 13.226974
1369765_at 3.8531353 3.6555684 3.652349 3.8977017 3.7212243 3.9454768 3.7345564 3.6509392 3.6390073 3.6610968 3.8209226 3.7740555
1369766_at 5.3817425 5.284766 5.134368 5.0304213 5.076339 5.198653 4.9451756 5.437257 5.309274 4.965224 5.6334157 5.161815
1369767_a_at 3.8239107 3.8715863 3.7933686 3.4125702 3.597219 3.8945444 3.6855772 3.8213482 3.6987498 3.651292 3.8449638 3.7203066
1369768_at 6.514212 6.2825737 6.2339687 6.5829096 6.5194893 6.5051956 6.64228 6.278453 6.474915 6.635164 6.4464097 6.2869797
1369769_at 4.360152 4.7522097 4.657047 4.6237993 4.7951717 4.554328 4.5684633 4.294472 4.541518 4.4856577 4.775858 4.264022
1369770_at 4.165568 3.8867607 4.1522875 3.8421469 3.8267899 3.8196137 3.965373 4.083797 3.8871295 3.9475486 4.3147135 4.1780443
1369771_at 4.927888 5.452756 5.067169 5.462083 4.982354 5.0975637 5.227186 5.058778 5.030981 5.600595 5.4708214 5.3571005
1369772_at 7.2757826 6.802574 7.0176454 6.7685256 6.6847835 6.979454 6.7614083 6.9748597 6.7396836 7.1595297 6.8688335 7.0256686
1369773_at 4.0711036 3.737351 3.5465434 3.9421773 3.5962856 3.7801473 3.7399154 3.6509392 3.6775687 3.9580944 4.182594 4.1855674
1369774_at 4.610053 4.1210523 4.1739306 4.362191 3.9693313 4.4953117 4.36615 4.1167994 4.2568126 4.035038 4.1329794 4.280506
1369775_at 8.221106 7.970975 8.003986 8.22035 8.226679 8.164574 8.102936 8.004669 8.050644 8.509322 8.660765 8.484353
1369776_a_at 6.614559 6.4710593 6.6129317 6.438756 6.570824 6.5582576 6.3298326 6.738689 6.531953 6.400196 6.525208 6.4854546
1369777_a_at 7.453764 7.0843735 7.496069 7.38443 7.4582276 7.1203003 7.09622 7.4210577 7.277054 6.9077153 6.822851 7.0722356
1369778_at 3.5631146 3.8217905 3.4658504 3.727087 3.729492 3.7454603 3.7029762 3.692252 3.766891 3.802181 3.7962759 3.789992
1369779_at 6.111431 6.0692077 6.1179476 6.503742 6.3562016 6.304892 6.0794115 6.07034 5.92446 6.2897162 5.9423895 5.8668237
1369780_at 5.8474526 6.028887 5.9048057 5.740264 5.751262 5.9161 5.774901 5.6217585 5.813986 5.897318 6.0130935 5.7291355
1369781_at 4.128481 4.1491823 4.0030417 3.7018106 3.697029 3.6423955 3.9812574 3.6055262 3.8680801 3.8396065 3.9845433 4.296384
1369782_a_at 5.6969395 6.030838 5.794245 5.9930253 5.753847 5.8394375 5.7183275 5.709232 5.7427015 5.755622 5.5645313 5.633973
1369783_a_at 4.939688 4.44282 5.183877 5.062006 4.851428 4.7222795 5.172702 4.8581753 5.0872965 5.999449 5.460407 5.8500056
1369784_at 3.852586 3.6127436 3.717267 3.5182226 3.7055004 3.6719074 3.84025 3.803584 3.811929 3.734844 3.6654058 3.7317467
1369785_at 8.118793 8.306662 8.337837 8.285072 8.364331 8.088278 8.251433 8.182 7.984064 8.222606 8.157793 7.835888
1369786_at 5.578303 5.5686884 5.638298 5.164987 5.2316413 5.4187984 5.155593 5.3217664 5.44384 5.574762 5.9161143 5.748988
1369787_at 3.7424254 3.8950946 3.703815 3.8609464 4.0355854 3.691678 3.7415676 3.669597 4.0398273 3.7092328 3.9487486 3.80026
1369788_s_at 7.9287887 7.7990026 8.426033 7.212865 7.970641 7.5392046 7.9543295 7.1248503 7.363569 7.576803 7.869424 7.744454
1369789_at 3.3695958 3.355697 3.4171703 3.2154832 3.258541 3.293505 3.3555129 3.267861 3.454471 3.373329 3.3454375 3.3280654
1369790_at 11.829594 11.540844 11.519427 12.114661 12.129585 11.4482155 11.049705 11.981645 11.127677 10.922613 11.284165 11.963158
1369791_at 8.658481 8.668283 8.631646 8.542928 8.511578 8.414476 8.490393 8.659407 8.687832 8.285217 8.128092 8.22317
1369792_at 5.969782 5.946985 6.0249615 5.5849013 5.4445605 5.9344807 5.857788 5.5790687 5.575932 5.844148 6.101337 5.910302
1369793_a_at 3.97463 3.8811812 4.077182 3.7687228 3.8381937 4.093256 3.8386672 3.7912018 3.8815634 3.8120635 3.8214998 3.931255
1369794_a_at 4.5848227 4.888102 4.967865 4.9304075 4.564672 4.743103 4.9736366 4.7446165 4.934709 5.05108 5.192756 4.8643007
1369795_at 4.3956547 4.4531446 4.535491 4.2866697 4.1801033 4.4569693 4.435948 4.5259037 4.597202 4.3346357 4.475997 4.4063234
1369796_at 4.492607 4.492488 4.462245 4.201042 4.207214 4.3800817 4.3802414 4.385466 4.52503 4.260281 4.402464 4.500748
1369797_at 4.147098 4.3283014 4.2224617 4.104232 3.7704592 4.113098 3.9583461 4.239176 3.962138 4.113577 3.9861176 4.193158
1369798_at 4.4641356 4.4573402 4.7607365 4.461362 4.3440676 4.8242025 4.357475 4.3730507 4.6319017 4.4546833 4.509593 4.293193
1369799_at 10.764271 10.8510475 10.827878 10.877695 10.764238 10.756096 10.875115 10.84394 10.762318 10.770626 10.656411 10.814521
1369800_at 4.1874204 4.050911 4.016658 3.9256353 3.779811 4.0176716 3.9272597 3.889367 4.045461 3.7815037 4.252784 3.8867576
1369801_at 4.424576 4.418087 4.183385 4.2995453 4.3559985 4.5987873 4.319781 4.14689 4.293123 4.3050156 4.4680233 4.4242086
1369802_at 3.8296092 4.0316997 3.9415126 3.909118 3.7385223 3.9299357 3.8811126 3.7562854 4.157941 3.9835267 3.8620548 3.8758597
1369803_at 4.4781938 4.879388 4.3623376 4.2849064 4.3813434 4.785862 4.4316626 4.4411755 4.237924 4.7648315 4.6597996 4.594095
1369804_a_at 4.650287 4.96433 4.773274 4.8566422 4.4851346 4.479472 4.481225 4.473338 4.335473 4.7579117 4.640124 4.78621
1369805_at 3.8972769 3.9269018 4.1338735 3.8996694 3.8619335 4.11935 3.5423608 3.8767595 4.2904067 3.81477 3.9494572 3.964711
1369806_at 5.213422 5.561015 5.141403 4.7404804 5.0475883 5.1409535 4.836454 5.0139027 5.0112057 4.870537 4.936987 4.9814143
1369807_at 4.2863593 4.667171 4.437661 4.2792263 4.3280663 4.392013 4.2614765 4.181367 4.363967 4.5257 4.743516 4.256761
1369808_at 4.52734 4.8351583 4.2992067 4.0515404 4.1100807 4.3741083 4.334476 4.0887694 4.2952023 4.1091156 4.883942 4.2976613
1369809_at 4.596141 4.994369 5.1128316 4.9551773 4.715433 5.0288277 4.804614 4.7362423 5.0231304 5.110612 4.737713 4.9833574
1369810_at 6.6904078 6.4255695 6.4708037 6.640434 6.4247746 6.5655246 6.707038 6.6120386 6.6413445 6.5233073 6.580118 6.6338267
1369811_at 4.707178 4.5900345 4.6316576 4.595888 4.742938 4.6592417 4.4238815 4.653931 4.493463 4.7472954 4.720394 4.66066
1369812_at 5.6165466 5.6792207 5.713397 5.702506 5.8493767 5.880044 5.455488 5.408524 5.5979357 5.747609 5.3868313 5.959145
1369813_at 7.050838 6.9001126 6.9945374 7.1166725 7.057807 6.8563933 7.0531397 6.842018 7.0462813 6.936751 6.9826574 6.626733
1369814_at 4.8868465 4.3523526 4.746456 4.429439 4.4621224 4.4127083 4.2614765 4.4257436 4.445605 4.442015 4.515581 4.4264975
1369815_at 5.469211 5.543069 5.1800127 5.6388717 5.4704943 5.8017335 5.571667 5.5285892 5.572532 5.677042 5.1098533 5.574493
1369816_at 4.4757433 5.0806866 4.7942686 4.932045 4.703777 4.9848194 4.8125043 4.7566504 4.710545 4.843041 4.66845 4.86974
1369817_at 4.088851 4.2116404 4.2142353 4.0903068 4.170967 4.132889 4.3293047 4.558693 4.3681126 4.3949585 4.473284 4.2691445
1369818_at 4.669269 4.8097134 5.021599 4.690131 4.6675143 4.7895575 4.812206 4.5305023 4.7006574 4.4176664 4.9053583 5.0325675
1369819_at 4.626278 4.602795 4.5631547 4.405295 4.823132 4.659459 4.5548363 4.5178194 4.6426783 4.67515 4.4455266 4.421826
1369820_at 3.9056098 4.086472 4.1159554 4.0254407 3.6206303 3.9176388 4.0031834 3.9674516 3.841029 3.9935648 4.048422 3.8887992
1369821_a_at 4.8464746 5.1473103 5.0404696 4.876173 5.0520687 4.74229 4.740404 4.9132442 4.98392 4.841505 5.065174 4.896946
1369822_at 4.220205 4.251439 4.2084026 4.256597 4.407484 4.1498795 4.0131683 4.365667 4.6450753 4.194371 4.197959 4.7909737
1369823_at 4.71441 4.7654343 4.628731 4.7514544 4.1613603 4.5133147 4.615426 4.1820774 4.25233 4.5009727 4.428936 4.5842953
1369824_at 5.001562 5.096877 5.305932 4.846051 4.7033033 5.1105423 4.718108 4.868948 4.8783627 5.195797 5.252161 5.0149946
1369825_at 4.5992365 4.7136707 4.835193 4.535939 4.310727 4.634973 4.569747 4.629421 4.4216394 4.8201933 4.822008 4.7520437
1369826_at 6.512889 6.475155 6.1999097 6.3438416 6.1637473 6.512605 6.4031396 6.459811 6.539016 6.6352143 6.2507234 6.119096
1369827_at 5.3509173 5.4471197 5.2822847 5.090473 5.2447557 5.399847 5.3324895 5.173235 5.1871967 5.0737925 5.462488 5.342908
1369828_at 5.445798 5.667204 5.3795986 5.3080597 5.4134617 5.6698036 5.3184223 5.24874 5.3203917 5.3789396 5.0098743 5.259348
1369829_at 4.685666 4.4835606 4.655898 4.44604 4.40882 4.631817 4.380526 4.613543 4.4543476 4.530656 4.9964757 4.506892
1369830_at 4.7702703 4.663193 4.9770737 4.829546 4.3653364 4.9903297 5.197288 5.0028586 4.844228 4.965224 5.060278 5.1791277
1369831_at 4.992717 5.463846 5.2112985 5.1027274 4.8602877 5.2710037 4.917598 5.0307493 5.398058 5.098199 5.0342913 5.265357
1369832_at 5.1970415 5.1324363 5.4101543 5.0663433 5.305486 5.211951 5.3615065 4.6982875 5.231827 5.4339705 5.2257357 5.1981463
1369833_at 3.9692626 4.083189 4.4505143 4.3395233 4.006274 4.1257544 4.1786036 4.225927 4.1484756 4.2292986 3.952465 4.19698
1369834_at 8.05854 8.039692 7.8553123 8.035543 7.9337697 7.927503 8.00967 7.9261436 7.847535 7.628448 7.446426 7.403972
1369835_at 6.190384 6.2682123 6.2303348 5.9206576 6.0425057 6.0986333 6.0843034 6.077794 6.178488 6.0003424 6.111587 5.9704556
1369836_at 7.0194225 7.79636 7.1720014 5.724868 5.317126 6.559942 6.153367 6.562972 6.1173472 6.2537527 5.7559657 6.449446
1369837_at 12.5261345 12.470443 12.269941 12.153823 12.471381 12.570108 12.435804 12.453297 12.359596 12.258234 11.910686 12.197548
1369838_at 4.2316065 4.1959934 4.1609817 4.1840005 4.0751224 4.1527987 3.973048 3.9977772 4.247033 3.9278626 4.208047 4.1164875
1369839_at 4.0780783 4.390069 4.459885 4.3556223 4.26847 4.3369303 4.45646 4.2337914 4.249136 4.3505588 4.2275467 4.261179
1369840_at 9.4905 9.96629 10.135033 9.427222 9.634516 8.215813 10.433019 10.439528 10.708702 11.176919 11.205597 10.911653
1369841_at 3.61802 3.768884 3.7045915 3.683397 3.8101063 3.5864847 3.533364 3.777939 3.8026938 3.8077402 3.7362924 3.9007664
1369842_at 3.8413086 3.9819553 4.0333595 3.6784983 3.7880936 3.8068223 4.000526 3.9943762 3.9081423 3.7524736 4.051154 4.0053444
1369843_at 4.251424 4.1684113 4.0458155 4.163232 4.03792 4.1870675 4.0492105 4.3081827 4.161524 4.044778 4.5538387 3.8996243
1369844_at 3.8494222 4.3109293 3.85049 4.032595 3.8477306 4.0883245 3.7945871 3.8288012 4.1082935 3.9325714 4.2009745 3.9728312
1369845_at 5.356509 5.212268 5.2593164 5.083526 5.0499196 5.34543 5.39498 4.8993397 5.0334687 5.18361 5.1123757 5.2782693
1369846_at 3.5423968 3.6901133 3.797007 3.5710137 3.3529277 3.714786 3.5796967 3.4719548 3.724618 3.3915513 3.408681 3.6053207
1369847_at 5.039511 5.3197393 4.9848332 4.924465 4.9943132 5.111836 5.023245 4.897597 5.1483197 5.096481 5.1371894 4.9627004
1369848_at 3.638082 3.5087063 3.3694868 3.595556 3.4384007 3.622169 3.7161412 3.4217587 3.5410566 3.460548 3.5884376 3.567727
1369849_at 5.073491 5.0384264 5.189867 4.9171734 5.202721 5.0960197 5.0644035 5.0790834 5.2120523 5.125537 5.142799 4.917901
1369850_at 5.579661 5.805663 6.088338 5.7728176 5.3669395 5.5904393 5.722477 5.464118 5.812424 5.7265086 5.9433236 5.6526413
1369851_at 7.0413523 7.023721 7.3349857 6.771537 6.863223 6.886112 6.8113537 6.7993975 7.265971 6.928838 6.8975697 7.1069326
1369852_at 12.175275 12.099088 12.052374 12.085181 12.15663 12.064116 12.122939 12.273206 12.161811 12.207317 12.1721 12.095936
1369853_at 4.8664064 4.681787 4.858235 4.763159 4.517941 4.579114 4.6757584 4.8401394 4.6426783 5.0639544 4.7622347 4.5522976
1369854_a_at 8.958984 9.0615225 9.1860075 8.970852 9.060959 9.008769 8.905953 9.2724085 9.383716 9.09119 9.44215 9.168209
1369855_at 3.8216188 3.9843674 3.919874 3.725427 3.7704394 3.8727164 3.6314404 3.785746 3.630842 3.8967 3.8004072 3.8360648
1369856_at 4.079126 4.417448 4.4128923 4.134215 4.3648586 4.4454207 4.395068 4.096746 4.4360046 4.6044726 4.4957 4.302121
1369857_a_at 5.4487686 5.5345626 5.650636 5.4074364 4.9956865 5.329361 5.3086076 5.2985373 5.413146 5.2889905 5.5322275 5.5858903
1369858_at 4.4221883 4.2392263 4.153181 4.472657 4.434098 4.1760054 4.34016 4.412295 4.4457445 3.8900275 4.278122 4.2581415
1369859_at 4.17508 4.3628683 4.9319973 4.2281003 4.234885 4.2319717 4.215888 4.0989685 4.052426 4.2579165 4.260763 4.21974
1369860_a_at 4.6475725 4.555951 4.6345005 4.4916716 4.558938 4.804852 4.631442 4.4353094 4.7593107 4.753071 4.6191444 4.440279
1369861_at 4.7783537 4.4560623 4.4153686 4.062429 4.5847054 4.353325 4.3514514 4.2142076 4.3994946 3.9772897 4.643362 4.2728486
1369862_at 4.442911 4.4805555 4.2621136 4.306933 4.3437963 4.4513144 4.2474046 4.0780387 4.2697244 4.5948615 4.5331984 4.4321723
1369863_at 8.440387 9.87908 9.8479185 9.255267 8.496826 8.910561 9.69237 9.358506 8.91543 10.123415 9.633397 10.525608
1369864_a_at 11.124158 10.045252 10.971442 10.731985 11.471207 10.221258 9.883404 10.159621 9.884768 8.199867 9.771582 9.037209
1369865_at 4.230744 4.2828546 4.2765217 4.091591 3.8621793 4.089155 4.2881184 3.91745 4.24366 4.5237617 4.3768106 4.036095
1369866_at 4.5166945 4.5130873 4.480384 4.6222563 4.731321 4.3824835 4.640765 4.5109863 4.5109 4.69981 4.582243 4.327337
1369867_at 5.9143333 5.632451 4.990045 5.2914114 5.3942094 6.8392057 5.8035674 4.8553295 5.2156334 4.394468 5.64005 5.9198627
1369868_at 10.559178 10.515535 10.362187 10.400403 10.006485 10.616583 10.25431 10.238187 10.237522 10.176813 10.190319 10.364055
1369869_at 3.6029162 3.5393538 3.731585 3.7111468 3.7329292 3.582671 3.642993 3.5804632 3.5364714 3.7100956 3.75944 3.5259466
1369870_at 7.2702 7.222282 6.98678 6.966235 6.934484 7.009266 7.3027925 6.9795876 7.02071 7.24259 7.2523556 7.001938
1369871_at 3.7927003 3.6910658 3.6294117 3.8525052 3.843081 3.6632185 3.6447258 3.8471806 3.5683904 3.6885462 3.8231688 3.6050432
1369872_a_at 4.2700744 4.3412914 4.298047 4.2446265 4.2404914 4.2661777 4.4070454 4.167975 4.208621 4.431778 4.305746 4.3431945
1369873_at 4.4761853 4.263893 4.561433 4.4556603 4.3245635 4.6419845 4.2769766 4.2567725 4.581629 4.242957 4.6503935 4.3155622
1369874_at 4.7027726 4.8787994 4.7672157 4.8366737 4.589983 4.371242 4.574846 4.7112656 4.336828 4.798638 4.677288 4.6695366
1369875_at 5.1019783 4.988199 5.0963783 4.870899 4.6958723 4.7527237 5.155817 4.684125 4.82347 4.754528 5.018671 4.9466515
1369876_at 3.671068 3.735471 3.7702355 3.6829429 3.6711783 3.8668652 3.5661511 3.5682836 3.7552195 3.5496142 3.9317293 3.78693
1369877_at 4.9285645 4.8060465 5.2102585 4.943361 4.7025146 5.1921988 4.884462 4.9166408 4.6351156 4.9167953 4.8578196 4.886895
1369878_at 3.860401 4.11474 4.0098124 4.112663 3.9029632 3.9538348 4.1197386 4.064806 3.8627832 4.1014905 4.2270417 4.1159134
1369879_a_at 12.934983 12.800388 12.802309 12.917869 12.899308 12.90244 12.908098 12.928938 12.8726 12.850006 12.70339 12.897379
1369880_at 4.1030254 4.561715 4.465557 4.4097166 4.1347413 4.18245 4.1309233 4.2992287 4.307889 4.357476 4.31897 4.500662
1369881_at 4.0954914 4.3450866 4.33486 3.932676 4.124834 4.1026716 4.2139072 4.5066147 3.970634 4.1959085 4.3370075 4.185568
1369882_at 4.6478944 4.783126 4.531848 4.3820786 4.543667 4.6256046 4.3787766 4.6852465 4.480454 4.5264406 4.9234986 4.3871794
1369883_at 3.277895 3.5297678 3.571545 3.38609 3.2954874 3.4876707 3.2957957 3.3723505 3.3952794 3.267275 3.4562876 3.2881958
1369884_at 5.138293 4.648301 5.020023 4.8932543 4.9524674 5.013796 4.6743255 4.8442717 4.7523966 4.979218 4.7031455 4.7182436
1369885_at 5.114789 5.117448 4.531418 4.77055 4.9960294 5.1439695 4.8309684 4.7692547 5.1618266 4.896819 4.9773965 4.9222054
1369886_a_at 6.1403675 5.754696 5.9456887 5.941969 5.8027277 5.4937077 5.9249883 5.981123 5.9716887 5.7956295 5.852626 5.8214946
1369887_at 4.6959825 4.7267866 4.5417337 4.6962743 4.51037 4.6628327 4.4995813 4.6398764 4.4055552 4.5524483 4.681229 4.4482927
1369888_at 3.9697468 4.275115 4.1228313 4.1138935 4.1872883 4.0084953 4.048542 3.9548297 4.4473143 4.010147 4.0638604 3.9720476
1369889_at 4.09628 4.4276667 4.23946 4.3213425 4.2903337 4.138298 4.167717 3.9785132 4.107196 4.5063114 3.9822578 4.21233
1369890_at 3.109941 3.0119088 3.2338934 2.9966297 3.2364972 3.113937 3.2638383 3.201627 3.0739408 3.184718 3.2687511 3.1684477
1369891_at 4.9795756 4.9450088 5.0930023 5.104149 5.0831857 5.2949247 4.905743 5.1473126 5.4475813 5.152802 4.7517424 5.025525
1369892_at 3.497502 3.6471894 3.932833 3.6834698 3.6048481 3.786399 3.8201432 3.5670502 3.6985424 3.7536738 3.783894 3.7212706
1369893_at 4.604522 4.7074585 4.6284313 4.583654 4.6304092 4.7276406 4.491064 4.4954724 4.587085 4.6383576 4.675701 4.586507
1369894_at 3.3459475 3.2633693 3.379146 3.399389 3.2640846 3.2110906 3.2667904 3.2818 3.2562828 3.2370698 3.6256385 3.3857684
1369895_s_at 5.842957 6.210473 5.93432 6.1594205 6.1740136 5.954944 6.039996 5.995305 5.8908176 5.9339833 5.386155 5.625983
1369896_s_at 7.6544557 7.5250983 7.820059 7.8113885 7.719636 7.6492558 7.5870967 7.7483325 7.49906 7.7387238 7.29945 7.546011
1369897_s_at 12.063513 11.968267 11.988139 11.950547 11.927682 11.951839 11.919001 11.903158 11.855067 11.986195 11.776363 11.900289
1369898_a_at 4.5121164 4.8622584 5.0596104 4.376058 4.3400927 4.580841 4.8384433 4.7013793 4.533938 4.7455025 4.567522 4.295154
1369899_s_at 6.345801 6.062931 6.568375 6.3341928 6.399246 6.2208943 6.5623507 6.56451 5.790978 6.214656 6.2956223 6.121879
1369900_at 3.7797806 4.3077183 4.1218014 3.9698942 4.144739 4.164509 3.949737 3.9085865 3.804251 4.080664 4.46533 4.010749
1369901_at 4.3762465 4.355932 4.3575025 3.9061615 4.3171964 4.327792 4.108139 4.3003883 4.2584715 4.541293 4.854597 4.4163136
1369902_at 7.2695303 7.602125 7.499071 7.6560407 7.2655387 7.390496 7.48977 7.365476 7.5847883 7.042403 7.086309 6.652482
1369903_at 4.0002947 4.206216 4.1003766 4.293565 4.0063157 4.029444 3.8078234 3.8671606 4.746568 3.8039992 4.034744 4.0927396
1369904_at 4.5438313 4.4647655 4.5706787 4.3521433 4.285022 4.439624 4.2868433 4.2547016 4.3798842 4.570032 4.300401 4.6517015
1369905_at 3.3443544 3.6814108 3.5108943 3.6720428 3.5840957 3.6248512 3.531997 3.5956564 3.8025556 3.479884 3.7129138 3.650781
1369906_s_at 12.051292 11.935681 11.969013 12.008195 11.97045 11.904832 12.013404 12.024706 11.977431 11.944577 12.0342245 11.866077
1369907_at 5.5254736 5.6645217 5.650413 5.6338882 5.7209454 5.589788 5.810396 5.9170585 5.3885145 5.6857743 5.6857514 5.3054476
1369908_at 3.6424227 3.6288111 3.497707 3.4205997 3.569041 3.5009465 3.5528162 3.2727015 3.5660641 3.5022347 3.5487423 3.5472553
1369909_s_at 10.664987 10.613331 10.490304 10.4911 10.545971 10.503068 10.632907 10.362584 10.406618 10.2202635 10.248246 10.418062
1369910_at 3.9220924 4.086472 4.3484 3.71929 3.9259086 3.8452642 3.9775012 3.777939 4.2028513 3.8472707 4.3282814 3.8408594
1369911_at 4.9194818 5.0511737 4.992026 5.0129066 4.9536715 5.111836 5.137122 4.920384 4.9820833 5.1408377 5.0743995 4.870346
1369912_at 6.7120633 6.3660364 6.279665 6.3416786 6.440529 6.6154447 6.5659885 6.4807873 6.3322215 6.627488 6.5835133 6.5338583
1369913_at 4.188137 4.224365 4.497569 3.9118595 4.0690265 4.1001263 4.4078007 3.8407896 4.273141 4.1495047 4.4525967 3.843103
1369914_at 3.9011946 3.735471 4.0066323 3.8846493 3.7928083 4.0786657 3.652066 3.8895478 3.9159431 3.9309187 3.841368 4.0165014
1369915_at 6.8728065 6.7938466 6.967255 6.6964154 6.6183844 6.6961293 6.555301 6.883452 6.7270613 6.9330807 6.660023 6.561378
1369916_at 4.981304 5.303739 5.11387 5.090659 4.8827953 5.179987 4.94298 4.9259872 5.20328 5.0326257 5.0985026 4.830358
1369917_at 4.9357305 5.1795726 5.1953735 5.105634 4.8892055 5.081736 5.078846 4.896806 5.1306825 4.976128 4.962008 4.8985753
1369918_at 3.9539073 4.0044127 4.0361195 3.8481522 4.0269213 3.834271 3.9301658 3.9177704 4.0288877 4.370483 3.7654881 4.082587
1369919_at 5.1299863 4.4805555 4.651232 4.6718884 4.862376 4.873909 4.6731834 4.4726486 4.7795687 5.284364 4.5264792 4.600047
1369920_at 4.5413146 4.596678 4.6582565 4.3779445 4.7405596 4.551705 4.4354105 4.470827 4.647354 4.6648464 4.475671 4.6424465
1369921_at 6.115511 6.547743 6.0032396 6.2799773 6.382304 6.768143 6.14722 5.604528 6.1516695 6.88443 6.406208 5.9994597
1369922_at 8.432613 8.314833 8.455597 8.348946 8.507849 8.360274 8.65825 8.625259 8.309777 8.528962 8.311647 8.474689
1369923_at 5.966598 6.3789315 5.8321333 5.843586 5.9991746 5.9851017 6.1043963 5.612359 5.4745502 5.7005215 5.7908015 5.583408
1369924_at 5.657345 6.126 6.124869 5.811529 5.868083 5.9636607 5.908942 5.719087 6.1010275 5.8537946 6.013654 6.021969
1369925_at 4.137561 4.4528074 3.9906516 3.9444351 3.9489288 4.0197706 3.7629194 3.9152052 3.8177702 3.822062 3.8980584 3.8826358
1369926_at 7.5743885 7.324826 7.4303102 7.057512 7.4660378 7.6677947 7.2715106 7.1118865 7.034276 7.0528398 7.138758 7.138895
1369927_at 11.550459 11.495521 11.236854 11.593202 11.548045 11.379637 11.553276 11.527637 11.6075945 11.586787 11.777881 11.722885
1369928_at 3.8255763 3.7987766 3.6594098 3.4528782 3.6913447 3.8283494 3.5376604 3.8597825 3.4820728 3.8632276 3.5084264 3.514741
1369929_at 11.595414 11.5850935 11.54826 11.488984 11.656845 11.564756 11.489403 11.523969 11.559372 11.495638 11.508969 11.334943
1369930_at 12.008081 12.081696 11.938429 12.034917 11.985764 11.985738 11.892966 12.005712 12.002055 12.09158 12.243508 12.115187
1369931_at 7.2419853 7.330265 6.967466 7.1338353 7.1635027 7.304476 7.072029 6.9641304 6.964797 7.7373834 7.8983707 7.4668117
1369932_a_at 10.239809 10.255497 10.006881 10.150619 10.054775 10.039029 10.015143 9.949371 10.025216 10.159704 10.045751 10.04131
1369933_at 11.298936 11.402962 11.2793865 11.306345 11.318513 11.287016 11.41945 11.330672 11.325296 11.425499 11.525751 11.385723
1369934_at 12.148301 12.002233 12.031737 12.132244 12.065278 12.059609 12.011763 12.103804 12.158062 12.0068865 12.151486 12.117243
1369935_at 7.8258076 7.64343 7.8206058 7.44422 7.587894 7.881172 7.8197255 7.686803 7.6917863 7.842314 8.188065 7.846421
1369936_at 10.372608 10.581629 10.357278 10.582513 10.191381 10.273904 10.477826 10.285614 10.238204 10.303076 10.572545 10.364255
1369937_at 11.212837 11.262651 11.235306 11.291831 11.145792 11.237156 11.20702 11.13244 11.081902 11.079665 11.236602 10.9882345
1369938_at 7.4100337 7.5651865 7.4446135 7.6444325 7.458234 7.394903 7.3436174 7.489721 7.574799 7.565819 7.5540304 7.5174174
1369939_at 12.09969 12.042252 11.951764 12.047095 12.040049 12.132465 12.092978 12.05112 12.145774 11.887943 12.011794 12.071043
1369940_at 10.803797 10.711084 10.599952 10.620715 10.55484 10.538571 10.596717 10.501315 10.562967 10.583379 10.566703 10.642284
1369941_at 10.737194 10.816948 10.808575 10.553891 10.640949 10.768482 10.566541 10.665786 10.78669 10.776878 11.24216 10.674742
1369942_at 9.05373 9.021444 8.863589 9.059892 9.0212555 8.924023 9.1228695 8.943407 9.153704 9.128598 9.232412 9.206825
1369943_at 10.221251 10.364216 10.129699 10.245392 9.879988 10.13944 10.026754 10.202701 10.181264 10.2519655 9.992117 10.124573
1369944_at 8.06828 8.290095 7.9471483 8.230107 8.167617 8.210748 8.268861 8.210036 8.119948 8.087858 7.851047 8.139714
1369945_at 4.665062 4.652135 4.8255477 4.525385 4.659676 4.6910973 4.493567 4.499103 4.738525 4.676747 4.717872 4.658454
1369946_at 6.5786004 6.445496 6.4554143 6.9747686 6.675159 6.5359325 6.598604 6.602498 6.5974607 6.638694 6.7431912 6.290295
1369947_at 5.4652357 5.6796966 5.828287 5.6771393 5.991767 5.7991724 5.5976257 5.6504297 5.9218626 5.9311113 5.7886457 5.8312917
1369948_at 7.342037 7.568028 7.3555684 7.4521337 7.4114456 7.4533887 7.48108 7.4710035 7.467582 7.6037884 7.685651 7.549249
1369949_at 6.6857424 6.878727 6.8841305 6.701719 6.715854 6.8927298 6.914634 6.7472644 6.743892 6.8679237 6.8916683 7.111162
1369950_at 9.374772 9.311296 9.27071 9.43048 9.280218 9.291874 9.413931 9.417302 9.44536 9.37438 9.3426285 9.419234
1369951_at 3.9398549 4.100505 3.9952962 3.711375 3.8094683 3.944041 3.8162172 3.9380498 4.0311165 3.9785478 3.9727528 4.044356
1369952_at 12.053016 12.237115 12.2245655 12.133396 12.095136 12.0812435 12.050619 12.14102 12.198223 12.286197 12.39815 12.25264
1369953_a_at 4.3031726 4.309038 4.4371967 4.485966 4.3104763 4.5771914 4.0880127 4.5183735 4.4170046 4.482092 4.2494226 4.424233
1369954_at 13.06923 12.961518 13.015769 13.059998 13.031824 12.937017 13.001869 13.122134 13.168582 13.1321535 13.114256 13.004123
1369955_at 6.6471295 6.576491 6.0668855 6.1464033 6.3866873 6.688428 6.241661 6.1061397 6.1280107 6.400196 6.3231153 6.5143
1369956_at 9.496778 9.5687475 9.440634 9.618345 9.610417 9.70313 9.47269 9.600026 9.512044 9.7975235 9.776185 9.587952
1369957_at 6.1109858 5.97833 5.6322756 5.952178 5.7263293 5.638448 5.9332857 5.9076796 5.976598 7.3074155 7.959171 6.8020797
1369958_at 7.7902102 7.5128117 7.93812 8.059393 7.895843 8.392601 8.131882 8.039316 7.639463 8.479958 7.844622 7.9953103
1369959_at 12.278532 12.425079 12.303621 12.051836 11.994897 12.058786 12.236085 11.5676 12.28445 12.283517 12.3192215 12.121554
1369960_at 9.751061 10.067247 9.756752 9.917314 9.940347 9.858917 9.820123 9.83539 9.698873 9.983267 10.017825 9.764561
1369961_at 9.104451 9.014219 8.949537 8.968129 8.987799 9.21996 9.064026 9.1821995 9.198658 9.304235 9.331646 9.308306
1369962_at 8.382539 8.277713 8.537418 8.506538 8.511272 8.431169 8.318911 8.535704 8.676906 8.573836 8.579845 8.295793
1369963_at 5.8416967 5.6746655 5.671687 5.6753387 6.3288956 5.4947996 5.1297436 5.328233 5.41211 5.626004 5.898813 5.709378
1369964_at 6.6843762 7.1978874 6.723816 7.164485 6.7127533 7.241601 6.8172216 6.838004 6.935979 7.6179795 7.3462534 7.4060416
1369965_at 8.190138 8.044151 7.8800874 7.4465847 8.047129 7.8656178 8.049969 8.186552 7.444657 7.2558846 8.139733 7.9237585
1369966_a_at 12.353659 12.331958 12.254589 12.3705845 12.196612 12.2811365 12.282998 12.262423 12.354117 12.399241 12.486266 12.30941
1369967_at 8.753347 8.745761 8.636108 8.7962055 8.73768 8.722074 8.7679 8.825123 8.746997 8.573577 8.679369 8.816727
1369968_at 5.8083887 5.925945 6.0188546 5.872605 6.1469984 5.925028 5.94228 6.0583105 5.9509864 6.254811 5.8148894 5.918108
1369969_at 9.20093 9.302042 9.233091 9.3621645 9.326212 9.236051 9.280442 9.304174 9.171721 9.055699 9.195386 9.3663225
1369970_at 10.7948065 10.848706 10.6439905 10.61376 10.739959 10.689433 10.80536 10.795084 10.600529 10.688551 10.617977 10.440017
1369971_a_at 8.687511 8.501719 8.8227215 8.837777 8.635889 8.585537 8.519606 8.7832575 8.455524 8.779885 8.240093 8.534807
1369972_at 6.495146 6.534833 6.4542556 6.632613 6.713662 6.5473604 6.7523456 6.755734 6.45353 6.545637 6.580118 6.921884
1369973_at 11.216131 11.477454 11.527535 11.4101305 11.328551 11.45314 11.342237 11.277468 11.217248 11.150897 11.085877 11.367384
1369974_at 6.726701 6.602924 6.713146 6.636072 6.900885 6.8193407 6.579023 6.7104044 6.5915 6.641411 6.771464 6.784807
1369975_at 8.610874 8.544996 8.455864 8.609976 8.613456 8.5594845 8.535263 8.68413 8.62784 8.562375 8.720647 8.518009
1369976_at 9.88108 10.022186 10.073916 10.177986 10.159092 10.232752 10.106233 10.062584 9.913415 10.271742 10.448276 10.354375
1369977_at 4.24862 4.451796 4.4656744 4.089577 4.16189 4.52133 4.438764 3.9972835 4.1499968 4.1843743 4.2038207 4.243812
1369978_at 7.862454 7.6500793 7.9264865 7.9981093 7.9974885 7.8449087 7.8582287 7.8055315 7.7658505 7.7650027 7.403342 7.668012
1369979_at 8.863607 9.087494 9.061762 9.0245495 9.061303 9.159392 8.800528 9.038042 9.0171795 9.132648 9.0402775 8.8757305
1369980_s_at 9.218516 9.391269 9.292196 9.373884 9.2933855 9.270474 9.480416 9.389728 9.416601 9.270721 9.271531 9.456763
1369981_at 8.977028 8.82758 8.886841 8.914881 8.791572 8.8946705 8.890983 8.853813 8.822535 8.961269 9.1449375 8.873905
1369982_at 9.537077 9.667146 9.4726 9.433182 9.39237 9.300471 9.530925 9.608013 9.434805 9.711446 9.530215 9.611556
1369983_at 7.8249817 8.077554 8.174776 8.505327 7.9735465 8.525123 7.815104 7.9432583 8.045378 8.124122 8.025617 8.374403
1369984_at 9.503656 9.493007 9.373034 9.464243 9.416626 9.481077 9.486177 9.412727 9.359131 9.555787 9.568168 9.394198
1369985_at 6.0078073 6.2665234 6.4771795 6.1582146 6.053221 5.9851017 6.030699 6.1249447 6.164226 6.081849 5.9885654 6.018811
1369986_at 12.008097 12.008353 11.928916 11.823891 11.797633 11.814746 11.8986435 11.813715 11.829303 11.61417 11.625046 11.712778
1369987_at 4.571164 4.888449 4.7144566 4.4227333 4.467142 4.924162 4.4808826 4.7544374 4.577838 4.535202 4.8078604 5.0010176
1369988_at 5.6286564 5.779958 5.550297 5.568218 5.3484745 5.6925845 5.5235586 5.636467 5.548417 5.5800533 5.6882944 5.670038
1369989_at 9.764575 9.879259 9.817366 9.843009 9.665252 9.568989 9.912893 9.675025 9.524895 9.425143 9.8395815 9.599887
1369990_at 10.530384 10.70031 10.515606 10.645027 10.620777 10.617608 10.48891 10.67015 10.693453 10.711998 10.685317 10.460686
1369991_at 10.237934 10.200244 10.109995 10.238106 10.191129 10.189706 10.123105 10.310919 10.120022 10.227547 10.282415 10.210129
1369992_at 8.518902 8.586369 8.483752 8.507576 8.70337 8.33278 8.350356 8.60254 8.406844 8.49392 8.4825735 8.520604
1369993_at 6.356583 6.500845 6.251122 6.230013 5.9837165 6.143696 6.3033686 5.9307146 6.1884584 6.222604 5.9066443 6.5487657
1369994_at 7.540011 7.5715003 7.4327717 7.737855 7.5703764 7.567397 7.578995 7.52779 7.469843 7.7390113 7.645464 7.555067
1369995_at 8.663073 8.687221 8.448212 8.641042 8.699637 8.4339485 8.623823 8.724902 8.636714 8.714075 8.549789 8.70776
1369996_at 8.855902 8.582119 8.802685 8.86144 8.743016 8.508751 8.674733 8.592425 8.669451 8.702448 8.54072 8.44936
1369997_at 8.499141 8.504606 8.666912 8.485456 8.587174 8.407141 8.580378 8.720803 8.602001 8.7026415 8.763049 8.723802
1369998_at 8.775821 8.652878 8.603759 8.946678 8.736466 8.871142 8.743032 8.789977 8.7346525 8.8957205 8.825329 8.716636
1369999_a_at 4.2358766 4.0215173 3.4916954 3.8547702 3.908687 4.0030813 3.9799762 3.8891127 4.20403 4.0883884 4.158715 4.129621
1370000_at 10.004402 10.0321 10.096558 10.089018 9.918217 9.933478 9.819012 9.9936905 9.948302 9.82281 10.202971 10.153979
1370001_at 9.41903 9.308023 9.335875 9.415679 9.321974 9.231915 9.38022 9.444632 9.304471 9.342609 9.447441 9.369827
1370002_at 7.580111 7.6079626 7.5676723 7.781019 7.5804167 7.6510754 7.7228436 7.8646107 7.478819 7.7263885 7.5976496 7.6965957
1370003_at 11.923363 11.91517 11.943638 11.897831 11.908168 11.879872 11.943817 11.972388 12.035719 12.006916 12.051168 12.161631
1370004_at 9.560453 9.510707 9.431923 9.566316 9.395081 9.400754 9.404761 9.501511 9.44255 9.582771 9.43718 9.50929
1370005_at 9.839564 9.994853 9.798538 10.144507 9.920434 9.911478 9.96894 10.167141 9.971025 10.070796 9.9473 10.070824
1370006_at 11.267463 11.264315 11.247997 11.248817 11.124226 11.150472 11.135016 11.095704 11.11447 11.348382 11.321588 11.193032
1370007_at 11.796803 11.175772 11.590375 11.472179 11.57354 11.468162 11.285027 11.661671 11.803437 11.483183 11.63549 11.510608
1370008_at 5.8325596 5.324189 5.6990504 5.692939 5.7953196 5.586524 5.54496 5.564951 5.8216996 5.713905 5.7481728 5.639293
1370009_at 14.223928 14.193937 14.238347 14.235135 14.2560425 14.29571 14.226665 14.207964 14.189776 14.180377 14.133178 14.151458
1370010_at 12.151481 11.883517 12.160217 12.163738 12.212902 12.173139 12.246821 12.385175 12.218268 12.153606 12.114841 12.130564
1370011_at 5.8525186 5.97196 6.041771 5.7523704 5.804296 5.786801 5.992925 5.9648204 5.908761 5.801722 6.092788 6.138889
1370012_at 6.4403577 6.60107 6.645744 6.2418585 6.265126 6.5372705 6.3009214 6.436066 6.225375 6.696577 6.296677 7.322051
1370013_at 3.4038205 3.479435 3.4075236 3.5648243 3.3888009 3.2718878 3.4582565 3.1802561 3.3666537 3.36526 3.6103318 3.206767
1370014_at 8.430627 8.708883 8.814148 8.688571 8.54767 8.446017 8.595475 8.712888 8.420857 8.516856 8.615785 8.405902
1370015_at 8.053553 8.1416235 8.184175 8.035145 7.8495965 8.08827 7.9500003 7.8983426 7.951547 8.006127 8.150194 8.0456085
1370016_at 3.9800704 3.7126644 3.8876975 3.6435738 3.6584315 3.7454603 3.53564 3.3651464 3.8135319 3.6115575 3.8356864 3.775618
1370017_at 7.9956675 7.9579635 7.890381 7.969614 8.018034 8.063876 8.132046 8.064621 7.934059 8.050536 8.193252 7.8651614
1370018_at 4.527025 5.081399 4.5914927 4.7038107 4.426127 4.51223 4.629096 4.656414 4.4216394 4.61627 4.654746 4.5794907
1370019_at 12.920473 13.138554 12.830017 13.075769 12.9154825 13.106692 13.068653 12.950717 12.909985 12.971534 13.226667 13.018019
1370020_at 9.979321 10.040804 9.966355 10.358176 10.293856 10.106104 10.348942 10.372038 9.864101 9.951039 9.682776 10.156777
1370021_at 3.7336435 3.9211466 3.6981251 3.3825612 3.6072218 3.519616 3.61223 3.6369243 3.6320193 3.6540956 3.7926004 3.5288997
1370022_at 4.1914525 3.9518313 4.232934 4.0054693 4.1301293 4.354974 4.228917 4.275598 4.0974727 4.1138306 4.106327 4.5137215
1370023_at 6.1670957 6.6316166 6.291556 6.7284946 6.5128655 6.6147823 6.7645392 6.806024 6.658032 6.5411873 6.694413 6.5872183
1370024_at 10.548138 10.625318 10.122414 10.470851 10.882513 10.39716 10.881007 11.152139 10.796909 10.458147 11.136517 10.871527
1370025_at 7.8339024 7.8289866 7.8280787 7.8544393 7.8867707 7.820031 7.751375 7.9962473 7.980178 7.9761143 7.770592 7.908803
1370026_at 6.8969674 6.7146225 6.7133145 6.749906 6.532896 6.8356442 6.7507977 6.827526 6.8515196 7.0597363 6.852628 6.9692507
1370027_a_at 14.199954 14.208813 14.262072 14.233507 14.197481 14.255001 14.2181425 14.225474 14.252552 14.268592 14.146259 14.222425
1370028_at 4.714631 4.542411 4.3938675 4.5556026 4.3679457 4.7555594 4.2215114 4.139286 4.587085 4.3633385 4.3224607 4.867064
1370029_at 9.269252 9.000073 9.101814 9.170372 9.089883 9.064642 8.975638 9.13765 9.027947 9.181609 8.9046955 9.066539
1370030_at 10.540662 10.139639 10.263614 10.081336 10.321402 10.268392 10.515029 10.171987 10.283426 10.344297 9.665566 10.351899
1370031_at 8.291008 8.204576 8.229493 8.287726 7.9583535 7.849449 8.033382 8.223182 8.1411 8.235037 8.182697 8.086476
1370032_at 7.713868 7.7350855 8.098467 7.5510316 7.836732 7.9560413 7.9410167 8.092915 7.929935 7.3833203 8.034853 7.7251353
1370033_at 4.0816507 4.01991 4.047262 4.109771 4.06901 3.937918 3.8896115 3.8913713 4.2311363 3.9440846 4.0481396 4.2841396
1370034_at 5.143889 5.1182327 4.692153 4.994131 5.0469465 5.029019 4.8685646 5.088978 5.0406055 4.8689237 5.237026 4.8479896
1370035_at 8.996382 8.860384 9.159342 9.113121 9.155405 9.125028 8.8932905 9.297289 8.946138 8.968208 8.757803 8.573196
1370036_at 10.199165 10.288929 10.171779 10.236806 10.27861 10.047453 10.06481 10.108217 10.263084 9.813907 9.926994 10.050123
1370037_at 3.8605142 3.7914653 3.7554903 4.070364 3.865447 4.0525646 3.9063842 3.8644898 3.8742075 3.8737454 3.8040986 4.2714667
1370038_at 6.5267925 6.3593225 6.1837444 6.2653213 6.27667 6.2691975 6.374829 6.1572495 6.154686 6.139415 6.340212 6.348681
1370039_at 6.512032 6.1698 6.642124 6.239016 6.116953 6.2166862 6.393341 6.1025176 6.2697725 6.2081203 6.55095 6.3098984
1370040_at 7.5472136 7.4086943 7.4446135 7.4119616 7.405596 7.376035 7.403289 7.5403433 7.5717926 7.47119 7.527803 7.470579
1370041_at 3.838524 3.6107337 3.6650198 3.8269734 4.0643444 3.8283494 3.675231 3.7482364 3.8335607 3.831689 4.121604 3.699157
1370042_at 3.8282464 3.7486975 3.7565148 3.567484 3.6836557 3.8000793 3.966958 3.6744828 3.8535135 3.78966 3.928548 3.860767
1370043_at 10.141904 10.632236 10.25945 10.216377 10.258877 9.895909 10.283124 10.350475 10.387045 10.707052 10.628978 10.383758
1370044_at 7.548755 7.2991843 7.215263 7.289797 7.21869 7.0284715 7.119262 7.2796507 7.181615 7.1713066 6.812264 6.734917
1370045_at 8.607595 8.775126 8.656364 9.036938 8.651432 8.441369 8.763133 8.888203 9.124012 9.039273 8.53615 8.841277
1370046_at 6.377469 6.2295203 6.3209367 6.64249 6.0770187 5.8752074 6.2326717 6.713837 6.9615865 6.761929 6.4832807 6.6927147
1370047_at 10.125426 9.837025 10.038927 10.149938 10.2353 10.184652 10.148662 10.182311 10.20827 10.373 10.197422 10.089043
1370048_at 4.142466 4.310219 4.366213 4.180099 3.9370313 4.126321 4.216698 3.7369223 3.9902425 4.291336 4.2792993 4.1631594
1370049_at 6.3066053 6.155089 5.9481835 5.7681823 6.0953226 5.9125676 6.227595 6.0763106 5.694646 6.009291 5.947176 6.2438846
1370050_at 8.753347 8.974024 9.0738945 8.967779 9.032171 8.809919 8.890983 8.954289 8.925548 9.15132 8.934668 9.00145
1370051_at 4.98431 4.3852983 4.5285993 4.5577245 4.6904397 4.830636 4.3636127 4.4239893 4.6557946 4.9967384 4.927559 4.6221943
1370052_at 6.4165096 6.046875 6.38383 6.4993234 6.635319 6.4300632 6.8243866 6.6677356 6.388262 6.493159 6.1281266 6.7021685
1370053_at 3.7396939 4.0030375 3.81335 3.6431875 4.012888 3.5468082 3.529667 3.621826 3.8695085 3.649981 3.708162 3.6414304
1370054_at 7.474994 7.554018 7.4446135 7.559403 7.451635 7.5888596 7.7928886 7.402477 7.632002 7.3916187 7.8621664 7.6919713
1370055_at 6.2710967 6.230075 6.39925 6.057075 5.841993 6.339129 6.454084 6.1788917 6.2866526 6.312477 5.9814663 5.993584
1370056_at 7.8290286 7.633287 7.0236983 7.0561504 7.1293797 6.7230077 6.4272876 7.358671 6.6053 6.996895 6.7320647 6.627897
1370057_at 10.050575 10.094027 9.8140135 10.047072 10.133533 10.015683 10.061457 9.944022 9.7011595 8.966245 8.767313 8.827587
1370058_at 3.443791 3.5189583 3.4588273 3.336451 3.2647817 3.4701657 3.3620532 3.5453873 3.4316251 3.1271029 3.231151 3.3348312
1370059_at 3.3727353 3.3325956 3.60291 3.3702426 3.3540716 3.3034637 3.5119927 3.478333 3.4503334 3.4077632 3.5163586 3.4762447
1370060_at 10.008019 10.120608 9.982985 9.9601555 10.039389 9.997524 9.940805 9.886861 9.965362 10.091388 10.056156 9.970609
1370061_at 5.7732177 5.492326 5.659214 5.422068 5.6540613 5.614152 5.72132 5.784991 5.743079 5.665275 5.7497044 5.8181224
1370062_at 10.895574 10.83038 10.604532 10.821091 10.932946 10.717515 10.64154 10.793023 10.652568 10.691371 10.903836 10.4555025
1370063_at 7.562371 7.587278 7.503352 7.490172 7.420185 7.397445 7.5195065 7.336052 7.508004 7.249066 7.4375563 7.482912
1370064_at 7.8686924 8.150118 7.984729 8.042998 7.717478 7.9298563 8.19861 7.9050245 7.6720366 8.045439 7.7882686 7.917907
1370065_at 13.70562 13.701575 13.758993 13.710266 13.816786 13.749867 13.781088 13.751642 13.710794 13.708437 13.652764 13.673964
1370066_at 8.400539 8.756038 8.745283 8.588436 8.555081 8.38687 8.536978 8.582742 8.624058 8.700339 8.738686 8.453805
1370067_at 10.565421 8.482615 9.297357 9.912128 10.46718 9.53129 9.16804 10.494178 9.574323 8.7329035 8.976655 10.016382
1370068_at 4.4928417 4.212147 4.3185945 4.1366854 4.340557 4.3408356 4.204681 4.0664415 4.115745 4.614396 4.2714143 4.178835
1370069_at 4.9319143 4.7541904 5.09245 4.983449 4.8732014 4.8709946 4.8545628 4.93112 5.0803757 4.920904 4.86098 4.9769664
1370070_at 7.194978 6.8993435 7.0836916 7.0338883 7.282693 7.173358 7.139067 7.113153 6.9801874 7.237229 6.970278 6.8881617
1370071_at 6.649669 6.9830074 6.469029 6.870471 6.285991 6.7253222 6.477639 7.0102067 6.668154 6.858288 6.6463513 7.0121546
1370072_at 4.0485992 4.780782 4.8665614 4.5773644 5.9657574 4.543071 4.856512 4.6378965 4.9537563 4.3148985 5.2905254 5.4489207
1370073_at 11.075629 11.014986 11.229832 11.075147 11.016182 11.155361 11.018247 11.093827 11.2232275 11.149891 11.139655 11.05399
1370074_at 5.695469 6.265815 5.7126913 5.799146 5.543404 5.9064546 6.0321093 6.232361 5.9020705 6.02043 6.283954 5.9854507
1370075_at 9.538059 9.757754 9.358875 9.457239 9.393847 9.807352 9.790561 9.564973 9.5766115 9.823188 9.336016 9.418835
1370076_at 3.777755 3.9797754 3.803129 3.6772542 3.912942 3.7232344 3.589387 3.6811178 3.9575489 3.9494932 4.0638604 4.121578
1370077_at 5.6737704 5.477622 5.43204 5.5403714 5.365653 5.6013646 5.7580366 5.7644215 5.796344 5.733394 5.362054 5.592729
1370078_at 5.6601543 5.930522 6.2020698 5.8944507 5.890043 6.256082 5.868406 5.858774 6.0120373 5.887341 6.1536427 5.7771773
1370079_at 4.8073816 4.4412527 4.756654 4.5393953 4.3114147 4.755027 4.461332 4.2884417 4.5281086 4.4995537 4.876766 4.4603844
1370080_at 8.283455 7.8881817 7.995911 8.008232 8.228595 8.3764305 7.741942 8.124473 8.076488 9.261883 9.696452 8.300211
1370081_a_at 7.562371 7.663247 7.8848395 7.717621 7.859214 7.8261147 8.017031 7.8874984 7.815574 7.95142 7.851269 7.897898
1370082_at 6.1670957 6.494228 6.2741885 6.3192987 5.821396 6.2832513 6.0222683 5.9653215 5.8369107 6.5470257 6.5428295 6.250808
1370083_at 4.6010766 4.2186565 4.260344 4.649101 4.376395 4.514633 4.44813 4.45044 4.7467303 4.965224 4.613782 4.335641
1370084_at 5.192969 6.277106 5.8436146 5.7742286 5.8997016 6.1536818 5.215188 5.468852 5.2495227 5.2701097 5.119748 6.2876444
1370085_at 7.6638675 7.6484704 7.6085525 7.758219 7.7388077 7.495588 7.759442 7.652407 7.4871025 7.521276 7.1118326 7.494382
1370086_at 14.020195 13.985974 14.0520115 14.023076 14.01383 14.044208 14.012779 13.967601 14.01766 13.946039 13.969797 13.92862
1370087_at 10.536732 10.629234 10.627679 10.569374 10.493941 10.497078 10.508723 10.572827 10.590205 10.573681 10.559576 10.534197
1370088_at 7.6731668 7.2913127 7.1039495 7.69562 7.481474 7.445928 7.4542694 7.618318 7.436375 7.357579 7.4665856 7.1070056
1370089_at 3.8419518 4.1121273 3.975852 4.036215 3.9294953 3.8895855 4.197828 3.9519598 4.133028 3.8324988 4.403819 5.1343985
1370090_at 5.4055943 5.1855984 5.1535053 5.5849013 5.566154 5.1261983 5.3390093 5.3993483 5.214753 5.9381227 4.936409 5.3516254
1370091_at 5.0340233 4.877502 5.1644564 5.1561394 4.9927716 5.0032454 5.074818 5.0239162 5.292938 5.045552 4.956662 5.1800447
1370092_at 4.5286245 4.887573 4.982995 4.3438587 4.7360544 4.3840837 4.6915665 4.416563 4.570028 4.441511 4.8067794 4.535184
1370093_at 4.241083 3.741557 3.8504817 3.571498 3.7167618 3.7872937 3.8001266 3.8213482 3.7092097 3.7661912 3.7698135 4.0355377
1370094_at 4.1640186 4.5332384 3.9181771 4.4992867 3.661138 3.9300456 3.8505259 3.8575554 3.7046824 3.770734 4.0125523 4.2640066
1370095_at 5.7725015 5.8849244 6.030123 5.6361227 5.8478236 6.291071 5.916315 5.821761 5.9321055 5.816045 5.780614 5.7072434
1370096_at 4.8691325 4.7122526 5.01191 4.7444096 4.709231 5.412857 4.4984455 4.78129 4.6404448 4.6729693 4.889994 4.9791574
1370097_a_at 4.0426908 4.681571 3.8725598 4.2507133 4.11553 4.1793933 4.029649 4.003854 4.074574 4.0952535 4.200198 4.232663
1370098_at 10.793706 11.144088 10.6944065 10.839392 10.642435 10.703612 10.62642 10.73164 10.587412 10.806139 10.852221 10.434532
1370099_at 7.554063 7.76133 7.4594846 7.487308 7.423628 7.5119386 7.6173406 7.334666 7.6394625 7.6740475 7.806468 7.700491
1370100_at 6.5891433 6.7084627 6.7120886 6.9585595 6.9133625 6.876586 6.6036735 6.936179 6.7393484 6.8526 6.6321964 6.6171446
1370101_at 3.5630474 3.7318554 3.8350255 3.3130493 3.6056547 3.5468564 3.6362817 3.692208 3.5260396 3.772589 3.6672766 3.4298334
1370102_at 6.7475386 6.710538 6.819145 6.7196884 6.294254 6.3728156 6.5614977 6.5827227 6.608489 6.476882 6.807572 6.7757382
1370103_at 4.837923 5.121714 4.9188437 4.8883305 4.670038 4.679488 4.771739 4.6183257 4.984896 4.770383 5.2469096 4.9626074
1370104_at 4.5776305 4.486574 4.7087164 4.3519135 4.5399456 4.6424823 4.356724 4.221403 4.432595 4.4337606 4.774688 4.4196243
1370105_at 4.6722693 5.0707827 5.0205026 5.004433 5.156947 4.682887 4.816841 5.0814 4.9778867 4.6858444 4.7521267 4.7780495
1370106_at 3.7461872 3.857981 4.02674 4.1759334 3.8838005 3.9183 3.8184206 3.7502825 3.868791 3.8582945 3.956392 3.8839653
1370107_at 4.7204285 5.0593057 4.8832045 4.8557143 4.7408543 4.9824486 4.8937397 4.747466 4.7183547 4.7180595 4.9355497 5.225592
1370108_a_at 7.7705855 7.9130917 7.5778065 8.076013 7.985764 8.07086 7.984777 7.711846 7.7466702 8.268023 8.550261 7.920266
1370109_s_at 13.008978 12.9423 13.173339 13.132678 13.208924 13.076857 13.184448 13.073044 13.176756 13.257882 13.187748 13.221758
1370110_at 4.5205173 4.72996 4.793983 4.1827216 4.0235887 4.327792 4.45074 4.622031 4.670757 4.3488064 4.365299 4.186648
1370111_at 7.6669416 6.658307 7.8615093 7.2317514 7.8265295 7.0443325 7.801742 8.327473 8.302697 7.665619 6.8434334 7.619046
1370112_at 9.490735 9.455739 9.450151 9.421415 9.336337 9.399624 9.514761 9.399885 9.475066 9.298247 9.340357 9.277024
1370113_at 6.666006 6.412134 6.304913 6.228354 6.290961 6.5632005 6.430383 6.2526894 6.3500214 6.173049 6.4612803 6.3839273
1370114_a_at 7.872075 7.951913 8.449702 6.0167475 6.576951 6.6194897 6.3896155 6.4108653 6.2597823 8.03527 6.5518274 6.0161967
1370115_at 4.509495 4.407135 4.731 4.3891253 4.4180727 4.3973265 4.2082453 4.3907638 4.350353 4.303856 4.3587656 4.3405313
1370116_at 4.005677 3.9623055 3.8712823 3.91117 3.7787325 3.8962529 3.8885634 3.9027073 3.9252079 3.839989 3.8446095 3.7869303
1370117_at 3.940592 3.6659117 3.6346812 3.830423 3.5716681 4.0712585 3.6775079 3.564264 3.8360097 3.6731617 3.6128116 3.656552
1370118_at 6.4020443 6.3431406 6.474412 6.2429185 6.298421 6.3563633 5.7569165 5.9539022 6.132526 6.2389636 6.4071646 6.5363584
1370119_at 7.6304398 7.90371 7.691466 7.9189053 7.8472304 7.8819084 7.4715457 7.672486 7.418567 8.017184 7.963164 7.7090898
1370120_at 3.6312296 3.8831062 4.129879 3.94214 3.7349727 3.9975748 3.8223867 3.8038352 4.204624 4.146084 4.092515 4.0770926
1370121_at 7.847723 7.6752725 7.549808 7.425293 7.133686 7.350191 7.490244 7.4211416 7.3261805 7.208565 7.2854176 7.495072
1370122_at 4.018438 4.1014986 3.9612072 4.298783 4.2534533 4.1920595 4.1246705 4.0799847 4.0771246 3.9455872 4.1430693 3.9194474
1370123_a_at 7.528376 7.186724 7.3857307 7.4429274 7.4655447 7.1817775 7.1815643 7.431919 7.3317037 7.557734 7.511519 7.495873
1370124_at 6.425316 6.611729 6.688977 6.2356954 6.3722205 6.63991 6.4529114 6.2612348 6.392922 6.44777 6.525208 6.470301
1370125_at 4.3905 4.621433 4.472056 4.554945 4.3576345 4.374619 4.5963764 4.257428 4.629306 4.69616 4.6474833 4.383526
1370126_at 3.4965737 3.5652065 3.4736543 3.7158887 3.6961782 3.8602593 3.6392179 3.6200833 3.4377632 3.6814992 3.609004 3.7261052
1370127_at 6.0828853 6.234948 6.028919 6.22802 6.163427 6.099241 5.806748 6.035853 5.995163 6.040363 5.8681087 6.121831
1370128_at 6.357239 6.378986 6.4708037 6.357841 6.2800884 6.712882 6.4867735 6.621539 6.377932 6.5433564 6.4782267 6.3792825
1370129_at 6.827758 6.936805 7.1542597 6.828422 7.1053348 7.0545554 7.1981854 7.108462 6.90652 7.2021093 6.9891257 6.9401264
1370130_at 9.956114 9.915273 10.000437 9.895388 9.693769 9.745252 9.933123 9.9875765 9.979071 9.975412 9.901416 9.949919
1370131_at 5.1713448 5.276927 5.277703 5.4377832 5.301874 5.3198543 5.478254 5.27746 5.2416453 5.926188 5.595851 5.880538
1370132_at 4.3156433 4.252722 3.981958 3.931998 3.827251 4.167082 4.037426 3.8874745 3.9919083 4.169412 4.053793 4.145236
1370133_at 6.0390573 5.940707 6.0228653 6.0167475 6.198441 6.2811866 5.8344727 5.963828 5.959377 6.114783 6.280558 5.8306274
1370134_at 10.39412 10.563066 10.351805 10.498919 10.376181 10.430613 10.485838 10.456045 10.4681 10.483372 10.522025 10.371973
1370135_at 7.098643 7.0522895 7.0581007 6.7339873 6.376172 7.1085353 6.7352643 6.547232 6.7314725 7.821229 7.008797 6.097074
1370136_at 6.7706637 6.82283 6.6945896 6.8899527 6.735437 6.9341474 6.7994447 6.995804 6.8044243 6.7754197 6.876184 6.711929
1370137_at 5.05286 4.7475224 5.3010554 5.349475 5.195932 5.122678 5.020025 5.0087967 5.5856915 5.4319577 4.843022 4.86974
1370138_at 4.775091 4.812187 4.8510237 4.387177 4.5331955 5.0731297 4.713724 4.603073 4.695322 4.7570696 4.915536 4.8191757
1370139_a_at 3.796022 3.709247 3.5793178 3.479355 3.9594603 3.7174416 3.7148368 3.6806154 3.56225 3.881679 3.6274452 3.6140015
1370140_a_at 4.9331074 4.264839 4.787505 4.759516 4.7525277 4.719783 4.7752213 4.5183735 4.5541806 4.321935 4.7263527 4.68487
1370141_at 8.819792 8.521656 8.730506 8.72264 8.805061 8.741588 8.774416 8.770723 8.866173 8.801969 8.874392 8.914391
1370142_at 5.7200813 5.6217604 5.513379 5.437459 5.4339767 5.5455685 5.6232233 5.433076 5.2169905 5.6288934 5.6869955 5.8467007
1370143_at 4.8309965 5.096191 5.599689 5.162727 5.3064947 5.397544 4.8912115 5.11228 5.027022 5.154653 5.3677406 5.3500533
1370144_at 8.442664 7.827652 8.354395 8.43933 8.409521 8.485239 7.9929175 8.391678 8.08333 8.181175 8.222136 7.701197
1370145_at 3.9848588 4.0318584 4.1361704 4.23033 4.144435 4.1795764 4.025017 4.0677776 4.2283325 3.9295685 3.9511018 3.9603438
1370146_at 3.3812408 3.6456082 3.3568237 3.1789908 3.5586953 3.3333526 3.453241 3.316432 3.1758626 3.5397098 3.5188346 3.5510292
1370147_at 7.885158 8.031191 8.156256 8.277282 7.4564686 8.011649 7.626097 7.4414907 8.3517685 7.912955 7.9468565 8.886168
1370148_at 14.241681 14.265234 14.224946 14.23996 14.214025 14.264008 14.220394 14.215355 14.154585 14.24115 14.323466 14.264135
1370149_at 11.35539 11.299893 11.217466 11.273987 11.269908 11.32187 11.296048 11.315341 11.345578 11.547374 11.380507 11.269164
1370150_a_at 13.295993 12.463163 13.266252 13.434645 13.3193445 13.318016 12.931732 13.648497 13.280995 12.547884 12.84864 13.063513
1370151_at 13.2940855 13.224141 13.171988 13.195792 13.271935 13.143958 13.199495 13.205461 13.274309 13.254362 13.175605 13.289471
1370152_at 4.6034527 4.864749 4.851969 4.459193 4.665594 4.804542 4.5931263 4.414712 4.696643 5.0101147 5.0110674 4.5237007
1370153_at 5.9825163 5.543235 5.640234 5.657642 5.609498 5.9249573 5.7490354 5.6248045 5.8242846 6.9278903 6.9430737 6.6745715
1370154_at 11.183936 11.202301 10.772027 10.543205 10.358952 11.272017 10.44495 10.310264 10.704816 11.243355 11.08741 11.212323
1370155_at 7.74139 7.9749327 7.973377 7.7363663 7.8735433 7.8726425 7.882734 7.7558107 7.888917 7.8525147 7.5739527 7.8568954
1370156_at 7.4766855 7.5974274 8.48607 7.557644 7.047868 7.1769648 7.201986 7.988073 7.424674 8.420627 8.3651 8.537058
1370157_at 3.7098525 3.8124678 3.8348658 3.6995676 3.8997247 3.918376 3.9276078 3.6542757 3.4154289 4.0695653 3.9521596 3.8844147
1370158_at 6.4608817 6.4557614 6.465046 6.102662 6.207626 6.5633917 6.3973227 6.200299 6.2848816 6.400196 5.9050674 6.5091057
1370159_at 7.13967 6.966734 7.2089024 7.416427 7.188892 7.079965 7.1154885 7.3720326 7.218795 7.203505 7.3587008 7.2696514
1370160_at 9.117303 9.132752 9.175703 9.009838 9.092045 9.011686 8.970264 9.076808 9.084801 9.152201 9.244843 9.18838
1370161_at 9.466915 9.800581 9.629059 9.630329 9.517189 9.420383 9.775385 9.461855 9.710124 10.074879 9.653078 9.818893
1370162_at 7.343306 7.2038794 7.2597737 7.38906 7.3467627 7.2782464 7.153022 7.40306 7.1157565 7.2268405 7.181273 7.1612515
1370163_at 9.349335 9.557911 9.323654 9.343048 9.636654 9.32556 9.503988 9.7155285 9.417136 9.150226 9.383197 9.31971
1370164_at 11.043488 11.266784 11.067005 11.05176 11.162182 10.99327 11.089473 11.150323 11.157451 11.153017 11.177737 11.1589
1370165_at 4.0699496 3.822275 4.0091705 3.836287 3.6749284 3.9710288 4.018837 3.8705544 3.7918658 3.8563914 3.8223746 3.9302227
1370166_at 12.018596 11.927353 11.965762 11.948221 12.012249 11.999068 12.097107 11.967371 11.957383 11.979212 11.812905 11.98767
1370167_at 12.348292 12.337165 12.312156 12.312763 12.2851515 12.358255 12.324421 12.319314 12.409275 12.358803 12.306339 12.24577
1370168_at 10.229269 10.196405 10.133796 9.659711 10.232326 9.903885 10.234701 10.296721 10.26548 10.265527 9.9538965 10.050085
1370169_at 9.5967045 9.540286 9.559516 9.607995 9.488378 9.53294 9.571531 9.635974 9.681582 9.682822 9.410589 9.689688
1370170_at 10.664661 10.483029 10.658419 10.549695 10.424563 10.543712 10.43908 10.57389 10.632016 10.63987 10.669118 10.463318
1370171_at 8.332066 8.500699 8.597995 8.45325 8.352847 8.3569 8.530341 8.376221 7.9949727 8.209414 8.333971 8.204108
1370172_at 10.646463 10.871565 10.916283 10.697604 10.72217 10.766218 10.72995 10.777538 10.927728 10.813317 10.729707 10.898481
1370173_at 8.16559 8.229057 8.213819 8.343701 8.3469515 8.032685 8.324209 8.274315 8.124691 8.08287 7.844991 8.01996
1370174_at 6.009291 5.8134904 5.6717186 5.99728 6.1649384 6.359902 5.930196 6.078487 5.899586 5.842282 5.8913937 6.024094
1370175_a_at 8.344234 8.159616 8.231747 8.379037 8.342926 8.395863 8.236134 8.498626 8.27527 8.362322 8.270174 8.43122
1370176_at 6.788735 6.3593225 6.2914486 6.307439 6.495093 6.5398455 6.8745413 6.4876714 6.5367694 8.153145 6.1675158 6.83861
1370177_at 5.3551188 5.1859026 5.3682985 5.1397896 5.7273993 5.6304245 5.2457037 5.4930725 5.387149 5.239455 5.0042157 5.569727
1370178_at 5.1049256 5.278016 4.6712313 4.553836 4.7095456 4.713711 4.616209 4.5810094 4.9177284 4.7000093 4.826183 4.7701206
1370179_at 10.371033 10.365714 10.185744 10.349242 10.198314 10.297985 10.132781 10.204221 10.137381 10.28879 10.262833 10.157239
1370180_at 11.034061 11.300659 11.134399 11.099254 11.247374 11.142999 11.412308 11.316652 11.219679 11.559017 11.7632885 11.80386
1370181_at 7.238887 7.235324 7.0629387 7.186771 7.426873 7.2807727 7.301859 7.458616 7.208183 6.970716 6.892811 6.622189
1370182_at 4.7662897 4.616165 4.961729 4.5704966 4.7883043 4.8004465 5.093036 4.779128 4.9099846 4.553727 4.848173 4.709918
1370183_at 7.964317 7.514987 7.525431 7.4535527 7.609552 7.618165 7.431133 7.4946036 7.734886 7.4892874 7.4100466 7.659359
1370184_at 9.849053 9.777238 9.59624 9.856687 9.697403 9.904896 9.807745 9.659792 9.681371 9.730685 9.725081 9.798143
1370185_at 4.5575037 4.7121367 4.6011577 4.6364856 4.619159 4.3753276 4.3514514 4.421191 4.5697546 4.6332912 4.660635 4.596328
1370186_at 9.884941 10.199323 10.327606 10.375614 10.402133 10.185638 10.245729 10.363608 9.923662 10.145197 9.798233 9.389506
1370187_at 11.046454 11.1470785 11.061446 11.033241 11.065627 11.047232 11.035458 10.92454 10.949969 11.148086 11.116783 10.96017
1370188_at 10.545655 10.063215 10.295466 10.482942 10.429341 10.383495 10.393237 10.476231 10.534913 10.319657 10.486576 10.368263
1370189_at 10.342001 9.909806 10.132308 10.46755 10.3807125 10.1822815 10.36456 10.378062 10.430373 10.31373 10.289346 10.3769
1370190_at 11.760467 11.719199 11.81191 11.755165 11.707385 11.722826 11.705392 11.662973 11.661944 11.6519785 11.625698 11.585474
1370191_at 8.488867 8.422306 8.35751 8.588395 8.548649 8.319351 8.481979 8.532263 8.410855 8.254261 8.296803 8.179427
1370192_at 8.480467 8.429346 8.508607 8.471638 8.637999 8.635533 8.436555 8.6599455 8.534824 8.676466 8.644362 8.5315895
1370193_at 10.993552 10.89072 10.947485 11.001703 11.472763 11.437193 11.493912 11.194936 10.929696 10.639156 11.0535965 11.112335
1370194_at 8.040215 8.087304 8.286747 8.381281 8.109857 8.336691 8.160765 8.342962 8.323882 8.149416 7.849242 8.034872
1370195_at 8.466469 8.166572 8.229493 8.330877 8.501673 8.267413 8.334063 8.182161 8.377634 8.531147 8.32918 8.396965
1370196_at 6.1645613 6.7733707 6.390176 6.5165772 6.395916 6.5938215 6.677224 6.562972 6.316932 7.0476246 7.068956 7.375665
1370197_a_at 6.3418026 5.928449 6.1570373 6.588923 6.032643 6.2302165 5.691481 6.362387 6.128955 6.358092 6.167506 6.490114
1370198_at 3.2034442 3.6871328 3.4501786 3.3086855 3.1717212 3.5096495 3.4132974 3.5106006 3.4925132 3.5252953 3.5273304 3.467008
1370199_at 10.105129 10.000055 10.116512 10.023066 10.085078 10.146013 10.156742 10.174525 10.128676 10.035454 9.96857 9.9495325
1370200_at 11.780989 11.911271 11.657551 11.811014 11.826488 11.782246 11.755479 11.740967 11.8223505 11.929518 12.133339 12.323927
1370201_at 3.6253023 3.7571206 3.6720715 3.4195206 3.7509282 3.6172214 3.663009 3.6495204 3.56139 3.7656722 3.7422276 3.72751
1370202_at 9.782643 9.853461 9.997229 9.7732315 10.115203 9.73919 10.041767 10.608574 10.373702 10.291439 10.627765 10.105296
1370203_at 7.3088865 7.2563133 7.3994584 7.5272045 7.292942 7.0355597 7.492429 7.2775774 7.334562 7.5938053 7.1122794 7.411705
1370204_at 8.316275 8.60736 8.433958 8.667937 8.550827 8.574363 8.565205 8.636782 8.492183 8.784615 8.625189 8.661698
1370205_at 4.206456 3.9349036 3.8253458 3.8310893 3.7602358 3.7205162 3.738237 3.69791 3.8431804 3.7228467 3.5974874 3.7895446
1370206_at 4.501523 4.378747 4.444276 4.1873674 4.4484315 4.3574543 4.297782 4.2568674 4.535695 4.424529 4.5551815 4.3101363
1370207_at 11.319639 11.332837 11.163525 11.238437 11.219259 11.251596 11.271219 11.2867565 11.107742 11.255995 11.4527445 11.3242035
1370208_at 8.503841 8.392921 8.354441 8.442692 8.337494 8.151779 8.263014 8.402614 8.445076 8.608905 8.444955 8.523062
1370209_at 9.7608185 9.502592 9.62723 9.535888 10.126755 10.026524 10.068177 10.104372 10.122926 9.940131 10.256722 10.599881
1370210_at 5.1708846 5.281218 5.426381 5.0573664 4.95853 5.238099 4.796919 4.9359336 5.14057 5.124696 5.212595 5.223303
1370211_at 6.1949368 6.4448695 6.441362 6.086034 6.1238723 6.312633 6.17095 6.1346984 6.3330483 6.2977533 6.1896405 6.2454033
1370212_at 5.456283 5.345933 5.247192 5.11421 5.241893 5.1746407 5.362844 5.3933554 5.067353 5.1450324 5.65774 5.3711233
1370213_at 11.806738 11.979816 11.888921 11.837216 11.804605 11.83341 11.690778 11.655054 11.796646 11.780137 11.77139 11.847448
1370214_at 4.9308915 5.141328 5.0924244 4.7296224 4.9262977 4.8883104 4.6684365 4.8022957 4.9782057 5.0124464 5.142371 4.859718
1370215_at 10.077665 10.255967 10.012328 10.164712 10.001947 10.213355 9.727071 9.8913145 9.66049 9.72135 10.225027 9.603966
1370216_at 4.553721 4.6811323 4.513509 4.441507 4.242119 4.1209707 4.3146853 4.5028462 4.3900595 4.3082128 4.4639926 4.4037776
1370217_at 5.3124623 5.4920526 5.4792705 5.209322 5.415688 5.2912974 5.3084326 5.0717955 5.1389527 5.345814 5.557564 5.420539
1370218_at 6.4352 6.300747 6.289657 6.2958264 6.578624 6.0381746 5.797477 6.5973797 5.6270776 6.0508375 5.831827 5.7699275
1370219_at 8.36845 8.540709 8.2563305 8.519647 8.283934 8.700853 8.0101 8.363175 8.282904 8.452093 8.602863 8.244445
1370220_at 10.958105 9.574193 10.330648 9.576267 10.382237 10.341579 9.833658 10.462826 10.258375 9.528824 10.646124 10.654715
1370221_at 4.603212 4.761846 4.683319 4.2032514 4.461642 4.65332 4.5305414 4.24485 4.4653583 4.2949076 4.789784 4.6588917
1370222_at 4.685666 4.9167933 4.9750943 4.7319403 4.598288 5.218618 4.4149494 4.7593555 4.6075444 4.6316133 4.909801 4.758122
1370223_at 8.140479 8.081624 8.052129 8.118443 8.001385 8.071241 7.9546294 8.178223 8.057965 8.313071 8.236726 8.16886
1370224_at 9.74859 9.625785 9.415801 9.698914 9.453896 9.342051 9.435382 9.6399975 9.622805 9.78216 10.373719 10.411499
1370225_at 4.552308 4.9526606 4.7447915 4.843924 4.7979145 4.7368793 4.7609987 4.660678 4.625077 4.834079 4.918031 4.865043
1370226_at 10.148588 10.053005 9.942421 10.209766 10.09631 10.209467 10.09343 10.097267 10.036522 10.280973 10.215071 9.90498
1370227_at 3.1527607 3.2925487 3.460584 3.1916056 3.0821557 3.2997 3.2160394 3.2955024 3.3461487 3.2588084 3.2835374 3.21153
1370228_at 14.399521 14.399982 14.332419 14.362535 14.402449 14.400348 14.359938 14.369988 14.351065 14.407658 14.404836 14.343704
1370229_at 5.1778264 5.12994 5.43591 4.633004 5.23886 4.8880634 4.860473 4.999334 5.3140445 5.174233 5.5729265 4.8543434
1370230_at 11.128955 11.040241 10.956889 10.994238 11.075318 11.127955 11.015948 11.037987 11.0455265 11.052133 10.992777 11.0312605
1370231_at 7.4868174 7.2128534 7.3095975 7.357618 7.356297 7.2786117 7.39575 7.5849833 7.409161 7.589552 7.4971075 7.458204
1370232_at 10.900135 10.88689 10.843088 11.1218 10.977101 10.822245 10.700316 10.786418 10.664184 10.667123 10.7701025 10.543383
1370233_at 4.7715874 5.116288 4.9156113 4.836521 4.8020515 4.988117 5.146223 4.8243713 4.939351 4.6964073 5.0475183 5.0109015
1370234_at 12.891135 12.838884 12.851277 12.829461 12.957566 12.901487 12.8989935 13.000018 12.932009 12.91055 12.971185 12.95189
1370235_at 13.002111 12.432676 12.528564 12.81119 12.975061 12.615925 12.834163 12.940199 12.718882 12.591612 12.344371 12.648683
1370236_at 9.104528 9.202897 9.081726 9.050392 8.966825 8.875996 9.004582 9.163944 8.88995 8.75378 8.725781 8.648845
1370237_at 12.071381 12.221499 12.130023 12.129015 12.187023 12.189433 12.058314 12.043829 12.049683 11.736494 11.557051 11.86947
1370238_at 11.757358 11.733887 11.590178 11.74548 11.660534 11.794797 11.61464 11.68527 11.787375 11.664021 11.644503 11.562897
1370239_at 12.962629 13.208247 13.077519 12.960482 13.049412 12.592895 12.667467 12.953297 12.782156 13.230373 13.694433 12.579473
1370240_x_at 12.935931 13.139423 13.070785 12.905556 13.035139 12.448054 12.573785 12.926671 12.693305 13.183281 13.583095 12.532968
1370241_at 13.80333 13.673627 13.919956 13.757468 13.860026 13.687829 13.935359 13.945217 13.950121 13.802358 13.724769 13.779754
1370242_at 12.629374 12.68819 12.6833105 12.634413 12.535555 12.574399 12.580578 12.617751 12.760493 12.755182 12.829409 12.7327385
1370243_a_at 10.739462 10.439801 10.75979 10.640219 10.711337 10.535172 10.528701 10.490343 10.53482 10.237652 10.360867 10.403205
1370244_at 12.336829 12.401866 12.470287 12.357359 12.348932 12.387616 12.491231 12.416107 12.467777 12.696206 12.663899 12.586928
1370245_at 10.33492 10.472497 10.552623 10.494287 10.462707 10.418889 10.541602 10.424892 10.456114 11.057459 11.088833 10.737896
1370246_at 12.222099 11.866781 12.085095 12.028113 12.032836 12.006212 11.930563 12.149522 12.150187 12.003509 11.902514 11.858928
1370247_a_at 6.2093716 6.3789673 6.2698345 6.459797 6.2258096 6.405593 6.544889 6.354022 6.3058305 6.3067284 6.4988084 6.482234
1370248_at 6.1396914 6.4348235 6.3881283 6.506251 6.188506 6.443795 6.6053643 6.389876 6.6299186 6.686512 6.626687 6.838517
1370249_at 6.8688726 7.105853 7.0130234 6.8784037 7.082538 6.9174848 6.986778 7.20009 6.874984 7.1198015 6.9165325 7.5693865
1370250_at 9.786948 9.157374 9.387266 9.579581 9.58192 9.646253 9.155411 9.765438 9.699314 9.274625 9.287534 9.1812935
1370251_at 6.760768 6.574864 6.3029413 6.756905 6.530905 6.777795 6.3455863 6.2868443 6.5111384 6.5250735 6.2444415 6.341937
1370252_at 8.879557 8.569621 8.513547 8.848076 8.45237 8.801681 8.670026 8.055345 8.388383 8.528263 8.456935 8.446791
1370253_at 11.520704 11.574907 11.506862 11.593182 11.475983 11.541744 11.548682 11.542548 11.602283 11.702397 11.87438 11.700394
1370254_at 3.6144385 3.8294654 3.560168 3.5322082 3.500426 3.4656658 3.5400107 3.6148996 3.519081 3.51002 3.6467488 3.6534476
1370255_at 4.3909674 4.531412 4.436528 4.667304 4.639863 4.386204 4.571906 4.7431993 4.375058 4.547577 4.7789526 4.5007477
1370256_at 8.975351 9.245243 8.748962 8.078564 9.165462 9.39033 8.159058 7.421027 8.69602 8.739924 8.416281 8.528231
1370257_at 4.37745 4.166611 4.559514 4.382204 4.611432 4.4094877 4.415903 4.286584 4.311874 4.4620695 4.491518 4.6865673
1370258_at 5.484844 5.29602 5.151174 5.3534703 5.60187 5.263789 5.0515776 5.627817 5.5598254 5.541068 5.4377837 5.503665
1370259_a_at 7.847897 7.807275 7.8753705 8.048716 7.705693 7.867942 7.9798555 7.513561 8.010262 7.8418136 7.5125875 7.5322537
1370260_at 7.0665812 6.7895565 6.89923 6.9649596 6.9231133 6.904064 6.897125 6.9641304 6.988519 7.1022615 7.0878034 7.145326
1370261_at 8.431956 7.951747 8.150044 8.10418 8.2335615 8.070535 8.190859 8.305988 8.13953 7.9502063 7.9079337 8.300211
1370262_at 9.570469 9.626589 9.548058 9.536751 9.621811 9.457914 9.618723 9.638092 9.653307 9.727604 9.614094 9.599577
1370263_at 5.806966 5.84461 5.867921 5.397896 5.5752277 5.765562 5.5589724 5.5968394 5.582963 5.835282 5.713495 5.5216794
1370264_at 7.51654 7.75453 7.5366335 7.4060845 7.658007 7.5037065 7.781488 7.7533045 7.801351 7.536852 7.6811953 8.126865
1370265_at 6.0748763 6.293012 6.146156 6.512422 6.0941844 6.0599985 6.5302615 6.220383 6.081337 6.4652734 6.370917 6.5705137
1370266_at 6.99053 7.0142565 7.0761843 7.034889 6.9596887 6.8774767 7.0889554 7.2746596 7.252158 7.10117 6.4684954 6.974041
1370267_at 7.006934 6.807804 6.607233 7.1012435 6.9547725 6.8909993 6.80865 6.8804193 6.9051404 6.583865 6.4071646 6.81589
1370268_at 4.3945484 4.619791 4.64446 4.2981534 4.507929 4.689729 4.284473 4.3309345 4.1290545 4.0579467 4.4981937 4.3869944
1370269_at 4.9537406 4.4419327 4.7360477 4.601059 4.736185 4.88358 4.727597 4.547229 4.33042 4.840952 4.8067794 4.7758436
1370270_at 3.8745813 4.1173844 3.9147313 4.2003756 3.829508 4.0342927 3.919994 3.7482252 4.148198 4.039341 3.854725 3.7711058
1370271_a_at 7.3413534 7.313115 7.369647 7.202733 7.114065 7.373772 7.0550594 7.072836 7.225094 7.074487 7.4615097 7.3443313
1370272_x_at 6.2059946 6.010615 6.4078817 6.418942 6.2525682 6.279839 6.2099566 6.037301 6.403647 6.307313 6.142683 6.129072
1370273_at 3.58908 3.697643 3.486013 3.4291463 3.3641918 3.403193 3.316315 3.460833 3.346815 3.7786152 3.5586326 3.4862876
1370274_at 12.896678 13.170006 13.012375 12.910848 12.890156 12.957843 12.922719 12.937754 13.11318 13.047417 13.123166 12.956852
1370275_at 12.81422 12.823571 12.736518 12.759869 12.784265 12.727446 12.741858 12.754346 12.793919 12.628371 12.737519 12.787366
1370276_at 12.189396 12.188293 12.073127 12.199963 12.248071 12.0936 12.047843 12.196822 12.110035 12.1406355 12.234399 12.162306
1370277_at 12.02894 12.107939 12.004665 11.961809 12.008368 11.979948 11.907966 11.951132 11.939721 11.825118 11.952546 11.953097
1370278_at 11.30432 11.370677 11.242858 11.358336 11.373037 11.258541 11.219806 11.287666 11.293866 11.207464 11.237889 11.1434
1370279_at 5.5858355 5.9146414 5.680055 5.489635 5.4162817 5.691704 5.4359555 5.315279 5.6278224 5.522264 6.047458 5.563011
1370280_at 10.40853 10.8480425 10.627459 10.615398 10.456849 10.578218 10.452377 10.440067 10.540141 10.938715 10.911653 10.771849
1370281_at 11.17502 9.403275 10.188887 10.683754 10.977394 10.049374 9.848811 10.695409 10.167296 9.169489 9.550088 9.995324
1370282_at 6.439079 6.234948 6.427956 6.794769 6.6454873 6.621766 6.65129 6.650854 6.133307 7.110962 7.046313 6.7953377
1370283_at 12.499625 12.250599 12.619395 12.521332 12.671615 12.605743 12.47761 12.726822 12.697076 12.46911 12.346714 12.446201
1370284_at 12.2074995 12.225955 12.069014 12.177731 12.104063 12.154563 12.067048 12.089939 12.122796 12.126271 12.145324 12.0575285
1370285_at 6.343562 6.111431 6.317995 6.192732 6.3307242 6.256082 6.26255 6.232361 6.3084893 6.3452034 6.313923 6.535199
1370286_at 9.287543 8.930212 9.2534275 9.2480755 9.728931 9.6411085 9.530013 9.709526 9.406998 9.520748 9.700047 10.427657
1370287_a_at 9.087468 9.118406 9.138139 9.162529 8.921865 9.034329 9.049025 9.1894045 8.829295 9.044714 8.924128 9.032796
1370288_a_at 8.436199 8.610161 8.628231 8.383562 8.343006 8.365395 8.468817 8.5332775 8.544371 8.552086 8.5287895 8.431042
1370289_x_at 3.6632009 3.6458056 3.62718 3.635986 3.9242287 3.6482975 3.713155 3.577028 3.7552195 3.6693318 3.8731291 3.5660784
1370290_at 8.33868 8.337387 8.180302 8.121136 8.283086 8.4185295 8.553776 8.598823 8.596064 8.245033 8.274687 8.1643715
1370291_at 5.2399654 5.4057846 5.5633183 5.699077 5.608203 5.4679384 5.2620254 5.437257 5.524456 5.5402 5.3274636 5.752021
1370292_a_at 4.0320315 3.8294654 4.0563 3.8996694 3.9483232 3.8172317 3.7979667 3.993961 3.8949187 3.9894192 4.2194185 4.100873
1370293_at 5.7752256 5.5493135 5.3573995 5.137178 5.331753 5.635452 5.5535803 5.5435925 5.342861 5.268781 5.791526 5.6430426
1370294_a_at 7.0017285 6.6569786 6.6839194 6.890228 6.8859825 6.67627 6.5338845 6.318125 6.9885664 6.187245 6.024716 6.3008533
1370295_at 8.669919 8.641053 8.469537 8.640604 8.668716 8.660867 8.520512 8.719719 8.603685 8.651442 8.749938 8.6685
1370296_at 13.70002 13.69094 13.597898 13.630853 13.552617 13.614077 13.558003 13.627059 13.580902 13.579737 13.531965 13.539194
1370297_at 5.924638 5.994952 5.881828 6.1165624 6.14485 5.954944 6.1298966 5.8638897 6.08336 5.6788745 6.052266 6.021648
1370298_at 10.087193 10.274056 9.783225 10.133114 9.892823 9.829168 9.9061575 9.743551 9.979227 9.842464 9.774003 9.772887
1370299_at 13.7144165 13.726676 13.7155 13.7750635 13.770447 13.714959 13.74584 13.782237 13.730842 13.707184 13.68841 13.776553
1370300_at 8.526345 7.9835734 8.274018 8.315715 8.493218 8.332529 8.312843 8.677519 8.5881405 8.598273 8.491259 8.280838
1370301_at 7.2273936 7.438448 7.2164717 7.4499955 7.1166244 7.481285 7.5391884 7.050834 7.326021 7.9661193 7.667507 8.036062
1370302_at 8.092533 8.524855 8.245217 8.253072 8.086344 8.377615 8.494203 8.620111 8.2433 8.720856 8.72735 8.301712
1370303_at 6.5843415 6.4850264 6.5866013 6.5350447 6.525096 6.7933803 6.43326 6.6849117 6.880181 6.5687165 6.725151 6.440482
1370304_at 9.257786 9.112499 9.148455 9.112301 9.178567 9.275235 8.918096 9.226552 8.95455 9.154963 9.220584 8.966908
1370305_at 9.859744 9.8450365 9.740561 9.773239 9.743905 9.738795 9.717949 9.785008 9.75938 9.900322 9.919924 9.671705
1370306_at 8.862714 8.702806 8.544005 8.572847 8.629057 8.600958 8.797479 8.509903 8.652737 8.583325 8.472029 8.55171
1370307_at 7.6782928 7.345496 7.6043525 7.5476265 7.495384 7.251526 7.6071258 7.5671005 7.1541805 7.3997097 7.246314 7.4324512
1370308_at 7.6779156 7.892167 7.539795 7.6789117 7.6471157 7.459752 7.4967675 7.4392085 7.551216 7.3595185 7.126774 7.531405
1370309_a_at 10.866497 10.825813 10.937147 10.911832 10.914897 10.863886 10.802753 10.991641 10.828866 10.875388 11.027742 10.950694
1370310_at 12.8622875 13.091573 12.674252 12.937088 13.0897 12.784797 12.976671 12.99103 12.866719 12.98342 12.805568 12.973136
1370311_at 8.664383 8.393218 8.411274 8.664309 8.800743 8.4979 8.397826 8.850191 8.472213 8.823517 8.833807 8.591132
1370312_at 3.6924067 4.08717 3.8699071 3.9498336 3.8322928 3.8931272 3.8350563 4.237707 3.7997653 3.9390616 4.2300572 3.9913545
1370313_at 8.849693 9.086146 8.945592 8.758039 8.784117 8.537497 8.885858 8.803141 8.858392 8.954161 8.993996 8.874387
1370314_at 7.961363 7.533802 7.6031623 7.7876205 7.966776 7.813983 7.7555127 7.76494 7.812274 7.958808 7.9656277 7.8897448
1370315_a_at 5.569771 5.6567383 5.7025566 5.58889 5.5928807 5.83778 5.674034 5.381788 5.534901 5.650983 5.519454 5.508262
1370316_at 7.7580094 7.827186 7.778544 7.891113 7.694271 7.8235188 7.7204924 7.8280563 7.8846397 7.987997 7.8290195 7.794649
1370317_at 7.069688 6.8930597 6.9713235 7.2137847 7.2055793 6.9175425 7.317884 7.1467733 7.0828 7.1628175 7.0983577 7.259126
1370318_at 7.8213534 8.006458 7.669107 7.791681 7.698622 7.6323347 7.64496 7.5922923 7.55815 7.9095964 7.442451 7.6316924
1370319_at 9.44793 9.433498 9.534306 9.592186 9.691399 9.4503145 9.537202 9.506728 9.329067 9.022611 9.092667 9.30461
1370320_at 10.826018 10.823743 11.018306 10.86909 11.093206 10.944363 10.883893 10.873633 10.812975 11.605846 11.31401 11.502479
1370321_at 10.353344 10.36466 10.594806 10.454914 10.569248 10.505692 10.480842 10.613886 10.430244 10.356766 10.261867 10.510112
1370322_at 9.887164 10.060573 9.986084 9.949262 9.95556 9.936901 9.869811 9.960778 9.927328 9.852131 9.975012 9.966881
1370323_at 6.1163974 6.3901124 5.774856 6.5414367 5.7726126 6.0476246 6.138509 6.192117 6.0290422 5.9029417 5.8739696 5.953157
1370324_at 7.3833137 7.4482837 7.4446135 7.4315658 7.093968 7.3256817 7.2487082 7.1836004 7.3896737 7.20841 7.2006316 7.2306385
1370325_at 9.727304 9.857808 9.799795 9.945046 9.9051 9.847266 9.967076 9.881703 9.86167 10.010021 9.800672 9.849655
1370326_at 7.3253655 7.340199 7.0087876 7.203288 7.1769104 7.3308835 7.1025257 7.2301707 7.1948366 6.889338 7.3060045 7.0505204
1370327_at 8.110991 7.998427 7.9559355 8.106455 8.045902 8.045773 8.06278 8.143108 8.091877 8.306467 8.472919 8.215059
1370328_at 5.484283 5.8790517 5.6085067 5.2548037 5.5285726 5.609876 5.5341 5.285294 5.754313 6.1352797 6.099075 6.231837
1370329_at 9.265945 9.359383 9.043948 9.223058 9.342385 9.613422 9.36141 9.038483 8.989851 9.062181 8.919814 9.158342
1370330_at 7.24507 6.961558 7.175963 7.194264 7.1236596 7.134202 7.1381125 7.1333604 7.1712584 6.864144 6.9229436 7.0524487
1370331_at 7.697571 7.424062 7.618624 7.7645707 7.9270387 7.507079 7.7487593 7.795384 7.6394625 7.654167 7.5933256 7.4512224
1370332_at 5.1846123 5.048856 5.144055 5.3969264 5.2400975 5.439149 4.979696 5.464296 5.253551 5.21601 5.069087 5.3904233
1370333_a_at 13.360981 13.288251 13.308445 13.310218 13.454893 13.365689 13.323017 13.375672 13.376583 13.146404 13.010656 12.984174
1370334_at 8.737299 8.221929 8.6254425 8.276398 9.043549 8.837231 8.947552 9.355757 9.191988 8.880779 9.431984 9.114363
1370335_at 7.634544 7.956432 7.5402236 7.6454268 7.891916 7.411403 7.7302017 7.7062798 7.617001 7.472542 7.28651 7.651178
1370336_at 11.6575775 11.317836 11.112028 10.719248 10.962499 10.614945 11.113003 9.868871 10.955803 11.157684 10.957613 10.240013
1370337_at 8.297285 8.229504 8.426094 8.463312 8.441326 8.337803 8.31059 8.387289 8.261061 8.473822 8.238337 8.095003
1370338_at 3.5939407 3.5455518 3.4983375 3.5822263 3.586147 3.4736264 3.4618182 3.427936 3.806038 3.586797 3.466871 3.3825152
1370339_at 10.244442 10.291818 10.270763 10.216256 10.074117 10.13433 10.132005 10.242992 10.207316 10.137945 10.2648 10.169509
1370340_x_at 9.351952 9.567878 9.577715 9.4278 9.300984 9.457646 9.386014 9.57233 9.611117 9.589167 9.615864 9.483128
1370341_at 3.2633483 3.503668 3.4797108 3.4140708 3.466733 3.7454603 3.2057796 3.3980315 3.4373047 3.31752 3.523527 3.5555003
1370342_at 3.3601334 3.608487 3.7155294 3.8221757 3.3922136 3.5994167 3.6233366 3.5605032 3.601243 3.4325392 3.479587 3.4039328
1370343_at 7.275037 7.035852 7.206609 7.490439 7.2401896 7.1879735 6.946291 7.367487 7.1812897 7.372724 7.1562943 7.268594
1370344_at 7.8173532 7.3765383 7.618624 7.6399665 8.208912 8.16634 7.616977 7.6936417 7.4046206 7.662517 7.0578218 7.4144883
1370345_at 6.3148623 6.1457443 5.920175 6.396991 6.4315367 5.9723597 6.023303 5.6224966 6.550598 5.341072 5.273278 5.3690743
1370346_at 5.6018515 5.9420094 5.261873 5.9098444 5.9389105 5.3266125 5.400292 5.604359 5.9837255 4.8417425 5.056849 5.242845
1370347_at 5.1831865 5.190501 5.387923 5.0564437 5.2086024 5.019565 5.104533 5.317513 5.0460625 5.2701287 5.0778904 5.2400217
1370348_at 10.396512 10.530651 10.375725 10.413495 10.2605295 10.255724 10.275001 10.31704 10.377294 10.500039 10.564992 10.286494
1370349_a_at 13.973337 13.924251 14.055657 14.002282 14.004566 13.975079 14.014434 13.985619 13.975427 13.999039 13.948219 13.956509
1370350_x_at 9.829597 10.475312 11.233193 9.683085 10.807461 10.738883 12.055462 9.388766 10.725044 10.00183 9.2685585 10.465192
1370351_at 8.960178 8.85484 8.87409 8.914263 9.012989 8.897157 8.897591 9.040878 8.801352 8.629278 8.585535 8.768919
1370352_at 11.791466 11.490313 11.560312 11.70856 11.969101 11.889545 11.765091 11.531525 11.684104 11.494432 10.878624 11.479849
1370353_at 8.161024 8.1270275 7.8148904 8.104834 8.080707 7.888555 7.8120637 7.9651446 7.7982574 8.091394 7.9510064 8.013366
1370354_at 7.941556 7.842587 7.774595 8.019543 7.995086 7.7973404 8.052004 8.146318 8.020313 7.9176235 7.8612394 7.995635
1370355_at 13.14142 12.326602 12.797142 13.115762 13.020776 12.460153 11.965364 12.872391 12.431385 11.96767 9.770353 13.147562
1370356_at 7.5464134 6.929126 7.3175087 7.693167 7.6033063 7.399083 7.487637 7.6636214 7.3134427 7.6892934 7.793791 7.5413885
1370357_at 8.317522 8.276591 8.497385 8.404995 8.608829 8.389544 8.356834 8.481373 8.3413105 8.455146 8.467369 8.383744
1370358_at 8.766455 8.771208 8.688683 8.732265 8.723168 8.776757 8.849718 8.700941 8.684946 8.648922 8.818469 8.702482
1370359_at 12.510283 12.448129 12.666536 12.549346 12.674186 12.693958 12.705696 12.627148 12.69038 12.6838255 12.447521 12.458195
1370360_at 8.936403 9.002483 8.784579 8.886067 9.167444 8.993915 8.781302 9.096882 8.730779 8.835989 8.953641 8.924161
1370361_at 4.6207314 4.4019437 4.664471 4.6694736 5.0741215 4.4268875 4.3062544 4.7557573 4.7434154 4.529772 4.5770235 4.646865
1370362_at 6.7149878 7.237645 7.15581 7.32966 7.023344 7.307366 7.3304896 6.986588 7.149765 7.326796 7.1328497 7.1849537
1370363_at 11.783974 12.159659 12.207164 11.901971 12.273813 12.039341 12.292838 11.406174 11.980219 12.594757 13.042832 12.604215
1370364_at 7.4819503 7.263168 7.5578175 7.662478 7.5172586 7.5228887 7.4816427 7.905933 7.556522 7.7123404 7.4728374 7.647091
1370365_at 9.069542 8.953783 8.89461 8.896422 8.725115 8.862855 8.745884 8.939905 8.833925 9.023828 9.206559 9.238974
1370366_at 10.0908 10.099685 10.11327 10.276336 10.085414 10.0973625 10.173896 10.225983 9.945914 9.756804 10.038262 9.77036
1370367_at 4.6431684 4.832131 4.5979357 4.5921946 4.28558 4.4374914 4.433889 4.312909 4.4158654 4.6400366 4.778568 4.5375032
1370368_at 6.8935347 7.047585 7.106577 7.1794252 7.148593 7.1073976 7.0148964 6.878474 7.1477633 6.813623 6.9800243 6.9730034
1370369_at 5.8630357 6.317362 6.2320275 6.3688726 6.0366063 6.5254827 6.117686 6.2020946 6.1994605 6.2691293 6.1839776 6.496588
1370370_at 7.9027114 7.896064 7.781052 7.845726 7.9555087 7.9520106 8.197558 7.8960567 8.012139 7.925429 8.261424 8.086476
1370371_a_at 8.700609 8.82557 8.866248 8.754817 8.815699 8.843032 8.892516 9.231971 9.228412 8.929627 9.132535 8.876311
1370372_at 4.234922 4.5354996 4.375373 4.2208686 4.3550816 4.2245135 4.3062544 4.50045 4.221539 4.4257298 4.2534547 4.514077
1370373_at 5.7135777 5.8018246 5.8558464 5.6911173 5.784862 6.0453677 5.808947 5.640749 5.757435 5.668448 6.1202636 5.7371078
1370374_at 8.289768 8.616421 8.420554 8.303256 8.186572 8.127287 8.568399 8.545875 8.553497 7.904271 7.727496 7.8523073
1370375_at 11.872053 11.972824 11.783206 11.963463 11.960965 11.829005 11.708296 11.838077 11.621782 11.110178 11.138012 11.428023
1370376_a_at 8.361538 8.453524 8.27515 8.385501 8.31242 7.9871707 8.234894 8.292 8.356461 8.366152 8.645462 8.366407
1370377_at 13.039581 12.918236 13.173707 13.015885 12.966794 12.825871 13.132503 12.994973 12.998858 12.946738 12.90875 12.9792
1370378_at 12.457619 12.490732 12.368431 12.375486 12.41224 12.449471 12.341878 12.378374 12.417943 12.403829 12.504661 12.458685
1370379_at 5.9221354 5.757862 5.6190753 5.5685973 5.414671 5.797985 5.4062524 5.3274016 5.676987 5.4368353 5.4766645 5.427919
1370380_s_at 7.526589 7.2991843 7.3762307 7.180499 7.318618 7.364725 7.1273117 7.4004064 7.2396607 7.1922946 7.2266912 7.2239914
1370381_at 10.432733 10.467969 10.225386 10.46593 10.383667 9.9700985 10.392373 9.884131 10.206024 10.420815 10.437875 10.266979
1370382_at 3.357133 3.8683903 3.2801776 4.636405 3.352702 3.4063096 3.3844492 3.3839407 3.3567476 3.2549756 3.190734 3.8826358
1370383_s_at 7.706558 8.266043 7.767853 9.224825 7.9034653 8.259973 7.873026 7.81798 8.100938 7.480485 7.6472273 8.608778
1370384_a_at 5.905356 5.837613 7.798262 5.685645 7.2754407 4.79689 7.102759 9.645097 9.069688 9.139861 8.9874735 8.029822
1370385_at 5.400649 5.161607 5.3542433 5.8156734 5.6011815 5.1964755 5.48609 5.513912 5.3913813 5.339579 5.486214 5.3993826
1370386_at 7.975478 7.827337 7.905379 7.981728 7.9625273 7.6938353 7.8353357 7.9195905 7.951829 8.076427 8.058511 7.8930116
1370387_at 10.123141 11.6515875 11.132214 10.908758 10.89404 11.072212 11.130791 10.578882 10.876958 11.40624 10.945782 10.801695
1370388_at 3.8725646 4.0151677 4.230489 3.9250686 4.2352095 4.116366 4.1518364 3.8083386 4.1021852 3.9712698 4.007149 4.153624
1370389_at 3.660106 3.826508 3.7105298 3.7820902 3.9455898 3.6495996 3.937004 3.5142143 3.7253273 3.633182 3.9382572 3.730379
1370390_at 5.040834 5.1521196 5.0835433 4.81268 4.724137 4.7915473 5.131349 4.577818 4.769517 4.960501 4.9519567 4.921073
1370391_at 4.8654556 4.822014 4.768378 4.69116 4.84748 4.9874954 4.883964 4.670766 5.0079036 4.812579 5.055538 4.9433694
1370392_at 5.0137434 5.1996307 5.2519956 5.188138 5.2009525 5.3203263 5.3889604 5.1390977 5.019002 4.9283633 5.3715706 5.2285094
1370393_at 5.438549 5.719693 5.7581673 5.3324976 5.491334 5.4161577 5.7124825 6.0663433 5.669696 5.459328 5.7103696 5.4284854
1370394_at 5.0709844 6.761977 5.743243 6.2712708 6.857928 5.8353925 5.3794365 6.6554236 5.3892145 5.607851 6.6263194 7.8586316
1370395_at 7.0007625 6.7565646 6.8510213 6.6750083 6.7437615 6.740046 6.8482018 6.8350186 6.894348 6.761238 6.7697306 6.697997
1370396_x_at 14.110259 14.100106 14.097294 14.069382 14.050582 14.117404 14.075191 14.03942 14.096821 14.0742235 14.072278 14.020796
1370397_at 11.795367 12.473061 12.265017 12.0248 12.389615 11.794113 12.462113 12.065063 12.1195545 12.539703 11.949357 12.489724
1370398_at 5.7619867 5.7078414 5.9620285 5.805655 6.288314 5.6106234 6.099241 6.19138 5.9098225 5.7389336 5.7351546 6.0687733
1370399_at 7.516145 7.207232 7.089426 7.410107 7.0699286 7.4559336 7.5363946 6.9097757 7.461894 7.2808676 6.857708 7.2500496
1370400_at 5.5290394 5.1908684 5.3851614 5.221843 5.5857377 5.4091463 5.6197534 5.697913 5.3648825 5.3836246 5.450487 5.282629
1370401_at 3.8168726 3.8794062 3.9649825 3.7767122 3.6511178 4.086296 3.7524066 3.6934714 3.7354097 3.8239594 3.8529162 3.8718615
1370402_at 7.342037 7.5132995 7.29309 7.504391 7.3363233 7.3437963 7.6076064 7.3241606 7.4232864 7.6547613 7.821169 7.7453995
1370403_at 4.488712 4.581888 4.8555818 4.6168685 4.5729 4.680122 4.778684 4.512019 4.570541 4.736213 4.9273934 4.9514103
1370404_at 3.7815154 3.7392771 3.8237162 3.8994403 3.9071903 3.8701081 3.8227465 3.5923676 3.964847 3.8022716 3.8964424 3.8112235
1370405_at 3.8907032 3.735471 3.74841 3.725181 3.8423553 3.844105 3.6266708 3.6527479 3.605695 3.6798728 3.8387027 3.5739243
1370406_a_at 3.5312011 3.7016823 3.7705145 3.633724 3.5070975 3.8251445 3.6124969 3.5087123 3.5549424 3.734844 3.5676355 3.8730001
1370407_at 7.9559984 7.5826674 7.545837 7.873424 8.09935 7.901021 8.105154 8.094704 7.751424 7.899931 7.7302933 8.0272255
1370408_at 4.637386 4.425841 4.9399247 4.698592 4.824997 4.840045 4.725054 4.760022 4.924644 5.2144365 4.8067794 4.8287926
1370409_at 4.4894595 4.4066973 4.5348744 4.226237 4.136593 4.463596 4.361809 4.426267 4.7452755 4.5880213 4.4362907 4.6813974
1370410_at 4.107882 4.4128656 3.9793022 3.8814936 4.0424924 4.088174 3.9386098 4.082761 4.2635345 4.018769 4.0821543 3.8571384
1370411_at 5.825246 5.9529476 5.468091 5.760594 5.9194827 5.8950667 5.7683325 5.4020295 5.705454 5.574762 5.6246004 5.4834356
1370412_at 4.1899204 4.1876054 4.4796133 4.4088607 3.9363337 4.2389393 3.950316 3.9730914 4.3214865 4.1091156 3.9694746 3.739878
1370413_at 7.0602455 6.5694866 6.8188796 6.9802 7.051321 6.766912 6.7577076 7.2844863 6.965082 7.105446 6.6063476 6.736687
1370414_at 9.020939 9.340235 9.223047 9.460546 9.234739 9.114121 9.260616 8.943407 9.140629 9.0699625 8.856263 8.968542
1370415_at 5.421357 5.711301 5.643121 5.626019 5.453793 5.7285357 5.6337023 5.404423 5.511117 5.580663 6.2446527 5.486504
1370416_at 4.619404 4.780723 4.8894396 4.491094 4.4988685 4.846778 4.688066 4.6046643 4.8070555 4.7234116 4.795863 4.6588917
1370417_at 4.1654377 4.213437 4.640377 4.0892763 4.221158 4.398196 4.165017 4.402281 4.5218487 4.1607738 4.5737286 4.240082
1370418_s_at 5.5056925 5.4967856 5.3970127 5.429558 5.375459 5.445957 5.262167 5.2824335 5.4058876 5.3648868 5.423073 5.0743704
1370419_a_at 5.2823334 5.374881 5.5520782 5.621523 5.141535 5.407874 5.609603 5.4739275 5.4289074 5.533718 5.726701 5.819596
1370420_at 11.406537 12.425214 12.246148 11.970544 12.271167 11.861591 12.59872 12.681921 12.616008 12.371027 12.462793 12.2771435
1370421_a_at 6.0648484 5.9494004 5.7717576 5.8669004 5.9536037 6.020887 6.159429 5.594444 6.2732496 5.789392 5.89261 6.045551
1370422_at 6.584278 6.4333463 6.6810327 6.6894794 6.622282 6.8697753 6.4759336 6.917833 6.517099 6.856832 7.227436 6.456662
1370423_at 5.685635 6.0226827 5.5765276 5.46977 5.4286695 5.583289 5.492906 5.4404554 5.6327944 5.9243655 6.0824256 5.847813
1370424_at 3.8061452 3.958675 4.004034 3.8686082 3.9493387 3.9697266 4.139374 3.8213482 3.9749706 3.8306394 4.0282493 3.8082702
1370425_at 12.923562 12.88228 12.711559 12.754541 12.812648 12.865273 12.690748 12.540238 12.327089 12.136059 11.939163 11.963504
1370426_a_at 11.055022 10.859889 11.022186 10.9423065 11.094077 10.9691725 10.89691 11.242604 11.198554 11.073077 11.052337 11.042686
1370427_at 4.8783827 4.6575055 5.149336 4.712347 5.0231647 4.967943 4.714285 5.0402737 5.154763 4.9480906 4.9919014 4.832226
1370428_x_at 11.71033 11.489132 12.26527 11.479801 12.2474785 12.165521 12.062702 12.200095 11.22539 12.082071 11.772242 10.26204
1370429_at 9.699641 9.115747 9.864238 8.958484 9.810165 9.687542 9.8343525 9.78367 9.406196 9.523382 9.620342 9.611572
1370430_at 4.7188907 5.022896 4.790937 4.670986 5.1097164 4.814158 5.2315903 5.1033287 4.9983478 4.8603573 4.7526317 5.2154355
1370431_at 4.031267 4.1628733 4.214562 4.251917 4.2060823 4.0632534 4.0655017 4.116924 4.2024035 4.0673914 4.0438585 4.0521564
1370432_at 3.5319393 3.1771126 3.505897 3.5309932 3.3357089 3.565087 3.5094898 3.376419 3.5596428 3.375357 3.347098 3.5910032
1370433_at 9.680398 10.555617 10.26662 10.191943 9.712263 9.954806 10.295144 10.07937 8.59308 10.373822 9.895334 9.7887535
1370434_a_at 3.5476933 3.5779588 3.4626262 3.6036518 3.5537903 3.467568 3.6838353 3.5290163 3.5913098 3.3918188 3.7694118 3.514524
1370435_a_at 7.479647 7.5113153 7.2822065 7.647278 7.4901404 7.556144 7.3421593 7.6742043 7.4253254 7.637511 7.349278 7.5753183
1370436_at 5.019579 4.9293942 8.08728 6.856176 7.3090816 7.0675526 6.4644213 6.7337246 6.899146 9.37841 8.523722 10.066239
1370437_at 6.1192155 5.7160287 6.2476907 6.2331505 6.208096 6.1612883 6.109487 6.576261 6.655084 6.511368 6.3414326 6.470928
1370438_at 5.3110056 5.543069 5.3372526 5.0110626 5.2798886 5.3615055 5.382758 5.1644797 5.1068063 5.5089946 5.5598345 5.452106
1370439_a_at 3.3454912 3.4043605 3.2939563 3.1952775 3.3578684 3.403193 3.2168963 3.254342 3.3014364 3.2715747 3.2314289 3.5739722
1370440_at 7.6286316 7.421625 7.2453823 7.526245 7.391993 7.377507 7.4870257 7.6777267 7.4891853 7.402238 7.565505 7.650053
1370441_at 3.8146574 4.1097975 3.944793 3.8420174 3.5987797 4.0328646 3.6520956 3.6459458 3.8402023 3.919177 3.9704318 3.8733056
1370442_at 3.3051417 3.3328621 3.3986957 3.277513 3.348799 3.1822195 3.2485638 3.3563342 3.464197 3.253054 3.395355 3.2593503
1370443_at 7.494878 7.2914577 7.3622394 7.5928984 7.245144 7.4757247 7.4131155 7.331735 7.4120717 7.4602394 7.6247663 7.3779836
1370444_at 4.753971 5.0389214 4.75328 4.5747514 4.670379 4.4734983 4.617773 4.676568 4.581244 4.6135764 4.987848 4.515394
1370445_at 6.482809 6.931418 6.554162 6.6416144 6.291983 7.032691 6.515386 6.488094 6.5693965 7.581703 8.55677 7.6245723
1370446_at 6.9619517 7.1051803 7.165437 6.907065 6.9115434 6.7488556 6.93147 7.192063 6.766468 7.228514 7.099488 6.8112345
1370447_at 4.6050262 4.668297 4.6405745 4.381419 4.5183144 4.6971607 4.6635046 4.426242 4.6423035 4.6185665 4.716767 4.48356
1370448_at 4.5379543 4.2085123 4.4906006 4.500067 4.2965093 4.5474234 4.370094 4.67908 4.6399217 4.4085026 4.365923 4.288723
1370449_at 7.8655806 7.7754607 8.11907 7.958529 7.8621726 8.026569 8.248406 7.8329053 7.824775 7.5966187 7.7072573 7.741827
1370450_at 4.3170557 4.988199 4.4298677 4.084528 3.8623364 4.4099665 4.1152105 4.133739 4.3177633 4.541833 4.385851 4.4170113
1370451_a_at 5.3620563 4.879388 4.990053 5.1693134 5.0205064 4.9762077 4.8673067 4.9089613 5.065397 5.5681663 4.850784 4.899147
1370452_at 3.8206613 3.6747746 3.7741702 3.6834698 3.6569169 3.781337 3.966717 3.7588422 3.9194405 3.8842049 3.805849 3.873178
1370453_at 4.912477 5.0875816 5.1969256 4.6418743 4.6033125 4.961486 4.8841767 4.7720265 5.2802505 4.824132 4.617671 4.9398847
1370454_at 4.3495626 4.8434424 4.3197403 4.594214 4.5329885 4.6156054 4.591041 4.767824 4.7862744 4.639672 4.7509747 4.6200566
1370455_a_at 3.5242574 3.2863247 3.492608 3.2995973 3.1521504 3.3668761 3.4827418 3.2293189 3.280891 3.3256006 3.191599 3.5259466
1370456_at 3.8426683 3.9725306 4.084406 3.837364 3.9644353 3.9667773 3.7809167 3.855722 3.897985 4.196992 3.8643003 3.7398777
1370457_at 3.9440317 4.137084 4.0907784 4.005219 3.7211564 4.093256 3.9202347 4.053205 3.9225926 3.7729588 4.0102515 4.010184
1370458_at 4.0605054 4.2933655 4.2546854 4.180099 4.229234 4.2927475 4.172894 3.8444548 4.015292 4.131369 4.1225395 4.15611
1370459_at 3.986855 4.227754 4.370138 3.9619708 3.7626324 3.8464265 4.1829987 3.9192212 3.9942913 3.9760113 3.911812 3.9862444
1370460_at 7.943523 7.6449733 7.837641 7.908304 8.077873 7.910342 7.804021 8.1391945 7.843163 8.14617 7.971019 7.834926
1370461_at 5.342832 5.4369607 4.8459663 5.5607853 4.957426 5.223015 5.154766 4.8332543 5.0852094 4.9208736 4.7785068 4.894713
1370462_at 4.741774 4.9867015 4.4685683 5.086702 4.8332586 4.87213 4.5590386 4.5657473 5.0939884 4.1645727 4.238086 4.348284
1370463_x_at 6.105836 6.903146 6.184867 7.075917 6.177083 6.0075274 6.042729 6.1496873 5.792352 5.7724104 5.847521 6.3098984
1370464_at 4.8076863 4.7842016 5.07533 4.8481445 5.6089587 4.6684093 5.738343 5.8749433 5.016436 5.0649643 5.6706595 5.6764
1370465_at 5.097165 5.1497808 5.701396 5.17937 5.7693877 5.068793 6.4888825 6.5700226 5.3431835 5.8065214 6.616887 6.4919577
1370466_at 4.0422688 4.3018007 4.0591745 4.117446 3.8924768 4.129951 3.78161 4.3227606 4.1102495 3.9421637 3.968084 3.9135082
1370467_at 4.588796 4.3496304 4.655898 4.5248394 4.2069726 4.174028 4.374502 4.127317 4.7802143 4.4894066 4.587262 4.621996
1370468_at 3.3676715 3.401817 3.2537127 3.2118626 3.2655556 3.255086 3.2071583 3.2645671 3.2447584 3.2439961 3.4100523 3.212394
1370469_at 5.556697 5.5933824 5.393018 5.3262653 5.5586443 5.6844726 5.248365 5.409494 5.695929 5.4716606 5.492355 5.7289295
1370470_at 3.689187 3.9150467 4.2972383 3.8534832 4.0188017 4.2096276 3.9063842 3.9936779 3.9565387 3.9962263 4.269963 3.8826358
1370471_at 3.6883547 3.930182 3.8525493 3.6715074 3.776808 3.9250376 3.6679428 3.8774583 3.8618617 3.7293599 3.8046057 3.779564
1370472_a_at 4.606468 4.880517 4.8207617 4.2978544 4.579526 4.906592 4.619518 4.728853 4.5061855 4.662228 4.7927723 5.027484
1370473_a_at 5.918086 6.010488 6.198523 6.2908497 6.4172645 6.2059484 6.281871 6.0674143 6.069858 6.345094 5.9841843 6.452353
1370474_at 5.7261915 5.741129 6.122475 5.735484 5.8155165 5.792288 5.7860184 5.796075 5.946531 5.6674933 5.9441175 6.0833683
1370475_at 13.110314 13.066014 13.164862 13.028467 13.116792 13.104606 13.143175 13.144901 13.230429 13.097933 13.081404 13.111334
1370476_at 7.410093 7.3375106 7.2315917 7.455301 7.190832 7.292219 7.279781 7.2579875 7.259484 7.4011607 7.096818 7.4526744
1370477_at 3.9176252 3.8702977 3.5947456 3.5779767 3.695931 3.6220753 3.7538688 3.607102 3.6018891 3.6571326 3.6748197 3.5996315
1370478_at 5.774151 5.9391613 5.88066 5.4405165 5.7321997 5.5998635 5.532753 5.4804964 5.3836813 5.3022723 5.6395426 5.302848
1370479_x_at 13.145022 12.913868 12.940463 13.165525 13.278273 13.210448 13.111012 12.973249 12.306384 12.120176 12.64613 12.415629
1370480_at 3.8706827 3.733957 3.8450944 3.5272596 3.6748853 4.13976 3.862611 3.739598 3.9451928 3.7947328 4.0576043 4.0193624
1370481_at 5.0201817 5.543069 5.02097 5.0424285 5.2283278 5.1374984 5.404012 5.0268335 5.3582697 5.1303196 5.2754726 5.0239744
1370482_at 5.227257 5.2433014 5.2410374 4.9516754 5.0068626 5.1628914 4.9387884 5.268635 5.198902 5.216548 5.0675116 5.331503
1370483_at 3.7427847 3.7295218 3.7618897 3.7593527 3.8062046 3.9529064 3.7324176 3.7054942 3.6641166 3.6614497 3.951029 3.6668239
1370484_at 5.2929387 5.194658 5.2289424 5.1864758 5.074693 5.183722 4.8717427 4.738102 5.124246 5.282298 5.198192 5.2049646
1370485_a_at 4.867241 4.695178 5.261591 5.053679 4.2953777 4.7612767 5.247534 4.9912133 5.024803 5.0349164 5.220252 5.5970316
1370486_a_at 5.0127983 5.3064017 4.9895253 5.180026 5.064367 5.227271 4.8133116 4.9972415 5.0772963 5.1822214 5.207841 5.112642
1370487_a_at 6.3014107 6.4787235 6.1736903 5.876417 5.927248 6.032217 6.055737 6.0108314 6.0522223 6.3295126 6.1831765 5.9921274
1370488_a_at 6.219951 6.2993927 6.444793 6.3858767 6.9055686 6.5728345 6.4455223 6.6390953 6.423658 6.2601304 6.0357394 6.035556
1370489_a_at 3.9517944 4.318493 4.36064 4.412049 4.3350186 4.2819037 4.2191 4.560636 4.249652 4.0451937 4.5533543 3.8859773
1370490_at 3.986412 4.243657 4.0030417 3.9607182 4.202011 4.064243 3.993237 3.774132 3.7570624 3.7602649 4.0554314 3.8233078
1370491_a_at 5.547549 5.454764 5.977673 5.3690133 5.473907 5.1677475 6.0428586 5.437651 5.57511 5.9500213 5.493094 5.5217385
1370492_a_at 4.435567 4.5378933 4.609036 4.5608926 4.4029455 4.438141 4.623751 4.540003 4.507185 4.525695 4.8216043 4.5911493
1370493_a_at 3.904071 3.988084 3.9053512 3.7281275 3.5425265 3.6000135 3.6240032 3.6308875 3.8266823 4.31567 4.514348 4.1855674
1370494_at 3.9433017 4.265174 4.4001207 4.174449 4.0504537 4.064246 4.172534 4.0028405 4.382205 3.993705 4.2872553 4.432257
1370495_s_at 13.24967 13.270513 13.275697 13.260191 13.231541 13.347432 13.368802 13.227712 13.319717 13.080385 13.071219 13.100043
1370496_at 12.712941 12.587982 12.710645 12.756178 12.789375 12.744665 12.834844 12.783284 12.800702 12.87092 12.812977 13.071724
1370497_at 4.07778 4.0864716 4.13126 3.8996692 3.9348512 3.9965215 4.0582705 4.0859756 4.00453 3.9897811 4.183097 3.8826358
1370498_at 3.3857567 3.3358378 3.5625608 3.3977695 3.5265877 3.248346 3.6479533 3.419125 3.5521455 3.4794557 3.242852 3.470905
1370499_at 3.9633546 4.0128603 4.321932 4.0379553 4.1886396 4.4343014 3.655811 4.252137 3.9765773 4.1682367 4.322539 4.178913
1370500_a_at 4.0050373 4.0164595 3.5031645 3.9545505 3.9662044 3.916216 3.832834 4.043656 3.719828 3.6498766 3.7482018 3.9241917
1370501_at 9.3546505 9.18864 9.438479 9.414112 9.361124 9.379497 9.325176 9.35948 9.253209 9.425734 9.301972 9.2631855
1370502_at 3.831338 4.202292 4.1525273 3.994391 3.8198884 4.1892 4.159795 3.9364562 4.221639 4.0068045 4.7743297 4.190181
1370503_s_at 4.6689253 4.200707 4.609644 4.3376436 4.5015197 4.3193936 4.1124144 4.465528 4.228504 4.322195 4.5305843 4.2753744
1370504_a_at 5.858035 5.89509 5.869842 6.039443 5.6371164 5.887033 5.7920656 5.673792 5.5812917 5.8506484 5.772115 5.8155622
1370505_at 6.2543364 6.219428 5.9615865 6.2177863 6.2688603 6.1971235 5.9984913 6.466198 6.3435097 6.4075217 6.0523105 6.316851
1370506_at 7.008538 6.78805 7.0214057 7.230839 6.8906403 6.890236 6.6296263 7.0952754 6.9669113 6.5374346 6.4943132 6.5517917
1370507_at 6.1907563 5.7764306 5.9693556 6.1301336 5.9905195 5.98867 5.8978505 5.7195053 6.0853047 5.90538 5.907774 5.9150524
1370508_a_at 5.066763 5.165617 5.1441045 4.876972 4.880581 5.111836 4.990943 4.8699684 4.8738627 4.91553 5.1732707 4.8423214
1370509_at 7.7983627 7.1043487 7.7402678 8.293131 8.302248 7.8255954 7.891613 8.105883 7.804202 7.35149 7.3709006 7.9161267
1370510_a_at 8.100183 7.977733 8.253925 8.288498 8.340942 8.187967 7.999581 8.076752 8.2924 8.284136 7.9926267 8.210902
1370511_at 13.974696 13.924595 13.959028 13.993027 13.979037 13.937682 13.959637 13.911287 14.0026655 13.922997 14.033609 13.877402
1370512_at 7.9170556 8.11709 7.948421 7.941788 8.033154 7.9155316 8.116589 7.962633 7.964682 7.8063564 8.02965 7.9669766
1370513_at 3.6950204 3.4428055 3.6903114 3.5993395 3.4037735 3.6172845 3.7501564 3.5227556 3.7092097 3.5262084 3.6922643 3.6284745
1370514_a_at 3.7025473 3.4989443 3.4160078 3.294866 3.6465876 3.5335207 3.7635083 3.5988574 3.3371327 3.5890148 3.619017 3.5259466
1370515_x_at 4.1737247 4.4805555 4.329317 4.2492495 4.172157 4.148432 3.9838662 3.9821844 4.170884 3.9913127 4.2181406 4.1110296
1370516_at 6.2712793 6.1131077 5.8784223 6.566005 6.16212 6.5029964 6.215179 6.2366304 6.242385 6.3795824 5.943235 6.127571
1370517_at 4.1573834 3.5107424 3.5375342 3.6687546 3.4841232 3.5813403 3.464099 3.7311416 3.897985 3.6995807 3.6471913 3.6277137
1370518_a_at 3.9990802 3.961719 3.8723414 3.8235898 3.8347034 3.8591034 3.8657298 3.674261 3.6914785 3.909893 4.064066 4.164104
1370519_at 4.3574967 4.4384565 4.2454596 4.2183366 4.1586947 4.3479376 4.231333 4.5369515 4.016205 4.0985937 4.4582806 4.4095936
1370520_at 4.252537 4.198368 4.273378 4.3255286 4.8239737 4.4750085 4.249281 4.384928 4.347011 4.392255 4.207266 4.3431945
1370521_at 6.6461954 6.661316 6.6029058 6.6214595 6.6935015 6.491708 6.5914683 6.5859365 6.7016053 6.7968845 7.1106462 7.0747514
1370522_at 9.138231 9.08906 8.869568 9.03891 9.181369 8.890984 9.185738 9.107408 8.773835 9.052225 8.568389 9.022527
1370523_a_at 7.854924 7.4652143 7.8844986 8.043518 8.013105 7.929511 8.078251 8.096515 7.758664 7.980601 7.63214 7.781925
1370524_at 9.144725 8.916728 9.236739 9.380314 9.345756 9.131499 9.334846 9.311667 9.165567 9.220419 8.947083 9.070719
1370525_at 8.191355 8.252642 8.334053 8.407789 8.297522 8.325378 8.434696 8.20373 8.091427 8.240246 8.118088 8.205994
1370526_at 6.273761 7.46267 6.1458077 6.3653636 5.8248405 5.8393598 6.18128 6.0079813 6.257599 5.980182 5.625475 6.9938073
1370527_a_at 8.830282 8.766157 8.917657 8.937375 8.731641 8.8190365 8.687972 8.966308 8.998492 9.0187845 8.963432 9.182929
1370528_at 6.309083 6.2968473 6.605605 6.345584 6.488739 6.5326624 6.359207 6.4683695 6.5234737 6.4922833 6.279242 6.4775443
1370529_a_at 8.144528 7.42939 7.6789393 7.7858768 7.6821036 7.9190607 8.182327 7.814117 7.9533544 7.5111027 7.400209 7.657046
1370530_a_at 8.620932 8.082555 8.30794 8.488749 8.182295 8.270917 8.436774 8.244395 8.541733 7.797963 7.867032 7.9179482
1370531_a_at 5.7707543 5.5451384 5.693207 5.9508424 5.880003 5.478367 6.0770807 5.602482 5.8471203 5.4649944 5.3413982 5.6541862
1370532_at 5.539814 5.6699038 5.9536543 5.357768 5.562664 5.7998 5.6059484 5.508536 5.4970827 5.6474686 5.773642 5.399233
1370533_at 4.2358027 4.5608506 4.4746866 4.0686865 4.419568 4.354906 4.304494 4.41714 4.8121815 4.3239107 4.4698567 4.3143034
1370534_at 6.9625335 7.4359436 7.0556383 7.136203 7.2242737 7.175703 7.3446064 6.7683764 7.052423 7.1095543 6.9809813 6.956867
1370535_at 3.7945292 4.034315 3.902406 4.1349983 3.9030027 3.8022273 3.5409405 3.8858645 3.8536334 3.6199913 3.930408 3.6507807
1370536_at 5.1338644 5.1975822 5.399583 5.7471647 5.6412926 5.309477 5.3341913 5.389083 5.4371996 5.702071 5.583153 5.193709
1370537_at 7.421318 7.352236 7.398024 7.4445915 7.4752045 7.1906724 7.4444013 7.367487 7.333211 7.2079325 7.198378 7.2858443
1370538_at 7.7518773 8.1837635 7.496926 7.7331185 7.625093 7.830937 8.010376 7.528267 7.6034484 7.9680657 8.551664 7.543364
1370539_at 7.730961 7.3864985 7.5216446 7.706652 7.6837287 7.8029375 7.431762 7.8484945 7.464037 7.3657017 7.2592063 7.201283
1370540_at 4.331064 4.1244116 4.1256456 4.1633034 4.1387954 4.5884256 3.9774973 5.0597935 4.3117833 5.1021667 4.2989125 4.5863843
1370541_at 6.937882 6.4607472 6.5310006 6.896369 7.422747 7.276864 6.629078 7.4095497 6.972744 7.6545806 7.399985 7.4188867
1370542_a_at 6.827758 6.6068134 6.923464 6.3567686 6.961658 7.1225505 6.719628 6.8649287 6.8118043 6.6465645 6.8964505 6.5556545
1370543_at 7.037101 6.8787584 7.0274053 7.0228243 7.060029 7.224947 6.888679 7.1452584 7.087905 6.9425397 6.859204 6.9812407
1370544_at 5.848698 5.749128 5.571486 5.3998923 5.6723514 5.8870754 5.3991427 5.600792 5.541233 5.57061 5.158736 5.6042056
1370545_at 4.7090344 4.778759 4.6498594 4.675441 4.8648515 4.993645 4.7726674 4.5589175 4.6692643 4.730462 4.7561474 4.853965
1370546_at 3.7677784 3.7873428 3.8338895 3.837926 3.8128967 3.8903878 3.8240674 3.6322527 3.7832627 3.9149547 4.229047 4.007436
1370547_at 13.949993 13.942451 13.902863 13.9069605 13.917744 13.953986 13.917053 13.9096155 13.924148 13.906766 13.976028 13.843804
1370548_at 7.534974 7.699829 7.71823 7.9260254 7.620567 7.826604 7.5189886 7.605104 7.7450857 8.677341 8.982672 8.467909
1370549_at 6.0362506 6.118802 6.058292 6.4347067 6.3346844 5.794922 6.0744367 6.255135 5.9673915 6.1869917 5.8329954 5.9421415
1370550_at 5.4458423 5.6847687 5.5737524 5.5231676 5.6148586 5.5043597 5.44525 5.437297 5.4320297 5.409108 5.257523 5.5049953
1370551_a_at 6.607058 6.7635293 6.8427076 6.579452 6.453924 6.685074 6.601981 6.2573886 6.7738957 6.808668 7.064474 6.66184
1370552_at 5.2456627 4.856881 5.2069435 5.363596 5.077544 5.3994293 5.416067 5.1445837 5.5359955 5.4054737 5.173626 5.6034365
1370553_at 7.4852304 7.739221 7.8706355 7.686321 7.5841327 7.4272184 7.5482197 7.734542 7.9541817 6.926335 6.910442 6.944785
1370554_at 9.667657 9.514219 9.412506 9.515425 9.552847 9.479011 9.336713 9.536017 9.461994 9.624525 9.45754 9.358452
1370555_at 3.9800897 3.981764 3.8395429 3.9387577 3.9231458 4.073001 3.7936118 3.8298585 4.0247107 3.8045685 3.7632842 3.9271677
1370556_at 4.8872185 4.4805555 4.352496 4.4961658 4.660555 4.518526 4.315977 4.5655947 4.650581 4.789377 4.5816364 4.3801737
1370557_a_at 4.023534 3.9871633 4.0313826 3.9338365 3.9738882 4.028023 3.805361 3.962444 3.9841738 3.915112 4.2719193 3.8646917
1370558_a_at 3.279764 3.2897267 3.348586 3.325924 3.2495756 3.2063289 3.2496204 3.2183075 3.4103203 3.366009 3.320505 3.2754378
1370559_at 3.6633277 4.0899935 3.7684815 3.9444351 3.5372102 3.7237597 3.7553096 3.6811056 3.9539812 3.8802388 3.9080427 3.6957428
1370560_at 4.504931 4.640621 4.373725 4.22579 4.1608877 4.2724857 3.952395 4.422333 4.2777305 4.371784 4.664776 4.10761
1370561_at 4.329587 4.47859 3.9869955 3.8283362 4.223838 4.138659 3.9548347 4.0075955 4.221985 3.8887258 4.0325727 4.293299
1370562_at 4.616123 4.8493176 4.4441195 4.717499 4.451672 4.6036 4.475579 4.2620935 4.528576 4.357973 4.365357 4.4482927
1370563_at 12.100206 11.901268 11.85342 11.987588 12.019635 11.782247 12.113296 12.168713 11.993877 12.327894 12.512892 12.086922
1370564_at 4.116583 4.2637367 4.324434 4.0947833 3.978535 4.1381474 3.9637969 4.219515 3.9880087 4.2099185 4.0419083 4.145205
1370565_at 3.9472656 4.1370516 3.8615088 4.0831366 3.9350023 4.149677 4.114805 3.8828952 3.9865823 4.218441 4.219151 4.0905886
1370566_at 9.283042 10.193184 9.284595 10.061022 10.23875 10.511541 9.921995 9.5063095 9.131653 7.853547 8.293642 10.000674
1370567_at 6.6825166 6.7329726 6.849539 6.881776 6.847914 6.8697376 6.5920887 6.659479 6.656121 6.740291 6.9333506 6.551013
1370568_at 5.7196836 5.579858 5.7272797 5.58257 5.6430926 5.7104864 5.554934 5.732438 5.7678046 5.6413336 5.89045 5.530996
1370569_at 4.7513666 4.8498387 4.6679544 5.2366 4.7749014 4.9638615 4.5319433 4.728212 4.879463 4.726902 5.0452714 4.842222
1370570_at 7.3433714 7.376543 7.3127055 7.388245 7.397492 7.3550835 7.5849056 7.3891487 7.3950763 7.417958 7.3044243 7.277718
1370571_at 5.117074 4.84308 4.9501286 4.760402 4.890455 4.7555594 4.819375 4.8283973 4.7358875 5.148337 5.1098456 4.991155
1370572_at 4.052059 3.7490997 3.74979 3.7534945 3.5730174 3.599679 3.721429 3.631546 3.6924193 3.7274086 3.8105724 3.569514
1370573_at 9.382803 9.706147 9.795043 9.722928 9.642429 9.600044 9.757964 9.569729 9.531546 9.67828 9.776516 9.8567295
1370574_a_at 6.369975 6.23205 6.4730625 6.349183 6.129709 6.443795 6.333795 6.2072 6.4042535 6.2260222 6.5860763 6.3656993
1370575_a_at 8.969972 8.5352 8.984493 9.12751 9.009327 8.907316 8.936743 9.130246 8.989851 8.796349 8.56571 8.893213
1370576_at 5.601484 5.455308 5.4375644 5.3125978 5.54751 5.6370463 5.476088 5.2007937 5.4153223 5.7412915 5.9851475 5.575406
1370577_at 6.586609 6.2984614 6.3418684 6.7523193 6.6911235 6.5216603 6.805076 6.7421875 6.7760043 6.7642875 6.4623313 6.3892655
1370578_at 7.160899 7.0109177 6.9341836 7.2774267 6.938545 6.895694 7.2344255 7.1199565 7.0902357 7.458525 7.406114 7.265294
1370579_at 8.840261 8.696166 8.756569 8.670105 8.741154 8.772388 8.862831 8.809549 8.834171 8.779575 8.815981 8.96072
1370580_a_at 12.991067 13.032231 13.31434 13.264191 13.342329 13.121764 13.4100275 13.383677 13.433293 13.310293 13.340756 13.337128
1370581_at 3.7715533 3.8251796 3.6959488 3.3861299 3.3102655 3.6314132 3.741972 3.5973547 3.5131311 3.7588286 4.0026407 3.9742289
1370582_a_at 3.3905835 3.3196352 3.3987198 3.4238164 3.3402958 3.2981212 3.3945956 3.3505523 3.3016026 3.4047809 3.5678055 3.471425
1370583_s_at 5.860353 5.989281 6.6025953 6.3215466 6.827237 6.6488357 7.063441 7.035909 6.545902 9.930924 10.054009 9.371455
1370584_a_at 5.188911 5.631832 5.1830077 4.971041 5.5847373 5.1965013 5.297508 5.564766 5.7127934 4.8836966 5.0440774 4.923133
1370585_a_at 6.0478864 6.2794194 6.4173503 6.5344954 6.61996 6.494595 6.323803 6.419785 6.396892 6.2964783 6.18995 6.116306
1370586_a_at 6.010508 6.1105566 6.1833024 5.6934137 5.6526213 5.7587557 5.527175 5.7321224 5.6602993 5.613223 5.917551 5.759757
1370587_at 4.8884516 4.7516212 4.878228 4.974497 4.8282433 4.696661 4.6454725 4.649974 4.8607836 4.6207876 4.7151833 4.803673
1370588_a_at 3.933617 4.0726166 4.0920696 4.1518183 3.8811467 4.0162525 4.2899814 4.0760665 4.102699 4.0112367 3.9188156 3.906712
1370589_at 5.2158594 5.3922415 5.105322 5.44238 5.416436 5.1188126 5.1889625 5.698105 5.1601276 5.1249385 5.120538 5.3675504
1370590_at 6.8043747 6.93702 6.913371 6.8932457 6.8270845 7.064464 6.969299 6.992507 6.9739933 6.8396263 7.006819 7.082929
1370591_at 7.6990185 7.4004583 7.810774 7.377999 7.55493 7.57455 7.7613773 7.5440216 7.6066866 7.9128156 7.4202685 7.475621
1370592_at 6.379017 5.9495487 6.436783 6.3058176 6.48106 6.1274137 6.751122 6.2814264 6.6319256 8.061655 8.413485 7.9547577
1370593_at 13.117546 13.517953 13.625533 13.444798 13.489118 13.387483 13.447215 13.188286 13.34762 13.452459 13.526226 13.494272
1370594_at 4.5274916 4.325798 4.329733 4.088292 4.0929775 4.6628323 4.2914762 4.087371 4.395175 4.041236 4.5296087 4.289673
1370595_a_at 3.695016 3.6817122 3.9144096 3.442402 3.54757 3.5556324 3.5118093 3.6275892 3.5684855 3.80962 4.041835 3.5159473
1370596_a_at 4.062536 4.3061833 4.0880365 3.9444351 4.081872 4.1581497 4.3029003 4.230472 4.3435717 4.2101364 4.4656954 4.0233994
1370597_at 6.314362 6.307706 6.3788366 6.8043346 5.611285 5.7266583 6.541596 4.5253015 5.9947352 4.535179 6.0130343 5.7733607
1370598_a_at 4.5393605 4.5538845 4.8099813 4.479324 4.508001 4.42867 4.2806964 4.3136497 4.5301394 4.504379 4.893939 4.6399493
1370599_a_at 7.570251 7.6395946 7.6996307 7.657716 7.8380885 7.7179255 7.7176547 7.771366 7.401199 7.4774275 6.882367 7.1567087
1370600_at 5.3361983 5.5244823 5.36108 5.617638 5.607083 5.133308 5.873662 5.4597025 5.414263 5.358532 5.5716934 5.4471774
1370601_a_at 4.5880203 4.645809 4.5974827 4.1645083 4.371704 4.529964 4.1989846 4.1710153 4.4251504 4.512993 4.4926896 4.449793
1370602_at 4.0776124 3.9721575 4.340459 4.1073275 4.009782 4.5943985 4.09029 4.019458 4.3162355 4.2123194 4.270045 3.9936497
1370603_a_at 6.223775 5.7953415 6.2289314 6.402053 5.887565 6.287424 5.9219418 6.262898 5.9309125 6.493159 6.57651 6.390122
1370604_at 3.9083624 3.8533964 3.7348406 3.672213 3.9333847 3.8283494 3.929482 4.2944026 4.026696 3.6344764 4.1389065 4.2806787
1370605_s_at 5.840214 6.257985 6.125619 6.551214 6.2372274 6.1590214 6.219262 6.746992 6.122252 6.0261 7.142992 7.39522
1370606_at 6.020462 6.269823 6.375232 6.0483246 6.2319126 6.094824 6.956802 6.756805 6.159933 6.6307497 6.0095167 6.240404
1370607_a_at 4.2889495 4.2798758 4.3664675 4.828965 4.5906544 4.364089 4.541562 4.220294 4.328984 4.2311077 4.192623 4.5909176
1370608_at 3.5174263 3.423253 3.5075336 3.3664792 3.5468829 3.5854015 3.3916771 3.5154788 3.0424325 3.568641 3.343663 3.5400538
1370609_a_at 10.2443075 10.429969 10.3665695 10.361666 10.338622 10.252702 10.426257 10.371677 10.472556 10.598514 10.68277 10.622868
1370610_at 4.614545 4.916483 4.489193 4.854324 4.3223047 4.5324216 4.5773535 4.3970003 4.2855496 4.441075 4.451237 4.436077
1370611_at 5.9924164 6.1300526 6.1417336 6.1253047 5.9106507 6.032803 5.980806 5.8761263 6.150943 6.129799 5.96797 5.9957323
1370612_at 5.646577 5.863121 5.7429514 5.5547366 5.5896406 5.600005 5.6714964 5.5604353 5.360324 5.835335 5.9265323 5.461006
1370613_s_at 12.223422 12.369368 12.504198 12.281481 12.266957 12.195916 12.43594 12.265134 12.145397 12.707824 12.898482 12.899957
1370614_s_at 5.23576 5.389029 5.29722 4.880965 5.4614553 5.1046295 5.260801 4.827225 4.7431736 5.389409 5.287686 5.3619666
1370615_at 4.58556 4.8591228 5.234147 5.0989227 4.8325295 4.8744736 4.9075375 4.8820667 5.1387067 5.1201463 4.982066 4.863987
1370616_at 4.642542 4.552557 4.846665 4.5155706 4.7522454 4.6732106 4.4213753 4.5202956 4.5963044 4.933007 4.474119 4.43935
1370617_at 4.408226 4.708658 4.655898 4.6634455 4.6882877 4.7022705 4.5810013 4.6527214 4.681411 4.7022705 4.5670466 4.59351
1370618_at 8.245695 7.932926 8.2332 8.00804 8.148784 8.2434635 8.28795 8.314953 8.316137 7.9857893 7.8094034 8.194391
1370619_at 4.919856 4.652142 4.643873 4.823744 4.734403 4.925808 4.980785 4.6901703 4.7782955 4.9780283 4.814724 5.13725
1370620_at 4.728508 4.5848956 4.590821 4.663414 4.7285056 4.603087 4.3725247 4.352956 4.5412745 4.423996 4.733188 4.5766134
1370621_at 4.800368 4.924672 4.918666 4.796895 5.3011436 4.9369326 5.073869 4.790167 4.8086314 5.068657 5.0601373 5.1053505
1370622_at 4.6504683 4.312152 4.7103662 4.180712 4.1940913 4.5382805 4.2714796 4.3887725 4.4902625 4.6482735 4.7249346 4.444564
1370623_at 6.702935 6.7376895 6.718638 6.81612 6.4883676 6.780421 6.5613523 6.7246246 6.5739956 6.378113 6.3781824 6.5390606
1370624_at 4.2807837 4.5819073 4.3519063 4.314847 4.196478 4.3475804 4.327915 4.4427385 4.304279 4.1661425 4.436692 4.079588
1370625_at 3.8057373 3.7143068 3.9227936 3.6676776 3.7366471 3.8991652 3.7082744 3.4716427 3.6070936 3.9359171 3.9220254 3.7615814
1370626_at 3.3032882 3.602343 3.591479 3.236083 3.2399912 3.522611 3.2129724 3.3307724 3.6201038 3.309591 3.4401984 3.2999315
1370627_at 4.4387965 4.7055473 4.6648374 4.403392 4.47583 4.4689116 4.4121737 4.753981 4.70383 4.565922 4.7797756 4.648178
1370628_at 4.746478 4.7205205 4.748556 4.887403 4.332374 4.741729 4.4904323 5.1358066 4.5763793 4.416602 4.251923 4.9735208
1370629_at 3.665654 4.015012 3.8861187 4.0242443 3.9316692 3.786399 3.54333 3.7185252 3.9426625 3.4869165 3.6705751 3.9136698
1370630_a_at 7.0997515 6.91543 7.066298 6.996711 7.0216093 6.9791617 7.3605595 7.8222103 7.3061037 7.1448665 7.379954 7.1167083
1370631_at 4.088644 4.0863886 3.8477428 4.1346927 4.2147884 4.0046673 4.073433 4.242102 4.084651 3.8628387 4.3773503 4.1390233
1370632_at 4.1422043 4.3258786 4.321653 4.139234 4.089055 4.0913286 4.026636 3.9435413 4.3069925 3.9827158 4.2353344 4.3884764
1370633_at 4.883533 5.136198 5.0802703 4.877978 4.9589834 4.8761997 4.9687624 5.06192 5.284637 5.016837 4.89951 4.9222054
1370634_x_at 6.4789643 6.5239763 6.4952335 6.61215 6.3542156 6.44815 6.599402 6.5446134 6.31638 6.2295775 6.459705 6.5190706
1370635_at 4.7683864 4.5980253 4.657692 4.5583544 4.2287755 4.8927855 4.487221 4.397939 4.254479 4.704605 4.594091 4.5610504
1370636_at 4.3357334 4.5266337 4.3484464 4.0469847 4.2206545 4.3508797 4.372982 4.327446 4.0333023 4.260015 4.234455 4.237468
1370637_at 4.099649 3.8375616 3.8210967 4.0658016 3.9292557 3.8981237 3.7793343 3.693865 3.7727673 4.145056 3.7926004 3.9796429
1370638_at 5.206204 4.669472 4.727891 4.8765564 5.263315 4.874268 4.900755 4.938007 4.718559 5.0201626 5.2285533 4.947845
1370639_at 7.139383 7.3573375 7.44381 7.381836 7.217143 7.464898 7.2030687 7.1922107 7.2310004 7.2655673 7.519553 7.1392455
1370640_a_at 5.194669 5.215502 5.280399 5.0509176 5.0802965 5.2748585 5.2644978 5.03393 5.282831 5.1756907 5.45368 5.07078
1370641_s_at 6.506429 6.6511745 6.642124 6.636134 6.580735 6.545658 6.304538 6.3237696 6.535977 6.6137815 6.4918795 6.4489536
1370642_s_at 7.453305 7.7764626 7.059403 7.089362 7.607586 7.2495813 7.296752 7.4882793 7.1557064 6.335942 6.1669593 6.3706355
1370643_a_at 5.3142276 5.1790476 5.513381 5.034326 5.188347 5.1362953 4.938196 5.3366075 4.89068 5.28527 5.6769767 5.290128
1370644_at 3.6162224 3.4530854 3.557501 3.5223951 3.5330317 3.5061631 3.759981 3.3817084 3.4927957 3.579467 3.581502 3.409116
1370645_at 4.338406 4.144019 4.1195006 4.0379553 4.223838 4.2249227 4.247636 4.1381173 4.253192 3.9983895 4.497459 4.1691446
1370646_at 6.2042956 6.262209 6.394426 6.2409306 6.1736255 6.3952317 6.277743 6.137466 6.2956862 6.375442 6.2611365 6.2575655
[truncated: 3,480,623 more chars]
