# Supplementary material for: Transcriptomic point of departure determination: a comparison of distribution-based and gene set-based approaches
Source: Front Genet. 2024 May 9;15:1374791. doi: 10.3389/fgene.2024.1374791 (PMC11112360; doi:10.3389/fgene.2024.1374791)
Supplement: Supplementary file 6 [file DataSheet1.zip › Data Sheet 1/chlormezanone_29day_Rat_Liver_rma.txt]

ProbesetID V2 V3 V4 V5 V6 V7 V8 V9 V10 V11 V12 V13
Dose 0 0 0 50 50 50 150 150 150 500 500 500
1367452_at 10.137775 10.193942 10.104576 10.093853 10.054221 10.143591 10.205238 10.123635 10.181686 10.133432 10.039834 9.949183
1367453_at 9.9834 10.109723 10.093539 10.168014 10.252988 10.17096 10.095345 10.084193 9.959287 10.260692 10.154549 10.071135
1367454_at 9.653416 9.6016035 9.767032 9.902094 9.27389 9.595654 9.495766 9.683661 9.62133 9.466671 9.510697 9.408572
1367455_at 11.519382 11.515497 11.386632 11.479674 11.383818 11.24151 11.475112 11.408202 11.48882 11.505201 11.347129 11.396167
1367456_at 11.873081 11.667289 11.673112 11.699432 11.673951 11.709451 11.760831 11.875336 11.693456 11.783838 11.67232 11.647746
1367457_at 8.710722 8.6625185 8.631535 8.607113 8.435021 8.6049 8.657827 8.478725 8.740506 8.649014 8.663927 8.539516
1367458_at 8.653866 8.779329 8.739077 8.953329 8.663111 8.803663 8.815115 8.84676 8.731937 8.829334 8.7416115 8.816231
1367459_at 12.347563 12.325581 12.359741 12.305122 12.39643 12.362474 12.419785 12.431488 12.366743 12.412465 12.375184 12.432847
1367460_at 11.560884 11.544922 11.465558 11.407538 11.350297 11.506744 11.559439 11.509704 11.480979 11.622175 11.622847 11.561911
1367461_at 10.187778 9.957363 10.169868 10.0151615 10.009701 10.166697 10.124617 9.977856 9.984707 10.228668 9.952372 10.025536
1367462_at 10.799503 10.803375 10.833853 10.875738 10.612018 10.632937 11.207245 10.809676 10.912226 10.943943 11.210945 11.325283
1367463_at 10.779056 10.503905 10.800887 10.823266 10.880524 10.7402315 10.908681 10.939056 10.933949 11.168612 11.024566 10.752784
1367464_at 9.20422 9.246965 9.282259 9.086992 9.159106 9.106943 9.082494 9.206429 9.182026 9.293165 9.117872 9.047741
1367465_at 10.360435 10.313429 10.287042 10.542742 10.485832 10.47847 10.729449 10.517304 10.542396 10.667507 10.731732 10.727083
1367466_at 9.981298 9.775468 9.904666 9.940121 9.676352 9.630354 9.827164 9.765318 9.723755 9.734287 9.727919 9.695915
1367467_at 11.490552 11.4277315 11.497297 11.541814 11.584397 11.519434 11.60755 11.529742 11.662519 11.623851 11.588794 11.55789
1367468_at 9.447798 9.710087 9.762873 9.737085 9.410185 9.978299 9.675646 9.767451 9.639135 9.586578 9.615648 9.18241
1367469_at 11.985087 11.887089 12.007096 11.706616 11.8266535 11.905102 11.768681 11.56035 11.573249 11.768879 11.5287695 11.501255
1367470_at 10.418871 10.367117 10.363602 10.270588 10.285427 10.313137 10.253925 10.173365 10.470179 10.417564 10.158678 10.27442
1367471_at 8.649461 8.766137 8.744099 8.712098 8.651047 8.841249 8.953329 8.877182 8.876314 9.032302 8.901123 8.76105
1367472_at 10.196613 10.093324 10.173432 10.0126915 10.001281 9.940883 10.068647 10.188148 9.961489 10.24652 9.948798 10.042096
1367473_at 9.702328 9.489561 9.638176 9.562998 9.793875 9.816036 9.658625 9.618914 9.686384 9.723423 9.823065 9.660568
1367474_at 9.693131 9.654452 9.584295 9.738148 9.575484 9.361518 9.368445 9.581614 9.715696 9.784623 9.7991905 9.617997
1367475_at 10.399409 10.410056 10.326544 10.236492 10.442954 10.371217 10.533476 10.529793 10.340108 10.522793 10.40453 10.401525
1367476_at 11.061033 10.989277 10.959349 11.216501 11.233215 11.1128025 11.373912 11.329741 11.35054 11.3196945 11.261864 11.344563
1367477_at 9.976688 9.900063 10.010042 9.97757 9.932482 9.965742 10.185225 10.247259 10.221251 10.294567 10.082325 10.131763
1367478_at 8.189982 8.062246 8.195981 8.171385 8.101334 8.197837 8.202681 8.147412 8.077894 8.293773 8.279716 8.411694
1367479_at 11.121782 11.05209 10.983988 11.155498 11.143383 11.210361 11.154882 11.146882 11.159031 11.268095 11.050014 11.049089
1367480_at 9.375031 9.159713 9.319403 9.378299 9.135804 9.2472105 9.356905 9.091008 9.190766 9.111528 9.118472 9.186387
1367481_at 8.9134245 8.985554 8.895071 9.019832 8.804991 9.093018 9.00838 9.237581 9.092501 8.894655 9.15082 8.83763
1367482_at 9.592518 9.58507 9.620825 9.541262 9.659519 9.756191 9.589767 9.720568 9.676428 9.75433 9.685722 9.574863
1367483_at 8.482992 8.380613 8.502511 8.557561 8.536237 8.451068 8.594824 8.656501 8.603573 8.714018 8.453617 8.3624
1367484_at 9.067722 8.982765 9.006859 8.722567 8.708393 8.953789 9.193434 9.18703 9.006195 9.075626 9.085295 8.897221
1367485_at 9.694304 9.416888 9.489823 9.324524 9.298197 9.383543 9.449591 9.536203 9.408825 9.307027 9.333249 9.230639
1367486_at 9.63899 9.360428 9.3205595 9.449938 9.515549 9.423518 9.5338545 9.6073675 9.682027 9.605175 9.516509 9.554904
1367487_at 7.768362 8.078527 7.79111 7.955948 7.972107 8.047537 7.642123 7.908787 7.7440405 7.867175 7.857918 7.8352776
1367488_at 7.9024568 7.928417 8.199674 7.6262302 7.5221567 7.69702 7.493177 7.55847 7.666295 7.6541977 7.6943526 7.7108965
1367489_at 6.8965454 6.7505345 6.897208 6.393526 6.51789 6.771823 6.678229 6.830277 6.725421 6.8221917 7.037273 6.934967
1367490_at 7.0870223 7.2085257 7.098143 6.8977094 6.655541 6.905129 6.970086 7.2271404 7.012909 7.057245 6.8382525 7.050024
1367491_at 8.964899 9.054434 8.953086 8.8151 8.796406 8.762524 8.948546 8.819698 8.906678 8.895648 8.834677 8.832786
1367492_at 8.814625 8.67316 8.771025 8.852389 8.834883 8.641348 8.962168 8.927818 8.838982 8.977622 8.858915 8.820081
1367493_at 9.708381 9.611994 9.668964 9.642398 9.875837 9.769456 9.714277 9.580457 9.609044 9.716058 9.597989 9.726763
1367494_at 9.736177 9.627836 9.631535 9.639346 9.884137 9.671443 9.727084 9.855762 9.542157 9.749197 9.484034 9.55905
1367495_at 6.9494376 7.062676 7.002389 6.800813 6.898152 6.929853 7.167455 6.781397 6.75382 6.9008484 6.8470597 6.9289575
1367496_at 11.244502 11.187671 11.102833 11.307694 11.168823 11.104918 11.091836 11.245217 11.242506 11.315648 11.108098 11.244332
1367497_at 8.509094 8.473162 8.559114 8.69895 8.438984 8.632963 8.554464 8.587347 8.635353 8.706728 8.556534 8.479828
1367498_at 8.631705 8.809421 8.539886 8.51932 8.462495 8.554912 8.222918 8.331755 8.493399 8.35507 8.182127 8.459821
1367499_at 8.078468 7.978829 7.9018383 8.015366 7.974133 8.001455 8.04114 7.6872044 7.8890657 8.127222 7.992871 8.127586
1367500_at 10.110031 9.946225 10.099414 10.180253 10.081904 10.113208 10.250161 9.913218 10.113694 10.125997 10.087744 10.050489
1367501_at 8.336713 8.444302 8.613714 8.394171 8.49463 8.3469305 8.414546 8.619538 8.298471 8.622541 8.719009 8.518409
1367502_at 8.005854 7.924916 7.9880576 8.151077 8.071106 8.129611 8.216419 8.255911 8.155039 8.208437 8.191519 8.323147
1367503_at 10.955184 10.909262 10.802482 10.944547 10.929241 11.152706 11.063955 11.121694 11.117324 11.094271 11.073874 11.021075
1367504_at 8.099343 7.993396 8.13782 7.967872 7.924725 7.8587246 8.045579 8.192522 8.064457 8.234437 8.203037 8.092842
1367505_at 7.7052054 7.747609 7.806423 7.7825904 7.6938057 7.826682 7.5803084 7.9514127 7.7862134 7.527998 7.677333 7.738537
1367506_at 9.681211 9.731453 9.647463 9.741287 9.624298 9.7450485 9.830376 9.853941 9.711967 9.894432 9.780305 9.800705
1367507_at 6.9381123 7.0881767 7.1359415 7.122095 7.032649 7.1684747 7.2756977 7.1081324 7.132001 7.3169765 7.1180563 7.0403223
1367508_at 8.708017 8.618287 8.602908 8.51445 8.661101 8.651314 8.704741 8.807229 8.708991 8.793874 8.712766 8.635127
1367509_at 9.472211 9.630025 9.542646 9.77653 9.5502 9.691094 9.868122 9.763307 9.895129 9.983256 9.923375 9.68058
1367510_at 9.639612 9.697038 9.593118 9.716515 9.547596 9.637025 9.774612 9.906452 9.702655 9.845236 9.790234 9.69934
1367511_at 8.275866 8.330988 8.219593 8.092188 8.104142 8.151327 8.120577 8.202221 8.219566 8.251698 7.995225 8.163043
1367512_at 10.97221 11.01178 10.972507 10.8456 10.732578 10.787746 10.9588375 10.968048 10.744956 10.930603 10.885603 10.8631
1367513_at 7.916573 8.327196 7.7928367 7.6769586 8.0669155 7.600987 7.6749115 7.9699435 8.148369 7.903854 7.731632 7.9624314
1367514_at 7.8283935 7.7323337 7.575593 7.6672053 7.376458 7.7860737 7.8006654 7.7335687 7.6819754 7.838819 7.7908325 7.669389
1367515_at 7.000939 7.160294 7.3692274 6.719291 6.293838 6.707253 6.9318438 6.6111264 6.7761717 6.526978 7.071562 6.3234115
1367516_at 8.738483 8.578543 8.702953 8.56797 8.503061 8.845644 8.640133 8.685823 8.478537 8.6800165 8.452618 8.402637
1367517_at 7.7824383 7.6654134 7.7398486 7.7411494 7.576359 7.5382557 7.660692 7.6674156 7.8531785 7.7313843 7.61766 7.684798
1367518_at 8.3832655 8.471399 8.38495 8.363455 8.356418 8.291825 8.488221 8.566248 8.454506 8.348795 8.450869 8.304192
1367519_at 8.158156 8.26627 8.204502 8.271021 8.328525 8.215631 8.420687 8.547458 8.394061 8.219139 8.208425 8.272535
1367520_at 9.888991 10.074502 9.948122 10.185248 9.988145 10.239224 10.164756 10.198312 10.045914 10.214864 10.177516 10.184458
1367521_at 6.8290725 7.222998 7.20631 6.8667326 6.885388 7.2820992 6.579777 7.1068115 7.149574 6.889302 6.9864864 6.944524
1367522_at 8.918874 9.01154 9.114439 9.091684 8.913303 9.004927 8.892318 8.863519 8.887956 9.07568 9.006451 8.753445
1367523_at 7.7323895 8.060345 8.074649 7.8640966 7.7144523 7.8847013 7.984002 8.077835 7.809783 7.959201 7.9274197 7.7264004
1367524_at 7.39373 7.5157537 7.486517 7.4080706 7.468505 7.5483108 7.440583 7.614071 7.430063 7.723564 7.329335 7.734954
1367525_at 9.349774 9.540714 9.470728 9.225609 9.349774 9.494052 9.250042 9.239855 9.188442 9.405016 9.341015 9.348335
1367526_at 8.742142 8.493773 8.7373905 8.619101 8.665348 8.814382 8.720013 8.867001 8.677107 8.899588 8.635677 8.751505
1367527_at 7.842108 7.875798 7.9409895 7.5013237 7.677008 7.5844135 7.7330017 7.7719173 7.7093344 7.7258296 7.5557494 7.459178
1367528_at 8.748076 8.501459 8.534126 8.679146 8.53509 8.656764 8.653401 8.915802 8.610097 8.802026 8.791369 8.731319
1367529_at 9.145681 9.197919 9.240116 9.191177 8.953788 8.839517 9.187916 9.155334 9.154173 9.066961 9.112042 9.057425
1367530_at 7.5452013 7.397898 7.3888426 7.4638214 7.562164 7.5335426 7.4480066 7.5101967 7.5305443 7.407783 7.5579166 7.3693705
1367531_at 10.541162 10.517158 10.49102 10.519666 10.45209 10.541039 10.591738 10.628689 10.576223 10.406247 10.477945 10.481597
1367532_at 11.102104 11.04865 11.103938 11.0195675 10.909093 10.974238 10.983245 11.057123 11.000215 10.914165 10.983161 10.783189
1367533_at 8.331103 8.195893 7.901799 8.118511 8.233494 8.0604725 8.156866 8.191211 8.297129 8.407318 8.097227 8.367164
1367534_at 7.697685 7.874987 7.632896 7.771874 7.56724 7.690926 7.586168 7.695018 7.6369214 7.592823 7.3960357 7.279391
1367535_at 8.668436 8.787415 8.553621 8.7766285 8.863281 8.659189 8.6700535 8.631201 8.771027 8.99203 8.604641 8.612669
1367536_at 7.586047 7.60431 7.6736155 7.632246 7.635213 7.6465745 7.780197 7.9157553 7.7538724 7.951454 7.860524 7.943236
1367537_at 7.7214684 7.827437 7.668012 7.1242824 7.3280983 7.471364 7.429449 7.363869 7.164811 7.25174 7.295405 7.4331837
1367538_at 7.225088 7.220911 7.4282484 7.0172696 6.8004766 6.970511 7.2215657 6.9307537 7.0600967 6.7982025 6.6561756 6.9000807
1367539_at 8.86656 8.501889 8.761319 8.652934 8.555092 8.436661 8.632025 8.430438 8.6354885 8.581566 8.490629 8.233401
1367540_at 7.2661405 7.199813 7.189181 7.0277524 6.6878886 6.8017797 6.8005147 7.1374664 6.872644 7.1184564 7.195246 7.015355
1367541_at 7.545928 7.219039 7.407195 7.538242 7.644502 7.37511 7.505315 7.545888 7.456471 7.723356 7.4621887 7.50739
1367542_at 7.87562 7.7030487 7.811337 7.6757417 7.7785015 7.7194095 7.715963 7.605626 7.885994 7.7200933 7.6562138 7.492256
1367543_at 8.395252 8.472061 8.318175 8.318959 8.1781435 8.477533 8.485342 8.559475 8.560869 8.66359 8.6668625 8.695797
1367544_at 6.196596 6.164443 6.1238346 5.770063 5.838206 5.6922174 5.608611 5.830309 5.8755817 5.839075 5.8542075 5.7141867
1367545_at 7.3241744 7.2880516 7.468134 7.1388087 7.150641 7.4615912 7.2633653 7.2249837 7.070475 7.045649 7.4173174 7.2291474
1367546_at 9.812054 10.04096 9.923653 10.032473 9.966999 10.250849 10.204329 10.3852215 10.415554 10.143354 10.249599 10.131878
1367547_at 7.9379754 7.6334486 7.663829 7.660118 7.603355 7.6497374 7.879023 7.848403 7.932261 7.779134 7.4702272 7.5651135
1367548_at 8.663743 8.830395 8.585876 8.396538 8.561123 8.473721 8.481857 8.707842 8.563347 8.64945 8.64381 8.460192
1367549_a_at 10.223608 10.221973 10.10396 10.216858 10.156622 10.192448 10.115526 10.1044235 10.218084 10.117073 10.00745 10.189066
1367550_a_at 8.449071 8.665407 8.589129 8.364506 8.541117 8.323026 8.483727 8.776995 8.567446 8.73816 8.597523 8.475834
1367551_a_at 8.452365 8.477414 8.408432 8.453354 8.277434 8.213404 8.501384 8.415958 8.186088 8.44616 8.497741 8.286132
1367552_at 4.6188774 4.8408914 4.479276 4.8108945 4.548374 4.601731 4.7623 4.696117 4.486887 4.5056276 4.409343 4.4492726
1367553_x_at 12.029899 12.52252 12.430897 12.148204 12.108211 12.334699 11.596519 11.898956 12.2764435 13.21813 13.351915 13.230192
1367554_at 3.9560914 3.9529917 3.9357212 3.9891844 4.0482397 3.9701235 3.9608855 4.053831 4.083464 4.0203476 3.92105 4.025838
1367555_at 14.876259 14.870134 14.842802 14.892868 14.849793 14.853176 14.818447 14.816739 14.870667 14.812384 14.837675 14.779359
1367556_s_at 14.660532 14.594588 14.648658 14.594317 14.685422 14.594317 14.662386 14.647424 14.656995 14.681431 14.671879 14.602274
1367557_s_at 13.065266 13.219485 12.925661 13.101706 13.043913 13.148216 13.113667 13.19385 13.032327 13.271893 13.342718 13.130569
1367558_x_at 3.0641255 3.0393891 2.9924617 3.065988 2.977193 2.9846368 3.0303335 3.0722017 2.9864883 3.0902636 3.0489607 3.058304
1367559_at 13.131868 13.286465 13.303098 13.0896225 13.058315 13.217845 13.303177 13.447558 13.282925 13.699087 13.707989 13.648693
1367560_at 11.874526 11.942367 11.867193 12.025785 11.806486 11.979046 12.149643 12.137685 12.076723 12.467047 12.239858 12.241467
1367561_at 12.379442 12.564645 12.383935 12.463854 12.452516 12.69624 12.579565 12.622768 12.445066 12.797431 12.685563 12.76684
1367562_at 8.084485 8.252162 8.235476 8.513435 8.438779 8.397863 8.729479 8.605601 8.107314 8.613451 8.626216 8.179991
1367563_at 8.471479 8.562252 8.617794 8.723996 8.720359 8.912569 8.685949 8.636375 8.747778 8.844903 8.719498 8.699447
1367564_at 6.0586796 6.134738 5.938609 6.0764832 6.360238 6.5731297 6.1165333 6.2145596 6.211789 6.1806045 6.2553797 6.303032
1367565_a_at 13.9428215 13.959686 13.940866 13.924311 13.988417 13.973063 14.038418 13.948872 13.986055 14.033972 14.036803 14.054793
1367566_at 4.1440687 4.3137703 4.135387 4.136693 4.2759037 4.247737 4.243994 4.3708644 4.1158037 4.229525 4.278834 4.2549825
1367567_at 12.057043 11.86437 11.868396 11.947182 11.841412 12.124557 12.067298 12.09222 12.193876 12.268449 12.157656 12.299269
1367568_a_at 9.109977 8.682879 9.280677 8.320664 9.130792 9.352645 8.505073 8.725624 8.794653 8.729634 8.558172 8.46282
1367569_at 11.827206 11.962629 11.873694 11.97476 11.904052 12.189141 12.079072 12.116143 12.007808 12.410458 12.120268 12.3669615
1367570_at 6.1764526 5.960274 6.2149343 6.0094547 6.3284206 6.3207736 6.2889433 6.476304 6.1079845 6.0330076 6.2280283 6.0904016
1367571_a_at 5.8541307 5.6301885 5.6444016 5.4297447 5.567075 5.707589 5.4906406 5.6529474 5.4762287 5.735711 5.879497 5.5058913
1367572_at 4.854238 5.062369 4.894511 4.9625297 5.041706 4.9852557 5.08886 5.1598654 5.112688 5.2915883 5.0088778 5.04331
1367573_at 12.649416 12.704557 12.763588 12.749792 12.700282 12.952961 12.812395 12.774387 12.771222 13.075182 12.946854 12.990781
1367574_at 8.063555 7.848212 8.129949 7.75058 8.137756 8.458565 8.029992 8.006644 7.8188615 8.245141 8.266912 7.4810715
1367575_at 11.693444 11.603644 11.4409275 11.498887 11.514185 11.583773 11.482546 11.729729 11.531085 11.838739 11.541365 11.598565
1367576_at 13.920178 14.03076 13.907649 13.763887 13.717326 13.87803 13.806 13.932155 13.635931 13.708837 13.752218 13.44623
1367577_at 7.205182 7.0229087 7.5927515 7.025233 7.0478916 7.9288383 7.458875 6.5786185 7.5346136 7.2655163 6.8990707 6.989077
1367578_at 10.448061 10.513445 10.388491 10.444572 10.379179 10.58111 10.5984535 10.686205 10.56522 10.918219 10.743477 10.779535
1367579_a_at 11.328363 11.240131 11.237938 11.200598 11.301943 11.160036 11.344643 11.235962 11.322712 11.523359 11.164301 11.619041
1367580_at 11.084148 11.232824 11.086304 11.096956 10.960458 11.328093 11.2483635 11.155333 11.143015 11.4737835 11.28792 11.367237
1367581_a_at 6.0420947 6.0865912 5.155378 5.8376884 5.8296413 5.4284124 5.4358644 6.1863217 5.8931828 5.799668 5.822771 5.7446823
1367582_at 11.383582 11.529417 11.374835 11.379087 11.301886 11.694779 11.61872 11.5607395 11.388195 11.770139 11.632188 11.587563
1367583_at 13.561655 13.525019 13.511936 13.467508 13.570663 13.532644 13.493379 13.4234495 13.594661 13.567667 13.591999 13.45884
1367584_at 8.077353 7.860505 7.9167185 7.7776175 7.6388288 8.362541 8.028766 8.00941 7.819051 8.660061 8.201319 7.847166
1367585_a_at 11.219097 11.146405 11.031185 11.161286 10.86868 11.058301 10.871449 11.047102 11.016626 11.059391 10.728664 10.706371
1367586_at 13.112007 13.217357 13.015241 13.01119 12.953443 13.182478 12.977177 12.948476 12.853393 13.023254 12.932186 12.916154
1367587_at 3.8084106 3.7210631 3.6300092 3.9037008 3.717616 3.6958482 3.8361619 3.638003 3.6818047 3.7704394 3.5924869 3.6076
1367588_a_at 11.368626 11.548733 11.565815 11.247101 11.224215 11.581791 11.602079 11.4271145 11.45413 11.62983 11.635173 11.547398
1367589_at 9.30604 9.357578 9.298637 9.454788 9.388544 9.249136 9.301672 9.530224 9.455595 9.529661 9.46928 9.60392
1367590_at 10.686634 10.776179 10.667279 10.504039 10.609153 10.839021 11.00035 10.843009 11.015552 11.153436 11.032616 10.9671
1367591_at 10.030464 10.154682 10.013787 10.111655 10.214685 10.019629 10.279252 10.321829 10.3426485 10.499172 10.376061 10.443254
1367592_at 3.394992 3.313869 3.3314521 3.4897938 3.4694078 3.336615 3.3896484 3.575175 3.5088887 3.4918807 3.527865 3.4268403
1367593_at 8.352181 8.845023 8.228131 8.177574 8.399842 8.7334175 8.2508135 8.8186 8.609285 8.507267 8.404528 7.976182
1367594_at 9.346614 9.408707 9.528296 9.470099 9.725646 9.679277 9.616471 9.733275 9.644748 9.689902 9.670088 9.482314
1367595_s_at 13.828108 13.752056 13.776348 13.786339 13.830006 13.812027 13.854017 13.892353 13.763605 13.824554 13.779895 13.8013735
1367596_at 12.093864 12.031585 12.032204 12.140356 12.057864 12.304032 12.394793 12.165167 12.204827 12.360363 12.25469 12.260605
1367597_at 12.154709 12.233533 12.252836 12.293598 12.290314 12.493364 12.416961 12.340384 12.361532 12.599564 12.470978 12.551861
1367598_at 14.450847 14.49011 14.453943 14.474053 14.370256 14.434149 14.365323 14.4322 14.392555 14.414583 14.387865 14.388345
1367599_at 12.247046 12.219394 12.286127 12.270695 12.44429 12.581353 12.539057 12.54053 12.347795 12.624651 12.381391 12.486573
1367600_at 5.433448 5.3647976 5.4209657 5.7381372 5.576414 5.7360387 5.5893054 5.6385193 5.5069823 5.4851465 5.47243 5.5197444
1367601_at 7.783479 7.358973 7.6440907 8.152624 7.6935563 7.518339 8.15938 8.085314 8.255379 7.8914003 7.9186654 7.458209
1367602_at 9.035483 8.6222 8.907922 9.261461 8.927963 8.721525 9.310021 9.062523 9.380071 9.084997 9.009983 8.564808
1367603_at 11.3802805 11.394328 11.407473 11.394421 11.582837 11.50506 11.426088 11.643547 11.686275 11.7219925 11.69368 11.509442
1367604_at 11.296432 11.251813 11.353976 11.37325 11.273019 11.404066 11.2555685 11.262402 11.345772 11.168716 10.922937 11.032006
1367605_at 10.885668 10.956047 10.9939995 10.7846 10.838474 10.972002 10.924364 10.923742 11.05591 11.129271 10.984994 10.874391
1367606_at 12.26613 12.3415365 12.342071 12.348104 12.382096 12.620603 12.485533 12.470041 12.420333 12.66743 12.550608 12.6611395
1367607_at 12.6888685 12.789089 12.82457 12.842784 12.771337 12.786289 12.811522 12.763545 12.757886 12.769012 12.879683 12.851931
1367608_at 5.273259 5.2876472 5.221554 5.3023787 5.3175306 5.515449 5.4956408 5.509285 5.5418534 5.247692 5.1008925 5.57391
1367609_at 11.323759 11.938499 11.189941 11.922408 12.003001 12.059339 11.796645 11.645728 11.747208 11.915847 12.516023 12.621086
1367610_at 12.541487 12.705563 12.508129 12.464228 12.553999 12.745179 12.561523 12.658159 12.604469 12.800486 12.78718 12.776293
1367611_at 5.4881454 5.512702 5.4252467 5.3872623 5.6101036 5.540818 5.654008 5.761424 5.5502877 5.802353 5.7391987 5.942291
1367612_at 14.221591 14.174627 14.130172 14.208526 14.110312 14.170779 14.218873 14.159507 14.178815 14.183691 14.229319 14.16913
1367613_at 13.001923 12.93447 12.9760895 13.012209 12.928982 13.130224 13.295504 13.017231 13.0985155 13.270053 13.294809 13.238087
1367614_at 7.228698 7.1724358 7.192136 7.1175923 7.2647734 7.460098 7.285786 7.2985067 7.315467 7.496926 7.45272 7.2201295
1367615_at 4.295758 4.311616 4.3376274 4.1881533 4.223361 4.3027477 4.250223 4.2015095 4.3444834 4.1759105 4.209045 4.3768525
1367616_at 4.6387615 4.710668 4.7134075 4.7080145 4.5324497 4.782919 4.782385 4.7691813 4.7470613 4.8061733 4.8011823 4.7475247
1367617_at 9.7211895 9.7571335 9.677849 9.609395 9.627435 9.734956 9.915436 10.017202 9.629429 9.9419565 9.941031 9.97428
1367618_a_at 11.323793 11.426743 11.372353 11.311289 10.809956 11.489038 11.522596 11.405388 11.426844 11.696671 11.56204 11.721627
1367619_at 12.817996 12.7957325 12.747865 12.650848 12.828273 12.768677 12.939335 12.711246 12.860366 12.902064 13.0349245 12.962855
1367620_at 13.151734 13.173788 13.140858 13.210143 13.112567 13.103928 13.136473 13.150633 13.177978 13.179851 13.079225 13.226102
1367621_at 8.544955 8.685697 8.587963 8.571075 8.519681 8.628266 8.503543 8.60942 8.480602 8.518861 8.639685 8.518686
1367622_at 12.45271 12.407045 12.337303 12.515771 12.364159 12.630739 12.469364 12.462218 12.506174 12.564507 12.548964 12.553268
1367623_at 12.004927 11.97326 11.954882 12.175899 12.057319 12.270841 12.168478 12.114711 12.14283 12.406574 12.133305 12.208025
1367624_at 10.887714 10.678562 10.672438 10.293629 10.805098 10.966547 10.528172 10.683044 10.547161 10.520355 10.375475 10.893114
1367625_at 13.542482 13.565566 13.469238 13.485329 13.500168 13.712461 13.539579 13.551351 13.505478 13.624731 13.567655 13.607016
1367626_at 4.85604 4.963211 4.9317646 5.034191 5.2806034 4.972583 4.741402 5.013009 4.83095 5.0690746 5.0154247 4.9956827
1367627_at 8.327491 7.7182765 8.249144 7.941981 8.048327 7.7673845 8.201383 7.704861 8.062031 7.8982344 7.982223 7.5243826
1367628_at 5.942262 6.231124 6.155342 5.937133 6.105505 6.344738 6.0071034 6.0160885 5.848734 6.258126 6.1755896 6.520243
1367629_at 12.27922 12.296517 12.1527 12.379748 12.20651 12.402634 12.249771 12.410991 12.216041 12.394668 12.205181 12.239034
1367630_at 12.276068 12.211131 12.25848 12.403599 12.232318 12.477318 12.507661 12.332653 12.40192 12.517822 12.449007 12.423396
1367631_at 5.5887775 5.4546227 5.9789295 5.2790174 5.468707 6.0191436 5.77409 5.626071 6.1696224 5.819838 5.237095 5.041305
1367632_at 10.434242 10.482358 10.400082 10.401161 10.556499 9.733276 10.089684 9.797167 9.911423 9.355483 8.97023 9.400194
1367633_at 9.443234 9.62991 9.619462 9.646746 9.704028 8.974928 9.277661 9.322072 9.141652 8.657927 8.425858 8.845037
1367634_at 12.389308 12.473611 12.331995 12.422255 12.368002 12.651138 12.582375 12.602903 12.475817 12.876856 12.63661 12.752029
1367635_at 13.165335 13.32785 13.178837 13.286129 13.21553 13.133222 13.273347 13.296145 13.148732 13.485897 13.308388 13.311338
1367636_at 8.033916 7.920728 7.905822 8.124436 7.7456865 7.973522 8.065121 8.207261 8.083446 8.265178 8.066314 7.9675584
1367637_a_at 10.569437 10.445253 10.470056 10.2404 10.494086 10.572022 10.490007 10.433519 10.531727 10.48883 10.449066 10.389244
1367638_at 9.733321 9.668811 9.586708 9.750817 9.559982 9.953991 9.807165 9.992107 9.831514 9.919656 9.833969 9.845852
1367639_a_at 12.499627 12.825439 12.6932335 12.626887 12.625053 12.78481 12.86329 12.627337 12.7807045 12.8776 12.8060665 12.707819
1367640_at 12.691414 12.776133 12.80283 12.745397 12.825756 12.955595 12.896389 12.781301 12.739731 13.083089 13.034071 13.059202
1367641_at 13.746093 13.863103 13.757185 13.742276 13.766697 13.884969 13.739577 13.773642 13.722052 13.856126 13.819457 13.817922
1367642_at 10.862892 10.901627 10.925562 10.982113 10.834709 10.941814 11.136318 11.051598 11.025669 11.124187 11.302486 11.133959
1367643_at 11.717494 11.809745 11.706951 11.667649 11.591423 11.724091 11.811359 12.030803 11.899975 11.974988 11.897231 11.982281
1367644_at 7.7599564 7.8129687 7.705806 7.7640576 7.672206 7.650872 7.6643596 7.9783955 7.784461 7.853348 7.756309 7.5953445
1367645_at 12.966536 12.88987 12.95516 12.984873 12.936102 13.175475 13.203431 13.086934 13.162444 13.43596 13.233894 13.288834
1367646_at 12.258633 12.33007 12.113518 12.224334 12.122196 12.3234825 12.272012 12.409046 11.979463 12.304858 12.29414 12.234321
1367647_at 14.365701 14.308101 14.318938 14.299914 14.300844 14.290293 14.289823 14.232896 14.278461 14.189862 14.158714 14.170467
1367648_at 6.2482705 6.310732 6.348376 6.6529746 6.4451036 6.6603847 6.4063277 7.061876 6.3379254 6.9166164 6.541466 6.7502866
1367649_at 6.4859533 6.234918 6.38381 6.4384727 6.464572 6.2610703 6.3922954 6.6203833 6.574633 6.530281 6.382737 6.442804
1367650_at 6.59424 6.1783066 6.3736906 6.347469 6.3296204 6.4060574 6.3518815 6.658609 6.430864 6.5232444 6.80284 6.409433
1367651_at 10.065563 10.537251 10.370861 10.30072 10.196081 10.281646 10.5113945 10.635281 10.444141 10.728343 10.951887 10.631778
1367652_at 9.071344 8.627941 9.076052 9.052712 9.170798 9.011457 9.355498 9.492857 9.414201 8.239585 8.922001 8.989313
1367653_a_at 12.661645 12.513465 12.34611 12.568484 12.625761 12.513786 12.578576 12.68512 12.740646 12.653549 12.505706 12.569819
1367654_at 8.753001 8.741975 8.735149 8.88863 8.589892 8.75482 8.667275 8.461594 8.868961 8.836997 8.688014 8.598887
1367655_at 7.369306 6.992287 7.423911 7.1327543 7.510863 7.5091696 7.7221766 7.476325 7.072052 7.295891 7.3849783 7.346988
1367656_at 10.436611 10.6770735 10.478515 10.5416155 10.688325 10.537054 10.880503 10.88243 10.747648 10.857451 10.910985 10.797332
1367657_at 12.759298 12.701457 12.587626 12.713722 12.650038 12.807148 12.707711 12.621869 12.709348 12.691011 12.632615 12.619723
1367658_at 6.538924 6.425948 6.3532095 6.3524814 6.3447075 6.425846 6.6405306 6.5159144 6.496727 6.548772 6.6493206 6.537873
1367659_s_at 10.627646 11.163019 11.175301 10.827388 10.473411 11.301522 10.997204 11.023695 10.96527 10.819347 11.020819 10.815122
1367660_at 6.279873 6.071333 6.0737896 5.8924274 6.1553 6.0921354 6.2369514 6.4916596 6.2682557 6.3828177 6.423248 6.1907134
1367661_at 6.7593503 6.3788433 6.6715903 6.5807285 6.8709097 7.0402417 6.713496 6.9306145 6.6851244 6.952559 6.642633 6.282421
1367662_at 12.609135 12.590197 12.485575 12.596784 12.582449 12.69587 12.677154 12.767906 12.7651 12.647939 12.423781 12.595578
1367663_at 11.541747 11.712826 11.537363 11.579395 11.716114 11.632899 11.8020935 11.709169 11.65895 11.869101 11.835295 11.931193
1367664_at 4.1984034 4.0207605 4.090486 4.224463 4.1828365 4.3751163 4.229948 4.0523844 4.0951967 4.172885 4.1306562 4.06111
1367665_at 4.177989 4.249202 4.2048693 4.237934 4.4626493 4.2439775 4.1535463 4.300599 4.273259 4.359907 4.373592 4.1932297
1367666_at 9.2472315 9.075936 9.149243 8.81187 8.82486 8.926549 8.966179 8.9506855 9.088955 9.013362 8.771741 8.90599
1367667_at 12.375338 12.300175 12.412937 12.351524 12.122953 12.40179 12.053171 12.332099 12.344393 12.393543 12.355263 12.64706
1367668_a_at 6.107901 6.2317963 6.35406 6.056257 6.0742745 6.0777154 6.787897 6.1014686 6.3550663 6.3727217 6.355851 5.9127493
1367669_a_at 9.789942 9.95251 9.835073 9.676544 9.661213 9.9656315 9.743736 10.078722 9.791605 9.871706 9.9142885 9.739843
1367670_at 10.621012 10.342461 10.510984 10.619204 10.70479 10.483992 10.545313 10.7353 10.520723 10.495232 10.535994 10.409803
1367671_at 9.067362 9.172129 9.010092 9.010813 9.070101 9.095585 9.513937 9.497078 9.284525 9.7161255 9.4939995 9.468096
1367672_at 11.809785 11.806814 11.7658 11.616004 11.83939 11.815585 11.730102 11.934703 11.916594 11.727963 11.763603 11.665769
1367673_at 11.006376 10.73092 10.727569 11.091714 11.077512 11.030276 11.229567 11.285 11.373441 11.17265 11.297038 11.0731735
1367674_at 9.260436 9.312222 9.283328 9.108664 9.097944 9.097484 9.071705 9.0501375 9.116301 9.095632 9.087828 9.219035
1367675_at 8.925229 8.853481 8.801194 8.880572 8.7090645 9.04371 8.998547 9.0064745 8.820459 8.867372 8.863928 8.736564
1367676_at 6.7451277 7.0497775 6.999778 6.7653503 6.714862 6.5132494 7.33927 6.793642 6.7500734 7.2726583 6.866884 6.8918552
1367677_at 11.308848 11.080768 11.458432 11.512782 11.675468 11.441843 11.51834 11.817193 11.423909 11.532323 11.247297 11.595573
1367678_at 10.926727 10.836428 10.919483 11.266139 11.209655 10.951344 11.200842 11.226862 11.1205845 10.731424 11.319278 11.4307
1367679_at 9.643629 9.384993 10.138342 9.217873 10.366229 9.942556 10.650071 9.997602 9.503372 10.137328 8.703654 8.606129
1367680_at 12.392509 12.411197 12.496907 12.361529 12.288004 12.323399 12.403641 12.384163 12.350291 12.354226 12.399499 12.374168
1367681_at 9.990927 10.046791 10.010567 9.815283 9.835424 10.048149 10.118132 10.213266 9.967308 10.340166 10.376455 10.058573
1367682_at 6.484164 6.6117005 6.5646505 6.5066686 6.6232924 6.871223 6.8782134 6.874271 6.739861 6.9308133 6.8195467 6.8647575
1367683_at 9.3414955 9.245882 9.493802 9.127628 9.13721 9.066566 9.8271885 8.836305 9.764715 9.873517 9.547079 9.442424
1367684_at 4.089687 4.142738 4.1824236 4.3504906 4.406186 4.2036867 4.6515703 4.367078 4.490835 4.4307365 4.148325 4.3419027
1367685_at 12.267676 12.306996 12.351629 12.2678585 12.402562 12.560752 12.43681 12.437368 12.329447 12.687254 12.478823 12.601665
1367686_at 11.992371 11.858124 12.052778 11.793263 11.895206 11.809826 11.923853 11.740609 11.77891 12.086347 11.961809 12.042171
1367687_a_at 8.267473 8.211636 8.468991 8.322511 8.263432 8.335075 8.509262 8.5999775 8.536505 8.511366 8.564436 8.363293
1367688_at 8.25831 8.392024 8.224152 8.568241 8.244749 8.273266 8.44455 8.571087 8.381176 8.53055 8.531271 8.473489
1367689_a_at 7.1190457 7.100429 7.503904 7.7048855 7.616664 7.667446 7.188516 7.6242476 8.013019 7.3372936 8.175845 7.8928866
1367690_at 11.335325 11.3107815 11.310244 11.524527 11.340218 11.562395 11.665808 11.663248 11.576906 11.826019 11.719961 11.80799
1367691_at 10.555718 10.905258 10.962575 10.664816 10.818477 11.001103 10.884328 10.845906 10.921932 11.581466 11.454997 11.171972
1367692_at 3.8107488 3.8574204 3.8212306 3.8147724 3.7618861 3.77197 3.7151716 3.6821978 3.7249305 3.851818 3.6206007 3.7393334
1367693_at 10.146812 9.988973 9.907855 9.744218 9.8099785 10.0897665 10.093011 10.132378 9.92155 10.279863 10.0804 10.076714
1367694_at 11.025483 11.198514 11.11734 11.191216 11.050969 11.208462 11.158012 11.230064 11.23873 11.234081 11.05401 11.315005
1367695_at 12.59212 12.364785 12.20797 12.569521 12.619723 12.410082 12.663581 12.507705 12.536217 12.389885 12.38593 12.395331
1367696_at 7.9914284 7.605652 7.9737563 7.9247026 8.020636 7.9962006 8.079342 8.24802 7.7722263 7.990864 7.8801637 7.775695
1367697_at 10.506052 10.469775 10.560265 9.826806 10.071076 10.316574 9.785699 10.009183 10.2684145 9.945489 9.815003 9.965151
1367698_a_at 8.811741 8.546816 8.578648 8.628804 8.488178 8.495165 8.668163 8.660732 8.632574 8.671576 8.639816 8.487707
1367699_at 6.4808836 6.6101575 6.545073 6.286396 6.4216256 6.3497357 6.603599 6.481701 6.4967737 6.6553087 6.506916 6.395327
1367700_at 4.0826106 4.135417 4.356394 4.162203 4.1450744 4.4073496 4.3307314 4.576501 4.3208823 4.16332 4.2809916 4.3302493
1367701_at 6.5951576 6.6193833 6.619166 6.621991 6.9740105 7.013463 6.7441654 6.755211 6.68174 6.704653 6.6667666 6.6760883
1367702_at 13.00925 13.005494 13.045446 12.991374 13.053663 13.069273 12.873544 13.004383 12.873544 13.018033 12.911076 12.7762375
1367703_at 4.6876607 4.4881654 4.444838 4.372551 4.5525317 4.565413 4.399054 4.7282085 4.6383963 4.3571744 4.452437 4.3722053
1367704_at 8.921273 8.794 8.896871 8.729231 8.902016 8.783554 8.865692 8.859138 8.83919 8.951337 8.709884 8.858612
1367705_at 8.676138 8.456955 8.726765 8.752327 8.992882 8.7409115 8.929821 8.739573 9.146414 8.653156 8.5701885 8.903986
1367706_at 10.797441 10.902603 10.972614 11.062361 10.764114 11.138145 11.101952 11.155012 11.207087 11.270977 11.105698 11.251963
1367707_at 9.587805 8.814404 8.317282 8.818789 8.735868 7.946633 8.71608 9.128344 8.336245 8.915785 8.967794 8.582417
1367708_a_at 10.960508 10.537291 10.074762 10.303253 10.114931 9.5240345 10.202206 10.571428 9.85428 10.531769 10.606077 10.396397
1367709_at 10.03522 10.341589 10.415901 10.624062 10.057207 10.449821 9.895225 10.602995 9.949993 9.938176 10.315026 9.97574
1367710_at 10.055411 10.167084 10.064836 9.934984 10.221625 10.129952 10.319747 10.077142 10.012327 10.3274 10.293535 10.297973
1367711_at 11.0083275 11.011625 11.017527 10.912649 11.008041 10.92087 11.0471325 10.821192 10.990997 11.028589 10.976664 10.901867
1367712_at 5.7898254 5.769125 6.1441298 5.7617826 5.7721863 6.2092333 6.103894 6.0385523 6.035019 6.4033027 6.205578 5.926801
1367713_at 9.094756 9.06873 9.195293 8.756738 8.916935 8.951581 9.005729 8.8701935 8.902876 9.069591 8.978723 9.041684
1367714_at 7.3651834 7.3430147 7.366489 7.4668574 7.351341 7.2616687 7.747534 7.3470583 7.523851 7.5637717 7.6035366 7.758959
1367715_at 10.403415 10.162374 10.199862 10.236155 10.132925 10.264931 10.35184 10.292438 10.464408 10.432583 10.180295 10.08663
1367716_at 8.168294 8.313335 8.127482 8.195148 8.179882 7.906049 8.05846 8.381771 8.048424 8.209736 8.164455 7.9749875
1367717_at 12.538244 12.534282 12.464766 12.488989 12.443001 12.571005 12.54858 12.639209 12.465168 12.637487 12.580734 12.512917
1367718_at 8.610218 8.704332 8.671413 8.580414 8.66806 8.634117 8.78157 8.6017 8.582825 8.567755 8.653366 8.568581
1367719_at 9.449248 9.57255 9.459357 9.325105 9.286791 9.496499 9.215576 9.378195 9.26607 9.422403 9.30611 9.2473545
1367720_at 11.308707 11.164808 11.341608 11.388348 11.305982 11.378324 11.418815 11.407608 11.501295 11.2845955 11.371427 11.31381
1367721_at 11.404558 11.288764 11.481725 11.230031 11.442783 11.710136 11.104734 11.137554 11.235583 11.296905 11.080454 11.392349
1367722_at 7.045756 6.8839064 6.9275274 7.0863333 7.024371 7.14861 7.137766 7.275649 6.969754 7.255904 6.9539976 6.969768
1367723_a_at 7.8091 7.902068 7.9357905 7.640434 7.690679 7.6165094 7.729976 7.898536 7.688709 7.7362556 7.7248616 7.5125895
1367724_a_at 10.179585 10.069916 9.9435835 10.204346 10.235898 10.310724 10.305714 10.378406 10.396988 10.330738 10.263977 10.462135
1367725_at 7.1984024 7.661913 7.659702 6.7611456 7.387724 7.8757815 6.8437247 7.177308 7.494511 7.1040535 7.1151023 7.5231886
1367726_at 7.0207033 7.0454607 7.066284 7.096663 7.2757964 6.9786677 7.109219 7.4462876 7.165438 7.3465576 7.1747036 7.3145227
1367727_at 7.786174 7.958503 7.5875664 7.6250453 7.6818347 7.792332 7.714859 7.714557 7.792877 7.4051285 7.6494417 7.6092944
1367728_at 7.4853077 7.7767653 7.7898574 7.5542483 7.6066713 7.412249 7.4620333 7.4911327 7.387274 7.496254 7.572048 7.5183487
1367729_at 11.286879 11.668395 10.910125 12.088208 11.591328 10.892168 11.108285 11.0541525 11.0361185 9.679399 9.491712 9.341521
1367730_at 9.76868 9.633456 9.7665 9.536573 9.651474 9.585995 9.562393 9.493479 9.555137 9.917116 9.661266 9.651201
1367731_at 7.5239773 7.6047206 7.7097764 7.7521677 7.7397904 7.5029783 7.5006857 7.672413 7.7152557 7.8330755 7.739385 7.4856114
1367732_at 8.736059 8.716672 8.512766 8.485338 8.374603 8.633715 8.672797 8.711864 8.721387 8.558262 8.680112 8.60189
1367733_at 6.481333 6.698484 6.873493 6.6313705 7.7136436 7.2562103 7.590095 7.477462 7.662809 8.3277645 8.619089 8.596771
1367734_at 7.2326374 7.4593844 7.359842 7.2088814 7.407303 7.317204 7.4926004 7.309973 7.4508076 7.376368 7.3432875 7.2254357
1367735_at 12.089172 12.252923 12.370135 12.147116 12.003457 12.132976 11.963651 12.21438 11.97055 12.054934 11.9828825 11.965369
1367736_at 9.477865 9.290039 9.445559 9.393496 9.427862 9.2118225 9.576761 9.168247 9.489658 9.194721 9.125467 9.102591
1367737_at 10.524341 10.669 10.207386 10.626015 10.396247 10.561956 10.466287 10.50878 10.424198 10.431123 10.312208 10.404447
1367738_at 7.130912 7.1855526 6.7700014 7.0212874 7.106986 7.2266264 7.084491 7.12604 6.779723 6.985509 6.834778 6.620625
1367739_at 4.262612 4.264842 4.459275 4.3388596 4.425594 4.3818913 4.3972363 4.4043126 4.397238 4.250001 4.3882437 4.320691
1367740_at 6.075117 6.0137086 6.1136146 5.877939 5.989355 5.6812263 6.280261 6.2587223 6.0658817 6.4983883 5.8492856 5.896165
1367741_at 10.946832 11.029234 11.153785 9.997589 10.186669 11.203143 9.510595 9.848442 9.577939 9.544423 10.069532 10.366272
1367742_at 5.6478896 5.839039 5.93356 5.9420857 5.623435 5.866095 6.0017047 5.5686793 5.803238 5.8158326 5.7617617 5.7091
1367743_at 6.6068764 6.6936383 6.8706665 6.899494 6.929847 6.8294525 6.9562573 6.7835126 7.0222993 7.0479245 6.846417 6.7410216
1367744_at 5.7773194 5.710306 5.9037294 5.83813 5.9627285 5.969736 5.8960133 5.9725847 5.8162146 6.2595377 5.852863 5.948176
1367745_at 8.517023 8.519138 8.489367 8.43718 8.282483 8.199545 8.248247 8.568598 8.315957 8.43569 8.339317 8.312803
1367746_a_at 8.715105 8.866222 8.604654 8.666431 8.563782 8.760057 8.802557 8.921537 8.55976 8.916912 8.818144 8.617816
1367747_at 8.009656 8.203153 8.027649 8.071442 8.154383 8.123808 8.194 7.9194345 8.245097 7.876963 8.02907 7.9512076
1367748_at 9.669323 9.520832 9.331692 9.658695 9.595274 9.656181 9.808283 9.82675 9.5979 9.656734 9.539963 9.558271
1367749_at 3.3337734 3.5194426 3.6113605 3.3190465 3.6957588 3.678011 3.430141 3.1985972 3.2105184 3.7802272 3.3612416 3.2554798
1367750_at 9.143256 8.909722 8.813259 8.9719515 9.333605 9.148581 9.150873 9.050586 9.206546 9.202862 8.873623 8.9682045
1367751_at 7.6370707 8.147213 7.781508 7.996852 7.529332 7.9486527 7.6642904 7.8352714 7.833664 7.6947427 8.094027 7.849965
1367752_at 8.629539 8.500204 8.445908 8.227763 8.53273 8.510772 8.503305 8.399615 8.265286 8.254647 8.27528 8.2769785
1367753_at 7.6948614 7.6657186 7.728439 7.7035832 7.4376764 7.34548 7.6896186 7.8187604 7.694481 7.7132597 7.824267 7.854201
1367754_s_at 10.044907 10.303795 9.933775 10.007982 9.921158 9.99103 10.12966 10.193352 9.856998 9.928017 9.95891 9.601137
1367755_at 13.5750265 13.580353 13.529776 13.600482 13.605926 13.615 13.665752 13.638425 13.562932 13.561529 13.513148 13.374594
1367756_at 9.4566965 9.258948 9.335975 9.294132 9.043602 9.235437 9.072248 9.093442 9.316428 9.527153 9.182774 9.266991
1367757_at 12.55497 12.576683 12.615312 12.593761 12.653788 12.70178 12.587017 12.675224 12.609784 12.710176 12.56285 12.621471
1367758_at 7.748825 7.7010775 7.955561 8.319124 8.071419 7.9120817 8.362801 7.934022 8.280557 8.266008 8.223888 7.7325397
1367759_at 9.173998 8.526215 8.580229 9.043574 8.862062 8.877967 8.966465 9.042795 8.978881 8.691423 8.276068 8.053293
1367760_at 8.758301 8.808767 8.80298 8.84763 8.796034 8.913778 8.825916 8.661215 8.896925 8.864088 8.724131 8.731131
1367761_at 7.338832 7.3380303 7.0086956 7.243036 7.2015996 7.1272707 7.372694 7.472887 7.4771237 7.360587 7.029735 7.190197
1367762_at 5.1659513 5.21986 5.2529917 5.1742163 5.081764 5.051759 5.11996 4.976781 5.1147375 5.1264725 5.1471853 5.1315155
1367763_at 11.69112 11.567605 11.346367 11.485426 11.022505 11.603797 11.448299 11.373827 11.5246315 11.440462 11.653435 11.596028
1367764_at 8.438737 8.030323 8.176053 7.9833446 8.628862 7.702415 8.120829 7.9551034 7.937405 7.957265 8.079622 8.046101
1367765_at 8.883802 10.0091305 9.6056385 9.907717 10.177877 9.58209 9.415409 9.911352 10.0629635 9.724323 9.705099 9.265249
1367766_at 10.926561 10.910438 10.774645 10.916879 10.755412 10.978399 11.131235 10.98918 11.026068 11.2868185 11.117222 11.309358
1367767_at 10.397577 10.525333 10.383964 10.51408 10.43524 10.549922 10.581744 10.610616 10.47713 10.773616 10.51376 10.588152
1367768_at 5.0904703 5.0817304 5.044593 5.2274046 5.1644197 5.2035937 5.181391 5.2615957 5.2245393 5.050022 5.299187 5.2171044
1367769_at 8.358505 8.402984 8.115255 8.406039 8.374351 8.36489 8.637942 8.411781 8.61 8.503972 8.612902 8.588113
1367770_at 9.93092 9.570371 9.930317 9.580382 9.827881 9.926891 9.876907 10.147263 10.120049 10.148335 10.229291 10.329044
1367771_at 10.149899 10.514741 10.225228 9.539211 10.514465 10.520687 9.912186 10.532774 10.499145 9.834113 9.682132 10.414549
1367772_at 7.720844 7.6364136 7.681131 7.637228 7.850981 7.8233743 7.8616805 7.8370686 7.8195095 7.9751177 7.962042 7.9192247
1367773_at 10.900267 11.133868 11.006424 11.075125 11.018233 11.070406 10.939539 10.935036 10.985118 11.219886 11.187071 11.205534
1367774_at 13.088312 13.220528 13.237354 13.118896 13.232458 13.163143 13.353157 13.180402 13.364484 13.332429 13.438407 13.375488
1367775_at 11.885648 11.989771 12.30282 12.196311 11.812755 10.968815 11.072984 12.404668 12.361336 11.6226425 11.325728 11.463726
1367776_at 5.7384977 6.1605883 6.1569557 5.9005103 6.1800385 5.6417875 6.9621987 5.7361937 6.126928 6.795428 6.350431 6.5574665
1367777_at 11.503079 11.671791 11.731833 11.464358 11.200534 11.731705 11.638908 11.73741 11.406598 11.46085 11.644069 11.458024
1367778_at 9.380155 9.461454 9.380877 9.448836 9.427307 9.256527 9.46612 9.602282 9.358446 9.47686 9.411589 9.333958
1367779_at 6.7398534 6.6397014 7.089015 6.8089485 6.785291 6.7543054 6.8696136 6.8050976 6.882068 6.701692 6.8115935 6.8575144
1367780_at 7.276199 7.495502 7.215182 7.23669 7.3995976 7.30646 7.555221 7.08937 7.5148926 7.278966 7.81037 7.6544337
1367781_at 4.054965 3.9606063 3.9664435 4.1007857 4.096595 3.9107163 3.9682531 4.095987 3.9260833 3.994962 4.134283 3.9234552
1367782_at 4.3914223 4.3342013 4.482123 4.602418 4.480937 4.627055 4.484478 4.3499093 4.292558 4.447218 4.3087687 4.4486046
1367783_at 12.036245 11.912447 11.817907 11.999161 11.828451 11.815516 11.956499 12.057583 12.132594 11.93663 11.956926 11.7983465
1367784_a_at 13.167768 13.014611 13.111835 13.072326 13.144426 13.073803 13.165722 13.179523 13.160716 13.137295 13.107087 13.201974
1367785_at 4.554589 4.5343 4.58219 4.634263 4.537601 4.742733 4.768015 4.6233373 4.628622 4.7008533 4.692127 4.67902
1367786_at 10.1172695 10.276412 9.796429 9.726171 10.276412 9.755905 10.2839985 10.194437 9.804858 10.018924 9.9892 9.776226
1367787_at 5.467703 5.8877873 5.718232 5.568329 5.6960897 5.860335 5.9847336 6.0505676 5.807889 5.9658895 6.2075753 5.754052
1367788_at 7.8098297 7.671951 7.640901 7.6512756 7.568647 7.659645 7.7025223 7.8238134 7.796729 7.7549424 7.625252 7.8475957
1367789_at 7.513486 7.335275 7.363221 7.6058817 7.4761534 7.47876 7.444503 7.6201935 7.6663694 7.3647566 7.5376577 7.420122
1367790_at 10.168405 9.664449 10.014438 9.814887 10.006803 9.834725 9.9360285 9.954057 9.91606 10.332219 9.905118 10.0031395
1367791_at 6.86574 6.7061076 6.847455 7.000639 6.8218107 6.982956 6.9200068 7.1680393 7.0627937 7.239086 7.162993 6.642317
1367792_at 4.5706124 4.6346936 4.6585574 4.6137366 4.6852746 4.554106 4.5062246 4.366749 4.3658776 4.463665 4.5839305 4.7282662
1367793_at 13.12586 12.999977 13.033848 13.037114 12.969396 13.076869 13.133238 13.137838 13.072717 13.163109 13.057579 13.158811
1367794_at 7.290101 5.867753 6.5933723 6.1548743 6.3857784 6.426169 6.169887 6.419336 6.346664 6.7776084 6.6010118 6.657361
1367795_at 7.24308 7.2748423 6.867184 6.15298 7.165315 7.1959515 7.062983 7.1383905 7.1113086 7.025096 6.4265704 7.1424828
1367796_at 8.094509 8.014715 8.081689 8.013974 7.9678645 8.038182 8.073409 7.6915455 8.20311 8.071255 8.12709 7.7689605
1367797_at 6.09298 6.1959066 6.4736705 6.3244667 6.2087517 6.300373 6.2588124 6.303907 6.3059206 6.3692026 6.214588 6.164872
1367798_at 12.623363 12.519491 12.478838 12.7292385 12.673083 12.643347 12.559715 12.642702 12.646099 12.453829 12.345816 12.495731
1367799_at 5.671184 5.7145677 5.6536884 5.7498946 5.6986737 5.742671 5.818401 5.6814466 5.5814714 5.6603055 5.9006147 5.6876273
1367800_at 5.9051995 5.9976163 6.194919 6.0581994 5.912442 6.0758176 6.0824704 6.1143394 6.2856107 6.0974135 6.282809 5.99529
1367801_at 9.347246 9.313738 9.181282 9.615009 9.508482 9.240776 9.327707 9.512131 9.322762 9.324419 9.004604 9.050575
1367802_at 9.23232 8.333575 8.768672 8.44541 9.209802 8.057398 9.941671 8.072513 8.631873 8.459978 7.88639 8.070066
1367803_at 6.3291364 6.394392 6.3503885 5.780791 6.0051284 6.4414845 6.363959 5.5778165 5.931683 6.3088665 6.0372095 5.9798946
1367804_at 12.998907 12.979163 12.958052 13.033428 13.090334 13.195121 13.102004 13.204517 13.169885 12.955859 13.00739 12.914099
1367805_at 5.175872 5.1859283 5.0884542 5.3999166 5.4275684 5.464278 5.275093 5.1534023 5.406168 5.493598 5.246087 5.2451982
1367806_at 5.7692637 5.9322724 5.744761 5.692919 6.065005 5.872028 6.056995 5.784011 5.7174873 5.741555 5.7612634 5.7826385
1367807_at 9.085627 9.1195 9.041644 9.0334425 8.100628 8.873223 9.113162 9.228703 8.176824 9.198272 8.967269 8.85937
1367808_at 10.153996 10.169848 10.160183 10.111607 10.014388 10.112349 10.167984 10.046073 10.165848 10.253367 10.226799 10.171441
1367809_at 4.95955 4.9422426 4.846636 5.2446656 5.040442 5.0729065 5.084467 5.136096 4.984013 5.0472937 4.8720884 5.136957
1367810_at 6.7125077 6.8421087 6.539088 6.9975343 6.795805 6.873192 6.681258 6.720522 6.706951 6.4517765 6.5868583 6.7054386
1367811_at 5.6727843 5.3408194 5.92907 5.754658 5.4976897 5.841207 5.793752 5.9873295 5.8444676 7.8932014 7.419193 7.763678
1367812_at 7.467692 7.3992414 7.3392115 7.474519 7.3238955 7.327492 7.3246927 7.4714403 7.29259 7.5369534 7.3361063 7.505221
1367813_at 7.85753 7.458561 7.250021 7.3532915 7.138624 7.380722 7.603359 7.638142 7.479533 7.571795 7.5787573 7.296196
1367814_at 8.453271 8.16624 8.383236 8.40211 8.149378 8.284156 8.393581 8.599511 8.357658 8.242288 8.207971 8.236561
1367815_at 8.542013 8.488082 8.643106 8.701826 8.567135 8.51734 8.61016 8.739617 8.636026 8.785261 8.746548 8.871989
1367816_at 4.6524196 4.9015074 4.955038 4.7712765 4.7740746 4.7150517 4.7833424 5.01991 4.594962 4.74841 5.1314545 4.911974
1367817_at 7.434001 7.503678 7.6323013 7.5364423 7.525175 7.3765163 7.531907 7.5708547 7.5373855 7.573276 7.666205 7.636699
1367818_at 8.705095 8.707735 8.707083 8.765743 8.5951805 8.714902 8.805805 8.727217 8.859155 8.946692 8.940787 8.819842
1367819_at 12.105653 12.077442 12.024323 12.149254 12.2016535 12.043985 12.130532 12.193524 12.15108 12.156114 11.898181 11.961698
1367820_at 9.302938 9.262775 9.166435 9.422594 9.317045 9.163315 9.547188 9.526274 9.224888 9.424328 9.583742 9.531155
1367821_a_at 3.9177883 3.854675 3.817461 3.9443922 3.9684994 4.0436873 3.913753 4.0328054 3.964322 3.8943229 4.086469 3.9641647
1367822_at 5.9908404 6.0151515 5.85041 5.8857307 5.8892503 5.7655 5.853765 5.9662123 5.866276 5.9494934 5.812804 5.8695946
1367823_at 6.1926727 6.1900926 6.19118 6.3389096 6.393432 6.3623514 6.3630676 6.100539 6.297175 6.032046 6.1885695 6.4645658
1367824_at 8.858765 8.749613 8.795275 8.819107 8.775317 8.873727 8.7992525 8.78457 8.658402 8.770905 8.857997 8.630155
1367825_at 6.5195556 6.511652 6.7205486 6.680694 6.6610155 6.7197495 6.6014724 6.743037 6.398278 6.775296 6.8610024 6.735003
1367826_at 10.097533 9.916432 9.690998 9.590794 9.650588 9.608867 10.207209 9.535651 9.617249 9.90209 10.001353 9.812966
1367827_at 9.757329 9.829413 9.809476 9.745152 9.641628 9.815178 9.620078 9.705172 9.666104 9.877655 9.620079 9.69603
1367828_at 9.713387 9.734396 9.637295 9.616255 9.46269 9.61972 9.513932 9.72361 9.654747 9.930784 9.677681 9.844498
1367829_at 11.69211 11.730708 11.574147 11.695987 11.642433 11.732922 11.662365 11.843061 11.758372 11.781053 11.681543 11.6355
1367830_a_at 7.3381343 7.3074913 7.21748 7.571609 7.54346 7.4861445 7.3612847 7.563081 7.3308697 7.528252 7.133669 7.5063095
1367831_at 8.704389 8.679839 8.756181 8.674001 8.748403 8.681774 8.78217 8.845985 8.71628 8.937326 8.85602 8.7659445
1367832_at 11.050401 10.93501 10.899669 10.81856 10.823168 10.701806 11.013449 10.726707 10.841442 10.728519 10.94167 10.647057
1367833_at 9.323696 9.258868 9.342473 9.292897 9.327227 9.409065 9.302366 9.363275 9.396672 9.391739 9.4225645 9.432183
1367834_at 7.601526 7.483071 7.593144 7.447507 7.445769 7.7125373 7.4969764 7.467038 7.5768366 7.862186 7.594614 7.9397845
1367835_at 5.622776 5.842314 5.7723055 5.7911987 5.9762383 5.958817 5.811375 5.981185 5.682886 5.7267165 5.9777718 5.894791
1367836_at 9.314512 10.035063 9.841661 9.505598 8.675311 9.709498 8.900439 9.257862 9.344471 8.87478 9.33388 8.786595
1367837_at 9.6318 9.626331 9.532331 9.792959 9.700928 9.655859 9.928541 9.61709 9.790514 9.697844 9.96697 9.936821
1367838_at 12.824792 12.883249 12.703981 12.8195305 12.72169 12.560843 12.789837 12.828038 13.083697 12.852107 12.800697 12.363471
1367839_at 10.435085 10.333503 10.548877 10.781422 10.483324 10.3376045 10.587179 11.052603 10.902403 10.348781 10.592777 10.874907
1367840_at 8.172107 7.880102 8.194446 7.836219 7.939024 7.51212 7.7842865 8.1608515 7.9500246 7.956285 7.9250684 7.99828
1367841_a_at 3.5771244 3.5594482 3.5863156 3.6100411 3.6290846 3.72576 3.5556378 3.6698813 3.6293006 3.8493736 3.6869547 3.5542963
1367842_at 6.2878428 6.1299744 6.1424255 6.3724966 6.495549 6.1370993 6.3722663 6.094405 6.573095 6.4778337 6.229848 6.3455515
1367843_at 10.669799 10.632849 10.739258 10.864702 10.975343 10.797609 11.012651 11.084508 11.132081 11.006137 11.3503685 11.380812
1367844_at 9.076286 8.9501095 8.905792 8.882153 9.087849 8.793874 9.013536 9.199221 8.9911785 9.033133 8.9973545 8.861101
1367845_at 3.802706 3.8811717 3.4784987 3.7434466 3.7838967 3.8443227 3.8688028 3.7771847 3.68134 3.888385 3.7525747 3.606093
1367846_at 6.0687003 5.885832 6.125221 5.7990265 6.2573066 6.1754813 6.107985 6.156199 5.8748164 6.3298545 6.287385 6.255267
1367847_at 8.622194 8.202357 7.923945 7.3830094 7.9733453 9.179751 7.4989524 8.621114 7.0723586 7.5977383 7.919347 7.7029834
1367848_at 7.4931545 7.4670844 7.2845035 7.3381696 7.6124144 7.690026 7.7289615 7.745566 7.7737637 8.101116 7.980189 7.9265494
1367849_at 9.815993 9.767717 9.405928 9.61295 9.59426 9.61659 9.498945 9.674682 9.541413 9.665241 9.554492 9.274207
1367850_at 7.862223 7.8493905 8.060846 7.531392 7.8323016 7.8258715 8.226587 8.171822 7.677505 8.019487 7.875672 7.347518
1367851_at 4.101414 4.1635103 3.9832335 3.9895964 4.2075434 4.242393 4.052894 4.123378 3.9736269 4.047991 3.9330323 4.1049495
1367852_s_at 4.963156 4.981804 4.941641 4.912062 4.940892 5.095307 5.1013446 4.923362 5.1110525 5.0928993 5.2331567 4.8841534
1367853_at 8.16437 8.066397 8.185875 8.117286 8.158312 8.249678 8.052269 8.041956 8.014121 8.253907 7.88968 8.034423
1367854_at 12.204278 11.556584 11.122805 11.627498 11.306797 10.941944 11.301152 11.728039 11.21273 11.66425 11.702319 11.447868
1367855_at 8.801484 9.339823 8.788957 9.1421175 8.751957 8.802444 9.0152855 9.436412 9.0983305 8.871321 9.331596 9.003804
1367856_at 9.255683 9.291839 8.7537565 9.014332 9.000397 8.666519 8.971234 9.511763 8.933396 9.319896 9.503447 8.911884
1367857_at 12.086746 12.82229 12.552784 12.545376 12.115617 12.346241 12.30821 12.30869 12.383163 12.234217 12.446006 12.216251
1367858_at 4.2299113 4.3732977 4.3535185 4.4534044 4.2996407 4.3861923 4.1714973 4.4264507 4.3171844 4.334326 4.480941 4.348858
1367859_at 5.5237837 5.6262565 5.556707 5.582021 5.4536023 5.4309144 5.213851 5.55729 5.268921 5.428496 5.222887 5.3906393
1367860_a_at 10.055614 10.021615 9.939452 9.88513 9.808399 9.983933 9.670089 9.44945 9.937049 9.820174 9.571065 9.400761
1367861_at 5.4892416 5.312413 5.4160414 5.368638 5.399643 5.435581 5.286729 5.3661995 5.064625 5.235711 5.253749 5.0229654
1367862_at 4.174982 3.8515735 3.8568835 3.9651308 3.9883018 4.1770177 4.0079017 4.0513635 4.106893 4.134254 4.097758 4.0446997
1367863_at 7.8971367 7.8157806 7.769591 7.861032 7.7367997 7.7047486 7.750505 7.880089 7.5875597 7.6882486 7.5859475 7.4749413
1367864_at 6.448874 6.444374 6.196235 6.7202797 6.2860565 6.605989 6.387151 6.548208 6.731456 6.6702056 6.6439104 6.81833
1367865_at 6.755756 7.2768764 7.258068 7.0777187 7.0482054 7.151643 7.1857476 7.2576175 6.7738967 7.1966457 7.1998734 6.903526
1367866_at 6.363762 6.1843133 6.2632627 6.1710424 6.573 6.446318 6.330155 6.262001 6.337903 6.31011 6.329598 6.1721535
1367867_at 8.593372 8.639128 8.711921 8.461773 8.565169 8.648512 8.589354 8.681475 8.620889 8.673887 8.641915 8.555565
1367868_at 7.4459853 7.46658 7.61721 7.504145 7.5822396 7.4111247 7.7171874 7.781016 7.6106253 7.761716 7.885125 7.792259
1367869_at 9.749491 9.812545 9.735201 9.620873 9.448487 9.679225 9.502436 9.718462 9.692166 9.794995 9.573427 9.510373
1367870_at 9.328775 9.151679 9.022969 9.114016 9.265731 9.281689 9.372574 9.513496 9.184801 9.513887 9.364412 9.340269
1367871_at 13.158704 13.329456 13.264802 13.5124855 13.659537 13.647434 13.615669 13.425571 13.664195 13.250683 13.357117 13.4514
1367872_at 8.367225 8.5169735 8.517462 8.350777 8.267647 8.255659 8.270612 8.250161 8.292555 8.364762 8.462026 8.211125
1367873_at 9.477496 9.347096 9.300192 9.355077 9.312753 9.422395 9.240017 9.372976 9.232186 9.518686 9.17385 9.349975
1367874_at 6.4385138 5.984417 6.5136285 6.340213 6.0466156 6.177313 6.1475396 6.2035303 6.1865807 6.2457933 6.6436815 6.005271
1367875_at 9.069456 9.033665 9.133634 9.041693 9.007916 9.150112 9.084716 9.20028 9.06169 9.238737 9.247713 9.102433
1367876_at 6.3933372 6.4631176 6.6454473 6.3656745 6.444242 6.379564 6.5570135 6.729855 6.5073476 6.8002524 6.4012113 6.577835
1367877_at 8.111555 8.044302 8.059765 8.002831 7.9384875 7.844965 8.066708 8.061517 8.161045 7.9899883 8.164129 7.8630886
1367878_at 8.701558 8.934469 9.071739 8.728601 8.534824 8.795129 8.567524 8.790656 8.79661 8.731755 8.606221 8.743627
1367879_at 6.708429 6.7530575 7.1117325 6.801521 7.033761 6.854523 6.9998465 6.816227 6.901563 7.2374673 7.0936313 6.9352093
1367880_at 5.029332 5.0586834 5.1306086 5.133993 5.3112516 5.306753 5.1372333 5.207099 5.100589 5.1260138 5.152632 4.9143443
1367881_at 8.182575 8.495004 8.244414 8.13409 7.705942 8.154807 8.095428 8.007295 7.870764 7.9347324 8.0223675 7.74755
1367882_at 7.6994147 7.7953215 7.0364523 7.1712174 7.1614285 7.3127704 7.1837626 7.1995087 7.1058097 7.3911805 7.478816 7.367199
1367883_at 6.908926 6.864496 7.094576 6.854117 6.8434 7.0103245 6.944061 6.843 7.0840635 6.893736 6.8838105 6.8611693
1367884_at 10.422687 10.761038 10.665351 10.845149 10.819518 10.435006 10.780025 11.033733 10.715666 10.622896 10.9186125 10.679799
1367885_at 11.847683 11.981066 11.758357 12.113384 12.001458 11.879824 12.142791 12.231011 12.123623 11.97816 11.867739 11.918855
1367886_at 7.6655865 7.613535 7.5993304 7.58784 7.553672 7.6832657 7.4536977 7.667121 7.5491896 7.6279674 7.4394574 7.745672
1367887_at 12.883912 12.889891 12.910525 13.005216 12.844739 12.9109745 12.831073 12.866194 12.857734 12.794451 12.519696 12.619035
1367888_at 4.1771965 4.1061997 4.1165276 4.1558557 4.047127 4.3484316 4.1791096 4.0750704 4.258609 4.105768 4.1429005 4.230459
1367889_at 8.137864 8.340747 7.9212017 8.255456 8.100888 8.337 8.412236 8.529021 8.190351 8.382732 8.31466 8.144877
1367890_at 6.831565 6.6931834 6.8405094 6.6376677 6.691274 6.6684413 6.9257016 6.9041457 6.5578995 7.079109 6.9025297 6.875573
1367891_a_at 5.337739 5.4865694 5.3330173 5.7799215 5.575561 5.3464565 5.477613 5.644956 5.2651863 5.49314 5.737241 5.707988
1367892_at 10.602024 10.669896 10.291007 10.7660265 10.70647 10.624027 10.73398 10.984634 10.631391 10.7374115 10.698026 10.536534
1367893_a_at 6.766572 6.888259 6.5236344 6.9957986 6.60692 6.800411 6.7727866 6.707259 6.9037495 6.754692 6.9746747 6.7154927
1367894_at 12.762441 12.93935 12.655007 11.953369 12.6121235 12.574228 11.999577 12.604812 12.794527 11.817093 12.211171 12.848974
1367895_at 10.806716 10.626885 10.632983 10.560003 10.42664 10.597585 10.590428 10.483466 10.571883 10.513817 10.440226 10.408316
1367896_at 14.029817 13.328083 13.71107 13.700235 13.703004 13.480658 13.833953 13.374653 13.585291 13.063984 13.006287 13.423792
1367897_at 10.432763 10.353133 10.274663 10.284625 10.317294 10.399096 10.288961 10.366309 10.399551 10.471178 10.350136 10.444933
1367898_at 9.440762 9.626015 9.811272 9.630616 9.624064 9.75322 9.54815 9.902602 9.761742 9.900675 9.818289 9.732854
1367899_at 7.5267005 6.9068117 6.991795 7.127635 7.332103 6.9675684 7.0783954 7.3811116 7.0906205 7.582017 7.2675567 7.093025
1367900_at 8.187561 8.336565 8.029104 8.187684 8.137856 8.356239 8.250271 8.481909 8.439236 8.3240795 8.198635 8.081783
1367901_at 8.667673 8.866875 8.652756 8.746569 8.57506 8.517403 8.707483 8.892094 8.768309 8.757694 8.790728 8.637556
1367902_at 7.553547 7.0779314 7.289338 7.100823 7.1437836 7.2227535 7.393309 7.3123627 6.9998093 7.2397003 7.5769053 7.1000896
1367903_at 9.153517 9.135241 9.027545 9.030594 9.052971 9.270035 9.209584 9.46368 9.184256 9.17314 9.000727 8.96732
1367904_at 6.4807115 6.704703 6.8026123 6.1333995 6.483362 6.2598658 6.0632653 6.1542854 6.74899 6.4563713 6.684502 6.313866
1367905_at 10.329942 10.03948 10.022649 10.185318 10.326897 10.155494 10.370622 10.642585 10.517925 10.189596 10.354808 10.272842
1367906_at 10.142175 10.039118 9.844116 10.2431965 10.128673 9.902392 10.00218 10.134903 10.1921215 10.053139 9.940459 9.916144
1367907_a_at 8.997639 9.132315 9.133759 9.257948 9.18373 9.299269 9.566162 9.603336 9.564709 9.828339 9.851392 9.826139
1367908_at 11.493938 11.654206 11.503793 11.401968 11.5065155 11.550627 11.550872 11.593777 11.648416 11.713865 11.602009 11.420014
1367909_at 11.79036 11.611317 11.824381 11.944251 11.82615 11.768326 11.958933 11.891348 11.834927 11.874251 11.653943 11.682756
1367910_at 7.3420053 7.4632063 7.234155 7.367793 7.215641 7.0227427 7.14071 7.5945807 7.2180676 6.7931643 7.110982 6.95093
1367911_at 7.924593 7.7811584 7.6933722 7.773953 7.7825522 7.3485694 7.8205614 7.4155116 7.6888633 7.6488814 7.7565446 7.821554
1367912_at 6.2125497 6.025536 6.5910797 5.7259145 6.2908435 6.071161 6.312382 5.952278 5.9959936 6.4757895 6.517517 5.8445964
1367913_at 6.9878654 6.7045145 6.845728 6.610403 7.034692 6.884753 6.836607 7.0061197 6.992488 6.9919147 7.206341 6.9623756
1367914_at 6.505458 6.4234304 6.501803 6.6442757 6.7827606 6.6328406 6.7382708 6.715173 6.6468434 6.846359 6.6615973 6.4774766
1367915_at 8.7173 8.795475 8.65663 8.77364 8.629965 8.749231 8.756494 8.808364 8.869249 8.838999 8.912339 8.775719
1367916_at 6.0290623 5.828213 5.9794173 6.1858573 6.1590476 6.040043 5.7844963 5.80194 6.0968976 6.006485 6.2646236 6.1890516
1367917_at 13.71151 13.561102 13.73821 13.654698 13.55849 13.589044 13.759483 13.657997 13.839906 13.576876 13.7347355 13.808275
1367918_at 5.2215447 4.9257894 5.016766 4.8610005 5.061455 5.535561 5.0435586 5.0511446 4.6795506 5.0794053 5.3188224 5.457134
1367919_at 5.8976536 6.1331306 6.052462 5.7558627 5.8435307 5.901582 6.1337466 5.80233 5.9861803 6.255972 6.5820317 6.50244
1367920_at 5.620032 5.4832654 5.1861863 5.233418 5.502411 5.3770576 5.5483108 5.155925 5.172149 5.403301 5.170981 5.249838
1367921_at 7.483151 7.329547 7.299541 7.238893 7.336179 7.428526 7.415083 7.4782777 7.370022 7.3861313 7.5060673 7.294131
1367922_at 7.832258 7.599723 7.8213363 7.4879518 7.582535 7.4858866 7.5191536 7.7927513 7.492428 7.645615 7.4575167 7.445668
1367923_at 5.5578356 5.4394636 5.3549085 5.390668 5.51121 5.3370895 5.250504 5.371721 5.19141 5.2206807 5.184104 5.6312113
1367924_at 7.105304 7.441118 7.3360047 7.3044896 7.105295 7.3918595 7.098416 7.4783573 7.3628206 7.3773727 7.2645473 6.9887247
1367925_at 7.246001 7.2036076 7.190468 7.195481 6.9844465 7.1269054 7.078447 7.178409 7.0732703 7.2676744 7.2796993 7.242569
1367926_at 8.052111 8.125824 8.197136 8.19675 8.213332 8.207186 8.228698 8.352715 8.226029 8.640468 8.502535 8.580513
1367927_at 10.219677 10.318373 10.195813 10.191915 10.178496 10.390126 10.29397 10.398204 10.258804 10.563216 10.491529 10.508924
1367928_at 3.799317 3.7453196 3.8206296 3.837473 3.8846393 3.8208518 3.7782438 4.025583 3.7448297 4.0269175 3.7656252 3.815555
1367929_at 9.618627 9.42333 9.563099 9.589773 9.63612 9.706886 9.984656 10.014054 9.839224 10.029579 9.707049 9.629881
1367930_at 3.8879685 3.8718271 3.9743664 4.094682 3.9517207 3.8549023 3.9037657 3.9850261 3.820125 4.1338673 3.9479222 3.8380566
1367931_a_at 9.451781 9.560956 9.658115 9.266725 9.362489 9.448565 9.3207245 9.256419 9.273389 9.460668 9.2073145 9.225982
1367932_at 12.337853 12.0892725 12.596907 12.336243 12.104618 12.348402 11.762064 12.044525 12.3538 11.785009 11.871017 12.361102
1367933_at 7.6109166 7.745059 8.129463 7.491298 7.330486 8.081005 7.813138 7.528973 7.299368 7.690056 7.912443 7.783542
1367934_at 5.535657 5.667468 5.5525723 5.6193533 5.5322857 5.6160603 5.5718813 5.652602 5.730253 5.81473 5.7499504 5.799279
1367935_at 8.443715 8.262147 8.419046 8.247581 8.400981 8.441724 8.2894535 7.9442825 8.335813 8.231796 8.29133 8.15914
1367936_at 6.864276 7.074231 7.3167396 6.821228 7.2700834 7.107076 7.3363194 7.3769755 6.8873796 7.317801 7.0401983 7.3134995
1367937_at 7.18391 7.541187 8.127929 8.340702 7.365177 7.5620174 8.493725 7.4699445 7.9540677 8.374071 8.29627 7.6940575
1367938_at 11.075449 10.793554 10.962266 10.903038 11.031985 11.066859 10.99129 11.335613 11.266572 11.405271 11.3247385 11.525677
1367939_at 10.811133 10.322272 9.589256 10.46384 11.054918 10.770657 10.759172 10.828657 10.297213 10.589116 10.292321 9.956067
1367940_at 5.7504206 5.8695445 5.9156046 5.714218 5.527709 5.7486763 5.666237 5.665702 5.7655544 5.6779633 5.8432913 5.392022
1367941_at 9.285069 9.106606 9.240026 9.231675 9.048839 9.26327 9.243302 9.157697 9.017796 9.111911 9.233886 9.145847
1367942_at 7.086626 6.8451777 7.228942 6.4299283 6.919658 7.1627374 6.8536415 7.160397 6.621374 6.9898624 6.347308 6.264587
1367943_at 7.4392767 7.5681067 7.429043 7.5128036 7.3868785 7.4712753 7.5426736 7.7243595 7.577793 7.5290413 7.679468 7.616707
1367944_at 5.81552 5.9233623 5.9054728 5.752761 6.1098623 6.055326 6.1229653 5.7016363 5.7984953 5.91731 5.869688 5.7968264
1367945_at 11.175675 10.960708 11.137861 11.657177 11.4645 11.288958 11.575493 11.705148 11.333708 11.469026 11.5068865 10.906169
1367946_at 9.871305 9.520189 9.750021 9.839199 9.474522 9.918194 10.009518 9.818127 9.861122 10.150114 9.998398 9.893904
1367947_at 8.619207 8.768215 8.677252 8.667595 8.6639595 8.707514 8.631868 8.66407 8.599609 8.699081 8.545425 8.674402
1367948_a_at 10.012234 9.648902 9.932499 9.690233 9.6329975 9.660295 9.859495 9.845248 9.740752 9.753769 9.77079 9.630548
1367949_at 6.777324 6.7594624 6.7534747 6.9023285 7.030461 6.998937 7.0192027 6.6816 6.9707637 6.7868104 6.61706 6.924535
1367950_at 7.615855 8.034644 7.815118 7.6980224 7.6496177 8.0824995 7.765293 7.4553356 7.636783 7.806591 7.9142885 7.9625764
1367951_at 4.4901986 4.71695 4.217888 4.6445346 4.496463 4.581608 4.371555 4.5086117 4.590526 4.5186987 4.5067973 4.518525
1367952_at 6.4553604 6.4528346 6.937139 6.569631 6.550385 6.4505434 6.574314 6.6447945 6.6707363 6.4267926 6.7113996 6.4233856
1367953_at 4.771884 5.1332407 4.66144 4.8292685 4.6752024 4.6977386 4.6069956 4.4909716 4.6959457 4.8291903 4.7464924 5.0272493
1367954_at 6.2923446 7.0611424 7.3352404 7.2992115 6.495076 6.750499 6.2581735 6.7117057 6.927834 6.658363 6.365672 6.231618
1367955_at 6.442382 6.478516 6.54259 6.3374195 6.3373713 6.5402675 6.577376 6.836654 6.383682 6.4368553 6.44923 6.18258
1367956_at 5.3965797 5.31697 5.47056 5.164544 5.195345 5.169512 5.483407 5.36637 5.4478693 5.4795647 5.3417873 5.3575993
1367957_at 9.561854 8.625967 8.557421 9.478334 8.917837 8.619565 8.753578 9.133867 8.874102 8.290974 8.960289 8.149851
1367958_at 8.714825 8.625052 8.784878 8.7137165 8.599759 8.584216 8.526838 8.685002 8.4931135 8.494868 8.456372 8.461924
1367959_a_at 6.428983 5.803903 6.3075957 6.4722686 6.128172 6.23952 6.099867 6.3036532 6.0683184 6.041126 6.277807 6.238708
1367960_at 7.9573255 8.326124 8.232057 7.852785 8.369965 8.421143 7.964884 8.192949 8.391787 8.27054 8.085867 8.377414
1367961_at 4.247462 4.2417755 4.118273 4.181949 4.253294 4.2138934 4.2890263 4.512197 4.3337164 4.403581 4.257619 4.2442226
1367962_at 4.523453 4.8616476 4.7036047 4.824383 4.8559504 4.873742 4.6373167 4.5362296 4.80718 4.692706 4.6395884 4.944318
1367963_at 7.122698 7.225623 7.0163784 7.451189 7.0978937 7.1496267 7.505753 7.215037 7.347615 7.1399016 7.492371 7.0069304
1367964_at 4.8512373 5.071891 4.963571 4.864217 4.9249964 5.1932545 5.005023 4.892149 5.0062 4.9905443 5.257573 5.0790634
1367965_at 6.295128 6.569962 6.63209 6.636977 6.7110033 6.586221 6.528204 6.7625084 6.592193 6.5194654 6.709667 6.7551565
1367966_at 9.751558 9.565904 9.645606 9.722558 9.508155 9.63826 9.448738 9.58183 9.430908 9.522852 9.426235 9.361064
1367967_at 6.9237933 6.824305 6.7003765 6.896718 6.661005 6.7325263 6.7986 6.885469 7.0769176 6.885977 6.792215 6.573359
1367968_at 3.831725 3.7238443 3.726217 3.7018294 4.0248175 3.8789272 3.8741252 3.8455758 3.7585394 3.8577185 3.7646978 3.7940762
1367969_at 10.39094 10.516861 10.487356 10.490759 10.518677 10.553171 10.693579 10.804668 10.847652 10.95261 10.890278 11.075449
1367970_at 4.3698015 4.4034023 3.937969 4.4245377 4.315324 4.2788444 4.454679 4.395942 4.558202 4.2760925 4.3480687 4.379552
1367971_at 10.012461 10.145759 10.029098 9.815519 10.062245 9.954411 9.985513 10.180036 9.864359 10.021589 9.961823 9.852596
1367972_at 9.813972 9.648506 9.89943 9.616539 9.507187 9.4846 9.70116 9.580042 9.791363 9.820924 9.635534 9.663433
1367973_at 4.7636156 4.5114594 4.4185314 4.81374 4.907361 5.003129 4.6868877 4.414549 4.5534935 4.6361265 4.4894733 4.7561684
1367974_at 8.682302 8.257477 8.770498 8.184961 8.922432 8.448228 9.00263 8.545929 8.422693 8.283037 7.917267 7.924477
1367975_at 5.2443256 4.84488 5.744569 5.0848546 5.4257708 5.252296 5.5565224 5.29168 5.227382 4.887409 4.7816167 4.6491656
1367976_at 6.784812 6.6695266 6.8769975 6.514348 6.3550105 6.553527 6.5976615 6.535442 6.5004277 6.6721087 6.3976135 6.6242185
1367977_at 4.323183 4.421974 4.5190997 4.337339 4.5115786 4.276478 4.396633 4.027274 4.2258873 4.207916 4.614461 4.492583
1367978_at 5.9448223 5.7677774 5.7683043 5.798583 5.7990828 6.2193985 5.9672065 5.75396 5.6842933 5.6214733 5.6513596 6.10055
1367979_s_at 11.661899 11.725421 12.028404 11.708704 11.592334 11.743641 11.532027 11.648554 11.9418 11.4755745 11.712201 11.938929
1367980_at 8.108873 8.193207 8.1134205 8.084578 8.070055 8.05673 7.978273 8.104204 8.104778 8.052021 8.134541 7.9326673
1367981_at 7.2132764 7.2658987 7.0906005 7.0789146 6.901555 7.0466743 6.928597 7.1098785 6.9671025 7.22834 7.0245748 7.0095644
1367982_at 10.85239 10.195486 10.243851 9.538176 10.046165 10.237726 10.250265 10.477911 10.330111 10.27491 9.998192 11.174923
1367983_at 5.354371 5.6382904 5.528116 5.6607256 5.9420204 5.311424 5.6202145 5.5352354 5.5680075 5.733946 5.311902 5.7343035
1367984_at 6.282798 5.9962244 6.18859 6.337805 6.490802 6.1797748 6.365736 6.498491 6.4129896 6.3927135 6.1178527 6.2063875
1367985_at 6.9358015 7.5256643 8.001407 6.8827972 6.8235607 7.2324605 6.551545 7.208106 7.1317677 8.389386 8.532234 8.523953
1367986_at 7.0322638 7.049447 7.108342 6.976377 7.0098844 6.92146 7.1569257 7.1367083 7.1063333 7.2741237 7.0899444 6.581051
1367987_at 8.725536 8.677246 8.806126 8.752937 8.5637455 8.645609 8.846897 8.906554 8.638902 8.587458 8.711496 8.465108
1367988_at 13.101905 12.9391165 12.928606 12.854872 13.191282 12.817233 13.021502 13.188559 13.008613 13.034792 12.839242 12.931836
1367989_at 4.2257633 4.4647236 4.353943 4.20172 4.257215 4.3154693 4.309193 4.3032446 4.4867826 4.348624 4.3636894 4.249815
1367990_at 5.295537 5.4525313 4.964057 5.2521424 5.2371283 5.4399633 5.386357 5.4999886 5.378032 5.514998 4.9704666 5.5202155
1367991_at 9.144749 9.032502 9.26041 9.208866 9.065996 9.2069 9.086819 9.156785 9.278622 9.242243 9.189192 9.1308365
1367992_at 4.739171 4.780292 4.5141435 4.8493404 4.669368 4.7013016 4.8619504 4.465246 4.566792 4.860692 4.6695585 4.8655496
1367993_at 6.7303348 6.7520924 6.7978005 6.9669333 6.889328 6.624749 6.9630666 7.143791 6.8965826 7.270012 7.0258207 6.9403167
1367994_at 10.227725 9.824096 9.80336 9.886928 9.756012 9.8689995 9.690982 10.103371 10.189183 9.953898 9.586495 9.544411
1367995_at 13.466316 13.388573 13.400572 13.155167 13.184075 13.196329 13.37745 13.002018 13.425924 13.092222 13.440236 13.155167
1367996_a_at 7.1955843 7.337443 7.3375587 7.254729 6.935051 7.043861 6.9090624 7.238511 7.169099 7.032921 7.113556 6.732468
1367997_at 7.8884773 7.869688 7.7873006 7.96576 7.6046023 7.7745214 7.8470984 8.097575 7.790758 8.036026 7.864765 7.908482
1367998_at 8.685901 6.69962 8.3078985 8.464993 9.594973 8.942119 8.547711 6.4915953 6.508408 8.044003 7.187624 6.7068777
1367999_at 12.411208 12.568758 12.539853 12.599854 12.675145 12.722894 12.477576 12.5525675 12.272219 12.478203 12.318673 12.312998
1368000_at 14.528287 14.517428 14.558125 14.502377 14.491188 14.551005 14.537948 14.4409485 14.487297 14.463693 14.442988 14.504856
1368001_at 4.2629776 4.191826 4.1178856 4.2157955 4.3322563 4.187623 4.380806 4.2987976 4.2308197 4.09326 4.1223354 4.1100063
1368002_at 6.9406414 6.8636327 6.8457108 7.1932335 7.0471087 6.6117744 7.4392443 7.154329 7.2847834 7.287334 7.3020024 7.0959196
1368003_at 5.922328 5.5023184 5.7030077 5.740081 5.518658 5.966724 5.666854 5.921763 5.7337003 5.653397 5.4897585 5.847023
1368004_at 9.201783 9.368503 9.181579 9.31673 9.120167 9.426534 9.273944 9.399956 9.356622 9.478671 9.416332 9.343241
1368005_at 5.7224016 5.8359976 5.679222 5.869101 5.9322524 5.8334618 5.59295 5.670615 5.787782 5.938716 5.906619 6.019703
1368006_at 7.210412 7.098373 7.2956467 6.7923555 7.376627 7.0850735 7.519131 7.547599 7.089308 6.994078 6.890498 6.807119
1368007_at 6.6122494 6.671779 6.862738 6.8053446 7.314365 7.1304083 7.1127553 6.90626 6.3616643 6.7282043 6.6070924 7.533841
1368008_at 5.245909 5.2244816 5.3284826 5.270446 5.502502 5.1485763 5.1780157 5.395894 5.451496 5.143961 5.3612285 5.211822
1368009_at 9.265667 9.845329 9.372168 9.607641 8.9358425 9.464905 9.060415 9.171785 9.155182 9.22571 9.283203 8.893703
1368010_at 7.22469 7.1648297 7.331693 7.053686 7.418684 7.0091887 7.2052035 7.29924 7.094183 7.090186 7.36779 6.9640956
1368011_at 7.4830856 7.7388678 7.9240923 7.9702134 7.621914 7.908568 7.523243 7.9468827 7.946438 7.933303 7.798231 7.7228346
1368012_at 6.4323683 6.191167 6.544473 5.977519 6.3007364 6.081733 6.638325 6.784923 6.729709 6.4137154 6.5718184 6.106395
1368013_at 4.3733163 4.3490906 4.4311347 4.247581 4.4755654 4.3281364 4.5270863 4.5184216 4.627766 4.8194723 4.52321 4.75306
1368014_at 4.6180034 4.6389465 4.809884 4.492073 4.342371 4.418099 4.683605 4.609886 4.3411465 4.3984594 4.701048 4.6079884
1368015_at 6.069156 6.198779 5.8531876 6.0909243 6.2907352 6.394196 6.1162257 6.0604978 6.1903124 6.2564583 6.027383 6.42662
1368016_at 12.689019 12.962368 12.9168 12.701622 12.573847 12.697606 12.673646 13.075319 12.79026 13.027392 13.086184 12.754377
1368017_at 4.773009 4.8753147 4.8657165 4.9364066 4.7454453 5.0310373 4.7668395 5.061657 4.9688396 4.849459 4.745017 4.839556
1368018_at 8.661726 8.628542 8.582028 8.613424 8.328637 8.535809 8.628388 8.764083 8.592692 8.702463 8.687967 8.481056
1368019_at 7.609423 7.5890036 7.4801593 7.362286 7.430592 7.0938854 7.691004 7.6205106 7.4830937 7.712865 7.567597 7.3534517
1368020_at 7.229206 6.8781075 7.364356 7.0959225 6.464933 6.681022 6.419862 7.250749 7.0120406 6.8790193 7.1770377 7.3531184
1368021_at 14.155709 13.996338 13.858835 13.841217 13.906314 13.951227 13.943945 14.177904 14.190218 13.998362 13.933279 14.183075
1368022_at 6.7340455 6.725295 6.567154 6.627229 6.856535 6.565177 6.8360634 7.0010276 6.8170185 7.0883474 6.708353 6.840441
1368023_at 6.9295697 6.8893747 6.7926064 6.8181877 6.5222416 6.7574887 6.716785 6.7472844 6.7404237 6.7509995 6.899968 6.6208506
1368024_at 6.704571 6.541232 6.944371 6.7573385 6.552167 6.875546 6.6668415 6.5117617 6.5936785 6.509446 6.562957 6.7092276
1368025_at 6.5541344 6.439253 6.4674673 6.2496004 7.0403624 6.9007087 6.402002 6.773798 6.7310185 6.923819 6.749304 7.035888
1368026_at 7.271014 7.34481 7.3652153 7.078967 7.278229 6.986081 7.474234 7.4798756 7.502224 7.3864636 7.371771 7.0916777
1368027_at 6.756519 6.849257 7.1011577 6.84225 7.072247 7.0623384 7.1085114 7.08365 6.8410482 7.3132796 6.984913 6.9446125
1368028_at 4.5365124 5.0565643 4.609164 4.574532 4.7505484 4.494169 4.615257 4.5526834 4.6250954 4.470598 4.20753 4.5093303
1368029_at 10.58754 10.59329 10.532997 10.404396 10.415466 10.519867 10.477454 10.629479 10.511789 10.501036 10.613993 10.550634
1368030_at 8.73368 8.658567 8.675503 8.471388 8.465632 8.481347 8.686829 8.685381 8.627846 8.48518 8.590444 8.428667
1368031_at 7.1954184 7.048606 7.264708 7.0376754 7.089669 7.183685 7.101192 7.1613073 7.213056 7.129851 6.9561105 7.2932506
1368032_at 6.380145 6.0431414 6.557783 5.7167025 5.7630634 5.851988 5.535242 5.536271 5.9403124 6.1520596 5.8526173 6.0117292
1368033_at 6.1743 6.08771 6.2319617 6.0571885 6.0523777 5.994968 6.0929537 6.168241 6.271238 6.143186 5.8403506 6.3237305
1368034_at 4.197232 4.130362 4.1344814 4.155337 4.176203 4.0731215 4.219833 4.131457 4.3092747 4.280262 4.2445464 4.285861
1368035_a_at 10.728159 10.676929 10.247011 10.595787 10.223045 10.1644745 10.227041 10.394951 10.343472 10.293402 9.8401375 9.600744
1368036_at 10.4396 10.747402 10.33577 10.629321 10.714901 10.4817505 10.489847 10.676378 10.498495 10.640839 10.268312 10.077257
1368037_at 6.695253 6.7533355 6.5786805 6.5710225 6.9030457 6.888333 7.2355356 7.2302446 7.2124043 7.297946 7.421144 7.2790947
1368038_at 8.2625675 7.859876 7.9632874 8.033308 7.978139 8.041241 8.217989 8.32098 8.170021 8.147356 8.025444 8.035831
1368039_at 6.2818203 5.9071016 6.2302523 6.196905 5.8601027 5.690425 6.154558 6.1676664 5.867506 5.834757 5.7906337 5.5337934
1368040_at 8.116589 8.082502 8.201853 7.9812264 8.156734 7.995167 8.182068 8.154967 8.16205 8.156694 8.06587 8.117779
1368041_at 9.634693 9.609335 9.475512 9.653386 9.66053 9.645169 9.648937 9.73971 9.743024 9.799805 9.656687 9.615206
1368042_a_at 10.881491 10.8667755 10.838827 10.779793 10.82452 10.931791 10.915222 10.892036 10.915537 10.888013 10.984957 10.831106
1368043_at 7.6711497 7.750252 7.6527586 7.704688 7.692248 7.6487236 7.539294 7.7072973 7.6830034 7.7577543 7.8011084 7.6976337
1368044_at 3.4562604 3.3868988 3.4435499 3.360962 3.3972838 3.32218 3.3520427 3.3734744 3.3785722 3.2682633 3.3716772 3.4141066
1368045_at 9.774321 9.700417 9.5566635 9.855769 9.663971 9.549377 9.771692 9.826749 9.704328 9.678055 9.514997 9.538255
1368046_at 9.833261 9.555548 9.468373 9.658573 9.534891 9.378666 9.72627 9.776789 9.791123 9.434757 9.36056 9.51717
1368047_at 7.5562477 7.24016 8.192197 7.921918 8.249339 7.902714 7.4134216 7.2349615 7.214851 6.7607613 6.937318 7.1850133
1368048_at 14.278955 14.2115755 14.316239 14.099796 14.196299 14.266241 14.334431 14.227218 14.299408 14.312838 14.297923 14.269812
1368049_at 10.95476 10.8043 10.958984 10.836243 10.845812 10.816969 10.78109 10.728394 10.871208 10.959694 10.743601 10.789719
1368050_at 7.071463 6.935837 6.858279 6.9531574 6.821038 6.5973535 6.9864163 7.361564 7.111734 7.0480933 6.9244795 6.6272607
1368051_at 11.497872 11.2290325 11.468092 11.387972 11.281321 11.241956 11.568092 11.360991 11.722858 11.513456 11.400693 11.266722
1368052_at 4.978909 5.02221 5.1163607 4.7369447 4.75766 5.168947 4.836668 4.881469 4.725255 4.5980763 4.656102 4.976057
1368053_at 6.2689314 6.175671 6.0010023 5.7946243 5.83319 5.8678293 5.827648 5.814967 5.8159323 5.655426 5.8422966 5.6324997
1368054_at 6.922153 6.860363 6.4742465 6.6091995 6.6567755 6.744224 6.734545 6.832906 7.1056557 6.9160175 6.8973784 6.7319217
1368055_a_at 7.700949 7.360088 7.1966953 7.4293156 7.5674086 7.4173903 7.4984255 7.6099806 7.696126 8.020522 7.814672 7.7325716
1368056_at 7.111428 6.9594793 7.0708437 6.9456115 7.022448 6.953921 6.964601 7.261607 7.1039333 7.30821 7.128354 7.083281
1368057_at 8.304691 8.581854 8.291566 8.087839 8.410286 8.353586 8.680677 8.572952 8.521025 8.334299 8.506809 8.529573
1368058_at 7.1419606 7.005495 7.0954733 6.874988 6.7283425 6.717544 6.753198 6.888253 6.7740583 6.82345 6.757804 6.816784
1368059_at 9.487304 8.267148 9.65407 7.7977695 9.556883 8.574245 8.022064 8.529615 9.245066 8.37455 6.833409 7.405372
1368060_at 13.009604 12.806357 12.948273 12.835551 12.937399 12.955061 12.952359 13.01937 12.917112 12.891632 12.8865385 12.609097
1368061_at 5.7782416 5.544853 6.297387 6.266778 5.827543 5.693925 5.5467186 5.5514174 5.6117 5.6947966 6.1848035 5.8369045
1368062_at 8.663033 8.601972 8.613969 8.628139 8.598198 8.596608 8.858543 8.70534 8.706621 8.62696 8.440673 8.751293
1368063_a_at 8.610054 8.613312 8.792049 8.44408 8.2625065 8.49818 8.395496 8.479115 8.296886 8.258347 8.242365 8.361101
1368064_a_at 9.984423 10.1525 10.174683 10.488539 10.493959 10.529964 10.892357 10.80418 10.9365635 11.154333 10.98616 10.987381
1368065_at 6.8930597 7.0738487 6.9310045 6.967245 7.2117863 6.9335637 7.300437 7.0437684 6.973259 7.4533863 7.3924017 7.3060546
1368066_at 5.9887075 6.1343083 5.9862366 5.7873526 6.0342846 5.92009 6.0024786 6.0886908 5.9585032 6.002084 5.8635316 5.976712
1368067_at 8.0860195 8.138203 8.005016 7.9821577 7.8453393 7.907524 7.9102545 7.994751 7.8855276 7.891621 7.991282 7.793564
1368068_a_at 6.9252424 6.9486747 6.8374186 6.750727 6.803049 7.0361524 7.0258217 7.064005 7.130596 7.1258154 7.0316105 7.2819324
1368069_at 8.060732 8.081332 8.163786 8.123633 7.7777715 8.101778 8.19049 7.9463573 8.209272 8.016314 8.189234 8.073837
1368070_at 7.91843 7.9454136 7.910652 7.9990587 8.03679 8.214544 8.050606 8.002474 7.9261436 8.065323 7.949108 7.9082375
1368071_at 11.588941 11.795499 11.8801 12.080962 11.881171 11.809125 11.900532 11.988799 11.978934 11.914493 11.6583 11.748177
1368072_at 6.262007 6.4939384 6.493298 6.2196426 6.301047 6.1145253 6.2671475 6.2151003 6.2379637 6.3896365 6.3213277 6.017846
1368073_at 7.6667614 7.600387 8.034561 7.593402 7.7192926 7.6788025 7.9694223 7.5891504 7.514384 8.007241 8.077227 7.41012
1368074_at 6.536753 6.245234 6.2636943 6.4667573 6.3651 6.1411996 6.5205164 6.2501245 6.510309 6.7001257 6.315451 6.3903065
1368075_at 10.507628 10.548538 10.324162 10.496993 10.2920265 10.452086 10.571996 10.809544 10.36136 10.553646 10.564266 10.294485
1368076_at 7.604414 7.2654223 7.3873506 7.4033775 7.448497 7.386862 7.4573736 7.3310995 7.421919 7.4401436 7.3696604 7.4705567
1368077_at 13.04969 13.040163 12.926279 13.107082 13.148939 13.047152 12.882152 12.938492 12.853469 12.893624 12.472122 12.549225
1368078_at 3.7611763 4.2827663 4.5015483 4.1383567 4.092556 4.8199215 3.9518692 4.3953066 4.531745 4.832292 4.2325306 4.113432
1368079_at 8.754124 8.662461 8.508013 8.44315 8.432974 8.352707 8.410554 8.99075 8.438405 8.4755945 8.74752 8.083459
1368080_at 3.6169055 3.5648203 3.6997623 3.6801648 3.7202072 3.5849223 3.8328505 3.6163497 3.6427073 3.6016273 3.7439842 3.6243446
1368081_at 7.3175554 7.1051273 7.119913 7.275637 7.3774877 7.0898905 6.9943175 7.340324 7.1855555 7.376546 7.0110383 7.351064
1368082_at 8.187848 8.185785 8.218248 8.359661 8.11244 8.204078 8.201607 8.26731 8.352831 8.402994 8.213967 8.33518
1368083_at 8.582459 8.602106 8.580824 8.724478 8.452165 8.780294 8.579396 8.636637 8.783676 8.485966 8.547942 8.520745
1368084_at 6.191341 6.1205645 5.98991 6.3724766 6.345031 6.194273 6.22554 6.4201584 6.1434326 6.132787 6.2471647 6.6727457
1368085_at 10.054352 10.287421 10.117521 10.395271 10.061221 10.30749 10.171641 10.400707 10.312615 10.203457 10.089432 9.842873
1368086_a_at 7.974287 8.464739 8.842425 8.585916 8.224965 8.417039 8.442317 8.117116 8.401249 8.300448 7.902763 8.801092
1368087_a_at 7.7811756 7.967608 8.231852 8.189306 7.8571815 7.8261604 7.997391 7.979485 8.167122 8.194235 7.9249043 7.8589926
1368088_at 6.7726817 6.938486 6.8158436 6.899494 6.7455 6.931161 6.8011036 7.060791 6.835229 6.9673843 7.05609 7.3140783
1368089_at 8.502982 8.325089 8.683981 8.391411 8.385464 8.33673 8.293814 8.564606 8.240428 8.364527 8.226702 8.381546
1368090_at 7.0105014 7.030616 6.958772 6.8742204 7.1312256 6.870002 6.8266025 7.0537777 7.1544514 7.136599 7.0465703 6.9142027
1368091_at 9.003159 8.975145 9.117783 8.907915 8.917881 8.9153595 8.963688 9.235373 9.070391 9.2310915 8.723905 8.938744
1368092_at 12.512213 12.5516815 12.501346 12.727868 12.562107 12.601234 12.538989 12.567257 12.672894 12.55228 12.455873 12.512863
1368093_at 3.670952 3.7364252 3.7584515 3.7141528 3.7284813 3.8484027 3.8559504 3.7349348 3.901099 3.7985427 3.7470453 3.76517
1368094_at 6.755662 6.1552486 6.623611 6.662541 6.434947 6.375473 6.6631384 6.7009964 6.69244 6.664551 6.37839 6.7607665
1368095_at 9.909555 9.626844 9.404112 9.742191 9.616804 9.987219 10.11739 10.0394 10.196007 10.338964 10.01866 9.59248
1368096_at 9.248896 9.288879 9.153872 9.432751 9.134441 9.413845 9.218834 9.43593 9.319145 9.124439 9.090044 9.266632
1368097_a_at 4.7827663 4.9447846 4.7105346 4.874647 4.595313 4.6187334 4.9964128 4.9456086 5.002429 4.8878226 5.3285317 4.8276205
1368098_a_at 7.7899213 7.6511908 7.6006985 7.739077 7.9580073 7.753212 7.932835 7.9468923 8.209564 8.24773 8.050566 8.190233
1368099_at 7.2065883 6.8669333 7.15553 6.9499464 7.0123963 6.6568284 7.2361274 7.168429 7.065994 6.873377 7.154821 6.7487545
1368100_at 10.708807 10.682322 10.674253 10.668182 10.59165 10.72632 10.5058155 10.899673 10.622164 10.678925 10.544493 10.54291
1368101_at 7.34915 7.427163 7.372424 7.4725356 7.1324654 7.4173384 7.4869385 7.746159 7.641564 7.5369415 7.742785 7.4390106
1368102_at 8.464646 8.577582 8.38447 8.075574 8.036361 8.3713665 8.381685 8.274748 8.3544035 8.3806095 8.332088 7.6723785
1368103_at 6.875762 6.83985 6.96526 6.775401 6.905866 6.834452 7.199731 6.9761853 6.8105416 6.936552 7.012962 6.968969
1368104_at 6.796431 6.7070384 6.790133 6.608888 6.5990553 6.850463 6.849055 6.5826735 6.5692954 6.727937 6.5392466 6.663897
1368105_at 5.3592944 5.357519 5.5870447 5.283315 5.400389 5.48832 5.3230405 5.167432 5.1788435 4.997504 5.0851407 5.3168235
1368106_at 8.62188 8.512871 8.792073 8.925908 8.48741 8.732644 8.221625 7.9957457 8.427651 8.627369 8.763162 8.25273
1368107_at 3.7508225 3.7054958 3.7711732 4.095854 3.961753 3.9164014 3.9822547 3.881934 3.6983092 3.9096067 3.685667 4.004795
1368108_at 4.7577987 4.613775 4.901789 4.8764267 4.945559 4.993611 4.718196 4.792323 4.9104443 4.8963175 4.676275 4.9106145
1368109_at 6.8727164 6.7396693 6.7669063 6.80277 6.6360326 6.783716 6.7946515 6.7725067 6.766123 7.357753 7.0805087 6.822413
1368110_a_at 4.306226 4.4694777 4.0653534 4.314067 4.23748 4.320566 4.299446 4.322996 4.4754486 4.242546 4.248314 4.389457
1368111_at 7.6732297 7.7058473 8.133159 7.55889 7.414185 7.457854 7.0145917 7.3405566 7.7511196 7.13415 7.337087 7.4820266
1368112_at 5.24551 5.6665497 5.2651625 5.1920586 5.4604406 5.3288717 5.316023 5.2890224 5.407027 5.397969 5.243121 5.431637
1368113_at 4.453292 4.4490223 4.2583966 4.539863 4.711855 4.560362 4.3337173 4.743227 4.478015 4.6169605 4.369058 4.7556496
1368114_at 4.75392 4.4692554 4.6606236 4.541231 4.858247 5.1895137 4.8044643 4.392594 4.6031685 4.573796 4.6767583 5.1652584
1368115_at 10.247178 10.330734 9.866389 10.077782 10.117824 10.495781 10.362034 10.3093 10.388316 10.348589 10.364249 10.596375
1368116_a_at 7.068983 7.1391726 6.8829055 7.0452456 6.797145 6.939419 6.98077 6.942166 7.1170034 7.001717 6.991212 6.94405
1368117_at 8.909601 8.84775 8.794493 8.766031 8.765496 8.69592 8.886305 8.927663 9.012685 8.651173 8.613153 8.540517
1368118_at 8.013109 8.125229 7.9783645 7.907326 7.870731 8.09342 8.269683 8.044006 8.118725 7.9200177 8.0848255 8.054106
1368119_at 5.5947647 5.731936 5.706418 5.8296595 5.9772573 6.0669465 5.791047 5.875859 5.9717007 5.924425 5.5341234 5.770959
1368120_at 4.544515 4.5054846 4.356759 4.472465 4.4012733 4.4888053 4.446366 4.611239 4.5330973 4.5692286 4.633641 4.675644
1368121_at 9.988497 9.744247 10.198328 9.790831 9.911026 10.537556 11.444213 11.274466 11.366932 12.879456 13.014858 13.058794
1368122_at 9.590353 9.661123 9.617779 9.384541 9.436195 9.431363 9.426411 9.642349 9.507788 9.744295 9.2800665 9.306366
1368123_at 6.657773 6.932853 7.014166 6.7731595 6.9815245 7.1945996 6.8473043 6.2212276 7.0335207 7.1118054 6.908134 7.0348496
1368124_at 6.9576535 6.89284 7.122311 7.0301294 6.877829 7.117608 7.5861588 7.15669 7.1447005 7.3384476 7.159363 6.572978
1368125_at 6.01501 6.0741873 6.134208 6.261254 5.806914 6.315888 6.3350677 5.952458 6.2189527 6.099289 6.19521 6.281947
1368126_at 6.257805 6.628977 6.837136 6.18723 6.244562 6.491059 6.20258 6.5152903 6.2438974 6.3545427 6.4461565 6.4297504
1368127_at 6.50066 6.705067 6.586093 6.754488 6.4755306 6.696808 6.7003517 6.676043 6.5216584 6.7169476 6.7251368 7.1336513
1368128_at 6.6512327 6.345916 6.1243434 7.01885 6.97033 7.241448 6.1541166 6.265852 5.730789 6.360696 5.8933296 6.840978
1368129_at 6.9946966 6.875163 7.079351 7.0585575 6.952116 7.0035057 6.74141 7.195072 6.8436775 7.057802 6.8420897 6.974413
1368130_at 4.705508 4.8803988 4.8290653 5.017621 5.017722 5.099392 4.8716264 5.0020733 4.99546 4.912088 4.8547697 4.81754
1368131_at 4.2890844 4.7466874 4.606884 4.5177255 4.644286 4.4981594 4.304224 4.2824464 4.335118 4.408524 4.494433 4.268468
1368132_at 9.618466 9.608472 9.594616 9.401404 9.846555 9.736143 10.102467 9.792636 9.991303 9.787432 9.496744 9.666631
1368133_at 7.466503 7.232684 6.9915633 7.4851794 7.2520123 7.1171045 7.210686 7.134439 7.2779865 7.543207 7.129785 7.3161054
1368134_a_at 8.422758 8.302065 8.037823 8.525121 8.114748 8.320956 8.189691 8.411879 8.424688 8.188366 8.363626 7.982203
1368135_at 6.1839123 6.066037 6.3842854 6.167383 6.6816397 6.2374363 6.871352 6.4417324 6.268792 6.3771334 6.2657633 6.4027395
1368136_at 7.743043 7.517646 7.541686 7.6454782 7.4817963 7.698742 7.720418 7.7716737 7.7919865 7.7162085 7.549796 7.5155296
1368137_at 6.0138445 6.2392325 6.252044 6.3073163 6.4017515 6.070805 6.3270063 6.4118543 6.5184436 6.176544 6.233546 6.0133147
1368138_at 6.1859517 5.788887 5.828622 5.967954 6.1428514 5.8947053 5.968673 5.9096622 6.035065 6.0780773 5.6615763 6.0703754
1368139_s_at 5.7314987 5.4044886 5.2126064 5.7817793 5.669136 5.5487537 5.8652053 6.15254 6.142641 5.792505 5.6703815 6.003866
1368140_at 5.806047 5.907929 5.432877 5.7228403 5.7958093 5.8369107 5.4144015 5.83709 5.8060737 5.5489793 5.222853 5.7622046
1368141_at 11.505358 11.349239 11.365887 11.234827 11.344515 11.532429 11.327333 11.318041 11.3856945 11.2836685 11.200325 11.371927
1368142_at 4.9038424 5.068844 5.161416 5.214147 5.076617 4.9154077 5.187591 5.202564 5.248434 5.5276694 5.732349 5.216595
1368143_at 6.915018 6.899097 7.148465 6.7489223 7.035719 7.441746 7.639831 7.646167 7.4489946 8.009008 8.4737835 8.036506
1368144_at 5.256406 5.3788476 5.457731 5.402499 5.5242887 5.3548064 5.514282 5.6086745 5.603813 5.5207343 5.274982 5.321906
1368145_at 5.8624306 5.7575293 6.2973795 6.077073 6.175419 6.260679 6.347892 5.7965803 5.9975033 6.3466096 6.4888697 6.7654905
1368146_at 10.266994 9.247599 8.501428 9.212891 9.374626 9.037934 9.58182 10.470881 9.607635 10.064238 8.429827 8.843344
1368147_at 7.8226976 6.5660458 5.8918643 6.4111223 6.6670265 6.2363405 6.9509068 8.153868 7.2643743 7.292322 5.880471 6.2396097
1368148_at 4.5281563 4.402733 4.747207 4.5360518 4.5803723 4.618272 4.470477 4.496231 4.5812044 4.541457 4.4801555 4.4515576
1368149_at 6.1629844 6.1860538 6.1915383 5.9905105 6.449708 6.21399 6.138015 5.9614506 6.0733843 6.142469 6.328066 6.213872
1368150_at 12.607586 13.127953 13.019094 12.936164 12.857451 12.844678 13.07764 13.118488 12.929468 13.028399 13.030612 12.969596
1368151_at 10.137357 10.0426855 9.9151535 9.98891 9.757872 9.983883 9.870015 9.812246 9.884887 9.837777 9.770507 9.753087
1368152_at 7.3155804 7.399887 7.40041 7.2226624 7.369484 7.3733177 7.218186 7.5329638 7.296433 7.44034 7.3044515 7.315678
1368153_a_at 7.3382044 7.298298 7.4035997 7.5650263 7.5708537 7.356025 7.3231807 7.2866035 7.565604 7.392661 7.070742 7.484157
1368154_at 7.3565283 6.9254336 7.1926146 7.274181 7.046599 7.1589007 7.3018503 7.4510164 7.351051 7.217522 7.222541 6.9871902
1368155_at 11.7309065 12.439435 11.329379 11.623208 10.6652565 12.103973 10.837793 11.758963 11.25167 12.169362 11.3901615 8.455557
1368156_at 5.794081 5.690179 5.715256 5.4129148 6.069815 5.2237077 5.668729 5.69863 5.605618 5.578247 5.4796033 5.47607
1368157_at 6.179942 6.2591085 6.3789053 6.437242 6.6590624 6.2379813 6.344411 6.2423697 6.2685633 6.187378 6.0408382 6.334709
1368158_at 8.471439 8.352694 8.368986 8.33897 8.36562 8.183241 8.507391 8.394072 8.350186 8.664482 8.503494 8.632486
1368159_at 8.338071 8.464525 8.397756 8.586397 8.362127 8.535032 8.461836 8.545473 8.592644 8.879722 8.661648 8.856426
1368160_at 8.399533 9.194351 8.741029 8.180609 8.439507 7.9327555 8.768857 10.459427 8.752896 8.739304 7.713589 8.51747
1368161_a_at 14.272261 14.326075 14.247548 14.259458 14.192364 14.204729 14.197819 14.1648855 14.209363 14.141596 14.210427 14.119126
1368162_at 4.2810717 4.664284 4.627498 4.612383 4.4184175 4.488947 4.4216995 4.3750052 4.471577 4.481832 4.4764543 4.465395
1368163_at 9.903257 10.077554 9.804308 9.856821 9.756877 10.009432 9.721555 10.065329 9.86451 10.016394 9.959828 9.951028
1368164_at 6.9326982 6.8807135 7.251911 7.122969 7.223795 6.983592 7.129777 7.046542 6.9866285 7.410005 7.131563 6.630125
1368165_at 8.028689 7.9461145 7.9864197 7.9011273 7.808112 7.9219418 7.9972034 8.025924 8.237981 8.346647 8.150131 8.009386
1368166_at 5.954999 5.861 5.9954534 6.078418 6.0299416 6.0055895 5.9896083 6.103351 5.793615 5.981254 6.2836123 6.058022
1368167_at 5.676545 5.6115065 5.6659403 5.3167734 5.754861 5.507778 5.423024 5.451269 5.4198837 5.3884974 5.566599 5.3851175
1368168_at 8.050448 8.588113 8.31902 8.625444 8.352829 8.282436 8.341628 7.6058493 7.916108 8.083991 8.59579 7.2862797
1368169_at 6.623775 6.646903 6.5389333 6.5562577 6.541521 6.6993237 6.6903315 6.550228 6.573769 6.782921 6.646903 6.852689
1368170_at 4.040596 4.222703 3.8510282 3.9160805 3.7646458 3.7941864 3.9583197 3.72151 3.7909863 3.851289 3.9164484 3.7819753
1368171_at 7.862881 8.990252 8.582544 7.55115 7.83916 7.6493692 6.577245 5.6459484 6.570909 5.3732576 5.187091 5.2664604
1368172_a_at 5.9114666 6.907508 6.449024 5.789869 5.867301 5.5609074 4.8158855 4.122579 4.8820176 4.1812463 3.7615535 3.596901
1368173_at 7.5980034 7.8100147 8.259802 7.3459816 7.453574 7.774746 7.249582 7.2514462 7.3120584 7.15403 7.360466 7.532217
1368174_at 4.259616 3.9616601 4.065071 4.2564983 4.1961465 3.9579446 4.3662434 4.309022 4.3993096 4.2979155 4.636204 4.4867067
1368175_at 7.360099 7.33628 7.4277506 7.2342596 7.003712 7.0579896 7.2063866 7.0271683 7.1222763 7.245058 7.2056103 7.047891
1368176_at 7.770856 7.5575314 7.599574 7.8304143 7.8874717 7.8003855 7.6997623 7.9499426 8.077327 7.7861786 7.699183 7.903568
1368177_at 7.747308 7.8205233 7.9665794 7.681918 7.554842 7.698407 7.807645 7.3046045 7.7437487 7.4601655 7.9621224 7.724063
1368178_at 8.947464 9.273468 9.149061 9.275742 9.124304 9.308526 9.293959 9.024503 9.330004 9.363041 9.312494 8.965791
1368179_at 7.4737887 7.611662 7.4831967 7.4729214 7.436294 7.5892916 7.518423 7.850463 7.5431967 7.761808 7.73289 7.63409
1368180_s_at 13.445166 13.336788 13.440823 13.479798 13.240984 13.116142 13.801206 13.907585 13.852762 14.007782 14.022551 13.838765
1368181_at 10.844121 10.764427 10.59071 10.44688 10.720984 10.56617 10.927238 10.9914665 10.823296 10.669306 10.836053 10.711916
1368182_at 4.414819 4.5428658 4.379923 4.3553963 4.4982634 4.6250315 4.388692 4.4956236 4.5126104 4.3777943 4.469475 4.714778
1368183_at 8.035234 8.015176 7.8397856 8.006274 8.119121 7.894491 7.7993803 7.923766 7.9977837 7.9345865 7.6804514 7.9218516
1368184_at 8.424927 8.144685 8.165656 8.357254 8.51775 8.416743 8.569424 8.731596 8.458228 8.456115 8.400542 8.386269
1368185_at 5.116545 5.0596075 5.2214346 5.3182077 5.496707 5.306718 5.519767 5.4149485 5.3370895 5.3113565 4.7758703 5.3183794
1368186_a_at 6.41761 6.321415 6.58846 6.67682 6.6432056 6.5001473 6.4539146 6.4566746 6.5269833 6.5766315 6.4343076 6.574823
1368187_at 8.526297 7.9942656 7.831179 7.6961384 8.15169 8.471516 8.159386 8.431597 7.2435355 8.003723 7.2035065 8.0392
1368188_at 13.4384365 13.556316 13.540773 13.804099 13.724229 13.554287 13.76468 13.720604 13.739693 13.54706 13.537634 13.538695
1368189_at 10.815685 10.790409 10.910057 10.964199 10.838715 10.594822 10.73355 11.0145035 11.058657 10.888193 10.969824 11.000696
1368190_at 5.0498533 5.083269 5.197424 5.3642864 5.1723766 5.0153503 5.1650734 5.275682 5.099033 5.1020985 5.0866723 5.426341
1368191_a_at 11.170622 11.112808 10.9773445 11.2048 11.303341 11.343658 11.158938 11.292501 11.252205 11.395739 11.161047 11.286232
1368192_at 4.8814588 5.0576077 5.2406473 4.9401846 5.283101 5.098555 5.086395 5.1121716 4.9697905 4.8561845 4.7959247 4.9236493
1368193_at 5.0856824 5.2339096 5.2658353 5.606045 5.54468 5.375567 5.1265783 5.366129 5.443543 5.432946 5.366449 5.393188
1368194_at 4.5494876 4.309519 4.604597 4.46745 4.4189653 4.4717507 4.579445 4.6367636 4.7479153 4.738907 4.4262967 4.2835746
1368195_at 6.3717303 6.3033834 6.244965 6.333604 6.33962 6.503283 6.379239 6.536299 6.43353 6.627876 6.36075 6.398028
1368196_at 4.7963886 4.81978 4.8915043 4.870989 4.760403 4.8195667 4.8226705 4.792649 4.729722 4.72536 4.7936125 4.8499174
1368197_at 4.2236114 4.2725997 4.238311 4.323539 4.353495 4.1384945 4.359306 4.224212 4.2553406 4.3354654 4.5346823 4.335722
1368198_at 5.345217 6.159322 5.799342 5.7031355 5.645226 6.2911563 5.45993 5.8164954 5.4201584 5.910419 5.565952 5.9440823
1368199_at 7.7058544 7.809741 7.831155 7.4153314 7.5250688 7.670881 7.5823627 7.801673 7.5797234 7.3864813 7.4158535 7.442635
1368200_at 6.0655217 5.8112407 6.0289783 5.789732 6.181838 6.0223694 6.2259293 5.8771815 5.935511 5.967693 5.7354174 6.1729546
1368201_at 5.9883456 6.224495 6.036952 5.894317 6.1521654 5.8415704 5.9943595 6.20555 5.9767547 6.0810685 5.8704195 5.853684
1368202_a_at 8.455475 8.257713 8.247929 8.290887 8.014377 8.128478 8.211774 8.261688 8.13417 8.24767 8.159038 8.070945
1368203_at 5.1848574 5.228555 5.1131163 5.327629 5.449682 5.419437 5.5079026 5.528655 5.331556 5.381884 5.2125673 5.4617634
1368204_at 6.086009 6.3710294 6.3449616 6.1698995 6.100797 6.148573 6.5909047 6.1695466 6.0768204 6.643523 6.3668633 6.2082043
1368205_at 13.56753 13.483093 13.474431 13.401819 13.403723 13.525709 13.28451 13.463689 13.259836 13.342489 13.349081 13.272871
1368206_at 8.151205 8.284766 8.042559 8.401053 8.1193905 8.4068165 8.445633 8.584711 8.40811 8.551676 8.3605385 8.525469
1368207_at 5.900161 5.566884 6.2213645 5.5754805 6.0258512 6.1766624 6.0379086 5.9432473 5.702287 6.115006 5.9560275 5.7868466
1368208_at 5.7550945 5.475691 5.9896417 6.1961055 6.006911 5.531766 5.9229045 6.0099845 6.1578903 5.9572897 5.7439785 5.8457403
1368209_at 5.762655 5.4951982 5.5282364 5.8726783 6.2235594 5.8702703 5.9398746 5.7244835 5.7880425 6.144388 5.7809253 5.9960628
1368210_at 4.6923356 4.6778746 4.904545 4.7855043 4.944207 4.658306 4.661396 4.906863 4.944992 5.0098248 4.659091 4.898649
1368211_at 12.303325 12.346921 12.315237 12.349121 12.231735 12.359919 12.354751 12.295343 12.348706 12.44467 12.484071 12.460298
1368212_at 8.509322 8.288795 8.496154 8.218609 7.9288445 8.079121 8.338753 8.28371 8.260759 8.284806 8.161213 8.053909
1368213_at 8.205307 8.566515 8.537288 8.8088 8.02251 8.129331 9.002221 9.7031555 9.232048 9.549578 9.17722 9.095348
1368214_at 7.4477563 7.5232134 7.7840457 7.278613 6.9354877 7.500387 7.355078 7.7176514 7.4895763 7.436349 7.426694 7.218781
1368215_at 9.81239 9.823803 9.8470125 9.807345 9.653461 9.793258 9.79982 9.859475 9.766819 9.814668 9.6980095 9.662221
1368216_at 9.430753 9.331755 9.2843895 9.254944 9.216318 9.40069 9.401486 9.526285 9.374961 9.512858 9.407625 9.386125
1368217_at 8.684242 8.71773 8.990406 8.555769 8.674776 8.586567 8.6111765 8.7127 8.520124 8.8459015 8.824135 8.553127
1368218_at 5.468322 5.30266 5.4890423 5.3162518 5.504683 5.536636 5.3954535 5.5151663 5.4894037 5.369832 5.2421513 5.4866614
1368219_at 6.450277 6.4386287 6.3491054 6.5526867 6.4918685 6.3284407 6.4519396 6.5669775 6.4599533 6.6049695 6.2494283 6.289054
1368220_at 8.467497 8.35777 8.410223 8.425104 8.520826 8.485989 8.805218 8.7797985 8.655106 8.527898 8.647009 8.558838
1368221_at 10.458628 9.986868 10.137388 9.866587 10.005392 9.851933 9.994345 9.755184 9.858831 9.449442 9.239185 9.408152
1368222_at 7.005684 6.365941 6.538399 6.2470155 6.287365 6.3077464 6.395242 6.273407 6.450477 5.809759 5.895052 5.7894287
1368223_at 7.5869064 7.208207 7.32827 6.8125644 6.9715233 7.205152 6.8599076 7.2247295 7.219286 7.16294 6.879507 7.180008
1368224_at 13.461331 13.555301 13.279083 13.464573 13.362361 13.289467 13.098054 13.67871 13.4110155 13.371153 13.430063 13.338792
1368225_at 7.294143 7.2099233 7.014977 7.1739273 7.0255084 7.173368 7.134809 7.061957 7.1439686 6.916441 7.1079426 7.153732
1368226_at 7.571337 7.783975 7.5857515 7.6123104 7.643455 7.725863 8.000295 8.0227995 7.936543 8.079362 8.131729 7.959916
1368227_at 8.366455 8.496417 8.730915 7.620526 8.198822 8.137241 8.626509 8.06822 8.292929 8.079603 8.091706 8.514019
1368228_at 8.446469 8.440815 8.457847 8.266579 8.309641 8.286013 8.15616 8.15629 8.120411 8.2567625 8.172988 8.334272
1368229_at 6.366146 6.582027 6.5153446 6.6281943 6.595052 6.7268243 6.588937 6.613706 6.600613 6.663602 6.399065 6.6092205
1368230_a_at 8.618029 8.463934 8.570116 8.6552725 8.568085 8.707325 8.714256 8.769655 8.801641 8.820068 8.819865 8.649275
1368231_at 7.1790166 6.793963 6.8077297 7.416682 7.3253818 7.2313027 7.393954 7.115789 7.415876 7.235196 7.321866 7.580693
1368232_at 8.168549 8.333257 8.284282 8.4879265 8.230125 8.105064 8.163819 8.326128 8.499672 8.641219 8.465485 8.565912
1368233_at 7.735817 7.8392005 7.868105 7.671421 7.6771164 7.837874 7.5243034 7.7250237 7.55741 7.7492642 7.9203987 7.5442624
1368234_at 8.640056 8.2351265 8.315604 8.602356 8.6806755 8.288392 8.180103 8.4952345 8.465679 8.496429 8.466503 8.3701
1368235_at 7.3338337 7.231545 7.3522296 7.4434137 7.397013 7.5027027 7.3458242 7.3612447 7.2304792 7.2194586 7.3263764 7.2248087
1368236_at 4.1544337 4.2020535 4.459415 4.513826 4.409237 4.394361 4.2177906 4.202223 4.23421 4.194821 4.3462567 4.354921
1368237_at 4.909494 4.8140054 4.8135033 5.3699102 5.018711 5.6628203 4.8206778 4.920647 4.965855 4.7332973 5.0840573 4.8827596
1368238_at 4.888365 4.9271116 5.060812 4.909092 4.966433 4.753269 5.068949 4.9573774 5.174436 5.2366705 5.1471596 5.1864424
1368239_at 8.770257 8.899249 8.950044 8.945761 8.859906 8.977619 9.019775 9.209544 9.084863 9.102171 8.898758 8.628325
1368240_a_at 4.750498 4.738593 4.7669415 4.6183934 4.647957 4.5665236 4.751387 4.682379 4.478808 4.596431 4.65867 4.3680897
1368241_a_at 8.5759735 8.583183 8.534891 8.498688 8.421939 8.705528 8.351633 8.497189 8.400645 8.582069 8.631226 8.632284
1368242_at 4.5775223 4.5558023 4.488304 4.4375596 4.587341 4.700531 4.5861015 4.62401 4.7247877 4.7039337 4.7011795 4.7663803
1368243_at 4.982733 4.9803047 5.0697885 5.088287 4.968756 5.130019 5.087099 5.0313964 5.031937 4.959796 4.7633333 4.9943743
1368244_at 9.993964 9.898739 10.061612 10.067962 10.03133 9.984217 10.124367 10.065939 10.001766 10.047093 9.793062 9.956319
1368245_at 12.484815 12.4498415 12.517617 12.623274 12.279961 12.55255 12.60276 12.678685 12.604695 12.672101 12.427129 10.925798
1368246_at 5.317157 5.4682117 5.2865176 5.66024 5.490798 5.6609654 5.7734003 5.7736917 5.4677057 5.781561 5.6130357 5.910212
1368247_at 7.523886 6.495076 6.5714197 7.0718656 6.668954 7.472805 7.4854894 6.660655 6.1561947 7.34995 7.23784 8.504941
1368248_at 6.3767815 6.415387 6.524482 5.8037834 5.524604 6.2324877 6.0779696 6.202982 6.0619907 6.3480783 7.0144396 6.3982677
1368249_at 9.21958 9.70757 9.589133 9.487613 9.465238 9.575792 8.804725 9.264507 9.578091 8.910573 9.40477 9.350779
1368250_at 3.9350414 3.9847944 4.1236687 3.9296515 4.1359205 4.0001864 4.081769 4.170443 4.1276565 4.0543633 4.095601 4.131974
1368251_at 5.628753 5.7561364 5.8716674 5.7567434 5.6596136 5.8123417 5.500543 5.6475816 5.7588916 5.5968995 5.7096186 5.8270097
1368252_at 3.572522 3.6173522 3.5894885 3.563868 3.5936656 3.5209675 3.6252809 3.539089 3.682045 3.5043821 3.462551 3.677428
1368253_at 12.290428 12.416933 12.274292 12.543575 12.373087 12.292862 12.402849 12.6477585 12.445185 12.461212 12.46652 12.445791
1368254_a_at 5.528633 5.149831 5.3199387 5.5973597 5.6595097 5.520503 5.5639486 5.4686203 5.3295584 5.3411922 5.196903 5.6192255
1368255_at 4.451994 4.353406 4.5498905 4.275499 4.554187 4.624428 4.282257 4.2487345 4.5574026 4.234772 4.2909656 4.341487
1368256_at 3.6475532 3.4640367 3.68479 3.564037 3.6417687 3.5991933 3.4884021 3.5842404 3.640701 3.554181 3.4930038 3.5185816
1368257_at 4.122794 4.1362476 3.9852006 4.173648 4.2871685 4.0003686 4.1165276 4.2374105 3.9671843 4.2326145 4.267665 4.1213293
1368258_at 5.4227734 5.4793277 5.88705 5.735322 5.8228464 5.9167852 5.6055017 5.4366384 5.56179 5.717857 5.5697756 5.9979725
1368259_at 7.166148 7.0219183 7.5402746 6.7850637 7.2210445 6.498658 7.3727856 7.0864534 6.8925176 6.947286 7.118202 6.7915316
1368260_at 5.1780224 5.260261 4.688474 5.196579 5.8448043 5.3079567 5.278331 5.5328093 5.4348307 5.276212 5.400829 5.2701273
1368261_at 4.834808 4.8822722 4.922065 4.9131956 4.7915154 4.792659 4.918531 4.9682746 4.794522 4.942725 4.97428 4.8852086
1368262_at 6.4553227 6.571256 6.6685867 6.199106 6.3751106 6.140884 6.2939787 6.5175834 6.546041 6.5620866 6.420664 6.510257
1368263_a_at 4.4531198 4.3938622 4.429429 4.4570055 4.541494 4.491287 4.2929106 4.508986 4.254455 4.1865916 4.257524 4.3141456
1368264_at 6.9751945 7.314351 7.094249 7.267255 6.7366242 7.0767255 7.2315445 7.4159164 7.2261257 6.935288 7.2292547 7.2251444
1368265_at 8.698945 8.66637 8.715177 8.847431 8.869451 8.518564 8.5245495 8.877778 9.089926 8.761841 8.2707405 8.459686
1368266_at 13.371638 13.424347 13.30736 13.368128 13.388982 13.32969 13.317983 13.314813 13.385837 13.539006 13.53831 13.299587
1368267_at 7.3988924 7.540443 7.3109226 7.6373568 7.19494 7.2555704 7.312525 7.632784 7.7359157 7.294124 7.5893984 7.2910843
1368268_at 7.245517 7.4299417 7.6622686 7.5227146 7.6152115 7.3906813 7.2100625 7.2210436 7.223546 7.2996454 7.0217233 7.238634
1368269_at 3.7778044 3.7388275 3.7737138 3.6596377 3.7536173 3.8796217 3.8402033 3.8344157 3.7384675 3.9365714 3.931751 3.8464227
1368270_at 6.7378883 6.8057475 6.5600867 6.673897 6.7561197 6.7404866 6.9328427 7.0042357 6.7202764 7.101382 7.0410757 6.701939
1368271_a_at 4.4714203 4.5228252 4.4971905 4.4272714 4.5442905 4.8111634 4.5965757 4.3382745 4.891161 5.224851 4.82662 4.488757
1368272_at 10.323262 10.415098 10.0911665 9.995119 10.786626 10.098534 10.095776 10.2511425 10.551061 10.00862 9.078899 10.429425
1368273_at 9.397049 9.328861 9.4114685 9.110657 9.178175 9.224022 8.964201 9.067081 9.061461 9.1005745 8.959123 9.0203285
1368274_at 8.321844 8.38178 8.124515 8.09745 8.502132 8.351761 8.491794 8.432939 8.438625 8.229935 8.303787 8.278833
1368275_at 10.647351 10.307619 10.931831 11.035511 10.631324 10.74504 10.440475 10.706298 11.011063 10.802511 10.7005205 11.090673
1368276_at 8.043293 7.9904695 8.049009 7.969521 8.097438 8.040367 8.136666 7.97268 8.010798 7.892814 8.12211 8.092874
1368277_at 8.391988 8.404259 8.541314 8.2501955 8.43706 8.3971405 8.158947 8.45999 8.249406 8.298328 8.216094 8.27654
1368278_at 6.4405026 6.9778767 6.3812227 6.6201806 6.8480635 7.0057774 7.162861 6.677022 6.5239253 6.6864 7.1825624 7.232093
1368279_at 4.383372 4.7357283 4.781624 4.3509216 4.40641 4.555425 4.4432955 4.398 4.364725 4.257002 4.442294 4.301624
1368280_at 12.4484825 12.383657 12.391119 12.391256 12.16794 12.424841 12.269271 12.527856 12.2522335 12.259562 12.455248 12.31795
1368281_at 5.625773 5.8528123 6.073753 5.7807426 5.8900266 6.3033876 6.007534 5.8848233 6.066266 6.0330453 5.977969 5.7818413
1368282_at 4.617238 4.484649 4.3302393 4.500212 4.809579 4.8758063 4.515568 4.681959 4.509651 4.4692545 4.368249 4.485627
1368283_at 11.341493 11.38058 11.228175 11.095497 10.917605 11.31717 11.11739 11.249778 10.979828 10.886012 11.027887 10.952261
1368284_at 7.862779 7.574779 8.018486 7.442466 8.196947 7.4497647 8.232677 7.9867334 7.8158603 7.7788377 7.3273506 7.7201552
1368285_at 5.2103286 5.2024503 5.5779443 5.5328517 5.26831 5.7206593 5.5052834 5.1400642 5.2058105 5.5890765 5.187762 5.554917
1368286_at 7.215684 7.1731343 7.1495023 7.1471124 7.148711 7.2828956 7.445854 7.183168 7.318584 7.2938976 7.1560955 7.192116
1368287_at 4.774952 4.8870564 5.4061384 5.4817815 5.0733275 4.823301 5.576246 5.1891904 4.7158566 4.732367 5.510475 5.2030826
1368288_at 14.369407 14.315669 14.3401375 14.295477 14.292467 14.315543 14.316908 14.210936 14.305505 14.345536 14.323211 14.261869
1368289_at 11.504574 11.252604 11.315084 10.570148 11.740646 11.770432 11.260765 10.582581 11.249468 10.985542 11.280518 10.936926
1368290_at 3.5401132 3.601162 3.5364397 3.5335135 3.5960884 3.5464263 3.6366656 3.636634 3.5567575 3.600061 3.6843765 3.5170534
1368291_at 9.353208 9.374767 9.1087 8.950388 9.205484 9.096355 9.229301 8.978992 9.400683 8.899027 8.7685585 9.146987
1368292_at 7.603899 7.5980387 7.7394547 7.7328043 7.7841253 7.8721685 7.7053866 7.5665646 7.6452723 7.6044765 7.5799227 7.712492
1368293_at 5.746906 6.1054854 6.0819197 5.928014 6.184349 6.1509895 6.1365604 6.5282645 6.235295 6.2036123 6.1117005 6.14973
1368294_at 10.605332 10.574855 10.466194 10.296338 10.576 10.557644 10.708911 10.668104 10.592408 10.668948 10.567206 10.121306
1368295_at 9.3410225 9.555164 9.505222 9.568176 9.330324 9.313686 9.417416 9.452242 9.716192 9.383642 9.244825 9.232893
1368296_at 9.053246 9.273732 9.231964 9.039354 8.686563 8.970644 9.123593 8.982348 9.366887 8.919178 8.993692 8.951883
1368297_at 4.8940167 4.9037223 5.030198 5.052261 5.1403613 5.1240754 5.0104327 5.01841 5.0144844 5.184875 5.0110955 4.9931107
1368298_at 5.702704 5.691022 5.6648374 5.972451 6.103314 6.174441 5.903202 5.911183 5.943921 5.941865 5.6392894 5.945433
1368299_at 4.129962 4.315689 4.4244084 4.140941 4.4861903 4.497191 4.370774 4.1779 4.4725285 4.4904013 4.2514205 4.2360973
1368300_at 5.872547 5.6242943 5.981685 5.864777 5.942635 5.8607283 5.7639155 5.981313 5.779365 6.081281 5.9907146 5.8879256
1368301_at 6.402128 6.562531 6.1389236 6.4559627 6.2569804 6.55463 6.609707 6.2868752 6.668782 6.6182804 6.564663 6.750031
1368302_at 5.192987 5.389756 5.0854917 5.206725 5.3538733 5.1056514 5.2964973 5.2832584 5.3267994 5.003909 5.0030584 5.09042
1368303_at 7.5244503 7.0261 6.886067 7.8143945 7.150879 7.320054 7.3905807 7.622557 7.290125 7.8143206 7.3467817 7.2334123
1368304_at 11.718269 12.043418 11.691545 11.535386 12.009635 11.524148 11.696924 11.666825 12.10905 11.304346 11.280135 11.496391
1368305_at 8.047131 8.230972 8.20679 7.9530296 7.9673533 8.272055 8.007769 8.265911 8.295571 8.154848 8.179289 8.024492
1368306_at 6.601422 6.66699 6.305631 6.493829 6.572262 6.510975 6.6765513 6.5613756 6.6226134 6.9892974 7.016223 6.6768365
1368307_at 6.119297 6.2996755 6.2192698 6.155875 6.6032286 6.562897 6.320064 6.38805 6.1510763 6.29805 6.223863 6.333887
1368308_at 7.586963 7.025971 6.650401 8.06752 6.5395627 6.8289433 6.950309 8.448799 8.285846 7.759831 8.446247 7.5193167
1368309_at 7.1347814 7.1092887 7.3508186 7.1059866 7.1857686 7.330501 7.2927957 7.5837836 7.4257154 7.747119 7.371738 7.5886245
1368310_at 6.0794306 5.995801 6.1546984 5.9488897 6.34833 5.9562726 5.965297 5.9765816 6.069851 6.206609 5.91197 6.087405
1368311_at 8.033821 7.9916167 7.952736 8.094704 8.333929 7.8765273 8.126186 8.123255 7.738813 8.125845 7.798531 7.58591
1368312_at 4.9931583 5.028154 5.026781 4.941679 5.020341 5.1434426 5.0343018 5.3015194 5.266533 5.022085 4.910126 5.1663857
1368313_a_at 4.2258177 4.2316713 4.207153 4.36788 4.30058 4.460559 4.413278 4.3585606 4.0361514 4.377157 4.2125278 4.3164887
1368314_at 10.07909 9.870968 9.910667 9.910535 9.656419 10.026167 10.039827 10.182691 9.821024 10.161938 10.0889015 10.166401
1368315_at 6.554031 7.018146 6.9122157 7.2256107 6.9514523 6.88165 6.9125366 7.0475507 6.965449 7.1578035 6.8971314 7.2368326
1368316_at 11.239363 10.830719 10.767311 11.11916 11.013592 10.978254 11.276266 11.062033 11.516737 11.346344 11.3604145 11.531965
1368317_at 5.352684 5.1288586 5.083447 5.107623 5.631051 5.5382905 5.633439 5.368944 5.4244366 5.716973 5.506134 5.993164
1368318_at 7.2978077 6.490797 6.98739 7.764694 7.178494 6.7146707 7.2404666 7.1924505 7.236092 7.1675677 6.9428296 7.1112094
1368319_a_at 4.898923 4.83477 4.8680744 5.38078 4.990387 4.93198 5.0677934 5.0311337 5.3205185 5.122059 4.9944773 4.889227
1368320_at 4.752185 4.6138105 4.7169957 4.6578116 4.625554 4.49364 4.6361713 4.773521 4.5055532 4.782307 4.5395584 4.6173625
1368321_at 6.743455 6.46221 6.3717675 7.2645774 6.5747294 6.7596726 7.7272477 8.158476 6.374377 6.588225 6.256714 6.696082
1368322_at 8.2912445 8.222788 8.078505 8.260449 8.277111 8.166694 8.332562 8.3323765 8.473039 8.407854 8.711043 8.447971
1368323_at 6.9169335 7.2110033 6.9349384 6.9659243 6.8706207 6.854954 7.0748153 7.15433 7.324336 7.44713 7.254317 7.2485595
1368324_at 5.4700217 5.453731 5.403018 5.4620385 5.563666 5.647886 5.7093463 5.8006554 5.5556955 5.706982 5.5918517 5.460815
1368325_at 7.5542927 7.2561374 7.6427503 7.8118243 7.983211 7.0746293 8.191684 7.5500154 7.9805036 7.6582975 7.489244 7.4903626
1368326_at 7.1624165 7.743598 7.573697 7.104204 6.9505167 7.35133 6.597973 6.9657006 6.762308 6.874599 7.049517 7.045371
1368327_at 6.1404133 6.2543464 6.268426 6.458679 6.7364316 6.5791373 6.6039343 6.2357035 6.4882073 6.693714 6.189621 6.45996
1368328_at 8.372364 8.065317 8.304522 8.31068 8.35073 7.8896747 7.8511834 8.4996395 8.283034 8.448535 7.982766 8.1816635
1368329_at 5.3773365 5.374612 5.1918955 5.3877935 5.500782 5.641053 5.3856306 5.711108 5.6730375 5.2686977 5.403018 5.5917816
1368330_at 6.369583 6.089927 6.44411 6.384229 6.028051 6.2424593 6.4149857 6.204723 6.2446723 6.431017 6.290648 5.910925
1368331_at 11.557472 11.600926 11.434862 11.275009 11.348957 11.477279 11.713984 11.50737 11.6474 11.465895 11.477279 11.297065
1368332_at 6.5797424 5.693205 6.4262295 5.548381 6.9893875 6.110546 6.3942614 5.8953905 5.817784 6.046743 5.8900414 5.571944
1368333_at 4.9985437 4.9808145 5.0368633 4.971636 4.981867 5.0326667 4.7709007 4.7776833 4.977415 5.102398 4.958601 5.1864696
1368334_at 6.9531097 7.122415 6.9712286 6.592426 6.831356 7.1026115 7.071242 6.841112 6.4778113 6.999382 7.1086044 6.9716935
1368335_at 13.919297 14.103832 13.759987 13.988911 13.661206 13.78012 13.9023 13.862602 13.859162 13.878304 14.024519 13.940531
1368336_at 11.108162 11.142738 11.170088 11.09785 11.27287 11.3666525 11.535965 11.441532 11.2707 11.368763 11.293401 11.174582
1368337_at 5.766245 5.6205397 5.852716 5.901459 5.977626 5.987669 5.9724402 6.152388 5.7493806 6.068073 5.9380975 6.0311875
1368338_at 4.5922165 4.9163795 4.4740934 4.770908 4.561303 4.678901 4.606943 4.5630875 4.6999865 4.6444674 5.1223936 4.8610787
1368339_at 4.5835867 4.866011 4.698718 4.851243 4.5859785 4.576764 4.779882 4.8350654 4.5604672 4.683799 4.848301 4.6728477
1368340_at 7.691851 7.51465 7.2993174 7.4063964 7.7092834 7.646962 7.614329 7.8405867 7.504016 7.342006 7.2848053 7.1996026
1368341_at 7.0587773 7.272639 7.310273 7.118252 7.1000047 7.0668206 7.2282786 7.2472553 7.1545005 7.349726 7.4820366 7.2175684
1368342_at 4.276451 4.3904314 4.3817034 4.400132 4.6260767 4.274396 4.4037943 4.4590282 4.3867865 4.4733133 4.518998 4.462676
1368343_at 5.381582 5.323186 5.2333016 5.4649444 5.513603 5.487576 5.466339 5.540215 5.547862 5.3844666 5.333539 5.4047146
1368344_at 3.6069558 3.559753 3.5755544 3.506215 3.6651113 3.577612 3.6231601 3.6127663 3.600748 3.5555239 3.6296809 3.5376453
1368345_at 4.352345 4.478013 4.4323044 4.457357 4.735224 4.61537 4.4580736 4.767331 4.421725 4.527711 4.4540987 4.6932354
1368346_at 6.271962 6.5117087 6.518959 6.622241 6.4750276 6.8196583 6.575576 6.804908 6.7124043 6.9860225 6.76612 6.778819
1368347_at 5.6133413 5.6212254 5.680132 5.695986 5.7794943 5.830009 5.658444 5.580024 5.6019287 5.4012313 5.7479067 5.8492327
1368348_at 4.417461 4.703005 4.4567757 4.5665183 4.588733 4.6230626 4.6399293 4.256991 4.584765 4.585824 4.3365064 4.8621683
1368349_at 5.6568274 5.6857014 5.677739 5.865946 5.835541 5.8153644 5.651907 5.7085323 5.7016706 5.8684964 5.613624 5.7525625
1368350_at 3.7059112 3.580934 3.791088 3.6163645 3.6672325 3.8134456 3.6363738 3.567654 3.6293962 3.648612 3.7056808 3.9278092
1368351_at 6.396098 6.8213563 6.197833 6.7556663 6.549065 6.432402 6.531823 6.5735636 6.5115967 6.6161366 6.5598793 6.587114
1368352_at 4.784252 4.6807766 4.532859 4.64546 4.9027834 4.7176027 4.7542753 4.6996574 4.6848135 4.8490577 4.7451143 4.6776495
1368353_at 5.663802 5.5367126 5.6522994 5.706002 5.8626575 5.8206716 5.8290253 5.5111513 5.768534 5.807242 5.6970053 5.997722
1368354_at 9.532608 9.466278 9.257123 9.325523 10.061711 9.696619 9.796474 9.991186 10.494986 10.42717 10.208057 10.250773
1368355_at 4.91066 5.0787234 5.1209087 5.090929 4.55589 5.178163 4.9463143 5.278173 4.987629 5.286822 5.4672 5.1800656
1368356_a_at 9.363234 9.87742 9.498331 9.182048 9.41596 9.2858 9.611083 9.393356 9.314351 9.6092825 9.472352 9.432887
1368357_at 6.119226 6.1034174 5.821897 6.522979 6.505497 6.2336025 6.0808945 6.2163053 6.211549 6.4620843 6.3664446 6.005933
1368358_a_at 4.006795 4.2983193 4.5266724 4.120984 4.041236 4.3367043 4.053105 4.086758 4.277974 4.080387 4.416114 4.4163985
1368359_a_at 4.4267554 4.65289 4.553849 5.159141 4.349922 4.742942 4.8406425 4.402437 4.463684 4.6773663 4.7489643 4.693854
1368360_at 13.945568 13.790286 13.998885 13.915248 13.911039 13.899638 13.901003 13.954561 13.878943 13.725997 13.877856 13.71212
1368361_a_at 7.268785 7.551623 7.5006113 7.0805664 7.32528 7.2091026 7.1975584 7.5459814 7.3677573 7.201675 6.951732 7.261486
1368362_a_at 10.939728 11.125683 10.986231 11.101174 10.969101 10.96489 10.877055 11.196359 10.966562 10.938475 10.765437 10.813983
1368363_at 4.084054 4.1354 4.1838803 3.9339309 4.2995214 4.2001567 4.1835823 4.2142816 4.1024165 4.0503216 4.3754826 4.1024184
1368364_at 5.1426067 5.0541987 5.0441203 4.9998245 4.9969764 5.1145697 5.1230073 4.7781 4.9599366 4.9975758 4.9381757 4.9863653
1368365_at 12.161177 12.116616 12.152806 12.089316 12.004541 12.063883 12.139936 12.109588 12.186671 12.174221 12.05723 12.025441
1368366_at 5.2976036 5.054944 5.1548147 5.1444635 5.152526 5.254873 5.2986317 5.0115976 5.174019 5.3609715 5.1362 5.1757183
1368367_at 5.9028044 5.6952133 5.7850184 6.0425587 5.9871507 5.796002 5.824415 5.8667545 5.841132 5.615349 5.9563723 5.839905
1368368_a_at 9.926945 9.691095 9.462294 9.879879 9.454095 9.4352255 9.964372 9.753356 9.922355 9.702267 9.715569 9.510929
1368369_at 4.564577 4.5922956 4.53362 4.5099554 4.6867895 4.622778 4.6645174 4.528475 4.5285945 4.545122 4.5502963 4.6185884
1368370_at 5.126749 4.974951 5.0511227 4.9821844 4.812954 4.974757 5.0806646 5.240084 4.996051 5.25418 4.9096375 4.737731
1368371_at 5.4188747 5.6633267 5.5408583 5.427067 5.9038444 5.5701637 5.443124 5.5755243 5.3819857 5.4517546 5.1635695 5.498317
1368372_at 7.512439 7.2963142 8.715831 7.612236 7.1807013 8.312791 8.438542 8.662512 7.6200438 7.895294 7.4469132 8.439316
1368373_at 4.461784 5.0077863 4.7986426 4.57323 4.628687 4.6510816 4.5230823 4.5440435 4.7134194 4.425228 4.5412617 4.887635
1368374_a_at 5.94657 6.164004 6.0211163 6.240289 6.3540373 6.432739 6.1663146 6.1883693 6.2312636 6.722014 6.434456 7.2169423
1368375_a_at 5.5413446 5.5054636 5.3676214 5.5983734 5.496876 5.4041824 5.48578 5.5575943 4.966508 5.3656015 5.181383 5.419944
1368376_at 7.2701783 9.645307 8.875051 6.395321 7.8427396 9.00528 7.17086 7.638962 7.661858 7.232967 7.5764785 8.436386
1368377_at 5.1164503 5.0191307 4.8682823 5.1617613 5.0402904 5.264934 5.2505937 5.1292753 5.232634 4.901904 5.113869 5.0963964
1368378_at 11.801442 11.774527 11.829195 12.117098 12.455426 12.094513 12.327445 12.427514 12.494446 12.547028 12.412086 12.529033
1368379_at 7.854091 8.141138 7.9729366 8.052214 7.9958076 8.143656 7.814657 8.211403 7.966262 8.336991 8.054419 8.143343
1368380_at 14.190227 14.187641 14.178782 14.204791 14.169537 14.177252 14.11531 14.098158 14.148503 14.105843 14.013818 14.032761
1368381_at 4.8563066 4.8688827 4.7886305 4.7935743 4.757105 4.9670086 4.7830853 4.7933702 4.827569 4.8506007 4.8760033 4.799249
1368382_at 6.42581 6.425255 6.1705236 6.3399005 6.486472 6.5747204 6.2562943 6.5101175 6.5699124 6.3530474 6.5978365 6.3837976
1368383_at 6.0933943 6.229129 6.132146 6.1136284 6.3237314 6.270114 6.23835 6.2822914 6.3149304 6.277419 6.222193 6.311619
1368384_at 4.2974963 4.4275246 4.3009152 4.2473745 4.362367 4.5041676 4.328197 4.374463 4.253751 4.401748 4.2624516 4.5346875
1368385_a_at 8.458359 8.141928 8.360243 8.462595 8.73189 8.378753 8.604824 8.649371 8.811513 8.424737 8.410886 8.538957
1368386_at 9.616279 9.472219 9.593355 9.760362 9.725995 9.557156 9.596414 9.538246 9.746246 9.437606 9.630107 9.440037
1368387_at 11.294036 11.304522 11.198105 10.926183 11.039362 11.228406 11.092755 11.113628 11.358416 11.226589 10.856975 10.795992
1368388_at 5.302988 5.2719994 5.1418285 4.9577847 4.9110675 5.0442066 4.9230614 5.5580225 4.9037037 5.1272764 4.781084 5.197687
1368389_at 9.148504 9.307785 9.012966 9.100075 9.150856 9.128975 8.9361515 9.396555 9.120029 9.262045 8.897892 9.058247
1368390_at 8.901845 8.7842045 8.964525 9.047517 8.891039 8.813491 8.960934 9.187742 9.069837 9.003489 8.95408 9.085879
1368391_at 4.878661 5.078997 5.28026 4.9449153 4.751597 5.0725183 4.8863792 4.8802586 4.94005 5.207302 4.820243 5.2300797
1368392_at 7.250977 7.295318 7.104003 7.3490195 7.558824 7.4572663 7.4306035 7.362681 7.4253364 7.230034 7.208852 7.6145
1368393_at 5.1754856 5.530727 5.6511316 5.154353 5.1053925 5.484049 5.3078938 6.025342 5.7835584 5.3221264 5.382047 5.4478254
1368394_at 5.909726 5.954436 5.6906404 5.7331095 5.758649 5.997233 5.9129314 5.740904 5.781931 5.874398 5.986662 6.0952654
1368395_at 5.3678727 5.45243 5.4596596 5.5090714 5.4705296 5.6101084 5.3626027 5.442754 5.5708027 5.206645 5.4967365 5.098282
1368396_at 5.779255 5.7553306 5.8269234 5.6719656 5.5764284 5.5961423 5.7003675 5.491474 5.744466 5.4875603 5.902259 5.5764832
1368397_at 12.840087 12.832672 12.822338 12.666739 12.753356 12.961557 12.982806 12.838992 13.1111555 13.017977 13.122541 12.939605
1368398_at 4.410906 4.4377823 4.5389605 4.410867 4.621122 4.605922 4.570365 4.54755 4.3606553 4.710947 4.6156955 4.555321
1368399_a_at 11.617458 11.487228 11.539202 11.519472 11.587017 11.211399 11.657839 11.833633 11.6800375 11.540258 11.576226 11.392498
1368400_at 8.332991 8.485317 8.526653 8.3914795 8.471723 8.453592 8.52405 8.271414 8.413818 8.755891 8.553928 8.35931
1368401_at 4.906598 4.8009405 4.63254 4.9133773 4.9256363 5.05961 4.8943305 4.8297276 4.906911 4.9851937 4.749503 4.9898367
1368402_at 9.1724 8.881629 9.186858 8.770396 8.916564 8.926599 8.883549 8.753386 8.643127 8.771521 8.909304 8.61282
1368403_at 8.294088 8.225731 8.238526 8.277435 8.317842 7.9477777 8.398789 8.408226 8.307728 8.150894 8.046736 8.113169
1368404_at 5.4797134 4.9570837 5.052861 5.3454285 5.130227 5.209915 5.4051733 4.9621463 4.9538336 5.1733384 5.1041164 5.3432055
1368405_at 7.4404626 7.5140452 7.437563 7.520611 7.5630436 7.4403796 7.273182 7.710668 7.4935255 7.7656794 7.6893544 7.8134155
1368406_at 4.8260894 5.3233876 4.500115 4.6520615 4.6344247 4.407073 4.3763676 4.735344 4.4076 4.749454 4.4508123 4.638764
1368407_at 5.679102 5.4862976 5.615979 5.561846 5.7392845 5.799482 5.658388 5.5441513 5.5029736 6.230275 5.203065 5.505377
1368408_at 4.5987763 4.518749 4.5588946 4.623393 4.739209 4.583238 4.9140625 4.8007526 4.5822334 4.7003984 4.72334 4.582653
1368409_at 9.809759 9.639812 9.766941 9.400884 9.59453 9.529172 9.77416 10.073601 9.9821415 9.713409 9.621412 9.520623
1368410_at 6.4398217 6.493267 6.2000704 6.528172 6.257658 6.5417204 6.6226826 6.757473 6.6924105 6.408948 6.5787697 6.3365045
1368411_a_at 3.9049435 3.904352 3.9781995 4.090127 4.1766224 4.1244535 4.0339913 4.113956 4.071784 4.2288046 4.0203857 4.2778826
1368412_a_at 5.190736 5.1473484 5.2288694 5.1148286 4.9980855 4.9642863 5.159358 5.015223 4.909379 4.853877 5.047024 5.1461377
1368413_at 5.1883135 5.181238 5.170293 5.254474 5.53654 5.1170874 5.4297066 5.4196396 5.522689 5.156807 5.4254904 5.9023256
1368414_at 5.9705405 6.0131493 5.962167 6.1600475 6.0891504 6.185076 5.98622 6.224965 6.223014 6.108794 5.953024 6.0930653
1368415_at 4.0961895 4.197418 3.8864017 4.135135 4.170437 4.2435894 4.16566 4.0943017 4.342279 4.2188196 4.2883615 4.3325086
1368416_at 3.9224906 4.3031735 3.816687 4.166841 3.6534917 4.24131 4.152215 3.861557 4.045723 3.798772 4.0461574 4.0889974
1368417_at 5.1661816 5.0714674 4.9140162 5.44843 5.50449 5.3366494 5.3656583 5.1824064 5.0523124 5.494399 5.121617 5.5296435
1368418_a_at 13.309547 13.495509 13.458392 13.266545 13.35684 13.261596 13.322668 13.608994 13.33182 13.490179 13.444146 13.430451
1368419_at 9.102396 8.945251 9.05488 8.714846 8.550745 8.659897 8.617226 8.759424 8.414152 8.435677 8.922321 8.057217
1368420_at 13.328885 13.389061 13.450208 13.126664 13.235843 13.202421 13.283987 13.300748 13.265141 13.290507 13.449302 13.278058
1368421_at 4.138385 4.001155 4.075636 4.2217665 4.277153 4.140175 4.1072664 3.9775486 4.1493454 4.265148 4.0515738 4.1580887
1368422_at 6.5101104 6.1565237 7.002689 6.1492357 6.0454965 6.9455338 6.7691665 6.7979794 6.4201846 6.8762136 6.539703 6.3791976
1368423_at 5.9803367 5.869474 5.965892 6.019185 6.0930357 6.240227 5.996275 6.0556097 6.083269 6.050486 6.059081 6.475936
1368424_at 7.2888904 7.113316 7.3189344 7.100098 6.9777765 7.1346383 7.0244875 7.2079296 7.155895 7.31521 7.1947365 7.056236
1368425_at 4.777266 4.8642216 4.6968765 5.000354 5.10549 5.0679235 4.9646916 4.7719975 5.0414467 4.9175243 4.883571 5.0170264
1368426_at 11.86759 11.928763 11.416415 11.483467 10.812178 11.63526 11.551764 11.094521 10.858403 10.991803 11.811753 11.241713
1368427_at 8.351383 8.177784 8.408913 8.38217 8.392952 8.116821 8.162101 7.978021 8.28619 8.1177 7.749642 8.160206
1368428_at 8.403247 8.212215 8.097324 8.776747 8.594063 8.414191 8.628662 8.775265 8.703846 8.2888 8.43441 7.6853266
1368429_at 3.6747537 3.8160272 3.8272796 3.8623507 3.815421 3.7110171 3.8791199 3.860814 3.8332722 3.7885923 3.8050761 3.5933757
1368430_at 9.307262 8.950834 8.84976 8.867816 8.799198 9.043182 9.227925 9.203639 9.094446 9.127401 9.187454 9.136125
1368431_at 11.432947 11.664512 11.459242 11.781681 11.637511 11.627821 11.589747 11.678036 11.650798 11.687232 11.560144 11.6040535
1368432_a_at 4.910022 4.805091 4.8585005 4.9321213 4.8878517 4.8111534 4.894738 4.778861 4.820752 4.6908197 4.877489 4.7949677
1368433_at 9.33785 9.382904 9.40168 9.288633 9.226992 9.084238 9.128993 9.443296 9.32616 9.36888 9.2084465 9.384425
1368434_at 6.5983024 6.922552 6.8022275 6.5623164 6.289776 6.1659236 6.7279415 6.488438 6.843626 6.063193 6.2933426 6.081978
1368435_at 10.604016 11.058161 11.056599 11.105436 11.221812 11.491655 11.154616 11.453465 11.155353 10.859844 10.304865 10.399693
1368436_at 8.763927 8.783306 8.939232 8.684908 8.666498 8.850067 8.78842 8.938841 8.852854 9.093187 8.895014 8.741632
1368437_at 5.12988 5.017724 4.942477 5.2653084 5.229848 5.1085224 4.9675303 5.271145 5.079444 5.2570896 5.04329 5.322406
1368438_at 4.770096 4.5573235 4.5519505 4.5553865 4.678254 4.845436 4.529981 4.816896 4.612116 5.0186863 4.548085 4.8059344
1368439_at 6.6145105 6.578205 6.751584 6.9010177 6.734617 6.781007 6.659903 6.6507626 6.766469 6.738554 6.8725524 6.923734
1368440_at 6.7213426 6.7092075 6.2548275 7.0511093 6.8834467 5.9871006 6.6018524 6.1974 7.0068035 6.55905 6.742934 6.918241
1368441_at 6.5065713 6.014858 6.1637983 6.503023 6.5373793 6.6054397 6.3612876 6.3719306 6.3478637 6.3802686 5.965243 6.436616
1368442_at 13.52681 13.5649 13.466137 13.520244 13.42131 13.482572 13.469823 13.616897 13.417091 13.3935795 13.3685665 13.330799
1368443_at 5.674687 5.4184437 5.53762 5.742688 5.854469 5.889198 5.738685 5.5138936 5.748181 5.729154 5.737057 5.906728
1368444_at 8.044376 7.95946 7.933592 8.0193 7.9480143 8.301475 8.1434145 8.354297 8.212789 8.16866 7.95151 8.136249
1368445_at 6.601875 6.431524 6.490612 6.6750526 6.495805 6.5861845 6.273533 6.3326373 6.62966 6.1439686 6.3507323 6.412491
1368446_at 7.424872 6.897976 7.946875 7.7688684 7.8453884 6.978478 8.071027 7.720429 7.953473 7.2614045 7.5520263 7.1639867
1368447_x_at 6.339907 6.4629703 6.4702554 6.8221636 6.6150203 6.133619 6.8495684 6.6494827 7.0028434 6.2683134 6.3913217 7.068066
1368448_at 7.2136 7.401686 7.4337783 7.3409605 7.6602 7.5089116 7.369495 7.2892694 7.3549194 7.284622 7.5558248 7.733539
1368449_at 4.637414 4.623183 4.664437 4.589376 4.800221 4.6516504 4.667012 4.766306 4.626609 4.808921 4.686067 4.6983604
1368450_at 5.282097 4.9454727 5.1443577 5.2187166 5.3968296 5.0754595 5.001444 5.181316 5.082407 5.178803 5.1872087 5.3199015
1368451_at 6.8525186 6.61555 6.8368044 6.9932594 6.747151 6.6484613 6.557897 7.272688 7.1971292 6.832471 6.6826296 6.589714
1368452_at 9.781988 9.645787 9.736331 9.819394 9.671608 9.27143 9.624578 9.633893 9.665765 9.485235 9.085319 9.313007
1368453_at 11.447977 12.075547 11.489018 11.366613 10.715523 11.486321 11.150549 11.708705 11.11065 11.263532 11.367895 10.704285
1368454_at 4.1922073 4.4051 4.1031885 4.1905804 4.239917 4.2954626 4.136617 4.1974735 4.2888775 4.1332407 4.2287407 4.229873
1368455_at 5.864566 5.690689 5.87959 5.8869433 5.878169 5.876184 6.1132126 5.929547 5.9459543 5.931634 5.989789 6.1585097
1368456_at 4.1168365 4.351717 4.073553 4.36265 4.263239 3.9726944 4.198926 4.141239 4.157339 4.164649 4.029585 4.287388
1368457_at 4.1391644 3.744935 3.927048 4.216506 4.125659 4.1602893 4.029372 4.1682005 4.2250915 4.195472 3.8387904 4.464847
1368458_at 8.799539 9.007321 9.8368435 9.977413 9.068198 8.174415 9.399352 8.851154 9.670012 9.461691 8.239321 9.393896
1368459_at 4.015645 4.0990267 4.026363 4.041876 4.2278705 4.201275 4.1526933 3.9893517 4.1521387 4.0354776 4.296329 3.9182346
1368460_at 7.7390733 7.6256323 7.408785 7.2693386 7.370481 7.305847 7.3152037 7.5437355 7.1679955 7.764521 7.452115 7.36058
1368461_at 11.469483 11.537024 11.486164 11.449252 11.190251 11.117189 11.472437 11.105898 11.226156 11.019457 10.544602 10.775979
1368462_at 5.0890894 5.2731934 4.9432783 5.615017 5.336191 5.531619 5.281945 5.6585608 5.527548 5.1836166 5.2671576 5.2199183
1368463_at 6.890513 6.8742213 7.000143 6.9911647 6.826477 6.8942375 6.9156365 6.932104 6.75792 6.7421627 7.0802407 6.698543
1368464_at 5.5787983 5.5636253 5.5247517 5.5084715 5.7312603 5.5100155 5.8074894 5.7469378 5.5782356 5.7240753 5.490342 5.2305
1368465_at 3.676938 3.820579 3.7777321 3.7730322 3.838693 3.7366781 3.7991512 3.637924 3.5665832 3.6393058 3.5809107 3.8020043
1368466_a_at 5.2849474 5.42566 5.240511 5.3548527 5.2409334 5.5503645 5.2928047 5.4688063 5.4686737 5.446372 5.1428833 5.078068
1368467_at 12.907514 12.858519 12.8488655 12.873939 12.837124 12.883075 12.851282 12.855652 12.936622 12.767249 12.738076 12.73269
1368468_at 5.3369865 5.0705743 5.1389847 5.3942738 5.0264874 5.230915 5.1249337 4.9851856 5.2152767 5.2109194 5.4977746 5.306103
1368469_at 5.3473253 5.5014706 5.733187 5.4532137 5.7402225 5.508037 5.44682 5.8088026 5.916232 5.6549687 5.7485766 5.603297
1368470_at 7.914517 7.9603186 8.071823 7.4559956 7.7808123 8.042053 8.075363 7.852953 7.694417 8.031913 7.8608084 7.880485
1368471_at 5.9840875 5.5997376 5.9230714 5.924608 5.5046124 6.0263586 5.847611 5.7598825 5.9558897 5.848086 5.5833035 5.5946784
1368472_at 4.9459524 4.8038626 4.866664 4.971163 4.8990374 4.872904 4.798709 4.8857126 4.6820707 5.007263 4.9286003 4.961829
1368473_at 5.4297543 5.060006 5.421948 5.1765456 5.1004767 5.1658797 5.1837373 5.516752 5.5650983 5.5346847 5.3262043 5.4985013
1368474_at 6.6525145 6.6489325 6.578166 6.779294 6.999771 6.7134376 6.2121153 6.590358 6.4409647 6.581842 6.239652 6.0774064
1368475_at 4.960022 4.9007654 4.9600077 4.950549 5.0160027 5.1383944 4.9275475 4.9768076 4.85353 4.869547 4.8352613 4.8460684
1368476_at 6.7399244 6.6181126 5.7031727 6.307397 6.760344 6.502697 6.589942 6.137052 6.575691 6.431305 6.569546 6.6438956
1368477_at 7.1538124 7.0958214 7.1884313 7.128189 7.2971783 7.0619802 7.365135 7.349307 7.18863 7.3563313 6.8770113 7.236957
1368478_at 3.8732085 3.810044 3.7662797 3.777319 3.9435122 3.9091873 3.9903486 3.863139 4.009615 4.034719 3.8340392 3.974346
1368479_at 3.7887638 3.7881627 3.6768882 3.789745 3.7113564 3.9312606 3.760845 3.6986127 3.8207757 3.860814 3.741672 3.959387
1368480_at 6.348473 6.4509544 6.5142317 6.4112043 6.4450045 6.413027 6.2088466 6.295328 6.4802914 6.5113397 6.419776 6.4530134
1368481_at 5.393878 5.508067 5.3548956 5.3109207 5.4371433 5.584319 5.205987 5.473488 5.4244566 5.463025 5.280651 5.603077
1368482_at 6.649617 5.9024496 6.3185825 6.1891356 6.148649 6.4584274 6.494725 6.0977926 6.159567 6.5118136 5.852618 5.9782653
1368483_a_at 4.3451605 4.356022 4.18442 4.2575064 4.3634334 4.177034 4.3744974 4.188438 4.4466314 4.308136 4.261908 4.246921
1368484_at 4.8968506 4.896597 4.9268465 5.3487754 5.447293 4.959433 5.1430635 5.493501 5.3068295 5.3571987 5.518037 4.9928746
1368485_at 5.2060995 4.8483477 4.8530903 4.9471207 5.0527353 4.935795 5.1198006 4.9461546 5.0954666 5.07045 4.9445133 5.297903
1368486_at 6.9274545 6.537621 5.7760544 6.131784 6.103903 5.695038 6.5704017 6.8143487 5.657405 6.138825 6.946095 5.9805703
1368487_at 3.3382506 3.4587939 3.5340488 3.4789386 3.468205 3.4852896 3.4342332 3.3394907 3.3570302 3.3691866 3.5304046 3.4345012
1368488_at 8.558449 8.543081 8.640123 8.74411 8.753715 8.388947 9.013227 9.011635 8.576439 9.026262 8.554497 8.089802
1368489_at 5.5658693 5.694041 5.6444454 5.4465127 5.4882 5.405902 5.599229 5.5055676 5.49603 5.399277 5.6115866 5.265047
1368490_at 9.806352 9.192562 9.490027 9.995527 9.576017 9.248212 10.312724 10.450022 9.424991 10.241186 10.662694 10.140631
1368491_at 5.7851024 5.911974 5.67496 5.538835 6.063114 6.03237 5.986679 6.574535 6.060586 6.1570086 6.0278378 5.926939
1368492_at 7.2132683 7.288644 7.443451 6.967656 7.42818 7.268089 7.503213 7.395279 6.9390416 7.2025266 7.065131 7.029833
1368493_at 4.9541025 4.6687727 4.797789 4.9567823 5.1156893 4.9088545 4.958682 4.9963317 4.9819403 4.9953837 4.8490095 5.0291576
1368494_at 3.6578329 4.284443 3.9640546 3.8052478 3.805361 3.8207061 3.5637145 3.825295 3.583153 3.7722623 3.8631282 4.007835
1368495_at 6.3037415 6.173787 6.0853734 6.3653398 6.4184136 6.523712 6.417033 6.3391957 6.1891203 6.312087 6.2623143 6.5756226
1368496_at 4.290676 4.3272696 4.5095034 4.6450586 4.60443 4.452225 4.4075346 4.4526005 4.3550844 4.2632046 4.6498804 4.669812
1368497_at 10.534992 10.95019 10.57168 10.731043 10.213768 10.561415 10.054567 10.696081 10.629837 10.848373 11.009529 11.064569
1368498_a_at 3.431113 3.4009032 3.416354 3.2410917 3.4926834 3.3536384 3.2754984 3.2927637 3.3276865 3.3554585 3.1779392 3.4754467
1368499_at 3.49849 3.298971 3.6525693 3.2970853 3.4100468 3.451406 3.479586 3.4656398 3.3954582 3.5083132 3.3843703 3.47542
1368500_a_at 7.0930834 7.183793 6.8493156 6.951214 7.0219626 7.025062 6.8770523 7.1154985 7.319968 7.0453916 6.9891686 7.3385515
1368501_s_at 6.2096095 6.3561068 6.746916 6.224404 6.107289 6.4519496 6.403057 6.358152 6.4197464 5.9181376 5.977925 6.374846
1368502_at 4.418195 4.1127996 4.2760115 4.5243835 4.3826237 4.472496 4.358946 4.2252064 4.3329544 4.2960787 4.1632175 4.4659595
1368503_at 7.216885 7.264598 7.222989 7.1812115 7.165049 7.427501 7.46607 7.453583 7.705646 7.37893 7.472768 7.07123
1368504_at 11.024599 10.811036 11.211049 11.061683 11.101785 10.977233 10.998155 11.260346 10.99099 11.194975 11.009567 11.039672
1368505_at 5.999604 5.5315204 5.278851 6.2330027 5.7870464 5.3932033 5.503176 5.4830613 5.036747 5.7383456 5.4087076 6.015025
1368506_at 5.166563 4.9540014 4.8388414 5.184761 4.9809113 4.789812 5.144658 4.715231 4.8019876 5.1592712 4.9573913 5.189616
1368507_at 11.260366 11.236214 11.017033 11.037998 11.143208 11.236487 11.373789 11.350792 11.232815 11.302692 11.231018 11.337505
1368508_at 8.056107 8.047097 8.0302105 7.9898357 8.047055 7.943304 8.031529 8.185034 8.166033 8.176013 7.868017 8.182952
1368509_at 5.1313396 5.350565 5.578001 5.212875 5.2616553 5.1490235 5.787697 5.7101893 5.656808 5.545373 5.8954406 5.3585815
1368510_at 4.740626 4.77527 4.759068 4.871552 4.813828 4.6367693 4.729599 4.8203044 4.8343954 4.8079515 4.7023106 4.930549
1368511_at 4.564995 4.632187 4.3430243 4.5263453 4.556916 4.49603 4.063013 4.5066013 4.145075 4.697295 4.436054 4.392952
1368512_a_at 10.273907 10.109157 10.068686 10.037831 10.327871 9.981934 10.0372505 10.15234 10.073889 9.920575 9.690976 9.420998
1368513_at 5.9970984 6.118682 6.2589025 6.1414504 6.169773 6.0639596 6.2887616 6.403138 6.4339523 6.1936784 6.3513184 6.101165
1368514_at 11.798939 11.778566 11.562988 11.465872 11.610195 11.529793 11.586884 11.761522 11.518309 11.657676 11.419821 11.776611
1368515_at 5.029727 5.0522428 5.0609417 5.0032215 4.9397125 4.9968953 5.0223866 5.0480385 4.75216 4.9366693 4.856672 5.0019636
1368516_at 6.1679688 6.100109 6.22545 6.1994233 6.2408643 6.210879 6.2452135 6.4814143 6.3451796 6.4367046 6.129989 6.3209286
1368517_at 6.812872 6.5966225 6.530189 6.9006014 6.515991 6.6489916 6.643542 6.9496202 6.7304497 7.068262 6.920375 6.44827
1368518_at 7.4560504 7.154336 7.5157886 6.964734 7.3406377 7.305555 7.670682 7.471496 6.9473147 6.8702974 7.008017 6.996808
1368519_at 5.4109044 5.266655 5.287919 5.197915 5.263832 5.156033 5.335391 5.2544794 5.175476 5.1655107 5.2669516 5.35075
1368520_at 13.252353 13.138586 12.6841755 13.025375 13.224786 12.732067 12.855726 13.165607 12.568869 12.960114 12.004924 12.262846
1368521_at 6.588852 6.4034553 6.421174 6.262206 6.9281607 6.6854463 6.7568398 6.932629 6.294505 6.823026 6.1857367 6.6092052
1368522_at 4.4029393 4.1420755 4.3074555 4.0481777 4.3842363 4.2335963 4.4613504 3.9857523 4.482551 4.58019 4.502416 4.448234
1368523_at 4.139208 4.112038 4.173006 4.107249 4.365157 4.4054327 4.287979 4.291073 4.3856096 4.273736 4.1285753 4.2331643
1368524_at 3.7627342 3.657162 3.8421178 3.8558998 3.7688594 3.593877 3.6987445 3.7191832 3.752779 3.6603918 3.8865314 3.6534762
1368525_at 6.7660694 6.7058883 6.807346 6.7099934 6.791615 6.3543677 7.075191 6.5907664 6.98108 6.898309 6.7943025 6.7970247
1368526_at 6.8266835 6.7857027 6.944794 6.8794603 6.8378143 6.8127 7.1051273 6.839077 6.8059635 6.995536 6.779083 6.912322
1368527_at 3.2756975 3.2328944 3.454204 3.3018482 3.2424908 3.2744482 3.3330808 3.2844005 3.2790363 3.2968762 3.2122173 3.311819
1368528_at 8.482436 8.492042 8.623248 8.614984 8.818715 8.1459055 8.172513 8.770119 8.458028 8.604833 8.719293 8.46999
1368529_at 5.022832 4.874899 4.9225683 5.010378 5.1651144 4.823633 4.845046 5.104457 5.31703 4.975047 4.9531384 4.947154
1368530_at 4.7984858 4.6919537 4.621421 5.004114 4.87562 5.094865 4.713723 4.627372 4.5657177 4.9823246 4.8076324 5.106148
1368531_at 3.6199138 3.6716661 3.5423164 3.5733693 3.678009 3.6815288 3.5338297 3.6588235 3.6160398 3.5751567 3.6013098 3.6001868
1368532_at 4.0138874 3.9026358 3.8418636 3.8750567 4.0473948 3.8330925 4.0170937 4.0505896 3.9877052 4.0042887 4.026796 3.8813262
1368533_at 5.5369205 5.601322 5.748369 5.239521 5.6470346 5.6576366 5.434024 5.532851 5.468278 5.378975 5.770871 5.926705
1368534_at 6.1018834 6.1457787 6.103114 6.113848 6.16676 5.964386 5.961968 6.1534696 6.33963 6.0802307 6.190265 6.184312
1368535_at 5.37667 5.538533 5.3821945 5.4710026 5.6127853 5.603775 5.5474033 5.690624 5.6552773 5.6343565 5.4485493 5.764456
1368536_at 10.025848 9.779029 10.009501 10.318824 9.976403 9.929172 9.96121 9.920052 10.018607 10.215605 9.87395 9.952258
1368537_at 6.234674 6.2797017 6.4184074 5.9452105 5.7708483 5.7538424 5.919471 6.102103 5.9654465 5.883111 6.056056 5.857239
1368538_at 7.3412375 7.5420055 7.3292193 7.4137735 7.382012 7.5453053 7.2768455 7.667001 7.5014496 7.4607134 7.415193 7.443343
1368539_at 3.5694883 3.6455643 3.6697462 3.7393177 3.4231465 3.5581586 3.5975652 3.636023 3.685709 3.4753253 3.5331411 3.8472774
1368540_at 4.0502496 4.123674 3.8468635 3.7850657 3.8396688 3.9086838 3.9615464 3.8917937 3.9448657 3.9499516 3.8764448 3.8926353
1368541_at 6.5403447 6.5363903 6.11239 6.4074697 6.601156 6.4168215 6.669525 6.530727 6.1578994 6.506821 6.286092 6.4663825
1368542_at 4.6505275 4.6846414 4.5680375 4.5373473 4.587063 4.585931 4.7214556 4.5325365 4.4227943 4.8715086 4.502265 4.62909
1368543_at 7.3158803 6.4585953 7.609906 7.137556 7.5179563 6.4626064 7.465925 7.1689844 7.410763 6.1697364 6.0891447 6.8680687
1368544_a_at 4.9445033 4.766674 4.8184223 4.665414 4.8330064 4.6006765 4.9265175 4.9098444 5.3166847 5.389686 5.6586447 5.2749405
1368545_at 5.992959 5.744225 5.9878664 6.0554185 6.0187387 6.0047116 6.0802197 5.910944 5.75379 5.814923 5.8184 5.6918526
1368546_at 5.269846 5.3230343 5.2420297 5.1784334 4.8261766 5.0245585 5.015661 5.0479813 5.27744 5.2480707 5.0615096 4.9805007
1368547_at 4.1630254 4.106829 4.071463 4.318293 4.1997404 4.266131 4.1660933 4.244089 4.1219773 4.1219106 4.187529 4.2519875
1368548_at 3.2729347 3.3623044 3.3431942 3.3651264 3.3117743 3.3477669 3.2697036 3.2526445 3.1936297 3.324374 3.4833615 3.3776708
1368549_at 8.938848 9.163346 9.176385 8.893101 8.780254 8.95591 8.896534 8.955534 8.805057 8.909078 8.799058 8.683886
1368550_at 4.99585 5.1235228 5.0330477 5.317777 5.054855 5.0569057 5.024706 5.253255 5.2059417 5.0444183 5.0542545 4.9870014
1368551_at 4.9641976 4.5902796 4.771565 4.9827385 4.836586 4.7873316 4.7629757 4.6617575 4.8581886 4.845825 4.6188154 4.8792467
1368552_at 10.907966 10.711635 10.634638 10.866257 10.685518 10.875196 10.919864 11.054783 10.812572 10.954969 10.967761 10.815974
1368553_at 5.097773 5.0659876 5.3539443 4.9586573 5.2564645 5.5147333 5.2576394 5.083242 4.94381 5.2623925 5.3194304 5.128851
1368554_at 5.5361824 5.5879765 5.6542625 5.666226 5.6169934 5.6128983 5.59964 5.593292 5.7139664 5.730812 5.4608326 5.8193183
1368555_at 5.6657133 5.6548157 5.729335 5.369959 6.008251 5.792542 5.6453333 5.8903847 5.2439413 5.403452 5.0897207 5.3118362
1368556_at 4.6612597 4.5492263 4.5329676 4.6026726 4.578374 4.5160923 4.7611094 4.8187695 4.6866655 4.56113 4.4693375 4.350107
1368557_s_at 4.572334 4.525094 4.5989885 4.769963 5.085123 4.683208 4.8070765 4.630361 5.1159363 5.08116 4.6206565 4.9011536
1368558_s_at 7.5488358 7.4324064 7.921997 7.252923 7.757584 7.2291536 7.733907 7.7779484 7.1186185 7.593207 7.4212885 6.3354845
1368559_at 5.9528236 6.0992393 5.8490586 6.0177374 6.149878 6.0327992 5.950747 5.816047 5.8978677 5.9266887 6.1339207 6.089177
1368560_at 5.4187818 5.1592145 5.184577 5.2546544 5.5321636 5.5249705 5.4121213 5.249267 5.2430577 5.653864 5.2929564 5.336279
1368561_at 4.1459904 4.2311954 4.2059293 4.3055763 4.3787165 4.2314706 4.3062835 4.2196813 4.26934 4.433031 4.300676 4.3198147
1368562_at 4.9071865 4.874981 4.9053116 5.2316227 5.0475683 5.14235 4.9071865 4.991048 4.971656 5.163521 5.2118797 5.062113
1368563_at 6.8795576 7.2407804 6.923449 6.865214 7.4768186 5.9393167 7.7638435 7.566719 7.0390186 6.3981233 6.512963 7.7721477
1368564_at 4.9638004 5.08455 4.912196 4.9616213 4.9844646 4.967184 4.971916 5.1203165 4.932797 5.1709356 5.28489 5.160305
1368565_at 4.3194914 4.1141376 4.400387 4.2018495 4.1180305 5.205374 4.959733 4.487709 4.24771 4.265188 4.568596 4.3022594
1368566_a_at 11.202374 11.332251 11.143428 11.415579 10.997903 11.352903 11.24457 11.482976 11.447455 11.641244 11.298037 11.148542
1368567_at 6.7798333 6.9818983 7.0297275 6.755686 6.916436 6.889574 6.991315 6.945141 6.893187 7.021752 6.958014 6.8459454
1368568_at 6.1221237 5.995042 5.9175487 6.264026 6.4598107 5.9083023 6.207814 5.976888 6.312974 6.2827606 6.166454 6.326925
1368569_at 4.0597897 4.332344 4.288191 3.901457 4.3462353 4.130327 4.004616 4.10323 3.9610868 4.0169106 4.0739517 4.1778893
1368570_at 7.676211 7.264159 7.6916914 7.4271326 7.827485 7.2551694 7.6293926 7.350274 7.5811357 7.7550435 7.5986753 7.6339226
1368571_at 5.115699 5.025318 5.115107 5.211622 4.8989305 4.8452334 4.992907 4.927099 4.800456 5.082991 4.700101 4.9074216
1368572_a_at 5.4130163 5.4137764 5.4904222 5.574273 5.6444407 5.5538273 5.438223 5.8297625 5.6163654 5.8956947 5.6104746 5.745681
1368573_at 7.8645797 7.742974 7.60988 7.79822 7.5079846 7.44333 7.5711813 7.674512 7.7498336 7.8076477 7.7557473 7.4005504
1368574_at 10.259949 9.977383 10.224016 10.264122 10.375159 10.097025 10.365162 10.535543 10.476467 10.4031725 10.1535015 9.992756
1368575_at 5.3155518 5.3648095 5.400014 5.4974575 5.5248566 5.682042 5.442171 5.583246 5.489747 5.5789294 5.3094473 5.512475
1368576_at 4.442615 4.53211 4.5167694 4.3425703 4.5960617 4.3739457 4.630617 4.344712 4.4599013 4.6127787 4.7066164 4.742045
1368577_at 3.4389782 3.4456959 3.444644 3.5323482 3.8262525 3.5347354 3.5946674 3.5510283 3.54188 3.499452 3.501505 3.3880918
1368578_at 5.106299 5.0375404 4.8877325 5.123495 5.084111 5.0663233 5.1818113 5.0831566 5.2139974 5.0712805 5.185505 5.214842
1368579_at 4.811965 4.942654 4.989049 4.9302597 4.9722757 4.9803534 5.009463 4.6705933 4.6946125 4.7565217 4.7560797 4.8751163
1368580_at 6.2201967 6.0929546 6.167681 6.2214546 6.195815 6.4070683 6.4018335 6.447275 6.494467 6.1848674 6.3612785 6.377847
1368581_at 5.906988 5.797429 6.0633516 6.0178413 5.738451 5.874278 5.9463463 5.898017 5.775273 5.971673 6.0216985 5.915558
1368582_at 4.3782215 4.3430634 4.594621 4.4398556 4.3856125 4.6420164 4.3996315 4.38551 4.511348 4.467246 4.184915 4.6708097
1368583_a_at 13.9763775 13.981794 14.068125 14.045426 14.078049 13.826877 13.849719 13.954635 13.937443 13.896999 14.064449 14.070625
1368584_a_at 4.677438 4.6773825 4.506027 4.705512 4.8017187 4.9206696 4.6756773 4.9935665 4.9406776 4.931861 4.614293 4.758506
1368585_at 6.3423004 6.1838007 6.1103535 6.2986536 6.2146325 6.280624 6.2670026 6.232743 6.1615005 6.291642 5.9721622 6.2173576
1368586_at 5.3693495 5.4636297 5.274337 5.448316 5.5535593 5.5716796 5.3728585 5.261966 5.2688885 5.3551474 5.2127433 5.414468
1368587_at 14.029498 14.008207 13.961133 13.94985 14.058706 14.099712 14.027501 14.013616 14.10078 14.027226 14.047131 13.977967
1368588_at 5.9940915 5.872564 6.5049233 5.390757 5.394657 5.8071446 5.7252254 5.3831472 5.530965 5.355115 5.4849296 5.837259
1368589_at 8.396129 8.316159 8.346351 7.74936 7.820797 8.03722 7.859845 7.896396 8.274443 8.259856 7.8627553 7.6868463
1368590_at 4.4573803 4.268733 4.262148 4.3618083 4.1454372 4.3016644 4.283314 4.068901 4.233745 4.0104847 4.218857 3.9988437
1368591_at 9.224824 9.377527 9.360448 9.273331 9.406501 9.479928 9.170837 9.464346 9.226468 9.41935 9.178654 9.093826
1368592_at 7.2648535 6.5782795 7.3357472 6.8290253 7.0594015 6.7568536 7.3010645 7.3078237 6.721561 7.073695 6.6015215 6.9479156
1368593_at 8.286638 8.276429 7.975577 8.19836 8.286823 8.051596 8.060541 8.444494 8.6524515 8.087303 8.045031 7.676585
1368594_at 5.3585773 5.262682 5.186208 5.434026 5.601841 5.5291986 5.4704494 5.108922 5.2879953 5.3581524 5.3836546 5.5801287
1368595_at 4.481077 4.577964 4.475712 4.476872 4.433798 4.5535507 4.601286 4.8519864 4.712749 4.3949842 4.4364834 4.2443542
1368596_at 6.7826023 7.330488 7.184373 6.866296 7.1660824 7.181768 7.477074 7.168423 6.9466214 7.071397 6.7944827 6.7896857
1368597_at 6.262389 6.5592327 6.7622194 6.341163 6.485456 6.701186 6.656861 6.435194 6.478015 6.4490366 6.5032682 6.4799223
1368598_at 6.3791 6.3892813 6.501744 6.507002 6.598738 6.358531 6.4806337 6.5767417 6.700375 6.651843 6.3680506 6.862549
1368599_at 5.842929 5.9352756 6.2272763 6.196793 6.3493176 6.604637 6.15899 6.1695275 6.275556 6.215373 6.3411345 6.326425
1368600_at 10.949797 10.755943 10.849894 10.809622 10.926834 10.677816 10.770542 10.775349 10.896116 10.683802 10.398939 10.750088
1368601_at 4.834673 5.0991583 4.817689 5.211542 5.2731533 5.2178106 5.1428156 5.0163918 5.213439 5.069973 4.797429 5.3760967
1368602_at 3.9929628 4.101522 4.1369705 4.420559 4.174783 4.017757 4.2432365 4.294612 4.2618027 4.2049427 4.0740676 4.0906363
1368603_at 4.920978 4.6779947 4.766849 4.74881 4.9792614 4.9098573 4.845568 4.8131685 4.853459 4.857683 4.780973 4.9866295
1368604_at 4.9284935 4.9283757 5.0453787 5.1020217 5.0546527 4.920092 4.847685 5.057995 4.864236 5.0031624 5.2370453 5.239139
1368605_at 5.0150537 4.8395853 4.718369 4.688856 4.9569693 4.766099 4.8348675 4.8876534 4.9092646 5.0143094 4.88815 4.756608
1368606_at 4.3662167 4.2123785 4.1379356 4.357009 4.3719797 4.2592554 4.31581 4.5048103 4.4595156 4.5037937 4.409278 4.308928
1368607_at 8.073138 7.897462 7.685216 9.663853 9.279865 8.624765 10.131758 7.341242 9.959277 10.192422 8.658317 9.241253
1368608_at 10.18149 9.897253 9.624361 9.926617 9.833458 9.633743 10.144291 10.02529 10.069702 9.697041 9.790941 9.634493
1368609_at 12.7915945 12.841212 12.9211855 12.790378 12.68778 12.69965 12.763322 12.779226 12.835003 12.639583 12.807906 12.704624
1368610_at 4.001814 4.131739 3.9881182 4.047094 4.1078205 4.060848 4.082054 4.0780163 3.9472976 3.922205 4.000673 4.014392
1368611_at 3.9744296 4.1701555 3.9941711 3.9157262 4.0239673 4.094317 3.9495087 3.920683 4.008456 4.0541015 4.002764 3.985184
1368612_at 5.4203076 5.3834186 5.3038225 5.2423334 5.379099 5.3371925 5.2960258 5.5558624 5.3180804 5.411454 5.3793497 5.200541
1368613_at 4.6580048 4.6220374 4.655851 5.09325 4.8551407 4.604286 4.6827 4.7342143 4.5234604 4.7601643 4.3883796 4.8096976
1368614_at 8.060387 7.8957343 7.8631268 8.125635 7.837696 7.5288224 8.078047 8.159367 8.077218 8.056536 7.6177006 7.964731
1368615_a_at 4.923622 4.8417463 5.025322 4.8999157 4.738226 4.8570933 4.740061 4.8385677 4.631481 4.843355 5.26797 4.901537
1368616_at 6.3813624 6.302023 6.282184 6.319047 6.643467 6.3332653 6.4163446 6.350218 6.204709 6.4303145 6.1649857 6.2868304
1368617_at 4.9076233 4.501444 4.5631294 4.4976745 4.6472178 4.776649 4.585039 5.138957 4.5988317 4.6497297 4.442995 4.5913296
1368618_at 9.387085 9.329332 9.197241 9.352884 9.325991 9.257944 9.1408415 9.352492 9.279422 9.310053 9.103239 9.113283
1368619_at 5.6039324 5.9855533 5.6893167 5.745406 5.637492 6.0349236 5.875942 5.7421684 5.804471 5.6316223 5.659354 5.8474007
1368620_at 5.980372 5.8511543 5.930401 6.0213966 5.903538 5.931177 5.970552 5.91516 5.9193964 5.996932 6.218697 6.3170953
1368621_at 10.604271 10.733988 10.487528 10.869316 10.803578 10.554552 10.732462 11.003174 10.788601 10.798285 10.606369 10.615829
1368622_at 4.204366 4.2795944 4.211402 4.133277 4.3650794 4.1547017 4.196355 4.1603107 4.1836042 4.186243 4.1203113 4.205508
1368623_at 4.6953707 4.751284 4.8989277 4.6869807 4.884053 4.6871033 4.643415 4.8278503 4.9230356 4.7487373 4.6856246 4.8060155
1368624_at 3.5396328 3.6911223 3.5542746 3.8346121 3.7477148 3.8507042 3.6760018 3.844245 3.953554 3.7736123 3.81812 3.769811
1368625_at 5.281048 5.458971 5.336507 5.428355 5.4385014 5.4365463 5.372216 5.6621237 5.3983965 5.4035616 5.3891077 5.502472
1368626_at 4.4822874 4.5010676 4.5387645 4.5060587 4.4667025 4.4271355 4.4589005 4.5819693 4.3603144 4.606738 4.4692965 4.5309105
1368627_at 12.72356 12.617307 12.803031 12.803353 12.854548 12.745421 12.794219 12.585588 12.706333 12.529104 12.563019 12.325685
1368628_at 3.9854734 3.8672686 3.92922 3.885272 3.9540682 3.8918192 3.857897 3.954294 3.814786 3.9415495 3.925534 3.984358
1368629_at 4.661195 4.85846 4.572727 4.9023485 4.9930525 5.0331697 4.783902 4.8741913 4.801468 4.862219 4.631606 4.901373
1368630_at 3.4605913 3.4253423 3.3918958 3.4053826 3.488573 3.4359844 3.4162095 3.4827583 3.5686402 3.5572991 3.5313118 3.5040412
1368631_at 4.2233124 4.541362 4.3210573 4.4003267 4.5398827 4.4634237 4.3433166 4.298373 4.132053 4.348591 4.153577 4.2832193
1368632_at 3.1481726 3.2498455 3.2860203 3.3636773 3.3286524 3.3216505 3.3175457 3.2509496 3.3184009 3.2542498 3.3238883 3.3092878
1368633_at 3.717563 3.7522833 3.603471 3.839751 4.0126247 3.7970684 4.01165 3.5780687 3.657749 4.0332556 4.101799 3.7943802
1368634_at 7.850404 8.04414 7.9316273 8.167485 8.059877 8.347307 8.014213 8.287977 8.069317 8.202795 7.8973365 8.034358
1368635_at 4.2051654 4.0731544 4.0217905 4.204259 4.153327 4.2829432 4.1509724 4.283556 4.148223 4.2189155 4.061181 4.0267234
1368636_at 6.0051923 5.835442 5.8446946 6.1694174 6.226505 6.1840477 6.2006345 5.999882 5.9006667 6.166815 6.40633 6.1959324
1368637_at 4.112447 4.1855416 4.016328 3.9653337 4.0441623 4.1499553 4.3503313 4.064984 3.9796884 4.1523914 4.154311 4.0663834
1368638_at 5.258399 5.257132 5.3058376 5.0816407 5.188785 5.2996426 5.1760583 5.2719216 5.260791 5.3316116 5.2537847 5.2437725
1368639_at 4.0003395 4.0580306 3.9095216 4.036442 4.2590737 4.4899898 3.8202426 4.117435 4.170101 3.9419737 4.4870496 4.1180286
1368640_at 5.4147787 5.5186625 5.5077047 5.3494806 5.2769127 5.517823 5.4018106 5.315727 5.5137243 5.5928745 5.3974323 5.487941
1368641_at 4.008577 3.954388 4.111011 4.0171294 4.1148725 4.0906982 3.906622 4.5232778 4.021914 4.132081 4.220687 4.3423147
1368642_at 9.278178 9.262366 9.145745 9.173394 9.235187 9.121894 9.204545 9.153912 9.280097 9.042599 9.169287 8.988346
1368643_at 4.1783237 4.336924 4.443823 4.147764 4.022887 4.102936 4.2847285 4.2465935 4.259164 4.1617503 4.353078 3.9482646
1368644_at 4.346436 4.511775 4.243521 4.631033 4.595525 4.4412107 4.301629 4.562458 4.6618395 4.347681 4.4347486 4.6592245
1368645_at 5.6861205 5.8547716 6.159693 5.792072 5.9036355 5.9935536 5.784137 6.088879 5.8407054 5.7591186 5.7480893 5.714651
1368646_at 8.886742 9.027416 8.849232 8.863191 8.670528 8.651369 8.587871 8.827179 8.781565 8.515195 8.51752 8.433813
1368647_at 7.1625195 7.5942745 7.545891 7.2492123 7.0320725 7.35112 7.561572 7.2386866 7.2928123 7.4485397 7.392349 7.174079
1368648_at 4.7746925 4.8365545 4.7153 4.7932568 4.799657 4.8587255 4.7664356 4.5496597 4.738722 4.571438 4.96059 4.8675575
1368649_at 7.5133476 7.3976254 7.6667175 7.3203244 7.410284 7.3922906 7.497643 7.6100707 7.4019065 7.5807724 7.2636104 7.353485
1368650_at 7.2622375 7.7860165 7.761223 6.7072353 7.091016 7.831826 6.691623 6.314434 6.602617 6.622452 7.162639 6.736581
1368651_at 11.289726 10.73243 10.28665 10.483886 10.840427 10.49778 10.625098 10.9818 10.342182 10.741753 10.591717 10.027667
1368652_at 6.754491 6.9898343 6.738262 6.924204 6.7752337 7.034065 6.9215984 6.7901015 7.1305246 7.009861 7.219972 6.966435
1368653_a_at 10.409006 10.493452 10.473562 10.719597 10.667766 10.772501 10.641293 10.748934 10.656176 10.70705 10.710611 10.698147
1368654_at 6.2163286 6.2722287 6.365091 6.129719 6.0317454 6.0526977 5.9695144 5.970225 5.9817367 5.805223 5.784548 5.881638
1368655_at 9.062284 9.071026 9.165945 8.838077 9.110851 9.084711 9.239338 9.136749 8.807245 9.017617 8.858411 8.762716
1368656_at 3.9404187 3.975531 4.0529757 4.2039146 4.183581 4.292002 4.100033 4.2217207 4.109781 4.266882 4.141517 4.231446
1368657_at 3.79796 3.6646943 3.7140303 3.7032855 3.8146527 3.6975641 3.6295686 3.7633107 3.7519212 3.8083653 3.7460935 3.759495
1368658_at 4.4921513 4.4133224 4.6161714 4.30601 4.3885202 4.3753734 4.085079 4.3935137 4.3277946 4.4196215 4.17292 4.2737417
1368659_at 11.003443 10.511942 10.621385 10.719908 10.715237 11.140239 11.027343 10.911693 10.695411 9.502491 10.93689 10.767406
1368660_at 5.0518 4.7683516 4.915238 4.808997 5.0108123 4.962241 4.6987667 4.941741 4.9705744 4.775969 4.7967505 4.863584
1368661_at 7.392913 6.846705 6.6978183 6.9919176 7.1978498 6.9800196 7.3422027 7.516362 7.190954 7.1730447 7.051635 7.271186
1368662_at 7.6124315 7.617845 7.43154 7.5810194 7.371252 7.543108 7.3974595 7.671793 7.7200823 7.513169 7.59207 7.2669196
1368663_at 3.9591465 3.7618616 3.789968 3.9084969 4.0340004 4.0959215 3.952294 3.7933176 3.7618966 3.7472377 3.9745898 3.844297
1368664_at 5.8910317 6.1413407 6.1457877 6.0790534 6.3030763 5.9639688 6.0736628 6.0339403 5.809186 6.0477147 5.9071913 6.112529
1368665_at 7.9771914 8.163459 8.02108 8.171295 8.075959 8.358737 8.076056 8.316733 8.181228 8.337534 8.135514 8.307958
1368666_a_at 3.8775363 3.9457262 3.7753503 3.868112 3.963895 3.8614917 4.021152 3.9305325 4.001723 4.001843 3.813395 3.8640795
1368667_at 6.2655287 6.162712 6.100664 6.1794963 6.3289747 6.353264 6.5013413 5.9408627 6.31019 6.103865 5.8413534 6.5440116
1368668_at 8.636345 8.682444 8.761425 8.588812 8.542211 8.589445 8.615356 8.491461 8.627085 8.755779 8.56768 8.57976
1368669_at 7.6476197 7.849857 8.062448 7.239035 7.921895 7.748445 7.8186064 7.8212366 7.5987306 7.765854 7.5696425 7.911816
1368670_a_at 5.5446415 5.489438 5.477392 5.9681063 5.6684046 5.822466 5.7111845 5.870569 5.861348 5.590721 5.1938124 5.811375
1368671_at 6.5115705 6.5035443 6.5830555 6.735673 6.627679 6.6444535 6.520198 6.49317 6.502256 6.2447968 6.451463 6.5806828
1368672_at 4.7315965 4.819199 5.0088425 5.043725 5.254937 4.9261575 5.1307425 4.8123565 4.999931 5.0625935 4.86728 5.2295074
1368673_at 3.9547045 3.8582897 4.165307 4.162053 4.0102034 4.111558 3.969031 4.157746 3.918206 3.9955838 3.829602 3.852983
1368674_at 11.260086 11.136242 10.973219 11.04466 11.199434 10.921 11.016365 10.974066 10.923662 10.884092 10.788204 10.728533
1368675_at 6.970904 7.0238333 6.9383826 6.732825 7.119333 7.066976 6.7897706 7.3616753 7.5237985 7.1120043 6.8805203 6.9479775
1368676_at 5.38428 5.360073 5.3443546 5.509297 5.7385645 5.526429 5.6003075 5.627909 5.808163 5.8250175 5.721779 5.521637
1368677_at 3.7758138 3.6793506 3.821949 3.8169048 3.7929897 3.9786522 3.7854035 3.813241 3.8078616 3.763605 3.867737 3.9027176
1368678_at 4.310592 4.256031 4.1796255 4.217106 4.369396 4.392361 4.309087 4.4127316 4.4122295 4.3933954 4.350985 4.399848
1368679_a_at 7.011493 6.562545 6.890303 6.703302 6.8501844 6.203644 7.0271864 6.9192343 7.012468 6.65985 7.003168 6.91061
1368680_a_at 4.395034 4.5855045 4.6637077 4.6861744 4.5861692 4.57139 4.802165 4.6473894 4.735442 4.6792774 4.7432947 4.654129
1368681_at 6.8618417 6.6705327 6.825732 7.1846895 7.2646523 7.1374598 7.2145023 7.002696 6.9848833 7.094994 6.805559 7.07595
1368682_at 4.349205 4.4746647 4.3407335 4.6048875 4.828892 4.7291765 4.773698 4.6822276 4.852442 4.784484 4.8133736 4.4498587
1368683_at 3.2133236 3.141014 3.1521103 3.2337453 3.2431607 3.2776656 3.3094811 3.198384 3.1891456 3.19553 3.27154 3.3267155
1368684_at 5.4694643 6.08726 5.8294377 5.8391376 5.830412 5.8797626 5.76499 5.694435 5.643752 5.4208846 5.6562166 5.827161
1368685_at 5.248701 5.177041 5.0235167 5.3059998 5.3430367 5.3553066 5.143346 5.228401 5.165965 5.1384354 5.1678247 5.098672
1368686_at 14.237728 14.139529 14.182706 14.212728 14.1790905 14.225948 14.195891 14.248965 14.200493 14.165772 14.135853 14.127175
1368687_at 6.38521 6.5094213 6.2887363 6.1288977 6.32491 6.361238 6.1226416 6.4887 6.207735 6.476183 6.303582 6.1890807
1368688_at 4.6947336 4.8354235 4.7021036 4.8270187 4.868619 4.902787 4.771639 4.979265 4.64145 4.624503 4.8454 4.7426987
1368689_at 4.267117 4.1753864 4.3291774 4.27984 4.504141 4.42961 4.396167 4.172954 4.2918415 4.450128 4.271026 4.460236
1368690_a_at 4.5001903 4.619201 4.3214273 4.646767 4.8276873 4.5718536 4.60795 4.4613457 4.6649466 4.7129774 4.4989147 4.5244846
1368691_at 4.8775005 4.854529 4.8856416 4.9761524 5.0047617 4.96671 4.820074 4.7076406 4.8873324 4.8975134 4.9337864 4.7548556
1368692_a_at 9.486799 9.163691 9.271662 8.717712 8.64802 9.119661 8.3582115 8.830923 9.126358 8.67392 8.330717 8.316456
1368693_at 6.8502836 6.2525 6.618517 6.7760987 6.688293 6.5437536 6.7345138 6.8509784 7.00744 6.7330065 6.7734756 6.2958074
1368694_at 4.4204154 4.4079037 4.57715 4.459108 4.5366406 4.4182334 4.3469033 4.5147157 4.481626 4.609814 4.4047976 4.4072933
1368695_at 12.343071 12.210309 12.346517 12.292099 12.479544 12.546111 12.182332 12.31952 12.149651 12.391277 12.141871 11.997287
1368696_at 5.5273304 5.6000557 6.0163536 5.880022 5.863699 5.871303 5.65088 5.6491833 5.48962 5.533617 5.811965 5.6338425
1368697_at 3.6508708 3.690722 3.5361433 3.7658975 3.7982464 3.7729297 3.6647453 3.8714628 3.8656094 3.7160256 3.6465962 3.7801948
1368698_at 6.247492 6.153485 5.929411 6.0704517 6.13357 6.1920466 6.194719 5.961826 5.928411 6.342336 5.804565 5.7486105
1368699_at 4.3007026 4.125443 4.186962 4.1061916 4.144966 4.2263002 4.128375 4.0148716 4.1479616 4.168433 4.171124 4.174474
1368700_at 4.2428074 4.100887 4.172697 4.3668513 4.1725445 4.295963 4.283316 4.331915 4.294853 4.2916117 4.3216085 4.0956526
1368701_at 5.2827554 5.388733 5.2733912 5.2454967 5.0781965 5.271521 5.3071938 5.438678 5.311842 5.194675 5.31982 5.166887
1368702_at 8.727814 8.815568 8.739886 8.055968 8.389507 8.691555 8.205584 8.452091 8.398481 7.963748 8.146707 8.38162
1368703_at 7.1341057 7.242281 6.9955654 6.9588227 7.0385213 7.1352725 6.7937098 7.0893326 6.916263 7.079734 6.9304276 6.827411
1368704_a_at 4.936785 4.903654 5.0882535 5.03417 4.718361 5.1667104 4.9252825 4.8912864 4.7377763 4.921939 5.047365 4.8959274
1368705_at 4.929388 4.865062 4.677455 4.834401 4.914795 5.0783453 4.814093 5.050873 5.131947 4.9910073 4.904793 5.029236
1368706_at 11.913184 11.973605 11.885097 11.956315 11.67971 12.148222 11.759928 12.172941 12.026 11.860421 11.890324 11.700655
1368707_at 13.749821 13.735849 13.776796 13.630938 13.64997 13.74294 13.574224 13.645749 13.640197 13.638747 13.629384 13.560421
1368708_a_at 5.424372 5.3917956 5.2985826 5.301722 5.3121133 5.66745 5.533853 5.3687797 5.4028916 5.294307 5.4509206 5.408138
1368709_at 4.185914 4.158987 4.3446965 4.2068014 4.1756625 4.2362776 4.3956017 4.3563805 4.229046 4.374115 4.226734 4.125291
1368710_at 6.885715 6.8647556 6.819901 6.7647395 6.6726213 6.753543 6.87763 7.085396 6.572374 7.095783 6.5758142 6.7763147
1368711_at 9.150784 8.510383 8.432135 9.477659 8.351688 8.286646 9.113604 9.440569 9.118458 9.041773 9.14349 8.1030445
1368712_at 7.1818237 7.204841 7.4188876 7.1027927 6.9083176 6.875073 7.3009458 7.3292303 7.404596 7.3512154 7.2039485 7.154956
1368713_at 4.377454 4.4567614 4.250578 4.2048426 4.222412 4.311166 4.3348866 4.3917694 4.272153 4.3720603 4.3730645 4.1986713
1368714_at 3.526968 3.5450525 3.498785 3.7015216 3.7444308 3.6915178 3.5533352 3.6419022 3.7033763 3.6161 3.823315 3.6356575
1368715_s_at 4.7799397 4.522866 4.514574 4.514381 4.9148917 4.750107 4.663669 4.376175 4.611606 4.6341004 4.352379 4.5226035
1368716_at 4.1767974 4.1978726 4.2409954 4.304687 4.2692733 4.1848564 4.222078 4.389812 4.3443856 4.268487 4.316993 4.266999
1368717_at 10.346103 10.4484825 10.151648 10.368378 10.356363 10.10185 10.308185 10.180806 10.34085 10.323411 10.146845 9.851337
1368718_at 8.279693 8.49802 8.060741 10.786887 10.856558 11.123938 12.690792 11.805727 11.23488 12.900522 12.369758 12.03623
1368719_at 5.205619 5.0433683 5.13363 5.346631 5.359145 5.217167 5.2458925 5.2251434 5.2559876 5.2920656 5.3453207 5.0536118
1368720_at 13.09517 13.183084 12.865 13.06667 13.11668 12.980907 12.98923 13.177519 13.2926655 12.929722 12.807587 12.936411
1368721_at 6.237171 5.998219 6.0588536 6.139209 6.3841696 6.380085 6.067455 6.1364956 6.277269 6.1953497 6.048462 6.372186
1368722_at 3.6787384 3.7839935 3.9009073 3.8641744 3.9346068 3.9061368 3.9215877 3.89493 3.8532302 3.8670018 3.9202206 3.941131
1368723_at 4.7311034 4.8312373 4.901867 5.0764284 5.2449055 5.104837 5.0009513 5.306061 4.9166784 5.181899 5.097861 5.2289357
1368724_a_at 6.172466 6.1100216 6.3119416 6.194302 6.1615005 6.31966 6.335046 6.405472 6.2413406 6.407733 6.563457 6.092885
1368725_at 5.403745 4.917207 5.195773 5.3609576 5.1085515 4.9085383 5.007389 5.1487236 5.069554 4.9887314 4.9288116 4.71246
1368726_a_at 6.3838077 6.1263137 6.157122 6.311261 6.2343826 5.9266768 6.194321 6.175902 6.377853 6.001653 6.143496 5.9231095
1368727_at 3.978012 4.1385393 3.856073 3.8272355 3.8687472 4.041444 3.9732633 3.9515357 4.0452094 3.877172 4.051657 3.9786944
1368728_at 5.592378 5.5331516 5.7706466 5.5794697 5.5900183 5.8258533 5.8413 5.4625735 5.3745556 5.699254 5.3762417 5.6129303
1368729_a_at 4.6360803 4.5337877 4.6374245 4.5640764 4.633373 4.6344447 4.5589604 4.6765475 4.7163215 4.7279325 4.6377583 4.6402974
1368730_a_at 4.4905024 4.5667243 4.4352913 4.4860716 4.380802 4.4703608 4.509263 4.7028 4.5812416 4.6036215 4.6664886 4.8099036
1368731_at 13.434395 13.021603 13.31282 13.331272 13.719824 13.404842 13.503442 13.586099 13.555349 13.772701 13.367999 13.617585
1368732_at 6.4071426 6.832088 6.642667 6.941351 6.9960155 6.7812166 7.100376 7.1132994 6.866268 7.036021 6.823172 6.56767
1368733_at 13.219856 13.290932 13.204639 13.371693 13.103885 12.896153 13.378712 13.259902 13.309043 12.806741 12.885006 13.002971
1368734_at 4.6688 4.949045 4.589768 4.8053083 5.0095043 4.6959076 4.916397 4.9766006 4.828787 4.8484044 4.788348 4.6377926
1368735_a_at 4.310568 4.1569595 4.245671 4.435055 4.2861557 4.0325837 4.357812 4.2618937 4.1662593 4.2142963 4.1390905 4.108336
1368736_at 3.8385053 4.12623 3.907944 3.92079 3.8539152 4.128708 3.9280586 4.1278825 3.7498016 4.10349 4.784445 3.789745
1368737_at 5.320092 5.3899317 5.5765324 5.3637347 5.2308617 5.4011 5.4419355 5.467883 5.4507504 5.3261757 5.3621693 5.4807816
1368738_at 3.807492 3.8054023 3.7259037 3.828114 4.033283 4.090605 3.87429 3.7386823 3.8179479 3.8497872 3.8410482 4.1891522
1368739_s_at 4.5899 4.5629487 4.608062 5.025999 4.750289 4.8630753 4.925243 4.835694 4.844313 5.0185347 4.934118 5.145353
1368740_at 4.2927647 4.5497036 4.300221 4.419682 4.56866 4.4652147 4.6077557 4.4915056 4.5549536 4.8048677 4.4935517 4.573346
1368741_at 13.554101 13.486908 13.62528 13.524456 13.383472 13.418253 13.5164175 13.506575 13.453019 13.525191 13.567815 13.487787
1368742_at 6.785011 6.808574 6.9171877 6.6890273 6.789341 6.9109282 7.197471 6.7450995 6.786918 6.560957 6.8740873 6.844669
1368743_a_at 4.9120126 4.735306 4.449665 4.5962963 4.62193 4.7017803 4.4404864 4.4459333 4.333028 4.608086 4.2926683 4.634486
1368744_a_at 4.3030877 4.546342 4.2022796 4.3769193 4.4042253 4.2820234 4.4600034 4.481376 4.4257245 4.3094873 4.4462276 4.3337646
1368745_at 7.0316324 6.4089622 6.5267005 6.0274677 6.1745567 6.4794016 6.6809473 6.603376 6.4586573 6.794576 6.551065 6.6756687
1368746_a_at 5.652244 5.74257 5.694111 5.7376328 5.4939003 5.821872 5.777133 5.5869045 5.6686993 5.754205 5.852447 5.799095
1368747_at 5.1536613 5.137868 5.180137 4.825416 4.8847456 4.9916735 4.7988553 5.097012 5.1889553 4.853256 4.819002 4.875681
1368748_at 5.6806903 5.853792 6.195741 5.8415475 5.79829 5.775669 5.6589212 5.4449825 5.604149 5.602899 5.7492146 5.9619026
1368749_at 6.085014 6.205594 6.019052 6.047562 6.0155873 6.137313 6.121526 6.214905 6.330809 6.073321 5.9820004 6.3780704
1368750_a_at 4.173035 4.182849 3.9117002 3.9707446 4.153805 4.2474008 4.188906 4.0861206 4.2075467 4.019989 4.259942 4.3000956
1368751_at 3.8579729 3.8414688 3.9370732 3.7896914 3.979261 3.9991002 3.8785386 3.954382 3.9809468 3.8773646 3.9816642 3.8424504
1368752_at 4.3833857 4.0473022 4.169222 4.3233466 4.2410736 4.2962313 4.415645 4.1652246 4.29994 4.1615252 4.216933 4.2290688
1368753_at 4.103605 4.1714396 4.1016054 4.1065674 4.0654826 4.1568885 4.0964775 4.304285 4.2511444 4.0504665 4.280267 4.0845
1368754_at 6.405802 6.606393 6.7696085 6.495406 6.640759 6.544054 6.452036 6.5497947 6.459731 6.582196 6.188373 6.6421213
1368755_at 10.538382 10.3768425 10.555496 9.966307 10.855787 10.430157 10.893831 10.504328 9.891724 10.688917 10.6621 10.405144
1368756_at 5.0270605 4.998889 5.1083574 5.224088 5.2282076 5.212307 5.153592 5.3486147 5.1274414 5.2948074 5.0634174 5.507329
1368757_at 4.0148535 4.1505156 4.0643477 4.0665336 4.224285 3.9432302 4.143031 4.1083946 3.971044 4.19498 4.0529366 4.3226943
1368758_a_at 4.9051647 4.752034 4.8893776 5.2142887 5.099813 5.15864 4.975017 5.1040936 5.2709217 5.2221384 4.9113817 4.991006
1368759_at 5.5882077 5.640097 5.3446755 5.515667 5.402085 5.7069135 5.507645 5.647856 5.3375173 5.58791 5.6936793 5.7392025
1368760_at 4.064477 4.2799325 4.192361 4.1226244 4.110197 4.6783113 4.347371 4.1373158 4.33387 4.277116 4.3122115 4.2530117
1368761_at 4.1588573 3.9279447 3.955903 3.9432204 4.054736 3.936265 3.9519467 3.990132 3.9907289 4.068974 3.9166691 4.0828266
1368762_at 10.002168 9.970761 9.137005 9.324013 10.487883 6.5115666 6.6951118 9.718063 9.62936 10.523639 11.02989 9.574163
1368763_at 5.029544 5.027402 5.205802 5.4887204 5.257361 5.3827477 5.1813855 5.1727266 5.253894 5.037293 5.1148973 5.351347
1368764_at 3.4571822 3.352349 3.350124 3.4489405 3.5861096 3.447935 3.447329 3.3255002 3.4924853 3.4603128 3.4750907 3.4624052
1368765_at 4.882972 4.6789837 4.7644663 4.938697 4.8478203 4.7557287 4.8056784 5.0633783 4.804614 4.891554 4.862256 4.799226
1368766_at 4.9200015 5.1551805 5.005 5.2508717 5.3452454 5.429141 5.3400803 5.0689025 5.051307 4.8561754 5.124981 5.398023
1368767_at 6.3438745 5.9396787 5.842198 5.9609704 6.289594 5.903643 6.2735176 6.0658107 5.8114147 5.9632554 6.5668464 6.01076
1368768_at 5.7543364 5.640218 5.6967382 5.9174137 5.960685 6.0638103 5.9249935 5.9662833 5.872909 5.940117 5.88538 6.033692
1368769_at 11.387262 11.231777 11.592981 11.39444 11.274658 11.2158985 11.103665 10.88838 11.216643 11.208489 11.154329 11.037597
1368770_at 4.2062654 4.3567777 4.38056 4.2267876 4.3098164 4.1668277 4.1578026 4.088458 4.0073237 4.0347614 4.0851536 4.243068
1368771_at 4.566738 4.659277 4.5949316 4.889063 4.8021436 4.6008377 4.762965 4.877676 4.7404375 4.6669784 4.699521 5.0219994
1368772_at 5.338765 5.607868 5.593079 5.5303807 5.750763 5.578283 5.3218975 5.6518264 5.67413 5.479992 5.469671 5.5519385
1368773_at 3.9746423 3.8880613 3.9261332 3.9536836 3.9489338 4.0994515 3.9587429 3.8333874 3.8933837 4.040339 4.2694798 4.24522
1368774_a_at 5.496748 5.8450503 5.4686832 5.7773952 5.569662 5.5245237 5.747752 5.6403913 5.659482 5.657853 5.6673775 5.7377243
1368775_at 4.405773 4.328835 3.8390243 4.025704 4.026298 3.8070245 4.578076 3.9604464 4.257526 4.1281595 3.9494522 3.8477676
1368776_at 4.4715443 4.667062 4.5551453 4.5253935 4.7763267 4.7349606 4.7831154 4.6146317 4.7609396 4.7501345 4.614193 4.686985
1368777_at 4.3880367 4.3338814 4.554508 4.5724726 4.5024095 4.4512134 4.5250587 4.4136906 4.3696876 4.6316357 4.3854976 4.5524235
1368778_at 7.534765 8.60803 6.921819 7.5597486 7.9481115 7.4488044 8.193413 6.5659 8.046891 6.464151 7.0074267 6.676586
1368779_a_at 7.4153366 6.8391323 6.9904475 7.558169 7.3349814 7.0312185 7.6214128 7.5049777 7.487802 7.4261694 7.256383 7.138301
1368780_at 5.9859533 5.9074526 5.948223 5.893889 5.8049054 5.9432163 5.9018135 5.622075 5.7648916 5.685319 6.1350255 5.900388
1368781_at 4.8136387 4.963172 4.7477846 4.905406 4.869747 5.1394672 4.4802237 4.6985626 4.736106 4.6095514 4.5779138 4.959815
1368782_at 3.9822025 3.9002469 4.096299 4.019202 3.8442721 3.9824836 3.9161413 4.0734634 3.9241095 4.0973186 3.8942547 4.1214447
1368783_at 4.3907814 4.0908823 4.310517 4.4885054 4.484103 4.3426137 4.196492 4.484851 4.389638 4.340541 4.150957 4.3587923
1368784_at 9.020381 9.022412 8.821181 8.762072 8.751591 8.614603 8.663759 9.180714 8.928939 8.658372 8.743843 8.723659
1368785_a_at 3.6613083 3.7631187 3.66755 3.7894742 3.6233292 3.7254052 3.5753448 3.5980756 3.6775548 3.7508872 3.597517 3.6697462
1368786_a_at 4.524848 4.6462827 4.6293807 4.858179 4.765951 4.8428183 4.7024913 4.661071 4.4182816 4.569375 4.719467 4.58747
1368787_at 5.9952865 5.9660783 6.063114 6.1192856 6.184318 5.994089 5.9841537 6.2356887 6.1937475 6.112066 5.824701 6.0599732
1368788_at 4.982508 4.8076453 4.7721257 5.1348557 5.198692 4.864167 4.932954 4.854608 5.028574 4.8571315 5.2253714 5.006369
1368789_at 5.424302 4.697213 4.9230585 4.925193 5.2175846 5.1405525 4.949046 4.625432 4.7022943 4.882614 4.754325 4.76956
1368790_at 12.275045 12.239611 12.285376 12.286029 12.083231 12.338083 12.100927 12.4498 12.2456875 12.421486 12.3949585 12.336945
1368791_at 5.265391 5.0501695 5.0413203 5.159157 5.216069 5.37772 5.4847 5.3094807 5.321736 5.291729 5.114851 5.390555
1368792_at 6.4392905 6.2716103 6.1754837 6.4644837 6.404786 6.2261615 6.456023 6.328053 6.2047515 6.0648193 6.2524266 6.4528556
1368793_at 4.7704973 4.6672115 4.6027613 4.7777004 4.668423 4.4433475 4.746205 4.6509347 4.668548 4.6501856 4.654589 4.7655473
1368794_at 11.240101 11.064454 11.012522 11.061246 11.207062 11.333193 11.186868 11.397124 11.33594 11.185545 11.356662 11.272881
1368795_at 7.370284 7.460779 7.0925426 6.9680004 7.0705433 7.2170134 6.9516077 7.287592 7.066681 7.1924953 7.162029 7.4275184
1368796_at 6.0276213 6.3959775 6.1477675 6.317788 6.393516 6.361764 6.2591395 6.4470654 6.492978 6.3476005 6.2442093 6.511615
1368797_at 7.2434726 6.4198594 6.968304 7.4710183 7.59196 7.4325185 7.8067384 8.060408 8.066396 7.159628 7.4263053 7.6932044
1368798_at 3.7656932 3.8092978 3.6762013 3.700115 3.8243988 3.6989484 3.8572984 3.808096 3.8682668 3.827098 3.6632264 3.7253368
1368799_at 5.678353 5.7892313 5.717714 5.941128 5.7118435 5.6169577 6.1174855 5.734666 5.848776 6.0161877 5.7781367 5.898332
1368800_at 3.8362606 4.2235365 4.1546764 3.9981072 3.973711 3.934144 3.9315472 4.0409 4.232065 4.088119 4.158062 3.9042823
1368801_at 4.139427 4.092637 4.1590433 4.272869 4.221574 4.248802 4.2450724 4.2691755 4.129818 4.263891 4.1395035 4.187341
1368802_at 4.81579 5.1130733 4.955718 4.972311 5.22555 4.8425503 5.213796 5.143194 5.174673 4.926023 4.9660883 5.069162
1368803_at 4.4254537 4.6014147 4.5458937 4.641295 4.630438 4.613535 4.7209167 4.550083 4.631803 4.6716046 4.7550325 4.594842
1368804_at 4.6960278 4.512864 4.5767226 5.311318 4.827795 4.930232 4.6768465 4.548135 4.722213 4.8367147 4.8700523 4.6335173
1368805_at 5.5246396 5.59829 5.336813 5.549224 5.647896 5.441102 5.6260233 5.1535306 5.5584726 5.586973 5.3153415 5.5910096
1368806_at 13.643953 13.594084 13.630346 13.565549 13.544638 13.587375 13.622431 13.543754 13.633632 13.551074 13.631621 13.542285
1368807_at 6.615404 6.163463 6.584212 6.7477646 6.83811 6.5710325 6.449668 6.3271275 6.3440614 6.312412 6.3817225 6.663198
1368808_at 8.051731 7.941682 7.961816 7.913654 8.062714 7.9484286 7.946152 8.064125 8.123901 7.9202886 7.948392 7.9033747
1368809_at 8.745286 8.674487 8.555239 8.280881 8.748982 8.679628 8.453539 8.8102 8.497559 8.375705 8.437163 8.635569
1368810_a_at 4.2772226 4.415187 4.230295 4.031376 4.4614563 4.388521 4.241541 4.199611 4.1992426 4.2284365 4.108367 4.093197
1368811_at 5.4928417 5.350033 5.300536 5.3332834 5.286345 5.138838 5.683732 5.549405 5.4860873 5.7900457 5.505352 5.3349104
1368812_at 4.5616846 4.456544 4.417528 4.47114 4.635271 4.458029 4.5563507 4.7055693 4.5604544 4.571598 4.440234 4.4826
1368813_at 5.5059195 5.4356136 5.504071 5.5805693 5.3896017 5.484557 5.43091 5.956915 5.590681 5.5109005 5.5511904 5.588849
1368814_at 11.322212 11.4381695 11.246594 11.43277 11.263308 11.223529 11.383505 11.1602125 11.451708 11.186033 11.225284 11.007162
1368815_at 5.3952847 5.29862 5.4662886 5.4846897 5.7675934 5.3895035 5.5021114 5.6010404 5.416453 5.7138605 5.380499 5.52015
1368816_at 4.0881615 4.1412215 4.219116 4.046009 4.1111345 4.22442 3.8497505 4.059256 4.116774 4.0432725 3.9796643 4.210758
1368817_at 9.650398 9.284105 9.456958 9.40848 9.340782 9.300663 9.198982 9.526588 9.4881 9.51606 9.349018 9.33465
1368818_at 8.278429 8.105539 8.240696 8.185539 8.072965 7.760392 8.123594 8.375341 8.328276 8.190781 8.137463 8.213528
1368819_at 10.444073 10.182759 10.425186 10.187142 10.059158 10.224537 10.205272 10.25071 10.31556 10.443983 10.4622345 10.263292
1368820_at 7.0249453 6.8610277 7.0400305 7.124676 6.8865614 6.9511995 6.9250846 6.8023024 7.009103 7.110283 6.84645 6.6147714
1368821_at 5.6975737 5.2382364 5.767086 5.6517115 5.8723354 5.602109 5.4566298 5.974223 5.7404575 5.9241424 5.8978252 5.9834166
1368822_at 6.713706 6.5879674 6.7981462 6.760034 6.7285404 6.818712 6.7705145 6.6700845 6.688593 6.917766 7.122329 6.6638985
1368823_at 3.8376257 3.896462 3.8543363 3.8902235 3.8525033 4.0209904 3.8971596 4.0421667 4.1288295 3.9285762 4.0392966 4.135421
1368824_at 9.66807 9.8589945 9.755498 9.714481 9.849834 9.787721 9.69913 9.79196 9.630329 9.557283 9.62064 9.340508
1368825_at 3.6263084 3.6247075 3.665707 3.7975464 3.6695004 3.77944 3.792396 3.8714135 3.6090024 3.6010678 3.676703 3.6811492
1368826_at 12.949842 12.871187 13.166225 11.462242 12.555296 12.735007 13.295816 12.809866 12.690562 12.663197 10.77483 12.537689
1368827_at 6.498908 6.384577 6.389592 6.5057425 6.4532027 6.4823527 6.3589706 6.4502015 6.7498636 6.4364004 6.2329373 6.272177
1368828_at 5.5874596 5.4115314 5.221489 5.487355 5.6619153 5.7719193 5.536421 5.6234045 5.6528163 5.685833 5.4723444 5.622781
1368829_at 6.6903434 6.6651926 6.8856063 6.7407346 6.7397127 6.7341776 6.8721614 6.878458 6.618364 6.6895323 6.8513265 6.6685157
1368830_at 5.163307 5.31071 5.081405 5.2885942 5.1065273 5.17383 5.0004997 5.2040043 4.9560747 4.901039 4.9495544 5.1793776
1368831_at 8.70039 8.73297 8.862444 8.502783 8.523605 8.276126 8.599704 8.65236 8.644671 8.373957 8.5026045 8.345504
1368832_at 7.6667614 7.627733 7.6623783 7.5992627 7.682827 7.5691004 7.657325 7.8437824 7.6169887 7.762644 7.7114844 7.6124434
1368833_at 5.37609 5.4086685 5.418195 5.637829 5.54443 5.477991 5.5806704 5.40199 5.497407 5.4745083 5.4525375 5.5482445
1368834_at 6.0607395 5.689171 6.069456 5.7711015 6.05787 5.8513913 6.086625 5.8630137 5.875415 6.0262275 5.7152376 5.8350544
1368835_at 9.648724 9.342173 9.357309 8.838766 9.551514 8.891953 9.225106 9.215889 9.072756 9.164995 9.06358 9.202896
1368836_a_at 5.678652 5.5467567 5.385233 5.6981516 5.8135433 5.748227 5.5737114 5.57557 5.9429 5.7013683 5.730363 5.88713
1368837_at 7.735295 6.8134513 7.33579 6.8235264 7.2942777 6.94841 6.96364 6.5755 6.735266 6.7703314 6.70756 7.093485
1368838_at 7.0640974 7.1173134 6.8710365 6.8742104 7.2446957 7.516487 7.254598 7.2605453 7.2224436 7.0660386 6.8259864 6.900799
1368839_at 7.4396095 7.6485023 7.708887 7.6840034 7.466182 7.0145736 7.345634 7.367209 7.5048895 7.4415894 7.165957 7.7021613
1368840_at 12.268208 12.008763 11.977286 12.169969 12.15939 12.013789 12.452193 12.403678 12.018197 12.312948 12.319552 12.343322
1368841_at 7.143828 7.385752 7.4777093 7.343417 7.343529 7.4265804 7.1352415 7.29942 7.1710486 7.4507556 7.749303 7.3570905
1368842_at 7.2268405 7.000318 7.167526 7.066572 6.8908052 7.1751714 6.8245006 7.14397 6.8305264 7.1502576 7.1666665 6.914244
1368843_at 9.64697 9.5444355 9.526731 9.352889 9.259506 9.246792 9.416101 9.394358 9.486424 9.322073 9.390563 9.251797
1368844_at 8.443402 8.445881 8.68055 8.397492 8.083255 8.561784 8.274703 8.163392 8.027775 8.290964 8.466577 8.269935
1368845_at 4.220391 4.3006663 4.4073496 4.488518 4.247655 4.2563467 4.1327567 4.1031404 4.092739 4.090268 4.0814548 4.4605327
1368846_at 5.2896643 5.5255504 5.339015 5.3186784 5.2782407 5.256953 5.5186944 5.081324 5.212985 5.3279037 5.439897 5.326973
1368847_at 8.840477 8.914774 9.007128 8.7300625 8.929924 8.894993 8.575815 8.972906 8.820293 8.485182 8.968304 8.565255
1368848_at 8.46697 8.399953 8.527484 8.474405 8.318233 8.152415 8.327225 8.656614 8.452318 8.63797 8.388219 8.53548
1368849_at 7.237792 7.420371 7.373892 7.159405 7.1517158 7.1858597 7.2312155 7.419647 7.228261 7.199369 7.1621466 7.035207
1368850_at 5.094097 5.2480874 5.0443115 5.277418 5.260501 5.1875625 5.252264 5.171299 5.195656 5.3241014 5.1837263 5.119709
1368851_at 9.088533 8.701365 9.013968 8.763349 8.809931 8.6232605 8.746648 8.7845955 8.80802 8.817987 8.578645 8.431793
1368852_at 10.502195 10.481073 10.245451 10.467865 10.369902 10.294937 10.376064 10.538315 10.198538 10.272818 10.335373 10.534462
1368853_at 3.6293962 3.6934261 3.498137 3.5097961 3.5808089 3.6668618 3.5395398 3.617983 3.6236274 3.5331717 3.463924 3.6329148
1368854_at 3.5725303 3.5783453 3.5243764 3.623166 3.6525989 3.7592366 3.8659763 3.556346 3.5152054 3.6238272 3.5874043 3.6012418
1368855_at 5.809185 5.936653 5.9334345 6.0541954 5.9626913 6.0013804 5.763447 5.865989 5.93288 5.946879 5.9332495 5.907898
1368856_at 5.4734077 5.762886 5.857441 5.6556206 5.3873253 5.540847 5.5984154 5.772756 5.6050787 5.6507893 5.588958 5.42706
1368857_at 3.1342978 3.1692448 3.147292 3.2881765 3.278546 3.2563274 3.2602425 3.2356162 3.1836488 3.3121185 3.1656702 3.2383316
1368858_at 3.9969354 3.9879904 3.9973445 4.0401354 4.1252904 4.0175076 3.982524 3.9823961 4.1010036 3.8790512 4.0156183 3.9254656
1368859_at 8.448397 8.580779 8.677436 8.695354 8.545498 8.572196 8.500498 8.84758 8.677266 8.565619 8.587333 8.533998
1368860_at 4.2715764 4.415514 4.268157 4.2922373 4.356233 4.3490534 4.425189 4.384137 4.39591 4.3489494 4.289338 4.258085
1368861_a_at 4.557385 4.8431635 4.7082253 4.8683424 4.984428 5.1738787 4.865904 4.9393406 4.896836 5.0483932 5.0370545 4.988761
1368862_at 7.6596417 7.577299 7.597963 7.5971484 7.573289 7.504595 7.6674047 7.737968 7.6615534 7.7730393 7.440181 7.5630856
1368863_at 9.103075 9.535021 9.249004 9.48781 9.13238 9.311718 9.353069 9.627409 9.347149 9.212126 9.406893 9.313295
1368864_at 3.6068482 3.646265 3.6385264 3.601194 3.63162 3.848228 3.571876 3.535197 3.665364 3.6245859 3.626553 3.5358047
1368865_at 3.6364558 3.799353 3.710246 3.636399 3.6060417 3.561032 3.7238822 3.5837398 3.6311736 3.569224 3.5789375 3.6759222
1368866_at 6.2541094 6.2834187 6.2137628 6.0537667 6.1581454 6.2303104 6.0531373 6.12921 6.2258034 6.0955276 6.044746 6.1971745
1368867_at 6.3838673 6.363439 6.595035 6.0992823 6.257426 6.141297 6.137756 6.3055477 6.1973634 6.039632 6.1899657 6.1004043
1368868_at 5.105602 5.2105837 5.194631 5.175517 5.3083973 5.4576592 5.233549 5.32309 5.2729034 5.1583567 5.140896 5.26612
1368869_at 6.337026 6.188247 6.3145485 6.2006783 6.1669593 6.352378 5.98089 6.221677 6.199232 6.055459 5.860154 5.9851503
1368870_at 7.7741175 7.619359 7.868917 6.977036 7.2674866 7.736809 7.8321733 8.003049 6.7460127 7.92328 7.2672133 6.123279
1368871_at 7.687319 7.7138834 7.5617733 7.7913914 7.460104 7.814877 7.817 8.158416 7.4234715 8.343572 8.135647 7.628701
1368872_a_at 5.446786 5.1400795 5.124385 5.410536 5.4516735 5.250719 5.3003325 5.6980867 5.336507 5.392044 5.3945937 5.357395
1368873_at 4.1604514 4.1540165 4.351068 4.086225 4.362552 4.201521 4.3696156 4.116831 4.3669777 4.166436 4.3644896 4.363798
1368874_a_at 5.572946 5.6627517 5.666898 5.495251 5.6701674 5.397393 5.3645067 5.9803257 5.745026 5.787887 5.661197 5.489108
1368875_a_at 7.0963397 7.135718 7.0004635 7.267381 7.389946 7.385659 7.357614 7.260035 7.2688885 7.351708 6.9917107 7.2966723
1368876_a_at 4.9176073 5.1813912 5.0276074 5.0313525 5.097671 5.143733 5.287931 5.1272063 4.977415 5.0730896 5.0423594 5.14875
1368877_at 8.372134 9.3931465 9.449476 7.4173064 8.832706 10.120873 6.8425765 7.8681273 9.203569 6.7161584 7.196947 9.406698
1368878_at 9.496307 9.289826 10.255062 9.940699 9.6325035 9.708807 9.085686 9.47834 9.9580555 9.172509 9.263837 10.079029
1368879_a_at 4.680674 4.973566 5.057727 5.3050623 4.9685354 5.1629877 4.865716 4.4307375 4.5188837 4.773627 5.124981 5.289796
1368880_at 4.1287065 4.3735914 4.125698 4.107179 4.410333 4.320495 4.023499 4.2430935 4.3068905 4.327534 4.0670996 4.264682
1368881_at 8.242229 8.237964 8.043907 8.020398 8.02326 8.1580105 8.349762 8.24418 8.199645 8.268263 8.350782 8.224012
1368882_at 5.564871 4.971695 4.6757736 4.408271 5.4161386 5.577854 5.58014 4.436083 4.50166 5.0873556 5.3464947 4.4174995
1368883_at 4.6813965 4.4099417 4.439805 4.7981844 4.7212095 4.969575 4.7814484 5.158269 4.803194 4.775262 4.378971 4.702512
1368884_at 4.723441 4.741234 4.8388367 4.89019 4.919833 4.851205 4.930707 5.0016394 4.655198 4.9994326 4.6244545 4.8955326
1368885_at 5.474449 5.263659 5.4197803 5.3034964 5.6147814 5.3987155 5.9703484 5.6592607 5.5941043 5.6410027 5.327549 5.3716936
1368886_at 8.872466 8.976377 8.922372 9.069636 9.110959 9.211719 9.075217 9.058372 8.990793 8.868033 8.81336 8.922233
1368887_at 3.5366173 3.5112314 3.5228004 3.5863957 3.7493968 3.6128774 3.5155334 3.6147923 3.7767534 3.699524 3.4588432 3.721088
1368888_a_at 8.150838 8.202795 7.695254 7.421039 7.5455832 7.968526 8.149834 7.679198 7.972179 7.9216146 8.1162815 7.803348
1368889_at 6.92821 6.9310737 6.6153607 6.8069267 6.5161386 6.556054 6.743166 6.715305 6.854413 6.9993033 6.7205043 6.382989
1368890_at 7.748101 7.6216235 7.724021 7.943627 7.7403345 7.828255 7.538025 7.6956844 7.8080473 7.8296313 7.7316904 7.8602257
1368891_at 5.810243 5.7488165 5.7118125 5.6508884 5.691512 5.636092 5.601111 5.755779 5.75878 5.5804725 5.588277 5.80736
1368892_at 4.542833 4.438218 4.746851 4.6108227 4.549208 4.649 4.2959065 4.140379 4.6410227 4.3837223 4.689917 4.610409
1368893_at 4.5298314 4.429593 4.399394 4.4170275 4.5799828 4.7082415 4.594208 4.618365 4.474828 4.5977373 4.357301 4.6870575
1368894_at 5.206552 5.203577 4.9720993 5.38093 5.397381 5.5536637 5.2110696 5.096135 5.146658 5.177721 5.3170443 5.3549805
1368895_at 4.436523 4.780261 4.6246533 4.5899305 4.5219183 4.621614 4.44562 4.6624293 4.3911295 4.4299765 4.5598264 4.7109447
1368896_at 6.3117146 6.5293818 6.6854305 6.1858134 6.5878134 6.512996 6.0594435 5.9282084 6.255936 6.448678 6.31176 6.1713214
1368897_at 4.781 5.0697947 5.6723204 4.779769 4.917412 4.925399 4.9033785 4.685854 4.8589077 4.9125338 5.0313663 4.790904
1368898_at 5.703682 5.9082437 5.958282 6.257766 5.671409 5.861553 5.9122963 5.682938 5.9513407 5.8363037 5.885726 5.607546
1368899_at 7.533439 7.6271615 7.5540495 7.463223 7.4512224 7.3673606 7.467841 7.6183596 7.5448546 7.4831076 7.4458985 7.5203996
1368900_at 4.9151764 5.05444 5.2947884 5.2858567 5.304836 5.141215 5.118759 5.4827156 5.158125 5.028128 5.0828605 5.140689
1368901_at 5.62414 4.9701743 5.489189 5.5779266 5.3317776 5.70156 5.405273 5.4048734 4.9820223 5.1904783 5.3220468 5.3472786
1368902_at 6.931018 7.119751 6.8662443 7.2355714 7.0959225 7.1025143 6.818243 6.747625 6.9116297 6.5588474 6.974549 6.9533577
1368903_at 7.3072147 7.1820927 7.1442056 7.2362514 7.32432 7.550172 7.4199533 7.860739 7.350747 7.488138 7.2308335 7.1666074
1368904_at 6.2360673 6.6447263 6.18248 6.356078 6.2549205 6.5260887 6.281082 6.499666 6.533549 6.3813243 6.506301 6.4765205
1368905_at 7.1544604 7.4168296 7.284338 8.282362 8.692094 7.799334 10.118036 9.718559 10.134228 9.735754 9.91317 10.640774
1368906_at 3.3014002 3.2370183 3.202536 3.2409418 3.2930717 3.177673 3.4667878 3.3904872 3.3221169 3.2709048 3.3203006 3.3661304
1368907_at 4.953709 4.706794 4.8144813 4.8987675 4.724725 4.706865 4.8964834 4.904354 4.6951256 4.804434 5.205866 4.9959006
1368908_at 8.230452 8.04746 8.000685 7.728561 7.782306 8.145361 8.194887 8.000025 7.787528 7.9769692 8.177069 7.6351643
1368909_a_at 5.891487 6.284849 6.3588514 6.330023 6.439305 6.037983 6.061719 6.079448 6.508186 6.412819 6.5288496 6.3774757
1368910_at 5.4369173 5.596791 5.7318964 5.059187 5.3360066 5.6769104 5.4054365 5.2068534 5.1292524 5.2590566 5.1069636 5.220936
1368911_at 5.936099 5.609979 5.953027 5.8419757 5.880739 6.006433 5.880155 5.9349546 5.9357376 6.07687 6.157705 5.9691973
1368912_at 4.389887 4.6854706 4.3845925 4.4715767 4.417905 4.55803 4.3428993 4.412798 4.538576 4.6133633 4.870085 4.5328236
1368913_at 3.9486394 4.071012 4.1580887 4.127455 4.046638 4.24882 3.9186058 3.9827967 4.14641 3.9391906 3.9909668 4.4582915
1368914_at 4.239568 4.424144 4.3925786 4.4132795 4.494421 4.378169 4.442354 4.4953766 4.2949314 4.546841 4.4437075 4.43318
1368915_at 10.559671 10.493839 10.361565 10.558518 10.373205 10.574153 10.30508 10.572762 10.457968 10.239464 10.3180065 10.121954
1368916_at 10.249289 10.617498 10.382679 10.469019 10.341591 10.370327 10.252888 10.535986 10.097399 10.353651 10.150166 10.051945
1368917_at 4.7108026 5.199684 5.2969065 5.2459297 5.374274 4.999706 5.021175 5.3037133 5.0508485 5.0753827 5.251933 5.2163615
1368918_at 5.7251515 5.624173 5.5483184 5.5797896 6.006295 5.545943 5.537672 5.5691876 5.5982437 5.5308976 5.576161 5.5725985
1368919_at 4.6303253 4.788763 4.7577057 4.7946286 4.936866 4.9014187 4.880976 4.866953 4.8455033 4.7179713 4.8165293 4.8405237
1368920_at 5.1042566 4.7891545 4.904832 5.120116 4.692128 5.268779 4.8588514 4.8552494 4.7457952 5.186779 5.0566587 5.0454655
1368921_a_at 5.955354 5.972492 6.017622 6.0865355 6.5146427 6.4609694 6.2815237 5.959262 5.8779135 5.8252482 6.0851574 6.4492116
1368922_at 4.839953 5.0149894 4.6966124 4.671963 4.5647736 4.8715034 4.7839727 4.755369 4.8346605 4.469725 4.711692 4.916281
1368923_at 4.798684 4.9045854 4.798856 4.807219 4.871209 5.065578 4.6490088 4.777194 4.6875186 4.75068 4.8578124 4.8348675
1368924_at 10.796754 11.136143 10.632589 10.257556 10.320265 10.419249 10.74651 10.603936 10.581877 10.372987 10.536264 10.248598
1368925_a_at 4.3255053 4.4627795 4.4554024 4.399762 4.1307783 4.3940763 4.3478174 4.5262117 4.663823 4.5466413 4.2211323 4.436289
1368926_at 4.5910454 4.691992 4.494914 4.5615687 4.9348736 4.815952 4.5788846 4.5527844 4.6044016 4.626109 4.5606008 4.9044857
1368927_at 6.9038506 6.793195 6.8637996 6.702813 6.795953 7.046104 6.7497444 6.922127 6.7824335 6.8838224 6.9910264 7.1718125
1368928_at 6.2796507 6.412925 6.2413864 6.370428 6.5669847 6.266795 6.3159995 6.5947647 6.5667615 6.1521544 6.07524 6.427879
1368929_at 6.9385724 7.002089 7.0006804 6.8212366 6.596806 6.617486 6.6325936 6.664688 6.8986907 6.802096 6.709211 6.945248
1368930_at 4.1259947 4.1816363 4.364531 4.1856675 4.531905 4.115387 4.209613 4.4973407 4.2159934 4.118401 4.202016 4.170534
1368931_at 7.6589255 7.647768 8.105164 7.51325 7.6737847 7.64228 7.561656 7.692564 7.2211204 7.3966465 7.533448 7.131263
1368932_at 6.026654 6.154055 5.841766 5.6729054 5.6392198 5.843394 5.8399076 5.7478714 5.5660286 5.9104853 5.520694 5.667377
1368933_at 6.884977 6.842918 6.906069 6.8468413 6.745269 6.7877326 6.993752 7.1515326 6.95535 7.120661 6.843494 6.9549274
1368934_at 10.643759 11.047451 11.106361 10.752136 10.793346 10.879705 10.6310835 10.653362 10.345135 10.194308 10.277905 9.99379
1368935_at 3.9319837 4.1660438 3.8962011 3.8073354 3.8312163 4.1204033 3.8361278 3.8458953 4.069001 3.7970285 4.0215516 3.956326
1368936_at 10.320183 10.30093 10.261063 10.206451 10.31188 10.325059 10.364282 10.593399 10.482659 10.49968 10.416342 10.395212
1368937_at 5.5385704 5.4049797 5.5507326 5.495296 5.240862 5.5003877 5.4040437 5.366174 5.3456917 5.5002136 5.2854443 5.4062734
1368938_at 5.323592 5.232295 4.9152565 5.3476696 5.2885294 5.2339096 5.212057 5.362423 5.281024 5.1023073 4.995927 5.0646935
1368939_a_at 4.3506136 4.37306 4.1872015 4.421556 4.3697853 4.501603 4.312664 4.4532156 4.4417543 4.39141 4.2647095 4.2804356
1368940_at 10.005075 9.6739025 9.380089 10.042208 9.580985 9.512621 9.912482 10.2101 9.907282 10.370621 10.05249 9.575328
1368941_at 4.4355044 4.078423 4.0829697 4.398122 4.2352753 4.330983 4.187715 4.312244 4.1893163 4.2943707 4.258149 4.270849
1368942_at 4.4398575 4.56619 4.3881254 4.6539273 4.5593987 4.6586385 4.4913177 4.7907324 4.838439 4.858694 4.2953906 4.6112494
1368943_at 13.308823 13.295811 13.302406 13.370295 13.157732 13.305695 13.1633415 13.172398 13.07345 12.749462 12.933892 13.154061
1368944_at 6.6759157 6.637331 6.573532 6.46609 6.2644644 6.4797697 6.4889755 6.5801225 6.4432936 6.3304906 6.2843776 6.306967
1368945_at 5.3266296 5.1393147 5.298315 5.4230175 5.2561235 5.111657 5.47486 5.4993925 5.322937 5.3840313 5.0827293 4.7681074
1368946_at 5.622215 5.662434 5.6806026 5.5504856 5.664576 5.5463877 5.692646 5.7424374 5.798279 5.4277697 5.6177473 5.7879744
1368947_at 7.1368637 6.9626446 6.8790026 7.79544 6.369612 7.4069004 7.103694 7.9502254 6.9757867 8.160334 8.048736 7.2012424
1368948_at 5.793496 5.959236 5.7696686 5.7876325 5.5656357 5.7950077 5.9452395 5.828749 5.8405905 5.714302 5.5875688 5.9091806
1368949_at 4.475415 4.358183 4.5882006 4.4864235 4.8287015 4.5444503 4.447953 4.678252 4.5049267 4.4193616 4.468289 4.530143
1368950_a_at 5.3983173 5.4795384 5.1155934 5.5837073 5.6338024 5.6141257 5.605486 5.979037 5.6777 5.7170167 5.239919 5.623353
1368951_at 4.5170794 4.5067587 4.5651407 4.386739 4.235304 4.585021 4.4435415 4.4166574 4.457858 4.3826246 4.4299593 4.4920835
1368952_at 4.7502327 4.7669907 4.7487507 4.6945157 4.7967286 4.8167253 4.757684 4.803766 4.8268156 4.926519 4.9434853 4.770096
1368953_at 7.5651336 7.3171587 7.433519 7.5280643 6.904556 6.9060907 7.6199446 7.655767 7.621594 7.7267437 7.688309 7.8163657
1368954_at 4.9157977 4.9475527 5.0473223 5.013178 5.0758524 5.3283243 4.9197598 4.8619795 5.005019 4.814903 4.9799585 4.8039455
1368955_at 7.393817 7.2053914 7.176648 7.4372926 7.0651145 7.232303 7.2465315 7.231947 7.027199 6.964566 7.1184745 7.074948
1368956_at 5.168036 5.316371 5.1728454 5.392373 5.466132 5.3361464 5.1334662 5.3331466 5.5099206 5.2146435 5.1851535 5.319667
1368957_at 5.3552833 5.0947633 5.2206845 5.249851 5.398494 5.2928386 5.252656 5.370433 5.3484373 5.448288 5.166794 5.41924
1368958_at 3.712847 3.8319664 3.9539983 3.9493425 4.0081463 3.9709601 3.9531868 3.7779753 3.85192 3.821325 3.85323 3.8179348
1368959_at 4.421104 4.4659414 4.3082485 4.4961185 4.618052 4.636012 4.5484 4.5772285 4.564949 4.6816874 4.537107 4.5832973
1368960_at 8.941907 8.993239 9.005234 9.103812 8.974497 9.022182 9.024732 9.092956 9.143642 9.055609 8.987725 9.165305
1368961_at 5.705247 5.807893 5.677906 5.928348 5.704458 6.1157 5.882161 6.006032 5.954844 5.922876 6.0744762 5.984596
1368962_at 4.5629354 4.4446983 4.5301147 4.4811597 4.5216227 4.675564 4.49577 4.5743585 4.6299253 4.528772 4.493686 4.5453315
1368963_at 5.9544396 5.931766 5.9757285 6.1628227 6.0674167 6.021232 6.3035755 6.6856194 6.460729 6.4609003 6.602755 6.318792
1368964_at 3.9551816 4.203412 4.0482616 4.0357428 4.153227 4.298379 3.9845724 3.9986134 4.2187176 4.124176 3.8854072 3.9449184
1368965_at 5.332079 5.331514 5.2686353 5.4271274 5.258956 5.306466 5.2635393 5.110285 5.2916884 5.321915 5.4099545 5.4278345
1368966_at 4.0481653 3.9587069 4.159688 4.1893597 4.135522 4.189839 4.262588 4.253644 4.1986485 4.0099363 4.2026877 4.215159
1368967_at 6.067023 6.6567273 6.572465 6.6376743 6.332681 5.827745 6.4127946 6.1666317 6.581321 6.5475645 6.380529 6.565875
1368968_at 4.3520484 4.435854 4.5743127 4.43048 4.3141637 4.3345394 4.280622 4.252426 4.4096093 4.2424216 4.4742537 4.241834
1368969_at 3.9266734 3.9757984 3.9432712 4.0889754 4.0080056 4.3488884 3.8182464 3.9863122 4.1839337 4.1240416 4.059802 4.1668205
1368970_at 5.0447435 5.0729527 4.899781 5.309296 5.196697 5.0972424 5.1973686 5.0758276 5.0465384 5.0689106 5.2170763 4.656406
1368971_a_at 4.6818995 4.518742 4.4654202 4.882661 4.9979663 4.9017243 5.036104 4.837725 4.8331504 5.2863517 5.222852 4.7410603
1368972_at 3.6275826 3.8617349 3.615294 3.732223 3.918206 3.9921641 3.8618731 3.7335916 3.9203181 3.9235578 3.661873 3.6944773
1368973_at 7.420887 7.4446826 7.3892365 7.1990128 7.354183 7.194871 7.3842726 7.426247 7.2256775 7.115918 6.9457073 7.2933517
1368974_at 4.610603 4.6462393 4.5460806 4.455985 4.4213104 4.6055455 4.5667152 4.446719 4.403225 4.525461 4.3686905 4.441741
1368975_at 6.725221 6.3974767 6.7826877 6.0145307 6.801997 6.2377543 6.668824 6.3568206 6.1609893 6.054052 5.9788227 5.8456607
1368976_at 5.6340837 5.2263727 5.623481 5.3228273 5.354104 5.051072 5.4734507 5.273226 5.231415 5.5617723 5.3927383 5.333276
1368977_a_at 7.568841 7.6894484 7.746378 7.701291 7.5375495 8.082956 8.214944 8.208579 8.150682 8.299808 8.474002 8.276097
1368978_at 5.511036 5.5554876 5.558535 5.697725 5.438986 5.76141 5.6175714 5.6773515 5.6482835 5.738504 5.992413 6.0429883
1368979_at 5.804655 6.1401005 6.234006 5.7593107 6.3889112 6.2710743 6.3145103 6.294565 6.193308 6.2891855 6.263108 6.377146
1368980_at 4.940024 5.234692 5.5408554 4.79787 4.829638 4.6790457 5.1279836 4.6997943 5.046541 4.7145143 5.317033 4.5912127
1368981_at 3.986314 4.0744467 3.7467272 4.1072845 4.1393948 3.794149 3.9399781 3.7264764 3.8442323 3.9900413 3.8759062 4.018297
1368982_at 5.072479 5.116618 4.924746 5.1098385 4.8508325 5.1154604 5.036778 5.0093904 5.004441 5.0346127 4.774127 5.0784736
1368983_at 4.409254 4.2413397 4.397285 4.5033436 4.4752383 4.3683295 4.415416 4.4130754 4.419451 4.1663876 4.3730307 4.4276004
1368984_at 7.099296 6.9911947 7.06526 6.9868565 6.8803153 6.9100003 7.10599 6.92116 6.9098516 6.7141876 6.932327 6.8446946
1368985_at 4.0871525 4.058456 4.2454 4.2753825 4.1627946 4.2202344 4.0761185 4.2115993 4.130626 4.039839 4.2269745 4.1465554
1368986_at 4.694912 4.8039007 4.815076 4.752552 5.104518 5.047864 4.8870254 4.9843674 4.8534317 4.9673433 4.7592764 4.928815
1368987_at 6.285736 6.3100343 6.144113 6.162571 6.397814 6.247318 6.2142587 6.011962 6.1318693 6.2520404 6.1159706 6.4681478
1368988_at 5.457586 5.650185 5.551044 5.6991034 5.6676393 5.694547 5.728705 5.4362755 5.7315545 5.6238546 5.576024 5.941141
1368989_at 4.996481 4.8012514 4.9319215 5.072719 4.851915 5.225347 4.828893 4.989519 4.8161345 5.133328 4.757064 5.0038176
1368990_at 5.485976 6.019679 5.7710266 5.626154 5.676675 5.6191688 5.6790857 5.7182083 5.6944466 5.824394 5.6186047 5.840969
1368991_at 5.859929 5.828286 5.9288864 6.054984 5.895092 5.6730657 5.863368 5.720591 5.742291 5.7037497 5.566442 5.314378
1368992_a_at 9.686421 9.36996 9.732061 9.632877 9.665661 9.142411 10.00877 9.929985 10.140298 9.852451 9.510545 9.543201
1368993_at 5.1050982 5.091394 5.0799227 5.2364526 5.259426 4.976278 5.1206884 5.215875 5.2318087 4.965094 4.6692715 4.8540835
1368994_a_at 5.437512 5.4052444 5.5523624 5.4731817 5.550159 5.5060554 5.2797093 5.635306 5.5344057 5.414119 5.53131 5.212626
1368995_at 3.7046237 3.8161616 3.7656815 3.7765877 3.7009556 3.7128835 3.7054734 3.6194959 3.7247803 3.6101496 3.614516 3.833177
1368996_at 4.3921866 4.404499 4.522758 4.5902424 4.446976 4.6947384 4.447426 4.3830733 4.398398 4.5321674 4.606401 4.7270417
1368997_at 5.6373634 5.389368 5.720231 5.3806243 5.451576 5.5264807 5.49044 5.4834876 5.141349 5.3570914 5.527081 5.3791947
1368998_at 3.723511 3.8664036 3.8051708 3.5953214 3.686759 3.7293706 3.6743708 3.6016665 3.6427455 3.6723437 3.8198082 3.6569476
1368999_a_at 5.2775154 5.324953 5.1149864 5.289616 5.4545746 5.344675 5.293627 5.311496 5.400838 5.4093313 5.1237373 5.449058
1369000_at 5.1669846 5.01723 5.11237 5.2437096 5.275227 5.367827 5.224593 5.2867928 4.8787394 5.3732276 5.3336053 5.4563146
1369001_at 4.017441 4.048831 4.066628 4.17402 4.1497965 4.229823 4.123476 3.9831448 4.0629625 4.061983 4.0021944 4.0508447
1369002_at 4.840281 4.5682387 4.7877154 4.8888903 4.661563 4.843265 4.6927423 4.708388 4.755743 4.6899614 4.7209167 4.7425466
1369003_at 5.597337 5.3467402 5.0420065 5.144609 5.167474 5.2313557 5.2628675 5.2692466 5.2916684 4.9598017 5.1795583 5.1386585
1369004_at 5.182179 4.93126 5.124643 5.017911 4.869714 5.1790404 5.0064955 5.076088 5.3410416 5.162927 5.1132145 4.9845676
1369005_at 4.736967 4.4793863 4.5113535 4.869008 4.797201 4.8573713 4.639041 4.8296337 4.835705 4.973365 4.850745 4.909461
1369006_at 4.2591896 4.2259407 4.3059425 4.3117194 4.40439 4.35702 4.351192 4.218423 4.319169 4.2561574 4.0180783 4.532369
1369007_at 5.1753435 5.557152 5.3228126 5.3485355 5.4218454 5.324828 5.1498966 5.2011776 4.9805937 5.295104 5.0557284 5.1184454
1369008_a_at 4.5837526 4.636484 4.6270037 4.4070024 4.6864176 4.524308 4.4564743 4.6284666 4.4047203 4.5289755 4.5377493 4.4855576
1369009_at 3.8625388 3.7379515 3.8462183 3.8356094 3.7937267 3.6622279 3.8006973 3.9816463 3.7542288 3.852579 3.8275623 3.9866917
1369010_at 4.5912523 4.757698 4.850568 4.8442063 4.598632 4.7660084 4.7817035 4.641509 4.6830125 4.7980127 4.7424746 4.7351522
1369011_at 12.914668 12.927728 13.067629 12.705331 12.593336 12.780433 12.417974 12.837433 12.7945595 12.340233 12.358825 12.265281
1369012_at 6.0350575 6.0536537 5.7943926 5.821396 5.9694963 5.926927 5.9356256 6.1859217 5.9115357 6.0062222 5.8738356 5.737931
1369013_a_at 10.43063 10.387589 10.391026 10.46244 10.32582 10.369018 10.641726 10.5862255 10.648255 10.792856 10.740875 10.682308
1369014_at 5.3229213 5.119547 5.0930185 5.1974277 5.4470963 5.0271196 5.37324 5.0461802 5.179347 5.4013023 5.197936 5.2490764
1369015_at 4.756913 4.8712287 4.63048 4.9453306 5.033215 5.1318684 4.784518 5.0758114 5.047584 5.128571 4.7047 5.228054
1369016_at 5.5698466 5.74029 5.540419 5.770859 5.5353746 5.4987383 5.4772334 5.502164 5.498069 5.436797 5.738889 5.452813
1369017_at 4.31203 4.283208 4.1739197 4.406843 4.6043177 4.4550405 4.3322563 4.3726664 4.536342 4.462519 4.2225347 4.4274526
1369018_at 5.3678694 5.4410186 5.4390354 5.706703 5.5617785 5.3690042 5.320201 5.600748 5.2882285 5.757658 5.3514175 5.919801
1369019_at 3.5009544 3.7371397 3.6668487 3.5506544 3.6256309 3.5796008 3.566911 3.7021413 3.6325743 3.6626186 3.803173 3.6254854
1369020_at 5.1159344 5.5012455 5.29601 4.7178617 4.989696 5.1369944 5.0728545 4.958442 5.033748 5.117368 5.1689043 5.449257
1369021_at 6.154785 6.2005243 6.0587025 6.174942 6.238558 6.116987 6.0840273 6.1831717 6.191583 6.1896234 5.8103423 6.3574166
1369022_at 5.942281 5.735507 5.8579693 6.0925817 6.019128 6.0859165 6.0517387 5.9247856 6.1031284 5.852779 5.967995 6.027995
1369023_at 9.736165 9.807989 9.558165 9.777428 9.559885 9.630715 9.691917 9.800938 10.087547 9.913869 10.012466 9.828929
1369024_at 6.1304927 5.951818 6.072045 6.2422285 6.0412455 6.240491 6.1009216 6.1570296 6.0337515 6.215079 6.2690372 5.9962335
1369025_at 4.4841533 4.416468 4.317274 4.1934595 4.2022457 4.3200655 4.189327 4.1984186 4.38496 4.1806254 4.260705 4.286686
1369026_at 6.0911884 5.8827696 6.2475977 5.987026 5.753578 5.5865436 5.8631506 6.1069984 5.9400005 5.877725 5.838736 5.52095
1369027_at 4.2304587 4.225093 4.272798 4.3480706 4.458342 4.518238 4.3043437 4.4485583 4.3968463 4.4127994 4.3477297 4.5505047
1369028_at 4.668413 4.6119394 4.5795755 4.7017317 4.6108103 4.689586 4.7857027 4.7348423 4.721513 4.749276 4.6716723 4.7803288
1369029_at 5.011858 4.907055 5.1515484 4.7023134 5.11022 4.689065 5.559248 5.172388 4.4597163 4.9966335 4.8490477 4.8090277
1369030_at 4.4794216 4.2999673 4.3359976 4.403646 4.5151367 4.4932523 4.512526 4.579542 4.2947493 4.4747953 4.445574 4.341853
1369031_at 8.046609 8.187349 8.016893 7.988791 8.13468 7.9324927 8.04678 8.161274 8.030713 7.8946877 7.89425 7.821453
1369032_at 7.9321575 7.7829323 8.09692 7.8582773 7.7922335 8.024526 7.882629 7.9071217 7.973298 7.542968 7.863245 7.737645
1369033_at 3.8228712 3.9076002 3.7140899 3.6918483 3.8196514 3.9068158 3.6777258 3.6729417 3.8892832 3.7038507 3.7682662 3.8109164
1369034_at 4.9057636 4.501027 4.579491 5.1575136 5.0341864 5.070747 4.9332705 5.197885 4.9020395 5.023359 4.768967 5.272502
1369035_a_at 3.7251668 3.5536022 3.7545261 3.8812137 3.7605004 3.8010275 3.7082238 3.5391126 3.7479026 3.708686 3.4967256 3.693521
1369036_at 3.436633 3.562999 3.57673 3.5196414 3.442152 3.5259411 3.4526517 3.54075 3.5403833 3.4988904 3.581333 3.7640333
1369037_at 4.5172195 4.3582544 4.3878183 4.3410406 4.4841957 4.475556 4.248453 4.565732 4.7085743 4.4581985 4.5281363 4.286561
1369038_at 5.5591917 5.7741904 5.827864 5.812539 5.7933917 5.785768 5.6397448 6.056807 5.6923566 5.920944 6.0116434 5.765991
1369039_at 7.5573206 7.5921555 7.6925144 7.60454 7.2779937 7.4499106 7.4254274 7.465155 7.3683496 7.2203016 7.396826 7.27006
1369040_at 5.395102 5.5321207 5.3348007 5.484935 5.0863757 5.3716936 5.235963 5.455254 5.2922316 5.432741 5.5289593 5.364541
1369041_at 3.750886 3.7951388 3.907315 3.7169447 3.8543727 3.7329261 3.7829406 3.680248 3.6971357 3.7687833 3.7447076 3.8069756
1369042_at 7.028236 6.96459 6.9054537 7.0751104 6.6778173 6.9698286 6.767405 6.8465786 7.0927806 6.594756 6.8061156 6.842732
1369043_at 3.6789355 3.70741 3.6437445 3.7120674 3.6693387 3.798223 3.6584747 3.4141862 3.6986122 3.6081858 3.5805948 3.5687766
1369044_a_at 4.9597406 5.160853 6.0636954 5.6130624 5.500471 5.3211894 6.0573835 5.3556323 5.2061334 5.5905027 5.3087807 5.0358896
1369045_at 7.364466 7.1661334 6.997054 7.065765 7.1980658 7.176446 7.067151 7.176446 6.9485292 7.0403595 6.8108225 7.199463
1369046_at 3.8923512 3.89876 3.9040494 3.91997 3.9470253 3.9561791 4.0687094 4.0420914 3.844245 3.9149318 3.9657059 3.8704877
1369047_at 3.1684127 3.3841918 3.1389658 3.1234286 3.2714636 3.2724013 3.230092 3.2603178 3.1939943 3.1981153 3.1070805 3.1483006
1369048_at 5.0168405 4.7427897 4.9198275 4.9842653 5.0811625 5.069767 5.1136007 5.001867 5.223727 5.0156994 4.8174257 5.0687056
1369049_at 3.8406312 3.9211445 4.0592623 4.0216885 3.850916 3.884406 3.8526092 3.9918008 3.8361855 3.863225 3.8142118 3.9533298
1369050_at 8.07379 7.7467575 7.5902023 7.9316487 7.7356853 7.5401244 8.047715 7.698505 7.6664 7.430791 7.5363355 7.4959307
1369051_at 7.2743754 6.8884687 7.13285 7.0543237 6.981458 6.723426 6.7747483 7.2204413 7.0610743 6.7513366 6.653777 6.866387
1369052_at 5.0857897 5.150722 5.391527 5.3854556 5.087614 5.2940516 5.137635 5.4053984 5.155132 5.276226 5.2069855 5.3313584
1369053_at 4.5792437 4.907785 4.485896 4.9795494 4.5306997 4.6450233 4.5216017 4.6537313 4.8663177 4.586627 4.5726852 4.828456
1369054_at 4.068163 4.285244 4.190079 4.236807 4.241825 4.3758135 4.2534437 4.3770256 4.1990337 4.2266245 4.307744 4.295211
1369055_at 3.8313332 3.8377237 3.703986 3.7126198 4.004757 3.8816292 3.850027 3.8453364 3.8047628 3.735905 3.827404 3.815596
1369056_at 3.6420841 3.733054 3.718048 3.5813577 3.5350184 3.710603 3.5295076 3.6109605 3.8890743 3.6499991 3.6170187 3.5871997
1369057_at 7.6191263 7.47267 7.3978105 7.421106 7.7285385 7.4440675 7.6055183 7.556796 7.6042747 7.669013 7.52478 7.5624323
1369058_at 5.0202656 4.979347 4.9912977 4.9789066 5.1810894 5.1535797 5.100604 5.2370453 5.231002 5.1760864 5.0958834 5.251851
1369059_at 7.594194 7.507318 7.499027 7.7877154 7.589801 7.4794445 7.5070233 7.763103 7.7839355 7.737587 7.4608517 7.30145
1369060_a_at 7.5103817 7.7664247 7.599858 7.720714 7.4320884 7.7261753 7.7447977 7.62633 7.7935066 7.9336305 7.998298 7.5018826
1369061_at 8.185888 8.100375 8.33551 8.313446 8.383581 8.374475 8.963879 8.940989 8.879883 9.391528 9.459244 9.342583
1369062_at 5.1084843 5.214017 5.106485 5.22328 5.200335 5.35568 5.0673046 5.0661216 5.2190332 5.2541237 5.2580695 5.33261
1369063_at 10.027538 9.783344 9.592987 9.907799 9.788643 9.822666 10.036558 10.058613 9.998524 10.264721 9.951836 9.573698
1369064_a_at 3.730766 3.7524307 3.766085 3.8685064 3.7695024 3.7976959 3.7353969 3.8779628 3.8269768 3.7656548 3.8703866 3.9444761
1369065_a_at 8.729631 8.565933 8.828949 8.590063 8.606802 8.41069 8.268822 8.442835 8.343245 8.640751 8.23633 8.547594
1369066_at 6.7478266 6.523096 6.624043 6.7345815 6.794197 6.8038874 6.543808 6.6813745 6.5721335 6.5810037 6.6178894 6.796159
1369067_at 3.9541597 3.6873655 3.9567652 3.7484674 3.9703884 4.132658 3.767325 3.7064328 3.7369914 3.780067 3.8147874 3.853447
1369068_at 3.9804404 3.8930147 4.0704036 3.976149 4.0398026 3.6968098 3.9025698 3.8799877 3.9094615 3.7156212 3.8570628 3.9214501
1369069_at 7.3979893 7.096804 7.4430313 7.3148994 7.1249537 7.3765125 7.04886 7.136609 7.2457075 7.157136 7.1757245 7.0585546
1369070_at 7.5105433 7.5527396 7.4655447 7.7747536 7.4165053 7.370649 7.5599403 7.6996975 7.728624 7.6372237 7.606907 7.6074805
1369071_at 4.234605 4.10955 4.1001377 4.2398767 4.2338576 4.17502 4.1243606 4.4118366 4.2328296 4.2178836 4.1017184 4.5613313
1369072_at 6.5686326 6.0293064 5.8355207 5.57413 5.7252483 5.4092865 6.521399 6.655154 6.9679027 5.3294244 5.8457 6.832761
1369073_at 9.799322 9.566006 9.816944 9.67115 10.025236 9.82523 9.740679 9.758247 9.346783 9.64172 9.517069 9.845474
1369074_at 12.772084 12.71546 12.497581 12.740965 12.599721 12.523824 12.536238 12.691904 12.502982 12.529025 12.181827 12.1633625
1369075_a_at 4.7481627 4.74145 4.886618 4.8070283 4.7071366 4.626998 4.724742 4.592264 4.4765925 4.6218386 5.0301695 4.755024
1369076_at 8.7316265 8.781594 8.617224 8.522453 8.549807 8.729144 8.854781 8.729114 8.834233 8.794467 8.855876 8.627809
1369077_at 6.9518237 7.0459785 6.8668194 6.935658 6.7281156 6.8544292 7.1926584 7.1226187 7.074371 7.287581 7.3829722 7.1659055
1369078_at 7.5244503 7.60563 7.7921877 7.646309 7.862008 7.755968 7.6042743 7.902666 7.6901345 8.031967 7.393245 7.9134145
1369079_at 5.0551305 5.2409143 5.4300337 5.395289 5.159971 5.3974223 5.6665907 5.085122 5.161954 5.223465 5.3294725 5.4104595
1369080_at 4.5713115 4.611569 4.5681357 4.770916 5.03594 4.6765285 4.858557 4.9612923 4.992197 4.8134594 4.847362 5.1275644
1369081_at 7.0154862 6.4656057 6.5618396 6.666059 6.606896 6.69901 6.55718 6.691276 6.8516235 6.4725947 6.7661414 6.6359587
1369082_at 5.0177155 5.165407 5.0515466 5.2698402 5.1409373 5.177085 5.2661037 5.0708222 4.98057 5.1938004 5.1550307 5.09848
1369083_at 5.6107774 5.416394 5.368564 5.2200017 5.583703 5.6080685 5.714351 5.74899 5.5059743 5.1824594 5.2340007 5.526827
1369084_a_at 7.0913153 6.951446 7.0609684 7.1672997 7.188193 7.1448426 7.289582 7.242663 7.3555684 7.2435145 7.36232 7.284156
1369085_s_at 5.298128 4.953683 5.4114423 5.177241 5.505461 4.8512745 5.8319473 5.4830275 6.2593284 5.9434285 6.3130784 6.0673704
1369086_a_at 5.235112 5.155348 5.422484 5.0480266 5.0696006 5.300998 5.444184 5.3912897 5.139614 5.365167 5.3424478 5.2812233
1369087_at 5.1739874 5.132722 5.3126183 5.065872 4.7794614 5.2234406 5.509425 5.102213 5.150476 5.0935307 5.3795877 5.127343
1369088_at 7.378198 7.345855 7.390878 7.326333 7.410687 7.151524 7.2080803 7.6577015 7.3879294 7.093423 7.263407 7.088332
1369089_at 4.6326647 4.616858 4.525538 4.7243443 4.688316 4.699368 4.6672244 4.433618 4.820515 4.6425085 4.5595555 4.7443957
1369090_at 4.467675 4.6876044 4.827077 4.4475226 4.3563585 4.5121627 4.4046087 4.558052 4.6149817 4.1748753 4.6561723 4.2980723
1369091_at 4.3552217 4.8432593 4.1763115 4.139425 4.439517 4.108596 4.229489 4.460303 4.5862694 4.25516 4.3037972 4.2346053
1369092_at 8.008345 8.072463 7.8810587 7.864656 7.961872 7.8881526 8.083694 7.6752987 7.700884 7.7451677 7.886188 7.7571
1369093_at 6.709237 6.8329387 7.1996384 6.90665 6.9405203 6.800372 6.6302166 6.9551325 6.8661103 6.954469 7.2076387 6.8503757
1369094_a_at 5.834388 5.848972 5.969743 5.632553 5.840461 5.642785 5.6906576 5.4420805 5.651017 5.3514585 5.738247 5.761739
1369095_at 4.3604746 4.4043345 4.31927 4.4818387 4.5111356 4.558124 4.5011964 4.4703393 4.4436727 4.571998 4.258993 4.421894
1369096_at 4.0940633 4.301775 4.253334 4.252174 4.247753 4.223248 4.2942185 4.282009 4.262572 4.233235 4.1123137 4.292021
1369097_s_at 5.96595 5.7188644 6.048247 5.8564463 5.75521 5.75388 5.900826 5.9018936 5.9239225 5.7792153 6.1057124 5.54776
1369098_at 4.184822 4.1425314 3.9074593 4.406448 4.2425914 4.0494742 3.9766989 4.3584905 4.3148584 4.443903 4.1629972 4.2436852
1369099_at 7.9847794 7.322349 7.551728 7.3532033 7.200184 7.5121794 7.2318153 7.5065727 7.363765 7.2097874 6.958052 7.0804186
1369100_at 4.0593147 4.105912 4.1623697 4.0961895 4.078411 4.225252 4.1432724 4.1598825 4.075775 4.181637 4.275627 4.2418995
1369101_at 8.175513 7.9534755 7.840685 7.7994165 7.745203 7.6679764 7.9536543 7.98145 7.815151 7.8695655 7.771484 7.7824016
1369102_at 3.963313 4.03547 3.9256828 3.804121 4.100845 3.8866823 4.045928 4.0795145 3.916102 3.8611388 3.930859 3.7552662
1369103_at 4.6021895 4.4675016 4.391834 4.3330426 4.613763 4.578844 4.688285 4.599884 4.303701 4.3687205 4.4161158 4.3336325
1369104_at 5.5412216 5.59476 5.4691305 5.032215 5.621973 5.49162 5.6175814 5.44119 5.1830893 4.8130655 5.106764 5.048811
1369105_a_at 4.1696653 3.2009106 3.5328152 3.8945189 4.030546 4.077783 5.1925664 3.9111936 3.9688802 3.799737 3.8705301 3.5226333
1369106_at 4.3120966 4.2242565 4.221131 4.2785983 4.413515 4.520852 4.3337183 4.432622 4.37069 4.5642114 4.279014 4.467112
1369107_at 3.635642 3.7070239 3.6613848 4.0494266 3.8190699 3.8101304 3.9090903 3.7758546 3.7638702 3.7469335 3.6843183 3.9234147
1369108_at 4.1297617 4.061797 4.165236 4.162536 4.198947 4.205663 4.054428 4.1185837 4.076605 4.197324 4.1998034 4.233112
1369109_at 3.7072744 3.7832644 3.6531608 3.823307 3.906223 3.67683 3.8135366 3.8614473 3.5755277 3.8331685 3.768342 3.8015761
1369110_x_at 9.921684 10.294837 9.868968 9.885016 10.471014 9.483103 10.340699 10.0967455 10.182077 10.179772 9.895483 9.50288
1369111_at 14.099702 14.186434 14.2175045 14.146958 14.071502 14.120715 14.060447 14.022554 14.082928 14.036828 14.105204 14.016255
1369112_at 4.3424892 4.2888136 4.1488953 4.3305373 4.4128046 4.1537766 4.2525835 4.3853807 4.4228797 4.460921 4.2275867 4.3170004
1369113_at 3.288684 3.4145153 3.6130993 3.356508 3.4487677 3.518507 3.2603674 3.4629395 3.4222326 3.4613924 3.41638 3.401897
1369114_at 3.1537051 3.2518377 3.2088063 3.1729946 3.1170225 3.2415004 3.265429 3.1845958 3.0217133 3.0904405 3.176182 3.1888218
1369115_at 5.0049467 5.0865984 4.991203 4.8732033 4.882595 5.142176 5.196657 4.834513 4.819668 4.9501696 5.2085695 4.994874
1369116_a_at 5.832052 5.848912 5.9042406 5.894968 5.9330907 5.874529 5.9295454 5.936883 5.8890533 5.9671793 5.8938756 6.1286006
1369117_at 4.283566 4.388674 4.3045287 4.2070994 4.276098 4.504523 4.305562 4.2524533 4.4950733 4.4591036 4.4142733 4.4773874
1369118_a_at 5.014933 4.980747 5.0525904 5.199018 5.1514826 4.9079304 5.3033614 4.756423 4.8299637 5.0709143 5.470781 5.1912575
1369119_a_at 4.644698 4.7098036 4.6043653 4.900671 4.7633576 4.9623895 5.0024853 4.851378 4.7632337 4.6284165 4.562624 5.0346203
1369120_a_at 7.4872456 7.477252 7.21035 7.702849 7.5254316 7.304164 7.368031 7.330661 7.552051 7.31403 7.256281 7.6397014
1369121_at 5.2417316 5.059432 5.0785165 5.388798 5.6177163 5.2182984 5.383786 5.303773 5.1658144 5.2806506 5.155221 5.5156164
1369122_at 7.324054 7.1538496 7.1305027 7.187708 7.1258564 7.265387 7.2915087 7.3873777 7.2941885 7.4622717 7.294109 7.2284675
1369123_a_at 5.8195744 5.686208 5.8059435 5.8756924 5.8572574 5.8600454 6.058463 5.930574 6.050303 6.0341907 5.764291 5.975273
1369124_at 4.512208 4.57996 4.8949103 4.5363383 4.685854 4.839028 4.6038804 4.387864 4.539086 4.676451 4.4886622 4.671684
1369125_at 3.3054373 3.4454978 3.3598447 3.3801363 3.3503184 3.4037998 3.4069374 3.4029207 3.4729807 3.36072 3.2211692 3.3475225
1369126_at 3.9806945 4.1685815 4.341599 3.8699312 3.8236542 3.993144 3.9217706 4.0094504 3.9168563 4.049996 4.235694 3.8831174
1369127_a_at 6.514621 6.387228 6.544471 6.6243024 6.7245297 6.8948565 6.773436 6.6976705 7.004817 6.6906266 6.758107 6.7845035
1369128_at 3.9686549 3.882453 3.916122 4.073175 3.9995484 3.8527746 4.0466647 4.279481 4.049197 4.082473 4.268846 3.9332902
1369129_at 4.0745926 4.007528 4.2369747 4.021769 4.0556345 3.9009864 4.2091846 4.075183 4.0723066 4.159133 4.0168734 4.020068
1369130_at 4.955776 4.9030256 5.013941 4.762866 4.990632 4.866854 4.7713513 4.844216 4.6275463 4.768695 5.068135 4.932588
1369131_at 4.2553806 4.2088976 4.367078 4.2646112 4.2504463 4.4529877 4.1621876 4.3332562 4.3503456 4.1324215 4.2605457 4.257782
1369132_at 6.0818176 6.1153097 5.7823195 5.5345316 5.8304768 5.8306513 5.8760324 5.4706926 5.6876345 5.702776 5.997403 5.946662
1369133_a_at 3.8849814 3.8621118 3.8094664 3.846976 3.900168 4.083791 3.8963273 3.8812523 3.9152527 3.9315991 4.0379043 3.9925187
1369134_x_at 3.59408 3.747268 3.614104 3.5721354 3.4982433 3.5815902 3.5886886 3.732028 3.704805 3.6130981 3.6186428 3.594505
1369135_at 6.8216457 6.917115 6.8012114 6.89579 6.8789864 6.6173077 6.9929795 6.824015 6.856221 6.9077325 6.4287624 7.064272
1369136_at 4.6548615 4.2951117 4.4027166 4.585728 4.7005916 4.3988137 4.380842 4.341717 4.4184403 4.4814625 4.6704597 4.428055
1369137_at 5.030184 4.9033456 5.1321507 5.173543 5.0043583 5.0231423 5.1776433 5.3512173 5.123019 5.1489515 5.051934 5.111278
1369138_a_at 3.9444203 3.8449342 3.8765147 3.6700501 3.7812169 3.8973126 4.168532 4.011671 3.7949877 4.3117094 4.2593627 4.069759
1369139_at 3.768924 3.8333993 3.7827954 3.7815044 3.9773364 3.8198533 3.533751 3.7590785 3.8413646 3.8412526 3.8687224 3.926222
1369140_at 3.9286287 3.9985325 4.036484 4.0554748 3.995781 4.074895 4.0665507 4.0647473 4.0829897 4.027668 4.0064836 3.8867483
1369141_at 3.621784 3.7569575 3.5512855 3.690407 3.7819908 3.5701652 3.6059275 3.6374764 3.7491758 3.5496154 3.6201186 3.8044372
1369142_at 3.6522992 3.593141 3.6185281 3.6763163 3.6968224 3.7645445 3.6805284 3.7944858 3.6478992 3.637584 3.561411 3.6484303
1369143_at 4.2077312 4.0599475 4.1666923 4.1141024 4.3927093 4.203441 4.11052 4.156855 4.2356796 4.2275376 4.1301503 3.9819126
1369144_a_at 4.195559 4.0308075 4.2968073 4.5245953 4.1986876 4.467836 4.319818 4.332114 4.0638814 4.511485 4.2139163 4.3279843
1369145_a_at 4.500519 4.4783735 4.510001 4.531402 4.5848455 4.5604944 4.6426773 4.7880306 4.605535 4.6641216 4.548549 4.5601883
1369146_a_at 6.2016344 6.558391 7.3523626 6.9462457 6.653975 6.7607946 6.6656346 6.9108896 7.1915655 6.8296256 6.8857555 6.7522874
1369147_at 5.078878 5.0457144 4.913772 5.011527 5.2258625 5.513197 4.9587736 5.211396 5.407493 5.277964 4.9296384 5.3259926
1369148_at 8.210107 7.904627 8.133475 8.186747 7.846223 8.081161 8.051643 8.276312 8.043873 8.083498 7.9231277 7.591111
1369149_at 5.01064 4.816372 5.1047773 5.067994 5.1632595 5.4033384 5.0667324 5.1586676 5.219034 5.1476593 4.9812346 5.3184223
1369150_at 8.75989 8.162815 8.047155 8.116356 8.030593 7.737234 8.112275 8.481291 7.974797 7.9762697 7.970745 7.539734
1369151_at 5.4256773 5.009135 5.2595596 5.060431 5.414162 5.2344537 5.136669 5.2372317 5.2379146 5.221958 5.231471 5.229405
1369152_at 7.122026 7.021579 7.0352983 6.6661315 6.632564 6.4646697 6.878512 6.3799267 6.8476186 6.5408306 6.516669 6.596852
1369153_at 3.5500927 3.5816708 3.4445133 3.581308 3.678567 3.5579956 3.6686459 3.5751357 3.5587583 3.6139374 3.5960376 3.6812797
1369154_at 3.8575032 3.7911587 3.7396543 3.8840833 3.9451156 3.8102374 3.897024 4.079554 3.862762 3.8683467 3.742823 3.9101467
1369155_at 5.0721583 4.7891693 4.8339996 4.996337 4.880564 4.977214 4.9864106 4.7493343 4.697066 4.619093 5.1888437 4.949581
1369156_at 6.6868834 6.8260202 6.4164443 6.520973 6.177897 6.0398264 6.263333 6.4413376 6.342036 6.1338487 6.463048 6.770959
1369157_at 8.357492 8.1840515 8.377992 8.170212 8.504852 8.317197 8.412491 8.418815 8.418669 8.4053955 8.431396 8.435921
1369158_at 4.3492355 4.378041 4.181531 4.3955917 4.4867654 4.6015377 4.582141 4.5283394 4.404169 4.498604 4.1401625 4.4938507
1369159_at 5.6890926 5.4779005 5.231957 5.7472115 5.8761744 5.4243174 5.481579 5.297305 5.3235884 5.2886143 5.7570076 5.389308
1369160_a_at 4.8212113 4.769194 4.985445 4.6849847 4.8058987 4.734573 4.5058217 4.3458586 4.718286 4.652386 4.7227097 4.6080594
1369161_at 8.154735 8.948986 8.732747 8.545988 8.000399 8.509472 8.025311 8.3589735 8.437447 8.302745 8.200781 7.942346
1369162_at 4.33883 4.2049155 4.3505583 4.5232396 4.4680033 4.5293155 4.281674 4.383613 4.245762 4.440722 4.3734303 4.432647
1369163_at 5.220191 5.1697793 5.377977 5.130338 5.5998116 5.7540517 5.250281 5.6254544 5.4927397 5.3460374 5.3625097 5.5117407
1369164_a_at 4.5308266 4.438606 4.391029 4.5055647 4.7924848 4.6365714 4.4734855 4.448428 4.6046495 4.6617537 4.500482 4.441139
1369165_at 4.294718 4.1578493 4.2956934 4.332013 4.263395 4.2497225 4.418926 4.345328 4.221692 4.2590666 4.3983235 4.319809
1369166_at 3.9794452 4.168338 3.9565394 4.0774574 4.18336 4.089422 4.0221205 4.073482 3.848959 4.038621 4.1651497 4.07
1369167_at 6.259844 6.1150866 6.018876 6.015696 5.7088566 6.35564 5.866704 5.895653 5.8425713 5.9998074 6.292786 6.2665668
1369168_a_at 5.080684 5.142133 5.2942924 5.265567 5.278758 5.113178 5.11802 5.058738 5.145 5.1737223 4.8712626 4.9938273
1369169_at 9.313622 9.3905325 9.244499 9.488496 9.19165 8.800198 9.336013 9.3517 9.550346 9.449773 9.299731 9.16914
1369170_at 3.8658745 3.875927 3.8503456 3.9924245 4.08873 3.8488922 3.778055 4.0555906 4.123308 4.006198 4.0961523 3.941147
1369171_at 11.154438 11.218028 11.130789 11.141011 10.91498 11.011369 10.023337 11.296199 11.091303 11.061176 10.890721 10.851074
1369172_at 4.097208 4.25888 4.3033175 4.073326 4.323146 4.174666 4.2070723 4.3443613 4.2276196 4.036106 4.22862 4.0857406
1369173_at 5.1875663 5.1633773 5.2790127 5.2303505 5.269656 5.0956664 5.3323984 5.1619387 5.168859 5.1368065 5.2421074 5.1246376
1369174_at 7.196852 7.0913973 7.1357327 6.891609 6.8687344 6.7426653 6.7638865 7.1035113 6.8612394 6.8747597 6.8617787 6.622674
1369175_a_at 4.329495 4.2814984 3.857028 4.3410487 4.343673 4.5648904 4.2198734 3.9653008 4.1542797 4.1718144 4.542574 4.4224663
1369176_at 6.6461782 6.512846 6.3280344 6.7946663 6.5909367 6.5845933 6.2501535 6.6271477 6.6023192 6.6364512 6.3676453 6.7257986
1369177_at 7.220014 6.808304 7.024068 6.841426 6.97374 6.6631274 6.9341116 6.903427 7.040365 6.811102 6.985582 6.8935385
1369178_a_at 3.9719605 4.169933 4.1400294 4.434935 4.1476436 4.2961483 4.1537275 4.3484306 4.3357587 4.3621492 4.068389 4.2350316
1369179_a_at 6.667465 6.0280166 6.1222115 6.105373 6.190738 6.5118456 6.7898707 6.109887 6.184374 6.295033 6.849131 6.286558
1369180_at 4.6615562 4.8912125 4.854022 4.8232403 4.7514915 4.775753 4.835191 5.0188417 4.9139605 5.050442 4.7114964 4.9236693
1369181_at 6.2065644 5.9173894 5.7254086 5.7998376 5.6991267 5.589278 5.722467 5.6657743 5.800453 5.9745693 5.8316374 6.0357876
1369182_at 3.922476 3.838698 3.7350674 3.8733668 3.9114585 4.1267357 3.8100755 3.980399 3.9504356 3.8991137 3.9663873 3.990941
1369183_at 4.785638 4.5960484 4.7267866 4.653415 4.834555 4.651409 4.8173547 5.030595 4.7406955 4.549058 4.6119595 4.657836
1369184_at 4.095995 4.401292 4.217552 4.3013053 4.1673617 4.252974 4.3445144 4.5666056 4.4926925 4.2284303 4.690783 4.5647955
1369185_a_at 5.1639657 5.3036447 4.9818573 5.29006 5.2133484 5.327449 5.222849 5.176235 5.2903337 5.2088017 5.062717 5.503564
1369186_at 6.838618 6.6079607 7.019375 6.8842025 6.84861 6.949261 6.866388 6.854736 6.697536 6.8030367 6.929143 6.8172717
1369187_a_at 7.4866853 7.7031956 7.5079193 7.746118 7.35714 7.3624163 7.6284447 7.8529224 7.9552164 7.8034267 7.4521756 7.631091
1369188_at 3.9700575 3.935628 3.90674 4.050629 3.8504536 3.9842904 3.8475478 3.9033856 3.9546902 3.9467378 3.8894854 3.9678478
1369189_at 5.8388624 5.6547117 5.641079 5.7547464 5.9561095 5.7155976 5.9159527 5.8476996 5.855576 5.8640766 5.7128625 5.815841
1369190_at 5.961609 5.838438 5.8138514 5.874261 6.0018573 5.7550974 6.023954 5.9323783 5.8777986 5.7873774 5.87492 5.6678104
1369191_at 3.645811 3.6960888 3.778843 3.6933572 3.7628374 3.7117412 3.564567 3.7335594 3.7336397 3.7339659 3.7409868 3.590746
1369192_at 4.627158 4.520991 4.680331 4.593439 4.6241727 4.542108 4.575706 4.763466 4.5500393 4.444749 4.8406706 4.5248694
1369193_at 5.096553 4.941819 4.974008 5.1349525 5.066887 5.080656 5.080988 5.331478 5.067249 5.2028494 5.0115814 5.114917
1369194_a_at 3.85721 3.7784586 3.6964993 3.8133295 3.7003574 3.7295878 3.8413203 3.9620712 3.6434546 3.8599508 3.6934044 3.7474594
1369195_at 5.7405963 6.937701 5.967723 5.9862256 5.681952 6.2953024 5.6881385 5.7284966 5.821365 6.190836 6.279713 5.9209847
1369196_at 5.5942974 5.695842 5.225503 5.2411146 5.4565716 5.1757355 5.715687 5.447749 5.3912387 5.802002 5.591895 5.9625664
1369197_at 5.752591 5.6426544 5.8677964 5.6046004 5.5855203 5.594228 5.6092935 5.6075478 5.4263663 5.462396 5.4810934 5.444322
1369198_at 5.3404665 5.6178784 5.659096 5.5390167 5.5383844 5.4530063 5.5260177 5.5697885 5.345198 5.688627 5.539858 5.361769
1369199_at 5.3288755 5.3985243 5.3701973 5.552887 5.8494215 5.4662323 5.4887724 5.414076 5.420744 5.613681 5.6299314 5.5840273
1369200_at 9.260906 9.401706 9.170098 9.504369 8.933231 9.360653 9.304683 9.449246 9.12578 8.786632 9.031343 8.884978
1369201_at 5.272854 5.5623026 5.6411686 5.4015455 5.6304617 5.5618324 5.916753 5.8178225 5.714836 5.8463635 5.92217 5.8164535
1369202_at 3.963025 4.0137496 3.7844503 4.124427 3.8916593 3.8242354 4.161341 4.0110617 4.0408406 5.0161667 4.073251 4.442954
1369203_at 4.004074 3.953668 3.871392 3.9987025 3.9536896 3.9726183 3.8262725 3.735806 3.8727603 3.8274977 3.8527815 3.9720526
1369204_at 6.961294 6.8363833 6.859921 6.412985 6.888591 6.8169236 7.06527 7.0360017 6.456534 6.8013816 6.6956797 6.7023764
1369205_at 5.238436 5.5220633 5.4681606 5.600069 5.6032495 5.7301435 5.4793596 5.74854 5.6574383 5.353777 5.1603174 5.510996
1369206_at 12.813409 12.7617 12.797653 12.802803 12.858704 12.761678 12.875389 12.750996 12.9365 12.878031 12.881832 12.694318
1369207_at 4.3760996 4.426426 4.3366756 4.3688183 4.6758356 4.2672176 4.570136 4.4480534 4.451373 4.366249 4.0773354 4.222451
1369208_at 6.2903275 6.1066184 6.3311486 6.017341 6.2876143 6.0519733 6.2910104 6.200276 6.1874747 5.9652405 6.0397644 5.754513
1369209_at 6.5090103 6.471591 6.5687003 6.7240057 6.487195 6.660704 6.635503 6.584751 6.738145 6.522159 6.669698 6.666432
1369210_at 3.2671156 3.4036038 3.3156717 3.354095 3.3923774 3.2207527 3.2848573 3.3697608 3.352289 3.4211125 3.388914 3.4328837
1369211_at 5.9928374 6.1580725 6.1613994 6.1697283 6.3549337 6.1731377 6.200222 6.3477917 6.218105 6.4213257 6.0941963 6.1800575
1369212_s_at 6.9114976 7.097768 6.866659 7.392425 6.916657 7.268586 7.458725 7.2114925 7.1415358 7.324131 7.5285783 7.4774494
1369213_at 5.2390637 5.054104 5.3835855 5.490417 5.506749 5.4679947 5.468349 5.4200897 5.2533145 5.100869 5.2220597 5.5380287
1369214_a_at 5.922586 6.0764036 6.6176214 6.1472507 6.50603 6.2426195 6.1721153 6.2808337 6.1538796 6.456882 6.0909023 6.181673
1369215_a_at 9.9507675 9.998566 9.799517 9.811798 9.697065 9.693317 9.727278 9.834396 9.834997 9.836908 9.655592 9.462587
1369216_a_at 5.709652 5.541119 5.605463 5.694789 5.724927 5.6728354 5.6709027 5.8964405 5.713564 5.8072114 5.699152 5.673539
1369217_at 4.2091565 4.1978197 4.397518 4.268165 4.5837684 4.6794734 4.453616 4.2236047 4.5020614 4.2588596 4.427115 4.4929423
1369218_at 7.451469 7.4256954 7.3853045 7.484115 7.11522 6.8874083 7.1337256 7.248676 7.38606 6.923665 6.997419 7.1035495
1369219_at 6.5124483 6.6259155 6.5960436 6.4444823 6.4073796 6.4114976 6.5265265 6.6758595 6.652959 6.2723694 6.411258 6.260679
1369220_at 7.02769 6.8838196 6.713311 6.8570957 6.7023168 6.639243 6.5596323 6.7762966 6.5529795 7.0480843 6.8639603 6.9545655
1369221_at 6.0239143 5.9937263 5.966177 6.009349 5.859464 5.900217 5.9248834 5.898996 5.7050757 5.709063 6.127436 6.052793
1369222_at 5.463147 5.31423 5.1634674 5.177353 5.3232536 5.1953754 5.1024942 5.5300922 5.2029963 5.237503 5.352976 5.390732
1369223_at 6.995534 6.94349 7.1373262 7.216509 6.9350185 7.0811257 7.0043354 7.172799 7.190774 7.220797 7.1272955 7.022051
1369224_at 8.468457 10.857944 10.174368 11.362672 9.984143 9.944402 10.69495 10.528307 10.616585 10.65948 9.758017 10.400719
1369225_at 12.275911 12.176047 12.522383 12.3341875 12.530667 12.37361 12.136611 12.302426 12.464746 12.154359 12.436178 12.338693
1369226_at 7.270602 7.3404016 7.4657516 7.656669 7.666254 7.1813855 7.3563633 7.347204 8.073998 7.041377 7.286975 6.8776283
1369227_at 6.113343 5.739954 5.9411235 5.830698 5.5167565 5.713338 5.648777 5.4454455 5.383312 5.470187 5.5740232 5.5646734
1369228_at 5.838518 5.601732 5.6028647 5.9926143 5.4789205 5.8725514 5.670764 6.0216837 5.918656 5.935072 5.7752566 5.686697
1369229_at 5.909297 6.015823 5.913284 5.9645195 5.945899 6.1362696 5.9833136 6.1993656 5.87008 6.151096 6.118645 6.1994567
1369230_at 4.7183247 4.788414 4.811981 4.793314 5.067494 4.7306085 4.73767 4.547415 4.614057 4.684182 4.7811956 4.9859524
1369231_at 5.1929827 5.101937 5.177054 5.262915 5.258341 5.2541747 5.1156874 5.1353126 5.0028057 5.1800327 5.1676407 5.254934
1369232_at 4.3766413 4.438553 4.346021 4.4130964 4.4683204 4.612893 4.2970057 4.6089983 4.5870895 4.4600906 4.459007 4.438063
1369233_at 3.8235242 3.7416046 3.8080826 3.9025636 4.0006275 4.0225616 3.8769774 4.0553246 3.9352536 3.8082275 3.81744 3.8824086
1369234_at 7.996769 7.7194786 7.6625648 7.9837537 7.6588216 7.777036 7.662482 7.68068 7.552678 7.683638 7.560952 7.4042177
1369235_at 4.75352 4.668314 4.694991 4.676583 4.814579 5.151579 4.6359496 4.6882925 4.808201 4.9168 4.6347547 4.661007
1369236_at 5.0098557 4.9812307 5.1099133 5.1074758 4.8507676 5.0858636 5.098065 5.0298967 5.049395 4.9873705 5.297483 4.9614806
1369237_at 5.315071 5.2724376 5.0945544 5.2755404 5.087332 5.248507 5.2363243 5.260297 5.358959 5.084185 5.3447948 5.1962175
1369238_at 9.6985445 9.3963785 9.09016 8.587905 9.019775 9.37499 9.121741 8.695953 8.553337 9.228673 8.542187 8.479577
1369239_at 4.1485386 4.0452094 4.128326 3.954939 4.0722632 3.9703348 3.921497 4.076464 3.9939277 4.007782 3.91524 4.045879
1369240_a_at 5.502819 5.7706947 5.6720195 5.8313065 5.7410994 5.8933063 5.8075 5.9309516 5.881413 5.8011227 5.7907286 5.5038433
1369241_at 5.2058616 5.359744 5.3640413 5.3787355 5.273259 5.335769 5.4975967 5.4534407 5.5191336 5.296172 5.738435 5.401635
1369242_at 3.9434962 3.5610976 3.5020037 3.7350895 3.7488668 3.5991309 3.6191082 3.6292622 3.6277132 3.5701892 3.6616206 3.5682657
1369243_at 4.256958 4.2057033 4.0366488 4.2630763 4.1125264 4.14183 4.22153 4.049238 4.2137346 4.085371 4.0722075 4.156083
1369244_at 6.77122 6.6637473 6.4814386 6.590465 6.420205 6.5222764 6.638275 6.7057347 6.8317337 6.36189 6.5432806 6.29588
1369245_at 4.854323 5.1012635 4.8158026 5.0245786 4.9046187 4.652401 4.8272557 5.0306773 5.0904646 4.8941593 4.961565 5.073121
1369246_a_at 3.8779612 3.8556292 3.8696003 3.8633943 3.9154592 4.0006843 3.8698807 3.913983 3.9772203 3.9273264 3.8449364 4.166638
1369247_at 5.859294 5.8171854 6.053136 5.589511 5.5553637 5.8994465 5.798987 5.934303 5.693504 5.8384905 5.96879 5.6282706
1369248_a_at 7.609113 7.3365617 7.010837 7.457786 7.4052896 6.9441724 7.5244327 7.4041433 7.388053 7.103511 7.154188 6.9010544
1369249_at 7.9084077 8.278496 8.086924 8.234829 8.010941 8.251647 7.9349494 8.049393 7.978888 7.835105 8.19985 7.8223543
1369250_at 5.1238356 4.8546896 4.854993 4.817024 4.856448 5.198551 4.7997437 5.0990324 5.0567718 5.0556526 4.922491 4.970504
1369251_a_at 5.6097326 5.6885123 5.471478 5.485963 5.6092997 5.3944883 5.4561768 5.2812605 5.5156946 5.4309235 5.6742473 5.3383656
1369252_a_at 5.286281 5.266059 5.2306776 5.130164 5.4637566 5.447138 5.349367 5.4462957 5.3102584 5.1318164 5.2531943 5.6519785
1369253_at 4.000886 3.8866322 3.7760131 4.039498 3.9977815 4.011319 3.8616083 3.9221878 3.9950454 3.9684937 3.8219597 4.15611
1369254_a_at 3.8441305 3.7393358 3.7601192 3.792612 3.8532271 3.7738023 3.7093792 3.9623995 3.822104 3.925908 3.7392027 3.8278925
1369255_at 6.1848173 5.794671 5.7388124 6.289197 6.220233 6.1317763 6.136504 6.3486514 6.453298 6.0793686 5.6479025 6.0035834
1369256_at 5.8312435 5.9763165 6.0391707 6.055787 6.031684 6.1696877 5.6000605 5.9847245 5.8939986 5.734161 5.78418 5.9231043
1369257_at 5.065941 5.1117887 5.174746 5.208427 5.0914664 5.2149076 5.373864 5.3628235 5.1722283 5.2828355 5.340276 5.2494273
1369258_at 3.1980152 3.1698256 3.2582579 3.194395 3.141787 3.2516623 3.1334877 3.1755672 3.1431048 3.089602 3.0808105 3.1028743
1369259_at 7.662079 6.6998076 6.852397 6.8419013 6.6126533 6.723 6.9556193 6.567039 6.648227 8.189732 8.101118 6.801214
1369260_a_at 3.991941 4.0450406 4.078667 3.9441972 3.9682474 4.038958 4.061604 4.2078686 3.990959 4.042188 4.1828146 4.0364013
1369261_at 4.910843 4.9358163 4.832327 4.892454 4.9045286 5.0022593 5.0397735 5.053532 5.1311827 4.853821 4.9511366 4.928082
1369262_at 6.623966 6.4935303 6.4003563 6.668122 6.51526 6.470473 6.6588144 6.821243 6.711949 6.4121504 6.492456 6.475377
1369263_at 3.4073224 3.471792 3.4922626 3.5491805 3.4746158 3.4523005 3.4418828 3.596103 3.4629405 3.3968973 3.405705 3.437105
1369264_at 5.355406 5.244687 5.3047485 5.3348236 5.1950455 5.1718674 5.352213 5.4069614 5.2924137 5.323323 5.3327303 5.5985374
1369265_at 6.2537093 6.4244747 6.5454297 6.035372 6.0267143 6.287202 6.2116313 6.232104 6.1116743 6.2755995 6.10376 6.2027044
1369266_at 6.1913776 5.553812 5.49419 5.6173773 5.6469245 5.5779696 5.65513 5.6151285 5.6023655 5.4858875 5.8842382 5.3107996
1369267_at 4.1274405 4.2508025 4.134434 4.2739453 4.121287 4.1848025 4.236675 4.3609123 4.3315225 4.2925353 4.321183 4.18446
1369268_at 4.321765 4.291733 4.108619 4.0625153 4.155593 4.3918257 4.706832 4.4720755 4.2335663 4.4487906 4.064562 4.032176
1369269_at 8.931481 8.851841 8.735511 8.641983 8.694638 8.792827 8.88244 8.718428 8.955583 8.764592 8.522891 8.510045
1369270_at 8.319313 8.474613 8.419294 8.313749 8.307782 8.373717 8.169382 8.442114 8.510502 8.197092 8.255182 8.211457
1369271_at 4.2779846 4.373803 4.3754783 4.404071 4.214686 4.2005816 4.153474 4.2296734 4.4678965 4.3529396 4.340768 4.352777
1369272_at 4.8334255 4.662322 5.1130743 4.6966867 5.1005983 4.9389954 4.9281435 4.7901497 4.7001123 4.8524437 4.721389 4.569127
1369273_a_at 4.319211 4.496022 4.2500563 4.312459 4.1870346 4.2311554 4.1637125 4.249363 4.289234 4.516903 4.200971 4.3882675
1369274_a_at 4.299217 4.8151474 4.375617 4.5401545 4.3754816 4.550537 4.702434 4.8659277 4.638913 4.5458546 4.422584 4.6500244
1369275_s_at 12.327068 12.478262 12.289006 12.552256 12.4188385 12.281247 12.646707 12.620923 12.503266 12.515717 12.272456 12.259786
1369276_at 4.8858576 4.832786 4.7861767 4.695211 4.6575456 4.590639 4.7371335 4.7152743 4.777816 4.6503005 4.640101 4.6637077
1369277_at 5.460779 5.5973725 5.5668197 5.321187 5.4807286 5.532444 5.417702 5.863823 5.5065217 5.589321 5.435743 5.325861
1369278_at 7.79348 7.451275 7.8066983 7.934853 7.873733 7.4454026 8.021482 8.2235155 8.013397 8.043672 7.8533173 8.161378
1369279_at 5.9581423 6.0100527 5.781394 5.962048 5.674983 5.7445517 5.8335595 5.9378023 5.7102623 5.8367777 5.5593214 6.0162153
1369280_at 4.7795486 4.22696 4.39691 4.8991184 4.893139 4.785309 4.7756834 4.328961 4.5451403 4.645233 4.4779277 4.688492
1369281_at 3.4752283 3.4489975 3.4211798 3.5360353 3.3854089 3.4187386 3.5930622 3.455758 3.4895074 3.5465577 3.4960668 3.6813293
1369282_at 3.2733092 3.3347237 3.3506262 3.351202 3.3519092 3.3598707 3.5295906 3.3289475 3.3990018 3.4246235 3.406665 3.6240945
1369283_at 3.703217 3.763149 3.8035164 3.8498673 3.9602542 3.9189835 3.7239263 3.8704896 3.7761304 3.7357605 3.7449858 3.7429051
1369284_at 5.4337735 5.5489187 5.7006116 5.6481013 5.482373 5.551349 5.5346875 5.486829 5.668654 5.649848 5.808625 5.741106
1369285_at 5.8094068 5.5261974 5.9734225 5.218192 5.3029757 5.52485 5.656646 5.5526514 5.474343 5.1945205 5.866151 5.3544836
1369286_at 12.658651 12.670148 12.677602 12.550249 12.595912 12.655118 12.567796 12.706316 12.595042 12.617741 12.533067 12.428281
1369287_at 4.851679 4.798218 5.1475077 5.024226 4.9728065 4.762089 4.6827855 5.089137 4.8999567 4.9728928 5.213004 4.7426014
1369288_at 4.620293 4.4094505 4.7900467 4.617208 4.8814216 4.472997 4.5016656 4.5527477 4.5144234 4.6379085 4.985851 4.6824565
1369289_at 9.621624 9.529282 9.89835 9.327229 9.231182 9.37656 9.2582035 9.690552 9.610968 9.363865 9.31641 9.218281
1369290_at 4.8759737 4.6497526 4.744156 4.7300615 4.818311 4.609909 4.767522 4.9484015 4.978406 4.758733 4.644158 4.705969
1369291_at 9.700016 9.819768 9.430408 9.842365 9.634293 9.524752 9.584692 9.660625 9.732103 9.352816 9.357189 8.978432
1369292_at 4.5583463 4.6217327 4.5256643 4.2844257 4.37219 4.4784245 4.4197845 4.4328194 4.524068 4.569126 4.3437867 4.248044
1369293_at 5.9055767 5.9244447 5.8250895 5.9125338 6.374894 6.3034725 6.065953 6.149663 6.069909 6.2251983 5.688204 6.010625
1369294_at 4.659102 4.4068255 4.644443 4.6589017 4.418825 4.4811993 4.6287613 4.763768 4.883268 4.360811 4.526553 4.5976334
1369295_at 4.8559523 4.742406 5.0510473 4.929764 4.965952 5.1136866 4.839451 4.780185 5.052761 4.846552 4.908447 4.8624134
1369296_at 13.01234 12.905146 12.881962 13.050769 12.915622 12.864329 12.957581 12.803783 12.949302 12.770215 12.760856 12.647486
1369297_at 3.8903139 3.9089644 3.5819945 4.007369 3.9468982 4.062724 4.0314007 4.065033 4.058626 4.0106506 3.9421413 3.9943714
1369298_at 4.312786 4.4271927 4.49294 4.3020964 4.233307 4.4660473 4.176289 4.3259754 4.100404 4.219001 4.23471 4.359307
1369299_at 4.806588 4.8525 4.753337 4.6691484 4.7121425 4.503484 4.691044 4.781356 4.620842 4.411998 4.90648 4.6026087
1369300_at 3.955863 3.988291 4.003189 4.122969 3.9858673 4.1054435 3.9416862 3.9630594 3.9049864 3.9674687 4.0002666 4.233888
1369301_at 4.815747 5.161686 4.921062 4.9347615 4.9391813 4.9451923 5.0400953 5.1402164 4.9442177 5.1305237 5.167345 5.1903453
1369302_at 4.45179 4.5290976 4.3077655 4.4133935 4.244456 4.354901 4.5230613 4.4189534 4.496012 4.3056645 4.2398615 4.6945877
1369303_at 3.627156 3.7810996 3.6920118 3.8180506 3.6372545 3.7686586 3.819906 3.7669644 3.7111847 3.73129 3.6247785 3.8248415
1369304_at 6.9377775 6.786811 6.9039283 6.848946 6.775471 6.82841 6.9838185 6.975972 6.8693676 7.0230813 7.116212 6.511774
1369305_at 4.632303 4.5200987 4.4052258 4.571851 4.6290417 4.580015 4.347144 4.4719543 4.464377 4.4579635 4.434983 4.62608
1369306_at 4.3857303 4.1417975 4.287975 4.177119 4.2944446 4.0495024 4.4187045 4.1446424 3.7876806 4.1446424 4.142173 3.9877915
1369307_at 5.3657885 5.1696196 5.4581704 5.5613947 5.2812605 5.3805323 5.261817 5.164837 5.2170963 5.306163 5.293062 5.336667
1369308_at 4.901633 4.6706514 4.9407816 4.9568624 4.8813686 5.0195847 5.010935 5.059552 4.950405 5.0657043 4.988039 4.9349027
1369309_a_at 4.6997128 4.463253 4.5336313 4.8615375 4.8530807 4.871605 4.7371855 4.544921 4.7646065 4.5566664 4.5762405 4.9416876
1369310_at 4.831373 4.865252 4.711812 4.867796 4.9686823 4.9039154 4.874662 4.9229083 5.1929345 4.867007 5.036525 4.977457
1369311_at 3.664723 3.6195261 3.6379328 3.7215893 3.6708884 3.7218652 3.7218077 3.6613882 3.716024 3.7314942 3.9838176 3.7071443
1369312_a_at 8.082375 7.888994 8.0956545 7.931617 8.162065 8.028852 7.954843 8.195354 8.146455 7.862786 7.8375244 7.9361153
1369313_at 4.407476 4.4219627 4.579351 4.444282 4.2880573 4.2365966 4.4978065 4.718566 4.4668856 4.693579 4.5547605 4.355902
1369314_at 4.243224 4.1767025 4.166094 4.143039 4.0907173 4.222618 4.142655 4.2505584 4.297961 4.231451 4.162162 4.085538
1369315_at 4.4743724 4.4782157 4.480641 4.8688807 4.8247256 4.732844 4.4687014 4.680104 4.461858 4.797179 4.5802174 4.8700833
1369316_s_at 5.8969393 5.9075475 6.347226 5.9148383 6.106579 5.8918314 6.2186007 6.06066 6.1742964 5.9139624 6.4103484 6.190525
1369317_at 3.8092737 3.6812897 3.8665814 3.7788553 3.7279103 3.9552765 3.8516984 3.8202796 3.9147196 3.7252958 3.8809035 3.8364286
1369318_at 5.6538777 5.6299973 5.4955735 6.1166515 5.7191086 5.8119526 5.968362 5.835942 5.9586697 6.1355104 6.1086526 5.991374
1369319_at 8.363192 8.445879 8.28124 8.644785 8.475891 8.256486 8.684072 8.536544 8.626118 8.512429 8.517349 8.433658
1369320_at 4.303027 4.4792976 4.3726606 4.455209 4.210189 4.262295 4.4122944 4.282609 4.271797 4.226285 4.433012 4.561036
1369321_s_at 3.4108455 3.282087 3.335944 3.4618394 3.555236 3.4408693 3.4378004 3.4019585 3.4656005 3.5563383 3.485769 3.3180194
1369322_at 5.547049 5.291598 5.3075 5.662487 5.553497 5.8976254 5.441663 5.691501 5.692445 5.4957323 5.396058 5.396347
1369323_at 7.013206 6.790826 6.709159 6.8775635 6.999507 6.8971825 6.857297 6.7089677 6.7944565 6.583394 6.9689894 6.8947444
1369324_at 3.593905 3.597793 3.6877816 3.660616 3.6434424 3.6106615 3.6472247 3.6425252 3.6780334 3.6857536 3.6189108 3.6496236
1369325_at 6.8114724 6.226639 6.0879436 6.515458 6.5424986 6.254044 6.5360446 6.52612 6.48781 6.458773 6.2009926 6.2486916
1369326_at 4.438837 4.093123 4.2754803 4.5412536 4.5480924 4.386222 4.443174 4.368963 4.5101686 4.303125 3.9790325 4.393885
1369327_at 4.2498026 4.565074 4.4126644 4.431195 4.4477916 4.341909 4.16063 4.3938146 4.3877068 4.307671 4.3826346 4.572028
1369328_at 6.3146315 6.474928 6.211481 6.5351167 5.7846355 5.8060513 6.0709925 6.6661053 6.2871923 6.574456 6.808185 6.3050966
1369329_at 5.940444 6.313571 6.0918465 6.012952 5.9460206 5.986809 6.0235133 5.9692874 6.064312 5.7542133 6.159339 5.828269
1369330_at 4.793743 4.8627844 4.9037743 4.9771986 4.9573545 5.1504307 4.897888 5.002716 5.0714045 5.045658 4.960977 5.109314
1369331_a_at 5.30249 5.027831 5.2716656 5.096676 4.9457064 5.2373524 5.2623615 5.0953884 4.937856 5.2051325 5.1953583 4.9395895
1369332_a_at 4.2212877 4.2659855 4.1428404 4.05116 4.4197083 4.251978 4.202072 3.9626856 4.0599217 4.1607285 3.9722815 4.0433955
1369333_a_at 3.2517352 3.302157 3.2125556 3.375538 3.2911844 3.3888266 3.351451 3.3118203 3.2886188 3.3262897 3.2297873 3.324093
1369334_at 4.920173 4.9899173 4.964582 4.90707 4.9506936 4.945236 4.862978 4.5527773 4.552244 4.5231977 4.9738235 4.7789702
1369335_at 3.5449266 3.517684 3.7711294 3.6177287 3.67632 3.6737602 3.6109846 3.8769636 3.644291 3.6943898 3.7061477 3.834938
1369336_at 5.7827344 5.8654723 5.8051877 5.694638 6.0551224 5.921687 5.8527217 5.6942754 5.8123612 5.8016157 5.980652 5.862779
1369337_at 4.365502 4.4100475 4.5411396 4.42712 4.784676 4.4544573 4.5303345 4.5719614 4.431929 4.5644445 4.6475663 4.673448
1369338_at 6.126566 6.1619277 5.9488735 5.849467 5.886087 6.4712653 5.9208446 6.1980658 5.9527187 6.346967 6.120294 6.139687
1369339_at 5.668144 5.9467144 5.793679 5.745663 6.227523 6.061804 5.845084 6.0580606 5.8573685 5.8586936 5.918747 6.2168446
1369340_at 4.406358 4.4899783 4.3733606 4.573411 4.6122103 4.681284 4.4219437 4.4776645 4.5989976 4.6090465 4.6016927 4.697607
1369341_a_at 4.1836414 4.1361456 3.9766395 4.180434 4.2335863 4.038793 4.068682 4.1097903 4.174181 4.3497005 4.0359206 4.001855
1369342_at 5.3324223 5.547822 5.231053 5.295709 5.4485455 5.4765215 5.544894 5.446768 5.491785 5.469842 5.2954674 5.536229
1369343_at 3.5390697 3.5480196 3.5376701 3.7522972 3.4238691 3.6887593 3.494078 3.4899054 3.5467205 3.4249213 3.4729216 3.4897382
1369344_at 5.2721806 5.325199 5.3751774 5.312438 5.2323093 5.462207 5.3383646 5.4343414 5.3893566 5.3384132 5.4126616 5.278614
1369345_at 4.024011 4.0940228 4.017269 4.1862955 4.2053533 4.329493 4.186661 4.0122623 4.0474586 4.173875 3.956811 4.339397
1369346_at 3.635154 3.6125531 3.7120936 3.4535909 3.6102371 3.7956796 3.4796875 3.5472996 3.5877252 3.4729457 3.6746898 3.632649
1369347_s_at 5.763756 5.908091 5.7597275 6.072189 6.1598577 5.9172287 5.8279676 5.9100604 5.900489 5.9185038 5.809715 5.9362555
1369348_at 5.304715 5.1615467 4.9316454 5.027252 4.93997 5.0771036 4.887638 5.0223093 4.767228 4.6569357 5.0905523 4.8662987
1369349_a_at 3.6309872 3.675813 3.729601 3.7991552 3.7888663 3.7736814 3.763721 3.6442666 3.722787 3.6784039 3.7577505 3.7311068
1369350_at 5.7448764 5.5529847 5.6806965 5.7799406 5.7931867 5.9598026 5.685883 5.702385 5.8137956 5.719876 5.8541317 5.8340483
1369351_at 5.5469127 5.3462033 5.409831 5.210068 5.421527 5.214506 5.1278057 4.9415555 5.286172 5.0436273 5.3936954 5.6350355
1369352_at 5.993116 5.9633875 6.0089927 5.819824 5.5055165 5.5837526 5.839814 5.939438 5.9540296 5.835075 5.6164174 5.824752
1369353_at 4.5020466 4.383344 4.381794 4.609829 4.6928906 4.5832386 4.5858245 4.8638444 4.726251 4.7901745 4.770044 5.1087856
1369354_at 6.777912 6.7826705 6.791978 7.008498 7.0312715 6.9409404 6.832925 6.9829125 6.997649 6.9828176 6.9382815 6.979014
1369355_at 4.563453 4.434201 4.5211983 4.6399183 4.6583166 4.915004 4.7138247 4.713192 4.706937 4.702366 4.567924 4.5072284
1369356_at 3.966196 4.093685 4.1118846 4.127599 4.037081 4.027929 4.006391 4.147307 4.069494 4.141531 4.104616 4.0215054
1369357_at 5.390807 5.3194456 5.3397264 5.2501965 5.0332737 5.4365044 5.131009 5.322669 5.2085133 5.3339157 5.2609873 5.341954
1369358_a_at 6.4180856 6.5325537 6.7275243 6.7247224 6.930948 6.8373766 6.6070485 6.698277 6.598057 6.7088184 6.5898013 6.974374
1369359_at 5.0877647 5.495175 5.371183 5.1382947 5.686426 5.3965664 5.1812587 5.0087395 4.9444723 5.0556364 5.140113 5.22215
1369360_at 6.092581 6.205647 6.446401 5.849553 6.1787276 5.84434 5.9587393 6.0828257 5.991487 6.027034 5.961819 6.129468
1369361_at 3.8535519 3.7068615 3.6071494 3.98736 3.7847834 4.196748 4.0314245 4.065837 3.7481496 3.573058 3.7073312 3.8795357
1369362_at 5.5307856 5.400922 5.482995 5.5698442 5.438589 5.4072046 5.4094105 5.2630796 5.414612 5.3414526 5.4678926 5.310932
1369363_at 3.6400273 3.9593399 3.6774807 3.9065943 3.9389172 4.0909123 3.9448361 3.7772467 3.7325912 3.8285296 3.6474817 3.7153108
1369364_at 3.4620252 3.440884 3.5153646 3.4476178 3.4479182 3.5636525 3.4811351 3.4635758 3.606524 3.5741816 3.613172 3.4139423
1369365_at 4.749098 4.9736137 4.8911114 4.722948 5.195122 5.1885843 4.8362083 4.926384 4.990181 4.792783 4.978616 5.1620994
1369366_at 4.9530363 4.7231174 4.6907434 4.926855 5.0233746 4.8480396 4.753944 4.8852153 4.922041 5.0177937 4.9006968 5.055425
1369367_at 4.4814672 4.8798265 4.5166464 4.274994 4.5210457 4.610525 4.290005 4.348877 4.409026 4.462208 4.0944176 4.83451
1369368_at 4.603734 4.805176 4.860696 5.124528 4.659325 4.6176534 4.76988 4.801469 4.7781615 4.59536 4.700786 4.7039056
1369369_at 5.218488 5.520692 5.2503805 5.4664707 5.406006 5.2771006 5.247299 5.5076942 5.379096 5.344534 5.2873745 5.308503
1369370_s_at 4.785614 4.944143 4.9570417 5.1374664 5.2577868 5.259828 4.916601 4.8546934 5.1267915 5.2029543 5.070545 5.013554
1369371_a_at 4.5736914 4.3415904 4.3919635 4.292021 4.261305 4.314528 4.2439275 4.3230877 4.230945 4.483198 4.2847323 4.3787284
1369372_at 5.069139 5.1518784 5.418041 5.2468815 5.359294 5.4096403 5.443345 5.094592 5.2952156 5.3556347 5.2134714 5.2931347
1369373_at 5.9753537 5.817481 5.6646185 5.9936433 5.9454403 5.7946477 5.7177353 5.684082 5.6805525 5.486702 5.5185184 5.641678
1369374_at 4.098146 3.942131 3.8795815 3.9233325 3.9253366 3.9949603 4.013773 3.9902 4.1197414 3.921493 3.8694525 4.046774
1369375_a_at 3.9115973 3.947815 3.7976742 3.7353778 3.9600554 3.7380705 3.7316318 3.9050624 3.94637 3.9037795 3.740042 3.8213387
1369376_a_at 4.1094856 4.1963806 4.146896 4.1108108 4.4052477 4.3337708 4.3474293 4.333193 4.1431074 4.1157713 4.2589316 4.380347
1369377_at 3.7419114 3.9547129 4.0473585 3.852215 3.9330719 3.783095 3.808489 3.8553855 3.6917741 3.7566628 3.8600152 3.7884314
1369378_at 4.747813 4.655532 4.928851 4.801029 4.7075014 4.7768917 4.723695 4.726946 4.6809855 5.0304384 4.7342644 4.696759
1369379_at 4.9087043 5.435063 4.6212735 4.8376803 4.6731358 4.7114244 4.6472607 5.1934075 5.0749702 4.7831783 4.937159 5.004609
1369380_at 4.4718766 4.5475254 4.59008 4.7137647 4.7899213 4.465872 4.6191416 4.822788 4.835791 4.737982 4.599266 4.6885996
1369381_a_at 3.86177 3.903073 3.6760612 3.9858947 4.1225414 3.8589802 3.920153 3.8741286 3.8839314 3.9549136 3.7140536 3.918345
1369382_at 5.52874 5.4056115 5.6615577 5.825799 5.8742585 5.669539 5.962366 5.965294 5.683083 5.580817 5.6629295 5.404208
1369383_a_at 4.809437 4.60337 4.8532257 5.041087 4.976423 5.274745 5.119698 4.961619 5.123874 4.842175 4.882091 5.4349446
1369384_at 3.8117712 3.8220484 3.7798002 4.028524 4.1402645 4.041292 4.009364 3.8740509 4.055394 3.8416288 3.7831407 3.8291469
1369385_at 4.6741986 5.1765203 4.7132144 4.86943 4.92641 5.0091314 4.9033785 4.739748 4.8172503 4.872699 4.831953 5.093643
1369386_at 4.176371 4.143811 4.0299063 4.169553 4.1531115 4.273404 4.325469 4.2276692 4.0199814 4.099595 4.1547465 4.1036196
1369387_at 5.2863607 5.3826623 5.8123093 5.3834343 5.4491396 5.426052 5.6883273 5.4953213 5.5007777 5.474241 5.6586676 5.3861876
1369388_at 3.8387866 4.187325 3.9722414 4.0438185 4.107415 4.249605 4.0768 3.9939444 4.1140313 3.9784117 4.0009403 4.100953
1369389_at 4.499319 4.912366 4.4991384 4.543893 4.5916395 4.7688985 4.606735 4.64274 4.6075473 4.7326803 4.585977 4.834055
1369390_a_at 4.171376 4.295737 3.8839777 3.9017541 4.0318384 4.224826 4.1298027 4.1185503 4.12251 4.180299 4.27369 4.111509
1369391_at 4.254725 4.044986 4.158619 4.283757 4.1073656 4.381859 4.3583927 4.261053 4.148654 4.383499 4.3646536 4.1799355
1369392_at 4.7663865 4.7829046 4.5891323 4.9107714 5.0024357 4.94125 4.663988 4.7780247 4.7735205 4.9228277 4.598833 4.8483524
1369393_at 3.9954398 3.8282292 3.920286 3.7988784 3.8341756 3.8020823 3.8263311 3.8865304 3.8434741 3.9575515 3.8731277 3.8632221
1369394_at 4.550356 4.6926985 4.703946 4.8235683 4.6464033 4.7844887 4.7394314 4.8438845 4.454035 4.6730685 4.8647704 4.8250723
1369395_at 3.5829618 3.527989 3.5516398 3.6150644 3.5011406 3.461514 3.6794546 3.651 3.618797 3.6082785 3.6394517 3.6457
1369396_at 5.650672 5.466447 5.5805373 5.529888 5.6086187 5.690815 5.704504 5.807599 5.6602173 5.5345135 5.4257083 5.737356
1369397_at 4.8730946 4.941639 4.7279634 4.8290358 4.988155 4.842429 4.8823295 5.0673466 4.9801674 5.132945 4.939171 5.1174736
1369398_at 5.53522 5.7518506 5.65783 5.73613 5.760455 5.67589 5.847513 5.8910813 5.7317276 5.6537223 5.756699 5.9045453
1369399_at 3.7545626 3.7439938 3.7805557 3.753338 3.7018697 3.652564 3.650624 3.8249733 3.664532 3.5962653 3.634527 4.020422
1369400_a_at 5.8147745 5.9972506 5.7165885 5.9048715 5.9286923 6.0154204 5.6786137 5.56139 5.4534864 5.4564085 5.8181863 5.777731
1369401_at 3.393873 3.3125987 3.453846 3.3837452 3.3719006 3.3872693 3.3321404 3.4500453 3.5716863 3.3892617 3.4112904 3.5017164
1369402_at 6.854632 6.689183 6.7953997 6.8997188 6.567435 6.620209 6.9450073 6.8810487 6.842228 6.7191415 6.579962 6.7338734
1369403_at 4.5574503 4.2996187 4.422296 4.829167 4.9170403 4.787033 4.7309294 4.7342253 4.698661 4.703073 4.6200166 4.6522346
1369404_a_at 4.3935685 4.3679643 4.4271197 4.275202 4.4138627 4.545753 4.5842533 4.3181787 4.1961803 4.349581 4.3499618 4.3894014
1369405_a_at 5.1522665 4.993802 4.981251 4.783224 5.0153704 5.0175333 4.7788177 4.738535 4.616502 4.7189503 5.1551886 4.8789825
1369406_at 4.213126 4.109129 4.116932 4.208586 4.1281743 4.1533017 4.233251 4.063918 3.9121654 4.118426 4.3144283 4.1622396
1369407_at 6.358837 6.1046004 6.0617914 6.3760014 5.424123 6.402815 6.4186606 6.4926176 6.803601 6.201028 6.1896076 6.197631
1369408_at 4.427335 4.6543746 4.2989435 4.72518 4.4715037 4.4426713 4.6800985 4.3307266 4.410174 4.6127095 4.487615 4.693481
1369409_at 8.217584 8.337122 8.265792 8.058742 8.114664 8.068117 8.180453 8.276802 8.264308 8.12911 8.230004 8.020518
1369410_at 8.497729 8.34522 7.9912934 8.001464 8.393862 8.205875 8.071116 7.609906 7.9192557 7.6470785 8.220218 7.8666563
1369411_at 4.0029864 3.8365047 3.988818 3.9125087 3.9515507 4.0787325 3.8570309 3.86097 3.8486743 3.8437617 3.8522403 4.046386
1369412_a_at 6.637919 6.635745 6.759638 6.744644 6.651834 6.820287 6.69419 6.795618 6.705842 6.594245 6.9619994 6.81541
1369413_at 4.703293 4.533989 4.6246543 4.6709323 4.6661015 4.9030004 4.739481 4.7113266 4.6354294 4.870698 4.8197174 4.6834183
1369414_at 8.27625 8.379706 8.537826 8.259345 8.382398 8.20986 8.21662 8.357941 8.164886 8.372222 8.270956 8.234666
1369415_at 7.865769 8.240236 7.743233 7.2556853 7.8213997 7.7147584 7.538353 7.690429 7.3540416 7.747699 6.239404 6.948539
1369416_at 6.26634 6.2227297 6.515133 6.1613445 6.3910375 6.1975017 6.1624107 6.343195 6.3613296 6.3461866 6.456349 6.5118046
1369417_a_at 4.8951817 4.8175554 4.7269373 4.6630793 5.0272007 4.62395 4.6710634 4.4574156 4.928103 4.494125 4.742337 4.982916
1369418_at 4.216858 4.107699 4.360923 4.0757303 4.2902765 4.1922274 4.1806927 4.2974596 4.503061 4.389071 4.265093 4.2488823
1369419_at 5.549245 5.347797 5.562758 5.617997 5.3356686 5.4093733 5.343916 5.467579 5.5860934 5.6233263 5.5896683 5.4153304
1369420_at 4.767084 4.5676126 4.495617 4.627032 4.509404 4.3514805 4.656845 4.674246 4.706854 4.489561 4.4757595 4.5582123
1369421_at 5.651617 5.745475 6.071314 5.766986 5.199833 5.547353 5.524329 5.4301333 5.67411 5.4300566 5.4345813 5.4338956
1369422_at 5.263134 5.457658 5.2385654 5.318364 5.705508 5.980359 5.437277 5.230817 5.426694 5.295846 5.457716 5.54727
1369423_at 4.3093467 4.1082 4.073506 4.361731 4.5252256 4.321114 4.544521 4.239835 4.2306123 4.5246882 4.2848244 4.3282223
1369424_at 12.480336 12.431259 12.402242 12.517943 12.313254 12.288704 12.657071 12.569672 12.531631 12.520333 12.557173 12.254954
1369425_at 4.3376555 4.3228154 4.127144 4.1793885 4.188653 4.4694633 4.2093554 4.386359 4.2974005 4.323644 4.190926 4.55411
1369426_at 4.949793 5.1127825 5.253007 5.105775 5.226674 5.337927 5.081746 5.3700047 5.2272053 5.463952 5.3145065 5.3150673
1369427_at 8.975805 9.045915 8.515121 8.733852 8.950923 8.804517 8.80163 9.014959 8.840535 8.310953 7.894545 8.1494255
1369428_a_at 4.5222917 4.457068 4.431931 4.502025 4.383179 4.5808105 4.4628882 4.4614215 4.3998933 4.492558 4.4627466 4.549636
1369429_at 3.5734897 3.7044792 3.5740936 3.6904454 3.7148817 3.7320147 3.701691 3.791977 3.6637058 3.591116 3.7521193 3.7282984
1369430_at 8.851237 8.869702 8.18697 9.020357 8.892655 8.866557 8.833922 8.367693 8.365225 9.04469 8.336611 8.164899
1369431_at 4.4887505 4.494116 4.5105476 4.6650186 4.6615825 4.759918 4.8430195 4.612625 4.8583984 4.7921205 4.8762603 4.794094
1369432_at 4.7968826 4.7736616 4.7729406 5.0199566 5.1369286 5.025158 4.9217787 5.0752544 5.0049505 5.130309 5.1166935 5.0143957
1369433_at 5.1270065 5.0664473 4.7988014 4.994378 5.1259146 4.9737215 5.1833906 5.1620445 5.189848 5.218439 5.1446133 5.000946
1369434_at 4.0062203 3.9406354 4.3741016 4.220496 4.389045 4.464106 4.1166506 4.0482745 4.449162 4.4433174 4.0050106 4.4070015
1369435_at 12.400044 12.626354 12.404173 12.220441 12.2773075 12.304846 12.535408 12.353036 12.465121 12.382479 12.463686 12.241275
1369436_at 4.3644133 4.161113 4.2791286 4.280035 4.46615 4.349939 4.4916186 4.060776 4.363532 4.3788037 4.3710394 4.4415855
1369437_at 4.852561 4.977428 4.336105 4.819349 5.001416 5.1379743 4.779919 4.8073087 4.8530035 5.0113335 4.7490478 5.0778217
1369438_at 5.306325 5.745946 5.382571 5.6632004 5.550478 5.5954113 5.3548794 5.586864 5.78413 5.409789 5.56726 5.616928
1369439_at 3.738194 3.9747295 3.7636385 3.7771146 3.9254117 3.712557 3.848228 3.819505 3.734449 3.8821888 3.8364775 4.0179358
1369440_at 5.7075863 5.4490623 6.511122 6.140911 5.413499 5.774035 5.444084 6.0417795 5.422322 5.275391 4.9948773 5.3021493
1369441_at 4.6545467 4.7895193 4.6862507 4.629424 4.659698 4.7125473 4.568761 4.7764587 4.6222043 4.6177883 4.726356 4.6901174
1369442_at 3.5635533 3.6335201 3.4610367 3.6360111 3.5250232 3.661318 3.5444186 3.652528 3.4867313 3.4899511 3.676463 3.5957217
1369443_at 6.297588 6.331235 6.378957 6.777788 6.4330707 6.79567 6.7675123 6.584482 6.481543 6.6094613 6.3502374 6.623358
1369444_at 3.993207 3.8897543 3.8966393 3.9696488 4.1292453 3.930908 3.9425306 4.0928845 4.1049676 3.9953613 3.9863172 4.1565933
1369445_at 5.586078 5.4752865 5.767252 5.7349067 5.2723374 5.324413 5.715062 5.6086516 5.8641586 5.645907 5.8222055 5.8551383
1369446_at 7.2673492 7.047149 6.9096026 7.0855217 6.960717 7.0187683 7.0628138 7.1659307 7.263856 7.1215444 7.2804217 7.1033783
1369447_at 5.7363434 5.7160444 5.746361 5.6752377 5.956059 5.7855473 5.8254805 5.8703613 5.8096 5.9742384 5.8929915 5.9925056
1369448_at 6.1651073 6.144972 6.0625877 6.303277 6.4617887 6.1802125 6.103826 6.118445 6.064479 6.320167 5.9852047 6.2390165
1369449_at 5.262542 5.1603947 5.0568657 5.046009 5.472353 5.492855 5.149254 5.112982 5.061258 5.22416 5.0312576 5.4648647
1369450_at 11.432 10.779677 11.297748 11.01932 11.143725 11.147402 11.229267 11.100988 11.274908 10.992676 11.003384 10.965222
1369451_a_at 3.7173193 3.6000562 3.544001 3.703442 3.5951865 3.5742555 3.7295663 3.660003 3.6832852 3.5918987 3.569779 3.782823
1369452_a_at 8.097735 8.025084 8.028952 7.917684 8.074818 7.8819995 7.8226795 7.982936 8.02753 7.8727894 7.433466 7.5848117
1369453_at 7.7939987 7.6545625 7.8443365 7.8064065 7.54901 7.554937 7.7844067 7.88299 7.705243 7.8750477 7.7828646 7.686282
1369454_at 4.3690724 4.51754 4.224762 4.201084 4.260562 4.11872 4.3339887 4.2449837 4.3324976 4.3272085 4.4755383 4.4771695
1369455_at 7.1523843 6.963608 8.061786 7.783662 6.8270416 7.43904 6.824592 7.4981527 6.6153064 6.5979123 5.783959 6.223526
1369456_at 3.5655594 3.5076673 3.4137056 3.4032645 3.599233 3.5292892 3.6145425 3.509104 3.5880754 3.6923919 3.4216523 3.5262976
1369457_a_at 4.4440084 4.557001 4.496743 4.6538687 4.387239 4.2767463 4.5060654 4.411765 4.473255 4.3464947 4.341991 4.4441795
1369458_at 4.4601774 4.744813 4.484312 4.5099497 4.644637 4.563608 4.6629524 4.6021442 4.6082516 4.685335 4.603326 4.6880217
1369459_at 6.278624 6.2267537 6.3151355 6.2148323 6.1794047 6.3356223 6.1113772 6.2914076 6.2547097 6.1042075 5.958533 6.196982
1369460_at 5.48043 5.5366306 5.4194574 5.546508 5.457844 5.290271 5.5498285 5.5855703 5.4037104 5.1547174 5.2595873 5.3512235
1369461_at 3.747839 3.8674812 3.79918 3.9283144 3.7447085 3.9773922 3.9743478 4.0136805 3.838008 3.8181107 4.0528975 3.9212227
1369462_at 4.2847123 4.190778 4.3804817 4.0842314 4.196938 4.489589 4.4932556 4.283653 4.3285975 4.3532925 4.7374134 4.776748
1369463_at 5.683214 5.9207087 5.5724573 5.748435 5.805606 5.8761497 6.0053196 5.6578655 5.8796253 5.742042 5.9536667 5.8346233
1369464_at 4.4282904 4.4718037 4.5446005 4.6253414 4.7057333 4.750271 4.401527 4.5549107 4.7127953 4.8150606 4.4331627 4.846566
1369465_at 12.874736 12.664053 13.156062 13.159573 13.190502 12.832072 13.028128 12.805464 13.039512 12.74873 12.928224 13.037844
1369466_at 3.8787525 3.974152 3.6895232 3.787917 4.0953975 4.0647197 3.961962 3.8110514 3.8258984 3.740752 3.8032858 3.949609
1369467_a_at 9.585396 9.58421 9.687119 9.550369 9.858126 9.577747 9.450176 9.685915 9.89727 9.498797 9.6146555 9.850832
1369468_at 7.278717 7.059002 7.0766582 7.343362 6.901721 6.6341343 7.2666793 7.4130726 7.3209033 7.1512575 7.206304 6.8736477
1369469_s_at 3.5046012 3.5082233 3.6081667 3.5597606 3.6258159 3.4493759 3.5677829 3.723917 3.605253 3.5567815 3.5634022 3.5906549
1369470_at 5.2067585 4.9326563 4.8010616 4.936117 5.067811 5.0431595 5.389411 5.033688 5.1229877 5.230097 5.1404037 5.2441835
1369471_at 4.46333 4.473209 4.636694 4.486837 4.5409913 4.4834023 4.652791 4.8730416 4.7714295 4.7158794 4.85057 4.743483
1369472_a_at 6.3282604 6.4639645 6.645783 6.2521677 6.41625 6.293271 6.1762753 6.414133 6.4867187 6.145367 6.200121 6.155042
1369473_at 9.966206 9.73237 9.731114 9.835776 9.758759 9.697067 9.904118 9.881031 9.842046 9.676395 9.557679 9.693737
1369474_a_at 3.6666613 3.764979 3.6509051 3.781619 3.7906358 3.7534604 3.7851882 3.9398146 3.7061048 3.713553 3.762178 3.6860075
1369475_x_at 4.190216 4.1933346 4.0444307 4.1071463 4.0120287 4.1093183 4.072441 3.9674094 3.9946995 3.9222753 3.9596188 4.2003565
1369476_at 5.0615854 5.1775613 4.952353 5.2534566 5.159631 5.299839 5.336425 5.296812 5.3412614 5.17511 5.0958834 5.2015467
1369477_at 4.323834 4.494925 4.506976 4.0405107 4.337272 4.2207327 4.41364 4.0453 4.548094 4.564969 4.59846 4.431552
1369478_at 4.5311413 4.56542 4.7571006 4.6841593 4.7387986 4.8523946 4.776327 4.8441586 4.8881354 4.955854 4.709857 4.7926326
1369479_at 6.3818064 6.305025 6.1787195 6.5216136 6.6495824 6.7270303 6.5813675 6.7204304 6.4975147 6.5768547 6.4275274 6.5016623
1369480_at 3.5922337 3.7252154 3.4847853 3.9375992 3.8376703 3.788035 3.8095157 3.85561 3.9167798 3.7834876 3.7627382 3.7239714
1369481_at 4.0997105 4.1196723 4.172215 4.0470505 4.176575 4.0402365 4.3140044 3.9181414 4.0274286 4.25156 3.9137893 4.3177514
1369482_a_at 3.9001884 3.9699945 3.9627028 3.7941945 3.7956078 4.250603 3.9917655 4.0071054 3.9910157 4.035123 4.175173 4.1071353
1369483_at 6.6573515 6.676117 6.636117 6.6452003 6.89173 6.5983567 6.8401985 6.5818357 6.6692486 6.6960764 6.584234 6.7974415
1369484_at 4.430866 4.492398 4.4469657 4.5023713 4.542626 4.5782504 4.401081 4.5087457 4.3149767 4.6110287 4.5440073 4.632234
1369485_at 9.457275 9.108324 9.500095 9.341991 9.288122 9.271803 9.166098 9.530071 9.297945 9.074551 9.122282 8.845852
1369486_at 3.902093 3.7350676 3.7708788 3.7583177 3.834451 3.8335414 3.9361472 3.6987424 3.7751868 3.9853864 3.7630908 3.932098
1369487_a_at 3.9398983 4.0921726 4.036511 3.9965842 4.053847 4.0391374 4.0231333 4.250886 3.9764476 4.205425 4.1584854 4.046855
1369488_at 3.9943242 4.247591 4.0957546 4.0496583 4.072312 4.202295 4.1427264 4.154316 4.221035 4.075591 3.9580107 4.183017
1369489_at 6.54986 6.7639565 6.841364 6.930017 6.904259 7.0501437 6.7956057 6.7303877 6.756262 6.8545365 6.9570565 6.9357953
1369490_at 3.839191 3.7771742 3.9176044 4.019446 3.960817 4.1656795 3.8726084 3.8317132 3.935843 4.1106267 3.924173 4.176025
1369491_at 9.277709 8.871931 9.255358 9.259808 9.377166 8.676099 9.302454 9.439745 9.173409 9.05196 9.436003 9.320574
1369492_at 10.65033 11.093828 10.565621 10.993772 10.789331 10.529273 10.766277 10.874658 10.766177 10.59032 10.734167 10.430243
1369493_at 7.514517 9.23285 7.9905133 7.7452936 6.7359776 8.462723 6.6277423 8.144323 6.2650013 7.427759 7.2148547 6.4682
1369494_a_at 6.345537 6.252928 6.292267 6.3667517 6.3928013 6.469141 6.425177 6.437037 6.281204 6.1570663 6.3655105 6.43247
1369495_at 6.3002815 6.30497 6.557716 6.317112 6.4468923 6.3983006 6.7871275 6.3739805 6.6533155 6.5265217 6.594141 6.3953233
1369496_at 7.4772754 7.237924 7.381424 7.30517 7.3273697 7.352527 7.248292 7.4010606 7.254909 7.0300593 6.838402 7.076461
1369497_at 4.487491 4.511392 4.446347 4.6046457 4.657463 4.755112 4.5871468 4.579774 4.2685432 4.51775 4.4271 4.7266693
1369498_at 4.1725698 4.3202677 4.5442047 4.3282404 4.3397903 4.25422 4.328782 4.3352766 4.216959 4.250306 4.280242 4.2121263
1369499_at 5.7010317 5.2253056 5.605138 5.529234 5.4778194 5.4184866 5.90587 5.753298 5.46644 5.497917 6.25788 5.8996215
1369500_at 5.277824 5.4083915 5.341073 5.1781616 5.276718 5.4967527 5.278619 5.487371 5.184359 5.3149095 5.2513328 5.311068
1369501_at 5.965081 6.15035 6.3192196 6.060493 5.7334332 6.1261663 6.0788136 5.6518946 6.0624585 5.915775 5.8053255 5.9356847
1369502_a_at 12.906264 12.846586 12.799789 12.455102 12.904511 12.890714 12.79896 12.920744 12.926513 12.742693 12.283022 12.907597
1369503_at 3.3304234 3.3365848 3.4634397 3.3582027 3.3671575 3.3939502 3.2803972 3.3748493 3.2931914 3.3320117 3.651929 3.2952173
1369504_at 5.726129 5.857519 5.6932154 5.348223 5.2729025 5.4048314 5.4504495 5.3422456 5.2966666 5.1044765 5.2074904 5.4558077
1369505_at 5.8389816 5.288986 5.921902 5.7074003 5.6536674 5.8055 5.4401674 5.8339453 5.5801487 5.7825747 5.4458265 5.7297297
1369506_at 4.5832424 4.637855 4.7560234 4.6002173 4.464758 4.8661137 4.6788087 4.655867 4.6560836 4.8231616 4.7878404 4.7699113
1369507_at 4.57533 4.455305 4.413826 4.547966 4.546547 4.3656025 4.3310986 4.3232203 4.617031 4.582407 4.275058 4.5471125
1369508_at 5.221243 5.1538897 5.1171846 5.248916 5.4563856 5.1483526 5.36469 5.1074347 5.3122597 5.173441 5.1272697 5.567854
1369509_a_at 4.3120394 5.0074496 4.7305894 4.4055176 4.598953 4.5489206 4.6037316 4.379262 4.4685493 4.4520864 4.4759364 4.4194345
1369510_at 6.8780627 6.910242 6.9336925 6.840248 6.885288 7.261536 7.1681676 7.066572 7.0284643 7.115414 7.0447855 7.0426884
1369511_at 6.91545 7.1566644 7.7284403 6.843114 6.1122212 7.554115 6.2221093 6.2083173 5.978361 6.036063 6.633464 7.1179514
1369512_at 5.5600085 5.6647334 5.2112436 5.3191085 5.2912273 5.2810345 5.1502147 5.3205013 5.09021 5.246656 5.2458115 5.232589
1369513_at 4.8529325 4.6333036 4.837783 4.7103953 4.7586575 4.7499332 4.729782 4.7412577 4.719331 4.624647 4.785063 4.77535
1369514_at 6.3752174 6.4049807 6.533838 6.634366 6.800666 6.7652707 6.562157 6.5507407 6.743801 6.7085714 6.5133476 6.767775
1369515_s_at 4.435319 4.3703575 4.1905756 4.366988 4.3835297 4.5542774 4.2849865 4.4635463 4.2704926 4.349534 4.330158 4.3658886
1369516_at 4.0826507 3.976822 4.147065 4.2372627 4.201891 4.2125235 4.0319166 4.2130413 4.0350833 4.1907816 4.236537 4.2586193
1369517_at 5.504566 5.2018867 5.2058587 5.163405 4.983834 5.1073422 5.5264497 5.580219 5.153196 5.319898 5.152693 5.601273
1369518_at 4.7857723 4.9159875 5.0285134 4.9861016 4.811404 4.984291 4.682894 4.8345532 4.703741 4.832464 5.0214014 4.7428536
1369519_at 4.341938 4.3503175 4.448943 4.27155 4.357954 4.391122 4.4586606 4.187561 4.30949 4.4747753 4.5859327 4.499913
1369520_a_at 5.622187 5.6510983 5.4652305 5.433554 5.656403 5.4255776 5.778466 5.568954 5.500577 5.646123 5.445011 5.689521
1369521_at 3.7751534 3.646846 3.6880045 3.693429 4.2016287 3.7234023 3.7389297 3.7326155 3.604324 3.754544 3.7776265 3.93998
1369522_a_at 3.6347144 3.5408068 3.981995 3.759537 3.6390312 3.5030522 3.673212 3.699178 3.648433 3.321436 3.5563476 3.5713663
1369523_at 5.5534506 5.807906 5.7896976 5.9644723 5.547143 6.0744305 5.909726 5.7053328 5.9036393 5.9371853 5.8382034 6.005411
1369524_at 4.927623 4.6004257 4.566809 4.5928707 4.917242 4.7141175 4.8071575 5.037207 4.918905 4.8391256 4.579126 5.0079813
1369525_at 5.0331216 5.145694 5.1786504 5.1860046 5.1097465 5.3173766 5.2147493 5.167116 5.2955384 5.114249 5.384673 5.3634105
1369526_at 8.328237 8.364378 8.149977 8.306065 7.7672133 8.152852 8.572333 8.23871 8.285357 7.8208303 7.805393 7.7134485
1369527_at 5.7505445 5.6323714 5.820474 5.8303437 5.89307 5.758879 5.592166 5.6379423 5.8948765 5.763806 5.6325936 5.709992
1369528_at 5.428859 5.1192813 5.193719 5.75251 5.2536793 5.44373 5.3392606 5.505908 5.3557987 5.456632 5.4168267 5.379598
1369529_at 4.619813 4.642753 4.404107 4.545621 4.512509 4.3733406 4.6572914 4.544805 4.4932055 4.3663516 4.4238834 4.538874
1369530_at 4.6002107 4.7245574 4.6599026 4.8254404 4.742749 4.8153234 4.9747076 4.7027655 4.880981 4.8540883 4.7343593 5.1017895
1369531_at 6.8798084 7.5593233 6.609909 6.3677835 6.5501156 7.9092827 5.954565 5.914172 6.0619926 6.6773663 7.313878 7.2609677
1369532_at 4.890088 4.7166615 4.921503 4.8486695 4.966111 5.081026 4.8762155 4.8555746 4.864988 5.0272975 4.948621 5.0012484
1369533_a_at 6.2478647 6.2821712 6.248851 6.2349806 6.4209456 6.242609 6.276338 6.538628 6.292118 6.3552685 6.113253 6.230599
1369534_at 5.2393417 5.1813087 5.0526533 5.210655 5.1526747 5.321619 5.1762066 5.1719985 5.084216 5.1059623 5.131483 5.277648
1369535_at 5.056408 5.2995806 5.1238403 5.0973744 5.0394335 5.3364725 5.2728453 5.4065704 5.343225 5.257565 5.0462236 5.3130565
1369536_at 5.0476966 4.986641 5.4166293 5.4577036 5.5041394 5.4152503 5.355762 5.2639832 5.1127095 5.4227166 5.203609 5.515145
1369537_at 5.3615723 5.4724054 5.5434513 5.734355 5.22126 5.442683 5.5105696 5.224498 5.503319 5.498987 5.751151 5.577011
1369538_at 4.4198723 4.516846 4.647604 4.6738367 4.6411805 4.8233585 4.5982504 4.9815006 4.6748447 4.797227 4.753966 4.7852716
1369539_at 5.1410413 5.6894307 5.410432 5.8461266 5.204571 5.309068 5.6333423 5.678911 5.520736 5.2993474 5.4187593 5.3388686
1369540_at 4.4099 4.421565 4.2678866 4.374333 4.444361 4.2698655 4.3301606 4.377765 4.1597686 4.2757287 4.4316335 4.3907332
1369541_at 3.604048 3.6328413 3.5114489 3.7891316 3.7727263 3.643968 3.7061336 3.8992655 3.766546 3.6180134 3.5624375 3.6616416
1369542_at 5.5066137 5.2311573 5.306124 5.4174995 5.372058 5.4111614 5.586705 5.261951 5.7432933 5.5346136 5.49233 5.71071
1369543_s_at 6.2837768 6.271218 6.4838524 5.9888396 5.969309 6.290101 5.9428396 5.816019 5.958961 5.9703064 6.190461 5.8509026
1369544_a_at 4.0456767 4.222235 4.335986 4.2473884 4.242392 4.3125954 4.118991 4.087337 4.22568 4.1716614 4.2193184 4.2546997
1369545_at 4.9743223 5.0891185 5.2011437 5.1588707 5.266338 5.4176126 5.316301 5.2551265 5.0807543 5.178407 5.085347 5.001978
1369546_at 10.945138 10.770935 10.689107 10.877873 10.918767 10.504455 10.772047 10.696939 10.806765 10.498806 10.553328 10.458111
1369547_at 4.461812 4.4383235 4.1781864 4.349327 4.545632 4.1833205 4.4574175 4.466594 4.5654297 4.404446 4.8616614 4.508155
1369548_at 5.437797 5.2433777 5.5669584 5.506506 5.423131 5.383755 5.416581 5.415311 5.529499 5.467877 5.3373494 5.372337
1369549_at 7.2243123 7.382424 6.8603506 6.9997935 7.359416 7.1902742 6.988142 7.0392 7.2230535 7.081185 6.8294935 7.2039795
1369550_at 3.7802756 3.8195534 3.7473764 3.7656202 3.856628 3.769201 3.6937423 3.8187203 3.8153615 3.7288938 3.7905254 3.8517714
1369551_at 4.8591986 4.815073 4.975175 5.148231 5.0695877 5.243146 4.9511843 5.085512 5.1218066 4.983415 4.9831324 4.9770994
1369552_at 4.9194813 5.2584605 4.597613 5.1380982 5.07791 5.098129 5.0199184 5.053207 4.9291496 5.030561 4.7816076 5.309546
1369553_at 5.133707 4.9721336 5.1475353 5.2931967 5.282839 5.128521 5.258012 4.9391794 4.9332104 5.2423735 5.0360365 5.261138
1369554_at 9.328722 9.364843 9.3767395 9.514326 9.278959 9.339993 9.487486 9.729921 9.52014 9.5555935 9.5777855 9.398638
1369555_at 4.4213257 4.4494963 4.639428 4.621068 4.6391335 4.5179768 4.446397 4.4759665 4.4613776 4.53559 5.027507 4.7059174
1369556_at 5.0150423 5.046852 5.1330442 5.054269 5.0655966 5.3127756 5.2447386 5.1565256 5.0986595 5.1232634 4.9050484 5.2577333
1369557_at 6.956553 6.8436513 6.531851 6.7088466 6.9034605 6.538258 6.758999 6.60145 6.6426296 6.447134 6.778234 6.5365705
1369558_at 8.606274 8.649238 8.80772 8.397111 8.273052 8.872356 8.518965 8.453545 8.474835 8.45013 8.243275 8.020813
1369559_a_at 9.700811 9.921829 9.607115 9.618019 9.634499 9.712061 9.920362 9.739697 9.252013 9.732381 9.786878 9.750415
1369560_at 9.717941 9.482624 9.36861 9.489878 9.094059 9.304199 9.58474 9.69467 9.386742 9.587835 9.406193 9.27557
1369561_at 4.2064424 4.023908 3.9584076 4.178529 4.093159 4.1517415 4.1066003 4.2341895 4.1058784 3.9909356 4.4437647 4.3028355
1369562_at 6.182656 5.811085 5.94916 6.160599 6.37018 5.9835033 6.286612 6.1600657 5.861364 6.2082815 6.2028475 6.462347
1369563_at 4.56773 4.5691266 4.4501915 4.7013645 4.776807 4.6776905 4.608505 4.5709715 4.7067537 4.508633 4.5270557 4.6488523
1369564_at 4.547289 4.5051684 4.5215554 4.6284957 4.7863393 4.8862176 4.654373 4.5440283 4.685961 4.6485376 4.6243114 4.66239
1369565_at 4.9562945 4.9722743 5.0875506 5.2017026 5.395921 5.2738957 5.179068 5.1500597 4.9976344 5.2654133 5.102082 5.377868
1369566_at 5.1063833 4.9143896 5.2164793 5.25307 5.204755 5.1884756 5.2907743 5.2662764 5.3370895 5.268774 5.1615343 5.0855966
1369567_at 4.8034515 4.8898973 4.8880577 4.962386 5.1947856 5.2000284 4.963075 5.010032 5.1634345 5.000287 5.0757375 4.9844265
1369568_at 4.684871 4.6004186 4.5603867 4.4812756 4.7635417 4.4807463 4.4802933 4.7062764 4.7030873 4.5083065 4.436585 4.5679226
1369569_at 4.6785626 4.461655 4.616972 4.5999265 4.9472194 4.828274 4.531679 4.262679 4.5491953 4.3155622 4.4513483 4.694635
1369570_at 3.3370678 3.4576423 3.4923952 3.7024703 3.5261297 3.540069 3.6397195 3.5606396 3.4565232 3.4336588 3.5790586 3.6960282
1369571_at 8.85723 8.915425 8.856625 8.809113 8.853971 8.770517 8.856124 8.740588 8.719713 8.642311 8.550376 8.616436
1369572_at 4.2219844 4.1189017 4.4296308 4.4341583 4.4597516 4.5580783 4.4400506 4.314258 4.325866 4.188193 4.28173 4.6218805
1369573_at 4.3112664 4.305352 4.3768587 4.227504 4.3315306 4.3902473 4.247283 4.585145 4.3329606 4.4341173 4.1974783 4.5088935
1369574_at 3.8369477 4.312386 4.1165657 3.9529314 4.189607 4.070073 4.308823 4.1474237 4.085165 4.1518674 4.073427 4.0799885
1369575_at 3.6416829 3.705506 3.5924516 3.7741466 3.7150736 3.7004316 3.785326 3.7556677 3.4992843 3.629991 3.8416057 3.7783818
1369576_at 3.8432379 3.9329605 3.9468327 3.998282 3.890596 3.7752497 4.0380826 4.1126885 4.021476 3.8275304 3.866808 4.052278
1369577_at 7.8208766 7.9542665 7.9702306 7.3500237 6.958756 7.6694665 6.7348676 6.6694946 7.289125 6.181075 5.529844 6.254974
1369578_at 4.5033555 5.029255 5.1277328 4.7401686 4.514078 4.904823 4.5270915 4.389018 4.8599305 4.548238 4.9799232 4.886545
1369579_at 5.853437 5.7669616 5.6753545 5.8461986 5.895277 5.937553 6.162532 6.1172156 5.987879 6.0693936 5.8839655 6.0204673
1369580_at 4.6846414 4.484282 4.523303 4.495042 4.6281414 4.3153305 4.3224773 4.3202305 4.4297194 4.4941945 4.638376 4.442456
1369581_at 11.216226 11.580458 11.319427 11.497786 10.924976 11.378846 11.170422 11.263829 11.139037 11.291053 11.279869 10.894303
1369582_at 6.0867558 6.3325214 6.0156794 6.2204747 6.047268 6.1429443 5.964933 6.031496 6.1817384 6.2841725 6.2356024 6.144262
1369583_at 5.061165 5.2260475 5.110074 5.2031274 5.217283 5.20924 5.3832464 5.2531443 5.2281194 5.122754 5.1957693 5.269444
1369584_at 5.902562 5.978617 6.037836 6.1128273 5.8958097 5.9412403 5.810529 6.0074058 6.0215235 6.127109 5.9626627 5.9990416
1369585_at 3.7477355 3.848122 3.7146394 4.028194 3.9051907 3.821622 3.8192081 3.8690393 3.8062131 3.879888 3.948032 3.8245838
1369586_at 3.3449972 3.3857083 3.4385445 3.3228686 3.3182216 3.4811435 3.3887455 3.5313747 3.3322 3.3295763 3.2255828 3.3146205
1369587_at 4.208369 4.225031 4.3226976 4.5007677 4.5452833 4.4980917 4.4692574 4.392277 4.2122755 4.403576 4.364176 4.5264416
1369588_a_at 7.496291 7.5587664 7.5922437 7.634916 7.7844677 7.9416523 8.188473 7.974782 7.984993 8.501373 8.718613 8.6546135
1369589_x_at 3.7382927 3.785782 3.9391012 3.7560537 3.7668366 3.8121774 3.7797923 3.85538 3.9027245 3.685372 3.794344 3.858479
1369590_a_at 6.9405065 6.5700626 6.4978952 6.3547873 6.6187463 6.764123 6.7761865 6.6968813 6.0838566 6.6027746 6.7059517 6.6157007
1369591_at 4.147844 4.085274 4.092951 4.1305037 4.0802064 4.174394 4.110919 4.1296115 3.965047 3.975996 4.138783 4.01079
1369592_at 7.0371695 7.1352572 7.192216 7.191464 7.013386 7.213068 7.101893 7.2398953 7.1146445 7.0860596 7.2383943 7.1051426
1369593_at 3.4455495 3.4375896 3.3857918 3.4601142 3.5398371 3.5346496 3.36299 3.5716772 3.4137468 3.3710618 3.5031888 3.4803994
1369594_at 6.1134334 6.1564465 6.280053 6.1218176 5.600193 5.8849554 5.64596 5.623887 5.7127876 5.4913816 5.7638006 5.661909
1369595_at 3.5536072 3.6169333 3.443482 3.7044265 3.574119 3.7286122 3.6412163 3.7724993 3.5740516 3.6278536 3.5956025 3.6318028
1369596_at 4.825072 4.7105985 4.549913 4.7808614 4.721159 4.6328464 4.617717 4.5673504 4.662718 4.5951505 4.70692 4.7422905
1369597_at 7.51291 7.527625 7.4917293 7.4420896 7.4174867 7.348398 7.3735304 7.378548 7.419816 7.5205 7.6506443 7.459244
1369598_at 4.398022 4.452736 4.357214 4.51459 4.4554405 4.378952 4.23549 4.486129 4.3558702 4.4834538 4.258128 4.375102
1369599_at 5.2205596 5.3344054 5.5098596 5.2380977 5.3720527 5.610311 5.365735 5.2223954 5.0519156 5.268547 5.6287823 5.235456
1369600_at 4.244858 4.3481956 4.0685167 4.330901 4.124946 4.4135566 4.433138 4.3716397 4.381722 4.179317 4.278072 4.152749
1369601_at 5.4811325 5.5088525 5.5016637 5.5692353 5.603032 5.4546638 5.5553985 5.496189 5.473199 5.3958783 5.551298 5.455473
1369602_at 4.4503627 4.513601 4.294942 4.363346 4.6066523 4.5309334 4.27682 4.5572214 4.5999265 4.4900746 4.570941 4.3987565
1369603_at 3.4976723 3.3738194 3.4195206 3.4703987 3.425326 3.554892 3.4575706 3.5131145 3.527805 3.5644815 3.3620496 3.5399976
1369604_at 4.5441227 4.4806194 4.4786386 4.5457706 4.690805 4.7760477 4.514906 4.5606327 4.5626984 4.6859636 4.531144 4.584811
1369605_at 5.2865105 5.2784996 5.058527 5.2025156 5.390752 5.210185 5.214117 5.426959 5.281994 5.5848446 5.058527 5.4283457
1369606_at 3.8109412 3.8629246 3.7964895 4.07057 3.8939033 3.8500297 3.8125906 4.07217 4.0490623 4.005491 3.7506888 3.8389206
1369607_at 5.768648 5.677479 5.70761 5.967097 5.8507705 5.8490515 5.6886997 5.9473267 5.6642694 5.90704 5.9399996 5.7680874
1369608_at 4.31645 4.2376947 4.6154766 4.348263 4.4019547 4.413881 4.565876 4.3370895 4.399625 4.365611 4.4478197 4.334326
1369609_at 3.6691492 3.5252182 3.7360845 3.6299722 3.9831195 3.663379 3.6219134 3.684275 3.7540529 3.7483234 3.7351718 3.697408
1369610_at 6.099022 5.8829947 5.7390175 5.973199 5.8727474 5.884608 5.757698 6.0100136 6.146764 5.8644266 5.8423805 5.66285
1369611_at 5.1989784 5.1984234 5.151948 5.363124 5.3164387 5.1752768 5.4069796 5.5549927 5.332073 5.336755 5.096469 5.33714
1369612_at 4.97701 4.939573 5.330577 5.4151354 5.0243835 5.0071373 5.0669465 4.9606824 5.135355 5.2094607 5.27986 5.13343
1369613_at 3.8406312 3.9176073 3.82754 4.045192 3.982088 4.0975595 4.0349693 4.0103354 3.9345906 3.7998786 3.9261334 3.9535055
1369614_at 4.0198994 4.0454593 4.2129045 3.9769526 4.214613 3.933462 4.345893 4.4368453 4.097352 4.188859 4.03973 4.310198
1369615_at 5.8514247 5.812804 5.819708 5.955049 5.9362607 6.0464745 5.896247 5.9519053 5.9410486 6.0969915 5.8181276 6.0501847
1369616_at 4.6307554 4.765298 4.695636 4.7858214 4.529678 4.5966206 4.673785 4.7356114 4.6379194 5.0205283 4.210153 4.580089
1369617_at 7.141291 6.7776546 6.7564607 6.7691245 7.259365 6.8623195 7.061405 7.072931 6.743115 6.7957997 7.107035 6.832029
1369618_at 4.1896224 4.37946 4.2220154 4.2207932 4.5294952 4.3839836 4.4872 4.2500663 4.39962 4.42594 4.4327207 4.4667325
1369619_at 5.2254868 5.242841 5.4482594 5.2762284 5.247905 5.3862267 5.2842197 4.9998655 5.470191 5.181592 5.5007315 5.4742007
1369620_at 3.8639996 4.2246537 3.7038445 4.15567 4.136272 3.9222906 3.9177234 3.9169557 4.049638 3.873267 4.088348 3.9195273
1369621_s_at 9.365395 9.462633 9.439819 9.199425 9.153097 9.28904 9.389217 9.407522 9.373936 9.600876 9.507864 9.268606
1369622_at 4.1669292 4.096032 4.0838037 4.3202953 4.4786897 4.387718 4.349946 4.3230267 4.333726 4.23764 4.170217 4.411881
1369623_at 4.678568 4.986945 4.8013015 4.8969536 5.0255933 5.0591226 4.827285 5.0509715 4.8243546 4.8933496 4.9416213 5.139318
1369624_at 5.9214897 5.850316 5.9116483 5.8037424 6.403647 6.1214905 5.9756064 6.2756333 6.564638 6.347307 5.5860114 6.1342096
1369625_at 6.5658216 6.599251 6.719157 7.3048625 6.6447387 6.586765 7.2969155 6.337076 6.559869 6.207431 6.621848 6.840351
1369626_at 8.664143 8.318641 8.582245 8.704649 8.838246 8.479097 8.810858 8.7192135 8.914404 8.791912 8.873029 8.884027
1369627_at 4.2092943 3.983396 4.38558 4.440761 4.043003 4.0360756 4.0188274 3.9910183 4.056449 4.205097 4.231619 4.1959496
1369628_at 9.255781 8.496235 9.051365 9.356848 9.597025 8.700695 8.929455 9.612465 8.958113 8.812498 9.180153 9.424625
1369629_at 11.5352745 11.597295 11.44883 11.494084 11.344968 11.469319 11.474964 11.659848 11.614364 11.355811 11.325964 11.279814
1369630_at 12.818231 12.85911 12.80131 12.810043 12.930261 12.833015 12.842755 12.889788 12.861417 12.799497 12.649925 12.782265
1369631_at 7.6467805 7.7936087 7.763982 7.6842866 7.7338114 7.6759624 7.6876364 8.038025 7.7081532 7.9530582 7.6645217 7.710248
1369632_a_at 6.7374797 6.223288 6.462374 6.308537 6.332394 6.18559 6.5758095 6.5083003 6.3287897 6.4892035 6.3193464 5.7162824
1369633_at 10.797455 10.178457 10.382172 10.688513 10.855356 10.73479 10.980345 10.80961 10.66716 10.595295 10.326347 10.455837
1369634_at 6.496851 6.2337933 6.4932146 6.636947 6.5766764 6.303812 6.4376993 6.787222 6.528923 6.5751038 6.837136 6.637098
1369635_at 11.631332 11.570923 11.61092 11.788757 11.815676 11.912059 11.929873 12.042405 12.002773 11.956978 11.755244 11.947662
1369636_at 12.236675 12.254749 12.404449 12.557608 12.598122 12.484718 12.690561 12.68685 12.689594 12.647632 12.62742 12.599778
1369637_at 5.4955187 5.374346 5.0495996 5.5007267 5.3865824 5.5704255 5.4705825 5.1903524 5.265543 5.2144656 5.378411 5.540684
1369638_at 5.6079826 5.340521 5.273798 5.7248564 5.3447943 5.3036613 5.571542 5.5333824 5.473857 5.385585 5.4353743 5.405218
1369639_at 3.8333566 3.909338 3.862137 3.8522477 3.8631475 4.039369 3.9607167 3.893097 3.8887024 4.194787 4.036778 4.17119
1369640_at 5.6663957 5.413849 5.530238 5.783922 5.382119 5.6612873 5.5932727 5.8478723 5.7902617 5.5284157 5.7368517 5.5030336
1369641_at 7.470432 7.495267 7.573828 7.041001 7.114813 7.16063 7.2837987 7.45764 7.3178616 7.207246 7.538402 7.3996015
1369642_at 7.120343 6.9286466 7.217025 6.815731 6.7141256 6.8965416 6.7668157 6.994533 6.8204217 6.7875023 6.8556366 6.8191094
1369643_a_at 6.9210134 6.852486 6.779649 6.2107153 7.059849 6.812277 6.1153026 6.642544 6.5273223 6.3163643 6.379866 6.149412
1369644_at 8.938105 8.910496 8.680895 8.5730915 8.777956 8.744057 8.614346 8.767811 8.746338 8.6719055 8.541729 8.489277
1369645_at 4.0848174 4.109077 4.1102934 4.2776985 4.5778894 4.450558 4.2092857 4.1236105 4.177023 4.246897 4.0395203 4.206799
1369646_at 3.916144 3.8390632 3.8211608 3.8411653 4.10819 4.0375443 3.9269032 3.7672675 3.9614682 3.876686 3.9924912 3.9236073
1369647_at 6.45943 6.1286845 6.4469986 6.062345 6.101513 6.255693 6.3554697 6.207832 6.0381713 6.0035944 6.041778 6.1309495
1369648_at 6.516197 6.4567266 6.6920156 6.540719 6.28088 6.2661643 6.499238 6.553934 6.4548554 6.499168 6.358012 6.3522253
1369649_at 5.1591845 5.1760626 5.2518864 5.12636 5.097975 5.123371 5.1601963 5.144129 5.1476736 5.0314302 5.0820246 5.2015753
1369650_at 7.0205617 7.022038 7.114188 6.9206614 6.908451 7.0042033 6.888807 6.6445117 6.6982427 6.8355293 6.866721 6.7096987
1369651_at 5.316634 5.17035 5.1308665 5.1395187 4.9668703 4.916588 4.9414067 5.1990685 5.0688844 5.393883 5.275688 5.09767
1369652_at 3.8678417 3.8786743 3.860814 3.9253259 3.876165 3.8637667 3.7577748 3.9493828 3.8385372 3.9743998 3.9055252 3.8314304
1369653_at 6.928216 6.9324856 6.982217 7.037162 6.9822316 6.7471547 6.978842 7.3797526 7.318764 6.698194 6.9000597 6.780118
1369654_at 10.755936 10.776033 10.578806 10.390928 10.588293 10.553595 10.379076 10.6716175 10.76828 10.356079 10.325832 10.433088
1369655_at 7.504548 8.076069 8.035836 8.048345 7.7369413 8.061345 7.7847404 7.39906 8.041918 8.049306 7.2877636 6.7403984
1369656_at 6.7323494 6.758978 6.9072733 6.6587415 6.6016426 6.8458724 6.824045 6.5200853 6.8056974 6.7002244 6.641815 6.5851374
1369657_at 4.021367 4.0220757 3.8673568 4.1311646 4.0537624 4.333989 4.0743732 4.142346 4.1309576 4.1621866 3.7475858 4.1499677
1369658_at 9.430815 8.707144 8.743017 8.740627 8.705013 8.931961 8.731606 8.919464 9.291704 8.482122 8.551819 8.903994
1369659_at 5.4243436 5.4689965 5.77117 5.728741 5.856439 5.758246 5.5734673 5.809497 5.8486376 5.6836615 5.6698265 5.9627576
1369660_at 4.7993574 5.2072372 4.967047 5.078757 4.8734784 5.0560246 4.877676 4.668989 4.956322 4.707661 5.1879773 5.23319
1369661_at 7.9353867 7.8819265 7.7585063 8.080164 7.9106317 7.7217293 7.7810793 7.95592 7.7454143 8.021567 7.7777762 7.953161
1369662_at 3.6351287 3.4550135 3.5147018 3.4367476 3.6583571 3.619186 3.5275629 3.5013952 3.528761 3.5009248 3.413972 3.6001053
1369663_at 8.796295 9.09016 9.713798 9.850828 8.374069 9.642979 8.885448 9.959728 9.752373 8.797119 8.964134 8.936341
1369664_at 10.206315 10.522252 9.928281 10.337238 10.661736 10.388963 10.384836 10.341777 10.263853 10.078675 10.123686 10.13381
1369665_a_at 7.152412 7.316285 7.0341253 7.3234944 7.6102204 7.401377 7.960986 7.698309 7.5253286 7.3212957 6.894362 7.0560665
1369666_at 6.1631165 6.0516696 5.8956 6.0663605 5.8518825 5.7483726 6.02217 6.067287 5.79676 6.1038218 6.260461 5.9949484
1369667_at 6.627146 6.4981966 6.6973104 6.6441164 6.5892754 6.6246367 6.7290916 6.712024 6.7376804 6.6075487 6.762981 6.798293
1369668_x_at 3.8225002 3.8866682 3.7938113 3.88365 3.986545 3.9204957 3.9050937 3.8831391 3.749361 3.880959 3.8065045 3.9229603
1369669_at 7.624702 7.2821527 7.416158 7.238861 7.6091413 7.21559 7.6803117 7.642337 7.6138544 7.757299 7.783477 7.6667256
1369670_at 5.6515956 5.5427456 5.1085176 5.5521655 5.5117807 5.187475 5.2618756 5.4107137 5.0990434 5.461267 5.329887 5.34899
1369671_at 12.434353 12.187439 12.031419 12.311282 12.432062 12.299001 12.40398 12.488167 12.451509 12.169354 12.162032 12.124198
1369672_at 6.1641774 6.2710624 6.155564 6.427787 6.466591 6.2812357 6.143276 6.445698 6.4260244 6.179314 6.04108 6.186693
1369673_at 3.727883 4.0723467 3.8123257 4.3428845 4.212065 4.1052375 3.9502926 4.135991 4.0394654 3.925621 3.9860332 4.1658874
1369674_at 3.65311 3.5240686 3.5193717 4.5011106 3.4852698 3.4798312 3.5615437 3.6211994 3.5997224 3.6757069 3.5517254 3.5105493
1369675_at 6.5580273 6.466419 6.6301584 6.47087 6.1406665 6.2686844 6.4721627 6.4737606 6.5557456 6.411817 6.5745163 6.5537977
1369676_at 7.344555 7.110156 7.1641545 7.2242246 7.152918 7.096948 7.1624894 7.232488 7.069558 6.686697 7.084002 6.9860263
1369677_at 3.7059438 3.6762733 3.6586125 3.7874098 3.695138 3.6832933 3.7564464 3.8219604 3.8623388 3.7556522 3.7640204 3.8241951
1369678_a_at 7.557603 7.4014206 7.2076044 7.3887854 7.445552 7.3693566 7.544129 7.5379076 7.514575 7.4775248 7.3106756 7.330799
1369679_a_at 9.085711 9.0546 8.802572 8.921104 8.991734 8.9228 9.1394615 9.142844 9.231631 9.04476 8.918777 8.714174
1369680_at 4.9751453 5.4341955 5.1233845 4.9566565 5.1268835 4.8076544 5.3512325 4.9137597 4.9245114 4.929567 5.4443793 4.9925637
1369681_at 4.744902 4.512224 4.6975822 4.640584 4.592888 4.633862 4.582973 4.493195 4.4676013 4.599109 4.893129 4.8065424
1369682_at 7.019045 6.6546507 6.802782 6.8284106 6.885399 6.9145145 6.969284 7.095851 6.5406446 6.913428 6.5746083 6.70607
1369683_at 6.2222147 5.7119756 6.0833464 6.206536 6.225227 5.8190527 6.2561097 6.099585 6.0753627 6.268106 6.220419 5.850968
1369684_at 4.724446 4.66484 4.783114 4.918231 4.891117 4.8968086 4.745763 4.9977794 4.7595263 5.161907 4.869109 4.905334
1369685_at 3.7390208 3.834888 3.860994 3.926921 4.014946 4.191286 3.9710464 3.9312015 3.9457264 3.8611996 3.874384 3.8427896
1369686_at 4.2766438 4.246269 4.4162326 4.315573 4.555861 4.4478755 4.1181307 4.2571025 4.523599 4.2707295 4.0717034 4.0989823
1369687_at 4.3340673 4.158554 4.2542734 4.3428516 4.468565 4.33496 4.4701796 4.4448385 4.329606 4.744034 4.392315 4.3975935
1369688_s_at 4.948756 5.2058616 5.018324 4.932718 5.1022673 4.892453 5.0229497 5.0952406 5.1339583 4.9758415 5.0308876 4.867709
1369689_at 6.6030216 6.456223 6.6423187 6.7975574 6.798324 6.411473 6.774788 6.4592867 6.6960154 6.4907317 6.4846067 6.876288
1369690_at 7.1685033 6.9761915 7.0122576 7.090212 6.7797832 6.7963705 6.921144 6.4220886 6.9693403 6.8211985 6.8480377 7.0802026
1369691_at 4.675526 4.8067822 4.9496655 4.7369647 4.83561 4.754036 4.8340454 4.6659822 4.867776 4.80194 4.9443784 5.063744
1369692_at 3.9733698 3.7849274 3.8243012 3.8964617 4.043098 3.9742732 3.8673477 3.967778 4.0002747 3.7696843 3.873963 3.852186
1369693_a_at 5.1915646 4.526843 4.946196 5.5616426 5.625065 4.988207 5.2200165 5.022767 5.094878 4.8141403 4.3833017 4.587985
1369694_at 3.795066 3.5281553 3.5739508 3.5181417 3.6368916 3.5628498 3.454158 3.6236384 3.3992577 3.5585659 3.42154 3.4097886
1369695_at 4.5575 4.373949 4.3261185 4.4275427 4.6783075 4.5345783 4.541012 4.384618 4.404236 4.4941893 4.600339 4.4628525
1369696_at 3.7468123 3.7658658 3.8583322 3.6512985 3.8394587 3.7774138 3.782656 3.7315202 3.7172241 3.7121468 3.696669 3.873354
1369697_at 4.0726805 4.2170935 4.2504053 4.2818985 4.4455605 4.3287687 4.0316467 4.0501366 4.2009697 4.291179 4.399271 4.596816
1369698_at 4.6356497 4.8861237 5.1726713 5.8618665 6.366334 5.9821434 6.943353 6.989453 6.963541 8.448036 8.853504 8.258117
1369699_at 4.612331 4.9281588 4.976407 5.1459837 5.2557898 5.2922473 5.1866846 4.989703 4.856142 4.606647 4.8356743 5.070093
1369700_at 5.622545 5.8087635 6.021522 5.856276 5.7952886 5.7262616 5.6537895 5.725287 5.732637 5.734251 5.5380373 5.790458
1369701_at 12.293351 12.55849 12.310243 12.308186 12.267843 12.28783 12.208581 12.350046 12.267074 12.051697 12.024739 11.752556
1369702_at 6.5481763 6.5745735 6.634049 6.6178083 6.5788546 6.4599237 6.8212557 6.871191 6.699904 6.8873158 6.701574 6.573595
1369703_at 7.713392 7.583327 7.492856 7.564259 7.5296073 7.369791 7.6576686 7.9407725 7.617064 7.5191436 7.786397 7.6671505
1369704_at 6.9799476 7.0336747 7.0526867 6.945433 7.047574 6.8870535 6.9501038 6.953379 6.8156548 6.763113 6.8520303 7.0790076
1369705_at 5.240163 5.347778 5.2279625 5.1040063 5.230118 5.357135 5.306298 5.298815 5.2742577 5.118712 5.4160557 5.329707
1369706_at 3.9469562 3.8828704 3.7537436 3.796526 3.9153855 4.132436 3.8434775 3.9979796 3.95283 3.9679403 3.7987604 3.7649362
1369707_at 4.5635667 4.5519733 4.2991843 4.3609943 4.829893 4.417262 4.307144 4.498516 4.5480223 4.7147846 4.39781 4.7810187
1369708_a_at 5.5982084 5.510022 5.4312 5.503015 5.4616776 5.753129 5.711841 5.6308565 5.4512863 5.540189 5.6207705 5.5507555
1369709_at 4.391889 4.208102 4.220956 4.269972 4.3803673 4.4887953 4.472068 4.4686403 4.185584 4.3437786 4.2163496 4.311722
1369710_a_at 3.6839142 3.6001296 3.7352061 3.7212825 3.7260952 3.7774832 3.736567 3.7532544 3.630761 3.8438342 3.8185217 3.7053986
1369711_at 5.3016872 4.932579 5.118943 5.6439714 5.67435 5.334488 5.465991 5.3837395 5.020317 5.005329 5.4512014 5.584605
1369712_at 7.261398 7.143935 7.136494 7.315842 6.553974 6.9305553 7.1907988 6.8828797 7.255507 6.9685416 6.9780087 6.812692
1369713_at 6.240136 6.266518 6.5333705 6.357437 6.4799457 6.4581294 6.2229886 6.079572 6.2347813 6.4212956 6.3597283 6.5869694
1369714_at 6.7961535 6.6652236 6.911433 6.7763834 6.592559 6.669655 6.8748903 6.773641 6.82329 6.875769 6.7679296 6.4788
1369715_at 4.19592 4.183751 4.1787767 4.3980036 4.6478777 4.4970756 4.4491363 4.432997 4.716455 4.491322 4.2211094 4.3799376
1369716_s_at 10.083194 9.736058 9.450848 9.582084 9.920722 9.680682 10.14005 10.116742 9.821123 10.037293 10.035233 10.278019
1369717_at 4.3547697 4.4287663 4.4398346 4.617672 4.45288 4.5169754 4.4348116 4.544322 4.4229503 4.3034096 4.613037 4.712555
1369718_at 8.5394335 8.507391 8.460623 8.151427 8.237675 8.101087 8.374887 8.172893 8.371118 8.544497 8.512628 8.629563
1369719_at 3.3197365 3.4332323 3.402707 3.4609818 3.4438934 3.3731704 3.3821716 3.3761415 3.3777497 3.2929597 3.2768497 3.4333026
1369720_at 9.290302 9.193132 9.093206 9.088799 8.996122 8.829287 9.0147 9.182253 9.179449 8.848409 8.506225 8.585263
1369721_at 5.019768 5.099113 5.0037374 4.9259205 4.840101 4.950912 5.0270224 4.685334 4.93166 4.7060633 4.7666526 5.1692524
1369722_a_at 8.103908 8.021106 7.907897 8.009561 7.9065685 7.7783337 7.8824944 8.230252 8.049971 8.205344 8.089707 7.955305
1369723_at 6.9480724 7.0181146 6.977052 7.0621524 6.932128 6.784149 6.9427238 7.1632524 6.927522 7.137136 7.2166495 6.935669
1369724_at 5.5076256 5.3245277 5.290582 5.602353 5.390409 5.462369 5.5449257 5.302187 5.4232173 5.5127907 5.421398 5.7803893
1369725_at 8.024056 7.9287357 8.0040655 7.6800594 7.8468 7.832713 7.895396 7.712704 7.7250576 7.5397034 7.5896893 7.742789
1369726_at 8.197941 8.054672 8.091723 8.004171 8.024813 7.970574 8.1401005 8.336102 8.033193 8.340448 8.402906 8.540226
1369727_at 13.880873 13.890139 13.973812 13.977958 13.963135 13.66625 14.013016 13.984875 13.999015 13.849006 13.973812 13.807133
1369728_at 5.5884542 5.6163692 5.724393 5.5104837 5.636819 5.761192 5.69567 5.8543053 5.6349554 5.6495028 5.722907 5.487769
1369729_at 7.986745 8.354739 8.426408 8.253056 8.13915 8.345628 8.517894 8.488943 8.542863 8.557092 8.3018465 7.7706738
1369730_a_at 4.6114807 4.8367095 4.693779 4.887821 5.0481195 4.652674 4.829524 4.8344083 5.03866 5.023732 4.732112 5.035822
1369731_at 3.5033004 3.6893182 3.6412385 3.5710924 3.682004 3.7979083 3.6168604 3.515811 3.5823693 3.5386798 3.5953097 3.5604389
1369732_a_at 4.534752 4.874134 4.734872 4.704048 4.736272 4.6446357 4.801909 4.6572824 4.8512735 4.8932543 5.0211716 4.7910805
1369733_at 8.605961 8.362654 8.643833 8.492083 8.248145 8.337435 8.442523 8.524324 8.44363 8.372591 8.334404 8.2801075
1369734_at 8.723246 8.68672 8.823278 8.731821 8.63217 8.342667 8.664318 8.8793545 8.783384 8.326239 8.32336 8.408733
1369735_at 5.717604 5.9263 5.9715543 6.075623 6.180216 5.876319 5.8528776 5.944831 5.9499044 5.876703 5.834856 5.9478526
1369736_at 5.4869566 5.4069595 5.415511 5.442316 5.535719 5.6309233 5.4560165 5.5331497 5.5689325 5.4703655 5.3763733 5.5664845
1369737_at 9.2995 9.263197 8.969622 8.380827 8.981 8.625904 9.070263 8.859335 8.684528 8.249544 8.257038 8.40308
1369738_s_at 9.701195 9.741789 9.706068 9.427081 9.688572 9.513761 9.580121 9.634893 9.485302 9.242782 9.013162 9.216547
1369739_at 4.225544 4.2044563 4.187476 4.2861576 4.2599277 4.271665 4.2119203 4.2535753 4.3624773 4.4359655 4.264893 4.2175055
1369740_at 5.3178306 5.399957 5.6349277 5.4569592 5.4644165 5.456789 5.549499 5.139367 5.3047433 5.4523077 5.650194 5.5666056
1369741_at 5.637876 5.6195445 5.77423 5.6851516 5.90578 5.970089 5.7449536 5.661162 5.9442763 5.8289566 5.5172143 6.0330873
1369742_at 4.895543 4.7534027 4.74962 4.834898 5.33412 4.928936 4.873118 4.9973373 4.803746 4.82633 4.8773947 4.855157
1369743_a_at 8.2949295 8.355653 8.417979 8.392095 8.519056 8.346851 8.391797 8.718901 8.865957 8.89702 8.765045 8.31497
1369744_at 4.5927587 4.301518 4.3668933 4.719726 4.689948 4.73844 4.818698 4.456147 4.6848683 4.6441956 4.675226 4.654032
1369745_at 6.2896376 6.292189 5.962442 6.3367133 6.203979 6.1404543 6.3520803 6.3290634 6.396627 6.2399545 6.2143545 6.3541737
1369746_a_at 11.476545 11.6753 11.399863 11.595018 12.098031 11.4349575 11.842469 11.784829 11.869571 11.418174 11.607889 11.508491
1369747_at 6.533911 6.288566 6.4529576 6.136296 6.4556336 6.423102 6.5749245 6.5723677 6.4145637 6.42682 6.409562 6.0753794
1369748_at 3.8193352 3.7518373 3.7852223 3.872538 3.799902 3.7235317 3.7153077 3.800058 3.8739748 3.798763 3.673234 3.8002677
1369749_a_at 4.3392963 4.326193 4.256299 4.3481073 4.3479815 4.269307 4.349596 4.3030744 4.330946 4.287629 4.253908 4.3707294
1369750_at 3.8655064 4.0075536 3.8635888 3.9130468 4.3192015 4.024621 4.1910067 4.012333 4.009427 4.00145 3.9911947 4.11385
1369751_at 4.3266134 4.817207 4.7094336 4.4080877 4.475769 4.617593 4.34879 4.2000995 4.219832 4.2374496 4.7083077 4.4631395
1369752_a_at 4.94648 5.0568533 4.953032 5.1201706 5.0962167 5.04907 4.9773664 4.9983153 5.035361 4.9764247 5.107849 5.046838
1369753_at 4.2030354 4.069151 4.1278496 3.969349 4.10884 3.9856055 3.9285169 4.0610437 3.8920352 4.0567436 3.9272048 4.1139374
1369754_a_at 7.8651953 7.822816 7.99681 7.5341377 7.64106 7.761196 7.666972 7.982013 7.7707305 7.6124473 7.685645 7.534907
1369755_at 3.8525372 3.7095711 3.7132761 3.6755562 4.017543 3.941947 3.9090796 4.114069 3.6871595 3.7637823 3.847432 3.9402485
1369756_a_at 7.8104777 7.969816 7.76241 7.7122893 7.758148 7.641119 7.8952527 7.733511 7.9253707 7.5218086 7.754293 7.739099
1369757_at 5.9929914 5.6569033 5.638722 5.556802 5.881675 5.875667 6.038804 5.874417 5.958915 5.932282 5.713409 5.849855
1369758_at 7.9702296 7.576504 6.8898206 7.6755786 7.488613 7.0474787 7.7882433 7.981137 7.5095 7.7155414 7.654084 7.8715158
1369759_at 5.190478 5.3325343 5.19898 5.467666 5.442443 5.2762313 5.237108 5.3576818 5.3827033 5.37001 5.3124275 5.3139443
1369760_a_at 3.926786 3.796872 3.9627857 4.0435286 4.168844 4.0188417 4.13552 4.084404 3.9553394 4.037658 3.8646953 4.014495
1369761_at 4.0522795 3.909801 3.6702797 3.9876897 4.088167 4.1787376 4.072561 4.148527 4.1457453 4.0795445 3.97028 3.9334939
1369762_at 4.08183 4.102829 3.997098 4.125659 4.1480656 4.0664997 4.1942463 4.0363464 4.1274185 4.2340546 4.286149 4.0502367
1369763_at 4.1567774 4.186347 4.2437663 4.3055844 4.2022247 4.3884263 4.183588 4.3019137 4.190693 4.347047 4.177832 4.1917067
1369764_at 13.176669 13.057351 13.203241 13.13611 13.175833 13.182787 13.122528 13.164731 13.058729 13.069366 13.085084 13.032431
1369765_at 3.3977022 3.463677 3.4531689 3.6304185 3.5956025 3.695966 3.6831286 3.5467386 3.6651046 3.5597062 3.6098154 3.603841
1369766_at 5.9820786 6.1895504 5.626484 6.19524 6.072757 6.1287966 5.8130264 5.799489 5.8833423 5.743188 5.8246856 5.9076166
1369767_a_at 4.0451903 3.973537 4.0259457 4.4467406 4.2406783 4.3167768 4.3434057 4.255581 4.3877726 4.4841447 4.079606 4.259222
1369768_at 6.458903 6.4755845 6.365289 6.502994 6.361216 6.2975264 6.318811 6.457394 6.3617554 6.347849 6.5325503 6.5973988
1369769_at 4.5318556 4.6310506 4.5940423 4.509313 4.7066064 4.682197 4.6668286 4.6043725 4.6448627 4.460726 4.388156 4.7108765
1369770_at 4.5904536 4.4721456 4.367274 4.4569497 4.2722263 4.3364463 4.433198 4.3790307 4.366027 4.4530997 4.4786344 4.2268405
1369771_at 5.286565 5.0801306 5.24444 5.485281 5.0223 5.016508 5.3901434 5.5432167 5.430175 5.0420547 5.1775637 5.0623264
1369772_at 7.3222575 7.591771 7.3320413 6.762006 7.3697863 7.723448 7.3305416 7.5874014 7.350853 7.7915196 7.799637 7.684582
1369773_at 4.290512 4.391631 4.2836037 4.5869737 4.417877 4.4488134 4.429289 4.157775 4.4184237 4.2280474 4.519408 4.430461
1369774_at 4.3842163 4.279869 4.3652797 4.327943 4.413069 4.611189 4.380105 4.6532493 4.4422684 4.6013403 4.3978777 4.349994
1369775_at 7.759097 7.814355 7.843031 7.8040056 7.7295213 7.895544 7.887663 7.889394 7.7966456 7.9294753 7.792792 7.741852
1369776_a_at 6.716387 6.759015 6.753031 6.673054 6.6631103 6.78767 6.3785324 6.497175 6.626829 6.5195637 6.6866813 6.612933
1369777_a_at 7.0502024 7.474458 7.0886297 7.321048 7.0342016 7.152184 6.9007797 7.230989 7.381587 6.9933314 7.0456643 6.964935
1369778_at 4.0568395 3.8509789 3.9688075 4.033939 4.309129 3.897459 3.8583317 3.9004395 3.9535553 4.028092 3.892428 4.0623364
1369779_at 5.5132637 5.5352144 5.5068216 5.5893416 5.521067 5.4626265 5.3227205 5.6307907 5.6710644 5.468133 5.532992 5.3088484
1369780_at 6.659059 6.5610514 6.4562044 6.710607 6.647631 6.552806 6.608452 6.191555 6.4167986 6.6605873 6.710968 6.573022
1369781_at 3.8323143 3.8582804 3.7368934 3.9832654 3.7705724 3.8549905 3.9800792 3.8450692 3.9338038 3.7875974 3.946585 3.9575553
1369782_a_at 5.8931684 5.8669157 5.78799 5.9199805 5.8809586 5.9736834 5.997522 5.959903 6.097959 6.061678 5.836864 6.1319346
1369783_a_at 4.5866385 4.8717294 4.965549 4.646242 4.7813487 5.0527973 4.861125 4.8259687 4.9888573 4.9762654 5.0913095 5.1769094
1369784_at 4.2404404 4.129525 4.014979 3.9959154 4.154792 4.176982 4.13406 3.920717 3.980749 4.016057 4.1146426 4.3247113
1369785_at 8.016042 7.530036 8.118035 7.894547 7.807579 7.8037477 8.0483885 8.039346 8.0571375 7.95418 7.6163473 7.862965
1369786_at 6.4251833 6.2184033 6.445629 6.371311 6.878296 6.672685 6.4246445 6.347897 6.507218 6.4734545 6.4754586 6.6576376
1369787_at 3.8074493 3.7276597 3.7351003 3.9911618 3.983454 3.7918315 3.7647943 3.783069 3.8562298 4.20987 3.7087831 4.0166016
1369788_s_at 7.2993007 7.315333 6.9991126 7.5174623 6.880703 7.1650877 8.10812 7.6368127 7.7971354 7.707587 7.5019646 6.833321
1369789_at 3.4494872 3.5999312 3.3248065 3.4745781 3.3905497 3.583057 3.4546523 3.5116405 3.50701 3.5127306 3.4855623 3.682251
1369790_at 11.246859 11.687635 11.572377 10.818957 11.41523 11.268404 11.233562 11.051127 11.22794 10.696739 10.146531 11.233913
1369791_at 7.653671 7.773784 7.675132 7.717684 7.5565577 7.59083 7.8660765 7.9561224 7.8293533 7.6324973 7.4611936 7.6655717
1369792_at 6.1469517 6.270961 5.9796634 6.0500836 6.1463842 6.032085 6.394342 6.0985804 6.051326 6.3401585 6.1566677 6.2012596
1369793_a_at 4.2265773 4.3491917 4.289877 4.2179832 4.5186667 4.39336 4.1996093 4.322876 4.37234 4.119885 4.209733 4.3312855
1369794_a_at 5.072597 5.093892 4.7137394 4.8239565 4.9437695 4.8137636 4.891786 4.8549156 4.7231445 4.916991 5.3995123 5.0900583
1369795_at 4.3439918 4.380787 4.308942 4.3681183 4.4170136 4.360487 4.3852544 4.4756794 4.5151367 4.4991984 4.3322926 4.3856096
1369796_at 4.8853335 4.864136 4.7623386 4.914207 4.9146566 4.9166594 4.960506 4.8846803 4.765774 4.7105427 4.9229717 5.047094
1369797_at 4.2367067 4.1320715 4.1442747 4.2125883 4.5063343 4.409294 4.3150673 4.3807726 4.422241 4.231262 4.1547184 4.409173
1369798_at 4.7340374 4.629403 4.6917315 4.6952486 4.8742237 4.729022 4.7921586 4.7705364 4.7723656 4.8753896 4.829747 4.855978
1369799_at 10.385509 10.469249 10.406675 10.507612 10.445379 10.051289 10.363863 10.61343 10.57412 10.477543 10.417233 10.327584
1369800_at 4.0059223 3.911686 3.8612187 4.105985 3.926392 3.9201248 3.7684972 4.069528 4.069739 3.954493 4.1305304 4.014517
1369801_at 4.794039 4.9109373 4.817383 4.839939 4.887556 4.9124794 4.8565464 4.7656193 4.88354 4.8794575 4.8830023 4.554384
1369802_at 4.035182 3.9550717 4.043288 4.1283994 4.1223755 3.8918467 4.103075 4.044483 4.1146903 3.9822152 3.7291763 4.244955
1369803_at 4.688271 4.793448 4.558337 4.616098 4.5902424 4.611526 4.48355 4.5571656 4.660076 4.5532737 4.926526 4.7156153
1369804_a_at 4.8600807 4.885706 4.8526783 4.9694443 4.9396687 4.9495144 4.90647 4.8798976 4.692388 4.9180703 5.1105824 4.959509
1369805_at 3.8773506 3.9624228 4.1079674 4.0592566 4.2340555 4.2561355 4.016529 3.8996344 4.2167807 4.104323 3.9747698 4.374837
1369806_at 5.003892 5.0066953 5.0688567 5.058715 4.9743986 5.0935154 4.9704924 5.102543 5.1457534 5.114933 4.969508 5.0295215
1369807_at 4.848169 4.531212 4.712577 5.0291834 4.710652 5.1087418 5.1555486 4.661744 4.8587627 4.527095 4.687477 4.930227
1369808_at 5.9850545 6.426673 5.702777 5.464503 5.9400206 5.800262 5.671918 5.1023073 5.3659415 5.480956 5.2001595 5.7345295
1369809_at 4.901945 5.2438803 4.905588 5.2185917 5.178643 5.134549 5.15565 5.18445 5.0499063 5.213669 5.0958834 5.2707276
1369810_at 6.7015896 6.683289 6.8711596 6.7960906 6.7172427 6.573701 6.5058455 6.600405 6.5339513 6.587487 6.648495 6.577488
1369811_at 4.9154706 4.971192 4.882194 5.049098 4.972325 4.9629016 4.9949794 5.1190987 4.8666563 4.9673524 4.9714704 5.1492224
1369812_at 5.7346644 5.7195415 5.9228177 5.7825656 5.8310924 5.7995577 5.7505894 5.7354183 5.9504986 5.673699 6.0531716 5.9197626
1369813_at 6.872434 6.6684256 6.6252565 6.8282723 6.785839 6.4426765 6.524465 6.767908 6.926631 6.55532 6.5121036 6.6262474
1369814_at 4.579825 4.922302 4.6922994 4.9354715 4.595832 4.549619 4.6005073 4.757351 4.7329683 4.586206 4.3571453 4.9342637
1369815_at 5.7756977 5.7249036 5.789993 5.7531714 5.772617 5.714542 5.783979 5.8589425 5.707188 5.7560034 5.6127706 5.7441664
1369816_at 4.772728 4.688012 4.4753895 4.4480524 4.6628227 4.5489774 4.5761976 4.7036047 4.7759266 4.7082825 4.643059 4.420868
1369817_at 4.1194706 4.178326 4.2052536 4.3334823 4.1936145 4.2340827 4.386177 4.3667884 4.4555817 4.3333197 4.324916 4.4065895
1369818_at 4.7598953 4.8686657 4.679594 5.168682 5.010409 5.001249 5.060002 5.036197 4.8362455 5.00117 4.7061396 4.7531347
1369819_at 4.8398213 5.077556 4.9373493 5.0528593 5.010487 4.912912 5.0528708 5.108716 4.953304 5.0773444 4.8443007 4.9195247
1369820_at 4.137932 4.187193 3.8903098 4.315341 4.3615084 4.2638183 4.2063217 4.2861414 4.227603 4.4790053 3.9945388 4.327866
1369821_a_at 4.474955 4.3762584 4.4892545 4.4015813 4.6728954 4.503287 4.5397024 4.716888 4.4585757 4.5514135 4.4273334 4.6162724
1369822_at 4.3889413 4.3131356 4.357156 4.2645926 4.386656 4.195677 4.1843233 4.3533955 4.232259 4.3424745 4.21523 4.395815
1369823_at 5.1054945 5.093188 5.0117126 4.7879763 5.323307 5.110855 5.017726 5.2603364 4.7549205 5.168837 4.9078145 5.2154994
1369824_at 4.7865615 4.6088805 4.5393505 4.7184877 4.651637 4.821453 4.532089 4.623504 4.6721764 4.685641 4.708996 4.707245
1369825_at 4.8563766 5.0681543 5.0134516 5.0452023 5.071945 5.2293158 5.13694 5.104621 5.09999 5.10485 4.9733157 5.100173
1369826_at 6.303165 6.150513 6.4808407 6.441822 6.1632113 6.236065 6.1277065 6.191081 6.155694 6.038784 6.0628915 6.105585
1369827_at 5.3987446 5.3870683 5.3197956 5.42371 5.333661 5.67853 5.3895855 5.56341 5.7045736 5.598092 5.679705 5.742345
1369828_at 6.022276 6.200394 5.9979835 5.9601264 6.2597723 6.100896 6.0720806 6.1000085 6.1447377 6.1167774 6.1287847 6.073222
1369829_at 5.0402126 5.117362 5.0494375 5.1418605 5.398268 5.342908 5.1334753 5.302021 4.9693766 5.1587315 5.2517176 5.305403
1369830_at 4.5978885 4.2439203 4.426389 4.653195 4.3329544 4.142226 4.5867085 4.356838 4.5021114 4.4695997 4.3201137 4.1612263
1369831_at 5.7619476 5.801406 5.687376 5.750108 5.7974944 5.631258 5.945168 5.5843935 5.555106 5.703928 5.794835 5.81376
1369832_at 5.835886 6.1603007 6.462763 6.6341724 6.40309 6.4902835 6.1062927 6.0669365 6.2220325 6.2853646 6.4791093 6.4943004
1369833_at 4.548484 4.4159775 4.529521 4.460767 4.891099 4.4650526 4.53911 4.357705 4.5569954 4.519848 4.3555984 4.748927
1369834_at 7.2103267 6.836576 7.232341 7.5561237 7.209533 6.92311 7.578467 7.4717727 7.5309095 7.4324636 7.272677 6.9357014
1369835_at 6.455907 6.3252172 6.3642216 6.453241 6.5311346 6.5503817 6.441617 6.404986 6.367847 6.4045305 6.342156 6.541949
1369836_at 7.0850105 6.133307 6.61914 6.6847477 6.8231177 6.6981273 6.800415 6.657517 6.7251935 6.825981 6.1632466 7.523226
1369837_at 12.368852 12.363183 12.254872 12.718551 12.609034 12.2202015 12.571644 12.525978 12.414933 12.198476 11.96704 12.1963215
1369838_at 4.0174026 3.9177566 3.995674 4.098658 4.1188726 4.2710457 4.131693 4.2612658 4.134746 4.2144933 3.9401555 4.242443
1369839_at 4.74399 4.6551595 4.6422486 4.7394104 4.9450693 4.8575397 4.736536 4.672723 4.8274155 4.938941 4.8029194 4.841574
1369840_at 9.020794 9.926329 9.409123 9.3632345 8.553326 9.829058 9.355382 9.67167 9.393129 9.448076 9.471699 8.698732
1369841_at 3.5310013 3.6408594 3.569351 3.6231668 3.629863 3.705217 3.6592093 3.6703935 3.612479 3.7946372 3.5423467 3.7266903
1369842_at 3.8479898 4.0442915 3.808935 3.7814283 3.9822004 3.8564515 3.9871404 3.7739515 3.9557624 4.0596695 3.9203756 3.9780564
1369843_at 4.5083494 4.68145 4.600207 5.2601805 4.9837193 4.4789624 4.981377 4.306954 4.949363 4.754879 4.6995964 5.134674
1369844_at 3.988067 4.0200996 3.836992 4.00655 4.2050653 4.2141347 4.183214 4.030879 3.933653 4.306437 4.1541424 4.14421
1369845_at 6.2370143 6.17852 6.365082 6.359789 6.407824 6.6242256 6.1227603 5.9313197 6.331956 6.039802 5.9291406 6.3556514
1369846_at 3.4146504 3.5170708 3.4517722 3.563581 3.7057748 3.5135787 3.418519 3.5890079 3.4978 3.5314546 3.4226549 3.5334158
1369847_at 5.9173665 6.1905446 6.101444 6.276109 5.9583325 6.044513 5.935408 6.2223516 6.089805 6.3095784 6.2554016 6.1742873
1369848_at 3.6572533 3.6018674 3.7302308 3.7671738 3.6030936 3.6436224 3.6568627 3.8715436 3.592853 3.7589798 3.774458 3.7220898
1369849_at 5.086961 5.0831013 5.208517 5.054268 5.2694693 5.042715 5.1678743 5.268799 5.119349 5.194173 4.9363923 5.2319193
1369850_at 5.5148134 5.7022476 5.5397615 5.0949345 5.933899 6.1562715 6.00074 5.8923016 6.23704 6.29447 6.4046745 6.3175507
1369851_at 7.079571 7.4489594 7.0721 7.47922 7.532589 7.663278 7.235012 7.587856 7.1634746 7.3000855 7.2618413 7.3425207
1369852_at 12.157801 12.278195 12.165468 12.110695 11.977386 12.119518 11.932245 12.225275 12.045765 12.073627 11.938499 11.887914
1369853_at 4.9154997 5.26902 5.039484 4.979894 5.1576777 5.2232037 4.959421 5.02769 5.1762047 5.1539755 4.959421 5.1186867
1369854_a_at 8.251876 8.303047 8.1784 8.127536 8.0288725 7.7900705 7.955706 8.156652 8.242936 7.6314974 7.930168 7.8081703
1369855_at 3.7133074 3.7835603 3.6935246 3.8680034 3.6945157 3.7481256 3.6568522 3.8020601 3.8640752 3.83932 3.8114772 3.809449
1369856_at 5.0195518 4.8813553 4.776141 4.872321 4.95852 5.085942 5.0868855 4.9080305 5.1359587 5.0180616 4.859355 4.9536767
1369857_a_at 6.290985 5.9960666 5.9893894 6.1565223 6.1629434 6.22994 6.256819 6.163158 6.0818334 6.0555215 6.1037507 6.303081
1369858_at 4.9001913 5.234312 5.0039654 5.0759726 4.8130646 5.039412 5.031291 5.0402126 5.0110445 5.0446453 5.2781 5.421094
1369859_at 4.3689966 4.3177743 4.2648134 4.397373 4.596057 4.5494833 4.4077625 4.517331 4.4541245 4.5530376 4.5291357 4.316226
1369860_a_at 5.258616 5.038472 5.150881 5.3892703 5.44314 5.164797 5.2924404 5.234377 5.223665 5.263789 5.1649513 5.234563
1369861_at 4.9215455 4.667834 4.839771 4.833865 5.024048 4.731281 4.5138216 4.7032037 4.679322 4.756977 5.237207 4.8709393
1369862_at 4.2409887 4.3855934 4.281008 4.1943474 4.335043 4.3149323 4.3960595 4.501959 4.504166 4.39014 4.3398385 4.476542
1369863_at 7.8846707 8.817848 8.633291 8.390616 7.8003407 7.861311 8.780286 9.206634 7.9438596 8.289924 8.763051 8.803816
1369864_a_at 9.325579 10.205646 9.554824 10.256514 10.469804 9.081066 10.10791 9.861536 10.157946 8.898289 7.1269445 9.353198
1369865_at 4.214247 4.146288 4.121643 4.2663555 4.430246 4.46891 4.385171 4.2728376 4.402417 4.524896 4.063383 4.265609
1369866_at 4.447513 4.5588713 4.4183936 4.5241423 4.7144837 4.667852 4.5110016 4.5477853 4.6628485 4.703819 4.571189 4.6497927
1369867_at 6.150402 5.588342 5.1336775 6.100025 5.9430795 5.532332 5.9389935 5.4831867 5.8086324 5.3856816 5.4824615 5.143918
1369868_at 10.164597 9.803289 9.905277 10.136412 9.990727 10.030641 10.18703 10.1045685 10.219849 10.248365 10.153968 10.204163
1369869_at 3.9059522 4.1207495 4.2198987 3.9712176 4.0661845 4.0303664 4.209735 4.149403 4.0356674 4.0591974 4.0383434 4.068879
1369870_at 7.4531307 7.429118 7.538099 7.460905 7.3523855 7.511078 7.448412 7.593955 7.4507446 7.482944 7.5081496 7.4090834
1369871_at 3.70965 3.6833603 3.7279856 3.771202 3.8131046 3.8310392 3.7309673 3.8666384 3.6982327 3.8693829 3.5428278 3.8363469
1369872_a_at 4.269044 4.3468094 4.077489 4.229467 4.372716 4.276665 4.314956 4.1406264 4.437384 4.229469 4.3264184 4.3363557
1369873_at 4.690206 4.5640264 4.7545047 4.742575 4.8384132 4.9618096 4.7751274 4.798265 4.686518 4.872962 4.5459414 4.963556
1369874_at 5.7115355 5.791273 5.688172 5.462113 5.5308633 5.457348 5.27242 5.4178386 5.6180854 5.1490407 5.785643 5.385644
1369875_at 5.161191 5.13941 4.95693 5.2578993 5.6035576 5.489169 5.465706 5.301532 5.313881 5.168413 5.209712 5.0861015
1369876_at 3.7272067 3.7476687 3.912642 3.820632 3.8409483 4.088253 3.7519248 3.9352517 3.8450222 3.8409443 3.709707 3.7522335
1369877_at 4.7620115 4.5485964 4.340269 4.558922 4.672634 4.534171 4.857585 4.660798 4.458959 4.596871 4.609749 4.3936024
1369878_at 4.420945 4.1104918 4.2404003 4.4778137 4.459125 4.5517693 4.2250023 4.4819937 4.4425573 4.4921 4.2892065 4.378085
1369879_a_at 13.076222 12.9822855 12.97797 13.042798 12.902554 13.001448 12.949757 13.011526 12.9913025 12.9639225 13.030034 12.943224
1369880_at 4.3756714 4.2703204 4.132697 4.1268144 4.4305577 4.3115873 4.081892 4.3635273 4.2564216 4.322772 4.288029 4.186561
1369881_at 4.460971 4.598751 4.556153 4.87162 4.6183233 4.4964905 4.5835695 4.491215 4.4171443 4.5175204 4.469896 4.500555
1369882_at 4.548194 4.667999 4.842108 4.6877003 4.5135527 4.7567825 4.799385 4.7278457 5.0267134 4.656634 4.471236 4.9268603
1369883_at 3.7759118 3.9598808 3.7152982 3.6717517 3.7304034 3.9933033 3.6618862 3.6270308 3.961361 3.610112 3.6020205 3.9583843
1369884_at 5.0411596 5.0122614 4.952814 4.9276915 4.963934 4.995592 5.028075 5.0521445 5.038808 4.995702 4.868616 5.137124
1369885_at 5.5590878 5.520916 5.168794 5.363655 5.4132547 5.5487843 5.5138273 5.2443647 5.3339643 5.237361 5.281809 5.6195908
1369886_a_at 5.59111 5.6298723 5.485281 5.869343 5.540037 5.8024306 5.6007557 5.728485 5.654835 5.630808 5.868362 5.819707
1369887_at 4.6196995 4.456381 4.657426 4.51976 4.523506 4.727457 4.585395 4.7297106 4.7600393 4.6174393 4.694231 4.660159
1369888_at 4.1647787 4.071818 4.05954 4.1841235 4.2634816 4.1819963 4.1627474 4.271523 4.345564 4.1006546 4.2476826 4.029002
1369889_at 4.2310886 4.434514 4.246044 4.352865 4.3451414 4.6153736 4.0984745 4.375139 4.2359867 4.4930964 4.4140015 4.3651237
1369890_at 3.286642 3.341699 3.1960433 3.2529547 3.1113946 3.543239 3.1402092 3.2646704 3.3071566 3.1923933 3.2224455 3.2650566
1369891_at 5.0375957 5.086325 5.1831956 5.089731 5.070548 5.0217133 5.144582 5.1998625 5.209734 5.1718674 5.3544035 5.4491377
1369892_at 3.4414017 3.4262755 3.5351655 3.6080105 3.5944076 3.566435 3.6218054 3.6797981 3.5717332 3.626602 3.5480196 3.5545034
1369893_at 4.7703915 4.826063 4.644348 4.709674 4.7579794 4.736084 4.830388 4.792097 4.778884 4.7235594 4.600046 4.67319
1369894_at 3.1810877 3.2606444 3.176811 3.3171136 3.2759485 3.3401773 3.1905892 3.2798793 3.2884347 3.1761515 3.2090201 3.2489212
1369895_s_at 6.5492134 6.5975275 6.6664505 6.7542205 6.6937428 6.7039814 6.46002 6.5286336 6.6460967 6.4180403 6.530589 6.5369263
1369896_s_at 7.477399 7.3428607 7.4643726 7.244645 7.0300236 6.9823623 6.902222 6.8942823 6.943925 6.8841352 6.928473 6.8703613
1369897_s_at 12.254384 12.232764 12.194587 12.198154 12.166063 12.23157 12.208181 12.314913 12.247032 12.273011 12.250987 12.103547
1369898_a_at 4.8324575 4.826261 4.9923897 5.0894203 5.042973 5.055371 4.9099536 4.9958143 4.9568996 5.1046853 4.915207 4.9713006
1369899_s_at 6.098854 5.9481635 6.1809077 6.0914097 5.863904 5.946093 6.174603 6.426649 6.0494237 6.2867823 6.330335 6.061966
1369900_at 3.9708648 3.9769883 3.8572805 3.9686005 4.217614 3.9881074 3.9418101 4.073992 4.061945 4.18069 4.011944 4.094718
1369901_at 4.39939 4.3217187 4.535476 4.4027944 4.5312324 4.640711 4.5811906 4.656329 4.597176 4.5780144 4.5213523 4.9090533
1369902_at 7.3040915 7.2288146 6.8131485 7.3469944 7.03603 7.1659627 7.3400393 7.3807516 7.113852 7.018242 7.0219946 6.7363734
1369903_at 4.3099165 4.4601355 4.380348 4.6619186 4.4497175 4.727993 4.432333 4.4358435 4.4789925 4.5168753 4.373885 4.43692
1369904_at 4.9967904 5.6060896 5.208238 5.3205304 5.4217772 5.3666863 5.4168897 5.062607 5.4378448 4.9675975 5.3366466 5.333546
1369905_at 3.696239 3.6334558 3.7102406 3.8752365 3.8394108 3.8885443 3.730109 4.088819 3.855811 4.0371037 3.7859077 3.7295914
1369906_s_at 12.1986685 12.067979 12.215963 12.122849 12.021395 12.116963 12.233728 12.299069 12.265279 12.228294 12.099186 12.181913
1369907_at 5.7278485 5.8157263 5.5848527 5.6389413 5.8004313 5.911354 5.5622425 5.8663573 5.9151645 5.881191 5.6044106 5.9117026
1369908_at 3.8150945 3.8438346 3.729581 3.6652598 3.76174 3.8718634 3.8558438 3.783186 3.6747558 3.8198907 3.7222755 3.7298205
1369909_s_at 11.280535 11.069278 11.254062 11.352561 11.179012 11.211217 11.229999 11.557656 11.401693 11.3931465 11.242238 11.429829
1369910_at 3.9112089 4.054453 3.8630621 3.8758585 3.8535821 3.9821727 3.9129043 3.880805 4.05862 3.8393462 3.9268699 3.9887767
1369911_at 4.9655495 4.9530325 4.8649564 5.226032 5.1725006 5.111508 5.0511994 5.2722893 5.1035814 5.2073717 5.248703 5.045491
1369912_at 5.973611 5.9909477 6.082644 5.9192014 5.844265 5.7699194 5.891279 5.9502892 5.8381176 5.767833 6.0295925 5.7692904
1369913_at 4.650157 4.9232583 4.600088 4.8440638 4.8063564 4.7491045 4.630124 4.8920927 4.818351 4.7103653 4.489232 4.883417
1369914_at 4.1198025 3.9571831 3.8238187 3.9167056 4.05837 3.9728026 4.094086 3.9711366 4.145749 4.154892 4.046115 4.091919
1369915_at 7.196826 7.075142 6.9406757 7.379869 7.21775 7.3863297 7.4745893 7.015967 7.242018 7.4704146 6.8580008 7.3638215
1369916_at 5.137169 5.1008234 4.904805 5.3200316 5.1930842 5.3414407 5.146946 5.1598835 4.949832 5.102924 5.053127 5.187305
1369917_at 5.3510494 5.428698 5.498283 5.5750113 5.59136 5.5050044 5.4264045 5.5910387 5.6257668 5.548332 5.570272 5.3930497
1369918_at 4.0521417 3.9238849 4.0603914 3.9887316 4.4452085 4.074592 4.0399756 3.9744341 4.187619 4.1400905 4.0109205 4.1229916
1369919_at 5.031374 5.2307467 5.076989 5.0295362 5.035287 5.3425927 5.1645203 5.182045 5.263493 4.958705 5.005691 5.0841956
1369920_at 4.9715643 4.9385824 4.8392143 5.178728 4.982812 5.1725016 4.9960995 5.0472136 4.862135 5.1477194 5.155036 5.099392
1369921_at 6.501698 6.370845 6.7876782 6.869528 6.7925324 7.401299 7.6424613 7.111975 7.8780937 7.221035 8.311592 7.223854
1369922_at 8.757023 8.9029 8.761344 8.690737 8.553457 8.66033 8.754925 8.999986 8.73403 8.944155 8.735815 8.294394
1369923_at 5.533462 5.5387783 5.6033545 5.841967 5.8463106 5.773299 5.8153114 5.8218684 5.9242806 5.7759333 5.400075 5.596119
1369924_at 5.506701 6.228296 5.4862614 5.5242805 5.731449 5.6975875 5.6678114 5.8528256 5.807362 5.526165 5.553006 5.8547664
1369925_at 4.001628 3.8174145 3.8349764 3.8802269 3.877432 4.0015535 3.8862898 3.7860608 4.01618 3.8882275 3.7234943 3.8367884
1369926_at 7.7714524 7.655719 8.037386 7.9454575 8.039519 8.09987 8.174528 8.358572 8.054667 8.221721 8.237885 7.7192926
1369927_at 11.496343 11.552527 11.356094 11.42418 11.223645 11.354457 11.460861 11.602445 11.372483 11.501038 11.411583 11.583028
1369928_at 3.664748 3.6269188 3.7541027 3.6663828 3.596745 3.8032672 3.7407355 3.7322736 3.6678808 3.728174 3.5787134 3.7660313
1369929_at 11.371157 11.318741 11.405805 11.228907 11.420803 11.338554 11.440807 11.426744 11.2592125 11.4133 11.211074 11.288525
1369930_at 11.442312 11.424263 11.29722 11.400452 11.566647 11.498918 11.613673 11.748539 11.714823 11.702851 11.657747 11.586701
1369931_at 7.0723815 7.099774 7.1098833 7.0059705 7.41032 7.0964336 7.154897 7.245153 6.9688244 7.414796 7.1731825 7.156074
1369932_a_at 9.714273 9.863352 9.787473 9.719019 9.610208 9.585027 9.860744 9.983916 9.804926 9.876994 9.796157 9.892398
1369933_at 11.2848625 11.089607 11.102564 11.084876 11.064826 11.2866535 11.268603 11.220495 11.170833 11.313111 11.2787895 11.352193
1369934_at 11.814197 11.873184 11.8511715 11.779942 11.816371 11.832167 11.984107 11.84278 11.852452 12.180296 12.0692005 12.060114
1369935_at 8.062004 7.9533796 7.9731054 7.9973288 8.0562935 8.208341 8.134591 8.109072 8.137474 8.150327 7.9748335 8.175979
1369936_at 10.60923 10.583464 10.643513 10.49925 10.696286 10.735033 10.699591 10.63896 10.642931 10.946395 10.708288 10.718365
1369937_at 10.679125 10.740883 10.829758 10.671385 10.777005 10.833996 10.770933 10.628249 10.745648 10.89015 10.677213 10.776286
1369938_at 6.7941046 6.8220015 6.730397 6.9317117 6.66909 6.738609 6.860252 6.773939 6.844776 6.68191 6.3533864 6.8689423
1369939_at 12.047868 12.044733 11.998288 12.070366 12.009247 11.999135 12.104899 11.925892 12.229967 12.188704 12.014095 12.127148
1369940_at 10.129129 10.199068 10.074497 10.352997 10.097727 10.107264 10.16839 10.299114 10.202345 10.289738 10.174202 10.14665
1369941_at 10.781632 11.092369 10.931971 11.015134 10.746154 11.344804 11.17149 11.455839 11.132838 11.84911 11.6438675 11.56443
1369942_at 9.104031 9.118446 9.070726 9.099159 8.834183 9.059578 9.198767 9.270889 9.149815 9.015522 9.054041 9.142332
1369943_at 10.394131 10.021528 10.372635 10.184179 10.010113 10.443138 10.134989 10.068785 10.039946 10.326481 10.151241 10.122189
1369944_at 8.956874 8.734645 8.814692 8.845424 8.825355 9.00355 9.130053 8.930638 9.045212 9.1133795 8.995777 8.74575
1369945_at 4.973956 4.8567705 4.769704 4.753803 4.698308 4.758624 4.9058695 4.9953365 4.959877 4.81464 4.669856 4.870348
1369946_at 6.2181306 6.4594793 6.466407 6.382377 6.5081 6.4504375 6.3261595 6.394505 6.4424767 6.5709515 6.314055 6.2867413
1369947_at 5.646344 5.272003 5.4595327 5.694818 5.585842 5.9126234 5.671578 6.0479836 5.54462 5.549547 5.9811783 5.5839195
1369948_at 7.709938 7.963464 7.61429 7.9816194 7.945622 7.799426 8.113817 8.1311455 8.094208 8.27305 8.145677 8.236109
1369949_at 7.0473766 6.9852905 7.286061 7.1103473 7.2773514 7.24012 7.1333766 7.194725 7.386144 7.289554 7.252323 6.8741894
1369950_at 9.362983 9.245177 9.27013 9.400772 9.229664 9.36889 9.433947 9.302345 9.432493 9.559801 9.530741 9.456957
1369951_at 3.9133093 4.097987 3.7130704 3.8109212 3.9024725 3.9561684 3.988646 3.916291 3.9681401 3.9913793 3.810967 3.9967237
1369952_at 11.998844 12.1526165 11.9283905 11.903262 11.972153 12.101384 11.901342 12.086742 11.910824 12.311299 11.95698 12.1657295
1369953_a_at 4.294691 4.513492 4.217369 4.1907477 4.116562 4.2195525 4.314726 4.5159698 4.349131 4.1876965 4.3535476 4.3910074
1369954_at 12.865541 13.037182 12.780617 12.974701 12.852232 12.9698105 12.880338 12.96888 12.868176 12.933949 13.016727 12.986047
1369955_at 6.401204 5.8971853 6.0580564 6.2405825 5.9671507 6.2650213 5.970871 5.9180536 5.908472 5.9339414 6.264344 6.1949625
1369956_at 8.837337 8.764415 9.029236 8.565434 8.847818 8.886465 8.958895 8.874516 8.6486 8.57671 8.565804 8.588371
1369957_at 5.676059 5.867389 5.424928 6.55401 5.608536 5.839161 6.2379336 5.655794 6.286554 5.9661484 5.835816 5.812188
1369958_at 8.573099 8.347225 8.218404 7.967942 7.9726415 8.7856865 8.112713 8.032065 8.322186 8.3463125 8.482182 7.858371
1369959_at 11.981254 11.949026 11.889197 11.978095 12.027114 11.911356 12.298386 12.407137 12.124381 12.313116 11.9472065 11.719952
1369960_at 10.141334 10.026494 9.985865 10.2990055 10.234509 10.041569 10.208238 10.268271 10.43796 10.304686 10.051224 9.972705
1369961_at 8.74228 8.498286 8.681291 8.708727 8.770251 8.721411 8.748628 8.996662 8.90595 8.7265415 8.560273 8.733105
1369962_at 8.643465 8.232569 8.408924 8.255093 8.338856 8.427927 8.541192 8.50965 8.437575 8.730823 8.437463 8.685438
1369963_at 4.808255 4.6907988 4.913742 4.9877763 4.7971087 5.1482115 4.9498425 5.1126466 4.7326 4.882957 5.0890293 4.897996
1369964_at 6.368997 6.299405 6.3224006 5.88027 6.41437 6.021762 6.108451 6.1327305 5.6039453 5.724349 5.735222 5.5831146
1369965_at 8.108671 8.126276 8.380119 8.618453 8.419135 8.158504 7.792969 8.493207 8.442602 8.644582 8.229792 8.333971
1369966_a_at 12.013979 11.997595 11.973866 11.96713 12.075946 12.193348 12.24955 12.103796 12.0650215 12.565147 12.176363 12.310383
1369967_at 8.362881 8.485246 8.167322 8.556698 8.403809 8.218797 8.696728 8.6466675 8.553475 8.59082 8.625658 8.662195
1369968_at 5.750248 5.0949154 5.698828 5.9810166 5.8442373 6.143376 6.1537223 5.91045 5.528293 5.9309835 5.741555 5.7501855
1369969_at 9.048489 9.004925 9.158281 9.166018 9.247269 8.82098 9.143177 9.362301 9.305462 9.496992 9.288858 9.3497505
1369970_at 10.48386 10.24055 10.318102 10.358711 10.447298 10.626106 10.525091 10.545158 10.472548 10.56316 10.56963 10.5283985
1369971_a_at 8.546492 8.086478 8.380848 8.157024 7.807468 7.873189 8.281643 8.247099 8.001858 8.247253 8.241999 7.638196
1369972_at 6.1526427 6.0587864 6.0151343 6.1818953 6.378974 5.9714117 6.0006757 6.325579 6.449456 6.156637 6.4182825 6.3451724
1369973_at 11.143917 10.711575 10.595383 10.5511 11.094065 10.646007 10.79064 10.974143 11.151016 10.838062 10.528059 10.759415
1369974_at 6.9229474 7.2437887 7.2081327 7.1914988 6.916437 6.7365184 7.1679554 7.2730856 7.167023 6.910901 6.7409735 6.7805996
1369975_at 8.120549 8.213891 8.120926 8.06208 7.959725 8.19841 8.075524 8.167427 8.098989 8.200285 8.020531 7.800679
1369976_at 9.682965 9.638762 9.590079 9.568388 9.6221485 9.773044 9.58252 9.511563 9.372174 9.532457 9.453986 9.58707
1369977_at 4.040942 4.043459 3.9502964 4.0772734 4.034408 4.0054255 3.9148126 4.0760684 4.06605 4.1428185 4.1503477 4.0729046
1369978_at 7.473649 7.5967336 7.32768 7.4355927 7.3430443 7.4369173 7.6226 7.5271826 7.3522677 7.290235 7.416999 7.249083
1369979_at 8.95449 8.717217 8.715567 8.448775 8.943883 8.784975 8.860203 8.70597 8.522231 8.862266 8.756157 8.9113865
1369980_s_at 9.06401 9.206119 9.150816 9.272508 8.982713 8.998559 9.001288 9.175781 9.2318 9.083995 9.041172 8.883457
1369981_at 7.9068165 7.996561 8.113453 8.476271 7.911023 8.448063 8.343944 8.064987 8.290161 8.522127 8.486098 8.202732
1369982_at 9.118391 9.227507 9.146591 9.468073 9.259001 8.995127 9.145052 9.21903 9.554026 9.310511 9.372314 9.244455
1369983_at 7.841283 7.7650228 7.996294 7.623142 7.8245 8.048002 8.1898775 8.369963 7.3563824 7.325718 7.023043 6.8872385
1369984_at 9.121951 9.181129 9.45348 9.176542 8.984821 9.192913 9.184793 9.192726 9.21011 9.471079 9.500411 9.3946
1369985_at 5.7732263 5.6525955 5.535022 5.834194 5.91601 5.779961 5.9116936 6.060317 5.84517 5.976951 5.714031 5.854408
1369986_at 11.643075 11.709518 11.719227 11.858428 11.789606 11.858428 11.80638 11.788177 11.642809 11.816885 11.600555 11.697549
1369987_at 5.3904552 5.0830855 5.039363 5.4019403 5.4082766 5.1049604 5.4959383 4.9842935 5.0221486 5.070116 5.131654 5.0818276
1369988_at 5.846285 5.9138765 5.707649 6.0957174 6.0967064 6.1468897 5.8698244 5.8603606 5.844487 6.0278687 5.899454 5.921618
1369989_at 9.192251 9.3631935 9.112731 9.287036 9.158579 9.2567005 9.140253 9.204411 9.1250515 9.330952 9.205804 9.325206
1369990_at 10.13488 10.283638 10.236119 10.426563 10.263408 10.3539715 10.313791 10.526907 10.522699 10.630832 10.48098 10.4654255
1369991_at 9.9128895 9.831661 9.827375 9.834747 9.7761345 9.888861 10.068462 9.816494 9.95912 10.037985 9.983105 10.002476
1369992_at 8.414557 8.480937 8.319359 8.40534 8.555382 8.250201 8.364145 8.754642 8.693079 8.761312 8.637377 8.27969
1369993_at 6.152307 6.590122 6.441909 6.502141 6.443743 6.306744 6.580306 6.7449403 6.6539993 6.5863757 6.6108747 6.4871264
1369994_at 7.6089168 7.565755 7.4897738 7.593928 7.330486 7.431157 7.5737906 7.460661 7.6791677 7.3940506 7.4429274 7.3353553
1369995_at 8.313595 8.365415 8.177963 8.26211 8.265197 8.2018385 8.172122 8.498404 8.442523 8.344189 8.073999 8.171053
1369996_at 7.9742646 8.286808 8.113374 8.112887 7.8956246 8.063426 8.041717 8.256805 8.126472 8.404361 8.311377 8.364696
1369997_at 8.766785 8.658285 8.7401905 8.742012 8.543518 8.626141 8.698374 8.702278 8.68027 8.6824 8.722347 8.542141
1369998_at 9.198509 8.943338 9.124274 8.886903 8.705819 8.818932 9.112232 8.891293 8.956233 8.82597 8.752354 8.681036
1369999_a_at 4.6894655 4.4253483 4.2645864 4.4876337 4.2834196 4.425531 4.5904026 4.8518095 4.6575174 4.3271523 4.7332153 4.4520025
1370000_at 9.608306 9.6614895 9.564844 9.216044 9.082452 9.402979 9.629715 9.411196 9.563502 9.563573 9.38457 9.741757
1370001_at 9.578015 9.477093 9.520027 9.64468 9.560058 9.570606 9.638857 9.667862 9.642788 9.478478 9.611429 9.650124
1370002_at 7.8730087 7.9176464 7.9921265 7.951134 7.912991 7.9230804 7.925825 8.002991 7.9073906 8.08952 7.9017544 7.9744205
1370003_at 12.15903 12.317925 12.240978 12.080651 12.114863 12.1644535 12.152151 12.257091 12.1109705 12.329033 12.234101 12.21731
1370004_at 8.7115965 8.896718 8.768514 8.77747 8.90639 8.658216 8.730993 9.079431 8.687416 8.7420225 8.663922 8.333915
1370005_at 10.131315 10.008675 9.75205 10.187576 10.026846 9.879549 9.890647 10.193493 10.006091 9.91924 9.855268 10.125212
1370006_at 11.169588 11.186625 11.194575 11.261612 11.192296 11.296579 11.207666 11.202587 11.14011 11.389446 11.195226 11.223113
1370007_at 11.801114 11.512135 11.479341 11.4727125 11.525103 11.389309 11.289597 11.203051 11.128868 11.388443 10.923889 11.197815
1370008_at 5.727166 5.772555 5.6251583 5.8047585 6.053338 5.807157 5.7982574 5.9466496 5.7541523 5.8057694 5.8590236 6.0297184
1370009_at 14.400966 14.404394 14.397737 14.398862 14.420474 14.384126 14.332575 14.340889 14.270998 14.314881 14.340576 14.225897
1370010_at 12.289624 12.405549 12.306401 12.241085 12.2158785 12.329956 12.202858 12.340601 12.287616 12.278882 12.3243685 12.204418
1370011_at 5.817545 5.8050833 5.950962 6.007614 6.213213 6.115731 6.139041 5.9473577 6.1369867 5.901284 6.0005827 5.940572
1370012_at 6.8772125 6.391203 6.5749683 6.7532563 6.7290387 6.740057 6.6598673 6.930181 6.736871 6.7193108 6.429076 6.2137985
1370013_at 3.4088337 3.5337312 3.4875076 3.6203494 3.539336 3.6345356 3.4447522 3.5442958 3.5769403 3.43383 3.401234 3.590971
1370014_at 8.512993 8.377514 7.8668127 8.409248 8.22481 8.315675 8.44967 8.478114 8.0975 8.420854 8.367218 8.12096
1370015_at 8.085321 8.176946 8.137297 7.9369936 8.1771 8.088857 7.961609 7.969499 7.9723344 7.9458337 7.9475455 8.041191
1370016_at 3.669127 3.8537927 3.7865703 3.747548 3.771343 3.8786387 3.8270388 3.755655 3.8946655 3.8111777 3.9554594 4.0205655
1370017_at 7.8929305 8.056123 7.9980173 8.010057 7.942862 8.035479 8.043238 8.031334 7.996437 8.052874 7.903711 7.936636
1370018_at 4.6282554 4.8246074 4.6135416 4.544348 4.5870366 4.8775477 4.6364083 4.7632117 4.689351 4.625263 4.7535367 4.664947
1370019_at 13.242655 13.184102 12.996518 13.370519 13.473981 13.186426 13.268806 13.437239 13.380199 13.074148 12.898478 13.143159
1370020_at 10.062876 9.964317 9.546186 10.146661 9.760191 9.296198 9.9934435 10.355353 9.961033 10.026066 9.927206 9.980359
1370021_at 3.8082128 3.6320314 3.750989 3.7124465 3.7930472 3.6768122 3.6711655 3.7474582 3.739184 3.7328687 3.8524182 3.6755183
1370022_at 4.1484547 4.3709755 4.064789 4.072976 4.1923656 4.2283134 4.106102 4.114526 4.1202617 4.127213 4.2084084 4.0393944
1370023_at 6.486215 6.757247 6.3053885 6.035293 6.7706537 6.843174 6.804603 6.8108296 6.9484024 6.760637 6.6944995 6.773189
1370024_at 11.143612 11.191792 9.960045 10.888132 10.566248 10.6807785 11.077286 10.6647005 10.968155 10.216255 10.514848 10.775437
1370025_at 7.427237 7.6884313 7.4963555 7.5206485 7.4245605 7.427179 7.2885227 7.495387 7.3319855 7.2785378 7.555009 7.5104103
1370026_at 6.948949 6.7365503 6.920871 6.7755837 6.7380457 7.1795783 7.231635 7.2297215 7.6136827 7.1624064 7.64968 7.441103
1370027_a_at 14.457656 14.400971 14.283405 14.384992 14.394575 14.315495 14.321132 14.319498 14.361343 14.283875 14.329704 14.301619
1370028_at 4.4811907 4.495301 4.442804 4.257082 4.3993325 4.5457215 4.4656224 4.597656 4.408819 4.467877 4.4130697 4.858882
1370029_at 9.450039 9.402799 9.338849 9.305264 9.234904 9.226344 9.271977 9.141281 9.102165 9.417603 9.19471 9.465844
1370030_at 10.288127 10.280096 10.358142 9.642628 10.176898 10.095338 10.516893 10.580235 10.552953 10.576313 10.967592 10.870415
1370031_at 7.9659786 7.9410276 8.000132 7.6999454 7.6668096 7.886558 7.7656517 7.9542294 7.8493733 8.0473 8.13446 7.922569
1370032_at 7.8591495 7.247078 7.9486365 7.6723337 7.6740365 7.8421707 8.069576 7.8301215 8.1534 7.855719 8.116696 7.872924
1370033_at 4.345996 4.098365 4.1714473 4.082546 4.1005945 4.1557565 4.210114 4.2037954 4.152668 4.1131253 4.182414 4.107786
1370034_at 4.902444 5.334848 5.513069 5.082387 5.1958656 5.2785225 4.951624 5.011508 5.2660055 5.528164 5.9853926 5.716425
1370035_at 8.537695 8.446045 8.533852 8.159653 8.593578 8.419476 8.251602 8.418568 8.434504 8.367483 8.346592 8.491928
1370036_at 9.673054 9.749537 9.576106 9.736435 9.654314 9.504995 9.580489 9.779151 9.762343 9.739847 9.622881 9.576142
1370037_at 4.355954 4.4058204 4.2055492 4.1107426 4.1643534 4.4111123 4.3515153 4.216649 4.3966684 4.436909 4.4638033 4.448376
1370038_at 6.7433558 6.5913844 6.453074 6.8264146 6.868692 6.4435925 6.8001714 6.663888 6.7949553 6.709471 6.6907763 6.5724096
1370039_at 6.6783347 6.7353344 6.6393642 6.6916914 6.8644857 6.7934937 6.6892624 6.7937975 6.81695 6.7808824 6.7124863 6.793507
1370040_at 7.0763745 6.847914 7.0630274 7.2514997 7.001049 7.2197576 7.2372336 7.1520834 7.144336 7.1959524 7.0499315 7.0667057
1370041_at 3.7771497 3.6477737 3.906026 4.0783324 3.8481305 3.7387147 3.7478654 3.7245598 3.9062831 3.8544855 3.688092 3.8745432
1370042_at 3.8613229 3.9366379 3.9630234 4.063057 4.154841 3.9975004 3.913556 3.876409 3.7568357 3.9726644 3.999607 3.96148
1370043_at 9.387583 9.43118 9.296724 9.217514 9.118669 9.40161 9.063053 9.411039 9.188991 9.378715 9.178264 8.724589
1370044_at 6.401211 6.347741 6.4511323 6.8580623 6.389716 6.632896 6.5895824 6.6874204 6.586034 6.494495 6.9144564 6.5948286
1370045_at 8.921486 9.058029 8.947351 8.990333 8.42383 8.883836 8.796562 8.951574 8.816329 8.866361 8.919929 8.653097
1370046_at 6.3565116 6.2766643 6.2370586 6.3265047 6.1614685 6.045036 6.5058393 6.5231986 6.51805 6.2198834 6.379903 6.02663
1370047_at 9.6075945 9.456634 9.310572 9.405084 9.287262 9.389946 8.528241 9.431926 9.265323 9.396154 9.079987 8.990594
1370048_at 4.5686297 4.55282 4.345299 4.4762516 4.582141 4.5038643 4.3850794 4.385806 4.483987 4.403349 4.680304 4.7806306
1370049_at 5.8403926 5.9234333 5.5845084 6.1361566 5.9372272 5.7278056 5.9754324 5.9767666 6.0415606 5.89439 6.051218 5.762636
1370050_at 8.021589 8.098879 8.0138445 8.094358 7.958826 7.7822804 7.9466505 7.9114447 7.94984 7.7155914 7.864711 7.720555
1370051_at 5.162198 5.077005 5.1789527 4.752998 5.0702567 4.92894 5.2062955 5.112717 5.1225705 4.874072 5.199034 4.815865
1370052_at 4.687849 4.7273555 4.5410414 4.377761 4.5866528 4.28745 4.603952 4.5602946 4.4845147 4.464548 4.584952 4.4037313
1370053_at 3.6150615 3.8835182 3.5895782 3.774798 3.7052186 4.007811 3.77799 3.8608892 3.862564 3.8175497 3.7961483 4.0758224
1370054_at 7.895282 8.006038 7.892396 7.8460183 7.888397 7.7592607 8.580883 8.034134 7.984103 8.2666 8.051068 7.994199
1370055_at 6.292738 6.2183485 6.327684 6.420937 6.4232183 6.2192354 6.473245 6.44598 6.687023 6.546753 6.863896 6.5253105
1370056_at 7.09601 5.7511916 6.1331973 5.7178974 6.740453 6.1234245 7.236276 6.552169 5.8760777 6.3576007 6.6541758 6.9346905
1370057_at 10.282671 10.258435 10.288365 10.326996 10.40667 10.076058 10.165237 10.117505 9.995357 9.865229 9.568893 9.514613
1370058_at 3.8050177 3.646329 3.678441 3.695321 3.986006 3.7649415 3.9081516 3.6705093 3.6943545 3.8470788 3.6604123 3.6901402
1370059_at 3.7695756 3.7801225 3.9046946 4.1360054 4.0733037 3.9815154 3.9443123 3.806033 3.867595 3.7463188 3.7997956 4.012603
1370060_at 10.068865 10.06383 9.977461 9.948592 10.048083 10.012095 10.135733 10.098852 10.158509 10.238351 10.152674 10.089914
1370061_at 5.6233335 5.695941 5.5536413 5.7062597 5.5629516 5.6074395 5.8352976 5.8434296 5.834263 5.8521605 5.5338626 5.734624
1370062_at 10.542929 10.40719 10.4192505 10.506032 10.3535185 10.601097 10.627496 10.428745 10.399154 10.589946 10.415121 10.5916195
1370063_at 8.190631 8.00334 8.0611 8.068912 8.190624 8.188126 8.167182 8.140697 8.174313 8.228517 7.879694 7.844912
1370064_at 7.721712 7.6361847 7.5695424 7.7154818 7.86606 7.5897446 7.9340262 7.837443 8.078117 7.854361 7.711947 7.7201457
1370065_at 13.910964 13.974494 14.049325 13.835758 13.850095 13.884164 13.856385 13.847888 13.77361 13.887922 13.983233 13.89003
1370066_at 7.7872267 7.9521565 7.890293 7.898976 7.943768 7.887817 7.9159946 8.145266 8.115578 8.265295 8.093739 8.095726
1370067_at 8.87832 9.888168 9.460331 9.589781 9.007489 9.440231 9.933096 10.30519 9.607442 10.7224045 11.050113 10.534592
1370068_at 5.127146 5.0326366 5.0373144 5.0907755 5.082118 4.649028 4.7056227 4.6987762 4.5923223 4.821105 4.9927464 5.1409073
1370069_at 5.586855 5.792647 5.984687 5.76242 5.653484 5.811717 5.714134 5.271256 5.8441157 5.5140386 5.7349105 5.7284927
1370070_at 7.2044845 7.062695 7.1104603 7.111777 7.2939935 7.1920295 7.1113925 7.070646 7.0503426 7.0578165 6.92347 7.257962
1370071_at 6.2098436 6.254061 6.458415 5.9631577 6.327942 6.222404 6.4362683 6.206422 6.0526967 6.191667 6.264029 6.1923556
1370072_at 5.6886606 5.4592447 6.3064537 6.0580664 6.075566 5.767973 6.6216063 5.433348 5.431475 4.666431 6.6737323 5.211444
1370073_at 11.094517 10.999343 11.050483 10.790385 10.921776 10.994609 10.921676 10.96962 10.975153 11.195103 10.932851 10.950039
1370074_at 5.887184 5.750921 5.673522 5.8777714 5.75479 5.916838 5.58139 5.838512 6.0816727 5.971609 6.0533113 5.7818255
1370075_at 9.098541 9.581207 9.410532 9.498262 9.0318575 9.387257 9.224394 9.485664 9.332954 9.425721 9.61424 9.327961
1370076_at 3.7885015 3.774601 3.715463 3.7249115 3.9219599 4.1167235 3.816132 3.9312747 3.9101462 3.7894812 3.9686654 3.7383308
1370077_at 6.248545 5.96963 6.0769253 5.971642 6.0935535 6.0764575 6.0777225 6.0731897 5.9549417 6.401251 5.8195715 6.494895
1370078_at 6.3980045 6.151224 6.0726604 6.3511953 6.523508 6.5373826 6.68429 6.287826 6.12652 6.21093 6.454669 6.2491918
1370079_at 4.972505 5.2055244 5.1293106 5.1115727 5.6445327 5.4554057 5.1016126 5.147474 5.043837 5.360773 5.5583425 5.778531
1370080_at 8.695561 8.281036 8.282854 8.493575 8.428899 8.197931 8.463739 8.687456 8.166027 9.012674 8.503363 8.57914
1370081_a_at 7.974221 7.6462193 7.84054 7.6036158 7.472048 7.319228 7.7248073 8.130095 8.007696 7.6210103 7.6007814 7.5675955
1370082_at 6.2786827 6.1730013 6.12988 6.0114727 6.4393673 6.2784233 6.196147 6.639031 6.3733187 6.1093993 5.9168787 6.349786
1370083_at 4.2464046 4.3782206 4.216301 4.4350977 4.3972607 4.4902353 4.331237 4.320629 4.1414986 4.2723503 4.156433 4.122402
1370084_at 5.741268 6.272807 5.9275904 6.051279 5.752432 6.192795 5.875514 6.250966 5.8300667 5.2653084 5.634531 5.693631
1370085_at 6.859779 6.9682913 6.970809 6.8687825 6.647814 6.722607 6.8224196 6.7024364 6.7709317 6.639432 6.5232296 6.4422646
1370086_at 14.121216 14.099656 14.132975 14.085856 14.118436 14.136703 14.095749 14.097358 14.094435 14.115702 14.036179 14.067756
1370087_at 10.069151 10.111351 10.146004 9.970621 9.906261 10.004173 10.154705 10.270064 10.255814 10.394701 10.174696 10.094421
1370088_at 7.109934 7.139784 7.586755 7.296707 6.9727716 7.191496 7.3537216 7.321229 7.5578747 7.7153177 7.4062095 7.0140896
1370089_at 3.866026 3.958942 3.7511806 3.8915687 3.8706038 3.879092 3.7378187 3.8190536 3.8601546 3.8401675 3.9034586 3.9509788
1370090_at 5.5412645 4.9734087 5.709813 5.4473724 5.4047995 5.1147537 5.4109697 5.5455856 5.143702 5.1926355 5.225598 5.072256
1370091_at 5.5177746 5.2251477 5.665887 5.3891535 5.4314027 5.4543324 5.3672147 5.0461097 5.512106 5.3750105 5.592864 5.5606294
1370092_at 4.7002296 4.6799088 4.5689163 4.8865232 4.4789233 5.097184 4.6909504 4.808614 4.5300183 4.399293 4.579129 4.7999897
1370093_at 4.2113075 4.183476 4.327341 4.121943 4.212562 4.1208034 4.1222258 3.8662136 4.003491 4.058316 4.037822 3.9669504
1370094_at 4.1530943 4.4326415 4.165582 4.193995 4.2095003 4.4753137 4.3393674 4.2029505 4.4653325 4.4328985 4.379567 4.2757206
1370095_at 5.8753524 6.040796 5.888569 6.1498795 6.022887 5.8636084 5.829133 6.1464744 6.06033 5.900467 5.755171 6.0062904
1370096_at 5.2933054 4.6712456 5.126246 4.749926 5.1422706 5.088171 5.1027417 4.9814157 4.9318194 4.896248 4.905796 4.9293118
1370097_a_at 4.305784 4.4262 4.20928 4.113206 4.133648 4.1437244 4.140938 4.1541615 4.027501 4.154743 4.0029716 4.063039
1370098_at 10.077167 10.185981 9.958467 9.957988 9.893876 9.94028 9.639874 9.968474 9.927996 9.791208 9.536652 9.383371
1370099_at 7.1488457 7.2646794 7.005911 7.257198 7.0880213 7.0730095 7.0942926 7.221223 7.315016 7.0992184 7.0957975 7.221062
1370100_at 6.465071 6.700037 6.462928 6.448961 6.3825397 6.330852 6.446558 6.608618 6.505275 6.531917 6.781377 6.3589664
1370101_at 3.5466056 3.553596 3.5382478 3.5454092 3.636757 3.64373 3.5436342 3.674129 3.550537 3.6049132 3.6841414 3.6457481
1370102_at 6.625087 6.5830736 6.5989776 6.7386456 6.6256895 6.722804 6.91367 6.8635483 6.92502 6.7449155 6.7536883 6.844268
1370103_at 4.5694685 4.643079 4.7198462 4.738422 4.531679 4.667213 4.627164 4.608033 4.50428 4.586857 4.7949977 4.7547855
1370104_at 4.654579 4.5588427 4.6789455 4.905822 4.8877487 4.751009 4.626891 4.8593864 4.820175 4.887108 4.628086 4.859848
1370105_at 5.152233 5.2485013 5.230927 5.250692 5.4548197 5.607194 5.4533696 5.2819524 5.272595 5.37914 5.2230253 5.46219
1370106_at 3.684226 3.7253175 3.8459325 3.782929 3.8192008 3.7759843 3.6924176 3.7304451 3.7791767 3.868701 3.890133 3.9563203
1370107_at 5.5158157 6.0376544 5.8283296 5.7172756 5.8433237 5.7003555 5.4760857 5.4907875 5.7481737 5.5885487 5.783363 5.800927
1370108_a_at 7.5344625 7.079787 7.192696 7.269283 7.4285617 7.4715405 7.086015 7.317156 7.4798136 7.013164 6.786169 6.97351
1370109_s_at 13.18454 13.203635 13.111541 13.139634 13.189513 13.315664 13.160896 13.211086 13.155089 13.080019 13.235634 13.161114
1370110_at 4.7648892 5.0698647 4.625381 4.8944836 4.8808837 4.6914973 4.742126 4.726224 4.9168963 4.8381877 4.609797 4.640927
1370111_at 7.334704 7.436776 6.3970604 6.5905566 7.598864 7.042466 6.2478223 6.6019964 6.6109276 6.943719 5.9120874 5.762125
1370112_at 9.0021305 9.082006 8.981338 8.881462 8.938345 9.065695 8.897244 9.106306 9.07486 8.98829 8.813316 8.735735
1370113_at 6.3989005 6.4112787 6.0931053 6.0208344 6.3348308 6.4031177 6.1965523 6.5415773 6.402387 6.3059216 6.032192 6.114353
1370114_a_at 8.405003 8.145897 6.233756 8.018997 6.688273 6.0280304 7.5469804 5.934255 6.347466 7.598483 7.6414332 6.0543623
1370115_at 5.086898 5.1187596 5.006619 5.3210588 5.2832475 5.148609 5.056397 5.1942554 5.164871 5.1933784 5.0068707 5.2045245
1370116_at 4.0958624 4.2667975 4.4529004 4.2643547 4.3149204 4.295841 4.2656155 4.50148 4.3547525 4.3254642 4.3912735 4.1935425
1370117_at 3.6627495 3.7966897 3.6936016 3.81114 3.7858315 3.8759537 3.5617948 3.8342018 3.9036384 3.763708 3.6558135 3.7556045
1370118_at 6.286978 6.401118 6.183112 6.5419836 6.8349543 6.7915363 6.225107 6.6653666 6.3648033 6.4981527 6.4668636 6.542729
1370119_at 7.5657754 7.5934353 7.5603676 7.44043 7.6350584 7.6782684 7.760777 7.6428995 7.660634 7.7596936 7.5540533 7.5589795
1370120_at 3.9890137 4.0959754 3.8491168 3.9183629 3.9965982 3.9783776 4.152871 4.2960806 4.1597853 4.0494776 4.0738454 4.2200003
1370121_at 7.693205 7.811807 7.6028547 7.8693466 7.6939816 7.781119 7.8021812 7.926441 7.912489 7.7286415 7.688397 8.0223675
1370122_at 4.046459 4.280155 4.192196 4.140379 4.09225 4.1387177 4.1905365 4.3544216 4.302144 4.206828 4.0747604 4.1710243
1370123_a_at 6.609681 6.3001113 6.467228 6.2911534 5.90932 6.425255 6.1090555 6.4262137 6.302646 6.341669 6.2700453 6.066921
1370124_at 6.690036 6.938549 6.848192 6.8912973 7.026705 6.756473 6.896124 7.026002 7.251664 7.1355414 6.7408557 7.0078735
1370125_at 4.5670857 4.6000757 4.7241235 4.720331 4.8575163 4.729066 4.712004 4.637447 4.639052 4.775176 4.670305 5.003189
1370126_at 3.867072 3.693729 3.6400318 3.6977308 3.8211508 3.8245928 3.8051386 3.912508 4.000831 4.0917616 3.900173 3.7475586
1370127_at 5.7787466 5.765041 5.634263 5.753713 5.827984 5.6251006 6.0129457 6.1181197 5.8436637 5.764753 5.6398773 6.0314426
1370128_at 6.4510064 6.4080167 6.2136264 6.5467086 6.4731526 6.4958 6.3784676 6.494805 6.5328836 6.5213814 6.3276663 6.3809843
1370129_at 7.6029334 7.4372244 7.546635 7.4258733 7.467236 6.996396 7.5400085 7.4796987 7.3703403 7.3470154 7.248087 7.3780727
1370130_at 10.100904 10.131178 10.057432 9.811017 9.872705 10.019949 10.016335 10.133782 9.989988 10.105874 10.080424 9.800811
1370131_at 5.161137 4.827841 4.550375 4.799018 4.988244 4.7816477 5.025472 4.9769726 4.8076344 4.78852 4.491687 4.8326745
1370132_at 3.8354156 3.990251 3.7068005 3.9240978 3.9522212 3.9551876 3.8337443 3.951705 3.950636 3.9681623 3.8244195 3.9031224
1370133_at 6.144514 6.102818 6.233853 5.7278366 6.334656 5.980722 6.565342 6.4193964 6.292819 6.2621813 5.8946705 6.073272
1370134_at 9.6996155 9.679648 9.774341 9.72637 9.994645 9.649661 9.766937 9.850237 9.779813 9.788813 9.627367 9.6663685
1370135_at 7.2373953 6.7034597 7.244564 6.0184855 6.3308005 6.8011703 6.381423 5.8975444 5.884716 5.684983 6.244148 5.4559994
1370136_at 6.8408732 6.922807 7.052196 7.1804323 6.8059254 6.9558578 6.959429 7.1243896 6.953316 6.884746 7.0252476 7.129928
1370137_at 5.5966463 5.2008247 5.1557417 5.322095 5.209773 5.3015757 5.1295547 5.460347 5.363662 5.249506 5.3371153 5.061687
1370138_at 4.856343 4.623254 4.8788657 4.7264833 4.947442 5.018922 4.79951 4.867221 4.721017 4.9264927 4.886364 4.7730656
1370139_a_at 3.8439429 3.9864566 3.7498994 3.8388677 3.9010642 3.8797789 3.8994222 3.750413 3.9434762 3.6903882 3.8939033 3.9215488
1370140_a_at 4.4887576 4.6599646 4.902111 4.624505 4.913651 4.608617 4.546808 4.833674 4.652981 4.576407 4.7949295 4.677994
1370141_at 8.63797 8.675913 8.5104065 8.61203 8.64147 8.667566 8.545042 8.656113 8.595388 8.261251 8.313831 8.42811
1370142_at 5.6598988 5.351941 5.6763344 6.1442623 5.61064 5.906105 5.6821303 5.568951 5.520809 5.7880106 5.3967032 5.876352
1370143_at 5.7854 5.4893217 5.344925 5.7925396 5.2386856 5.516904 5.5159693 5.7223787 5.8446226 5.4061155 5.5989933 5.628808
1370144_at 7.8279243 7.741884 8.107455 7.449771 7.541539 7.713573 7.397721 7.287829 7.435266 7.1143155 7.185818 7.559502
1370145_at 4.26363 4.3532476 4.2059298 4.266076 4.3587403 4.282565 4.2362833 4.5419846 4.030183 4.220895 4.2562866 4.3955293
1370146_at 3.4341602 3.628621 3.7906847 3.6991315 3.796896 3.6412387 3.822578 3.449552 3.6237576 3.6515346 3.5803187 3.8083863
1370147_at 7.8662434 7.543847 7.7636547 8.0519085 7.242259 6.5636272 7.732769 7.2570004 7.417137 6.938735 6.258845 7.447603
1370148_at 14.416644 14.418155 14.450612 14.416883 14.463773 14.478252 14.43811 14.432151 14.398009 14.442988 14.460309 14.469466
1370149_at 11.177532 11.011869 11.084423 10.930618 10.8882675 11.042717 11.020519 10.9154415 11.004934 10.921682 10.765844 10.609713
1370150_a_at 13.264771 12.856553 12.069935 12.955064 12.805225 12.521914 13.079851 12.675278 12.60815 12.964957 12.979695 12.702769
1370151_at 13.415373 13.389626 13.263939 13.3630495 13.327993 13.193445 13.149754 13.286909 13.269436 13.218735 12.76141 12.997223
1370152_at 4.898761 4.912781 4.686043 5.008712 4.992131 4.925727 4.9204893 4.933917 4.999504 4.8381624 4.7826376 4.9845343
1370153_at 5.497778 5.7561235 5.7518673 5.88212 5.95883 5.9064302 5.8311105 5.972928 5.7173467 5.8077564 5.796378 5.587357
1370154_at 10.523762 9.953279 10.17756 10.093071 9.511871 10.120659 9.526198 9.41021 10.0522785 10.613098 10.714782 10.658935
1370155_at 7.2376175 7.067756 7.427692 7.186023 7.0429564 7.580193 7.043295 7.0376287 6.927821 7.4738026 7.5499096 6.650047
1370156_at 7.5609922 6.592534 7.4288864 7.933854 7.1581626 7.5197124 7.103433 7.7456946 8.513155 7.880197 6.9727683 7.5135074
1370157_at 3.7735376 4.0461287 3.88368 3.7216141 3.8073306 3.8796892 3.8937986 3.6633494 4.061701 3.88676 3.8877778 3.8758385
1370158_at 6.398712 6.638008 6.631047 6.635439 6.772014 6.7743855 6.6834245 6.55273 6.791632 6.8162136 6.5835047 6.732793
1370159_at 7.306993 7.2554092 7.403843 7.37482 7.382374 7.3296204 7.2449136 7.3703947 7.407924 7.3755927 7.295686 7.316027
1370160_at 8.716934 8.551231 8.568103 8.511639 8.487123 8.448747 8.753632 8.673714 8.291645 8.672002 8.654273 8.426567
1370161_at 8.972916 8.699676 8.9147415 8.795357 8.964123 8.830063 9.132555 8.781067 8.955023 8.973932 9.037305 8.931288
1370162_at 7.122903 7.196133 7.159578 7.2217455 6.899296 6.985773 6.9897857 6.8966956 6.958559 6.9514484 7.0179596 7.1806197
1370163_at 9.33091 9.170618 9.245632 9.308148 9.322683 9.2017765 9.322502 9.293129 9.3953495 9.737841 9.232988 9.792295
1370164_at 11.068928 11.198498 11.061193 11.022618 10.967188 11.018717 10.941399 11.160999 11.033117 11.030907 10.950516 10.817434
1370165_at 3.8264065 3.8195689 3.8952625 3.8312058 3.8921525 3.9048066 3.768295 3.852652 3.8125892 3.96006 3.8108277 4.011454
1370166_at 12.137013 11.953097 12.022591 12.0215225 12.080339 11.832776 12.011962 12.095617 11.9043045 11.8490305 11.759294 11.728252
1370167_at 12.507999 12.505444 12.437703 12.444908 12.586015 12.4649315 12.435305 12.580092 12.394366 12.387894 12.159029 12.1445675
1370168_at 9.235029 9.525494 9.481407 9.31098 9.205009 9.412954 9.292444 9.127581 9.374773 9.335287 9.191101 9.553396
1370169_at 8.967184 8.815262 8.843288 8.614906 8.807376 8.755721 8.81369 8.743286 8.8419695 8.949476 8.946587 8.709093
1370170_at 10.380262 10.331404 10.480946 10.105141 10.126966 10.129696 9.97562 9.975916 9.988682 10.065296 9.985975 9.859116
1370171_at 8.518256 8.5152235 8.414721 8.606593 8.345955 8.312522 8.421282 8.4670725 8.767052 8.583454 8.477436 8.396191
1370172_at 11.054562 10.788701 11.025095 11.014232 11.041985 11.229547 11.259966 11.223508 11.246485 11.376305 11.281449 11.339599
1370173_at 7.9880314 7.932472 8.050811 7.8182817 7.8603063 7.7041526 8.03027 8.216743 8.229571 8.146118 8.061416 8.0415745
1370174_at 6.0163984 6.115525 6.019779 5.8788395 5.99479 5.8991947 6.0121517 6.273444 6.1904144 5.876171 5.856579 6.018214
1370175_a_at 7.7950077 7.881032 7.8821383 7.6281857 7.7322383 7.818678 7.9655733 7.9078474 7.721941 7.8771024 7.7050004 7.961171
1370176_at 6.786522 7.514109 6.9703407 6.638378 6.820828 6.708969 6.641312 6.549048 6.813976 6.70178 6.824156 6.8576136
1370177_at 5.18997 5.415335 5.309742 5.2161055 5.242431 5.4510503 5.445312 5.4208302 5.196057 5.2583065 5.383428 5.41111
1370178_at 4.8840547 4.739926 4.5037646 5.0247006 4.730503 4.879649 4.704622 4.912849 5.047667 4.6976786 5.049647 4.76003
1370179_at 9.905767 9.901995 9.933508 10.140547 10.040878 10.105825 10.127829 10.1668625 10.129662 10.025864 10.226532 10.029882
1370180_at 11.270666 11.294283 11.284832 11.026161 11.329979 11.326984 10.919619 11.285646 11.446873 10.991089 10.678452 11.026331
1370181_at 7.0094104 7.100075 6.907155 7.1940746 6.916338 7.101099 7.1322703 7.2497044 7.419841 7.529977 7.1721506 6.9662304
1370182_at 5.2628365 5.3275237 5.3675375 5.563337 5.700734 5.5293365 5.365548 5.450869 5.364303 5.0422983 5.213716 5.318679
1370183_at 7.2426805 7.3490753 7.184245 7.169466 6.8663597 7.1712327 6.9106812 7.4358516 7.0699563 6.89641 7.0160747 7.0554504
1370184_at 10.051563 10.126975 10.146801 10.119362 10.2390995 10.178086 10.339317 10.187756 10.10967 10.60804 10.338003 10.18644
1370185_at 5.0867453 5.1380305 4.8989 5.2612743 5.230291 5.0845456 4.9242573 5.0454245 5.204571 5.216552 5.2264576 5.2353806
1370186_at 9.957925 9.950859 9.592147 9.546797 10.262552 9.336537 10.229206 9.418386 9.951207 9.8184185 9.818144 9.387724
1370187_at 10.587742 10.605168 10.45019 10.53478 10.636547 10.6402025 10.5402975 10.771194 10.566193 10.451116 10.348612 10.305531
1370188_at 10.123617 10.085256 10.166589 9.881518 9.999449 9.979521 9.872773 9.897946 9.813276 9.9963875 9.894973 9.9406
1370189_at 10.270416 10.092432 10.216402 9.874369 9.92471 10.040363 10.058161 9.841986 9.97728 9.774925 9.992163 9.93508
1370190_at 11.758029 11.485239 11.447084 11.48435 11.607407 11.4443035 11.61819 11.528093 11.601252 11.463764 11.2794895 11.3002205
1370191_at 8.20812 7.896955 8.007682 7.8436685 7.609981 7.5390315 7.941477 7.713111 7.774578 8.071866 7.7646513 7.9638476
1370192_at 7.900009 7.8361254 7.966766 7.6771975 7.4928555 7.682507 7.6091585 7.5305676 7.304245 7.6548743 7.770323 7.6983624
1370193_at 11.2284565 11.020929 11.20533 10.933022 10.981445 10.792582 10.451078 10.818008 10.838602 10.320225 10.46228 10.770945
1370194_at 7.5672536 7.5344324 7.675539 7.307694 7.4081364 7.1173306 7.3852987 7.2952685 7.0751095 7.2282486 7.342987 7.078157
1370195_at 7.306368 7.2277393 7.1842985 7.3106475 7.244428 7.49861 7.6825085 7.627662 7.4767346 7.8498163 7.5670853 7.6812077
1370196_at 6.7616334 6.561209 6.480578 6.6936946 6.6334968 6.742554 6.901857 6.8431025 6.8921647 6.72557 6.733225 6.820909
1370197_a_at 5.985183 5.7903905 5.6657457 6.1309566 6.255234 5.9659204 6.138289 6.1565847 5.697754 6.522415 6.1521482 6.32003
1370198_at 3.3970795 3.4833803 3.4642642 3.42589 3.44256 3.4563708 3.4141498 3.5077918 3.4355197 3.3174088 3.451542 3.4890842
1370199_at 10.424261 10.519337 10.361406 10.370125 10.374207 10.369625 10.344519 10.495209 10.394396 10.631254 10.425186 10.50065
1370200_at 11.909874 11.851339 11.884941 11.777923 11.902078 11.856491 11.750082 11.758617 11.854356 11.604591 11.673801 11.554673
1370201_at 3.9559772 3.9619188 4.01569 3.9259489 3.9962971 4.0291204 4.2331824 3.9910517 3.9800415 3.8656213 4.0837097 4.011562
1370202_at 8.853413 9.531282 8.708984 9.23996 8.9228115 8.845577 8.746819 9.084137 8.271227 8.1983185 8.599882 7.7705436
1370203_at 7.75238 7.8530016 7.915108 7.7126374 7.8559275 7.9876804 7.9679027 8.112647 8.006379 7.9104548 7.8251247 7.7476177
1370204_at 8.47539 8.57628 8.695339 8.557292 8.633897 8.632123 8.646502 8.689529 8.63681 8.752212 8.774254 8.448982
1370205_at 4.207156 3.9733665 4.0377913 4.1571317 4.1864595 4.423101 4.1788654 4.0133066 4.1200566 4.0061707 4.0993285 4.171094
1370206_at 4.556158 4.5986443 4.4061346 4.5346823 4.847082 4.704543 4.602888 4.754695 4.6662216 4.760434 4.5591297 4.663759
1370207_at 11.336588 11.397835 11.33251 11.493963 11.292372 11.580505 11.464781 11.444307 11.404039 11.5510645 11.44739 11.494246
1370208_at 7.949931 8.036714 8.023999 7.9275346 7.871957 7.8320127 7.877695 8.006256 7.8834386 7.921021 7.8459587 7.9256916
1370209_at 9.7639265 9.84751 9.798197 9.833288 9.854107 9.909663 9.273922 9.654094 9.864978 8.990105 9.163311 9.506913
1370210_at 5.7884316 5.784755 5.666399 6.0484014 5.9134936 6.1501374 5.5865583 5.667967 5.815271 5.906431 5.8366294 6.0467296
1370211_at 6.9088497 6.773568 6.967191 6.9499574 6.8710837 6.954931 6.7993927 6.878953 6.78774 6.61077 7.0429807 7.060671
1370212_at 5.0730925 5.2791586 4.9301353 5.001717 4.9803076 5.2345223 5.124191 5.042603 4.9872513 5.1655817 5.0619135 4.979076
1370213_at 11.711061 11.849237 11.722415 11.657385 11.791807 11.800364 11.797327 11.929985 11.611038 11.927313 11.842323 11.775693
1370214_at 4.8482304 4.8573794 4.8343115 4.945183 4.8891764 4.900713 4.820758 5.0355797 4.862562 4.76668 4.860154 4.934682
1370215_at 9.65531 9.445162 9.414925 9.207634 9.85688 9.561773 9.8603 9.75791 9.385107 9.455812 9.446503 9.276264
1370216_at 4.171812 4.2964315 4.2598677 4.3091507 4.3075266 4.3203597 4.262658 4.364155 4.261497 4.3112717 4.428219 4.294648
1370217_at 5.776906 5.7881255 5.3665457 5.819037 5.8624587 5.96774 5.7367353 5.800304 5.785477 5.815038 5.556905 5.9850636
1370218_at 5.8751125 6.7264967 6.402507 5.928648 6.5590467 6.7945166 6.812754 6.3586016 6.328071 6.4345226 6.332921 6.3107185
1370219_at 7.8654346 7.8710465 8.022274 7.489773 8.3261795 7.977894 8.040603 7.977353 7.351267 7.9086313 7.61223 7.5635543
1370220_at 10.512826 10.002829 9.246089 9.48086 10.625904 9.924801 10.902365 10.9671545 9.740455 10.376419 10.43139 10.79233
1370221_at 5.827949 5.5630426 5.1587753 5.584058 5.6322956 5.7115703 5.364696 5.41089 5.260486 5.2342005 5.199449 5.3683624
1370222_at 5.2048054 5.058982 5.00495 5.248955 5.395499 5.0628304 5.3079567 5.0130243 5.2019105 5.199803 4.943006 5.2607946
1370223_at 7.655346 7.636481 7.55452 7.4189816 7.4271684 7.6521277 7.5755687 7.518785 7.6873446 7.6841516 7.636188 7.511077
1370224_at 9.968756 9.751594 10.023923 9.954457 10.2526655 9.939752 9.606644 9.909036 9.551305 9.558829 9.423557 9.299924
1370225_at 4.8730326 5.0944633 5.026567 5.106119 5.030292 5.318879 5.105984 5.2742286 5.280425 5.1457515 5.177785 4.9445114
1370226_at 9.825942 10.111215 9.990118 9.8287325 9.828794 10.244383 9.936308 10.182913 9.7400875 10.066178 10.027122 9.661477
1370227_at 3.2861013 3.2487578 3.3464801 3.3066323 3.393142 3.2990131 3.4187195 3.2820666 3.3182762 3.31144 3.2733984 3.3129961
1370228_at 14.542809 14.545203 14.548091 14.553095 14.526075 14.519222 14.516385 14.49989 14.562712 14.574698 14.530783 14.522172
1370229_at 5.3809133 5.4679427 5.3506236 5.444391 5.5409513 5.484734 5.561791 5.5906763 5.612625 5.6338267 5.318158 5.809989
1370230_at 11.156772 11.242296 11.265196 11.414482 11.374596 11.45088 11.31313 11.502395 11.400731 11.4881525 11.294887 11.385893
1370231_at 7.3901772 7.631982 7.327036 7.5261536 7.1616054 7.395938 7.24195 7.3566866 7.199379 7.1817017 7.187642 6.989101
1370232_at 9.963655 10.081659 10.32786 10.053074 9.686518 9.713927 9.97597 9.909028 10.467056 10.010755 9.286724 10.155554
1370233_at 5.196102 4.99951 5.04255 5.107297 5.085848 5.00007 5.0427947 4.894433 5.093487 5.097629 4.9566083 5.042058
1370234_at 13.225657 13.244219 13.239882 13.141014 13.064918 13.0306425 12.992391 12.930073 13.014099 12.873143 12.7794485 12.688482
1370235_at 13.071282 13.397853 13.004124 12.974607 12.776256 13.096705 12.946446 13.179649 12.842854 13.10072 13.194555 12.829769
1370236_at 8.267362 8.248142 8.390602 8.106422 8.506239 8.269582 8.286857 8.521746 8.12508 8.269857 8.229882 8.202744
1370237_at 12.386444 12.399131 12.174528 12.431405 12.264415 12.292564 12.411376 12.461058 12.36245 12.396275 12.318584 12.182849
1370238_at 11.677059 11.759966 11.520312 11.707541 11.662092 11.850939 11.71257 11.801706 11.675885 11.898524 11.621086 11.837171
1370239_at 13.149686 13.47119 13.525204 13.315674 13.3962555 13.44883 12.675896 13.193653 13.34976 13.940316 14.038645 14.013193
1370240_x_at 13.102442 13.43416 13.449867 13.361668 13.280971 13.335527 12.676756 13.186209 13.328852 13.876616 13.983939 13.938368
1370241_at 13.99576 14.128559 14.075422 14.006082 13.988739 13.901919 13.884667 13.941298 14.044458 13.97048 13.90581 13.853266
1370242_at 12.872087 12.861409 12.874995 12.86721 12.850856 12.988981 12.877238 12.795175 12.804594 13.09374 12.915075 12.975681
1370243_a_at 10.219494 10.200571 10.140308 10.051565 10.027582 10.513916 10.298901 10.234161 10.188602 10.269674 9.369516 9.673271
1370244_at 12.002033 12.235678 12.258729 12.176978 12.174395 12.158499 12.177381 12.168821 12.347045 12.191028 12.278573 12.204187
1370245_at 9.947897 10.085059 9.978012 10.073985 10.298014 10.028168 10.141338 10.272094 10.1754675 10.025844 9.997874 9.881031
1370246_at 11.714882 11.535385 11.481034 11.652569 11.65836 11.534246 11.751558 11.63912 11.638346 11.919576 11.853965 11.731092
1370247_a_at 6.709375 6.5290027 6.81361 6.5145273 6.659394 6.8006496 6.7333665 6.5994787 6.8201118 6.80654 6.923962 6.3817596
1370248_at 5.9238424 5.963249 6.2717204 6.0301685 6.161185 6.1802173 6.20177 6.2082863 6.2546506 6.4984455 6.4129896 6.0968256
1370249_at 7.3997145 7.645116 7.0884433 7.2019196 7.4179344 7.348455 7.3829927 8.077375 7.24428 8.382158 7.146684 7.1118093
1370250_at 8.927319 8.890076 9.159567 8.871983 8.719302 8.92775 8.884091 8.851769 8.720914 8.671208 8.821843 8.638098
1370251_at 6.149219 6.0159407 6.191923 6.2418737 6.5608683 6.2423186 6.6039715 6.4485416 6.6158304 6.5128136 6.546774 6.514305
1370252_at 7.9696927 7.593103 7.901003 8.119439 8.678098 7.8021135 8.128058 8.111742 8.2492695 8.404831 8.360001 8.384011
1370253_at 11.482866 11.563339 11.564627 11.692063 11.541367 11.819389 11.750524 11.749318 11.632669 11.863615 11.759617 11.717825
1370254_at 3.5436478 3.8107069 3.5780258 3.6547177 3.880427 3.854307 3.7016 3.5533848 3.7085192 3.6358652 3.731695 3.7084076
1370255_at 4.6385813 4.562155 4.6655164 4.724037 4.7136917 4.800461 4.664319 4.681882 4.77108 4.5915327 4.701702 4.687456
1370256_at 8.889266 8.346718 7.895526 7.8606157 8.762481 8.242674 8.968962 9.355389 9.108478 8.329753 8.136505 6.6624784
1370257_at 4.427568 4.524618 4.457434 4.4148097 4.802389 4.629871 4.459906 4.664655 4.5032296 4.6237025 4.4960375 4.5007167
1370258_at 5.0696697 5.1260986 5.1393223 5.5008044 5.375481 5.01673 5.2449346 5.194896 5.0784087 5.1473913 4.8092246 4.992358
1370259_a_at 7.3243423 6.9369516 7.373701 7.3439837 7.160443 7.0247655 7.3017917 7.3283143 7.3018556 7.267763 7.302297 6.9651575
1370260_at 6.557911 6.3910494 6.5034914 6.1036077 6.3100386 6.2078004 6.442184 6.253327 6.360788 5.906309 6.3921347 6.1837344
1370261_at 7.8265543 7.884247 7.737551 7.816305 7.794027 7.8254747 7.8233624 7.9459686 7.6815443 7.989218 7.7322125 7.86878
1370262_at 8.932734 8.794161 8.800501 8.906105 8.897116 8.827211 8.763033 9.058573 8.959547 8.84498 8.836494 8.581825
1370263_at 5.938567 5.775906 5.654352 5.831576 5.856755 5.7105465 5.7672606 5.9124503 6.0031004 5.884182 5.679346 5.84864
1370264_at 7.64059 7.332363 7.6749887 7.6403837 7.600683 7.728134 7.6261806 7.8931556 7.624432 7.7932134 7.3562765 7.419332
1370265_at 5.9732294 5.791946 5.9737945 5.7429714 6.014285 6.0664144 6.079326 6.1455965 6.0581493 5.75871 5.8732324 6.0352015
1370266_at 6.6619844 6.7486753 6.8786764 6.537694 6.63118 6.6683245 6.7940083 6.7079067 6.5721555 6.6538706 6.4764977 6.352206
1370267_at 6.1802917 6.33451 6.314172 6.054309 6.1400633 6.079941 5.8751125 6.328907 6.368923 5.9750357 5.906856 5.7920284
1370268_at 4.623421 4.4496374 4.7170577 4.5601063 4.696781 4.639268 4.615627 4.5474744 4.6858 4.641877 4.4568768 4.548147
1370269_at 5.9909186 5.7443414 5.7064137 5.843021 5.948 5.9489355 5.9151993 6.1601577 5.9323483 6.699211 7.305893 6.326288
1370270_at 4.053474 4.0530477 4.2447505 4.1965694 4.2414885 4.2445903 4.4339414 4.3069324 4.267059 4.225108 4.140379 4.5087476
1370271_a_at 7.2614884 7.4432178 7.3650856 7.5637927 7.786921 7.7201147 7.723212 7.8982944 7.9720254 7.738259 7.004825 7.442175
1370272_x_at 5.9544253 6.1267314 5.8594317 6.0606794 6.0543 6.1146607 5.8956394 6.025376 6.266313 6.0401278 5.7040124 6.0562134
1370273_at 3.4741683 3.5230794 3.5928016 3.6809535 3.5634787 3.5614853 3.4503298 3.5791116 3.5637305 3.6628408 3.4713326 3.6760955
1370274_at 13.14765 13.245851 12.84575 13.194389 13.269967 13.245509 13.248108 13.262568 13.128291 13.1311655 13.059519 13.071459
1370275_at 13.063948 13.239492 13.082827 13.2755165 13.123197 13.136221 13.13536 13.283563 13.177526 13.201731 13.076708 13.29921
1370276_at 11.296335 11.534084 11.31552 11.49257 11.216596 11.4289255 11.473428 11.558452 11.522913 11.496036 11.405596 11.340613
1370277_at 11.965393 11.911188 11.890268 11.965514 11.971455 11.996202 11.991785 12.1241045 12.019405 12.174635 11.923047 12.135592
1370278_at 11.396219 11.507843 11.332273 11.579971 11.502298 11.540695 11.3836155 11.572483 11.4867 11.664356 11.325389 11.330097
1370279_at 5.5704236 5.6655374 5.416115 5.8704615 5.9562626 6.0883164 5.694147 6.18305 5.8864813 5.8624797 5.5808163 6.101165
1370280_at 10.369863 10.0006275 10.175268 10.377171 10.565817 10.2635 10.755751 10.87554 10.59301 10.702362 10.708991 11.018129
1370281_at 10.670343 10.457662 9.727276 10.741604 9.951065 9.859802 10.430336 10.737627 9.893881 11.058733 10.402191 9.550758
1370282_at 6.434746 6.8054237 6.874798 6.702856 6.324915 6.7817264 6.342237 6.893736 6.135676 6.6859665 6.2647285 6.3875613
1370283_at 12.689958 12.369442 12.53578 12.25649 12.470417 12.25295 12.424764 12.181252 12.276369 12.421944 12.180184 12.632611
1370284_at 11.860271 12.01586 11.928093 12.026365 11.845424 12.042338 11.914265 11.961434 11.951628 12.0876875 11.849845 11.858845
1370285_at 7.004173 6.78371 6.732395 6.5280213 6.9068384 6.629294 6.8383226 6.9925857 6.721547 6.6516256 6.717827 6.747203
1370286_at 8.54448 8.684786 8.582342 8.035526 8.330699 8.675959 7.8968 8.621407 8.473225 8.003512 7.877636 8.141419
1370287_a_at 9.062107 9.243511 8.902678 9.085266 8.930531 9.1910515 9.1817 9.27984 9.195137 9.3972435 9.494675 9.174004
1370288_a_at 7.82087 7.985071 7.7603307 7.660044 7.7890534 7.780017 7.8125443 8.181426 8.0019 8.11984 8.183575 7.736622
1370289_x_at 3.5326595 3.743885 3.5194936 3.662637 3.6064916 3.6704237 3.634377 3.6024551 3.6903152 3.6824262 3.7248719 3.666186
1370290_at 8.598169 8.452482 8.478367 8.366968 8.386757 8.4797 8.777568 8.557877 8.620233 8.886469 8.537418 8.679543
1370291_at 5.7650986 5.6535826 5.4598923 5.5725765 5.67924 5.5875607 5.657756 5.577512 5.6892605 5.577343 5.3241196 5.777158
1370292_a_at 3.811772 3.9310951 3.7552273 4.0060573 3.8456666 3.9654455 3.8883781 3.933049 3.861657 3.976149 3.9270954 3.9118834
1370293_at 5.936675 5.593669 5.5994267 6.117232 5.721075 5.729622 5.9470973 5.9030704 6.0863104 5.9748425 5.9070954 5.7262583
1370294_a_at 6.161273 6.530875 6.5145054 6.4411755 6.6578865 6.410267 6.8046823 6.228849 6.1510158 6.825863 6.6994977 6.3357534
1370295_at 8.354929 8.180209 8.337095 8.138784 8.24563 8.261995 8.67868 8.517469 8.478506 8.848624 8.67478 8.626801
1370296_at 13.727165 13.7312975 13.6204815 13.762038 13.740153 13.787383 13.644492 13.668164 13.636718 13.733795 13.6506605 13.566675
1370297_at 6.505575 6.5583873 6.7097855 6.755913 6.5407033 6.786934 6.7757416 6.5728493 6.8467255 6.663251 6.681376 6.7656984
1370298_at 9.5642605 9.607433 9.117029 9.32921 9.459543 9.644544 9.223419 9.642163 9.348824 9.708028 9.745373 9.377016
1370299_at 13.960653 13.969735 13.852793 13.834429 13.905946 13.80979 13.886067 13.937993 13.874355 13.865887 13.81036 13.723871
1370300_at 8.268583 8.311443 8.309044 7.931091 7.8274407 8.044186 7.7653556 7.6149383 7.8597975 7.9672685 8.04858 8.085773
1370301_at 7.453458 7.319422 7.4878936 7.257538 7.3917785 7.471422 7.301024 7.3507853 7.462732 7.655247 7.4618335 7.167035
1370302_at 8.045306 7.936412 8.283853 8.352409 8.226954 8.015688 7.825405 8.271608 8.261721 8.106567 8.248809 8.087083
1370303_at 6.799141 6.53361 6.6455092 6.4402375 6.3094754 6.5138793 6.484673 6.542382 6.2760997 6.4199677 6.577845 6.387306
1370304_at 8.62296 8.522016 8.660548 8.621984 8.730324 8.580632 8.540554 8.547619 8.690312 8.636006 8.745783 8.711054
1370305_at 9.224615 9.414436 9.42769 9.435144 9.285265 9.525556 9.3876915 9.539768 9.497791 9.482993 9.44652 9.478966
1370306_at 9.453547 9.295513 9.115922 9.512054 9.381502 9.366226 9.651171 9.557276 9.598677 9.448199 9.493948 9.360964
1370307_at 7.190354 6.9218073 7.1427417 6.9107065 6.904733 6.820249 6.9332376 6.982293 6.6994996 6.965468 7.1690083 6.9496746
1370308_at 7.1958113 7.3665347 7.0288863 7.3410745 7.205103 7.3909993 7.3589077 7.3419704 7.3353343 7.6289816 7.4486704 7.4487796
1370309_a_at 10.851699 10.799844 10.832884 10.461107 10.583914 10.621058 10.521858 10.384962 10.641513 10.548172 10.505558 10.579857
1370310_at 12.935443 13.185116 13.10482 12.970837 12.834274 12.980991 12.912639 12.8779545 12.968006 12.812727 12.895913 12.754953
1370311_at 7.593998 7.852852 7.914213 7.670162 7.455662 7.8787117 7.4734125 7.678661 7.5805826 7.4604125 7.5772796 7.502507
1370312_at 4.407451 4.347709 4.5070834 4.3865685 4.387019 4.3340764 4.431694 4.2579384 4.1607623 4.2096868 4.3229494 4.192053
1370313_at 8.926271 9.046288 8.935192 8.904028 8.9047165 8.971617 8.7960205 9.12488 8.902578 9.214878 8.906057 9.083717
1370314_at 7.7806797 7.957818 7.7524366 7.738399 7.4211855 7.8258777 7.474855 7.726178 7.2690516 7.4736443 7.4665895 7.7988496
1370315_a_at 6.047448 6.0214806 6.142844 5.9453516 6.222199 5.8768015 6.074589 5.8704762 6.060894 5.9038267 6.0840225 5.9384084
1370316_at 7.9794726 7.934232 7.8385477 7.8376684 7.7639256 7.838049 7.9033155 7.945072 7.940238 7.8745065 7.9571624 7.8803167
1370317_at 6.4180794 6.761532 6.6836567 6.5140085 6.640804 6.659911 6.58367 6.4826007 6.6275053 6.5590935 6.4975257 6.4452972
1370318_at 7.2044883 7.031926 7.1509714 6.9945226 6.9206595 6.937107 6.993583 7.2947617 6.9676666 7.4443455 7.327117 6.9831657
1370319_at 9.444081 8.992468 8.953093 9.5871 9.443412 8.9422865 9.763393 9.561585 9.875951 9.63292 9.350773 9.518639
1370320_at 10.416825 10.733218 10.809896 10.670524 10.688953 10.86281 11.075878 11.181019 11.187821 10.774989 11.021694 10.968715
1370321_at 10.400315 10.269417 10.151215 10.174479 10.165783 10.161051 10.23078 10.309303 10.294529 10.501324 10.229029 10.3962555
1370322_at 9.543417 9.480726 9.355871 9.440076 9.405426 9.591188 9.733795 9.603457 9.547689 9.605737 9.610399 9.383324
1370323_at 5.8957453 5.889272 5.9785147 6.052582 6.144085 6.1156006 6.1356587 5.974545 6.115585 6.43505 6.2154074 6.181848
1370324_at 7.518092 7.6978683 7.54363 7.7383695 7.697326 7.574375 7.801022 7.60492 7.7813387 7.624771 7.7041574 7.687372
1370325_at 9.797471 9.7121525 9.6213045 9.661155 9.559317 9.58021 9.803498 9.722911 9.68381 9.752657 9.534256 9.577666
1370326_at 7.11502 7.004401 7.0933537 6.988491 7.0880013 7.1007776 7.226125 7.3039045 7.0841293 7.3910966 7.174643 7.114611
1370327_at 7.3939037 7.4530387 7.5855646 7.469596 7.2443357 7.397254 7.5692015 7.495985 7.6432314 7.3931456 7.605714 7.297187
1370328_at 5.8212137 5.837756 6.047857 6.1779203 6.011726 6.1745358 5.899485 6.058915 6.1321025 5.8154683 5.8729587 6.35288
1370329_at 9.3810005 9.262325 9.378397 9.401232 9.430151 9.265799 9.122902 9.548494 9.508156 9.3522 9.073431 9.291294
1370330_at 6.64534 6.8545103 6.8423696 6.9810185 6.4924994 6.5586133 6.613573 6.6109858 6.636059 6.7097516 6.766947 6.3864384
1370331_at 7.947103 8.134464 7.6107645 7.9719043 7.9599776 7.6251974 8.038698 7.892329 8.078449 8.043484 7.9100866 7.9261127
1370332_at 5.3349266 5.7158704 5.2699513 5.427459 5.835085 5.3591223 5.896421 5.955667 5.798442 5.622215 5.2830973 5.442136
1370333_a_at 13.320172 13.356613 13.250179 13.2872505 13.30511 13.36619 13.267 13.12385 13.16084 12.968564 13.043193 12.977481
1370334_at 8.465191 9.468286 9.169649 8.870497 8.436465 8.704618 8.526371 8.683651 8.412552 8.266722 8.432868 8.739897
1370335_at 8.101424 7.890517 7.8749733 7.9734116 7.945817 8.122744 7.9695187 8.034717 7.9428535 8.107057 7.681872 7.541321
1370336_at 10.180541 11.000131 11.158588 11.015693 9.786898 10.612199 10.953235 10.959911 10.119255 11.575273 11.429208 11.082522
1370337_at 7.265721 7.3746586 7.6485667 7.263623 7.30213 7.4794445 7.3470626 7.379434 7.4178367 7.2156467 7.452646 7.430031
1370338_at 3.5244806 3.4657545 3.4365635 3.482508 3.434911 3.452021 3.4890113 3.4604049 3.4822474 3.498282 3.3860357 3.5225503
1370339_at 10.206739 10.006983 10.077503 10.112288 10.242206 10.100719 10.213032 10.123122 10.217431 10.254559 10.261409 10.16391
1370340_x_at 9.185119 9.019959 8.965879 9.111319 9.137966 9.007213 9.211621 9.004278 9.166629 9.176939 9.016385 9.204616
1370341_at 3.454104 3.5024037 3.485437 3.44138 3.4206033 3.5815723 3.5329099 3.5102785 3.4441562 3.678338 3.6578932 3.7182536
1370342_at 3.7838433 4.2239885 3.9583943 3.875311 3.736213 4.1702905 3.9946086 4.1986628 3.888913 3.9652233 3.7189772 3.9838126
1370343_at 6.3427744 6.232462 6.611928 6.2424507 6.2262406 6.195316 6.2602034 6.41485 6.292142 6.218816 6.164052 6.2329836
1370344_at 7.8283386 7.950862 7.8600974 7.82253 7.613751 7.597025 7.540001 7.6245737 7.5476556 8.077099 7.748316 7.655841
1370345_at 5.314167 5.3883853 5.3165 5.4631705 5.434716 5.3733544 5.858462 5.215561 5.218759 5.7139673 5.5597997 5.396148
1370346_at 5.4444675 5.6254444 5.344615 5.5923834 5.407837 5.42144 5.806977 5.194459 5.207945 5.6793337 5.3749065 5.4102135
1370347_at 5.2975526 5.4590197 5.1221538 5.2217407 5.25638 5.2602525 5.396168 5.467184 5.3418975 5.535776 4.949637 5.1935406
1370348_at 10.391314 10.356112 10.259462 10.228596 10.112705 10.325735 10.522625 10.529596 10.40168 10.55633 10.432875 10.341995
1370349_a_at 14.102065 14.110993 14.107543 14.117942 14.155779 14.085406 14.161748 14.081883 14.079444 14.076553 14.058612 14.113454
1370350_x_at 10.570595 10.059191 8.615654 10.683374 9.851652 9.468168 10.5629635 10.829405 10.826294 10.552919 10.741213 10.043791
1370351_at 8.122179 7.9859633 7.8639464 7.88282 7.93472 7.9047675 7.954012 8.018271 8.113152 7.952357 8.009904 7.932055
1370352_at 11.411575 11.167801 11.546882 10.964996 10.902878 11.429869 11.513636 11.379747 11.475254 11.578793 11.508524 11.230471
1370353_at 7.6202364 7.694684 7.6842628 7.9807215 7.5124655 7.83698 7.671716 7.757601 7.895732 7.693946 7.782462 7.6824684
1370354_at 8.122063 7.9414983 7.9121666 7.815535 7.786216 7.65789 7.812491 7.837978 7.9030733 7.8276362 7.784269 7.640693
1370355_at 13.363376 12.538036 10.905248 12.120147 12.531274 11.88109 11.900451 12.673447 11.106547 12.502778 12.404916 10.067183
1370356_at 7.1596045 7.299332 7.3609195 6.8418827 6.583508 6.878278 6.8260045 6.847029 6.8368483 6.878221 7.033914 7.123597
1370357_at 8.194088 8.127524 8.275592 8.093355 8.002574 8.219452 8.2522 8.030623 8.081147 8.194433 7.9747586 7.892757
1370358_at 8.469591 8.468809 8.587369 8.557979 8.553625 8.444483 8.603003 8.651987 8.609181 8.723546 8.590912 8.604969
1370359_at 12.682917 12.620704 12.639604 12.589464 12.697623 12.659628 12.568788 12.4784 12.566096 12.365461 12.626421 12.5179825
1370360_at 8.543105 8.320389 8.3110285 8.10806 8.2873 8.305171 8.108213 8.541087 8.292185 8.621666 8.193762 8.241039
1370361_at 4.523432 4.7555304 4.554018 4.770316 4.9438076 4.65261 4.783654 4.8757124 4.826885 5.0458593 4.552518 4.8800316
1370362_at 7.430465 7.583886 7.418904 7.882696 8.00657 7.423481 7.6869044 7.7846594 7.8536744 7.414564 7.6985407 7.6206503
1370363_at 11.938378 11.389158 12.318059 11.693681 12.163022 11.851714 12.138003 12.387209 12.166424 11.550483 11.947466 11.958232
1370364_at 7.273093 7.503995 7.4980354 7.4769382 7.316674 7.498083 7.416498 7.4640436 7.47933 7.6184573 7.535631 7.4328513
1370365_at 8.558916 8.327011 8.220283 8.423696 8.299564 8.499739 8.474718 8.6386595 8.570326 8.957865 8.744956 8.553768
1370366_at 9.912278 9.727956 9.582948 10.017375 9.918175 9.84777 9.961608 9.927119 9.924 9.991596 9.821962 9.901681
1370367_at 5.224649 5.2672467 5.3209515 4.90723 5.081457 5.076185 4.9322 4.9971595 4.985152 4.993314 5.146943 5.1688957
1370368_at 7.072017 7.0846267 7.0837636 7.064737 7.0753627 6.8516927 7.143838 6.8977137 6.9533963 6.9953012 6.9587793 6.8172073
1370369_at 6.126814 6.215505 6.378335 6.120841 6.1901126 6.269675 6.3005953 6.393984 6.2660103 6.220815 6.332803 6.1664343
1370370_at 7.699904 7.8545384 7.8578186 7.8162813 7.929128 7.9383554 7.913058 7.9643884 8.087065 7.948068 8.014759 7.8460393
1370371_a_at 8.379229 8.315692 8.192119 8.342851 7.8730774 7.948819 8.297197 8.391999 8.615134 8.056261 8.069303 7.9933696
1370372_at 4.298951 4.343287 4.2716017 4.446288 4.801588 4.838006 4.8204136 4.8353033 4.5256977 4.844511 4.589426 4.654003
1370373_at 6.3956566 6.351895 6.501999 6.5898147 6.7088923 6.750652 6.593538 6.3230658 6.4491816 6.6002636 6.3781295 6.3404884
1370374_at 8.65354 8.659647 8.334742 8.7216015 8.392443 8.111935 8.520075 8.360811 8.347408 8.610405 8.4603 8.023199
1370375_at 11.464236 11.446168 10.971817 11.705373 11.472231 11.304521 11.424501 11.478693 11.379459 11.051415 10.550875 10.947948
1370376_a_at 8.035879 8.318245 8.252104 8.014697 8.011036 8.069693 8.092965 8.212758 8.365046 8.892864 8.803993 8.683956
1370377_at 13.243136 13.009116 13.074468 12.998796 12.9654045 13.156139 13.004684 13.146236 13.141807 12.680878 13.131724 12.440157
1370378_at 12.41831 12.379397 12.294748 12.568985 12.433571 12.48841 12.37152 12.404294 12.469719 12.445374 12.231743 12.550081
1370379_at 5.8692346 6.2991543 6.390586 6.2946653 5.9983187 6.1467075 6.2448835 6.2300496 6.1117644 6.337944 7.374794 6.34846
1370380_s_at 7.0600543 6.87333 6.733827 6.825248 6.8522806 6.9752827 6.9213552 6.982294 6.8831596 7.0382977 6.7916346 6.769406
1370381_at 10.640201 10.952973 10.874644 10.639313 10.518137 10.672076 10.838834 10.682019 10.615227 10.643716 10.721746 10.437785
1370382_at 3.379197 3.3893766 3.4259396 3.4524217 3.3727703 3.4017491 3.673524 4.2641435 3.4037995 3.5184464 3.3865106 3.342691
1370383_s_at 7.9711227 7.9235463 8.638485 7.505267 8.408884 8.362934 8.643827 8.569674 7.7901273 8.295233 7.734271 7.489853
1370384_a_at 5.520606 6.530379 6.2726784 5.7548847 5.007785 5.9926386 5.1838217 6.0268545 4.8165007 5.4310093 5.4263096 5.0964136
1370385_at 5.1950417 5.2623205 5.234246 5.249872 4.9695086 5.1205926 4.990203 5.380724 5.193608 5.564239 5.245702 5.2979
1370386_at 6.8803463 6.771197 6.834918 6.875579 6.868038 6.840746 6.867973 7.0133967 6.825193 6.8509974 6.7153144 6.880687
1370387_at 10.159714 10.508549 10.926331 10.526757 10.864778 10.838296 11.225711 10.732764 11.438669 10.699923 10.681722 10.231249
1370388_at 4.649932 4.5405188 4.402319 4.6987367 4.6203394 4.679817 4.6735096 4.832955 4.5579844 4.489686 4.315526 4.680677
1370389_at 3.8307064 3.7753344 4.0235085 3.8534062 3.8351355 3.8295197 3.7622023 3.8678763 3.7328546 3.7245572 4.090748 3.7269535
1370390_at 5.013614 5.0867753 5.004846 4.964779 4.9700375 5.005342 5.2540836 5.4269557 5.0747046 5.243193 5.1494894 5.352558
1370391_at 5.221567 5.3522186 5.1192627 5.253911 5.138712 5.3029375 5.304557 5.255471 5.204664 5.3542128 5.246661 5.4645653
1370392_at 4.9346876 4.9305525 4.9689574 5.184843 4.8662357 4.900775 5.0603647 5.260172 4.9572034 4.983092 4.988698 4.9763136
1370393_at 4.5859404 4.5738487 4.751532 4.8272133 4.5325365 4.579482 4.9844437 4.9322567 5.0082827 4.9384527 5.0407176 5.086852
1370394_at 6.16658 6.6298842 8.178188 6.9638333 6.4018745 6.357157 5.622901 5.522866 6.0136676 5.587254 5.5911036 5.8146315
1370395_at 7.1428022 7.123338 7.2285957 7.1575665 7.279601 6.905553 6.811807 6.903947 6.9324894 6.998292 6.951997 7.160819
1370396_x_at 14.320705 14.266942 14.25821 14.337672 14.301079 14.25288 14.336312 14.245964 14.287902 14.271211 14.29762 14.259986
1370397_at 12.494058 12.564761 12.620531 11.579201 11.826293 12.467531 12.236854 12.487158 11.322691 11.324364 12.071425 11.720136
1370398_at 5.8118434 5.9245086 5.7043953 5.6579733 5.5531416 5.7226562 5.796111 5.9596744 5.8635807 5.5836153 5.9377923 5.6461906
1370399_at 7.40704 7.3263273 7.4905043 7.485297 7.5988216 7.6169453 7.5292335 7.563901 7.8608556 7.5581527 7.408455 7.620468
1370400_at 5.483289 5.1015615 5.142185 5.2318773 5.376251 5.422633 5.555415 5.3842688 5.2105484 5.3404713 5.1846848 5.590211
1370401_at 3.8790536 3.9858809 3.9856708 3.9904258 4.1974783 4.2231274 4.0153613 4.0735664 4.2246413 4.029705 4.050133 4.223122
1370402_at 7.500369 7.435399 7.4190483 7.5999403 7.623122 7.5770736 7.587374 7.6575766 7.636695 7.7498417 7.3808026 7.7213287
1370403_at 5.247225 5.5632653 5.3244405 5.6018105 5.2966638 5.426708 5.2046385 5.228028 5.0919514 5.5025787 5.396092 5.2939267
1370404_at 4.034666 3.9323633 4.0087423 4.0060806 4.076797 4.183998 4.049554 3.926598 4.2627935 4.1844187 4.0581417 4.155665
1370405_at 3.4299192 3.5202568 3.4797206 3.5773175 3.5459871 3.500112 3.5533185 3.5837252 3.5035315 3.6869588 3.4253397 3.5744758
1370406_a_at 4.2166066 4.006186 3.9291298 3.9457932 4.28965 4.0616407 3.949019 3.924984 4.12707 4.123015 3.9953046 4.1110525
1370407_at 8.79089 8.6783905 8.86644 8.487909 8.141525 8.77379 8.804958 8.790691 8.752216 9.005226 9.204107 8.9533
1370408_at 4.5807967 4.4775324 4.6266065 4.7914925 4.8871603 5.044265 4.644479 4.6454387 4.953861 4.7543206 4.607653 4.651056
1370409_at 4.9210668 4.856358 4.897332 5.000567 4.925352 5.058644 4.8910923 4.81996 4.841935 5.0716267 4.9462686 4.9425073
1370410_at 4.996088 4.9359703 4.4958324 4.758726 4.781005 4.5205107 4.768503 4.467409 4.5988445 4.5351667 4.4412565 4.860119
1370411_at 5.9719234 5.972307 5.8676167 6.0611014 6.0300803 6.319194 6.3378935 5.8691063 6.171767 6.130937 5.841055 6.2945623
1370412_at 3.7815638 3.6609688 3.665288 3.6903658 3.7369015 3.9529727 3.8686266 3.7018936 3.792472 3.6080635 3.7186763 3.7901654
1370413_at 6.1637077 6.3829207 6.3467007 6.3236237 6.0142765 6.300247 6.165551 6.257912 6.2271504 6.2843513 6.406786 6.080348
1370414_at 8.793286 8.52857 8.559859 8.745347 8.949576 8.564854 9.049973 9.123101 8.962656 9.152878 8.970725 8.831819
1370415_at 6.175998 5.8600965 6.1696944 6.2064776 6.193096 6.157856 6.325925 6.2440886 6.203644 6.2084246 5.9538765 6.093988
1370416_at 4.637669 4.934449 4.7402606 5.0075345 4.828839 4.910635 4.9712205 4.847976 5.1912594 5.100313 4.8134437 4.931768
1370417_at 4.4577904 4.3480496 4.3847904 4.534338 4.7960997 4.597933 4.6132345 4.72308 4.4725924 4.7888174 4.3065166 4.4675255
1370418_s_at 5.530006 5.333517 5.6593194 5.649505 5.778508 5.6130214 5.692392 5.5943794 5.824598 5.636226 5.583821 5.5942926
1370419_a_at 5.669938 5.830104 5.87817 5.7290792 5.895731 5.886239 6.088397 5.800061 5.6618176 5.7787876 5.6977034 5.997329
1370420_at 11.470801 12.058104 11.417406 12.092879 11.964214 11.558135 11.891758 11.689398 11.621385 11.373763 11.397995 10.871565
1370421_a_at 6.048743 5.955695 6.1118093 6.0287743 6.6099296 6.5143256 6.2424197 6.407792 6.1675296 6.5016093 6.126782 6.4679065
1370422_at 6.070241 6.1664085 6.2927666 6.1224914 6.244771 6.3504333 5.9331155 6.3803596 6.2848473 6.4321623 6.155343 6.3631
1370423_at 5.3548927 5.5201573 5.3442206 5.5966754 5.74621 5.6753306 5.854903 5.78781 5.816375 5.7060924 5.403357 5.9284506
1370424_at 3.861389 3.914488 3.948637 3.9369335 3.9742138 3.831143 3.867253 3.8496366 3.9304333 3.858881 3.8028631 3.8921537
1370425_at 12.89022 12.325375 12.668751 12.932263 13.167363 12.7385235 13.043773 12.800271 13.070944 12.926286 12.553747 12.876787
1370426_a_at 11.584304 11.391336 11.575486 11.503768 11.457221 11.309607 11.166793 10.942972 11.135991 11.211885 11.0312395 11.258757
1370427_at 4.867964 5.033268 5.03485 4.9008474 4.948843 5.0413637 5.0180187 5.06683 5.0056543 5.081169 5.2384424 4.7126236
1370428_x_at 11.849707 11.746941 11.76247 11.388301 11.973116 11.311869 11.91264 10.898411 11.438882 11.838501 11.489502 11.468337
1370429_at 9.199171 9.391619 9.27899 9.289007 9.507105 9.260096 9.44051 8.883419 9.274704 9.308054 9.272995 9.362228
1370430_at 5.251627 5.0474215 5.057796 5.151154 5.1201115 5.033147 5.218537 5.0569067 5.0303974 5.221943 4.9579697 5.147187
1370431_at 4.6667194 4.7029467 4.666321 4.615033 4.5546784 4.72155 4.596873 4.546918 4.5876284 4.429879 4.7080584 4.5769844
1370432_at 4.2345514 4.0396028 3.9738002 4.207876 4.001706 4.161544 4.037743 3.5460262 4.166717 3.7876732 3.810687 4.034912
1370433_at 10.024229 9.883188 9.360264 10.4107 10.455132 10.291393 10.602119 9.016043 9.924484 8.833921 10.389538 9.815659
1370434_a_at 3.508731 3.6462018 3.5898428 3.4709256 3.392601 3.4532313 3.4535708 3.5399973 3.5089984 3.5157154 3.5959363 3.550213
1370435_a_at 6.7037854 6.6936307 6.765827 6.8016047 6.740509 6.8039336 6.891625 6.9007373 7.0443015 7.1269403 7.302901 7.0232825
1370436_at 7.714677 7.527894 5.870522 7.4866643 6.4336214 8.092948 7.895846 7.192833 7.430926 7.82769 8.609356 8.526976
1370437_at 6.3297935 6.781331 6.5543866 6.294975 6.377984 6.3274837 6.050956 6.2356577 6.221956 6.0509734 6.0330105 6.2258883
1370438_at 6.1388273 6.257507 6.3146324 6.3420715 6.0055366 6.254903 6.0409675 6.0092926 5.928602 5.720186 6.254888 6.1303787
1370439_a_at 3.425712 3.4214015 3.2801583 3.2793493 3.2919831 3.352272 3.3989 3.3460646 3.340267 3.3923726 3.2834687 3.3509283
1370440_at 7.9548306 7.738001 6.8287463 7.4827504 7.362202 7.962685 7.7550054 7.7029448 7.2365465 7.4290843 7.8511124 7.439391
1370441_at 4.1015406 4.002278 3.8877845 4.016529 4.0712976 4.2232723 4.1534033 4.18217 3.89058 3.9465532 4.1002226 3.968248
1370442_at 3.4147878 3.3848023 3.274129 3.4408486 3.316028 3.3516817 3.390444 3.3588517 3.2455294 3.3975434 3.3368833 3.4587686
1370443_at 7.438347 7.6179 7.397592 7.397178 7.2904606 7.5221477 7.5080237 7.789255 7.450868 7.1725893 7.2589936 7.2301025
1370444_at 5.829702 5.7095575 5.580432 6.160882 5.875974 6.109919 6.021984 5.666033 5.6488075 5.6757917 5.6158504 5.841226
1370445_at 6.1910233 6.5273733 6.381362 6.3465047 6.3443975 6.467862 6.490413 6.341338 6.21621 6.424938 6.163603 6.3649015
1370446_at 6.565937 6.473444 6.375173 6.572564 6.7222795 6.5815406 6.669799 6.7623253 6.45655 6.753202 6.7359133 6.5488925
1370447_at 4.917385 4.9043083 4.8442388 4.853849 4.8964434 5.0348635 5.030685 4.8064995 5.025514 4.8928957 4.798974 4.7198696
1370448_at 4.46599 4.2260904 4.1869826 4.3618965 4.515175 4.1925726 4.3533154 4.4243274 4.450075 4.36956 4.421634 4.456093
1370449_at 7.646663 7.2314363 7.4024467 7.4782953 7.265566 7.3964777 7.5278373 7.76046 7.5725775 7.612852 7.708584 7.313468
1370450_at 4.6470327 4.3631725 4.6682854 4.373138 4.8587008 4.5236745 4.6589155 4.699666 4.7189655 4.422974 4.5145288 4.845979
1370451_a_at 4.9618826 5.1485195 5.0653324 5.243476 5.2513123 4.9283648 5.077203 5.3912525 5.4036274 5.1872826 5.0505986 5.1153564
1370452_at 4.014979 3.9576967 4.104562 4.1039286 3.775271 4.0403748 3.9167383 3.9843607 4.0128446 4.032097 4.208828 4.082713
1370453_at 4.736004 5.1592245 4.9043274 4.9358153 4.959255 5.0514574 4.9710655 4.8768325 4.7833414 4.9828973 4.985369 5.004739
1370454_at 4.7505026 4.6858406 4.5020437 4.986168 4.8635235 4.907342 4.998783 4.971011 4.859105 4.690238 4.656822 4.69436
1370455_a_at 3.2952437 3.421371 3.257144 3.3126376 3.307398 3.3250272 3.291832 3.267104 3.3000448 3.3646767 3.3951666 3.3615403
1370456_at 3.8750055 4.206912 3.899168 3.917171 3.9954627 3.9187388 3.9882507 3.9476027 3.9198096 4.067304 3.8279383 4.062243
1370457_at 4.091849 3.9803705 3.950955 4.1040177 4.1087017 4.0210896 4.074311 4.231004 4.056536 4.0074654 4.0393844 4.0827303
1370458_at 4.1647625 4.1052623 4.02249 4.1613154 4.177055 4.1218667 4.156396 4.1121254 4.17004 4.4291487 4.293005 4.158931
1370459_at 4.2767215 4.2589593 4.3492475 4.518218 4.484891 4.395069 4.3434687 4.3102736 4.329239 4.4916553 4.6059666 4.432885
1370460_at 6.9274673 7.0177803 7.293443 6.7743883 6.895934 6.925394 6.755609 6.88614 6.8799934 6.8611603 6.947438 7.0313387
1370461_at 5.000014 5.2264056 4.988063 5.137053 5.170599 4.8859615 5.3870263 4.853703 5.2012296 5.462975 5.2048283 5.3864903
1370462_at 5.151804 5.484909 5.387041 5.290639 5.5015616 5.326431 5.7716794 5.007991 5.1600633 5.6172895 5.5663075 5.614332
1370463_x_at 5.944927 6.0800285 5.4133506 6.0242367 6.229034 6.0999207 6.086915 7.1945314 6.178324 6.1600404 5.3810306 6.1855197
1370464_at 4.7935967 5.1333103 5.3584633 5.0939317 4.0984154 4.9169197 4.944368 4.97821 4.961941 5.314451 5.2970505 5.1530538
1370465_at 4.9036827 5.418541 5.331833 5.67344 4.565095 5.118298 5.113075 5.3499475 4.9705577 5.767399 5.569206 5.2215724
1370466_at 4.0157614 4.074497 4.040205 4.1930485 4.069969 4.26822 4.0843005 3.9588718 4.1167545 4.135988 4.1388144 4.2192984
1370467_at 4.581697 4.813553 4.537163 4.812204 4.713664 4.709313 4.9018908 4.924624 4.7858124 4.8915195 4.690319 4.917614
1370468_at 3.295577 3.313612 3.1929157 3.2450314 3.2053387 3.2855341 3.2604296 3.280434 3.3446598 3.2926564 3.3485186 3.4456155
1370469_at 5.404458 5.5252876 5.385001 5.351982 5.5248375 5.4777317 5.604187 5.6717806 5.4427233 5.7357187 5.59208 5.478092
1370470_at 4.3151174 4.110081 4.2163544 4.3621745 4.7662787 4.26845 4.406954 4.2767286 4.5709853 4.516852 4.113847 4.4753847
1370471_at 3.9135876 3.8515315 3.866242 3.8831577 3.9531794 3.8840902 3.811577 3.8438745 3.83764 3.9237742 3.8778508 4.0337863
1370472_a_at 5.062167 4.932355 5.0648174 4.939809 5.1577215 5.11339 4.8849115 5.14248 5.116885 4.9968805 5.1009855 5.1075993
1370473_a_at 6.31138 6.7976856 6.506274 6.248534 6.2213106 6.6597257 6.4566936 6.6758423 6.3921647 6.4698153 6.5038996 6.3444877
1370474_at 5.57043 5.2088914 5.112606 5.332845 5.442705 5.3612003 5.2313404 5.115076 5.406164 5.512288 5.1467094 5.220541
1370475_at 13.484145 13.504812 13.503649 13.465156 13.609558 13.371475 13.549427 13.551506 13.53619 13.485528 13.387038 13.608645
1370476_at 6.872803 6.8714833 7.024868 6.786107 6.5774083 6.9670596 7.0006213 7.1780624 7.240974 6.946801 7.152055 6.872255
1370477_at 3.7199757 3.583484 3.4015784 3.804995 3.706008 3.7531247 3.605997 3.5916488 3.5067968 3.625711 3.5914593 3.7173996
1370478_at 6.017198 5.9887395 5.955354 6.1877327 6.390928 6.191206 5.874863 5.9173265 5.986474 6.245175 5.9714985 6.21056
1370479_x_at 13.0507765 12.802779 13.083278 13.165219 13.143722 12.889757 13.25684 12.987578 13.231084 12.723984 12.691348 13.082595
1370480_at 4.062634 3.9967453 4.0857654 4.0451035 4.039555 4.1286254 4.073655 3.9875216 4.0104 3.9829469 4.1502824 4.032292
1370481_at 5.6616173 5.5376835 5.4687433 6.0091977 6.1031165 6.04207 5.8998737 5.952997 5.8243465 5.649832 5.6974316 5.98612
1370482_at 6.10044 5.7028475 5.890582 5.952004 5.7432013 5.625555 6.0286207 5.9605594 5.9931808 5.7422867 5.9484735 5.8672247
1370483_at 3.8459222 3.9838886 3.7902877 3.7607396 3.8485792 3.9133093 3.873206 3.9282146 3.8027668 3.7568555 3.8881943 3.8080444
1370484_at 4.9319906 5.150051 4.92381 5.0888767 4.9354677 5.2009983 5.0427666 5.11172 5.12049 5.014321 5.010446 5.0909424
1370485_a_at 4.9724298 5.063879 4.41937 4.485088 4.7430944 4.275421 4.474029 5.1630306 4.9750175 4.365281 4.49868 4.7254333
1370486_a_at 5.9718857 5.679847 5.0744324 5.9728255 5.792132 5.6437225 5.620672 6.0708265 6.0341907 6.07091 5.5472717 6.1280265
1370487_a_at 6.355206 6.1803336 6.3688803 6.4775124 6.1664147 6.3455973 6.1560936 6.477448 6.283675 6.2496657 6.080792 6.273098
1370488_a_at 6.299975 6.0092444 6.365408 5.8936753 5.780156 5.775866 5.480867 6.010261 5.7991533 5.5179687 5.3572326 5.4623027
1370489_a_at 4.063909 3.9731553 4.0352936 3.9127157 3.787057 4.1069613 3.9620936 4.0452614 4.1025105 3.9850361 3.9157188 4.08339
1370490_at 4.5252256 4.40236 4.2702694 4.6538982 4.1687355 4.9670496 4.903282 4.322336 4.3173313 4.6007643 4.647813 4.518612
1370491_a_at 4.8868523 5.5312343 5.4163375 5.222301 5.1782856 5.433051 5.7864747 5.291239 5.1301236 5.4647355 5.662721 5.3760824
1370492_a_at 4.2912035 4.3981333 4.456249 4.335268 4.232191 4.405781 4.232875 4.299099 4.5216312 4.2727013 4.151861 4.3483973
1370493_a_at 3.4150689 3.7328658 3.6023638 3.5303903 3.6282904 3.5930436 3.4460154 3.7048328 3.5712273 3.7625608 3.609203 3.5433655
1370494_at 5.349436 5.3301773 5.3926296 5.4094887 5.478095 5.3764734 5.31001 5.1970396 5.37107 4.9234457 5.3145075 5.4970427
1370495_s_at 13.525623 13.477711 13.326699 13.3985405 13.482106 13.381449 13.51183 13.46838 13.528346 13.525623 13.48163 13.429038
1370496_at 12.983271 13.030708 13.06691 12.987894 12.788469 12.922217 12.896801 12.963331 12.979241 12.810323 12.689116 12.755766
1370497_at 4.216506 4.167735 4.1845093 4.386797 4.1735888 4.281088 4.2368093 4.2035685 4.3439374 4.207494 4.200528 4.2215147
1370498_at 3.2409678 3.3090773 3.2382398 3.388459 3.4932323 3.3576534 3.3533976 3.2636354 3.4514256 3.3495193 3.2783036 3.4543254
1370499_at 4.41802 4.3444815 4.4762926 4.1593275 4.29995 4.2560782 4.361502 4.4662886 4.320331 4.179505 4.187114 4.2298827
1370500_a_at 3.691299 3.7532072 3.6384268 3.595019 3.674492 3.9233935 3.5152981 3.748497 3.5988576 3.7924194 3.695706 3.670686
1370501_at 8.860302 8.825554 8.952322 8.674479 8.644789 8.598717 8.752588 8.963861 8.627006 8.842823 8.832977 8.54166
1370502_at 3.956689 4.1819425 4.170201 4.076374 4.2030025 3.9842138 4.122323 4.1912975 4.1333933 4.0698166 4.074373 4.1463885
1370503_s_at 4.1800046 4.25663 4.368716 4.131242 4.1583676 4.1317577 4.163741 4.2389207 4.151167 4.2200656 4.239604 4.02472
1370504_a_at 6.2593565 6.424597 5.7487974 6.324316 6.140155 6.3824625 6.1244535 6.5103455 6.4355516 6.226107 6.200122 6.233949
1370505_at 5.9898033 6.3176074 6.0001836 6.1065507 6.150481 6.2978163 6.1760235 6.121714 6.1760235 6.345893 6.2706003 6.1555333
1370506_at 6.699373 6.564437 6.6635275 6.621124 6.52842 6.7340307 6.6416306 6.656564 6.665145 6.9797935 6.7312813 6.6768146
1370507_at 5.5979095 5.5307884 5.437491 5.7811165 5.3809323 5.588699 5.606971 5.5556674 5.2919116 5.584748 5.7714353 5.8124385
1370508_a_at 4.9640055 4.914794 5.1096287 5.5493107 5.1049604 5.2100515 5.2564344 5.073434 5.1029077 5.2213044 4.9397726 5.3069386
1370509_at 6.772819 6.91272 7.1563516 6.9095683 6.4438357 6.9206123 6.4923487 6.599617 6.3044834 6.5875883 6.7700896 6.459923
1370510_a_at 7.337992 7.2821136 7.266979 7.2202754 7.36053 7.234384 7.4092894 7.3869486 7.539428 7.2140894 7.059602 7.199605
1370511_at 14.035293 14.070613 14.147814 14.0148115 13.951318 13.987913 14.023786 14.083538 14.00414 13.937835 14.003313 13.847288
1370512_at 7.8664465 7.726132 7.8192344 7.907873 7.816273 7.6946254 7.8234105 7.967589 7.8713503 8.030488 7.9618645 7.609682
1370513_at 3.795179 4.180937 3.689609 3.874294 4.041392 4.2000346 3.9071274 4.136284 3.9399745 4.120837 3.9653387 3.9557176
1370514_a_at 4.1134343 4.131119 4.040031 4.4579773 4.296899 3.964472 4.2472324 3.95061 4.199382 3.9547586 4.173517 4.41635
1370515_x_at 4.145498 4.141309 4.2132235 4.230689 4.4359436 4.250164 4.2729826 4.4738293 4.3912597 4.4647493 4.259286 4.394467
1370516_at 5.937222 5.7456293 6.005192 5.687579 6.001935 5.880163 6.426289 5.8860807 6.0255675 6.18266 6.1186028 5.8192387
1370517_at 3.7638383 3.7646377 3.7970095 3.9008105 3.8213115 4.258678 3.7728033 3.8250332 3.9904683 3.8532944 4.006802 3.962169
1370518_a_at 3.858864 3.8984275 3.8251264 4.094186 4.0944915 4.189976 3.8601863 4.2501755 4.161256 3.9650424 3.7216206 4.1972866
1370519_at 4.517853 4.604665 4.572484 4.832498 4.945072 4.805562 4.475524 4.865782 4.692607 4.620465 4.6872425 4.742621
1370520_at 4.15922 4.0778337 4.3713923 4.296524 4.195146 4.197718 4.2676687 4.2861533 4.264504 4.2009916 4.3000903 4.172068
1370521_at 6.157415 5.9220133 6.2948465 6.326799 6.163122 6.083207 6.266926 6.745555 6.2632236 6.0992675 6.3574095 6.2069845
1370522_at 9.209898 8.919428 8.682003 9.062895 8.965696 8.727488 9.131601 9.25231 9.026091 8.975853 9.098387 8.878454
1370523_a_at 7.7828884 7.8116884 7.9041767 7.204851 7.388231 7.5831933 7.748198 7.2385035 7.6502905 7.362969 7.810912 7.1399283
1370524_at 9.240712 9.187448 9.387745 8.91788 9.059376 8.946556 9.135814 9.021849 9.035949 8.895343 9.200832 8.840204
1370525_at 8.435304 8.280006 8.516122 8.260711 8.222157 8.30402 8.461696 8.320235 8.454339 8.31403 8.209434 7.9882708
1370526_at 6.0549884 5.5324087 5.6492243 7.219902 5.709335 5.7048855 6.033656 6.2539606 5.9261236 6.4393187 5.8527975 5.9859056
1370527_a_at 8.215541 8.290432 8.446065 8.312584 8.491097 8.355376 8.241582 8.447943 8.713828 8.342546 8.396492 8.4399395
1370528_at 6.530605 6.704673 6.2913036 6.60838 6.570624 6.4913116 6.561129 6.6909404 6.7679553 6.6723337 6.294817 6.56293
1370529_a_at 7.604607 7.3496413 7.3964543 7.413727 7.1253934 6.870295 7.424756 7.0817556 7.229472 7.1152816 7.052353 7.228278
1370530_a_at 7.95057 7.9008694 8.209856 8.147917 7.781236 7.6203275 8.000738 7.9918203 7.9797688 7.882518 7.9096756 7.9972925
1370531_a_at 5.0436397 4.9171247 5.3724365 5.0141783 4.8016577 4.7866144 5.0216064 4.8835487 4.9319983 4.947384 5.0063868 4.9496584
1370532_at 5.875973 5.9217477 5.9620323 6.027971 6.1140795 5.875746 5.8681374 5.9812613 5.964529 5.98601 6.027044 6.01137
1370533_at 4.4137435 4.4758596 4.262448 4.4989066 4.4324346 4.354737 4.4036527 4.5161276 4.358422 4.556055 4.3951488 4.630571
1370534_at 7.168928 6.70944 6.5422363 7.0523524 7.248453 6.9234734 7.2303905 7.2407174 7.3095727 7.110155 7.066766 6.7238026
1370535_at 4.120858 4.0140514 4.2485323 4.0779643 4.2536707 4.3131895 4.223118 4.111305 4.0871615 4.3950324 4.203234 4.3439255
1370536_at 5.210711 5.3193474 5.363498 5.266226 5.1613665 5.007151 5.047744 5.08803 5.0933323 5.2516403 5.1907263 5.1447606
1370537_at 6.5414453 6.255829 6.324325 6.451582 6.4005003 6.1491804 6.676159 6.8637285 6.550744 6.9434805 6.865919 6.4504313
1370538_at 7.5671268 7.189485 7.60393 7.826632 7.680402 7.785164 7.8504124 7.9912353 8.097466 8.08405 8.073393 7.934732
1370539_at 6.9108543 6.738456 7.090099 6.454231 6.7378683 6.576014 6.715706 6.58496 6.8899207 6.8342495 7.071617 6.916298
1370540_at 4.148819 4.087475 4.191436 4.184516 4.124647 4.1191072 4.184389 4.1387253 4.143731 3.9529662 4.2018585 4.135064
1370541_at 5.436054 6.209664 5.990403 5.3904915 5.664053 5.7227697 5.479703 5.475297 5.6114945 5.3330445 5.666758 5.4659047
1370542_a_at 6.8049054 6.1347966 6.393676 6.103834 6.192523 6.273008 6.653777 6.684242 6.5006056 6.4293504 6.1834035 6.3832755
1370543_at 6.8813953 6.7474265 6.5426216 6.6143804 6.747735 6.2561173 6.7017627 6.6511946 6.588142 6.70334 6.441692 6.709049
1370544_at 5.950713 6.2041883 6.24691 5.841536 5.9215097 5.92293 5.7245407 6.0189433 5.8439293 6.228898 6.0148144 6.019295
1370545_at 5.559711 5.18214 5.114367 5.2431355 5.431463 5.482469 5.172505 5.2956004 5.295544 5.3371224 5.4906178 5.502951
1370546_at 4.5205693 4.250226 4.505346 4.389456 4.7175016 4.6767974 4.6369615 4.124817 4.341316 4.4582314 4.2928615 4.9277744
1370547_at 14.155364 14.184847 14.233986 14.142942 14.168219 14.131788 14.088774 14.106006 14.071896 14.074221 13.958134 13.959635
1370548_at 7.0728664 6.863329 6.7146435 6.9172707 6.9796085 6.6821203 6.9359555 7.0476766 6.7823176 6.389311 6.55797 6.294622
1370549_at 5.8361406 5.63041 5.5389776 5.7781467 5.961418 5.7258253 5.784441 5.558035 5.747817 6.021661 5.9368763 5.7358675
1370550_at 5.756901 5.7527637 5.596751 5.865715 6.0621815 5.774601 5.682575 5.8714485 5.8466787 5.747011 6.10633 5.8764853
1370551_a_at 7.613215 7.7249837 7.7115192 7.668424 7.7648263 7.8090897 7.339986 7.517576 7.422971 7.447945 7.5732975 7.8796687
1370552_at 5.6371937 5.4234343 5.511623 5.3203273 5.424495 5.4576793 5.394888 5.462647 5.3231783 5.25191 5.419627 5.534584
1370553_at 6.909605 6.758415 6.3635426 6.9352584 6.601856 6.7907324 7.0499525 7.094631 7.1148376 7.071694 6.8009 6.7091856
1370554_at 8.347385 8.472077 8.350004 8.226671 8.250214 8.467489 8.498299 8.504091 8.4027405 8.608583 8.554848 8.502794
1370555_at 4.807219 4.725394 4.45907 4.8262734 4.5071 4.7674594 4.46574 4.468913 4.660051 4.598352 4.6375146 4.8387666
1370556_at 5.2669315 5.390003 5.4953437 5.6143823 5.3212924 5.4517536 5.2628236 5.2759833 4.931136 5.336088 5.3263702 5.310346
1370557_a_at 4.1916285 4.1564245 4.1857204 4.078705 4.041055 3.9005077 3.9372199 4.139281 4.0116844 3.9097998 4.2457395 4.078423
1370558_a_at 3.2671843 3.3208985 3.2885695 3.2673588 3.3687696 3.2245922 3.2949357 3.4332106 3.3385515 3.2584646 3.3796937 3.3356082
1370559_at 3.9280944 3.9077384 3.6911302 3.882957 3.7888286 3.8142958 3.8593783 3.8175936 3.9651628 3.9523776 3.8384874 4.0223055
1370560_at 4.4618354 4.564291 4.5415745 4.564256 4.489641 4.4661064 4.431973 4.1794214 4.4858975 4.648817 4.389821 4.398015
1370561_at 3.815865 3.8977492 3.9649498 4.053542 3.9280467 4.2625036 4.0143633 3.9145448 3.9417343 4.261408 3.9666898 4.056238
1370562_at 5.0174646 4.8403187 4.8937798 5.0490828 4.889187 4.9870167 4.774919 5.004876 4.8241043 5.034392 4.793508 5.193207
1370563_at 11.190779 11.417295 11.224081 11.414591 11.029514 11.207758 11.363426 11.45603 11.50078 11.395176 11.444296 11.363174
1370564_at 4.3469687 4.603313 4.2913475 4.386514 4.3870454 4.4251037 4.3793864 4.4075894 4.26735 4.319802 4.2299724 4.382569
1370565_at 4.3745685 4.5467086 4.9375944 4.9346967 4.8038387 4.5218716 5.047416 4.545041 4.9366865 4.633828 5.1839576 4.9801936
1370566_at 10.733973 10.074673 10.279614 9.677795 10.752202 9.418826 10.615106 10.577569 10.102791 10.63573 10.06937 10.5632
1370567_at 6.8057055 6.4896173 6.8016396 6.683195 6.7080603 6.7983127 6.7701583 6.6719804 6.78242 6.7249393 6.968856 6.6441803
1370568_at 5.582615 5.8231096 5.5713024 5.712576 5.5711746 5.618758 5.77322 5.658533 5.7913074 5.877549 5.4939613 5.9196615
1370569_at 5.487416 5.4013968 5.4128256 5.461394 5.8115563 5.6787047 5.3481326 5.575506 5.344378 5.4861283 5.105125 5.5315266
1370570_at 6.9014063 6.3931427 6.7954993 6.5095882 6.600893 6.641981 6.5279226 6.580289 6.424391 6.474107 6.4328685 6.4554896
1370571_at 4.9497566 5.462774 5.1102285 5.292478 5.0115876 5.103871 4.8940983 5.218466 4.9686933 5.1076818 5.134874 4.9113727
1370572_at 4.1366396 3.7350497 4.0154824 3.9373155 3.8319736 3.7853808 3.861594 3.8650975 3.967043 3.8342264 3.9010453 3.8504062
1370573_at 9.738032 9.291811 9.06047 9.527979 9.753798 8.9253845 9.363552 9.535137 9.727438 9.3592615 9.17587 9.2077675
1370574_a_at 6.8717904 6.9511175 7.253493 6.9225874 6.9161434 6.9488254 6.919821 6.826721 6.732111 6.840491 7.0719876 7.006833
1370575_a_at 8.393458 8.088408 8.193506 7.967929 8.047348 8.046778 8.275215 8.12719 8.178146 8.31863 8.138617 8.154964
1370576_at 5.5334845 5.7961874 5.4371843 5.5047264 5.716447 5.7881474 5.3133774 5.7357016 5.690695 5.726926 5.515912 5.5026875
1370577_at 6.376268 6.2072763 6.4291 6.4040813 6.15815 6.2411356 6.069104 6.2458153 5.9603605 6.1735744 6.4673805 6.2033205
1370578_at 7.028842 7.26958 7.364778 7.0236697 6.8941507 7.099488 7.061199 7.364357 7.245161 7.2750325 7.331309 7.0892396
1370579_at 9.071232 9.177344 9.013591 9.34817 9.090023 9.198471 8.919775 9.356459 9.170562 8.938192 8.97516 9.047975
1370580_a_at 13.337063 13.445717 13.441124 13.399039 13.538034 13.447578 13.758055 13.724141 13.878185 13.729722 13.849176 13.771232
1370581_at 4.912213 4.685167 4.3543806 4.7705646 4.779985 4.910827 4.3327084 4.5118513 4.7711883 4.3613334 4.563978 4.859649
1370582_a_at 3.342657 3.3626485 3.340455 3.4309468 3.3163724 3.3808408 3.3314 3.3189588 3.3914847 3.4082594 3.4911184 3.312141
1370583_s_at 6.2196445 6.5029716 5.752177 6.131916 5.499615 5.868194 6.2217436 6.2268863 5.8672886 6.775482 6.140421 6.275572
1370584_a_at 6.309157 5.9821014 5.5595694 5.9870706 5.6947794 5.964312 6.625772 6.356901 6.6232963 6.6673455 6.4824266 6.387545
1370585_a_at 6.2445393 5.962191 6.5632987 5.771077 6.409121 6.050124 6.460605 6.4840508 5.947454 6.254694 5.8413053 6.1108437
1370586_a_at 5.859744 5.91539 5.7381163 5.9606133 5.8522396 5.9201 5.940712 6.11064 6.2295914 5.898793 5.696069 5.9829187
1370587_at 4.6021194 4.8263197 4.6872864 4.702395 4.751786 4.8107033 4.8856215 4.885263 4.813275 4.8652935 4.9424467 4.664192
1370588_a_at 4.1864595 4.497046 4.153392 3.8813934 4.0170383 4.0955353 3.990321 4.0674276 4.332118 4.304726 4.225233 4.247611
1370589_at 4.8417797 4.902858 5.0676947 4.8522825 4.809826 4.914981 4.7837157 4.910286 4.848558 4.9246054 5.028064 4.8806124
1370590_at 7.391367 7.7235126 7.3558264 7.457564 7.3715773 7.4059334 7.311465 7.494043 7.400861 7.5188055 7.3744755 7.4989724
1370591_at 7.124676 7.1409197 6.9834847 6.838778 7.2944293 7.1504416 7.2509875 7.3542614 7.1716785 7.1539187 7.198335 6.9913745
1370592_at 6.390046 5.678033 6.7308536 5.8687305 6.0050592 6.5519295 6.673539 6.737238 7.132104 7.0628114 7.4545765 7.23205
1370593_at 13.661739 13.67827 13.370577 13.739668 13.680783 13.726336 13.836936 13.73413 13.899184 13.828891 13.966929 13.787804
1370594_at 4.9471188 5.2151737 5.282265 5.2055674 5.0272536 5.165522 5.270783 5.2757764 4.9721813 5.252566 5.2319283 5.435
1370595_a_at 4.149407 4.1529155 4.0559225 4.113477 4.18507 4.012144 3.9276104 3.9316816 4.060516 4.0406017 3.8273365 4.141239
1370596_a_at 4.1416593 4.3479996 4.1622744 4.033989 4.1920767 4.180605 4.324992 4.211624 4.092738 4.2551064 4.1763825 4.2041645
1370597_at 6.2941 6.4809613 6.218749 6.412859 5.9295654 6.1672873 6.258831 6.1849737 5.689932 6.1407614 6.209317 6.2742705
1370598_a_at 4.5043344 4.5531435 4.7478876 4.441949 4.522629 4.7687044 4.593575 4.5045986 4.340637 4.4406023 4.528522 4.5544186
1370599_a_at 7.622179 7.6432605 7.6072245 7.405251 7.465891 7.2836237 7.0863395 7.468928 7.4032393 7.3597684 6.9825883 6.738423
1370600_at 5.5835853 5.61418 5.8850613 5.8698997 5.7688055 5.6991177 5.6567817 5.562637 5.5898476 5.4110537 5.619459 5.44984
1370601_a_at 4.3786325 4.632394 4.483844 4.9072285 4.771764 4.734507 4.633962 4.357361 4.5782256 4.6390676 4.410103 4.962864
1370602_at 4.7395325 4.6006603 4.5976887 4.559737 4.4772573 5.0976343 4.9817195 4.638726 4.8926373 5.11176 4.6327395 4.946612
1370603_a_at 5.402614 5.3710384 5.4393425 5.1214952 5.257847 5.383621 5.570996 5.279751 5.1826487 5.270853 5.1774726 5.4705377
1370604_at 3.8110576 4.1586437 3.751187 3.770361 3.7231493 3.8602164 4.065791 4.081614 3.6709833 3.7946296 3.9481573 3.6997762
1370605_s_at 5.5926695 6.097554 5.812516 5.896063 5.426345 5.6480923 6.1458635 6.1111298 6.0076284 5.9853535 6.236907 5.5471644
1370606_at 6.2185564 6.0350585 6.2884398 6.429938 5.913807 6.012126 6.0291595 6.0603433 6.2640896 6.17929 6.3949404 6.0225606
1370607_a_at 4.4805403 4.664936 4.530732 4.4255404 4.4961944 4.3414216 4.5343494 4.528219 4.37571 4.5311537 4.6728735 4.5584035
1370608_at 3.8161952 3.8861039 3.879197 3.9411647 3.8294985 3.9687703 3.8485038 3.7791455 3.8928187 3.814267 3.855072 3.8417547
1370609_a_at 9.931777 9.901012 9.867991 9.80709 9.589906 9.884961 9.955287 10.1683855 10.137093 9.988774 10.193645 9.824857
1370610_at 4.809488 5.0388446 4.8604083 4.8489814 4.9735827 5.2070065 4.763552 5.0830274 4.9062567 4.8640428 5.00076 4.777566
1370611_at 6.0377474 6.0024557 5.8698134 6.038165 6.112193 6.2634926 5.8970084 5.9456844 6.05526 5.939744 5.8203526 5.9610004
1370612_at 6.40565 6.754386 6.713308 6.5388618 6.27669 6.2821064 6.431361 6.1752086 6.252655 6.0906296 6.521633 6.542592
1370613_s_at 12.887526 12.482986 13.111361 12.907706 12.985672 12.951561 13.089152 13.382427 13.257729 13.466764 13.539643 13.482497
1370614_s_at 5.6338577 5.752881 5.819954 5.739899 5.9374576 5.876641 5.899659 5.8773136 5.9413834 6.0113297 5.736753 6.1397653
1370615_at 5.1661086 5.22969 5.3837633 5.1353884 5.171088 5.262331 5.227082 5.2313027 5.2318006 5.280629 5.3676333 5.4509125
1370616_at 4.9685583 5.1026673 5.387635 5.3368096 5.2157984 5.0503907 5.1891236 5.0773177 5.170697 5.14899 5.318429 5.161988
1370617_at 4.674104 4.8150687 4.814684 4.9903555 5.0079923 5.004731 4.7659497 4.841758 4.8262997 4.874055 4.964745 4.7811346
1370618_at 7.878863 7.9345546 7.921829 7.8386626 7.7045 7.792664 7.6953745 7.906118 7.8507843 7.851594 7.8518534 7.65976
1370619_at 4.9057627 5.023183 4.8874125 5.0280333 5.0628686 5.0453715 5.193402 4.9953976 5.044243 5.107787 4.8941736 5.1142445
1370620_at 4.902782 4.588758 4.562186 4.961897 4.6002855 4.934 4.965319 4.811759 4.660305 5.0090547 4.5459704 4.7860293
1370621_at 5.2086983 5.104491 5.338763 5.286324 5.467249 5.3445983 5.2082086 5.4333563 5.349084 5.438435 5.224538 5.2407856
1370622_at 4.3849144 4.4895787 4.446771 4.4904327 4.485561 4.564977 4.4268327 4.424813 4.343337 4.511985 4.3360453 4.570937
1370623_at 7.056392 6.642181 6.9213014 7.0819836 7.1526318 6.6373086 7.3069434 6.8314896 7.181456 7.0799236 6.6558433 6.908488
1370624_at 4.5120196 4.7578535 4.6006565 4.810449 4.640098 4.695795 4.5646544 4.704534 4.5989556 4.6229653 4.471171 4.6623235
1370625_at 3.738237 3.9963682 3.8191218 4.187538 3.967659 4.0991063 3.9147792 4.0331483 3.7498016 4.0704055 3.8182898 4.021017
1370626_at 3.333034 3.3164146 3.503741 3.397503 3.549026 3.5633798 3.3404286 3.4560542 3.420065 3.3498764 3.5602872 3.4723675
1370627_at 4.825269 5.0150285 4.947527 4.9274592 4.933184 4.9592166 4.823522 4.8740034 5.0268526 5.1195865 5.0573134 5.1619725
1370628_at 4.8844666 4.7657566 4.755733 4.717999 4.8292904 4.7531285 4.8972445 4.7647247 4.667265 4.711005 4.7710743 4.6191425
1370629_at 3.7305562 3.6139412 3.781913 3.5586793 3.8538563 3.723093 3.811511 3.7977061 3.6874666 3.7053723 3.776465 3.6485813
1370630_a_at 6.1960154 6.678748 6.534368 6.3356752 6.057122 5.787634 6.249364 6.477535 6.494071 6.509793 6.474819 6.233612
1370631_at 4.251979 4.147793 4.2333183 4.2566233 4.3044643 4.286598 4.207876 4.2819786 4.456312 4.303896 4.3186703 4.437009
1370632_at 4.512971 4.506036 4.2079134 4.604478 4.554496 4.7241488 4.637727 4.563756 4.514057 4.439638 4.4489202 4.6688814
1370633_at 5.2126837 5.1439934 5.31193 5.1801543 5.327052 5.288304 5.157672 5.31072 5.2873116 5.2753634 5.160381 5.267575
1370634_x_at 6.9755807 6.794826 6.7417245 6.8143287 6.8827105 6.630831 6.7221212 6.797072 6.8422465 6.8506827 6.807098 6.783912
1370635_at 5.345232 5.7076697 5.3486266 5.704494 5.7725115 5.503483 5.743468 5.567493 5.5742164 5.515315 5.363856 5.491679
1370636_at 4.7750354 4.675584 4.6544576 4.5435724 4.732371 4.86467 4.684801 4.7744837 4.7801046 4.6933327 4.783079 4.7041883
1370637_at 4.4989204 4.5073595 4.3716393 4.5093904 4.387515 4.4842634 4.3474026 4.2787514 4.259761 4.3608 4.478651 4.2343445
1370638_at 5.0149918 5.071213 5.2813005 4.9188967 4.9528065 5.1427135 4.934022 5.152808 4.9056673 4.960369 5.214657 5.0106354
1370639_at 7.5706053 7.8054547 7.5304985 7.7909346 7.9279647 7.8473268 7.6334047 7.8800316 7.7734447 7.8076215 7.6296177 7.7281227
1370640_a_at 5.5183883 5.591944 5.651 5.739654 5.859841 5.8471622 5.718305 5.9457307 5.9449654 5.8932223 5.745633 5.737405
1370641_s_at 6.211441 6.4319277 6.498107 6.2037377 6.5274386 6.638878 6.5174613 6.526034 6.6309223 6.50863 6.2965403 6.4923797
1370642_s_at 6.8028207 6.632134 6.485297 6.6577773 6.556865 6.387465 6.673274 6.618089 6.736543 6.4467897 6.4398365 5.9789906
1370643_a_at 5.390354 5.4535837 5.24789 5.30977 5.5087595 5.484024 5.4864283 5.6581173 5.5271025 5.3641434 5.4227676 5.655978
1370644_at 3.7562013 3.622581 3.7801838 3.730468 3.736014 3.798113 3.591065 3.729591 3.5708072 3.8121889 3.5896084 3.6454544
1370645_at 4.3002167 4.395129 4.1456404 4.190574 4.3627253 4.4090714 4.476676 4.394074 4.4198503 4.556918 4.409664 4.4976597
1370646_at 6.5005636 6.4582634 6.643484 6.470528 6.686883 6.7050724 6.586305 6.7191663 6.8535767 6.8349247 6.549777 6.659874
1370647_at 4.346432 4.194906 4.2596645 4.3888617 4.3252068 4.2348266 4.4153595 4.4364433 4.2145176 4.277695 4.3957634 4.57568
1370648_a_at 5.489127 5.2883406 5.1556892 5.381818 5.319873 5.285326 5.45446 5.108568 5.2975273 5.503003 5.453749 5.2953234
[truncated: 3,478,963 more chars]
