# Supplementary material for: Transcriptomic point of departure determination: a comparison of distribution-based and gene set-based approaches
Source: Front Genet. 2024 May 9;15:1374791. doi: 10.3389/fgene.2024.1374791 (PMC11112360; doi:10.3389/fgene.2024.1374791)
Supplement: Supplementary file 6 [file DataSheet1.zip › Data Sheet 1/chlorpheniramine_29day_Rat_Liver_rma.txt]

ProbesetID V2 V3 V4 V5 V6 V7 V8 V9 V10 V11 V12 V13
Dose 0 0 0 3 3 3 10 10 10 30 30 30
1367452_at 10.536006 10.3989315 10.4334135 10.38869 10.36834 10.324936 10.359169 10.341694 10.301169 10.361723 10.31279 10.406027
1367453_at 10.085533 10.047301 10.106258 10.074491 10.118657 10.164687 10.090205 10.115609 10.016033 10.076169 10.116792 10.037859
1367454_at 10.1666765 10.066841 10.137175 10.145229 10.090151 10.060572 10.186389 10.042627 10.010353 10.105463 10.107945 10.031949
1367455_at 11.496543 11.488991 11.511688 11.483829 11.431066 11.470345 11.68099 11.503094 11.413383 11.405704 11.347728 11.547062
1367456_at 12.087553 11.850481 11.901699 11.852976 11.861924 11.96938 12.0313835 11.87995 11.911996 11.853203 11.9203415 11.985959
1367457_at 9.145333 9.15213 9.251657 9.249102 9.198383 9.227806 9.279762 9.2003 9.163663 9.231298 9.170991 9.258483
1367458_at 8.362178 8.422043 8.374496 8.288715 8.305603 8.4375 8.4125 8.417194 8.387338 8.363183 8.51633 8.316893
1367459_at 12.24187 12.181015 12.193674 12.143644 12.131281 12.081366 12.1909485 12.140409 12.106464 12.002041 12.151309 12.074225
1367460_at 11.635441 11.6970625 11.660357 11.665391 11.672945 11.608663 11.663851 11.678057 11.6848 11.551084 11.694966 11.727526
1367461_at 10.671488 10.487051 10.583828 10.426667 10.392525 10.357922 10.400591 10.366843 10.3837595 10.360276 10.248471 10.356855
1367462_at 10.920567 10.405138 10.770874 10.805851 10.580087 10.612202 10.163098 10.481406 10.444345 10.554968 10.511411 10.410059
1367463_at 11.135061 11.193502 11.153318 11.285215 11.080551 11.267848 11.210469 10.961835 11.095488 10.9229965 11.01447 11.105059
1367464_at 9.603492 9.704622 9.47542 9.638433 9.4822 9.539499 9.599413 9.654116 9.552717 9.591135 9.664229 9.626484
1367465_at 10.189851 10.411963 10.317222 10.275494 10.369403 10.301455 10.217457 10.302249 10.227634 10.276958 10.294042 10.258922
1367466_at 10.370048 10.214739 10.167371 10.179996 10.004484 10.073574 10.147925 10.157754 10.124917 10.164139 10.258075 10.1898575
1367467_at 11.591577 11.600993 11.678486 11.490057 11.636787 11.604348 11.554996 11.606429 11.681874 11.571511 11.723042 11.623609
1367468_at 10.118459 10.002912 9.973324 9.777232 9.907689 9.896855 9.798699 9.899799 9.972133 9.872571 9.955363 9.819157
1367469_at 11.968115 11.894743 11.876146 11.921213 11.795567 11.753664 11.889544 11.901944 11.683402 11.79673 11.697709 11.926091
1367470_at 10.343142 10.354873 10.417485 10.355243 10.234909 10.399123 10.352458 10.306754 10.2972 10.412826 10.228197 10.426648
1367471_at 9.128536 9.069671 9.089497 8.930321 9.032096 8.982278 9.005023 9.045114 9.098959 8.997064 9.088633 9.080393
1367472_at 10.152185 10.21005 10.310984 10.250726 10.224997 10.187987 10.314994 10.25136 10.185645 10.203889 10.330515 10.3463335
1367473_at 10.064322 9.866941 10.114741 9.896073 9.881928 10.005824 9.958594 9.887998 10.037213 10.113323 9.834937 9.981055
1367474_at 9.764823 9.885052 9.759283 9.832305 9.572741 9.806638 9.832179 9.69187 9.8085375 9.752337 9.640114 9.692357
1367475_at 10.696067 10.653653 10.742991 10.704786 10.603239 10.544569 10.59608 10.638158 10.637178 10.615559 10.724058 10.641828
1367476_at 11.25595 11.271579 11.254291 11.122843 11.189794 11.046908 11.191714 11.267656 11.277443 11.186628 11.261655 10.998545
1367477_at 10.445613 10.227987 10.248123 10.100684 10.182228 10.316187 10.087918 10.19948 10.208224 10.273241 10.250096 10.010283
1367478_at 8.072176 8.144183 8.042246 7.9007263 7.8514605 8.052944 7.8947086 7.992608 7.880013 7.871617 7.999865 8.034798
1367479_at 11.396965 11.280821 11.301944 11.2798815 11.374231 11.311015 11.242032 11.273057 11.173413 11.236907 11.223234 11.24848
1367480_at 9.798574 9.538631 9.776847 9.599532 9.517008 9.503888 9.613393 9.550202 9.504793 9.542788 9.530906 9.597938
1367481_at 9.651134 9.662338 9.613596 9.438857 9.569169 9.385686 9.4662 9.453516 9.522881 9.477956 9.668699 9.48635
1367482_at 9.797669 9.702501 9.69003 9.634227 9.752435 9.596424 9.652845 9.693949 9.506451 9.621146 9.685954 9.482529
1367483_at 8.89714 9.084486 8.9883995 8.968729 8.952566 8.898407 8.968016 8.791866 8.973427 8.87108 8.9421215 8.828148
1367484_at 9.442383 9.43643 9.447076 9.430075 9.492792 9.312497 9.427121 9.409801 9.399231 9.451453 9.352096 9.335962
1367485_at 10.027724 9.949166 10.140982 10.019092 9.943267 9.923853 10.084374 10.031661 9.980806 9.966916 9.926689 10.014411
1367486_at 9.737563 9.716037 9.595289 9.703173 9.690051 9.572626 9.716186 9.763396 9.6905365 9.777868 9.795782 9.720625
1367487_at 7.4350424 7.5393825 7.4999 7.506096 7.4256396 7.4313765 7.347688 7.616987 7.3491607 7.5800176 7.508883 7.3808684
1367488_at 8.110121 8.202849 8.285093 8.325558 8.311971 8.18724 8.125605 8.131587 8.279378 8.263048 8.328899 8.259743
1367489_at 6.438811 6.582574 6.6355376 6.336387 6.5935636 6.457803 6.45424 6.327785 6.411506 6.7532296 6.4806256 6.574133
1367490_at 7.5124793 7.433504 7.6053357 7.6301184 7.4640675 7.5160065 7.5093055 7.552627 7.5392804 7.328063 7.565643 7.355307
1367491_at 9.447571 9.350844 9.388841 9.516155 9.422708 9.315039 9.40793 9.332753 9.31251 9.2534 9.341822 9.419185
1367492_at 9.130955 9.017872 9.21651 9.098384 9.050844 9.183144 9.128038 9.055847 9.315286 9.134367 9.197809 9.004698
1367493_at 9.651281 9.43046 9.562174 9.478666 9.447608 9.425272 9.560402 9.640348 9.3590765 9.46471 9.428215 9.42138
1367494_at 10.067841 9.933369 10.03458 9.890027 10.056627 9.909106 9.763802 9.952212 9.859503 9.886812 9.980916 9.886269
1367495_at 7.846986 7.8156867 7.8920817 7.6473446 7.7144537 7.6754007 7.6040354 7.8483944 7.7758255 7.8715663 7.7593317 7.694598
1367496_at 11.294932 11.4452715 11.265395 11.460973 11.39201 11.422631 11.471037 11.373799 11.36796 11.462831 11.331801 11.547304
1367497_at 8.7595005 8.980662 9.035253 9.01293 8.915843 8.758693 8.936611 8.916109 8.871596 9.062292 8.767944 8.949275
1367498_at 8.899892 8.817561 9.130858 8.916262 9.168234 9.071799 8.874235 8.986992 9.068664 8.9016075 8.921043 8.92288
1367499_at 8.148809 8.243177 8.270136 8.171616 8.137844 8.164064 8.315067 8.254601 8.192471 8.230978 8.066832 8.156366
1367500_at 10.535239 10.532459 10.327427 10.3484745 10.606853 10.431379 10.416485 10.378021 10.453321 10.517218 10.509844 10.14437
1367501_at 9.17448 9.063381 9.095152 8.987932 8.78564 8.791427 8.785852 8.961615 8.978228 8.90382 8.801607 8.818295
1367502_at 8.66334 8.600939 8.801484 8.503481 8.694752 8.557308 8.58078 8.723318 8.538493 8.539214 8.626912 8.53115
1367503_at 11.071631 11.185544 11.1471615 11.039128 11.135164 11.0360775 10.899108 11.104544 10.983429 11.180329 11.080902 11.089037
1367504_at 8.409399 8.224337 8.358997 8.260952 8.381893 8.272034 8.354155 8.291014 8.423138 8.498426 8.353762 8.174908
1367505_at 8.073636 8.228671 8.510885 8.437026 8.548317 8.132216 8.5452795 8.361341 8.346275 8.314068 8.33231 8.504295
1367506_at 10.175182 9.987641 10.031003 10.011965 10.014745 9.988965 9.982969 9.947444 9.863843 9.871185 10.004803 9.96418
1367507_at 7.6664176 7.444324 7.484031 7.3267603 7.446823 7.220077 7.367915 7.5007586 7.304209 7.3089914 7.291548 7.1192956
1367508_at 9.02816 8.9539795 9.010334 9.01402 8.985672 9.014673 8.920933 8.864452 8.963795 9.070106 9.029967 8.826342
1367509_at 9.682124 9.821385 9.805379 9.621091 9.724214 9.585397 9.665756 9.574542 9.74123 9.658671 9.782134 9.641085
1367510_at 9.9685 10.150549 10.0297365 9.935001 9.970293 9.920134 10.006714 9.933119 9.887676 9.967038 9.918103 9.940597
1367511_at 8.722001 8.82014 8.773419 8.706994 8.626399 8.6727295 8.719456 8.757396 8.666668 8.809642 8.791647 8.850078
1367512_at 11.114451 11.094155 11.12886 11.016107 11.091043 10.876225 11.002767 10.996412 11.038997 11.002062 10.9975395 10.891283
1367513_at 8.194019 7.8760424 8.1677265 8.350652 8.334533 8.309757 8.429927 8.282923 8.016552 7.9874396 7.9870443 8.344424
1367514_at 8.132805 8.1555605 8.0766 8.003409 7.8741198 8.05108 7.885501 7.9621654 7.8959813 8.092714 8.1938095 8.073659
1367515_at 8.052124 8.078199 8.100693 7.934772 7.7564306 7.9879665 7.9324956 7.8827558 8.260549 8.142565 7.9637365 7.889599
1367516_at 9.039608 9.078529 8.914079 9.047721 9.138971 8.85177 9.056384 9.156123 8.823837 8.958299 9.074085 9.015878
1367517_at 8.042036 8.10311 8.051773 8.22364 8.11413 7.9087906 7.827158 7.9951262 8.040548 8.171364 7.8868628 8.008276
1367518_at 8.769693 8.874114 8.8531685 8.924377 8.797457 8.708028 8.736427 8.752894 8.778205 8.807834 8.949012 8.71164
1367519_at 8.650536 8.6963005 8.57079 8.56083 8.491628 8.595243 8.631643 8.760592 8.700247 8.646141 8.535658 8.684206
1367520_at 10.048462 10.147214 10.141927 10.014475 10.06474 10.053759 10.013014 9.973212 10.080467 10.035342 10.236684 10.085784
1367521_at 7.0697126 7.488327 7.2048855 6.8459187 7.098296 7.3995066 7.028049 7.1179223 7.328821 7.4559383 7.486427 7.349437
1367522_at 9.424233 9.329114 9.3017 9.302186 9.490498 9.329625 9.311734 9.36943 9.201695 9.249389 9.153679 9.35618
1367523_at 9.140909 8.862547 9.044616 8.738587 8.8110485 8.561511 8.766135 8.828304 8.829535 8.765079 8.916519 8.68029
1367524_at 7.181179 7.650738 7.5694656 7.266194 7.3881297 7.437392 7.2759347 7.351342 7.6026573 7.547625 7.288322 7.410257
1367525_at 9.4767065 9.374809 9.338222 9.366675 9.164967 9.334676 9.158766 9.335021 9.206558 9.208494 9.293497 9.491382
1367526_at 9.137859 8.982032 9.060786 8.977532 8.990539 8.992536 8.9867525 9.020666 8.977682 8.9938755 8.872056 8.986318
1367527_at 8.452332 8.829174 8.7034855 8.744326 8.522984 8.526943 8.763123 8.55264 8.408512 8.550112 8.4236355 8.551886
1367528_at 9.166573 9.133372 9.320589 9.052901 8.904461 8.935541 8.991161 9.234368 9.003901 9.133602 9.152575 8.920606
1367529_at 9.295568 9.436492 9.332562 9.294903 9.360697 9.231257 9.119036 9.288049 9.361529 9.268136 9.218074 9.2229185
1367530_at 7.8748674 7.869406 7.8167434 7.8339753 7.590067 7.6262207 7.786169 7.7634516 7.8066254 7.7274446 7.6483026 7.6212487
1367531_at 10.828127 10.748498 10.641033 10.626706 10.680583 10.811518 10.7070265 10.733761 10.727952 10.680674 10.769941 10.694645
1367532_at 11.309928 11.232384 11.292137 11.2490015 11.284509 11.229882 11.210358 11.244219 11.169151 11.238839 11.215238 11.221366
1367533_at 8.766322 8.580982 8.81456 8.668002 8.71778 8.599533 8.548177 8.588856 8.799457 8.672413 8.804416 8.810433
1367534_at 7.5177097 7.41762 7.3994536 7.4472065 7.5880456 7.252086 7.4415207 7.5153427 7.5170093 7.754013 7.5022583 7.6454215
1367535_at 8.571075 8.5226965 8.570722 8.649794 8.744431 8.80665 8.722934 8.627478 8.61016 8.650916 8.549263 8.693602
1367536_at 8.05519 8.020056 7.9243054 7.953954 7.918092 7.8511715 7.9670796 7.8789725 8.036882 7.757073 7.9984035 7.857303
1367537_at 7.620914 7.858331 7.6743956 7.7735004 7.8877144 7.7667027 7.92346 7.893257 7.840952 7.7678466 7.9008484 8.052669
1367538_at 7.4428864 7.4582567 7.8070965 7.3373027 7.401574 7.3903737 7.48262 7.3731327 7.5988092 7.4664636 7.4756513 7.4058228
1367539_at 8.78684 8.618452 8.905755 8.719208 8.886043 8.533299 8.594631 8.559887 8.889936 8.739145 8.532681 8.705592
1367540_at 7.6574173 7.9200287 7.8721104 7.858465 7.8226843 7.724428 7.8132873 7.7534003 7.8014283 7.858599 7.7793317 7.831329
1367541_at 7.9386945 8.011736 8.045606 8.07604 7.9089317 8.163378 8.21341 7.883341 8.076948 8.227146 7.770144 7.8205485
1367542_at 7.9633813 8.265025 8.041663 8.045467 8.184246 8.19586 8.2587595 8.179663 8.286428 8.202505 8.249924 8.255643
1367543_at 9.04274 8.964305 9.021936 9.068251 8.995758 8.917274 8.905148 8.980166 8.791078 9.097899 8.867718 8.867008
1367544_at 6.9691176 7.1899137 7.1453648 7.2853703 7.366764 7.2872367 7.258278 7.20953 7.338624 7.207942 7.0817566 7.092838
1367545_at 7.2320294 7.2048793 7.2018676 7.282327 7.45597 7.49346 7.2862067 7.3830953 7.539655 7.5524263 7.4577174 7.3680196
1367546_at 10.151139 10.362899 10.086836 10.175469 10.389172 10.383547 10.265064 10.3017 10.268185 10.2213 10.317886 10.183868
1367547_at 7.871264 8.05723 8.123762 8.095844 8.163511 7.99338 8.045473 8.093302 8.148878 8.011563 8.0600395 7.78744
1367548_at 8.616465 8.544564 8.701185 8.5091095 8.609206 8.725144 8.739811 8.81331 8.599772 8.642794 8.675375 8.691806
1367549_a_at 10.830025 10.921486 10.905106 10.944354 10.900817 10.8320265 10.99054 10.880882 10.78314 10.932866 10.855792 10.844787
1367550_a_at 8.716639 8.811688 8.837524 8.87466 8.531638 8.834676 8.890231 8.761241 8.899112 8.647721 8.593642 8.825136
1367551_a_at 9.367474 9.316843 9.418469 9.33972 9.2730875 9.251379 9.345919 9.328626 9.214948 9.227984 9.34506 9.274483
1367552_at 4.3516665 4.1446624 4.4594917 4.500328 4.318514 4.262512 4.2316566 4.452261 4.3499594 4.22093 4.1735497 4.356975
1367553_x_at 12.871557 12.326334 12.498324 12.626939 12.512228 12.498013 12.215762 12.223319 12.133601 12.632337 12.38606 11.97126
1367554_at 4.03294 3.8189657 3.9361782 3.859314 4.011356 4.111843 3.9910288 3.8469782 4.1805005 3.8382072 3.7500374 4.0722218
1367555_at 14.686503 14.6967125 14.708343 14.709088 14.729549 14.696352 14.6967125 14.6708 14.746394 14.701045 14.718243 14.676303
1367556_s_at 14.559159 14.538676 14.537981 14.575471 14.538676 14.603111 14.541895 14.563902 14.570105 14.546019 14.546019 14.569642
1367557_s_at 12.9859915 13.061125 13.125095 13.090234 13.199777 13.103532 13.061365 13.072504 12.74026 13.005502 13.016996 12.906469
1367558_x_at 3.1857789 3.228988 3.0746198 3.2136753 3.2514558 3.0266397 3.0594854 3.224677 3.160072 3.0998018 3.195028 3.1310794
1367559_at 13.039021 13.066266 13.028047 12.960446 13.008061 13.0177 13.055406 12.99923 12.933292 13.051618 13.009654 12.954805
1367560_at 12.246698 12.311825 12.211296 12.170401 12.240613 12.248575 12.235344 12.188821 12.257623 12.180017 12.393804 12.281699
1367561_at 12.6202 12.626607 12.523987 12.580799 12.654985 12.58442 12.641634 12.488634 12.613198 12.502528 12.66926 12.593578
1367562_at 9.248365 9.599782 9.11883 9.401642 8.647309 9.267001 8.793504 9.282205 9.15803 9.092577 9.05039 9.254664
1367563_at 8.776682 9.094302 8.923662 9.004339 8.71464 8.785084 8.662051 8.638173 8.899146 8.472495 8.955269 8.8600445
1367564_at 5.7862945 5.6897435 5.604612 5.906596 5.976667 5.8070602 5.717892 5.8301206 5.562607 5.6690993 5.849947 5.5870447
1367565_a_at 13.927261 13.872413 13.840962 13.855499 13.886787 13.92287 13.819914 13.906178 13.884238 13.81247 13.861613 13.826672
1367566_at 3.8975005 3.8550885 3.7022011 3.849853 3.861632 4.4033732 4.0773296 3.9635022 3.6764414 4.10803 3.9137049 3.8909743
1367567_at 12.100672 12.04335 11.989595 11.970092 12.035812 12.001669 12.069996 11.84573 11.963722 11.963469 12.207232 12.026459
1367568_a_at 9.259816 9.129082 9.313612 9.377446 8.851022 9.184402 9.001565 9.4862795 9.28258 9.303158 9.224056 9.35389
1367569_at 12.07364 11.970833 11.688863 11.798823 11.862117 12.083792 11.837095 11.915231 11.960565 11.877856 12.1035595 11.938489
1367570_at 6.9136763 8.395622 7.036425 6.625428 6.939456 7.217827 7.2046127 7.345364 7.349742 6.862061 7.595077 7.163197
1367571_a_at 5.1600347 5.3367624 5.077553 5.054989 4.955367 5.0342426 5.233261 5.061904 4.995659 4.9513083 5.3341627 5.032937
1367572_at 4.9228663 4.966333 4.7838926 4.9552755 4.8935385 5.04215 4.899442 4.894603 5.0146847 4.945765 4.8528643 4.942984
1367573_at 12.455917 12.403893 12.38504 12.397346 12.344777 12.40522 12.470284 12.303923 12.411608 12.390532 12.50991 12.438894
1367574_at 8.365295 8.709499 8.493899 8.509913 8.422489 8.338862 8.53152 8.667441 8.688558 8.469839 8.798383 8.893775
1367575_at 11.630705 11.822438 11.9293995 11.654425 11.915668 11.717257 11.634803 11.841795 11.507614 11.626415 11.817514 11.75736
1367576_at 13.696931 13.726473 13.811861 13.61428 13.601487 13.751594 13.793933 13.733489 13.591939 13.589315 13.707821 13.729176
1367577_at 7.8839025 7.3768125 6.624812 7.5550375 8.290736 7.0900054 7.3556514 7.8540907 7.7947187 7.785889 6.8152657 7.2748957
1367578_at 10.662285 10.684624 10.636186 10.490508 10.680609 10.530731 10.505424 10.515605 10.434107 10.569814 10.806446 10.467817
1367579_a_at 11.5813265 11.332405 11.391134 11.355988 11.13382 11.300655 11.434047 11.556732 11.290763 10.970209 11.332103 11.35835
1367580_at 11.6058445 11.568817 11.531673 11.462027 11.464352 11.538529 11.648057 11.397366 11.496963 11.349376 11.701379 11.539884
1367581_a_at 6.804059 5.9655685 5.361842 6.3647842 5.9186068 5.616044 5.8876905 6.0101347 6.376957 6.0579376 5.9982815 6.435701
1367582_at 11.88645 11.805894 11.815265 11.738341 11.733363 11.770516 11.866065 11.708285 11.705301 11.7359915 11.978224 11.828796
1367583_at 13.354066 13.37106 13.2720785 13.422899 13.445448 13.508878 13.37187 13.398685 13.423344 13.350625 13.424868 13.460835
1367584_at 8.211341 9.01962 8.537314 8.4213505 8.353453 8.043623 7.994769 8.168897 8.297692 8.525378 8.662969 8.515347
1367585_a_at 11.1364565 11.278388 11.344748 11.370011 11.440102 11.148896 11.017342 11.2024975 10.97492 11.30752 11.251593 11.166172
1367586_at 13.090558 12.976155 13.296134 13.017755 13.132995 12.950028 12.940921 12.940416 12.719595 12.938823 12.889242 12.934939
1367587_at 3.3551357 3.4900997 3.3777323 3.4563377 3.5456882 3.5361497 3.4852111 3.387599 3.5985117 3.6174831 3.6910958 3.5403512
1367588_a_at 11.619597 11.697621 11.474751 11.624925 11.73699 11.663031 11.715389 11.549896 11.657289 11.594028 11.787652 11.6489725
1367589_at 9.711496 9.604797 9.776869 9.658658 9.5463 9.678699 9.623365 9.545826 9.628963 9.60805 9.7259245 9.605661
1367590_at 11.26754 11.028055 11.112993 11.031013 10.948492 10.972609 11.238243 11.08254 11.0102625 11.006541 11.138983 10.998032
1367591_at 10.193099 10.328075 10.40085 10.274205 10.160161 10.291173 10.272906 10.152962 10.225569 10.155976 10.318793 10.252762
1367592_at 3.4497883 3.2459397 3.2128026 3.4963017 3.560468 3.4864035 3.465017 3.221994 3.4794002 3.247568 3.3174145 3.5173998
1367593_at 8.764023 8.707509 8.297718 8.290334 8.69151 8.311807 8.60495 8.656556 8.378967 8.570172 8.720435 8.727449
1367594_at 9.10092 9.387285 9.245771 9.397783 9.066784 9.301977 9.216004 9.359953 9.321043 9.122393 9.254541 9.537573
1367595_s_at 13.690091 13.687059 13.665909 13.621708 13.613655 13.606826 13.614386 13.586012 13.687241 13.588089 13.661843 13.661814
1367596_at 12.510774 12.436821 12.327905 12.370551 12.366328 12.457954 12.500802 12.32871 12.312598 12.285359 12.484134 12.401207
1367597_at 12.143869 12.222932 12.04379 12.201158 12.097922 12.182094 12.162237 12.034458 12.123994 12.050263 12.203833 12.100638
1367598_at 14.168276 14.210002 14.200451 14.207622 14.204715 14.200216 14.16498 14.175255 14.177428 14.180718 14.147477 14.110045
1367599_at 12.259403 12.322515 12.519968 12.199298 12.413704 12.413444 12.432689 12.0453005 12.075894 12.127192 12.361084 12.353622
1367600_at 5.3936596 5.541397 5.3201833 5.3037 5.4697366 5.2959824 5.3311515 5.4192977 5.260387 5.4357452 5.3131714 5.6486425
1367601_at 8.2120495 8.174377 8.102142 8.333361 8.167786 8.045496 8.206949 8.212276 8.594883 8.418367 8.436047 8.088686
1367602_at 9.471368 9.274897 9.344877 9.638934 9.545762 9.323626 9.4237795 9.495682 9.812581 9.8637495 9.842076 9.309801
1367603_at 11.567509 11.495546 11.615453 11.53351 11.524618 11.577416 11.554409 11.474032 11.463259 11.473694 11.623866 11.485913
1367604_at 11.453352 11.3204565 11.106304 11.150333 11.173574 11.291941 11.303193 11.248891 11.537443 11.259124 11.316685 11.315242
1367605_at 11.212873 10.893421 11.006292 11.022529 11.044419 10.909041 10.941569 10.858107 10.912049 10.888162 10.932963 10.649097
1367606_at 12.459062 12.440957 12.435112 12.386445 12.437873 12.370427 12.477492 12.336152 12.440058 12.374727 12.548176 12.481872
1367607_at 12.748887 12.719461 12.684716 12.657037 12.744527 12.746579 12.703405 12.655228 12.681277 12.657735 12.734198 12.643076
1367608_at 5.0485115 4.8418236 5.03337 4.935527 5.107172 5.080055 5.2301855 4.8534536 5.083571 5.1620426 4.9785967 5.060528
1367609_at 11.619597 11.72343 12.364055 11.852149 11.853124 11.988584 12.099804 11.950379 11.883465 11.812391 12.398711 12.042517
1367610_at 12.397929 12.489734 12.366094 12.451501 12.439096 12.452007 12.504918 12.441618 12.405458 12.392431 12.495159 12.47571
1367611_at 5.2059364 4.7782717 5.2080564 5.120676 5.192049 4.984874 5.302607 5.1389494 4.7679353 5.078324 4.958357 5.339083
1367612_at 14.056065 14.107985 14.103678 14.054295 14.11852 14.030861 14.071443 14.040699 14.095544 14.034088 14.058941 14.056111
1367613_at 13.0015 12.925008 12.90994 12.868895 12.904421 12.897627 12.861032 12.895528 12.916598 12.874091 12.888785 12.874644
1367614_at 7.435656 8.002199 7.5206184 7.4067783 7.0923553 7.2907248 7.3899927 7.4883466 7.3876047 7.128609 7.745176 7.9948053
1367615_at 4.000588 4.1122336 4.113825 4.052597 4.1799717 4.276494 4.1742487 4.268586 4.031298 4.1486425 4.189944 4.004879
1367616_at 4.3026543 4.3171463 4.1416073 4.3647146 4.3827543 4.435659 4.358801 4.4014 4.398472 4.2799397 4.225339 4.302788
1367617_at 9.36551 9.397089 9.377222 9.522814 9.399588 9.457672 9.540978 9.483622 9.498449 9.458582 9.8099785 9.541237
1367618_a_at 11.33761 11.295687 11.157988 11.309384 11.209133 11.267138 11.275293 11.212022 11.232162 11.186518 11.327662 11.303903
1367619_at 12.899742 12.887235 12.833904 12.785702 12.879865 12.903554 12.683909 12.874178 13.026255 12.857242 12.892094 12.862878
1367620_at 12.912429 12.813837 12.947143 12.842601 12.897461 12.871576 12.881614 12.782936 12.792789 12.829623 12.870588 12.744792
1367621_at 8.914475 8.808647 8.692199 8.820292 8.535876 8.707058 8.669616 8.758708 8.633364 8.682764 8.715247 8.606283
1367622_at 12.432821 12.40969 12.483997 12.454898 12.514949 12.455848 12.464828 12.401453 12.371046 12.3851595 12.44364 12.405997
1367623_at 12.387975 12.355581 12.302318 12.357606 12.343539 12.315035 12.460516 12.251747 12.290562 12.2361965 12.422208 12.2545395
1367624_at 10.645935 10.812292 10.804615 10.815683 11.201432 10.923676 10.699625 10.75382 11.010287 10.691767 10.733293 10.707567
1367625_at 13.363415 13.344068 13.200631 13.21133 13.256339 13.284974 13.173771 13.156853 13.243751 13.160712 13.2857685 13.261005
1367626_at 4.738481 4.6334596 4.798007 4.8610263 4.970518 4.8702807 4.793603 4.653082 4.920605 4.8172436 4.6188097 4.912818
1367627_at 8.490088 8.535161 8.010895 8.617608 8.239279 8.405357 8.382984 8.794941 8.529905 8.376646 8.1299515 8.258125
1367628_at 6.660456 6.966512 6.309006 6.5846734 6.82412 6.369005 6.482586 6.6946144 6.8354664 6.2133327 7.2497334 6.660662
1367629_at 12.476498 12.31202 12.499673 12.31127 12.377559 12.382445 12.410616 12.29521 12.253347 12.302807 12.351165 12.273046
1367630_at 12.57535 12.525266 12.465857 12.46372 12.503762 12.543915 12.494996 12.435286 12.44162 12.412413 12.574491 12.48169
1367631_at 6.794297 7.051693 6.862941 6.7321286 6.8307114 5.885957 6.4217257 7.097188 6.2479467 7.277844 7.4361777 6.132601
1367632_at 10.114923 9.955593 10.127567 10.260265 9.747187 10.119109 9.535729 10.465665 10.675977 9.985321 9.928181 10.016161
1367633_at 9.891952 9.6203 9.538052 9.646252 9.408633 9.762206 8.982966 10.0522585 10.34467 9.558566 9.719171 9.605869
1367634_at 12.579344 12.5958185 12.405233 12.5599785 12.409134 12.5467205 12.615365 12.458111 12.449114 12.416291 12.603501 12.632284
1367635_at 12.746137 12.899862 12.809446 12.896318 12.835873 12.900722 12.896014 12.790525 12.873215 12.752351 12.768027 12.900685
1367636_at 8.461514 8.519062 8.3784485 8.167871 8.250412 8.170807 8.463949 8.305854 8.507806 8.282373 8.389934 8.239731
1367637_a_at 11.238767 11.212862 11.202774 11.209245 11.130418 11.142316 11.157854 11.129579 11.187783 11.234824 10.982304 11.173599
1367638_at 9.791913 9.788267 9.868409 9.727179 9.849155 9.854381 9.819539 9.690108 9.666021 9.844725 9.8613615 9.755166
1367639_a_at 12.718139 12.716381 12.561498 12.477884 12.761278 12.74846 12.589192 12.670713 12.712426 12.588116 12.74864 12.522843
1367640_at 12.579475 12.691676 12.457946 12.484621 12.606589 12.587836 12.582425 12.510662 12.5761175 12.53877 12.797955 12.667839
1367641_at 13.559066 13.579045 13.568736 13.498847 13.565689 13.503 13.615433 13.488542 13.503737 13.521019 13.640483 13.560396
1367642_at 11.084099 11.205549 11.147473 11.029156 11.121873 11.271293 11.223477 11.129654 11.086367 11.082479 11.236591 10.999177
1367643_at 11.724942 11.767294 11.611261 11.663915 11.633552 11.85127 11.701359 11.690135 11.7793255 11.634168 11.817922 11.812436
1367644_at 7.243791 7.5795765 7.511915 7.628446 7.6314273 7.364672 7.6188107 7.503136 7.691126 7.7852836 7.5942807 7.7236953
1367645_at 12.791178 12.819835 12.745782 12.754329 12.757058 12.752981 12.8188305 12.746932 12.704451 12.6939 12.945181 12.805275
1367646_at 12.336738 12.509804 12.369292 12.375475 12.54943 12.2817335 12.493071 12.374206 12.407048 12.245942 12.422831 12.284528
1367647_at 14.220394 14.189459 14.199464 14.180328 14.246017 14.190751 14.148061 14.20251 14.185206 14.20444 14.18957 14.191417
1367648_at 6.19842 6.4599533 5.720403 6.0470214 6.004758 6.139537 6.2416973 6.0076065 6.425232 5.906296 6.4695716 6.524075
1367649_at 6.363173 6.304632 6.060326 6.635661 6.4366336 6.1060567 6.2473907 6.534124 6.5937405 6.1787214 6.2944036 6.669492
1367650_at 6.846975 6.8510637 6.6002254 6.738925 6.883201 6.6705647 6.6828837 6.911443 6.6879697 6.5088906 6.7764654 6.564384
1367651_at 10.36991 10.312572 10.400009 10.242393 10.401578 10.300075 10.380857 10.25739 10.363284 10.453221 10.467926 10.492603
1367652_at 9.529306 9.673119 9.615623 9.544725 9.40776 9.514747 9.616827 9.482423 9.902479 9.761191 9.644349 9.830812
1367653_a_at 12.334698 12.336147 12.671699 12.376373 12.513885 12.363885 12.301066 12.441641 12.264116 12.200616 12.379663 12.399675
1367654_at 8.880519 8.538058 8.99714 8.939329 8.924771 8.712815 8.80323 8.9170885 9.052493 9.128189 8.722443 8.968739
1367655_at 8.339234 8.646813 8.32976 8.174469 8.370422 8.033604 8.153661 8.30405 8.17372 8.126767 8.295072 8.21164
1367656_at 10.82972 10.755404 10.845913 10.75909 10.841552 10.890714 10.8415165 10.797895 10.7797985 10.700211 10.870473 10.775582
1367657_at 12.4868555 12.490009 12.453854 12.448149 12.311069 12.366303 12.246048 12.639325 12.461846 12.567087 12.551923 12.554296
1367658_at 6.548508 6.6775746 6.618894 6.981295 6.522259 6.6670246 6.8959603 6.828234 6.7267084 6.5768676 6.4606776 6.781978
1367659_s_at 11.247095 11.04941 11.37686 11.075883 11.201802 11.748323 11.452473 10.835214 11.092787 11.292752 11.481258 11.296759
1367660_at 6.169758 6.3293047 6.131352 6.1311173 6.0871115 6.349514 6.2247586 6.158112 6.393763 6.0432634 6.6341977 6.581896
1367661_at 7.218187 7.8292418 7.34545 7.2208285 7.0757155 6.9134455 7.1803617 7.2016873 7.0201535 7.252483 7.3465934 7.3255754
1367662_at 12.575176 12.480071 12.640407 12.525591 12.698534 12.515008 12.393697 12.558438 12.655101 12.611826 12.527216 12.425006
1367663_at 11.778455 11.794797 11.820052 11.667553 11.657032 11.822538 11.788465 11.808194 11.792224 11.779377 11.825415 11.890439
1367664_at 4.375249 4.057624 4.175663 4.1304464 3.9345417 4.5358214 4.266049 4.199973 4.2699833 4.047959 4.163469 4.2087865
1367665_at 4.283601 4.2141933 4.3287396 4.195239 4.0550227 4.3202934 4.5841804 4.340108 4.495686 4.1128826 4.1463127 4.2709084
1367666_at 9.773653 9.64087 9.694533 9.509977 9.612987 9.517245 9.54659 9.711795 9.856414 9.622159 9.629086 9.734297
1367667_at 12.292433 12.031344 11.987695 12.015231 12.048594 11.919213 12.056052 11.96274 12.091796 11.903837 12.089257 11.610538
1367668_a_at 6.8227644 7.3736014 6.990782 7.072553 7.0750628 6.857504 7.1231685 7.472391 7.863108 7.0404387 7.0248976 7.4668226
1367669_a_at 10.363879 10.109223 10.29998 10.081921 10.199452 10.168206 10.005052 10.261313 10.227401 10.355673 10.361509 10.176511
1367670_at 10.627982 10.691236 10.720324 10.622872 10.805923 10.653066 10.649487 10.750141 10.813281 10.677431 10.707055 10.67321
1367671_at 9.480946 9.508747 9.631505 9.428414 9.60528 9.34338 9.503999 9.600489 9.555034 9.55399 9.396978 9.461246
1367672_at 11.82075 11.855501 11.989208 11.834345 11.919672 11.831562 11.7995615 11.827065 11.907447 11.92795 11.903815 11.888492
1367673_at 10.879424 11.075178 10.920128 10.854872 10.937269 10.894307 10.941326 10.9628315 11.12188 10.98808 10.877888 10.909406
1367674_at 9.445444 9.446995 9.462605 9.495881 9.528862 9.38567 9.53015 9.530256 9.35739 9.474481 9.406559 9.547381
1367675_at 9.600799 9.386347 9.459638 9.193878 9.335527 9.234714 9.189798 9.299861 9.161082 9.222358 9.270961 9.239499
1367676_at 8.063387 7.9945517 7.7879653 7.9353447 7.726376 7.4142876 7.829952 8.231344 7.7293053 7.6848564 7.5193195 8.079395
1367677_at 11.381035 11.817011 11.720038 11.511362 11.817705 11.747665 11.544737 11.707606 11.953005 11.919092 11.840844 11.663976
1367678_at 11.320126 11.307724 11.42746 11.364929 11.229622 11.3726425 11.24414 11.199835 11.376389 11.22292 11.211053 11.297748
1367679_at 10.666068 10.679452 10.460536 10.17406 10.618724 9.899105 10.094001 10.367928 9.826981 10.05366 9.818291 10.338543
1367680_at 12.158623 12.187275 12.299074 12.273776 12.268873 12.247963 12.204993 12.189928 12.2313 12.257007 12.156129 12.251054
1367681_at 9.986217 10.313554 10.231471 10.174191 10.179506 10.105335 10.114485 10.126596 10.156295 10.125216 10.407951 10.096309
1367682_at 6.568195 6.5378976 6.539016 6.5246725 6.529843 6.617836 6.836027 6.563336 6.5756245 6.5006485 6.5366063 6.607776
1367683_at 10.335614 10.050534 10.3368635 9.942918 10.044644 10.123918 10.030261 10.441683 9.945688 10.058594 9.977742 10.109288
1367684_at 4.089705 3.979636 4.1677485 4.1836042 4.0165744 4.1474476 4.0568933 4.328155 4.20045 4.2346315 4.43508 3.8749123
1367685_at 12.198264 12.286898 12.103211 12.241524 12.169019 12.265512 12.318456 12.141298 12.151456 12.104796 12.313605 12.249796
1367686_at 12.014878 12.013108 12.06884 12.060716 11.975941 11.967754 11.959516 11.920714 12.019416 11.891323 11.813491 11.9692745
1367687_a_at 8.480991 8.721556 8.573622 8.488266 8.3991 8.441661 8.476814 8.488655 8.720503 8.6502285 8.720445 8.589531
1367688_at 8.347578 8.48717 8.47098 8.574259 8.379536 8.4295845 8.5655155 8.298449 8.367508 8.367607 8.268183 8.471466
1367689_a_at 7.844985 7.9517655 8.2625065 7.3861527 7.662767 7.7222123 8.305328 7.9499116 8.643261 7.661378 8.637146 8.123747
1367690_at 11.879823 11.857123 11.65094 11.614737 11.71253 11.7628975 11.532866 11.642052 11.702366 11.726084 11.810471 11.667583
1367691_at 11.348718 11.434986 11.347043 11.2432575 11.265764 11.185216 11.495881 11.212161 10.751387 11.173638 11.371403 11.042517
1367692_at 3.7018511 3.6366403 3.6859293 3.7709317 3.5997746 3.6326427 3.6588428 3.6355603 3.7202592 3.6589866 3.7215846 3.802076
1367693_at 10.133567 10.117058 10.064457 10.066199 10.143108 9.974583 10.22114 10.085447 9.863432 10.169017 10.208969 10.161861
1367694_at 11.22799 11.225423 11.406902 11.135198 11.2204 11.511752 11.35867 11.12935 11.262738 11.225058 11.382252 11.222017
1367695_at 12.1984005 12.334859 12.185567 12.128366 12.190983 12.155478 12.149345 12.326126 12.21591 12.131064 12.180831 12.197607
1367696_at 8.476567 8.503013 8.432506 8.256842 8.293434 8.323913 8.281972 8.325874 8.558099 8.274882 8.501663 8.435383
1367697_at 10.099588 9.951446 10.311424 10.113851 10.24587 10.328657 10.028525 10.219076 10.388146 10.258283 10.141327 10.159123
1367698_a_at 9.096922 9.120651 9.029381 9.237894 8.987444 9.129951 9.191886 9.231386 9.260005 9.135678 9.051915 9.055076
1367699_at 6.438153 6.2939477 6.4917808 6.5036807 6.4226274 6.377387 6.5344634 6.5741997 6.3237057 6.402448 6.560078 6.453568
1367700_at 4.106068 4.1024456 4.0251217 3.9541533 4.0744696 4.463751 4.197877 4.1859922 3.9948845 4.0235314 4.420587 4.215563
1367701_at 6.8598394 7.2557273 6.8408465 6.8713245 6.7928677 6.95696 7.1532016 6.922274 7.0724483 6.761473 7.121984 6.9517803
1367702_at 12.514571 12.658381 12.7004795 12.663563 12.572491 12.599329 12.488047 12.597655 12.636413 12.601943 12.627607 12.443877
1367703_at 3.795448 3.7233577 3.8644993 3.9515295 3.7519815 3.7008991 3.802124 3.6592164 3.6845396 3.590176 3.927131 3.810043
1367704_at 8.712231 8.778301 8.742498 8.9582615 8.621962 8.84372 8.926422 8.765941 8.756785 8.647565 8.715763 8.81776
1367705_at 8.835409 8.934804 9.067297 8.907508 8.975723 9.07924 8.974339 8.975446 9.126825 8.964874 9.082621 8.973342
1367706_at 11.115149 11.119577 11.177381 11.019721 10.986768 11.061701 11.0094 11.053583 11.053104 11.075875 11.142872 11.052022
1367707_at 9.368934 10.410476 11.172193 10.597979 10.706674 9.566757 10.276367 10.753807 9.334683 9.444444 9.397983 9.532289
1367708_a_at 10.743517 11.529911 12.09795 11.617385 11.8136425 10.80475 11.549129 11.707678 10.688255 11.004311 10.851271 10.898718
1367709_at 9.780459 9.73389 9.396742 9.75857 10.459349 9.015818 9.488162 9.635428 10.051977 9.960317 10.036778 9.709324
1367710_at 10.411845 10.458207 10.38408 10.246175 10.43906 10.349446 10.450337 10.321703 10.425855 10.344354 10.580163 10.447776
1367711_at 11.291947 11.194024 11.172978 11.149918 11.175333 11.308695 11.35273 11.23554 11.266911 11.111279 11.120434 11.157444
1367712_at 6.6285796 6.7883244 6.5375476 6.416283 6.5762553 6.2594666 6.4301577 6.6365705 6.9171457 6.488279 6.7886176 6.5490127
1367713_at 9.5313015 9.1676655 9.386881 9.127068 9.225896 9.071475 9.182678 9.345491 9.303604 9.230655 9.320164 9.2829485
1367714_at 7.6792583 7.6166506 7.5623484 7.5508523 7.423276 7.5440364 7.626715 7.644518 7.590395 7.5894203 7.4431524 7.4760685
1367715_at 10.503944 10.261465 10.308599 10.328505 10.220177 10.290437 10.288415 10.245268 10.32249 10.362938 10.160459 10.263922
1367716_at 8.583767 8.661167 8.885094 8.801748 8.452011 8.416122 8.763302 8.632507 8.55438 8.684248 8.7045765 8.614739
1367717_at 12.595792 12.675221 12.537278 12.697895 12.619274 12.725432 12.706608 12.557511 12.523468 12.549732 12.711253 12.613773
1367718_at 8.841182 8.812948 8.342892 8.568176 8.332158 8.464882 8.587319 8.6832 8.596263 8.559859 8.632741 8.563355
1367719_at 9.865044 10.027332 9.99531 10.038772 9.846769 9.98954 10.12988 9.89441 9.760091 10.015643 10.010281 10.031746
1367720_at 11.556148 11.350984 11.378391 11.268332 11.206224 11.378627 11.18157 11.432192 11.513034 11.311748 11.316683 11.306379
1367721_at 10.875894 10.9538355 10.99147 11.099007 10.995257 10.85523 10.925051 10.729534 10.8944235 11.384296 11.250447 11.0451145
1367722_at 7.108218 7.3448286 7.276642 6.932018 7.133982 7.263994 7.1585565 7.101355 7.218648 6.996385 7.550317 7.358904
1367723_a_at 8.11306 8.27349 8.180618 8.171731 8.143307 8.190568 8.203989 8.194582 8.194735 8.168642 8.22932 8.103222
1367724_a_at 10.709073 10.555868 10.771626 10.583252 10.586969 10.4947815 10.517771 10.531882 10.690592 10.733665 10.606536 10.476577
1367725_at 8.053037 7.707335 7.963182 7.890775 7.3025603 8.301701 7.452069 8.434309 7.546647 8.556322 8.76108 7.376263
1367726_at 6.4760537 6.6225853 6.3824873 6.6177564 6.6238136 6.5899143 6.244037 6.59037 6.495418 6.573464 6.465751 6.347693
1367727_at 8.087694 8.029992 8.094846 8.09235 8.186577 7.9963512 8.053186 8.069602 8.156886 7.978331 7.901066 8.124102
1367728_at 7.7325964 8.011304 7.810352 7.745637 7.811927 7.7408276 7.6631584 7.8294415 7.949307 7.762717 7.7872376 7.741937
1367729_at 12.2318325 12.015888 12.088603 11.655083 12.045649 11.906726 11.801082 12.323475 12.070429 11.912022 11.555501 11.808368
1367730_at 10.141101 10.094193 10.109147 10.00999 9.941982 9.927385 9.990513 9.889401 10.034666 9.879158 9.82652 9.874497
1367731_at 8.330574 8.511482 8.336596 8.639503 8.235456 8.032097 8.240735 8.233767 8.227002 8.283542 8.402729 8.353165
1367732_at 8.992349 8.903133 8.828249 9.04825 8.87723 8.941675 8.933567 9.014987 9.046404 9.052167 9.175051 9.093206
1367733_at 6.678503 6.7480283 7.280698 6.8929744 6.94265 6.3513303 6.864061 7.785381 7.27432 7.813091 7.716089 7.189344
1367734_at 7.9998155 8.101601 8.002159 7.8157053 8.044525 7.865282 7.9500117 7.868153 8.184605 7.9878764 8.252517 7.948244
1367735_at 12.086171 12.112146 12.139186 12.167476 12.017034 12.184824 12.230086 11.93187 11.845377 12.145833 11.86942 12.015909
1367736_at 9.7871685 9.498319 9.595392 9.741899 9.771885 9.657429 9.701196 9.926545 9.798114 9.823328 9.60128 9.493835
1367737_at 10.79061 10.857282 10.846838 10.749851 10.848479 10.868588 10.91687 10.769044 10.816339 10.84061 11.031217 10.936866
1367738_at 7.181854 7.018477 6.9577537 7.111219 7.013684 6.9625883 6.828697 7.071752 6.820023 6.8898196 6.653814 7.081115
1367739_at 4.373105 4.0882635 4.223958 4.0764256 4.172775 4.1677814 4.2049294 4.307907 4.1582317 4.4012566 4.2179127 4.125043
1367740_at 6.844677 7.009885 6.4268003 6.6862154 6.881387 6.8895144 6.402137 6.689325 6.6592884 6.534746 6.861185 6.5948596
1367741_at 10.330036 10.566538 10.801946 10.21643 10.412221 10.513347 10.203369 10.3291235 10.000842 10.736624 11.028596 10.134505
1367742_at 5.581203 5.5679574 5.1808915 5.4326444 5.431876 5.520314 5.4292564 5.6191635 5.577412 5.496538 5.6116376 5.5432215
1367743_at 6.85946 6.9847527 6.741562 6.965931 6.7630844 7.142803 7.1993527 6.969389 6.703413 6.615865 6.520718 7.218022
1367744_at 6.312164 6.5603952 6.6661468 6.3002024 6.255473 6.5026145 6.0726123 6.3467426 6.2237854 6.3038416 6.3863482 6.3967204
1367745_at 8.840378 9.007679 8.800781 8.897796 8.676239 8.684926 8.789739 8.934697 8.683001 8.697735 8.653717 8.685968
1367746_a_at 8.264038 8.534901 8.609907 8.563171 8.434706 8.553946 8.58564 8.423174 8.424656 8.528664 8.65328 8.789404
1367747_at 8.464783 8.511219 8.3635235 8.554913 8.597052 8.331409 8.398966 8.336353 8.359762 8.414 8.427654 8.420218
1367748_at 9.581361 9.846893 9.776847 9.533552 9.704106 9.656601 9.503241 9.798573 9.609799 9.396556 9.517802 9.498784
1367749_at 3.7307804 4.053273 3.295311 3.659776 3.7823498 3.4166045 3.3895583 4.634836 4.330043 3.2699363 4.19349 5.6561255
1367750_at 9.436532 9.4743 9.406426 9.49878 9.355297 9.363314 9.299088 9.465793 9.260391 9.225557 9.085093 9.201115
1367751_at 8.417095 8.229746 8.350587 8.027496 7.990145 7.8855767 8.169566 7.953521 7.8172593 7.7829423 8.054257 7.984819
1367752_at 8.556663 8.710362 8.599259 8.894212 8.630461 8.570943 8.689698 8.7941 8.466955 8.491983 8.684886 8.558203
1367753_at 7.512985 7.7255197 7.546763 7.9007707 7.645508 7.703355 7.8005085 7.827079 7.7817354 7.718851 7.392523 7.68605
1367754_s_at 10.846987 10.633394 10.456605 10.547652 10.803942 10.648001 10.702537 10.736194 10.576766 10.795603 10.775318 10.635028
1367755_at 13.493449 13.55001 13.527861 13.437545 13.46403 13.4689455 13.436081 13.530026 13.422426 13.542596 13.37705 13.5492115
1367756_at 9.96251 10.003035 10.155471 10.073634 9.801647 9.897119 9.888217 9.706952 9.651963 9.785219 9.646833 9.86274
1367757_at 12.467654 12.333241 12.419433 12.362648 12.411769 12.374485 12.4322815 12.325608 12.323813 12.355495 12.38063 12.257398
1367758_at 8.806517 8.329622 8.603303 8.347362 8.630157 8.34717 8.494889 8.402674 8.318301 8.352417 8.203449 7.9052134
1367759_at 9.100745 9.214199 8.571885 8.961746 9.10142 8.764237 8.799591 8.606035 8.826786 8.9718895 8.637133 8.457955
1367760_at 8.762642 8.70676 8.799756 8.699279 8.759035 8.601719 8.61792 8.727263 8.616643 8.678449 8.621093 8.693829
1367761_at 7.9672737 7.9389324 7.9073105 8.0374565 7.684958 7.682653 7.9130464 7.8117466 7.7710094 7.825754 7.964627 7.9042854
1367762_at 4.987118 4.989527 4.99368 4.9724627 5.057371 5.1059294 4.927388 4.986206 4.9120874 4.9349675 5.0785875 4.9570246
1367763_at 11.40151 11.166222 11.621913 11.495366 11.4422035 11.4772835 11.452589 11.238689 11.230237 11.24103 11.477071 11.310832
1367764_at 8.29185 8.356569 8.541061 8.458045 8.422303 8.432387 8.606533 9.03841 8.514861 8.902544 8.552044 8.316113
1367765_at 10.569192 10.343478 10.482595 10.482282 9.776055 10.614997 10.38935 10.25308 10.727907 10.514501 10.143533 10.239625
1367766_at 11.147698 11.113034 10.955589 10.935862 11.019435 10.999625 11.026359 10.9285965 11.0739355 10.922766 11.165999 10.973517
1367767_at 10.641614 10.67962 10.602121 10.485135 10.5012865 10.682279 10.483404 10.523792 10.51421 10.644148 10.724814 10.535736
1367768_at 5.107779 5.1155953 5.046883 5.1223817 5.1050496 5.0439076 5.1577554 5.084415 5.0252595 4.9162307 5.4021606 5.2271543
1367769_at 9.04233 8.849949 8.93488 8.787283 9.0308 8.818935 8.740566 8.816994 8.839604 8.75826 8.843679 8.707793
1367770_at 10.305675 10.269669 10.3585205 10.1385975 10.238194 10.236172 10.30136 10.301234 10.36601 10.379861 10.328716 10.292249
1367771_at 10.067382 10.054852 10.373799 10.324788 9.977635 10.076124 9.723952 10.971905 10.182063 11.058887 11.08431 10.115457
1367772_at 8.446766 8.391247 8.403993 8.253866 8.306186 8.335818 8.2216625 8.359885 8.282331 8.353421 8.423276 8.249632
1367773_at 10.719292 10.842445 10.719061 10.882486 10.709261 10.737738 10.9102745 10.797456 10.501613 10.772618 10.834533 10.679747
1367774_at 13.065577 13.142612 13.080488 13.138171 13.173393 13.173776 13.226727 13.198865 13.292886 13.116989 13.2955065 13.16178
1367775_at 12.086951 12.323855 12.071963 12.359342 12.144813 11.507702 12.18278 12.05951 12.240137 11.999735 11.581741 11.351486
1367776_at 7.24142 6.722077 6.9156404 6.175337 6.2517157 6.069958 6.1887546 6.7639303 5.8957825 6.3564663 6.5281386 6.3738832
1367777_at 11.419359 11.227015 11.361975 11.195363 11.360621 11.778925 11.413512 11.2348385 11.465041 11.590885 11.594675 11.436087
1367778_at 9.155794 9.34972 9.257669 9.560287 9.216396 9.416773 9.460934 9.505278 9.270718 9.368227 9.143707 9.508835
1367779_at 6.841108 6.5962324 6.743468 6.528646 6.8221745 6.547322 6.5344634 6.693254 6.497664 6.646952 6.6387134 6.4964466
1367780_at 7.6371593 7.2359133 7.1680408 6.9304676 7.0761995 6.883999 6.708099 7.4209394 6.832789 6.8507237 7.087847 7.072778
1367781_at 3.4752913 3.6477332 3.5360222 3.5953743 3.624792 3.6750174 3.5681798 3.6534119 3.5321944 3.6318364 3.676034 3.5349355
1367782_at 4.545518 4.2702785 4.2881064 4.413708 4.4905977 4.3512955 4.518808 4.4321775 4.292371 4.4568624 4.3455267 4.6392903
1367783_at 11.921203 11.999799 12.068391 11.971398 12.020385 11.93231 11.968917 11.997755 12.009044 12.044612 11.857352 11.948631
1367784_a_at 12.956751 12.847653 12.910496 12.779199 12.658732 12.79698 12.636866 12.79489 13.041759 12.956272 12.881855 13.001502
1367785_at 4.501835 4.4394937 4.3133903 4.5334015 4.597358 4.7562037 4.492912 4.231976 4.419133 4.4181824 4.379093 4.402174
1367786_at 10.440675 10.500827 10.181198 10.179947 10.07936 10.2662525 10.536566 10.045332 10.47527 9.873492 10.466064 10.422497
1367787_at 5.597831 5.4387245 5.5926385 5.7499056 5.6541424 5.638816 5.563392 5.583328 5.6590357 5.4784355 5.5940094 5.3959527
1367788_at 8.10792 8.062023 7.9650784 7.8310575 7.9997845 7.840326 7.739819 7.8569174 7.8531923 7.9726243 7.842299 7.909815
1367789_at 7.4436483 7.554949 7.633569 7.4813476 7.526545 7.418606 7.667515 7.474008 7.609034 7.605445 7.571281 7.5676193
1367790_at 10.039985 10.212729 9.99929 10.140397 9.90031 9.848867 10.130068 9.785079 9.96911 9.805888 9.867528 9.970774
1367791_at 7.429349 7.571216 7.381493 7.3986917 7.2389092 7.3103914 7.429951 7.344774 7.6940017 7.383719 7.522838 7.2641015
1367792_at 4.0767365 4.077904 4.2562494 4.088844 4.182727 4.246244 4.167944 4.158904 4.2028756 4.084834 4.0354147 4.1327367
1367793_at 13.22937 13.043024 13.135579 13.18492 13.146261 13.187521 13.155914 13.135579 13.169083 13.094244 13.139441 13.177355
1367794_at 5.962523 6.510537 5.6530495 5.596391 5.863983 6.0170894 6.1374636 5.0943165 5.4545884 6.7275486 5.7356515 6.6653876
1367795_at 7.792668 7.942103 8.152254 7.7420893 7.9976645 7.92 7.335931 8.016555 8.021487 8.382261 8.221638 7.414792
1367796_at 8.567029 8.688381 8.4066305 8.590789 8.426501 8.651439 8.651424 8.829385 8.561453 8.523775 8.58079 8.707793
1367797_at 6.756644 6.771199 6.7297015 6.6879916 6.532006 6.6135187 6.7978697 6.948102 6.7562275 6.795071 6.71429 6.567011
1367798_at 12.33379 12.35768 12.533918 12.5026245 12.499694 12.462589 12.339189 12.513041 12.53869 12.444985 12.447265 12.405484
1367799_at 5.6597433 5.348213 5.4149594 5.452703 5.4170732 5.5524216 5.196396 5.195221 5.3680954 5.214665 5.494624 5.47429
1367800_at 6.3217564 6.786323 6.6745467 6.358541 6.7952476 6.397892 6.9285655 6.511997 6.9666815 6.299425 7.0138836 7.034876
1367801_at 9.223078 9.406432 9.301104 9.366962 9.200756 9.176307 9.425184 9.402057 9.421846 9.335111 9.34437 9.3673315
1367802_at 9.766066 8.601707 9.056152 10.279353 9.368076 8.821847 8.977452 10.406289 9.569999 9.640773 8.978943 9.740519
1367803_at 6.810397 6.5100646 6.394209 6.416203 6.7472053 6.167088 6.237803 6.5295978 6.6562285 6.6569476 6.8519373 6.445132
1367804_at 12.817922 12.74141 12.827189 12.847216 12.688755 12.96399 12.856716 12.852916 12.768776 12.8182745 12.726272 12.9331665
1367805_at 4.931589 4.7295475 4.847181 4.8134933 4.6974444 4.9190526 4.9508905 5.0582633 4.6695952 4.8510623 4.8060856 4.8915315
1367806_at 5.297122 5.2518735 5.08879 5.173197 5.217964 5.2527785 5.129454 5.1737823 4.910433 5.097566 5.193013 5.210925
1367807_at 9.220649 9.403345 9.29021 8.518971 9.365302 9.275491 9.470577 9.253947 9.22213 9.431698 9.240091 9.3448515
1367808_at 10.902825 10.539178 10.718013 10.678739 10.639684 10.636129 10.793011 10.708572 10.5679455 10.666834 10.682477 10.571823
1367809_at 4.571115 4.5934095 4.691723 4.780427 4.780029 4.7643785 4.894316 4.752975 4.6950717 4.8282623 4.804359 4.776285
1367810_at 6.329124 6.1952863 5.7358155 6.4036555 6.3004675 6.3459067 6.007445 5.992461 6.3949246 6.1239357 6.253175 6.210925
1367811_at 5.7205634 5.568667 5.296944 5.6790667 5.390459 5.133774 5.362859 5.298961 5.0258174 5.9331427 5.4858813 5.298725
1367812_at 7.7128587 7.5948215 7.736966 7.8202896 7.798556 7.539667 7.916018 7.72843 7.419573 8.131729 7.619496 7.8165617
1367813_at 8.487589 8.710463 8.390781 8.62441 8.698476 8.389545 8.413479 8.630817 8.428689 8.468282 8.542843 8.223008
1367814_at 9.251531 9.074945 8.80121 8.801916 9.139642 8.755625 8.894126 9.311268 8.961121 9.016763 8.993388 9.071491
1367815_at 8.675354 8.669276 8.66901 8.639743 8.586727 8.6657715 8.595379 8.797752 8.795177 8.758372 8.760162 8.605869
1367816_at 5.5049787 5.582497 5.80308 5.1083035 5.254108 5.417561 4.9962883 5.224249 5.436879 5.4230843 5.416063 5.5661683
1367817_at 7.709049 7.6451125 7.9081454 7.605434 7.484404 7.658579 7.648473 7.628445 7.549239 7.6555123 7.4688087 7.5296726
1367818_at 9.432203 9.300613 9.323002 9.208353 9.291562 9.299701 9.3368845 9.267759 9.426167 9.318862 9.309856 9.092608
1367819_at 12.082705 12.133168 12.131926 12.054211 12.065744 12.103016 11.984554 12.12419 12.071598 12.029916 11.983883 11.997269
1367820_at 9.404111 9.491677 9.474993 9.426302 9.390251 9.3729925 9.434102 9.20615 9.411913 9.342179 9.419864 9.218684
1367821_a_at 3.6876786 3.6585019 3.8537283 3.897699 3.8119411 4.120995 3.8704152 3.8997693 3.9079964 3.6860042 3.6620245 3.7965431
1367822_at 5.6360626 5.634522 5.5378222 5.4394226 5.3724923 5.445889 5.398588 5.5239744 5.3882623 5.260726 5.3717675 5.5323105
1367823_at 4.971927 5.6082926 5.247823 5.0748878 4.9146743 5.265557 5.2299123 4.983576 4.926297 5.2363634 5.0042515 5.1373515
1367824_at 9.0385065 9.077846 9.095891 8.92891 8.981361 8.97391 8.874253 9.097425 8.995132 9.014764 8.966992 8.990622
1367825_at 6.213764 6.154318 6.0431905 6.205552 6.0314274 6.206582 6.067286 6.120993 6.198853 6.1285853 6.658516 6.3852863
1367826_at 9.981099 9.765824 9.686924 10.089685 9.900347 9.925797 10.171438 10.005501 9.849598 9.895558 9.8878765 9.817072
1367827_at 10.17043 10.044899 10.087451 10.056859 10.077789 10.062456 10.108947 10.099946 10.071371 10.241509 10.043819 10.137325
1367828_at 9.922958 9.986579 10.000278 9.889287 9.792039 9.895253 9.842986 9.794775 9.584797 9.885514 9.93159 9.782519
1367829_at 11.474015 11.603466 11.620343 11.419854 11.493344 11.4078 11.370766 11.4979515 11.554974 11.470005 11.476528 11.45104
1367830_a_at 7.6386843 7.6963215 7.615943 7.8715887 7.437041 7.719876 7.764055 7.706416 7.4834547 7.6205225 7.6587114 7.7554083
1367831_at 8.696875 8.83435 8.66815 8.922912 8.594114 8.912528 8.943393 8.882004 8.752903 8.804583 8.833117 8.909917
1367832_at 11.316458 11.410392 11.3101 11.316161 11.280411 11.235865 11.260272 11.27198 11.20457 11.192792 11.241692 11.208419
1367833_at 9.8071785 9.698754 9.758069 9.740264 9.801741 9.79767 9.947667 9.813541 9.789425 9.627586 9.774859 9.725364
1367834_at 8.166523 7.7804317 8.154009 7.925382 7.880713 8.104578 8.171474 8.063335 8.062658 8.059721 8.137361 7.8559723
1367835_at 5.3313894 5.3965974 5.29528 5.482248 5.4075522 5.4662046 5.4444833 5.434816 5.286979 5.340967 5.4188995 5.2682986
1367836_at 9.568086 8.75507 9.7238455 9.38622 9.645359 10.154484 9.452085 9.011901 8.662014 9.619799 9.512903 9.790632
1367837_at 10.011132 9.902979 10.000734 10.059396 10.019564 10.135788 10.086308 9.97376 10.068696 9.930844 10.013555 9.973486
1367838_at 12.43717 12.821205 12.160531 12.467027 12.372817 12.647174 12.693563 12.577647 12.946621 12.430062 12.802733 12.492026
1367839_at 10.799298 10.567424 10.434805 10.378196 10.639515 10.699283 10.567398 10.700453 11.159517 10.653557 10.890048 10.384971
1367840_at 8.3563385 8.265993 8.398914 8.322406 8.253102 8.195456 8.056932 8.308253 8.185193 8.285314 8.21338 8.150728
1367841_a_at 3.419001 3.4360633 3.4038155 3.5220711 3.40682 3.5522995 3.5897472 3.4565868 3.4619582 3.4599204 3.4849715 3.4099526
1367842_at 5.9133577 6.1122985 5.839844 6.1096206 5.7951155 6.0950103 5.77145 6.113135 5.8394723 6.112299 5.8962793 5.968439
1367843_at 10.82232 10.650248 10.761134 10.683613 10.60449 10.580325 10.438321 10.691029 10.666642 10.670266 10.615141 10.605974
1367844_at 8.752186 8.95913 8.57391 8.882772 8.824654 8.828304 8.731935 8.862894 8.904501 8.761035 8.969336 8.703321
1367845_at 3.5826156 3.4003007 3.4194188 3.5422664 3.4001667 3.5064304 3.4016423 3.4725826 3.362263 3.4478173 3.374627 3.8203328
1367846_at 6.055144 6.019967 6.4700093 6.333183 6.096674 5.908967 5.6310277 5.9973536 5.8907623 6.026772 6.0335207 6.132742
1367847_at 7.8727493 9.150326 9.179175 8.068587 9.307239 7.731388 7.845174 8.625122 8.513574 8.562848 9.005737 8.733071
1367848_at 7.7302003 7.927226 7.7840295 7.724301 7.7324123 7.821239 7.7281675 7.7787423 7.9161954 7.8589582 8.077981 7.8665557
1367849_at 9.476452 9.64684 9.648464 9.669136 9.333814 9.800617 9.984324 9.781818 9.621417 9.643368 9.88527 9.737205
1367850_at 8.706003 8.406612 8.519266 8.220678 8.403141 8.212657 8.229145 8.280544 8.534632 8.186821 8.327303 8.393795
1367851_at 4.0552454 4.261261 4.332324 4.182231 4.1280956 4.47104 4.244195 3.9344704 4.138915 4.0479584 4.2917433 3.906244
1367852_s_at 4.6522527 4.750058 4.670004 4.8636923 4.402481 4.5762653 4.3462896 4.771578 4.673654 4.622393 5.284197 4.453341
1367853_at 8.3286495 8.039531 8.271948 8.203092 8.438732 8.144358 8.402115 8.211914 7.920712 8.208984 8.053347 8.22703
1367854_at 11.929643 12.2921295 12.66371 12.264819 12.189208 11.490425 12.32133 12.177985 11.310111 11.840162 11.762505 11.441956
1367855_at 9.081561 9.066386 9.102494 9.201519 9.041708 9.594282 9.517241 9.376387 8.949137 9.346275 9.47049 9.40334
1367856_at 9.266443 10.064288 10.07097 9.658332 9.630381 9.050847 9.798117 9.34444 8.296494 8.999927 9.294504 8.90706
1367857_at 12.511518 12.560443 12.338166 12.360513 12.335994 12.502501 12.661273 12.094683 12.113846 12.428569 12.374436 12.095128
1367858_at 3.5281904 3.9940243 3.5932798 3.808834 3.9812055 3.957462 3.8394516 3.8724663 3.7895439 3.7783437 3.8821094 3.9308987
1367859_at 5.410167 5.612217 5.25818 5.2011776 5.5070395 5.2309284 5.303462 5.2920065 5.633301 5.2216086 5.485523 5.082557
1367860_a_at 10.409319 9.893544 9.482097 10.52264 9.315294 10.401683 10.790583 10.513549 10.339541 10.208632 10.186652 10.479179
1367861_at 5.722711 5.8751507 5.874089 5.500185 5.8209376 5.511879 5.54917 5.6572905 5.5559006 5.749021 7.925993 5.7044187
1367862_at 4.284683 4.0247407 4.2109833 4.4147644 4.0838737 4.030933 4.3699894 4.187384 4.306606 3.9425464 4.105244 4.51411
1367863_at 8.280108 7.9306097 8.289275 8.062662 7.986454 7.9758263 8.092412 8.145547 7.9427743 8.100646 7.976667 7.974071
1367864_at 6.247478 5.928961 5.774567 6.3627343 6.324994 5.9883146 5.679304 6.1001854 5.717661 5.9230094 5.5674243 5.815688
1367865_at 7.1490407 7.697847 7.57111 7.612929 7.409164 7.4555993 7.3955555 7.428175 7.634684 7.5746236 7.59186 7.6307993
1367866_at 6.0105004 6.194428 6.703741 6.026052 6.1057024 6.191547 6.0155487 6.234075 6.0047655 5.7477427 6.2781496 5.965763
1367867_at 9.290911 9.356775 9.253427 9.138375 9.2251005 9.1702175 9.2515545 9.434228 9.127378 9.254052 9.189019 9.253916
1367868_at 7.504824 7.4809837 7.2303824 7.7381544 7.424844 7.7446747 7.857704 7.7141395 7.580219 7.4227304 7.348549 7.5301147
1367869_at 10.324516 10.356426 10.545646 10.388033 10.708097 10.157637 10.349918 10.490848 10.383547 10.521296 10.3594055 10.454082
1367870_at 9.829798 9.828596 9.712295 9.758166 9.72296 9.727396 9.880479 9.840171 9.764746 9.689419 9.818222 9.71067
1367871_at 13.20858 13.275704 13.194993 13.31467 13.375009 13.428456 13.552453 13.546101 13.667361 13.433898 13.395945 13.42507
1367872_at 8.705984 8.583725 8.57349 8.66178 8.600195 8.62273 8.801503 8.849066 8.598103 8.552251 8.732175 8.662158
1367873_at 9.559135 9.531956 9.591297 9.588416 9.552675 9.476604 9.5685835 9.499775 9.495862 9.639032 9.606172 9.579586
1367874_at 6.5747676 6.92431 6.852263 6.719703 6.715807 6.4985256 6.6879435 6.994274 6.5746665 6.560902 6.4416046 6.4343486
1367875_at 9.065191 9.168388 9.206998 9.192708 9.05358 9.10546 9.338467 9.130411 9.0685215 9.202888 9.210948 9.258047
1367876_at 6.706747 6.599796 6.463879 6.7798285 6.4621296 6.7305665 6.759368 6.7872906 6.65632 6.7311273 6.7096176 6.7308154
1367877_at 8.072919 8.3352585 8.318765 8.213572 8.020998 8.034248 8.116047 8.130905 8.006346 8.045876 8.212973 8.126957
1367878_at 8.892234 8.67234 8.911946 8.726196 8.710616 8.728603 8.664141 8.733381 8.6101265 8.50746 8.700313 8.626877
1367879_at 7.4732623 7.7534037 7.44884 7.652601 7.5018606 7.483955 7.4279714 7.5445905 7.675806 7.2794986 7.8084574 7.7020836
1367880_at 5.3603745 5.523626 5.4305763 5.4758687 5.2681785 5.217826 5.682691 5.752338 5.5601716 5.4341063 5.198971 5.7243967
1367881_at 7.69592 7.7083745 7.3800364 7.7028313 7.732337 7.581144 7.68121 7.451132 7.5787992 7.9318786 7.9734955 7.837687
1367882_at 6.4843574 6.6037397 6.6087236 6.753105 6.680851 6.768906 6.6860523 6.543338 6.507993 6.6260343 6.5744324 6.670596
1367883_at 7.3656545 7.1453357 7.2060432 7.1742706 6.9869604 7.2466817 6.9583006 7.21492 7.6134696 7.289361 7.336243 7.1058526
1367884_at 10.428284 10.453139 10.458175 10.636786 10.672545 10.508439 10.751339 10.438787 10.477095 10.207281 10.52098 10.557924
1367885_at 12.029372 11.995922 11.984554 11.933126 11.958464 12.055312 12.12208 12.006114 12.098688 11.837028 11.968881 11.871549
1367886_at 7.726385 7.641939 7.7893844 7.758275 7.6857147 7.624667 7.853306 7.725788 7.682569 7.7010922 7.590222 7.677882
1367887_at 12.8737335 12.824392 12.817413 12.952647 12.7627325 12.901654 12.98858 12.839761 12.747252 12.846683 12.66054 12.879774
1367888_at 3.8665278 3.8304458 4.036265 3.7055562 3.85879 3.8694248 3.9301758 3.996122 4.0378084 3.872217 4.0524144 3.817008
1367889_at 9.136463 9.359667 9.110407 9.151997 9.121819 9.313301 9.198088 9.280571 9.311148 9.142133 9.119066 9.042217
1367890_at 6.894795 6.920807 6.9543357 6.803507 6.911663 6.8673186 6.7316546 6.9819427 7.0476727 6.789146 7.0608163 7.151856
1367891_a_at 5.2469444 5.35257 5.333591 5.2519803 5.2889233 5.058081 5.0832276 5.5110893 5.267122 5.3054285 5.5031514 5.6366606
1367892_at 10.182393 10.78602 10.60428 10.700778 10.453061 10.587787 10.512465 10.688313 10.388464 10.437835 10.561771 10.452182
1367893_a_at 7.0689993 7.3731623 7.4279175 7.320059 7.261872 7.2203345 7.1930685 7.0302343 7.2375154 7.3844795 7.497759 7.2945533
1367894_at 11.6082535 12.330083 12.55915 12.29175 12.226831 11.914127 12.338584 12.50135 11.982354 12.737333 12.746379 12.005762
1367895_at 11.106561 11.071429 11.153484 11.183961 11.165733 10.99849 11.178077 11.155536 11.279999 11.073028 11.085187 11.183595
1367896_at 13.590818 13.003033 13.111728 13.307354 12.939913 13.0685005 12.179135 13.353854 13.357873 13.094057 12.767929 13.249202
1367897_at 10.704487 10.744528 10.8608885 10.781943 10.823792 10.767684 10.724367 10.723174 10.653668 10.7892885 10.788276 10.717298
1367898_at 10.058505 9.881804 10.016773 10.0563965 10.080388 10.010303 9.9456415 10.046533 9.95939 10.045183 9.984144 9.921278
1367899_at 7.230177 7.3535786 7.446346 7.6195173 7.4935803 7.0815516 7.385015 7.4733467 7.743468 7.608874 7.610924 7.5393095
1367900_at 8.557975 9.0527115 8.931875 8.528368 8.516891 8.489988 8.91674 8.494259 8.654683 8.460049 8.772923 8.712868
1367901_at 9.029321 9.167439 9.155278 9.014519 8.960627 9.042048 9.214288 9.119892 8.953265 9.144934 9.120466 9.1336155
1367902_at 7.682063 7.8052278 7.581119 7.8137255 7.7382493 7.5616126 7.697662 7.715878 8.036682 7.709779 7.9492316 7.707938
1367903_at 9.504345 9.324437 9.667099 9.446765 9.411373 9.622791 9.507365 9.567494 9.547177 9.666394 9.417892 9.622759
1367904_at 5.9377065 6.167961 5.619072 5.702625 6.1304135 4.9625053 5.817601 6.5949926 6.914907 5.8014035 5.634488 5.0588174
1367905_at 10.705633 10.771233 10.635668 10.797317 10.693014 10.84279 10.574631 10.869112 11.029873 10.864833 10.903277 11.012695
1367906_at 10.20567 10.1220875 10.08497 10.154879 10.268491 9.916128 9.985407 10.067917 10.106463 10.224195 10.137447 10.079493
1367907_a_at 8.964625 9.019455 8.98247 9.045047 9.019417 9.100116 9.167853 9.058216 8.930442 9.077167 9.061399 9.034154
1367908_at 11.733679 11.792937 11.724563 11.779891 11.726739 11.819632 11.820469 11.722886 11.765922 11.739116 11.778409 11.728075
1367909_at 11.654614 11.87526 11.582091 11.725414 11.738113 11.873543 11.774891 11.675229 11.682539 11.701348 11.694233 11.741614
1367910_at 7.712513 7.652499 7.7055526 7.4528003 7.4804826 7.498876 7.47838 7.5738897 7.4504385 7.5848575 7.666871 7.419758
1367911_at 7.838298 7.747667 7.968969 8.30747 7.840909 8.117239 7.6691823 7.86695 7.8549843 7.8745413 8.006003 7.9173355
1367912_at 5.9202704 6.607196 6.295301 6.234272 6.3894053 6.259517 6.5622277 6.325881 6.5794396 6.3731055 6.133038 6.6119175
1367913_at 6.789435 6.8332615 6.6511464 6.790301 6.6404133 6.7833986 6.5744443 6.7763886 6.830931 6.8176003 6.8568845 6.7802362
1367914_at 6.6808543 6.5093164 6.6726346 6.65715 6.6161857 6.7346516 6.6104465 6.516065 6.9293947 6.5555134 6.5695176 6.6058316
1367915_at 8.943452 9.074242 8.887398 8.793852 9.024505 8.859886 8.9972 8.980404 8.757905 8.873546 8.863562 8.912512
1367916_at 5.5519476 5.523492 5.5534 5.704743 5.3536663 5.6549993 5.7649593 5.736435 5.7528086 5.3927097 5.6783447 5.623056
1367917_at 13.454976 13.302126 13.408226 13.42685 13.369656 13.488661 13.448039 13.441058 13.54331 13.425901 13.485854 13.432237
1367918_at 5.1940107 4.496807 4.959599 5.17439 4.711623 4.67822 5.055794 4.8550897 4.990642 4.668646 4.94442 4.8253446
1367919_at 5.8070507 6.4461665 5.797914 5.912701 5.8307376 5.931133 5.9393983 5.683642 6.3004475 6.0607114 6.1796317 5.9939237
1367920_at 5.3246627 5.216815 5.489496 5.183905 5.782971 5.2823853 5.3175793 4.836903 5.9378543 5.15701 5.714025 5.4300942
1367921_at 7.639498 7.638735 7.605341 7.558801 7.594619 7.4313006 7.474575 7.6821547 7.4561267 7.576752 7.765085 7.40391
1367922_at 7.841569 8.07214 7.859517 7.940819 7.81872 7.673674 7.668176 7.8945203 7.8492684 7.884079 7.7771626 7.8307953
1367923_at 5.427534 5.344622 5.096113 4.999486 5.2239027 5.029974 5.1662817 5.143408 5.6526875 4.9757485 5.200262 5.113118
1367924_at 7.0295076 6.9821978 6.9863596 7.1466026 7.18963 7.334932 7.108544 7.2431984 7.149111 7.3789444 7.1379104 7.367448
1367925_at 7.9308243 7.8821177 7.836542 7.9213676 7.967339 8.006863 7.939933 7.9291615 7.936285 7.945553 8.082212 8.052471
1367926_at 8.6419325 8.456645 8.600052 8.424487 8.723909 8.728791 8.650905 8.615506 8.624333 8.553289 8.740809 8.584116
1367927_at 10.7430725 10.675223 10.733673 10.495363 10.867108 10.839627 10.710676 10.589453 10.755522 10.634511 10.919348 10.601782
1367928_at 3.7034314 3.9582725 3.8862884 3.9562426 3.5507164 3.8415852 3.983317 3.7695467 3.5455723 3.8432183 4.1488123 3.9792507
1367929_at 10.207985 10.086433 10.244341 9.887732 10.222605 9.749542 9.982227 10.085617 9.947138 9.983601 10.143719 10.131569
1367930_at 3.570855 3.619275 3.7278528 3.4587667 3.6005204 3.7192442 3.4046676 3.5152543 3.7899666 3.6068156 3.709107 3.5585058
1367931_a_at 9.630044 9.568789 9.5190525 9.442635 9.271008 9.692745 9.406412 9.606976 9.524745 9.297453 9.678564 9.601719
1367932_at 12.0539 11.826658 11.935102 11.834255 11.770082 11.983982 11.718265 11.925845 12.488762 12.162277 12.015342 11.747013
1367933_at 8.095568 8.023919 8.210182 8.0592785 7.937549 8.319662 7.9942446 8.63106 8.161743 8.380968 8.474279 8.141769
1367934_at 5.6409826 5.739555 5.5369735 5.7554855 5.7653046 5.9368544 5.961421 5.650238 5.88083 5.812154 6.0028343 5.904027
1367935_at 9.077909 9.036902 9.097438 8.8253975 8.957583 8.880674 8.846669 8.88384 8.93469 8.96439 8.997356 8.828443
1367936_at 7.818984 7.78002 7.7231297 7.595999 7.621121 7.558002 7.6002154 7.7318077 7.81733 7.6784573 7.884653 7.712542
1367937_at 8.377693 8.384953 8.253106 8.450615 8.899764 8.559788 8.489756 7.5246406 8.02411 7.974639 8.594237 8.208095
1367938_at 10.976334 10.791098 10.754804 10.943429 10.583683 10.983985 10.51534 10.937179 10.918875 10.965072 10.707708 11.033123
1367939_at 10.377476 11.324327 10.925994 10.576059 11.324834 10.915218 11.562566 11.5268345 11.085032 11.160218 10.859078 10.469285
1367940_at 5.8002777 6.396824 6.0211897 6.1898274 5.9706936 6.0171027 6.3256803 6.343306 6.4100814 5.759586 6.377998 6.0708275
1367941_at 9.213696 9.226466 9.309542 9.1147 9.136983 9.12655 9.177324 9.220192 9.189233 9.290498 9.321034 9.166832
1367942_at 8.192579 7.746686 7.8558846 7.5451236 7.949574 7.680186 7.67188 7.8027325 7.487934 7.6220384 7.690212 7.673316
1367943_at 7.854234 7.56189 7.651354 7.898345 7.680336 7.8010793 7.966024 7.7700977 7.8531923 7.8841767 7.920322 7.91291
1367944_at 5.4869676 5.3370075 5.418079 5.296672 5.36895 5.520157 5.7318563 5.2287426 5.2213707 5.2927465 5.3281846 5.430287
1367945_at 11.0893545 11.249517 11.105477 11.094189 11.284285 11.217592 11.104301 11.22674 11.53592 11.118048 11.133784 10.93574
1367946_at 10.031138 9.706551 9.592443 9.927612 9.8051 9.571443 9.848769 9.896958 9.663447 9.839286 9.833349 9.979368
1367947_at 8.735497 8.759682 8.856324 8.723781 8.655105 8.744324 8.717021 8.71797 8.616233 8.669642 8.672083 8.784306
1367948_a_at 10.500875 10.45615 10.446241 10.593225 10.389893 10.54406 10.4658575 10.585371 10.689435 10.5878725 10.441797 10.45684
1367949_at 5.846504 5.457217 5.6836734 5.900025 5.6422086 5.942398 5.6411967 6.0634913 5.7537146 5.9789705 5.894368 5.8001513
1367950_at 7.446571 7.3621736 7.822294 7.6099687 7.6180334 8.208319 7.8959923 7.716554 7.8635435 7.650986 7.859836 7.981837
1367951_at 4.4345603 4.138009 4.522838 4.474807 4.5385437 4.355723 4.473235 4.160206 4.107539 4.6042347 4.66152 4.659766
1367952_at 7.409926 7.0627894 6.7928543 7.1249824 6.848529 6.5084004 6.7347074 7.004886 6.6407566 6.909681 6.69077 6.7943473
1367953_at 5.0071373 5.2159023 5.0626493 5.0472 5.2344327 5.2836113 4.8236027 5.0469475 4.778963 5.2295837 5.097659 4.978964
1367954_at 7.475605 6.2837124 6.192417 6.4892244 7.385256 6.3923373 5.9129987 7.363122 5.9406524 7.846338 6.5107274 6.3700676
1367955_at 6.7606807 6.5345807 6.614278 6.560587 6.5701237 6.286232 6.4509845 6.653239 6.6776524 6.762025 6.703633 6.513511
1367956_at 5.2903476 5.132278 5.1533933 5.528027 5.423757 5.370073 5.4109325 5.1819224 5.462254 5.235997 5.411886 5.1707926
1367957_at 9.535823 9.113968 8.609245 9.287031 8.945788 8.486399 9.836566 7.8489923 9.092417 8.231134 7.6242228 9.613072
1367958_at 8.875289 8.905984 8.823645 9.112797 9.123571 9.006176 9.080047 9.0412035 9.093069 8.979455 9.066277 9.070127
1367959_a_at 6.10153 5.9756002 5.6182747 6.0275273 6.0009494 6.0625978 5.6652203 6.0942554 5.9133635 6.028741 5.726162 5.946711
1367960_at 8.152949 8.318956 8.044359 8.25839 8.168105 8.070027 7.873635 8.530118 8.372316 8.661085 8.601624 8.208301
1367961_at 4.5575075 4.51082 4.356064 4.563549 4.2875586 4.4094205 4.5226803 4.220795 4.482574 4.4538307 4.478812 4.5900803
1367962_at 4.6526318 4.2587433 4.404289 4.5649447 4.5169 4.8959494 4.708386 4.3726177 4.1372313 4.3762393 4.4798527 4.6507134
1367963_at 7.2955565 7.2912264 7.1977177 7.1952043 7.092213 7.1052017 7.2750716 7.1361732 6.9836164 7.225309 7.324061 7.223205
1367964_at 4.7056556 5.08703 4.7438583 4.8745813 4.8785095 4.8560333 4.7169743 4.7872977 5.032315 4.8572445 4.857486 4.8217916
1367965_at 6.1979175 6.1564937 6.247092 6.2711883 6.173754 6.306782 6.207822 6.43484 6.3427978 6.3655334 6.191139 6.3387313
1367966_at 9.647844 9.758387 9.726149 9.846676 9.708361 9.631809 9.769573 9.685375 9.503698 9.614185 9.5721035 9.690781
1367967_at 7.4223914 7.4281335 7.4156733 7.1843677 7.340568 7.0605707 7.4343734 7.141237 7.1426563 7.520309 7.238892 7.267075
1367968_at 3.6101282 3.4638767 3.5549223 3.4057238 3.5458012 3.4861705 3.6938572 3.4456642 3.6251576 3.6589866 3.6387494 3.4969897
1367969_at 10.691439 10.853178 10.738251 10.73628 10.885314 10.731825 10.849977 10.833084 10.798519 10.812377 10.838428 10.748825
1367970_at 4.1566963 4.7214794 4.3130326 4.3334646 4.35634 4.643746 4.529294 4.2989817 4.1311903 4.5196443 4.2977457 4.0595264
1367971_at 10.244635 10.355902 10.299412 10.515324 10.121224 10.129499 10.386374 10.398282 10.142891 10.232762 10.21393 10.362903
1367972_at 10.122448 9.918774 10.045898 10.110512 9.920237 10.06821 9.905043 10.156939 9.984097 10.039228 10.056517 10.049799
1367973_at 4.116722 3.7329793 4.144649 4.1992083 4.2372475 4.013238 4.3157024 3.9781406 4.25319 4.0174594 3.9095142 4.272034
1367974_at 9.297221 9.659891 9.212173 9.084637 9.131686 9.275932 9.013797 9.098259 9.137016 9.032311 9.491059 9.298187
1367975_at 6.2072453 6.4461565 5.5379667 5.5841117 5.7771134 5.9412723 5.2605605 5.1534915 5.3824973 5.464648 5.8733697 5.6609406
1367976_at 7.427299 7.295675 7.908304 7.5290494 7.4908676 7.31625 7.2829704 7.720478 7.6619096 7.438876 7.369454 7.2550893
1367977_at 3.7837718 3.8432248 3.910066 3.7819088 3.8836114 4.0006456 3.7104993 3.7079446 3.6273496 4.155552 3.7501667 3.8796992
1367978_at 5.5643296 5.457217 5.397648 5.472493 5.6278005 5.652473 5.392265 5.6076584 5.46529 5.491274 5.6754026 5.5736594
1367979_s_at 11.672208 11.261311 11.413573 11.428855 11.435735 11.598847 11.558141 11.586245 12.013746 11.601666 11.625085 11.264831
1367980_at 8.23303 8.542163 8.328888 8.53484 8.403202 8.098181 8.484869 8.341681 8.2814045 8.514492 8.431101 8.230711
1367981_at 7.578219 7.64403 7.6023855 7.8563747 7.6279254 7.563023 7.8717284 7.5175033 7.547579 7.7145395 7.662219 7.71924
1367982_at 10.567452 10.791179 10.90154 10.742735 10.741232 10.619044 10.7463665 10.967554 11.095669 11.374953 11.796559 10.312343
1367983_at 5.5246325 5.6003323 5.701139 5.301467 5.6878424 5.450362 5.3474283 5.8045087 5.465148 5.6062007 5.638346 5.464714
1367984_at 5.923081 5.8683715 5.8077435 6.23842 5.7594094 5.846276 5.9472585 5.6647825 6.0192585 5.9038367 5.7570233 6.080772
1367985_at 8.28651 7.8179035 7.537648 7.9210505 7.7965918 7.9654093 7.0975404 7.415838 7.2959414 8.237418 7.488526 7.150354
1367986_at 7.283843 7.034764 7.112636 7.240437 7.042106 7.1939726 7.6156406 6.743746 7.307484 6.9302897 7.072957 7.3667235
1367987_at 8.912565 8.887833 8.781734 8.664611 8.796579 8.716367 8.715586 8.764104 8.84242 8.711512 8.833346 8.73868
1367988_at 12.92755 13.086391 12.937196 13.004501 13.019102 12.958506 13.059718 13.051743 12.98087 12.974568 13.0006485 13.01892
1367989_at 4.1524987 4.18971 3.9855728 4.0425096 4.223998 4.3252864 4.168214 4.128799 3.8584883 3.9023957 4.0777783 4.2616262
1367990_at 4.975794 4.946383 5.0412693 5.1905723 4.929001 4.9083424 4.5814056 5.059301 4.8018093 4.8971767 4.9637775 5.2421126
1367991_at 9.271004 9.168109 8.994408 9.28684 8.996171 9.168216 9.202745 9.059843 9.162495 9.232078 9.144598 9.273292
1367992_at 4.443923 4.598292 4.4013615 4.4898534 4.472772 4.588807 4.473235 4.3517714 4.425389 4.588278 4.6447964 4.6218762
1367993_at 7.2116885 7.281676 7.1153555 7.4650207 7.278583 7.207658 7.5231786 7.6451216 7.5665627 7.5539804 7.2574534 7.4878902
1367994_at 10.462181 10.509592 10.959896 10.68328 10.642241 10.463073 10.600143 10.693624 10.682852 10.5413 10.388921 10.499715
1367995_at 13.156598 13.226531 13.162792 13.179039 13.20548 13.148906 13.138081 13.211037 13.157729 13.1846485 13.164963 13.182085
1367996_a_at 6.8640995 6.9342103 6.756378 6.7615995 6.5016694 6.711995 6.727412 6.867773 6.6278276 6.8527527 6.4044504 6.819176
1367997_at 8.244797 8.390864 8.281097 8.221989 8.257175 8.252391 8.085956 8.127957 8.125755 8.196151 8.248867 8.32559
1367998_at 8.968563 9.942224 6.335298 9.259128 9.49643 5.882309 6.1333427 6.2910876 8.436571 8.391045 6.031179 6.039548
1367999_at 12.513559 12.639862 12.477417 12.595208 12.343754 12.5395 12.40666 12.506105 12.459342 12.412966 12.353871 12.522998
1368000_at 14.284967 14.335842 14.302633 14.310583 14.2964735 14.323023 14.3421755 14.315411 14.321616 14.281047 14.351162 14.35302
1368001_at 4.0252743 4.20624 4.018325 4.1045203 4.2402678 4.0742655 4.209715 4.138671 4.2011647 4.0079412 3.9559066 4.0637155
1368002_at 7.4434905 7.729777 7.63086 7.480312 7.4951606 7.4820848 7.448634 7.493822 7.575107 7.585972 7.4939423 7.4450965
1368003_at 5.2341065 5.4958477 5.330753 5.444547 5.3490505 5.559385 5.361851 5.3159165 5.2006283 5.397096 5.5231276 5.464714
1368004_at 9.709756 9.837502 9.768941 9.77423 9.770772 9.739786 9.849744 9.700827 9.812385 9.672563 9.800074 9.837279
1368005_at 5.2745686 5.4199758 5.5246572 5.484652 5.4116445 5.562119 5.27758 5.3656497 5.258471 5.4360833 5.494528 5.395007
1368006_at 7.962385 7.7683086 7.7217746 7.5588293 7.7170644 7.6544523 7.3354893 7.6784463 7.6739573 7.688214 8.38072 7.8491244
1368007_at 6.590735 7.297655 7.065622 6.890438 6.611594 7.1503863 6.614416 7.073259 6.7830286 6.929428 7.5836477 7.0192037
1368008_at 4.9580526 5.1189957 5.20813 5.1948795 5.241586 5.2905445 5.3782563 5.1246595 5.1609035 5.415968 5.548519 5.479664
1368009_at 9.289157 8.873379 9.213787 9.098541 9.134603 9.216674 10.019823 9.422289 9.005771 9.326749 9.257347 9.037246
1368010_at 7.852416 7.6730037 7.691791 7.7253327 7.637546 7.713815 7.732347 7.7134743 7.5116706 7.5582514 7.880565 7.521169
1368011_at 7.979702 7.9543304 7.799179 7.791989 7.892757 7.6808243 7.61596 7.6695995 7.767005 7.792053 7.7534156 7.6970696
1368012_at 6.5779977 6.804808 6.6313496 6.688383 6.4822006 6.512283 6.512874 6.2243857 6.5631766 6.4872274 6.296677 6.527245
1368013_at 4.163518 4.1720004 4.271578 4.319591 4.0945253 4.346924 4.215461 4.442672 4.358554 4.326189 4.0870914 4.422403
1368014_at 4.037918 3.9449751 3.9313633 4.2612896 3.8986256 3.9897735 3.878702 4.0057545 3.6704595 3.9201434 3.921849 3.970379
1368015_at 5.813124 5.6728015 5.7779503 5.6683583 5.8541293 5.7731376 5.9803023 5.9679155 5.8344736 5.6248803 5.7458205 5.936495
1368016_at 13.077617 12.869406 12.985532 12.899389 12.916551 12.948505 12.927333 12.893922 12.865451 12.932697 12.942535 12.964976
1368017_at 4.8033924 4.8673077 4.983203 4.9990506 5.044717 5.13798 4.9166756 4.928068 4.846133 5.0775337 4.910855 4.826789
1368018_at 8.888352 9.051036 8.99844 8.914635 8.911732 8.857873 9.025269 9.080846 8.879737 8.834968 9.111295 8.840474
1368019_at 7.7811065 7.82075 7.996957 8.006985 7.6712894 7.676748 7.7570953 7.7122903 7.547064 7.7992363 7.517324 7.7236953
1368020_at 7.4531703 6.983023 7.099175 6.824225 6.8262863 6.883851 7.1371636 6.9893627 7.054622 6.87239 6.8927207 6.5850563
1368021_at 13.717166 13.984037 13.996093 13.93385 13.922455 13.922511 14.03961 13.897132 13.955792 14.00124 14.1259775 14.032149
1368022_at 6.963443 6.8934884 6.831987 6.9774632 6.992549 6.8997507 7.0384965 6.6773663 6.7497096 6.730891 6.8682146 6.8180914
1368023_at 6.7458587 6.525681 6.6502504 6.7779765 6.7847013 6.759706 6.760598 6.562299 6.614295 6.398589 6.941249 6.747427
1368024_at 6.5414133 6.3227525 6.4886885 6.2792354 6.4250193 6.610035 6.6443467 6.399691 6.4911118 6.526421 6.7169766 6.5601687
1368025_at 7.1407156 7.0446877 7.38072 7.1545053 6.904293 6.8061585 6.693059 7.738434 6.723609 7.598258 8.133582 6.395253
1368026_at 7.4375052 7.4975033 7.3971024 7.5946264 7.366767 7.4616976 7.358789 7.7245765 7.4717183 7.542076 7.3878875 7.2251844
1368027_at 6.3616185 6.4854646 6.73212 6.324708 6.5026803 6.566486 6.5772734 6.5193667 6.3776016 6.50885 6.7855268 6.4590054
1368028_at 4.2531857 4.677416 4.1410294 4.0803475 3.9895449 4.287206 3.864703 4.4444327 4.2178645 4.0817637 4.2304783 4.3413806
1368029_at 10.599178 10.783129 10.721054 10.70137 10.628066 10.629605 10.637403 10.638065 10.6305485 10.752645 10.653839 10.724265
1368030_at 9.025924 9.28808 8.948443 8.965023 9.002479 9.126547 8.963909 9.046913 9.03288 9.175326 9.123004 9.177847
1368031_at 7.4204593 7.223626 7.373291 7.326111 7.2563148 7.3285403 7.1692314 7.503275 7.532452 7.511832 7.1478963 7.397855
1368032_at 6.571416 6.20403 6.728354 6.3853717 6.541418 6.7153454 6.1556916 6.5990024 6.5868516 6.802996 6.691891 6.643771
1368033_at 6.0203633 5.8872604 6.0526175 5.996479 6.1220703 6.221006 5.9775715 6.0638876 6.280353 6.0095644 6.104667 6.141951
1368034_at 4.311755 4.2138243 4.2150784 4.3347864 4.299223 4.1664658 4.446123 4.2299023 4.201066 4.202639 4.245327 4.272845
1368035_a_at 10.341405 11.083388 10.576767 10.91634 10.494919 10.319409 11.039348 10.523327 10.108585 10.5019245 10.463956 10.866436
1368036_at 10.6131315 11.112745 10.723409 10.936409 10.529327 10.510924 11.0204115 10.647999 10.2644205 10.4120245 10.716822 10.795876
1368037_at 7.066258 7.171416 7.1698275 7.1957493 7.318853 7.317531 6.982164 7.041238 7.349007 7.2038937 7.103764 7.0536427
1368038_at 8.672802 8.7145195 8.625556 8.636271 8.618286 8.414647 8.479228 8.590064 8.655443 8.4322 8.514928 8.4656925
1368039_at 5.3580813 5.320926 5.3486342 5.206566 5.189021 5.2962756 5.2875786 5.0133595 5.374035 5.1163244 5.1665454 5.373583
1368040_at 8.226744 8.272093 8.417032 8.260952 8.240921 8.084942 8.230782 8.360823 8.228947 8.318563 7.9762263 8.233328
1368041_at 9.930541 9.924683 9.933862 9.667062 9.832704 9.86238 9.727649 9.915493 9.853945 9.898358 9.927916 9.792516
1368042_a_at 10.552861 10.501205 10.554664 10.671208 10.685115 10.56283 10.705774 10.56052 10.557683 10.694585 10.52702 10.606403
1368043_at 8.195994 8.185261 8.027689 8.005879 8.023127 7.9417944 8.07327 8.065607 8.112361 8.143959 8.156013 8.178506
1368044_at 3.4251482 3.3329353 3.3547456 3.5222793 3.4529483 3.4879477 3.3163567 3.4464707 3.4343383 3.1211908 3.2312233 3.173969
1368045_at 10.162807 10.2556925 10.264325 10.165831 10.232734 10.132938 10.094336 10.223816 10.1843195 10.141522 10.141475 10.089746
1368046_at 10.100121 10.286249 10.071692 10.066653 10.12458 10.354142 10.050325 10.17087 10.071301 10.114899 10.178441 10.274501
1368047_at 7.3290133 7.3438725 6.7445736 6.5778413 6.64689 6.9988537 7.2874155 7.17991 7.499403 6.9927025 6.8607306 6.873546
1368048_at 14.108781 13.998644 14.053099 14.062632 14.060792 14.123264 14.077901 14.078943 14.085536 14.092435 14.116842 14.112834
1368049_at 11.696663 10.943539 11.027664 11.295567 11.0623255 11.146192 11.09547 11.09184 11.089128 11.08184 10.861656 11.000219
1368050_at 8.136256 8.136115 8.030563 8.018493 7.814961 7.8205967 8.079924 7.771994 8.215688 8.099333 7.6852236 8.347816
1368051_at 11.469064 11.495986 11.632974 11.526359 11.5055 11.574903 11.413362 11.477421 11.53257 11.372519 11.333074 11.400183
1368052_at 4.537444 4.942446 5.2338276 4.9447985 4.9115567 4.8568587 4.734479 5.0545015 4.999398 5.081321 5.346017 5.0838127
1368053_at 5.8790107 5.8976407 5.8358603 6.10208 6.273509 5.529404 6.177018 5.9538517 5.7456455 6.0138416 5.6464276 5.9917808
1368054_at 6.936016 7.1317496 6.988931 7.051153 7.052766 7.0442214 7.1270223 7.3387203 7.0746565 7.021107 6.9704657 6.8556204
1368055_a_at 8.128058 8.411577 7.93368 8.249852 8.125772 8.234856 8.191851 8.336537 8.207436 8.119804 8.058467 7.916777
1368056_at 7.483299 7.324243 7.3613925 7.268326 7.1706295 7.2550716 7.299889 7.2126646 7.125353 7.2476325 7.4004855 7.3064647
1368057_at 8.81472 8.966632 9.000668 9.137538 8.966386 8.408266 8.7829 8.49143 8.535665 8.281246 8.547613 8.396936
1368058_at 7.443859 7.070514 7.489044 7.358777 7.5737157 7.368458 7.2091503 7.3183837 7.7165284 7.317364 7.7197256 7.2730966
1368059_at 9.393337 7.7045646 8.798512 9.134305 8.079829 8.744193 7.9871902 9.139588 9.657285 9.453491 7.50765 9.196319
1368060_at 12.92337 12.968211 12.924262 12.798107 13.01194 12.867701 12.756732 12.92857 12.925938 12.929515 12.86392 12.960642
1368061_at 5.581203 5.3597507 5.123949 5.469199 5.3910837 5.041233 5.2905965 5.413269 5.404085 5.4390607 5.3318443 5.236139
1368062_at 9.333806 9.275411 9.116744 9.1088085 9.1067705 9.271982 9.119036 9.131819 9.145751 9.091612 9.132063 9.009658
1368063_a_at 8.576512 8.619469 8.804143 8.629956 8.891899 8.693793 8.619661 8.645121 8.734968 8.741227 8.677159 8.670113
1368064_a_at 10.72578 10.722294 10.707805 10.591262 10.528554 10.659916 10.64098 10.664939 10.916215 10.6075535 10.700457 10.825707
1368065_at 7.7039943 7.732036 7.794545 7.572445 7.4832993 7.7978606 7.6666226 7.671445 7.714332 7.558586 7.773237 7.53586
1368066_at 5.657696 5.6217275 5.590242 5.4806213 5.5061097 5.545082 5.534827 5.408967 5.5304446 5.4600673 5.321493 5.4746447
1368067_at 8.834417 8.73398 8.793588 9.176324 9.023422 8.9741535 9.151336 9.014377 9.083993 9.075986 9.029229 9.073749
1368068_a_at 7.581954 7.573514 7.650014 7.5295553 7.6403656 7.270934 7.521487 7.5387297 7.851838 7.650017 7.7445354 7.526787
1368069_at 7.958634 8.026104 7.942921 7.7357445 8.025108 7.9939346 7.9839363 8.063869 8.008829 7.8788266 7.99493 7.985669
1368070_at 8.326232 8.334829 8.237996 8.199541 8.259327 8.133761 8.116081 8.107794 8.196089 8.00139 8.17299 8.040483
1368071_at 11.840145 11.818383 11.882359 11.8963175 11.883994 11.915704 12.038132 11.816397 12.152129 11.857061 11.914641 11.871164
1368072_at 6.5160747 6.134345 6.073731 6.0417476 6.361667 6.0361314 6.2596602 5.977299 6.362033 6.5325885 6.2782364 5.9513187
1368073_at 8.327674 8.139409 8.042994 8.272803 7.830556 8.085779 8.807422 8.080076 8.182881 7.8130264 7.976346 8.48166
1368074_at 6.785841 6.814434 6.82636 6.7779784 6.6955776 6.632967 7.0192733 6.823413 6.5980515 6.5750923 6.8424225 6.672285
1368075_at 11.002442 10.7220955 10.857229 10.960009 10.975863 10.940144 11.3314 10.909115 10.775983 11.051503 10.842233 11.214092
1368076_at 7.280608 7.1951947 7.3752856 7.224101 7.471154 7.238996 7.308153 7.3942776 7.3856826 7.3824673 7.279248 7.3626895
1368077_at 13.171589 13.198832 13.390786 13.267898 13.297294 13.158452 13.175796 13.183253 13.098759 13.064578 13.013127 13.129084
1368078_at 4.305711 4.261703 4.3554544 5.408087 4.8521824 4.350864 4.563714 4.2700663 3.5654972 4.423285 5.129719 4.4501314
1368079_at 9.113654 9.589346 9.909729 9.3632765 9.544775 9.153776 9.302956 9.5025015 9.189486 9.071427 9.335484 8.994638
1368080_at 3.5078523 3.3910527 3.6580186 3.682762 3.6956594 3.5905523 3.787888 3.515529 3.637659 3.7336268 3.682658 3.5060668
1368081_at 7.269317 7.1777544 6.999455 7.2392497 7.267948 7.3594127 7.3427496 7.2058706 7.0306664 7.3540144 7.253453 7.550004
1368082_at 8.140314 8.262225 8.320737 8.373222 8.259867 8.267992 8.229917 8.242803 8.181524 8.17737 7.966096 8.406792
1368083_at 9.128956 9.055758 9.08834 8.977363 8.973516 8.950034 8.959852 9.069288 9.036699 8.998895 9.050093 8.98779
1368084_at 5.994198 5.8353996 5.866886 5.875877 5.9622765 5.946862 5.7665634 5.8756475 5.838302 5.8716044 5.748393 5.706935
1368085_at 10.294439 10.705616 10.66618 10.432934 10.6672945 10.511651 10.556615 10.724903 10.733529 10.48803 10.488819 10.361177
1368086_a_at 7.466918 8.147692 8.531982 8.349727 7.9326077 7.988383 8.058277 7.9821377 8.355589 7.496521 8.577057 8.405685
1368087_a_at 8.484852 8.098788 8.26123 8.280483 8.072785 8.2177515 8.433018 8.591896 8.277055 8.311749 8.295231 8.208208
1368088_at 7.3270435 7.211048 7.525683 7.133195 7.359798 7.0136094 7.148769 7.179556 7.2360077 7.2353067 7.072957 6.8888774
1368089_at 8.288502 8.27349 8.3954935 8.491146 8.184261 8.422496 8.440527 8.528852 8.352544 8.311707 8.522118 8.44514
1368090_at 6.922349 7.1055155 7.28286 7.0992875 7.1359534 7.354859 7.1174836 7.2395477 7.104499 6.839345 6.920973 7.055521
1368091_at 8.920315 9.07699 9.063212 9.204051 9.194244 9.154131 8.901102 9.239741 9.279386 9.346636 9.351584 9.258116
1368092_at 12.415171 12.393623 12.48834 12.441764 12.400405 12.39804 12.462188 12.355579 12.47823 12.321984 12.398943 12.405313
1368093_at 3.8620617 3.5461745 3.663485 3.5855665 3.6625412 3.6118045 3.4233553 3.7795663 3.6659415 3.64745 3.6501002 3.4842174
1368094_at 6.8721466 6.9755535 7.01624 6.851379 6.9345765 6.7820582 7.144671 7.002642 6.99901 6.9630346 6.877411 6.929463
1368095_at 10.11797 10.199402 10.190201 10.098767 9.752685 9.539114 10.1437845 9.456937 10.114143 10.294144 10.2487135 9.99352
1368096_at 9.605987 9.522255 9.494412 9.503424 9.516562 9.55997 9.565311 9.391093 9.468626 9.550872 9.496792 9.488446
1368097_a_at 4.3227115 4.416492 4.3039203 4.213361 4.4499583 4.5133405 4.3737235 4.535257 4.246155 4.180125 4.4041333 4.2845535
1368098_a_at 7.248332 7.3016844 7.6783834 7.6570735 7.5294333 7.486094 7.364632 7.1241393 7.428146 7.3490596 7.4209056 7.976814
1368099_at 7.351647 7.5671535 7.518404 7.348858 7.3241878 7.149648 7.2625933 7.2002864 7.2516613 7.29852 7.3007565 7.2209883
1368100_at 10.864162 10.890214 10.795964 10.804362 10.810085 10.808646 10.824676 10.897093 10.600997 10.799362 10.725383 10.882102
1368101_at 7.6976957 7.8621936 7.858574 7.8602295 7.8060613 7.5330677 7.63476 7.880501 7.8526087 7.7360144 7.947173 7.9004984
1368102_at 8.109686 8.776247 8.590462 8.16264 8.292501 8.410236 8.996336 8.241171 7.9969773 8.554283 8.649437 8.459517
1368103_at 7.0641937 7.157284 7.071147 7.3670936 7.1430426 6.940308 6.960079 6.985034 7.19289 7.084487 7.3791323 7.307805
1368104_at 5.9637156 5.9077377 6.214027 5.8120236 5.9786444 5.9183087 6.1926246 5.9184346 5.8088827 5.9020605 6.200707 6.0775027
1368105_at 4.715902 4.1898894 4.5496144 5.0050044 4.8806977 4.9246726 4.902137 4.7728686 4.5481243 4.6544156 4.743017 4.6207156
1368106_at 8.440621 8.386197 8.626799 8.737911 8.646871 8.309177 9.275984 8.60834 8.804065 8.605834 8.641935 8.910697
1368107_at 3.529093 3.5455458 3.3851147 3.531244 3.7048244 3.632212 3.5472739 3.530468 3.5879354 3.6547778 3.3897045 3.452954
1368108_at 4.519506 4.1973543 4.689516 4.230514 4.7606378 4.714794 4.453235 4.4165716 4.380681 4.335265 4.3232794 4.4369936
1368109_at 7.161381 7.0604534 7.060858 6.719233 7.26939 7.0350184 7.18312 7.1734295 7.0517745 7.043139 6.997927 6.657265
1368110_a_at 3.9338439 3.8881185 4.0670485 4.2205424 4.182727 4.125843 4.07733 4.1870375 3.9140427 3.9333978 4.054693 3.869382
1368111_at 7.884008 8.02647 7.835053 7.919289 7.962905 8.284174 7.841765 7.6066914 8.174273 8.13512 7.571547 7.911099
1368112_at 5.161653 5.099112 5.089867 5.310778 5.1050005 5.2442064 5.303643 5.202259 4.9869175 4.9495306 5.2114353 5.1523995
1368113_at 4.1513953 4.1159077 4.2620077 4.1261806 4.050995 4.206339 4.443527 4.3990583 4.307774 4.363229 4.4164524 4.283803
1368114_at 4.241228 4.0512166 4.337261 4.1786213 4.137045 4.1066265 3.9616892 4.223364 4.0664406 4.1358023 3.9981067 4.1753807
1368115_at 10.8192005 10.596768 10.453358 10.622692 10.407756 10.351619 10.342763 10.694521 10.434303 10.8427105 11.088625 10.604457
1368116_a_at 7.6199226 7.492009 7.6678333 7.54257 7.4429255 7.763466 7.7425766 7.637784 7.738723 7.684192 7.6080823 7.865286
1368117_at 9.012995 9.283277 9.299811 9.046556 9.097221 9.1570215 9.231687 9.147804 9.276429 9.281289 9.028107 9.343867
1368118_at 8.744982 8.514914 8.689038 8.64262 8.674442 8.560417 8.714056 8.532105 8.810587 8.585215 8.636684 8.624132
1368119_at 5.604467 5.5579615 5.726621 5.5720696 5.5731077 5.627754 5.5347576 5.5529695 5.335653 5.5221267 5.530984 5.6416492
1368120_at 4.070591 4.158592 4.181223 4.1708 4.0544972 4.3310013 4.0765877 4.092247 4.1458335 4.003972 4.206312 4.0311437
1368121_at 10.369385 10.482184 10.368737 10.110052 10.262576 10.187693 9.659207 10.558783 10.91187 11.257227 10.495647 10.621214
1368122_at 10.003329 10.12049 10.027805 10.077197 9.985433 10.049742 10.155553 9.960908 10.176777 9.960507 9.97285 10.013451
1368123_at 5.5838094 5.595133 5.6780353 5.7633314 5.4934025 5.8162313 5.481106 5.663058 5.6936584 5.313035 5.5888386 5.7203436
1368124_at 7.073723 6.9974875 7.063049 7.1809225 7.1213965 7.3981433 7.4492908 7.0540576 7.628871 7.330013 6.9583664 7.3658743
1368125_at 6.3132625 6.4020514 6.4657874 6.281188 6.4736304 6.2406406 6.4439135 6.2774653 6.3908815 6.325573 6.427704 6.127593
1368126_at 5.94966 5.7542253 6.1421785 5.959648 6.0253005 6.140557 6.1638527 6.172346 5.854762 5.894136 6.568577 5.9244967
1368127_at 6.3085637 6.30384 6.213592 5.9632072 6.4956813 6.475424 6.251254 6.5448446 6.8058047 6.6096215 6.177597 6.356121
1368128_at 6.4415784 6.3936133 6.2422233 5.901183 6.0802836 6.5843234 6.066314 7.28755 6.479523 5.896543 8.534457 5.8269196
1368129_at 7.402662 7.510911 7.429746 7.411027 7.3006887 7.216004 7.644703 7.317636 7.415708 7.5817533 7.7544107 7.311241
1368130_at 4.527117 4.528395 4.3126783 4.3892345 4.5578003 4.6359806 4.672859 4.5318813 4.5309362 4.621109 4.823636 4.638115
1368131_at 4.137097 4.0795546 4.389454 4.3080883 4.3152013 4.3053493 4.0957327 4.223364 4.1355653 4.154409 4.1345835 4.1439424
1368132_at 10.233267 10.1900425 10.339246 10.327947 10.267337 10.374088 10.136562 10.477252 10.555483 10.513441 10.0541315 10.186594
1368133_at 8.044807 8.406264 7.883214 7.9398074 7.9149613 7.9166327 8.26433 7.7272825 7.9425893 7.8617005 7.832542 7.874059
1368134_a_at 8.559558 8.781155 8.626853 8.600027 8.45336 8.801261 8.904581 8.640428 8.541942 8.647163 8.932254 8.723258
1368135_at 5.542888 5.778551 5.6294174 5.272313 6.093392 5.6200624 5.742054 5.332258 5.660752 5.6868925 5.6149015 5.2983875
1368136_at 8.125967 7.8262253 7.961465 7.9725475 7.9723287 7.809247 8.110606 8.159509 7.9946384 7.936713 7.9089937 7.6687083
1368137_at 6.044245 6.1700964 6.1754656 6.2815228 6.268426 6.377634 6.103138 6.1659007 6.2809854 6.2615905 6.21236 6.221662
1368138_at 5.429611 5.307005 5.461594 5.452343 5.5235567 5.4428644 5.4195175 5.5149474 5.4666824 5.2731743 5.574345 5.4336314
1368139_s_at 5.5988107 5.6846924 5.4184136 5.7533207 5.6850486 5.5835094 5.526349 5.8041787 5.8466625 5.6743264 5.7607546 5.517373
1368140_at 5.6344876 5.4614944 5.591154 6.036631 5.6111794 6.357249 5.47925 6.2061143 5.832284 5.7708917 6.1453943 6.279405
1368141_at 11.594525 11.645146 11.545576 11.646965 11.639298 11.617745 11.666585 11.693235 11.67071 11.554119 11.709157 11.703482
1368142_at 5.214598 5.5275407 5.2714047 5.4434595 5.247666 5.2907724 5.191642 5.425423 5.139861 5.3644004 5.3860617 5.412611
1368143_at 7.4091487 7.4026566 7.2418647 7.2822704 7.3019643 7.2036905 7.2772703 6.871599 7.2225857 7.1370916 7.185112 7.285703
1368144_at 5.703014 5.848125 5.558554 5.551171 5.393658 5.783661 5.589205 5.9364753 5.833589 5.599481 5.511139 5.8658667
1368145_at 6.3560247 5.080485 5.0357504 5.604123 5.437278 5.7288866 5.4373665 5.2679367 5.4550447 5.3728228 5.5263743 5.2978964
1368146_at 11.009472 9.971009 10.051239 10.922924 10.678476 9.648089 9.932589 11.001293 10.835495 10.70475 10.090452 9.757432
1368147_at 9.206785 7.905208 8.009181 8.92229 8.827831 7.4733753 7.8643227 9.065836 8.717576 8.810161 8.112968 7.6512365
1368148_at 4.265793 4.415242 4.5740943 4.3338647 4.2264977 4.5756073 4.6367235 4.522807 4.4071302 4.2297635 4.066135 4.4544024
1368149_at 6.041062 5.7519665 6.1945343 6.2698565 5.980238 5.85721 6.167076 5.902042 5.7174635 5.862559 5.8817415 6.00313
1368150_at 12.48453 12.876925 12.722698 12.772802 12.723525 12.6567545 12.946899 12.554392 12.606715 12.8542 12.708076 12.885514
1368151_at 10.585135 10.487975 10.445016 10.556672 10.39068 10.416967 10.58697 10.505115 10.373533 10.492742 10.354604 10.490958
1368152_at 7.4825487 7.5942206 7.7374635 7.465033 7.5780964 7.486819 7.3505707 7.447404 7.620052 7.3789444 7.7347603 7.3048215
1368153_a_at 6.9938965 6.851423 6.8798738 6.886317 6.7777085 6.9135933 6.9855123 6.956525 6.9226465 7.036708 6.7694435 6.9916334
1368154_at 8.1871605 8.20877 8.094846 7.9500003 7.727421 7.8771 8.039213 8.141002 8.352166 8.348376 8.287808 8.370213
1368155_at 12.339806 12.308104 12.647408 12.443562 12.344594 11.834283 12.836477 11.634444 11.958118 12.574655 9.76949 11.3907585
1368156_at 5.357619 5.5174365 5.5211077 5.483162 5.4823003 5.747555 5.434981 5.5972757 5.373103 5.570819 5.5523925 5.6429834
1368157_at 5.9802694 5.9547133 5.66754 5.80123 5.6014 6.0112066 5.83847 5.7779417 6.0505023 5.7266545 5.857719 5.8832855
1368158_at 9.630828 9.385204 9.38059 9.423648 9.12901 9.353686 9.479594 9.3399105 9.255174 9.197367 9.282132 9.223021
1368159_at 8.396521 8.598404 8.336879 8.550551 8.509912 8.474681 8.36169 8.5271845 8.589309 8.613619 8.504477 8.7287655
1368160_at 10.099796 9.548741 8.313156 9.761377 8.650957 9.0279665 9.688434 10.077368 8.189647 9.906076 9.632541 8.069174
1368161_a_at 14.031851 13.983359 14.034287 14.013609 13.986043 13.988503 13.993235 13.940549 13.9476385 13.977972 13.958258 13.964318
1368162_at 4.9473343 4.757904 5.047722 4.8463163 5.0436106 4.8971786 4.9892054 4.7334876 4.8007584 5.0335627 4.8832693 5.1396437
1368163_at 10.255049 10.585511 10.445466 10.303663 10.261455 10.433416 10.640245 10.337578 10.435192 10.521115 10.63654 10.525966
1368164_at 7.932567 7.859472 7.8239765 7.7180305 7.7163877 7.506771 7.6451983 7.6966047 7.6630826 7.616727 7.821535 7.6541023
1368165_at 7.8685284 7.928636 8.037048 7.9728885 7.888354 7.949302 8.112274 7.620604 7.9556932 7.7395964 7.836454 7.8443666
1368166_at 6.1245127 6.3903284 6.4886885 6.0909843 6.0275745 6.0731826 6.3611608 6.129966 6.4103937 6.407398 6.2183776 6.062495
1368167_at 5.8655734 6.2855997 5.991422 5.860432 5.772674 5.7677364 5.4791813 6.070379 5.5772176 5.7679753 5.4144 6.108028
1368168_at 9.358713 9.221052 8.767854 9.153574 8.416201 9.20946 9.735817 9.57785 9.4456005 9.189286 9.619314 9.317414
1368169_at 6.9159894 7.051919 7.0913258 7.0175195 6.974189 6.742057 6.794371 6.939246 6.934425 7.1219606 6.9051805 6.9618134
1368170_at 4.047401 3.8598912 3.8855762 4.0939045 3.827707 3.9968073 3.9578598 3.8366034 3.8784196 3.7276523 3.8115022 3.9797773
1368171_at 9.803749 9.48009 8.539855 9.7862425 8.150973 9.407816 5.2944736 9.395756 9.734527 6.9095864 7.549835 5.6653385
1368172_a_at 7.510293 7.1019106 6.4149747 7.434671 5.7266865 7.031225 4.139469 6.7465634 7.385927 4.9730067 5.3076363 4.056002
1368173_at 7.8927364 7.451178 7.968888 7.855765 8.1380205 8.008654 7.7456017 7.885236 8.169731 7.9836464 7.9971285 7.853474
1368174_at 4.0275464 3.8463604 3.849879 3.9300144 3.856446 3.8149061 3.6484725 3.871558 3.791712 3.8809342 3.8018274 3.801139
1368175_at 7.1862526 7.32967 7.4134994 7.288503 7.189742 7.2500753 7.113089 7.1890273 7.1125875 7.16608 6.9501634 7.1906834
1368176_at 7.4086423 7.5775886 7.49716 7.695836 7.443957 7.6483774 7.748524 7.446924 7.329202 7.509637 7.490048 7.5135937
1368177_at 7.946788 8.092347 8.051227 7.9934845 7.869815 7.8003645 7.962689 7.666888 8.066023 8.285992 8.1055 8.280135
1368178_at 9.257214 9.263022 9.257591 9.177961 9.091678 9.236005 9.437324 9.166808 9.05704 8.975355 9.157544 8.994829
1368179_at 7.3411117 7.361894 7.4645057 7.28127 7.366767 7.3348455 7.321497 7.3405833 7.15859 7.2992167 7.4725547 7.3451877
1368180_s_at 12.925237 12.953827 13.209978 12.76218 13.401765 13.196659 13.107165 13.391349 13.215408 13.493558 13.522422 13.592813
1368181_at 10.660349 11.08195 10.86376 10.965688 11.048961 10.959964 10.838565 10.89562 11.041053 11.225574 11.229124 10.986163
1368182_at 4.131053 4.1088953 4.17629 4.167717 4.234419 4.274332 4.038618 4.2901335 4.2631516 4.1815796 4.2686195 4.2574177
1368183_at 7.8638167 8.080942 8.265834 8.134241 8.037371 7.9454727 8.078167 8.044409 7.845246 8.092711 8.036888 8.055634
1368184_at 9.05189 9.097009 8.98372 8.8142605 8.920319 8.823963 8.872097 9.180104 8.939113 8.7585335 8.980505 8.803511
1368185_at 4.672554 4.9913297 4.692519 4.712841 4.6956596 4.900844 4.919861 4.774949 4.6365647 4.791298 4.857955 4.8611145
1368186_a_at 5.992755 5.935705 5.9370804 6.091783 6.0298185 6.0497313 6.113759 6.0805936 6.160512 5.7699175 6.0585923 6.080822
1368187_at 8.057207 8.709788 8.266848 8.327475 8.06072 8.278982 7.9715753 7.8570657 7.1914835 8.378509 8.708569 8.782941
1368188_at 13.623622 13.598336 13.572285 13.560915 13.602037 13.646186 13.650797 13.692295 13.791094 13.457698 13.577658 13.53981
1368189_at 10.406478 10.255555 10.249091 10.466174 10.453421 10.428681 10.251342 10.679006 10.528942 10.555424 10.497808 10.31113
1368190_at 5.290059 4.998945 5.2349596 5.082335 5.3531594 5.4376693 5.5616684 5.127249 5.433572 5.0742984 5.186876 5.504039
1368191_a_at 10.82208 10.952895 10.954131 10.926406 10.86026 10.906247 10.686316 11.076902 10.784357 11.09615 10.932239 10.973941
1368192_at 4.7904687 4.874203 4.6426277 4.694804 4.637187 4.909463 4.6960454 4.5300446 4.62202 4.7736053 4.673622 4.866458
1368193_at 4.9510474 4.79697 4.999525 4.764929 4.8287163 4.8127875 4.8755975 4.7049875 4.8847046 5.0555563 4.9819913 4.88291
1368194_at 4.500022 4.568326 4.6074076 4.6381636 4.467782 4.5150537 4.590357 4.7949414 4.907509 4.564497 4.4752717 4.789702
1368195_at 6.309359 6.4211855 6.3303003 6.6306443 6.491636 6.5347795 6.343654 6.4622765 6.5058985 6.4433355 6.5216913 6.3476524
1368196_at 4.7977257 4.9283247 4.731523 4.660953 4.615675 4.7485785 4.879262 4.702033 4.759164 4.766822 4.7253237 4.5306616
1368197_at 3.8954084 4.1042924 4.0773664 4.025922 4.006032 3.9868128 3.9305022 3.9532232 3.8973494 3.9016807 4.1467 3.8830528
1368198_at 5.0274186 4.6063313 4.453624 4.483913 4.6451883 4.7874465 4.548059 4.827006 4.7462807 4.659898 4.6352253 4.5885634
1368199_at 8.7357 8.574062 8.647402 8.5208025 8.480249 8.490491 8.423875 8.549399 8.566033 8.528475 8.46474 8.512836
1368200_at 5.4990005 5.723208 5.4239893 5.4004316 5.583522 5.502817 5.5950794 5.7698975 5.3625307 5.4728546 5.936821 5.6171017
1368201_at 6.196696 6.382086 6.3713174 6.205552 6.134708 6.1492395 6.360446 6.3147793 6.391235 6.362723 6.278718 6.1548553
1368202_a_at 8.294314 8.294745 7.9683056 8.795216 8.280435 8.528437 8.558371 8.542772 8.506523 8.563001 8.438889 8.596871
1368203_at 4.7661686 4.804675 4.8868923 5.4001207 4.8521576 4.853257 5.0536895 5.021701 4.807823 5.1370125 4.8994865 5.1026993
1368204_at 6.921463 6.8073187 6.736328 6.7362623 6.700968 6.5872946 6.7435937 6.700964 6.6394334 6.5606523 6.5781684 6.8732576
1368205_at 13.489639 13.610477 13.501866 13.4722 13.417377 13.390292 13.562569 13.403269 13.5661125 13.621108 13.542297 13.616615
1368206_at 8.898888 8.970247 9.010394 8.7812805 8.784302 8.994165 8.845805 8.885939 8.9431715 8.876818 9.05093 8.710312
1368207_at 6.1044126 6.4487047 5.8484178 6.294806 5.980859 5.890178 6.1249948 6.3158054 6.158665 5.8179493 6.174243 6.2181125
1368208_at 5.7322454 5.7022715 5.848135 5.9537787 5.8067746 5.9082236 5.687011 6.3855 6.046734 5.5691047 5.885009 5.3232603
1368209_at 5.571886 5.624157 5.7625256 5.4820824 5.6695323 5.713254 5.3679953 5.440509 5.5611315 5.6203766 5.8225956 5.9501038
1368210_at 4.3801675 4.2805324 4.34384 4.4193454 4.3030505 4.5897574 4.4846883 4.2794523 4.3730717 4.5027695 4.340256 4.3747215
1368211_at 12.328843 12.273456 12.246279 12.271364 12.358226 12.288189 12.3253765 12.232568 12.277165 12.2556925 12.421414 12.324541
1368212_at 8.678814 8.806072 8.481322 8.4492 8.608246 8.461178 8.670926 8.48324 8.7007265 8.690944 8.624819 8.52307
1368213_at 9.287144 9.433645 9.706289 9.518718 10.056852 9.790131 9.776987 9.668631 9.948256 10.072964 9.926218 9.766624
1368214_at 7.8236237 7.8254824 8.067923 7.728927 7.8013825 7.7220597 7.6434417 7.839962 7.9524617 7.7350607 7.909364 7.8993144
1368215_at 9.818659 10.063727 9.888173 9.944927 9.930588 9.965355 9.782892 9.891176 9.975017 10.032404 9.980482 10.021434
1368216_at 9.533434 9.508035 9.601743 9.483705 9.421616 9.406683 9.597719 9.452202 9.393204 9.627223 9.330497 9.490607
1368217_at 8.702123 8.807219 8.723209 8.826477 8.675356 8.68018 8.767765 8.684801 8.635181 8.794059 8.59705 8.584605
1368218_at 6.1286945 6.3222156 5.933368 5.8583736 6.056827 6.200295 5.628035 6.2289557 6.014891 5.991739 6.103874 5.8423953
1368219_at 6.3907027 6.715109 6.756418 6.407169 6.6927943 6.535146 6.783909 6.6257706 6.8671546 6.7273903 6.7465134 6.929258
1368220_at 8.883765 8.7784 8.877504 8.790442 8.837502 9.004265 8.939122 9.03821 8.83193 8.802555 8.969813 8.836858
1368221_at 10.120432 9.85761 10.161432 10.182461 10.501261 10.1466875 9.910331 9.89612 10.240289 10.159174 9.803198 9.889625
1368222_at 6.5463896 6.5425735 6.596478 6.177388 6.9877505 6.7550993 6.210947 5.9772387 6.888554 6.555473 6.4193187 6.3413506
1368223_at 7.4965105 7.8430066 7.7014837 7.442266 7.4748454 7.7497654 7.644399 7.809539 7.93825 7.88629 7.7483826 7.586923
1368224_at 13.536437 13.36385 13.163738 13.163681 13.210747 13.137833 13.257795 12.97972 13.376384 13.292374 13.019597 13.217246
1368225_at 7.562251 7.669375 7.68516 7.6400814 7.4005175 7.537075 7.6155615 7.502071 7.640599 7.4211464 7.4072957 7.578765
1368226_at 8.188854 8.298252 8.408827 8.189312 8.221637 8.446035 8.0933075 8.285326 8.192102 8.091184 8.293802 8.235418
1368227_at 8.768965 8.959406 9.169247 9.283897 8.469145 8.753251 8.9390335 8.4928055 9.224317 8.385344 8.973536 8.537711
1368228_at 8.707085 8.451137 8.9874525 8.578616 8.545428 8.58178 8.56321 8.896613 8.703994 8.900793 8.62862 8.742859
1368229_at 6.8240857 6.811343 6.758204 6.7412505 6.8468866 6.5636296 6.704984 6.7334557 6.89112 6.9921956 6.594897 6.6563296
1368230_a_at 9.334138 9.2561035 9.269651 9.085757 9.161497 9.192506 9.157496 9.157165 9.24212 9.215565 9.178941 9.105529
1368231_at 6.744793 6.6501307 6.77025 6.927089 6.8050466 6.720163 6.8434763 6.8588023 6.5698767 6.807078 6.831927 6.8453736
1368232_at 8.411074 8.3137665 8.271936 8.157124 8.087645 8.404337 8.318273 8.267448 8.652168 8.218934 8.229961 8.048264
1368233_at 8.012279 7.8364487 8.160844 8.098619 8.076563 8.13151 8.129911 8.107517 8.109612 7.947259 8.103636 8.0042715
1368234_at 8.692478 8.620988 8.779866 8.682177 8.422919 8.59662 8.759703 8.570411 8.8381195 8.458822 8.566698 8.772012
1368235_at 7.7725577 7.845033 7.8328433 7.743644 7.6674 7.6487417 7.7697654 7.81898 7.660023 7.8958755 8.049767 7.849498
1368236_at 3.632681 3.8176196 3.8724232 4.025495 3.7965467 3.7776723 3.8274891 3.7137606 3.788078 3.7512496 3.8620462 3.9176445
1368237_at 4.149987 4.260324 4.2572246 4.301879 4.3993716 4.2767215 4.3806477 4.120904 4.1239476 4.1574464 4.246409 4.325515
1368238_at 4.6278515 4.6123343 4.621234 4.624759 4.678932 4.5819707 4.8378954 4.739909 4.535302 4.4197264 4.651334 4.419888
1368239_at 8.5582905 8.828105 8.6551075 8.647966 8.669239 8.608327 8.818441 8.561213 8.529812 8.763663 8.602903 8.359383
1368240_a_at 5.125791 4.961479 4.7148595 4.583856 4.780347 4.878477 4.905956 4.3419843 4.920169 4.7743382 5.825035 4.9200587
1368241_a_at 8.421963 8.564452 8.3847065 8.684366 8.541174 9.008439 8.423048 8.485456 8.497469 8.727026 8.921395 8.494767
1368242_at 4.6883917 4.7567215 4.899743 4.7233043 4.679394 4.6591215 4.76371 4.7482266 4.5493355 4.497838 4.7231755 4.871768
1368243_at 5.474185 5.382057 5.112829 5.351517 5.20712 5.419367 4.9769793 5.325163 5.4999857 5.1045423 5.236618 5.1335106
1368244_at 10.343758 10.369616 10.291663 10.203495 10.379677 10.406318 10.10164 10.270374 10.518692 10.39078 10.175255 10.232362
1368245_at 12.713448 12.737198 12.509384 12.206362 12.145475 12.206584 12.640044 12.446353 12.534926 12.317919 12.524919 11.33384
1368246_at 5.581203 5.748782 5.9294047 5.0693564 5.271617 5.2879944 5.4271355 5.3864965 5.3647413 4.9761715 5.2550745 5.355415
1368247_at 6.585703 6.893126 7.363896 6.4920554 6.638145 6.954106 6.789227 7.0807815 6.733143 6.785606 6.7728233 6.2456117
1368248_at 6.826076 6.1843033 5.92029 6.1020236 7.0474963 6.8776655 5.6340566 6.415356 6.4583945 7.2992663 6.5510807 6.2378354
1368249_at 9.861 10.083991 10.100173 9.802056 9.498269 9.961097 9.730916 10.330977 9.685029 10.288232 10.349253 10.02433
1368250_at 4.037412 4.289898 4.049117 4.0473275 4.0172167 4.2170157 3.8380113 4.0047703 3.8696017 3.944606 4.2246156 3.9841447
1368251_at 5.6506534 5.8118367 5.585968 5.5562696 5.6419816 5.596916 5.8063745 5.49356 5.5975266 5.49122 5.736598 5.541941
1368252_at 3.4599257 3.4545193 3.5497646 3.9059029 3.4937851 3.674407 3.5327806 3.5289843 3.6518657 3.6012268 3.5251617 3.485016
1368253_at 12.3811035 12.342263 12.3112335 12.386721 12.176797 12.374852 12.312344 12.297163 12.359045 12.104791 12.186621 12.224867
1368254_a_at 4.643962 4.601517 4.7416034 4.733954 4.7816224 4.8352427 4.810431 5.0412374 4.724615 4.748902 4.6784186 4.794101
1368255_at 4.3713408 4.2850876 4.305653 4.3194056 4.3198175 4.313249 4.0526543 4.140855 4.0922084 4.134689 4.0588074 4.081829
1368256_at 3.7393968 3.7333457 3.6536286 3.6259627 3.6113636 3.5847614 3.5594609 3.4753852 3.6177034 3.5795276 3.4801717 3.6031954
1368257_at 3.9432216 3.8926976 3.8843968 3.9311364 3.9970932 4.120995 4.051524 3.8687577 3.6925802 3.7656877 3.73315 3.8982239
1368258_at 5.122648 5.0368834 5.412875 5.3608246 5.173774 5.061799 5.2291117 4.9874315 4.970189 5.1394663 5.1006837 5.161689
1368259_at 8.036747 7.8905745 7.9557095 7.592186 7.8060427 7.4888134 7.5324936 7.636668 7.8233695 7.6259775 8.30636 7.7861257
1368260_at 5.973428 5.392383 5.037203 5.2184143 5.066685 5.1617193 4.985875 5.52376 4.5001364 4.877063 4.9259686 4.9419365
1368261_at 4.0589523 4.2234616 4.0226607 4.0901256 4.2068405 4.195991 4.140739 4.128244 4.091565 4.1204314 4.1260133 4.110253
1368262_at 6.853163 6.823035 7.2340684 6.723337 6.7633142 6.788781 6.6654825 6.484651 6.951052 6.8091283 6.720651 6.7606993
1368263_a_at 4.001748 4.057259 3.9522147 3.9838521 4.0938077 4.063984 4.030428 3.943114 3.7802489 3.801118 4.0384207 4.1409426
1368264_at 7.713714 7.9643087 7.5934625 7.8561854 7.5678353 7.816196 7.873657 7.3166075 7.6600432 7.4153347 7.8125563 7.8761773
1368265_at 9.191343 9.03217 9.000718 8.9453945 8.634249 9.192035 9.106441 8.859775 9.12317 8.692296 8.862969 9.002442
1368266_at 13.255044 13.371132 13.298153 13.258462 13.280595 13.274841 13.161911 13.267841 13.422527 13.341243 13.397561 13.235166
1368267_at 7.9159994 8.025248 8.000797 7.961711 7.669939 7.7409644 8.058277 7.8126574 7.828968 7.809929 8.012775 7.9896803
1368268_at 7.6988297 7.4174976 7.928237 8.09174 7.980449 7.558839 7.872255 7.3694854 7.634684 7.7539725 7.572273 7.637916
1368269_at 3.7287517 3.7357194 3.8846767 3.612293 3.9209063 3.8165703 3.766752 3.6869648 3.8798795 3.769366 3.9447176 3.8254566
1368270_at 7.8849974 7.7914495 7.957492 7.8972697 7.826685 7.788535 8.0743885 7.7787924 7.4930797 8.004673 7.68104 7.5877976
1368271_a_at 5.0330887 5.3460083 5.136278 5.225329 5.020319 4.4830284 5.0402484 4.9912567 3.924137 4.836359 5.363403 5.446157
1368272_at 10.859927 10.544029 10.965762 10.361188 10.974305 10.816513 10.143702 10.683534 10.732772 11.105219 10.732828 11.023272
1368273_at 9.612508 9.620635 9.763712 9.659656 9.549489 9.469595 9.612919 9.590496 9.6136 9.836316 9.765044 9.544798
1368274_at 8.495527 8.396387 8.361979 8.294726 8.244923 8.356003 8.342763 8.240525 8.349302 8.105316 8.3934145 8.429767
1368275_at 10.967971 10.55883 10.623168 10.481953 10.402385 10.574486 10.629678 10.989518 11.241133 11.055388 10.764367 10.257387
1368276_at 6.9972024 7.011288 6.8895106 7.0762343 7.022322 7.143902 6.9317474 7.164123 6.9971967 7.0002165 6.8916054 7.0550165
1368277_at 8.727651 8.616555 8.748611 8.485491 8.669365 8.681826 8.907598 8.684947 8.750454 8.671752 8.690947 8.876917
1368278_at 6.6242604 6.5281076 6.4978614 6.7056103 6.668557 6.354305 6.4881005 6.4210777 6.9543586 7.176272 7.10247 6.9289665
1368279_at 5.4235086 5.024282 5.283658 5.4686613 5.208045 5.0580544 4.83237 5.223372 5.026217 5.1970344 5.188873 5.0508738
1368280_at 12.471499 12.442447 12.417909 12.376554 12.445638 12.232691 12.224771 12.308073 12.254122 12.565412 12.491443 12.514057
1368281_at 5.629792 5.623599 5.61217 5.6147976 5.707815 5.5201044 5.6987476 5.727476 5.471425 5.420784 5.9710593 5.3872013
1368282_at 4.203846 4.5548096 4.3808284 4.461244 4.498748 4.226932 4.304361 4.7053967 4.528805 4.3896093 4.5855083 4.478191
1368283_at 11.221266 11.681746 11.736386 11.526581 11.348945 11.399498 11.782983 11.5927105 11.932539 11.723485 11.59941 11.61915
1368284_at 8.01129 7.680793 7.9731774 7.5923433 7.949145 7.763801 7.718637 7.5660768 7.9909477 7.87662 8.9354515 8.302364
1368285_at 4.7208176 4.582222 4.5236664 4.699602 4.532193 4.6543665 4.6208596 4.520377 4.5060787 4.864891 4.500555 4.433118
1368286_at 7.173705 6.902906 7.0755687 7.1510944 6.7812443 6.9154696 6.937975 6.8848886 7.1187563 6.935602 6.869273 6.973713
1368287_at 4.4806013 5.1767178 5.1784196 4.729501 4.6549053 4.7444763 5.1263833 4.8082876 5.1232862 5.0782104 4.754154 4.5306053
1368288_at 14.252291 14.212662 14.22624 14.176104 14.234141 14.235953 14.16558 14.202908 14.24602 14.24602 14.241865 14.202908
1368289_at 11.64643 11.976247 11.641874 11.495157 11.503636 11.86662 11.748874 11.509663 11.910499 11.5322075 11.8630705 11.671315
1368290_at 3.7120612 3.6811905 3.7245553 3.7484968 3.8965857 3.7779956 3.633138 3.7665493 3.5980132 3.6393514 3.6705236 3.7625616
1368291_at 9.146203 8.994579 9.14165 9.005153 9.524709 9.194578 8.906996 8.517426 9.469671 9.298469 8.906218 9.157494
1368292_at 6.825415 6.89425 6.8638573 6.916309 7.041892 7.115189 7.082143 6.970032 6.7906795 6.7962675 7.043414 7.01015
1368293_at 5.5888124 5.912001 5.9113746 5.8646064 5.7680025 6.0478687 5.7633877 5.8432765 5.7353435 5.758759 5.9239635 5.9849453
1368294_at 10.767943 10.631822 10.592585 10.389234 10.598863 10.487377 10.404938 10.564279 10.559921 10.551197 10.619722 10.242968
1368295_at 9.486201 9.742733 9.875052 9.533059 9.602636 9.444786 9.598675 9.540321 9.717408 9.657865 9.794735 9.974004
1368296_at 9.266411 9.469539 9.518275 9.206553 9.232046 9.192447 8.919458 9.234614 9.601547 9.2318125 9.458715 9.706405
1368297_at 4.5772285 4.7640085 4.9880767 4.6701317 4.5466385 4.800064 4.7169743 4.7920866 5.0062695 4.523162 4.5045767 4.740288
1368298_at 5.685817 5.665562 5.535763 5.28257 5.725291 5.7553186 5.636474 5.530502 5.468048 5.516521 5.5710244 5.3069806
1368299_at 4.1019135 3.776776 3.919027 3.7012177 3.9398634 3.9455655 3.9833174 4.086295 3.8499413 3.8709896 3.8149614 4.043537
1368300_at 5.884446 5.7882247 5.9811096 5.5339136 5.8246017 5.814567 5.847535 5.8326163 6.0684643 5.8964376 5.84347 5.785991
1368301_at 5.8891897 5.955019 5.8440146 6.094893 5.983324 5.982586 5.8907943 6.185318 6.155231 6.125815 5.849947 6.079768
1368302_at 4.99722 5.026731 5.243437 5.067397 5.151201 5.052601 4.983523 4.849576 5.0125976 5.001208 4.908482 5.0284743
1368303_at 8.217264 8.540401 7.8919716 8.340291 7.9294815 7.6631002 9.074287 8.336537 8.397462 8.564894 8.319875 7.466182
1368304_at 11.954958 11.771047 12.144005 11.829533 11.789274 12.079547 11.717551 11.956333 12.278034 12.05999 12.195607 12.075025
1368305_at 8.667512 8.506747 8.329432 8.110414 8.245089 8.263463 8.416971 8.158118 8.314979 8.434183 8.446166 8.384793
1368306_at 5.6881504 5.6772704 5.6324034 5.5958695 5.6780586 5.7378087 5.5663834 5.664907 5.6239166 5.7439094 5.6170454 5.638
1368307_at 5.8086925 5.8879085 6.1900296 5.9959145 6.0563393 6.0397596 5.985935 5.979803 5.8627653 5.9439054 6.163739 6.170429
1368308_at 8.701509 7.170682 6.2210636 8.396061 7.101491 6.0649357 9.018089 6.9526644 8.655476 7.960298 8.463942 7.5112224
1368309_at 7.4171915 7.8563104 7.875018 7.6099157 7.7905693 7.9425173 7.683369 7.759522 7.5169845 7.7287455 7.5191383 7.4179015
1368310_at 5.4704905 5.37896 5.342539 5.398896 5.4431524 5.5034237 5.2524214 5.433955 5.3325567 5.178693 5.378077 5.4785986
1368311_at 8.765683 8.662771 8.741525 8.3243885 8.605226 8.106279 8.396746 9.110201 8.481471 8.93579 8.208729 8.188425
1368312_at 4.995659 4.9138765 4.9659567 4.9898825 4.919677 4.767085 4.866971 4.7675033 4.7117434 4.8405895 4.8560915 4.8918443
1368313_a_at 4.329726 4.2568626 4.3406773 4.484533 4.2494817 4.345837 4.6501627 4.223364 4.477664 4.326243 4.277227 4.4068813
1368314_at 10.190191 10.219123 10.215016 10.116049 9.93238 9.887573 10.2020035 10.047902 10.04943 10.116471 9.968666 10.306802
1368315_at 6.620782 6.808683 6.6062717 6.6945252 6.7625623 6.805186 6.8110304 6.741224 6.8430076 6.9322968 6.792225 6.832048
1368316_at 11.09197 11.413745 10.711311 11.288225 11.087988 11.134896 11.057177 11.051597 11.241388 11.211581 10.885937 10.99388
1368317_at 4.7834363 4.6772547 4.751625 4.637573 4.7101154 4.7508774 4.764917 4.556569 5.1308937 4.994726 4.888131 4.959239
1368318_at 8.269684 7.8872023 7.533335 8.186043 7.6388373 7.349543 8.005672 8.210656 7.638903 8.052423 8.191307 7.731914
1368319_a_at 5.6212025 5.5685525 5.325136 5.902063 4.970472 4.9187164 5.507538 5.5103216 5.5810256 5.257658 5.946805 5.281039
1368320_at 4.341621 4.708271 4.502818 4.473113 4.4528074 4.6439085 4.4509974 4.5850267 4.440229 4.366908 4.371471 4.335465
1368321_at 9.349184 7.858115 6.6914296 6.4027243 6.09395 6.143376 9.189874 7.3832374 7.435473 8.04137 7.7512145 6.549252
1368322_at 8.0344095 8.150364 7.985203 8.352344 7.8472733 8.072806 8.006806 8.288439 8.142567 7.999934 7.9853973 8.230588
1368323_at 7.6733203 7.548659 7.636129 7.4928536 7.312943 7.730872 7.520251 7.0931506 7.749294 7.543002 7.956639 7.7294073
1368324_at 5.593683 5.270362 5.3386955 5.468774 5.1534324 5.4360743 5.5551043 5.4600825 5.2385216 5.5037146 5.180032 5.334049
1368325_at 8.336876 8.454319 8.087162 8.201084 8.247759 8.401793 8.258404 8.443945 8.778122 8.050444 8.148985 8.433676
1368326_at 6.975324 7.0771184 7.4125924 6.884256 7.375965 7.3655243 7.174051 6.8280406 7.4009295 7.229635 7.2639375 7.047099
1368327_at 5.7458677 5.6794496 5.8270197 5.830028 6.054676 6.056364 5.791816 5.906767 5.804498 5.7880807 5.912489 5.92272
1368328_at 9.148877 9.151941 9.18312 9.26521 9.129346 8.8645115 8.92865 8.973544 9.119037 9.175665 9.179157 9.097914
1368329_at 5.5555725 5.169524 5.387657 5.6696444 5.3008466 5.4338875 5.202841 5.6797924 5.6435304 5.354797 5.4532623 5.519864
1368330_at 7.139859 7.095046 6.910036 6.915025 7.1146464 6.875568 7.120872 7.0703883 6.977635 6.948533 6.9701962 6.99079
1368331_at 11.934623 11.926118 11.837516 11.969913 11.984463 11.92664 12.021257 11.778126 11.935306 11.881365 11.918356 11.950151
1368332_at 7.2831955 6.696672 7.3027205 6.3886003 7.0386763 6.312784 6.6253924 6.66087 6.244825 6.459808 7.482398 7.1455517
1368333_at 4.0706167 4.28983 4.387494 4.484092 4.6298623 4.4611063 4.327102 4.406199 3.9084687 4.173478 4.3510942 4.344832
1368334_at 7.0201273 6.9795976 6.872487 6.8968735 7.023001 7.0437794 7.27373 7.4354086 6.5467615 6.6947803 6.9662795 7.179277
1368335_at 13.875353 13.493866 13.636627 13.658829 13.654872 13.7597885 13.912975 13.571217 13.414751 13.711097 13.452338 13.636156
1368336_at 11.60448 11.618362 11.351062 11.485333 11.087432 11.8155985 11.934398 11.621555 11.550237 11.289009 11.623698 11.561263
1368337_at 5.738826 5.7132926 5.5539737 5.667947 5.931466 5.832062 5.7894793 5.637571 5.5813065 5.609503 5.818179 5.6236305
1368338_at 4.750471 4.196043 4.449119 4.4376416 4.282483 4.390004 4.232829 4.394398 4.4094267 4.466347 4.348245 4.49634
1368339_at 4.4924493 4.3680563 4.505316 4.4375687 4.8021917 4.3020763 4.5130477 4.49776 4.3315663 4.312745 4.21737 4.3078794
1368340_at 8.078334 8.081077 7.9601083 8.170834 8.071489 7.953527 8.088337 8.072609 8.071371 7.849671 7.8824844 7.7977004
1368341_at 7.99136 7.8225403 7.878956 7.736956 7.680336 7.813039 7.5720115 7.898934 7.692608 8.040304 7.908452 7.713865
1368342_at 4.195937 4.278677 4.2441387 4.2145214 4.2428913 3.9691005 4.02588 4.2178164 4.1964083 4.4308195 4.187064 3.976492
1368343_at 5.2696123 5.0788593 5.079256 5.1173873 5.168828 5.354729 5.105509 5.1753054 5.284847 5.116417 5.0141993 5.271401
1368344_at 3.4113317 3.5387735 3.691612 3.6158907 3.673422 3.4736881 3.4931314 3.5283575 3.404518 3.4378998 3.5104864 3.5051684
1368345_at 4.4057035 4.3862715 4.6028924 4.282975 4.367469 4.3684306 4.464308 4.416325 4.303112 4.3268642 4.33174 4.527229
1368346_at 6.867298 6.8820853 6.532561 6.6927924 6.665891 6.8831873 6.8796577 6.7563066 6.4587054 6.746106 6.9220257 6.3608665
1368347_at 5.009869 4.841792 4.8034844 4.90433 4.6786833 4.9807744 4.846808 4.7748084 4.6053166 4.849977 4.8060856 4.954394
1368348_at 4.3866053 4.322817 4.367363 4.247879 4.0556836 4.3600936 4.5419297 3.9001534 4.310418 3.9923978 4.1947737 4.1460047
1368349_at 5.607954 5.5639544 5.4562545 5.569099 5.358696 5.417588 5.3088684 5.39576 5.5525417 5.7190104 5.3981395 5.473858
1368350_at 3.5127673 3.460972 3.525639 3.4530065 3.4398453 3.7221317 3.539824 3.4384353 3.6200173 3.5829906 3.4462094 3.6387835
1368351_at 5.9938016 5.88836 6.068397 5.835206 6.2539186 5.9513288 6.1367364 6.1076517 5.8098545 5.763884 6.0586042 6.0054593
1368352_at 4.501957 4.4669614 4.367482 4.583903 4.3548794 4.413732 4.524895 4.495501 4.2652426 4.429759 4.459805 4.276285
1368353_at 5.13207 5.314215 5.2807717 5.1606274 5.048104 5.194313 5.0402484 5.0175676 5.0674887 4.9299254 5.1281004 5.063451
1368354_at 10.245851 10.076123 10.229255 9.935752 10.153289 10.239383 9.981732 10.349742 10.758528 10.8299265 10.154077 10.161967
1368355_at 4.9304476 5.456377 5.6434946 5.251574 5.175596 5.3071723 4.9813385 5.0513086 5.785263 5.3830724 5.2772937 5.2618766
1368356_a_at 9.801372 9.958578 9.866758 9.785826 9.934885 9.935831 9.868618 9.996509 10.08423 10.054806 10.132648 9.945265
1368357_at 5.584646 5.335767 5.492723 5.481507 5.635795 5.555259 5.9153366 5.5276423 5.646813 5.62595 5.6500535 5.6397676
1368358_a_at 3.8972306 3.809072 3.7118702 3.449157 3.646121 3.4240158 3.838964 3.567662 3.9316196 3.593264 3.548192 3.8126202
1368359_a_at 4.2327037 4.2253265 4.243317 4.198246 4.0607862 4.5223913 4.461421 4.3329177 4.187808 4.41845 4.4039454 4.171367
1368360_at 13.6394615 13.638587 13.660937 13.638169 13.659287 13.635615 13.615898 13.605495 13.687424 13.645265 13.641847 13.654955
1368361_a_at 7.840104 7.815615 7.9760804 7.832346 8.068652 7.890505 7.891823 7.6613016 8.225485 8.062834 7.8506546 8.110425
1368362_a_at 10.944975 11.048219 10.932846 10.863257 11.018776 11.025846 10.916752 10.933763 11.009799 10.949257 10.897995 10.895482
1368363_at 4.019761 3.6719184 3.7282257 3.748027 3.6348825 3.7371318 3.5566738 3.9191997 3.7495127 3.7357185 3.73315 3.8104823
1368364_at 4.8074217 4.5641704 4.515107 4.5656486 4.624052 4.620944 4.6442738 4.602573 4.543997 4.446126 4.3778105 4.7402883
1368365_at 12.185947 12.2979 12.3257475 12.343864 12.190159 12.267382 12.381705 12.248354 12.138073 12.344112 12.202503 12.301465
1368366_at 5.2664094 5.0195436 5.0494494 4.9768915 5.1194963 5.0342684 4.9813385 5.0639606 5.240889 5.1864862 4.892473 5.0256124
1368367_at 5.353326 5.7093387 5.3825374 5.50453 5.6885924 5.6466374 5.9286976 5.6733427 5.568933 5.58999 5.350572 5.5868883
1368368_a_at 10.101676 10.012148 9.979305 10.085073 9.93204 10.038086 10.197107 10.053903 9.910202 9.994703 10.065474 10.172254
1368369_at 4.3849325 4.509757 4.4282374 4.654031 4.415251 4.4066 4.366192 4.378256 4.2480297 4.5106344 4.8706894 4.4248962
1368370_at 5.737753 5.7542253 5.6853814 5.57786 5.4562616 5.627604 5.7044134 5.6610093 5.7827506 5.7190104 6.32716 5.79367
1368371_at 4.8868318 4.8421173 4.6312275 4.6691504 4.614239 4.7445545 4.8342743 4.9545345 4.596833 4.6742973 4.873892 4.959833
1368372_at 8.6563835 8.529095 8.49366 7.817745 7.867564 7.548401 7.047348 8.580494 7.4596424 7.771802 7.42762 7.5978665
1368373_at 4.4458275 4.347443 4.19143 4.3625517 4.414074 4.485853 4.436102 4.11938 4.0964727 4.471862 4.5197678 4.090904
1368374_a_at 5.537753 5.8142223 5.796813 6.0187483 5.6577425 6.2300315 5.6573806 5.887086 6.05313 5.8658843 6.2555475 6.223214
1368375_a_at 5.3245726 5.541397 5.223631 4.866982 5.233389 5.3364325 5.2236376 5.53506 5.7591076 5.103286 5.4144 5.1556334
1368376_at 7.1454587 8.295002 9.106928 7.7350373 7.6125655 8.944748 7.661118 8.643803 7.624165 8.96488 10.471684 7.9493856
1368377_at 5.114634 4.9786835 4.980668 4.6391296 4.890987 5.1251926 5.2519484 4.9143753 4.8822393 5.0250206 4.9169693 4.8583136
1368378_at 11.702851 12.0091 12.117275 11.940004 11.726282 11.970823 11.850552 12.272583 12.498491 12.011373 12.249486 12.3007965
1368379_at 8.204767 8.443317 8.355971 8.227269 8.24201 8.220456 8.312122 8.016361 8.224824 8.503891 8.283875 8.336708
1368380_at 14.054295 13.991049 14.002767 13.968292 14.04177 13.969161 13.952344 13.990506 14.001796 14.008108 13.9938345 14.019672
1368381_at 5.048188 4.9122787 5.1067095 4.81861 5.1237054 4.8394966 4.9096193 4.868852 4.7414203 4.854067 4.8096323 4.8107147
1368382_at 4.8314886 4.8585305 5.0847473 5.243886 4.9455643 5.1906705 5.4055386 4.866457 5.069623 5.143615 4.9714103 5.334151
1368383_at 6.2383714 5.8481064 5.983609 6.1627545 5.980437 6.135244 6.244037 5.9610963 6.302715 6.2754397 5.91158 6.091576
1368384_at 4.1379943 4.015361 3.9362793 4.1205716 4.3522367 4.0943246 4.1617684 3.9876893 3.9057553 4.0596128 4.0844913 4.0721035
1368385_a_at 9.1668005 9.194439 9.198562 9.082703 9.1089 9.099813 9.183632 9.164024 9.202216 9.170952 9.176384 9.110574
1368386_at 9.720484 9.694747 9.834224 9.653494 9.862994 9.599095 9.844966 9.775244 9.876933 9.804651 9.75757 9.728813
1368387_at 11.440792 11.538833 11.260044 11.133908 11.182263 11.417183 11.269282 11.313474 11.243968 11.338325 11.310395 11.452855
1368388_at 5.3361826 5.489915 5.2121572 5.5160947 5.219155 5.28603 5.4314756 5.2066083 5.46208 5.495474 5.103353 5.1969824
1368389_at 9.109455 9.046733 9.212945 9.303129 9.012592 9.124016 9.137825 9.144514 8.778087 9.077932 8.946579 8.974695
1368390_at 9.152608 9.233629 9.077653 9.03139 9.16952 9.206561 9.279762 9.064061 9.2003765 9.130781 9.272711 9.248373
1368391_at 4.5788717 4.7114735 4.567486 4.8400965 4.931427 4.9648833 4.8701887 4.9597645 4.8143826 4.722001 4.8668795 4.8110156
1368392_at 6.1755 6.358335 6.3871927 6.4757547 6.182716 6.2973175 6.314386 6.32985 6.16176 6.2782955 6.250827 6.4746227
1368393_at 5.4099727 5.54086 6.188673 5.46642 5.390947 6.162501 5.2625046 5.951573 5.853406 6.1006455 5.204168 5.124016
1368394_at 5.787138 5.832778 5.7151103 5.734777 5.893658 5.8731036 5.718427 5.667485 5.62492 5.544476 5.742093 5.6430383
1368395_at 4.972919 5.6986585 5.0825586 5.152315 4.9323745 5.0940065 5.121395 5.300934 5.3029985 5.214665 5.9058785 5.3950205
1368396_at 5.360228 5.1962695 5.201064 5.28257 5.5905437 5.4127054 5.136318 5.1886125 5.10286 5.1724873 5.23039 5.338914
1368397_at 12.983434 12.677607 12.776209 12.830296 12.8733015 13.024148 12.82631 13.014501 13.091961 13.011293 13.024886 13.008447
1368398_at 4.8502674 4.331273 4.492751 4.5945883 4.738988 4.7609854 4.6144686 4.6711254 4.501536 4.56664 4.470358 4.432284
1368399_a_at 11.566485 11.675396 11.625246 11.561739 11.698308 11.526403 11.225406 11.597043 11.517687 11.650459 11.655511 11.658732
1368400_at 9.311377 9.128296 9.038341 8.908086 9.052494 9.117979 9.219563 8.940812 9.145982 9.047073 9.105667 8.975897
1368401_at 4.2372165 4.4116287 4.644248 4.62614 4.428423 4.3938255 4.322954 4.4074373 4.3529587 4.4439816 4.1730905 4.5144677
1368402_at 9.265314 9.257263 9.294414 9.309743 9.144212 9.158941 9.098015 9.286206 9.135185 9.244578 9.116655 9.278009
1368403_at 8.710559 8.819634 8.911821 8.684499 8.736443 8.743456 8.751675 8.955805 8.759323 8.80208 8.7828665 8.740734
1368404_at 4.7829094 4.860535 4.8910007 4.745706 4.760056 4.557766 4.8379884 4.897423 4.7647753 4.402109 5.0083833 4.6347637
1368405_at 7.8336535 7.982257 7.841112 7.966629 7.7760715 7.7815986 7.8844757 7.881587 7.7245574 7.926483 7.75134 7.870784
1368406_at 4.1426773 4.3451796 4.5405874 4.33795 4.153691 4.33454 4.2232943 4.3054066 4.1800394 4.3916006 4.2231913 4.2486467
1368407_at 6.175669 5.717093 5.621542 5.9475803 6.300194 5.9870443 5.5108657 5.6244674 5.7049994 5.335276 5.7527285 5.525473
1368408_at 4.715952 4.6640644 4.821943 4.962874 4.8811436 4.7293406 4.724832 4.6502104 5.0252595 4.9745936 5.111903 5.1668096
1368409_at 10.193836 10.141325 9.360756 9.834122 9.836 9.654398 9.90391 9.830406 10.315455 10.367467 9.88611 9.941706
1368410_at 6.8484745 6.865565 6.906111 6.7622333 6.857629 6.7361093 6.7498546 7.035208 6.993974 7.2846875 6.734582 6.680476
1368411_a_at 3.7659376 3.8909879 3.8724349 3.8182583 3.745152 3.9196305 3.967012 3.9907954 3.7563684 3.7793696 3.6850238 4.046113
1368412_a_at 5.015534 5.093237 4.9246044 4.945341 5.0275416 4.728412 4.866954 4.916158 5.0457563 4.874984 4.857955 4.8340054
1368413_at 4.9442763 5.3090773 5.2490425 5.0490494 4.8451433 5.1110487 5.0388813 5.01525 5.341919 4.9756336 4.8417826 5.230587
1368414_at 5.756581 5.6718254 5.618762 5.9690337 5.843092 5.96567 5.6680775 5.7874913 5.5182376 5.6430025 5.6684475 5.7926
1368415_at 3.8899188 3.6902585 3.8195775 3.7683773 3.6742225 3.7149875 3.880216 3.8817077 3.7276466 3.8239248 3.4412742 3.6828601
1368416_at 3.6695337 3.494082 3.7786686 3.362309 3.812525 3.5041444 3.8236525 3.6838264 3.5638866 3.5560803 3.7112463 3.718505
1368417_at 4.7741385 4.7886915 4.908641 4.6622195 4.819278 4.771785 4.7246084 4.692402 4.73094 4.635482 4.6248045 4.669651
1368418_a_at 12.944911 13.217758 12.995712 13.099031 13.043883 13.124499 13.221853 12.982962 13.112623 13.186017 13.223029 13.28949
1368419_at 9.24706 9.596383 9.376121 9.436844 9.48588 9.353668 9.381329 9.384191 9.419274 9.623285 9.408749 9.518375
1368420_at 13.247902 13.489856 13.29658 13.394914 13.422493 13.366619 13.49486 13.297554 13.395624 13.41838 13.485365 13.454328
1368421_at 3.9512827 3.8690083 3.8496647 3.8884413 3.9243999 4.045704 3.8228014 4.169254 3.8274753 3.8200483 3.9326835 3.8955085
1368422_at 5.629286 6.6806955 6.314704 5.5999136 6.3206587 5.8162313 5.974324 5.5301695 7.23241 6.2030373 5.975918 6.3102245
1368423_at 5.548635 5.359764 5.4060745 5.5566535 5.5250163 5.675336 5.358122 5.482253 5.492592 5.6619453 5.549402 5.6192236
1368424_at 7.48347 7.790644 7.7811527 7.745175 7.6143503 7.7824864 7.536993 7.634376 7.5974483 7.761778 7.737513 7.515633
1368425_at 4.7534246 4.8707566 4.907823 4.9695196 4.996279 5.02172 5.0460477 5.1827307 4.7580223 4.9053326 4.720044 5.0793695
1368426_at 11.079797 11.332911 11.605343 11.579729 11.368963 11.541621 11.609159 11.097123 10.964846 11.481883 12.002638 12.116333
1368427_at 8.566544 8.49799 8.436785 8.462753 8.3193865 8.287907 8.384808 8.544732 8.374467 8.437803 8.475931 8.565976
1368428_at 8.934712 9.267854 9.043346 9.066576 8.736508 8.98282 9.395268 9.3780775 9.223525 8.916288 8.928019 9.293537
1368429_at 4.0066953 4.1841564 3.8609262 3.8134632 3.5870118 3.8356063 3.6983116 3.7845085 4.1558394 3.7975316 3.641394 3.7963665
1368430_at 9.983705 9.8954935 9.776349 9.715076 9.804694 9.598327 9.491593 9.418002 9.844145 9.771442 10.226324 9.900645
1368431_at 11.177145 11.204092 11.282291 11.2168045 11.129333 11.238648 11.385052 11.211071 11.073123 11.135755 11.176428 11.221124
1368432_a_at 4.5424614 4.3442454 4.469181 4.5043364 4.449816 4.557147 4.4606085 4.4184895 4.6710668 4.597742 4.6805496 4.3845234
1368433_at 10.043991 9.97677 10.045828 10.096467 10.027462 9.863 9.892532 10.036548 10.0551 10.076611 9.924299 9.911645
1368434_at 8.247755 7.290231 7.8899164 7.69439 8.246524 7.533605 7.568956 7.7543902 7.605058 7.6441317 7.2117524 7.2284884
1368435_at 11.420177 11.7188015 11.091287 11.281223 11.00176 11.753805 10.932078 11.379467 11.624182 11.047084 11.286755 11.012443
1368436_at 9.382405 9.439814 9.324204 9.375128 9.435963 9.40957 9.457098 9.3763 9.471995 9.521759 9.587932 9.529495
1368437_at 4.7511935 4.96989 4.939217 5.126419 5.026951 4.9994717 5.0402484 4.790413 5.022836 4.764664 5.2341123 5.153
1368438_at 4.459981 4.4503336 4.355656 4.373995 4.377546 4.469967 4.316002 4.3101254 4.482877 4.327138 4.4412966 4.3483315
1368439_at 5.8362775 5.5120945 5.6510186 5.91948 5.761227 5.7230597 5.781418 5.800158 5.779529 6.0144453 5.9729767 5.776049
1368440_at 6.639481 6.044717 6.537457 6.8554697 6.886475 7.2306714 6.9622307 7.2579694 7.203236 7.0673203 7.2639375 7.0971003
1368441_at 5.7415433 6.5108795 5.894069 5.820451 5.603897 6.147911 6.1943417 6.302016 6.090295 5.839802 6.6896877 6.114873
1368442_at 13.3259325 13.343165 13.3923855 13.38755 13.386907 13.329388 13.412052 13.319096 13.377611 13.372922 13.333103 13.402834
1368443_at 5.609245 5.286471 5.173436 5.3423176 5.3829727 5.373647 5.2936573 5.398801 5.284847 5.177948 5.40261 5.4951773
1368444_at 8.288942 8.36837 8.273029 8.184089 8.045996 8.169229 8.267248 8.272193 8.159254 8.15383 8.258654 8.382945
1368445_at 5.7389927 5.650653 5.672728 5.6515293 5.858084 5.817184 5.711129 5.448208 5.396595 5.6109715 5.802941 5.749758
1368446_at 7.353279 7.4490747 8.456633 7.5433793 7.9065475 7.2009664 7.035867 7.9879246 8.366806 7.588019 7.5785065 7.070595
1368447_x_at 6.0003934 6.8399634 6.7298017 6.550776 7.758984 7.4854646 6.497446 6.646413 7.6496506 6.9151797 6.4122233 6.95508
1368448_at 6.5036573 6.290109 6.632717 6.53467 6.4576817 6.563057 6.401469 6.5456114 6.2463613 6.3508544 6.380139 6.737603
1368449_at 4.589319 4.5748854 4.799274 4.7413435 4.4315805 4.662285 4.473235 4.5429077 4.400234 4.6838984 4.6355486 4.593977
1368450_at 4.982645 5.2132087 4.6190243 5.0598364 5.0917544 5.0830317 5.039735 4.878983 4.990642 5.089414 4.7933173 4.951292
1368451_at 6.3223615 6.3005652 6.2464623 6.6121173 6.6684685 6.37564 6.4809566 6.2267995 6.135563 6.2648854 6.3533506 6.1446314
1368452_at 9.558553 9.681545 9.571013 9.5974455 9.300501 9.52288 9.525181 9.622552 9.564858 9.497864 9.381132 9.714726
1368453_at 11.097112 11.35389 11.346536 11.277843 11.32585 11.283817 11.6122875 11.191392 10.653962 11.319788 11.535796 11.068863
1368454_at 4.2361727 3.912157 4.0158935 4.023135 4.204527 4.310907 4.175305 4.0601873 3.8925815 4.0001755 4.0458956 3.7223344
1368455_at 5.2407846 5.1809225 5.2130036 5.1630225 5.1533613 5.259768 5.066518 5.0619726 4.9353704 5.1011887 5.116885 5.464714
1368456_at 3.7730007 3.6415808 3.7800112 3.706909 3.885865 4.0382886 3.8747036 3.735076 3.779047 3.8543277 3.938425 3.8093672
1368457_at 3.9653466 3.6206253 3.7809546 3.831469 3.8404083 3.8875554 3.9385362 3.7746866 3.786498 3.7394204 3.5542276 3.8452168
1368458_at 11.271642 10.592783 9.685058 10.4687805 9.505861 9.952891 10.241072 11.073553 11.007612 9.946252 10.874077 9.587871
1368459_at 4.335011 4.33022 4.327941 4.39527 4.087509 4.4475884 4.212789 4.068499 4.2933207 4.13695 4.34741 4.43933
1368460_at 7.3512964 8.628141 9.073965 8.001909 8.579194 7.5692286 8.0094185 8.639837 7.7393603 7.481585 8.070086 8.344021
1368461_at 11.383127 11.317841 11.289179 11.403478 11.07194 11.263022 9.599146 11.068395 11.262145 11.391813 10.937605 10.757098
1368462_at 5.876149 5.33643 5.4360223 5.65694 5.4590344 5.4812684 5.957701 5.1561513 5.0629764 5.1207085 5.226356 5.5676856
1368463_at 7.535025 7.47143 7.4669733 7.399031 7.3020997 7.219575 7.5288024 7.4388466 7.4873075 7.3495026 7.2992215 7.401411
1368464_at 5.6530504 6.0453477 5.9964976 5.698761 6.035509 6.0893717 6.341871 5.9822865 6.1072125 6.205699 6.0636706 6.0738454
1368465_at 3.6798525 3.7768173 3.6321962 3.7355127 3.5652735 3.6073408 3.4310322 4.052538 3.6768436 3.6262817 3.3968837 3.7100544
1368466_a_at 5.214746 5.312523 5.83551 5.580305 5.388338 5.323191 5.3085256 5.2793756 5.7051344 5.653384 5.2925935 5.641289
1368467_at 12.872489 12.885842 12.726611 12.864847 12.658293 12.847606 12.803447 12.789896 12.775701 12.757844 12.780434 12.899571
1368468_at 4.4501257 4.41189 4.308547 4.5049415 4.6181936 4.5577097 4.4275055 4.452261 4.3941097 4.6055217 4.581287 4.518793
1368469_at 5.4011645 5.6341314 5.4794545 5.4579887 5.6344028 5.4622016 5.671997 5.576874 5.750018 5.495409 5.5850115 5.8120375
1368470_at 8.5249195 8.598759 8.419968 8.489594 8.572525 8.461724 8.126202 8.493672 8.302329 8.456741 8.653689 8.615843
1368471_at 5.195274 5.2929916 5.3184133 5.2201753 5.164228 5.5054803 5.234548 5.288925 5.2075453 5.229655 5.401266 5.458582
1368472_at 4.4829245 4.590495 4.8903584 4.6132255 4.40485 4.9379544 4.722556 4.636285 4.454946 4.509346 4.966471 4.938317
1368473_at 4.847636 4.8420396 5.010429 5.0777535 5.1422076 5.1735053 4.848531 5.19694 5.369992 4.85465 5.0109534 4.9727
1368474_at 7.1578264 7.4429016 6.998981 7.012994 7.2314754 6.9340277 7.1143746 6.616074 6.817825 7.2001624 7.338198 7.089808
1368475_at 4.3782883 4.331232 4.6906056 4.451125 4.8168044 4.549367 4.2918286 4.567996 4.48221 4.806686 4.709994 4.372817
1368476_at 6.2714863 6.401627 6.812981 6.7251925 6.7637534 6.5805316 6.4846215 6.664113 6.7953515 6.8176003 6.2971067 6.6224284
1368477_at 6.633498 6.7378373 6.725288 6.923783 6.556178 6.941399 6.8109837 6.948102 6.727384 6.7470465 6.668298 7.0858502
1368478_at 3.7537935 3.60444 3.8986576 3.521927 3.578963 3.7642877 3.7505217 3.6355653 3.5137293 3.6362236 3.6872778 3.891566
1368479_at 3.7075639 3.6515112 3.6151843 3.6282828 3.5425746 3.6873355 3.752412 3.5995452 3.5900693 3.5912938 3.5759602 3.5738428
1368480_at 6.128767 6.11294 6.1602626 6.23308 6.1067743 6.01583 6.2912865 6.2580175 6.1857996 6.1206946 6.2740173 6.1767364
1368481_at 4.9510474 5.0412564 5.179015 5.114801 5.032977 5.127537 4.8733926 4.9586473 4.990061 5.063008 5.030175 5.0138154
1368482_at 6.96971 7.0000825 6.635747 6.438866 6.925993 6.457302 6.2789917 6.6050534 6.5886345 6.36572 7.072957 6.503493
1368483_a_at 4.3086386 4.2510424 4.0729365 4.152088 4.226474 4.1037545 4.4419465 4.127141 4.170376 4.0304728 4.2349114 4.1424866
1368484_at 5.041175 5.839055 4.8106008 5.1745534 4.8014855 4.725205 5.346549 5.1334195 4.920605 4.9901004 5.256334 4.9856644
1368485_at 4.8605986 4.750058 4.8058167 4.9112396 4.785718 4.9131613 5.127101 4.917081 5.055621 4.8780394 4.835928 4.842285
1368486_at 5.576197 7.8878303 7.0641084 6.9046445 6.7689543 6.093908 7.9839916 6.952631 6.0033383 6.730354 7.2249036 5.9527874
1368487_at 3.177992 3.2927485 3.482035 3.3801632 3.2690265 3.2470493 3.227837 3.1961613 3.3029099 3.2910259 3.3061836 3.3822355
1368488_at 9.051589 9.185471 8.770634 9.319243 9.233021 9.017786 9.413162 9.173404 9.218323 9.188791 8.728164 9.266187
1368489_at 4.948723 4.7958517 4.8138475 4.703165 5.035891 5.0198946 4.735704 4.8510985 4.6436605 5.0173836 5.008703 5.02085
1368490_at 10.120434 9.111895 9.957101 9.293218 9.472843 10.067979 9.337308 10.434561 10.197116 10.772132 10.325328 10.481811
1368491_at 6.5157824 6.3770604 6.300269 5.98258 7.1869683 6.10719 6.1190314 6.015468 6.4460726 6.459961 6.489537 6.0834665
1368492_at 7.7609143 7.543314 7.461932 6.841773 7.4710097 7.4731464 7.260539 7.2077284 7.4283338 7.3010473 7.7697496 7.417366
1368493_at 4.741402 4.589029 4.7627254 4.4014816 4.614239 4.8459344 4.6158705 4.598898 4.657522 4.7462773 4.620644 4.6206174
1368494_at 4.668788 3.9912724 4.299612 4.2690125 3.899497 4.7535458 3.8556185 4.033276 4.8602257 4.1070685 3.986403 4.1302695
1368495_at 5.3223343 5.382411 5.3800116 5.3170996 5.353362 5.3983545 5.233954 5.2433577 5.4045515 5.3571258 5.2792244 5.3682885
1368496_at 4.2273407 4.2433934 4.138294 4.1738176 4.1954756 4.3848386 4.2579803 4.161603 4.142644 4.08702 4.1052437 4.036917
1368497_at 11.241768 10.537667 10.696995 10.945887 10.578382 10.9612665 10.813088 10.632687 10.606038 10.846681 10.732578 10.928153
1368498_a_at 3.2913802 3.2518373 3.3771324 3.2606802 3.3213522 3.291414 3.377075 3.042674 3.2542715 3.2209818 3.110944 3.1468875
1368499_at 3.1084003 3.3138914 3.338472 3.3420274 3.4087048 3.3864472 3.284084 3.371722 3.437188 3.3475497 3.2775364 3.320464
1368500_a_at 6.610568 6.325273 6.574307 6.403833 6.5795884 6.46865 6.3579497 6.436037 6.3201947 6.593039 6.4647946 6.6568856
1368501_s_at 6.7457128 6.5769424 6.3592973 6.686012 6.7235928 6.6507316 6.313665 6.4858522 6.7562537 6.553388 7.073733 6.54692
1368502_at 4.0889497 3.8728354 4.0921593 3.9694986 4.005123 4.2407384 4.103152 3.897071 4.062342 3.8732467 4.265131 4.1475143
1368503_at 8.5555725 8.386391 8.221659 7.6764593 8.40061 8.035355 7.6765914 8.460209 8.429861 8.301611 8.351559 8.09466
1368504_at 11.1467085 11.243463 11.073017 10.819621 11.03254 11.045852 10.834691 11.087895 11.207667 11.040203 11.0818205 11.078938
1368505_at 4.9978347 4.767843 4.6172495 5.612902 4.937669 4.873548 5.17048 5.12314 4.9471374 5.768566 4.904456 5.0793695
1368506_at 4.62328 4.6334596 4.8802347 4.9181323 4.9293823 5.0140667 4.961502 4.672188 4.612367 5.074786 4.4644446 4.94307
1368507_at 11.582506 11.391702 11.406682 11.470988 11.478949 11.542841 11.51129 11.527911 11.478459 11.37227 11.377504 11.393713
1368508_at 8.570485 8.41796 8.610579 8.478245 8.623688 8.541229 8.503485 8.4382 8.73855 8.659007 8.588959 8.472497
1368509_at 5.864018 6.071927 6.2460337 5.993559 5.833698 5.936447 5.760206 6.0454965 6.0035667 6.5525274 6.5644975 5.9836884
1368510_at 4.4314756 4.4089136 4.5475483 4.506278 4.624752 4.5699835 4.3113546 4.6207275 4.598159 4.402109 4.491247 4.572241
1368511_at 4.182105 4.2714963 4.0839863 4.1259646 4.2375064 4.306845 4.4064584 4.053728 4.228911 4.0141215 4.3993897 4.068446
1368512_a_at 10.427965 10.579379 10.705402 10.712234 10.740964 10.536284 10.577272 10.708 10.2947445 10.276877 10.039417 10.258959
1368513_at 6.449314 6.454011 6.2479386 6.563699 6.074986 6.316649 6.3154507 6.6217628 6.8671546 6.6977 6.6466885 6.321558
1368514_at 11.434368 11.650815 11.417911 11.3962345 11.396462 11.5773325 11.315082 11.451049 11.549096 11.501731 11.634287 11.58247
1368515_at 5.0432997 4.85204 5.0868154 4.8110266 5.0686235 4.598456 4.8850355 4.9845686 5.1896315 5.0822506 5.0827436 4.813099
1368516_at 6.6581836 6.8782725 6.8511243 6.8963666 6.692863 6.6909924 6.898761 6.685218 6.658329 6.797118 6.651365 6.7615685
1368517_at 6.7970796 6.874723 6.521794 6.6338477 6.5119944 6.3150597 6.931307 6.6050534 6.454611 6.8759193 6.5927863 6.6059175
1368518_at 8.223186 8.097387 8.133663 7.8771677 7.9426727 7.7910395 7.825128 7.9243894 7.9049506 7.778987 7.914956 8.164263
1368519_at 5.201782 4.9775534 5.1106224 5.0555434 5.1171584 5.2215376 5.139125 5.165663 5.106855 4.9931445 5.1637516 4.9779706
1368520_at 12.83982 12.989718 13.220468 13.319841 13.257156 13.006773 12.938953 13.192763 12.511139 12.817673 12.808755 12.909557
1368521_at 6.724012 6.729996 7.0485578 6.6914134 6.733353 6.603461 6.6684194 6.740562 6.920601 6.4579625 6.774266 6.7799563
1368522_at 4.2661247 4.3705344 4.2267323 3.974415 4.270915 3.8641393 3.8872774 4.1959195 4.217517 4.020669 4.3664856 3.893324
1368523_at 4.238911 3.9504926 4.122614 3.799013 3.7073972 4.083748 4.0238223 4.1880445 4.0132027 3.9366217 4.053747 3.8955965
1368524_at 3.6868033 3.5519507 3.6482136 3.5880334 3.560468 3.592785 3.7927966 3.528327 3.5456166 3.8044875 3.6912506 3.6415384
1368525_at 6.778088 6.8068895 7.1287103 6.8984876 7.1096754 6.7693257 6.6293726 6.8549414 6.903195 7.004281 6.8661547 6.885192
1368526_at 7.4611783 7.519416 7.6443834 7.304449 7.3742776 7.231197 7.4074106 7.449318 7.213788 7.3382835 7.1999063 7.197915
1368527_at 3.2610574 3.1402652 3.187625 3.2161489 3.118864 3.2003453 3.2071834 3.0458272 3.3614945 3.2130797 3.315169 3.1683166
1368528_at 8.687801 8.998451 9.11911 9.078741 8.936634 8.607648 9.048739 9.073807 9.058283 8.984544 9.117392 9.0601425
1368529_at 4.749179 4.932275 4.7519927 4.6182523 4.4795175 4.885742 4.4407415 4.775188 4.7786236 4.7380366 4.7489324 4.82954
1368530_at 4.055655 4.305105 4.118683 4.0052524 4.2990065 4.3617496 4.3120613 4.289086 4.1119614 4.167245 4.2854557 4.0349793
1368531_at 3.4239187 3.6430779 3.6440334 3.4918852 3.3720772 3.6455903 3.5681798 3.5440364 3.3767498 3.3425403 3.536724 3.5341256
1368532_at 3.8873827 3.6480763 3.9427779 3.9427524 3.9537861 3.8873885 3.9804673 4.0242214 3.8811653 3.7999797 3.9219332 4.044734
1368533_at 5.408346 5.9204392 5.7095423 5.5379763 5.473979 5.0782213 5.4068193 5.2433577 5.090707 5.4013443 5.4107156 5.389698
1368534_at 5.696982 5.6733212 5.689409 5.532729 5.620791 5.674251 5.617269 5.4726152 5.538197 5.499865 5.6481395 5.682833
1368535_at 5.376829 5.1757774 5.4136353 5.43789 5.3113403 5.410512 5.187475 5.8356233 5.3466806 5.9679856 5.88203 5.332342
1368536_at 10.45925 10.505149 10.517698 10.178384 10.302285 9.8975115 10.19571 10.2967415 10.322257 10.514156 10.252709 10.1268
1368537_at 6.25728 6.799879 6.6501775 6.638699 6.5527806 6.6148477 6.6902447 6.2747293 6.749036 6.5725756 6.7465134 6.667227
1368538_at 8.39868 8.379047 8.287008 8.225517 8.2956295 8.111958 8.243202 8.232711 8.150061 8.295256 8.455391 8.320148
1368539_at 3.2014592 3.1652682 3.3399217 3.2719648 3.3164387 3.355119 3.4016423 3.515219 3.2839565 3.255328 3.343712 3.2717032
1368540_at 4.3722863 4.3944144 4.1860538 3.9137607 4.081229 4.1963844 4.5434656 4.49776 4.750413 4.194113 4.302222 4.4714575
1368541_at 6.45028 6.056693 6.0854707 6.3371344 6.344601 6.196076 6.180594 6.1135592 5.9298463 6.138919 6.7080665 6.0997753
1368542_at 4.6051807 4.788691 4.570106 5.006978 4.565046 4.7992067 4.5570893 4.688777 5.0252595 4.64739 4.934322 4.6067553
1368543_at 7.8177547 7.0796795 7.119924 7.626328 7.599265 7.393304 5.0381727 7.3947334 7.842652 7.671518 6.6529107 7.0092278
1368544_a_at 4.5052357 4.7519526 4.739359 4.5966988 4.5316873 4.3968253 4.7020464 4.4616103 4.637403 4.8408957 4.4997315 4.6228576
1368545_at 5.5874524 5.2495975 5.3018847 4.9512935 5.229637 5.2133827 4.984585 5.0919323 5.364367 5.6081185 5.330181 5.3032894
1368546_at 4.874097 4.750345 4.978426 5.1284003 5.0514603 4.989608 5.1263833 4.853518 4.837429 5.0486164 4.7285395 4.9781656
1368547_at 3.8532994 3.872931 3.7803812 3.9160852 4.1209593 3.8727028 3.9230278 3.91317 3.9342945 3.9594712 3.8344893 3.8606644
1368548_at 3.2133946 3.2663093 3.1141639 3.2599254 3.4552894 3.2083058 3.2606902 3.1841166 3.0878363 3.3791215 3.2537115 3.2196085
1368549_at 9.040032 9.26081 9.106919 8.984231 9.121809 9.156304 9.025197 8.901724 8.944945 9.018791 9.075487 9.109814
1368550_at 4.9622755 4.8265 4.8056116 4.81371 4.8424873 4.90053 4.78403 4.63181 4.8562775 4.7380447 4.8197165 5.0580187
1368551_at 4.9703674 4.755579 4.889624 4.609649 4.5484605 4.695325 4.930471 5.0919323 4.706692 4.763802 4.9115443 4.79142
1368552_at 10.828279 10.867155 10.808876 10.696511 10.919591 10.936921 11.0024605 11.024157 10.931319 10.7481785 10.811023 10.905534
1368553_at 5.045368 5.252159 5.196796 5.2414484 5.026356 5.3141804 5.290475 4.962104 5.025259 5.073658 5.253069 5.2236013
1368554_at 5.169894 5.359368 5.196229 5.3443465 5.5317087 5.4455285 5.3711247 5.449912 5.342231 5.242945 5.300634 5.6744747
1368555_at 5.663913 5.592122 5.6751113 5.5218964 5.466388 5.4540215 5.3001747 5.6995916 5.542742 5.4508367 5.544462 5.5964923
1368556_at 4.5316153 4.3498716 4.5439324 4.4056935 4.347569 4.391593 4.4790306 4.360914 4.443839 4.4486084 4.4237676 4.908858
1368557_s_at 4.717294 4.238642 4.5796814 4.6626024 4.865073 4.664066 4.253337 4.5862184 4.663891 4.2413626 4.641336 4.624158
1368558_s_at 8.534277 8.849579 8.411752 8.007125 8.678118 7.658346 8.35186 7.93805 8.241289 8.068764 8.925785 8.309301
1368559_at 5.4069924 5.5458837 5.4118595 5.3406863 5.408534 5.392893 5.250712 5.6303716 5.2893343 5.3177996 5.831066 5.5202036
1368560_at 4.812521 4.742886 5.015593 4.9108157 4.940881 5.1251006 4.7169743 5.084325 5.069374 4.6743784 4.815918 4.8898315
1368561_at 3.8033834 3.8001046 3.881799 3.8893435 4.121299 3.8818293 3.6638074 3.8954358 3.759416 3.7829943 3.9412448 3.8117118
1368562_at 4.6574373 4.762206 5.0886016 5.016764 4.827978 4.9379544 5.3659763 4.7333755 4.4853315 4.684416 4.857955 4.883321
1368563_at 7.241594 7.6288004 7.4467297 7.4656057 6.334749 8.41704 6.9176745 6.529936 6.7641077 6.2443786 8.162157 6.1437635
1368564_at 4.584838 4.492468 4.6445656 4.635621 4.641456 4.7397103 4.7637095 4.6301346 4.471922 4.629523 4.782243 4.602665
1368565_at 5.2890196 4.4636097 4.9783564 4.5528083 4.0136633 5.351796 4.767184 4.307719 5.703197 4.051311 4.1757326 5.8199577
1368566_a_at 11.573258 11.391885 11.443404 11.625493 11.488789 11.554604 11.382783 11.635939 11.148482 11.212858 11.307337 11.469599
1368567_at 7.577083 7.6903763 7.9308567 7.7779484 7.7232966 7.519907 7.6391582 7.6728973 7.909687 7.633157 7.916672 7.6622944
1368568_at 5.7317033 5.499831 5.7787676 5.504347 5.6075673 5.6188045 5.691924 5.498698 5.5318627 5.705576 5.7173314 5.77528
1368569_at 3.81034 3.9082458 3.934206 3.773194 3.8027635 7.2985473 9.5804615 4.0862947 3.5801597 3.587437 4.586534 3.9606655
1368570_at 7.4947004 8.070973 7.7358656 8.234763 7.6500807 8.042565 7.8232265 8.011409 8.062948 7.830222 7.892141 7.8213196
1368571_at 4.612737 5.055974 5.119288 4.500801 4.575188 4.860649 4.5761085 5.146943 4.8100705 4.86888 4.7418666 4.891941
1368572_a_at 5.1897693 5.0134625 5.3101587 5.1041155 5.141984 5.4340196 5.1563344 5.2024508 5.0442157 5.247059 5.0108337 5.260499
1368573_at 8.307594 8.528133 8.541454 8.335611 8.445205 8.353843 8.491967 8.5757065 8.505436 8.421597 8.531391 8.589189
1368574_at 10.1665745 10.638023 10.381465 10.440672 10.401524 10.464408 10.554366 10.643045 10.475062 10.531882 10.574996 10.3797245
1368575_at 5.346718 5.0456905 5.4280615 5.268184 5.2500944 5.3908567 5.208707 5.1048527 5.0594707 5.1601734 5.0966706 5.3829603
1368576_at 3.8094497 4.108132 4.0732117 4.0708504 3.9688332 4.1294346 4.16759 4.1460924 4.0664234 3.9069324 3.8683937 4.131898
1368577_at 3.3979008 3.4855413 3.3868272 3.4666748 3.3720772 3.4756238 3.3353126 3.4905574 3.3416326 3.2505953 3.2830627 3.4336002
1368578_at 4.7032547 4.61034 4.523432 4.686744 4.6073794 4.590569 4.4855204 4.562825 4.233634 4.6133738 4.8858685 4.6600804
1368579_at 4.5012283 4.5041146 4.442216 4.5180416 4.4905977 4.708545 4.527648 4.4581046 4.3385334 4.3997016 4.647543 4.293289
1368580_at 6.0942926 6.2239666 5.963292 6.0801935 6.173882 6.3418765 6.016017 6.263093 6.0182166 6.0725327 6.423373 6.366791
1368581_at 5.413479 5.6914635 5.655433 5.5751276 5.685531 5.5162973 5.795608 5.588132 5.771941 5.7175612 6.004744 5.9068675
1368582_at 3.984688 3.8056965 3.9959052 3.8983114 3.9740999 4.123311 4.1055155 3.9365504 3.9662604 4.152668 3.9502587 4.0213842
1368583_a_at 13.980716 13.73058 13.882431 13.9272375 13.757651 13.780603 13.942632 13.917203 14.056122 13.7722225 13.731778 13.776565
1368584_a_at 4.478911 4.67327 4.4901524 4.597298 4.5333686 4.4282684 4.5883045 4.359625 4.5142884 4.4701557 4.3857822 4.4110866
1368585_at 5.6406813 5.477205 5.7670875 5.8558216 5.7722683 5.886369 5.6841364 5.796506 5.4835424 5.655297 6.0322714 5.7711544
1368586_at 5.0453053 4.9236355 5.0435047 5.0493 4.9323745 5.183733 5.0875907 5.063876 4.937512 4.7987022 4.9996367 5.124016
1368587_at 13.908136 13.99191 13.870097 13.903337 13.903381 13.897113 13.845056 13.8917055 13.909879 13.888257 13.832927 13.804687
1368588_at 6.2243395 6.263308 6.392771 6.205552 6.8620896 6.1285596 5.9722853 6.3031254 6.8035483 6.573196 6.634372 6.1716695
1368589_at 7.9291983 8.931186 8.047115 8.234144 8.194011 7.931402 8.168936 8.066067 8.692354 8.80873 8.3443985 8.751309
1368590_at 3.8726664 4.0570445 4.2171416 4.4313374 4.0770206 3.559109 4.2164736 4.006626 4.0599174 4.0918164 4.2008967 4.5530434
1368591_at 8.535545 8.761373 8.724823 9.097944 8.818836 8.774282 8.978645 8.927338 8.879266 8.87753 8.72776 9.130875
1368592_at 7.225149 7.325455 7.1905 7.515175 7.118409 7.3435373 7.2665668 7.16313 7.4588456 6.927096 6.969556 7.525217
1368593_at 8.511541 8.842745 8.9139 8.690613 8.814932 8.600217 8.963247 9.005877 8.732845 8.586674 8.720369 8.994383
1368594_at 4.973942 4.8928027 4.764958 5.0478086 5.0329943 5.008844 4.966796 4.9832625 4.898469 4.8042674 5.1705217 5.114084
1368595_at 4.430382 4.930398 4.567486 4.7776475 4.4867363 4.7310925 4.6292853 4.8398504 4.7564397 4.5995874 4.836441 4.7491436
1368596_at 6.784805 6.7328773 6.965197 7.3944087 7.0210285 7.200598 6.99641 7.523719 6.8442307 7.322434 6.9208555 6.889967
1368597_at 5.9736133 5.797322 5.7607603 6.121933 5.8766623 5.98628 5.9898353 6.023936 5.7335176 6.0066023 5.894759 6.020972
1368598_at 6.504532 6.1961956 6.166323 6.1001463 6.1719112 6.337144 6.134602 6.186413 6.0250387 5.9585743 6.173226 6.2801
1368599_at 5.3930006 5.381797 5.781652 5.5379763 5.6144066 5.732874 5.6505704 5.6508884 5.467016 5.610593 5.470434 5.146403
1368600_at 10.893195 10.864058 10.8310995 11.140218 10.743987 11.004892 11.12679 10.942463 10.858086 10.834123 10.769736 11.012539
1368601_at 4.430382 4.3138814 4.3331237 4.378497 4.481321 4.347459 4.4273934 4.2844906 4.343235 4.4606633 4.5180507 4.438278
1368602_at 3.8609657 3.6644394 3.817029 3.69603 3.9768605 3.9188318 3.8207245 3.967125 3.7766798 3.8787563 4.0009146 3.9084444
1368603_at 4.750471 4.5586376 4.692941 4.692219 4.4391317 4.796747 4.4639826 4.4161916 4.451082 4.3579707 4.4314494 4.3438606
1368604_at 4.656169 4.7402935 4.6340604 4.66949 4.83834 4.6967854 4.8573833 4.587394 4.579277 4.694768 4.837438 4.6094217
1368605_at 4.7177134 4.968054 4.977659 5.4975524 5.1783795 4.9476576 4.9898477 4.965561 5.1252413 4.8435583 4.8055773 5.0394382
1368606_at 4.147507 3.934592 4.327062 4.396513 4.013458 4.118063 3.951548 3.9093754 3.99605 4.1087484 4.654893 4.1065726
1368607_at 8.190663 7.6016736 7.5508747 7.293601 7.45607 8.808367 6.666194 8.004917 8.425643 8.147796 7.861715 7.5589747
1368608_at 10.121612 10.0873575 10.143225 10.077343 9.987655 9.8871 9.775637 9.986004 9.81341 9.760133 9.84112 10.086073
1368609_at 12.504379 12.51526 12.507313 12.634356 12.593746 12.50713 12.522014 12.53794 12.604482 12.609851 12.61859 12.577164
1368610_at 3.9981236 3.8391829 4.057393 3.931996 3.9035509 3.8981745 3.9295778 3.8165698 3.9160805 3.8435953 3.8801308 3.8122249
1368611_at 3.7738686 4.0142503 3.902988 3.7466853 3.7082705 3.812069 3.899736 3.7548866 3.8401723 3.8537242 3.8415227 3.8301497
1368612_at 5.3603354 5.568667 5.428203 5.306875 5.3588586 5.3973174 5.4109325 5.3452425 5.2645736 5.3121037 5.039881 5.249796
1368613_at 3.8667603 3.8893578 4.0098085 4.2761345 3.885865 4.107441 4.1695642 3.9497607 4.015786 3.9978697 4.1810665 4.4815364
1368614_at 8.011728 8.169865 7.854683 7.9585543 7.6973186 7.9842753 8.014107 8.267897 7.764273 7.6933465 7.7680216 8.020193
1368615_a_at 4.6416 4.553442 4.5492797 4.5640326 4.613533 4.8167605 4.69201 4.546915 4.6957097 4.502367 4.569033 4.7679386
1368616_at 6.000609 6.0649786 5.988805 6.1435685 6.1838923 6.3300514 6.3767548 5.9609385 6.15036 6.220359 6.1178503 5.9152746
1368617_at 4.0243454 4.63245 4.4660616 4.221162 4.60661 4.3392777 4.0146737 4.2334743 4.4199324 4.719143 4.8238525 4.4988594
1368618_at 9.222155 9.202691 9.027137 9.340031 9.218986 9.216712 9.178417 9.016647 9.202534 9.226494 9.213037 9.224461
1368619_at 5.1917963 5.1075354 5.1870756 5.186922 5.351056 5.281945 5.083554 5.1583176 5.082241 5.103286 5.1308994 5.0567036
1368620_at 5.367656 5.277812 5.5381937 5.2907434 5.456536 5.5585318 5.221952 5.2165613 5.4556828 5.3473697 5.719489 5.6939325
1368621_at 10.828448 10.976418 10.876767 10.793827 10.604572 11.020242 10.916788 10.811898 10.890068 10.670879 10.593251 10.918973
1368622_at 4.2287474 4.0144644 4.2084026 4.2244215 4.3271046 4.1630907 4.2441044 4.2122188 4.1110535 4.223632 4.2930765 4.1402807
1368623_at 4.50148 4.5069637 4.612749 4.6858034 4.4436255 4.4780483 4.4362755 4.5183926 4.4242077 4.3770046 4.511244 4.4314957
1368624_at 3.6562142 3.7571955 3.809781 3.6154602 3.550674 3.6720614 3.5854435 3.6504934 3.688439 3.7757823 3.8168344 3.6096942
1368625_at 5.109677 4.997589 5.0234156 4.9776497 5.198904 5.0731497 4.883957 5.0142803 4.643963 5.008069 4.8435316 5.028116
1368626_at 4.1853914 4.3913956 4.1917934 4.047026 4.14496 4.214364 4.1984277 4.143483 4.3066406 4.2000794 4.075755 4.147192
1368627_at 12.831008 12.807237 12.759323 12.875987 12.718743 12.689856 12.710115 12.820141 13.014893 12.74986 12.516309 12.69307
1368628_at 3.7337613 3.7406955 3.926837 3.7635074 3.5997746 3.761722 3.7277982 3.5899844 3.6068208 3.7423027 3.6773665 3.7095408
1368629_at 4.229603 4.3080344 4.187412 4.6432548 4.212577 4.5346346 4.3088684 4.4359784 4.284933 4.48832 4.3135414 4.3357267
1368630_at 3.5542862 3.40883 3.6323664 3.5426238 3.5839326 3.5041444 3.4943824 3.633097 3.4120698 3.6556308 3.5861983 3.74192
1368631_at 4.345895 4.662615 4.5985775 4.401432 4.469888 4.3903246 4.939975 4.556754 4.375922 4.4443474 4.664464 4.162589
1368632_at 3.3868282 3.3387673 3.3192868 3.3838062 3.342685 3.2729611 3.5094051 3.264347 3.363751 3.2322092 3.3863242 3.2546446
1368633_at 3.341786 3.3549683 3.34896 3.3469536 3.456883 3.4001038 3.5829709 3.3013182 3.3638985 3.4306638 3.3688397 3.3897362
1368634_at 7.668197 7.541784 7.5664935 7.7136903 7.76413 7.6493726 7.5711656 7.671897 7.549563 7.643828 7.8169246 7.422749
1368635_at 3.9120948 3.9505072 4.1550875 4.1703386 4.027236 3.9912832 4.165637 3.9322817 4.1969295 4.1525564 4.0511055 4.3488193
1368636_at 5.5691457 5.533761 5.3591204 5.53999 5.572359 5.650576 5.769081 5.3257747 4.9645696 5.504855 5.313256 5.5645986
1368637_at 4.0638566 4.4236665 4.128973 4.1355267 4.182727 4.3919444 4.030428 4.1097136 3.9147265 4.2235394 4.2617345 4.1591206
1368638_at 5.4486856 5.428174 5.408161 5.3514776 5.3138924 5.3746696 5.2948246 5.2751937 5.2503157 5.189827 5.250144 5.353601
1368639_at 3.7354248 3.7099566 4.139112 3.846648 3.7293017 3.9087367 3.8218787 3.7400196 3.8745425 3.7364187 3.9566088 3.8552911
1368640_at 4.996351 5.04853 5.2976937 5.246345 5.32436 5.2606263 4.997977 5.095976 5.310005 5.2198334 4.977488 5.004902
1368641_at 4.2455754 4.2622843 4.4387493 5.243886 4.3883405 4.419565 4.443359 4.400364 4.4407477 4.4223094 5.1248083 4.3302493
1368642_at 9.414988 9.61521 9.569288 9.849097 9.863568 9.836714 9.876449 9.767706 10.073703 9.900371 9.716222 9.931093
1368643_at 4.380475 4.087611 4.16395 4.2027903 4.0381427 4.0663433 4.3732862 4.3645134 4.118581 4.131138 4.0948677 4.0906153
1368644_at 4.2951417 4.2368855 4.214635 4.139262 4.140184 4.2219906 4.4241853 4.508883 4.094635 4.047959 4.123858 4.338558
1368645_at 6.004259 6.0011163 6.3229303 6.274863 5.816972 5.927057 6.012918 6.1188917 6.260657 6.1806064 6.0983987 5.955889
1368646_at 8.562809 8.799736 8.467259 8.3790655 8.328118 8.532922 8.666211 8.279901 8.509749 8.633817 8.78306 8.835419
1368647_at 7.3325915 7.497322 7.497975 7.476172 7.702437 7.444103 7.5584745 7.6576552 7.50963 7.7246 7.533514 7.416046
1368648_at 4.5629525 4.963084 4.459429 4.452222 4.5449204 4.3946595 4.5992756 4.440531 4.330419 4.4224334 4.7960844 4.3214417
1368649_at 8.544693 8.513298 8.028885 8.207956 8.10759 8.054672 8.011778 8.2087555 8.240079 8.222996 8.081491 8.287088
1368650_at 6.936939 7.405626 7.82086 6.704322 7.344726 7.7659407 7.351104 6.932995 7.739994 7.40883 6.903682 8.2767
1368651_at 10.925866 11.102313 11.798019 11.242866 11.258314 10.926811 10.914595 11.309907 10.629914 10.74395 10.849649 10.954312
1368652_at 7.0529003 6.915847 7.0160694 6.923608 7.040565 7.049189 6.77769 7.086072 6.941535 6.7994494 6.8176904 6.6945024
1368653_a_at 10.923246 10.947298 10.968775 11.082333 10.955556 10.9925585 10.908157 10.843693 10.9111595 10.889234 10.850637 10.790174
1368654_at 6.436316 6.454594 6.6745467 6.459863 6.3365884 6.4818106 6.351936 6.5569243 6.439881 6.2381425 6.6422176 6.667601
1368655_at 9.424648 9.444745 9.513323 9.358715 9.443273 9.455619 9.282441 9.55323 9.856298 9.288902 9.3842325 9.37487
1368656_at 3.5701087 3.7773259 3.608779 3.960692 4.048688 3.8821466 3.9842076 3.9563017 4.0712614 4.047959 3.951034 3.963761
1368657_at 3.632681 3.659671 3.6466022 3.493916 3.7972655 3.723724 3.6866555 3.525681 3.4933784 3.5271347 3.7399309 3.5902383
1368658_at 4.9116006 5.055891 4.807846 5.1283274 5.079085 4.9582534 4.945862 4.8513637 5.191769 5.1250525 4.9483833 5.1386275
1368659_at 10.2679825 9.684391 11.118819 10.772264 10.284693 11.214386 10.450226 10.69853 10.902968 10.968764 11.112857 11.414029
1368660_at 4.943078 4.7657986 4.9712267 4.8711243 4.9829617 4.6492767 4.7274184 4.7168584 4.640923 4.8953595 4.8639812 4.8551817
1368661_at 6.45113 6.743491 6.657454 7.0079985 6.76536 6.4668427 6.678566 6.886837 6.580981 6.6194053 6.201852 6.3539143
1368662_at 7.36052 7.4898562 7.2295666 7.235222 6.974064 7.3570237 7.1884804 7.105648 7.523205 7.247513 6.9112296 7.4908996
1368663_at 3.7628584 3.3654594 3.6100268 3.3287847 3.6919112 3.7277622 3.5136552 3.5283673 3.748371 3.5096383 3.4433722 3.4930913
1368664_at 5.2936344 5.380096 5.369597 5.099411 5.2430983 5.497126 5.100793 5.3110085 5.1379185 5.240471 5.2765636 5.250118
1368665_at 8.469696 8.392849 8.335728 8.171941 8.366652 8.36804 8.373926 8.334032 8.429977 8.292157 8.303562 8.237821
1368666_a_at 3.971404 3.9381297 4.018325 3.7964683 3.96336 3.986005 3.8872774 4.2317524 3.8574193 3.9535465 3.7597592 3.8559697
1368667_at 5.016367 5.1365404 5.068449 5.1252217 5.4063807 5.162472 5.3259583 5.099222 5.04315 5.197504 5.4931254 5.1160097
1368668_at 9.1593895 9.137708 9.152833 9.17531 8.99742 8.93493 9.070032 9.064426 9.0155735 9.012828 8.976552 8.96354
1368669_at 7.6306753 7.8256445 7.432811 7.7971416 7.343047 7.7392373 7.3550982 7.719565 7.452663 7.3884516 7.7643175 7.811237
1368670_a_at 5.378392 5.267951 5.7051682 5.7726994 5.358681 5.2199893 5.5235596 5.5043716 5.34022 5.6787806 5.7104154 5.591112
1368671_at 6.4086604 6.260563 6.2941256 6.351158 5.616437 5.9910216 6.113675 6.2390018 6.374613 6.0729284 6.353617 6.2353554
1368672_at 4.384446 4.349665 4.3156233 4.379055 4.441654 4.834772 4.2786674 4.452261 4.409191 4.2229395 4.3799667 4.7402883
1368673_at 4.0288134 3.920714 3.880658 4.0938725 3.803463 4.055113 4.2099934 4.072372 3.7053318 3.8534381 3.797659 3.838738
1368674_at 11.352441 11.363041 11.473133 11.403984 11.320239 11.298542 11.208127 11.306306 11.190132 11.122943 11.066207 11.393869
1368675_at 7.6349034 7.789006 7.773541 7.4254894 7.718787 7.7226596 7.4796185 7.2983065 7.5641623 7.603777 7.6813965 7.406474
1368676_at 5.233338 5.5561547 5.461028 5.2912383 5.1838317 5.258161 5.2175436 5.3744903 5.3105755 5.2721796 5.57178 5.3551292
1368677_at 3.760562 3.8130844 3.928865 4.023443 3.6810918 3.5488117 4.052104 4.2022977 3.9024527 3.7373176 3.8426757 3.8545058
1368678_at 4.20959 4.2037096 4.195322 4.390611 4.1993923 4.184407 4.133021 4.2491627 4.1917195 4.0570784 4.311532 4.2928524
1368679_a_at 7.4939265 7.353386 7.543203 6.793465 7.3288574 7.159634 7.0388384 7.3288665 7.241526 7.472074 7.39353 7.1626253
1368680_a_at 4.2516675 4.2522736 4.1905355 4.527585 4.408719 4.5538373 4.053494 4.52817 4.62792 4.4094543 4.120778 4.4044623
1368681_at 6.180283 6.1693892 6.0450583 6.168218 6.1622057 5.9747796 6.1133213 6.1013536 6.11811 6.188214 6.1811495 6.197409
1368682_at 4.401962 4.4505076 4.5787754 4.424214 4.6148686 4.6888595 4.4939775 4.606486 4.6173577 4.7367444 4.4320974 4.52849
1368683_at 3.2701092 3.2652166 3.1990323 3.1999774 3.2863452 3.3099601 3.2374935 3.179725 3.3984416 3.2438312 3.1368303 3.2056797
1368684_at 5.388465 5.4585 5.740281 5.562931 5.702096 5.285579 5.5975294 5.3931274 5.3914185 5.2864065 5.591982 5.4182453
1368685_at 4.77057 4.7686024 4.868769 5.1044636 5.0557227 5.001072 4.9508905 4.771015 5.063733 4.775056 4.8074346 4.9349985
1368686_at 13.968032 13.99299 13.963138 13.978838 13.960894 13.942427 13.992526 13.959136 13.952747 13.970183 13.914479 14.004322
1368687_at 6.3160634 6.3959074 6.2892795 6.367269 6.3651075 6.578673 6.1505947 6.5661035 6.2632327 6.2018623 6.3274307 6.3412013
1368688_at 4.673929 4.5938754 4.652146 4.4697657 4.6216736 4.598413 4.5143075 4.57145 4.55537 4.722152 4.702703 4.7402883
1368689_at 4.176556 4.118685 3.974403 4.0182047 4.040555 4.157892 4.0120325 4.0379415 3.9827855 3.9401848 3.8144228 4.0712323
1368690_a_at 4.252848 3.9909132 4.145605 4.01579 4.123643 4.3968253 3.9816658 4.194504 4.059821 4.1800604 4.4349966 4.3436966
1368691_at 4.574723 4.721297 5.2210712 4.755204 4.7748165 4.845483 4.8638854 4.992667 5.0160975 4.615379 4.6800246 4.948961
1368692_a_at 9.225437 9.233574 9.450388 9.078489 8.989358 9.156008 9.0294285 9.017679 9.309204 9.198957 8.342513 9.099211
1368693_at 7.059826 6.844675 6.65813 6.9634356 6.5432224 6.8922596 6.679645 7.0806594 7.176444 7.0356474 6.936675 7.07842
1368694_at 4.0379543 4.088868 4.0772247 4.2580447 4.273919 4.1209955 4.034384 4.226524 4.1963377 4.230135 3.961395 3.8974354
1368695_at 12.391546 12.519294 12.33731 12.300085 12.421689 12.226866 12.378194 12.2187605 12.307343 12.257542 12.428319 12.410995
1368696_at 5.1448126 5.0416617 5.2496543 4.9424963 5.1805305 5.117141 5.081746 5.42181 5.2380834 5.1104593 4.9784875 5.1861305
1368697_at 3.709717 3.7931983 3.7920716 3.722375 3.827657 3.9067338 3.739147 3.758746 3.649498 4.0135975 3.864452 3.8603938
1368698_at 6.417667 6.5173497 6.3577437 6.996158 6.189489 6.6891165 6.372191 6.718477 6.458412 6.219407 6.5720134 6.621339
1368699_at 4.206666 3.9906092 4.0752335 4.00511 4.077402 4.4365005 4.1256104 3.8614125 4.103362 4.021477 3.8895142 4.125326
1368700_at 4.735971 4.8357697 4.8383074 4.8186493 4.936835 4.6038957 4.7169743 4.8301244 4.951104 4.302046 4.986252 4.8898315
1368701_at 5.3002763 5.3949795 5.441501 5.209136 5.2531343 5.3505836 5.2218156 5.1980367 4.9720883 5.1020517 5.042734 5.2502007
1368702_at 9.050775 9.012601 9.451695 8.967528 9.246367 9.300985 9.252548 9.101118 9.348302 9.506777 9.112177 9.226394
1368703_at 6.945894 7.19992 6.9811244 7.021374 6.857534 7.044905 7.1000032 6.9985895 7.086949 7.0034394 7.1452427 6.9325094
1368704_a_at 4.430912 4.3325257 4.197248 4.292616 4.338029 4.228366 4.2645063 4.039275 4.2670116 4.283351 4.3130436 4.103325
1368705_at 5.176804 5.203286 4.901012 4.912526 4.9482675 5.135302 4.9207964 4.9629364 5.3163495 5.0425396 4.963499 5.702665
1368706_at 11.908255 12.058882 12.01053 12.122257 12.199671 12.166529 12.296321 12.167461 12.179134 12.306252 12.299518 12.320477
1368707_at 13.482447 13.650035 13.52904 13.465454 13.518143 13.435303 13.585353 13.449573 13.503757 13.612305 13.593776 13.630729
1368708_a_at 4.569057 4.5565495 4.7254534 4.6933894 4.6455884 4.6412625 4.5881357 4.654092 4.4494696 4.579721 4.6174345 4.718138
1368709_at 3.925152 3.8612828 3.8890436 3.9039187 3.6810918 3.897309 3.9407916 3.83695 3.9944444 3.6695168 3.8368545 3.9214475
1368710_at 7.370373 7.419631 7.172356 7.0443497 6.8907843 6.63625 7.1154737 7.0788636 7.235406 7.1913643 7.130119 7.319518
1368711_at 8.9391365 8.595049 8.465102 8.872217 9.343079 8.293163 9.470863 7.9085326 9.482643 8.616266 7.9592943 9.650269
1368712_at 8.1117 8.018465 7.7907224 7.880429 7.724851 7.7080092 7.842924 7.861567 7.9403434 7.943467 7.644858 7.8366046
1368713_at 4.6618557 4.233321 4.4016685 4.319292 4.270614 4.2145047 4.214779 4.382925 4.2115784 4.326167 4.405369 4.3899837
1368714_at 3.4748337 3.3317356 3.345845 3.41681 3.4133852 3.4410667 3.375325 3.5106215 3.342401 3.4552205 3.4917564 3.418546
1368715_s_at 4.037662 3.9309537 4.2469974 4.256797 3.7914672 3.9774919 4.0969896 3.978465 3.7945857 4.0114193 3.919119 4.158021
1368716_at 4.283601 4.1880836 4.0264263 4.3434525 4.287073 4.5250454 4.2676086 4.1657267 4.3791 4.1545258 4.352544 4.115606
1368717_at 10.323031 10.594245 10.550308 10.355263 10.399878 10.493721 10.489108 10.310257 10.396102 10.222096 10.391738 10.37492
1368718_at 6.1828923 10.10401 6.828175 6.6433177 6.778238 9.329767 9.912476 8.550632 10.372967 10.400528 10.975609 4.0534286
1368719_at 5.082301 5.31101 5.357672 5.09476 4.883186 4.9890003 5.05424 5.2422214 5.0470104 5.0924625 5.02634 5.0655193
1368720_at 12.770739 12.888941 12.922689 12.78806 12.966035 12.729426 12.787111 12.987956 13.108869 13.094844 13.094495 12.981969
1368721_at 5.913017 5.625298 5.74098 5.6765313 5.8203745 5.7707067 5.797463 6.015468 5.710997 5.693456 5.947039 5.6989202
1368722_at 3.5573173 3.7434766 3.6504147 3.6318343 3.684669 3.8686934 3.7867818 3.5373535 3.6655362 3.838863 3.6284366 3.8104823
1368723_at 4.8296885 4.738725 4.6969523 4.8161144 4.672948 4.8039045 4.8521347 4.8123183 4.592622 4.514551 4.5519376 4.920032
1368724_a_at 5.4710736 5.8520803 5.750035 5.697538 6.0892024 5.9594855 6.1385174 5.975106 5.833589 5.972428 5.7191763 6.0585175
1368725_at 5.289646 4.9457035 5.1406116 5.010041 5.39289 5.0049677 5.3905287 4.8193197 5.455491 5.278617 4.889741 5.0465126
1368726_a_at 6.3626084 6.4542418 6.325252 5.8938084 6.440027 6.1723175 6.1563444 6.0826006 6.4774885 6.3043017 6.1901975 6.180026
1368727_at 3.4988308 3.7210207 3.725244 3.4121532 3.3720772 3.6687975 3.5615578 3.4949968 3.402026 3.6368783 3.5384448 3.6145744
1368728_at 5.4377646 5.4749393 5.4105215 5.3095207 5.4206724 5.3531694 5.3715076 5.076656 5.420864 5.282888 5.318855 5.588405
1368729_a_at 4.228956 4.3477507 4.442912 4.2199526 4.2151403 4.2461214 4.416328 4.3282433 4.1777935 4.2491837 4.2934656 4.3882036
1368730_a_at 4.430382 4.300907 4.4440303 4.254198 4.194049 4.3784847 4.342375 4.317448 4.5218062 4.239108 4.559413 4.116929
1368731_at 13.231098 13.515947 13.265439 13.228117 13.521187 13.428111 13.333942 13.492749 13.629633 13.307529 13.384982 13.317703
1368732_at 7.3474503 7.6943774 7.217331 7.1220345 7.537836 7.2130795 7.274423 7.2248964 7.5308 7.2023096 7.52334 7.421271
1368733_at 13.381641 12.925844 13.317557 13.286775 13.293645 13.216639 13.127012 13.0124235 13.31871 13.25409 12.839055 13.218337
1368734_at 4.4514713 4.478881 4.3118668 5.1086226 4.5451603 4.714095 4.76371 4.49776 4.2972655 4.1468506 4.3778105 4.562361
1368735_a_at 4.144721 3.985939 4.030596 4.295406 4.0993304 4.105815 3.9791908 4.0562534 3.9669101 4.147332 3.8970368 4.291317
1368736_at 3.8629327 3.6209946 4.101904 3.6962118 4.9562936 3.5302331 5.2696047 3.7137816 3.6144097 5.1283426 4.867071 3.5825932
1368737_at 5.1821065 4.8403463 4.8385906 4.954728 4.855444 5.250925 5.03965 5.05651 4.929801 4.8688803 5.089567 5.0395956
1368738_at 3.3843853 3.4957407 3.553158 3.4071507 3.5724835 3.5952587 3.6780732 3.4748569 3.6406329 3.510675 3.6101892 3.4413207
1368739_s_at 4.7847586 4.7365994 4.4549217 4.526333 4.543682 4.8284082 4.662516 4.5408034 4.706617 4.615391 4.787582 4.610985
1368740_at 4.176851 3.9515862 4.397392 4.150267 4.1455 4.060013 3.938648 4.246253 4.415086 4.1912475 4.330749 4.178492
1368741_at 13.3778305 13.403152 13.402773 13.4103775 13.477337 13.3316145 13.465474 13.379462 13.385244 13.552667 13.501473 13.522535
1368742_at 7.2887616 7.271342 7.238558 6.6495395 6.898299 6.9978933 6.8737845 6.822503 6.891005 6.8519716 6.8361025 6.945806
1368743_a_at 3.8243496 3.729299 3.8118503 3.7662215 3.9189432 4.036785 3.7384725 3.9486737 3.7758973 3.8722165 3.785178 4.1312194
1368744_a_at 4.0804267 4.0830946 4.0730796 3.9507565 4.0717216 4.067218 4.2631407 4.339728 4.3610964 3.9195497 4.1195498 4.06409
1368745_at 7.1505446 6.82366 7.0458074 7.3023725 7.220238 6.0377607 5.1422973 7.26134 7.0517745 7.345166 6.506802 6.327248
1368746_a_at 5.42057 5.3130183 5.344644 5.1781287 5.050092 5.1746397 5.322524 5.364316 5.18331 5.0114193 5.243061 5.446204
1368747_at 4.9510474 4.7831235 4.738309 4.682711 4.7815843 4.6601105 4.562288 4.688834 4.7542305 5.103286 4.573028 4.805609
1368748_at 5.6473517 5.873893 5.840951 5.478985 5.783998 5.969911 5.6770635 5.843005 5.7212114 5.5798635 5.7668777 5.72314
1368749_at 5.8108244 5.856075 5.690247 5.760869 5.8720994 5.821032 5.672273 5.825758 5.5787945 5.7020926 5.7323046 5.683007
1368750_a_at 4.3203287 3.8336751 4.4319725 4.2258816 4.40485 4.2826405 4.188068 4.4010973 4.3282447 4.007591 4.2166047 4.1873784
1368751_at 3.8747883 3.994745 3.7122786 3.9092383 3.956549 3.7376978 3.8854535 4.032156 4.003554 3.898524 3.9076123 3.9097738
1368752_at 3.767006 4.0168247 3.7762039 3.6890523 4.0390997 3.8650393 3.849197 4.0517797 3.8974636 3.9145374 3.9239564 3.9876094
1368753_at 4.1472635 3.9867153 3.877283 4.176378 3.9698741 3.92703 4.0169086 4.255374 4.3066053 4.1880646 4.0515757 4.1819515
1368754_at 6.141278 6.157364 6.1300025 6.0612745 6.107584 6.21364 5.8644857 6.064695 6.2873697 6.047659 6.2746654 6.190853
1368755_at 11.198515 11.119493 11.016909 10.760057 11.062723 10.891936 11.0112505 10.9025135 11.122208 10.67472 10.906512 11.22499
1368756_at 5.45278 5.2674675 5.1817727 5.04012 4.992318 5.108733 5.1656528 5.0144606 5.2651353 4.872531 5.1760674 4.8745112
1368757_at 3.69661 3.77681 3.6814861 3.6983724 3.7984593 3.745496 3.8260725 3.7212472 3.627181 3.5202677 3.6371624 3.6676948
1368758_a_at 4.7114525 4.394836 4.892985 4.8127074 4.8163304 4.8848486 4.6550207 5.0710883 4.793333 4.7781878 4.8454704 4.6569657
1368759_at 5.0379243 4.8931227 4.940286 4.8704166 5.2239203 5.1811852 5.0695567 4.8971148 5.1225586 5.1629505 5.0106707 4.9193077
1368760_at 3.9905214 3.781196 3.9217138 3.8605754 4.018299 3.819347 3.8893852 3.8842509 3.9057486 3.8894598 3.8806098 3.8904886
1368761_at 3.7477236 3.619275 3.9321842 3.7796664 3.7248034 3.8984206 3.6600585 3.583874 3.5171807 3.7156222 3.5625958 3.8274255
1368762_at 9.166669 10.298513 10.151383 10.037681 9.497001 9.500145 6.007462 5.8200603 5.712022 9.433338 10.04836 10.802948
1368763_at 4.7978587 4.687693 4.9622107 4.8258705 4.6648316 5.028691 4.7353745 4.928068 4.656466 4.591623 4.5014815 4.9411583
1368764_at 3.3792036 3.459004 3.4466019 3.5621445 3.4312692 3.2596195 3.2131336 3.330925 3.3931623 3.3917413 3.327908 3.3218307
1368765_at 4.6471653 4.533868 4.703858 4.6017118 4.5442166 5.0576706 4.795592 4.92231 4.758632 4.4998436 4.652432 4.7061443
1368766_at 4.313719 4.4107037 4.609946 4.5967607 4.554624 4.443135 4.3979034 4.247278 4.3624825 4.1882706 4.5017986 4.4977245
1368767_at 5.5492673 5.264439 5.3831453 5.4336815 5.2920876 5.478879 5.3600845 5.3663216 5.2576923 5.330018 5.2618465 5.4542284
1368768_at 5.6554217 5.8200946 5.6680107 5.5412917 5.664615 5.5470824 5.608568 5.8315077 5.7071233 5.453731 5.559614 5.7689137
1368769_at 10.999661 11.191546 10.977291 11.030884 10.8414755 11.097122 10.933116 11.000848 11.200652 10.9616785 11.223716 11.036201
1368770_at 4.3096824 4.266371 4.2674055 4.2078857 4.239935 4.113432 4.337878 4.3709717 4.0678024 4.5941687 4.274913 4.215207
1368771_at 4.6250434 4.7877064 4.560545 4.608293 4.7214565 4.7643785 4.571527 4.5424366 4.637751 4.6969886 4.7716484 4.5241084
1368772_at 5.0975647 4.947857 4.987892 4.9826813 5.0904207 5.215635 4.8860674 5.2541475 5.142581 5.1516314 5.0734715 5.2937174
1368773_at 3.8484244 3.619275 3.6474757 3.6706653 3.6803224 3.8912556 3.4603524 3.7296996 3.553292 3.6655138 3.4949813 3.6922164
1368774_a_at 5.294719 5.4281745 5.247103 5.3847685 5.274347 5.278174 5.4961214 5.1576033 5.3515525 5.232907 5.3474207 5.447491
1368775_at 4.505506 4.462364 5.142231 4.5480247 5.090939 4.0824113 4.8735514 4.7416573 4.995688 5.02565 4.4062967 4.454087
1368776_at 4.4430323 4.463763 4.616228 4.5656095 4.4484663 4.750511 4.356142 4.498624 4.4043317 4.7306857 4.3893933 4.5867853
1368777_at 4.149637 4.246148 4.2163506 4.4034715 4.278701 4.228413 4.157078 4.2940044 4.227684 4.030254 4.158862 4.44042
1368778_at 7.7921453 8.219774 6.1443725 8.468267 7.500966 8.400303 8.390154 7.299481 7.6087623 7.277077 7.733752 7.4779425
1368779_a_at 7.967617 7.866826 7.713098 7.8221817 7.570663 7.58505 7.631049 7.8411555 7.7349844 7.663478 7.5332513 7.710129
1368780_at 5.123835 5.0793743 4.937364 5.0544586 5.1211495 5.1053643 5.1197643 5.1074343 4.842511 4.88609 4.908162 4.904701
1368781_at 4.7012157 4.7398996 4.662382 4.6485124 4.657127 4.740665 4.8573833 4.748428 4.4224453 4.6633925 4.7494154 4.573242
1368782_at 3.784565 3.5755832 3.7714329 3.6919582 3.7827234 3.9552858 3.7052112 3.8549078 3.81801 3.561447 3.957671 3.7007773
1368783_at 4.273351 4.091853 3.878289 4.408568 4.3435016 4.159832 4.1375313 4.086295 4.065828 4.1641026 4.2625055 4.259972
1368784_at 8.506588 8.720272 8.801542 8.947636 8.723392 8.717308 9.087862 8.777575 8.985847 8.982298 8.767669 9.229614
1368785_a_at 3.4778452 3.4818296 3.430189 3.6072083 3.5418775 3.4501383 3.6000388 3.4515986 3.702346 3.675481 3.6199737 3.4255013
1368786_a_at 4.1982365 4.099882 4.129553 4.1521854 4.314745 4.1578293 4.2480245 4.2105227 4.253534 4.2137513 4.2565613 4.1333704
1368787_at 5.8713875 5.8639007 5.934904 5.8873363 5.9693027 5.9666524 5.977457 5.9896665 5.885854 6.0424266 6.2240443 5.963312
1368788_at 4.4932647 4.787344 4.7438335 4.6506224 4.489048 4.592058 4.567956 4.6961684 4.357643 4.446126 4.491544 4.554865
1368789_at 5.9726505 5.1142545 5.6721635 5.390077 5.238271 5.2606497 5.0455384 5.011667 4.9994783 4.9462566 4.5577703 5.335386
1368790_at 12.049476 11.984497 11.957853 11.862316 11.9775305 11.985041 11.954484 11.992509 11.934971 12.150426 12.101594 12.070678
1368791_at 5.086809 4.9982147 5.113801 5.187833 4.996131 5.3011465 4.959503 5.152728 5.0133476 5.1207514 5.1422057 5.172646
1368792_at 6.8032813 6.3227525 6.2406917 6.1782956 6.2723055 6.5747576 6.9825687 6.4505324 6.4587054 6.580557 6.603199 6.181757
1368793_at 4.3681746 4.373575 4.447407 4.4720907 4.6778727 4.4322376 4.536199 4.382427 4.4240065 4.4231634 4.595684 4.296137
1368794_at 11.17498 11.343197 11.414396 11.221994 11.27487 10.999438 11.051978 11.258637 11.170606 10.920587 11.070132 10.99873
1368795_at 6.5024424 6.261224 6.428261 6.5614176 6.535093 6.6253963 6.4287333 6.3456535 6.3195925 6.344634 6.4429545 6.539491
1368796_at 6.0610704 5.6694355 5.708556 5.928911 5.8853345 6.043604 5.975326 5.7626467 5.754039 5.6838207 5.9947567 6.0796175
1368797_at 7.250144 7.1906767 7.2036066 7.010177 7.3365097 7.8882623 6.9825687 8.037218 8.698929 8.093416 8.064924 7.5386047
1368798_at 4.055361 3.981953 3.8275383 3.7197466 3.9375508 3.821773 3.911157 3.905143 4.090395 3.9279335 3.9558315 3.9520714
1368799_at 5.840958 5.488946 5.2889524 5.2103615 5.4594374 5.3224688 5.2124624 5.544098 5.0929875 5.5131974 5.3126326 5.230619
1368800_at 3.86195 3.9122741 3.848043 4.121091 4.044054 3.9619324 4.103355 3.741166 3.7925138 3.9216213 3.8705506 3.9413908
1368801_at 4.184204 4.1012993 4.2928724 4.172798 4.1817265 3.92229 4.0851808 3.9975052 4.3777227 4.0820603 4.2865615 4.2703114
1368802_at 4.4549656 4.2447834 4.439905 4.3574915 4.540231 4.4525514 4.5017934 4.3618 4.4434643 4.5756664 4.564907 4.5564766
1368803_at 4.4734435 4.6258717 4.34142 4.655107 4.496376 4.551744 4.3462496 4.6716075 4.7518077 4.53321 4.924056 4.3454895
1368804_at 4.1135435 3.9746487 4.1814528 3.9790368 4.390524 3.9840336 4.233773 4.126277 3.9766736 3.9350545 4.135355 4.022352
1368805_at 4.6886044 4.4964285 4.6516876 4.6015716 4.7357206 5.084482 4.715542 4.603732 4.547142 4.546503 4.592618 4.831333
1368806_at 13.570026 13.55958 13.513574 13.576986 13.5400505 13.533297 13.501696 13.524753 13.559658 13.556819 13.486289 13.556404
1368807_at 5.3526793 5.3316655 5.630457 5.286707 5.4631004 5.3335485 5.563385 5.3323383 5.4590893 5.461745 5.5964804 5.472334
1368808_at 8.671238 8.640746 8.540586 8.284666 8.576538 8.715696 8.356466 8.574413 8.549189 8.486898 8.850719 8.391958
1368809_at 9.019655 9.062147 9.188211 8.983347 8.993283 8.999517 9.111291 8.992655 8.834319 8.831806 9.252352 8.80862
1368810_a_at 3.9578428 3.8147922 3.8966656 3.9319963 3.9122143 4.120995 3.7953672 3.8847697 3.934481 4.1326256 3.8369284 4.3150215
1368811_at 5.4416895 5.1813025 5.178204 5.458102 5.1780887 5.2622814 5.5550466 5.1684475 5.4024434 5.4214373 5.2023864 5.3585043
1368812_at 4.783834 4.599581 4.6712284 4.7093844 4.736142 4.4849067 4.846718 4.516324 4.414538 4.5195684 4.6434565 4.371443
1368813_at 6.095805 6.1813655 5.754808 5.8259926 5.7523055 5.4464855 5.692853 5.9110794 5.7727394 5.979565 6.0611467 5.124838
1368814_at 11.215083 11.451427 11.24769 11.065818 11.075734 11.289569 11.056138 11.091766 11.190482 11.238384 11.183903 11.376856
1368815_at 5.4110956 5.249305 5.281227 5.270274 5.067483 5.2215376 5.416023 5.2818966 5.3471923 5.250655 5.3657165 5.4412246
1368816_at 4.1185684 4.099596 3.8597498 4.029195 3.887916 4.1675596 3.8615637 4.1033287 3.9902782 3.975655 3.8506527 4.112341
1368817_at 9.658132 9.754226 9.873494 9.878528 9.87934 9.827869 9.734483 9.787077 9.422504 9.762909 9.621052 8.918873
1368818_at 8.21023 8.50049 8.552384 8.633158 8.440626 8.526834 8.569154 8.481474 8.357448 8.450154 8.179286 7.524265
1368819_at 9.996486 10.317455 10.251569 10.358216 10.202244 10.101301 10.403117 10.204227 10.188156 10.287655 10.353053 10.5618515
1368820_at 7.4009595 7.3946066 7.4243836 7.455895 7.266799 6.9835496 7.4632854 7.2874775 7.327247 7.257268 7.200281 7.4018545
1368821_at 6.0232887 6.231563 6.4483576 6.1640754 5.82189 5.9562235 6.1172676 6.0126605 6.352923 6.0784717 6.2831693 6.3563733
1368822_at 7.1144695 7.1533303 7.168917 6.997088 6.83736 6.9025764 7.15206 7.038163 6.997238 7.0102534 7.403333 7.353027
1368823_at 3.6346219 3.2911227 3.4410203 3.6307337 3.5024068 3.65716 3.4798977 3.3976128 3.4143097 3.5368574 3.433991 3.429647
1368824_at 10.07485 10.104788 10.036326 10.19534 10.058255 10.017981 10.354646 10.128979 9.912077 9.994265 10.093628 10.03564
1368825_at 3.7951152 3.3965876 3.6235502 3.720459 3.5204968 3.5006878 3.5782418 3.4632854 3.627181 3.7075794 3.5167422 3.5930948
1368826_at 10.910507 13.021394 13.296756 12.817489 13.380855 13.290233 13.2192135 13.324861 13.201034 13.302069 12.921619 12.553875
1368827_at 6.3819046 6.671577 6.5988655 6.4447823 6.431944 6.67176 6.904671 6.556455 6.550722 6.5564184 6.604424 6.6519933
1368828_at 5.610148 5.3992124 5.701139 5.4668775 5.677166 5.5580416 5.563361 5.4853263 5.433572 5.4490128 5.4119525 5.6908674
1368829_at 7.025883 7.4848857 7.3606257 7.055326 7.1017547 7.181368 6.8893003 7.2579694 7.4430423 6.914888 7.3524985 7.659664
1368830_at 4.958829 4.879738 4.997838 5.139518 4.958707 5.2215376 5.0835533 4.8173475 5.009246 4.8701677 4.92235 5.0154533
1368831_at 9.1773205 9.195804 9.3266535 9.482568 9.177822 9.183821 9.209933 9.396696 9.278996 9.444797 9.18973 9.122094
1368832_at 7.9547033 7.954169 7.9867477 7.9977665 7.8516097 8.01622 8.193863 7.9354434 7.862649 7.9504905 7.7881637 7.728524
1368833_at 4.498859 4.6006627 4.5334516 4.6411166 4.6801558 4.7004104 4.6264906 4.560672 4.388145 4.63846 4.5783105 4.6389546
1368834_at 6.233225 6.4603853 6.273674 6.0294366 6.3205523 6.1318665 6.113675 6.108143 6.490523 6.05972 6.5678906 6.242931
1368835_at 9.582113 9.593315 9.726013 9.3525715 9.661345 9.337715 9.570507 9.371082 9.604286 9.345289 9.393063 9.529764
1368836_a_at 5.1570354 5.246023 5.082704 5.680843 5.190185 5.323709 5.1110506 5.3144894 4.9873652 5.214665 5.164912 5.5380144
1368837_at 7.4891505 7.1048765 7.475091 7.2137365 7.5926685 7.1127424 7.36508 7.4785123 7.6802616 7.299094 7.3960023 6.9907784
1368838_at 7.543645 7.6571403 6.9878097 7.4166865 7.0640793 7.6117845 7.082007 7.6000023 7.27916 7.4431953 7.57768 7.4432273
1368839_at 7.5901318 7.3528643 7.4603558 7.4529557 7.4941735 7.4278445 7.2885118 7.2156544 7.2494903 7.330583 7.082354 7.00875
1368840_at 11.872108 12.126928 12.207981 12.19161 12.042455 12.095269 11.91253 11.991133 12.227047 12.289183 12.323817 12.349169
1368841_at 7.2108564 6.9974875 7.05724 7.224207 7.0020323 6.934602 7.148853 7.1628904 7.0518823 7.190009 7.1864104 7.1954384
1368842_at 7.7622576 7.876365 7.744938 8.098442 7.849971 7.7869368 8.207321 8.020032 8.078135 7.960298 8.109672 8.087627
1368843_at 9.813063 9.813361 9.699261 9.784951 9.834757 9.773942 9.777603 9.776094 9.855782 9.8082075 9.796779 9.759415
1368844_at 9.090274 8.9794655 9.091347 8.547129 8.722244 8.450427 8.396069 8.522811 8.601799 8.537625 8.577262 8.493134
1368845_at 3.886462 3.8054154 3.809781 3.8163717 3.887923 3.846791 3.9067702 4.069298 3.6581037 3.7142656 3.8158937 3.8192217
1368846_at 4.885151 4.9022593 4.7241373 4.7412863 5.1568832 4.6922607 4.699482 4.71023 4.771393 4.6404305 4.5675077 4.908166
1368847_at 9.420964 9.447566 9.202353 9.328267 9.162875 9.508167 9.431412 9.371016 9.400476 9.248508 9.419224 9.324385
1368848_at 9.018071 9.01886 9.099605 9.004249 9.053395 9.090761 9.0318575 8.970854 9.099791 8.9395685 9.14993 9.195667
1368849_at 8.086892 8.016552 8.1352625 7.9936967 8.036499 7.984625 8.072437 8.472934 8.018732 8.108691 8.040277 7.9506025
1368850_at 5.23738 5.324209 5.2554355 5.412354 5.0797634 5.362551 5.2124624 5.414511 5.248434 5.066408 5.268692 5.0793695
1368851_at 9.034281 9.006908 8.791569 9.067654 8.880672 8.696928 8.919376 8.930521 9.127261 9.066875 8.905273 8.92033
1368852_at 10.539391 10.399461 10.684272 10.548481 10.658783 10.531439 10.35663 10.670813 10.565793 10.513397 10.23333 10.303728
1368853_at 3.3174949 3.4386544 3.347881 3.3007326 3.487225 3.3899245 3.3932912 3.2963371 3.1871533 3.416824 3.3490148 3.448075
1368854_at 3.5370753 3.5242357 3.5957031 3.3976066 3.5218914 3.6053696 3.4128928 3.5008028 3.3447812 3.3216932 3.242502 3.5119474
1368855_at 5.9006553 6.239153 6.226488 5.9561677 6.236107 6.0056963 5.9503264 6.2917075 6.374832 6.222524 6.280893 5.9995403
1368856_at 5.9508405 6.1517897 5.956988 5.9958224 6.1043224 6.154283 5.7473726 5.862826 5.6861506 5.9883547 6.0539966 6.0525236
1368857_at 3.1981893 3.1995342 3.1845446 3.2131588 3.250285 3.1153855 3.2913032 3.2052388 3.1346583 3.1736429 3.3006806 3.10814
1368858_at 3.461861 3.4110134 3.5495362 3.5320435 3.698256 3.4642534 3.6276596 3.8101425 3.7405818 3.63983 3.8895144 3.6578863
1368859_at 8.912301 8.745524 8.864839 9.106623 8.827305 8.77501 9.0223465 8.938047 8.707265 9.027112 8.722043 9.0676155
1368860_at 4.2926702 4.225485 4.404292 4.281307 4.4477725 4.32454 4.214757 4.279979 4.3623977 4.451471 4.3064957 4.160285
1368861_a_at 4.449511 4.287155 4.440995 4.390048 4.3261185 4.454607 4.0325594 4.5085173 4.5170608 4.3989773 4.3966136 4.2905946
1368862_at 7.923887 8.1449375 8.228827 8.285894 8.356242 8.1712675 8.4783535 8.480532 8.272461 8.059919 8.211587 8.201672
1368863_at 9.5630245 9.616359 9.548578 9.486716 9.580459 9.581065 9.627576 9.372707 9.530476 9.5829115 9.471863 9.33282
1368864_at 3.3567226 3.521767 3.3975534 3.3713064 3.3726826 3.4735122 3.372275 3.651363 3.453446 3.5377362 3.4609752 3.6633942
1368865_at 3.6410766 3.3044953 3.4624097 3.40415 3.2674694 3.2324848 3.2734704 3.1628094 3.473945 3.306473 3.229311 3.2818472
1368866_at 6.127998 6.2763963 6.1456165 6.281665 6.420786 6.275503 6.3094444 6.1583333 6.1833086 6.145622 6.3357954 6.3832283
1368867_at 6.3351555 6.597841 6.507328 6.880508 6.591075 6.719955 6.760598 6.6578913 6.5942845 6.3458633 6.5431128 6.7994533
1368868_at 5.317034 5.2791166 5.236375 5.0452805 5.2475195 5.5109987 5.100157 5.2167397 5.092988 5.287588 5.200056 5.2101326
1368869_at 5.9662895 6.009835 6.035092 6.1545277 5.969061 5.9086657 6.059147 6.195507 5.9469047 6.030727 6.2903585 6.139295
1368870_at 7.8373237 7.857846 8.2881365 8.179879 7.6915197 7.6509805 8.914162 7.8222284 7.7818117 8.081663 8.344719 7.556217
1368871_at 7.7400007 7.802479 7.5657825 8.265205 8.035711 7.797207 8.634193 8.09606 8.118668 8.283601 8.531811 8.126836
1368872_a_at 4.7623515 5.593496 5.0673647 5.482679 5.2262764 5.5291104 5.30396 5.8358135 4.811923 4.8016047 4.7639465 5.1468077
1368873_at 4.0140214 4.1455717 3.938284 3.945454 3.91167 4.1054745 3.8205695 3.9394486 3.768623 3.7437217 3.9533136 4.0840464
1368874_a_at 5.754254 5.6803164 5.424538 5.451806 5.2465587 5.4841557 5.364189 5.737707 5.9660463 5.580179 5.7615685 5.631091
1368875_a_at 7.325151 7.1020155 7.3937063 7.2002935 7.283335 7.2522516 7.3106103 7.201221 7.3405733 7.209648 7.355298 7.3635254
1368876_a_at 4.9148946 4.9926004 5.0477285 5.090774 5.0450554 5.097328 5.1019487 5.0390186 5.0272493 4.9572377 5.0605993 5.121757
1368877_at 9.289481 8.499359 10.189353 8.746353 9.256597 9.652243 7.3895626 9.573264 9.150791 10.395276 10.552082 8.87367
1368878_at 10.658034 9.616872 9.734531 9.729954 9.698217 10.333664 9.914155 10.273873 11.01517 10.133571 9.996503 9.764372
1368879_a_at 4.063504 3.9778008 4.1485453 4.1953745 4.1034575 4.3066254 4.129504 4.452261 3.8559828 4.2073545 3.7798212 3.9430544
1368880_at 4.2635317 4.25021 4.402853 4.418753 4.4104595 4.6037383 4.298365 4.116901 4.184446 4.0678825 3.9320626 4.1008024
1368881_at 8.810163 9.001853 8.756797 8.684199 8.550123 8.789003 8.738613 8.652067 8.889537 8.63504 8.720029 8.692305
1368882_at 5.894983 4.4714108 6.890145 5.7384315 6.6914625 4.819794 5.106076 5.6518946 5.457952 5.9331427 4.6527386 4.902177
1368883_at 4.8843856 5.209963 4.3851237 4.6048 4.4905977 4.7196407 4.7169743 4.928295 4.6831284 4.704599 4.7882347 4.5887904
1368884_at 4.8937054 4.812953 4.895988 4.6658125 4.936296 4.8181477 4.8115616 4.813204 4.696063 4.54438 4.7238345 4.9197817
1368885_at 5.85335 5.6291404 5.6719937 5.4157467 5.3531933 5.2508926 5.3354235 5.386986 5.4426394 5.445517 5.4823465 5.5089564
1368886_at 8.525972 8.5278 8.587258 9.151475 9.374477 9.36436 9.251991 9.298013 9.153477 9.220954 9.239591 9.44103
1368887_at 3.5480044 3.5924065 3.6460395 3.5188937 3.719163 3.6033518 3.5256102 3.6105742 3.7227747 3.3977594 3.6977944 3.634941
1368888_a_at 7.837972 8.620469 7.999559 8.23554 7.679928 8.689805 9.774639 8.141654 8.35051 8.377995 9.465178 8.921986
1368889_at 7.1434526 7.294766 7.2200885 6.8553653 7.2369165 7.0800743 7.562503 6.9980173 7.2140827 7.4016013 6.9908934 6.938796
1368890_at 8.043009 8.133591 8.050949 7.9362164 7.8769684 7.93517 7.8704834 7.8701544 7.99522 7.883514 7.9240565 7.897737
1368891_at 5.9206605 5.871003 5.8979177 5.766822 5.6597695 5.7243824 5.6310277 5.7756405 6.0489745 5.8408933 5.810232 5.7878637
1368892_at 3.8523746 3.828835 3.6631706 3.733759 3.7989943 3.8681824 3.7440777 3.7544372 3.7813525 3.6374903 3.758467 3.7582219
1368893_at 4.1939497 4.0163813 4.1689453 4.167717 4.0929947 4.4958916 4.205511 4.2550144 4.1244497 4.1122932 4.3122015 4.207608
1368894_at 4.5044785 4.6234007 4.667736 4.645841 4.6752357 4.4777374 4.7605586 4.586218 4.5109606 4.4810724 4.6416454 4.562051
1368895_at 4.1378503 3.9424734 4.1037583 4.1277895 4.0025444 4.084034 4.2632766 4.0564275 4.0495486 4.0989594 4.0522213 4.0789433
1368896_at 6.006567 6.092206 7.107007 6.7025266 6.3732567 6.74957 6.4284973 6.640109 6.5845165 6.7622647 6.820685 6.6726584
1368897_at 4.338663 4.4453955 4.526951 4.4804993 4.314439 4.635113 4.522889 4.801237 4.8394175 4.84608 4.958357 4.6515656
1368898_at 4.8482685 4.8265 4.914825 4.9572415 4.827106 5.0457325 4.8878856 4.8428726 4.818892 4.8935122 4.8722386 5.0770407
1368899_at 7.2834487 7.567091 7.411165 7.603777 7.3432274 7.6363263 7.5602055 7.5341153 7.6191783 7.6240225 7.461669 7.6680737
1368900_at 5.080858 4.7780714 4.8950477 4.8907175 4.831415 4.6963606 4.9204855 4.9094057 4.857449 4.7711945 4.8845644 5.0493355
1368901_at 4.5022974 4.7767 4.664086 4.637535 4.5029116 5.0458493 4.855716 4.9017124 5.235396 4.886286 4.782634 4.8732886
1368902_at 5.5675154 5.4950614 5.797078 5.8068905 5.6138873 5.646746 5.7318563 5.416752 5.405249 5.503334 5.5074744 5.7826843
1368903_at 7.3982267 7.677075 7.6363325 7.7389274 7.70128 7.1263103 7.520963 7.5692806 7.4352865 7.524581 7.4820232 7.705018
1368904_at 6.1633973 6.121221 6.024817 5.8539295 5.8481717 5.843959 6.116005 5.8715515 5.9522223 6.004279 6.0881963 6.2067757
1368905_at 7.4457774 7.451036 7.4089727 7.4337792 7.0728936 7.5774336 7.4878902 7.5768933 8.320059 7.9393873 8.159205 7.794095
1368906_at 3.419001 3.4044025 3.652883 3.4479306 3.5157259 3.5847614 3.3177764 3.5417955 3.5887864 3.5593808 3.4224691 3.374488
1368907_at 5.082874 4.807294 4.981719 4.757797 4.664789 4.8959494 4.9042606 5.053897 5.1291685 5.1096506 5.1128497 5.046766
1368908_at 7.889249 8.13783 8.127312 7.9319835 8.390612 8.174541 7.8718314 8.170448 8.226755 8.317465 8.537914 8.166742
1368909_a_at 6.7883244 6.9810576 6.6951637 6.886185 7.0868387 6.548038 6.830952 7.196627 7.0957503 6.651366 6.891321 6.880706
1368910_at 5.986747 5.6885657 5.754808 5.486532 5.714519 5.665769 5.6585646 5.3589597 5.8361406 5.3846335 5.4229946 5.6564083
1368911_at 6.4529147 5.9044094 6.380776 6.361032 6.64482 6.2106314 6.258717 6.3877106 6.7663484 6.846186 6.5032487 6.320535
1368912_at 4.1631966 3.9334455 4.145049 4.2295284 4.2301006 4.3115172 4.07733 4.2789726 4.291775 4.0124874 4.2289333 4.3378434
1368913_at 3.6016164 3.4181368 3.5689383 3.6447773 3.560468 3.6990404 3.3978417 3.6899562 3.4446042 3.6589866 3.8207874 3.6713889
1368914_at 4.395467 4.3497477 4.145836 4.2759557 4.6138697 4.3280907 4.3000593 4.467902 4.193475 4.3127456 4.4314494 4.4610476
1368915_at 10.813174 10.890934 10.914919 10.689302 11.15054 10.770929 10.946989 10.967598 11.038717 10.973532 10.884244 10.934467
1368916_at 10.7810545 10.657117 10.359325 10.554377 10.80053 10.612287 10.64728 10.747823 10.488458 10.735988 10.67887 10.639163
1368917_at 5.3489943 5.478796 5.395744 5.1177673 5.0081286 4.9140263 4.9874744 4.979286 5.0870132 4.9264965 4.9952497 5.11083
1368918_at 5.2853613 5.0731907 5.1972857 5.3396645 4.980117 5.159857 5.240053 5.195963 5.025259 5.138932 5.103612 5.1965003
1368919_at 4.7248845 4.590792 4.674481 4.813536 4.7360206 4.789455 4.9042606 4.6188483 4.4978204 4.5548897 4.8500886 4.5963283
1368920_at 5.0933137 5.041422 5.2333684 5.2949834 5.085693 5.0819035 5.0629663 5.112655 5.138779 4.938072 5.0572057 5.015215
1368921_a_at 5.446055 5.494609 5.5884833 5.6368365 5.605097 5.515925 5.438473 5.4313664 5.4585977 5.4305525 5.5179334 5.5506864
1368922_at 4.2849827 4.2542253 4.398469 4.2399573 4.1089134 4.443034 4.4093456 4.239854 4.014285 4.3213205 4.515044 4.622178
1368923_at 4.584814 4.5150876 4.6317186 4.7290454 4.5625124 4.8524218 4.65012 4.6301346 4.667752 4.389622 4.7797775 4.5196233
1368924_at 10.600235 10.614383 10.818007 10.647964 10.509842 10.910242 10.74546 10.677752 10.786822 10.801138 10.62883 10.86115
1368925_a_at 4.3786535 4.698974 4.4409566 4.538006 4.8700705 4.6630917 4.4222927 4.5423694 4.7477517 4.9421177 4.7793765 4.8748384
1368926_at 4.323204 4.2527046 4.528993 4.2554917 4.4354916 4.573575 4.551797 4.517344 4.420725 4.318961 4.5359087 4.3270864
1368927_at 6.654791 6.534172 6.669247 6.487021 6.3991623 6.375814 6.4744697 6.356264 6.3980646 6.2811027 6.742196 6.593116
1368928_at 5.971595 6.250293 6.180168 6.1282473 6.5548816 6.4985256 6.2179303 6.2290587 6.4200606 6.3975577 6.2844467 6.160349
1368929_at 7.302752 7.152433 7.2424417 7.0566607 7.290956 7.134741 7.12824 7.3978324 7.2123895 7.235217 7.3609223 7.2617626
1368930_at 4.1339436 4.015361 3.9337816 3.9178948 3.8925006 4.0742655 4.073132 3.9125159 4.1422825 4.040155 4.2084436 3.989774
1368931_at 8.069864 8.13783 8.069513 7.861638 7.855883 7.9192443 7.9983687 7.962669 7.5421033 7.569491 7.830655 7.729287
1368932_at 5.581203 6.344841 5.8587437 5.6368365 5.7410336 5.9870443 6.062309 5.659283 5.9312406 5.8812 5.6665 5.6918473
1368933_at 7.021838 7.1360216 6.6287575 7.339065 7.1061864 6.914336 7.2651134 6.950408 7.0326767 7.2603493 6.8196936 6.744826
1368934_at 10.735293 11.229981 11.4460535 10.879378 11.062081 11.144244 11.590914 11.033204 10.707215 10.756601 10.810444 11.005416
1368935_at 4.0729856 3.9655023 4.046876 4.2140875 4.160968 4.0453744 4.1009183 3.9975052 3.9393523 4.053793 3.9631255 4.2629347
1368936_at 10.914142 10.752898 10.742046 10.63596 10.734192 10.824295 10.748701 10.723078 10.640602 10.601024 10.533419 10.603954
1368937_at 5.444515 5.3770165 5.3052907 5.704314 5.4435515 5.512767 5.638884 5.457603 5.3618197 5.4045234 5.4630713 5.4925456
1368938_at 4.884388 5.4468074 5.556548 5.337838 5.1294084 5.3442245 5.2966537 5.134907 5.127706 5.280794 5.267891 5.5308037
1368939_a_at 4.388263 4.3452854 4.418041 4.2433243 4.1851773 4.1868196 4.4202905 4.1604614 4.384213 4.410137 4.376845 4.326314
1368940_at 10.4671 10.639015 10.576411 10.883172 10.328543 10.406393 11.065066 10.816028 10.085026 10.604269 10.622048 9.920098
1368941_at 4.15556 4.225358 4.282188 3.9635308 4.3152013 4.110326 3.9969993 4.094353 3.890587 4.131054 4.4013596 4.268751
1368942_at 4.812424 4.6104274 4.681741 5.0224466 5.1060247 4.9109607 4.664469 4.716464 4.9151015 4.8942046 4.7607155 4.915049
1368943_at 13.18031 13.054914 13.144513 13.005434 13.104349 12.977413 12.9827585 13.072466 13.116128 13.1829 13.172912 13.180049
1368944_at 7.0847344 7.094893 7.1226273 6.9156685 7.2044 7.156035 6.842152 7.070962 7.055598 7.243464 7.2247834 7.0527067
1368945_at 5.504435 5.242008 5.316306 5.717971 5.33413 5.304179 5.6224184 5.696249 5.495396 5.609907 5.3800077 5.346188
1368946_at 5.479454 5.455549 5.578333 5.6368365 5.661053 5.555259 5.1008835 5.5788207 5.6209908 5.6943545 5.419223 5.5976954
1368947_at 8.18073 7.663666 7.24745 8.176842 7.805376 6.805355 8.798809 7.476239 8.405329 8.67555 8.548544 8.116262
1368948_at 6.209674 6.2441864 5.5882173 5.36177 5.7148366 5.9352264 5.53389 6.0661364 5.8379846 5.82737 6.136803 6.0140996
1368949_at 4.429188 4.1546082 4.2656727 4.180542 4.1627245 4.250082 4.0925016 4.2161674 4.06849 4.3814373 4.437873 4.4198713
1368950_a_at 5.902693 5.599834 5.7464495 5.470005 5.8407736 5.868795 5.866701 5.8002615 5.700345 5.5976353 5.6947575 5.774979
1368951_at 4.2380233 4.153464 4.067937 4.191992 4.3644853 4.2601643 4.2078447 4.086295 3.9295053 4.1433983 4.0929136 4.1193056
1368952_at 4.6721716 4.3967624 4.571562 4.625086 4.6210628 4.7643785 4.4818892 4.542072 4.5125475 4.533454 4.6276045 4.61689
1368953_at 8.10644 8.236877 7.755562 7.958487 7.9108877 7.9903007 7.9259987 8.015648 7.818215 7.9824376 8.030813 8.047484
1368954_at 4.439533 4.579653 4.3664355 4.553697 4.577797 4.6531396 4.526798 4.662243 4.696533 4.4254704 4.7989464 4.6590514
1368955_at 7.342936 7.413719 7.5119553 7.4630566 7.3769116 7.261889 7.188325 7.4108295 7.351759 7.630748 7.536851 7.254722
1368956_at 5.2147846 5.004588 5.057226 5.3044286 5.0160375 5.1006036 5.017343 5.23154 5.1688066 5.199568 5.1816125 5.0688214
1368957_at 4.554203 4.320139 4.587069 4.7200136 4.6159706 4.6183524 4.5896664 4.522363 4.600904 4.30111 4.502401 4.506221
1368958_at 4.1048975 3.7549102 3.9589498 3.8169317 3.9133224 3.8758395 3.7195652 3.8615024 3.8479514 3.7920933 4.044876 4.0509033
1368959_at 4.697687 4.720133 4.661951 4.5671062 4.611601 4.622388 4.5387144 4.5777893 4.299107 4.5965996 4.7152696 4.440075
1368960_at 9.67824 9.517878 9.262448 9.301842 9.308038 9.558449 9.343278 9.444851 9.457615 9.551719 9.59523 9.4846945
1368961_at 5.68453 5.9567933 5.47976 5.430586 5.5353665 5.684064 5.5725617 5.561744 5.531032 5.467397 5.747503 5.760639
1368962_at 5.0402484 5.1120396 5.1200767 5.2223034 4.945019 5.0999937 5.0402484 5.1514926 5.0288014 4.972318 4.840694 4.971033
1368963_at 6.225096 6.69562 6.195539 6.207685 6.199096 6.127812 6.3909764 6.458614 6.220524 6.499968 6.58949 6.289682
1368964_at 4.083739 4.101026 4.611364 4.4536514 4.2616334 4.513483 3.969198 4.580763 4.8391457 4.137232 4.264882 4.211043
1368965_at 5.3063917 5.4221277 5.2876034 5.156561 5.4804626 5.05582 5.277477 5.218967 5.3627796 5.2851577 5.4198236 5.278778
1368966_at 3.709734 3.8476715 3.909658 3.8074496 3.8127966 3.9615216 3.8327765 3.7468593 3.8631964 3.8950891 3.785178 3.905582
1368967_at 6.964912 6.5730567 7.0134096 6.7860518 6.9500694 6.6662593 6.8136597 7.018178 6.86962 7.072374 6.819181 6.856807
1368968_at 4.283601 4.1578116 4.1444397 4.0228367 4.2854276 4.026572 3.972804 4.2533574 4.004141 4.2950897 4.062695 4.416807
1368969_at 4.2258906 4.1391582 4.221563 4.2384987 4.2300863 4.134353 4.2997885 4.041368 3.9366195 4.3062615 4.158862 4.275399
1368970_at 4.8650594 5.1906657 4.817477 4.7492747 4.7380667 5.119733 5.0830007 5.0377874 4.707364 4.6329994 4.981786 4.995814
1368971_a_at 5.017409 5.2118897 4.6551657 5.34226 5.2072024 4.8915343 5.471348 5.2418795 5.1570415 4.943341 5.1949754 5.3124337
1368972_at 3.6149304 3.5761023 3.793539 3.4516857 3.7575474 3.5993822 3.838964 3.768716 3.6094375 3.63314 3.8803658 3.6101422
1368973_at 7.4909587 7.520118 7.494744 7.236908 7.3615913 7.340835 7.3794107 7.0258536 7.401757 7.44687 7.3586946 7.546794
1368974_at 4.692462 4.3886204 4.411121 4.493184 4.4479113 4.440948 4.446755 4.4901576 4.6601267 4.4458995 4.4712696 4.27043
1368975_at 6.3264146 6.478109 6.3608146 6.2365704 6.2985687 6.071596 6.239921 5.9408846 6.244771 6.146259 6.8217697 6.529342
1368976_at 5.393975 5.5682 5.3510337 4.7732472 5.3877845 5.18008 5.0490136 5.037732 5.6526875 5.2783823 5.617173 5.464714
1368977_a_at 8.448292 8.249142 8.448576 8.217607 8.257822 8.396602 8.272327 8.236416 8.4916 8.384125 8.409101 8.284405
1368978_at 5.3017073 5.098244 5.23085 4.8783917 5.0834293 5.348046 5.162003 5.2610736 5.233715 5.236642 5.1960325 5.2855997
1368979_at 5.83193 5.766288 5.7736263 5.7820287 5.9587317 5.824583 5.7758827 5.8290677 5.706848 5.735531 5.984544 5.9703565
1368980_at 5.7782083 5.9306154 5.801999 5.7929006 5.332783 5.8743825 5.799959 6.00497 5.878616 6.3194413 6.2134767 5.8850617
1368981_at 3.4680426 3.5749264 3.4221253 3.5320435 3.504731 3.5203972 3.3423793 3.3758771 3.437146 3.333978 3.4017725 3.6921823
1368982_at 4.5746613 4.4877634 4.6370564 4.5014277 4.6364927 4.5067096 4.4702716 4.6305127 4.590775 4.619553 4.8827214 4.5418754
1368983_at 4.258627 4.1656675 4.0835247 4.1856194 4.2668734 4.214364 4.1636505 4.0610685 3.9095085 4.126959 4.1858273 4.115606
1368984_at 7.581786 7.3584385 7.2054853 7.11153 7.5872235 7.5491104 7.107344 7.537067 7.4619474 7.397899 7.7531724 7.28232
1368985_at 3.993631 4.0220294 4.294731 4.2456293 4.2180495 4.1366234 4.2348914 4.167525 4.234666 4.345877 4.2504644 4.20961
1368986_at 4.782428 4.7885303 4.8160534 4.5837374 4.5512633 4.877657 4.9044027 4.7561817 4.6696978 4.71389 4.678771 4.9246798
1368987_at 5.2896867 5.0731387 5.327154 5.3854723 5.4733377 5.391921 5.280464 5.5240564 5.2180996 5.3942027 5.275575 5.2978964
1368988_at 5.0051575 4.776156 4.8040853 4.7551985 4.8173537 5.2169604 5.0185843 4.96848 4.888232 4.9437146 5.0407615 4.9813213
1368989_at 4.69026 4.620765 4.552284 4.837837 4.563424 4.638971 4.598211 4.809307 4.454696 4.5341706 4.5159082 4.7167816
1368990_at 5.62683 5.661255 5.6466346 5.606886 5.5038147 5.669229 5.5944285 5.7500014 5.4358716 5.437645 5.514199 5.5831566
1368991_at 6.1040483 6.2582726 5.6566353 6.0414934 5.799827 5.9671183 6.15155 6.3164253 6.436048 6.076864 5.624602 5.8404746
1368992_a_at 10.047228 9.923622 9.599473 10.073754 9.841385 9.748322 10.028792 10.0437 10.081852 10.00756 9.950652 10.155191
1368993_at 4.7607746 4.690034 4.629959 5.0416903 4.771106 5.370252 4.7194486 5.088798 4.7789683 4.720204 4.710184 4.87129
1368994_a_at 5.810714 5.568667 5.28027 5.806534 5.39102 5.494384 5.4839234 5.344094 5.2429595 5.358611 5.596624 5.450285
1368995_at 3.5934873 3.5507429 3.4844482 3.4823165 3.3815472 3.4626577 3.4857085 3.396503 3.5171807 3.3425403 3.5519497 3.3458922
1368996_at 4.23348 4.18172 4.324807 4.4531336 4.1282005 4.4487567 4.522428 4.3782783 4.476157 4.364563 4.349751 4.242184
1368997_at 4.34747 4.6062164 4.5426936 4.452222 4.3908987 4.1037984 4.3077226 4.4028354 4.1621757 4.2725883 4.260575 4.5690694
1368998_at 3.6720111 3.3898683 3.395005 3.4043074 3.4340951 3.37614 3.3623447 3.4073865 3.492336 3.6476488 3.7393463 3.5040977
1368999_a_at 4.9385867 4.7299995 4.8153396 5.0345774 4.901557 5.1379013 5.197415 5.0846896 4.987968 4.713028 4.752852 4.978511
1369000_at 5.311976 5.3039412 5.0711656 5.3199387 5.6716495 5.318716 5.269028 5.35485 5.402755 5.5078554 5.0955515 5.108482
1369001_at 4.357368 3.88597 3.711027 3.5320435 3.7847888 3.7959003 3.7152755 3.7470896 3.7071571 3.7748861 3.602436 3.6558049
1369002_at 4.2165594 4.655425 4.525788 4.3228226 4.335549 4.2994924 4.1192765 4.5422754 4.106155 4.4547467 4.4583573 4.415652
1369003_at 5.3815503 5.0182757 4.9640236 5.1807437 5.2042556 5.0809126 5.342527 4.6876636 5.261415 5.150974 5.027188 5.139995
1369004_at 4.7719917 5.061038 4.97458 5.030549 4.961691 5.486511 5.2821927 5.230591 5.2127986 4.951308 4.957695 4.8426037
1369005_at 4.2904544 4.428212 4.2710185 4.4662633 4.4232173 4.5097475 4.4186387 4.2594523 4.478715 4.4952917 4.422148 4.252222
1369006_at 3.8625498 3.9234898 4.1964555 3.9153218 4.021428 4.0723767 3.9999526 4.1804724 3.972706 3.797758 3.8182213 3.818876
1369007_at 5.6106052 5.5135756 5.641842 5.736745 5.822016 5.412587 5.3932962 5.6543093 5.339542 5.4546847 5.1997967 5.463853
1369008_a_at 4.4806137 4.2966094 4.3215537 4.271096 4.221369 4.3263845 4.1742487 4.1617346 4.298957 4.1469855 4.3046894 4.1614985
1369009_at 3.7997165 3.8026097 3.7236147 3.5672925 3.569784 3.629699 3.6215951 4.057999 3.8574193 3.7752826 3.8563302 3.6714432
1369010_at 5.1026073 5.086011 5.420187 5.08969 5.3281198 4.98287 5.087204 5.276802 5.136959 5.1892977 5.0060763 5.1712112
1369011_at 12.494524 12.165404 12.3042755 12.345128 12.537357 12.466579 12.6798525 12.124503 12.386479 12.487913 12.40648 12.647213
1369012_at 5.9508214 6.0002365 6.149533 6.4677954 6.1391506 5.81913 6.012383 5.9222646 5.87554 6.183908 5.824908 5.9825687
1369013_a_at 10.456074 10.386537 10.384125 10.368812 10.231626 10.325245 10.317309 10.171624 10.294074 10.243105 10.488273 10.283536
1369014_at 4.4389544 4.479595 4.537182 4.740387 4.45852 4.3860807 4.373724 4.348549 4.436202 4.39227 4.505707 4.34011
1369015_at 4.555202 4.4783754 4.7339134 4.785863 4.4484663 4.586515 4.4717216 4.8401365 4.6304255 4.6436596 4.664235 4.7402883
1369016_at 5.0290375 5.1904597 5.0711656 5.1903625 4.8161793 5.0734262 4.969507 4.9381905 5.130004 5.1476865 4.938468 4.9463506
1369017_at 4.357084 4.316803 4.0574193 4.2161884 4.2450733 4.282338 4.2847595 4.2546654 4.1424747 4.32833 4.1383705 4.2226367
1369018_at 5.420949 5.2691565 5.3647513 5.356345 5.224111 5.052721 5.158125 5.60536 5.003654 5.019189 5.111592 5.067981
1369019_at 3.5949829 3.6991558 3.520767 3.4237137 3.6783311 3.529854 3.445333 3.5819986 3.4895117 3.4969563 3.6170015 3.6180592
1369020_at 4.3919725 4.3938627 4.5008545 4.384383 4.6958103 4.630023 4.686726 4.295221 4.3028193 4.4199967 4.584851 4.5520625
1369021_at 5.4418116 5.3350163 5.6013546 5.4130564 5.665349 5.597996 5.8750663 5.5702853 5.429712 5.385164 5.377328 5.7070136
1369022_at 5.647131 5.591442 5.581037 5.4745502 5.8410606 5.6172986 5.701417 5.7341223 5.4896345 5.5630693 5.2622495 5.6108685
1369023_at 9.995467 10.039734 10.042277 10.193207 9.88628 10.094705 10.105097 10.073588 9.95616 10.008652 10.028776 9.984861
1369024_at 6.948503 6.9633512 6.7658877 6.792137 6.9832044 6.768906 6.787016 6.8222985 6.6340017 6.539233 6.81077 6.6223164
1369025_at 4.522612 4.2663574 4.206934 4.4307528 4.4986978 4.1957273 4.2445135 4.3702765 4.3352623 4.3358736 4.335488 4.412382
1369026_at 6.1312776 5.894848 6.0120273 5.947902 5.9343143 6.0660524 5.874749 6.329956 6.181688 5.8611054 6.319954 5.6305776
1369027_at 4.1378555 4.294937 4.51215 4.428316 4.188299 4.1397896 4.0939903 4.223364 4.061061 4.285095 4.2041416 4.183124
1369028_at 4.71556 4.8698945 4.7484226 4.9169726 4.995577 4.973023 4.805188 5.087084 5.068671 4.864325 4.968128 5.0689697
1369029_at 5.7153554 6.309763 5.9803157 5.6948195 5.66568 5.6147294 5.4109325 5.5203543 6.0794225 5.49414 6.173226 5.8909855
1369030_at 4.045265 3.9388099 3.9096289 4.067931 4.0952682 4.1380386 4.075696 4.0418167 3.931252 3.940569 3.827297 3.9527943
1369031_at 8.42106 8.436615 8.457215 8.282934 8.260142 8.2752495 8.438553 8.230502 8.228734 8.110287 8.583855 8.402111
1369032_at 7.5339327 7.572369 7.6124434 7.4585733 7.5976906 7.487272 7.428292 7.6506367 7.7318096 7.5020523 7.8153977 7.585678
1369033_at 3.6982224 3.5533488 3.383348 3.3800702 3.5239177 3.55872 3.5810444 3.424799 3.5794642 3.5857823 3.571249 3.5001554
1369034_at 4.4650693 4.4409285 4.450515 4.587782 4.6908917 4.689377 4.54671 4.686924 4.3952713 4.676834 4.5620604 4.5785723
1369035_a_at 3.8118777 3.5276859 3.370937 3.5984528 3.6102188 3.5140042 3.423989 3.5071597 3.535758 3.3814719 3.5055213 3.6959352
1369036_at 3.5115948 3.5372677 3.6110327 3.6351838 3.7695932 3.5653236 3.4277043 3.6351206 3.515535 3.6927364 3.7534323 3.726496
1369037_at 4.3203287 4.7886777 4.6609626 4.730611 4.5928288 4.537159 4.7230783 4.708902 4.387652 4.56129 4.4559746 4.537629
1369038_at 5.4973392 5.1902924 5.4140873 5.566288 5.511673 5.5172043 5.3761053 5.442689 5.557788 5.3517704 5.4518995 5.4747705
1369039_at 7.759029 7.7200847 7.600537 7.5453186 7.5358744 7.608245 7.480701 7.7370253 7.6066766 7.6443033 7.820421 7.675258
1369040_at 5.6769357 5.818581 5.5605965 5.7992396 5.670193 5.4807277 5.506105 5.597361 5.736661 5.389321 5.501013 5.6019144
1369041_at 3.6306226 3.4070048 3.477587 3.5897305 3.4250767 3.4881828 3.7678065 3.5289843 3.484257 3.4559755 3.6824653 3.566948
1369042_at 7.175125 6.650569 7.379022 7.0834694 7.007018 7.1934867 6.45943 6.890803 7.01981 7.420376 6.778318 6.9503026
1369043_at 3.38994 3.6833205 3.3922467 3.701034 3.6957765 3.62832 3.691502 3.5363746 3.6931438 3.4945292 3.722587 3.5337954
1369044_a_at 6.249728 6.06489 5.155066 6.2457933 5.389985 6.116542 6.0173945 6.5855155 5.498193 5.888159 6.234274 6.020876
1369045_at 6.3365197 6.2688403 6.581664 6.435526 6.4709754 6.674927 6.709534 6.6701784 6.2820177 6.3757534 6.4689794 6.4109826
1369046_at 3.8554304 3.9808972 3.6946733 3.7124069 3.9398828 3.8507755 4.012745 3.8657796 3.8958037 3.7845953 4.0920076 3.8736916
1369047_at 3.2479608 3.1603663 3.2994907 3.0453026 3.239651 3.1614718 3.3460894 3.1076384 3.0444999 3.2466953 3.3237858 3.1639469
1369048_at 4.6471653 4.550604 4.5123587 4.4426775 4.367764 4.442552 4.521447 4.3636465 4.269577 4.2232037 4.362671 4.349371
1369049_at 3.8686576 3.776814 3.8521404 4.057986 3.8620586 3.7824574 3.5952973 4.00136 4.141715 4.205051 4.1723194 4.219867
1369050_at 7.633483 8.224895 8.122277 8.199544 8.251794 7.9822574 7.734522 8.10055 8.238004 8.238863 8.133881 8.187597
1369051_at 6.590427 6.820859 6.6466312 6.8023376 6.8831644 6.6292467 6.5926538 6.744443 6.774367 6.967546 6.6394978 6.8676634
1369052_at 5.202718 5.7026367 5.521376 5.2984667 5.033594 5.3280573 5.2655525 5.1722283 5.048056 5.445776 5.133124 5.340985
1369053_at 4.2807264 4.372295 4.0895295 4.7646728 4.308421 4.270413 4.3925805 4.6029844 4.250072 4.587195 4.3778105 4.4106183
1369054_at 4.333917 4.0170345 4.1668634 3.9001315 4.075795 3.950202 4.3482704 4.018687 3.791157 4.0162764 4.042945 4.2640557
1369055_at 4.035993 3.8186855 3.7869318 3.9201372 3.8353322 3.8078296 3.838964 3.7086294 3.8186316 3.6873538 3.908847 3.7354228
1369056_at 3.5141828 3.4003007 3.430189 3.2727563 3.4455206 3.3864472 3.4635465 3.3818316 3.4227326 3.3258615 3.4351196 3.4051096
1369057_at 7.3818946 7.4561715 7.4671426 7.5446954 7.3695645 7.645483 7.27715 7.3297477 7.388874 7.5269094 7.5334105 7.504011
1369058_at 5.118451 5.5532913 5.265514 5.5880303 5.505511 5.4315968 5.392372 5.560176 5.557591 5.507592 5.2773137 5.2776694
1369059_at 7.659042 7.994179 7.672069 7.6236744 7.505705 7.6921453 7.5510955 7.666633 7.678111 7.578362 7.53931 7.7349415
1369060_a_at 8.077042 8.135128 8.044508 7.911537 7.9884157 8.093742 7.9693637 7.9345126 8.162033 8.096716 8.19315 7.9664145
1369061_at 8.411896 8.448429 8.605631 8.426729 8.653062 8.364044 8.50441 8.487654 8.563255 8.7662945 8.7565365 8.422143
1369062_at 4.954528 5.184306 5.2143307 5.0083694 4.9752297 5.022196 5.0721846 5.1403017 4.883195 4.8596745 4.964122 4.91486
1369063_at 9.509064 9.836461 9.856395 10.217086 10.029028 10.473939 10.255763 9.959756 9.899556 10.055462 10.128773 10.21759
1369064_a_at 3.9851222 3.7068775 3.811302 3.867636 3.82276 3.9944205 3.7171147 3.8718574 3.7825146 3.8398447 3.8362112 3.89311
1369065_a_at 8.917901 9.12586 9.085999 9.1088085 8.785679 8.867109 9.067845 9.087246 8.948779 8.923005 8.800818 8.985027
1369066_at 5.9859595 5.722182 5.930344 5.796209 5.874439 6.1958737 5.8612857 5.9579105 6.010399 5.96902 5.881534 5.7808414
1369067_at 3.8606849 3.7202375 3.6508963 3.5866346 3.3466372 3.5041444 3.6132288 3.6204617 3.6627703 3.7970743 3.6775405 3.694206
1369068_at 4.039533 4.307895 4.1860275 4.1834335 3.9913156 4.034644 4.174248 4.3561425 4.4292464 4.385415 4.261942 4.379198
1369069_at 7.656219 7.665763 7.7032914 7.420359 7.6706805 7.93286 7.6020823 7.7309628 7.9007316 7.644096 7.6325164 7.7796783
1369070_at 8.081139 8.078199 8.155006 7.9994464 8.019821 8.091269 7.988728 8.091365 8.143875 8.060553 7.865979 7.947934
1369071_at 4.0682163 3.9932623 4.111885 4.0462112 4.136877 3.9821846 3.9841897 4.0638676 3.951675 4.042638 3.7690542 3.8513024
1369072_at 5.8681903 6.981743 6.0157204 6.9152374 6.4528956 6.1626077 7.3509483 5.957263 6.7523885 6.7027845 7.3458343 7.6490383
1369073_at 9.912451 9.94427 10.142928 10.279205 10.172333 10.030915 10.007299 9.975904 9.834475 10.026546 10.153187 10.129044
1369074_at 12.328452 12.512485 12.475018 12.48357 12.632938 12.366763 12.452731 12.389029 12.449822 12.525848 12.397529 12.474968
1369075_a_at 4.857587 4.269936 4.6099343 4.5961227 4.6893916 4.3512955 4.810431 4.377979 5.028324 4.7505884 4.4732747 4.7402883
1369076_at 8.496634 8.6623 8.399844 8.730118 8.85521 8.549316 8.434334 8.571547 8.614348 8.634458 8.542769 8.586775
1369077_at 7.2727003 7.2526274 7.296214 7.169582 7.233263 7.1301336 7.2127156 7.1890373 7.4794173 7.3662205 7.5045013 7.243921
1369078_at 8.148151 8.068542 7.9124136 8.04226 7.97475 8.141933 8.054489 8.003764 8.01563 8.064641 7.972306 7.8839264
1369079_at 4.474669 4.5853043 4.7371817 4.4866853 4.6088324 4.9100738 4.627613 4.656027 4.4759126 4.4121237 4.6198826 4.4665904
1369080_at 4.371667 4.434003 4.305961 4.3915067 4.3810196 4.7357154 4.4945197 4.3147593 4.2665095 4.4924755 4.364448 4.4998884
1369081_at 7.290521 6.980501 6.8292675 7.015603 6.8887134 7.500173 7.004637 6.7409987 7.56221 7.134453 7.089308 6.9590683
1369082_at 4.7804065 4.7070136 5.153332 5.0093637 4.7993374 4.8606987 5.065816 4.656997 4.811923 4.75998 5.0572057 5.0533113
1369083_at 5.106285 5.469374 5.468564 5.4194613 5.7881193 5.1611004 5.6663837 5.614862 5.5252333 5.902834 5.6266394 5.501379
1369084_a_at 6.733258 6.700247 6.869509 6.849688 6.9434886 7.1101866 7.0123234 6.8146935 6.7178183 6.7287946 6.948007 7.0052447
1369085_s_at 5.34472 6.100582 5.9294047 6.08821 5.9279666 5.776842 6.0345745 5.524025 6.206837 5.7608404 5.6170397 6.452788
1369086_a_at 5.232666 5.3501816 5.7030125 5.9101934 5.6552725 5.400289 5.451909 5.479373 5.652688 6.0286922 5.610203 5.760639
1369087_at 5.269804 5.540228 4.9631963 5.346545 5.4074497 5.4192667 5.1652346 5.1283274 5.3659444 5.1620235 5.1680994 5.5862308
1369088_at 7.1705346 7.3329816 7.0767593 7.197878 7.2411137 7.4291925 7.2988205 7.2012033 7.260991 7.1926584 7.373285 7.568715
1369089_at 4.0708957 4.1925116 3.820058 4.129759 4.068704 4.143614 4.361871 3.9532232 3.7971237 4.0923147 4.1111145 4.222789
1369090_at 4.0600805 3.970644 3.9873083 3.8537679 4.0202045 3.8847604 3.9296803 3.8566267 4.044634 3.9323688 3.874173 4.1678114
1369091_at 3.495143 3.740758 3.9117353 3.8754988 3.8676493 3.6263177 3.6765566 3.9865685 3.782619 3.7609413 3.9884422 3.831402
1369092_at 8.20633 8.552914 8.200734 7.9867306 8.2908945 8.215567 8.262492 8.197838 8.243212 8.284091 8.470545 8.116465
1369093_at 6.9238853 7.3671265 7.0497375 7.5148625 7.165102 7.004945 7.3692417 7.2200327 7.3096085 7.2547326 7.2583494 7.580474
1369094_a_at 5.39191 5.5472846 5.5835752 5.6852183 5.7653303 5.0344896 5.296999 5.457837 5.0320215 5.2844806 5.4848523 5.3829603
1369095_at 4.5122347 4.783531 4.767827 4.637252 4.7060156 4.5541162 4.896249 4.5135393 4.634075 4.6171193 4.295703 4.4524355
1369096_at 4.228083 4.012187 3.9966514 4.039865 4.0357094 4.279098 3.997353 4.1036553 3.8279994 3.8277287 4.068658 4.1179724
1369097_s_at 6.385058 6.65961 6.258525 6.29228 6.231295 6.1928687 6.390019 6.4834433 6.6907015 6.5757594 6.26425 6.3686333
1369098_at 3.9779356 4.1030703 3.8647194 4.0743995 4.089767 4.305914 4.022482 3.9404795 3.8182766 4.050637 3.853135 3.9356387
1369099_at 7.48175 7.753523 7.934641 7.695892 7.94638 7.806785 7.7451115 7.7486815 7.9703455 7.9054213 7.9422894 7.6843896
1369100_at 4.038341 3.9459248 3.79945 3.7115824 3.9104714 3.875103 4.119446 3.8547685 3.7790468 4.0020876 4.0631924 3.814109
1369101_at 7.8397574 7.945335 8.010122 8.11661 7.8979487 8.042543 8.170956 8.271063 7.928211 8.201437 7.9835463 8.286542
1369102_at 3.9320383 3.830999 3.8932393 3.7034771 3.9478726 3.8118448 3.9467397 3.837778 3.8574193 3.6679053 3.731824 3.9670722
1369103_at 4.9576488 5.336762 5.169557 4.9552755 5.0503087 4.901981 4.9031 4.7369194 5.2289667 5.0983095 5.396649 5.1864467
1369104_at 5.5260925 5.9506264 5.2812185 5.3027153 5.2117395 5.3410635 5.7195253 5.4760704 5.5916114 5.9783034 6.123285 5.4160657
1369105_a_at 3.8164716 4.3136654 4.170842 3.6170683 4.532193 3.5255532 3.7373207 3.7098167 3.7109566 4.412878 3.804486 4.0511394
1369106_at 4.4306045 4.563348 4.6533775 4.4239545 4.4905977 4.3204517 4.381063 4.2657533 4.2125936 4.3876786 4.50454 4.246372
1369107_at 3.593449 3.719736 3.88391 3.7932556 3.720441 3.7069974 3.7790189 3.8139193 3.77672 3.7072945 3.73315 3.7845247
1369108_at 3.6716118 3.6313238 3.8782434 3.9346642 3.7694178 3.8764088 3.878212 4.0065613 3.7735474 3.7360559 3.6299229 3.766191
1369109_at 3.6161358 3.5954976 3.55266 3.5118499 3.4219704 3.7548454 3.4463778 3.389191 3.4932086 3.6167383 3.5246956 3.6107888
1369110_x_at 9.798968 10.598427 10.074673 9.6518545 9.578019 7.8467355 10.289381 10.048113 9.97995 8.920992 9.754374 10.456091
1369111_at 14.033745 14.008588 14.015403 13.981262 14.0029745 14.030094 14.042413 13.9152775 13.884149 13.950132 13.991533 13.936226
1369112_at 4.262802 4.3116546 4.3254595 4.286875 4.3921566 4.397688 4.095333 4.268586 4.157711 4.3317537 4.569208 4.3655605
1369113_at 3.185181 3.433729 3.3253257 3.190546 3.4271703 3.3341255 3.4419527 3.4404929 3.2828567 3.3360207 3.5152912 3.5102112
1369114_at 3.264495 3.055718 3.2247095 3.2213378 3.1840744 3.2939804 3.244292 3.1648147 3.2143953 3.277545 3.1773822 3.2652776
1369115_at 4.5502396 4.8082747 4.7086005 4.759799 4.973419 4.8872037 4.6831856 4.7055106 4.728225 4.893671 4.7355914 4.879323
1369116_a_at 5.5583577 5.79001 5.5388017 5.665903 5.4477463 5.776716 5.50855 5.355854 5.4519534 5.4528985 5.5393376 5.5822687
1369117_at 3.85484 3.8307006 4.028985 3.9045124 3.851825 3.92905 4.1328735 4.071945 3.6919773 4.1225853 3.9942012 4.003895
1369118_a_at 4.420225 4.157898 4.4005537 4.3698688 4.2007103 4.0670757 4.195757 4.442852 4.4141545 4.0459933 4.4284296 4.156435
1369119_a_at 4.566839 4.4911766 4.4508038 4.351992 4.598139 4.509352 4.6899714 4.5137157 4.5742607 4.2097273 4.4876566 4.44382
1369120_a_at 6.975987 6.851875 6.979874 6.905853 6.8944225 6.9547787 6.949054 6.908092 6.752049 6.8126807 6.936795 6.9099445
1369121_at 4.6569157 4.62994 4.764208 4.767229 4.8287272 5.174328 4.8919134 4.945408 4.7471685 4.6677046 4.527262 4.933794
1369122_at 7.72022 7.8555713 7.651922 7.786906 7.700497 7.6684437 7.8425636 7.7288857 7.780879 7.848621 7.7958736 7.42236
1369123_a_at 5.924835 5.952385 5.6542683 5.776542 6.016435 5.7910137 5.8460636 6.1429768 5.8815227 5.8413067 5.780282 5.8301783
1369124_at 4.0144444 4.1870337 4.382983 3.92945 4.1766644 4.1202936 4.2814407 4.1518154 4.024127 4.115943 4.0740356 4.103476
1369125_at 3.6118507 3.581733 3.4195662 3.4119904 3.4034162 3.4927523 3.1894705 3.440976 3.45551 3.4061666 3.4510145 3.4547873
1369126_at 4.2140713 4.101122 3.8499885 4.0077467 3.7135935 3.934423 4.38266 3.8946898 3.895758 4.208294 4.318476 3.954336
1369127_a_at 6.2994795 6.351122 6.430778 6.319843 6.097491 6.6702943 6.6879435 6.4475403 6.2706614 6.3061724 6.653673 6.5782385
1369128_at 3.7969818 3.9746487 4.0097837 4.178744 4.139964 4.2198772 3.9918065 3.9532235 3.9940271 3.9617677 3.9339087 4.2690387
1369129_at 3.9786398 4.054645 3.701872 3.6684384 4.049425 4.0387926 3.83874 3.7780356 4.11919 3.8537428 4.135395 3.9362874
1369130_at 4.384726 4.7178845 4.655382 4.5404243 4.614239 4.7381163 4.7309914 4.4187207 4.6737614 4.536643 4.49772 4.5442724
1369131_at 4.049014 3.9385438 4.11591 3.8894358 3.9738264 4.1657815 4.034264 3.988678 4.1790094 3.8759713 4.0969353 4.026618
1369132_at 5.133028 5.126996 5.0327063 5.204129 5.189021 5.1510153 5.3879743 5.1197743 5.0307918 4.941946 5.2185287 4.9035053
1369133_a_at 3.585829 3.531579 3.6377118 3.8862774 3.6407292 3.6384766 3.619255 3.5901241 3.6427543 3.5244167 3.5881987 3.6064157
1369134_x_at 3.537696 3.6251297 3.5028863 3.5711424 3.5963628 3.637565 3.4519656 3.5878952 3.5123227 3.4356885 3.438435 3.4535825
1369135_at 6.098562 5.9229674 5.912116 6.065338 6.0555997 6.2667994 5.9189878 5.9774876 5.9361286 6.0282655 6.016623 6.01153
1369136_at 3.9361112 3.9609196 4.1034594 4.191806 4.1351304 4.393669 3.94878 4.1590576 4.062195 3.8878329 4.041152 4.014674
1369137_at 5.1229153 5.031809 4.8309855 4.8918543 5.192303 4.7983284 5.0779 5.1647415 4.925733 5.047619 4.957388 4.932188
1369138_a_at 3.7555292 4.213165 4.248784 3.6788733 3.885865 4.1279974 3.847725 3.9185295 3.8175642 3.9084413 3.7622106 3.9697654
1369139_at 3.764092 3.9222603 3.841984 3.6632266 3.970393 3.9293032 3.9377525 3.9960055 3.7726185 3.7666886 3.662016 3.7757082
1369140_at 3.9654756 3.8942297 3.9089622 3.9775906 4.221904 4.006317 3.8333673 3.8697367 3.8189814 3.9039965 4.114791 3.915654
1369141_at 3.5415788 3.3295665 3.4475758 3.595063 3.464648 3.7530541 3.5860639 3.291808 3.4469602 3.6235135 3.9427009 3.7733216
1369142_at 3.894033 3.853059 4.014344 3.477193 3.7224302 3.8941543 3.8281329 3.6820924 3.7402585 3.7198756 3.73315 3.6003172
1369143_at 4.0258045 3.9692936 3.8177788 4.0157876 4.254359 3.800581 3.9849064 3.9979658 4.0416117 4.0730124 4.129284 4.02694
1369144_a_at 3.7940927 4.04592 3.8917758 3.7304637 3.8732202 3.8249931 3.6874094 3.8789186 3.7298038 3.6490939 3.809497 3.9278433
1369145_a_at 4.652493 4.660892 4.5794463 4.5376186 4.544687 4.5819707 4.589207 4.4825864 4.530676 4.56305 4.6011057 4.5069413
1369146_a_at 7.0814986 6.925045 6.8511386 7.035578 6.1644273 7.416513 6.866331 7.1142645 6.9503202 7.1824665 7.664242 7.6735854
1369147_at 4.3953424 4.4783626 4.744794 4.6737447 4.6549225 4.7257333 4.689427 4.6351023 4.910167 4.7290297 4.6963496 4.8147235
1369148_at 7.827605 8.425661 7.955212 8.111488 8.155701 8.083063 8.27643 7.9396663 7.899115 8.095854 7.8521037 8.078478
1369149_at 4.6402917 4.8003707 4.6801443 4.7394757 4.900643 4.955832 4.7017274 4.883668 4.9104204 4.6644144 4.7336097 4.616027
1369150_at 8.463241 9.246483 8.902988 8.513731 9.017683 8.369989 9.382662 8.39465 8.141197 8.485027 8.294516 8.966635
1369151_at 5.0749316 5.0860286 5.1067095 4.968028 5.024739 4.931926 5.2582583 4.9819417 5.0673337 5.1640444 4.937163 5.031297
1369152_at 7.3610578 7.3698454 7.438786 7.202559 7.5063996 7.263994 7.281799 7.3627996 7.493445 7.4904847 7.4766245 7.3521867
1369153_at 3.5616393 3.5469303 3.7271798 3.8479218 3.672254 3.696478 3.6131215 3.4130433 3.4643018 3.6672316 3.48119 3.544273
1369154_at 4.086009 4.0693197 3.721737 4.170451 3.9410002 3.873913 3.846652 3.9949954 3.7917466 4.020689 3.7787683 4.0293283
1369155_at 4.528277 4.582914 4.8044863 4.6665816 4.6341267 4.746903 4.477909 4.6870675 4.599963 4.4606657 4.5510306 4.588972
1369156_at 6.907367 6.986798 6.8662434 6.7056103 6.666062 6.613647 6.810868 6.8636994 7.106165 7.02486 7.1730494 6.829543
1369157_at 8.821806 8.629297 8.461704 8.569013 8.700481 8.311128 8.71681 8.654535 8.669865 8.503098 8.537186 8.634548
1369158_at 4.2230315 3.98304 4.1144714 4.3440585 4.087118 4.010564 3.9063585 4.079155 3.8156607 3.864424 4.382182 4.21421
1369159_at 4.858966 5.091055 5.132479 4.8776236 5.1847486 5.269938 5.120144 4.9141603 4.8984666 4.994673 5.0156 4.920503
1369160_a_at 4.548868 5.030338 4.8083057 4.557944 4.756912 4.637822 4.602263 4.585276 4.755522 4.5607433 5.3210835 4.7517366
1369161_at 8.829911 8.285496 8.257149 8.548662 8.302096 9.157208 8.781733 8.404731 8.736476 8.677072 9.035564 8.774853
1369162_at 3.8576303 3.6631644 3.5846732 3.8385541 3.841904 3.8229816 3.715253 3.6555834 3.67047 3.7118325 3.568661 3.7212682
1369163_at 4.857682 4.750058 5.127299 4.966981 5.098899 5.0526614 4.8887825 5.130709 4.8057523 4.7877393 4.836828 5.2541885
1369164_a_at 4.1452513 4.1036177 4.348776 4.2428036 4.280194 4.3441772 4.3936872 4.321921 4.135584 4.343004 4.3133583 4.064702
1369165_at 4.1069384 3.9308217 4.251553 4.073555 4.019517 3.9454637 4.080224 4.1434526 4.0196056 4.182771 4.0010986 3.9905887
1369166_at 4.131131 3.8130844 4.0693994 4.0342426 4.1928835 4.1869392 4.0521064 4.0458446 4.2665095 3.8739676 3.9572992 4.071731
1369167_at 5.5687137 5.3622804 5.437707 5.6921782 5.4047112 5.5625515 5.423052 5.3960004 5.1566377 5.662212 5.7592645 5.5222874
1369168_a_at 5.080858 4.837235 4.8816266 4.9739866 4.8447366 5.088082 4.917128 4.7034035 4.656466 4.7287655 4.8747034 4.869163
1369169_at 9.720978 9.8497715 9.845342 9.703125 9.722961 9.66114 9.998963 9.944781 9.7445 9.91045 9.865265 9.835451
1369170_at 3.8881974 3.8130841 3.8694644 3.7701266 3.7715576 3.9808958 3.920768 3.9611416 3.7405813 3.8591917 3.785178 3.7878067
1369171_at 11.2608595 11.445188 11.325859 11.309768 11.2785225 11.090471 11.239277 11.122845 11.062402 11.277574 11.206826 11.271971
1369172_at 4.064592 4.2121797 4.0886154 4.2541633 4.060584 4.2630415 4.19006 4.165018 4.1141534 3.9582663 4.2222424 4.432284
1369173_at 5.219913 5.4281745 5.2287836 5.495129 5.292088 5.2731123 5.2386374 5.362068 5.3163495 5.0800815 5.6955376 5.3451743
1369174_at 6.980969 7.1238627 7.16522 7.114141 7.4411116 6.8992705 7.0247955 6.9292903 7.2797737 7.133448 7.108859 6.9574795
1369175_a_at 3.7559202 3.575281 3.7309093 3.6264794 3.6771972 3.7193556 3.8597991 3.8268769 3.732707 3.5748258 3.720096 3.44606
1369176_at 6.244355 6.1700964 6.2039485 6.263628 6.2767415 6.363054 6.4782434 6.318405 6.089424 6.2483277 6.653173 6.4329553
1369177_at 6.9245806 6.861851 6.909252 6.83778 6.7901006 6.6875906 6.851894 7.249101 6.9158945 6.805634 6.834247 6.7558413
1369178_a_at 4.2883835 4.169517 4.402712 4.036272 4.3256106 4.1468925 4.113755 4.154685 4.239086 4.0918164 4.688709 4.034123
1369179_a_at 5.8871074 6.0510507 6.081543 5.6147118 5.9373198 5.880997 6.0832534 6.064695 6.386747 6.4355593 5.950051 6.3661904
1369180_at 4.993771 4.7405176 4.9622107 4.7645187 5.0771303 5.123797 4.8398666 5.0513086 4.6729107 4.992393 4.75998 4.773573
1369181_at 6.1658034 6.084487 6.048891 5.721555 5.7120705 6.3871584 6.0870533 5.7399745 5.7765374 5.8569202 5.8495255 6.600029
1369182_at 3.9409883 4.300902 4.1173496 4.2494392 3.8977897 3.816049 3.8596835 4.0850325 3.866956 4.202878 4.475654 3.960666
1369183_at 4.6094646 4.594429 4.535592 4.584032 4.766176 4.870555 4.5287337 4.7039967 4.447708 4.4902754 4.5992284 4.8451796
1369184_at 3.944208 3.7693799 3.7766316 4.0734377 3.6810915 3.9956915 3.743546 3.7821407 3.8033392 3.653556 3.5365903 4.0709133
1369185_a_at 4.814038 4.5921483 4.936129 4.8150682 4.660672 4.9107623 5.073118 5.116722 4.688879 4.796052 4.886345 4.6931353
1369186_at 7.330512 7.4729466 7.5042725 7.0351377 7.283 7.136515 7.308512 7.2579694 7.2888093 7.161696 7.314919 7.4905634
1369187_a_at 7.167766 7.772931 7.015471 6.963713 7.3006887 7.4832263 7.4430823 7.2284193 7.5953784 7.3116593 7.662091 7.1547422
1369188_at 3.9186473 3.7671134 3.8140159 4.011595 3.81362 4.127714 3.7613444 3.7492948 3.8925807 4.1898594 4.08684 3.9840662
1369189_at 5.268706 5.138786 5.0617065 5.1982293 5.145654 5.3371983 5.2351213 5.2835355 5.1166625 5.14063 4.855266 5.306928
1369190_at 5.4463477 5.460803 5.4136596 5.33872 5.4863954 5.4456406 5.38354 5.302995 5.1675158 5.384316 5.2109756 5.5398016
1369191_at 3.492555 3.376523 3.5215979 3.6422567 3.665733 3.6926816 3.3283901 3.5473855 3.518154 3.467241 3.3439395 3.8053367
1369192_at 4.652491 4.6757274 4.9487953 5.091922 4.7765856 4.789248 4.460964 4.6301346 4.6633515 4.7462773 4.5768924 4.494563
1369193_at 5.5577917 5.428817 5.6134605 5.388668 5.3805356 5.405023 5.4799953 5.377776 5.483317 5.2503633 5.630354 5.4271317
1369194_a_at 3.9541488 3.8936281 3.809781 3.920415 3.8547769 3.6687975 3.702189 3.653762 3.8086615 3.6430998 3.8895144 3.7609024
1369195_at 6.1190505 6.300196 6.5785313 6.4659486 6.1727448 6.437101 6.900279 6.0460377 5.3540297 6.075569 5.798646 5.8262606
1369196_at 5.6297483 5.341852 5.3028364 5.5811234 5.5293827 5.5421576 5.4457664 5.2977104 5.6481533 5.380064 5.5384674 5.464714
1369197_at 6.1240454 6.542654 6.1670647 6.0569587 6.0581923 6.091027 5.7470107 6.027516 5.8596272 5.9971004 5.941521 6.2109923
1369198_at 4.9648924 5.085789 5.0684156 5.1703186 5.201235 5.0994625 5.1771517 5.030441 5.1108303 4.9674683 5.3309474 5.199558
1369199_at 4.482703 4.624456 4.6010065 4.780427 4.70641 4.67982 4.794582 4.6326265 4.7012844 4.6817026 4.7203574 4.9002438
1369200_at 9.917248 9.635361 9.891579 9.649843 9.206965 9.061207 9.654091 9.122663 8.97451 9.344307 9.215439 9.520829
1369201_at 4.9030867 5.1004295 5.3131995 5.405512 5.1533613 5.369445 5.4170675 5.0151215 5.209221 5.0767856 5.4971504 5.2109246
1369202_at 3.3670757 3.2335274 3.4181163 3.3490562 3.3706567 3.5041444 6.864677 3.4034355 3.53587 3.3745387 3.5224712 3.521441
1369203_at 4.069789 3.6683266 3.8734362 3.5739162 3.926602 3.838618 3.8241606 3.6084383 3.8744495 3.8766243 3.9227893 3.7609024
1369204_at 7.3505907 7.4689307 7.492456 7.0848336 7.366767 7.0324807 7.031423 7.1744037 7.343077 7.0203667 8.453779 7.412591
1369205_at 4.9925036 4.618774 4.942626 5.1749644 4.813083 5.0649834 4.970368 4.8064337 4.8201303 4.878611 4.8492303 5.174389
1369206_at 12.48928 12.603043 12.429385 12.529419 12.700041 12.521799 12.410569 12.462351 12.529195 12.606375 12.591677 12.654223
1369207_at 4.651868 4.457776 4.516821 4.4937496 5.0587697 4.3917193 4.7839575 4.34715 5.354333 4.5757675 4.712971 4.4298096
1369208_at 5.8932962 6.1700964 6.432225 5.9439917 6.588918 5.5438805 6.1926246 5.807431 6.9622774 5.6930056 5.4727306 5.9338064
1369209_at 6.7457128 6.751408 6.7485914 6.474861 6.414482 6.446485 6.567977 6.56723 6.437927 6.5975785 6.6109724 6.5085053
1369210_at 3.2479608 3.2335274 3.171157 3.2141612 3.2592022 3.27441 3.1827006 3.2701738 3.2256398 3.3203733 3.5063038 3.351601
1369211_at 5.659883 5.6681867 5.7827425 5.8204055 5.792095 6.0559516 6.044462 6.0796843 5.7649965 5.8923335 5.872307 5.8354635
1369212_s_at 7.197577 7.1158156 6.946248 6.9747996 7.4088 7.1416936 7.0373645 6.770943 6.951199 6.83032 6.7661214 6.9325833
1369213_at 4.6471653 4.7311144 4.8537917 4.669295 4.766856 4.8858986 4.6923213 4.7874312 4.6371603 4.7245264 4.77919 4.8387213
1369214_a_at 5.5940804 5.588874 5.3054595 5.729943 5.6061893 5.5484996 5.4724226 5.547725 5.6261525 5.515821 5.5281415 5.5167847
1369215_a_at 10.072473 10.226349 10.335288 10.511311 10.462751 10.330414 10.583863 10.342646 10.411595 10.4110985 10.321386 10.58967
1369216_a_at 5.320911 5.5040665 5.3900304 5.681778 5.512446 5.2606263 5.333705 5.2986193 5.253133 5.4010525 5.3281846 5.420369
1369217_at 4.10852 4.0724435 4.17016 3.9697423 4.0577345 4.0329638 4.2058535 4.23473 4.192796 4.2513676 4.157289 4.01158
1369218_at 7.4992843 7.536233 7.67774 7.3749437 7.4939685 7.77652 7.673786 7.1699286 7.648623 7.987491 7.619749 7.685101
1369219_at 6.1719036 5.94697 6.154909 6.274863 6.080741 6.093609 6.1659184 5.9640384 6.0130224 5.9699 6.1935287 5.9604034
1369220_at 7.598953 7.3028593 7.4608793 7.150055 7.135408 7.2586236 7.1542807 7.198798 7.1204944 7.2643967 7.267188 7.240508
1369221_at 5.1457067 5.1702757 5.567386 5.6162133 5.639548 5.6659155 5.732173 5.2421436 5.071658 5.174521 5.5324607 5.860364
1369222_at 5.15693 4.980422 4.7393637 5.038926 4.9562616 5.225913 5.050319 4.8038826 5.1801987 5.0514774 5.1991916 4.7476034
1369223_at 6.3398685 6.385248 6.406044 6.589222 6.549002 6.546495 6.483815 6.295175 6.37448 6.626791 6.5932326 6.4016056
1369224_at 11.34501 6.5860734 10.611874 10.778013 8.419517 7.539667 9.264687 10.596787 10.65783 10.841521 7.456398 9.301481
1369225_at 12.264508 12.10273 12.107662 12.148646 12.0532875 12.1076 12.2913065 12.202305 12.324984 12.300598 11.901401 12.417188
1369226_at 8.06572 8.314978 7.837144 8.083921 7.9933915 8.149048 8.412233 8.122238 8.50403 8.1820545 7.7908 8.684053
1369227_at 6.047369 5.9109135 5.7737756 5.824235 5.748784 6.258605 5.5991645 5.6654553 5.847487 5.8515925 5.8973374 5.79224
1369228_at 5.316867 5.397818 5.288976 5.009411 5.4620805 5.5217247 5.1542654 5.024119 5.2472706 5.3283887 5.1113143 5.4952006
1369229_at 5.146146 5.676059 5.3876667 5.512556 5.5545254 5.4083223 5.7264132 5.4538345 5.2877207 5.43104 5.5219226 5.6461854
1369230_at 4.6207905 4.6699567 4.393343 4.74317 4.506424 4.4664106 4.4650664 4.4404745 4.5310607 4.4710083 4.538358 4.486925
1369231_at 4.3384886 4.555686 4.361693 4.452222 4.5312686 4.538448 4.6699705 4.639523 4.1953197 4.2389812 4.454529 4.387619
1369232_at 4.4793572 4.4326897 4.4448524 4.5189 4.5091143 4.4311266 4.3877215 4.5650578 4.548475 4.56442 4.495045 4.460114
1369233_at 3.7848432 3.59546 3.7541752 3.9838707 3.7689557 3.6964734 3.6771479 3.6585617 3.578727 3.9552445 3.8369284 3.6180592
1369234_at 7.9663506 8.1448965 7.9708443 7.9718456 7.8800592 7.8836756 8.203989 7.8267975 7.9421806 7.8765693 8.069642 8.213908
1369235_at 4.2892456 4.689772 4.806303 4.639564 4.4776297 4.8959494 4.7145844 4.468942 5.1252413 4.6287317 4.857955 4.492717
1369236_at 5.022704 5.159362 5.189686 5.1630225 5.3597374 5.1071515 5.0402484 5.155242 5.174774 5.1704726 5.461295 5.209303
1369237_at 5.0273366 4.93354 4.87718 5.005851 5.041777 5.0804873 5.0424356 4.8271713 4.947996 4.9313135 4.99978 4.82435
1369238_at 9.702083 9.786915 10.134154 10.1637535 9.697979 9.834025 10.049038 9.991175 9.559794 9.625605 9.713833 9.7979965
1369239_at 3.8340516 3.8622344 3.8588676 3.8647742 3.6786098 4.0147004 3.9062152 3.762799 3.9346325 3.837556 3.8730972 3.7118268
1369240_a_at 5.6589165 5.645074 5.640957 5.4397597 5.5731077 5.427903 5.646641 5.72315 5.5353804 5.6243596 5.5093613 5.402984
1369241_at 5.1596446 4.7159805 5.3055944 5.1737614 4.9361672 5.1806135 4.9406395 4.863036 5.0723023 5.00345 4.9355474 5.147032
1369242_at 3.2621417 3.2006156 3.435851 3.5723984 3.6437428 3.367013 3.5956075 3.5051594 3.2793016 3.2408843 3.2955294 3.4684343
1369243_at 3.7263668 4.155651 4.0453644 4.017932 4.0094347 4.160069 4.1194367 3.8216124 3.9372146 4.0706453 3.9145412 4.012204
1369244_at 6.4293394 6.720439 6.606074 6.7071567 6.8104515 6.5444818 6.615788 6.696965 6.6963105 6.6788583 6.6730666 6.875379
1369245_at 4.2383485 4.053382 3.9337816 4.1392517 4.192823 4.123308 4.0723696 4.162612 4.3291264 4.171696 4.337092 4.3129287
1369246_a_at 3.4026213 3.3643515 3.4745498 3.5024369 3.5069864 3.5410628 3.5192087 3.644369 3.5252194 3.613826 3.5556421 3.5811224
1369247_at 5.2664843 5.649058 5.8661833 5.790571 6.1111093 5.728279 5.760638 5.7460074 5.737809 5.8808894 6.4131246 5.928274
1369248_a_at 8.240026 8.017307 7.5072093 8.406443 7.5218334 8.071626 7.7114105 8.530185 7.795154 7.700991 7.749519 7.8611383
1369249_at 8.547981 8.427704 8.700924 8.500251 8.105384 8.60034 8.45627 8.272962 8.45708 8.602987 8.419657 8.755137
1369250_at 4.7639303 4.553973 5.126569 4.702643 4.778879 5.106806 5.075791 5.1765246 4.9547715 4.940552 4.9297748 4.841252
1369251_a_at 5.1984158 5.163821 5.0886497 5.587425 5.4206724 5.550605 5.7046137 5.1466923 5.2242084 5.3472853 5.57411 5.387006
1369252_a_at 5.3081274 5.087282 5.2988977 5.026338 5.2169237 5.4125867 5.289467 5.315163 4.9745665 4.9901004 5.2363267 4.9366894
1369253_at 3.7611277 3.7293825 3.7542427 3.685371 3.5925102 3.8667085 3.8958194 3.808061 3.826952 3.6890936 3.6383874 3.6554642
1369254_a_at 3.9655163 4.031908 3.8411765 3.8053002 3.9541132 3.711725 3.674539 4.003846 3.7185483 3.970854 3.9427009 3.617069
1369255_at 6.2869244 6.490144 6.4329586 6.28564 6.2687063 6.161517 6.2093863 6.297519 6.6167245 6.940455 6.6046586 6.4859324
1369256_at 5.8250833 5.834737 5.3881483 5.764008 5.5470643 5.475288 5.4397593 5.6384597 5.543777 5.7733927 5.5464373 5.4520493
1369257_at 4.711864 4.59604 4.753705 4.585104 4.718141 4.8508925 4.8222365 4.67035 4.6939187 4.7530823 4.8060856 4.826888
1369258_at 3.0994592 3.2256777 3.0687823 3.1600075 3.1259794 3.028808 3.2757812 3.1201258 3.1766646 3.1517127 3.0912743 3.2033226
1369259_at 6.87176 8.1409645 6.46997 7.6078553 7.6953087 6.731435 6.2010236 7.242311 6.543016 8.495196 7.614456 7.451918
1369260_a_at 4.0121207 3.852262 4.1993613 4.049397 4.1734824 4.173397 4.108851 4.1110477 4.1107073 3.996797 4.116351 4.181614
1369261_at 5.1427975 4.863261 4.9056997 4.893234 5.0578947 5.1404786 4.9930277 4.8593574 5.0174656 4.852177 4.955408 5.116791
1369262_at 7.053759 6.9767685 6.961063 6.7235165 6.748446 6.718513 6.9704776 6.612304 6.91089 6.7208204 6.8967824 6.90402
1369263_at 3.2069948 3.3304126 3.209816 3.2277164 3.3642647 3.4709175 3.2558637 3.3230278 3.2864223 3.230698 3.4408607 3.378218
1369264_at 4.9401426 5.140417 4.6704397 5.1777387 4.9763813 5.0991063 4.9685183 5.083515 4.8526897 5.0292587 5.012898 4.891246
1369265_at 6.568328 6.6063232 6.706058 6.4058228 6.736076 6.668271 6.4526014 6.5277734 6.8179765 6.8729415 6.6600194 6.6653466
1369266_at 5.7967477 5.776864 5.721902 5.5577083 5.7119055 5.6206574 5.747721 5.7181797 5.438552 5.7890544 5.684198 5.971322
1369267_at 3.864877 3.8762238 3.9138641 3.8490663 3.9779305 3.8938832 3.9487188 4.1146173 4.0105114 4.050538 3.8380709 3.8235562
1369268_at 4.6324806 4.0825276 4.2139587 4.3482127 4.473478 4.4356375 4.443388 4.280067 4.542428 4.6645665 4.223879 4.373192
1369269_at 9.054422 9.146937 9.036465 9.199639 9.187448 9.105795 9.17906 9.221994 9.16651 9.170378 9.155181 9.404816
1369270_at 8.766632 8.823883 8.994812 8.680086 8.745549 9.173822 8.79759 8.958635 8.835224 8.9218855 9.194815 9.034616
1369271_at 4.176556 4.0027666 4.355656 4.2890563 4.204044 4.379879 4.104221 4.2305994 4.208814 3.8893247 4.1874456 4.180483
1369272_at 5.6258583 5.4442863 5.5433702 4.8572545 5.0983725 5.2658963 5.2534785 5.4586644 5.60743 4.7847314 5.46019 5.305079
1369273_a_at 4.153926 4.094636 4.0820417 4.078722 4.27686 4.3112288 3.9266012 4.268586 4.35812 4.396823 4.3086495 4.2214727
1369274_a_at 3.969293 4.1415477 4.205269 4.2085567 4.604589 4.298481 4.265385 4.42465 4.238642 4.3988523 4.382285 4.467898
1369275_s_at 12.597754 12.77099 12.738575 12.519389 12.619099 12.709987 12.7865505 12.531837 12.648953 12.488095 12.689272 12.690721
1369276_at 4.8432584 4.9547973 4.601186 4.499849 4.7614474 4.6228504 4.710805 4.5558214 4.647726 4.7462773 4.9623647 4.986279
1369277_at 5.78748 5.784117 5.5274725 5.641012 5.735751 5.6817183 5.723979 5.801273 5.490447 5.5405307 5.6444902 5.790798
1369278_at 7.9605827 8.14997 8.15407 8.122125 8.297319 8.111327 7.923824 8.426622 8.045371 8.341166 8.348548 8.379805
1369279_at 5.8937774 5.422423 5.692406 5.6859016 5.6767397 5.7837524 5.5458293 5.560443 5.7473073 5.622856 5.5437937 5.4722047
1369280_at 4.2025394 3.946163 4.1037583 4.1960053 4.005333 4.1427894 4.229971 4.115641 4.017544 4.1273203 3.9427009 4.002262
1369281_at 3.5459158 3.432168 3.3942444 3.4931479 3.3870132 3.491481 3.264818 3.6798284 3.3952062 3.3746855 3.3349817 3.6002219
1369282_at 3.2198448 3.3654594 3.32254 3.1948876 3.3394206 3.2943754 3.4354615 3.3699827 3.3105793 3.1645572 3.4576385 3.4440918
1369283_at 3.6678932 3.9276385 3.6192682 3.6566343 3.5682414 3.6516068 3.8524113 3.7118373 3.7826948 3.6776657 4.040304 3.7391133
1369284_at 4.9464483 5.2587004 5.0769377 5.065179 5.0653415 5.253414 5.222292 5.063826 5.2309666 5.066556 4.916437 5.15582
1369285_at 6.3723927 6.239705 6.521794 5.508342 5.5630646 5.7315016 6.46485 6.5265675 6.269603 6.22146 6.340207 5.5208035
1369286_at 12.493939 12.584316 12.499639 12.612929 12.461424 12.446452 12.358616 12.398766 12.446343 12.576705 12.501044 12.588336
1369287_at 4.4513035 4.524669 4.372105 4.5045123 4.425159 4.9177046 4.248048 4.506975 4.258383 4.504472 4.425577 4.663922
1369288_at 4.2937207 4.1334124 4.0593805 4.2612896 4.248964 4.422514 4.2350025 4.2897844 4.306606 4.3579707 4.116245 4.41881
1369289_at 9.559754 9.700894 9.501905 9.512579 9.4310465 9.869846 9.417512 9.8466 9.865327 9.609552 9.816726 9.630887
1369290_at 4.708289 4.824174 4.771595 4.3089943 4.917815 4.6973305 4.566811 4.734207 4.732107 4.3776636 4.378793 4.4882793
1369291_at 10.282906 10.132966 10.264542 10.241504 9.830549 10.307755 10.30407 10.217396 10.06355 10.125216 10.313947 10.307848
1369292_at 4.349992 4.214737 4.332818 4.3455086 4.532193 4.5346346 4.323553 4.023444 4.266509 4.338437 4.280045 4.4982023
1369293_at 5.925288 5.9940867 5.8123636 5.773142 5.925293 6.056777 6.5544796 5.931969 6.0161257 5.9321446 5.763132 5.834178
1369294_at 4.7565413 4.2874165 4.74149 4.846549 4.4252844 4.7192354 4.559161 4.539373 4.759905 4.6586075 4.2556496 4.793698
1369295_at 4.4327245 4.4305067 4.329934 4.6549897 4.417125 4.6597 4.396682 4.5745816 4.511663 4.53321 4.600835 4.62632
1369296_at 12.98647 12.792148 12.803127 12.823558 12.761542 12.792859 12.376615 12.710029 12.83962 12.692538 12.818845 12.859623
1369297_at 3.922604 4.1311746 4.3432875 4.0483403 3.9550385 4.1512947 3.8706398 4.1580343 4.2345905 3.9463248 4.03771 4.1582885
1369298_at 3.9961166 4.1195707 4.202425 4.025495 4.000614 4.127102 4.082822 3.9683728 4.134603 4.075662 3.966377 4.159392
1369299_at 4.5505333 4.4503617 4.4538527 4.475237 4.6515393 4.4840713 4.3800583 4.3276577 4.290122 4.7143016 4.5859265 4.715051
1369300_at 4.1175833 4.3317423 4.274151 4.1656685 4.381078 4.3512955 4.3439474 4.004054 4.0444427 4.0397835 4.073486 4.217116
1369301_at 4.3940616 4.339369 4.5387955 4.6309943 4.6765127 4.8012667 4.3989615 4.468632 4.307042 4.5246124 4.5706577 4.5567937
1369302_at 4.177589 4.3926063 4.376753 4.318411 4.5772324 4.473164 4.3870387 4.2200837 4.535871 4.734525 4.4037123 4.5030794
1369303_at 3.7307804 3.7774844 3.6833992 3.5634055 3.7297585 3.8145008 3.7516475 3.5550544 3.7029395 3.661855 3.7716694 3.7349076
1369304_at 6.757421 6.9458776 7.204323 6.69475 7.0043697 6.6038938 7.051824 6.8098607 7.0925493 7.0967183 7.0122876 6.987048
1369305_at 4.5025454 4.6128793 4.460248 4.41052 4.600834 4.540316 4.731805 4.60051 4.5536294 4.537463 4.7593784 4.738426
1369306_at 4.2582664 4.6273303 4.1632442 3.9626846 4.325632 4.212969 3.9818692 4.2734456 4.253726 4.0077815 4.366626 4.1678114
1369307_at 4.731733 4.7114735 4.684277 4.786295 4.803676 4.8215637 4.8393574 4.862342 4.6031528 4.7462773 4.696948 4.702902
1369308_at 5.1629853 4.9703693 5.0764933 5.0486794 5.1445417 5.359381 5.0096173 5.137235 4.8601685 5.069498 5.0638556 5.099272
1369309_a_at 4.6467514 4.825673 4.9048862 4.810781 4.4955516 4.7307563 4.6485214 4.5421724 4.741192 4.657106 4.4435496 4.7738647
1369310_at 5.178862 5.1389875 5.1782045 5.188039 5.166607 5.1914577 5.4573364 5.6087484 5.2482986 5.1531773 5.64322 5.311117
1369311_at 3.4994357 3.5125272 3.5421622 3.6163557 3.7161348 3.315716 3.4988043 3.5728662 3.3943255 3.8104668 3.4917564 3.5847056
1369312_a_at 8.608157 8.65006 8.630351 8.696549 8.653486 8.623546 8.6824045 8.596299 8.689022 8.631281 8.735256 8.646332
1369313_at 4.697666 5.0527234 4.412631 4.7448936 4.7207394 4.6373644 4.318097 4.876486 4.7824044 4.7445064 4.958357 4.540655
1369314_at 4.253642 4.065727 4.0994596 4.287608 4.0615225 4.3633404 4.2508755 4.18176 4.1437473 4.099902 4.3049088 4.044776
1369315_at 4.254593 3.9806025 4.208044 4.0381975 4.015721 4.190386 4.1822042 4.086295 3.9777534 4.017042 4.30335 4.267829
1369316_s_at 6.101819 6.292121 6.2653074 6.1098647 6.2899375 6.27199 6.228821 6.49225 6.518316 6.1927505 6.3565316 6.4445715
1369317_at 3.7307804 3.6353273 3.802292 3.6627593 3.802654 3.9381983 3.864607 3.9880145 3.9056623 3.7509897 3.8363643 4.154475
1369318_at 6.032237 6.394718 6.2789426 5.970052 5.85849 5.967399 6.2952304 5.888754 6.507338 5.733286 6.5647626 5.868215
1369319_at 9.094435 9.32246 9.206982 8.990892 9.100317 8.926135 9.126895 9.1304245 9.21162 9.036512 9.307064 8.965689
1369320_at 4.063859 3.9490633 3.7944095 4.0727854 4.0486507 4.0478573 4.3144016 4.093844 4.060628 4.075323 4.1052446 3.9584372
1369321_s_at 3.3209805 3.3295016 3.4794211 3.3352764 3.428278 3.4246879 3.5790896 3.392403 3.3973517 3.4819167 3.4200995 3.3541212
1369322_at 5.271243 5.1712804 5.1764174 4.893672 5.1533613 5.205313 5.136306 5.2066083 5.1441693 5.070005 5.148072 5.2541885
1369323_at 7.1258564 7.3200097 7.273264 7.155837 7.243608 6.879141 6.8510284 7.0166416 7.2768025 7.0099235 7.1939836 7.08004
1369324_at 3.5639608 3.3761609 3.3834555 3.3890529 3.4921298 3.4632459 3.4831154 3.7340682 3.3384252 3.4892068 3.5459988 3.5869932
1369325_at 6.3370357 6.847796 6.460645 6.6471915 6.813003 6.4615726 6.097594 6.3013678 6.521536 6.4586463 6.904992 6.661232
1369326_at 3.9284892 3.6290424 3.685338 3.7894852 3.9588177 3.8886523 3.711965 3.8133564 3.775902 3.8289921 3.6607976 3.8910675
1369327_at 4.3216333 3.9746485 4.1604176 4.243867 4.0931892 4.0806265 4.2857785 4.4054265 3.9452517 3.9191694 4.4472847 4.3215656
1369328_at 6.431986 6.870762 6.9463634 6.5225644 6.889203 6.568038 7.033702 6.520055 6.5066032 7.2300763 6.846085 6.8005114
1369329_at 4.9510474 4.984236 5.075357 5.1223817 5.3052635 5.173899 5.214575 5.151696 5.0600195 5.3363905 5.1137695 5.337735
1369330_at 5.0071177 4.8948708 4.903853 5.091162 4.9240375 5.0818233 4.993603 4.913892 4.9766264 5.03822 5.073842 4.936719
1369331_a_at 5.2033253 4.863261 5.0194483 4.8247943 4.9413705 4.9792747 4.9568796 4.884769 4.9202743 4.729327 4.9294252 5.0184937
1369332_a_at 3.717642 3.5854287 3.706637 3.6872454 3.6176107 3.8863559 3.7477415 3.701179 3.6033561 3.716421 3.6022894 3.7906098
1369333_a_at 3.319665 3.2317917 3.3735952 3.399863 3.1308024 3.2239912 3.2024927 3.2083178 3.1957192 3.1763475 3.1782703 3.3366804
1369334_at 3.7584515 3.6218245 3.7269673 3.6286902 3.9787247 3.9207036 3.5481062 3.783306 3.7439394 3.6708643 3.752075 3.7930682
1369335_at 3.6495728 3.909717 3.653941 3.6716352 3.5166059 3.376917 3.5248742 3.411537 3.5264416 3.594629 3.547405 3.585576
1369336_at 5.2122335 5.284272 5.2489967 5.354402 5.2612305 5.477249 5.372168 5.351092 5.291988 5.102026 5.3049803 5.416237
1369337_at 4.5040483 4.395789 4.3020935 4.2728767 4.0979385 4.3968253 4.322701 4.1453166 4.303364 4.038555 4.355794 4.3574047
1369338_at 5.496792 5.6464233 6.109455 5.569676 5.615446 5.6270194 5.620897 5.537431 5.6641874 5.6556196 5.898788 5.76657
1369339_at 5.432022 5.6536036 5.451371 5.5114 5.43131 5.4738398 5.4456654 5.297921 5.3865833 5.356101 5.532622 5.527301
1369340_at 4.391956 4.0669303 4.398469 4.135051 4.2429004 4.5259356 4.3444233 4.4174447 4.2852764 4.2200437 4.211941 4.192984
1369341_a_at 4.185087 4.194111 4.082261 4.124275 4.17461 4.2313147 4.304748 4.12926 4.5225167 4.2386537 3.9340808 4.0063286
1369342_at 4.827322 5.370221 5.2432694 5.1250095 5.23113 4.951099 5.697323 5.121081 5.104949 5.0637593 5.3388643 5.19007
1369343_at 3.3645737 3.5808532 3.3442216 3.3747191 3.3915925 3.355937 3.3378992 3.3226814 3.3677764 3.3065274 3.289647 3.4440918
1369344_at 4.8831964 5.068757 5.0431623 5.170788 5.046275 5.037801 5.032818 5.2078443 5.0934944 5.141501 5.3600187 5.455886
1369345_at 4.095077 3.8470633 3.7887056 3.957403 3.9453952 3.9741414 4.090088 3.8563948 3.912858 3.864487 3.9927378 3.8691828
1369346_at 3.4581704 3.4089425 3.4149983 3.3714962 3.4937522 3.44818 3.3841672 3.230618 3.438672 3.6041222 3.5394444 3.5698752
1369347_s_at 5.5427365 5.5118995 5.53967 5.517947 5.7936025 5.7005234 5.5804152 5.7509804 5.46208 5.4178085 5.6782312 5.4557395
1369348_at 4.1125417 4.15827 4.313032 4.2842264 4.103691 4.1767235 4.12949 4.219281 3.9928136 4.075961 4.036709 4.0796957
1369349_a_at 3.5756571 3.4436083 3.36441 3.4516857 3.400628 3.4936857 3.4703028 3.40259 3.3043168 3.4581726 3.3396971 3.4444392
1369350_at 5.5577908 5.3046713 5.462966 5.6348424 5.412151 5.5104737 5.478267 5.5641065 5.5499573 5.4981766 5.258507 5.562704
1369351_at 4.2546325 4.266371 4.044012 4.5853972 4.241768 4.3055596 4.4241858 4.344203 4.434552 4.1997757 4.2644997 4.344466
1369352_at 6.0881853 5.8523555 6.068397 5.615041 5.9679904 5.7369857 6.0462275 6.0364757 6.137985 5.939615 6.2857223 6.3072534
1369353_at 4.3072357 4.271517 4.2216134 4.1939135 4.2449327 4.568075 4.4044075 4.24246 4.130517 4.047959 4.288116 4.376668
1369354_at 6.390239 6.1968546 6.2676525 6.3482633 6.155516 6.3195453 6.23813 6.1873083 6.2969446 6.2278476 6.2647357 6.1702237
1369355_at 4.7814736 4.877098 4.633836 4.746775 4.8554435 4.759622 4.5560474 5.051561 4.656466 4.6964498 4.752852 4.912228
1369356_at 3.9062846 4.0435734 3.9444096 4.0529795 4.1072545 4.120995 4.0494633 4.0591087 4.0307055 3.7380233 3.8359842 4.0137005
1369357_at 5.1125317 4.9453583 4.8073378 5.0452447 5.043392 5.059374 5.053553 4.995855 5.0752587 4.9772267 4.969899 5.3826075
1369358_a_at 6.1159663 6.044809 5.9527025 6.0499697 6.1370645 6.181332 5.996153 6.243443 5.9130735 6.0124965 6.027995 5.9950194
1369359_at 3.8917265 3.9538023 3.9895248 4.025495 4.030591 4.09297 3.9998665 3.954616 3.8270268 4.0957346 3.8860688 4.079098
1369360_at 5.905289 5.870205 5.557264 5.884114 5.628342 5.8210034 6.1574926 5.752056 5.6549873 5.5731144 5.9437313 5.7811933
1369361_at 3.567022 3.255986 3.5948598 3.3838236 3.4299371 3.6116755 3.4793038 3.3013885 3.234854 3.3369966 3.4661021 3.5621498
1369362_at 4.901608 5.056164 5.273019 5.128812 4.9381924 5.0567374 5.0854654 5.0098433 5.3792243 5.0160484 4.9557533 5.177718
1369363_at 3.4831955 3.5814857 3.61487 3.5346472 3.560468 3.5387719 3.5248742 3.490824 3.6271708 3.6249692 3.6144135 3.5582294
1369364_at 3.5654197 3.381043 3.478314 3.5749128 3.5218914 3.3759248 3.4228163 3.6150236 3.3767498 3.6167383 3.4917564 3.501501
1369365_at 4.3355665 4.3497477 4.4514065 4.3364363 4.532193 4.068207 4.3326855 4.3967104 4.412756 4.3422422 4.227824 4.5015755
1369366_at 4.6557093 5.0426846 4.7725325 4.9525027 4.614643 4.868809 4.673949 4.7919827 4.686014 5.041475 4.682686 4.590844
1369367_at 4.180083 4.218048 4.2479362 4.433734 4.662165 4.419269 4.446281 4.4457016 4.343728 4.3427153 4.376813 4.295701
1369368_at 4.347401 4.126192 4.125873 4.3225126 4.325695 4.338668 4.2776976 4.359812 4.017932 4.152293 4.127945 4.094059
1369369_at 5.179531 5.1261463 4.8810916 4.98328 5.04922 5.123902 5.2933793 4.995903 5.1372423 4.9320416 5.271242 4.8270564
1369370_s_at 4.630097 4.861324 4.4868045 4.6292815 4.532193 4.5823684 4.522428 4.673758 4.471415 4.42582 4.6228566 4.6730266
1369371_a_at 4.625693 4.0570445 4.1891503 4.227383 3.9276998 4.3053493 4.2855844 4.124658 4.2132616 4.161536 4.281482 4.189418
1369372_at 4.669131 4.5196986 4.7532907 4.7353845 4.907699 4.5036044 4.526867 4.5296445 4.6249814 4.298709 4.522018 4.6911826
1369373_at 5.568277 5.8559823 5.8077435 5.7525325 5.880955 5.6649866 5.774541 5.7909656 5.768335 5.731984 5.921015 6.0244265
1369374_at 3.8215394 4.018357 4.080881 4.041116 3.7580986 3.9825644 4.112151 4.1749687 4.061021 4.120764 3.951744 3.9917436
1369375_a_at 3.7892706 3.6553464 3.6839833 3.7053459 3.6048076 3.6582334 3.3751037 3.6872096 3.7070634 3.7981608 3.5729373 3.5440602
1369376_a_at 3.944441 4.012828 4.0849986 4.12896 4.2783146 4.0845838 4.1807065 4.2079935 3.9757051 4.1358023 4.2338333 3.9955153
1369377_at 3.5078523 3.5407357 3.422787 3.4516857 3.2552412 3.3466396 3.49574 3.4688208 3.407935 3.494813 3.5303688 3.4729433
1369378_at 4.5490527 4.5722117 4.5566764 4.547068 4.520737 4.497203 4.519631 4.6070085 4.7358646 4.6551347 4.4145274 4.852227
1369379_at 4.7689605 4.738918 5.461817 4.782397 4.789099 4.4836464 4.4241853 4.7168584 4.3047013 4.763547 4.5992517 4.3926034
1369380_at 4.6240044 4.4390697 4.5165396 4.452222 4.2696524 4.553584 4.5042095 4.7611604 4.396989 4.531494 4.288449 4.633045
1369381_a_at 3.6698954 3.9085963 3.5473096 3.5238488 3.749479 3.732314 3.707652 3.607768 3.553292 3.5884342 3.8587837 3.7748947
1369382_at 5.972383 5.997653 5.6394334 6.03997 6.0102654 6.376194 5.8876905 5.580701 5.9753 6.0457 5.9061046 6.1248207
1369383_a_at 4.8761997 4.3734193 4.8558397 4.5424623 4.6958103 4.7508173 4.76371 4.608185 4.810808 4.528928 4.5955935 4.7068977
1369384_at 4.056025 3.6630027 3.9041936 4.072485 4.069852 3.893761 3.8705304 3.8435218 4.126786 3.9233263 3.7182481 3.9286594
1369385_at 4.2665124 4.3948517 4.45232 4.5663104 4.4193816 4.4657936 4.4374256 4.3020782 4.22554 4.491908 4.444679 4.476547
1369386_at 4.080718 4.0995965 4.077985 4.02894 4.1315684 4.2845907 4.09774 4.023752 3.926548 4.0311213 4.0400424 3.8550868
1369387_at 5.889568 5.575604 5.520778 5.8557425 5.634155 5.7239532 5.4746714 5.6117344 5.9061403 5.5388403 6.1067963 6.048132
1369388_at 3.9370701 3.9098501 4.1511836 3.8401415 3.816132 3.9441357 4.240877 3.9314811 3.8613384 3.9969075 4.1026325 4.0098095
1369389_at 4.3608174 4.1389866 4.548362 4.1805124 4.200283 4.4127593 4.2119427 4.3330555 4.243958 4.12485 4.0873976 4.342169
1369390_a_at 5.1213956 4.5938754 4.965236 4.5901403 4.716909 4.5819707 4.100869 4.6631646 4.6173577 4.86888 4.2544546 4.2397532
1369391_at 3.8055768 3.7344027 4.0132294 4.074312 3.910259 3.8718176 3.957935 4.012946 3.9366195 3.8893893 3.821536 4.242923
1369392_at 4.918518 5.0412564 5.066061 4.9565926 4.9944534 4.9546185 4.9936347 5.0863085 5.0324044 4.838988 4.80951 4.987126
1369393_at 4.328639 4.3849893 4.2251554 4.0611253 3.9081547 4.36436 4.3647017 4.3088665 4.628907 4.203046 4.9938784 4.1926622
1369394_at 4.374136 4.173337 4.503037 4.4134345 4.2965565 4.29513 4.597307 4.7469773 4.3825626 4.3728943 4.5916486 4.60793
1369395_at 3.5070622 3.3217225 3.588269 3.509331 3.7139912 3.5017438 3.585299 3.621695 3.5275624 3.3695056 3.533873 3.5567827
1369396_at 5.5812025 5.3132544 5.52864 5.580846 5.5414047 5.589329 5.4247665 5.47023 5.430993 5.3846865 5.643121 5.504039
1369397_at 4.9190645 4.748875 5.11158 4.86162 4.8622184 5.0509443 5.1589375 4.9423237 4.9235497 4.9342327 4.8430815 4.849286
1369398_at 5.2000136 5.1322584 5.191945 5.240594 5.3440385 5.3117166 5.263136 5.2424965 5.503763 5.211849 5.240959 5.3700666
1369399_at 3.5078523 3.2502577 3.3816893 3.347673 3.5355165 3.3629568 3.3036025 3.349349 3.5009503 3.3965228 3.552345 3.3651328
1369400_a_at 5.1931834 4.936384 5.0136976 5.130989 5.009409 5.140478 5.114053 5.066654 5.025259 5.062368 4.8628283 5.210924
1369401_at 3.3319142 3.3017495 3.291691 3.402016 3.4455206 3.380771 3.2822814 3.3343496 3.4254947 3.2836843 3.380237 3.4820585
1369402_at 7.050967 6.959728 6.7546716 6.9947925 6.7423253 6.8809447 7.264983 6.933871 6.8164287 7.0420704 7.078817 7.209517
1369403_at 4.51773 4.466137 4.600777 4.5187078 4.2870684 4.5957203 4.316785 4.427511 4.5006614 4.4257917 4.3402905 4.536192
1369404_a_at 4.55884 4.3564854 4.655858 4.6853886 4.9545984 4.5793343 4.5717525 4.5005884 4.4118032 4.4119425 4.601303 4.4598985
1369405_a_at 4.1927404 3.9636772 4.2266746 3.892437 4.089501 4.1411257 4.1281166 3.9829528 3.9784522 3.790158 4.110563 4.0662556
1369406_at 4.1369696 4.0904903 4.187723 3.884767 4.239892 4.150657 4.1859994 4.3944654 3.977234 4.1358023 4.154785 4.085079
1369407_at 6.785185 7.0321245 6.3781195 6.6285596 6.128008 6.5361567 6.2668037 6.258024 7.0024023 6.366431 6.9604716 6.878484
1369408_at 4.0708957 4.3073587 4.299057 4.165398 4.281822 4.0725355 4.3518047 4.1773596 4.0386577 4.076267 4.051576 4.097912
1369409_at 8.315386 8.577185 8.279112 8.392688 8.478621 8.497057 8.397585 8.50186 8.400155 8.403783 8.288551 8.403082
1369410_at 7.3562894 7.5499964 7.684038 7.4893727 7.9136014 7.218479 7.4378753 7.325094 7.5382204 7.527316 7.4163513 7.106244
1369411_at 4.082276 3.9143598 3.8838587 3.7935324 3.685712 3.6590388 3.7816117 3.6709418 3.7964244 3.6167383 3.7787228 3.6836445
1369412_a_at 6.559134 6.685449 6.4470387 6.530359 6.474943 6.559608 6.5185447 6.5906506 6.3419223 6.6666517 6.4312587 6.6576457
1369413_at 4.321987 4.6825137 4.3323407 4.2698326 4.6239834 4.5346346 4.3991814 4.483889 4.408419 4.3066034 4.2865825 4.4311233
1369414_at 8.905368 9.062033 8.95042 8.915787 8.827528 8.778072 8.898336 8.909632 8.865073 8.902262 8.9487095 9.063819
1369415_at 7.2661996 7.984244 8.418015 7.919952 8.461086 7.6321588 7.901645 7.8060203 8.275259 7.5222173 7.068233 8.670177
1369416_at 6.037422 5.941088 6.091948 6.125211 6.0226026 6.1510887 6.1409354 5.98403 6.165818 6.023574 6.234634 6.3395596
1369417_a_at 4.1787357 4.1890836 4.160257 4.12793 4.2936525 4.2758217 4.177867 4.1495953 4.0451956 4.166345 4.2188463 4.230676
1369418_at 4.3068757 4.146346 4.3897943 4.18952 4.183524 4.2687054 4.1688643 4.361951 4.094393 4.4103565 4.217297 4.169493
1369419_at 5.3498974 5.3004403 5.129414 5.2882414 5.2803073 5.219288 5.170746 5.25753 5.1693707 5.200242 5.3170395 5.244731
1369420_at 4.305191 4.7430353 4.396603 4.388057 4.190823 4.6169333 4.2651234 4.432645 4.528103 4.517976 4.163456 4.45005
1369421_at 6.9234376 6.8162985 6.95645 6.5441957 6.9010143 6.89407 6.51624 6.6665626 6.777085 6.8090286 6.733327 6.560371
1369422_at 5.109054 5.405554 5.114273 5.1267576 5.104372 4.9933863 5.1163425 4.952265 5.154348 4.9544253 5.0094786 5.3330545
1369423_at 4.263162 4.294592 4.6405134 4.571837 4.308489 4.5740967 4.6577373 4.6097627 4.1802373 4.2515225 4.4169197 4.349519
1369424_at 12.619528 12.81683 12.868094 12.639744 12.730017 12.684632 12.747174 12.638304 12.633173 12.594448 12.704122 12.727791
1369425_at 4.0778866 4.1422234 4.3281736 4.0570765 4.1295137 4.171359 4.171451 4.110523 4.2118177 3.9267907 4.143029 4.148381
1369426_at 4.938711 5.034255 4.6494493 4.8412523 5.0578337 4.722205 5.0544996 4.808708 5.00085 5.010216 5.130801 5.051697
1369427_at 9.177599 9.095261 8.94978 8.7134285 9.063363 9.055504 8.930467 9.119494 9.324872 9.185142 8.714971 9.091339
1369428_a_at 4.1599107 4.0866256 4.215633 4.3250484 4.287597 4.138998 4.60178 4.1896586 4.1736064 4.2675667 4.56013 4.166833
1369429_at 3.5814795 3.8058496 3.66666 3.717518 3.6152112 3.6426764 3.6978216 3.5424726 3.7029395 3.7856371 3.7264123 3.5725589
1369430_at 9.2228775 9.287043 9.240075 9.608595 9.374082 9.349989 9.565462 9.33197 8.5048685 9.361762 8.755236 9.503174
1369431_at 4.447566 4.227173 4.343107 4.6254206 4.356555 4.2124543 4.3244586 4.4989333 4.5385942 4.4316425 4.256071 4.5760145
1369432_at 5.016367 4.8492813 5.1431017 5.0618935 5.119566 4.960184 5.030038 5.2007875 4.799136 5.1082716 5.0572057 5.0650616
1369433_at 5.111669 5.1646557 4.772285 4.6499014 4.951984 4.7833056 5.261457 5.2066083 5.054477 5.059416 4.8296676 4.68982
1369434_at 3.7871368 3.732841 3.8642724 3.7701504 3.7087853 3.7901716 3.7000897 3.4905574 4.165777 3.6682332 3.7602475 3.9460404
1369435_at 12.452762 12.541353 12.39851 12.424756 12.407885 12.493957 12.118754 12.494206 12.495835 12.419671 12.376177 12.481906
1369436_at 4.1279736 4.127814 4.061408 3.9895713 3.904 3.995648 4.0287476 3.9710164 3.9238534 3.9628384 4.0515757 3.8796954
1369437_at 4.463675 4.404552 4.252411 4.4941955 4.4484663 4.681036 4.4973583 4.556086 4.322633 4.409402 4.473777 4.581503
1369438_at 4.5561805 4.5587935 4.6492743 4.65723 4.6604037 4.665816 4.7811403 4.6745095 4.722683 4.5987086 4.7340984 4.74517
1369439_at 3.7321594 3.5639741 3.5956364 3.5741081 3.5681224 3.6107905 3.4984818 3.5148861 3.5867047 3.4462643 3.5550392 3.599793
1369440_at 8.103755 5.352873 4.888427 5.961297 4.7360206 7.1117473 5.678365 4.977325 5.4369473 5.862179 4.7051296 6.103523
1369441_at 4.439061 4.6512218 4.398414 4.281698 4.5523877 4.5819707 4.483624 4.593074 4.523131 4.446126 4.3797126 4.634329
1369442_at 3.50018 3.3229556 3.445786 3.2648072 3.458776 3.30108 3.4709985 3.3515527 3.344155 3.3665218 3.4232173 3.4225655
1369443_at 6.356842 6.3590584 6.0659256 6.4703765 6.267973 6.251785 6.559468 6.451517 6.587583 6.5438795 6.5538864 6.661232
1369444_at 3.7665553 3.6372697 3.6854382 3.7322671 3.8238835 3.7012286 3.6722713 3.9048228 3.6142418 3.8869915 3.682658 3.8599498
1369445_at 5.7341304 5.762587 5.9015694 5.998307 5.937864 5.814173 5.6204624 5.7897396 5.878236 5.971717 5.9712763 6.0414023
1369446_at 6.770932 6.8656006 6.4886885 6.6642246 6.732604 6.843838 6.9494715 6.914509 7.0818286 6.6577125 7.0540357 6.7075963
1369447_at 5.5374975 5.2854967 5.5734344 5.5379763 5.487735 5.5313997 5.3267922 5.411339 5.4996424 5.504778 5.657573 5.471179
1369448_at 5.6290684 5.6464734 5.899752 5.780324 5.894707 5.8926716 5.8589716 5.6729975 5.8015738 5.7047496 5.835627 5.6251736
1369449_at 4.75449 4.891233 4.8550615 5.0103283 4.8339443 5.021517 4.9508905 4.7960176 4.848548 4.9625406 5.048623 4.9318495
1369450_at 11.349014 10.877303 11.194573 11.003883 11.213525 10.764391 9.6858015 10.957419 11.198768 11.14649 10.893377 10.95253
1369451_a_at 3.6016164 3.4645023 3.5772831 3.6530023 3.4955924 3.5903354 3.4229221 3.5266023 3.7029395 3.5157695 3.3969276 3.6440234
1369452_a_at 8.427813 8.1996975 8.445646 8.131594 8.2944145 8.107988 8.118738 8.221941 8.295643 8.288429 8.32995 8.041203
1369453_at 7.402662 7.705147 7.3116307 7.473243 7.3989882 7.461447 7.4151835 7.4836364 7.410653 7.1676984 7.2761703 7.4251957
1369454_at 4.176195 4.006173 4.041157 4.318385 4.145524 4.17941 3.9354641 4.0266676 4.1291447 3.991183 3.9680421 4.287201
1369455_at 9.113342 6.6171665 5.661868 6.87826 5.6543036 8.247358 7.0672045 6.5907035 6.8294983 7.066982 6.2304974 7.371703
1369456_at 3.3673174 3.3132505 3.3267224 3.284845 3.419905 3.2420583 3.2131336 3.283056 3.280473 3.1159296 3.1920764 3.2150822
1369457_a_at 4.248929 4.2668014 4.426717 4.5170307 4.307776 4.2977905 4.230858 4.3325357 4.2747993 4.176507 4.209777 4.3992815
1369458_at 4.3162694 4.2853875 4.639048 4.397036 4.446241 4.3816094 4.3448024 4.243437 4.346019 4.354594 4.258948 4.6907177
1369459_at 5.672414 5.986884 5.9895635 5.8427978 5.745832 6.006806 5.962006 6.1940045 6.063088 6.062048 6.0604463 5.84564
1369460_at 5.4772854 5.571824 5.37166 5.378483 5.5835075 5.3300457 5.201299 5.42293 5.355585 5.639817 5.4226813 5.4515963
1369461_at 4.058851 3.9444366 4.0996284 3.9340594 3.9267468 3.851327 3.9957118 3.8704975 3.861536 3.9958613 3.8602693 3.9122286
1369462_at 4.0518837 3.9721913 3.855059 3.9920974 3.9335759 3.7977328 3.9541206 3.9294524 3.8411922 3.785468 3.8577173 3.8223743
1369463_at 5.1719775 5.291159 5.235625 5.1026306 5.3156953 5.1975155 5.4242573 5.0634184 4.9030423 4.9600463 5.049476 5.345308
1369464_at 4.3794026 4.4549274 4.2191505 4.271428 4.315201 4.301589 4.1621704 4.3157263 4.232815 4.435688 4.3774347 4.386632
1369465_at 12.940287 12.88666 12.593376 12.9727335 12.58936 12.760107 12.149789 12.91946 12.781724 12.883637 12.694115 12.454922
1369466_at 3.5247803 3.5942607 3.6658354 3.6767337 3.6228244 3.5241408 3.8659887 3.6084383 3.5152073 3.7423027 3.6163518 3.4879422
1369467_a_at 10.004234 9.7635765 10.6168585 9.863312 9.66179 9.585171 9.653777 9.601948 9.943486 9.693116 9.491273 9.618399
1369468_at 6.799004 6.701899 6.7013073 6.666095 6.3068376 7.224027 7.2585974 6.793516 6.7533007 6.7297316 6.799444 6.8228645
1369469_s_at 3.3731127 3.5089495 3.4609685 3.3370178 3.3372629 3.3264985 3.378075 3.5289843 3.4095478 3.2339208 3.4538429 3.4083018
1369470_at 4.4042325 4.5474396 4.385992 4.5580454 4.2990284 4.4859605 4.4353666 4.301829 4.1979303 4.320303 4.3778105 4.379812
1369471_at 4.865983 5.1400933 4.8515906 4.55799 4.877086 4.825445 4.821251 4.848067 4.8519087 4.990883 4.7644167 4.680583
1369472_a_at 6.4223156 6.3017173 6.4413033 6.2668953 6.459082 6.4237227 6.3017874 6.3665237 6.320382 6.3216386 6.401023 6.408524
1369473_at 9.962111 10.172303 10.12183 10.005092 10.124683 10.0679655 10.010542 10.07529 9.983442 10.072351 9.994458 10.076606
1369474_a_at 3.8014717 3.5847063 3.5028863 3.59901 3.7447393 3.8446748 3.727813 3.6423163 3.5689788 3.6269672 3.7863827 3.5736895
1369475_x_at 3.9654758 3.8135953 3.8348942 3.898602 3.803463 3.8348324 3.773218 3.7862754 4.0001135 3.900844 3.891655 3.7564697
1369476_at 4.6784754 4.9479036 4.9329333 4.8008013 4.81463 4.705066 4.8171287 4.6700726 5.0191655 4.4080234 4.597957 4.7716885
1369477_at 3.9401953 3.952238 4.118346 4.159616 3.8609452 4.1343493 4.099684 4.0072656 3.9856625 3.8940399 4.019914 4.1057205
1369478_at 4.1217813 4.0693316 4.008563 4.100214 4.090005 4.544533 4.0937915 4.145148 4.22554 4.283532 4.051576 4.094316
1369479_at 6.3240275 6.116227 6.4008546 6.4465218 6.423629 6.488143 6.3439937 6.323266 6.495689 6.4256887 6.3294477 6.2012954
1369480_at 3.751995 3.5547965 3.626899 3.6260908 3.7171793 3.9339201 3.7268052 3.729488 3.558062 3.7398405 3.7317724 3.873059
1369481_at 3.6027434 3.4903579 3.6650455 3.6211474 3.7966695 3.6689844 3.6114144 3.7780356 3.6866424 3.6167383 3.9136345 3.8078709
1369482_a_at 3.9845285 3.8150778 3.8572037 3.9319963 3.8841732 4.0100646 3.7339191 3.7334015 3.4407458 3.7313817 3.657496 3.8303967
1369483_at 6.4092903 6.1850343 6.027398 6.1205373 6.1672983 6.40881 5.9064894 6.271816 6.0896683 5.9724317 6.419179 6.3207283
1369484_at 4.229305 3.9665046 4.425798 4.095641 4.1149197 4.259846 4.097534 4.158602 4.063388 4.1824265 4.321382 4.1640873
1369485_at 9.818043 9.736265 9.870493 9.674887 9.854457 9.8159275 9.482296 9.84893 9.812498 9.864659 9.8231945 9.823129
1369486_at 3.5817778 3.4145992 3.4494543 3.7371025 3.3754337 3.775789 3.5055585 3.5675552 3.417368 3.5096247 3.603897 3.4376729
1369487_a_at 4.0447216 3.8346689 3.970069 3.7687879 3.8476107 3.9194207 3.8834593 3.8593261 3.807505 3.946957 4.019595 3.8499043
1369488_at 3.9527233 4.0063753 4.170983 4.1157374 4.0909996 4.000493 4.029521 4.0996637 3.914383 3.992495 4.049728 3.97754
1369489_at 5.810608 5.6366034 5.700666 5.8395166 5.8436875 6.0029078 5.740938 5.73451 5.71286 5.6747437 5.762741 5.877845
1369490_at 3.6641016 3.5576334 3.8572004 3.8385541 3.884651 3.8443773 3.6401021 3.6900017 3.7642155 3.5686066 3.682658 3.6815858
1369491_at 9.366841 9.368018 9.13947 9.35034 9.272512 9.278727 8.985948 9.598036 9.695813 9.470561 9.2100115 9.297202
1369492_at 11.10924 11.240787 11.296787 11.188629 11.020762 10.958213 11.292559 10.934799 11.03858 10.991644 10.956425 11.250577
1369493_at 7.2319818 9.192586 7.964628 7.367599 7.5460215 9.69361 10.407141 7.421352 7.523205 7.287992 9.4308605 9.337019
1369494_a_at 5.667584 5.539695 5.584226 5.6235213 5.709904 5.845765 5.5939584 5.5203543 5.6318836 5.6118236 5.5505524 5.55383
1369495_at 5.6257496 5.5722075 5.3446436 5.512577 5.5428267 5.7467394 5.5595064 5.472139 5.5491495 5.5355406 5.495983 5.3864765
1369496_at 7.2538133 6.9702086 7.3525615 7.1124372 7.0857735 7.497554 7.2855606 7.4414797 7.2521653 7.375274 7.3007565 7.585678
1369497_at 4.5273614 4.5723968 4.3868127 4.0797725 4.3879585 4.5346346 4.2948904 4.313763 4.6126323 4.269102 4.4447947 4.547042
1369498_at 4.319749 4.326438 4.1867714 4.3538694 4.4413037 4.296791 4.4233556 4.417111 4.243823 4.329661 4.3086205 4.370986
1369499_at 5.2846775 5.590853 5.5288315 5.2263803 5.447984 5.2215376 5.095462 5.2264194 5.4134235 5.5059233 5.24047 5.460968
1369500_at 5.3866963 5.1445684 5.046246 5.2471976 5.371808 5.2781534 5.3957133 4.9804063 5.405249 5.194099 5.2372193 5.254445
1369501_at 6.014404 6.0243425 5.9019346 5.775289 6.0848336 5.992171 5.761206 5.7739015 5.9973927 5.896365 6.040997 5.893097
1369502_a_at 12.646364 12.667936 12.677779 12.790838 12.511813 12.602193 12.383576 12.753074 12.699376 12.831584 12.585195 12.783373
1369503_at 3.243298 3.1165493 3.2500725 3.2626884 3.1965015 3.2482376 3.1988256 3.316506 3.2374227 3.2011034 3.274308 3.3342707
1369504_at 5.6151476 5.513575 5.393427 5.1591616 5.040875 5.7747507 5.4116635 5.255589 5.1889796 5.3865347 5.429235 5.5439787
1369505_at 5.2403936 5.2570386 4.7741075 5.240599 5.3794966 5.0019746 5.183204 5.265811 5.3386874 5.5104284 5.2992787 5.864302
1369506_at 4.347982 4.270449 4.312113 4.312239 4.3006897 4.36556 4.545256 4.3962474 4.324811 4.2315626 4.112826 4.3529854
1369507_at 3.923022 4.156435 4.0877404 4.029723 4.0612793 4.12094 4.122532 4.211682 4.1466436 3.838736 4.189389 3.9288278
1369508_at 5.100616 4.96989 5.090455 4.993595 4.8884783 5.00647 5.0994806 4.8866396 4.9665165 4.9262333 4.8509917 5.0297184
1369509_a_at 4.958582 5.5639877 4.290618 4.827754 4.260045 4.749919 8.823279 4.538461 4.4930744 4.3077345 4.667713 4.5740347
1369510_at 6.282042 6.0341563 6.174506 6.296075 6.386357 6.4943566 6.540212 6.3221946 5.918583 6.115434 6.4407516 6.3341174
1369511_at 5.3184776 6.7531476 5.3539767 6.392882 6.595015 6.925109 6.2407317 6.419277 6.106423 5.912784 5.45555 6.312817
1369512_at 5.3532877 5.2917566 5.1620855 5.20839 5.2237825 5.5210676 5.126644 5.605609 5.2955093 5.2342443 5.3374605 5.1795797
1369513_at 4.4476743 4.770419 4.6057253 4.8247943 4.3656554 4.880881 4.7426734 4.644189 4.604549 4.5757675 4.463451 4.55768
1369514_at 5.438863 5.4063587 5.482862 5.5562053 5.429366 5.6950636 5.9702015 5.651895 5.352189 5.4642925 5.593878 5.6724176
1369515_s_at 4.2296805 4.355401 4.3339024 4.247475 4.179325 4.197573 4.175989 4.36597 4.0648327 4.261934 4.480076 4.285896
1369516_at 3.878237 3.6522164 3.7313259 3.7188535 3.8773584 3.7884228 3.613021 3.7101235 3.6668007 3.7939377 3.7353868 3.816186
1369517_at 5.1957803 5.6031623 5.5741577 5.4800973 5.361629 5.286316 5.455753 5.5884995 5.6941504 5.267374 5.4321637 5.618069
1369518_at 5.1072564 5.177779 5.2227592 5.234206 5.2195177 4.9589963 5.4628267 5.426998 5.035733 4.8950033 5.070469 5.088168
1369519_at 4.4259005 4.577526 4.171227 4.2749414 4.2319584 4.3590984 4.1742487 4.1942086 4.3302236 3.9834776 4.091627 3.9949846
1369520_a_at 5.1350446 5.0600777 5.31186 5.4207945 5.212256 5.521361 5.1614523 5.1513968 5.196025 5.1056347 5.2540555 5.4114566
1369521_at 3.379774 3.5011952 3.5404086 3.5301576 3.389643 3.5211391 3.7328472 3.336837 3.4458866 3.5283046 3.5263793 3.5871277
1369522_a_at 3.2989717 3.298108 3.3268828 3.4748664 3.3923976 3.426245 3.3721066 3.2964132 3.391618 3.1994479 3.4570549 3.4440918
1369523_at 5.320193 5.328062 5.4560676 5.40804 5.5428267 5.5666733 5.1829696 5.46045 5.3700757 5.0444846 5.3983736 5.441316
1369524_at 4.436461 4.3497477 4.1172876 4.3207808 4.298951 4.2971897 4.3651085 4.6301346 4.335675 4.53625 4.725843 4.085156
1369525_at 5.228836 4.863261 5.268076 5.2038193 5.1780834 5.2294064 5.0717106 5.1657286 5.0759106 5.0550413 5.0200815 5.188364
1369526_at 8.78334 8.895677 8.199871 8.398073 8.389418 8.84242 8.309304 8.591533 8.916308 8.556931 8.861837 8.683046
1369527_at 5.2858114 5.1056585 5.264677 5.0463476 5.17552 5.1568418 5.0648346 4.8896337 5.19982 4.8676705 4.9606833 5.047648
1369528_at 5.3557053 5.4622507 5.018035 5.1992383 5.449362 5.454738 5.3649035 5.522691 5.284847 5.2006364 5.543282 5.267862
1369529_at 4.1327724 4.210055 4.2904973 4.1592617 4.175497 4.3864117 4.121811 4.175832 4.0943284 4.1613107 4.0831084 4.167968
1369530_at 4.432371 4.6804943 4.7271566 4.7458553 4.8892274 4.724859 4.616426 4.727887 4.6625957 4.7818856 4.5857177 4.682283
1369531_at 8.109207 5.720147 5.3446445 6.5287213 7.334386 8.594571 5.7628193 6.962257 7.1486893 7.016313 8.210374 7.9952774
1369532_at 4.4711447 4.5399323 4.560269 4.623254 4.4365115 4.406459 4.3326387 4.5015135 4.545973 4.4240737 4.4543037 4.435105
1369533_a_at 5.4528117 5.6793623 5.5792775 5.793713 5.6746264 5.6905017 5.7831345 5.6191635 5.46214 5.37936 5.75364 5.686796
1369534_at 4.9994345 4.999958 5.1891527 5.201018 5.0005035 5.137921 5.0754156 4.9281683 4.799591 4.9276934 5.024 5.1079836
1369535_at 5.06751 4.940303 5.118508 5.233526 5.2121153 5.1057987 5.212474 5.0303197 4.995723 5.216992 5.1096354 5.070087
1369536_at 4.668444 4.715502 4.525788 4.6807985 4.842946 4.9103174 4.7295218 4.795468 4.818918 4.844568 4.610016 4.6441507
1369537_at 4.948468 4.743911 4.666412 4.859585 4.9427185 5.0302258 5.051139 5.035017 4.641592 4.708391 5.0507965 4.763129
1369538_at 4.3183794 4.374324 4.5086765 4.397615 4.5822797 4.5213494 4.6664577 4.646465 4.4535437 4.435708 4.5460577 4.48668
1369539_at 5.8983803 5.879756 5.8812046 5.7607555 6.0165796 5.9276457 6.016476 6.222355 5.9150066 6.2782955 6.040249 6.325783
1369540_at 3.8458111 4.005362 4.1402473 3.9380698 3.962936 4.273793 4.0152597 3.9258883 3.81649 3.8650885 3.94539 4.012204
1369541_at 3.7176003 3.5385127 3.5300853 3.6639302 3.5149896 3.504223 3.6174135 3.5951335 3.692047 3.5363986 3.688439 3.5789614
1369542_at 5.098961 4.9238796 5.1636634 5.0711446 5.0333357 5.2273064 5.2782874 5.1179423 5.2152524 5.0029697 4.949571 5.084341
1369543_s_at 6.7206087 6.6683083 6.9601502 6.574303 6.739853 6.49776 6.514743 6.7717905 6.603451 6.8282847 6.498133 6.3922176
1369544_a_at 4.070896 3.777761 4.15383 4.1433954 3.9932463 3.9678192 3.891281 4.1773596 4.021579 3.8096905 4.236639 3.9615037
1369545_at 4.7213526 4.5012174 4.8001103 4.818446 4.74932 4.868224 4.810431 4.810898 4.6462116 4.6754174 4.6326046 4.9072785
1369546_at 11.080785 10.857108 11.142741 10.782257 10.892533 11.043224 10.975699 10.951009 10.983677 10.601588 10.926132 10.755414
1369547_at 4.0359926 3.9328015 4.12255 3.91398 4.1270742 3.9652326 3.8500264 4.086825 4.128256 4.033477 4.0551767 3.967416
1369548_at 5.2413692 5.1812277 5.211863 5.179218 5.2424 5.2519226 5.023655 5.571859 5.3595285 5.2928677 5.3281846 5.2917976
1369549_at 6.6532025 6.5632825 6.76632 6.492565 6.6072345 6.39483 6.312326 6.6848803 6.222125 6.32968 6.4817624 6.7400017
1369550_at 3.7061517 3.841727 3.7012327 3.5320435 3.670607 4.129917 3.7681465 3.7889783 3.6625304 3.4984183 3.7020273 3.9404848
1369551_at 4.5870667 4.9157896 4.795907 4.7310686 4.7858696 4.994543 4.5778284 4.9184036 4.7733974 4.7587748 4.8176427 4.710284
1369552_at 4.4123454 4.709287 4.4960647 4.5651126 4.7760115 4.701854 4.662008 4.736512 4.6173577 4.442603 4.792305 4.561122
1369553_at 4.406666 4.2316895 4.5598288 4.250918 4.5545464 4.477467 4.5024834 4.444762 4.356616 4.5431933 4.487145 4.582548
1369554_at 9.913925 9.844061 9.920723 9.744761 9.845381 9.7481165 9.720922 9.897776 9.811123 9.950327 9.939194 9.849765
1369555_at 4.000588 3.8572998 3.994244 3.9373124 3.972372 3.8727708 4.125764 3.9924383 4.190364 3.962175 3.8092794 4.1302223
1369556_at 5.1133327 4.947554 5.3568106 5.0714474 5.0982304 5.129452 5.1689844 5.1276026 5.055396 5.0117702 5.085428 5.419712
1369557_at 6.977814 7.1981425 7.0324354 6.918842 7.004195 7.002262 7.03325 6.9114146 7.0725727 6.9473643 7.3062286 7.37115
1369558_at 9.067647 9.1488085 8.9147625 8.569014 8.976165 8.895969 8.90652 8.871539 8.604299 8.752533 8.785932 8.9375
1369559_a_at 9.862108 9.85619 9.833811 9.733415 9.80112 9.711553 10.005821 9.699162 9.780389 9.938651 10.03959 9.971552
1369560_at 9.898326 10.071748 10.169746 9.707171 10.046802 9.749128 9.91296 9.990708 9.699558 9.798648 10.056036 10.004218
1369561_at 3.5487783 3.5950558 3.4179883 3.5606954 3.4197435 3.470548 3.372126 3.4867065 3.4543464 3.4486997 3.5023215 3.424499
1369562_at 6.3486853 6.134374 6.4095707 6.3047996 6.2325583 6.1701884 6.080912 6.2227125 6.161045 6.151128 6.2935987 6.4349227
1369563_at 4.3937607 4.420184 4.4287143 4.3118315 4.4594207 4.472695 4.277645 4.2331696 4.295116 4.16111 4.4566393 4.3813877
1369564_at 4.3320417 4.254281 4.1037583 4.3199005 4.362362 4.461544 4.4358706 4.1910286 4.3308153 4.34612 4.3560314 4.1218643
1369565_at 5.1594887 5.15477 5.0259757 5.2038193 5.1171737 4.9955616 4.971785 4.6263485 5.070149 4.913183 5.244931 5.0541162
1369566_at 4.58852 4.601279 4.398469 4.7912865 4.618475 4.956465 4.8614774 4.7475863 4.70506 4.6628118 4.480052 4.841252
1369567_at 4.6850705 4.769612 4.6259933 4.63727 4.668171 4.8954945 4.483188 4.598737 4.656154 4.6024084 4.971215 4.607102
1369568_at 5.076723 5.1426115 4.787484 5.275659 5.1142297 5.081419 5.0247583 4.8961625 5.0253053 5.193432 5.0831614 5.105116
1369569_at 3.950417 4.278452 4.049855 4.391543 4.132784 4.056265 4.1293097 4.1697497 4.2927413 3.897912 3.9807215 4.2324476
1369570_at 3.2182498 3.342584 3.3013947 3.4363499 3.4478738 3.492911 3.3983634 3.3654408 3.2538047 3.309918 3.3870025 3.4952867
1369571_at 8.666817 8.62504 8.691601 8.731869 8.541285 8.724388 8.636845 8.605168 8.51052 8.722004 8.77194 8.669797
1369572_at 3.7974896 3.853059 3.8371413 3.7911584 3.8538227 4.0015745 3.7021983 3.7274423 3.8468137 3.6876245 3.7140408 3.960666
1369573_at 4.2811885 4.315032 4.241006 4.1897173 4.309801 4.225414 4.1043425 4.51779 4.247622 4.3490543 4.1718245 4.120642
1369574_at 3.6715477 3.7952054 3.6436813 3.664398 3.7806792 3.7526715 3.8560693 3.7648199 3.627181 3.416824 3.595204 3.708303
1369575_at 3.4778452 3.4749367 3.4416494 3.5400124 3.3207586 3.2902203 3.5244026 3.5289843 3.5527432 3.5906641 3.550425 3.3771856
1369576_at 3.8723412 3.6519356 3.521876 3.773494 3.5702765 3.7932873 3.7491543 3.8521502 3.7558885 3.758956 3.5026171 3.6282916
1369577_at 8.155882 6.2721653 7.3897686 7.33892 7.84457 7.101914 7.374814 6.001393 7.159864 6.788734 5.892438 7.6636953
1369578_at 3.8779304 4.05201 4.087935 4.2257166 4.1773562 4.146586 4.080923 4.2622275 3.8745909 3.9599717 3.7648897 4.1302056
1369579_at 5.8874655 5.79429 5.8129773 5.6946125 5.6956983 5.681734 5.92454 5.7844195 5.640203 5.6704226 5.912489 5.754944
1369580_at 3.99219 3.730353 4.021489 3.6697218 3.942881 3.8578408 3.9242103 3.9819393 3.7166312 3.8445976 3.8369284 3.9875255
1369581_at 11.711877 11.498766 11.592414 11.526587 11.6244335 11.585533 11.784727 11.471793 11.353862 11.461182 11.648778 11.4009075
1369582_at 5.6955037 5.6243644 5.7294707 5.8033996 5.709335 5.7439556 5.7956834 5.6191635 5.5458097 5.6339474 5.9921618 5.6178827
1369583_at 5.2539697 5.0248756 5.2146883 5.098145 5.2735014 5.2741957 4.9735775 5.1126237 5.3163495 5.0693583 4.9396787 5.1401343
1369584_at 5.6912622 5.87859 5.5881877 5.513093 5.6267195 5.7553186 5.6793823 5.7602606 6.0150003 5.9060817 5.8107057 5.8487906
1369585_at 3.527782 3.624714 3.572559 3.817186 3.4569035 3.5041823 3.6359653 3.5446928 3.4748695 3.6583056 3.582179 3.5687225
1369586_at 3.4071026 3.3304095 3.2869785 3.5651526 3.5286272 3.508422 3.4326162 3.3384998 3.445283 3.4552205 3.4161706 3.4231489
1369587_at 3.990498 3.950297 4.181142 4.1319942 4.0564985 4.1625004 4.06829 4.3106685 4.213647 4.1552744 4.2647142 4.0047827
1369588_a_at 8.216312 8.299267 8.096654 8.097081 8.241768 8.024678 7.959541 8.1253395 8.277479 8.151041 8.26928 8.042206
1369589_x_at 3.670344 3.8573768 3.809781 3.7706227 3.709337 3.8138044 3.89611 3.5932405 3.7373004 3.6898668 3.5859394 3.7121325
1369590_a_at 7.021462 7.801766 7.253066 6.9363775 7.024302 7.129219 6.7976956 7.1653357 7.062185 6.6444216 7.15295 6.839899
1369591_at 3.5433033 3.5293837 3.3417833 3.4885242 3.4983957 3.4411516 3.5541184 3.6665354 3.342401 3.5961497 3.4144282 3.584411
1369592_at 6.632175 6.499803 6.676899 6.721351 6.68762 6.6847944 6.767915 6.6412516 6.5423946 6.591479 6.5962496 6.8319583
1369593_at 3.555057 3.4849834 3.3768435 3.3952048 3.463324 3.4297976 3.5767045 3.3084676 3.6151516 3.431008 3.4245014 3.3418255
1369594_at 5.915775 5.4604 5.785111 5.736495 5.585262 5.3045506 5.568754 5.9504595 5.573291 5.983407 6.0028343 5.7259436
1369595_at 3.6703808 3.6855156 3.848735 3.5733523 3.555822 3.6948915 3.838964 3.6484997 3.4817858 3.4180758 3.6734152 3.667974
1369596_at 4.515464 4.472455 4.4447803 4.3839674 4.40485 4.3822136 4.4864826 4.4125185 4.368142 4.4343596 4.467975 4.4325323
1369597_at 8.120366 8.21443 7.965878 8.161362 7.9119773 8.027824 8.029774 8.191786 8.142296 8.0434 8.148573 8.04422
1369598_at 4.260482 4.0213203 4.4630737 4.527032 4.2446804 4.329285 4.341513 4.338659 4.4339957 4.4902754 4.2770753 4.182722
1369599_at 4.8774157 4.677204 4.8542476 5.0588717 4.996432 4.8524218 4.8188643 4.9198794 4.82328 4.7006593 4.900572 4.7272
1369600_at 4.0999427 3.8716333 4.082863 4.2669415 4.3508472 4.108137 4.1170735 4.215233 4.134001 4.2318625 4.092126 4.2375326
1369601_at 4.870757 5.1767178 4.693841 5.091386 4.9339237 4.9442873 4.907964 5.0933027 5.118828 5.1651864 4.724795 5.319362
1369602_at 4.7699876 4.512706 4.582673 4.586272 4.547764 4.349491 4.3404765 4.5682015 4.584033 4.4497757 4.453343 4.728427
1369603_at 3.6587415 3.497947 3.532128 3.3947268 3.5780087 3.459959 3.7236512 3.6614718 3.4739206 3.5468607 3.453044 3.6594012
1369604_at 4.618289 4.431265 4.0631304 4.352235 4.532089 4.6876526 4.6264706 4.370231 4.5769715 4.191469 4.4864845 4.5066276
1369605_at 5.15664 5.0642695 5.043084 5.011784 5.1146374 5.1341953 5.021404 5.2523026 4.7506094 5.2406497 5.037285 5.006794
1369606_at 3.8195124 3.7446363 3.7016115 3.7838626 3.9539082 3.8700557 3.656738 3.9628446 3.7104876 3.871295 3.8927495 3.7115626
1369607_at 5.7376246 5.778929 5.887054 5.6549006 5.732497 5.9442935 5.521837 5.5678053 5.573291 5.530573 5.5939946 5.6782975
1369608_at 3.8655174 3.9089952 3.9769664 3.9952035 3.9276998 4.213415 3.9692883 3.815321 4.0150948 4.0118546 3.986849 4.1847134
1369609_at 3.8616736 3.579909 3.6374154 3.7698874 3.557271 3.658018 3.5681798 3.8216124 3.5264716 3.4283292 3.6384177 3.6580834
1369610_at 6.292914 6.073515 6.577013 6.382978 6.193249 5.931133 5.993519 6.1893077 6.276139 6.1491294 6.2791934 6.2512836
1369611_at 4.876936 5.170968 4.787489 5.05842 5.1726847 4.9587216 4.746352 5.221807 5.0375767 5.2196302 5.2644944 4.914224
1369612_at 4.791534 4.7274046 4.6797304 4.8617563 4.6142387 4.7029037 4.7741394 4.5661125 4.590314 4.6717453 4.6623607 4.622669
1369613_at 3.6301405 3.6439798 3.7724884 3.7786057 3.6398962 3.8959198 3.6696923 3.7839515 3.8574193 3.7027295 3.8518968 3.781187
1369614_at 4.305059 3.9753563 3.6402829 4.088589 4.3447466 4.0596986 3.963205 4.4116745 4.134238 3.8881938 4.104731 3.863887
1369615_at 5.5834656 5.635641 5.526438 5.512573 5.4786897 5.449106 5.6945205 5.3764334 5.2307734 5.499935 5.5657644 5.639792
1369616_at 4.6535163 4.4904156 4.5877895 4.585143 4.5587363 4.6966705 4.404661 4.673758 4.3809466 4.5657177 4.684351 4.6655474
1369617_at 7.461876 7.083307 7.4486284 7.4264565 7.613319 7.717262 7.467212 7.4660044 7.6204886 7.4636106 7.328879 7.349951
1369618_at 4.4436407 4.4842863 4.487927 4.1060667 4.3087134 4.165896 4.397275 4.32322 4.152766 4.293265 4.2931843 4.272388
1369619_at 4.9920893 4.8609233 4.794656 4.6583333 4.676104 4.827242 4.686182 4.8212867 4.7256913 4.5921016 4.9503994 4.6087985
1369620_at 3.8376927 3.668585 3.5362556 3.8483608 3.7483382 3.8304327 3.7270072 3.7061963 3.8574193 3.7879455 3.5912209 3.8036394
1369621_s_at 9.914702 9.911111 9.737076 9.835093 9.726283 9.740028 9.726613 9.607706 9.572182 9.671176 9.7641945 9.664082
1369622_at 4.5022974 4.1105275 4.429122 4.126591 4.3108683 4.331769 4.1882234 4.2787104 4.1288238 4.2126493 4.442364 4.4038854
1369623_at 4.3930154 4.456953 4.5056143 4.4594975 4.3363523 4.6743 4.497979 4.431167 4.2668095 4.572445 4.5192366 4.488355
1369624_at 5.7024236 5.64111 5.5607514 5.783193 5.9282665 5.814707 6.0874176 5.638484 5.7489886 5.4825716 5.807504 5.46884
1369625_at 6.68596 6.8527746 6.5867476 6.853332 7.154456 7.4126368 7.181611 6.972958 6.6115017 6.382187 7.1225667 6.52764
1369626_at 8.848514 8.77541 8.950181 8.859764 8.657011 8.5894375 8.885113 8.724407 8.719422 8.735363 8.562381 8.794708
1369627_at 3.6164339 3.653132 3.5401473 3.7383718 3.5713441 3.7779987 3.6502721 3.6193902 3.9084158 3.5058 3.6343148 3.5649025
1369628_at 8.264748 8.658809 8.661294 8.479494 8.455088 8.5864105 8.640164 8.629696 9.20987 8.958016 8.611507 8.804348
1369629_at 11.599514 11.598989 11.699892 11.581835 11.720553 11.541476 11.350796 11.521099 11.647842 11.5599785 11.590994 11.496555
1369630_at 12.750645 12.718062 12.871706 12.820277 12.818951 12.780645 12.632509 12.728073 12.79395 12.777129 12.764529 12.780716
1369631_at 7.8292913 8.130981 7.8036337 8.022488 7.6434946 7.980958 8.046134 7.8460617 7.8335557 7.9039917 7.860565 7.8999777
1369632_a_at 6.4431257 7.223693 6.804893 6.7425737 6.5652404 6.3531375 6.0153546 6.651419 6.507339 6.523407 6.605337 6.596443
1369633_at 10.786116 11.051262 10.646364 10.877452 10.61683 10.827727 11.030719 10.767952 10.90393 10.6604 10.787254 10.666069
1369634_at 6.75424 6.6972823 6.1945343 6.4888926 6.288734 6.661774 6.6652308 6.344821 6.5091634 6.401157 6.517926 6.1576567
1369635_at 11.734254 11.76268 11.929819 11.71915 11.856521 11.942422 11.946721 12.091022 12.150937 11.943278 11.902685 12.009424
1369636_at 12.328239 12.364802 12.60207 12.364277 12.445551 12.50415 12.54423 12.72091 12.617103 12.489072 12.318202 12.582042
1369637_at 4.475445 4.4788303 4.6320505 4.714165 4.5523486 4.7337146 4.7881403 4.5698404 4.730756 4.3899813 4.7363744 4.637413
1369638_at 5.581203 5.5431204 5.494005 5.848607 5.539734 5.7110624 5.6628985 5.5138373 5.564204 5.3078637 5.5319715 5.388759
1369639_at 3.756392 3.5872135 3.6054113 3.765363 3.5997746 3.7965763 3.5873187 3.659113 3.5045362 3.5196607 3.5262487 3.6910005
1369640_at 5.391192 5.205946 5.5883064 5.375126 5.5514164 4.915592 5.4069233 5.351092 5.3059525 5.699492 5.9278445 5.606538
1369641_at 7.8567843 7.5323043 7.5052857 7.6632276 7.788766 7.7134595 7.4655123 7.635503 7.7295895 7.8492146 7.660819 7.4695964
1369642_at 7.4414845 7.304575 7.519783 7.304446 7.563304 7.5498934 7.3329115 7.4475427 7.507312 7.609298 7.505033 7.4954386
1369643_a_at 7.4017234 7.218334 7.446133 7.441724 7.3225217 7.5742445 7.426432 7.33752 7.363456 7.711092 7.662219 7.686384
1369644_at 9.008197 8.9124 9.064562 8.987903 9.03479 8.956986 9.040528 8.982888 9.144485 9.138063 9.0466 9.108256
1369645_at 3.7561538 3.7991345 3.770343 3.9026453 3.8373227 3.9620218 3.860578 3.7962253 3.777528 3.7721562 3.8223417 3.720639
1369646_at 3.5757499 3.591421 3.3183274 3.4918852 3.4913714 3.7079098 3.458365 3.5751855 3.5900693 3.412581 3.4397 3.442318
1369647_at 6.1909957 6.716138 6.284334 5.8149176 6.0581107 5.99485 5.602825 6.388008 6.45277 6.1792436 6.178713 6.15898
1369648_at 6.219315 6.4375315 6.6366963 5.7658005 6.40101 6.1567326 6.0438075 6.271681 6.5879874 6.4489684 6.4189324 6.126432
1369649_at 4.6471653 4.731693 4.8513136 4.927522 4.8319006 4.8885565 4.810431 4.6280217 4.6609344 4.666709 4.840184 4.6636915
1369650_at 7.2343802 7.157721 7.118313 7.236148 7.029751 7.248537 6.9707823 7.0452204 7.0521154 6.9842834 7.2717304 7.2483015
1369651_at 4.8723583 4.8599253 4.7368836 5.004664 5.0525446 4.9100494 4.795512 4.7592 4.7683105 4.613602 5.0152817 5.099
1369652_at 3.7212963 3.8327556 3.8414364 3.7679868 3.7397888 3.8177269 3.6553967 3.999814 3.76584 3.725875 3.6808972 3.8049502
1369653_at 7.2393284 7.3422894 6.994104 7.1871696 7.132825 7.3973823 7.187939 7.2812734 7.405604 7.430411 7.402662 7.495661
1369654_at 10.403754 10.33985 10.626989 10.855842 10.79125 10.592311 10.551004 10.602475 10.798737 10.92322 10.449001 10.81006
1369655_at 9.365685 8.941885 8.326698 7.9423323 8.523867 8.767296 7.8660326 8.357906 8.714407 7.945379 8.52449 7.768336
1369656_at 7.0222545 6.7212152 7.234754 6.834772 6.9321265 7.0284805 6.854313 6.961477 7.009372 7.0583787 7.153899 6.9573812
1369657_at 4.027878 4.0463505 4.303005 4.013846 4.2589917 4.4961877 4.5574026 3.973375 4.084516 3.8810484 4.1865034 4.3724236
1369658_at 8.835031 8.958751 8.90067 8.978668 9.090605 8.452953 8.869284 8.842399 9.228165 8.691129 8.54383 8.910469
1369659_at 5.31663 5.3533735 5.6153393 5.461004 5.6055346 5.621286 5.623154 5.9258275 5.3118615 5.480035 5.3832226 5.511115
1369660_at 4.0686765 4.170099 4.265086 4.277882 4.37477 4.3968253 4.452503 4.1672096 4.2236395 4.2618284 4.09136 4.2317076
1369661_at 7.9647636 7.91691 7.764171 7.917252 7.754267 7.9857373 7.9217787 7.804442 7.652668 7.715231 7.7939105 7.8694005
1369662_at 3.47214 3.378844 3.5243826 3.540672 3.6399186 3.5659354 3.7035367 3.5169048 3.3282075 3.5189574 3.3686354 3.2611043
1369663_at 10.190972 6.609006 9.00921 9.096085 9.335035 10.345648 9.113619 6.1373777 6.2845764 9.270079 9.294118 6.4426365
1369664_at 10.615976 11.102488 10.783842 10.733784 10.06384 10.883173 11.07528 11.180551 10.460764 10.486203 11.120462 11.211522
1369665_a_at 7.6919293 8.131659 8.023233 7.5648184 7.781359 7.514621 7.6888084 8.099635 7.8707776 7.6121063 7.6905518 7.8226066
1369666_at 6.3760366 5.904574 6.1133084 6.309359 6.315336 5.6835217 6.155805 5.750692 5.9197 6.2827773 6.2370024 5.8633647
1369667_at 6.9188285 6.8201365 6.75131 6.7671986 6.4930153 7.0957146 6.6794553 6.9955606 6.892032 6.753755 6.905138 6.731898
1369668_x_at 3.9289792 3.724562 3.820869 3.8297615 3.845289 3.8788526 3.9027479 3.7927139 3.8542418 3.8218794 3.704931 3.9841595
1369669_at 8.129637 8.416021 8.654217 8.519369 8.240366 8.067795 8.213403 8.50519 8.307484 8.246645 8.298963 8.212849
1369670_at 5.005665 5.1445684 4.733493 4.898347 4.8115187 4.870142 4.6157284 5.1793566 4.9189844 4.826603 4.996694 5.091946
1369671_at 12.373571 12.488967 12.447111 12.297729 12.2768545 12.344559 12.077595 12.332722 12.337459 12.2836 12.197244 12.285765
1369672_at 6.7891264 6.6307297 6.696904 6.3564177 6.5769463 6.7163134 6.6872573 6.5637927 6.634474 6.5578327 6.6790233 6.6786995
1369673_at 4.507007 3.9893289 4.8269978 4.5737805 3.994802 3.9607937 4.419353 4.2008705 3.8714542 3.8230247 4.2101274 3.9080434
1369674_at 4.8821716 3.6628513 5.3483734 5.28257 3.7548807 3.731059 4.991867 3.7996726 3.6472647 3.5470824 3.4493299 3.697477
1369675_at 6.5221086 6.4461565 6.3303003 6.4589233 6.5828705 6.321451 6.276439 6.3395476 6.3792844 6.5771327 6.464494 6.235239
1369676_at 7.5438867 7.2274203 7.206487 7.2187915 7.1564174 7.2879844 7.038139 7.3846426 7.2797737 7.205656 7.087844 7.17857
1369677_at 3.8647811 3.4211273 3.5401473 3.5720005 3.499182 3.5151649 3.5660589 3.3919199 3.5339425 3.5425792 3.371605 3.4527977
1369678_a_at 7.5915914 7.8795915 7.766074 7.8008833 7.8471956 7.7279305 7.886482 7.544767 7.838582 7.82182 7.9089937 7.991181
1369679_a_at 10.295241 10.413209 10.519318 10.145771 10.289552 10.16959 10.249983 10.029974 10.179792 10.008463 9.9409275 10.1290045
1369680_at 4.9923673 4.924963 4.908081 5.214331 4.8720703 5.0973716 4.9336786 4.928068 4.9171433 4.8755956 4.744978 4.8009815
1369681_at 4.1395354 4.191272 4.2698746 4.1631536 4.179814 4.2283144 4.242871 4.276758 4.154898 4.1800604 4.3432603 4.136424
1369682_at 6.7325644 6.775204 6.529895 6.816271 6.6288595 6.4446383 6.6851025 6.499544 6.7197933 6.528889 6.6135235 6.72015
1369683_at 7.233732 7.017395 7.0142674 6.767243 7.1542726 6.97387 6.724254 7.218933 7.207839 7.2683244 7.409082 6.9512024
1369684_at 5.279635 5.0800753 4.8821263 5.0419416 5.01256 5.3103952 5.2793336 5.0264654 5.078912 4.8163404 5.179833 5.2307167
1369685_at 4.0359154 3.9339504 4.0237303 3.7384956 3.9200256 3.96762 4.112951 4.05599 3.9766736 3.923944 3.79392 3.992829
1369686_at 4.1467485 4.1206503 4.0223303 3.862366 4.2338552 4.413374 4.264763 4.3540344 4.253923 3.947376 4.1689873 4.313363
1369687_at 4.242905 4.056259 4.1461115 4.0294056 4.306704 4.193734 4.0354123 4.1518035 4.1013174 4.3077555 4.1316495 4.2287016
1369688_s_at 4.9489627 4.939656 5.0240574 4.862328 5.037229 4.867675 4.9962883 4.9150085 4.944539 4.844194 5.148826 4.945986
1369689_at 6.990665 6.9104385 6.915166 6.8538256 6.8494473 6.9969788 6.788228 6.8216968 6.808796 6.829397 6.887663 6.82589
1369690_at 6.9878 7.2246346 7.2393537 7.3415017 6.767649 6.7225103 6.9144173 7.0684485 7.2162776 6.8505297 6.898318 6.9973416
1369691_at 4.3851275 4.312826 4.264662 4.198475 4.2040796 4.5291605 4.264387 4.3433437 4.0744343 3.9725673 4.4171658 4.584605
1369692_at 3.8234398 3.7952735 3.9532778 3.8130126 3.9420366 3.6754522 3.8406801 3.6926773 3.9750953 3.9583416 3.7917035 3.9659731
1369693_a_at 5.6158237 5.541397 5.20926 5.187524 5.5040665 5.2606263 4.6487627 6.0472684 6.311353 5.2727804 5.43146 5.2790074
1369694_at 3.5168245 3.6098945 3.492491 3.4513884 3.7404583 3.6792073 3.8070612 3.5450833 3.6181474 3.6037495 3.784638 3.7049901
1369695_at 4.297609 4.19839 4.3770304 4.4121513 4.1621685 4.4027267 4.2404413 4.3523674 4.239395 4.3112144 4.2393684 4.243257
1369696_at 3.7552195 3.619275 3.7857764 3.7034771 3.7503827 3.712491 3.5914087 3.717555 3.6054502 3.6111379 3.721175 3.7227712
1369697_at 3.982296 3.798911 3.7782795 3.8906097 4.039949 4.0356483 3.9098456 3.938801 3.6218812 3.8286757 3.8861353 3.8386467
1369698_at 4.9360933 4.709069 4.7081323 4.4817314 4.7866645 4.8941655 5.19311 4.8061724 4.9179554 5.214665 5.752966 5.3600574
1369699_at 4.5889673 4.6410723 4.60233 4.598595 4.6291113 4.766226 4.6689453 4.4408064 4.5329204 4.5546904 4.676444 4.732374
1369700_at 5.9523473 5.9235697 6.12213 5.8834386 6.095335 5.852686 5.985704 5.8513765 5.995421 6.47503 6.0097227 6.340544
1369701_at 12.536179 12.640129 12.798578 12.610142 12.535262 12.49744 12.668198 12.467505 12.367101 12.4829855 12.384798 12.495705
1369702_at 7.071313 7.203729 7.0066524 6.912742 6.9810615 7.046996 7.0334907 7.0514255 7.24322 7.33115 7.1188993 7.320469
1369703_at 7.195307 7.289271 7.194455 7.348494 7.2986655 7.3830466 7.373114 7.284385 7.241531 7.410848 7.2912445 7.4775977
1369704_at 6.351288 6.3301983 6.21484 6.2558203 6.41938 6.4092216 6.3158746 6.450801 6.454529 6.246868 6.4231243 6.436194
1369705_at 4.958153 5.020709 5.0694675 5.223519 5.024955 4.922498 5.1778145 5.1316624 4.9450607 5.1894855 4.801137 5.0371246
1369706_at 3.7461894 3.5246925 3.760348 3.6149292 3.4773462 3.8257918 3.6805184 3.825124 3.627181 3.5774407 3.8397274 3.6397164
1369707_at 4.1586075 4.1848564 4.2710185 4.484059 4.445297 4.3565173 4.3573914 4.4414873 4.142222 4.308537 4.323464 4.332427
1369708_a_at 5.2757363 5.3931727 5.5320168 5.2834644 5.2635436 5.4482675 5.3160534 5.4679713 5.253133 5.409978 5.417027 5.1862593
1369709_at 3.879855 4.0031614 4.008767 4.0096574 4.050992 4.1245594 4.216361 3.9010704 4.0599174 3.9780068 4.111441 3.9763844
1369710_a_at 3.8439472 3.615879 3.6325452 3.8492923 3.6165445 3.8810854 3.738737 3.9131773 3.8383281 3.8334186 3.7060153 3.6521375
1369711_at 4.4330072 4.249003 4.563216 4.3132067 4.472203 4.42927 4.303474 4.443495 4.365741 4.3670635 4.3077307 4.4865694
1369712_at 7.49629 7.585977 7.5069475 7.5924673 7.5808473 7.351919 7.5423336 7.3805637 7.5753994 7.604704 7.631604 7.3866086
1369713_at 5.418016 4.9345026 5.2912645 5.150768 5.246783 5.3283253 5.3522215 5.534296 5.329229 5.1414437 5.120105 5.3660803
1369714_at 7.223078 7.2206063 7.03551 7.2230325 7.078442 7.105051 7.0786414 7.0931506 7.194006 7.3420963 7.024318 7.007303
1369715_at 4.000588 3.8888288 3.9725635 4.168283 4.029274 4.1035714 4.091493 3.9008727 4.0207014 3.9165502 4.2234907 4.0678196
1369716_s_at 9.824827 9.918652 10.100419 10.028661 9.875199 9.854872 9.83595 9.820906 9.905264 9.721959 9.726803 10.089553
1369717_at 4.177339 4.274321 4.26268 4.241712 4.215367 4.3742294 4.1817465 4.309573 4.08656 4.1800604 4.216762 4.242207
1369718_at 8.524864 8.489089 8.321439 8.398733 8.188463 8.089566 8.442962 8.234259 8.457602 8.51573 8.480955 8.497463
1369719_at 3.223213 3.1115477 3.0452676 3.1973367 3.1604183 3.267647 3.212623 3.1670423 3.2701235 3.1983101 3.0762544 3.1490934
1369720_at 9.545728 9.462056 9.6842 9.634934 9.4435835 9.6051035 9.473499 9.603513 9.6372795 9.465638 9.344188 9.7045145
1369721_at 4.850989 4.591314 4.6993475 4.4034715 4.8012347 4.8291917 4.7592506 4.673758 4.6686134 4.7140937 4.6747446 4.908866
1369722_a_at 8.543091 8.601279 8.400233 8.457857 8.341709 8.415596 8.413467 8.571171 8.313467 8.456531 8.451001 8.56391
1369723_at 7.24331 7.5379934 7.599426 7.39992 7.5258713 7.330097 7.5783453 7.570209 7.4112153 7.4734735 7.5906935 7.6271973
1369724_at 5.45527 5.032355 5.1752896 4.8025713 5.0413265 5.1606264 5.3618402 5.210863 5.25539 5.3134604 5.042015 5.2591076
1369725_at 8.286185 7.827706 8.259462 8.085291 8.348173 8.220339 8.187339 7.97647 8.097255 8.076571 7.963423 8.111022
1369726_at 8.571173 8.638481 8.671954 8.710274 8.572802 8.524979 8.55506 8.510808 8.127035 8.772233 8.820288 8.87456
1369727_at 13.6632185 13.730858 13.797454 13.660779 13.831152 13.736892 13.710278 13.871151 13.80399 13.80422 13.90359 13.671876
1369728_at 5.6043825 5.383788 5.527933 5.66771 5.4106865 5.1404786 5.5743504 5.3005376 5.5699463 5.5727987 5.5338993 5.340321
1369729_at 8.627064 8.909811 8.355545 8.502134 8.150524 8.257566 8.498573 8.698912 8.197023 8.658966 8.864527 8.400404
1369730_a_at 4.5306425 4.392257 4.855973 4.6100125 4.6920223 4.7534065 4.5176315 4.5974774 4.612041 4.398298 4.530993 4.7444425
1369731_at 3.4267912 3.3777516 3.4005234 3.5160766 3.157734 3.5716703 3.2680953 3.3651805 3.2497876 3.1262374 3.2337112 3.3139994
1369732_a_at 4.513982 4.899227 5.0795956 5.0808277 4.91547 4.6418467 4.880233 4.677642 4.7432237 4.7883167 4.9452515 4.9612656
1369733_at 8.68293 8.430483 8.610482 8.795317 8.52607 8.533552 8.750084 8.791858 8.7385235 8.647747 8.922006 8.68166
1369734_at 9.264262 9.237818 9.295641 9.111326 9.125128 9.322313 9.178867 9.187597 9.307322 9.314383 9.232891 9.167057
1369735_at 5.900234 6.229573 6.170166 6.1904364 6.060187 5.9124703 6.623496 5.926227 6.012157 6.293094 6.22556 6.219555
1369736_at 5.3041177 5.2747893 4.957552 5.265476 4.9323745 4.7592955 4.6534495 4.9760857 5.052384 5.020955 5.1228437 4.922244
1369737_at 9.595469 9.274191 9.54698 9.212345 9.759453 9.408506 8.540573 9.207859 9.82531 9.397207 8.86296 9.2270775
1369738_s_at 10.134084 9.723113 9.989618 9.693514 9.92942 9.639124 9.320094 9.652255 9.872258 9.69658 9.479111 9.743826
1369739_at 4.452005 4.178703 4.023723 4.2321043 3.9883194 4.2171135 4.3552284 3.9532232 4.0657687 4.047959 4.0109444 3.8765368
1369740_at 4.867055 4.7745 4.662158 4.778386 4.6645436 4.8039203 4.988689 4.830038 4.607738 4.776928 4.9307613 4.989385
1369741_at 5.4085484 5.0467095 5.343786 5.2641654 5.2808857 5.5151205 5.3879533 5.42624 5.43962 5.462337 5.2527885 5.546159
1369742_at 4.6284423 4.6837463 4.7636795 5.011547 4.851923 4.8989916 4.874484 4.8209696 4.4071827 4.7641506 4.983843 4.5504613
1369743_a_at 8.518368 8.844181 8.637093 8.305128 8.574075 8.49415 8.190716 8.863734 8.283874 8.382563 8.378462 8.874426
1369744_at 4.0597034 3.811304 4.068803 4.0544004 4.147634 4.1793494 4.0341372 3.9842823 3.9366195 3.997446 4.0325665 4.0422564
1369745_at 6.0359325 5.974723 6.1797104 6.1220765 6.1421146 6.1677637 5.994336 6.057389 5.99081 5.9824996 5.9051714 6.2506137
1369746_a_at 11.504245 11.555989 11.403992 11.792552 11.41935 11.64307 11.708414 11.753788 11.600949 11.531942 11.471173 11.643904
1369747_at 6.784805 6.281826 6.7642536 6.757273 6.582965 6.604806 6.3439584 6.6576047 6.797692 6.9464846 6.5673723 6.450513
1369748_at 3.4084716 3.4100926 3.4688375 3.5320435 3.370663 3.4025521 3.3753846 3.4021096 3.631336 3.344289 3.4476254 3.5288072
1369749_a_at 3.943053 3.9685488 4.022917 3.8883889 3.9036527 3.7811303 4.022276 3.796631 3.8367198 4.0257225 4.158862 4.122789
1369750_at 3.7853656 3.5347278 3.7436526 3.5266595 3.7630806 3.5661561 3.9004261 3.5723817 3.8175642 3.8286757 3.6704304 3.7121325
1369751_at 3.929848 3.9040797 4.089665 4.098864 3.8338752 4.152007 3.861328 3.9042883 3.7916148 3.7089977 3.852933 4.112421
1369752_a_at 4.894296 4.841909 4.6877947 4.8007917 4.8306346 4.810122 4.7675295 4.5582204 4.762712 4.92599 4.6913548 4.7619715
1369753_at 3.8815844 3.8968916 3.7695136 3.8893435 4.047656 3.8878229 4.06353 4.0403194 3.8770196 3.928835 4.104415 3.9802334
1369754_a_at 8.159119 8.483292 8.159849 8.212779 8.0330925 8.382631 8.231603 8.207684 8.068644 8.239801 8.373415 8.255138
1369755_at 3.5676112 3.619275 3.6007648 3.628123 3.6977742 3.549972 3.700085 3.6161633 3.6626863 3.6224332 3.8556278 3.6302118
1369756_a_at 7.021316 7.012632 7.1800313 7.2009563 7.3576035 7.5773525 7.832289 7.280759 7.668873 7.5056725 7.506336 7.6245522
1369757_at 5.524043 5.6643534 5.7485023 5.8610344 5.825925 5.8171816 5.839624 5.7891397 5.559006 5.7190104 5.8542075 5.7419577
1369758_at 8.034514 8.46133 8.626853 8.005518 8.01937 8.001639 8.565531 8.546085 7.8263693 7.773488 8.250467 7.984819
1369759_at 5.172443 4.9779196 5.1959834 5.077994 5.170245 5.2231874 4.9484205 5.357933 5.10007 5.1932945 5.3922133 5.229107
1369760_a_at 3.7613814 3.81383 3.7164304 3.9522972 3.8980408 3.934423 3.7477415 3.9309437 3.7068264 3.752466 3.7161274 3.6523535
1369761_at 3.72483 3.7545815 3.8102038 3.7349675 3.6783502 3.7972445 3.7401118 3.9414244 3.6705031 3.7006164 3.5306177 3.910193
1369762_at 4.3829927 3.9944203 4.229362 3.9790363 4.0551934 4.28016 4.14559 4.1967573 3.9952202 4.0357943 3.9135897 3.8699174
1369763_at 3.8179424 3.8954167 3.8414876 3.9859648 4.1336565 4.1682873 3.9652705 4.0041304 4.0321426 3.895039 3.7343767 4.272034
1369764_at 13.235865 13.304835 13.15894 13.204241 13.219821 13.088056 13.231115 13.161938 13.254925 13.276862 13.265048 13.327073
1369765_at 3.8893843 3.7089365 3.7943254 3.9334462 3.836538 3.9913538 3.8460703 3.8739107 3.663597 3.8966424 3.6813004 3.7318597
1369766_at 4.935035 5.283906 5.0630026 5.348218 5.334852 5.5740123 5.331477 5.3657517 4.9851966 5.1816635 5.2159367 5.2926183
1369767_a_at 3.7263587 3.8053005 3.88015 3.958476 3.7998776 3.8602164 3.6023207 3.7762716 3.8337524 3.855156 3.8721564 3.6331995
1369768_at 6.35738 6.2511263 6.207244 6.461626 6.4277024 6.3380413 6.434379 6.304554 6.3646674 6.7271624 6.373408 6.336355
1369769_at 4.6816998 4.5938754 4.422556 4.5375757 4.297528 4.732562 4.4566636 4.415972 4.327772 4.755563 4.802395 4.7339835
1369770_at 3.8724284 4.0945935 4.0567985 3.8229256 3.8489916 3.9427154 3.9501996 3.9166253 4.005995 3.9681094 3.9553032 3.8299468
1369771_at 5.0342836 5.3387756 4.9738154 5.3943043 5.189788 5.0975046 4.991667 5.4212704 5.181674 5.437892 5.291479 5.167883
1369772_at 6.7720294 7.018365 7.282062 7.2264915 7.5926743 7.031653 6.9624543 7.152499 6.6541076 7.3250866 7.237986 7.1721473
1369773_at 4.0708957 3.9264464 3.927534 3.7935324 3.6513436 3.8886523 3.7927966 3.735076 3.7038944 3.7761934 3.9358702 3.7591274
1369774_at 4.102398 4.2243543 4.3160563 4.2843285 4.308997 4.3745713 4.3737235 4.116414 4.150367 4.0777206 4.1415935 4.4986024
1369775_at 8.231791 8.273378 8.2114 8.216803 8.433222 8.487484 8.508368 8.35287 8.38744 8.343085 8.477705 8.289633
1369776_a_at 6.447026 6.506791 6.438231 6.4276595 6.316459 6.6681747 6.37643 6.474183 6.1044745 6.2622576 6.3560634 6.363886
1369777_a_at 7.1467996 7.471727 7.2101355 7.589267 7.937222 8.099518 7.9178867 7.423485 7.7288404 7.8388305 7.7927294 7.7128634
1369778_at 3.5712624 3.7110114 3.648753 3.5899959 3.6035094 3.8778613 3.5209577 3.718861 3.6823454 3.711961 3.743002 3.7356913
1369779_at 5.9480033 6.1576366 6.0232615 5.9071994 6.018935 5.932378 5.7733965 6.073738 5.890621 5.9534025 5.9500556 6.0048766
1369780_at 5.7998037 5.8798885 5.756555 5.7658005 5.8643646 6.0302324 6.0038605 5.826821 6.099165 5.871536 5.8728414 5.9239216
1369781_at 3.7307804 3.807852 3.7703426 3.703048 3.8123662 3.8318675 3.745986 3.6925242 3.506481 3.8286757 3.7749593 3.7030418
1369782_a_at 5.747942 5.7391844 5.8822746 5.9534035 5.8832664 5.9231796 5.863955 5.7816696 5.8163037 5.7474747 5.936116 6.137721
1369783_a_at 4.8189435 4.864236 5.064369 5.1122065 5.092724 5.374796 5.2937922 4.9476566 4.650214 5.3344245 5.7666965 4.74022
1369784_at 3.8923383 3.5448184 3.8187935 3.864176 3.8435218 3.6912224 3.6431525 3.4310956 3.7662768 3.836863 3.8490818 3.5527678
1369785_at 8.167656 8.002371 7.9487085 8.1331 7.9386215 8.26575 7.588552 8.321086 8.645678 8.216708 8.003211 8.274968
1369786_at 5.366296 5.3960266 5.630257 5.2536364 5.5566077 5.6393876 5.809779 5.4300303 5.4421315 5.4357386 5.7019043 5.802837
1369787_at 3.8603787 3.523761 3.809781 3.5946512 3.734662 3.7940977 3.708363 3.7347143 3.4662573 3.9092376 3.8124597 3.6034524
1369788_s_at 8.531015 7.943514 7.046969 8.453997 7.5872235 7.162741 8.437765 7.6347613 8.387739 8.797134 8.394302 7.4359684
1369789_at 3.2479608 3.3239174 3.4469783 3.3957772 3.2866364 3.5325506 3.206182 3.3836908 3.3738604 3.3245537 3.1809955 3.3161783
1369790_at 11.663941 11.279905 11.857663 11.662604 11.607116 11.615909 10.96686 12.303219 11.220375 12.197721 11.892052 10.963779
1369791_at 7.8594065 8.098317 7.806619 7.5208707 7.9614105 8.044376 7.811368 7.856488 8.054548 8.138712 8.343825 7.956045
1369792_at 5.7918453 5.7366 5.8680315 5.7303796 6.113594 6.0383406 6.0677977 5.6156554 5.9823456 5.7254 5.859052 5.8401747
1369793_a_at 3.9465218 3.91706 3.9500403 4.0110846 3.9061453 4.0698423 4.0053988 3.8550856 3.8445573 3.6956687 3.994261 4.127556
1369794_a_at 4.6574106 4.565051 4.700426 4.739827 4.676149 4.7566514 4.5946503 4.5817065 4.485202 4.440724 4.673678 4.4848466
1369795_at 4.452463 4.6311197 4.24864 4.5508623 4.369774 4.2598467 4.2371626 4.307622 4.337657 4.3337145 4.2686205 4.2854586
1369796_at 4.2886353 4.4403462 4.198655 4.4325657 4.4024553 4.259846 4.314953 4.369348 4.4446096 4.4782963 4.1966205 4.4720798
1369797_at 4.156915 3.9936576 4.07314 4.1559916 4.3017526 4.2491617 4.319648 4.1149178 4.0557857 4.017993 4.0929894 4.1492543
1369798_at 4.582947 4.1841564 4.6929407 4.379655 4.5219545 4.6108494 4.475814 4.376836 4.6163845 4.387187 4.5512495 4.4683824
1369799_at 10.525674 10.637788 10.560698 10.528315 10.526529 10.499692 10.461718 10.37609 10.664369 10.554554 10.569035 10.24059
1369800_at 3.9389222 3.9862864 3.948322 3.7950497 3.6690917 3.9123192 4.020505 3.8987322 3.7232964 4.047959 3.8895144 4.0005364
1369801_at 4.3332696 4.298393 4.2710185 4.2612896 4.4805036 4.5960383 4.2656727 4.321029 4.481124 4.234037 4.3841796 4.346071
1369802_at 3.726009 3.748351 3.8917758 4.002469 3.8613517 3.7713916 3.8114061 3.8927984 3.8604302 3.7373343 3.4998899 3.8484378
1369803_at 4.2380085 4.3719764 4.528848 4.334665 4.3185334 4.3717484 4.6461287 4.1462364 4.25456 4.314419 4.1919265 4.530218
1369804_a_at 4.591658 4.512706 4.568735 4.786015 4.6945496 4.6873956 4.522428 4.7328086 5.011785 4.806324 4.809552 4.5340285
1369805_at 3.7894027 3.8461728 3.891081 3.8085566 4.0075035 3.90589 4.095473 3.7743294 3.7613783 3.8019648 3.9915786 3.8554108
1369806_at 4.8810763 5.0264244 4.874667 5.0808115 5.383657 4.87169 5.183904 5.4222374 5.1784 5.097044 5.127692 5.1536255
1369807_at 4.3921328 4.170165 4.4427314 4.2469254 4.539807 4.4647336 4.4029937 4.092887 4.3321 4.377881 4.1474795 4.3236475
1369808_at 4.518981 4.2008543 4.337735 4.295906 4.270614 4.2506123 4.1706367 4.393734 4.1037173 4.32153 4.31796 4.5320234
1369809_at 4.945004 4.6334596 4.84669 4.8683987 5.1436486 4.8371735 4.9440255 4.7429695 4.849475 4.7800655 4.948962 4.8857255
1369810_at 6.187145 6.263044 6.3358717 6.2393503 6.3382025 6.454938 6.192812 6.386994 6.663894 6.169287 6.3269987 6.5183883
1369811_at 4.6966076 4.426792 4.4877167 4.9228086 4.6822777 4.52796 4.5258846 4.572212 4.733383 4.546958 4.420768 4.4695625
1369812_at 5.5945864 5.6599646 5.9579363 5.627535 5.749213 5.5830398 5.5505714 5.6455164 5.309984 5.5041494 5.458481 5.5441647
1369813_at 6.9886417 6.84353 6.9655366 6.80022 6.8759446 6.8765445 6.9332843 7.1480207 6.853794 6.9028196 7.170972 6.9594917
1369814_at 4.715952 4.229538 4.330355 4.4939895 4.4484663 4.5279126 4.2159843 4.298298 4.207922 4.3245163 4.423579 4.5091
1369815_at 5.686202 5.4738474 5.8372207 5.4135065 5.6012907 5.441598 5.489685 5.826698 5.474566 5.64461 5.7462907 5.459426
1369816_at 4.9256682 4.802165 4.792402 4.7354107 4.743746 4.601466 4.701267 4.8295717 4.756204 4.953929 4.723392 4.831264
1369817_at 4.5981846 4.2239294 4.446223 4.6263227 4.0266027 4.3844204 4.2105203 4.5150337 4.6567125 4.6279693 4.4088354 4.513002
1369818_at 4.3392286 4.6147833 4.464105 4.707907 4.6489825 4.580029 4.7169743 4.68349 4.428609 4.641898 4.6436467 4.5002403
1369819_at 4.493905 4.531975 4.8037877 4.785883 4.834402 4.7228546 4.7112856 4.623327 4.877068 4.5778003 4.8028207 4.72572
1369820_at 3.9990547 4.137652 4.089904 4.2081985 4.107682 4.104476 4.081568 4.089307 4.0675163 3.9393215 4.2543597 4.16247
1369821_a_at 4.9364586 4.885197 4.7355623 4.7920074 4.9074955 4.9674416 4.739085 4.91609 4.89509 4.9181824 4.864318 4.940461
1369822_at 4.3330564 3.950438 4.1859922 4.2590313 4.1967206 4.3053493 4.2258487 4.3657117 4.25609 4.115529 4.097421 4.1597357
1369823_at 4.574477 4.483181 4.387889 4.625705 4.70208 4.431014 4.607026 4.431782 4.346019 4.445881 4.463563 4.5515084
1369824_at 4.9506426 4.835723 4.6521454 4.784275 4.4795494 4.87206 5.138463 4.9268494 4.9127293 4.8070097 4.890174 4.8625164
1369825_at 4.7582903 4.594468 4.3983774 4.4007435 4.715982 4.6347804 4.642242 4.7401953 4.482027 4.565097 4.634671 4.859515
1369826_at 5.841487 5.6760583 6.01842 5.826845 5.7935357 5.6239543 5.7438807 5.767186 5.514794 5.86751 5.8442864 5.7625656
1369827_at 5.435561 5.367182 5.4397917 5.353009 5.4718876 5.429291 5.3726892 5.239805 5.188989 5.1318207 5.1806097 5.3359003
1369828_at 5.3893013 5.180108 5.4383698 5.190159 5.1614523 5.260626 5.2710013 5.515394 5.317877 5.311795 5.4729185 5.3671427
1369829_at 4.653693 4.354124 4.4402695 4.597559 4.6434765 4.694167 4.2627296 4.453621 4.501536 4.399952 4.2995734 4.7417874
1369830_at 4.6777143 4.7668514 4.771198 4.5327134 4.532193 4.6284714 4.6208596 4.6573687 4.4460764 5.014062 4.5376368 4.803178
1369831_at 5.237419 5.134942 5.0279627 5.2029266 5.3362684 5.240655 5.222269 5.1265564 5.0585384 4.932499 4.956443 5.2454157
1369832_at 5.184712 4.8535857 5.2782545 5.023072 5.0449905 5.324447 5.0937877 5.249604 5.0788794 5.25751 5.123978 5.3742194
1369833_at 4.2869167 4.140807 4.1811967 4.0935497 4.310189 4.1662793 4.0114293 4.267567 4.0454946 4.170986 3.997002 4.1742935
1369834_at 7.7250085 7.7778134 8.061575 8.00285 8.223918 7.918893 7.925609 7.474068 8.235443 8.093758 7.7029314 7.8597875
1369835_at 6.089616 5.8399386 5.985809 6.0993056 6.2806 6.329281 6.2673607 6.0154686 6.0372324 5.9908924 6.248035 6.190411
1369836_at 6.0149183 6.192376 7.096667 6.067238 5.9842954 6.537409 5.8358035 5.980967 6.9979725 6.3166337 6.0741673 5.853011
1369837_at 12.399385 12.32628 12.458736 12.354934 12.411772 12.507305 12.342818 12.547945 12.466847 12.304152 11.994042 12.152976
1369838_at 3.901922 4.0628786 4.176229 4.084863 4.1387224 3.9484184 4.2016525 4.137032 4.184864 3.9777906 4.013323 4.3332286
1369839_at 4.4451523 4.410594 4.4010396 4.4079328 4.6142397 4.3744745 4.3719425 4.5236073 4.356289 4.6641474 4.243885 4.580592
1369840_at 9.4995985 9.816301 9.077588 9.448354 9.138946 10.2842655 10.722939 9.680329 9.406922 9.338757 10.162809 10.4622555
1369841_at 3.5553267 3.4360633 3.533356 3.7007933 3.570162 3.605117 3.5701075 3.6151361 3.5112617 3.594241 3.635424 3.5597343
1369842_at 3.7203686 3.8137167 3.865523 3.6159866 3.8647194 3.7966845 3.9585724 3.7206867 3.7206028 3.9864974 3.6711004 3.580636
1369843_at 4.3882113 3.9717996 4.147457 4.322755 4.190241 4.193292 4.012806 4.258484 3.9749892 4.183918 3.9292328 4.261676
1369844_at 3.805069 3.9914339 3.9411886 3.849358 4.319 4.0751925 3.8872771 4.131068 4.163371 3.9035218 3.8064804 3.9621577
1369845_at 5.380503 5.005649 5.040987 5.2090025 5.30683 5.215158 5.1965847 5.072031 4.9858456 5.116506 5.1335297 5.2512016
1369846_at 3.4117832 3.5122676 3.5280962 3.8206496 3.458915 3.5055149 3.404708 3.6182885 3.5775044 3.4841278 3.3872485 3.4918873
1369847_at 5.2710238 5.168992 5.2436385 5.2273903 5.2782755 5.2204456 5.1364465 5.007664 5.225344 5.1761174 5.4178157 5.279886
1369848_at 3.6969793 3.5468464 3.584063 3.4738913 3.519384 3.711725 3.4811568 3.4057665 3.4462965 3.4963453 3.597662 3.5475693
1369849_at 5.2143574 4.9179087 4.9778547 5.1595182 5.3088207 5.2448964 4.91241 5.192341 5.3366613 4.8731003 5.2236385 5.176775
1369850_at 5.3449287 5.8562193 5.4026527 5.3582706 5.581422 5.7884903 5.790462 5.7042646 6.2111597 5.712789 5.42593 5.576355
1369851_at 6.772635 6.8310585 6.7219644 7.04276 7.124802 7.057275 7.112657 6.977433 6.868306 6.9107146 6.8197455 7.0039873
1369852_at 12.136167 12.159563 12.298726 12.363477 12.267296 12.267044 12.255512 12.21535 12.152356 12.302607 12.147999 12.253214
1369853_at 4.7915654 4.543403 4.759801 4.4944615 4.603448 4.640174 4.8897333 4.8152227 4.101944 4.5314875 4.857955 4.5799823
1369854_a_at 8.646236 8.705975 8.474244 8.606191 8.859294 8.784232 8.708475 8.5563345 8.562354 8.679356 8.835082 9.07445
1369855_at 3.699517 3.5452194 3.5479543 3.7599669 3.752453 3.7837825 3.9677477 3.7010934 3.795664 3.632436 3.708348 3.502563
1369856_at 4.4565773 4.401531 4.527363 4.1206293 4.326673 4.45874 4.2290626 4.330473 4.144653 4.2696776 4.331228 4.2368164
1369857_a_at 5.481547 5.356661 5.5415325 5.4981937 5.601871 5.668102 5.709626 5.4576564 5.427279 5.4011965 5.465115 5.563691
1369858_at 4.0556116 4.3608437 4.0522575 4.039433 4.038092 4.257597 4.347498 4.0767436 4.0645475 4.1885386 4.276828 4.1341743
1369859_at 4.296082 4.1677713 4.1838293 4.323052 4.289529 4.2588153 4.2911944 4.1833067 4.298098 4.4400864 4.4203973 4.403892
1369860_a_at 4.559164 4.768032 4.435074 4.5267878 4.599231 4.7023325 4.6355963 4.6475697 4.620305 4.6695232 4.5448656 4.7738514
1369861_at 4.2909203 3.9746485 4.1230226 3.981309 4.180203 4.427629 4.1742487 4.1694446 4.113993 4.1352844 4.2136683 4.0131626
1369862_at 4.278044 4.3959703 4.524262 4.4551 4.3010654 4.39919 4.167526 4.452261 4.501536 4.341186 4.567061 4.5713415
1369863_at 8.746318 9.316485 9.060553 7.5197096 8.875638 9.283251 9.250792 8.845725 9.482195 9.089103 9.482378 9.176274
1369864_a_at 10.127142 10.060372 10.407076 10.208486 11.305256 10.398874 8.999591 10.38406 10.791376 11.253559 9.166626 10.831492
1369865_at 4.026991 3.9801126 4.0322104 4.130021 4.276352 4.292335 4.1130667 4.127763 4.017232 3.966036 3.9524024 3.9979217
1369866_at 4.6521287 4.5938754 4.426529 4.516799 4.451312 4.452059 4.5490637 4.591872 4.330967 4.5602016 4.4432497 4.544564
1369867_at 6.1512365 5.884925 6.6818147 6.959204 5.734187 5.496494 6.35545 5.0513086 5.818943 6.728675 5.4428043 5.003451
1369868_at 10.242605 10.478077 10.192507 10.341628 10.256692 9.989529 9.997264 10.127737 10.295646 10.124021 10.286027 10.43285
1369869_at 3.5199296 3.5089495 3.4550695 3.7534115 3.629408 3.4691825 3.6121376 3.5597644 3.5099852 3.5459387 3.5507677 3.5178952
1369870_at 7.1904397 7.1118064 7.0884557 7.2882595 6.839115 6.940308 7.1604047 7.297697 7.2808456 7.144849 6.8829603 6.9717417
1369871_at 3.6032255 3.5102253 3.3328803 3.6807659 3.5479915 3.5680177 3.495783 3.7051063 3.5913293 3.59231 3.5363598 3.5082865
1369872_a_at 4.357368 4.3078947 4.422618 4.2937083 4.502222 4.334328 4.136427 4.223364 4.3230243 4.415483 4.4668813 4.54534
1369873_at 4.3260183 4.1796513 4.209676 4.392413 4.3449883 4.4380326 4.5032873 4.3894353 4.309018 4.3127456 4.3445005 4.3783054
1369874_at 4.583656 4.4758387 4.469191 4.441759 4.6525145 4.493127 4.2568607 4.360139 4.5238576 4.3239117 4.418537 4.4991846
1369875_at 4.863577 4.7108774 4.813596 4.6896505 4.810507 4.8959494 4.819627 4.978982 4.5287027 4.57681 4.9104586 4.7033434
1369876_at 3.7718096 3.673949 3.7166188 3.748027 3.8496673 3.9048185 3.8210857 3.7333336 3.8122387 3.79848 4.0128703 3.877278
1369877_at 4.9077444 5.052563 4.682183 4.4126015 4.6147547 4.750538 4.9409027 4.8677874 4.685582 4.4172378 4.9097166 4.781105
1369878_at 3.9267573 3.877915 4.0834913 4.118707 3.9307592 4.330914 3.924654 3.9775693 4.08985 3.7647834 4.1141615 4.0289717
1369879_a_at 12.855834 12.873541 12.885519 12.825395 12.856943 12.759935 12.68344 12.758901 12.803274 12.896356 12.878927 12.843007
1369880_at 4.1140485 4.3160543 4.0441766 4.1447983 4.049981 4.206599 4.2311344 4.316823 4.1917524 4.1981444 4.173846 4.4118366
1369881_at 4.337692 4.300211 4.137995 4.1113048 4.097972 4.189947 4.2609634 4.3920026 4.410651 4.384882 4.2687297 4.2138314
1369882_at 4.293989 4.468862 4.51096 4.567641 4.538533 4.4451113 4.4783 4.503446 4.3545 4.3716784 4.5231247 4.5065217
1369883_at 3.2668066 3.265038 3.305775 3.3550491 3.371632 3.3009245 3.5673287 3.3758771 3.4160697 3.334313 3.4573152 3.3614092
1369884_at 4.812885 4.765516 4.5879803 4.9068623 4.909199 5.00305 4.834208 4.7906485 4.7726274 4.8763714 4.9601607 4.842494
1369885_at 5.080129 4.547122 4.8355646 4.9693613 4.6813326 4.8290873 4.9704103 4.9559464 4.6998625 5.0685616 4.9490767 4.6924767
1369886_a_at 6.016514 5.9661217 6.314062 6.347616 6.0781565 6.3959985 6.0776687 6.604944 5.998143 5.9377236 6.1834807 6.1433735
1369887_at 4.603755 4.66702 4.652146 4.676183 4.7664795 4.611865 4.5779 4.5799584 4.432892 4.6311536 4.6973515 4.68982
1369888_at 4.3317814 4.0793357 4.0670075 4.1688623 4.2022247 4.0742655 4.183897 4.156929 4.2423964 4.3107886 4.2273693 4.0108714
1369889_at 4.0545244 3.9940054 3.9229782 4.078582 4.0057583 4.119021 4.0076885 3.9839256 4.0864983 4.1538744 4.0308313 3.909774
1369890_at 3.0571272 3.140914 3.0516026 3.046664 3.0088522 3.0953689 3.1094522 3.1457002 3.1169271 3.0978558 3.0762544 3.1060817
1369891_at 5.213049 4.761079 4.909377 5.088262 4.974845 5.0972996 4.9704995 4.889315 4.9060736 5.0873804 5.157565 5.1383257
1369892_at 3.8633134 3.5069432 3.602233 3.6769319 3.4993775 3.6687975 3.699067 3.6275327 3.5418108 3.6557646 3.73315 3.882292
1369893_at 4.556133 4.604484 4.567486 4.5605454 4.7654476 4.6284714 4.5530815 4.4250684 4.22554 4.5675764 4.4566684 4.537161
1369894_at 3.1990964 3.4003007 3.3793173 3.4360342 3.115278 3.290025 3.4313366 3.2205615 3.3087425 3.2341495 3.136878 3.1774104
1369895_s_at 6.113764 6.271704 6.0033026 6.2604356 6.2070336 6.142806 6.098563 6.0511856 6.4278674 6.256918 6.0002747 6.178234
1369896_s_at 7.540141 7.487159 7.689489 7.5434933 7.6778207 7.5892186 7.6768155 7.5443854 7.5741134 7.5036345 7.4995465 7.660935
1369897_s_at 12.339561 12.407061 12.273768 12.2995405 12.147316 12.27602 12.166618 12.239757 12.164384 12.140633 12.158494 12.2791
1369898_a_at 4.80382 4.6360407 4.7241373 4.9274254 4.807565 4.5771956 4.677802 5.151844 4.884312 4.619176 4.612191 5.1014237
1369899_s_at 6.498972 6.1963954 6.7322164 6.18269 6.573148 6.1130924 6.32059 6.627774 6.4246817 6.695877 6.434963 6.229198
1369900_at 4.060294 3.8561761 4.1669264 4.040781 3.9458194 4.0745573 4.1396346 4.213337 4.290347 4.134683 3.9253125 4.2979836
1369901_at 4.0769672 4.435794 4.3733983 4.288469 4.134755 4.3623686 4.2095475 4.400468 4.299706 4.1351905 4.213356 4.154079
1369902_at 7.19465 7.363707 7.275779 7.269929 7.252412 7.120047 7.662996 6.9267893 6.909976 7.0519857 7.18367 7.1408296
1369903_at 3.9443626 3.8761673 4.233609 3.8664193 4.087578 4.1029325 3.937485 4.0171633 4.0346766 4.10777 3.8624766 4.045653
1369904_at 4.4370327 4.4714108 4.4303675 4.309984 4.527461 4.4217014 4.658585 4.60688 4.304434 4.292659 4.4304695 4.4164743
1369905_at 3.7954164 3.3357081 3.6308115 3.6039326 3.4834728 3.8265498 3.6532655 3.6385045 3.4651344 3.4583197 3.561155 3.6697338
1369906_s_at 12.049219 12.15529 11.952583 12.020689 12.09774 11.974491 12.018263 12.111106 11.992304 12.067364 12.022377 11.965887
1369907_at 5.7352242 5.5433273 5.5222836 5.817752 5.5903683 5.684354 5.571697 5.6221895 5.6875286 5.399658 5.4099154 5.6391854
1369908_at 3.4576125 3.6375983 3.8011117 3.4768333 3.5536752 3.5165665 3.5276122 3.3715203 3.6460607 3.399417 3.647773 3.486315
1369909_s_at 11.08788 11.115491 10.95833 11.255368 10.98259 11.002434 10.912134 11.191322 11.079026 11.261363 10.970736 10.913695
1369910_at 3.7340138 3.897499 4.0087814 4.0360756 3.8310332 3.9420962 3.821907 3.9592078 3.8613758 3.8398223 3.7191727 3.8932033
1369911_at 5.0457177 4.774535 4.9127245 4.958027 4.8161793 4.947303 4.708 5.085052 4.9717712 5.0129538 4.8881793 4.839386
1369912_at 6.440377 6.5001254 6.04644 5.9575863 6.048706 6.3215156 6.0712013 6.249161 6.261956 6.276743 6.1798787 6.145943
1369913_at 4.3656673 3.736262 4.2672644 4.3964148 4.3020372 4.33261 3.9614332 4.2016506 4.1656647 4.15616 4.2715673 4.325637
1369914_at 3.6969256 3.6075559 3.678355 3.7034771 3.9276998 3.6206837 3.9460092 3.8134518 3.9383156 3.723228 3.8455348 3.9097738
1369915_at 6.5860605 6.734995 6.707779 6.8150425 6.702239 6.89703 6.677709 6.693289 6.594921 6.736503 6.7479105 6.684313
1369916_at 5.047404 4.9601836 5.1579795 5.036042 4.998594 5.1768446 4.947919 5.064572 5.1128583 4.952979 5.255107 5.039256
1369917_at 5.138872 4.6067786 4.701522 4.982611 4.9881077 5.0352163 5.21991 4.738931 5.000473 4.7236085 5.002366 5.073684
1369918_at 3.6299741 3.793789 3.9782004 3.748027 3.9534373 3.6816828 3.7287548 3.8913772 3.768897 3.75056 4.086536 3.960666
1369919_at 4.866169 5.0472527 4.8514786 4.994732 4.7604012 4.814514 5.1011643 4.9989862 5.2207885 4.910409 5.070982 4.956625
1369920_at 4.580058 4.44529 4.617867 4.6303406 4.502509 4.8235283 4.680284 4.6067038 4.318511 4.73891 4.4261723 4.675048
1369921_at 6.5023565 6.3447804 6.1862774 5.766036 6.3065357 6.2307973 5.731351 7.141737 6.9354916 6.8176003 6.686336 6.552762
1369922_at 8.71797 9.070488 8.802313 8.67335 8.628174 8.8846 8.723305 8.605445 8.647682 8.6995735 8.899828 8.861489
1369923_at 5.9959087 5.600952 5.5646257 5.3097906 5.9997463 5.569436 5.846279 5.6275215 6.0210967 5.6739836 5.450348 5.6284647
1369924_at 5.6346445 5.8292136 5.898522 5.98868 5.685331 5.70705 5.7715635 5.6745176 5.8570375 5.704264 5.5034513 5.6451507
1369925_at 4.129503 3.9099262 3.6906633 3.9452589 4.0453777 4.0428085 3.8777342 4.16263 3.834797 3.914601 4.0596337 4.1829557
1369926_at 7.518441 7.7123547 7.600634 7.7159743 7.518359 7.7190537 7.4213824 7.6593285 7.4692574 7.3469005 7.4956408 7.5563817
1369927_at 11.547851 11.511998 11.409393 11.471188 11.409721 11.571953 11.48124 11.4109955 11.474756 11.327982 11.570903 11.345536
1369928_at 3.5192451 3.4254668 3.5453646 3.766346 3.481995 3.524341 3.586732 3.3998716 3.5197608 3.4647927 3.3944824 3.594004
1369929_at 11.513555 11.590674 11.612204 11.422105 11.516649 11.480101 11.414164 11.563341 11.527988 11.507284 11.638674 11.545333
1369930_at 11.868458 11.691846 11.775263 11.607506 11.6830845 11.828815 11.731122 11.770022 11.73517 11.621235 11.833506 11.707818
1369931_at 7.3243456 7.4896045 7.3339043 7.37126 7.428531 7.339435 7.134111 7.4012914 7.5071936 7.0282264 7.5342374 7.3314633
1369932_a_at 10.128743 10.073865 9.971892 10.0878315 9.922212 10.013802 10.001665 10.067537 9.958978 10.053283 9.985441 10.070668
1369933_at 11.35853 11.147155 11.213526 11.213454 11.216242 11.173338 11.221786 11.112735 11.202499 11.166277 11.195044 11.130088
1369934_at 12.114865 12.197816 11.933945 12.180901 11.991339 11.984343 12.126073 12.002437 11.897085 11.91953 12.086643 12.232423
1369935_at 8.069792 7.893911 7.9387527 8.008567 8.018125 8.085877 7.7840056 7.9635835 7.9318542 7.9940557 7.9936533 7.841024
1369936_at 11.200344 11.051876 11.027196 10.949161 11.043385 10.920075 11.1970005 11.176891 10.952121 11.032764 10.977131 11.101891
1369937_at 11.408234 11.153243 11.201458 11.028472 11.23161 10.928375 11.290445 11.164508 11.112679 11.131023 11.15314 11.041893
1369938_at 7.55635 7.3690567 7.468172 7.406157 7.242869 7.143143 7.4671474 7.395199 7.34469 7.2401395 7.3379383 7.408978
1369939_at 12.149227 11.886341 12.100607 12.04959 12.131052 11.978525 12.05605 11.934994 12.028376 12.031962 12.046249 11.964682
1369940_at 10.59319 10.523973 10.720975 10.485147 10.595652 10.313234 10.346486 10.475742 10.412046 10.456268 10.508444 10.523943
1369941_at 10.816984 10.679125 10.388617 10.643318 10.679944 10.946108 10.734109 10.628573 10.790581 11.0233965 10.940947 10.815862
1369942_at 9.115362 9.154143 8.864643 8.89724 8.704175 8.858937 8.946732 8.839919 8.800154 8.846905 8.873318 9.024902
1369943_at 10.163424 10.704823 10.072356 10.199028 9.990945 10.2799015 10.32833 10.256235 10.27648 10.327987 10.309139 10.494012
1369944_at 8.389249 8.83093 8.438853 8.7204275 8.438281 8.562671 8.69387 8.727574 8.841751 8.467367 8.732361 8.534008
1369945_at 4.4395075 4.546948 4.483793 4.459182 4.514618 4.491288 4.8803267 4.6684494 4.4479165 4.397186 4.520776 4.7998796
1369946_at 6.5542817 6.6052485 6.674318 6.6540685 6.2805805 6.620854 6.4755416 6.366248 6.6411424 6.407091 6.5193863 6.5805287
1369947_at 5.7707453 5.3627224 5.520606 5.51661 5.6770635 5.5123863 5.643378 5.644474 5.5741854 5.3159094 5.752028 5.55105
1369948_at 7.784342 7.790624 7.5522685 7.805988 7.4325438 7.646572 7.6163454 7.493808 7.4607153 7.5189466 8.043953 7.5481725
1369949_at 6.9998574 7.1531367 7.206298 7.2923446 6.8379354 7.087863 7.19751 7.3054338 6.907813 7.0458374 7.2022653 7.095696
1369950_at 9.549907 9.575338 9.615365 9.51845 9.37028 9.612136 9.6483345 9.606777 9.480446 9.515647 9.719917 9.439299
1369951_at 3.9397793 3.8678255 4.1037583 3.8487678 4.140184 3.9569435 4.1399937 3.9888167 3.8699155 3.9231684 4.0083866 3.9249406
1369952_at 12.025373 12.054097 12.154075 12.163964 12.109241 12.210112 12.139058 12.123494 12.093154 12.167321 12.205928 12.2432
1369953_a_at 4.3484716 4.1849055 4.9441524 4.766096 4.2058473 4.3943825 4.3455606 4.6508665 4.6957097 4.699495 4.4731646 4.822625
1369954_at 12.853852 12.904805 12.925583 12.803706 12.816093 12.805229 13.035339 12.769625 12.696986 12.81726 12.864761 12.8835945
1369955_at 6.4749494 6.467728 6.2161555 6.1113043 5.925293 6.1098323 6.343612 6.101735 6.351249 6.1570964 6.472333 6.2679615
1369956_at 9.696113 9.59666 9.581772 9.383106 9.425891 9.380759 9.459905 9.437104 9.486193 9.47096 9.711617 9.574744
1369957_at 5.8003125 5.714071 5.641624 5.274234 5.82118 5.7296963 5.226733 5.651166 6.038474 6.1481843 5.593329 5.845539
1369958_at 8.260429 8.091736 8.34886 8.202011 7.7340417 7.834143 8.217527 8.40609 8.063562 9.006138 8.694136 7.865151
1369959_at 12.3585825 12.233069 12.072435 12.254909 12.134322 12.0301075 12.372641 12.075367 12.111261 12.352947 11.827601 12.126608
1369960_at 9.883608 10.026039 9.964896 9.995762 9.902653 10.179879 10.132755 9.984892 10.083604 9.977366 10.0384655 10.108142
1369961_at 8.977029 9.068538 9.003694 8.927746 8.923725 9.103991 8.684571 8.962433 9.295539 9.048854 9.007253 9.131612
1369962_at 8.564081 8.343291 8.4946785 8.317087 8.299915 8.608048 8.440189 8.537674 8.388993 8.441465 8.354571 8.465447
1369963_at 5.500122 5.392288 5.5940437 5.4277687 5.2828217 5.3665905 5.6915045 5.4388723 5.439928 5.513268 5.387661 5.206667
1369964_at 7.3972683 7.117688 7.061388 6.980011 6.8989263 7.0820055 6.725 7.260608 6.817347 6.846186 7.1552067 7.385907
1369965_at 7.369526 8.457142 8.044996 8.232188 7.896755 8.139597 7.7925014 7.849799 8.299654 7.9653354 8.009789 8.076983
1369966_a_at 12.216133 12.226536 12.152841 12.219502 12.087658 12.199831 12.243463 12.114582 12.189185 12.0205145 12.253203 12.149636
1369967_at 8.817199 8.769289 8.775819 8.741126 8.717837 8.731521 8.750495 8.916354 8.893309 8.699058 8.636222 8.681307
1369968_at 6.082831 6.331087 6.112199 5.9554386 6.423341 6.0105143 6.209849 6.1532454 6.3468328 6.097603 5.8035936 6.956239
1369969_at 9.337669 9.2606325 9.280983 9.148566 9.01065 9.314977 9.141553 9.167617 9.208797 9.123194 9.267 9.170304
1369970_at 10.516566 10.510508 10.591122 10.417705 10.540592 10.339118 10.433587 10.500922 10.447249 10.478266 10.339085 10.485077
1369971_a_at 8.522182 8.514405 8.244892 8.935517 8.562887 8.611816 8.750385 8.578601 8.653364 8.783159 8.567452 8.75635
1369972_at 7.167613 6.6131573 6.8411126 6.788276 6.7507725 6.5471234 6.6511464 6.9298615 6.715849 6.8372254 6.82691 6.3208985
1369973_at 11.443945 11.160974 11.411592 11.069301 11.225628 11.216672 11.089041 11.430612 11.556404 11.425994 11.099006 11.36975
1369974_at 6.719885 6.8865113 6.5226135 6.6276054 6.8291173 6.76018 6.645183 6.6304817 6.923097 6.821029 6.8706207 6.7918906
1369975_at 8.805098 8.722691 8.757356 8.67473 8.681965 8.552294 8.697382 8.700705 8.61148 8.758926 8.6181755 8.488171
1369976_at 10.333186 10.116099 10.045652 10.163081 9.978746 10.228356 10.110247 10.23764 10.117016 9.864696 9.804028 9.853011
1369977_at 4.1562276 4.139278 4.247752 4.097932 4.060561 4.3167963 4.130452 4.225199 4.026149 4.079484 4.1997995 4.396493
1369978_at 7.8187404 7.640979 7.697051 7.817745 7.6479187 7.404406 7.61608 7.665838 7.7237916 7.6816273 7.4645834 7.5329304
1369979_at 8.91931 8.998228 9.062679 8.805492 8.962324 8.918286 8.834196 8.943434 8.864276 8.889614 8.948801 8.949703
1369980_s_at 9.345127 9.422608 9.360794 9.307004 9.395067 9.197936 9.491614 9.374346 9.451381 9.447521 9.425748 9.425209
1369981_at 8.552625 8.755137 8.82078 8.704409 8.868316 8.629359 8.676377 8.792446 8.774703 8.599152 8.978526 8.694603
1369982_at 9.497769 9.6297 9.706019 9.56376 9.398108 9.572505 9.796808 9.565103 9.677728 9.872303 9.754213 10.000502
1369983_at 8.428387 8.213789 8.345549 7.884477 8.014674 8.107987 7.84775 8.065774 7.885684 7.6688414 7.6938515 8.055704
1369984_at 9.640947 9.551213 9.580689 9.526255 9.589595 9.58237 9.645182 9.59769 9.72139 9.677487 9.65141 9.382545
1369985_at 6.145424 6.0538726 6.22702 6.0549703 6.1339874 6.309048 6.0515966 6.1423144 6.0035243 6.102995 6.2949266 5.7384562
1369986_at 11.92874 11.856583 11.91806 11.948478 11.802738 11.845668 11.748682 11.760335 11.915226 11.7293415 11.761337 11.617069
1369987_at 4.675065 4.580061 4.5640793 4.71303 4.8391666 4.811433 4.708956 4.8028975 4.862129 4.8044605 4.8012085 4.88482
1369988_at 5.6231403 5.577304 5.6423473 5.707736 5.606514 5.710575 5.5121937 5.7136345 5.7045145 5.6622124 5.5884123 5.5027065
1369989_at 9.889651 9.735004 9.597946 9.645548 9.661484 9.833666 9.981064 9.617929 10.044013 9.839504 9.5945425 9.7039585
1369990_at 10.572243 10.539539 10.598866 10.670916 10.534065 10.714556 10.757094 10.538827 10.541945 10.5067005 10.599507 10.685728
1369991_at 10.263312 10.255879 10.191044 10.129502 9.997072 10.165057 10.090479 10.035306 10.180203 10.082035 10.216921 10.095248
1369992_at 9.371851 9.313597 9.165515 9.301286 9.206403 9.275578 9.332297 9.301596 9.164909 9.080825 9.070044 9.256464
1369993_at 6.5467954 6.398035 6.2964163 6.2648773 6.0226026 5.878257 6.404807 6.260385 6.181782 6.4798503 6.3276668 6.2876177
1369994_at 7.799263 7.836415 7.84025 7.6236744 7.7024784 7.617476 7.6601343 7.7284846 7.511909 7.6552043 7.3324623 7.6260414
1369995_at 8.735524 8.707277 8.781413 8.795746 8.695442 8.738467 8.70522 8.684616 8.633446 8.691496 8.543972 8.614192
1369996_at 8.533891 8.478152 8.473576 8.627959 8.564338 8.582954 8.694939 8.460633 8.424795 8.386042 8.7609415 8.359684
1369997_at 8.734421 8.990961 8.733103 8.712862 8.701237 8.840998 8.964926 8.887773 8.638144 8.807014 8.726554 8.808994
1369998_at 9.269334 8.884171 8.78791 9.014459 9.007639 8.944367 8.955109 9.060652 9.162603 8.995767 9.077247 9.021032
1369999_a_at 4.0161967 4.1841564 3.759904 3.888408 3.8967955 4.1965866 3.7878072 4.218045 4.0177665 3.7718234 3.905822 3.859082
1370000_at 9.54756 10.130013 9.470784 9.799955 9.769277 9.827229 9.487589 9.762181 10.045367 9.972201 9.72604 10.127727
1370001_at 9.4284115 9.409795 9.509627 9.468957 9.435111 9.404958 9.469884 9.657941 9.45982 9.407729 9.505205 9.393133
1370002_at 7.986128 8.071639 7.9455414 8.188799 7.9904833 8.147221 8.216819 8.233406 8.105075 8.173872 7.788079 8.023939
1370003_at 11.952679 12.099326 11.902113 12.01477 12.002327 12.064903 12.004913 11.879026 12.071551 11.952377 11.963654 11.957413
1370004_at 9.576091 9.630979 9.580099 9.598971 9.449473 8.993007 9.606678 9.506348 9.359329 9.489503 9.630999 9.493799
1370005_at 9.882774 10.1808405 10.176673 9.951517 9.804893 9.706186 10.222666 9.841867 9.623064 9.97687 9.835465 9.765801
1370006_at 11.20259 11.297611 11.237016 11.27781 11.353228 11.337009 11.253355 11.344854 11.234525 11.250078 11.3448515 11.213126
1370007_at 11.507173 11.681848 11.525172 11.838581 11.562051 11.4970455 11.644952 11.343634 10.947928 11.447306 11.427202 11.445107
1370008_at 5.6248655 5.4779058 5.493389 5.49309 5.722121 5.647572 5.817425 5.42127 5.5423775 5.404144 5.589887 5.4855003
1370009_at 14.216194 14.246312 14.253019 14.241115 14.242697 14.2231 14.166017 14.263377 14.227721 14.220705 14.2361 14.167039
1370010_at 12.239303 12.221532 12.280962 12.271152 12.351165 12.300073 12.33139 12.239785 12.277035 12.38395 12.260286 12.306165
1370011_at 5.6351757 5.7993507 5.7416983 5.760234 5.7606964 5.91582 5.6820145 5.8665314 5.7289143 5.8001394 5.9200315 5.851538
1370012_at 6.784805 6.880298 6.6742992 6.383476 6.252529 6.478528 6.5372715 6.235437 6.326684 6.091945 6.316467 6.733017
1370013_at 3.335376 3.415239 3.400466 3.3123586 3.6027496 3.503943 3.387094 3.3758771 3.2434204 3.569265 3.5094626 3.3895702
1370014_at 8.64982 8.504138 8.483618 8.204536 8.461289 8.376949 8.453356 8.434608 8.349111 8.331966 8.578996 8.383143
1370015_at 7.9976997 8.111749 8.0412655 8.135202 8.140069 8.308752 8.131966 8.22053 7.9949265 7.930829 8.193451 8.12562
1370016_at 3.5602038 3.415072 3.4697049 3.6793656 3.7387846 3.7851121 3.8066392 3.4363475 3.7320306 3.3425403 3.5183265 3.8407784
1370017_at 8.513402 8.437174 8.179932 7.9393377 8.14358 8.030798 8.005689 8.27983 8.257896 8.202688 8.08247 8.09729
1370018_at 4.6217184 4.5317874 4.679437 4.4052563 4.4074345 4.6318045 4.3537407 4.721805 4.734987 4.6158648 4.367837 4.705778
1370019_at 13.015228 13.018518 13.125307 13.157164 13.065884 13.083408 12.94408 13.124652 13.232826 12.958859 12.9538355 13.026629
1370020_at 10.084902 10.379192 10.212981 10.2267065 10.241176 10.199856 10.39743 10.099472 10.441931 10.177156 10.6499405 10.203709
1370021_at 3.7007158 3.7311604 3.5772831 3.7034771 3.6613503 3.6535447 3.5974805 3.8932614 3.553292 3.6076105 3.5940552 3.6180592
1370022_at 4.3791685 4.1520033 4.0802794 4.2742786 4.065181 4.290386 4.4055433 4.1274977 4.149232 4.01399 3.891512 4.1630025
1370023_at 6.759759 6.655694 7.1096973 6.8383265 6.52375 6.7223306 6.6854196 6.8183217 6.924467 6.8176003 7.4192677 6.705175
1370024_at 10.800833 10.779473 10.136716 10.28716 10.611011 10.503742 10.666342 10.058427 10.424289 10.440174 10.385514 9.990801
1370025_at 7.80783 7.9799776 8.116486 7.9284678 7.85128 7.859471 7.8398957 7.7978067 7.703576 8.007672 7.8514194 7.893875
1370026_at 6.793567 7.190604 6.705358 7.0861154 6.625613 6.924908 6.9055705 6.831304 6.861604 6.7959676 6.9670005 6.952883
1370027_a_at 14.2146015 14.263037 14.141158 14.215994 14.202829 14.219438 14.222425 14.1948395 14.134953 14.191401 14.238352 14.2526245
1370028_at 4.250911 4.5138106 4.357023 4.3223047 4.523804 4.475514 4.500971 4.435615 4.3186383 4.1338663 4.3780303 3.957259
1370029_at 9.466313 9.533519 9.427522 9.527853 9.381228 9.525146 9.41815 9.626678 9.381186 9.526786 9.285717 9.445033
1370030_at 10.334595 10.164406 10.190884 10.402509 10.256073 10.356166 10.145755 10.345701 10.654493 10.48504 10.196393 10.412355
1370031_at 8.215179 8.13783 8.187487 8.213093 7.9473844 7.811057 8.162793 8.004917 7.977719 8.143879 8.132853 7.986735
1370032_at 8.247289 7.8841977 8.221308 7.9505005 8.441721 7.9156866 8.276627 8.244158 8.59577 8.427849 8.02552 8.273863
1370033_at 4.0534835 3.9627964 4.231564 3.9990733 4.012343 3.8555913 3.8846912 3.7347333 4.188429 3.8191268 4.202856 3.9660716
1370034_at 5.9030066 5.651141 5.3226132 5.781978 5.358819 5.218312 4.9871492 5.3058543 4.928802 5.633766 5.440434 4.8691325
1370035_at 8.997974 8.730158 9.153187 8.810755 8.79714 8.771721 8.6300125 8.66407 9.025612 8.864328 8.776169 8.917065
1370036_at 9.958092 10.174297 10.111165 10.105183 10.133793 10.088409 10.3454275 10.0200405 9.973437 9.988643 10.06933 9.933611
1370037_at 3.9123473 3.8464937 3.9429753 4.096779 4.014059 3.8405862 3.9117682 3.938509 3.7797837 3.9093025 3.7525768 3.7788606
1370038_at 6.1143637 6.2198796 6.4781876 6.269468 6.31999 6.421213 6.19613 6.321908 6.198436 6.3074884 6.6386695 6.289444
1370039_at 6.3689027 6.328328 6.357283 6.4089384 6.468437 6.4103656 6.4273496 6.383788 6.279854 6.324278 6.434839 6.358872
1370040_at 7.4713583 7.3769317 7.4916067 7.1891913 7.337881 7.4493723 7.265082 7.346049 7.083297 7.3867188 7.24963 7.3613825
1370041_at 3.6974626 3.6574552 3.7583737 3.8035314 3.5925708 3.7739592 3.5854564 3.5193808 3.7231526 3.8024902 3.6063917 3.5143795
1370042_at 3.7640224 3.8225281 3.9897153 3.7875738 3.881323 3.7995882 3.8453162 3.9446683 3.8579845 3.8309975 3.9909918 3.9390295
1370043_at 10.294385 10.343814 10.259419 10.403805 10.124674 10.340936 10.576718 10.110577 10.146377 10.320219 10.128801 10.227542
1370044_at 7.2061186 7.581937 7.414407 7.263657 7.3520017 6.8414617 7.112348 7.290302 7.1922626 7.3584385 7.238023 7.0675144
1370045_at 8.785788 9.150782 8.781526 8.764872 8.871731 9.096211 9.108332 8.375364 8.63433 8.8392105 8.870877 9.089251
1370046_at 6.330251 6.4625964 5.9527025 6.205522 6.272071 6.5561676 6.4172435 6.064695 6.2361536 6.3043203 6.1671815 6.225988
1370047_at 9.914281 9.953091 9.942031 9.975783 9.940455 9.866821 9.901194 9.802128 9.361792 9.939579 9.801742 9.922594
1370048_at 4.4150047 4.476123 4.2719855 4.1937222 4.2073493 4.2424927 4.409457 4.3489184 4.3611856 4.435794 4.268245 4.4016933
1370049_at 6.1529164 5.9264174 5.781652 6.001246 5.841725 5.9380603 5.9132643 5.9896665 5.984418 6.0073886 5.7527285 5.8578467
1370050_at 8.63764 8.7354145 8.634557 8.887261 8.71187 8.723179 8.963856 8.732052 8.8607235 8.745928 8.651997 8.771194
1370051_at 5.1426578 4.485682 4.4679546 4.5472775 4.6806307 4.824384 4.651438 4.5623364 4.884345 4.93178 4.599601 4.8375816
1370052_at 5.9438953 6.2283807 5.9044614 5.7430882 5.273788 5.2406154 5.441251 5.7130837 5.5602508 5.89298 5.4645276 5.586829
1370053_at 3.7003305 3.5543957 3.690368 3.5043337 3.6810918 3.605131 3.568446 3.434308 3.7810867 3.5179193 3.704206 3.6553357
1370054_at 8.090431 7.841957 7.8851295 7.855201 7.7158284 7.668306 7.498148 7.674301 7.596527 7.750987 7.4205127 7.5124125
1370055_at 6.292202 6.5065274 6.1049533 6.384084 6.4193444 6.2369747 6.2241526 6.2721996 6.0794387 6.2784553 6.3801503 6.324843
1370056_at 6.8211856 7.4491553 7.551399 6.355713 6.9672933 7.2414603 6.727854 6.7399554 7.664974 6.673191 6.4092927 7.5839562
1370057_at 10.59874 10.392295 10.1353655 10.331999 10.455026 10.350555 10.33083 10.121601 10.323273 9.856225 10.254413 10.087344
1370058_at 3.4279337 3.5637374 3.406707 3.45842 3.4645162 3.520782 3.5590131 3.4840188 3.5479562 3.4963386 3.575291 3.477296
1370059_at 3.550095 3.4293013 3.6093664 3.3430805 3.5692618 3.5845354 3.58082 3.4634788 3.5900693 3.5670364 3.5462496 3.5683572
1370060_at 10.102586 10.055854 9.955604 9.874643 9.91302 9.922848 9.962395 9.847828 9.913323 9.945478 9.9822645 9.930531
1370061_at 5.6184287 5.4344325 5.624637 5.389733 5.489454 5.8735647 5.5345874 5.623867 5.533543 5.508182 5.4942517 5.8135405
1370062_at 10.956177 10.536751 10.810522 10.684659 10.911482 10.748355 10.869683 10.665304 10.689978 10.73428 10.858578 10.501398
1370063_at 7.898902 7.7509856 7.625819 8.007254 7.7905173 7.656443 7.943479 7.849751 7.8285294 7.728913 7.7871203 7.751355
1370064_at 7.955407 8.105484 8.0229435 8.081648 7.8363147 8.072493 8.058277 8.0160885 8.129667 8.059721 8.056467 8.240102
1370065_at 13.798334 13.844912 13.845189 13.789249 13.872222 13.767646 13.832978 13.79649 13.882977 13.864579 13.822773 13.844103
1370066_at 8.525635 8.649198 8.389883 8.492403 8.589963 8.594384 8.629452 8.500502 8.5652485 8.653385 8.583517 8.512733
1370067_at 9.802824 9.552199 10.360599 9.677319 10.089695 9.272544 10.061875 9.924982 8.392126 9.838341 9.522667 9.447648
1370068_at 4.32357 4.254032 4.5185986 4.1082573 4.321937 4.4619436 4.292463 4.2862825 4.2033544 4.1628675 4.246717 4.375824
1370069_at 5.26089 4.7114735 4.9253416 4.9299135 4.974103 5.071171 5.0588584 4.9122515 4.671542 4.671234 4.9572487 4.9891253
1370070_at 7.115882 7.2057843 7.2475586 6.8476744 7.1488476 6.849056 6.8072066 6.8023343 7.1419134 6.915865 7.127693 6.9322815
1370071_at 6.7457128 6.9821 6.369569 6.703843 6.3336544 6.3571205 6.4917107 6.421751 6.8959146 6.5438795 7.1647778 6.650586
1370072_at 4.855127 4.4106236 4.582941 5.1815667 4.6644125 4.0369225 4.856573 4.5099373 4.7621064 5.2282543 5.2721624 4.9559617
1370073_at 10.975522 11.185373 10.974927 11.320223 11.08847 11.099517 11.16014 11.190769 11.034452 10.969848 11.088677 11.482613
1370074_at 6.086002 6.1700964 6.0951896 5.88058 6.017836 5.79892 5.940813 6.088633 5.9628453 6.0445647 5.911253 5.9932323
1370075_at 9.356518 9.713637 9.63072 9.352391 9.6954 9.378993 9.201988 9.392676 9.490681 9.554673 9.260289 9.282595
1370076_at 3.8810904 3.746838 3.4330032 3.6906016 3.5571222 3.5019875 3.9431067 3.6357923 3.6461875 3.5339644 3.785178 3.581883
1370077_at 5.7404037 5.776015 5.6553025 5.560907 5.707321 5.716164 5.4109135 5.3897467 5.4878626 5.607564 5.483572 5.4884353
1370078_at 6.0667953 6.0514283 5.864029 5.814822 5.965382 5.990779 5.9765987 6.0770907 5.9631515 5.9811997 5.924863 6.070121
1370079_at 4.8666043 4.62599 4.5296135 4.606438 4.623552 4.727855 4.520811 4.6093926 4.424425 4.7139115 4.5073476 4.2358923
1370080_at 8.214438 8.267464 8.586925 8.153849 8.905254 7.7533526 8.589939 8.089868 8.336798 8.458606 8.654727 8.419966
1370081_a_at 7.9062366 7.9197874 7.815076 8.025498 7.9820824 7.6750097 7.9814267 7.870812 8.082848 8.182942 7.8446193 8.071876
1370082_at 6.596203 6.525681 6.371816 6.386089 6.526114 6.1291976 6.5512633 6.4632277 6.6642284 6.3076005 6.7239733 6.4178967
1370083_at 4.307922 4.6201005 4.3307586 4.3444486 4.7027984 4.6955166 4.5619698 4.246758 4.987451 4.4564376 4.371106 4.811979
1370084_at 6.4867444 6.6355004 6.6443467 5.857239 5.830687 5.497057 6.382725 6.064695 5.808257 6.473016 5.2345405 5.604163
1370085_at 7.419043 7.2993546 7.294317 7.228668 7.208417 6.980493 7.0466294 7.101182 7.2025785 7.3166585 7.4680667 7.101113
1370086_at 13.985499 13.968647 13.890481 13.933182 13.944039 13.94149 13.969677 13.85055 13.954783 13.936504 13.909447 13.960114
1370087_at 10.368054 10.463552 10.262638 10.366682 10.403011 10.455782 10.277047 10.390317 10.379724 10.303718 10.422185 10.395711
1370088_at 7.60837 7.3569055 7.5464377 7.4883776 7.4217196 7.3289638 7.2446885 7.471133 7.8445134 7.616727 7.737957 7.364287
1370089_at 3.9622161 3.600507 3.7305543 3.9386976 3.6817954 3.812103 3.9649923 3.8216124 3.8314612 4.0382714 4.058099 4.031768
1370090_at 5.580079 5.6667104 5.766295 5.1246324 5.277158 5.74742 5.4647727 5.2571316 5.204673 5.2240324 5.515589 5.4142294
1370091_at 4.9820147 5.1712074 4.734944 4.895071 4.749254 5.129526 5.035868 4.893224 4.9295607 4.736803 4.856789 4.9409604
1370092_at 4.476013 4.2150974 4.22403 4.651222 4.301068 4.264941 4.2687116 4.387472 4.3452353 4.3594613 4.165435 4.1685514
1370093_at 3.8410547 3.773845 3.882778 3.8403027 3.930853 3.7395074 3.7489517 3.7264671 3.8535874 3.6878111 3.8796926 3.8853552
1370094_at 3.9009023 3.8785038 4.1513863 4.0289965 4.001685 4.0658083 3.9310546 3.91581 3.8349802 3.85025 4.0499 3.9596012
1370095_at 5.8713875 5.745895 5.754808 5.907121 5.7867293 6.0193715 5.8876905 5.8498893 5.7719884 6.09575 5.892551 6.0087724
1370096_at 5.2403936 4.8852034 5.3237514 4.778001 4.7861047 4.965231 4.734648 4.684177 5.1016884 4.751698 4.512389 4.6110435
1370097_a_at 4.247737 4.5214 4.424856 4.195498 3.9942226 4.2088976 3.9631815 4.6666613 4.1319447 4.267417 4.3767114 3.836716
1370098_at 10.699138 10.576037 10.83657 10.415579 10.501524 10.187191 10.383475 10.417963 10.196585 10.40496 10.221153 10.211731
1370099_at 7.3286033 7.4048195 7.2877946 7.2593074 7.3916287 7.4237723 7.300354 7.358125 7.2417445 7.305282 7.4593678 7.595282
1370100_at 6.738351 6.7618494 6.856929 6.9406266 6.7790747 6.8778825 6.8346705 6.8679075 6.8880243 6.9178743 6.8794427 6.853567
1370101_at 3.4269924 3.4031549 3.560091 3.3980048 3.4681196 3.7118204 3.6489909 3.6925242 3.507892 3.5101163 3.7144573 3.7945592
1370102_at 6.8130155 6.915628 6.5801063 6.909569 6.5662184 6.7127833 6.683174 6.5274324 6.53444 6.697787 6.6980734 6.6919985
1370103_at 4.691794 4.5279255 4.9592395 4.7148747 4.7261343 4.7196407 4.7259965 4.6608925 4.6508965 4.6897163 4.8144264 4.7225094
1370104_at 4.4934554 4.2734385 4.2834053 4.4034715 4.420806 4.4951615 4.447729 4.412492 4.1561527 4.331139 4.354809 4.490473
1370105_at 4.9994574 4.9773793 4.848464 5.2110014 4.8635616 5.124393 5.1271744 5.3082175 5.082253 4.9901004 5.0548787 5.189293
1370106_at 3.631794 3.8118854 3.8416343 4.0173492 3.6471603 3.689218 3.6764004 3.7757092 3.7507238 3.8420477 3.7526765 3.8834093
1370107_at 5.110541 4.9345026 4.9622107 5.0734735 5.137726 5.0227346 5.2064943 4.9226303 4.930878 4.914769 5.0922475 5.068181
1370108_a_at 7.858242 7.361521 7.4479337 7.663039 7.82101 7.8597236 7.6247034 7.669964 7.9889655 7.7520576 7.4706964 7.6481013
1370109_s_at 13.064417 13.116064 13.111817 13.001547 13.166514 13.077952 13.032662 13.041437 13.160069 13.061109 13.126936 13.008955
1370110_at 4.0558867 4.217177 4.229362 4.486402 4.4234877 4.714135 4.4583654 4.142652 4.3006897 4.006037 4.535003 4.255384
1370111_at 6.5291204 7.508692 8.104379 8.210685 7.35641 7.6233754 8.255502 8.205751 6.5108323 6.503416 7.7229223 7.8856616
1370112_at 9.242093 9.38926 9.520743 9.479937 9.485875 9.415143 9.712182 9.580456 9.379054 9.421808 9.362227 9.49373
1370113_at 6.3089247 6.1673975 6.3111525 6.2772155 6.2199693 6.4282565 6.591997 6.2061143 6.538943 6.3405204 5.9775767 6.3819375
1370114_a_at 6.3957367 8.596619 8.558922 8.187732 8.387171 7.8518114 8.185132 8.885866 6.6033955 8.684618 8.109169 6.521893
1370115_at 4.253909 4.325321 4.469138 4.3158503 4.4113407 4.5298376 4.3070807 4.305245 4.3917956 4.6462393 4.533729 4.353893
1370116_at 3.9926429 3.9496517 3.883271 3.952532 3.8941948 4.000742 3.8199642 4.2084384 3.8875747 3.8865972 3.9326172 3.89734
1370117_at 3.6857023 3.8089535 3.5771422 3.507209 3.7404523 3.79023 3.5173407 3.4905574 3.680704 3.5571723 3.5861983 3.7121325
1370118_at 6.1078205 5.69749 5.9398913 5.75789 6.203207 5.9261227 6.1403356 6.0977187 5.8363676 5.884636 5.672271 5.912318
1370119_at 8.119132 8.037496 7.8848906 7.7325234 8.004307 7.61063 7.8561845 7.768822 7.858204 7.624156 8.004971 7.9176116
1370120_at 4.145672 4.16175 3.826594 3.8374932 3.8755486 4.0272307 4.250759 4.027005 3.8587036 3.82996 4.031385 3.7861593
1370121_at 7.377384 7.6655483 7.493344 7.3736076 7.4950485 7.5638657 7.4155054 7.456217 7.770708 7.6951637 7.6191115 7.5562806
1370122_at 4.0861435 3.947226 4.0043664 4.086245 4.1285496 4.0034275 3.9353173 3.8561294 3.988273 4.1358023 3.8074136 3.8209615
1370123_a_at 7.1406775 6.9867554 7.0152555 6.829246 7.0300393 6.8950973 6.8265915 7.223778 6.7642565 7.0566382 6.974876 6.983573
1370124_at 6.6828284 6.394718 6.5614367 6.516145 6.525722 6.6284957 6.6691976 6.522715 6.5468507 6.5771327 6.434122 6.610355
1370125_at 4.537696 4.419574 4.522336 4.483752 4.4187245 4.3590274 4.6164255 4.6457567 4.4625287 4.4584017 4.5111666 4.426269
1370126_at 3.3566146 3.527547 3.5508184 3.7399883 3.803463 3.7220454 3.5869586 3.4565406 3.5234091 3.6365879 3.7141545 3.4860072
1370127_at 6.1828914 6.0069985 6.124548 6.0697236 5.9483356 6.111356 5.9043036 6.1161757 5.896701 5.8490586 6.0507026 5.761347
1370128_at 6.4206038 6.3338666 6.4000826 6.2837157 6.6688194 6.4342184 6.5744443 6.5357656 6.3877788 6.3519607 6.3575883 6.6668367
1370129_at 7.0814986 6.7869473 6.786349 6.723337 6.7586727 6.9695754 6.707327 6.7464833 6.826062 6.8855753 6.992709 6.974286
1370130_at 9.976151 10.257264 10.191097 10.191179 10.076388 10.106854 10.180844 10.164074 10.184282 10.186841 10.282232 10.175306
1370131_at 5.2639804 5.849912 5.3135595 5.2253404 5.1335907 5.1031036 4.898382 5.276118 5.25187 5.1888514 5.647345 5.761545
1370132_at 3.8672996 3.810058 3.8147144 4.002391 3.7478316 4.0163846 3.9400904 4.1395416 3.774459 4.01336 4.0748825 4.1136236
1370133_at 6.0141416 6.179178 6.0934267 6.146974 6.068931 6.0368423 5.791191 6.088633 6.0232306 5.973185 6.0361285 6.1877484
1370134_at 10.237987 10.282289 10.260759 10.205168 9.959468 10.199582 10.036721 10.069281 9.981349 9.895326 9.991056 10.072748
1370135_at 7.335395 6.7344775 5.5963206 6.5820665 5.6139407 6.3694663 6.391071 5.9546404 6.1540523 6.467737 6.341157 6.109634
1370136_at 6.4723096 6.550666 6.6527166 6.293091 6.3868556 6.480033 6.440966 6.4385467 6.5287614 6.575237 6.466406 6.5521126
1370137_at 4.9856915 4.9623475 4.651559 4.780427 4.8930845 5.126656 4.7135763 4.6916356 4.819266 4.8778777 4.6659346 5.1789956
1370138_at 4.7415657 4.297307 4.447769 4.4430876 4.393771 4.6743 4.438922 4.5275335 4.6074095 4.4933624 4.352352 4.8412523
1370139_a_at 3.8229697 3.5913494 3.5201735 3.692371 3.7410657 3.844325 3.8131015 3.6921027 4.1114626 3.5091908 4.063573 3.7213943
1370140_a_at 4.657652 4.621313 4.5017815 4.728981 4.6739845 4.5819707 4.70077 4.542072 4.540316 4.478084 4.6550097 4.555126
1370141_at 8.712257 8.905807 8.740114 8.778489 8.935904 9.024089 8.824964 8.721377 8.945446 8.975293 9.009719 8.941241
1370142_at 5.4616165 5.3552284 5.266504 5.4263 5.687048 5.4761486 5.3708506 5.499916 5.412668 5.360269 5.711506 4.982578
1370143_at 5.289719 5.2445154 5.319137 5.714636 5.2780976 5.464603 5.2534785 5.2433577 5.19523 5.364181 5.2977715 5.4658647
1370144_at 7.9700727 7.5399084 7.935629 7.644448 8.158937 7.9269047 7.5066857 8.027568 8.0394 8.034275 8.134132 7.8437223
1370145_at 4.0287952 4.1737604 4.1243668 3.9933155 4.1466355 4.204871 4.277529 3.9975052 4.1746464 4.2749624 4.0829124 4.1047544
1370146_at 3.2805605 3.2987576 3.3512077 3.3429568 3.560468 3.380088 3.3578598 3.3045857 3.238529 3.3122988 3.4326856 3.3825638
1370147_at 8.30405 7.680793 6.57517 7.9250965 7.797872 7.1505785 7.1148033 8.856682 7.8431826 6.845843 7.943672 6.915774
1370148_at 14.205784 14.234005 14.219369 14.169014 14.2615385 14.211773 14.19554 14.211563 14.291903 14.256112 14.2375765 14.236189
1370149_at 11.114579 11.209255 11.18943 11.120413 11.202592 11.133559 10.9539995 11.078766 11.138637 11.124708 11.104619 11.112671
1370150_a_at 12.987828 12.967683 13.575375 13.04073 13.409989 12.798984 13.2934475 13.434588 12.930646 13.037475 13.169244 12.907653
1370151_at 13.1759 13.161117 13.164986 13.08637 13.179739 13.136415 13.0784855 13.054691 13.258425 13.041928 13.079718 13.181037
1370152_at 4.4609756 4.475815 4.579129 4.505886 4.4141893 4.5302896 4.411939 4.4497585 4.342929 4.6359644 4.48619 4.5221357
1370153_at 5.917267 6.635083 5.8127503 5.854234 5.9706297 6.086841 6.238726 6.519023 6.0587597 6.6456656 6.430661 6.099179
1370154_at 10.732565 10.910983 10.643694 10.4738 10.4363985 10.320812 10.223206 11.077753 10.753655 11.106092 9.668153 10.740437
1370155_at 7.5819135 8.282488 7.993865 7.806313 7.6686935 7.7395935 7.7774296 7.8271017 8.02105 7.696672 7.9856815 8.127329
1370156_at 7.5008364 7.907783 8.291865 7.9787865 8.371416 7.0538917 7.4602675 7.6402755 7.817511 8.089948 7.48433 8.72043
1370157_at 3.8234687 3.9332342 3.671239 3.9096434 4.0210285 3.8686132 4.115198 3.814576 3.818928 3.872217 4.0316024 3.9524448
1370158_at 6.491347 6.7883244 6.268792 6.3853717 6.0157495 6.104662 6.508883 6.295928 6.4731855 6.1459165 6.803188 6.661232
1370159_at 7.2976794 7.4987106 7.555626 7.234218 7.2866244 7.505189 7.40354 7.1653357 7.6638346 7.164139 7.497759 7.166804
1370160_at 8.955563 8.973671 8.981428 9.067915 8.789688 8.849994 8.951297 8.827318 8.792069 8.764304 8.900487 8.82927
1370161_at 9.443356 9.607498 9.454975 9.544989 9.116941 9.338789 9.327549 9.688368 9.57243 9.321644 9.562119 9.418062
1370162_at 7.336644 7.3497953 7.335441 7.3189664 7.269432 7.3436213 7.439883 7.3076115 7.3245606 7.1779284 7.0701804 7.2794943
1370163_at 9.6142435 9.287706 9.741204 9.5247135 9.480146 9.578514 9.811665 9.577921 9.717013 9.621512 9.649093 9.554748
1370164_at 10.985078 11.106206 11.261441 11.078438 11.020433 11.205283 11.160306 11.06025 11.109537 11.092681 11.176047 11.118882
1370165_at 3.7389998 3.6597395 3.912206 3.7539554 3.655753 3.7954066 3.7141201 3.7843804 3.6573014 3.621927 3.785178 3.78546
1370166_at 11.964456 11.97522 11.95332 12.066036 11.998222 11.970965 11.8702545 11.91892 11.862495 11.915661 11.79237 12.015966
1370167_at 12.484494 12.490992 12.460156 12.45532 12.439696 12.41481 12.385718 12.40784 12.430622 12.339335 12.292874 12.449768
1370168_at 9.867622 9.801067 9.958566 9.675219 10.0222435 10.023026 9.598439 9.812096 9.759174 9.682818 9.814873 10.009783
1370169_at 9.330972 9.379924 9.413105 9.253552 9.15848 9.180786 9.244818 9.227936 9.214933 9.318905 9.33643 9.169869
1370170_at 10.378737 10.366225 10.416859 10.474136 10.452739 10.40375 10.441506 10.540659 10.553781 10.568027 10.3451605 10.536769
1370171_at 8.44052 8.628977 8.689235 8.733459 8.749799 8.614523 8.698011 8.718315 8.715706 8.689721 8.589959 8.4323845
1370172_at 10.764317 10.995737 10.779862 10.904596 11.0175 10.977786 10.819852 10.934197 10.933667 10.94431 10.871556 10.832581
1370173_at 7.8936844 8.404621 8.453382 8.394035 8.450042 8.3297615 8.490336 8.315489 8.622117 8.471686 8.273331 8.269346
1370174_at 6.2226076 6.24275 6.068397 6.036569 6.108423 6.2129364 6.1765094 5.9665427 6.3317904 7.021874 6.6931086 5.716908
1370175_a_at 8.247094 8.334951 8.367098 8.21573 8.2197075 8.36039 8.2976 8.338137 8.30908 8.410253 8.296093 8.341133
1370176_at 6.3251433 6.619668 6.3562875 7.7112303 6.494994 6.691468 7.6642685 6.6052136 6.6211586 7.6836033 7.6720557 6.829543
1370177_at 5.501219 5.136799 5.6159897 5.2438164 5.7223873 5.3355455 5.4368744 5.68756 5.7083073 5.7410784 5.425742 5.8726387
1370178_at 4.7423778 4.597388 4.8985243 4.825251 4.2640696 4.468428 4.490275 4.406178 4.2784247 4.589139 4.4491158 4.3641677
1370179_at 10.292389 10.175481 10.351819 10.198371 10.239671 10.120792 10.272607 10.19617 10.220559 10.134342 10.243712 10.142801
1370180_at 11.240275 11.242097 11.323324 11.332188 11.119876 11.444717 11.323282 11.272981 11.472597 11.305381 11.171563 11.543549
1370181_at 7.265886 7.4242153 7.42675 7.3439555 7.3711514 7.118179 7.355903 7.3472075 7.1550164 7.495336 7.3289046 7.3405476
1370182_at 5.043606 4.607398 4.808276 4.913727 4.6958094 4.908369 4.743126 5.143203 4.619445 4.6198387 4.9046583 4.9038286
1370183_at 7.4902215 7.6106353 7.598402 7.5347953 7.620773 7.437515 7.402841 7.4918437 7.634684 7.686808 7.5305543 7.537963
1370184_at 10.226136 10.3405075 10.006529 10.140111 10.310955 10.087112 10.236952 10.178946 10.094153 10.118349 10.217105 10.154497
1370185_at 4.512214 4.392553 4.563044 4.454378 4.6685863 4.7414794 4.69723 4.406941 4.484868 4.4530697 4.5181346 4.807041
1370186_at 10.295024 10.548959 10.308109 9.781158 10.112442 10.012683 10.278091 10.043607 10.751383 9.364252 10.129669 10.357811
1370187_at 10.866857 11.049401 10.820413 10.619862 10.811323 10.800513 10.705088 10.801869 10.880499 10.727253 10.8639555 10.811007
1370188_at 10.142812 10.2029705 10.177088 10.118467 10.172553 10.14851 9.986041 10.189161 10.126566 9.979463 9.876527 10.084401
1370189_at 10.127431 10.190913 10.216536 10.186275 10.201243 10.128614 10.067524 10.227718 10.134258 10.17077 10.074432 10.155476
1370190_at 11.577848 11.58978 11.628298 11.685395 11.7027855 11.559932 11.697709 11.585826 11.7256365 11.729152 11.573348 11.647223
1370191_at 8.426296 8.487615 8.456137 8.347226 8.359638 8.30142 8.477329 8.249823 8.456761 8.513893 8.27911 8.360046
1370192_at 8.40299 8.191543 8.47932 8.255744 8.234098 8.280102 8.116594 8.161381 8.204916 8.132745 8.321178 8.196215
1370193_at 11.537643 10.866787 11.191332 10.940139 11.038136 11.193145 10.566347 11.233393 11.269533 11.320493 11.013068 11.132316
1370194_at 8.234757 7.986942 8.2410965 8.013596 8.178793 8.22917 7.8682423 7.975444 8.113105 7.9860053 8.087149 7.771066
1370195_at 7.831572 8.204178 7.9339757 7.8917594 7.8629203 7.595472 8.073048 8.0838585 8.050253 8.171078 7.9119616 8.026288
1370196_at 6.844602 6.871576 6.951886 7.1361923 6.4878764 6.582527 6.9626074 6.723488 6.7382855 6.5290112 6.514334 6.8372226
1370197_a_at 6.363886 6.880979 6.782794 6.074929 6.4785867 6.290605 6.777797 6.1998954 6.610955 6.233217 6.4118 6.525654
1370198_at 3.544318 3.2335274 3.3143575 3.2821121 3.323739 3.3482206 3.4260833 3.2835915 3.2604043 3.26815 3.3731084 3.4353132
1370199_at 10.220797 10.419294 10.258146 10.303628 10.232773 10.37877 10.290895 10.214631 10.237945 10.13504 10.258976 10.358488
1370200_at 11.8061285 11.721366 11.854455 11.923831 11.794416 11.971602 11.677075 11.861574 11.910387 11.710327 11.626183 11.832875
1370201_at 3.6567218 3.484513 3.5401473 3.6518972 3.5302057 3.6803844 3.9777503 3.6084383 3.5516293 3.6765516 3.849811 3.419525
1370202_at 9.696824 9.917137 9.955455 9.701813 9.695027 9.902214 11.117413 9.80165 9.297343 9.577593 9.843643 9.558262
1370203_at 7.662289 8.110831 7.759332 7.864176 7.7698045 7.9503546 7.841028 7.729755 7.707278 7.842212 7.755452 7.811248
1370204_at 8.780386 9.267143 8.825049 9.167496 9.056307 9.370128 9.199179 8.980433 9.22455 9.208687 9.286276 9.2860985
1370205_at 4.1332817 3.9687886 3.9045808 3.8385541 3.9437258 4.032357 3.9820013 4.0552163 4.002124 3.8387861 3.7950196 3.8411357
1370206_at 4.234416 4.3792777 4.355656 4.5480247 4.2452497 4.551744 4.3737235 4.2824597 4.3425426 4.308585 4.356592 4.3869348
1370207_at 11.388591 11.423513 11.440897 11.386107 11.376631 11.481798 11.421346 11.281165 11.391739 11.257446 11.326364 11.424643
1370208_at 8.254111 8.215157 8.163755 8.090172 8.050172 8.284174 8.148321 8.175729 8.115175 7.976832 8.359367 8.247065
1370209_at 10.167919 9.934074 10.272366 9.697704 9.93175 10.076762 9.477575 9.487161 10.234412 10.290594 9.790516 10.249316
1370210_at 5.11119 5.1104865 5.0578446 5.2602463 4.896992 5.3006682 5.259976 4.998197 4.8211517 5.0375786 5.1924124 5.165848
1370211_at 6.248085 6.209569 6.4630103 6.404061 5.9962597 6.3271294 6.3211756 6.2965884 6.1148047 6.182122 6.3504725 6.268512
1370212_at 5.109272 5.5705714 5.0634317 5.5346756 5.137647 5.626111 5.261828 5.166862 5.1242967 5.32105 5.188905 5.268016
1370213_at 11.72356 11.82418 11.753738 11.89849 11.870408 11.767785 11.810289 11.78022 11.714883 11.779063 11.68825 11.847069
1370214_at 4.8365183 4.680066 4.6488295 4.688765 4.748897 4.653123 4.8572354 4.6542377 4.6651673 4.4902754 4.74295 4.825284
1370215_at 10.196672 10.0773945 10.100796 9.78099 10.037301 10.035608 9.95786 9.869304 10.219249 9.940051 10.093351 10.169603
1370216_at 4.2510843 4.457037 4.3808074 4.5480247 4.309986 4.532018 4.6020827 4.435788 4.2060847 4.5920277 4.328625 4.5101037
1370217_at 5.3833303 5.703575 5.2807717 5.1018543 5.1402607 5.21264 5.1486273 5.250957 5.330635 5.3401875 5.3717675 5.43728
1370218_at 6.4498405 6.4434533 6.383251 5.858959 6.4674 5.986747 6.264745 6.429059 6.1796794 5.7801266 6.0784535 5.938817
1370219_at 8.665622 8.574478 8.57602 8.040096 8.463437 8.305092 8.24401 8.287504 8.385262 8.159502 8.871185 8.378826
1370220_at 10.23232 10.355048 9.795988 10.874132 10.769496 10.330711 9.7022085 10.198567 10.256577 10.279133 10.743641 10.304652
1370221_at 4.496045 4.5938754 4.4829855 4.5961227 4.3992457 4.594039 4.470251 4.4105077 4.54365 4.4322805 4.4207582 4.7013927
1370222_at 4.73645 4.590961 4.742831 4.722704 4.6422634 4.8925247 4.8928585 4.6803174 4.707841 4.4902754 4.7392435 4.6644564
1370223_at 8.002109 7.9511175 7.910625 7.808922 7.9366436 7.7872057 7.8136134 7.838051 7.807157 7.8766913 8.028406 7.797469
1370224_at 9.799515 9.783651 9.930155 9.501909 9.716856 9.461794 10.094908 9.670638 10.185567 9.854443 10.1596775 9.972364
1370225_at 5.0482397 5.110768 4.9033766 4.8938413 5.206216 5.116643 4.878631 5.1398335 4.9289145 5.07663 5.093162 4.8058896
1370226_at 10.234129 10.257074 10.252825 9.952641 10.136065 10.116829 10.174921 10.01279 9.951372 10.074856 10.214779 9.950018
1370227_at 3.206268 3.2502441 3.2983775 3.2118437 3.138277 3.3337836 3.184772 3.1659625 3.0347705 3.138639 3.0047512 3.1512213
1370228_at 14.417257 14.456915 14.420095 14.417257 14.507984 14.468352 14.451523 14.442574 14.502126 14.474512 14.475122 14.431203
1370229_at 5.0715017 4.730199 5.044225 5.3908587 5.177996 5.170019 4.7164526 5.170914 4.775819 5.111502 5.0848455 4.8930216
1370230_at 11.297809 11.280109 11.374703 11.313396 11.226165 11.315601 11.382455 11.228231 11.316449 11.257268 11.2840605 11.322382
1370231_at 7.491365 7.4055824 7.587318 7.5056443 7.432374 7.3074384 7.4577436 7.5962667 7.235705 7.4658623 7.3832374 7.532901
1370232_at 10.513435 10.766414 10.379244 10.8655205 10.727829 10.407709 10.23054 10.450962 10.81692 10.410303 10.093063 10.057003
1370233_at 4.895315 4.7783847 4.992775 4.7124977 4.8215275 4.791771 4.872998 4.8126903 4.754017 4.754517 5.008703 4.968501
1370234_at 12.907953 12.780275 12.747196 12.790745 12.74096 12.813502 12.796482 12.645133 12.650556 12.724661 12.618726 12.904314
1370235_at 13.051392 13.000601 13.315849 13.112066 13.210918 13.042735 13.242622 13.067652 12.847428 13.103042 13.165462 12.882722
1370236_at 9.097404 9.126095 9.226627 8.90757 8.711561 8.994483 9.002352 8.835781 8.674615 8.823578 9.004196 8.8941345
1370237_at 12.066895 12.21339 12.233552 12.182288 11.996122 12.087658 12.070165 12.071694 12.03728 12.022635 12.080197 12.066532
1370238_at 11.957431 11.846567 11.942484 11.910704 11.845301 11.949559 11.920988 11.857321 11.785516 11.841318 11.851107 11.796653
1370239_at 13.62869 13.257966 13.3668785 13.525868 13.356838 13.453357 13.179634 13.156721 13.009827 13.500499 13.259858 12.876597
1370240_x_at 13.632662 13.251471 13.364022 13.484001 13.325171 13.430785 13.134692 13.121067 12.970467 13.496908 13.215069 12.855827
1370241_at 13.781482 13.909246 13.943676 13.913805 13.888727 14.060754 14.104184 13.903335 13.825684 13.822286 13.972399 13.953835
1370242_at 12.618089 12.643174 12.528464 12.68521 12.637925 12.632365 12.65023 12.644415 12.654975 12.616979 12.78922 12.731433
1370243_a_at 10.6876545 11.034045 10.777568 10.690377 10.743975 10.407493 10.394294 10.639431 10.391638 10.518489 10.728312 10.743605
1370244_at 12.348521 12.28769 12.1220875 12.166706 12.051572 12.264692 12.301599 12.083071 12.411645 12.241383 12.24288 12.303194
1370245_at 10.306161 10.427571 10.176031 10.309432 10.011143 10.312037 10.511646 10.131929 10.380378 10.406946 10.330956 10.479702
1370246_at 11.884671 11.965582 12.094724 11.939069 11.9306965 11.695123 11.967209 11.901488 11.753578 11.987285 12.065224 11.863359
1370247_a_at 6.454478 6.431128 6.419326 6.2476954 6.1965384 5.9053245 6.522476 6.4441113 6.4568725 6.2817006 6.703682 6.4716206
1370248_at 6.2110214 6.5311346 6.1328444 6.0968184 6.1946526 6.3749285 6.0791507 6.287194 6.3880754 6.2447624 6.4998145 6.3816323
1370249_at 7.072721 7.6777425 7.305955 7.52973 7.16724 7.12209 6.933424 7.315072 7.0274076 7.184897 7.1693244 7.6262555
1370250_at 9.041805 9.102371 9.09003 9.037626 9.416838 9.038059 8.972906 9.057016 8.947615 9.069818 9.200578 9.036452
1370251_at 6.221445 6.084963 6.1810584 6.032654 6.0803356 6.1683764 6.124585 6.327542 6.3537045 6.2459283 6.3843975 6.172256
1370252_at 8.350128 8.13336 8.328963 8.013916 8.263715 8.206446 8.110983 8.602067 8.34726 8.406091 8.495421 8.204426
1370253_at 11.636281 11.814571 11.665747 11.6969595 11.648596 11.747059 11.785572 11.647413 11.626396 11.584061 11.797572 11.764105
1370254_at 3.4935021 3.630865 3.6019862 3.6186535 3.3957796 3.685035 3.4807494 3.6052148 3.689606 3.6589866 3.5271003 3.6056802
1370255_at 4.498724 4.015361 4.313032 4.2889876 4.349663 4.5346346 4.4596405 4.2282867 4.2765436 4.2894125 3.956803 4.325637
1370256_at 9.237187 9.153384 7.9871984 9.463916 9.340256 7.8097296 9.170265 8.230419 10.179276 8.544225 8.211852 8.807208
1370257_at 4.469184 4.5674124 4.7651873 4.4678216 4.338601 4.3801503 4.7193575 4.4825735 4.3138657 4.5113072 4.354065 4.6494865
1370258_at 5.6239915 4.863261 5.3209686 5.1617274 5.0149255 5.059804 5.2343483 4.9333005 4.773042 5.3059072 5.1567373 5.107663
1370259_a_at 7.9811454 7.658228 7.534771 7.7373896 7.5068674 7.5100675 7.7310033 7.776154 7.7786093 7.779237 7.71675 7.851802
1370260_at 6.841487 6.8427086 6.5222864 6.8091874 6.692428 6.8750978 6.8864756 6.788939 6.666773 6.8300095 6.6327567 6.81124
1370261_at 7.8927865 8.318357 8.130479 8.422705 8.322884 8.211548 8.488669 8.215091 7.772458 8.290454 8.356001 8.105669
1370262_at 9.333286 9.37571 9.500696 9.222807 9.199078 9.330513 9.532103 9.297873 9.29084 9.315481 9.214378 9.399536
1370263_at 5.652403 5.9073844 5.5849433 5.7826657 5.5698485 5.752359 5.6652203 5.683642 5.506515 5.662212 5.784593 5.7767653
1370264_at 7.7312503 7.93148 8.071058 7.7573876 7.8948135 7.7101517 7.6163836 7.7712193 7.854953 7.9148636 7.876822 8.229084
1370265_at 6.378879 6.1116567 6.414666 6.4187226 6.1918087 6.2155547 5.918673 6.0765824 6.3920927 6.1579814 6.7368007 6.3526354
1370266_at 7.171775 7.4070663 7.0014653 6.848733 7.040286 7.08553 7.3794107 7.1649284 7.0471096 7.093317 7.2002687 7.2307396
1370267_at 6.7600265 6.6303954 6.722278 6.489978 6.7609677 6.546786 6.4767537 6.5971746 6.6443796 6.473712 6.557219 6.7348986
1370268_at 4.1970086 4.3668485 4.297137 4.167717 4.3601418 4.268262 4.1568666 4.40009 4.2323 4.320367 4.0096498 4.219867
1370269_at 4.4944525 4.848984 5.3838005 5.1557717 4.649562 4.862946 5.0203476 4.8262596 4.87167 5.464388 5.949711 5.054684
1370270_at 3.6328444 3.9170675 3.8874915 3.9311633 4.081172 4.17745 3.9600968 3.908392 3.8487926 4.0083375 4.0489445 3.7768655
1370271_a_at 7.1889076 7.216523 7.0375347 7.132823 7.224589 7.2172885 7.4244537 7.113079 7.139325 7.1512456 7.2230186 7.166804
1370272_x_at 6.2638297 6.176216 6.058067 6.087224 6.199396 6.2162786 6.124485 6.2477055 6.34696 6.1094055 5.9747143 6.297803
1370273_at 3.3616545 3.459039 3.4716885 3.3392897 3.494559 3.5847614 3.5522628 3.4014757 3.4557235 3.4329162 3.3758597 3.6232355
1370274_at 12.912312 12.805479 12.832261 12.8266945 12.75995 12.858632 12.950707 12.812817 12.7440605 12.694776 12.726542 12.786198
1370275_at 12.916299 12.983947 12.935864 12.950018 12.9489355 13.014476 12.99634 12.9055605 12.878907 12.901233 12.8178625 12.913262
1370276_at 12.052002 11.928885 12.194117 11.920867 11.936295 11.889898 12.014514 11.848176 11.910782 11.821365 11.990876 11.874801
1370277_at 12.086416 11.945207 12.017845 12.040229 12.015913 12.025764 11.966317 11.935305 11.886593 11.920648 11.928133 11.881473
1370278_at 11.694616 11.584837 11.692098 11.476415 11.537735 11.521295 11.598311 11.421647 11.436761 11.387586 11.468307 11.388349
1370279_at 5.9364057 5.359233 5.486747 5.6867 5.4200172 5.5054874 5.4413404 5.335405 5.294073 5.3914886 5.2576447 5.6256633
1370280_at 10.6457 10.361815 10.685839 10.539543 10.45882 10.576595 10.526591 10.572512 10.8888 10.5824585 10.732861 10.624862
1370281_at 11.369855 11.867696 11.526305 11.739434 11.737632 10.838493 11.988275 11.130346 9.754295 10.855592 10.978893 10.347702
1370282_at 7.316781 7.258236 6.842389 6.842845 7.0151143 7.14357 6.8225427 6.598352 6.62507 6.8830643 6.158621 6.601443
1370283_at 12.527638 12.624382 12.391882 12.487824 12.4913645 12.497554 12.479232 12.373961 12.495705 12.438715 12.310467 12.293586
1370284_at 12.354246 12.200646 12.342134 12.151729 12.180601 12.286278 12.2525835 12.233945 12.138358 12.168829 12.189949 12.035445
1370285_at 6.078567 6.5883527 6.4011865 6.582333 6.4860973 6.3105946 6.431459 6.1298394 6.478078 6.4676857 6.2707686 6.6088886
1370286_at 9.561995 9.183265 9.413033 9.531558 9.470175 9.23149 8.805518 9.637452 9.684953 10.516599 9.648054 9.5015955
1370287_a_at 9.291621 9.475677 9.292821 9.380876 9.27692 9.519796 9.578367 9.297308 9.679796 9.569482 9.60235 9.494335
1370288_a_at 8.629213 8.772318 8.651016 8.710993 8.679729 8.808367 9.015228 8.73378 8.8881035 8.911694 9.060896 8.914991
1370289_x_at 3.7003615 3.5576327 3.7309067 3.5488665 3.6319754 3.5130465 3.5016253 3.571762 3.6429052 3.5478058 3.600327 3.5257018
1370290_at 8.904763 8.9852085 8.760124 8.733719 8.621204 8.604343 8.925446 9.036304 8.687802 8.443487 8.738047 8.887072
1370291_at 5.6033115 5.5215583 5.0136194 5.5198784 5.415094 5.6747575 5.357551 5.752856 5.8097973 5.2749305 5.7306156 5.3874707
1370292_a_at 3.8897595 3.6207566 3.8499885 3.915125 4.03917 4.2324395 3.7442641 3.768094 4.0212235 3.8476775 3.8136768 3.7728853
1370293_at 5.472524 5.595059 5.5963845 5.460689 5.5771074 5.414807 5.741816 5.73552 5.6526875 5.6699758 5.5633106 5.716139
1370294_a_at 7.6952047 7.1638575 7.009992 6.651504 6.889119 7.028367 6.764552 7.5217357 6.477761 6.7175074 6.799173 6.587684
1370295_at 8.573776 8.735764 8.623492 8.574937 8.631177 8.564201 8.522882 8.522515 8.567671 8.399116 8.523912 8.479102
1370296_at 13.493964 13.578733 13.592797 13.48063 13.525984 13.491892 13.467953 13.557892 13.436199 13.497969 13.484052 13.468125
1370297_at 6.354465 6.2385564 6.0414896 6.1862535 6.081553 5.9911947 6.094506 6.4953136 6.0192585 6.1239357 5.976876 6.0504775
1370298_at 10.161218 9.944328 9.952875 9.836176 10.052073 9.994916 10.159277 9.891926 9.939214 9.958836 10.033387 9.754675
1370299_at 13.709633 13.74383 13.79195 13.796102 13.776422 13.789171 13.748307 13.765324 13.730937 13.6489935 13.725396 13.686738
1370300_at 8.521329 8.224849 8.466589 8.308674 8.377897 8.397727 8.210531 8.392149 8.2942915 8.409187 8.495614 8.156744
1370301_at 7.07236 7.352078 7.308882 6.9860754 7.076083 6.8648353 6.951708 7.335526 7.2742977 7.052202 7.130663 7.0797725
1370302_at 8.260575 7.9383683 8.072734 8.234119 7.8531895 8.01737 8.037937 8.196586 8.033486 8.189636 8.083076 8.079577
1370303_at 6.3686028 6.292685 6.648202 6.0934277 6.5318627 6.4449987 6.3687196 6.3046756 6.5780516 6.6064796 6.4356656 6.5040627
1370304_at 9.030703 8.609641 8.976009 8.858152 8.93883 8.7400465 8.807808 8.834651 8.8382 8.973517 8.780155 8.797099
1370305_at 9.761541 9.621855 9.7714405 9.633064 9.582155 9.6097 9.671387 9.565931 9.66361 9.665498 9.729982 9.632311
1370306_at 8.864084 9.181006 8.944363 8.969938 8.998122 9.147573 9.071524 9.044361 9.134704 9.091741 9.006429 8.958725
1370307_at 7.342818 7.4050565 7.4230504 7.295081 7.212162 7.1488714 7.2153397 7.2850385 7.2970586 7.433664 7.2262826 7.562268
1370308_at 7.843643 7.9690437 7.9616385 7.7213497 7.8851852 7.71167 7.9203286 7.8192997 7.6302805 7.7702117 7.955438 7.7444773
1370309_a_at 11.041126 10.760918 10.968987 11.010982 10.984964 10.997126 11.047092 10.99962 10.993089 10.973615 10.869195 10.938586
1370310_at 12.997019 12.916735 12.981557 12.876925 12.693089 12.969371 12.869704 12.79215 12.753037 12.834134 12.918362 12.86831
1370311_at 8.374374 8.060543 8.460381 8.0382 8.249296 8.241888 7.9367957 8.307362 8.159122 8.216051 8.158289 8.117449
1370312_at 4.05919 4.1269064 3.997994 4.1012654 4.177068 4.054886 3.9701233 3.9188263 4.203809 3.7292576 4.1166277 4.048135
1370313_at 9.076109 9.121257 9.141183 9.115302 9.16382 9.113488 9.492155 9.160739 9.003249 9.097821 9.098475 9.20195
1370314_at 7.7558436 7.655428 7.9201064 7.65245 8.102934 7.850346 7.7269754 7.8570657 7.975474 8.296214 8.106818 7.7694187
1370315_a_at 5.535553 5.4574924 5.558957 5.8474536 5.5536437 5.796464 5.6431336 5.4619293 5.6436715 5.4545174 5.7422633 5.6556377
1370316_at 8.157809 7.955543 7.994076 7.990438 8.042484 8.052662 8.123871 7.9421396 8.057885 7.949001 8.057107 7.9375677
1370317_at 6.7457128 6.944917 6.946521 6.546837 6.728612 6.752508 6.7397904 6.6018505 6.8280587 6.95347 6.7212744 6.783748
1370318_at 7.6523805 7.6655736 7.634655 7.5283747 7.570255 7.469109 7.5127773 7.5078945 7.554204 7.7706017 7.662219 7.732445
1370319_at 9.78786 9.820206 9.945088 9.613459 10.099048 9.905797 9.953376 10.030391 10.108467 9.769897 9.686754 9.457872
1370320_at 10.602473 11.051799 10.602249 10.373368 10.96077 10.655221 10.318876 10.645245 10.859638 10.689869 11.219421 10.725582
1370321_at 10.207548 10.376936 10.414396 10.4708395 10.35535 10.284671 10.296736 10.361963 10.2479315 10.382815 10.261111 10.277064
1370322_at 10.131663 9.99411 9.846423 9.9152775 9.96667 10.089406 9.919265 9.929529 10.031846 9.936097 10.01267 10.08346
1370323_at 6.2421393 6.2578173 6.264786 6.191656 6.2394934 6.482766 6.4554796 6.174267 6.405375 6.0281267 6.3040304 6.3239226
1370324_at 7.4242826 7.3600698 7.5225406 7.280986 7.3028183 7.479641 7.686702 7.2553 7.2831917 7.4237795 7.3909473 7.4886255
1370325_at 10.0362 9.894556 9.873258 9.822144 9.867393 10.040142 9.990468 9.87979 9.977564 9.9885845 9.857873 9.75817
1370326_at 7.226603 7.304876 7.246373 7.429816 7.047895 7.3474054 7.3496137 7.2579694 7.3923373 7.2273455 7.4959764 7.3388195
1370327_at 8.094984 7.9958076 7.9325614 7.642298 7.811138 7.90902 7.784582 7.8422775 7.859921 7.807197 7.963364 7.512134
1370328_at 5.4720216 5.501091 5.4009776 5.46688 5.6343617 5.6756473 5.4329515 5.470075 5.528362 5.453045 5.6057386 5.7283373
1370329_at 9.187746 8.988443 9.207712 9.266421 9.221476 8.909554 8.537896 9.1389065 9.461569 9.160175 8.865478 8.997817
1370330_at 7.0169697 7.216532 7.09994 7.3931274 7.083834 7.169267 7.076251 7.4292645 7.2021303 7.3716664 7.32561 7.2314076
1370331_at 7.7001076 8.037551 7.780903 7.5561886 7.8736176 7.8147583 7.9960976 8.0402975 7.9192815 7.789071 7.7906795 7.57467
1370332_at 5.138261 5.0800543 5.1010118 5.0837975 5.0372868 5.2000113 5.1096783 4.9296794 5.253133 4.850562 5.090138 4.8560286
1370333_a_at 13.338749 13.352499 13.316742 13.266466 13.228015 13.168453 13.310101 13.060883 13.085843 13.049486 13.112466 13.119601
1370334_at 8.765957 8.240725 8.676547 8.514439 8.874279 8.884038 8.211872 8.619392 8.822584 8.804789 8.222538 8.738398
1370335_at 7.9634395 8.0871 7.654019 8.240608 7.90882 7.9493737 8.160664 8.004261 7.63993 8.009794 7.834457 7.80509
1370336_at 10.937093 11.239876 10.293778 11.024962 10.624042 10.746777 11.601918 10.697153 11.153187 9.696473 9.972325 11.399827
1370337_at 8.05519 8.112096 7.9719276 8.071809 8.065943 8.063767 8.060532 8.174151 8.009407 8.169451 8.004961 8.139068
1370338_at 3.4956226 3.670094 3.5207572 3.4628088 3.6470606 4.017474 3.6431775 3.6504934 3.5292828 3.5782087 3.6343148 3.4866555
1370339_at 10.399217 10.311813 10.231536 10.496242 10.335033 10.33905 10.550832 10.441534 10.489203 10.231994 10.429857 10.475996
1370340_x_at 9.555433 9.527819 9.5698 9.59099 9.506603 9.591372 9.808421 9.7627535 9.6990385 9.552336 9.842733 9.693517
1370341_at 3.6852407 3.7323794 3.7197073 3.5360837 3.6939547 3.7156646 3.7166307 3.567662 3.6396048 3.6865 4.302948 3.4976256
1370342_at 3.606729 3.601724 3.5415568 3.4982178 3.545698 3.785684 3.5943263 3.4751742 3.3767498 3.4552205 3.6805112 3.8523848
1370343_at 7.1563735 7.2507544 7.050307 7.1893744 7.0280333 7.021954 7.1820025 7.233052 7.151283 7.214699 7.1006055 7.039054
1370344_at 8.050922 8.44821 8.190839 8.2432785 8.431126 8.348795 8.077957 7.8192997 8.295643 7.4884133 7.7871203 8.001417
1370345_at 6.9771533 6.565917 6.36018 5.8657455 6.086486 5.778749 5.4225826 6.9110947 5.5698376 5.8543897 6.0408926 6.022732
1370346_at 6.963717 6.093623 5.8858714 5.46328 5.783103 5.5885744 5.3530126 6.497286 5.0330935 5.4510474 5.4144 5.545526
1370347_at 5.4938564 5.6127424 5.44215 5.5142937 5.570435 5.6868362 5.5902257 5.7661524 5.6244884 5.364669 5.2784476 5.5144625
1370348_at 10.557883 10.587279 10.515978 10.423 10.49093 10.484492 10.611197 10.66094 10.440121 10.390758 10.500101 10.631568
1370349_a_at 13.9989395 14.051513 13.983835 14.072473 14.114542 14.038833 14.063444 14.059183 14.102887 14.037283 13.982334 14.060965
1370350_x_at 10.84493 10.652439 10.452396 11.177343 10.56916 10.459727 11.474879 10.547728 11.830902 11.087398 9.122576 11.371355
1370351_at 8.851097 8.889774 8.983191 8.756467 8.567412 8.626129 8.73653 8.776654 8.663999 8.858426 8.534457 8.72452
1370352_at 11.934012 11.710002 11.748655 11.502633 11.552378 11.376949 11.314261 11.592384 11.652613 11.790191 11.52582 11.589472
1370353_at 8.000367 7.86077 7.9912004 7.8184886 7.7909346 7.7649655 7.8149595 7.785726 7.820612 8.156609 7.872644 7.951605
1370354_at 8.022064 8.063727 8.07123 8.093481 8.195812 8.070248 8.012184 8.167787 8.191362 8.071556 7.96156 8.052984
1370355_at 12.560988 13.309351 13.603886 13.173452 13.212694 12.404688 12.898472 13.050745 10.944181 12.486768 12.38606 12.832495
1370356_at 7.7188683 7.5685697 7.6532106 7.7409315 7.585142 7.3891306 7.685158 7.990944 7.6480393 7.7951646 7.5234613 7.5752454
1370357_at 8.102286 8.302232 8.330256 8.290259 7.9280047 8.128397 8.351885 7.9534764 8.0567875 8.078558 7.923878 8.21579
1370358_at 8.76184 8.870338 8.673701 8.899788 8.597668 8.762119 8.843755 8.796602 8.706322 8.836535 8.771721 8.818676
1370359_at 12.567785 12.611811 12.576077 12.63601 12.4062805 12.485111 12.50892 12.642167 12.631519 12.718193 12.469371 12.604279
1370360_at 9.101668 9.205521 8.826241 9.056249 9.047449 8.911299 8.959665 9.1331 8.877458 8.968867 9.099545 8.991927
1370361_at 4.833366 4.856847 4.798996 4.6791096 4.6950502 4.8973227 4.9670963 4.588029 4.501536 4.8012805 4.4709816 4.745164
1370362_at 7.1222987 7.2664385 7.2774577 7.165671 7.0205655 7.4970665 7.365272 7.1845036 7.5258803 6.923181 7.321426 7.3065376
1370363_at 12.002027 11.367184 11.227416 11.731261 11.741179 12.310754 11.18615 11.903689 12.6385975 11.901893 11.90308 12.607975
1370364_at 7.623351 7.570527 7.570431 7.5792584 7.4838114 7.5446005 7.379847 7.560277 7.5245037 7.519823 7.4757934 7.3886223
1370365_at 8.849933 8.921716 8.994428 8.839706 8.8433075 8.701188 9.116858 8.863568 8.6556635 8.789839 8.821483 8.674313
1370366_at 10.0813875 10.316418 10.281412 10.139804 10.255497 10.391729 10.39932 10.056212 10.31213 10.188827 10.447255 10.075068
1370367_at 4.426752 4.3768473 4.3356733 4.4862084 4.5332947 4.5925922 4.473235 4.39617 4.2488227 4.2823915 4.3969755 4.716432
1370368_at 6.9188285 7.0349154 7.2643867 7.191678 6.922781 7.057723 6.94108 7.1191673 6.8759866 7.049612 6.974976 7.0556364
1370369_at 6.278185 6.1250563 6.1817765 5.917241 6.046452 6.38831 5.9895196 6.551917 6.1791286 6.169145 6.1864634 6.385521
1370370_at 7.8852725 7.8533263 7.903843 7.8017473 7.6816792 8.138971 7.7924223 7.9075513 8.036682 7.8235197 7.962408 7.867449
1370371_a_at 8.604944 8.665148 8.413322 8.333324 8.610437 8.731797 8.538107 8.521199 8.579996 8.606148 8.709728 8.958433
1370372_at 4.466582 4.166396 4.4707546 4.6564255 4.716442 4.259846 4.4113007 4.4048524 4.3975506 4.3608065 4.2813654 4.3245664
1370373_at 5.8430862 5.767102 5.858108 5.922345 5.8839297 6.003364 5.517861 5.8613024 5.4718633 5.730674 5.712227 5.65596
1370374_at 8.288336 9.275927 8.388927 8.660756 8.4712715 8.837325 9.079567 8.504211 8.652219 8.160594 8.84963 8.702409
1370375_at 11.491114 11.570451 11.761866 11.671428 11.91334 11.638476 11.615932 11.663915 11.5875845 11.630931 11.459031 11.573234
1370376_a_at 8.692698 8.8502865 8.725605 8.859175 8.629932 8.658016 8.823917 8.588306 8.606745 8.871223 8.625458 8.586465
1370377_at 12.89969 12.744816 12.903087 12.7631035 12.733118 12.989009 12.915099 13.022699 12.746529 12.856625 12.989454 12.885297
1370378_at 12.434736 12.323399 12.328835 12.22391 12.364546 12.37738 12.138867 12.259216 12.249898 12.225403 12.285982 12.21774
1370379_at 5.501219 5.988316 6.114953 5.7946405 5.993361 5.919598 6.0673223 5.6866646 5.8577166 5.7117314 5.7305446 5.81472
1370380_s_at 7.561367 7.595941 7.232148 7.4078746 7.3194456 7.5033855 7.55184 7.5684853 7.572728 7.4521203 7.4649134 7.5665774
1370381_at 10.770002 10.908389 10.687495 11.056538 10.7452 11.062683 10.938725 10.956505 10.964969 10.882717 10.844245 11.175065
1370382_at 4.688428 3.427682 3.5345798 3.4595568 3.4643981 3.4226968 3.529268 3.5082393 3.3334572 3.2858922 3.3945994 3.4464445
1370383_s_at 8.967395 8.726006 8.3409815 8.605278 8.784414 8.154432 8.159868 8.450019 7.999139 8.341137 8.183014 8.300938
1370384_a_at 5.657696 7.1514874 7.1175785 5.7406483 5.58631 8.493963 9.590489 6.2124686 6.265827 6.21376 8.051677 8.091226
1370385_at 5.4791536 5.924734 5.5272083 5.664247 5.902141 5.63921 6.1343117 5.5080805 5.658559 5.643094 5.490774 5.542122
1370386_at 7.821396 7.702636 7.792211 7.719647 7.5931993 7.643877 7.6816444 7.6776266 7.6413784 7.828539 7.799264 7.611625
1370387_at 10.829043 10.494226 10.888196 10.640139 10.951698 10.472608 10.88713 11.320898 11.951929 10.804064 10.5882435 11.196607
1370388_at 4.1468534 3.9365706 4.3731623 4.240122 3.99568 4.3968253 4.03122 4.28796 4.2058506 4.1916943 3.9907942 4.206048
1370389_at 3.6969793 3.9746485 4.030911 3.8819745 3.615892 3.8321009 3.838964 3.5875142 3.778987 3.9408588 3.6300364 3.8376856
1370390_at 4.884388 4.8666844 4.602649 4.718313 4.680021 4.8457637 4.873003 4.7632465 4.8030424 4.7682414 4.5667167 4.7055945
1370391_at 5.080077 5.0927057 5.0502415 4.8446965 5.1644897 4.912981 5.152811 5.037855 4.8479805 4.713722 5.052799 5.013108
1370392_at 5.238222 4.895653 5.090773 5.235143 5.0409236 4.993674 4.8165317 4.9966073 5.2817764 5.14202 5.141312 4.9698334
1370393_at 5.293736 5.4410396 5.397627 4.95475 5.4375215 5.1670575 4.8568673 5.216842 5.8311353 5.396553 5.2797184 5.1641126
1370394_at 6.3889427 7.992313 5.6142077 6.2676926 6.211948 7.2877526 7.5409727 6.6232576 8.600749 6.7016306 6.937481 7.1816926
1370395_at 6.743538 6.778165 6.8951025 6.8785734 6.711259 6.8452997 6.881975 6.733148 6.8739705 6.7423964 6.741274 6.655499
1370396_x_at 14.114513 14.110259 14.086796 14.120251 14.160864 14.113491 14.077254 14.076146 14.147784 14.075019 14.111691 14.086796
1370397_at 11.681944 11.878525 12.240299 11.961074 11.732346 11.869457 12.11508 12.251199 11.732426 12.018983 12.331474 11.847784
1370398_at 6.230303 6.250293 6.221623 5.7658005 6.161028 6.082842 6.1980643 6.086636 6.074024 6.1237936 5.8332496 6.022947
1370399_at 7.290521 7.2993517 7.295321 7.258559 7.4804196 7.6790853 7.367627 7.357556 7.6179647 7.291409 7.171035 7.43725
1370400_at 5.571926 5.781181 5.3205576 5.1812797 5.1747627 5.1937385 5.12257 5.1120167 5.653362 5.0706515 5.3717675 5.433921
1370401_at 4.0206437 3.7062643 3.7670588 3.7268772 3.811287 3.7442074 3.953841 3.8786821 3.6940782 3.593058 3.7460525 3.816532
1370402_at 7.4926634 7.578572 7.2965956 7.5882034 7.309459 7.380208 7.5150294 7.634871 7.433467 7.334247 7.482704 7.455443
1370403_at 4.7879467 4.6409674 4.6836443 4.9346285 4.693137 4.636277 4.345634 4.773923 4.6957097 4.6689906 4.6417217 4.8125553
1370404_at 3.670579 3.7108817 3.7673821 3.7554834 3.7537339 4.0200806 3.789764 3.7905402 3.6119106 3.872217 3.8330593 3.8803413
1370405_at 3.5339644 3.7353978 3.8086607 3.545488 3.6040134 3.6718647 3.7927966 3.5856786 3.5900693 3.7340364 3.8917143 3.5053937
1370406_a_at 3.5701087 3.7814302 3.466088 3.8244672 3.450992 3.741638 3.6611137 3.567662 3.6550684 3.5040793 3.610526 3.8024082
1370407_at 8.765761 9.111341 8.66485 9.047246 9.038635 8.905741 8.768286 8.981763 8.966708 9.21847 9.015416 9.063489
1370408_at 4.494242 4.660756 4.517106 4.2252903 4.6164317 4.433947 4.4898434 4.296529 4.578656 4.7463284 4.359392 4.4168
1370409_at 4.473608 4.368701 4.6480064 4.5499783 4.593368 4.534807 4.7330546 4.3691626 4.149462 4.3813014 4.6758323 4.5111585
1370410_at 3.8929832 4.1760235 3.97694 4.4017367 4.135087 4.0772133 3.9198747 4.351362 3.9799592 3.8640573 4.3397293 4.1173263
1370411_at 5.7917743 5.680581 5.690736 5.7171817 5.724315 5.7172785 5.6104693 5.8304253 5.502465 5.6779017 5.6550374 5.8206697
1370412_at 4.036045 4.1839356 4.09801 4.0777826 4.2903304 3.98005 4.100253 4.112815 4.141407 3.8912275 3.8487833 4.070272
1370413_at 6.791742 6.946312 6.831856 6.7917366 6.653353 6.5950685 7.057517 6.8939185 6.9056354 6.8729415 6.8962035 6.588309
1370414_at 9.431391 9.297796 9.409279 9.076072 9.342838 9.123736 9.334482 9.462111 9.562509 9.496964 9.289602 9.090692
1370415_at 5.864962 5.6116524 5.580286 5.952858 5.76178 5.6189327 6.4289184 6.159839 5.73028 5.7316427 5.893188 5.64231
1370416_at 4.6111174 4.821137 4.6790705 4.6551895 4.5909786 4.7824254 4.8863516 4.7785606 4.517705 4.6246996 4.65687 4.5737953
1370417_at 4.2101107 4.1779146 4.3352604 4.2846427 4.1841516 4.290414 4.2909007 4.217435 4.078636 4.1050754 4.4072547 4.378311
1370418_s_at 5.3981366 5.147423 5.4081616 5.246968 5.2461815 5.3547893 5.283104 5.373682 5.3555617 5.42183 5.3756557 5.3795815
1370419_a_at 5.5283327 5.705411 5.738081 5.8834386 5.918711 5.6794176 5.6357527 5.3851223 5.5925474 5.7384825 5.8270426 5.7615385
1370420_at 11.842951 12.422608 12.234711 12.274593 11.960232 12.717129 13.230377 12.149838 11.87659 11.491674 12.127726 12.709157
1370421_a_at 6.062861 5.8695173 6.1840243 6.082487 6.0673127 6.3046613 6.0340095 5.889252 5.7591076 6.035879 5.7963285 5.898654
1370422_at 6.7742753 6.3186755 6.4715433 6.333935 6.5287137 6.226254 6.382556 6.541492 6.616823 6.5256023 6.6696463 6.6797175
1370423_at 5.8640647 5.6425653 5.781652 5.9175715 5.7156973 5.873518 5.403862 5.696535 5.6029243 5.989133 5.552989 5.7514224
1370424_at 3.814266 4.0388336 3.9435604 3.9687452 4.016056 4.0742655 4.1284075 4.015148 3.9636717 3.9830105 3.7961874 3.8343585
1370425_at 12.687276 12.225401 12.4984865 12.425438 12.412161 12.187053 11.561638 12.608506 12.402447 12.31479 12.273137 12.253231
1370426_a_at 11.0034895 11.010009 11.192876 11.09057 11.067 10.907795 10.886326 11.018929 10.98554 11.011773 10.806487 10.984444
1370427_at 5.272895 5.6705446 5.091358 5.2771626 5.3466167 4.964859 5.4217396 5.062068 5.452958 5.2152834 5.489872 5.032936
1370428_x_at 11.435613 11.612911 12.17684 11.795848 12.188564 11.848769 12.030281 12.002667 12.196916 11.6655655 11.93926 12.203342
1370429_at 9.323702 9.8090925 9.557862 9.386899 9.045346 9.390663 9.475547 9.628736 9.627207 9.339225 9.672907 9.778929
1370430_at 5.0415287 4.8265 4.981631 4.912526 4.766137 4.727539 4.869129 4.8947906 4.8983603 4.732806 4.984467 4.740023
1370431_at 4.2110605 4.130126 4.1601505 4.1232743 4.1609297 4.502941 4.1247883 4.1474576 4.2884254 4.1872873 4.009259 4.1480474
1370432_at 3.3037906 3.3151476 3.3830092 3.4904745 3.611345 3.544086 3.4135425 3.7115047 3.6933148 3.5060582 3.3813305 3.486315
1370433_at 10.501425 9.871461 9.901759 8.958963 10.284087 9.762871 10.116847 10.043427 10.06153 9.938181 10.346813 10.383893
1370434_a_at 3.5072587 3.62602 3.5112696 3.5153573 3.4318244 3.5259862 3.3056083 3.6069415 3.3583474 3.494813 3.598734 3.4727294
1370435_a_at 7.2863626 7.4137673 7.4484315 7.3764424 7.2407064 7.1970696 7.1347833 7.2147927 7.3742657 7.4450283 7.3285365 7.1345463
1370436_at 7.0127406 7.5966606 6.234438 6.3157806 6.9731216 7.3784456 7.4596953 7.518493 6.338854 5.9183335 8.478482 6.3780084
1370437_at 6.262966 6.1636176 6.573885 6.095103 6.205325 6.147709 6.218628 6.4219675 6.3964972 6.4384017 5.9364557 6.1039352
1370438_at 5.431424 5.082129 5.43837 5.4185185 5.5121 5.3521714 5.516896 5.52737 5.0929875 5.231044 5.5524726 5.5432215
1370439_a_at 3.3227336 3.3507524 3.3617692 3.2773006 3.3012657 3.533303 3.4419527 3.3242323 3.217097 3.568436 3.4434655 3.281922
1370440_at 7.447917 7.659586 7.7578716 7.5251546 7.5306864 7.5735517 7.4136243 7.5630293 7.680224 7.6940637 7.8171053 7.542062
1370441_at 3.6048596 3.8793685 3.4615424 3.744585 3.6598496 3.896917 3.5755086 3.8216124 3.5368762 3.5754464 3.7269576 3.7293985
1370442_at 3.4716148 3.1651225 3.3537242 3.333194 3.4087048 3.303989 3.4016423 3.226136 3.3860247 3.4179204 3.2194362 3.3739514
1370443_at 7.6935716 7.477032 7.2192354 7.4590445 7.5499463 7.539667 7.2662063 7.443151 7.441919 7.3545113 7.6292596 7.455045
1370444_at 4.6523 4.353963 4.888427 4.650031 4.6674614 4.8524218 4.4803634 4.6964808 4.141717 4.6976357 4.4690557 4.6456747
1370445_at 6.4705505 5.8568954 6.2352695 6.2245235 5.9717817 6.4815044 6.8898773 6.183086 6.909403 6.2331953 6.40345 6.6701055
1370446_at 6.748187 6.922108 6.8409495 6.6029954 6.732245 6.487779 6.767422 6.6342773 6.6004786 6.6096215 6.6476707 6.88297
1370447_at 4.884388 4.662272 4.7629204 4.7173204 4.736289 4.749592 4.6629286 4.6784096 4.6564665 4.559332 4.5908756 4.6937284
1370448_at 4.37506 4.2753716 4.30194 4.3288283 4.4455233 4.323207 4.300556 4.202643 4.4225006 4.309432 4.18616 4.2771482
1370449_at 7.728439 7.7776666 7.632154 7.6973224 7.597168 7.7167935 7.794242 7.9531274 7.9565578 7.873288 8.212047 8.059341
1370450_at 4.4882555 4.210146 4.1562757 4.167717 4.206743 4.42529 4.476531 4.2564745 4.274764 4.387683 4.3853755 4.29815
1370451_a_at 5.016367 4.963357 4.792922 4.878991 4.8580008 4.8467026 5.22637 4.8536944 4.9010077 5.0076194 4.9391727 4.978961
1370452_at 3.7723672 3.5688722 3.639835 3.613015 3.7342696 3.6834662 3.668722 3.700869 3.7189932 3.6322994 3.8082685 3.6686912
1370453_at 4.6453433 4.8208823 4.8489976 4.840065 4.8398156 4.8729744 4.9337397 4.801237 4.606656 4.777647 4.8159747 5.322653
1370454_at 4.7415786 4.635218 4.447498 4.331912 4.1503267 4.2835655 4.3009396 4.669803 4.886439 4.567895 4.666052 4.234293
1370455_a_at 3.1645646 3.0850608 3.266809 3.3866494 3.1677778 3.3772807 3.0497537 3.1110685 3.0800405 3.0725262 3.2560704 3.3688045
1370456_at 3.7789857 3.921284 4.138564 3.8303835 3.9163542 3.899094 3.6791334 3.8657796 3.783769 3.7905736 3.9867578 3.9856055
1370457_at 4.106068 3.8816934 4.0114303 4.105809 3.855011 3.8996994 3.8370261 3.992707 4.0328574 3.9159906 3.845373 3.960666
1370458_at 4.30846 4.184787 4.22087 4.114566 4.159176 4.04313 4.134812 3.9720497 4.123948 4.2679696 4.323464 4.0738325
1370459_at 3.9673195 3.7982821 3.9337816 3.7349777 3.97417 3.7812676 4.07733 3.9195328 4.2424426 4.050251 3.9041276 3.9827385
1370460_at 7.5212593 7.3912697 7.4664583 7.404754 7.387175 7.444815 7.3284388 7.4222736 7.378911 7.3166914 7.4203086 7.543232
1370461_at 5.777165 5.3952007 5.438331 4.989624 4.8923907 5.1586227 5.1018267 5.3285937 4.5260577 5.3969784 5.366755 5.100431
1370462_at 5.6066375 4.9345026 5.0718536 4.717517 4.8161836 4.736824 4.523525 5.729339 4.4190226 4.6266394 4.6851907 4.643859
1370463_x_at 7.1443954 5.8075886 5.828555 6.39105 7.209854 6.1592674 5.688076 5.8522754 6.3906503 6.049117 6.0501475 5.9511824
1370464_at 5.1475706 4.6034746 4.424349 5.0920973 5.123827 5.029916 5.0470657 4.490115 5.228962 5.671732 5.3502083 4.923624
1370465_at 5.360228 4.34282 4.916933 5.290978 5.2463174 5.188087 4.910715 4.7592 5.641868 5.1707063 5.451911 5.77336
1370466_at 3.9233844 3.961525 4.0318103 4.1788616 3.8584363 3.7483456 3.6543775 3.9931185 3.8863397 4.0046396 3.7700658 3.8644743
1370467_at 4.433896 4.5715065 4.407257 4.5215936 4.665319 4.4812393 4.6819377 4.452261 4.540228 4.6194887 4.223113 4.54187
1370468_at 3.228293 3.2261088 3.2193346 3.4476647 3.3720772 3.1284387 3.406291 3.4958239 3.3197124 3.337582 3.3521025 3.3609762
1370469_at 5.650045 5.4286656 5.73886 5.6536975 5.5752473 5.4330287 5.6190186 5.641345 5.448273 5.308519 5.6226764 5.839411
1370470_at 3.888679 3.8512852 4.0657163 4.094809 4.106898 3.7547748 4.203168 4.24911 4.1012754 3.9632537 4.2664795 3.9905217
1370471_at 3.7355752 3.8343768 3.8070104 3.683023 3.7630806 3.784444 3.801494 3.7140117 3.4684002 3.5789073 3.8359945 3.6386523
1370472_a_at 4.669422 4.3696365 4.5424275 4.700115 4.6444945 4.6531897 4.689418 4.550191 4.213521 4.446126 4.5847044 4.783303
1370473_a_at 6.42811 6.2431316 6.217295 6.396866 6.023786 6.5088105 6.1606402 6.178409 6.143277 6.169145 6.011784 6.3386774
1370474_at 6.1969676 5.8886805 6.2018614 6.1370378 6.2401767 5.660356 5.597195 6.0663157 6.320382 6.0985518 5.556756 6.1250925
1370475_at 13.18501 13.237016 13.194468 13.264135 13.137823 13.249117 13.21857 13.266891 13.188058 13.004576 13.167584 13.269791
1370476_at 7.347918 7.2344036 7.301701 7.15205 7.221996 7.2221165 7.086234 7.0809383 7.332408 7.204711 7.179746 7.131231
1370477_at 3.5181556 3.6296358 3.614236 3.6592011 3.6343174 4.001078 3.743762 3.5335202 3.5273814 3.6963482 3.7823544 3.5358086
1370478_at 5.4770775 5.3368816 5.4081616 5.5846634 5.24269 5.5210676 5.5032015 5.6187305 5.3163495 5.4298315 5.3392496 5.7118006
1370479_x_at 13.201947 12.370811 12.991539 13.074154 13.044716 12.914525 11.912269 13.229424 13.05902 13.095807 12.6007805 12.639113
1370480_at 3.7165244 3.9471722 4.088684 3.8786383 3.9601536 3.9808958 3.9715903 3.8876326 3.779047 3.7787263 3.7993991 3.6008277
1370481_at 4.9816446 5.033405 4.9772534 5.28257 4.8096876 5.1094985 5.1042213 5.0809345 4.885754 5.1302266 4.919196 5.191524
1370482_at 5.264696 5.1411667 5.1377096 5.311717 5.416167 5.2203655 5.30344 5.227648 5.253133 5.00928 5.3321056 5.136265
1370483_at 3.9206913 3.5883121 3.895637 3.7039433 3.8064675 3.7881725 3.795717 3.8207772 3.7466414 3.9857292 4.148917 3.9492936
1370484_at 5.0812116 5.0175223 5.120955 5.159408 5.1219344 5.1638045 5.083552 5.0250006 4.8906527 5.066408 5.2426805 4.938386
1370485_a_at 4.6028886 4.794836 4.4969707 4.7896056 4.851132 4.8438735 4.6550555 5.4151177 4.9974365 4.9528146 5.2854104 5.012808
1370486_a_at 4.957988 4.937802 5.2402034 5.2520967 5.2449026 5.4660397 5.085263 5.4315233 4.920827 5.3520174 5.5378313 5.2021484
1370487_a_at 6.0118213 6.0195146 6.188972 6.255203 6.140943 6.241723 6.038568 6.469409 5.9486475 6.2039967 6.532622 5.849437
1370488_a_at 5.777658 6.374323 6.8951592 6.5087757 6.542909 6.0640516 6.583537 6.663659 6.4052434 6.633101 6.371328 6.7038746
1370489_a_at 4.1215987 4.172875 4.0868883 4.2206078 3.8178713 4.2522407 3.8561947 3.8876371 3.817296 3.8957293 3.9498932 4.3497686
1370490_at 4.009219 4.23711 4.101413 3.9773805 4.0714765 4.2761397 4.317893 3.8657796 3.979302 3.9235232 3.8799987 4.1750946
1370491_a_at 5.5140777 5.9044085 5.653642 5.123259 5.6564207 5.6299734 6.513662 5.4711633 5.361 5.5444756 5.649356 5.7598004
1370492_a_at 4.5947266 4.6474586 4.4499044 4.673918 4.6377063 4.4023848 4.5951567 4.4351325 4.672861 4.34659 4.5566964 4.398753
1370493_a_at 3.8408587 3.9616103 3.8342392 3.5581238 3.6656477 3.711725 3.3337636 3.9366646 3.6796784 3.360536 3.4849575 3.8085363
1370494_at 4.1825285 4.111759 4.239562 4.2063723 4.2419252 4.2286005 4.4519978 4.3112354 4.1060257 4.22354 4.3234644 4.4140186
1370495_s_at 13.052308 13.17462 13.250618 13.268321 13.341477 13.297881 12.920615 13.0887985 13.343104 13.231704 13.262139 13.319515
1370496_at 12.755148 12.777104 12.651208 12.820829 12.815016 12.747223 12.703057 12.746606 12.752919 12.951295 12.759252 12.825565
1370497_at 3.8780475 4.0007734 4.079445 4.027519 3.948989 4.0384827 3.8669446 3.9743698 3.8396854 3.911982 3.9602833 4.0375266
1370498_at 3.4451404 3.3461025 3.41996 3.385899 3.4326084 3.4246879 3.402686 3.415757 3.5887606 3.3670492 3.4216795 3.4265604
1370499_at 4.571745 4.622856 4.553934 4.343149 4.1060467 4.259846 4.0251303 4.421464 4.2623534 4.2334404 4.0877876 4.3406916
1370500_a_at 3.7791708 3.5207927 3.8167152 3.9066403 3.7756555 3.6485674 3.7729607 3.6162896 3.5004833 3.7101219 3.7795227 3.7541583
1370501_at 9.2886305 9.438705 9.261595 9.397487 9.462496 9.377815 9.351808 9.403686 9.35575 9.438225 9.371824 9.432946
1370502_at 4.0708957 3.9931815 4.1090946 3.9540267 3.7999604 4.120995 4.0057116 3.9852297 4.033417 4.0085344 4.163363 4.0117893
1370503_s_at 4.4243464 4.581519 4.6750765 4.359746 4.3601418 4.170865 4.811322 4.4541645 4.441141 4.4031687 4.3894362 4.5217195
1370504_a_at 5.7708764 5.6858497 5.6499705 5.6144114 5.748981 5.774923 5.744133 5.6869864 5.692593 5.7535653 6.0028343 6.048017
1370505_at 6.242464 6.5737023 6.214262 6.400092 6.3792305 6.384741 6.552303 6.3720274 6.5726395 6.4715466 6.462662 6.152213
1370506_at 6.9209967 7.2565603 7.2007813 7.1529646 7.155161 6.9532 7.0133915 7.245875 7.0450597 6.913382 7.184236 7.04444
1370507_at 6.0003467 5.9097075 5.999549 5.658088 6.0319567 5.989269 6.0341425 5.9640384 5.9123363 6.037509 6.0322723 6.029311
1370508_a_at 5.0967083 4.8620214 4.984169 4.9641094 4.7687874 4.996678 5.1343346 5.313326 5.0181665 4.9056363 4.975788 5.124016
1370509_at 7.081898 6.974023 7.3909426 7.3285527 7.3301897 7.174971 7.550733 7.1948586 7.133978 7.192924 6.928673 6.993605
1370510_a_at 7.9959145 7.927857 7.936905 7.831677 7.8254175 7.8708887 7.9162974 7.9585834 7.9303737 7.7686663 8.039001 7.933539
1370511_at 13.904279 13.770353 13.774653 13.831473 13.85821 13.799564 13.8314705 13.673142 13.853738 13.844154 13.872348 13.88918
1370512_at 7.9383936 7.9773326 7.894757 8.108001 7.9045444 7.7816434 8.168041 7.9560122 8.1798725 8.115471 7.8149867 8.118534
1370513_at 3.5135334 3.4114769 3.543113 3.5189679 3.5997746 3.5501318 3.5927312 3.6556633 3.4834123 3.6518366 3.431927 3.7256107
1370514_a_at 3.6953337 3.4325852 3.5986564 3.744569 3.6522188 3.5847614 3.5363982 3.6240916 3.4635673 3.4227862 3.811207 3.682961
1370515_x_at 4.097963 4.054485 4.229362 4.417777 4.270614 4.3006344 4.2484827 4.2060847 4.0789695 3.9599717 4.2945633 4.3306146
1370516_at 6.707158 6.332872 6.456192 6.5466323 6.3002267 6.0514097 6.3010025 6.688397 6.5300183 6.299426 6.688404 6.3925505
1370517_at 3.4919033 3.4003007 3.7182944 3.3944745 3.7076342 3.711725 3.7453275 3.5166466 3.6888826 3.4535842 3.4093702 3.5796313
1370518_a_at 3.8338482 4.038843 4.0378685 4.0452876 3.8284094 3.926553 4.1490927 3.9454985 3.8980405 3.9930592 3.951557 4.0356865
1370519_at 4.3047647 4.166589 4.2313185 4.469493 4.353439 4.120995 4.1676583 4.3068237 4.3560853 3.9449697 4.4837875 4.3102717
1370520_at 4.30455 4.299353 4.0339627 4.0727854 4.40485 4.0819054 4.3109846 4.411014 3.9153004 3.9684665 4.493764 4.0905647
1370521_at 6.7025366 6.4868994 6.5363336 6.5191793 6.2088666 6.397582 6.475866 6.4194903 6.3748546 6.412507 6.7975225 6.408524
1370522_at 9.087829 9.349262 9.430662 9.292416 8.977635 9.272734 9.332746 9.109125 9.073759 8.891308 9.097528 9.027422
1370523_a_at 8.097237 8.13939 8.058694 8.071334 8.026921 8.1208 7.9894776 8.1804085 8.298481 8.296883 7.976098 8.125931
1370524_at 9.247464 9.398828 9.295681 9.347841 9.194044 9.24745 9.248485 9.324901 9.330444 9.245371 9.124529 9.290157
1370525_at 8.188345 8.379387 8.328634 8.288977 8.166746 8.359587 8.236601 8.27215 8.259306 8.337124 8.209938 8.257982
1370526_at 7.7757306 6.510325 7.713507 7.6496596 6.4017086 6.2259035 7.765894 6.3521442 6.2863245 6.187092 6.445305 6.2467995
1370527_a_at 8.614421 8.811056 8.860496 8.797585 8.711317 8.877343 8.802882 8.966456 8.787969 8.929446 9.231066 8.996485
1370528_at 6.3439455 6.297171 6.4471035 6.3297057 6.3965034 6.247247 6.423661 6.33049 6.230129 6.2770343 6.3794007 6.3407745
1370529_a_at 7.816667 7.623795 7.8203726 7.1721444 7.3400736 7.4039397 7.399217 7.5253673 7.7014465 7.741468 7.6624484 7.4444532
1370530_a_at 8.438721 8.135035 8.370122 8.162411 7.8851852 7.9789557 8.02561 8.263493 8.434833 8.412947 8.027359 8.129824
1370531_a_at 6.1514645 6.065768 5.9423842 5.8539777 5.690427 5.338377 5.640992 5.938019 6.255741 6.084938 5.7584925 5.5880623
1370532_at 5.4357257 5.4854 5.809446 5.4810753 5.7349677 5.7076955 5.5199857 5.586729 5.66591 5.4677253 5.527985 5.6178107
1370533_at 4.229619 4.1286883 4.3130326 4.1958065 4.5650344 4.6157413 4.206192 4.135016 4.3530555 4.1522293 3.9427009 4.186306
1370534_at 7.3586683 7.4779024 7.4711876 7.574885 7.5868707 7.38343 7.595265 7.552878 7.6683216 7.6736455 7.578004 7.2972326
1370535_at 3.9804387 3.8221428 4.018325 4.0257587 3.779548 3.992355 3.763024 3.8710098 4.1371374 3.7006161 3.96419 3.8104823
1370536_at 5.393056 5.3394127 5.5279284 5.2914996 5.3291864 5.227475 5.080492 5.627523 5.5234537 5.305025 5.4894733 5.0309258
1370537_at 7.301843 7.3811274 7.168265 7.1871696 7.1271586 7.12591 7.147816 7.022996 7.119392 7.151681 7.1607103 7.0687957
1370538_at 8.230244 7.5757732 8.012688 8.011605 7.8724866 7.945832 7.834833 7.979539 8.116831 8.355629 7.8114657 7.532901
1370539_at 7.107127 7.1856055 7.206043 7.0759783 7.0458155 6.4717546 6.978204 6.8926787 7.122078 7.122096 7.0892706 6.9144106
1370540_at 3.8484857 3.8373175 4.235722 3.7894297 4.1617103 3.909005 3.9777572 3.9305549 3.9118102 3.974826 4.0381904 4.000391
1370541_at 6.2907085 5.8806367 6.60123 6.1867647 6.3341765 5.8379703 5.496879 5.801617 5.88582 6.0327325 6.1458573 6.1318254
1370542_a_at 6.838112 6.4023604 6.851363 6.5203843 7.024121 6.6291733 6.424772 6.6425033 6.91615 6.7470465 6.6630745 6.6825557
1370543_at 6.515807 6.6525216 6.6400666 6.4813876 6.5794373 6.659561 6.740896 6.845622 6.7852364 6.725762 6.6998353 7.019847
1370544_at 6.1741724 6.284118 6.0721087 5.951531 6.220446 6.113099 5.8129206 6.0649457 6.2657285 5.7708516 5.9746475 5.837619
1370545_at 4.606824 4.4667206 4.7794456 4.6441283 4.8301854 4.8997784 4.939648 4.8320723 4.654389 4.7921386 5.137477 4.704491
1370546_at 3.7134833 3.867949 3.9287286 3.949078 3.9620461 4.0226917 3.705332 3.811257 3.6905808 3.7649455 3.820738 4.111577
1370547_at 13.941536 13.926519 13.879883 13.898788 13.902162 13.93327 13.876635 13.861133 13.871215 13.909742 13.841004 13.973978
1370548_at 7.07898 7.738487 7.307115 6.983598 7.517405 7.0733204 7.3794107 7.685506 7.726622 7.446765 7.079774 7.277948
1370549_at 6.07746 5.8559823 6.1094847 5.897303 5.976821 5.792835 5.7318563 6.062389 5.782299 6.0289607 5.745245 5.8529367
1370550_at 5.6066375 5.819368 5.5644665 5.618317 5.4867764 5.657181 5.4985003 5.5186357 5.679811 5.356159 5.310355 5.719099
1370551_a_at 6.7313643 6.5555186 6.628304 6.696022 6.7081923 6.796624 6.8208776 6.7506433 6.5348845 6.6741595 6.594897 6.6993213
1370552_at 5.3084593 5.044492 5.0123177 5.152131 5.141446 5.3664584 5.314416 5.4103546 5.188979 5.2582407 5.47995 5.2860155
1370553_at 7.402662 7.9129357 7.70968 7.5145507 7.619182 7.5201917 7.754417 7.5645165 7.624744 7.743281 7.7075353 7.574843
1370554_at 9.466005 9.398647 9.413413 9.264776 9.313877 9.244703 9.317219 9.222555 9.189904 9.282576 9.23597 9.261613
1370555_at 3.7416284 3.9933693 4.05989 3.9418592 3.931554 4.063578 3.8703725 4.035365 3.877514 3.9113028 4.075523 3.85995
1370556_at 4.356556 4.236312 4.5336905 4.5082307 4.3810797 4.418756 4.445123 4.497488 4.393424 4.2068014 4.344402 4.54889
1370557_a_at 3.7801983 3.7885363 3.6043117 3.554585 3.5567575 3.5530252 3.8162978 3.8409314 3.766477 3.6821713 3.7446444 3.732738
1370558_a_at 3.1884112 3.4373872 3.2844112 3.1486573 3.2351704 3.544086 3.16987 3.2826085 3.3629549 3.299049 3.368851 3.2075012
1370559_at 3.775256 3.7285688 3.6128263 3.523526 3.9175568 3.782518 3.837618 3.7873769 3.6159198 3.492223 3.720776 3.757986
1370560_at 4.2793636 4.0805693 4.2053976 4.2048564 4.3327446 4.3767815 4.37141 4.5670023 4.3046756 4.2001176 4.213356 4.3313417
1370561_at 3.9724803 4.015361 3.9894173 3.9403152 3.8444176 3.986461 3.7645874 4.1773596 4.0304823 3.9631903 3.9451504 3.8104823
1370562_at 4.449193 4.2867413 4.5988574 4.5348496 4.3767104 4.293137 4.5428777 4.532505 4.2336807 4.4234033 4.479559 4.3019753
1370563_at 11.530706 11.525419 11.596537 11.606244 11.40971 11.592515 11.796626 11.4861965 11.436712 11.371387 11.486214 11.569995
1370564_at 4.247737 4.0379653 4.031167 4.064345 4.2508154 4.1612425 4.1746445 4.131847 4.2774334 4.3892007 4.1129384 4.186891
1370565_at 4.2507 4.2584805 4.2438326 4.2818747 4.111614 4.3652883 3.943698 4.2313757 4.2229557 3.8699915 4.0954914 4.2992887
1370566_at 10.115905 9.736847 9.856893 9.975214 10.245608 9.633584 7.25525 10.038865 10.475251 9.810762 10.42137 9.766678
1370567_at 6.8923373 6.4168377 6.5905485 6.7309284 6.7789044 6.5361147 6.661515 6.6540904 6.808411 6.7243395 6.524876 6.644861
1370568_at 5.550117 5.633784 5.6847167 5.913559 5.2989216 5.6873045 5.8589935 5.680354 5.6045322 5.465868 5.648843 5.7723136
1370569_at 4.5636435 4.458277 4.8863525 4.460873 4.8346143 4.6850424 4.8334203 4.4562244 4.5465174 4.4310226 4.6446004 4.9144096
1370570_at 7.129662 7.2843223 7.1688724 7.5995646 7.1869683 7.0570984 7.3436766 7.4033704 7.1860785 7.190743 7.28828 7.4129615
1370571_at 4.78484 4.943655 5.2047257 5.1340094 4.92071 4.9773893 6.021096 4.9599633 4.7869325 4.703866 5.24047 5.6258807
1370572_at 3.6133072 3.6413271 3.6294813 3.442426 3.7223575 3.662394 3.5681798 3.5289843 3.6684992 3.6167383 3.6637797 3.5748541
1370573_at 9.289321 9.722159 9.652212 9.595084 9.521961 9.827931 9.923643 9.880603 9.887432 9.670558 9.789343 9.960588
1370574_a_at 6.6538305 6.321423 6.4069185 6.3343015 6.7405868 6.402999 6.5274878 6.3263693 6.3392773 6.5030017 6.607729 6.526615
1370575_a_at 8.815897 8.843839 8.968561 8.773854 8.885798 8.666691 8.868629 8.926635 8.764982 9.058357 8.687023 8.90251
1370576_at 5.3671722 5.4327526 5.7303267 5.4895844 5.460181 5.3960586 5.433522 5.5275664 5.579419 5.4396553 5.691377 5.665972
1370577_at 6.5175467 6.517803 6.447685 6.28825 6.6295066 6.3920856 6.4209676 6.0055785 6.59877 6.3797398 6.2640533 6.6434655
1370578_at 6.8586087 6.821862 6.8978796 6.749341 6.6733875 6.8687663 6.6986794 6.763566 6.7268014 6.601603 7.4967313 7.0395
1370579_at 8.854643 8.977022 8.871504 8.950623 9.016386 9.038988 8.944986 8.920616 8.953474 8.892059 9.008223 8.988825
1370580_a_at 13.171517 13.210729 13.182934 13.270741 13.2800255 13.486503 13.45456 13.432264 13.522424 13.522304 13.527979 13.534344
1370581_at 3.7554786 3.4345448 3.809781 3.6884792 3.7806466 3.8227096 3.716118 3.7333028 3.6710734 3.8925474 3.7849076 3.8295622
1370582_a_at 3.2874417 3.2606137 3.3271756 3.1804535 3.1831574 3.2461433 3.2468839 3.4515986 3.2425163 3.2809026 3.4404263 3.3389664
1370583_s_at 6.3545356 5.284034 5.7281375 6.152467 5.906275 6.0265636 5.9472585 6.549914 6.360099 6.3770843 6.138489 6.078693
1370584_a_at 5.1648345 5.818084 5.9870462 6.239032 5.895739 5.338377 5.4872465 5.7722707 5.9267015 6.061605 6.0205407 6.0435596
1370585_a_at 6.7036424 7.049128 6.5940905 6.3457193 6.554394 6.411722 6.50372 6.374871 6.732343 6.522944 7.681937 6.641791
1370586_a_at 5.75834 5.929879 5.6153393 5.8197994 5.605979 5.726469 5.885607 5.6045523 5.814575 5.7733927 5.5681725 5.717561
1370587_at 4.835832 4.691085 4.6521454 4.7752867 4.7285895 4.6849737 4.9590874 4.775154 4.884345 5.054496 4.6847696 4.8900023
1370588_a_at 3.9720266 3.9074175 4.0013323 4.1523867 4.0260983 3.857063 3.956182 3.9293451 4.1537623 3.8125622 4.2252836 4.0052958
1370589_at 5.0536175 5.2509604 5.232426 5.1430283 5.237275 5.183812 4.936135 4.980985 5.3052897 5.6116056 5.2234826 5.09112
1370590_at 7.129627 7.035235 7.0292373 7.110317 7.202958 7.070755 7.0351086 7.0876236 6.9262867 6.920511 7.0227656 6.993605
1370591_at 7.1826925 7.541153 7.370211 7.376786 7.3772206 7.3528924 7.4070244 7.256043 7.2140613 7.407708 7.5421705 7.673667
1370592_at 6.534646 6.8545995 5.9527025 6.81511 6.4314666 6.976672 6.7006 6.6588206 7.550094 6.7504616 7.0708337 6.78294
1370593_at 13.389315 13.2712755 12.931765 13.121664 13.464643 13.415227 13.023677 13.415717 13.458877 13.459566 13.461065 13.48269
1370594_at 4.5406437 4.292383 4.288046 4.5141277 4.675598 4.5646343 4.9281793 4.336768 4.3750796 4.339362 4.5330763 4.576565
1370595_a_at 3.5267508 3.5799053 3.6965797 3.545287 3.6836782 3.409847 3.5624685 3.72721 3.4720645 3.2699363 3.6854503 3.664657
1370596_a_at 4.262941 4.0868244 4.2211766 4.0974426 4.287154 4.1804605 4.1174335 3.8500578 3.783459 3.9938364 3.785178 4.0769196
1370597_at 6.541801 6.4945164 6.3078957 5.46838 6.1402135 5.9728084 6.160898 5.869191 6.338854 6.038235 6.436642 6.136784
1370598_a_at 4.7335 4.410934 4.3491964 4.3964653 4.441359 4.488895 4.214649 4.4726715 4.344389 4.3659067 4.3902636 4.4567676
1370599_a_at 7.1357784 7.845343 8.205175 7.6397862 7.6484356 7.199749 7.747671 7.661095 7.5728455 7.6934886 7.696202 7.595265
1370600_at 5.2949286 5.4227414 5.2807717 4.9454393 4.974293 5.227576 5.477355 5.320563 5.467749 5.189367 5.2756767 5.3432803
1370601_a_at 4.3503065 4.328131 4.4867067 4.2166147 4.354452 4.4286833 4.458147 4.485732 4.3389997 4.5628815 4.4112883 4.574987
1370602_at 4.4139614 4.365432 4.214717 4.544775 4.311673 4.38188 4.329317 4.698221 4.3715906 4.123413 4.613056 4.383747
1370603_a_at 6.070363 6.106717 6.100063 6.042629 5.838494 5.77528 5.440752 5.7696958 5.8876595 5.9249473 6.095742 6.206406
1370604_at 3.9718695 3.768134 3.9373825 3.9105947 4.0098925 3.957985 4.3549147 3.8134966 3.5381434 4.197522 3.7768352 3.95555
1370605_s_at 6.1615515 6.222134 6.023631 6.2097454 6.774526 6.437317 7.2507343 5.9457507 5.7064276 6.7470465 6.933607 6.2851753
1370606_at 6.471479 6.6507087 6.209016 6.6540685 6.0151267 6.2193866 6.774143 6.380032 6.3391623 6.640645 6.308497 6.428383
1370607_a_at 4.3982058 4.1622787 4.6283903 4.6309714 4.7157507 4.3390474 4.659618 4.579114 4.7146606 4.349494 4.5460014 4.475097
1370608_at 3.6939962 3.5431511 3.6663537 3.9201279 3.735677 3.6793537 4.00852 3.567662 3.581286 3.7107103 3.785178 3.5053632
1370609_a_at 9.938166 9.964556 9.885087 9.944918 10.021099 10.10929 10.063416 10.056519 10.204461 10.282466 10.186045 10.329586
1370610_at 4.400623 4.472315 4.6427565 4.4263916 4.4726005 4.442552 4.7471924 4.622625 4.50061 4.6385283 4.594745 4.289097
1370611_at 5.9049344 5.9674435 5.8129907 5.760803 6.0934086 5.864299 5.87324 6.163769 5.856998 5.923812 6.0880113 6.051698
1370612_at 5.797008 5.6704245 5.5642486 5.6684055 5.714696 5.607869 5.839234 5.40399 5.6736712 5.5589056 5.6376786 5.492205
1370613_s_at 12.549558 12.265693 12.339532 12.33866 12.558325 12.377063 12.4874935 12.677834 12.646709 12.5779705 12.629456 12.710357
1370614_s_at 5.5543623 5.423905 5.2761493 5.1793013 5.6142654 5.6905017 5.4209213 5.426962 5.4460096 5.5003214 5.3028674 5.366281
1370615_at 4.7447205 4.799431 4.8551526 4.6935635 4.7372313 4.8062544 4.733967 4.741645 4.9117794 4.8542805 4.752906 4.6825953
1370616_at 4.758711 4.8340983 4.682202 4.7610598 4.682469 4.8959494 4.828826 4.7592 4.656333 4.619553 4.7323284 4.707595
1370617_at 4.5717616 4.721508 4.488956 4.743683 4.7003584 4.6296277 4.5853233 4.8987255 4.971159 4.6837597 4.6712456 4.5732603
1370618_at 7.773123 8.077503 8.093468 7.914647 8.135989 7.931867 7.9172287 8.0319605 8.010713 8.0502205 8.267916 8.0736885
1370619_at 4.626832 4.7064037 4.9500723 5.1134024 4.62727 4.9258285 4.423438 4.9000688 4.708428 4.72133 4.980887 4.937937
1370620_at 4.6007895 4.5589113 4.6321363 4.689651 4.5266724 4.6559806 4.530583 4.496081 4.4481173 4.6628118 4.5916486 4.6289625
1370621_at 5.163277 5.126301 5.0965834 5.1964545 4.9248047 4.9640245 4.8711114 5.2253995 5.0226965 4.807517 4.9560995 4.8982086
1370622_at 4.585662 4.422379 4.2941527 4.178465 4.0848827 4.2998767 4.0221176 4.0247917 4.129649 4.38025 4.0363994 4.2352605
1370623_at 6.8852324 6.655711 6.7258396 6.6063557 6.6185274 6.6654277 6.5459375 6.614047 6.884988 6.466202 6.982238 7.1290264
1370624_at 4.1228504 4.225322 4.2727346 4.22482 4.1079125 4.4329643 4.418784 4.186153 4.3847456 4.1597395 4.321429 4.4081697
1370625_at 3.6315503 3.6057215 3.768575 3.7663195 3.8760629 3.823544 3.8051047 3.6199822 3.7061918 3.6877804 3.905627 3.6431308
1370626_at 3.2021863 3.3676758 3.329884 3.3465183 3.2643487 3.209104 3.212336 3.3021119 3.3141341 3.1817777 3.325299 3.1698213
1370627_at 4.6934996 4.445349 4.7309475 4.571225 4.368597 4.559406 4.64136 4.3410316 4.3423595 4.443388 4.7345357 4.417335
1370628_at 5.022749 4.7276735 5.047272 4.455331 4.8047023 5.0565085 4.7209725 4.5862184 4.74738 4.8873644 4.9110336 4.7460246
1370629_at 3.8807917 4.142263 3.6854722 3.667274 3.803463 3.8816013 3.8916783 3.8311102 3.6517124 3.7810278 3.5335267 3.8509176
1370630_a_at 6.709355 6.7934294 6.643922 6.4680777 6.40744 6.7672467 6.9951406 6.693871 6.6589646 6.7905865 6.702302 7.2274656
1370631_at 3.794658 3.9181435 3.906715 4.0229983 3.8672907 4.16756 4.0089197 3.889431 3.7393517 3.88226 3.8513465 4.160639
1370632_at 4.213669 4.0377903 4.287099 3.9831898 4.1359425 4.2598457 4.0662947 4.1027846 4.2711334 4.147437 3.987803 4.1982307
1370633_at 5.05461 4.937477 4.867373 5.049168 4.9804697 5.1761484 4.795707 4.862747 4.9433966 5.076537 4.994622 4.988138
1370634_x_at 6.6695085 6.409089 6.347731 6.4636817 6.577049 6.744939 6.508893 6.5080566 6.7933855 6.343607 6.6813717 6.5116854
1370635_at 4.775071 4.4457965 4.611634 4.6269317 4.7802076 4.5944676 4.691871 4.6344724 4.6665015 4.7703567 4.563301 4.5916677
1370636_at 4.278241 4.3077617 4.286868 4.41273 4.397045 4.4820595 4.3427258 4.4292183 4.413866 4.20245 4.3592253 4.305096
1370637_at 3.982116 3.8829834 3.848115 4.0885816 4.1882687 4.0413156 4.2478905 3.728153 4.0213194 3.9599717 3.8968055 3.961932
1370638_at 5.2555656 5.197329 5.0217533 4.747145 4.78786 4.9001775 4.920159 5.1997743 5.064512 5.223014 4.7544756 4.7824144
1370639_at 7.2953377 7.261217 7.357596 7.641111 7.56307 7.506226 7.4575033 7.461341 7.1682525 7.4246583 7.225467 7.4535904
1370640_a_at 5.10909 5.25058 5.280772 5.3119364 5.2052755 5.261981 5.338314 5.076708 5.145666 5.094838 5.1291676 5.224468
1370641_s_at 6.4501033 6.393341 6.4035134 6.484309 6.6816545 6.651408 6.62943 6.355308 6.4421635 6.464097 6.517661 6.4794044
1370642_s_at 7.034096 7.295845 7.1283135 7.567186 7.1976743 7.1305127 7.3518543 7.503136 7.138246 7.0936337 7.058914 6.887591
1370643_a_at 5.061817 4.820096 5.119085 5.111775 5.1171584 5.1244555 5.041149 4.9672074 4.9944515 5.237892 4.9752865 4.946578
1370644_at 3.5558383 3.6397486 3.5265853 3.5961103 3.4389117 3.7114363 3.5398388 3.6886814 3.6818955 3.745204 3.5147293 3.5701914
[truncated: 3,480,845 more chars]
